# Supplementary material for: Using structure prediction of negative sense RNA virus nucleoproteins to assess evolutionary relationships
Source: bioRxiv. 2024 May 22:2024.02.16.580771. Originally published 2024 Feb 17. Preprint. [Version 2] doi: 10.1101/2024.02.16.580771 (PMC10888975; doi:10.1101/2024.02.16.580771)
Supplement: Supplement 2 — Supplementary File 2: Full NSV Dataset NP AlphaFold PDBs (.pdb files) [file media-2.zip › Full NSV Dataset NP AlphaFold PDBs/CeMV.pdb]

ATOM      1  N   MET A   1     -30.047  14.554  10.444  1.00 72.51           N  
ATOM      2  H   MET A   1     -30.943  15.002  10.313  1.00 72.51           H  
ATOM      3  H2  MET A   1     -29.616  14.925  11.279  1.00 72.51           H  
ATOM      4  H3  MET A   1     -29.442  14.778   9.668  1.00 72.51           H  
ATOM      5  CA  MET A   1     -30.186  13.083  10.576  1.00 72.51           C  
ATOM      6  HA  MET A   1     -29.181  12.692  10.737  1.00 72.51           H  
ATOM      7  C   MET A   1     -30.629  12.402   9.288  1.00 72.51           C  
ATOM      8  CB  MET A   1     -31.015  12.636  11.792  1.00 72.51           C  
ATOM      9  HB2 MET A   1     -32.004  13.094  11.765  1.00 72.51           H  
ATOM     10  HB3 MET A   1     -31.132  11.553  11.759  1.00 72.51           H  
ATOM     11  O   MET A   1     -29.830  11.658   8.754  1.00 72.51           O  
ATOM     12  CG  MET A   1     -30.309  13.003  13.103  1.00 72.51           C  
ATOM     13  HG2 MET A   1     -30.830  12.533  13.937  1.00 72.51           H  
ATOM     14  HG3 MET A   1     -30.375  14.083  13.242  1.00 72.51           H  
ATOM     15  SD  MET A   1     -28.555  12.544  13.164  1.00 72.51           S  
ATOM     16  CE  MET A   1     -28.651  10.764  13.516  1.00 72.51           C  
ATOM     17  HE1 MET A   1     -29.176  10.603  14.457  1.00 72.51           H  
ATOM     18  HE2 MET A   1     -29.172  10.246  12.710  1.00 72.51           H  
ATOM     19  HE3 MET A   1     -27.643  10.360  13.605  1.00 72.51           H  
ATOM     20  N   ALA A   2     -31.830  12.629   8.738  1.00 74.62           N  
ATOM     21  H   ALA A   2     -32.519  13.195   9.212  1.00 74.62           H  
ATOM     22  CA  ALA A   2     -32.277  11.890   7.540  1.00 74.62           C  
ATOM     23  HA  ALA A   2     -32.330  10.830   7.791  1.00 74.62           H  
ATOM     24  C   ALA A   2     -31.334  12.008   6.317  1.00 74.62           C  
ATOM     25  CB  ALA A   2     -33.692  12.362   7.186  1.00 74.62           C  
ATOM     26  HB1 ALA A   2     -34.363  12.200   8.030  1.00 74.62           H  
ATOM     27  HB2 ALA A   2     -34.064  11.789   6.337  1.00 74.62           H  
ATOM     28  HB3 ALA A   2     -33.686  13.420   6.924  1.00 74.62           H  
ATOM     29  O   ALA A   2     -31.145  11.029   5.597  1.00 74.62           O  
ATOM     30  N   THR A   3     -30.717  13.178   6.106  1.00 79.75           N  
ATOM     31  H   THR A   3     -30.904  13.959   6.717  1.00 79.75           H  
ATOM     32  CA  THR A   3     -29.682  13.397   5.075  1.00 79.75           C  
ATOM     33  HA  THR A   3     -30.057  13.058   4.109  1.00 79.75           H  
ATOM     34  C   THR A   3     -28.427  12.582   5.371  1.00 79.75           C  
ATOM     35  CB  THR A   3     -29.324  14.887   4.949  1.00 79.75           C  
ATOM     36  HB  THR A   3     -28.528  15.014   4.216  1.00 79.75           H  
ATOM     37  O   THR A   3     -28.059  11.746   4.556  1.00 79.75           O  
ATOM     38  CG2 THR A   3     -30.536  15.698   4.480  1.00 79.75           C  
ATOM     39 HG21 THR A   3     -31.335  15.665   5.220  1.00 79.75           H  
ATOM     40 HG22 THR A   3     -30.894  15.305   3.528  1.00 79.75           H  
ATOM     41 HG23 THR A   3     -30.230  16.734   4.337  1.00 79.75           H  
ATOM     42  OG1 THR A   3     -28.911  15.395   6.205  1.00 79.75           O  
ATOM     43  HG1 THR A   3     -27.970  15.563   6.120  1.00 79.75           H  
ATOM     44  N   LEU A   4     -27.877  12.710   6.583  1.00 69.31           N  
ATOM     45  H   LEU A   4     -28.127  13.543   7.097  1.00 69.31           H  
ATOM     46  CA  LEU A   4     -26.724  11.947   7.064  1.00 69.31           C  
ATOM     47  HA  LEU A   4     -25.854  12.241   6.477  1.00 69.31           H  
ATOM     48  C   LEU A   4     -26.916  10.436   6.890  1.00 69.31           C  
ATOM     49  CB  LEU A   4     -26.482  12.307   8.542  1.00 69.31           C  
ATOM     50  HB2 LEU A   4     -26.327  13.383   8.623  1.00 69.31           H  
ATOM     51  HB3 LEU A   4     -27.370  12.045   9.116  1.00 69.31           H  
ATOM     52  O   LEU A   4     -26.009   9.759   6.425  1.00 69.31           O  
ATOM     53  CG  LEU A   4     -25.278  11.585   9.177  1.00 69.31           C  
ATOM     54  HG  LEU A   4     -25.331  10.514   8.982  1.00 69.31           H  
ATOM     55  CD1 LEU A   4     -23.957  12.130   8.649  1.00 69.31           C  
ATOM     56 HD11 LEU A   4     -23.127  11.577   9.087  1.00 69.31           H  
ATOM     57 HD12 LEU A   4     -23.852  13.179   8.923  1.00 69.31           H  
ATOM     58 HD13 LEU A   4     -23.901  12.018   7.566  1.00 69.31           H  
ATOM     59  CD2 LEU A   4     -25.315  11.783  10.689  1.00 69.31           C  
ATOM     60 HD21 LEU A   4     -26.208  11.322  11.110  1.00 69.31           H  
ATOM     61 HD22 LEU A   4     -24.439  11.307  11.130  1.00 69.31           H  
ATOM     62 HD23 LEU A   4     -25.296  12.846  10.929  1.00 69.31           H  
ATOM     63  N   LEU A   5     -28.100   9.903   7.206  1.00 79.34           N  
ATOM     64  H   LEU A   5     -28.800  10.511   7.609  1.00 79.34           H  
ATOM     65  CA  LEU A   5     -28.400   8.477   7.034  1.00 79.34           C  
ATOM     66  HA  LEU A   5     -27.585   7.891   7.457  1.00 79.34           H  
ATOM     67  C   LEU A   5     -28.473   8.063   5.570  1.00 79.34           C  
ATOM     68  CB  LEU A   5     -29.717   8.112   7.737  1.00 79.34           C  
ATOM     69  HB2 LEU A   5     -29.918   7.056   7.558  1.00 79.34           H  
ATOM     70  HB3 LEU A   5     -30.526   8.691   7.292  1.00 79.34           H  
ATOM     71  O   LEU A   5     -28.040   6.967   5.224  1.00 79.34           O  
ATOM     72  CG  LEU A   5     -29.708   8.351   9.249  1.00 79.34           C  
ATOM     73  HG  LEU A   5     -29.573   9.414   9.449  1.00 79.34           H  
ATOM     74  CD1 LEU A   5     -31.052   7.939   9.848  1.00 79.34           C  
ATOM     75 HD11 LEU A   5     -31.188   6.862   9.749  1.00 79.34           H  
ATOM     76 HD12 LEU A   5     -31.863   8.452   9.330  1.00 79.34           H  
ATOM     77 HD13 LEU A   5     -31.084   8.208  10.904  1.00 79.34           H  
ATOM     78  CD2 LEU A   5     -28.572   7.628   9.948  1.00 79.34           C  
ATOM     79 HD21 LEU A   5     -28.515   8.020  10.963  1.00 79.34           H  
ATOM     80 HD22 LEU A   5     -27.601   7.852   9.506  1.00 79.34           H  
ATOM     81 HD23 LEU A   5     -28.734   6.550   9.947  1.00 79.34           H  
ATOM     82  N   ARG A   6     -28.978   8.937   4.697  1.00 81.96           N  
ATOM     83  H   ARG A   6     -29.285   9.835   5.043  1.00 81.96           H  
ATOM     84  CA  ARG A   6     -28.947   8.709   3.251  1.00 81.96           C  
ATOM     85  HA  ARG A   6     -29.335   7.711   3.049  1.00 81.96           H  
ATOM     86  C   ARG A   6     -27.510   8.731   2.734  1.00 81.96           C  
ATOM     87  CB  ARG A   6     -29.832   9.750   2.562  1.00 81.96           C  
ATOM     88  HB2 ARG A   6     -30.789   9.788   3.083  1.00 81.96           H  
ATOM     89  HB3 ARG A   6     -29.366  10.733   2.625  1.00 81.96           H  
ATOM     90  O   ARG A   6     -27.133   7.831   1.993  1.00 81.96           O  
ATOM     91  CG  ARG A   6     -30.076   9.403   1.087  1.00 81.96           C  
ATOM     92  HG2 ARG A   6     -29.121   9.325   0.566  1.00 81.96           H  
ATOM     93  HG3 ARG A   6     -30.593   8.446   1.014  1.00 81.96           H  
ATOM     94  CD  ARG A   6     -30.908  10.494   0.406  1.00 81.96           C  
ATOM     95  HD2 ARG A   6     -31.018  10.239  -0.648  1.00 81.96           H  
ATOM     96  HD3 ARG A   6     -30.356  11.431   0.476  1.00 81.96           H  
ATOM     97  NE  ARG A   6     -32.247  10.629   1.018  1.00 81.96           N  
ATOM     98  HE  ARG A   6     -32.626   9.798   1.449  1.00 81.96           H  
ATOM     99  NH1 ARG A   6     -32.587  12.853   0.553  1.00 81.96           N  
ATOM    100 HH11 ARG A   6     -31.693  12.881   0.084  1.00 81.96           H  
ATOM    101 HH12 ARG A   6     -33.166  13.680   0.591  1.00 81.96           H  
ATOM    102  NH2 ARG A   6     -34.152  11.700   1.651  1.00 81.96           N  
ATOM    103 HH21 ARG A   6     -34.735  12.525   1.649  1.00 81.96           H  
ATOM    104 HH22 ARG A   6     -34.501  10.841   2.050  1.00 81.96           H  
ATOM    105  CZ  ARG A   6     -32.984  11.724   1.072  1.00 81.96           C  
ATOM    106  N   SER A   7     -26.707   9.699   3.168  1.00 78.13           N  
ATOM    107  H   SER A   7     -27.110  10.435   3.731  1.00 78.13           H  
ATOM    108  CA  SER A   7     -25.281   9.810   2.855  1.00 78.13           C  
ATOM    109  HA  SER A   7     -25.156   9.841   1.772  1.00 78.13           H  
ATOM    110  C   SER A   7     -24.499   8.596   3.377  1.00 78.13           C  
ATOM    111  CB  SER A   7     -24.730  11.128   3.421  1.00 78.13           C  
ATOM    112  HB2 SER A   7     -24.873  11.155   4.501  1.00 78.13           H  
ATOM    113  HB3 SER A   7     -23.665  11.201   3.202  1.00 78.13           H  
ATOM    114  O   SER A   7     -23.663   8.069   2.653  1.00 78.13           O  
ATOM    115  OG  SER A   7     -25.406  12.226   2.822  1.00 78.13           O  
ATOM    116  HG  SER A   7     -25.678  12.866   3.484  1.00 78.13           H  
ATOM    117  N   LEU A   8     -24.831   8.075   4.566  1.00 81.49           N  
ATOM    118  H   LEU A   8     -25.469   8.604   5.143  1.00 81.49           H  
ATOM    119  CA  LEU A   8     -24.297   6.826   5.124  1.00 81.49           C  
ATOM    120  HA  LEU A   8     -23.208   6.852   5.070  1.00 81.49           H  
ATOM    121  C   LEU A   8     -24.697   5.601   4.311  1.00 81.49           C  
ATOM    122  CB  LEU A   8     -24.738   6.690   6.596  1.00 81.49           C  
ATOM    123  HB2 LEU A   8     -25.827   6.677   6.623  1.00 81.49           H  
ATOM    124  HB3 LEU A   8     -24.404   7.563   7.155  1.00 81.49           H  
ATOM    125  O   LEU A   8     -23.843   4.774   4.001  1.00 81.49           O  
ATOM    126  CG  LEU A   8     -24.229   5.415   7.302  1.00 81.49           C  
ATOM    127  HG  LEU A   8     -24.464   4.535   6.702  1.00 81.49           H  
ATOM    128  CD1 LEU A   8     -22.722   5.449   7.548  1.00 81.49           C  
ATOM    129 HD11 LEU A   8     -22.415   4.557   8.094  1.00 81.49           H  
ATOM    130 HD12 LEU A   8     -22.185   5.470   6.600  1.00 81.49           H  
ATOM    131 HD13 LEU A   8     -22.466   6.326   8.143  1.00 81.49           H  
ATOM    132  CD2 LEU A   8     -24.939   5.247   8.642  1.00 81.49           C  
ATOM    133 HD21 LEU A   8     -24.551   4.374   9.167  1.00 81.49           H  
ATOM    134 HD22 LEU A   8     -26.009   5.111   8.481  1.00 81.49           H  
ATOM    135 HD23 LEU A   8     -24.787   6.133   9.258  1.00 81.49           H  
ATOM    136  N   ALA A   9     -25.970   5.483   3.942  1.00 81.81           N  
ATOM    137  H   ALA A   9     -26.639   6.165   4.270  1.00 81.81           H  
ATOM    138  CA  ALA A   9     -26.447   4.380   3.119  1.00 81.81           C  
ATOM    139  HA  ALA A   9     -26.190   3.441   3.609  1.00 81.81           H  
ATOM    140  C   ALA A   9     -25.771   4.381   1.738  1.00 81.81           C  
ATOM    141  CB  ALA A   9     -27.972   4.473   3.013  1.00 81.81           C  
ATOM    142  HB1 ALA A   9     -28.351   3.620   2.450  1.00 81.81           H  
ATOM    143  HB2 ALA A   9     -28.260   5.394   2.505  1.00 81.81           H  
ATOM    144  HB3 ALA A   9     -28.412   4.461   4.010  1.00 81.81           H  
ATOM    145  O   ALA A   9     -25.340   3.332   1.261  1.00 81.81           O  
ATOM    146  N   LEU A  10     -25.624   5.558   1.120  1.00 80.46           N  
ATOM    147  H   LEU A  10     -26.015   6.379   1.561  1.00 80.46           H  
ATOM    148  CA  LEU A  10     -24.899   5.732  -0.138  1.00 80.46           C  
ATOM    149  HA  LEU A  10     -25.270   5.013  -0.868  1.00 80.46           H  
ATOM    150  C   LEU A  10     -23.407   5.438   0.027  1.00 80.46           C  
ATOM    151  CB  LEU A  10     -25.116   7.157  -0.673  1.00 80.46           C  
ATOM    152  HB2 LEU A  10     -24.880   7.870   0.118  1.00 80.46           H  
ATOM    153  HB3 LEU A  10     -24.416   7.329  -1.491  1.00 80.46           H  
ATOM    154  O   LEU A  10     -22.851   4.710  -0.787  1.00 80.46           O  
ATOM    155  CG  LEU A  10     -26.530   7.439  -1.208  1.00 80.46           C  
ATOM    156  HG  LEU A  10     -27.276   7.200  -0.450  1.00 80.46           H  
ATOM    157  CD1 LEU A  10     -26.650   8.923  -1.557  1.00 80.46           C  
ATOM    158 HD11 LEU A  10     -26.467   9.523  -0.666  1.00 80.46           H  
ATOM    159 HD12 LEU A  10     -25.914   9.188  -2.316  1.00 80.46           H  
ATOM    160 HD13 LEU A  10     -27.651   9.139  -1.931  1.00 80.46           H  
ATOM    161  CD2 LEU A  10     -26.848   6.620  -2.461  1.00 80.46           C  
ATOM    162 HD21 LEU A  10     -27.818   6.916  -2.858  1.00 80.46           H  
ATOM    163 HD22 LEU A  10     -26.885   5.558  -2.217  1.00 80.46           H  
ATOM    164 HD23 LEU A  10     -26.083   6.791  -3.219  1.00 80.46           H  
ATOM    165  N   PHE A  11     -22.783   5.917   1.104  1.00 79.61           N  
ATOM    166  H   PHE A  11     -23.290   6.542   1.715  1.00 79.61           H  
ATOM    167  CA  PHE A  11     -21.376   5.665   1.415  1.00 79.61           C  
ATOM    168  HA  PHE A  11     -20.751   6.024   0.598  1.00 79.61           H  
ATOM    169  C   PHE A  11     -21.108   4.174   1.537  1.00 79.61           C  
ATOM    170  CB  PHE A  11     -20.982   6.409   2.699  1.00 79.61           C  
ATOM    171  HB2 PHE A  11     -21.146   7.478   2.569  1.00 79.61           H  
ATOM    172  HB3 PHE A  11     -21.625   6.081   3.516  1.00 79.61           H  
ATOM    173  O   PHE A  11     -20.230   3.661   0.858  1.00 79.61           O  
ATOM    174  CG  PHE A  11     -19.541   6.202   3.106  1.00 79.61           C  
ATOM    175  CD1 PHE A  11     -19.211   5.219   4.057  1.00 79.61           C  
ATOM    176  HD1 PHE A  11     -19.985   4.609   4.500  1.00 79.61           H  
ATOM    177  CD2 PHE A  11     -18.528   6.995   2.538  1.00 79.61           C  
ATOM    178  HD2 PHE A  11     -18.771   7.762   1.818  1.00 79.61           H  
ATOM    179  CE1 PHE A  11     -17.871   5.019   4.429  1.00 79.61           C  
ATOM    180  HE1 PHE A  11     -17.616   4.265   5.160  1.00 79.61           H  
ATOM    181  CE2 PHE A  11     -17.193   6.806   2.929  1.00 79.61           C  
ATOM    182  HE2 PHE A  11     -16.415   7.438   2.528  1.00 79.61           H  
ATOM    183  CZ  PHE A  11     -16.859   5.810   3.860  1.00 79.61           C  
ATOM    184  HZ  PHE A  11     -15.828   5.666   4.146  1.00 79.61           H  
ATOM    185  N   LYS A  12     -21.918   3.458   2.319  1.00 79.34           N  
ATOM    186  H   LYS A  12     -22.628   3.952   2.841  1.00 79.34           H  
ATOM    187  CA  LYS A  12     -21.820   2.003   2.459  1.00 79.34           C  
ATOM    188  HA  LYS A  12     -20.814   1.734   2.781  1.00 79.34           H  
ATOM    189  C   LYS A  12     -22.037   1.279   1.135  1.00 79.34           C  
ATOM    190  CB  LYS A  12     -22.838   1.522   3.496  1.00 79.34           C  
ATOM    191  HB2 LYS A  12     -22.943   0.442   3.390  1.00 79.34           H  
ATOM    192  HB3 LYS A  12     -23.809   1.981   3.314  1.00 79.34           H  
ATOM    193  O   LYS A  12     -21.253   0.410   0.780  1.00 79.34           O  
ATOM    194  CG  LYS A  12     -22.372   1.824   4.925  1.00 79.34           C  
ATOM    195  HG2 LYS A  12     -21.389   1.375   5.068  1.00 79.34           H  
ATOM    196  HG3 LYS A  12     -22.297   2.898   5.094  1.00 79.34           H  
ATOM    197  CD  LYS A  12     -23.358   1.207   5.921  1.00 79.34           C  
ATOM    198  HD2 LYS A  12     -23.655   0.224   5.557  1.00 79.34           H  
ATOM    199  HD3 LYS A  12     -24.244   1.837   6.003  1.00 79.34           H  
ATOM    200  CE  LYS A  12     -22.698   1.033   7.288  1.00 79.34           C  
ATOM    201  HE2 LYS A  12     -21.697   0.625   7.152  1.00 79.34           H  
ATOM    202  HE3 LYS A  12     -22.584   1.994   7.790  1.00 79.34           H  
ATOM    203  NZ  LYS A  12     -23.475   0.092   8.122  1.00 79.34           N  
ATOM    204  HZ1 LYS A  12     -22.889  -0.221   8.882  1.00 79.34           H  
ATOM    205  HZ2 LYS A  12     -24.286   0.518   8.549  1.00 79.34           H  
ATOM    206  HZ3 LYS A  12     -23.718  -0.754   7.627  1.00 79.34           H  
ATOM    207  N   ARG A  13     -23.077   1.653   0.384  1.00 75.02           N  
ATOM    208  H   ARG A  13     -23.684   2.376   0.742  1.00 75.02           H  
ATOM    209  CA  ARG A  13     -23.400   1.021  -0.903  1.00 75.02           C  
ATOM    210  HA  ARG A  13     -23.456  -0.057  -0.757  1.00 75.02           H  
ATOM    211  C   ARG A  13     -22.313   1.247  -1.954  1.00 75.02           C  
ATOM    212  CB  ARG A  13     -24.759   1.550  -1.374  1.00 75.02           C  
ATOM    213  HB2 ARG A  13     -24.699   2.630  -1.505  1.00 75.02           H  
ATOM    214  HB3 ARG A  13     -25.500   1.335  -0.603  1.00 75.02           H  
ATOM    215  O   ARG A  13     -22.067   0.358  -2.763  1.00 75.02           O  
ATOM    216  CG  ARG A  13     -25.216   0.909  -2.690  1.00 75.02           C  
ATOM    217  HG2 ARG A  13     -25.242  -0.176  -2.584  1.00 75.02           H  
ATOM    218  HG3 ARG A  13     -24.526   1.178  -3.490  1.00 75.02           H  
ATOM    219  CD  ARG A  13     -26.608   1.427  -3.049  1.00 75.02           C  
ATOM    220  HD2 ARG A  13     -27.300   1.131  -2.260  1.00 75.02           H  
ATOM    221  HD3 ARG A  13     -26.576   2.516  -3.077  1.00 75.02           H  
ATOM    222  NE  ARG A  13     -27.046   0.932  -4.369  1.00 75.02           N  
ATOM    223  HE  ARG A  13     -26.405   1.101  -5.131  1.00 75.02           H  
ATOM    224  NH1 ARG A  13     -29.097   0.076  -3.762  1.00 75.02           N  
ATOM    225 HH11 ARG A  13     -28.879   0.239  -2.789  1.00 75.02           H  
ATOM    226 HH12 ARG A  13     -29.958  -0.395  -4.002  1.00 75.02           H  
ATOM    227  NH2 ARG A  13     -28.503   0.090  -5.904  1.00 75.02           N  
ATOM    228 HH21 ARG A  13     -27.908   0.435  -6.643  1.00 75.02           H  
ATOM    229 HH22 ARG A  13     -29.413  -0.294  -6.117  1.00 75.02           H  
ATOM    230  CZ  ARG A  13     -28.205   0.367  -4.665  1.00 75.02           C  
ATOM    231  N   ASN A  14     -21.706   2.430  -1.962  1.00 67.91           N  
ATOM    232  H   ASN A  14     -22.012   3.128  -1.301  1.00 67.91           H  
ATOM    233  CA  ASN A  14     -20.692   2.815  -2.937  1.00 67.91           C  
ATOM    234  HA  ASN A  14     -20.873   2.283  -3.871  1.00 67.91           H  
ATOM    235  C   ASN A  14     -19.278   2.421  -2.505  1.00 67.91           C  
ATOM    236  CB  ASN A  14     -20.811   4.317  -3.231  1.00 67.91           C  
ATOM    237  HB2 ASN A  14     -19.973   4.623  -3.858  1.00 67.91           H  
ATOM    238  HB3 ASN A  14     -20.756   4.880  -2.300  1.00 67.91           H  
ATOM    239  O   ASN A  14     -18.436   2.238  -3.373  1.00 67.91           O  
ATOM    240  CG  ASN A  14     -22.086   4.681  -3.975  1.00 67.91           C  
ATOM    241  ND2 ASN A  14     -22.482   5.931  -3.936  1.00 67.91           N  
ATOM    242 HD21 ASN A  14     -23.315   6.167  -4.457  1.00 67.91           H  
ATOM    243 HD22 ASN A  14     -22.056   6.591  -3.301  1.00 67.91           H  
ATOM    244  OD1 ASN A  14     -22.747   3.865  -4.607  1.00 67.91           O  
ATOM    245  N   LYS A  15     -19.023   2.215  -1.207  1.00 64.41           N  
ATOM    246  H   LYS A  15     -19.731   2.456  -0.528  1.00 64.41           H  
ATOM    247  CA  LYS A  15     -17.741   1.703  -0.698  1.00 64.41           C  
ATOM    248  HA  LYS A  15     -16.954   2.409  -0.962  1.00 64.41           H  
ATOM    249  C   LYS A  15     -17.348   0.379  -1.369  1.00 64.41           C  
ATOM    250  CB  LYS A  15     -17.814   1.602   0.839  1.00 64.41           C  
ATOM    251  HB2 LYS A  15     -18.648   0.964   1.129  1.00 64.41           H  
ATOM    252  HB3 LYS A  15     -17.974   2.602   1.243  1.00 64.41           H  
ATOM    253  O   LYS A  15     -16.171   0.165  -1.633  1.00 64.41           O  
ATOM    254  CG  LYS A  15     -16.525   1.044   1.456  1.00 64.41           C  
ATOM    255  HG2 LYS A  15     -15.669   1.556   1.016  1.00 64.41           H  
ATOM    256  HG3 LYS A  15     -16.455  -0.017   1.214  1.00 64.41           H  
ATOM    257  CD  LYS A  15     -16.457   1.212   2.982  1.00 64.41           C  
ATOM    258  HD2 LYS A  15     -17.364   0.827   3.447  1.00 64.41           H  
ATOM    259  HD3 LYS A  15     -16.346   2.273   3.207  1.00 64.41           H  
ATOM    260  CE  LYS A  15     -15.237   0.426   3.489  1.00 64.41           C  
ATOM    261  HE2 LYS A  15     -15.527  -0.610   3.665  1.00 64.41           H  
ATOM    262  HE3 LYS A  15     -14.490   0.426   2.695  1.00 64.41           H  
ATOM    263  NZ  LYS A  15     -14.598   1.017   4.689  1.00 64.41           N  
ATOM    264  HZ1 LYS A  15     -13.762   0.515   4.952  1.00 64.41           H  
ATOM    265  HZ2 LYS A  15     -14.151   1.877   4.406  1.00 64.41           H  
ATOM    266  HZ3 LYS A  15     -15.214   1.161   5.476  1.00 64.41           H  
ATOM    267  N   ASP A  16     -18.333  -0.449  -1.721  1.00 60.97           N  
ATOM    268  H   ASP A  16     -19.263  -0.231  -1.391  1.00 60.97           H  
ATOM    269  CA  ASP A  16     -18.120  -1.737  -2.394  1.00 60.97           C  
ATOM    270  HA  ASP A  16     -17.090  -2.054  -2.234  1.00 60.97           H  
ATOM    271  C   ASP A  16     -18.335  -1.703  -3.922  1.00 60.97           C  
ATOM    272  CB  ASP A  16     -19.032  -2.791  -1.745  1.00 60.97           C  
ATOM    273  HB2 ASP A  16     -20.068  -2.465  -1.837  1.00 60.97           H  
ATOM    274  HB3 ASP A  16     -18.930  -3.732  -2.286  1.00 60.97           H  
ATOM    275  O   ASP A  16     -18.159  -2.725  -4.589  1.00 60.97           O  
ATOM    276  CG  ASP A  16     -18.711  -3.072  -0.272  1.00 60.97           C  
ATOM    277  OD1 ASP A  16     -17.519  -3.017   0.105  1.00 60.97           O  
ATOM    278  OD2 ASP A  16     -19.668  -3.404   0.462  1.00 60.97           O  
ATOM    279  N   ARG A  17     -18.742  -0.567  -4.511  1.00 49.17           N  
ATOM    280  H   ARG A  17     -18.704   0.284  -3.969  1.00 49.17           H  
ATOM    281  CA  ARG A  17     -19.097  -0.473  -5.940  1.00 49.17           C  
ATOM    282  HA  ARG A  17     -18.987  -1.458  -6.394  1.00 49.17           H  
ATOM    283  C   ARG A  17     -18.153   0.445  -6.703  1.00 49.17           C  
ATOM    284  CB  ARG A  17     -20.557  -0.032  -6.121  1.00 49.17           C  
ATOM    285  HB2 ARG A  17     -20.724   0.197  -7.174  1.00 49.17           H  
ATOM    286  HB3 ARG A  17     -20.738   0.874  -5.543  1.00 49.17           H  
ATOM    287  O   ARG A  17     -17.793   1.513  -6.227  1.00 49.17           O  
ATOM    288  CG  ARG A  17     -21.545  -1.128  -5.701  1.00 49.17           C  
ATOM    289  HG2 ARG A  17     -21.351  -2.028  -6.286  1.00 49.17           H  
ATOM    290  HG3 ARG A  17     -21.411  -1.362  -4.645  1.00 49.17           H  
ATOM    291  CD  ARG A  17     -22.986  -0.667  -5.945  1.00 49.17           C  
ATOM    292  HD2 ARG A  17     -23.086  -0.414  -7.001  1.00 49.17           H  
ATOM    293  HD3 ARG A  17     -23.167   0.227  -5.347  1.00 49.17           H  
ATOM    294  NE  ARG A  17     -23.953  -1.719  -5.569  1.00 49.17           N  
ATOM    295  HE  ARG A  17     -23.621  -2.395  -4.896  1.00 49.17           H  
ATOM    296  NH1 ARG A  17     -25.693  -1.059  -6.897  1.00 49.17           N  
ATOM    297 HH11 ARG A  17     -26.472  -1.404  -7.440  1.00 49.17           H  
ATOM    298 HH12 ARG A  17     -25.049  -0.392  -7.298  1.00 49.17           H  
ATOM    299  NH2 ARG A  17     -25.898  -2.912  -5.657  1.00 49.17           N  
ATOM    300 HH21 ARG A  17     -26.802  -3.125  -6.053  1.00 49.17           H  
ATOM    301 HH22 ARG A  17     -25.508  -3.623  -5.055  1.00 49.17           H  
ATOM    302  CZ  ARG A  17     -25.177  -1.890  -6.031  1.00 49.17           C  
ATOM    303  N   THR A  18     -17.812   0.050  -7.930  1.00 44.46           N  
ATOM    304  H   THR A  18     -18.110  -0.858  -8.256  1.00 44.46           H  
ATOM    305  CA  THR A  18     -16.989   0.843  -8.851  1.00 44.46           C  
ATOM    306  HA  THR A  18     -16.043   1.050  -8.350  1.00 44.46           H  
ATOM    307  C   THR A  18     -17.718   2.151  -9.210  1.00 44.46           C  
ATOM    308  CB  THR A  18     -16.662   0.057 -10.132  1.00 44.46           C  
ATOM    309  HB  THR A  18     -17.448   0.210 -10.872  1.00 44.46           H  
ATOM    310  O   THR A  18     -18.815   2.091  -9.772  1.00 44.46           O  
ATOM    311  CG2 THR A  18     -15.316   0.480 -10.718  1.00 44.46           C  
ATOM    312 HG21 THR A  18     -15.349   1.537 -10.982  1.00 44.46           H  
ATOM    313 HG22 THR A  18     -14.513   0.321  -9.998  1.00 44.46           H  
ATOM    314 HG23 THR A  18     -15.112  -0.095 -11.621  1.00 44.46           H  
ATOM    315  OG1 THR A  18     -16.577  -1.327  -9.866  1.00 44.46           O  
ATOM    316  HG1 THR A  18     -15.671  -1.512  -9.608  1.00 44.46           H  
ATOM    317  N   PRO A  19     -17.168   3.327  -8.868  1.00 49.90           N  
ATOM    318  CA  PRO A  19     -17.839   4.611  -9.049  1.00 49.90           C  
ATOM    319  HA  PRO A  19     -18.920   4.471  -9.059  1.00 49.90           H  
ATOM    320  C   PRO A  19     -17.439   5.309 -10.359  1.00 49.90           C  
ATOM    321  CB  PRO A  19     -17.476   5.414  -7.802  1.00 49.90           C  
ATOM    322  HB2 PRO A  19     -17.487   6.490  -7.972  1.00 49.90           H  
ATOM    323  HB3 PRO A  19     -18.149   5.146  -6.988  1.00 49.90           H  
ATOM    324  O   PRO A  19     -16.449   4.969 -11.004  1.00 49.90           O  
ATOM    325  CG  PRO A  19     -16.075   4.901  -7.488  1.00 49.90           C  
ATOM    326  HG2 PRO A  19     -15.348   5.506  -8.030  1.00 49.90           H  
ATOM    327  HG3 PRO A  19     -15.893   4.879  -6.414  1.00 49.90           H  
ATOM    328  CD  PRO A  19     -15.988   3.495  -8.042  1.00 49.90           C  
ATOM    329  HD2 PRO A  19     -15.981   2.796  -7.205  1.00 49.90           H  
ATOM    330  HD3 PRO A  19     -15.083   3.377  -8.637  1.00 49.90           H  
ATOM    331  N   LEU A  20     -18.247   6.297 -10.747  1.00 43.34           N  
ATOM    332  H   LEU A  20     -18.986   6.565 -10.113  1.00 43.34           H  
ATOM    333  CA  LEU A  20     -18.118   7.069 -11.983  1.00 43.34           C  
ATOM    334  HA  LEU A  20     -17.922   6.387 -12.810  1.00 43.34           H  
ATOM    335  C   LEU A  20     -16.948   8.058 -11.887  1.00 43.34           C  
ATOM    336  CB  LEU A  20     -19.450   7.807 -12.232  1.00 43.34           C  
ATOM    337  HB2 LEU A  20     -19.683   8.387 -11.339  1.00 43.34           H  
ATOM    338  HB3 LEU A  20     -19.319   8.515 -13.050  1.00 43.34           H  
ATOM    339  O   LEU A  20     -16.895   8.874 -10.971  1.00 43.34           O  
ATOM    340  CG  LEU A  20     -20.633   6.873 -12.558  1.00 43.34           C  
ATOM    341  HG  LEU A  20     -20.588   5.981 -11.934  1.00 43.34           H  
ATOM    342  CD1 LEU A  20     -21.963   7.570 -12.269  1.00 43.34           C  
ATOM    343 HD11 LEU A  20     -22.788   6.896 -12.499  1.00 43.34           H  
ATOM    344 HD12 LEU A  20     -22.014   7.841 -11.215  1.00 43.34           H  
ATOM    345 HD13 LEU A  20     -22.051   8.470 -12.877  1.00 43.34           H  
ATOM    346  CD2 LEU A  20     -20.619   6.450 -14.028  1.00 43.34           C  
ATOM    347 HD21 LEU A  20     -20.693   7.325 -14.673  1.00 43.34           H  
ATOM    348 HD22 LEU A  20     -19.693   5.919 -14.250  1.00 43.34           H  
ATOM    349 HD23 LEU A  20     -21.457   5.783 -14.227  1.00 43.34           H  
ATOM    350  N   THR A  21     -16.028   8.004 -12.849  1.00 41.34           N  
ATOM    351  H   THR A  21     -16.077   7.264 -13.535  1.00 41.34           H  
ATOM    352  CA  THR A  21     -14.894   8.929 -12.957  1.00 41.34           C  
ATOM    353  HA  THR A  21     -14.322   8.886 -12.031  1.00 41.34           H  
ATOM    354  C   THR A  21     -15.398  10.361 -13.167  1.00 41.34           C  
ATOM    355  CB  THR A  21     -13.983   8.514 -14.128  1.00 41.34           C  
ATOM    356  HB  THR A  21     -14.437   8.830 -15.067  1.00 41.34           H  
ATOM    357  O   THR A  21     -16.085  10.642 -14.150  1.00 41.34           O  
ATOM    358  CG2 THR A  21     -12.582   9.113 -14.022  1.00 41.34           C  
ATOM    359 HG21 THR A  21     -11.975   8.767 -14.859  1.00 41.34           H  
ATOM    360 HG22 THR A  21     -12.640  10.200 -14.063  1.00 41.34           H  
ATOM    361 HG23 THR A  21     -12.109   8.814 -13.087  1.00 41.34           H  
ATOM    362  OG1 THR A  21     -13.836   7.110 -14.169  1.00 41.34           O  
ATOM    363  HG1 THR A  21     -13.252   6.850 -13.453  1.00 41.34           H  
ATOM    364  N   ALA A  22     -15.067  11.273 -12.252  1.00 41.00           N  
ATOM    365  H   ALA A  22     -14.541  10.982 -11.441  1.00 41.00           H  
ATOM    366  CA  ALA A  22     -15.415  12.687 -12.350  1.00 41.00           C  
ATOM    367  HA  ALA A  22     -16.199  12.811 -13.097  1.00 41.00           H  
ATOM    368  C   ALA A  22     -14.205  13.534 -12.782  1.00 41.00           C  
ATOM    369  CB  ALA A  22     -15.997  13.151 -11.007  1.00 41.00           C  
ATOM    370  HB1 ALA A  22     -16.868  12.546 -10.753  1.00 41.00           H  
ATOM    371  HB2 ALA A  22     -16.295  14.198 -11.073  1.00 41.00           H  
ATOM    372  HB3 ALA A  22     -15.251  13.042 -10.220  1.00 41.00           H  
ATOM    373  O   ALA A  22     -13.157  13.488 -12.145  1.00 41.00           O  
ATOM    374  N   GLY A  23     -14.402  14.369 -13.813  1.00 44.34           N  
ATOM    375  H   GLY A  23     -15.260  14.256 -14.333  1.00 44.34           H  
ATOM    376  CA  GLY A  23     -13.617  15.587 -14.059  1.00 44.34           C  
ATOM    377  HA2 GLY A  23     -12.903  15.721 -13.246  1.00 44.34           H  
ATOM    378  HA3 GLY A  23     -14.292  16.442 -14.030  1.00 44.34           H  
ATOM    379  C   GLY A  23     -12.814  15.640 -15.365  1.00 44.34           C  
ATOM    380  O   GLY A  23     -11.725  15.089 -15.457  1.00 44.34           O  
ATOM    381  N   SER A  24     -13.298  16.418 -16.341  1.00 40.96           N  
ATOM    382  H   SER A  24     -14.226  16.802 -16.229  1.00 40.96           H  
ATOM    383  CA  SER A  24     -12.532  16.914 -17.494  1.00 40.96           C  
ATOM    384  HA  SER A  24     -11.688  16.249 -17.679  1.00 40.96           H  
ATOM    385  C   SER A  24     -11.975  18.315 -17.188  1.00 40.96           C  
ATOM    386  CB  SER A  24     -13.411  16.909 -18.756  1.00 40.96           C  
ATOM    387  HB2 SER A  24     -13.780  15.899 -18.937  1.00 40.96           H  
ATOM    388  HB3 SER A  24     -12.813  17.221 -19.612  1.00 40.96           H  
ATOM    389  O   SER A  24     -12.531  19.328 -17.614  1.00 40.96           O  
ATOM    390  OG  SER A  24     -14.506  17.792 -18.601  1.00 40.96           O  
ATOM    391  HG  SER A  24     -14.130  18.652 -18.396  1.00 40.96           H  
ATOM    392  N   GLY A  25     -10.919  18.395 -16.381  1.00 40.10           N  
ATOM    393  H   GLY A  25     -10.512  17.532 -16.047  1.00 40.10           H  
ATOM    394  CA  GLY A  25     -10.148  19.626 -16.182  1.00 40.10           C  
ATOM    395  HA2 GLY A  25     -10.759  20.504 -16.390  1.00 40.10           H  
ATOM    396  HA3 GLY A  25      -9.809  19.683 -15.147  1.00 40.10           H  
ATOM    397  C   GLY A  25      -8.920  19.630 -17.090  1.00 40.10           C  
ATOM    398  O   GLY A  25      -8.293  18.589 -17.269  1.00 40.10           O  
ATOM    399  N   GLY A  26      -8.564  20.777 -17.676  1.00 46.83           N  
ATOM    400  H   GLY A  26      -9.107  21.608 -17.491  1.00 46.83           H  
ATOM    401  CA  GLY A  26      -7.306  20.912 -18.413  1.00 46.83           C  
ATOM    402  HA2 GLY A  26      -7.299  20.224 -19.258  1.00 46.83           H  
ATOM    403  HA3 GLY A  26      -7.197  21.931 -18.783  1.00 46.83           H  
ATOM    404  C   GLY A  26      -6.128  20.603 -17.487  1.00 46.83           C  
ATOM    405  O   GLY A  26      -5.882  21.347 -16.541  1.00 46.83           O  
ATOM    406  N   ALA A  27      -5.440  19.486 -17.723  1.00 60.90           N  
ATOM    407  H   ALA A  27      -5.771  18.854 -18.438  1.00 60.90           H  
ATOM    408  CA  ALA A  27      -4.333  19.054 -16.882  1.00 60.90           C  
ATOM    409  HA  ALA A  27      -4.664  19.052 -15.843  1.00 60.90           H  
ATOM    410  C   ALA A  27      -3.161  20.036 -17.019  1.00 60.90           C  
ATOM    411  CB  ALA A  27      -3.945  17.617 -17.258  1.00 60.90           C  
ATOM    412  HB1 ALA A  27      -3.628  17.574 -18.299  1.00 60.90           H  
ATOM    413  HB2 ALA A  27      -4.797  16.954 -17.109  1.00 60.90           H  
ATOM    414  HB3 ALA A  27      -3.128  17.284 -16.619  1.00 60.90           H  
ATOM    415  O   ALA A  27      -2.565  20.158 -18.092  1.00 60.90           O  
ATOM    416  N   ILE A  28      -2.821  20.729 -15.931  1.00 58.94           N  
ATOM    417  H   ILE A  28      -3.371  20.607 -15.093  1.00 58.94           H  
ATOM    418  CA  ILE A  28      -1.552  21.452 -15.824  1.00 58.94           C  
ATOM    419  HA  ILE A  28      -1.424  22.082 -16.704  1.00 58.94           H  
ATOM    420  C   ILE A  28      -0.455  20.384 -15.808  1.00 58.94           C  
ATOM    421  CB  ILE A  28      -1.523  22.352 -14.565  1.00 58.94           C  
ATOM    422  HB  ILE A  28      -1.661  21.722 -13.686  1.00 58.94           H  
ATOM    423  O   ILE A  28      -0.443  19.525 -14.929  1.00 58.94           O  
ATOM    424  CG1 ILE A  28      -2.671  23.390 -14.611  1.00 58.94           C  
ATOM    425 HG12 ILE A  28      -3.621  22.875 -14.755  1.00 58.94           H  
ATOM    426 HG13 ILE A  28      -2.522  24.059 -15.458  1.00 58.94           H  
ATOM    427  CG2 ILE A  28      -0.156  23.054 -14.449  1.00 58.94           C  
ATOM    428 HG21 ILE A  28      -0.109  23.642 -13.532  1.00 58.94           H  
ATOM    429 HG22 ILE A  28       0.010  23.709 -15.305  1.00 58.94           H  
ATOM    430 HG23 ILE A  28       0.648  22.321 -14.395  1.00 58.94           H  
ATOM    431  CD1 ILE A  28      -2.814  24.229 -13.334  1.00 58.94           C  
ATOM    432 HD11 ILE A  28      -1.961  24.897 -13.216  1.00 58.94           H  
ATOM    433 HD12 ILE A  28      -3.718  24.835 -13.402  1.00 58.94           H  
ATOM    434 HD13 ILE A  28      -2.891  23.575 -12.466  1.00 58.94           H  
ATOM    435  N   ARG A  29       0.428  20.395 -16.809  1.00 60.76           N  
ATOM    436  H   ARG A  29       0.369  21.139 -17.489  1.00 60.76           H  
ATOM    437  CA  ARG A  29       1.541  19.442 -16.916  1.00 60.76           C  
ATOM    438  HA  ARG A  29       1.362  18.598 -16.249  1.00 60.76           H  
ATOM    439  C   ARG A  29       2.823  20.113 -16.434  1.00 60.76           C  
ATOM    440  CB  ARG A  29       1.660  18.895 -18.348  1.00 60.76           C  
ATOM    441  HB2 ARG A  29       1.771  19.724 -19.048  1.00 60.76           H  
ATOM    442  HB3 ARG A  29       2.553  18.273 -18.404  1.00 60.76           H  
ATOM    443  O   ARG A  29       3.181  21.170 -16.953  1.00 60.76           O  
ATOM    444  CG  ARG A  29       0.437  18.047 -18.734  1.00 60.76           C  
ATOM    445  HG2 ARG A  29       0.308  17.257 -17.994  1.00 60.76           H  
ATOM    446  HG3 ARG A  29      -0.456  18.671 -18.741  1.00 60.76           H  
ATOM    447  CD  ARG A  29       0.613  17.412 -20.118  1.00 60.76           C  
ATOM    448  HD2 ARG A  29       1.535  16.831 -20.117  1.00 60.76           H  
ATOM    449  HD3 ARG A  29       0.695  18.207 -20.860  1.00 60.76           H  
ATOM    450  NE  ARG A  29      -0.527  16.536 -20.452  1.00 60.76           N  
ATOM    451  HE  ARG A  29      -1.311  16.563 -19.816  1.00 60.76           H  
ATOM    452  NH1 ARG A  29       0.349  15.566 -22.341  1.00 60.76           N  
ATOM    453 HH11 ARG A  29       1.149  16.179 -22.270  1.00 60.76           H  
ATOM    454 HH12 ARG A  29       0.268  14.899 -23.095  1.00 60.76           H  
ATOM    455  NH2 ARG A  29      -1.652  14.918 -21.596  1.00 60.76           N  
ATOM    456 HH21 ARG A  29      -2.359  14.900 -20.874  1.00 60.76           H  
ATOM    457 HH22 ARG A  29      -1.690  14.215 -22.320  1.00 60.76           H  
ATOM    458  CZ  ARG A  29      -0.606  15.684 -21.460  1.00 60.76           C  
ATOM    459  N   GLY A  30       3.473  19.513 -15.439  1.00 63.15           N  
ATOM    460  H   GLY A  30       3.124  18.634 -15.085  1.00 63.15           H  
ATOM    461  CA  GLY A  30       4.762  19.964 -14.919  1.00 63.15           C  
ATOM    462  HA2 GLY A  30       4.714  21.029 -14.693  1.00 63.15           H  
ATOM    463  HA3 GLY A  30       4.977  19.426 -13.996  1.00 63.15           H  
ATOM    464  C   GLY A  30       5.913  19.717 -15.900  1.00 63.15           C  
ATOM    465  O   GLY A  30       5.731  19.159 -16.987  1.00 63.15           O  
ATOM    466  N   ILE A  31       7.123  20.133 -15.512  1.00 75.24           N  
ATOM    467  H   ILE A  31       7.221  20.517 -14.583  1.00 75.24           H  
ATOM    468  CA  ILE A  31       8.347  19.761 -16.233  1.00 75.24           C  
ATOM    469  HA  ILE A  31       8.195  19.933 -17.299  1.00 75.24           H  
ATOM    470  C   ILE A  31       8.570  18.268 -16.007  1.00 75.24           C  
ATOM    471  CB  ILE A  31       9.572  20.592 -15.784  1.00 75.24           C  
ATOM    472  HB  ILE A  31       9.709  20.459 -14.711  1.00 75.24           H  
ATOM    473  O   ILE A  31       8.911  17.846 -14.905  1.00 75.24           O  
ATOM    474  CG1 ILE A  31       9.336  22.093 -16.069  1.00 75.24           C  
ATOM    475 HG12 ILE A  31       8.397  22.404 -15.610  1.00 75.24           H  
ATOM    476 HG13 ILE A  31       9.251  22.251 -17.145  1.00 75.24           H  
ATOM    477  CG2 ILE A  31      10.846  20.099 -16.504  1.00 75.24           C  
ATOM    478 HG21 ILE A  31      10.746  20.223 -17.583  1.00 75.24           H  
ATOM    479 HG22 ILE A  31      11.717  20.652 -16.156  1.00 75.24           H  
ATOM    480 HG23 ILE A  31      11.034  19.049 -16.280  1.00 75.24           H  
ATOM    481  CD1 ILE A  31      10.430  23.013 -15.514  1.00 75.24           C  
ATOM    482 HD11 ILE A  31      10.122  24.051 -15.636  1.00 75.24           H  
ATOM    483 HD12 ILE A  31      11.366  22.868 -16.054  1.00 75.24           H  
ATOM    484 HD13 ILE A  31      10.583  22.812 -14.454  1.00 75.24           H  
ATOM    485  N   LYS A  32       8.375  17.475 -17.061  1.00 79.46           N  
ATOM    486  H   LYS A  32       8.031  17.890 -17.915  1.00 79.46           H  
ATOM    487  CA  LYS A  32       8.535  16.026 -16.986  1.00 79.46           C  
ATOM    488  HA  LYS A  32       8.089  15.698 -16.047  1.00 79.46           H  
ATOM    489  C   LYS A  32      10.007  15.652 -16.946  1.00 79.46           C  
ATOM    490  CB  LYS A  32       7.799  15.323 -18.129  1.00 79.46           C  
ATOM    491  HB2 LYS A  32       8.078  15.772 -19.083  1.00 79.46           H  
ATOM    492  HB3 LYS A  32       8.094  14.274 -18.136  1.00 79.46           H  
ATOM    493  O   LYS A  32      10.741  15.939 -17.892  1.00 79.46           O  
ATOM    494  CG  LYS A  32       6.282  15.400 -17.921  1.00 79.46           C  
ATOM    495  HG2 LYS A  32       5.963  16.441 -17.859  1.00 79.46           H  
ATOM    496  HG3 LYS A  32       6.036  14.904 -16.982  1.00 79.46           H  
ATOM    497  CD  LYS A  32       5.526  14.716 -19.063  1.00 79.46           C  
ATOM    498  HD2 LYS A  32       5.636  15.311 -19.970  1.00 79.46           H  
ATOM    499  HD3 LYS A  32       5.942  13.724 -19.236  1.00 79.46           H  
ATOM    500  CE  LYS A  32       4.044  14.619 -18.684  1.00 79.46           C  
ATOM    501  HE2 LYS A  32       3.430  15.057 -19.471  1.00 79.46           H  
ATOM    502  HE3 LYS A  32       3.894  15.200 -17.774  1.00 79.46           H  
ATOM    503  NZ  LYS A  32       3.646  13.215 -18.432  1.00 79.46           N  
ATOM    504  HZ1 LYS A  32       2.836  13.134 -17.835  1.00 79.46           H  
ATOM    505  HZ2 LYS A  32       4.338  12.759 -17.856  1.00 79.46           H  
ATOM    506  HZ3 LYS A  32       3.537  12.650 -19.262  1.00 79.46           H  
ATOM    507  N   HIS A  33      10.423  14.959 -15.894  1.00 83.32           N  
ATOM    508  H   HIS A  33       9.752  14.725 -15.177  1.00 83.32           H  
ATOM    509  CA  HIS A  33      11.709  14.272 -15.906  1.00 83.32           C  
ATOM    510  HA  HIS A  33      12.401  14.852 -16.516  1.00 83.32           H  
ATOM    511  C   HIS A  33      11.552  12.905 -16.582  1.00 83.32           C  
ATOM    512  CB  HIS A  33      12.326  14.227 -14.507  1.00 83.32           C  
ATOM    513  HB2 HIS A  33      13.315  13.774 -14.577  1.00 83.32           H  
ATOM    514  HB3 HIS A  33      12.458  15.249 -14.151  1.00 83.32           H  
ATOM    515  O   HIS A  33      10.509  12.252 -16.482  1.00 83.32           O  
ATOM    516  CG  HIS A  33      11.523  13.473 -13.485  1.00 83.32           C  
ATOM    517  CD2 HIS A  33      11.829  12.244 -12.970  1.00 83.32           C  
ATOM    518  HD2 HIS A  33      12.670  11.627 -13.249  1.00 83.32           H  
ATOM    519  ND1 HIS A  33      10.391  13.915 -12.835  1.00 83.32           N  
ATOM    520  HD1 HIS A  33       9.828  14.725 -13.054  1.00 83.32           H  
ATOM    521  CE1 HIS A  33      10.033  12.979 -11.944  1.00 83.32           C  
ATOM    522  HE1 HIS A  33       9.155  13.022 -11.316  1.00 83.32           H  
ATOM    523  NE2 HIS A  33      10.886  11.945 -11.990  1.00 83.32           N  
ATOM    524  N   VAL A  34      12.571  12.500 -17.341  1.00 90.33           N  
ATOM    525  H   VAL A  34      13.420  13.047 -17.354  1.00 90.33           H  
ATOM    526  CA  VAL A  34      12.547  11.240 -18.091  1.00 90.33           C  
ATOM    527  HA  VAL A  34      11.514  11.032 -18.367  1.00 90.33           H  
ATOM    528  C   VAL A  34      13.039  10.117 -17.190  1.00 90.33           C  
ATOM    529  CB  VAL A  34      13.351  11.315 -19.401  1.00 90.33           C  
ATOM    530  HB  VAL A  34      14.395  11.536 -19.177  1.00 90.33           H  
ATOM    531  O   VAL A  34      14.159  10.172 -16.689  1.00 90.33           O  
ATOM    532  CG1 VAL A  34      13.279   9.991 -20.178  1.00 90.33           C  
ATOM    533 HG11 VAL A  34      12.240   9.717 -20.356  1.00 90.33           H  
ATOM    534 HG12 VAL A  34      13.798  10.093 -21.132  1.00 90.33           H  
ATOM    535 HG13 VAL A  34      13.765   9.198 -19.611  1.00 90.33           H  
ATOM    536  CG2 VAL A  34      12.803  12.420 -20.316  1.00 90.33           C  
ATOM    537 HG21 VAL A  34      13.381  12.455 -21.240  1.00 90.33           H  
ATOM    538 HG22 VAL A  34      12.885  13.391 -19.828  1.00 90.33           H  
ATOM    539 HG23 VAL A  34      11.756  12.227 -20.553  1.00 90.33           H  
ATOM    540  N   ILE A  35      12.212   9.092 -17.014  1.00 93.31           N  
ATOM    541  H   ILE A  35      11.312   9.121 -17.471  1.00 93.31           H  
ATOM    542  CA  ILE A  35      12.551   7.890 -16.253  1.00 93.31           C  
ATOM    543  HA  ILE A  35      13.480   8.053 -15.708  1.00 93.31           H  
ATOM    544  C   ILE A  35      12.782   6.752 -17.236  1.00 93.31           C  
ATOM    545  CB  ILE A  35      11.462   7.573 -15.209  1.00 93.31           C  
ATOM    546  HB  ILE A  35      10.498   7.498 -15.712  1.00 93.31           H  
ATOM    547  O   ILE A  35      11.898   6.418 -18.025  1.00 93.31           O  
ATOM    548  CG1 ILE A  35      11.399   8.738 -14.195  1.00 93.31           C  
ATOM    549 HG12 ILE A  35      11.095   9.649 -14.712  1.00 93.31           H  
ATOM    550 HG13 ILE A  35      12.389   8.910 -13.773  1.00 93.31           H  
ATOM    551  CG2 ILE A  35      11.750   6.224 -14.526  1.00 93.31           C  
ATOM    552 HG21 ILE A  35      12.739   6.241 -14.068  1.00 93.31           H  
ATOM    553 HG22 ILE A  35      11.710   5.409 -15.248  1.00 93.31           H  
ATOM    554 HG23 ILE A  35      11.006   6.012 -13.758  1.00 93.31           H  
ATOM    555  CD1 ILE A  35      10.423   8.511 -13.042  1.00 93.31           C  
ATOM    556 HD11 ILE A  35      10.931   7.936 -12.268  1.00 93.31           H  
ATOM    557 HD12 ILE A  35      10.124   9.466 -12.610  1.00 93.31           H  
ATOM    558 HD13 ILE A  35       9.541   7.965 -13.376  1.00 93.31           H  
ATOM    559  N   VAL A  36      13.976   6.165 -17.192  1.00 94.42           N  
ATOM    560  H   VAL A  36      14.634   6.466 -16.487  1.00 94.42           H  
ATOM    561  CA  VAL A  36      14.320   4.985 -17.989  1.00 94.42           C  
ATOM    562  HA  VAL A  36      13.786   5.031 -18.937  1.00 94.42           H  
ATOM    563  C   VAL A  36      13.868   3.738 -17.240  1.00 94.42           C  
ATOM    564  CB  VAL A  36      15.823   4.937 -18.314  1.00 94.42           C  
ATOM    565  HB  VAL A  36      16.401   4.970 -17.390  1.00 94.42           H  
ATOM    566  O   VAL A  36      14.339   3.484 -16.133  1.00 94.42           O  
ATOM    567  CG1 VAL A  36      16.178   3.658 -19.077  1.00 94.42           C  
ATOM    568 HG11 VAL A  36      17.215   3.694 -19.411  1.00 94.42           H  
ATOM    569 HG12 VAL A  36      16.070   2.787 -18.431  1.00 94.42           H  
ATOM    570 HG13 VAL A  36      15.519   3.550 -19.938  1.00 94.42           H  
ATOM    571  CG2 VAL A  36      16.214   6.139 -19.185  1.00 94.42           C  
ATOM    572 HG21 VAL A  36      15.641   6.130 -20.112  1.00 94.42           H  
ATOM    573 HG22 VAL A  36      17.277   6.086 -19.420  1.00 94.42           H  
ATOM    574 HG23 VAL A  36      16.030   7.071 -18.650  1.00 94.42           H  
ATOM    575  N   VAL A  37      12.969   2.968 -17.850  1.00 96.80           N  
ATOM    576  H   VAL A  37      12.651   3.243 -18.768  1.00 96.80           H  
ATOM    577  CA  VAL A  37      12.450   1.715 -17.291  1.00 96.80           C  
ATOM    578  HA  VAL A  37      12.821   1.595 -16.273  1.00 96.80           H  
ATOM    579  C   VAL A  37      12.922   0.551 -18.167  1.00 96.80           C  
ATOM    580  CB  VAL A  37      10.918   1.720 -17.188  1.00 96.80           C  
ATOM    581  HB  VAL A  37      10.501   1.794 -18.192  1.00 96.80           H  
ATOM    582  O   VAL A  37      12.444   0.423 -19.301  1.00 96.80           O  
ATOM    583  CG1 VAL A  37      10.412   0.433 -16.528  1.00 96.80           C  
ATOM    584 HG11 VAL A  37      10.658  -0.436 -17.137  1.00 96.80           H  
ATOM    585 HG12 VAL A  37       9.328   0.481 -16.420  1.00 96.80           H  
ATOM    586 HG13 VAL A  37      10.858   0.314 -15.541  1.00 96.80           H  
ATOM    587  CG2 VAL A  37      10.374   2.895 -16.370  1.00 96.80           C  
ATOM    588 HG21 VAL A  37       9.285   2.900 -16.418  1.00 96.80           H  
ATOM    589 HG22 VAL A  37      10.670   2.774 -15.328  1.00 96.80           H  
ATOM    590 HG23 VAL A  37      10.752   3.843 -16.754  1.00 96.80           H  
ATOM    591  N   PRO A  38      13.844  -0.295 -17.682  1.00 96.61           N  
ATOM    592  CA  PRO A  38      14.238  -1.503 -18.390  1.00 96.61           C  
ATOM    593  HA  PRO A  38      14.497  -1.258 -19.420  1.00 96.61           H  
ATOM    594  C   PRO A  38      13.090  -2.517 -18.363  1.00 96.61           C  
ATOM    595  CB  PRO A  38      15.490  -2.008 -17.675  1.00 96.61           C  
ATOM    596  HB2 PRO A  38      16.375  -1.545 -18.113  1.00 96.61           H  
ATOM    597  HB3 PRO A  38      15.567  -3.094 -17.706  1.00 96.61           H  
ATOM    598  O   PRO A  38      12.454  -2.715 -17.332  1.00 96.61           O  
ATOM    599  CG  PRO A  38      15.301  -1.506 -16.248  1.00 96.61           C  
ATOM    600  HG2 PRO A  38      14.662  -2.202 -15.706  1.00 96.61           H  
ATOM    601  HG3 PRO A  38      16.255  -1.367 -15.738  1.00 96.61           H  
ATOM    602  CD  PRO A  38      14.561  -0.186 -16.420  1.00 96.61           C  
ATOM    603  HD2 PRO A  38      15.275   0.635 -16.489  1.00 96.61           H  
ATOM    604  HD3 PRO A  38      13.888  -0.039 -15.575  1.00 96.61           H  
ATOM    605  N   VAL A  39      12.805  -3.171 -19.480  1.00 96.67           N  
ATOM    606  H   VAL A  39      13.344  -2.953 -20.306  1.00 96.67           H  
ATOM    607  CA  VAL A  39      11.741  -4.179 -19.616  1.00 96.67           C  
ATOM    608  HA  VAL A  39      11.474  -4.546 -18.625  1.00 96.67           H  
ATOM    609  C   VAL A  39      12.268  -5.363 -20.422  1.00 96.67           C  
ATOM    610  CB  VAL A  39      10.470  -3.592 -20.269  1.00 96.67           C  
ATOM    611  HB  VAL A  39       9.776  -4.407 -20.473  1.00 96.67           H  
ATOM    612  O   VAL A  39      13.095  -5.154 -21.305  1.00 96.67           O  
ATOM    613  CG1 VAL A  39       9.760  -2.616 -19.323  1.00 96.67           C  
ATOM    614 HG11 VAL A  39       9.568  -3.100 -18.365  1.00 96.67           H  
ATOM    615 HG12 VAL A  39       8.810  -2.309 -19.761  1.00 96.67           H  
ATOM    616 HG13 VAL A  39      10.382  -1.736 -19.160  1.00 96.67           H  
ATOM    617  CG2 VAL A  39      10.752  -2.863 -21.590  1.00 96.67           C  
ATOM    618 HG21 VAL A  39      11.493  -2.076 -21.445  1.00 96.67           H  
ATOM    619 HG22 VAL A  39       9.843  -2.389 -21.960  1.00 96.67           H  
ATOM    620 HG23 VAL A  39      11.112  -3.571 -22.336  1.00 96.67           H  
ATOM    621  N   PRO A  40      11.835  -6.607 -20.161  1.00 95.38           N  
ATOM    622  CA  PRO A  40      12.286  -7.747 -20.953  1.00 95.38           C  
ATOM    623  HA  PRO A  40      13.373  -7.822 -20.915  1.00 95.38           H  
ATOM    624  C   PRO A  40      11.846  -7.583 -22.417  1.00 95.38           C  
ATOM    625  CB  PRO A  40      11.673  -8.976 -20.276  1.00 95.38           C  
ATOM    626  HB2 PRO A  40      11.436  -9.765 -20.989  1.00 95.38           H  
ATOM    627  HB3 PRO A  40      12.363  -9.349 -19.518  1.00 95.38           H  
ATOM    628  O   PRO A  40      10.668  -7.352 -22.690  1.00 95.38           O  
ATOM    629  CG  PRO A  40      10.419  -8.423 -19.596  1.00 95.38           C  
ATOM    630  HG2 PRO A  40      10.125  -9.022 -18.734  1.00 95.38           H  
ATOM    631  HG3 PRO A  40       9.605  -8.369 -20.319  1.00 95.38           H  
ATOM    632  CD  PRO A  40      10.837  -7.011 -19.186  1.00 95.38           C  
ATOM    633  HD2 PRO A  40      11.290  -7.031 -18.195  1.00 95.38           H  
ATOM    634  HD3 PRO A  40       9.973  -6.346 -19.194  1.00 95.38           H  
ATOM    635  N   GLY A  41      12.799  -7.685 -23.346  1.00 92.25           N  
ATOM    636  H   GLY A  41      13.750  -7.837 -23.040  1.00 92.25           H  
ATOM    637  CA  GLY A  41      12.562  -7.633 -24.794  1.00 92.25           C  
ATOM    638  HA2 GLY A  41      11.789  -6.897 -25.016  1.00 92.25           H  
ATOM    639  HA3 GLY A  41      13.483  -7.326 -25.291  1.00 92.25           H  
ATOM    640  C   GLY A  41      12.132  -8.975 -25.394  1.00 92.25           C  
ATOM    641  O   GLY A  41      11.769  -9.046 -26.565  1.00 92.25           O  
ATOM    642  N   ASP A  42      12.163 -10.044 -24.597  1.00 91.32           N  
ATOM    643  H   ASP A  42      12.450  -9.919 -23.637  1.00 91.32           H  
ATOM    644  CA  ASP A  42      11.769 -11.394 -24.981  1.00 91.32           C  
ATOM    645  HA  ASP A  42      11.152 -11.334 -25.877  1.00 91.32           H  
ATOM    646  C   ASP A  42      10.899 -12.065 -23.895  1.00 91.32           C  
ATOM    647  CB  ASP A  42      13.032 -12.205 -25.354  1.00 91.32           C  
ATOM    648  HB2 ASP A  42      12.723 -13.175 -25.743  1.00 91.32           H  
ATOM    649  HB3 ASP A  42      13.552 -11.685 -26.158  1.00 91.32           H  
ATOM    650  O   ASP A  42      10.648 -11.529 -22.811  1.00 91.32           O  
ATOM    651  CG  ASP A  42      14.014 -12.438 -24.197  1.00 91.32           C  
ATOM    652  OD1 ASP A  42      13.567 -12.489 -23.034  1.00 91.32           O  
ATOM    653  OD2 ASP A  42      15.216 -12.659 -24.445  1.00 91.32           O  
ATOM    654  N   SER A  43      10.403 -13.265 -24.198  1.00 89.67           N  
ATOM    655  H   SER A  43      10.602 -13.657 -25.107  1.00 89.67           H  
ATOM    656  CA  SER A  43       9.659 -14.104 -23.253  1.00 89.67           C  
ATOM    657  HA  SER A  43       9.165 -13.460 -22.526  1.00 89.67           H  
ATOM    658  C   SER A  43      10.562 -15.055 -22.456  1.00 89.67           C  
ATOM    659  CB  SER A  43       8.561 -14.864 -24.005  1.00 89.67           C  
ATOM    660  HB2 SER A  43       7.916 -14.147 -24.513  1.00 89.67           H  
ATOM    661  HB3 SER A  43       7.956 -15.437 -23.302  1.00 89.67           H  
ATOM    662  O   SER A  43      10.058 -15.995 -21.843  1.00 89.67           O  
ATOM    663  OG  SER A  43       9.135 -15.734 -24.963  1.00 89.67           O  
ATOM    664  HG  SER A  43       9.449 -16.512 -24.497  1.00 89.67           H  
ATOM    665  N   SER A  44      11.886 -14.874 -22.494  1.00 93.73           N  
ATOM    666  H   SER A  44      12.256 -14.007 -22.857  1.00 93.73           H  
ATOM    667  CA  SER A  44      12.830 -15.796 -21.866  1.00 93.73           C  
ATOM    668  HA  SER A  44      12.519 -16.818 -22.080  1.00 93.73           H  
ATOM    669  C   SER A  44      12.848 -15.597 -20.352  1.00 93.73           C  
ATOM    670  CB  SER A  44      14.222 -15.607 -22.462  1.00 93.73           C  
ATOM    671  HB2 SER A  44      14.524 -14.570 -22.316  1.00 93.73           H  
ATOM    672  HB3 SER A  44      14.191 -15.815 -23.531  1.00 93.73           H  
ATOM    673  O   SER A  44      13.082 -14.495 -19.848  1.00 93.73           O  
ATOM    674  OG  SER A  44      15.169 -16.452 -21.840  1.00 93.73           O  
ATOM    675  HG  SER A  44      15.999 -16.293 -22.297  1.00 93.73           H  
ATOM    676  N   ILE A  45      12.628 -16.686 -19.612  1.00 94.54           N  
ATOM    677  H   ILE A  45      12.415 -17.556 -20.079  1.00 94.54           H  
ATOM    678  CA  ILE A  45      12.673 -16.669 -18.145  1.00 94.54           C  
ATOM    679  HA  ILE A  45      12.008 -15.886 -17.781  1.00 94.54           H  
ATOM    680  C   ILE A  45      14.070 -16.308 -17.650  1.00 94.54           C  
ATOM    681  CB  ILE A  45      12.206 -18.017 -17.565  1.00 94.54           C  
ATOM    682  HB  ILE A  45      12.844 -18.806 -17.963  1.00 94.54           H  
ATOM    683  O   ILE A  45      14.187 -15.508 -16.732  1.00 94.54           O  
ATOM    684  CG1 ILE A  45      10.752 -18.344 -17.961  1.00 94.54           C  
ATOM    685 HG12 ILE A  45      10.700 -18.515 -19.036  1.00 94.54           H  
ATOM    686 HG13 ILE A  45      10.492 -19.283 -17.472  1.00 94.54           H  
ATOM    687  CG2 ILE A  45      12.345 -18.036 -16.036  1.00 94.54           C  
ATOM    688 HG21 ILE A  45      11.877 -17.154 -15.597  1.00 94.54           H  
ATOM    689 HG22 ILE A  45      11.888 -18.936 -15.625  1.00 94.54           H  
ATOM    690 HG23 ILE A  45      13.396 -18.051 -15.749  1.00 94.54           H  
ATOM    691  CD1 ILE A  45       9.697 -17.291 -17.584  1.00 94.54           C  
ATOM    692 HD11 ILE A  45       9.848 -16.377 -18.158  1.00 94.54           H  
ATOM    693 HD12 ILE A  45       9.740 -17.069 -16.518  1.00 94.54           H  
ATOM    694 HD13 ILE A  45       8.706 -17.683 -17.815  1.00 94.54           H  
ATOM    695  N   VAL A  46      15.119 -16.786 -18.321  1.00 93.90           N  
ATOM    696  H   VAL A  46      14.951 -17.432 -19.079  1.00 93.90           H  
ATOM    697  CA  VAL A  46      16.507 -16.448 -17.979  1.00 93.90           C  
ATOM    698  HA  VAL A  46      16.685 -16.716 -16.938  1.00 93.90           H  
ATOM    699  C   VAL A  46      16.750 -14.941 -18.108  1.00 93.90           C  
ATOM    700  CB  VAL A  46      17.485 -17.254 -18.853  1.00 93.90           C  
ATOM    701  HB  VAL A  46      17.270 -17.057 -19.903  1.00 93.90           H  
ATOM    702  O   VAL A  46      17.329 -14.338 -17.206  1.00 93.90           O  
ATOM    703  CG1 VAL A  46      18.948 -16.896 -18.572  1.00 93.90           C  
ATOM    704 HG11 VAL A  46      19.148 -15.851 -18.806  1.00 93.90           H  
ATOM    705 HG12 VAL A  46      19.608 -17.511 -19.184  1.00 93.90           H  
ATOM    706 HG13 VAL A  46      19.182 -17.075 -17.522  1.00 93.90           H  
ATOM    707  CG2 VAL A  46      17.300 -18.755 -18.618  1.00 93.90           C  
ATOM    708 HG21 VAL A  46      16.305 -19.081 -18.923  1.00 93.90           H  
ATOM    709 HG22 VAL A  46      18.042 -19.318 -19.185  1.00 93.90           H  
ATOM    710 HG23 VAL A  46      17.433 -18.960 -17.555  1.00 93.90           H  
ATOM    711  N   THR A  47      16.234 -14.297 -19.166  1.00 94.37           N  
ATOM    712  H   THR A  47      15.714 -14.823 -19.854  1.00 94.37           H  
ATOM    713  CA  THR A  47      16.332 -12.833 -19.329  1.00 94.37           C  
ATOM    714  HA  THR A  47      17.384 -12.546 -19.310  1.00 94.37           H  
ATOM    715  C   THR A  47      15.632 -12.118 -18.177  1.00 94.37           C  
ATOM    716  CB  THR A  47      15.715 -12.340 -20.654  1.00 94.37           C  
ATOM    717  HB  THR A  47      14.635 -12.489 -20.627  1.00 94.37           H  
ATOM    718  O   THR A  47      16.205 -11.215 -17.571  1.00 94.37           O  
ATOM    719  CG2 THR A  47      16.013 -10.863 -20.910  1.00 94.37           C  
ATOM    720 HG21 THR A  47      15.606 -10.577 -21.880  1.00 94.37           H  
ATOM    721 HG22 THR A  47      17.089 -10.690 -20.905  1.00 94.37           H  
ATOM    722 HG23 THR A  47      15.544 -10.242 -20.147  1.00 94.37           H  
ATOM    723  OG1 THR A  47      16.242 -13.048 -21.749  1.00 94.37           O  
ATOM    724  HG1 THR A  47      15.719 -12.800 -22.515  1.00 94.37           H  
ATOM    725  N   ARG A  48      14.408 -12.541 -17.832  1.00 95.39           N  
ATOM    726  H   ARG A  48      14.010 -13.308 -18.355  1.00 95.39           H  
ATOM    727  CA  ARG A  48      13.645 -11.965 -16.713  1.00 95.39           C  
ATOM    728  HA  ARG A  48      13.583 -10.884 -16.839  1.00 95.39           H  
ATOM    729  C   ARG A  48      14.317 -12.191 -15.365  1.00 95.39           C  
ATOM    730  CB  ARG A  48      12.233 -12.553 -16.667  1.00 95.39           C  
ATOM    731  HB2 ARG A  48      12.279 -13.642 -16.642  1.00 95.39           H  
ATOM    732  HB3 ARG A  48      11.754 -12.205 -15.752  1.00 95.39           H  
ATOM    733  O   ARG A  48      14.280 -11.296 -14.528  1.00 95.39           O  
ATOM    734  CG  ARG A  48      11.375 -12.091 -17.840  1.00 95.39           C  
ATOM    735  HG2 ARG A  48      11.805 -12.435 -18.781  1.00 95.39           H  
ATOM    736  HG3 ARG A  48      11.332 -11.002 -17.843  1.00 95.39           H  
ATOM    737  CD  ARG A  48       9.961 -12.651 -17.686  1.00 95.39           C  
ATOM    738  HD2 ARG A  48       9.559 -12.343 -16.721  1.00 95.39           H  
ATOM    739  HD3 ARG A  48      10.006 -13.740 -17.711  1.00 95.39           H  
ATOM    740  NE  ARG A  48       9.118 -12.172 -18.789  1.00 95.39           N  
ATOM    741  HE  ARG A  48       9.510 -12.268 -19.715  1.00 95.39           H  
ATOM    742  NH1 ARG A  48       7.300 -11.381 -17.596  1.00 95.39           N  
ATOM    743 HH11 ARG A  48       7.726 -11.541 -16.694  1.00 95.39           H  
ATOM    744 HH12 ARG A  48       6.437 -10.857 -17.621  1.00 95.39           H  
ATOM    745  NH2 ARG A  48       7.364 -11.185 -19.797  1.00 95.39           N  
ATOM    746 HH21 ARG A  48       6.465 -10.726 -19.778  1.00 95.39           H  
ATOM    747 HH22 ARG A  48       7.817 -11.289 -20.694  1.00 95.39           H  
ATOM    748  CZ  ARG A  48       7.936 -11.594 -18.708  1.00 95.39           C  
ATOM    749  N   SER A  49      14.929 -13.352 -15.163  1.00 95.20           N  
ATOM    750  H   SER A  49      14.853 -14.055 -15.884  1.00 95.20           H  
ATOM    751  CA  SER A  49      15.605 -13.719 -13.922  1.00 95.20           C  
ATOM    752  HA  SER A  49      14.937 -13.518 -13.084  1.00 95.20           H  
ATOM    753  C   SER A  49      16.870 -12.902 -13.709  1.00 95.20           C  
ATOM    754  CB  SER A  49      15.933 -15.209 -13.920  1.00 95.20           C  
ATOM    755  HB2 SER A  49      16.866 -15.408 -14.446  1.00 95.20           H  
ATOM    756  HB3 SER A  49      15.129 -15.766 -14.401  1.00 95.20           H  
ATOM    757  O   SER A  49      17.040 -12.317 -12.643  1.00 95.20           O  
ATOM    758  OG  SER A  49      16.008 -15.640 -12.586  1.00 95.20           O  
ATOM    759  HG  SER A  49      16.671 -15.178 -12.068  1.00 95.20           H  
ATOM    760  N   ARG A  50      17.715 -12.779 -14.741  1.00 94.13           N  
ATOM    761  H   ARG A  50      17.534 -13.311 -15.580  1.00 94.13           H  
ATOM    762  CA  ARG A  50      18.889 -11.894 -14.713  1.00 94.13           C  
ATOM    763  HA  ARG A  50      19.530 -12.153 -13.870  1.00 94.13           H  
ATOM    764  C   ARG A  50      18.488 -10.442 -14.523  1.00 94.13           C  
ATOM    765  CB  ARG A  50      19.680 -12.026 -16.015  1.00 94.13           C  
ATOM    766  HB2 ARG A  50      18.998 -11.966 -16.863  1.00 94.13           H  
ATOM    767  HB3 ARG A  50      20.395 -11.205 -16.077  1.00 94.13           H  
ATOM    768  O   ARG A  50      19.103  -9.728 -13.739  1.00 94.13           O  
ATOM    769  CG  ARG A  50      20.456 -13.336 -16.085  1.00 94.13           C  
ATOM    770  HG2 ARG A  50      21.105 -13.425 -15.214  1.00 94.13           H  
ATOM    771  HG3 ARG A  50      19.766 -14.180 -16.098  1.00 94.13           H  
ATOM    772  CD  ARG A  50      21.311 -13.349 -17.352  1.00 94.13           C  
ATOM    773  HD2 ARG A  50      22.037 -12.537 -17.314  1.00 94.13           H  
ATOM    774  HD3 ARG A  50      20.668 -13.224 -18.224  1.00 94.13           H  
ATOM    775  NE  ARG A  50      22.001 -14.628 -17.417  1.00 94.13           N  
ATOM    776  HE  ARG A  50      21.990 -15.170 -16.565  1.00 94.13           H  
ATOM    777  NH1 ARG A  50      22.664 -14.696 -19.601  1.00 94.13           N  
ATOM    778 HH11 ARG A  50      22.979 -15.237 -20.394  1.00 94.13           H  
ATOM    779 HH12 ARG A  50      22.549 -13.694 -19.657  1.00 94.13           H  
ATOM    780  NH2 ARG A  50      22.749 -16.536 -18.281  1.00 94.13           N  
ATOM    781 HH21 ARG A  50      23.092 -17.126 -19.026  1.00 94.13           H  
ATOM    782 HH22 ARG A  50      22.508 -16.929 -17.382  1.00 94.13           H  
ATOM    783  CZ  ARG A  50      22.478 -15.276 -18.446  1.00 94.13           C  
ATOM    784  N   LEU A  51      17.439  -9.999 -15.218  1.00 95.93           N  
ATOM    785  H   LEU A  51      17.008 -10.614 -15.894  1.00 95.93           H  
ATOM    786  CA  LEU A  51      16.933  -8.642 -15.066  1.00 95.93           C  
ATOM    787  HA  LEU A  51      17.767  -7.960 -15.234  1.00 95.93           H  
ATOM    788  C   LEU A  51      16.449  -8.403 -13.629  1.00 95.93           C  
ATOM    789  CB  LEU A  51      15.863  -8.378 -16.140  1.00 95.93           C  
ATOM    790  HB2 LEU A  51      16.313  -8.533 -17.120  1.00 95.93           H  
ATOM    791  HB3 LEU A  51      15.057  -9.102 -16.016  1.00 95.93           H  
ATOM    792  O   LEU A  51      16.844  -7.413 -13.025  1.00 95.93           O  
ATOM    793  CG  LEU A  51      15.261  -6.966 -16.097  1.00 95.93           C  
ATOM    794  HG  LEU A  51      14.738  -6.846 -15.147  1.00 95.93           H  
ATOM    795  CD1 LEU A  51      16.313  -5.865 -16.250  1.00 95.93           C  
ATOM    796 HD11 LEU A  51      15.823  -4.891 -16.249  1.00 95.93           H  
ATOM    797 HD12 LEU A  51      16.866  -6.000 -17.179  1.00 95.93           H  
ATOM    798 HD13 LEU A  51      17.010  -5.889 -15.412  1.00 95.93           H  
ATOM    799  CD2 LEU A  51      14.237  -6.796 -17.220  1.00 95.93           C  
ATOM    800 HD21 LEU A  51      14.737  -6.829 -18.188  1.00 95.93           H  
ATOM    801 HD22 LEU A  51      13.505  -7.603 -17.174  1.00 95.93           H  
ATOM    802 HD23 LEU A  51      13.726  -5.840 -17.107  1.00 95.93           H  
ATOM    803  N   LEU A  52      15.673  -9.321 -13.045  1.00 96.30           N  
ATOM    804  H   LEU A  52      15.389 -10.127 -13.582  1.00 96.30           H  
ATOM    805  CA  LEU A  52      15.250  -9.241 -11.645  1.00 96.30           C  
ATOM    806  HA  LEU A  52      14.674  -8.325 -11.520  1.00 96.30           H  
ATOM    807  C   LEU A  52      16.449  -9.163 -10.691  1.00 96.30           C  
ATOM    808  CB  LEU A  52      14.354 -10.448 -11.316  1.00 96.30           C  
ATOM    809  HB2 LEU A  52      14.915 -11.362 -11.508  1.00 96.30           H  
ATOM    810  HB3 LEU A  52      13.494 -10.441 -11.987  1.00 96.30           H  
ATOM    811  O   LEU A  52      16.460  -8.291  -9.827  1.00 96.30           O  
ATOM    812  CG  LEU A  52      13.852 -10.496  -9.860  1.00 96.30           C  
ATOM    813  HG  LEU A  52      14.698 -10.542  -9.174  1.00 96.30           H  
ATOM    814  CD1 LEU A  52      12.992  -9.284  -9.491  1.00 96.30           C  
ATOM    815 HD11 LEU A  52      12.629  -9.391  -8.469  1.00 96.30           H  
ATOM    816 HD12 LEU A  52      13.589  -8.374  -9.548  1.00 96.30           H  
ATOM    817 HD13 LEU A  52      12.144  -9.206 -10.172  1.00 96.30           H  
ATOM    818  CD2 LEU A  52      13.016 -11.762  -9.670  1.00 96.30           C  
ATOM    819 HD21 LEU A  52      12.193 -11.786 -10.384  1.00 96.30           H  
ATOM    820 HD22 LEU A  52      12.618 -11.799  -8.656  1.00 96.30           H  
ATOM    821 HD23 LEU A  52      13.647 -12.637  -9.828  1.00 96.30           H  
ATOM    822  N   ASP A  53      17.456 -10.022 -10.872  1.00 93.67           N  
ATOM    823  H   ASP A  53      17.370 -10.729 -11.588  1.00 93.67           H  
ATOM    824  CA  ASP A  53      18.686 -10.012 -10.071  1.00 93.67           C  
ATOM    825  HA  ASP A  53      18.438 -10.219  -9.030  1.00 93.67           H  
ATOM    826  C   ASP A  53      19.359  -8.632 -10.104  1.00 93.67           C  
ATOM    827  CB  ASP A  53      19.634 -11.121 -10.560  1.00 93.67           C  
ATOM    828  HB2 ASP A  53      19.141 -12.090 -10.479  1.00 93.67           H  
ATOM    829  HB3 ASP A  53      19.872 -10.962 -11.612  1.00 93.67           H  
ATOM    830  O   ASP A  53      19.554  -8.011  -9.057  1.00 93.67           O  
ATOM    831  CG  ASP A  53      20.935 -11.134  -9.756  1.00 93.67           C  
ATOM    832  OD1 ASP A  53      20.999 -11.752  -8.670  1.00 93.67           O  
ATOM    833  OD2 ASP A  53      21.892 -10.446 -10.166  1.00 93.67           O  
ATOM    834  N   ARG A  54      19.624  -8.085 -11.298  1.00 93.23           N  
ATOM    835  H   ARG A  54      19.418  -8.633 -12.121  1.00 93.23           H  
ATOM    836  CA  ARG A  54      20.256  -6.762 -11.439  1.00 93.23           C  
ATOM    837  HA  ARG A  54      21.175  -6.755 -10.853  1.00 93.23           H  
ATOM    838  C   ARG A  54      19.412  -5.643 -10.841  1.00 93.23           C  
ATOM    839  CB  ARG A  54      20.575  -6.464 -12.915  1.00 93.23           C  
ATOM    840  HB2 ARG A  54      19.651  -6.476 -13.494  1.00 93.23           H  
ATOM    841  HB3 ARG A  54      20.995  -5.460 -12.974  1.00 93.23           H  
ATOM    842  O   ARG A  54      19.951  -4.758 -10.178  1.00 93.23           O  
ATOM    843  CG  ARG A  54      21.575  -7.428 -13.569  1.00 93.23           C  
ATOM    844  HG2 ARG A  54      21.133  -8.421 -13.656  1.00 93.23           H  
ATOM    845  HG3 ARG A  54      21.799  -7.067 -14.573  1.00 93.23           H  
ATOM    846  CD  ARG A  54      22.879  -7.556 -12.783  1.00 93.23           C  
ATOM    847  HD2 ARG A  54      22.653  -7.933 -11.785  1.00 93.23           H  
ATOM    848  HD3 ARG A  54      23.350  -6.576 -12.706  1.00 93.23           H  
ATOM    849  NE  ARG A  54      23.792  -8.505 -13.433  1.00 93.23           N  
ATOM    850  HE  ARG A  54      23.517  -8.888 -14.326  1.00 93.23           H  
ATOM    851  NH1 ARG A  54      25.363  -8.573 -11.763  1.00 93.23           N  
ATOM    852 HH11 ARG A  54      24.791  -7.930 -11.233  1.00 93.23           H  
ATOM    853 HH12 ARG A  54      26.180  -9.016 -11.367  1.00 93.23           H  
ATOM    854  NH2 ARG A  54      25.581  -9.877 -13.570  1.00 93.23           N  
ATOM    855 HH21 ARG A  54      26.453 -10.253 -13.226  1.00 93.23           H  
ATOM    856 HH22 ARG A  54      25.208 -10.229 -14.440  1.00 93.23           H  
ATOM    857  CZ  ARG A  54      24.905  -8.982 -12.913  1.00 93.23           C  
ATOM    858  N   LEU A  55      18.099  -5.679 -11.043  1.00 95.40           N  
ATOM    859  H   LEU A  55      17.723  -6.447 -11.579  1.00 95.40           H  
ATOM    860  CA  LEU A  55      17.194  -4.650 -10.539  1.00 95.40           C  
ATOM    861  HA  LEU A  55      17.586  -3.670 -10.811  1.00 95.40           H  
ATOM    862  C   LEU A  55      17.089  -4.658  -9.015  1.00 95.40           C  
ATOM    863  CB  LEU A  55      15.812  -4.839 -11.168  1.00 95.40           C  
ATOM    864  HB2 LEU A  55      15.115  -4.163 -10.672  1.00 95.40           H  
ATOM    865  HB3 LEU A  55      15.484  -5.862 -10.980  1.00 95.40           H  
ATOM    866  O   LEU A  55      17.103  -3.590  -8.411  1.00 95.40           O  
ATOM    867  CG  LEU A  55      15.751  -4.551 -12.671  1.00 95.40           C  
ATOM    868  HG  LEU A  55      16.525  -5.101 -13.207  1.00 95.40           H  
ATOM    869  CD1 LEU A  55      14.377  -4.980 -13.169  1.00 95.40           C  
ATOM    870 HD11 LEU A  55      14.254  -6.049 -12.999  1.00 95.40           H  
ATOM    871 HD12 LEU A  55      14.303  -4.779 -14.238  1.00 95.40           H  
ATOM    872 HD13 LEU A  55      13.593  -4.440 -12.639  1.00 95.40           H  
ATOM    873  CD2 LEU A  55      15.965  -3.087 -13.017  1.00 95.40           C  
ATOM    874 HD21 LEU A  55      15.991  -2.995 -14.102  1.00 95.40           H  
ATOM    875 HD22 LEU A  55      16.923  -2.741 -12.628  1.00 95.40           H  
ATOM    876 HD23 LEU A  55      15.147  -2.494 -12.609  1.00 95.40           H  
ATOM    877  N   VAL A  56      17.023  -5.829  -8.378  1.00 94.35           N  
ATOM    878  H   VAL A  56      17.018  -6.680  -8.921  1.00 94.35           H  
ATOM    879  CA  VAL A  56      16.985  -5.930  -6.909  1.00 94.35           C  
ATOM    880  HA  VAL A  56      16.172  -5.311  -6.531  1.00 94.35           H  
ATOM    881  C   VAL A  56      18.272  -5.386  -6.297  1.00 94.35           C  
ATOM    882  CB  VAL A  56      16.733  -7.383  -6.468  1.00 94.35           C  
ATOM    883  HB  VAL A  56      17.411  -8.047  -7.004  1.00 94.35           H  
ATOM    884  O   VAL A  56      18.213  -4.667  -5.298  1.00 94.35           O  
ATOM    885  CG1 VAL A  56      16.925  -7.604  -4.961  1.00 94.35           C  
ATOM    886 HG11 VAL A  56      17.972  -7.471  -4.687  1.00 94.35           H  
ATOM    887 HG12 VAL A  56      16.642  -8.622  -4.696  1.00 94.35           H  
ATOM    888 HG13 VAL A  56      16.315  -6.902  -4.391  1.00 94.35           H  
ATOM    889  CG2 VAL A  56      15.288  -7.771  -6.796  1.00 94.35           C  
ATOM    890 HG21 VAL A  56      15.160  -8.835  -6.601  1.00 94.35           H  
ATOM    891 HG22 VAL A  56      15.068  -7.580  -7.846  1.00 94.35           H  
ATOM    892 HG23 VAL A  56      14.597  -7.195  -6.179  1.00 94.35           H  
ATOM    893  N   ARG A  57      19.425  -5.655  -6.919  1.00 91.11           N  
ATOM    894  H   ARG A  57      19.410  -6.274  -7.717  1.00 91.11           H  
ATOM    895  CA  ARG A  57      20.703  -5.096  -6.464  1.00 91.11           C  
ATOM    896  HA  ARG A  57      20.839  -5.316  -5.406  1.00 91.11           H  
ATOM    897  C   ARG A  57      20.743  -3.575  -6.593  1.00 91.11           C  
ATOM    898  CB  ARG A  57      21.865  -5.699  -7.245  1.00 91.11           C  
ATOM    899  HB2 ARG A  57      21.748  -5.470  -8.304  1.00 91.11           H  
ATOM    900  HB3 ARG A  57      22.767  -5.216  -6.870  1.00 91.11           H  
ATOM    901  O   ARG A  57      21.094  -2.897  -5.635  1.00 91.11           O  
ATOM    902  CG  ARG A  57      22.045  -7.205  -7.061  1.00 91.11           C  
ATOM    903  HG2 ARG A  57      22.294  -7.426  -6.023  1.00 91.11           H  
ATOM    904  HG3 ARG A  57      21.123  -7.736  -7.298  1.00 91.11           H  
ATOM    905  CD  ARG A  57      23.176  -7.680  -7.972  1.00 91.11           C  
ATOM    906  HD2 ARG A  57      24.128  -7.329  -7.576  1.00 91.11           H  
ATOM    907  HD3 ARG A  57      23.033  -7.251  -8.964  1.00 91.11           H  
ATOM    908  NE  ARG A  57      23.155  -9.136  -8.109  1.00 91.11           N  
ATOM    909  HE  ARG A  57      22.412  -9.530  -8.669  1.00 91.11           H  
ATOM    910  NH1 ARG A  57      25.152  -9.744  -7.145  1.00 91.11           N  
ATOM    911 HH11 ARG A  57      25.274  -8.795  -6.820  1.00 91.11           H  
ATOM    912 HH12 ARG A  57      25.718 -10.513  -6.817  1.00 91.11           H  
ATOM    913  NH2 ARG A  57      23.710 -11.274  -7.890  1.00 91.11           N  
ATOM    914 HH21 ARG A  57      22.821 -11.473  -8.325  1.00 91.11           H  
ATOM    915 HH22 ARG A  57      24.204 -12.039  -7.451  1.00 91.11           H  
ATOM    916  CZ  ARG A  57      24.015 -10.036  -7.706  1.00 91.11           C  
ATOM    917  N   LEU A  58      20.333  -3.045  -7.748  1.00 92.44           N  
ATOM    918  H   LEU A  58      20.082  -3.674  -8.496  1.00 92.44           H  
ATOM    919  CA  LEU A  58      20.245  -1.601  -7.981  1.00 92.44           C  
ATOM    920  HA  LEU A  58      21.220  -1.144  -7.806  1.00 92.44           H  
ATOM    921  C   LEU A  58      19.268  -0.918  -7.018  1.00 92.44           C  
ATOM    922  CB  LEU A  58      19.791  -1.351  -9.428  1.00 92.44           C  
ATOM    923  HB2 LEU A  58      19.405  -0.333  -9.495  1.00 92.44           H  
ATOM    924  HB3 LEU A  58      18.960  -2.020  -9.652  1.00 92.44           H  
ATOM    925  O   LEU A  58      19.528   0.191  -6.566  1.00 92.44           O  
ATOM    926  CG  LEU A  58      20.871  -1.513 -10.509  1.00 92.44           C  
ATOM    927  HG  LEU A  58      21.294  -2.516 -10.480  1.00 92.44           H  
ATOM    928  CD1 LEU A  58      20.188  -1.292 -11.862  1.00 92.44           C  
ATOM    929 HD11 LEU A  58      20.931  -1.297 -12.660  1.00 92.44           H  
ATOM    930 HD12 LEU A  58      19.677  -0.329 -11.877  1.00 92.44           H  
ATOM    931 HD13 LEU A  58      19.468  -2.091 -12.039  1.00 92.44           H  
ATOM    932  CD2 LEU A  58      22.000  -0.491 -10.370  1.00 92.44           C  
ATOM    933 HD21 LEU A  58      22.686  -0.581 -11.213  1.00 92.44           H  
ATOM    934 HD22 LEU A  58      22.576  -0.685  -9.465  1.00 92.44           H  
ATOM    935 HD23 LEU A  58      21.599   0.522 -10.327  1.00 92.44           H  
ATOM    936  N   ALA A  59      18.149  -1.569  -6.693  1.00 93.41           N  
ATOM    937  H   ALA A  59      17.960  -2.459  -7.132  1.00 93.41           H  
ATOM    938  CA  ALA A  59      17.124  -0.994  -5.832  1.00 93.41           C  
ATOM    939  HA  ALA A  59      16.829  -0.043  -6.275  1.00 93.41           H  
ATOM    940  C   ALA A  59      17.614  -0.706  -4.403  1.00 93.41           C  
ATOM    941  CB  ALA A  59      15.902  -1.913  -5.832  1.00 93.41           C  
ATOM    942  HB1 ALA A  59      15.494  -1.992  -6.840  1.00 93.41           H  
ATOM    943  HB2 ALA A  59      15.139  -1.509  -5.167  1.00 93.41           H  
ATOM    944  HB3 ALA A  59      16.197  -2.904  -5.487  1.00 93.41           H  
ATOM    945  O   ALA A  59      17.112   0.213  -3.760  1.00 93.41           O  
ATOM    946  N   GLY A  60      18.587  -1.486  -3.924  1.00 88.41           N  
ATOM    947  H   GLY A  60      18.977  -2.187  -4.537  1.00 88.41           H  
ATOM    948  CA  GLY A  60      19.189  -1.326  -2.601  1.00 88.41           C  
ATOM    949  HA2 GLY A  60      19.443  -2.312  -2.212  1.00 88.41           H  
ATOM    950  HA3 GLY A  60      18.480  -0.856  -1.920  1.00 88.41           H  
ATOM    951  C   GLY A  60      20.484  -0.523  -2.575  1.00 88.41           C  
ATOM    952  O   GLY A  60      21.045  -0.354  -1.496  1.00 88.41           O  
ATOM    953  N   ASP A  61      20.987  -0.073  -3.727  1.00 87.72           N  
ATOM    954  H   ASP A  61      20.456  -0.188  -4.579  1.00 87.72           H  
ATOM    955  CA  ASP A  61      22.207   0.730  -3.793  1.00 87.72           C  
ATOM    956  HA  ASP A  61      22.982   0.218  -3.222  1.00 87.72           H  
ATOM    957  C   ASP A  61      21.935   2.119  -3.180  1.00 87.72           C  
ATOM    958  CB  ASP A  61      22.701   0.816  -5.251  1.00 87.72           C  
ATOM    959  HB2 ASP A  61      21.923   1.269  -5.865  1.00 87.72           H  
ATOM    960  HB3 ASP A  61      22.867  -0.196  -5.619  1.00 87.72           H  
ATOM    961  O   ASP A  61      21.094   2.851  -3.703  1.00 87.72           O  
ATOM    962  CG  ASP A  61      24.001   1.620  -5.435  1.00 87.72           C  
ATOM    963  OD1 ASP A  61      24.491   2.204  -4.445  1.00 87.72           O  
ATOM    964  OD2 ASP A  61      24.502   1.660  -6.584  1.00 87.72           O  
ATOM    965  N   PRO A  62      22.620   2.527  -2.095  1.00 83.14           N  
ATOM    966  CA  PRO A  62      22.405   3.837  -1.482  1.00 83.14           C  
ATOM    967  HA  PRO A  62      21.351   3.952  -1.227  1.00 83.14           H  
ATOM    968  C   PRO A  62      22.799   5.014  -2.391  1.00 83.14           C  
ATOM    969  CB  PRO A  62      23.238   3.810  -0.196  1.00 83.14           C  
ATOM    970  HB2 PRO A  62      22.630   3.416   0.618  1.00 83.14           H  
ATOM    971  HB3 PRO A  62      23.629   4.793   0.066  1.00 83.14           H  
ATOM    972  O   PRO A  62      22.384   6.143  -2.130  1.00 83.14           O  
ATOM    973  CG  PRO A  62      24.360   2.823  -0.513  1.00 83.14           C  
ATOM    974  HG2 PRO A  62      25.139   3.328  -1.084  1.00 83.14           H  
ATOM    975  HG3 PRO A  62      24.775   2.371   0.388  1.00 83.14           H  
ATOM    976  CD  PRO A  62      23.666   1.794  -1.396  1.00 83.14           C  
ATOM    977  HD2 PRO A  62      23.214   1.018  -0.778  1.00 83.14           H  
ATOM    978  HD3 PRO A  62      24.391   1.356  -2.083  1.00 83.14           H  
ATOM    979  N   TYR A  63      23.586   4.776  -3.446  1.00 85.51           N  
ATOM    980  H   TYR A  63      23.906   3.832  -3.609  1.00 85.51           H  
ATOM    981  CA  TYR A  63      24.068   5.807  -4.370  1.00 85.51           C  
ATOM    982  HA  TYR A  63      24.001   6.777  -3.877  1.00 85.51           H  
ATOM    983  C   TYR A  63      23.243   5.915  -5.658  1.00 85.51           C  
ATOM    984  CB  TYR A  63      25.544   5.548  -4.681  1.00 85.51           C  
ATOM    985  HB2 TYR A  63      25.625   4.623  -5.251  1.00 85.51           H  
ATOM    986  HB3 TYR A  63      25.916   6.357  -5.311  1.00 85.51           H  
ATOM    987  O   TYR A  63      23.540   6.748  -6.522  1.00 85.51           O  
ATOM    988  CG  TYR A  63      26.422   5.463  -3.450  1.00 85.51           C  
ATOM    989  CD1 TYR A  63      26.735   6.632  -2.729  1.00 85.51           C  
ATOM    990  HD1 TYR A  63      26.355   7.584  -3.069  1.00 85.51           H  
ATOM    991  CD2 TYR A  63      26.908   4.215  -3.018  1.00 85.51           C  
ATOM    992  HD2 TYR A  63      26.661   3.319  -3.569  1.00 85.51           H  
ATOM    993  CE1 TYR A  63      27.545   6.557  -1.579  1.00 85.51           C  
ATOM    994  HE1 TYR A  63      27.794   7.454  -1.032  1.00 85.51           H  
ATOM    995  CE2 TYR A  63      27.713   4.135  -1.868  1.00 85.51           C  
ATOM    996  HE2 TYR A  63      28.092   3.180  -1.535  1.00 85.51           H  
ATOM    997  OH  TYR A  63      28.829   5.220  -0.050  1.00 85.51           O  
ATOM    998  HH  TYR A  63      29.012   6.081   0.333  1.00 85.51           H  
ATOM    999  CZ  TYR A  63      28.036   5.304  -1.151  1.00 85.51           C  
ATOM   1000  N   ILE A  64      22.198   5.098  -5.816  1.00 89.71           N  
ATOM   1001  H   ILE A  64      21.978   4.439  -5.082  1.00 89.71           H  
ATOM   1002  CA  ILE A  64      21.350   5.152  -7.004  1.00 89.71           C  
ATOM   1003  HA  ILE A  64      22.023   5.072  -7.857  1.00 89.71           H  
ATOM   1004  C   ILE A  64      20.623   6.499  -7.102  1.00 89.71           C  
ATOM   1005  CB  ILE A  64      20.393   3.948  -7.063  1.00 89.71           C  
ATOM   1006  HB  ILE A  64      20.984   3.047  -6.898  1.00 89.71           H  
ATOM   1007  O   ILE A  64      20.060   7.023  -6.139  1.00 89.71           O  
ATOM   1008  CG1 ILE A  64      19.756   3.857  -8.466  1.00 89.71           C  
ATOM   1009 HG12 ILE A  64      20.540   3.986  -9.212  1.00 89.71           H  
ATOM   1010 HG13 ILE A  64      19.024   4.654  -8.592  1.00 89.71           H  
ATOM   1011  CG2 ILE A  64      19.320   4.037  -5.971  1.00 89.71           C  
ATOM   1012 HG21 ILE A  64      18.616   4.842  -6.182  1.00 89.71           H  
ATOM   1013 HG22 ILE A  64      19.770   4.290  -5.011  1.00 89.71           H  
ATOM   1014 HG23 ILE A  64      18.814   3.077  -5.867  1.00 89.71           H  
ATOM   1015  CD1 ILE A  64      19.078   2.515  -8.742  1.00 89.71           C  
ATOM   1016 HD11 ILE A  64      18.634   2.524  -9.738  1.00 89.71           H  
ATOM   1017 HD12 ILE A  64      18.293   2.322  -8.011  1.00 89.71           H  
ATOM   1018 HD13 ILE A  64      19.829   1.726  -8.691  1.00 89.71           H  
ATOM   1019  N   SER A  65      20.591   7.075  -8.304  1.00 90.56           N  
ATOM   1020  H   SER A  65      21.061   6.626  -9.077  1.00 90.56           H  
ATOM   1021  CA  SER A  65      19.848   8.313  -8.523  1.00 90.56           C  
ATOM   1022  HA  SER A  65      20.133   9.003  -7.728  1.00 90.56           H  
ATOM   1023  C   SER A  65      18.340   8.073  -8.412  1.00 90.56           C  
ATOM   1024  CB  SER A  65      20.238   8.970  -9.848  1.00 90.56           C  
ATOM   1025  HB2 SER A  65      21.322   9.075  -9.880  1.00 90.56           H  
ATOM   1026  HB3 SER A  65      19.795   9.965  -9.895  1.00 90.56           H  
ATOM   1027  O   SER A  65      17.819   7.059  -8.881  1.00 90.56           O  
ATOM   1028  OG  SER A  65      19.805   8.221 -10.968  1.00 90.56           O  
ATOM   1029  HG  SER A  65      20.402   8.408 -11.696  1.00 90.56           H  
ATOM   1030  N   GLY A  66      17.621   9.045  -7.842  1.00 89.69           N  
ATOM   1031  H   GLY A  66      18.122   9.795  -7.387  1.00 89.69           H  
ATOM   1032  CA  GLY A  66      16.173   8.958  -7.628  1.00 89.69           C  
ATOM   1033  HA2 GLY A  66      15.988   8.255  -6.816  1.00 89.69           H  
ATOM   1034  HA3 GLY A  66      15.792   9.934  -7.328  1.00 89.69           H  
ATOM   1035  C   GLY A  66      15.392   8.483  -8.865  1.00 89.69           C  
ATOM   1036  O   GLY A  66      14.710   7.462  -8.767  1.00 89.69           O  
ATOM   1037  N   PRO A  67      15.527   9.136 -10.040  1.00 92.09           N  
ATOM   1038  CA  PRO A  67      14.833   8.718 -11.260  1.00 92.09           C  
ATOM   1039  HA  PRO A  67      13.758   8.762 -11.083  1.00 92.09           H  
ATOM   1040  C   PRO A  67      15.195   7.303 -11.731  1.00 92.09           C  
ATOM   1041  CB  PRO A  67      15.215   9.759 -12.321  1.00 92.09           C  
ATOM   1042  HB2 PRO A  67      16.109   9.443 -12.859  1.00 92.09           H  
ATOM   1043  HB3 PRO A  67      14.400   9.940 -13.021  1.00 92.09           H  
ATOM   1044  O   PRO A  67      14.325   6.580 -12.213  1.00 92.09           O  
ATOM   1045  CG  PRO A  67      15.540  11.003 -11.499  1.00 92.09           C  
ATOM   1046  HG2 PRO A  67      14.617  11.514 -11.225  1.00 92.09           H  
ATOM   1047  HG3 PRO A  67      16.213  11.678 -12.029  1.00 92.09           H  
ATOM   1048  CD  PRO A  67      16.192  10.414 -10.251  1.00 92.09           C  
ATOM   1049  HD2 PRO A  67      17.253  10.245 -10.433  1.00 92.09           H  
ATOM   1050  HD3 PRO A  67      16.055  11.087  -9.405  1.00 92.09           H  
ATOM   1051  N   LYS A  68      16.463   6.886 -11.590  1.00 93.73           N  
ATOM   1052  H   LYS A  68      17.117   7.475 -11.094  1.00 93.73           H  
ATOM   1053  CA  LYS A  68      16.902   5.531 -11.960  1.00 93.73           C  
ATOM   1054  HA  LYS A  68      16.559   5.311 -12.971  1.00 93.73           H  
ATOM   1055  C   LYS A  68      16.243   4.500 -11.049  1.00 93.73           C  
ATOM   1056  CB  LYS A  68      18.438   5.450 -11.931  1.00 93.73           C  
ATOM   1057  HB2 LYS A  68      18.787   5.594 -10.908  1.00 93.73           H  
ATOM   1058  HB3 LYS A  68      18.833   6.260 -12.544  1.00 93.73           H  
ATOM   1059  O   LYS A  68      15.696   3.524 -11.550  1.00 93.73           O  
ATOM   1060  CG  LYS A  68      19.008   4.126 -12.472  1.00 93.73           C  
ATOM   1061  HG2 LYS A  68      18.647   3.293 -11.868  1.00 93.73           H  
ATOM   1062  HG3 LYS A  68      18.672   3.982 -13.499  1.00 93.73           H  
ATOM   1063  CD  LYS A  68      20.549   4.149 -12.441  1.00 93.73           C  
ATOM   1064  HD2 LYS A  68      20.880   4.369 -11.426  1.00 93.73           H  
ATOM   1065  HD3 LYS A  68      20.909   4.938 -13.101  1.00 93.73           H  
ATOM   1066  CE  LYS A  68      21.158   2.810 -12.880  1.00 93.73           C  
ATOM   1067  HE2 LYS A  68      20.722   2.008 -12.283  1.00 93.73           H  
ATOM   1068  HE3 LYS A  68      20.893   2.613 -13.919  1.00 93.73           H  
ATOM   1069  NZ  LYS A  68      22.642   2.771 -12.729  1.00 93.73           N  
ATOM   1070  HZ1 LYS A  68      22.969   1.871 -13.049  1.00 93.73           H  
ATOM   1071  HZ2 LYS A  68      22.947   2.833 -11.768  1.00 93.73           H  
ATOM   1072  HZ3 LYS A  68      23.126   3.451 -13.298  1.00 93.73           H  
ATOM   1073  N   LEU A  69      16.197   4.762  -9.744  1.00 94.20           N  
ATOM   1074  H   LEU A  69      16.674   5.584  -9.403  1.00 94.20           H  
ATOM   1075  CA  LEU A  69      15.527   3.895  -8.778  1.00 94.20           C  
ATOM   1076  HA  LEU A  69      15.959   2.899  -8.870  1.00 94.20           H  
ATOM   1077  C   LEU A  69      14.025   3.776  -9.042  1.00 94.20           C  
ATOM   1078  CB  LEU A  69      15.820   4.423  -7.373  1.00 94.20           C  
ATOM   1079  HB2 LEU A  69      16.905   4.450  -7.272  1.00 94.20           H  
ATOM   1080  HB3 LEU A  69      15.449   5.444  -7.278  1.00 94.20           H  
ATOM   1081  O   LEU A  69      13.489   2.675  -9.013  1.00 94.20           O  
ATOM   1082  CG  LEU A  69      15.241   3.580  -6.225  1.00 94.20           C  
ATOM   1083  HG  LEU A  69      14.157   3.690  -6.219  1.00 94.20           H  
ATOM   1084  CD1 LEU A  69      15.587   2.106  -6.323  1.00 94.20           C  
ATOM   1085 HD11 LEU A  69      16.671   2.008  -6.385  1.00 94.20           H  
ATOM   1086 HD12 LEU A  69      15.121   1.644  -7.193  1.00 94.20           H  
ATOM   1087 HD13 LEU A  69      15.238   1.586  -5.431  1.00 94.20           H  
ATOM   1088  CD2 LEU A  69      15.827   4.067  -4.901  1.00 94.20           C  
ATOM   1089 HD21 LEU A  69      16.868   3.755  -4.810  1.00 94.20           H  
ATOM   1090 HD22 LEU A  69      15.297   3.619  -4.061  1.00 94.20           H  
ATOM   1091 HD23 LEU A  69      15.809   5.155  -4.847  1.00 94.20           H  
ATOM   1092  N   THR A  70      13.344   4.873  -9.375  1.00 95.51           N  
ATOM   1093  H   THR A  70      13.803   5.772  -9.347  1.00 95.51           H  
ATOM   1094  CA  THR A  70      11.930   4.826  -9.779  1.00 95.51           C  
ATOM   1095  HA  THR A  70      11.331   4.450  -8.949  1.00 95.51           H  
ATOM   1096  C   THR A  70      11.735   3.901 -10.979  1.00 95.51           C  
ATOM   1097  CB  THR A  70      11.430   6.219 -10.167  1.00 95.51           C  
ATOM   1098  HB  THR A  70      11.895   6.486 -11.116  1.00 95.51           H  
ATOM   1099  O   THR A  70      10.833   3.066 -10.979  1.00 95.51           O  
ATOM   1100  CG2 THR A  70       9.909   6.268 -10.319  1.00 95.51           C  
ATOM   1101 HG21 THR A  70       9.434   5.837  -9.438  1.00 95.51           H  
ATOM   1102 HG22 THR A  70       9.581   7.303 -10.417  1.00 95.51           H  
ATOM   1103 HG23 THR A  70       9.605   5.710 -11.204  1.00 95.51           H  
ATOM   1104  OG1 THR A  70      11.837   7.177  -9.226  1.00 95.51           O  
ATOM   1105  HG1 THR A  70      11.117   7.313  -8.606  1.00 95.51           H  
ATOM   1106  N   GLY A  71      12.610   4.005 -11.985  1.00 96.40           N  
ATOM   1107  H   GLY A  71      13.341   4.699 -11.923  1.00 96.40           H  
ATOM   1108  CA  GLY A  71      12.561   3.149 -13.166  1.00 96.40           C  
ATOM   1109  HA2 GLY A  71      11.563   3.239 -13.596  1.00 96.40           H  
ATOM   1110  HA3 GLY A  71      13.306   3.492 -13.885  1.00 96.40           H  
ATOM   1111  C   GLY A  71      12.826   1.676 -12.857  1.00 96.40           C  
ATOM   1112  O   GLY A  71      12.108   0.801 -13.343  1.00 96.40           O  
ATOM   1113  N   VAL A  72      13.797   1.409 -11.982  1.00 97.05           N  
ATOM   1114  H   VAL A  72      14.361   2.181 -11.656  1.00 97.05           H  
ATOM   1115  CA  VAL A  72      14.106   0.073 -11.459  1.00 97.05           C  
ATOM   1116  HA  VAL A  72      14.323  -0.582 -12.303  1.00 97.05           H  
ATOM   1117  C   VAL A  72      12.899  -0.521 -10.729  1.00 97.05           C  
ATOM   1118  CB  VAL A  72      15.353   0.140 -10.551  1.00 97.05           C  
ATOM   1119  HB  VAL A  72      15.245   0.981  -9.866  1.00 97.05           H  
ATOM   1120  O   VAL A  72      12.493  -1.643 -11.025  1.00 97.05           O  
ATOM   1121  CG1 VAL A  72      15.567  -1.114  -9.703  1.00 97.05           C  
ATOM   1122 HG11 VAL A  72      16.481  -1.009  -9.118  1.00 97.05           H  
ATOM   1123 HG12 VAL A  72      14.742  -1.255  -9.005  1.00 97.05           H  
ATOM   1124 HG13 VAL A  72      15.657  -1.992 -10.342  1.00 97.05           H  
ATOM   1125  CG2 VAL A  72      16.624   0.358 -11.382  1.00 97.05           C  
ATOM   1126 HG21 VAL A  72      16.830  -0.519 -11.996  1.00 97.05           H  
ATOM   1127 HG22 VAL A  72      17.469   0.533 -10.716  1.00 97.05           H  
ATOM   1128 HG23 VAL A  72      16.516   1.219 -12.042  1.00 97.05           H  
ATOM   1129  N   MET A  73      12.266   0.240  -9.835  1.00 97.65           N  
ATOM   1130  H   MET A  73      12.651   1.151  -9.626  1.00 97.65           H  
ATOM   1131  CA  MET A  73      11.109  -0.221  -9.065  1.00 97.65           C  
ATOM   1132  HA  MET A  73      11.365  -1.167  -8.590  1.00 97.65           H  
ATOM   1133  C   MET A  73       9.893  -0.496  -9.955  1.00 97.65           C  
ATOM   1134  CB  MET A  73      10.762   0.801  -7.972  1.00 97.65           C  
ATOM   1135  HB2 MET A  73      10.655   1.790  -8.416  1.00 97.65           H  
ATOM   1136  HB3 MET A  73       9.809   0.521  -7.523  1.00 97.65           H  
ATOM   1137  O   MET A  73       9.256  -1.536  -9.805  1.00 97.65           O  
ATOM   1138  CG  MET A  73      11.817   0.861  -6.861  1.00 97.65           C  
ATOM   1139  HG2 MET A  73      11.520   1.619  -6.136  1.00 97.65           H  
ATOM   1140  HG3 MET A  73      12.769   1.172  -7.290  1.00 97.65           H  
ATOM   1141  SD  MET A  73      12.117  -0.694  -5.979  1.00 97.65           S  
ATOM   1142  CE  MET A  73      10.538  -0.895  -5.120  1.00 97.65           C  
ATOM   1143  HE1 MET A  73       9.742  -1.080  -5.841  1.00 97.65           H  
ATOM   1144  HE2 MET A  73      10.316   0.004  -4.545  1.00 97.65           H  
ATOM   1145  HE3 MET A  73      10.617  -1.743  -4.440  1.00 97.65           H  
ATOM   1146  N   ILE A  74       9.592   0.382 -10.919  1.00 97.52           N  
ATOM   1147  H   ILE A  74      10.145   1.223 -10.988  1.00 97.52           H  
ATOM   1148  CA  ILE A  74       8.517   0.161 -11.905  1.00 97.52           C  
ATOM   1149  HA  ILE A  74       7.574   0.016 -11.378  1.00 97.52           H  
ATOM   1150  C   ILE A  74       8.776  -1.118 -12.713  1.00 97.52           C  
ATOM   1151  CB  ILE A  74       8.380   1.398 -12.824  1.00 97.52           C  
ATOM   1152  HB  ILE A  74       9.373   1.681 -13.174  1.00 97.52           H  
ATOM   1153  O   ILE A  74       7.848  -1.894 -12.966  1.00 97.52           O  
ATOM   1154  CG1 ILE A  74       7.774   2.573 -12.021  1.00 97.52           C  
ATOM   1155 HG12 ILE A  74       8.333   2.715 -11.097  1.00 97.52           H  
ATOM   1156 HG13 ILE A  74       6.750   2.327 -11.741  1.00 97.52           H  
ATOM   1157  CG2 ILE A  74       7.504   1.115 -14.061  1.00 97.52           C  
ATOM   1158 HG21 ILE A  74       7.466   1.987 -14.714  1.00 97.52           H  
ATOM   1159 HG22 ILE A  74       6.493   0.861 -13.743  1.00 97.52           H  
ATOM   1160 HG23 ILE A  74       7.907   0.290 -14.649  1.00 97.52           H  
ATOM   1161  CD1 ILE A  74       7.768   3.910 -12.773  1.00 97.52           C  
ATOM   1162 HD11 ILE A  74       7.062   3.882 -13.602  1.00 97.52           H  
ATOM   1163 HD12 ILE A  74       8.768   4.133 -13.145  1.00 97.52           H  
ATOM   1164 HD13 ILE A  74       7.459   4.701 -12.089  1.00 97.52           H  
ATOM   1165  N   SER A  75      10.034  -1.362 -13.090  1.00 98.01           N  
ATOM   1166  H   SER A  75      10.752  -0.688 -12.867  1.00 98.01           H  
ATOM   1167  CA  SER A  75      10.419  -2.590 -13.780  1.00 98.01           C  
ATOM   1168  HA  SER A  75       9.822  -2.678 -14.688  1.00 98.01           H  
ATOM   1169  C   SER A  75      10.126  -3.818 -12.915  1.00 98.01           C  
ATOM   1170  CB  SER A  75      11.883  -2.539 -14.199  1.00 98.01           C  
ATOM   1171  HB2 SER A  75      12.532  -2.533 -13.323  1.00 98.01           H  
ATOM   1172  HB3 SER A  75      12.070  -1.641 -14.788  1.00 98.01           H  
ATOM   1173  O   SER A  75       9.306  -4.643 -13.315  1.00 98.01           O  
ATOM   1174  OG  SER A  75      12.144  -3.677 -14.980  1.00 98.01           O  
ATOM   1175  HG  SER A  75      12.246  -3.380 -15.887  1.00 98.01           H  
ATOM   1176  N   ILE A  76      10.661  -3.885 -11.686  1.00 97.94           N  
ATOM   1177  H   ILE A  76      11.288  -3.147 -11.401  1.00 97.94           H  
ATOM   1178  CA  ILE A  76      10.423  -5.006 -10.755  1.00 97.94           C  
ATOM   1179  HA  ILE A  76      10.850  -5.909 -11.191  1.00 97.94           H  
ATOM   1180  C   ILE A  76       8.920  -5.257 -10.571  1.00 97.94           C  
ATOM   1181  CB  ILE A  76      11.109  -4.759  -9.386  1.00 97.94           C  
ATOM   1182  HB  ILE A  76      10.754  -3.808  -8.989  1.00 97.94           H  
ATOM   1183  O   ILE A  76       8.456  -6.388 -10.720  1.00 97.94           O  
ATOM   1184  CG1 ILE A  76      12.643  -4.689  -9.527  1.00 97.94           C  
ATOM   1185 HG12 ILE A  76      12.894  -4.007 -10.340  1.00 97.94           H  
ATOM   1186 HG13 ILE A  76      13.036  -5.672  -9.788  1.00 97.94           H  
ATOM   1187  CG2 ILE A  76      10.743  -5.872  -8.383  1.00 97.94           C  
ATOM   1188 HG21 ILE A  76      11.271  -5.731  -7.439  1.00 97.94           H  
ATOM   1189 HG22 ILE A  76      11.007  -6.847  -8.791  1.00 97.94           H  
ATOM   1190 HG23 ILE A  76       9.677  -5.848  -8.159  1.00 97.94           H  
ATOM   1191  CD1 ILE A  76      13.355  -4.177  -8.265  1.00 97.94           C  
ATOM   1192 HD11 ILE A  76      14.401  -3.972  -8.492  1.00 97.94           H  
ATOM   1193 HD12 ILE A  76      13.321  -4.921  -7.470  1.00 97.94           H  
ATOM   1194 HD13 ILE A  76      12.889  -3.252  -7.924  1.00 97.94           H  
ATOM   1195  N   LEU A  77       8.146  -4.197 -10.313  1.00 98.00           N  
ATOM   1196  H   LEU A  77       8.599  -3.297 -10.238  1.00 98.00           H  
ATOM   1197  CA  LEU A  77       6.700  -4.258 -10.071  1.00 98.00           C  
ATOM   1198  HA  LEU A  77       6.510  -4.944  -9.246  1.00 98.00           H  
ATOM   1199  C   LEU A  77       5.891  -4.790 -11.264  1.00 98.00           C  
ATOM   1200  CB  LEU A  77       6.204  -2.855  -9.680  1.00 98.00           C  
ATOM   1201  HB2 LEU A  77       6.578  -2.146 -10.419  1.00 98.00           H  
ATOM   1202  HB3 LEU A  77       5.115  -2.836  -9.732  1.00 98.00           H  
ATOM   1203  O   LEU A  77       4.777  -5.267 -11.062  1.00 98.00           O  
ATOM   1204  CG  LEU A  77       6.625  -2.387  -8.274  1.00 98.00           C  
ATOM   1205  HG  LEU A  77       7.693  -2.540  -8.121  1.00 98.00           H  
ATOM   1206  CD1 LEU A  77       6.311  -0.897  -8.137  1.00 98.00           C  
ATOM   1207 HD11 LEU A  77       6.914  -0.333  -8.848  1.00 98.00           H  
ATOM   1208 HD12 LEU A  77       6.554  -0.557  -7.131  1.00 98.00           H  
ATOM   1209 HD13 LEU A  77       5.256  -0.719  -8.343  1.00 98.00           H  
ATOM   1210  CD2 LEU A  77       5.879  -3.134  -7.168  1.00 98.00           C  
ATOM   1211 HD21 LEU A  77       4.804  -2.998  -7.281  1.00 98.00           H  
ATOM   1212 HD22 LEU A  77       6.188  -2.748  -6.196  1.00 98.00           H  
ATOM   1213 HD23 LEU A  77       6.123  -4.196  -7.203  1.00 98.00           H  
ATOM   1214  N   SER A  78       6.423  -4.731 -12.486  1.00 97.07           N  
ATOM   1215  H   SER A  78       7.360  -4.365 -12.574  1.00 97.07           H  
ATOM   1216  CA  SER A  78       5.730  -5.151 -13.713  1.00 97.07           C  
ATOM   1217  HA  SER A  78       4.676  -5.304 -13.484  1.00 97.07           H  
ATOM   1218  C   SER A  78       6.226  -6.482 -14.294  1.00 97.07           C  
ATOM   1219  CB  SER A  78       5.787  -4.026 -14.749  1.00 97.07           C  
ATOM   1220  HB2 SER A  78       5.316  -3.133 -14.338  1.00 97.07           H  
ATOM   1221  HB3 SER A  78       5.238  -4.330 -15.641  1.00 97.07           H  
ATOM   1222  O   SER A  78       5.566  -7.039 -15.175  1.00 97.07           O  
ATOM   1223  OG  SER A  78       7.117  -3.722 -15.104  1.00 97.07           O  
ATOM   1224  HG  SER A  78       7.530  -3.264 -14.368  1.00 97.07           H  
ATOM   1225  N   LEU A  79       7.325  -7.050 -13.774  1.00 96.87           N  
ATOM   1226  H   LEU A  79       7.833  -6.524 -13.077  1.00 96.87           H  
ATOM   1227  CA  LEU A  79       7.958  -8.275 -14.295  1.00 96.87           C  
ATOM   1228  HA  LEU A  79       8.206  -8.107 -15.343  1.00 96.87           H  
ATOM   1229  C   LEU A  79       7.070  -9.528 -14.278  1.00 96.87           C  
ATOM   1230  CB  LEU A  79       9.246  -8.576 -13.499  1.00 96.87           C  
ATOM   1231  HB2 LEU A  79       9.053  -8.404 -12.439  1.00 96.87           H  
ATOM   1232  HB3 LEU A  79       9.489  -9.632 -13.609  1.00 96.87           H  
ATOM   1233  O   LEU A  79       7.369 -10.490 -14.985  1.00 96.87           O  
ATOM   1234  CG  LEU A  79      10.494  -7.784 -13.919  1.00 96.87           C  
ATOM   1235  HG  LEU A  79      10.311  -6.714 -13.814  1.00 96.87           H  
ATOM   1236  CD1 LEU A  79      11.656  -8.162 -13.006  1.00 96.87           C  
ATOM   1237 HD11 LEU A  79      11.392  -7.957 -11.969  1.00 96.87           H  
ATOM   1238 HD12 LEU A  79      11.892  -9.220 -13.120  1.00 96.87           H  
ATOM   1239 HD13 LEU A  79      12.535  -7.572 -13.267  1.00 96.87           H  
ATOM   1240  CD2 LEU A  79      10.918  -8.060 -15.363  1.00 96.87           C  
ATOM   1241 HD21 LEU A  79      11.076  -9.128 -15.513  1.00 96.87           H  
ATOM   1242 HD22 LEU A  79      10.165  -7.686 -16.058  1.00 96.87           H  
ATOM   1243 HD23 LEU A  79      11.847  -7.526 -15.560  1.00 96.87           H  
ATOM   1244  N   PHE A  80       5.986  -9.541 -13.500  1.00 95.47           N  
ATOM   1245  H   PHE A  80       5.789  -8.718 -12.949  1.00 95.47           H  
ATOM   1246  CA  PHE A  80       5.074 -10.688 -13.427  1.00 95.47           C  
ATOM   1247  HA  PHE A  80       5.669 -11.601 -13.455  1.00 95.47           H  
ATOM   1248  C   PHE A  80       4.101 -10.760 -14.615  1.00 95.47           C  
ATOM   1249  CB  PHE A  80       4.321 -10.669 -12.090  1.00 95.47           C  
ATOM   1250  HB2 PHE A  80       5.022 -10.493 -11.274  1.00 95.47           H  
ATOM   1251  HB3 PHE A  80       3.893 -11.660 -11.939  1.00 95.47           H  
ATOM   1252  O   PHE A  80       3.404 -11.758 -14.785  1.00 95.47           O  
ATOM   1253  CG  PHE A  80       3.196  -9.657 -12.007  1.00 95.47           C  
ATOM   1254  CD1 PHE A  80       3.451  -8.332 -11.607  1.00 95.47           C  
ATOM   1255  HD1 PHE A  80       4.449  -8.020 -11.338  1.00 95.47           H  
ATOM   1256  CD2 PHE A  80       1.885 -10.044 -12.346  1.00 95.47           C  
ATOM   1257  HD2 PHE A  80       1.693 -11.055 -12.676  1.00 95.47           H  
ATOM   1258  CE1 PHE A  80       2.398  -7.402 -11.559  1.00 95.47           C  
ATOM   1259  HE1 PHE A  80       2.594  -6.382 -11.263  1.00 95.47           H  
ATOM   1260  CE2 PHE A  80       0.834  -9.113 -12.292  1.00 95.47           C  
ATOM   1261  HE2 PHE A  80      -0.166  -9.405 -12.577  1.00 95.47           H  
ATOM   1262  CZ  PHE A  80       1.093  -7.788 -11.903  1.00 95.47           C  
ATOM   1263  HZ  PHE A  80       0.293  -7.063 -11.883  1.00 95.47           H  
ATOM   1264  N   VAL A  81       4.020  -9.698 -15.423  1.00 94.29           N  
ATOM   1265  H   VAL A  81       4.630  -8.913 -15.246  1.00 94.29           H  
ATOM   1266  CA  VAL A  81       3.106  -9.608 -16.566  1.00 94.29           C  
ATOM   1267  HA  VAL A  81       2.264 -10.276 -16.384  1.00 94.29           H  
ATOM   1268  C   VAL A  81       3.794 -10.097 -17.836  1.00 94.29           C  
ATOM   1269  CB  VAL A  81       2.534  -8.181 -16.693  1.00 94.29           C  
ATOM   1270  HB  VAL A  81       3.342  -7.464 -16.837  1.00 94.29           H  
ATOM   1271  O   VAL A  81       4.991  -9.894 -18.033  1.00 94.29           O  
ATOM   1272  CG1 VAL A  81       1.549  -8.040 -17.861  1.00 94.29           C  
ATOM   1273 HG11 VAL A  81       1.101  -7.046 -17.846  1.00 94.29           H  
ATOM   1274 HG12 VAL A  81       0.761  -8.789 -17.785  1.00 94.29           H  
ATOM   1275 HG13 VAL A  81       2.076  -8.144 -18.809  1.00 94.29           H  
ATOM   1276  CG2 VAL A  81       1.771  -7.836 -15.405  1.00 94.29           C  
ATOM   1277 HG21 VAL A  81       1.130  -6.965 -15.542  1.00 94.29           H  
ATOM   1278 HG22 VAL A  81       2.478  -7.629 -14.602  1.00 94.29           H  
ATOM   1279 HG23 VAL A  81       1.135  -8.672 -15.114  1.00 94.29           H  
ATOM   1280  N   GLU A  82       3.041 -10.739 -18.729  1.00 92.51           N  
ATOM   1281  H   GLU A  82       2.081 -10.950 -18.497  1.00 92.51           H  
ATOM   1282  CA  GLU A  82       3.556 -11.232 -20.012  1.00 92.51           C  
ATOM   1283  HA  GLU A  82       4.341 -11.966 -19.827  1.00 92.51           H  
ATOM   1284  C   GLU A  82       4.157 -10.102 -20.862  1.00 92.51           C  
ATOM   1285  CB  GLU A  82       2.414 -11.932 -20.752  1.00 92.51           C  
ATOM   1286  HB2 GLU A  82       2.004 -12.701 -20.098  1.00 92.51           H  
ATOM   1287  HB3 GLU A  82       1.633 -11.203 -20.968  1.00 92.51           H  
ATOM   1288  O   GLU A  82       5.261 -10.246 -21.375  1.00 92.51           O  
ATOM   1289  CG  GLU A  82       2.878 -12.589 -22.060  1.00 92.51           C  
ATOM   1290  HG2 GLU A  82       3.273 -11.820 -22.723  1.00 92.51           H  
ATOM   1291  HG3 GLU A  82       3.680 -13.291 -21.832  1.00 92.51           H  
ATOM   1292  CD  GLU A  82       1.743 -13.327 -22.785  1.00 92.51           C  
ATOM   1293  OE1 GLU A  82       2.028 -13.883 -23.867  1.00 92.51           O  
ATOM   1294  OE2 GLU A  82       0.601 -13.309 -22.270  1.00 92.51           O  
ATOM   1295  N   SER A  83       3.486  -8.948 -20.933  1.00 94.19           N  
ATOM   1296  H   SER A  83       2.587  -8.909 -20.476  1.00 94.19           H  
ATOM   1297  CA  SER A  83       3.946  -7.750 -21.651  1.00 94.19           C  
ATOM   1298  HA  SER A  83       4.926  -7.934 -22.093  1.00 94.19           H  
ATOM   1299  C   SER A  83       4.081  -6.534 -20.716  1.00 94.19           C  
ATOM   1300  CB  SER A  83       2.984  -7.456 -22.806  1.00 94.19           C  
ATOM   1301  HB2 SER A  83       1.963  -7.388 -22.431  1.00 94.19           H  
ATOM   1302  HB3 SER A  83       3.251  -6.506 -23.269  1.00 94.19           H  
ATOM   1303  O   SER A  83       3.182  -5.684 -20.691  1.00 94.19           O  
ATOM   1304  OG  SER A  83       3.062  -8.468 -23.786  1.00 94.19           O  
ATOM   1305  HG  SER A  83       3.065  -9.331 -23.366  1.00 94.19           H  
ATOM   1306  N   PRO A  84       5.191  -6.402 -19.957  1.00 95.30           N  
ATOM   1307  CA  PRO A  84       5.394  -5.297 -19.012  1.00 95.30           C  
ATOM   1308  HA  PRO A  84       4.636  -5.361 -18.231  1.00 95.30           H  
ATOM   1309  C   PRO A  84       5.311  -3.917 -19.675  1.00 95.30           C  
ATOM   1310  CB  PRO A  84       6.773  -5.539 -18.385  1.00 95.30           C  
ATOM   1311  HB2 PRO A  84       7.552  -5.048 -18.968  1.00 95.30           H  
ATOM   1312  HB3 PRO A  84       6.810  -5.209 -17.347  1.00 95.30           H  
ATOM   1313  O   PRO A  84       4.691  -3.004 -19.137  1.00 95.30           O  
ATOM   1314  CG  PRO A  84       6.939  -7.052 -18.494  1.00 95.30           C  
ATOM   1315  HG2 PRO A  84       6.375  -7.542 -17.701  1.00 95.30           H  
ATOM   1316  HG3 PRO A  84       7.986  -7.355 -18.461  1.00 95.30           H  
ATOM   1317  CD  PRO A  84       6.293  -7.351 -19.843  1.00 95.30           C  
ATOM   1318  HD2 PRO A  84       5.951  -8.386 -19.857  1.00 95.30           H  
ATOM   1319  HD3 PRO A  84       7.010  -7.182 -20.646  1.00 95.30           H  
ATOM   1320  N   SER A  85       5.846  -3.782 -20.892  1.00 95.04           N  
ATOM   1321  H   SER A  85       6.424  -4.528 -21.251  1.00 95.04           H  
ATOM   1322  CA  SER A  85       5.824  -2.535 -21.666  1.00 95.04           C  
ATOM   1323  HA  SER A  85       6.391  -1.781 -21.120  1.00 95.04           H  
ATOM   1324  C   SER A  85       4.411  -1.997 -21.895  1.00 95.04           C  
ATOM   1325  CB  SER A  85       6.480  -2.770 -23.034  1.00 95.04           C  
ATOM   1326  HB2 SER A  85       6.576  -1.826 -23.570  1.00 95.04           H  
ATOM   1327  HB3 SER A  85       5.864  -3.448 -23.625  1.00 95.04           H  
ATOM   1328  O   SER A  85       4.151  -0.811 -21.693  1.00 95.04           O  
ATOM   1329  OG  SER A  85       7.750  -3.354 -22.851  1.00 95.04           O  
ATOM   1330  HG  SER A  85       8.187  -3.482 -23.696  1.00 95.04           H  
ATOM   1331  N   GLN A  86       3.487  -2.879 -22.290  1.00 95.37           N  
ATOM   1332  H   GLN A  86       3.743  -3.855 -22.331  1.00 95.37           H  
ATOM   1333  CA  GLN A  86       2.094  -2.511 -22.550  1.00 95.37           C  
ATOM   1334  HA  GLN A  86       2.066  -1.636 -23.199  1.00 95.37           H  
ATOM   1335  C   GLN A  86       1.363  -2.148 -21.256  1.00 95.37           C  
ATOM   1336  CB  GLN A  86       1.358  -3.667 -23.239  1.00 95.37           C  
ATOM   1337  HB2 GLN A  86       0.305  -3.400 -23.319  1.00 95.37           H  
ATOM   1338  HB3 GLN A  86       1.434  -4.562 -22.621  1.00 95.37           H  
ATOM   1339  O   GLN A  86       0.580  -1.201 -21.245  1.00 95.37           O  
ATOM   1340  CG  GLN A  86       1.883  -3.980 -24.649  1.00 95.37           C  
ATOM   1341  HG2 GLN A  86       2.935  -4.263 -24.594  1.00 95.37           H  
ATOM   1342  HG3 GLN A  86       1.797  -3.091 -25.273  1.00 95.37           H  
ATOM   1343  CD  GLN A  86       1.111  -5.119 -25.311  1.00 95.37           C  
ATOM   1344  NE2 GLN A  86       1.537  -5.576 -26.467  1.00 95.37           N  
ATOM   1345 HE21 GLN A  86       1.056  -6.397 -26.807  1.00 95.37           H  
ATOM   1346 HE22 GLN A  86       2.399  -5.244 -26.875  1.00 95.37           H  
ATOM   1347  OE1 GLN A  86       0.119  -5.621 -24.811  1.00 95.37           O  
ATOM   1348  N   LEU A  87       1.638  -2.873 -20.165  1.00 95.87           N  
ATOM   1349  H   LEU A  87       2.299  -3.633 -20.241  1.00 95.87           H  
ATOM   1350  CA  LEU A  87       1.085  -2.566 -18.847  1.00 95.87           C  
ATOM   1351  HA  LEU A  87      -0.003  -2.592 -18.905  1.00 95.87           H  
ATOM   1352  C   LEU A  87       1.495  -1.161 -18.405  1.00 95.87           C  
ATOM   1353  CB  LEU A  87       1.565  -3.620 -17.837  1.00 95.87           C  
ATOM   1354  HB2 LEU A  87       1.233  -4.606 -18.162  1.00 95.87           H  
ATOM   1355  HB3 LEU A  87       2.655  -3.626 -17.832  1.00 95.87           H  
ATOM   1356  O   LEU A  87       0.625  -0.348 -18.105  1.00 95.87           O  
ATOM   1357  CG  LEU A  87       1.083  -3.367 -16.394  1.00 95.87           C  
ATOM   1358  HG  LEU A  87       1.225  -2.321 -16.120  1.00 95.87           H  
ATOM   1359  CD1 LEU A  87      -0.398  -3.706 -16.237  1.00 95.87           C  
ATOM   1360 HD11 LEU A  87      -1.001  -3.066 -16.881  1.00 95.87           H  
ATOM   1361 HD12 LEU A  87      -0.577  -4.753 -16.483  1.00 95.87           H  
ATOM   1362 HD13 LEU A  87      -0.710  -3.528 -15.208  1.00 95.87           H  
ATOM   1363  CD2 LEU A  87       1.942  -4.198 -15.444  1.00 95.87           C  
ATOM   1364 HD21 LEU A  87       1.419  -4.377 -14.504  1.00 95.87           H  
ATOM   1365 HD22 LEU A  87       2.861  -3.652 -15.233  1.00 95.87           H  
ATOM   1366 HD23 LEU A  87       2.212  -5.148 -15.905  1.00 95.87           H  
ATOM   1367  N   ILE A  88       2.800  -0.871 -18.407  1.00 96.12           N  
ATOM   1368  H   ILE A  88       3.450  -1.593 -18.682  1.00 96.12           H  
ATOM   1369  CA  ILE A  88       3.339   0.412 -17.946  1.00 96.12           C  
ATOM   1370  HA  ILE A  88       3.030   0.566 -16.912  1.00 96.12           H  
ATOM   1371  C   ILE A  88       2.740   1.561 -18.763  1.00 96.12           C  
ATOM   1372  CB  ILE A  88       4.883   0.402 -18.000  1.00 96.12           C  
ATOM   1373  HB  ILE A  88       5.190   0.125 -19.008  1.00 96.12           H  
ATOM   1374  O   ILE A  88       2.200   2.503 -18.195  1.00 96.12           O  
ATOM   1375  CG1 ILE A  88       5.483  -0.610 -16.997  1.00 96.12           C  
ATOM   1376 HG12 ILE A  88       4.882  -1.519 -16.957  1.00 96.12           H  
ATOM   1377 HG13 ILE A  88       5.482  -0.175 -15.997  1.00 96.12           H  
ATOM   1378  CG2 ILE A  88       5.437   1.805 -17.684  1.00 96.12           C  
ATOM   1379 HG21 ILE A  88       6.523   1.786 -17.600  1.00 96.12           H  
ATOM   1380 HG22 ILE A  88       5.172   2.511 -18.471  1.00 96.12           H  
ATOM   1381 HG23 ILE A  88       5.026   2.163 -16.740  1.00 96.12           H  
ATOM   1382  CD1 ILE A  88       6.916  -1.016 -17.368  1.00 96.12           C  
ATOM   1383 HD11 ILE A  88       7.536  -0.139 -17.554  1.00 96.12           H  
ATOM   1384 HD12 ILE A  88       6.902  -1.629 -18.269  1.00 96.12           H  
ATOM   1385 HD13 ILE A  88       7.359  -1.589 -16.554  1.00 96.12           H  
ATOM   1386  N   GLN A  89       2.747   1.457 -20.095  1.00 93.87           N  
ATOM   1387  H   GLN A  89       3.164   0.641 -20.521  1.00 93.87           H  
ATOM   1388  CA  GLN A  89       2.168   2.492 -20.959  1.00 93.87           C  
ATOM   1389  HA  GLN A  89       2.653   3.445 -20.748  1.00 93.87           H  
ATOM   1390  C   GLN A  89       0.666   2.705 -20.733  1.00 93.87           C  
ATOM   1391  CB  GLN A  89       2.396   2.124 -22.428  1.00 93.87           C  
ATOM   1392  HB2 GLN A  89       2.098   1.089 -22.593  1.00 93.87           H  
ATOM   1393  HB3 GLN A  89       1.775   2.764 -23.055  1.00 93.87           H  
ATOM   1394  O   GLN A  89       0.185   3.820 -20.913  1.00 93.87           O  
ATOM   1395  CG  GLN A  89       3.855   2.323 -22.848  1.00 93.87           C  
ATOM   1396  HG2 GLN A  89       4.503   1.742 -22.192  1.00 93.87           H  
ATOM   1397  HG3 GLN A  89       4.118   3.375 -22.740  1.00 93.87           H  
ATOM   1398  CD  GLN A  89       4.113   1.903 -24.292  1.00 93.87           C  
ATOM   1399  NE2 GLN A  89       5.332   2.032 -24.766  1.00 93.87           N  
ATOM   1400 HE21 GLN A  89       6.079   2.357 -24.169  1.00 93.87           H  
ATOM   1401 HE22 GLN A  89       5.469   1.715 -25.715  1.00 93.87           H  
ATOM   1402  OE1 GLN A  89       3.246   1.472 -25.034  1.00 93.87           O  
ATOM   1403  N   ARG A  90      -0.077   1.654 -20.364  1.00 94.12           N  
ATOM   1404  H   ARG A  90       0.380   0.760 -20.256  1.00 94.12           H  
ATOM   1405  CA  ARG A  90      -1.523   1.732 -20.130  1.00 94.12           C  
ATOM   1406  HA  ARG A  90      -1.968   2.356 -20.905  1.00 94.12           H  
ATOM   1407  C   ARG A  90      -1.870   2.407 -18.806  1.00 94.12           C  
ATOM   1408  CB  ARG A  90      -2.127   0.320 -20.212  1.00 94.12           C  
ATOM   1409  HB2 ARG A  90      -1.662  -0.320 -19.462  1.00 94.12           H  
ATOM   1410  HB3 ARG A  90      -1.916  -0.093 -21.198  1.00 94.12           H  
ATOM   1411  O   ARG A  90      -2.839   3.158 -18.764  1.00 94.12           O  
ATOM   1412  CG  ARG A  90      -3.648   0.330 -19.990  1.00 94.12           C  
ATOM   1413  HG2 ARG A  90      -3.885   0.686 -18.987  1.00 94.12           H  
ATOM   1414  HG3 ARG A  90      -4.101   1.008 -20.713  1.00 94.12           H  
ATOM   1415  CD  ARG A  90      -4.271  -1.056 -20.168  1.00 94.12           C  
ATOM   1416  HD2 ARG A  90      -3.915  -1.470 -21.111  1.00 94.12           H  
ATOM   1417  HD3 ARG A  90      -5.352  -0.934 -20.234  1.00 94.12           H  
ATOM   1418  NE  ARG A  90      -3.979  -1.971 -19.042  1.00 94.12           N  
ATOM   1419  HE  ARG A  90      -4.015  -1.602 -18.103  1.00 94.12           H  
ATOM   1420  NH1 ARG A  90      -4.039  -3.933 -20.231  1.00 94.12           N  
ATOM   1421 HH11 ARG A  90      -4.199  -3.402 -21.075  1.00 94.12           H  
ATOM   1422 HH12 ARG A  90      -3.925  -4.937 -20.248  1.00 94.12           H  
ATOM   1423  NH2 ARG A  90      -3.644  -3.999 -18.053  1.00 94.12           N  
ATOM   1424 HH21 ARG A  90      -3.629  -5.008 -18.069  1.00 94.12           H  
ATOM   1425 HH22 ARG A  90      -3.696  -3.577 -17.137  1.00 94.12           H  
ATOM   1426  CZ  ARG A  90      -3.884  -3.285 -19.109  1.00 94.12           C  
ATOM   1427  N   ILE A  91      -1.147   2.084 -17.733  1.00 93.79           N  
ATOM   1428  H   ILE A  91      -0.384   1.433 -17.852  1.00 93.79           H  
ATOM   1429  CA  ILE A  91      -1.531   2.486 -16.369  1.00 93.79           C  
ATOM   1430  HA  ILE A  91      -2.590   2.743 -16.374  1.00 93.79           H  
ATOM   1431  C   ILE A  91      -0.814   3.745 -15.883  1.00 93.79           C  
ATOM   1432  CB  ILE A  91      -1.375   1.323 -15.367  1.00 93.79           C  
ATOM   1433  HB  ILE A  91      -1.847   1.637 -14.436  1.00 93.79           H  
ATOM   1434  O   ILE A  91      -1.275   4.376 -14.933  1.00 93.79           O  
ATOM   1435  CG1 ILE A  91       0.109   1.025 -15.045  1.00 93.79           C  
ATOM   1436 HG12 ILE A  91       0.566   1.912 -14.607  1.00 93.79           H  
ATOM   1437 HG13 ILE A  91       0.658   0.788 -15.956  1.00 93.79           H  
ATOM   1438  CG2 ILE A  91      -2.150   0.088 -15.863  1.00 93.79           C  
ATOM   1439 HG21 ILE A  91      -1.648  -0.364 -16.719  1.00 93.79           H  
ATOM   1440 HG22 ILE A  91      -2.217  -0.653 -15.067  1.00 93.79           H  
ATOM   1441 HG23 ILE A  91      -3.164   0.372 -16.144  1.00 93.79           H  
ATOM   1442  CD1 ILE A  91       0.294  -0.112 -14.040  1.00 93.79           C  
ATOM   1443 HD11 ILE A  91       1.352  -0.229 -13.804  1.00 93.79           H  
ATOM   1444 HD12 ILE A  91      -0.249   0.127 -13.126  1.00 93.79           H  
ATOM   1445 HD13 ILE A  91      -0.070  -1.054 -14.451  1.00 93.79           H  
ATOM   1446  N   THR A  92       0.312   4.117 -16.498  1.00 90.48           N  
ATOM   1447  H   THR A  92       0.695   3.545 -17.237  1.00 90.48           H  
ATOM   1448  CA  THR A  92       1.022   5.342 -16.136  1.00 90.48           C  
ATOM   1449  HA  THR A  92       1.057   5.413 -15.049  1.00 90.48           H  
ATOM   1450  C   THR A  92       0.278   6.564 -16.663  1.00 90.48           C  
ATOM   1451  CB  THR A  92       2.469   5.339 -16.643  1.00 90.48           C  
ATOM   1452  HB  THR A  92       2.482   5.234 -17.727  1.00 90.48           H  
ATOM   1453  O   THR A  92       0.338   6.881 -17.849  1.00 90.48           O  
ATOM   1454  CG2 THR A  92       3.210   6.620 -16.238  1.00 90.48           C  
ATOM   1455 HG21 THR A  92       3.312   6.679 -15.155  1.00 90.48           H  
ATOM   1456 HG22 THR A  92       4.193   6.639 -16.708  1.00 90.48           H  
ATOM   1457 HG23 THR A  92       2.679   7.503 -16.593  1.00 90.48           H  
ATOM   1458  OG1 THR A  92       3.179   4.273 -16.053  1.00 90.48           O  
ATOM   1459  HG1 THR A  92       3.263   4.465 -15.116  1.00 90.48           H  
ATOM   1460  N   ASP A  93      -0.327   7.309 -15.745  1.00 86.13           N  
ATOM   1461  H   ASP A  93      -0.446   6.929 -14.817  1.00 86.13           H  
ATOM   1462  CA  ASP A  93      -0.826   8.663 -15.975  1.00 86.13           C  
ATOM   1463  HA  ASP A  93      -0.483   9.017 -16.947  1.00 86.13           H  
ATOM   1464  C   ASP A  93      -0.240   9.597 -14.910  1.00 86.13           C  
ATOM   1465  CB  ASP A  93      -2.361   8.663 -16.010  1.00 86.13           C  
ATOM   1466  HB2 ASP A  93      -2.751   8.371 -15.034  1.00 86.13           H  
ATOM   1467  HB3 ASP A  93      -2.695   7.926 -16.740  1.00 86.13           H  
ATOM   1468  O   ASP A  93      -0.830   9.825 -13.855  1.00 86.13           O  
ATOM   1469  CG  ASP A  93      -2.934  10.029 -16.413  1.00 86.13           C  
ATOM   1470  OD1 ASP A  93      -2.215  10.806 -17.093  1.00 86.13           O  
ATOM   1471  OD2 ASP A  93      -4.118  10.277 -16.094  1.00 86.13           O  
ATOM   1472  N   ASP A  94       0.986  10.069 -15.156  1.00 86.65           N  
ATOM   1473  H   ASP A  94       1.426   9.830 -16.033  1.00 86.65           H  
ATOM   1474  CA  ASP A  94       1.700  10.961 -14.241  1.00 86.65           C  
ATOM   1475  HA  ASP A  94       1.041  11.161 -13.396  1.00 86.65           H  
ATOM   1476  C   ASP A  94       2.044  12.305 -14.929  1.00 86.65           C  
ATOM   1477  CB  ASP A  94       2.918  10.250 -13.639  1.00 86.65           C  
ATOM   1478  HB2 ASP A  94       3.684  10.128 -14.405  1.00 86.65           H  
ATOM   1479  HB3 ASP A  94       2.625   9.262 -13.283  1.00 86.65           H  
ATOM   1480  O   ASP A  94       2.607  12.320 -16.038  1.00 86.65           O  
ATOM   1481  CG  ASP A  94       3.458  11.068 -12.468  1.00 86.65           C  
ATOM   1482  OD1 ASP A  94       4.025  12.138 -12.760  1.00 86.65           O  
ATOM   1483  OD2 ASP A  94       3.190  10.712 -11.301  1.00 86.65           O  
ATOM   1484  N   PRO A  95       1.690  13.458 -14.324  1.00 87.19           N  
ATOM   1485  CA  PRO A  95       1.961  14.776 -14.896  1.00 87.19           C  
ATOM   1486  HA  PRO A  95       1.675  14.785 -15.948  1.00 87.19           H  
ATOM   1487  C   PRO A  95       3.434  15.207 -14.804  1.00 87.19           C  
ATOM   1488  CB  PRO A  95       1.045  15.736 -14.129  1.00 87.19           C  
ATOM   1489  HB2 PRO A  95       0.069  15.769 -14.612  1.00 87.19           H  
ATOM   1490  HB3 PRO A  95       1.464  16.739 -14.053  1.00 87.19           H  
ATOM   1491  O   PRO A  95       3.846  16.053 -15.600  1.00 87.19           O  
ATOM   1492  CG  PRO A  95       0.907  15.078 -12.758  1.00 87.19           C  
ATOM   1493  HG2 PRO A  95      -0.016  15.370 -12.257  1.00 87.19           H  
ATOM   1494  HG3 PRO A  95       1.772  15.329 -12.143  1.00 87.19           H  
ATOM   1495  CD  PRO A  95       0.927  13.589 -13.086  1.00 87.19           C  
ATOM   1496  HD2 PRO A  95       1.396  13.038 -12.271  1.00 87.19           H  
ATOM   1497  HD3 PRO A  95      -0.090  13.231 -13.247  1.00 87.19           H  
ATOM   1498  N   ASP A  96       4.216  14.614 -13.903  1.00 86.93           N  
ATOM   1499  H   ASP A  96       3.828  13.864 -13.348  1.00 86.93           H  
ATOM   1500  CA  ASP A  96       5.583  14.998 -13.529  1.00 86.93           C  
ATOM   1501  HA  ASP A  96       5.777  16.014 -13.873  1.00 86.93           H  
ATOM   1502  C   ASP A  96       6.648  14.078 -14.156  1.00 86.93           C  
ATOM   1503  CB  ASP A  96       5.689  14.996 -11.990  1.00 86.93           C  
ATOM   1504  HB2 ASP A  96       6.665  15.388 -11.703  1.00 86.93           H  
ATOM   1505  HB3 ASP A  96       5.620  13.971 -11.625  1.00 86.93           H  
ATOM   1506  O   ASP A  96       7.838  14.410 -14.184  1.00 86.93           O  
ATOM   1507  CG  ASP A  96       4.598  15.850 -11.327  1.00 86.93           C  
ATOM   1508  OD1 ASP A  96       4.469  17.027 -11.743  1.00 86.93           O  
ATOM   1509  OD2 ASP A  96       3.864  15.322 -10.449  1.00 86.93           O  
ATOM   1510  N   VAL A  97       6.225  12.938 -14.713  1.00 88.39           N  
ATOM   1511  H   VAL A  97       5.273  12.679 -14.497  1.00 88.39           H  
ATOM   1512  CA  VAL A  97       7.105  11.910 -15.285  1.00 88.39           C  
ATOM   1513  HA  VAL A  97       8.139  12.243 -15.194  1.00 88.39           H  
ATOM   1514  C   VAL A  97       6.842  11.669 -16.771  1.00 88.39           C  
ATOM   1515  CB  VAL A  97       6.992  10.608 -14.470  1.00 88.39           C  
ATOM   1516  HB  VAL A  97       5.947  10.303 -14.422  1.00 88.39           H  
ATOM   1517  O   VAL A  97       5.709  11.694 -17.262  1.00 88.39           O  
ATOM   1518  CG1 VAL A  97       7.794   9.451 -15.077  1.00 88.39           C  
ATOM   1519 HG11 VAL A  97       7.376   9.165 -16.042  1.00 88.39           H  
ATOM   1520 HG12 VAL A  97       8.839   9.738 -15.191  1.00 88.39           H  
ATOM   1521 HG13 VAL A  97       7.711   8.580 -14.426  1.00 88.39           H  
ATOM   1522  CG2 VAL A  97       7.509  10.832 -13.052  1.00 88.39           C  
ATOM   1523 HG21 VAL A  97       7.485   9.896 -12.494  1.00 88.39           H  
ATOM   1524 HG22 VAL A  97       6.886  11.557 -12.527  1.00 88.39           H  
ATOM   1525 HG23 VAL A  97       8.538  11.190 -13.093  1.00 88.39           H  
ATOM   1526  N   SER A  98       7.918  11.393 -17.510  1.00 90.41           N  
ATOM   1527  H   SER A  98       8.816  11.451 -17.051  1.00 90.41           H  
ATOM   1528  CA  SER A  98       7.881  10.788 -18.842  1.00 90.41           C  
ATOM   1529  HA  SER A  98       6.849  10.608 -19.144  1.00 90.41           H  
ATOM   1530  C   SER A  98       8.622   9.453 -18.816  1.00 90.41           C  
ATOM   1531  CB  SER A  98       8.507  11.740 -19.861  1.00 90.41           C  
ATOM   1532  HB2 SER A  98       9.550  11.928 -19.604  1.00 90.41           H  
ATOM   1533  HB3 SER A  98       7.969  12.687 -19.846  1.00 90.41           H  
ATOM   1534  O   SER A  98       9.838   9.426 -18.647  1.00 90.41           O  
ATOM   1535  OG  SER A  98       8.414  11.187 -21.159  1.00 90.41           O  
ATOM   1536  HG  SER A  98       9.045  10.468 -21.235  1.00 90.41           H  
ATOM   1537  N   ILE A  99       7.915   8.342 -19.015  1.00 92.84           N  
ATOM   1538  H   ILE A  99       6.919   8.405 -19.174  1.00 92.84           H  
ATOM   1539  CA  ILE A  99       8.537   7.013 -19.027  1.00 92.84           C  
ATOM   1540  HA  ILE A  99       9.358   7.011 -18.310  1.00 92.84           H  
ATOM   1541  C   ILE A  99       9.142   6.724 -20.404  1.00 92.84           C  
ATOM   1542  CB  ILE A  99       7.546   5.924 -18.563  1.00 92.84           C  
ATOM   1543  HB  ILE A  99       6.639   5.983 -19.165  1.00 92.84           H  
ATOM   1544  O   ILE A  99       8.446   6.746 -21.419  1.00 92.84           O  
ATOM   1545  CG1 ILE A  99       7.175   6.180 -17.084  1.00 92.84           C  
ATOM   1546 HG12 ILE A  99       6.614   7.112 -17.020  1.00 92.84           H  
ATOM   1547 HG13 ILE A  99       8.083   6.289 -16.491  1.00 92.84           H  
ATOM   1548  CG2 ILE A  99       8.165   4.531 -18.774  1.00 92.84           C  
ATOM   1549 HG21 ILE A  99       7.511   3.750 -18.386  1.00 92.84           H  
ATOM   1550 HG22 ILE A  99       8.292   4.331 -19.838  1.00 92.84           H  
ATOM   1551 HG23 ILE A  99       9.134   4.475 -18.279  1.00 92.84           H  
ATOM   1552  CD1 ILE A  99       6.320   5.081 -16.447  1.00 92.84           C  
ATOM   1553 HD11 ILE A  99       5.517   4.799 -17.128  1.00 92.84           H  
ATOM   1554 HD12 ILE A  99       6.934   4.206 -16.232  1.00 92.84           H  
ATOM   1555 HD13 ILE A  99       5.905   5.441 -15.506  1.00 92.84           H  
ATOM   1556  N   ARG A 100      10.439   6.408 -20.430  1.00 93.86           N  
ATOM   1557  H   ARG A 100      10.931   6.417 -19.548  1.00 93.86           H  
ATOM   1558  CA  ARG A 100      11.145   5.840 -21.580  1.00 93.86           C  
ATOM   1559  HA  ARG A 100      10.513   5.907 -22.465  1.00 93.86           H  
ATOM   1560  C   ARG A 100      11.413   4.365 -21.300  1.00 93.86           C  
ATOM   1561  CB  ARG A 100      12.429   6.642 -21.844  1.00 93.86           C  
ATOM   1562  HB2 ARG A 100      12.156   7.668 -22.089  1.00 93.86           H  
ATOM   1563  HB3 ARG A 100      13.043   6.653 -20.943  1.00 93.86           H  
ATOM   1564  O   ARG A 100      12.234   4.032 -20.452  1.00 93.86           O  
ATOM   1565  CG  ARG A 100      13.245   6.046 -23.002  1.00 93.86           C  
ATOM   1566  HG2 ARG A 100      12.615   5.949 -23.887  1.00 93.86           H  
ATOM   1567  HG3 ARG A 100      13.604   5.057 -22.717  1.00 93.86           H  
ATOM   1568  CD  ARG A 100      14.450   6.930 -23.336  1.00 93.86           C  
ATOM   1569  HD2 ARG A 100      14.094   7.858 -23.782  1.00 93.86           H  
ATOM   1570  HD3 ARG A 100      14.980   7.161 -22.412  1.00 93.86           H  
ATOM   1571  NE  ARG A 100      15.376   6.241 -24.254  1.00 93.86           N  
ATOM   1572  HE  ARG A 100      15.242   5.247 -24.369  1.00 93.86           H  
ATOM   1573  NH1 ARG A 100      16.754   8.021 -24.716  1.00 93.86           N  
ATOM   1574 HH11 ARG A 100      16.172   8.611 -24.139  1.00 93.86           H  
ATOM   1575 HH12 ARG A 100      17.641   8.352 -25.069  1.00 93.86           H  
ATOM   1576  NH2 ARG A 100      17.286   5.990 -25.469  1.00 93.86           N  
ATOM   1577 HH21 ARG A 100      18.194   6.337 -25.743  1.00 93.86           H  
ATOM   1578 HH22 ARG A 100      17.163   4.987 -25.462  1.00 93.86           H  
ATOM   1579  CZ  ARG A 100      16.459   6.754 -24.814  1.00 93.86           C  
ATOM   1580  N   LEU A 101      10.729   3.491 -22.028  1.00 94.89           N  
ATOM   1581  H   LEU A 101      10.083   3.832 -22.725  1.00 94.89           H  
ATOM   1582  CA  LEU A 101      10.973   2.054 -21.953  1.00 94.89           C  
ATOM   1583  HA  LEU A 101      11.132   1.773 -20.912  1.00 94.89           H  
ATOM   1584  C   LEU A 101      12.236   1.689 -22.732  1.00 94.89           C  
ATOM   1585  CB  LEU A 101       9.766   1.275 -22.485  1.00 94.89           C  
ATOM   1586  HB2 LEU A 101       9.638   1.507 -23.542  1.00 94.89           H  
ATOM   1587  HB3 LEU A 101       9.997   0.212 -22.406  1.00 94.89           H  
ATOM   1588  O   LEU A 101      12.448   2.195 -23.837  1.00 94.89           O  
ATOM   1589  CG  LEU A 101       8.442   1.547 -21.753  1.00 94.89           C  
ATOM   1590  HG  LEU A 101       8.134   2.581 -21.911  1.00 94.89           H  
ATOM   1591  CD1 LEU A 101       7.386   0.632 -22.349  1.00 94.89           C  
ATOM   1592 HD11 LEU A 101       7.283   0.817 -23.418  1.00 94.89           H  
ATOM   1593 HD12 LEU A 101       6.433   0.773 -21.840  1.00 94.89           H  
ATOM   1594 HD13 LEU A 101       7.714  -0.398 -22.208  1.00 94.89           H  
ATOM   1595  CD2 LEU A 101       8.514   1.267 -20.257  1.00 94.89           C  
ATOM   1596 HD21 LEU A 101       9.135   2.031 -19.788  1.00 94.89           H  
ATOM   1597 HD22 LEU A 101       8.943   0.283 -20.072  1.00 94.89           H  
ATOM   1598 HD23 LEU A 101       7.519   1.317 -19.815  1.00 94.89           H  
ATOM   1599  N   VAL A 102      13.050   0.808 -22.161  1.00 94.44           N  
ATOM   1600  H   VAL A 102      12.821   0.462 -21.240  1.00 94.44           H  
ATOM   1601  CA  VAL A 102      14.231   0.239 -22.815  1.00 94.44           C  
ATOM   1602  HA  VAL A 102      14.236   0.515 -23.870  1.00 94.44           H  
ATOM   1603  C   VAL A 102      14.132  -1.274 -22.736  1.00 94.44           C  
ATOM   1604  CB  VAL A 102      15.533   0.769 -22.190  1.00 94.44           C  
ATOM   1605  HB  VAL A 102      15.545   0.555 -21.121  1.00 94.44           H  
ATOM   1606  O   VAL A 102      14.086  -1.846 -21.651  1.00 94.44           O  
ATOM   1607  CG1 VAL A 102      16.757   0.132 -22.847  1.00 94.44           C  
ATOM   1608 HG11 VAL A 102      16.753   0.302 -23.924  1.00 94.44           H  
ATOM   1609 HG12 VAL A 102      16.768  -0.942 -22.659  1.00 94.44           H  
ATOM   1610 HG13 VAL A 102      17.665   0.558 -22.420  1.00 94.44           H  
ATOM   1611  CG2 VAL A 102      15.646   2.287 -22.399  1.00 94.44           C  
ATOM   1612 HG21 VAL A 102      14.806   2.793 -21.923  1.00 94.44           H  
ATOM   1613 HG22 VAL A 102      16.576   2.644 -21.957  1.00 94.44           H  
ATOM   1614 HG23 VAL A 102      15.643   2.511 -23.466  1.00 94.44           H  
ATOM   1615  N   GLU A 103      14.057  -1.922 -23.890  1.00 95.24           N  
ATOM   1616  H   GLU A 103      14.138  -1.411 -24.757  1.00 95.24           H  
ATOM   1617  CA  GLU A 103      14.001  -3.378 -23.971  1.00 95.24           C  
ATOM   1618  HA  GLU A 103      13.285  -3.749 -23.237  1.00 95.24           H  
ATOM   1619  C   GLU A 103      15.370  -3.978 -23.639  1.00 95.24           C  
ATOM   1620  CB  GLU A 103      13.506  -3.794 -25.359  1.00 95.24           C  
ATOM   1621  HB2 GLU A 103      13.712  -4.853 -25.513  1.00 95.24           H  
ATOM   1622  HB3 GLU A 103      14.039  -3.206 -26.106  1.00 95.24           H  
ATOM   1623  O   GLU A 103      16.400  -3.491 -24.100  1.00 95.24           O  
ATOM   1624  CG  GLU A 103      11.998  -3.548 -25.522  1.00 95.24           C  
ATOM   1625  HG2 GLU A 103      11.462  -4.195 -24.828  1.00 95.24           H  
ATOM   1626  HG3 GLU A 103      11.776  -2.515 -25.253  1.00 95.24           H  
ATOM   1627  CD  GLU A 103      11.484  -3.800 -26.950  1.00 95.24           C  
ATOM   1628  OE1 GLU A 103      10.293  -3.481 -27.181  1.00 95.24           O  
ATOM   1629  OE2 GLU A 103      12.270  -4.253 -27.814  1.00 95.24           O  
ATOM   1630  N   VAL A 104      15.381  -5.034 -22.833  1.00 94.74           N  
ATOM   1631  H   VAL A 104      14.496  -5.335 -22.449  1.00 94.74           H  
ATOM   1632  CA  VAL A 104      16.577  -5.732 -22.361  1.00 94.74           C  
ATOM   1633  HA  VAL A 104      17.464  -5.234 -22.752  1.00 94.74           H  
ATOM   1634  C   VAL A 104      16.553  -7.162 -22.881  1.00 94.74           C  
ATOM   1635  CB  VAL A 104      16.668  -5.725 -20.824  1.00 94.74           C  
ATOM   1636  HB  VAL A 104      15.844  -6.306 -20.411  1.00 94.74           H  
ATOM   1637  O   VAL A 104      15.551  -7.863 -22.732  1.00 94.74           O  
ATOM   1638  CG1 VAL A 104      17.987  -6.348 -20.365  1.00 94.74           C  
ATOM   1639 HG11 VAL A 104      18.827  -5.799 -20.791  1.00 94.74           H  
ATOM   1640 HG12 VAL A 104      18.055  -6.318 -19.277  1.00 94.74           H  
ATOM   1641 HG13 VAL A 104      18.042  -7.388 -20.686  1.00 94.74           H  
ATOM   1642  CG2 VAL A 104      16.604  -4.316 -20.230  1.00 94.74           C  
ATOM   1643 HG21 VAL A 104      17.411  -3.704 -20.631  1.00 94.74           H  
ATOM   1644 HG22 VAL A 104      15.646  -3.851 -20.463  1.00 94.74           H  
ATOM   1645 HG23 VAL A 104      16.710  -4.379 -19.147  1.00 94.74           H  
ATOM   1646  N   ILE A 105      17.664  -7.596 -23.463  1.00 93.85           N  
ATOM   1647  H   ILE A 105      18.454  -6.969 -23.496  1.00 93.85           H  
ATOM   1648  CA  ILE A 105      17.877  -8.954 -23.972  1.00 93.85           C  
ATOM   1649  HA  ILE A 105      17.066  -9.600 -23.635  1.00 93.85           H  
ATOM   1650  C   ILE A 105      19.166  -9.530 -23.384  1.00 93.85           C  
ATOM   1651  CB  ILE A 105      17.883  -8.975 -25.518  1.00 93.85           C  
ATOM   1652  HB  ILE A 105      18.124  -9.990 -25.835  1.00 93.85           H  
ATOM   1653  O   ILE A 105      20.009  -8.795 -22.871  1.00 93.85           O  
ATOM   1654  CG1 ILE A 105      18.957  -8.029 -26.101  1.00 93.85           C  
ATOM   1655 HG12 ILE A 105      19.914  -8.272 -25.638  1.00 93.85           H  
ATOM   1656 HG13 ILE A 105      18.715  -6.993 -25.860  1.00 93.85           H  
ATOM   1657  CG2 ILE A 105      16.470  -8.660 -26.043  1.00 93.85           C  
ATOM   1658 HG21 ILE A 105      15.756  -9.357 -25.603  1.00 93.85           H  
ATOM   1659 HG22 ILE A 105      16.178  -7.646 -25.772  1.00 93.85           H  
ATOM   1660 HG23 ILE A 105      16.429  -8.775 -27.126  1.00 93.85           H  
ATOM   1661  CD1 ILE A 105      19.148  -8.145 -27.616  1.00 93.85           C  
ATOM   1662 HD11 ILE A 105      19.989  -7.522 -27.920  1.00 93.85           H  
ATOM   1663 HD12 ILE A 105      19.356  -9.180 -27.886  1.00 93.85           H  
ATOM   1664 HD13 ILE A 105      18.255  -7.801 -28.139  1.00 93.85           H  
ATOM   1665  N   GLN A 106      19.336 -10.847 -23.456  1.00 91.96           N  
ATOM   1666  H   GLN A 106      18.624 -11.415 -23.891  1.00 91.96           H  
ATOM   1667  CA  GLN A 106      20.579 -11.486 -23.020  1.00 91.96           C  
ATOM   1668  HA  GLN A 106      20.816 -11.139 -22.014  1.00 91.96           H  
ATOM   1669  C   GLN A 106      21.760 -11.106 -23.921  1.00 91.96           C  
ATOM   1670  CB  GLN A 106      20.404 -13.008 -22.976  1.00 91.96           C  
ATOM   1671  HB2 GLN A 106      21.383 -13.482 -22.899  1.00 91.96           H  
ATOM   1672  HB3 GLN A 106      19.923 -13.350 -23.892  1.00 91.96           H  
ATOM   1673  O   GLN A 106      21.630 -11.060 -25.145  1.00 91.96           O  
ATOM   1674  CG  GLN A 106      19.572 -13.416 -21.760  1.00 91.96           C  
ATOM   1675  HG2 GLN A 106      18.654 -12.829 -21.743  1.00 91.96           H  
ATOM   1676  HG3 GLN A 106      20.124 -13.191 -20.848  1.00 91.96           H  
ATOM   1677  CD  GLN A 106      19.248 -14.902 -21.767  1.00 91.96           C  
ATOM   1678  NE2 GLN A 106      18.003 -15.280 -21.625  1.00 91.96           N  
ATOM   1679 HE21 GLN A 106      17.289 -14.568 -21.567  1.00 91.96           H  
ATOM   1680 HE22 GLN A 106      17.869 -16.274 -21.501  1.00 91.96           H  
ATOM   1681  OE1 GLN A 106      20.108 -15.755 -21.881  1.00 91.96           O  
ATOM   1682  N   SER A 107      22.926 -10.897 -23.309  1.00 90.04           N  
ATOM   1683  H   SER A 107      22.959 -10.940 -22.301  1.00 90.04           H  
ATOM   1684  CA  SER A 107      24.214 -10.836 -24.007  1.00 90.04           C  
ATOM   1685  HA  SER A 107      24.111 -11.317 -24.980  1.00 90.04           H  
ATOM   1686  C   SER A 107      25.269 -11.601 -23.217  1.00 90.04           C  
ATOM   1687  CB  SER A 107      24.676  -9.393 -24.257  1.00 90.04           C  
ATOM   1688  HB2 SER A 107      24.002  -8.925 -24.975  1.00 90.04           H  
ATOM   1689  HB3 SER A 107      24.667  -8.831 -23.324  1.00 90.04           H  
ATOM   1690  O   SER A 107      25.394 -11.431 -22.010  1.00 90.04           O  
ATOM   1691  OG  SER A 107      25.993  -9.421 -24.792  1.00 90.04           O  
ATOM   1692  HG  SER A 107      26.162  -8.687 -25.387  1.00 90.04           H  
ATOM   1693  N   GLU A 108      26.051 -12.424 -23.914  1.00 85.15           N  
ATOM   1694  H   GLU A 108      25.870 -12.538 -24.901  1.00 85.15           H  
ATOM   1695  CA  GLU A 108      27.199 -13.141 -23.344  1.00 85.15           C  
ATOM   1696  HA  GLU A 108      26.941 -13.533 -22.360  1.00 85.15           H  
ATOM   1697  C   GLU A 108      28.432 -12.241 -23.160  1.00 85.15           C  
ATOM   1698  CB  GLU A 108      27.575 -14.312 -24.266  1.00 85.15           C  
ATOM   1699  HB2 GLU A 108      28.470 -14.793 -23.871  1.00 85.15           H  
ATOM   1700  HB3 GLU A 108      27.806 -13.912 -25.253  1.00 85.15           H  
ATOM   1701  O   GLU A 108      29.373 -12.622 -22.469  1.00 85.15           O  
ATOM   1702  CG  GLU A 108      26.474 -15.377 -24.394  1.00 85.15           C  
ATOM   1703  HG2 GLU A 108      26.237 -15.754 -23.399  1.00 85.15           H  
ATOM   1704  HG3 GLU A 108      25.575 -14.914 -24.803  1.00 85.15           H  
ATOM   1705  CD  GLU A 108      26.880 -16.550 -25.305  1.00 85.15           C  
ATOM   1706  OE1 GLU A 108      26.111 -17.537 -25.341  1.00 85.15           O  
ATOM   1707  OE2 GLU A 108      27.923 -16.450 -25.994  1.00 85.15           O  
ATOM   1708  N   LYS A 109      28.463 -11.067 -23.803  1.00 82.84           N  
ATOM   1709  H   LYS A 109      27.631 -10.776 -24.298  1.00 82.84           H  
ATOM   1710  CA  LYS A 109      29.623 -10.161 -23.782  1.00 82.84           C  
ATOM   1711  HA  LYS A 109      30.536 -10.731 -23.610  1.00 82.84           H  
ATOM   1712  C   LYS A 109      29.556  -9.126 -22.667  1.00 82.84           C  
ATOM   1713  CB  LYS A 109      29.726  -9.427 -25.114  1.00 82.84           C  
ATOM   1714  HB2 LYS A 109      28.793  -8.883 -25.262  1.00 82.84           H  
ATOM   1715  HB3 LYS A 109      30.537  -8.701 -25.056  1.00 82.84           H  
ATOM   1716  O   LYS A 109      30.596  -8.627 -22.250  1.00 82.84           O  
ATOM   1717  CG  LYS A 109      29.969 -10.350 -26.309  1.00 82.84           C  
ATOM   1718  HG2 LYS A 109      29.166 -11.082 -26.391  1.00 82.84           H  
ATOM   1719  HG3 LYS A 109      30.924 -10.863 -26.193  1.00 82.84           H  
ATOM   1720  CD  LYS A 109      29.988  -9.477 -27.559  1.00 82.84           C  
ATOM   1721  HD2 LYS A 109      30.792  -8.746 -27.480  1.00 82.84           H  
ATOM   1722  HD3 LYS A 109      29.040  -8.943 -27.620  1.00 82.84           H  
ATOM   1723  CE  LYS A 109      30.167 -10.330 -28.806  1.00 82.84           C  
ATOM   1724  HE2 LYS A 109      31.156 -10.788 -28.787  1.00 82.84           H  
ATOM   1725  HE3 LYS A 109      29.416 -11.120 -28.789  1.00 82.84           H  
ATOM   1726  NZ  LYS A 109      29.986  -9.466 -29.989  1.00 82.84           N  
ATOM   1727  HZ1 LYS A 109      30.673  -8.725 -29.970  1.00 82.84           H  
ATOM   1728  HZ2 LYS A 109      30.045  -9.998 -30.845  1.00 82.84           H  
ATOM   1729  HZ3 LYS A 109      29.079  -9.028 -29.916  1.00 82.84           H  
ATOM   1730  N   SER A 110      28.347  -8.797 -22.223  1.00 86.40           N  
ATOM   1731  H   SER A 110      27.558  -9.308 -22.592  1.00 86.40           H  
ATOM   1732  CA  SER A 110      28.110  -7.843 -21.145  1.00 86.40           C  
ATOM   1733  HA  SER A 110      28.735  -6.963 -21.300  1.00 86.40           H  
ATOM   1734  C   SER A 110      28.479  -8.451 -19.791  1.00 86.40           C  
ATOM   1735  CB  SER A 110      26.649  -7.394 -21.188  1.00 86.40           C  
ATOM   1736  HB2 SER A 110      26.027  -8.228 -21.511  1.00 86.40           H  
ATOM   1737  HB3 SER A 110      26.537  -6.575 -21.900  1.00 86.40           H  
ATOM   1738  O   SER A 110      28.165  -9.610 -19.511  1.00 86.40           O  
ATOM   1739  OG  SER A 110      26.194  -6.991 -19.923  1.00 86.40           O  
ATOM   1740  HG  SER A 110      26.665  -6.200 -19.650  1.00 86.40           H  
ATOM   1741  N   LEU A 111      29.075  -7.640 -18.916  1.00 82.55           N  
ATOM   1742  H   LEU A 111      29.224  -6.682 -19.198  1.00 82.55           H  
ATOM   1743  CA  LEU A 111      29.364  -8.013 -17.526  1.00 82.55           C  
ATOM   1744  HA  LEU A 111      29.973  -8.916 -17.510  1.00 82.55           H  
ATOM   1745  C   LEU A 111      28.085  -8.311 -16.737  1.00 82.55           C  
ATOM   1746  CB  LEU A 111      30.108  -6.850 -16.852  1.00 82.55           C  
ATOM   1747  HB2 LEU A 111      30.202  -7.061 -15.786  1.00 82.55           H  
ATOM   1748  HB3 LEU A 111      29.502  -5.950 -16.957  1.00 82.55           H  
ATOM   1749  O   LEU A 111      28.063  -9.182 -15.864  1.00 82.55           O  
ATOM   1750  CG  LEU A 111      31.508  -6.571 -17.421  1.00 82.55           C  
ATOM   1751  HG  LEU A 111      31.460  -6.448 -18.503  1.00 82.55           H  
ATOM   1752  CD1 LEU A 111      32.047  -5.277 -16.812  1.00 82.55           C  
ATOM   1753 HD11 LEU A 111      33.034  -5.062 -17.222  1.00 82.55           H  
ATOM   1754 HD12 LEU A 111      31.382  -4.455 -17.076  1.00 82.55           H  
ATOM   1755 HD13 LEU A 111      32.106  -5.362 -15.727  1.00 82.55           H  
ATOM   1756  CD2 LEU A 111      32.486  -7.702 -17.087  1.00 82.55           C  
ATOM   1757 HD21 LEU A 111      32.172  -8.619 -17.586  1.00 82.55           H  
ATOM   1758 HD22 LEU A 111      32.520  -7.863 -16.009  1.00 82.55           H  
ATOM   1759 HD23 LEU A 111      33.480  -7.439 -17.450  1.00 82.55           H  
ATOM   1760  N   SER A 112      27.008  -7.591 -17.046  1.00 83.39           N  
ATOM   1761  H   SER A 112      27.109  -6.855 -17.730  1.00 83.39           H  
ATOM   1762  CA  SER A 112      25.701  -7.812 -16.435  1.00 83.39           C  
ATOM   1763  HA  SER A 112      25.868  -7.965 -15.368  1.00 83.39           H  
ATOM   1764  C   SER A 112      24.981  -9.060 -16.969  1.00 83.39           C  
ATOM   1765  CB  SER A 112      24.843  -6.552 -16.566  1.00 83.39           C  
ATOM   1766  HB2 SER A 112      25.432  -5.675 -16.297  1.00 83.39           H  
ATOM   1767  HB3 SER A 112      24.002  -6.628 -15.877  1.00 83.39           H  
ATOM   1768  O   SER A 112      24.044  -9.531 -16.316  1.00 83.39           O  
ATOM   1769  OG  SER A 112      24.334  -6.399 -17.870  1.00 83.39           O  
ATOM   1770  HG  SER A 112      25.043  -6.170 -18.475  1.00 83.39           H  
ATOM   1771  N   GLY A 113      25.430  -9.615 -18.104  1.00 86.57           N  
ATOM   1772  H   GLY A 113      26.254  -9.212 -18.527  1.00 86.57           H  
ATOM   1773  CA  GLY A 113      24.762 -10.687 -18.850  1.00 86.57           C  
ATOM   1774  HA2 GLY A 113      24.408 -11.447 -18.154  1.00 86.57           H  
ATOM   1775  HA3 GLY A 113      25.491 -11.142 -19.520  1.00 86.57           H  
ATOM   1776  C   GLY A 113      23.570 -10.201 -19.688  1.00 86.57           C  
ATOM   1777  O   GLY A 113      22.785 -11.016 -20.188  1.00 86.57           O  
ATOM   1778  N   LEU A 114      23.402  -8.879 -19.803  1.00 91.96           N  
ATOM   1779  H   LEU A 114      24.118  -8.276 -19.423  1.00 91.96           H  
ATOM   1780  CA  LEU A 114      22.246  -8.205 -20.385  1.00 91.96           C  
ATOM   1781  HA  LEU A 114      21.688  -8.904 -21.009  1.00 91.96           H  
ATOM   1782  C   LEU A 114      22.693  -7.035 -21.266  1.00 91.96           C  
ATOM   1783  CB  LEU A 114      21.331  -7.679 -19.263  1.00 91.96           C  
ATOM   1784  HB2 LEU A 114      20.523  -7.106 -19.718  1.00 91.96           H  
ATOM   1785  HB3 LEU A 114      21.910  -6.986 -18.653  1.00 91.96           H  
ATOM   1786  O   LEU A 114      23.649  -6.334 -20.967  1.00 91.96           O  
ATOM   1787  CG  LEU A 114      20.717  -8.744 -18.339  1.00 91.96           C  
ATOM   1788  HG  LEU A 114      21.506  -9.354 -17.899  1.00 91.96           H  
ATOM   1789  CD1 LEU A 114      19.969  -8.054 -17.198  1.00 91.96           C  
ATOM   1790 HD11 LEU A 114      20.636  -7.350 -16.699  1.00 91.96           H  
ATOM   1791 HD12 LEU A 114      19.653  -8.803 -16.471  1.00 91.96           H  
ATOM   1792 HD13 LEU A 114      19.100  -7.517 -17.578  1.00 91.96           H  
ATOM   1793  CD2 LEU A 114      19.736  -9.658 -19.081  1.00 91.96           C  
ATOM   1794 HD21 LEU A 114      19.244 -10.326 -18.374  1.00 91.96           H  
ATOM   1795 HD22 LEU A 114      18.976  -9.064 -19.588  1.00 91.96           H  
ATOM   1796 HD23 LEU A 114      20.274 -10.258 -19.814  1.00 91.96           H  
ATOM   1797  N   THR A 115      21.967  -6.779 -22.347  1.00 92.87           N  
ATOM   1798  H   THR A 115      21.173  -7.369 -22.549  1.00 92.87           H  
ATOM   1799  CA  THR A 115      22.182  -5.598 -23.189  1.00 92.87           C  
ATOM   1800  HA  THR A 115      22.739  -4.857 -22.617  1.00 92.87           H  
ATOM   1801  C   THR A 115      20.858  -4.953 -23.565  1.00 92.87           C  
ATOM   1802  CB  THR A 115      23.046  -5.934 -24.411  1.00 92.87           C  
ATOM   1803  HB  THR A 115      23.945  -6.445 -24.067  1.00 92.87           H  
ATOM   1804  O   THR A 115      19.803  -5.596 -23.530  1.00 92.87           O  
ATOM   1805  CG2 THR A 115      22.341  -6.810 -25.443  1.00 92.87           C  
ATOM   1806 HG21 THR A 115      21.481  -6.285 -25.859  1.00 92.87           H  
ATOM   1807 HG22 THR A 115      22.015  -7.737 -24.971  1.00 92.87           H  
ATOM   1808 HG23 THR A 115      23.035  -7.047 -26.249  1.00 92.87           H  
ATOM   1809  OG1 THR A 115      23.435  -4.750 -25.065  1.00 92.87           O  
ATOM   1810  HG1 THR A 115      24.360  -4.846 -25.303  1.00 92.87           H  
ATOM   1811  N   PHE A 116      20.896  -3.673 -23.925  1.00 91.95           N  
ATOM   1812  H   PHE A 116      21.796  -3.221 -23.998  1.00 91.95           H  
ATOM   1813  CA  PHE A 116      19.720  -2.980 -24.429  1.00 91.95           C  
ATOM   1814  HA  PHE A 116      18.852  -3.329 -23.868  1.00 91.95           H  
ATOM   1815  C   PHE A 116      19.464  -3.352 -25.886  1.00 91.95           C  
ATOM   1816  CB  PHE A 116      19.842  -1.469 -24.204  1.00 91.95           C  
ATOM   1817  HB2 PHE A 116      18.946  -0.990 -24.599  1.00 91.95           H  
ATOM   1818  HB3 PHE A 116      20.692  -1.095 -24.775  1.00 91.95           H  
ATOM   1819  O   PHE A 116      20.338  -3.243 -26.748  1.00 91.95           O  
ATOM   1820  CG  PHE A 116      20.002  -1.052 -22.753  1.00 91.95           C  
ATOM   1821  CD1 PHE A 116      19.279  -1.713 -21.738  1.00 91.95           C  
ATOM   1822  HD1 PHE A 116      18.618  -2.531 -21.984  1.00 91.95           H  
ATOM   1823  CD2 PHE A 116      20.850   0.019 -22.412  1.00 91.95           C  
ATOM   1824  HD2 PHE A 116      21.422   0.530 -23.172  1.00 91.95           H  
ATOM   1825  CE1 PHE A 116      19.391  -1.307 -20.400  1.00 91.95           C  
ATOM   1826  HE1 PHE A 116      18.840  -1.819 -19.625  1.00 91.95           H  
ATOM   1827  CE2 PHE A 116      20.955   0.430 -21.073  1.00 91.95           C  
ATOM   1828  HE2 PHE A 116      21.614   1.242 -20.803  1.00 91.95           H  
ATOM   1829  CZ  PHE A 116      20.223  -0.229 -20.073  1.00 91.95           C  
ATOM   1830  HZ  PHE A 116      20.303   0.086 -19.043  1.00 91.95           H  
ATOM   1831  N   ALA A 117      18.240  -3.789 -26.170  1.00 87.64           N  
ATOM   1832  H   ALA A 117      17.552  -3.814 -25.430  1.00 87.64           H  
ATOM   1833  CA  ALA A 117      17.815  -4.098 -27.518  1.00 87.64           C  
ATOM   1834  HA  ALA A 117      18.539  -4.790 -27.948  1.00 87.64           H  
ATOM   1835  C   ALA A 117      17.801  -2.811 -28.347  1.00 87.64           C  
ATOM   1836  CB  ALA A 117      16.454  -4.794 -27.495  1.00 87.64           C  
ATOM   1837  HB1 ALA A 117      15.692  -4.094 -27.153  1.00 87.64           H  
ATOM   1838  HB2 ALA A 117      16.193  -5.133 -28.498  1.00 87.64           H  
ATOM   1839  HB3 ALA A 117      16.486  -5.651 -26.823  1.00 87.64           H  
ATOM   1840  O   ALA A 117      17.104  -1.839 -28.047  1.00 87.64           O  
ATOM   1841  N   SER A 118      18.582  -2.816 -29.421  1.00 82.23           N  
ATOM   1842  H   SER A 118      19.177  -3.617 -29.577  1.00 82.23           H  
ATOM   1843  CA  SER A 118      18.707  -1.685 -30.326  1.00 82.23           C  
ATOM   1844  HA  SER A 118      17.854  -1.020 -30.192  1.00 82.23           H  
ATOM   1845  C   SER A 118      18.733  -2.148 -31.767  1.00 82.23           C  
ATOM   1846  CB  SER A 118      19.961  -0.906 -29.982  1.00 82.23           C  
ATOM   1847  HB2 SER A 118      20.842  -1.498 -30.231  1.00 82.23           H  
ATOM   1848  HB3 SER A 118      19.943  -0.738 -28.906  1.00 82.23           H  
ATOM   1849  O   SER A 118      19.222  -3.232 -32.094  1.00 82.23           O  
ATOM   1850  OG  SER A 118      19.976   0.327 -30.677  1.00 82.23           O  
ATOM   1851  HG  SER A 118      20.490   0.919 -30.124  1.00 82.23           H  
ATOM   1852  N   ARG A 119      18.202  -1.312 -32.663  1.00 71.42           N  
ATOM   1853  H   ARG A 119      17.934  -0.400 -32.323  1.00 71.42           H  
ATOM   1854  CA  ARG A 119      18.188  -1.583 -34.104  1.00 71.42           C  
ATOM   1855  HA  ARG A 119      17.935  -2.632 -34.260  1.00 71.42           H  
ATOM   1856  C   ARG A 119      19.590  -1.386 -34.685  1.00 71.42           C  
ATOM   1857  CB  ARG A 119      17.135  -0.719 -34.815  1.00 71.42           C  
ATOM   1858  HB2 ARG A 119      17.249  -0.862 -35.889  1.00 71.42           H  
ATOM   1859  HB3 ARG A 119      17.315   0.333 -34.590  1.00 71.42           H  
ATOM   1860  O   ARG A 119      19.872  -0.361 -35.295  1.00 71.42           O  
ATOM   1861  CG  ARG A 119      15.698  -1.088 -34.426  1.00 71.42           C  
ATOM   1862  HG2 ARG A 119      15.527  -0.852 -33.375  1.00 71.42           H  
ATOM   1863  HG3 ARG A 119      15.541  -2.155 -34.584  1.00 71.42           H  
ATOM   1864  CD  ARG A 119      14.719  -0.296 -35.299  1.00 71.42           C  
ATOM   1865  HD2 ARG A 119      14.925  -0.532 -36.343  1.00 71.42           H  
ATOM   1866  HD3 ARG A 119      14.887   0.769 -35.138  1.00 71.42           H  
ATOM   1867  NE  ARG A 119      13.319  -0.624 -34.978  1.00 71.42           N  
ATOM   1868  HE  ARG A 119      13.158  -1.087 -34.094  1.00 71.42           H  
ATOM   1869  NH1 ARG A 119      12.361   0.225 -36.885  1.00 71.42           N  
ATOM   1870 HH11 ARG A 119      13.280   0.501 -37.201  1.00 71.42           H  
ATOM   1871 HH12 ARG A 119      11.540   0.405 -37.445  1.00 71.42           H  
ATOM   1872  NH2 ARG A 119      11.072  -0.713 -35.318  1.00 71.42           N  
ATOM   1873 HH21 ARG A 119      10.965  -1.179 -34.429  1.00 71.42           H  
ATOM   1874 HH22 ARG A 119      10.254  -0.527 -35.882  1.00 71.42           H  
ATOM   1875  CZ  ARG A 119      12.261  -0.370 -35.727  1.00 71.42           C  
ATOM   1876  N   GLY A 120      20.455  -2.379 -34.499  1.00 67.17           N  
ATOM   1877  H   GLY A 120      20.182  -3.115 -33.864  1.00 67.17           H  
ATOM   1878  CA  GLY A 120      21.777  -2.449 -35.127  1.00 67.17           C  
ATOM   1879  HA2 GLY A 120      21.716  -2.052 -36.140  1.00 67.17           H  
ATOM   1880  HA3 GLY A 120      22.071  -3.497 -35.193  1.00 67.17           H  
ATOM   1881  C   GLY A 120      22.903  -1.704 -34.407  1.00 67.17           C  
ATOM   1882  O   GLY A 120      24.016  -1.689 -34.924  1.00 67.17           O  
ATOM   1883  N   ALA A 121      22.653  -1.117 -33.233  1.00 76.98           N  
ATOM   1884  H   ALA A 121      21.730  -1.196 -32.831  1.00 76.98           H  
ATOM   1885  CA  ALA A 121      23.713  -0.607 -32.365  1.00 76.98           C  
ATOM   1886  HA  ALA A 121      24.629  -0.485 -32.942  1.00 76.98           H  
ATOM   1887  C   ALA A 121      23.998  -1.613 -31.244  1.00 76.98           C  
ATOM   1888  CB  ALA A 121      23.332   0.777 -31.831  1.00 76.98           C  
ATOM   1889  HB1 ALA A 121      22.469   0.696 -31.170  1.00 76.98           H  
ATOM   1890  HB2 ALA A 121      23.099   1.447 -32.659  1.00 76.98           H  
ATOM   1891  HB3 ALA A 121      24.165   1.188 -31.261  1.00 76.98           H  
ATOM   1892  O   ALA A 121      23.068  -2.167 -30.662  1.00 76.98           O  
ATOM   1893  N   ASN A 122      25.275  -1.844 -30.940  1.00 77.29           N  
ATOM   1894  H   ASN A 122      25.997  -1.313 -31.405  1.00 77.29           H  
ATOM   1895  CA  ASN A 122      25.644  -2.564 -29.729  1.00 77.29           C  
ATOM   1896  HA  ASN A 122      24.926  -3.366 -29.558  1.00 77.29           H  
ATOM   1897  C   ASN A 122      25.561  -1.586 -28.549  1.00 77.29           C  
ATOM   1898  CB  ASN A 122      27.041  -3.197 -29.888  1.00 77.29           C  
ATOM   1899  HB2 ASN A 122      27.803  -2.417 -29.898  1.00 77.29           H  
ATOM   1900  HB3 ASN A 122      27.084  -3.757 -30.822  1.00 77.29           H  
ATOM   1901  O   ASN A 122      26.238  -0.562 -28.570  1.00 77.29           O  
ATOM   1902  CG  ASN A 122      27.335  -4.159 -28.750  1.00 77.29           C  
ATOM   1903  ND2 ASN A 122      28.468  -4.818 -28.758  1.00 77.29           N  
ATOM   1904 HD21 ASN A 122      28.636  -5.366 -27.926  1.00 77.29           H  
ATOM   1905 HD22 ASN A 122      29.238  -4.514 -29.337  1.00 77.29           H  
ATOM   1906  OD1 ASN A 122      26.526  -4.330 -27.859  1.00 77.29           O  
ATOM   1907  N   MET A 123      24.711  -1.883 -27.567  1.00 85.41           N  
ATOM   1908  H   MET A 123      24.204  -2.755 -27.617  1.00 85.41           H  
ATOM   1909  CA  MET A 123      24.506  -1.059 -26.370  1.00 85.41           C  
ATOM   1910  HA  MET A 123      25.131  -0.169 -26.437  1.00 85.41           H  
ATOM   1911  C   MET A 123      24.981  -1.789 -25.102  1.00 85.41           C  
ATOM   1912  CB  MET A 123      23.044  -0.578 -26.290  1.00 85.41           C  
ATOM   1913  HB2 MET A 123      22.917   0.033 -25.396  1.00 85.41           H  
ATOM   1914  HB3 MET A 123      22.388  -1.446 -26.223  1.00 85.41           H  
ATOM   1915  O   MET A 123      24.489  -1.512 -24.015  1.00 85.41           O  
ATOM   1916  CG  MET A 123      22.643   0.264 -27.511  1.00 85.41           C  
ATOM   1917  HG2 MET A 123      22.667  -0.384 -28.387  1.00 85.41           H  
ATOM   1918  HG3 MET A 123      23.389   1.046 -27.654  1.00 85.41           H  
ATOM   1919  SD  MET A 123      21.001   1.047 -27.453  1.00 85.41           S  
ATOM   1920  CE  MET A 123      21.348   2.502 -26.452  1.00 85.41           C  
ATOM   1921  HE1 MET A 123      21.610   2.177 -25.445  1.00 85.41           H  
ATOM   1922  HE2 MET A 123      22.181   3.062 -26.877  1.00 85.41           H  
ATOM   1923  HE3 MET A 123      20.467   3.141 -26.394  1.00 85.41           H  
ATOM   1924  N   GLU A 124      25.924  -2.730 -25.243  1.00 87.04           N  
ATOM   1925  H   GLU A 124      26.259  -2.946 -26.171  1.00 87.04           H  
ATOM   1926  CA  GLU A 124      26.524  -3.479 -24.126  1.00 87.04           C  
ATOM   1927  HA  GLU A 124      25.745  -4.018 -23.587  1.00 87.04           H  
ATOM   1928  C   GLU A 124      27.170  -2.554 -23.090  1.00 87.04           C  
ATOM   1929  CB  GLU A 124      27.540  -4.501 -24.675  1.00 87.04           C  
ATOM   1930  HB2 GLU A 124      28.231  -4.794 -23.885  1.00 87.04           H  
ATOM   1931  HB3 GLU A 124      28.110  -4.036 -25.480  1.00 87.04           H  
ATOM   1932  O   GLU A 124      26.827  -2.654 -21.918  1.00 87.04           O  
ATOM   1933  CG  GLU A 124      26.826  -5.765 -25.181  1.00 87.04           C  
ATOM   1934  HG2 GLU A 124      26.522  -6.353 -24.315  1.00 87.04           H  
ATOM   1935  HG3 GLU A 124      25.907  -5.481 -25.693  1.00 87.04           H  
ATOM   1936  CD  GLU A 124      27.646  -6.663 -26.125  1.00 87.04           C  
ATOM   1937  OE1 GLU A 124      27.061  -7.675 -26.580  1.00 87.04           O  
ATOM   1938  OE2 GLU A 124      28.822  -6.377 -26.454  1.00 87.04           O  
ATOM   1939  N   ASP A 125      28.005  -1.600 -23.516  1.00 87.01           N  
ATOM   1940  H   ASP A 125      28.337  -1.634 -24.469  1.00 87.01           H  
ATOM   1941  CA  ASP A 125      28.663  -0.660 -22.596  1.00 87.01           C  
ATOM   1942  HA  ASP A 125      29.240  -1.224 -21.864  1.00 87.01           H  
ATOM   1943  C   ASP A 125      27.647   0.209 -21.831  1.00 87.01           C  
ATOM   1944  CB  ASP A 125      29.621   0.259 -23.378  1.00 87.01           C  
ATOM   1945  HB2 ASP A 125      30.056   0.976 -22.681  1.00 87.01           H  
ATOM   1946  HB3 ASP A 125      29.043   0.821 -24.111  1.00 87.01           H  
ATOM   1947  O   ASP A 125      27.813   0.474 -20.643  1.00 87.01           O  
ATOM   1948  CG  ASP A 125      30.774  -0.456 -24.097  1.00 87.01           C  
ATOM   1949  OD1 ASP A 125      31.192  -1.542 -23.646  1.00 87.01           O  
ATOM   1950  OD2 ASP A 125      31.232   0.097 -25.124  1.00 87.01           O  
ATOM   1951  N   GLU A 126      26.566   0.635 -22.497  1.00 87.85           N  
ATOM   1952  H   GLU A 126      26.451   0.321 -23.450  1.00 87.85           H  
ATOM   1953  CA  GLU A 126      25.503   1.441 -21.878  1.00 87.85           C  
ATOM   1954  HA  GLU A 126      25.965   2.244 -21.304  1.00 87.85           H  
ATOM   1955  C   GLU A 126      24.665   0.611 -20.897  1.00 87.85           C  
ATOM   1956  CB  GLU A 126      24.623   2.063 -22.981  1.00 87.85           C  
ATOM   1957  HB2 GLU A 126      25.282   2.514 -23.722  1.00 87.85           H  
ATOM   1958  HB3 GLU A 126      24.044   1.279 -23.469  1.00 87.85           H  
ATOM   1959  O   GLU A 126      24.253   1.111 -19.850  1.00 87.85           O  
ATOM   1960  CG  GLU A 126      23.665   3.151 -22.455  1.00 87.85           C  
ATOM   1961  HG2 GLU A 126      24.253   3.922 -21.957  1.00 87.85           H  
ATOM   1962  HG3 GLU A 126      22.996   2.712 -21.714  1.00 87.85           H  
ATOM   1963  CD  GLU A 126      22.817   3.814 -23.558  1.00 87.85           C  
ATOM   1964  OE1 GLU A 126      21.717   4.340 -23.252  1.00 87.85           O  
ATOM   1965  OE2 GLU A 126      23.253   3.820 -24.732  1.00 87.85           O  
ATOM   1966  N   ALA A 127      24.427  -0.665 -21.210  1.00 89.34           N  
ATOM   1967  H   ALA A 127      24.805  -1.033 -22.072  1.00 89.34           H  
ATOM   1968  CA  ALA A 127      23.753  -1.587 -20.308  1.00 89.34           C  
ATOM   1969  HA  ALA A 127      22.841  -1.117 -19.940  1.00 89.34           H  
ATOM   1970  C   ALA A 127      24.618  -1.903 -19.084  1.00 89.34           C  
ATOM   1971  CB  ALA A 127      23.365  -2.847 -21.080  1.00 89.34           C  
ATOM   1972  HB1 ALA A 127      24.259  -3.347 -21.453  1.00 89.34           H  
ATOM   1973  HB2 ALA A 127      22.829  -3.528 -20.420  1.00 89.34           H  
ATOM   1974  HB3 ALA A 127      22.723  -2.572 -21.918  1.00 89.34           H  
ATOM   1975  O   ALA A 127      24.109  -1.873 -17.965  1.00 89.34           O  
ATOM   1976  N   ASP A 128      25.915  -2.140 -19.268  1.00 90.04           N  
ATOM   1977  H   ASP A 128      26.278  -2.168 -20.210  1.00 90.04           H  
ATOM   1978  CA  ASP A 128      26.843  -2.384 -18.165  1.00 90.04           C  
ATOM   1979  HA  ASP A 128      26.424  -3.160 -17.524  1.00 90.04           H  
ATOM   1980  C   ASP A 128      26.998  -1.148 -17.269  1.00 90.04           C  
ATOM   1981  CB  ASP A 128      28.195  -2.882 -18.709  1.00 90.04           C  
ATOM   1982  HB2 ASP A 128      28.499  -2.271 -19.559  1.00 90.04           H  
ATOM   1983  HB3 ASP A 128      28.946  -2.767 -17.927  1.00 90.04           H  
ATOM   1984  O   ASP A 128      26.973  -1.286 -16.047  1.00 90.04           O  
ATOM   1985  CG  ASP A 128      28.170  -4.363 -19.107  1.00 90.04           C  
ATOM   1986  OD1 ASP A 128      27.271  -5.109 -18.648  1.00 90.04           O  
ATOM   1987  OD2 ASP A 128      29.098  -4.845 -19.788  1.00 90.04           O  
ATOM   1988  N   ASP A 129      27.049   0.060 -17.837  1.00 88.88           N  
ATOM   1989  H   ASP A 129      27.130   0.122 -18.842  1.00 88.88           H  
ATOM   1990  CA  ASP A 129      27.013   1.308 -17.062  1.00 88.88           C  
ATOM   1991  HA  ASP A 129      27.822   1.294 -16.332  1.00 88.88           H  
ATOM   1992  C   ASP A 129      25.689   1.455 -16.293  1.00 88.88           C  
ATOM   1993  CB  ASP A 129      27.242   2.503 -17.999  1.00 88.88           C  
ATOM   1994  HB2 ASP A 129      26.438   2.550 -18.734  1.00 88.88           H  
ATOM   1995  HB3 ASP A 129      28.183   2.362 -18.533  1.00 88.88           H  
ATOM   1996  O   ASP A 129      25.671   1.748 -15.093  1.00 88.88           O  
ATOM   1997  CG  ASP A 129      27.316   3.823 -17.224  1.00 88.88           C  
ATOM   1998  OD1 ASP A 129      28.222   3.944 -16.371  1.00 88.88           O  
ATOM   1999  OD2 ASP A 129      26.467   4.708 -17.483  1.00 88.88           O  
ATOM   2000  N   TYR A 130      24.555   1.157 -16.935  1.00 90.84           N  
ATOM   2001  H   TYR A 130      24.605   0.932 -17.918  1.00 90.84           H  
ATOM   2002  CA  TYR A 130      23.254   1.212 -16.276  1.00 90.84           C  
ATOM   2003  HA  TYR A 130      23.153   2.201 -15.829  1.00 90.84           H  
ATOM   2004  C   TYR A 130      23.114   0.176 -15.152  1.00 90.84           C  
ATOM   2005  CB  TYR A 130      22.132   1.043 -17.300  1.00 90.84           C  
ATOM   2006  HB2 TYR A 130      22.201   0.047 -17.737  1.00 90.84           H  
ATOM   2007  HB3 TYR A 130      22.275   1.767 -18.102  1.00 90.84           H  
ATOM   2008  O   TYR A 130      22.564   0.497 -14.100  1.00 90.84           O  
ATOM   2009  CG  TYR A 130      20.748   1.236 -16.703  1.00 90.84           C  
ATOM   2010  CD1 TYR A 130      20.089   0.157 -16.084  1.00 90.84           C  
ATOM   2011  HD1 TYR A 130      20.564  -0.812 -16.051  1.00 90.84           H  
ATOM   2012  CD2 TYR A 130      20.128   2.499 -16.753  1.00 90.84           C  
ATOM   2013  HD2 TYR A 130      20.635   3.317 -17.243  1.00 90.84           H  
ATOM   2014  CE1 TYR A 130      18.824   0.343 -15.494  1.00 90.84           C  
ATOM   2015  HE1 TYR A 130      18.330  -0.479 -14.999  1.00 90.84           H  
ATOM   2016  CE2 TYR A 130      18.849   2.685 -16.189  1.00 90.84           C  
ATOM   2017  HE2 TYR A 130      18.369   3.651 -16.244  1.00 90.84           H  
ATOM   2018  OH  TYR A 130      16.965   1.767 -14.999  1.00 90.84           O  
ATOM   2019  HH  TYR A 130      16.574   2.627 -15.171  1.00 90.84           H  
ATOM   2020  CZ  TYR A 130      18.197   1.604 -15.554  1.00 90.84           C  
ATOM   2021  N   PHE A 131      23.595  -1.051 -15.331  1.00 91.37           N  
ATOM   2022  H   PHE A 131      24.021  -1.274 -16.220  1.00 91.37           H  
ATOM   2023  CA  PHE A 131      23.512  -2.106 -14.317  1.00 91.37           C  
ATOM   2024  HA  PHE A 131      22.647  -1.903 -13.685  1.00 91.37           H  
ATOM   2025  C   PHE A 131      24.692  -2.115 -13.339  1.00 91.37           C  
ATOM   2026  CB  PHE A 131      23.253  -3.464 -14.982  1.00 91.37           C  
ATOM   2027  HB2 PHE A 131      23.270  -4.243 -14.219  1.00 91.37           H  
ATOM   2028  HB3 PHE A 131      24.063  -3.671 -15.682  1.00 91.37           H  
ATOM   2029  O   PHE A 131      24.728  -2.956 -12.439  1.00 91.37           O  
ATOM   2030  CG  PHE A 131      21.915  -3.552 -15.699  1.00 91.37           C  
ATOM   2031  CD1 PHE A 131      20.712  -3.406 -14.981  1.00 91.37           C  
ATOM   2032  HD1 PHE A 131      20.740  -3.251 -13.912  1.00 91.37           H  
ATOM   2033  CD2 PHE A 131      21.866  -3.791 -17.084  1.00 91.37           C  
ATOM   2034  HD2 PHE A 131      22.779  -3.943 -17.640  1.00 91.37           H  
ATOM   2035  CE1 PHE A 131      19.473  -3.471 -15.645  1.00 91.37           C  
ATOM   2036  HE1 PHE A 131      18.555  -3.366 -15.087  1.00 91.37           H  
ATOM   2037  CE2 PHE A 131      20.631  -3.840 -17.754  1.00 91.37           C  
ATOM   2038  HE2 PHE A 131      20.612  -4.014 -18.820  1.00 91.37           H  
ATOM   2039  CZ  PHE A 131      19.434  -3.678 -17.035  1.00 91.37           C  
ATOM   2040  HZ  PHE A 131      18.486  -3.728 -17.550  1.00 91.37           H  
ATOM   2041  N   SER A 132      25.625  -1.169 -13.469  1.00 86.28           N  
ATOM   2042  H   SER A 132      25.609  -0.574 -14.285  1.00 86.28           H  
ATOM   2043  CA  SER A 132      26.712  -0.991 -12.513  1.00 86.28           C  
ATOM   2044  HA  SER A 132      27.189  -1.963 -12.389  1.00 86.28           H  
ATOM   2045  C   SER A 132      26.179  -0.550 -11.144  1.00 86.28           C  
ATOM   2046  CB  SER A 132      27.789  -0.037 -13.046  1.00 86.28           C  
ATOM   2047  HB2 SER A 132      28.097  -0.338 -14.048  1.00 86.28           H  
ATOM   2048  HB3 SER A 132      28.659  -0.107 -12.393  1.00 86.28           H  
ATOM   2049  O   SER A 132      25.284   0.295 -11.035  1.00 86.28           O  
ATOM   2050  OG  SER A 132      27.360   1.308 -13.062  1.00 86.28           O  
ATOM   2051  HG  SER A 132      26.824   1.463 -13.843  1.00 86.28           H  
ATOM   2052  N   ILE A 133      26.735  -1.155 -10.094  1.00 78.70           N  
ATOM   2053  H   ILE A 133      27.486  -1.807 -10.273  1.00 78.70           H  
ATOM   2054  CA  ILE A 133      26.492  -0.805  -8.691  1.00 78.70           C  
ATOM   2055  HA  ILE A 133      25.621  -0.156  -8.604  1.00 78.70           H  
ATOM   2056  C   ILE A 133      27.723  -0.044  -8.226  1.00 78.70           C  
ATOM   2057  CB  ILE A 133      26.260  -2.070  -7.836  1.00 78.70           C  
ATOM   2058  HB  ILE A 133      27.150  -2.692  -7.920  1.00 78.70           H  
ATOM   2059  O   ILE A 133      28.848  -0.514  -8.437  1.00 78.70           O  
ATOM   2060  CG1 ILE A 133      25.048  -2.879  -8.349  1.00 78.70           C  
ATOM   2061 HG12 ILE A 133      24.118  -2.392  -8.055  1.00 78.70           H  
ATOM   2062 HG13 ILE A 133      25.064  -2.936  -9.438  1.00 78.70           H  
ATOM   2063  CG2 ILE A 133      26.066  -1.711  -6.350  1.00 78.70           C  
ATOM   2064 HG21 ILE A 133      25.898  -2.607  -5.751  1.00 78.70           H  
ATOM   2065 HG22 ILE A 133      25.213  -1.043  -6.236  1.00 78.70           H  
ATOM   2066 HG23 ILE A 133      26.950  -1.210  -5.954  1.00 78.70           H  
ATOM   2067  CD1 ILE A 133      25.063  -4.320  -7.835  1.00 78.70           C  
ATOM   2068 HD11 ILE A 133      26.042  -4.767  -8.006  1.00 78.70           H  
ATOM   2069 HD12 ILE A 133      24.835  -4.348  -6.770  1.00 78.70           H  
ATOM   2070 HD13 ILE A 133      24.328  -4.897  -8.395  1.00 78.70           H  
ATOM   2071  N   GLN A 134      27.536   1.113  -7.595  1.00 66.98           N  
ATOM   2072  H   GLN A 134      26.601   1.404  -7.349  1.00 66.98           H  
ATOM   2073  CA  GLN A 134      28.672   1.829  -7.028  1.00 66.98           C  
ATOM   2074  HA  GLN A 134      29.486   1.830  -7.752  1.00 66.98           H  
ATOM   2075  C   GLN A 134      29.152   1.065  -5.795  1.00 66.98           C  
ATOM   2076  CB  GLN A 134      28.322   3.293  -6.734  1.00 66.98           C  
ATOM   2077  HB2 GLN A 134      29.155   3.745  -6.194  1.00 66.98           H  
ATOM   2078  HB3 GLN A 134      27.429   3.346  -6.110  1.00 66.98           H  
ATOM   2079  O   GLN A 134      28.486   1.031  -4.763  1.00 66.98           O  
ATOM   2080  CG  GLN A 134      28.096   4.066  -8.043  1.00 66.98           C  
ATOM   2081  HG2 GLN A 134      27.186   3.701  -8.520  1.00 66.98           H  
ATOM   2082  HG3 GLN A 134      28.931   3.879  -8.719  1.00 66.98           H  
ATOM   2083  CD  GLN A 134      27.973   5.575  -7.864  1.00 66.98           C  
ATOM   2084  NE2 GLN A 134      27.747   6.303  -8.935  1.00 66.98           N  
ATOM   2085 HE21 GLN A 134      27.653   7.295  -8.767  1.00 66.98           H  
ATOM   2086 HE22 GLN A 134      27.642   5.859  -9.836  1.00 66.98           H  
ATOM   2087  OE1 GLN A 134      28.106   6.151  -6.799  1.00 66.98           O  
ATOM   2088  N   ALA A 135      30.306   0.407  -5.912  1.00 57.06           N  
ATOM   2089  H   ALA A 135      30.778   0.397  -6.805  1.00 57.06           H  
ATOM   2090  CA  ALA A 135      30.970  -0.163  -4.754  1.00 57.06           C  
ATOM   2091  HA  ALA A 135      30.288  -0.850  -4.254  1.00 57.06           H  
ATOM   2092  C   ALA A 135      31.299   0.991  -3.799  1.00 57.06           C  
ATOM   2093  CB  ALA A 135      32.212  -0.945  -5.202  1.00 57.06           C  
ATOM   2094  HB1 ALA A 135      32.713  -1.359  -4.327  1.00 57.06           H  
ATOM   2095  HB2 ALA A 135      32.903  -0.280  -5.720  1.00 57.06           H  
ATOM   2096  HB3 ALA A 135      31.919  -1.757  -5.868  1.00 57.06           H  
ATOM   2097  O   ALA A 135      32.099   1.865  -4.139  1.00 57.06           O  
ATOM   2098  N   GLY A 136      30.652   1.008  -2.630  1.00 51.37           N  
ATOM   2099  H   GLY A 136      29.918   0.333  -2.469  1.00 51.37           H  
ATOM   2100  CA  GLY A 136      31.046   1.891  -1.537  1.00 51.37           C  
ATOM   2101  HA2 GLY A 136      30.495   1.643  -0.630  1.00 51.37           H  
ATOM   2102  HA3 GLY A 136      30.831   2.924  -1.813  1.00 51.37           H  
ATOM   2103  C   GLY A 136      32.544   1.741  -1.264  1.00 51.37           C  
ATOM   2104  O   GLY A 136      33.120   0.677  -1.513  1.00 51.37           O  
ATOM   2105  N   GLU A 137      33.176   2.821  -0.803  1.00 48.22           N  
ATOM   2106  H   GLU A 137      32.636   3.657  -0.630  1.00 48.22           H  
ATOM   2107  CA  GLU A 137      34.606   2.854  -0.483  1.00 48.22           C  
ATOM   2108  HA  GLU A 137      35.165   2.878  -1.418  1.00 48.22           H  
ATOM   2109  C   GLU A 137      35.040   1.598   0.298  1.00 48.22           C  
ATOM   2110  CB  GLU A 137      34.940   4.125   0.321  1.00 48.22           C  
ATOM   2111  HB2 GLU A 137      34.311   4.150   1.211  1.00 48.22           H  
ATOM   2112  HB3 GLU A 137      35.982   4.068   0.637  1.00 48.22           H  
ATOM   2113  O   GLU A 137      34.298   1.092   1.147  1.00 48.22           O  
ATOM   2114  CG  GLU A 137      34.750   5.424  -0.484  1.00 48.22           C  
ATOM   2115  HG2 GLU A 137      35.370   5.366  -1.378  1.00 48.22           H  
ATOM   2116  HG3 GLU A 137      33.710   5.496  -0.801  1.00 48.22           H  
ATOM   2117  CD  GLU A 137      35.112   6.696   0.309  1.00 48.22           C  
ATOM   2118  OE1 GLU A 137      35.412   7.722  -0.346  1.00 48.22           O  
ATOM   2119  OE2 GLU A 137      35.080   6.661   1.561  1.00 48.22           O  
ATOM   2120  N   GLU A 138      36.237   1.087  -0.022  1.00 43.10           N  
ATOM   2121  H   GLU A 138      36.782   1.575  -0.718  1.00 43.10           H  
ATOM   2122  CA  GLU A 138      36.841  -0.124   0.551  1.00 43.10           C  
ATOM   2123  HA  GLU A 138      36.429  -0.996   0.044  1.00 43.10           H  
ATOM   2124  C   GLU A 138      36.553  -0.261   2.059  1.00 43.10           C  
ATOM   2125  CB  GLU A 138      38.368  -0.103   0.332  1.00 43.10           C  
ATOM   2126  HB2 GLU A 138      38.813  -0.886   0.947  1.00 43.10           H  
ATOM   2127  HB3 GLU A 138      38.755   0.858   0.672  1.00 43.10           H  
ATOM   2128  O   GLU A 138      37.170   0.398   2.894  1.00 43.10           O  
ATOM   2129  CG  GLU A 138      38.812  -0.349  -1.119  1.00 43.10           C  
ATOM   2130  HG2 GLU A 138      38.367   0.413  -1.758  1.00 43.10           H  
ATOM   2131  HG3 GLU A 138      38.430  -1.320  -1.435  1.00 43.10           H  
ATOM   2132  CD  GLU A 138      40.346  -0.314  -1.292  1.00 43.10           C  
ATOM   2133  OE1 GLU A 138      40.835  -0.952  -2.253  1.00 43.10           O  
ATOM   2134  OE2 GLU A 138      41.034   0.344  -0.477  1.00 43.10           O  
ATOM   2135  N   GLY A 139      35.610  -1.137   2.416  1.00 45.09           N  
ATOM   2136  H   GLY A 139      35.034  -1.522   1.681  1.00 45.09           H  
ATOM   2137  CA  GLY A 139      35.267  -1.434   3.808  1.00 45.09           C  
ATOM   2138  HA2 GLY A 139      35.648  -2.425   4.058  1.00 45.09           H  
ATOM   2139  HA3 GLY A 139      35.746  -0.712   4.469  1.00 45.09           H  
ATOM   2140  C   GLY A 139      33.776  -1.400   4.128  1.00 45.09           C  
ATOM   2141  O   GLY A 139      33.370  -2.062   5.089  1.00 45.09           O  
ATOM   2142  N   ASP A 140      32.943  -0.723   3.329  1.00 46.64           N  
ATOM   2143  H   ASP A 140      33.314  -0.155   2.580  1.00 46.64           H  
ATOM   2144  CA  ASP A 140      31.499  -0.709   3.579  1.00 46.64           C  
ATOM   2145  HA  ASP A 140      31.403  -0.789   4.662  1.00 46.64           H  
ATOM   2146  C   ASP A 140      30.810  -1.959   3.006  1.00 46.64           C  
ATOM   2147  CB  ASP A 140      30.834   0.633   3.213  1.00 46.64           C  
ATOM   2148  HB2 ASP A 140      30.578   0.650   2.153  1.00 46.64           H  
ATOM   2149  HB3 ASP A 140      31.543   1.439   3.401  1.00 46.64           H  
ATOM   2150  O   ASP A 140      30.154  -1.964   1.968  1.00 46.64           O  
ATOM   2151  CG  ASP A 140      29.583   0.903   4.073  1.00 46.64           C  
ATOM   2152  OD1 ASP A 140      29.383   0.179   5.081  1.00 46.64           O  
ATOM   2153  OD2 ASP A 140      28.827   1.849   3.773  1.00 46.64           O  
ATOM   2154  N   THR A 141      30.958  -3.074   3.722  1.00 46.50           N  
ATOM   2155  H   THR A 141      31.572  -3.008   4.522  1.00 46.50           H  
ATOM   2156  CA  THR A 141      30.233  -4.332   3.448  1.00 46.50           C  
ATOM   2157  HA  THR A 141      30.391  -4.590   2.401  1.00 46.50           H  
ATOM   2158  C   THR A 141      28.712  -4.210   3.619  1.00 46.50           C  
ATOM   2159  CB  THR A 141      30.755  -5.497   4.304  1.00 46.50           C  
ATOM   2160  HB  THR A 141      30.074  -6.344   4.225  1.00 46.50           H  
ATOM   2161  O   THR A 141      27.995  -5.180   3.375  1.00 46.50           O  
ATOM   2162  CG2 THR A 141      32.137  -5.963   3.851  1.00 46.50           C  
ATOM   2163 HG21 THR A 141      32.081  -6.308   2.819  1.00 46.50           H  
ATOM   2164 HG22 THR A 141      32.855  -5.145   3.913  1.00 46.50           H  
ATOM   2165 HG23 THR A 141      32.469  -6.789   4.480  1.00 46.50           H  
ATOM   2166  OG1 THR A 141      30.870  -5.127   5.662  1.00 46.50           O  
ATOM   2167  HG1 THR A 141      31.605  -4.512   5.727  1.00 46.50           H  
ATOM   2168  N   ARG A 142      28.190  -3.028   3.994  1.00 47.97           N  
ATOM   2169  H   ARG A 142      28.823  -2.254   4.136  1.00 47.97           H  
ATOM   2170  CA  ARG A 142      26.748  -2.745   4.063  1.00 47.97           C  
ATOM   2171  HA  ARG A 142      26.267  -3.482   4.706  1.00 47.97           H  
ATOM   2172  C   ARG A 142      26.033  -2.880   2.711  1.00 47.97           C  
ATOM   2173  CB  ARG A 142      26.518  -1.340   4.653  1.00 47.97           C  
ATOM   2174  HB2 ARG A 142      25.466  -1.082   4.538  1.00 47.97           H  
ATOM   2175  HB3 ARG A 142      27.101  -0.610   4.091  1.00 47.97           H  
ATOM   2176  O   ARG A 142      24.818  -3.014   2.714  1.00 47.97           O  
ATOM   2177  CG  ARG A 142      26.865  -1.266   6.148  1.00 47.97           C  
ATOM   2178  HG2 ARG A 142      27.906  -1.546   6.305  1.00 47.97           H  
ATOM   2179  HG3 ARG A 142      26.228  -1.963   6.692  1.00 47.97           H  
ATOM   2180  CD  ARG A 142      26.632   0.153   6.679  1.00 47.97           C  
ATOM   2181  HD2 ARG A 142      27.292   0.840   6.149  1.00 47.97           H  
ATOM   2182  HD3 ARG A 142      25.601   0.436   6.466  1.00 47.97           H  
ATOM   2183  NE  ARG A 142      26.879   0.234   8.132  1.00 47.97           N  
ATOM   2184  HE  ARG A 142      27.245  -0.603   8.564  1.00 47.97           H  
ATOM   2185  NH1 ARG A 142      26.366   2.451   8.347  1.00 47.97           N  
ATOM   2186 HH11 ARG A 142      26.253   3.294   8.891  1.00 47.97           H  
ATOM   2187 HH12 ARG A 142      26.311   2.486   7.339  1.00 47.97           H  
ATOM   2188  NH2 ARG A 142      26.917   1.266  10.163  1.00 47.97           N  
ATOM   2189 HH21 ARG A 142      26.792   2.104  10.712  1.00 47.97           H  
ATOM   2190 HH22 ARG A 142      27.190   0.390  10.585  1.00 47.97           H  
ATOM   2191  CZ  ARG A 142      26.722   1.313   8.873  1.00 47.97           C  
ATOM   2192  N   GLY A 143      26.755  -2.879   1.583  1.00 50.39           N  
ATOM   2193  H   GLY A 143      27.746  -2.704   1.667  1.00 50.39           H  
ATOM   2194  CA  GLY A 143      26.160  -2.853   0.238  1.00 50.39           C  
ATOM   2195  HA2 GLY A 143      26.739  -2.157  -0.369  1.00 50.39           H  
ATOM   2196  HA3 GLY A 143      25.147  -2.456   0.297  1.00 50.39           H  
ATOM   2197  C   GLY A 143      26.087  -4.175  -0.542  1.00 50.39           C  
ATOM   2198  O   GLY A 143      25.451  -4.200  -1.593  1.00 50.39           O  
ATOM   2199  N   THR A 144      26.727  -5.269  -0.107  1.00 54.63           N  
ATOM   2200  H   THR A 144      27.250  -5.233   0.757  1.00 54.63           H  
ATOM   2201  CA  THR A 144      26.879  -6.456  -0.984  1.00 54.63           C  
ATOM   2202  HA  THR A 144      26.745  -6.147  -2.021  1.00 54.63           H  
ATOM   2203  C   THR A 144      25.855  -7.564  -0.775  1.00 54.63           C  
ATOM   2204  CB  THR A 144      28.287  -7.062  -0.905  1.00 54.63           C  
ATOM   2205  HB  THR A 144      28.328  -7.963  -1.516  1.00 54.63           H  
ATOM   2206  O   THR A 144      25.767  -8.455  -1.613  1.00 54.63           O  
ATOM   2207  CG2 THR A 144      29.347  -6.094  -1.428  1.00 54.63           C  
ATOM   2208 HG21 THR A 144      29.117  -5.815  -2.457  1.00 54.63           H  
ATOM   2209 HG22 THR A 144      30.323  -6.578  -1.401  1.00 54.63           H  
ATOM   2210 HG23 THR A 144      29.378  -5.196  -0.810  1.00 54.63           H  
ATOM   2211  OG1 THR A 144      28.619  -7.397   0.425  1.00 54.63           O  
ATOM   2212  HG1 THR A 144      28.300  -8.286   0.596  1.00 54.63           H  
ATOM   2213  N   HIS A 145      25.106  -7.564   0.329  1.00 65.71           N  
ATOM   2214  H   HIS A 145      25.158  -6.773   0.955  1.00 65.71           H  
ATOM   2215  CA  HIS A 145      24.154  -8.635   0.633  1.00 65.71           C  
ATOM   2216  HA  HIS A 145      24.161  -9.374  -0.169  1.00 65.71           H  
ATOM   2217  C   HIS A 145      22.735  -8.083   0.704  1.00 65.71           C  
ATOM   2218  CB  HIS A 145      24.566  -9.378   1.908  1.00 65.71           C  
ATOM   2219  HB2 HIS A 145      23.809 -10.128   2.137  1.00 65.71           H  
ATOM   2220  HB3 HIS A 145      24.600  -8.673   2.738  1.00 65.71           H  
ATOM   2221  O   HIS A 145      22.342  -7.467   1.688  1.00 65.71           O  
ATOM   2222  CG  HIS A 145      25.899 -10.071   1.779  1.00 65.71           C  
ATOM   2223  CD2 HIS A 145      27.064  -9.708   2.395  1.00 65.71           C  
ATOM   2224  HD2 HIS A 145      27.191  -8.863   3.056  1.00 65.71           H  
ATOM   2225  ND1 HIS A 145      26.181 -11.160   0.984  1.00 65.71           N  
ATOM   2226  HD1 HIS A 145      25.540 -11.631   0.363  1.00 65.71           H  
ATOM   2227  CE1 HIS A 145      27.484 -11.452   1.126  1.00 65.71           C  
ATOM   2228  HE1 HIS A 145      27.995 -12.254   0.614  1.00 65.71           H  
ATOM   2229  NE2 HIS A 145      28.063 -10.601   1.993  1.00 65.71           N  
ATOM   2230  N   TRP A 146      21.976  -8.313  -0.365  1.00 81.56           N  
ATOM   2231  H   TRP A 146      22.420  -8.711  -1.180  1.00 81.56           H  
ATOM   2232  CA  TRP A 146      20.599  -7.828  -0.515  1.00 81.56           C  
ATOM   2233  HA  TRP A 146      20.493  -6.894   0.037  1.00 81.56           H  
ATOM   2234  C   TRP A 146      19.568  -8.805   0.057  1.00 81.56           C  
ATOM   2235  CB  TRP A 146      20.343  -7.535  -1.999  1.00 81.56           C  
ATOM   2236  HB2 TRP A 146      20.175  -8.477  -2.521  1.00 81.56           H  
ATOM   2237  HB3 TRP A 146      19.433  -6.942  -2.092  1.00 81.56           H  
ATOM   2238  O   TRP A 146      18.440  -8.411   0.334  1.00 81.56           O  
ATOM   2239  CG  TRP A 146      21.472  -6.820  -2.681  1.00 81.56           C  
ATOM   2240  CD1 TRP A 146      21.717  -5.490  -2.639  1.00 81.56           C  
ATOM   2241  HD1 TRP A 146      21.112  -4.755  -2.130  1.00 81.56           H  
ATOM   2242  CD2 TRP A 146      22.605  -7.404  -3.391  1.00 81.56           C  
ATOM   2243  CE2 TRP A 146      23.499  -6.354  -3.759  1.00 81.56           C  
ATOM   2244  CE3 TRP A 146      22.988  -8.723  -3.720  1.00 81.56           C  
ATOM   2245  HE3 TRP A 146      22.340  -9.547  -3.460  1.00 81.56           H  
ATOM   2246  NE1 TRP A 146      22.901  -5.210  -3.289  1.00 81.56           N  
ATOM   2247  HE1 TRP A 146      23.326  -4.294  -3.289  1.00 81.56           H  
ATOM   2248  CH2 TRP A 146      25.087  -7.916  -4.685  1.00 81.56           C  
ATOM   2249  HH2 TRP A 146      26.066  -8.120  -5.094  1.00 81.56           H  
ATOM   2250  CZ2 TRP A 146      24.713  -6.591  -4.413  1.00 81.56           C  
ATOM   2251  HZ2 TRP A 146      25.375  -5.766  -4.631  1.00 81.56           H  
ATOM   2252  CZ3 TRP A 146      24.221  -8.976  -4.348  1.00 81.56           C  
ATOM   2253  HZ3 TRP A 146      24.518  -9.999  -4.522  1.00 81.56           H  
ATOM   2254  N   PHE A 147      19.967 -10.061   0.269  1.00 88.73           N  
ATOM   2255  H   PHE A 147      20.930 -10.287   0.062  1.00 88.73           H  
ATOM   2256  CA  PHE A 147      19.200 -11.075   0.984  1.00 88.73           C  
ATOM   2257  HA  PHE A 147      18.167 -10.742   1.085  1.00 88.73           H  
ATOM   2258  C   PHE A 147      19.764 -11.274   2.392  1.00 88.73           C  
ATOM   2259  CB  PHE A 147      19.194 -12.390   0.189  1.00 88.73           C  
ATOM   2260  HB2 PHE A 147      18.689 -13.155   0.780  1.00 88.73           H  
ATOM   2261  HB3 PHE A 147      20.221 -12.722   0.036  1.00 88.73           H  
ATOM   2262  O   PHE A 147      20.980 -11.242   2.590  1.00 88.73           O  
ATOM   2263  CG  PHE A 147      18.488 -12.287  -1.149  1.00 88.73           C  
ATOM   2264  CD1 PHE A 147      17.083 -12.226  -1.189  1.00 88.73           C  
ATOM   2265  HD1 PHE A 147      16.518 -12.266  -0.270  1.00 88.73           H  
ATOM   2266  CD2 PHE A 147      19.225 -12.222  -2.346  1.00 88.73           C  
ATOM   2267  HD2 PHE A 147      20.303 -12.282  -2.325  1.00 88.73           H  
ATOM   2268  CE1 PHE A 147      16.413 -12.095  -2.417  1.00 88.73           C  
ATOM   2269  HE1 PHE A 147      15.335 -12.037  -2.440  1.00 88.73           H  
ATOM   2270  CE2 PHE A 147      18.557 -12.081  -3.576  1.00 88.73           C  
ATOM   2271  HE2 PHE A 147      19.123 -12.026  -4.494  1.00 88.73           H  
ATOM   2272  CZ  PHE A 147      17.152 -12.015  -3.610  1.00 88.73           C  
ATOM   2273  HZ  PHE A 147      16.641 -11.902  -4.554  1.00 88.73           H  
ATOM   2274  N   GLU A 148      18.890 -11.553   3.363  1.00 87.94           N  
ATOM   2275  H   GLU A 148      17.905 -11.559   3.138  1.00 87.94           H  
ATOM   2276  CA  GLU A 148      19.318 -11.998   4.696  1.00 87.94           C  
ATOM   2277  HA  GLU A 148      19.970 -11.244   5.136  1.00 87.94           H  
ATOM   2278  C   GLU A 148      20.123 -13.305   4.593  1.00 87.94           C  
ATOM   2279  CB  GLU A 148      18.109 -12.226   5.628  1.00 87.94           C  
ATOM   2280  HB2 GLU A 148      17.394 -12.885   5.135  1.00 87.94           H  
ATOM   2281  HB3 GLU A 148      18.477 -12.733   6.520  1.00 87.94           H  
ATOM   2282  O   GLU A 148      21.106 -13.501   5.316  1.00 87.94           O  
ATOM   2283  CG  GLU A 148      17.387 -10.943   6.084  1.00 87.94           C  
ATOM   2284  HG2 GLU A 148      18.133 -10.240   6.456  1.00 87.94           H  
ATOM   2285  HG3 GLU A 148      16.901 -10.500   5.215  1.00 87.94           H  
ATOM   2286  CD  GLU A 148      16.333 -11.181   7.194  1.00 87.94           C  
ATOM   2287  OE1 GLU A 148      15.757 -10.197   7.725  1.00 87.94           O  
ATOM   2288  OE2 GLU A 148      16.066 -12.351   7.560  1.00 87.94           O  
ATOM   2289  N   ASN A 149      19.735 -14.189   3.664  1.00 86.70           N  
ATOM   2290  H   ASN A 149      18.949 -13.953   3.075  1.00 86.70           H  
ATOM   2291  CA  ASN A 149      20.509 -15.377   3.341  1.00 86.70           C  
ATOM   2292  HA  ASN A 149      20.895 -15.785   4.275  1.00 86.70           H  
ATOM   2293  C   ASN A 149      21.713 -15.019   2.456  1.00 86.70           C  
ATOM   2294  CB  ASN A 149      19.621 -16.468   2.716  1.00 86.70           C  
ATOM   2295  HB2 ASN A 149      18.757 -16.654   3.354  1.00 86.70           H  
ATOM   2296  HB3 ASN A 149      19.268 -16.149   1.735  1.00 86.70           H  
ATOM   2297  O   ASN A 149      21.595 -14.845   1.244  1.00 86.70           O  
ATOM   2298  CG  ASN A 149      20.402 -17.766   2.568  1.00 86.70           C  
ATOM   2299  ND2 ASN A 149      19.790 -18.825   2.100  1.00 86.70           N  
ATOM   2300 HD21 ASN A 149      18.847 -18.774   1.742  1.00 86.70           H  
ATOM   2301 HD22 ASN A 149      20.352 -19.659   2.009  1.00 86.70           H  
ATOM   2302  OD1 ASN A 149      21.577 -17.842   2.896  1.00 86.70           O  
ATOM   2303  N   LYS A 150      22.896 -14.976   3.074  1.00 82.44           N  
ATOM   2304  H   LYS A 150      22.888 -15.113   4.074  1.00 82.44           H  
ATOM   2305  CA  LYS A 150      24.168 -14.654   2.409  1.00 82.44           C  
ATOM   2306  HA  LYS A 150      24.017 -13.763   1.800  1.00 82.44           H  
ATOM   2307  C   LYS A 150      24.663 -15.731   1.440  1.00 82.44           C  
ATOM   2308  CB  LYS A 150      25.246 -14.365   3.460  1.00 82.44           C  
ATOM   2309  HB2 LYS A 150      26.178 -14.128   2.948  1.00 82.44           H  
ATOM   2310  HB3 LYS A 150      25.403 -15.254   4.071  1.00 82.44           H  
ATOM   2311  O   LYS A 150      25.605 -15.467   0.700  1.00 82.44           O  
ATOM   2312  CG  LYS A 150      24.865 -13.184   4.358  1.00 82.44           C  
ATOM   2313  HG2 LYS A 150      23.982 -13.433   4.947  1.00 82.44           H  
ATOM   2314  HG3 LYS A 150      24.644 -12.316   3.736  1.00 82.44           H  
ATOM   2315  CD  LYS A 150      26.018 -12.849   5.302  1.00 82.44           C  
ATOM   2316  HD2 LYS A 150      26.891 -12.573   4.711  1.00 82.44           H  
ATOM   2317  HD3 LYS A 150      26.249 -13.716   5.920  1.00 82.44           H  
ATOM   2318  CE  LYS A 150      25.587 -11.674   6.178  1.00 82.44           C  
ATOM   2319  HE2 LYS A 150      24.726 -11.976   6.774  1.00 82.44           H  
ATOM   2320  HE3 LYS A 150      25.260 -10.865   5.524  1.00 82.44           H  
ATOM   2321  NZ  LYS A 150      26.698 -11.215   7.040  1.00 82.44           N  
ATOM   2322  HZ1 LYS A 150      26.398 -10.417   7.582  1.00 82.44           H  
ATOM   2323  HZ2 LYS A 150      26.995 -11.959   7.656  1.00 82.44           H  
ATOM   2324  HZ3 LYS A 150      27.473 -10.930   6.458  1.00 82.44           H  
ATOM   2325  N   GLU A 151      24.068 -16.923   1.455  1.00 82.11           N  
ATOM   2326  H   GLU A 151      23.307 -17.089   2.097  1.00 82.11           H  
ATOM   2327  CA  GLU A 151      24.394 -17.999   0.510  1.00 82.11           C  
ATOM   2328  HA  GLU A 151      25.477 -18.075   0.407  1.00 82.11           H  
ATOM   2329  C   GLU A 151      23.836 -17.717  -0.893  1.00 82.11           C  
ATOM   2330  CB  GLU A 151      23.869 -19.345   1.042  1.00 82.11           C  
ATOM   2331  HB2 GLU A 151      22.782 -19.302   1.108  1.00 82.11           H  
ATOM   2332  HB3 GLU A 151      24.137 -20.125   0.329  1.00 82.11           H  
ATOM   2333  O   GLU A 151      24.330 -18.262  -1.879  1.00 82.11           O  
ATOM   2334  CG  GLU A 151      24.467 -19.710   2.414  1.00 82.11           C  
ATOM   2335  HG2 GLU A 151      24.224 -18.930   3.136  1.00 82.11           H  
ATOM   2336  HG3 GLU A 151      25.552 -19.741   2.316  1.00 82.11           H  
ATOM   2337  CD  GLU A 151      23.973 -21.054   2.974  1.00 82.11           C  
ATOM   2338  OE1 GLU A 151      24.547 -21.478   4.006  1.00 82.11           O  
ATOM   2339  OE2 GLU A 151      23.040 -21.651   2.392  1.00 82.11           O  
ATOM   2340  N   ILE A 152      22.843 -16.826  -1.000  1.00 82.05           N  
ATOM   2341  H   ILE A 152      22.508 -16.371  -0.163  1.00 82.05           H  
ATOM   2342  CA  ILE A 152      22.252 -16.422  -2.274  1.00 82.05           C  
ATOM   2343  HA  ILE A 152      22.210 -17.294  -2.926  1.00 82.05           H  
ATOM   2344  C   ILE A 152      23.161 -15.382  -2.931  1.00 82.05           C  
ATOM   2345  CB  ILE A 152      20.803 -15.924  -2.086  1.00 82.05           C  
ATOM   2346  HB  ILE A 152      20.812 -15.031  -1.461  1.00 82.05           H  
ATOM   2347  O   ILE A 152      23.130 -14.196  -2.602  1.00 82.05           O  
ATOM   2348  CG1 ILE A 152      19.952 -17.008  -1.384  1.00 82.05           C  
ATOM   2349 HG12 ILE A 152      19.957 -17.920  -1.982  1.00 82.05           H  
ATOM   2350 HG13 ILE A 152      20.392 -17.239  -0.413  1.00 82.05           H  
ATOM   2351  CG2 ILE A 152      20.205 -15.558  -3.458  1.00 82.05           C  
ATOM   2352 HG21 ILE A 152      20.152 -16.439  -4.097  1.00 82.05           H  
ATOM   2353 HG22 ILE A 152      19.206 -15.140  -3.333  1.00 82.05           H  
ATOM   2354 HG23 ILE A 152      20.807 -14.796  -3.953  1.00 82.05           H  
ATOM   2355  CD1 ILE A 152      18.501 -16.598  -1.125  1.00 82.05           C  
ATOM   2356 HD11 ILE A 152      17.958 -16.537  -2.068  1.00 82.05           H  
ATOM   2357 HD12 ILE A 152      18.022 -17.354  -0.502  1.00 82.05           H  
ATOM   2358 HD13 ILE A 152      18.468 -15.635  -0.616  1.00 82.05           H  
ATOM   2359  N   VAL A 153      23.986 -15.845  -3.870  1.00 75.48           N  
ATOM   2360  H   VAL A 153      24.038 -16.847  -3.986  1.00 75.48           H  
ATOM   2361  CA  VAL A 153      24.871 -14.983  -4.670  1.00 75.48           C  
ATOM   2362  HA  VAL A 153      25.113 -14.092  -4.091  1.00 75.48           H  
ATOM   2363  C   VAL A 153      24.186 -14.507  -5.946  1.00 75.48           C  
ATOM   2364  CB  VAL A 153      26.195 -15.700  -4.997  1.00 75.48           C  
ATOM   2365  HB  VAL A 153      25.985 -16.598  -5.578  1.00 75.48           H  
ATOM   2366  O   VAL A 153      24.430 -13.381  -6.371  1.00 75.48           O  
ATOM   2367  CG1 VAL A 153      27.153 -14.809  -5.801  1.00 75.48           C  
ATOM   2368 HG11 VAL A 153      27.318 -13.867  -5.278  1.00 75.48           H  
ATOM   2369 HG12 VAL A 153      28.106 -15.320  -5.939  1.00 75.48           H  
ATOM   2370 HG13 VAL A 153      26.739 -14.610  -6.790  1.00 75.48           H  
ATOM   2371  CG2 VAL A 153      26.924 -16.113  -3.710  1.00 75.48           C  
ATOM   2372 HG21 VAL A 153      27.105 -15.239  -3.085  1.00 75.48           H  
ATOM   2373 HG22 VAL A 153      27.873 -16.589  -3.955  1.00 75.48           H  
ATOM   2374 HG23 VAL A 153      26.323 -16.829  -3.149  1.00 75.48           H  
ATOM   2375  N   GLU A 154      23.335 -15.340  -6.543  1.00 78.74           N  
ATOM   2376  H   GLU A 154      23.146 -16.232  -6.111  1.00 78.74           H  
ATOM   2377  CA  GLU A 154      22.602 -15.081  -7.782  1.00 78.74           C  
ATOM   2378  HA  GLU A 154      22.408 -14.012  -7.880  1.00 78.74           H  
ATOM   2379  C   GLU A 154      21.256 -15.810  -7.726  1.00 78.74           C  
ATOM   2380  CB  GLU A 154      23.456 -15.538  -8.978  1.00 78.74           C  
ATOM   2381  HB2 GLU A 154      23.668 -16.602  -8.880  1.00 78.74           H  
ATOM   2382  HB3 GLU A 154      24.399 -14.993  -8.941  1.00 78.74           H  
ATOM   2383  O   GLU A 154      21.160 -16.903  -7.167  1.00 78.74           O  
ATOM   2384  CG  GLU A 154      22.798 -15.275 -10.341  1.00 78.74           C  
ATOM   2385  HG2 GLU A 154      21.958 -15.959 -10.461  1.00 78.74           H  
ATOM   2386  HG3 GLU A 154      22.414 -14.255 -10.351  1.00 78.74           H  
ATOM   2387  CD  GLU A 154      23.772 -15.471 -11.514  1.00 78.74           C  
ATOM   2388  OE1 GLU A 154      23.564 -14.788 -12.541  1.00 78.74           O  
ATOM   2389  OE2 GLU A 154      24.734 -16.259 -11.361  1.00 78.74           O  
ATOM   2390  N   ILE A 155      20.216 -15.189  -8.283  1.00 86.20           N  
ATOM   2391  H   ILE A 155      20.370 -14.275  -8.683  1.00 86.20           H  
ATOM   2392  CA  ILE A 155      18.846 -15.727  -8.303  1.00 86.20           C  
ATOM   2393  HA  ILE A 155      18.832 -16.647  -7.719  1.00 86.20           H  
ATOM   2394  C   ILE A 155      18.409 -16.165  -9.709  1.00 86.20           C  
ATOM   2395  CB  ILE A 155      17.855 -14.758  -7.617  1.00 86.20           C  
ATOM   2396  HB  ILE A 155      16.870 -15.224  -7.645  1.00 86.20           H  
ATOM   2397  O   ILE A 155      17.221 -16.152 -10.021  1.00 86.20           O  
ATOM   2398  CG1 ILE A 155      17.784 -13.398  -8.350  1.00 86.20           C  
ATOM   2399 HG12 ILE A 155      18.769 -12.931  -8.321  1.00 86.20           H  
ATOM   2400 HG13 ILE A 155      17.517 -13.569  -9.393  1.00 86.20           H  
ATOM   2401  CG2 ILE A 155      18.206 -14.599  -6.131  1.00 86.20           C  
ATOM   2402 HG21 ILE A 155      19.142 -14.051  -6.020  1.00 86.20           H  
ATOM   2403 HG22 ILE A 155      18.315 -15.586  -5.680  1.00 86.20           H  
ATOM   2404 HG23 ILE A 155      17.408 -14.073  -5.607  1.00 86.20           H  
ATOM   2405  CD1 ILE A 155      16.782 -12.391  -7.775  1.00 86.20           C  
ATOM   2406 HD11 ILE A 155      17.125 -12.038  -6.802  1.00 86.20           H  
ATOM   2407 HD12 ILE A 155      16.707 -11.535  -8.445  1.00 86.20           H  
ATOM   2408 HD13 ILE A 155      15.794 -12.842  -7.676  1.00 86.20           H  
ATOM   2409  N   GLU A 156      19.354 -16.505 -10.591  1.00 89.70           N  
ATOM   2410  H   GLU A 156      20.315 -16.548 -10.282  1.00 89.70           H  
ATOM   2411  CA  GLU A 156      19.045 -16.980 -11.942  1.00 89.70           C  
ATOM   2412  HA  GLU A 156      18.380 -16.249 -12.401  1.00 89.70           H  
ATOM   2413  C   GLU A 156      18.314 -18.324 -11.892  1.00 89.70           C  
ATOM   2414  CB  GLU A 156      20.288 -17.048 -12.850  1.00 89.70           C  
ATOM   2415  HB2 GLU A 156      20.766 -16.068 -12.863  1.00 89.70           H  
ATOM   2416  HB3 GLU A 156      20.994 -17.781 -12.460  1.00 89.70           H  
ATOM   2417  O   GLU A 156      18.823 -19.317 -11.375  1.00 89.70           O  
ATOM   2418  CG  GLU A 156      19.880 -17.429 -14.288  1.00 89.70           C  
ATOM   2419  HG2 GLU A 156      19.405 -18.410 -14.282  1.00 89.70           H  
ATOM   2420  HG3 GLU A 156      19.139 -16.711 -14.640  1.00 89.70           H  
ATOM   2421  CD  GLU A 156      21.045 -17.457 -15.289  1.00 89.70           C  
ATOM   2422  OE1 GLU A 156      21.196 -18.453 -16.033  1.00 89.70           O  
ATOM   2423  OE2 GLU A 156      21.709 -16.419 -15.473  1.00 89.70           O  
ATOM   2424  N   VAL A 157      17.128 -18.355 -12.491  1.00 92.55           N  
ATOM   2425  H   VAL A 157      16.729 -17.486 -12.816  1.00 92.55           H  
ATOM   2426  CA  VAL A 157      16.332 -19.561 -12.687  1.00 92.55           C  
ATOM   2427  HA  VAL A 157      16.949 -20.430 -12.455  1.00 92.55           H  
ATOM   2428  C   VAL A 157      15.918 -19.687 -14.148  1.00 92.55           C  
ATOM   2429  CB  VAL A 157      15.121 -19.609 -11.740  1.00 92.55           C  
ATOM   2430  HB  VAL A 157      14.531 -20.491 -11.988  1.00 92.55           H  
ATOM   2431  O   VAL A 157      15.769 -18.698 -14.871  1.00 92.55           O  
ATOM   2432  CG1 VAL A 157      15.551 -19.723 -10.274  1.00 92.55           C  
ATOM   2433 HG11 VAL A 157      14.673 -19.826  -9.636  1.00 92.55           H  
ATOM   2434 HG12 VAL A 157      16.120 -18.845  -9.968  1.00 92.55           H  
ATOM   2435 HG13 VAL A 157      16.172 -20.610 -10.148  1.00 92.55           H  
ATOM   2436  CG2 VAL A 157      14.218 -18.384 -11.865  1.00 92.55           C  
ATOM   2437 HG21 VAL A 157      14.716 -17.504 -11.458  1.00 92.55           H  
ATOM   2438 HG22 VAL A 157      13.949 -18.214 -12.908  1.00 92.55           H  
ATOM   2439 HG23 VAL A 157      13.323 -18.579 -11.274  1.00 92.55           H  
ATOM   2440  N   GLN A 158      15.737 -20.929 -14.588  1.00 91.37           N  
ATOM   2441  H   GLN A 158      15.886 -21.687 -13.937  1.00 91.37           H  
ATOM   2442  CA  GLN A 158      15.304 -21.249 -15.952  1.00 91.37           C  
ATOM   2443  HA  GLN A 158      15.442 -20.381 -16.597  1.00 91.37           H  
ATOM   2444  C   GLN A 158      13.819 -21.608 -16.007  1.00 91.37           C  
ATOM   2445  CB  GLN A 158      16.154 -22.400 -16.510  1.00 91.37           C  
ATOM   2446  HB2 GLN A 158      15.809 -22.623 -17.519  1.00 91.37           H  
ATOM   2447  HB3 GLN A 158      16.018 -23.288 -15.893  1.00 91.37           H  
ATOM   2448  O   GLN A 158      13.168 -21.386 -17.030  1.00 91.37           O  
ATOM   2449  CG  GLN A 158      17.647 -22.043 -16.564  1.00 91.37           C  
ATOM   2450  HG2 GLN A 158      17.781 -21.128 -17.140  1.00 91.37           H  
ATOM   2451  HG3 GLN A 158      18.019 -21.866 -15.554  1.00 91.37           H  
ATOM   2452  CD  GLN A 158      18.513 -23.121 -17.202  1.00 91.37           C  
ATOM   2453  NE2 GLN A 158      19.816 -23.005 -17.072  1.00 91.37           N  
ATOM   2454 HE21 GLN A 158      20.206 -22.220 -16.570  1.00 91.37           H  
ATOM   2455 HE22 GLN A 158      20.382 -23.722 -17.502  1.00 91.37           H  
ATOM   2456  OE1 GLN A 158      18.061 -24.060 -17.839  1.00 91.37           O  
ATOM   2457  N   ASP A 159      13.285 -22.153 -14.915  1.00 94.79           N  
ATOM   2458  H   ASP A 159      13.843 -22.262 -14.080  1.00 94.79           H  
ATOM   2459  CA  ASP A 159      11.912 -22.623 -14.851  1.00 94.79           C  
ATOM   2460  HA  ASP A 159      11.680 -23.071 -15.817  1.00 94.79           H  
ATOM   2461  C   ASP A 159      10.923 -21.470 -14.560  1.00 94.79           C  
ATOM   2462  CB  ASP A 159      11.809 -23.766 -13.842  1.00 94.79           C  
ATOM   2463  HB2 ASP A 159      12.110 -23.417 -12.854  1.00 94.79           H  
ATOM   2464  HB3 ASP A 159      12.463 -24.585 -14.143  1.00 94.79           H  
ATOM   2465  O   ASP A 159      11.138 -20.677 -13.635  1.00 94.79           O  
ATOM   2466  CG  ASP A 159      10.371 -24.249 -13.810  1.00 94.79           C  
ATOM   2467  OD1 ASP A 159       9.944 -24.881 -14.803  1.00 94.79           O  
ATOM   2468  OD2 ASP A 159       9.659 -23.815 -12.885  1.00 94.79           O  
ATOM   2469  N   PRO A 160       9.824 -21.339 -15.334  1.00 93.88           N  
ATOM   2470  CA  PRO A 160       8.826 -20.300 -15.104  1.00 93.88           C  
ATOM   2471  HA  PRO A 160       9.308 -19.327 -15.206  1.00 93.88           H  
ATOM   2472  C   PRO A 160       8.143 -20.373 -13.732  1.00 93.88           C  
ATOM   2473  CB  PRO A 160       7.776 -20.473 -16.209  1.00 93.88           C  
ATOM   2474  HB2 PRO A 160       6.923 -21.034 -15.828  1.00 93.88           H  
ATOM   2475  HB3 PRO A 160       7.443 -19.509 -16.593  1.00 93.88           H  
ATOM   2476  O   PRO A 160       7.739 -19.334 -13.205  1.00 93.88           O  
ATOM   2477  CG  PRO A 160       8.454 -21.302 -17.296  1.00 93.88           C  
ATOM   2478  HG2 PRO A 160       7.746 -21.974 -17.781  1.00 93.88           H  
ATOM   2479  HG3 PRO A 160       8.911 -20.651 -18.041  1.00 93.88           H  
ATOM   2480  CD  PRO A 160       9.525 -22.087 -16.549  1.00 93.88           C  
ATOM   2481  HD2 PRO A 160      10.404 -22.186 -17.187  1.00 93.88           H  
ATOM   2482  HD3 PRO A 160       9.135 -23.070 -16.285  1.00 93.88           H  
ATOM   2483  N   GLU A 161       7.942 -21.565 -13.163  1.00 94.71           N  
ATOM   2484  H   GLU A 161       8.421 -22.380 -13.518  1.00 94.71           H  
ATOM   2485  CA  GLU A 161       7.305 -21.721 -11.852  1.00 94.71           C  
ATOM   2486  HA  GLU A 161       6.416 -21.092 -11.819  1.00 94.71           H  
ATOM   2487  C   GLU A 161       8.246 -21.228 -10.750  1.00 94.71           C  
ATOM   2488  CB  GLU A 161       6.846 -23.176 -11.633  1.00 94.71           C  
ATOM   2489  HB2 GLU A 161       6.227 -23.475 -12.478  1.00 94.71           H  
ATOM   2490  HB3 GLU A 161       7.703 -23.846 -11.559  1.00 94.71           H  
ATOM   2491  O   GLU A 161       7.842 -20.393  -9.934  1.00 94.71           O  
ATOM   2492  CG  GLU A 161       6.040 -23.334 -10.339  1.00 94.71           C  
ATOM   2493  HG2 GLU A 161       6.667 -23.052  -9.493  1.00 94.71           H  
ATOM   2494  HG3 GLU A 161       5.199 -22.641 -10.371  1.00 94.71           H  
ATOM   2495  CD  GLU A 161       5.501 -24.756 -10.097  1.00 94.71           C  
ATOM   2496  OE1 GLU A 161       4.835 -24.918  -9.044  1.00 94.71           O  
ATOM   2497  OE2 GLU A 161       5.659 -25.645 -10.962  1.00 94.71           O  
ATOM   2498  N   GLU A 162       9.513 -21.646 -10.791  1.00 95.18           N  
ATOM   2499  H   GLU A 162       9.754 -22.353 -11.471  1.00 95.18           H  
ATOM   2500  CA  GLU A 162      10.561 -21.157  -9.887  1.00 95.18           C  
ATOM   2501  HA  GLU A 162      10.292 -21.407  -8.861  1.00 95.18           H  
ATOM   2502  C   GLU A 162      10.705 -19.631  -9.963  1.00 95.18           C  
ATOM   2503  CB  GLU A 162      11.907 -21.821 -10.207  1.00 95.18           C  
ATOM   2504  HB2 GLU A 162      12.142 -21.663 -11.259  1.00 95.18           H  
ATOM   2505  HB3 GLU A 162      12.676 -21.337  -9.605  1.00 95.18           H  
ATOM   2506  O   GLU A 162      10.701 -18.954  -8.930  1.00 95.18           O  
ATOM   2507  CG  GLU A 162      11.916 -23.323  -9.883  1.00 95.18           C  
ATOM   2508  HG2 GLU A 162      11.141 -23.822 -10.466  1.00 95.18           H  
ATOM   2509  HG3 GLU A 162      11.672 -23.447  -8.828  1.00 95.18           H  
ATOM   2510  CD  GLU A 162      13.269 -23.997 -10.171  1.00 95.18           C  
ATOM   2511  OE1 GLU A 162      13.400 -25.187  -9.802  1.00 95.18           O  
ATOM   2512  OE2 GLU A 162      14.164 -23.332 -10.746  1.00 95.18           O  
ATOM   2513  N   PHE A 163      10.722 -19.065 -11.177  1.00 96.24           N  
ATOM   2514  H   PHE A 163      10.767 -19.674 -11.981  1.00 96.24           H  
ATOM   2515  CA  PHE A 163      10.789 -17.614 -11.374  1.00 96.24           C  
ATOM   2516  HA  PHE A 163      11.682 -17.229 -10.881  1.00 96.24           H  
ATOM   2517  C   PHE A 163       9.599 -16.890 -10.748  1.00 96.24           C  
ATOM   2518  CB  PHE A 163      10.879 -17.288 -12.869  1.00 96.24           C  
ATOM   2519  HB2 PHE A 163      11.790 -17.731 -13.273  1.00 96.24           H  
ATOM   2520  HB3 PHE A 163      10.036 -17.744 -13.389  1.00 96.24           H  
ATOM   2521  O   PHE A 163       9.769 -15.877 -10.070  1.00 96.24           O  
ATOM   2522  CG  PHE A 163      10.890 -15.794 -13.141  1.00 96.24           C  
ATOM   2523  CD1 PHE A 163       9.724 -15.154 -13.604  1.00 96.24           C  
ATOM   2524  HD1 PHE A 163       8.839 -15.736 -13.815  1.00 96.24           H  
ATOM   2525  CD2 PHE A 163      12.033 -15.030 -12.839  1.00 96.24           C  
ATOM   2526  HD2 PHE A 163      12.927 -15.514 -12.473  1.00 96.24           H  
ATOM   2527  CE1 PHE A 163       9.696 -13.756 -13.755  1.00 96.24           C  
ATOM   2528  HE1 PHE A 163       8.791 -13.267 -14.087  1.00 96.24           H  
ATOM   2529  CE2 PHE A 163      11.999 -13.631 -12.977  1.00 96.24           C  
ATOM   2530  HE2 PHE A 163      12.863 -13.040 -12.711  1.00 96.24           H  
ATOM   2531  CZ  PHE A 163      10.830 -12.994 -13.427  1.00 96.24           C  
ATOM   2532  HZ  PHE A 163      10.807 -11.917 -13.510  1.00 96.24           H  
ATOM   2533  N   ASN A 164       8.383 -17.408 -10.931  1.00 95.89           N  
ATOM   2534  H   ASN A 164       8.303 -18.262 -11.466  1.00 95.89           H  
ATOM   2535  CA  ASN A 164       7.193 -16.805 -10.340  1.00 95.89           C  
ATOM   2536  HA  ASN A 164       7.172 -15.747 -10.603  1.00 95.89           H  
ATOM   2537  C   ASN A 164       7.209 -16.869  -8.805  1.00 95.89           C  
ATOM   2538  CB  ASN A 164       5.942 -17.483 -10.912  1.00 95.89           C  
ATOM   2539  HB2 ASN A 164       5.093 -17.278 -10.259  1.00 95.89           H  
ATOM   2540  HB3 ASN A 164       6.089 -18.562 -10.948  1.00 95.89           H  
ATOM   2541  O   ASN A 164       6.733 -15.937  -8.158  1.00 95.89           O  
ATOM   2542  CG  ASN A 164       5.578 -16.952 -12.283  1.00 95.89           C  
ATOM   2543  ND2 ASN A 164       5.402 -17.809 -13.255  1.00 95.89           N  
ATOM   2544 HD21 ASN A 164       5.254 -17.400 -14.167  1.00 95.89           H  
ATOM   2545 HD22 ASN A 164       5.887 -18.690 -13.169  1.00 95.89           H  
ATOM   2546  OD1 ASN A 164       5.399 -15.764 -12.488  1.00 95.89           O  
ATOM   2547  N   ILE A 165       7.752 -17.933  -8.208  1.00 95.44           N  
ATOM   2548  H   ILE A 165       8.123 -18.670  -8.791  1.00 95.44           H  
ATOM   2549  CA  ILE A 165       7.885 -18.066  -6.749  1.00 95.44           C  
ATOM   2550  HA  ILE A 165       6.933 -17.813  -6.282  1.00 95.44           H  
ATOM   2551  C   ILE A 165       8.922 -17.076  -6.201  1.00 95.44           C  
ATOM   2552  CB  ILE A 165       8.228 -19.528  -6.386  1.00 95.44           C  
ATOM   2553  HB  ILE A 165       9.080 -19.850  -6.985  1.00 95.44           H  
ATOM   2554  O   ILE A 165       8.660 -16.387  -5.207  1.00 95.44           O  
ATOM   2555  CG1 ILE A 165       7.024 -20.451  -6.687  1.00 95.44           C  
ATOM   2556 HG12 ILE A 165       6.228 -20.258  -5.968  1.00 95.44           H  
ATOM   2557 HG13 ILE A 165       6.628 -20.231  -7.678  1.00 95.44           H  
ATOM   2558  CG2 ILE A 165       8.608 -19.647  -4.900  1.00 95.44           C  
ATOM   2559 HG21 ILE A 165       8.815 -20.687  -4.645  1.00 95.44           H  
ATOM   2560 HG22 ILE A 165       9.523 -19.091  -4.696  1.00 95.44           H  
ATOM   2561 HG23 ILE A 165       7.800 -19.269  -4.274  1.00 95.44           H  
ATOM   2562  CD1 ILE A 165       7.372 -21.945  -6.660  1.00 95.44           C  
ATOM   2563 HD11 ILE A 165       6.506 -22.522  -6.984  1.00 95.44           H  
ATOM   2564 HD12 ILE A 165       7.643 -22.267  -5.654  1.00 95.44           H  
ATOM   2565 HD13 ILE A 165       8.198 -22.145  -7.342  1.00 95.44           H  
ATOM   2566  N   LEU A 166      10.074 -16.969  -6.864  1.00 96.07           N  
ATOM   2567  H   LEU A 166      10.238 -17.593  -7.641  1.00 96.07           H  
ATOM   2568  CA  LEU A 166      11.122 -16.003  -6.547  1.00 96.07           C  
ATOM   2569  HA  LEU A 166      11.479 -16.171  -5.530  1.00 96.07           H  
ATOM   2570  C   LEU A 166      10.589 -14.566  -6.637  1.00 96.07           C  
ATOM   2571  CB  LEU A 166      12.278 -16.253  -7.528  1.00 96.07           C  
ATOM   2572  HB2 LEU A 166      11.870 -16.287  -8.539  1.00 96.07           H  
ATOM   2573  HB3 LEU A 166      12.714 -17.230  -7.321  1.00 96.07           H  
ATOM   2574  O   LEU A 166      10.654 -13.805  -5.668  1.00 96.07           O  
ATOM   2575  CG  LEU A 166      13.388 -15.192  -7.502  1.00 96.07           C  
ATOM   2576  HG  LEU A 166      12.958 -14.203  -7.664  1.00 96.07           H  
ATOM   2577  CD1 LEU A 166      14.138 -15.192  -6.172  1.00 96.07           C  
ATOM   2578 HD11 LEU A 166      14.936 -14.451  -6.197  1.00 96.07           H  
ATOM   2579 HD12 LEU A 166      14.579 -16.175  -6.005  1.00 96.07           H  
ATOM   2580 HD13 LEU A 166      13.464 -14.949  -5.350  1.00 96.07           H  
ATOM   2581  CD2 LEU A 166      14.339 -15.471  -8.660  1.00 96.07           C  
ATOM   2582 HD21 LEU A 166      15.050 -14.654  -8.774  1.00 96.07           H  
ATOM   2583 HD22 LEU A 166      14.880 -16.403  -8.493  1.00 96.07           H  
ATOM   2584 HD23 LEU A 166      13.786 -15.555  -9.595  1.00 96.07           H  
ATOM   2585  N   LEU A 167       9.983 -14.218  -7.775  1.00 97.26           N  
ATOM   2586  H   LEU A 167       9.978 -14.886  -8.533  1.00 97.26           H  
ATOM   2587  CA  LEU A 167       9.423 -12.894  -8.019  1.00 97.26           C  
ATOM   2588  HA  LEU A 167      10.222 -12.166  -7.876  1.00 97.26           H  
ATOM   2589  C   LEU A 167       8.307 -12.562  -7.023  1.00 97.26           C  
ATOM   2590  CB  LEU A 167       8.936 -12.821  -9.476  1.00 97.26           C  
ATOM   2591  HB2 LEU A 167       9.774 -13.034 -10.141  1.00 97.26           H  
ATOM   2592  HB3 LEU A 167       8.181 -13.591  -9.631  1.00 97.26           H  
ATOM   2593  O   LEU A 167       8.277 -11.451  -6.497  1.00 97.26           O  
ATOM   2594  CG  LEU A 167       8.333 -11.459  -9.853  1.00 97.26           C  
ATOM   2595  HG  LEU A 167       7.492 -11.246  -9.193  1.00 97.26           H  
ATOM   2596  CD1 LEU A 167       9.337 -10.308  -9.771  1.00 97.26           C  
ATOM   2597 HD11 LEU A 167      10.174 -10.502 -10.443  1.00 97.26           H  
ATOM   2598 HD12 LEU A 167       9.710 -10.197  -8.752  1.00 97.26           H  
ATOM   2599 HD13 LEU A 167       8.859  -9.372 -10.059  1.00 97.26           H  
ATOM   2600  CD2 LEU A 167       7.799 -11.504 -11.278  1.00 97.26           C  
ATOM   2601 HD21 LEU A 167       7.041 -12.282 -11.367  1.00 97.26           H  
ATOM   2602 HD22 LEU A 167       7.366 -10.532 -11.515  1.00 97.26           H  
ATOM   2603 HD23 LEU A 167       8.613 -11.714 -11.972  1.00 97.26           H  
ATOM   2604  N   ALA A 168       7.419 -13.512  -6.708  1.00 97.44           N  
ATOM   2605  H   ALA A 168       7.472 -14.404  -7.178  1.00 97.44           H  
ATOM   2606  CA  ALA A 168       6.401 -13.324  -5.675  1.00 97.44           C  
ATOM   2607  HA  ALA A 168       5.771 -12.480  -5.956  1.00 97.44           H  
ATOM   2608  C   ALA A 168       7.029 -13.009  -4.308  1.00 97.44           C  
ATOM   2609  CB  ALA A 168       5.528 -14.583  -5.576  1.00 97.44           C  
ATOM   2610  HB1 ALA A 168       5.082 -14.815  -6.543  1.00 97.44           H  
ATOM   2611  HB2 ALA A 168       4.737 -14.424  -4.843  1.00 97.44           H  
ATOM   2612  HB3 ALA A 168       6.133 -15.433  -5.261  1.00 97.44           H  
ATOM   2613  O   ALA A 168       6.555 -12.122  -3.603  1.00 97.44           O  
ATOM   2614  N   SER A 169       8.111 -13.697  -3.943  1.00 97.13           N  
ATOM   2615  H   SER A 169       8.482 -14.386  -4.582  1.00 97.13           H  
ATOM   2616  CA  SER A 169       8.779 -13.511  -2.649  1.00 97.13           C  
ATOM   2617  HA  SER A 169       8.033 -13.593  -1.859  1.00 97.13           H  
ATOM   2618  C   SER A 169       9.404 -12.119  -2.510  1.00 97.13           C  
ATOM   2619  CB  SER A 169       9.819 -14.614  -2.428  1.00 97.13           C  
ATOM   2620  HB2 SER A 169      10.622 -14.528  -3.160  1.00 97.13           H  
ATOM   2621  HB3 SER A 169      10.240 -14.507  -1.428  1.00 97.13           H  
ATOM   2622  O   SER A 169       9.295 -11.496  -1.452  1.00 97.13           O  
ATOM   2623  OG  SER A 169       9.202 -15.889  -2.540  1.00 97.13           O  
ATOM   2624  HG  SER A 169       9.096 -16.079  -3.475  1.00 97.13           H  
ATOM   2625  N   ILE A 170       9.982 -11.589  -3.589  1.00 97.18           N  
ATOM   2626  H   ILE A 170      10.077 -12.170  -4.410  1.00 97.18           H  
ATOM   2627  CA  ILE A 170      10.526 -10.224  -3.633  1.00 97.18           C  
ATOM   2628  HA  ILE A 170      11.098 -10.036  -2.724  1.00 97.18           H  
ATOM   2629  C   ILE A 170       9.394  -9.185  -3.668  1.00 97.18           C  
ATOM   2630  CB  ILE A 170      11.492 -10.103  -4.832  1.00 97.18           C  
ATOM   2631  HB  ILE A 170      10.989 -10.490  -5.718  1.00 97.18           H  
ATOM   2632  O   ILE A 170       9.366  -8.262  -2.852  1.00 97.18           O  
ATOM   2633  CG1 ILE A 170      12.764 -10.945  -4.567  1.00 97.18           C  
ATOM   2634 HG12 ILE A 170      13.441 -10.388  -3.920  1.00 97.18           H  
ATOM   2635 HG13 ILE A 170      12.509 -11.871  -4.052  1.00 97.18           H  
ATOM   2636  CG2 ILE A 170      11.883  -8.638  -5.105  1.00 97.18           C  
ATOM   2637 HG21 ILE A 170      12.593  -8.586  -5.931  1.00 97.18           H  
ATOM   2638 HG22 ILE A 170      12.343  -8.196  -4.221  1.00 97.18           H  
ATOM   2639 HG23 ILE A 170      11.011  -8.049  -5.391  1.00 97.18           H  
ATOM   2640  CD1 ILE A 170      13.503 -11.340  -5.848  1.00 97.18           C  
ATOM   2641 HD11 ILE A 170      12.890 -12.047  -6.408  1.00 97.18           H  
ATOM   2642 HD12 ILE A 170      13.706 -10.470  -6.473  1.00 97.18           H  
ATOM   2643 HD13 ILE A 170      14.444 -11.825  -5.589  1.00 97.18           H  
ATOM   2644  N   LEU A 171       8.413  -9.354  -4.562  1.00 97.79           N  
ATOM   2645  H   LEU A 171       8.475 -10.136  -5.199  1.00 97.79           H  
ATOM   2646  CA  LEU A 171       7.299  -8.415  -4.711  1.00 97.79           C  
ATOM   2647  HA  LEU A 171       7.707  -7.423  -4.904  1.00 97.79           H  
ATOM   2648  C   LEU A 171       6.475  -8.283  -3.432  1.00 97.79           C  
ATOM   2649  CB  LEU A 171       6.383  -8.846  -5.872  1.00 97.79           C  
ATOM   2650  HB2 LEU A 171       5.428  -8.331  -5.771  1.00 97.79           H  
ATOM   2651  HB3 LEU A 171       6.187  -9.914  -5.787  1.00 97.79           H  
ATOM   2652  O   LEU A 171       6.079  -7.173  -3.087  1.00 97.79           O  
ATOM   2653  CG  LEU A 171       6.932  -8.538  -7.273  1.00 97.79           C  
ATOM   2654  HG  LEU A 171       7.897  -9.025  -7.417  1.00 97.79           H  
ATOM   2655  CD1 LEU A 171       5.941  -9.049  -8.321  1.00 97.79           C  
ATOM   2656 HD11 LEU A 171       6.352  -8.883  -9.317  1.00 97.79           H  
ATOM   2657 HD12 LEU A 171       4.989  -8.526  -8.233  1.00 97.79           H  
ATOM   2658 HD13 LEU A 171       5.786 -10.118  -8.177  1.00 97.79           H  
ATOM   2659  CD2 LEU A 171       7.092  -7.037  -7.495  1.00 97.79           C  
ATOM   2660 HD21 LEU A 171       7.875  -6.633  -6.854  1.00 97.79           H  
ATOM   2661 HD22 LEU A 171       7.391  -6.869  -8.530  1.00 97.79           H  
ATOM   2662 HD23 LEU A 171       6.150  -6.523  -7.301  1.00 97.79           H  
ATOM   2663  N   ALA A 172       6.224  -9.381  -2.717  1.00 97.53           N  
ATOM   2664  H   ALA A 172       6.573 -10.271  -3.044  1.00 97.53           H  
ATOM   2665  CA  ALA A 172       5.471  -9.341  -1.468  1.00 97.53           C  
ATOM   2666  HA  ALA A 172       4.453  -9.013  -1.677  1.00 97.53           H  
ATOM   2667  C   ALA A 172       6.088  -8.362  -0.465  1.00 97.53           C  
ATOM   2668  CB  ALA A 172       5.430 -10.745  -0.864  1.00 97.53           C  
ATOM   2669  HB1 ALA A 172       6.441 -11.068  -0.620  1.00 97.53           H  
ATOM   2670  HB2 ALA A 172       5.001 -11.449  -1.577  1.00 97.53           H  
ATOM   2671  HB3 ALA A 172       4.823 -10.740   0.042  1.00 97.53           H  
ATOM   2672  O   ALA A 172       5.365  -7.569   0.131  1.00 97.53           O  
ATOM   2673  N   GLN A 173       7.415  -8.389  -0.313  1.00 97.03           N  
ATOM   2674  H   GLN A 173       7.959  -9.009  -0.895  1.00 97.03           H  
ATOM   2675  CA  GLN A 173       8.128  -7.505   0.606  1.00 97.03           C  
ATOM   2676  HA  GLN A 173       7.683  -7.590   1.597  1.00 97.03           H  
ATOM   2677  C   GLN A 173       7.972  -6.044   0.179  1.00 97.03           C  
ATOM   2678  CB  GLN A 173       9.600  -7.931   0.707  1.00 97.03           C  
ATOM   2679  HB2 GLN A 173      10.143  -7.194   1.298  1.00 97.03           H  
ATOM   2680  HB3 GLN A 173      10.043  -7.976  -0.288  1.00 97.03           H  
ATOM   2681  O   GLN A 173       7.539  -5.234   0.990  1.00 97.03           O  
ATOM   2682  CG  GLN A 173       9.719  -9.298   1.393  1.00 97.03           C  
ATOM   2683  HG2 GLN A 173       9.076 -10.013   0.880  1.00 97.03           H  
ATOM   2684  HG3 GLN A 173       9.385  -9.213   2.427  1.00 97.03           H  
ATOM   2685  CD  GLN A 173      11.139  -9.839   1.383  1.00 97.03           C  
ATOM   2686  NE2 GLN A 173      11.484 -10.645   0.400  1.00 97.03           N  
ATOM   2687 HE21 GLN A 173      10.797 -10.908  -0.293  1.00 97.03           H  
ATOM   2688 HE22 GLN A 173      12.414 -11.036   0.358  1.00 97.03           H  
ATOM   2689  OE1 GLN A 173      11.933  -9.550   2.261  1.00 97.03           O  
ATOM   2690  N   ILE A 174       8.185  -5.730  -1.105  1.00 97.28           N  
ATOM   2691  H   ILE A 174       8.516  -6.460  -1.720  1.00 97.28           H  
ATOM   2692  CA  ILE A 174       8.024  -4.371  -1.654  1.00 97.28           C  
ATOM   2693  HA  ILE A 174       8.697  -3.699  -1.122  1.00 97.28           H  
ATOM   2694  C   ILE A 174       6.598  -3.837  -1.442  1.00 97.28           C  
ATOM   2695  CB  ILE A 174       8.406  -4.356  -3.154  1.00 97.28           C  
ATOM   2696  HB  ILE A 174       7.814  -5.112  -3.670  1.00 97.28           H  
ATOM   2697  O   ILE A 174       6.411  -2.712  -0.981  1.00 97.28           O  
ATOM   2698  CG1 ILE A 174       9.903  -4.701  -3.330  1.00 97.28           C  
ATOM   2699 HG12 ILE A 174      10.503  -3.894  -2.910  1.00 97.28           H  
ATOM   2700 HG13 ILE A 174      10.140  -5.612  -2.781  1.00 97.28           H  
ATOM   2701  CG2 ILE A 174       8.092  -2.987  -3.789  1.00 97.28           C  
ATOM   2702 HG21 ILE A 174       8.620  -2.199  -3.252  1.00 97.28           H  
ATOM   2703 HG22 ILE A 174       8.386  -2.975  -4.839  1.00 97.28           H  
ATOM   2704 HG23 ILE A 174       7.022  -2.780  -3.757  1.00 97.28           H  
ATOM   2705  CD1 ILE A 174      10.324  -4.938  -4.786  1.00 97.28           C  
ATOM   2706 HD11 ILE A 174      11.347  -5.312  -4.809  1.00 97.28           H  
ATOM   2707 HD12 ILE A 174      10.286  -4.012  -5.360  1.00 97.28           H  
ATOM   2708 HD13 ILE A 174       9.671  -5.681  -5.244  1.00 97.28           H  
ATOM   2709  N   TRP A 175       5.576  -4.640  -1.745  1.00 97.24           N  
ATOM   2710  H   TRP A 175       5.778  -5.549  -2.135  1.00 97.24           H  
ATOM   2711  CA  TRP A 175       4.177  -4.240  -1.568  1.00 97.24           C  
ATOM   2712  HA  TRP A 175       4.016  -3.284  -2.067  1.00 97.24           H  
ATOM   2713  C   TRP A 175       3.800  -4.032  -0.101  1.00 97.24           C  
ATOM   2714  CB  TRP A 175       3.267  -5.288  -2.212  1.00 97.24           C  
ATOM   2715  HB2 TRP A 175       3.630  -6.288  -1.971  1.00 97.24           H  
ATOM   2716  HB3 TRP A 175       2.263  -5.182  -1.802  1.00 97.24           H  
ATOM   2717  O   TRP A 175       3.012  -3.141   0.211  1.00 97.24           O  
ATOM   2718  CG  TRP A 175       3.130  -5.145  -3.686  1.00 97.24           C  
ATOM   2719  CD1 TRP A 175       3.629  -5.975  -4.627  1.00 97.24           C  
ATOM   2720  HD1 TRP A 175       4.194  -6.873  -4.421  1.00 97.24           H  
ATOM   2721  CD2 TRP A 175       2.436  -4.089  -4.407  1.00 97.24           C  
ATOM   2722  CE2 TRP A 175       2.551  -4.363  -5.800  1.00 97.24           C  
ATOM   2723  CE3 TRP A 175       1.722  -2.935  -4.026  1.00 97.24           C  
ATOM   2724  HE3 TRP A 175       1.620  -2.693  -2.978  1.00 97.24           H  
ATOM   2725  NE1 TRP A 175       3.324  -5.495  -5.881  1.00 97.24           N  
ATOM   2726  HE1 TRP A 175       3.628  -5.928  -6.741  1.00 97.24           H  
ATOM   2727  CH2 TRP A 175       1.263  -2.418  -6.367  1.00 97.24           C  
ATOM   2728  HH2 TRP A 175       0.810  -1.792  -7.121  1.00 97.24           H  
ATOM   2729  CZ2 TRP A 175       1.955  -3.563  -6.771  1.00 97.24           C  
ATOM   2730  HZ2 TRP A 175       2.038  -3.829  -7.815  1.00 97.24           H  
ATOM   2731  CZ3 TRP A 175       1.160  -2.093  -5.003  1.00 97.24           C  
ATOM   2732  HZ3 TRP A 175       0.640  -1.194  -4.709  1.00 97.24           H  
ATOM   2733  N   ILE A 176       4.365  -4.832   0.806  1.00 95.79           N  
ATOM   2734  H   ILE A 176       5.008  -5.541   0.485  1.00 95.79           H  
ATOM   2735  CA  ILE A 176       4.144  -4.696   2.248  1.00 95.79           C  
ATOM   2736  HA  ILE A 176       3.070  -4.683   2.430  1.00 95.79           H  
ATOM   2737  C   ILE A 176       4.680  -3.353   2.774  1.00 95.79           C  
ATOM   2738  CB  ILE A 176       4.742  -5.924   2.973  1.00 95.79           C  
ATOM   2739  HB  ILE A 176       5.712  -6.149   2.529  1.00 95.79           H  
ATOM   2740  O   ILE A 176       4.020  -2.764   3.635  1.00 95.79           O  
ATOM   2741  CG1 ILE A 176       3.826  -7.153   2.798  1.00 95.79           C  
ATOM   2742 HG12 ILE A 176       2.937  -7.046   3.419  1.00 95.79           H  
ATOM   2743 HG13 ILE A 176       3.490  -7.211   1.763  1.00 95.79           H  
ATOM   2744  CG2 ILE A 176       4.975  -5.672   4.465  1.00 95.79           C  
ATOM   2745 HG21 ILE A 176       5.272  -6.588   4.975  1.00 95.79           H  
ATOM   2746 HG22 ILE A 176       5.813  -4.981   4.553  1.00 95.79           H  
ATOM   2747 HG23 ILE A 176       4.086  -5.245   4.929  1.00 95.79           H  
ATOM   2748  CD1 ILE A 176       4.532  -8.473   3.140  1.00 95.79           C  
ATOM   2749 HD11 ILE A 176       3.941  -9.298   2.743  1.00 95.79           H  
ATOM   2750 HD12 ILE A 176       4.636  -8.592   4.218  1.00 95.79           H  
ATOM   2751 HD13 ILE A 176       5.519  -8.507   2.677  1.00 95.79           H  
ATOM   2752  N   LEU A 177       5.801  -2.847   2.236  1.00 95.91           N  
ATOM   2753  H   LEU A 177       6.299  -3.397   1.551  1.00 95.91           H  
ATOM   2754  CA  LEU A 177       6.376  -1.549   2.629  1.00 95.91           C  
ATOM   2755  HA  LEU A 177       6.594  -1.564   3.697  1.00 95.91           H  
ATOM   2756  C   LEU A 177       5.392  -0.392   2.389  1.00 95.91           C  
ATOM   2757  CB  LEU A 177       7.690  -1.270   1.862  1.00 95.91           C  
ATOM   2758  HB2 LEU A 177       7.470  -1.215   0.796  1.00 95.91           H  
ATOM   2759  HB3 LEU A 177       8.050  -0.286   2.165  1.00 95.91           H  
ATOM   2760  O   LEU A 177       5.241   0.484   3.243  1.00 95.91           O  
ATOM   2761  CG  LEU A 177       8.840  -2.271   2.070  1.00 95.91           C  
ATOM   2762  HG  LEU A 177       8.524  -3.253   1.715  1.00 95.91           H  
ATOM   2763  CD1 LEU A 177      10.057  -1.869   1.242  1.00 95.91           C  
ATOM   2764 HD11 LEU A 177      10.440  -0.909   1.587  1.00 95.91           H  
ATOM   2765 HD12 LEU A 177      10.844  -2.616   1.352  1.00 95.91           H  
ATOM   2766 HD13 LEU A 177       9.781  -1.799   0.190  1.00 95.91           H  
ATOM   2767  CD2 LEU A 177       9.245  -2.409   3.531  1.00 95.91           C  
ATOM   2768 HD21 LEU A 177      10.146  -3.016   3.618  1.00 95.91           H  
ATOM   2769 HD22 LEU A 177       9.438  -1.428   3.966  1.00 95.91           H  
ATOM   2770 HD23 LEU A 177       8.446  -2.901   4.086  1.00 95.91           H  
ATOM   2771  N   LEU A 178       4.666  -0.405   1.262  1.00 95.43           N  
ATOM   2772  H   LEU A 178       4.821  -1.165   0.615  1.00 95.43           H  
ATOM   2773  CA  LEU A 178       3.761   0.686   0.869  1.00 95.43           C  
ATOM   2774  HA  LEU A 178       4.364   1.585   0.743  1.00 95.43           H  
ATOM   2775  C   LEU A 178       2.698   1.004   1.936  1.00 95.43           C  
ATOM   2776  CB  LEU A 178       3.102   0.336  -0.482  1.00 95.43           C  
ATOM   2777  HB2 LEU A 178       2.544  -0.594  -0.367  1.00 95.43           H  
ATOM   2778  HB3 LEU A 178       3.889   0.171  -1.217  1.00 95.43           H  
ATOM   2779  O   LEU A 178       2.322   2.161   2.105  1.00 95.43           O  
ATOM   2780  CG  LEU A 178       2.137   1.413  -1.022  1.00 95.43           C  
ATOM   2781  HG  LEU A 178       1.315   1.555  -0.320  1.00 95.43           H  
ATOM   2782  CD1 LEU A 178       2.839   2.751  -1.258  1.00 95.43           C  
ATOM   2783 HD11 LEU A 178       3.142   3.191  -0.308  1.00 95.43           H  
ATOM   2784 HD12 LEU A 178       2.158   3.440  -1.756  1.00 95.43           H  
ATOM   2785 HD13 LEU A 178       3.716   2.603  -1.888  1.00 95.43           H  
ATOM   2786  CD2 LEU A 178       1.533   0.988  -2.359  1.00 95.43           C  
ATOM   2787 HD21 LEU A 178       0.691   1.636  -2.604  1.00 95.43           H  
ATOM   2788 HD22 LEU A 178       2.286   1.075  -3.142  1.00 95.43           H  
ATOM   2789 HD23 LEU A 178       1.193  -0.046  -2.311  1.00 95.43           H  
ATOM   2790  N   ALA A 179       2.235  -0.002   2.682  1.00 90.61           N  
ATOM   2791  H   ALA A 179       2.633  -0.919   2.533  1.00 90.61           H  
ATOM   2792  CA  ALA A 179       1.156   0.150   3.658  1.00 90.61           C  
ATOM   2793  HA  ALA A 179       0.271   0.534   3.151  1.00 90.61           H  
ATOM   2794  C   ALA A 179       1.483   1.129   4.803  1.00 90.61           C  
ATOM   2795  CB  ALA A 179       0.844  -1.245   4.205  1.00 90.61           C  
ATOM   2796  HB1 ALA A 179       0.482  -1.882   3.399  1.00 90.61           H  
ATOM   2797  HB2 ALA A 179       1.754  -1.678   4.622  1.00 90.61           H  
ATOM   2798  HB3 ALA A 179       0.075  -1.174   4.975  1.00 90.61           H  
ATOM   2799  O   ALA A 179       0.577   1.765   5.346  1.00 90.61           O  
ATOM   2800  N   LYS A 180       2.760   1.236   5.197  1.00 89.76           N  
ATOM   2801  H   LYS A 180       3.455   0.711   4.685  1.00 89.76           H  
ATOM   2802  CA  LYS A 180       3.202   2.086   6.320  1.00 89.76           C  
ATOM   2803  HA  LYS A 180       2.374   2.717   6.644  1.00 89.76           H  
ATOM   2804  C   LYS A 180       4.295   3.091   5.942  1.00 89.76           C  
ATOM   2805  CB  LYS A 180       3.597   1.215   7.527  1.00 89.76           C  
ATOM   2806  HB2 LYS A 180       4.129   1.827   8.256  1.00 89.76           H  
ATOM   2807  HB3 LYS A 180       4.289   0.446   7.183  1.00 89.76           H  
ATOM   2808  O   LYS A 180       4.524   4.005   6.725  1.00 89.76           O  
ATOM   2809  CG  LYS A 180       2.410   0.532   8.245  1.00 89.76           C  
ATOM   2810  HG2 LYS A 180       2.814  -0.321   8.791  1.00 89.76           H  
ATOM   2811  HG3 LYS A 180       1.699   0.147   7.514  1.00 89.76           H  
ATOM   2812  CD  LYS A 180       1.676   1.424   9.270  1.00 89.76           C  
ATOM   2813  HD2 LYS A 180       2.420   1.790   9.977  1.00 89.76           H  
ATOM   2814  HD3 LYS A 180       1.223   2.276   8.762  1.00 89.76           H  
ATOM   2815  CE  LYS A 180       0.600   0.630  10.049  1.00 89.76           C  
ATOM   2816  HE2 LYS A 180      -0.214   0.381   9.368  1.00 89.76           H  
ATOM   2817  HE3 LYS A 180       1.058  -0.299  10.389  1.00 89.76           H  
ATOM   2818  NZ  LYS A 180       0.056   1.349  11.242  1.00 89.76           N  
ATOM   2819  HZ1 LYS A 180      -0.444   2.190  10.993  1.00 89.76           H  
ATOM   2820  HZ2 LYS A 180      -0.560   0.778  11.804  1.00 89.76           H  
ATOM   2821  HZ3 LYS A 180       0.799   1.621  11.870  1.00 89.76           H  
ATOM   2822  N   ALA A 181       4.880   2.999   4.742  1.00 91.05           N  
ATOM   2823  H   ALA A 181       4.696   2.183   4.175  1.00 91.05           H  
ATOM   2824  CA  ALA A 181       5.934   3.904   4.268  1.00 91.05           C  
ATOM   2825  HA  ALA A 181       6.841   3.716   4.842  1.00 91.05           H  
ATOM   2826  C   ALA A 181       5.596   5.397   4.440  1.00 91.05           C  
ATOM   2827  CB  ALA A 181       6.216   3.591   2.789  1.00 91.05           C  
ATOM   2828  HB1 ALA A 181       6.600   2.577   2.686  1.00 91.05           H  
ATOM   2829  HB2 ALA A 181       6.973   4.277   2.410  1.00 91.05           H  
ATOM   2830  HB3 ALA A 181       5.307   3.700   2.197  1.00 91.05           H  
ATOM   2831  O   ALA A 181       6.469   6.184   4.780  1.00 91.05           O  
ATOM   2832  N   VAL A 182       4.332   5.782   4.232  1.00 89.77           N  
ATOM   2833  H   VAL A 182       3.677   5.076   3.928  1.00 89.77           H  
ATOM   2834  CA  VAL A 182       3.884   7.188   4.298  1.00 89.77           C  
ATOM   2835  HA  VAL A 182       4.748   7.847   4.208  1.00 89.77           H  
ATOM   2836  C   VAL A 182       3.196   7.528   5.619  1.00 89.77           C  
ATOM   2837  CB  VAL A 182       2.921   7.497   3.134  1.00 89.77           C  
ATOM   2838  HB  VAL A 182       1.963   7.015   3.333  1.00 89.77           H  
ATOM   2839  O   VAL A 182       3.203   8.673   6.050  1.00 89.77           O  
ATOM   2840  CG1 VAL A 182       2.668   9.001   2.972  1.00 89.77           C  
ATOM   2841 HG11 VAL A 182       2.043   9.191   2.099  1.00 89.77           H  
ATOM   2842 HG12 VAL A 182       3.612   9.534   2.866  1.00 89.77           H  
ATOM   2843 HG13 VAL A 182       2.143   9.395   3.842  1.00 89.77           H  
ATOM   2844  CG2 VAL A 182       3.445   6.927   1.809  1.00 89.77           C  
ATOM   2845 HG21 VAL A 182       2.808   7.265   0.991  1.00 89.77           H  
ATOM   2846 HG22 VAL A 182       3.389   5.839   1.822  1.00 89.77           H  
ATOM   2847 HG23 VAL A 182       4.486   7.218   1.665  1.00 89.77           H  
ATOM   2848  N   THR A 183       2.538   6.547   6.234  1.00 85.60           N  
ATOM   2849  H   THR A 183       2.662   5.598   5.911  1.00 85.60           H  
ATOM   2850  CA  THR A 183       1.544   6.794   7.289  1.00 85.60           C  
ATOM   2851  HA  THR A 183       1.194   7.824   7.219  1.00 85.60           H  
ATOM   2852  C   THR A 183       2.088   6.635   8.700  1.00 85.60           C  
ATOM   2853  CB  THR A 183       0.330   5.871   7.112  1.00 85.60           C  
ATOM   2854  HB  THR A 183      -0.352   6.006   7.952  1.00 85.60           H  
ATOM   2855  O   THR A 183       1.531   7.237   9.613  1.00 85.60           O  
ATOM   2856  CG2 THR A 183      -0.431   6.169   5.822  1.00 85.60           C  
ATOM   2857 HG21 THR A 183      -1.335   5.561   5.774  1.00 85.60           H  
ATOM   2858 HG22 THR A 183      -0.715   7.221   5.811  1.00 85.60           H  
ATOM   2859 HG23 THR A 183       0.190   5.962   4.951  1.00 85.60           H  
ATOM   2860  OG1 THR A 183       0.726   4.516   7.049  1.00 85.60           O  
ATOM   2861  HG1 THR A 183       0.231   4.083   6.349  1.00 85.60           H  
ATOM   2862  N   ALA A 184       3.106   5.790   8.881  1.00 85.66           N  
ATOM   2863  H   ALA A 184       3.500   5.342   8.066  1.00 85.66           H  
ATOM   2864  CA  ALA A 184       3.799   5.582  10.150  1.00 85.66           C  
ATOM   2865  HA  ALA A 184       4.044   6.549  10.588  1.00 85.66           H  
ATOM   2866  C   ALA A 184       5.111   4.806   9.894  1.00 85.66           C  
ATOM   2867  CB  ALA A 184       2.870   4.840  11.126  1.00 85.66           C  
ATOM   2868  HB1 ALA A 184       3.405   4.668  12.060  1.00 85.66           H  
ATOM   2869  HB2 ALA A 184       1.993   5.445  11.354  1.00 85.66           H  
ATOM   2870  HB3 ALA A 184       2.557   3.886  10.702  1.00 85.66           H  
ATOM   2871  O   ALA A 184       5.192   3.614  10.217  1.00 85.66           O  
ATOM   2872  N   PRO A 185       6.124   5.435   9.265  1.00 85.62           N  
ATOM   2873  CA  PRO A 185       7.380   4.763   8.926  1.00 85.62           C  
ATOM   2874  HA  PRO A 185       7.176   3.905   8.285  1.00 85.62           H  
ATOM   2875  C   PRO A 185       8.135   4.264  10.168  1.00 85.62           C  
ATOM   2876  CB  PRO A 185       8.187   5.792   8.126  1.00 85.62           C  
ATOM   2877  HB2 PRO A 185       7.983   5.660   7.063  1.00 85.62           H  
ATOM   2878  HB3 PRO A 185       9.257   5.714   8.316  1.00 85.62           H  
ATOM   2879  O   PRO A 185       8.708   3.176  10.131  1.00 85.62           O  
ATOM   2880  CG  PRO A 185       7.627   7.140   8.580  1.00 85.62           C  
ATOM   2881  HG2 PRO A 185       8.111   7.447   9.507  1.00 85.62           H  
ATOM   2882  HG3 PRO A 185       7.747   7.906   7.814  1.00 85.62           H  
ATOM   2883  CD  PRO A 185       6.156   6.831   8.846  1.00 85.62           C  
ATOM   2884  HD2 PRO A 185       5.771   7.499   9.617  1.00 85.62           H  
ATOM   2885  HD3 PRO A 185       5.584   6.950   7.926  1.00 85.62           H  
ATOM   2886  N   ASP A 186       8.059   4.994  11.284  1.00 84.03           N  
ATOM   2887  H   ASP A 186       7.633   5.908  11.225  1.00 84.03           H  
ATOM   2888  CA  ASP A 186       8.788   4.684  12.523  1.00 84.03           C  
ATOM   2889  HA  ASP A 186       9.845   4.562  12.287  1.00 84.03           H  
ATOM   2890  C   ASP A 186       8.323   3.377  13.193  1.00 84.03           C  
ATOM   2891  CB  ASP A 186       8.648   5.872  13.495  1.00 84.03           C  
ATOM   2892  HB2 ASP A 186       7.589   6.077  13.655  1.00 84.03           H  
ATOM   2893  HB3 ASP A 186       9.081   5.587  14.454  1.00 84.03           H  
ATOM   2894  O   ASP A 186       9.112   2.682  13.832  1.00 84.03           O  
ATOM   2895  CG  ASP A 186       9.354   7.155  13.024  1.00 84.03           C  
ATOM   2896  OD1 ASP A 186      10.240   7.064  12.146  1.00 84.03           O  
ATOM   2897  OD2 ASP A 186       9.026   8.234  13.563  1.00 84.03           O  
ATOM   2898  N   THR A 187       7.054   2.993  13.009  1.00 84.90           N  
ATOM   2899  H   THR A 187       6.461   3.593  12.453  1.00 84.90           H  
ATOM   2900  CA  THR A 187       6.470   1.750  13.553  1.00 84.90           C  
ATOM   2901  HA  THR A 187       7.182   1.310  14.251  1.00 84.90           H  
ATOM   2902  C   THR A 187       6.235   0.680  12.480  1.00 84.90           C  
ATOM   2903  CB  THR A 187       5.191   2.029  14.357  1.00 84.90           C  
ATOM   2904  HB  THR A 187       4.788   1.086  14.726  1.00 84.90           H  
ATOM   2905  O   THR A 187       5.634  -0.368  12.742  1.00 84.90           O  
ATOM   2906  CG2 THR A 187       5.449   2.941  15.554  1.00 84.90           C  
ATOM   2907 HG21 THR A 187       5.774   3.930  15.230  1.00 84.90           H  
ATOM   2908 HG22 THR A 187       4.537   3.047  16.141  1.00 84.90           H  
ATOM   2909 HG23 THR A 187       6.223   2.507  16.187  1.00 84.90           H  
ATOM   2910  OG1 THR A 187       4.214   2.668  13.570  1.00 84.90           O  
ATOM   2911  HG1 THR A 187       4.132   3.549  13.943  1.00 84.90           H  
ATOM   2912  N   ALA A 188       6.715   0.908  11.252  1.00 88.41           N  
ATOM   2913  H   ALA A 188       7.211   1.773  11.086  1.00 88.41           H  
ATOM   2914  CA  ALA A 188       6.425   0.052  10.107  1.00 88.41           C  
ATOM   2915  HA  ALA A 188       5.343  -0.045  10.026  1.00 88.41           H  
ATOM   2916  C   ALA A 188       7.009  -1.364  10.259  1.00 88.41           C  
ATOM   2917  CB  ALA A 188       6.931   0.748   8.840  1.00 88.41           C  
ATOM   2918  HB1 ALA A 188       8.018   0.825   8.859  1.00 88.41           H  
ATOM   2919  HB2 ALA A 188       6.506   1.749   8.769  1.00 88.41           H  
ATOM   2920  HB3 ALA A 188       6.631   0.176   7.962  1.00 88.41           H  
ATOM   2921  O   ALA A 188       6.298  -2.344  10.007  1.00 88.41           O  
ATOM   2922  N   ALA A 189       8.253  -1.483  10.737  1.00 89.75           N  
ATOM   2923  H   ALA A 189       8.743  -0.626  10.954  1.00 89.75           H  
ATOM   2924  CA  ALA A 189       9.041  -2.722  10.727  1.00 89.75           C  
ATOM   2925  HA  ALA A 189       9.227  -2.999   9.689  1.00 89.75           H  
ATOM   2926  C   ALA A 189       8.355  -3.924  11.411  1.00 89.75           C  
ATOM   2927  CB  ALA A 189      10.391  -2.416  11.389  1.00 89.75           C  
ATOM   2928  HB1 ALA A 189      11.022  -3.304  11.360  1.00 89.75           H  
ATOM   2929  HB2 ALA A 189      10.894  -1.613  10.850  1.00 89.75           H  
ATOM   2930  HB3 ALA A 189      10.244  -2.115  12.427  1.00 89.75           H  
ATOM   2931  O   ALA A 189       8.395  -5.051  10.898  1.00 89.75           O  
ATOM   2932  N   ASP A 190       7.671  -3.698  12.536  1.00 90.12           N  
ATOM   2933  H   ASP A 190       7.717  -2.778  12.950  1.00 90.12           H  
ATOM   2934  CA  ASP A 190       6.946  -4.754  13.255  1.00 90.12           C  
ATOM   2935  HA  ASP A 190       7.616  -5.591  13.450  1.00 90.12           H  
ATOM   2936  C   ASP A 190       5.763  -5.277  12.433  1.00 90.12           C  
ATOM   2937  CB  ASP A 190       6.421  -4.212  14.593  1.00 90.12           C  
ATOM   2938  HB2 ASP A 190       5.919  -3.259  14.426  1.00 90.12           H  
ATOM   2939  HB3 ASP A 190       5.680  -4.913  14.978  1.00 90.12           H  
ATOM   2940  O   ASP A 190       5.538  -6.485  12.311  1.00 90.12           O  
ATOM   2941  CG  ASP A 190       7.492  -4.048  15.672  1.00 90.12           C  
ATOM   2942  OD1 ASP A 190       8.615  -4.562  15.473  1.00 90.12           O  
ATOM   2943  OD2 ASP A 190       7.126  -3.466  16.713  1.00 90.12           O  
ATOM   2944  N   SER A 191       5.005  -4.361  11.825  1.00 89.09           N  
ATOM   2945  H   SER A 191       5.297  -3.397  11.895  1.00 89.09           H  
ATOM   2946  CA  SER A 191       3.854  -4.711  10.993  1.00 89.09           C  
ATOM   2947  HA  SER A 191       3.232  -5.404  11.560  1.00 89.09           H  
ATOM   2948  C   SER A 191       4.269  -5.432   9.708  1.00 89.09           C  
ATOM   2949  CB  SER A 191       3.016  -3.462  10.702  1.00 89.09           C  
ATOM   2950  HB2 SER A 191       2.032  -3.777  10.355  1.00 89.09           H  
ATOM   2951  HB3 SER A 191       2.887  -2.893  11.622  1.00 89.09           H  
ATOM   2952  O   SER A 191       3.601  -6.377   9.281  1.00 89.09           O  
ATOM   2953  OG  SER A 191       3.586  -2.629   9.713  1.00 89.09           O  
ATOM   2954  HG  SER A 191       4.510  -2.461   9.912  1.00 89.09           H  
ATOM   2955  N   GLU A 192       5.398  -5.038   9.123  1.00 93.42           N  
ATOM   2956  H   GLU A 192       5.893  -4.250   9.517  1.00 93.42           H  
ATOM   2957  CA  GLU A 192       5.971  -5.658   7.932  1.00 93.42           C  
ATOM   2958  HA  GLU A 192       5.214  -5.712   7.149  1.00 93.42           H  
ATOM   2959  C   GLU A 192       6.442  -7.081   8.228  1.00 93.42           C  
ATOM   2960  CB  GLU A 192       7.138  -4.807   7.434  1.00 93.42           C  
ATOM   2961  HB2 GLU A 192       7.631  -5.323   6.611  1.00 93.42           H  
ATOM   2962  HB3 GLU A 192       7.848  -4.699   8.254  1.00 93.42           H  
ATOM   2963  O   GLU A 192       6.098  -8.011   7.496  1.00 93.42           O  
ATOM   2964  CG  GLU A 192       6.685  -3.420   6.949  1.00 93.42           C  
ATOM   2965  HG2 GLU A 192       6.008  -2.962   7.670  1.00 93.42           H  
ATOM   2966  HG3 GLU A 192       6.111  -3.521   6.028  1.00 93.42           H  
ATOM   2967  CD  GLU A 192       7.862  -2.481   6.708  1.00 93.42           C  
ATOM   2968  OE1 GLU A 192       7.609  -1.362   6.219  1.00 93.42           O  
ATOM   2969  OE2 GLU A 192       9.016  -2.860   6.998  1.00 93.42           O  
ATOM   2970  N   THR A 193       7.127  -7.276   9.360  1.00 93.54           N  
ATOM   2971  H   THR A 193       7.391  -6.463   9.898  1.00 93.54           H  
ATOM   2972  CA  THR A 193       7.577  -8.598   9.813  1.00 93.54           C  
ATOM   2973  HA  THR A 193       8.201  -9.033   9.032  1.00 93.54           H  
ATOM   2974  C   THR A 193       6.395  -9.543  10.036  1.00 93.54           C  
ATOM   2975  CB  THR A 193       8.427  -8.480  11.087  1.00 93.54           C  
ATOM   2976  HB  THR A 193       7.849  -8.012  11.884  1.00 93.54           H  
ATOM   2977  O   THR A 193       6.410 -10.673   9.545  1.00 93.54           O  
ATOM   2978  CG2 THR A 193       8.939  -9.840  11.564  1.00 93.54           C  
ATOM   2979 HG21 THR A 193       8.114 -10.422  11.976  1.00 93.54           H  
ATOM   2980 HG22 THR A 193       9.676  -9.691  12.353  1.00 93.54           H  
ATOM   2981 HG23 THR A 193       9.392 -10.384  10.736  1.00 93.54           H  
ATOM   2982  OG1 THR A 193       9.569  -7.699  10.821  1.00 93.54           O  
ATOM   2983  HG1 THR A 193       9.306  -6.777  10.862  1.00 93.54           H  
ATOM   2984  N   ARG A 194       5.324  -9.084  10.702  1.00 94.26           N  
ATOM   2985  H   ARG A 194       5.372  -8.156  11.096  1.00 94.26           H  
ATOM   2986  CA  ARG A 194       4.105  -9.893  10.896  1.00 94.26           C  
ATOM   2987  HA  ARG A 194       4.371 -10.819  11.404  1.00 94.26           H  
ATOM   2988  C   ARG A 194       3.472 -10.316   9.566  1.00 94.26           C  
ATOM   2989  CB  ARG A 194       3.084  -9.126  11.753  1.00 94.26           C  
ATOM   2990  HB2 ARG A 194       2.124  -9.638  11.681  1.00 94.26           H  
ATOM   2991  HB3 ARG A 194       2.962  -8.115  11.365  1.00 94.26           H  
ATOM   2992  O   ARG A 194       3.092 -11.476   9.400  1.00 94.26           O  
ATOM   2993  CG  ARG A 194       3.479  -9.071  13.238  1.00 94.26           C  
ATOM   2994  HG2 ARG A 194       4.378  -8.468  13.373  1.00 94.26           H  
ATOM   2995  HG3 ARG A 194       3.700 -10.083  13.577  1.00 94.26           H  
ATOM   2996  CD  ARG A 194       2.348  -8.517  14.120  1.00 94.26           C  
ATOM   2997  HD2 ARG A 194       1.448  -9.107  13.947  1.00 94.26           H  
ATOM   2998  HD3 ARG A 194       2.621  -8.666  15.165  1.00 94.26           H  
ATOM   2999  NE  ARG A 194       2.049  -7.089  13.866  1.00 94.26           N  
ATOM   3000  HE  ARG A 194       1.413  -6.884  13.109  1.00 94.26           H  
ATOM   3001  NH1 ARG A 194       3.280  -6.179  15.591  1.00 94.26           N  
ATOM   3002 HH11 ARG A 194       3.630  -5.374  16.090  1.00 94.26           H  
ATOM   3003 HH12 ARG A 194       3.607  -7.096  15.861  1.00 94.26           H  
ATOM   3004  NH2 ARG A 194       2.074  -4.842  14.291  1.00 94.26           N  
ATOM   3005 HH21 ARG A 194       1.335  -4.675  13.623  1.00 94.26           H  
ATOM   3006 HH22 ARG A 194       2.403  -4.076  14.861  1.00 94.26           H  
ATOM   3007  CZ  ARG A 194       2.471  -6.052  14.578  1.00 94.26           C  
ATOM   3008  N   ARG A 195       3.376  -9.395   8.601  1.00 94.49           N  
ATOM   3009  H   ARG A 195       3.735  -8.471   8.799  1.00 94.49           H  
ATOM   3010  CA  ARG A 195       2.821  -9.681   7.266  1.00 94.49           C  
ATOM   3011  HA  ARG A 195       1.857 -10.177   7.376  1.00 94.49           H  
ATOM   3012  C   ARG A 195       3.707 -10.655   6.486  1.00 94.49           C  
ATOM   3013  CB  ARG A 195       2.622  -8.373   6.491  1.00 94.49           C  
ATOM   3014  HB2 ARG A 195       3.560  -7.817   6.503  1.00 94.49           H  
ATOM   3015  HB3 ARG A 195       2.383  -8.607   5.453  1.00 94.49           H  
ATOM   3016  O   ARG A 195       3.180 -11.588   5.887  1.00 94.49           O  
ATOM   3017  CG  ARG A 195       1.492  -7.496   7.057  1.00 94.49           C  
ATOM   3018  HG2 ARG A 195       0.526  -7.939   6.813  1.00 94.49           H  
ATOM   3019  HG3 ARG A 195       1.579  -7.415   8.140  1.00 94.49           H  
ATOM   3020  CD  ARG A 195       1.597  -6.099   6.436  1.00 94.49           C  
ATOM   3021  HD2 ARG A 195       1.447  -6.169   5.359  1.00 94.49           H  
ATOM   3022  HD3 ARG A 195       2.607  -5.736   6.624  1.00 94.49           H  
ATOM   3023  NE  ARG A 195       0.626  -5.145   7.005  1.00 94.49           N  
ATOM   3024  HE  ARG A 195      -0.279  -5.506   7.273  1.00 94.49           H  
ATOM   3025  NH1 ARG A 195       1.898  -3.250   6.693  1.00 94.49           N  
ATOM   3026 HH11 ARG A 195       2.615  -3.774   6.211  1.00 94.49           H  
ATOM   3027 HH12 ARG A 195       2.090  -2.282   6.905  1.00 94.49           H  
ATOM   3028  NH2 ARG A 195      -0.085  -3.081   7.676  1.00 94.49           N  
ATOM   3029 HH21 ARG A 195      -0.965  -3.467   7.986  1.00 94.49           H  
ATOM   3030 HH22 ARG A 195       0.041  -2.079   7.648  1.00 94.49           H  
ATOM   3031  CZ  ARG A 195       0.819  -3.840   7.123  1.00 94.49           C  
ATOM   3032  N   TRP A 196       5.029 -10.501   6.539  1.00 95.58           N  
ATOM   3033  H   TRP A 196       5.405  -9.695   7.018  1.00 95.58           H  
ATOM   3034  CA  TRP A 196       5.970 -11.439   5.920  1.00 95.58           C  
ATOM   3035  HA  TRP A 196       5.786 -11.484   4.847  1.00 95.58           H  
ATOM   3036  C   TRP A 196       5.813 -12.866   6.467  1.00 95.58           C  
ATOM   3037  CB  TRP A 196       7.400 -10.938   6.140  1.00 95.58           C  
ATOM   3038  HB2 TRP A 196       7.562 -10.738   7.199  1.00 95.58           H  
ATOM   3039  HB3 TRP A 196       7.536 -10.001   5.599  1.00 95.58           H  
ATOM   3040  O   TRP A 196       5.699 -13.826   5.697  1.00 95.58           O  
ATOM   3041  CG  TRP A 196       8.432 -11.912   5.675  1.00 95.58           C  
ATOM   3042  CD1 TRP A 196       9.221 -12.671   6.469  1.00 95.58           C  
ATOM   3043  HD1 TRP A 196       9.225 -12.644   7.549  1.00 95.58           H  
ATOM   3044  CD2 TRP A 196       8.738 -12.306   4.304  1.00 95.58           C  
ATOM   3045  CE2 TRP A 196       9.768 -13.291   4.341  1.00 95.58           C  
ATOM   3046  CE3 TRP A 196       8.244 -11.937   3.034  1.00 95.58           C  
ATOM   3047  HE3 TRP A 196       7.465 -11.193   2.962  1.00 95.58           H  
ATOM   3048  NE1 TRP A 196       9.994 -13.503   5.682  1.00 95.58           N  
ATOM   3049  HE1 TRP A 196      10.650 -14.180   6.043  1.00 95.58           H  
ATOM   3050  CH2 TRP A 196       9.819 -13.447   1.930  1.00 95.58           C  
ATOM   3051  HH2 TRP A 196      10.241 -13.862   1.027  1.00 95.58           H  
ATOM   3052  CZ2 TRP A 196      10.324 -13.839   3.178  1.00 95.58           C  
ATOM   3053  HZ2 TRP A 196      11.138 -14.547   3.229  1.00 95.58           H  
ATOM   3054  CZ3 TRP A 196       8.769 -12.514   1.861  1.00 95.58           C  
ATOM   3055  HZ3 TRP A 196       8.385 -12.227   0.893  1.00 95.58           H  
ATOM   3056  N   ILE A 197       5.721 -13.008   7.794  1.00 95.99           N  
ATOM   3057  H   ILE A 197       5.851 -12.188   8.370  1.00 95.99           H  
ATOM   3058  CA  ILE A 197       5.504 -14.303   8.455  1.00 95.99           C  
ATOM   3059  HA  ILE A 197       6.299 -14.982   8.148  1.00 95.99           H  
ATOM   3060  C   ILE A 197       4.181 -14.931   7.990  1.00 95.99           C  
ATOM   3061  CB  ILE A 197       5.578 -14.144   9.991  1.00 95.99           C  
ATOM   3062  HB  ILE A 197       4.917 -13.331  10.290  1.00 95.99           H  
ATOM   3063  O   ILE A 197       4.172 -16.108   7.623  1.00 95.99           O  
ATOM   3064  CG1 ILE A 197       7.023 -13.799  10.425  1.00 95.99           C  
ATOM   3065 HG12 ILE A 197       7.427 -13.017   9.783  1.00 95.99           H  
ATOM   3066 HG13 ILE A 197       7.658 -14.677  10.304  1.00 95.99           H  
ATOM   3067  CG2 ILE A 197       5.115 -15.431  10.702  1.00 95.99           C  
ATOM   3068 HG21 ILE A 197       5.717 -16.278  10.376  1.00 95.99           H  
ATOM   3069 HG22 ILE A 197       5.202 -15.324  11.783  1.00 95.99           H  
ATOM   3070 HG23 ILE A 197       4.064 -15.628  10.489  1.00 95.99           H  
ATOM   3071  CD1 ILE A 197       7.129 -13.302  11.873  1.00 95.99           C  
ATOM   3072 HD11 ILE A 197       8.154 -12.987  12.069  1.00 95.99           H  
ATOM   3073 HD12 ILE A 197       6.875 -14.094  12.577  1.00 95.99           H  
ATOM   3074 HD13 ILE A 197       6.464 -12.452  12.025  1.00 95.99           H  
ATOM   3075  N   LYS A 198       3.088 -14.153   7.917  1.00 95.69           N  
ATOM   3076  H   LYS A 198       3.165 -13.205   8.257  1.00 95.69           H  
ATOM   3077  CA  LYS A 198       1.790 -14.612   7.380  1.00 95.69           C  
ATOM   3078  HA  LYS A 198       1.414 -15.412   8.019  1.00 95.69           H  
ATOM   3079  C   LYS A 198       1.952 -15.213   5.978  1.00 95.69           C  
ATOM   3080  CB  LYS A 198       0.772 -13.446   7.388  1.00 95.69           C  
ATOM   3081  HB2 LYS A 198       0.619 -13.115   8.415  1.00 95.69           H  
ATOM   3082  HB3 LYS A 198       1.202 -12.610   6.837  1.00 95.69           H  
ATOM   3083  O   LYS A 198       1.511 -16.337   5.742  1.00 95.69           O  
ATOM   3084  CG  LYS A 198      -0.602 -13.772   6.756  1.00 95.69           C  
ATOM   3085  HG2 LYS A 198      -0.456 -14.333   5.833  1.00 95.69           H  
ATOM   3086  HG3 LYS A 198      -1.182 -14.387   7.443  1.00 95.69           H  
ATOM   3087  CD  LYS A 198      -1.395 -12.497   6.389  1.00 95.69           C  
ATOM   3088  HD2 LYS A 198      -0.746 -11.857   5.791  1.00 95.69           H  
ATOM   3089  HD3 LYS A 198      -1.674 -11.959   7.295  1.00 95.69           H  
ATOM   3090  CE  LYS A 198      -2.655 -12.825   5.558  1.00 95.69           C  
ATOM   3091  HE2 LYS A 198      -3.445 -13.167   6.227  1.00 95.69           H  
ATOM   3092  HE3 LYS A 198      -2.398 -13.641   4.883  1.00 95.69           H  
ATOM   3093  NZ  LYS A 198      -3.133 -11.682   4.720  1.00 95.69           N  
ATOM   3094  HZ1 LYS A 198      -3.950 -11.875   4.159  1.00 95.69           H  
ATOM   3095  HZ2 LYS A 198      -3.298 -10.832   5.242  1.00 95.69           H  
ATOM   3096  HZ3 LYS A 198      -2.469 -11.455   3.994  1.00 95.69           H  
ATOM   3097  N   TYR A 199       2.586 -14.497   5.049  1.00 96.37           N  
ATOM   3098  H   TYR A 199       2.936 -13.582   5.295  1.00 96.37           H  
ATOM   3099  CA  TYR A 199       2.730 -14.969   3.665  1.00 96.37           C  
ATOM   3100  HA  TYR A 199       1.749 -15.288   3.313  1.00 96.37           H  
ATOM   3101  C   TYR A 199       3.640 -16.194   3.538  1.00 96.37           C  
ATOM   3102  CB  TYR A 199       3.207 -13.822   2.766  1.00 96.37           C  
ATOM   3103  HB2 TYR A 199       3.521 -14.233   1.807  1.00 96.37           H  
ATOM   3104  HB3 TYR A 199       4.072 -13.336   3.217  1.00 96.37           H  
ATOM   3105  O   TYR A 199       3.378 -17.067   2.703  1.00 96.37           O  
ATOM   3106  CG  TYR A 199       2.114 -12.813   2.490  1.00 96.37           C  
ATOM   3107  CD1 TYR A 199       0.979 -13.216   1.771  1.00 96.37           C  
ATOM   3108  HD1 TYR A 199       0.924 -14.229   1.400  1.00 96.37           H  
ATOM   3109  CD2 TYR A 199       2.206 -11.495   2.968  1.00 96.37           C  
ATOM   3110  HD2 TYR A 199       3.096 -11.184   3.495  1.00 96.37           H  
ATOM   3111  CE1 TYR A 199      -0.083 -12.321   1.563  1.00 96.37           C  
ATOM   3112  HE1 TYR A 199      -0.969 -12.625   1.027  1.00 96.37           H  
ATOM   3113  CE2 TYR A 199       1.148 -10.588   2.762  1.00 96.37           C  
ATOM   3114  HE2 TYR A 199       1.223  -9.578   3.137  1.00 96.37           H  
ATOM   3115  OH  TYR A 199      -1.065 -10.178   1.914  1.00 96.37           O  
ATOM   3116  HH  TYR A 199      -0.854  -9.259   2.095  1.00 96.37           H  
ATOM   3117  CZ  TYR A 199      -0.007 -11.010   2.070  1.00 96.37           C  
ATOM   3118  N   THR A 200       4.659 -16.292   4.393  1.00 96.39           N  
ATOM   3119  H   THR A 200       4.845 -15.511   5.006  1.00 96.39           H  
ATOM   3120  CA  THR A 200       5.549 -17.459   4.462  1.00 96.39           C  
ATOM   3121  HA  THR A 200       5.927 -17.680   3.464  1.00 96.39           H  
ATOM   3122  C   THR A 200       4.784 -18.691   4.957  1.00 96.39           C  
ATOM   3123  CB  THR A 200       6.755 -17.168   5.370  1.00 96.39           C  
ATOM   3124  HB  THR A 200       6.420 -17.028   6.398  1.00 96.39           H  
ATOM   3125  O   THR A 200       4.833 -19.749   4.334  1.00 96.39           O  
ATOM   3126  CG2 THR A 200       7.784 -18.297   5.327  1.00 96.39           C  
ATOM   3127 HG21 THR A 200       8.652 -18.018   5.924  1.00 96.39           H  
ATOM   3128 HG22 THR A 200       7.360 -19.216   5.733  1.00 96.39           H  
ATOM   3129 HG23 THR A 200       8.102 -18.467   4.298  1.00 96.39           H  
ATOM   3130  OG1 THR A 200       7.428 -16.005   4.951  1.00 96.39           O  
ATOM   3131  HG1 THR A 200       6.893 -15.229   5.135  1.00 96.39           H  
ATOM   3132  N   GLN A 201       3.987 -18.554   6.024  1.00 95.88           N  
ATOM   3133  H   GLN A 201       3.969 -17.662   6.498  1.00 95.88           H  
ATOM   3134  CA  GLN A 201       3.155 -19.639   6.566  1.00 95.88           C  
ATOM   3135  HA  GLN A 201       3.788 -20.493   6.808  1.00 95.88           H  
ATOM   3136  C   GLN A 201       2.093 -20.124   5.571  1.00 95.88           C  
ATOM   3137  CB  GLN A 201       2.455 -19.156   7.841  1.00 95.88           C  
ATOM   3138  HB2 GLN A 201       1.982 -18.194   7.646  1.00 95.88           H  
ATOM   3139  HB3 GLN A 201       1.676 -19.870   8.107  1.00 95.88           H  
ATOM   3140  O   GLN A 201       1.850 -21.324   5.448  1.00 95.88           O  
ATOM   3141  CG  GLN A 201       3.408 -19.029   9.037  1.00 95.88           C  
ATOM   3142  HG2 GLN A 201       3.801 -20.014   9.288  1.00 95.88           H  
ATOM   3143  HG3 GLN A 201       4.250 -18.385   8.784  1.00 95.88           H  
ATOM   3144  CD  GLN A 201       2.710 -18.452  10.266  1.00 95.88           C  
ATOM   3145  NE2 GLN A 201       3.402 -18.319  11.374  1.00 95.88           N  
ATOM   3146 HE21 GLN A 201       4.380 -18.567  11.418  1.00 95.88           H  
ATOM   3147 HE22 GLN A 201       2.904 -17.932  12.164  1.00 95.88           H  
ATOM   3148  OE1 GLN A 201       1.536 -18.117  10.262  1.00 95.88           O  
ATOM   3149  N   GLN A 202       1.496 -19.203   4.812  1.00 94.07           N  
ATOM   3150  H   GLN A 202       1.702 -18.232   4.998  1.00 94.07           H  
ATOM   3151  CA  GLN A 202       0.559 -19.523   3.730  1.00 94.07           C  
ATOM   3152  HA  GLN A 202      -0.159 -20.259   4.092  1.00 94.07           H  
ATOM   3153  C   GLN A 202       1.239 -20.138   2.496  1.00 94.07           C  
ATOM   3154  CB  GLN A 202      -0.199 -18.253   3.332  1.00 94.07           C  
ATOM   3155  HB2 GLN A 202       0.521 -17.474   3.083  1.00 94.07           H  
ATOM   3156  HB3 GLN A 202      -0.803 -18.462   2.448  1.00 94.07           H  
ATOM   3157  O   GLN A 202       0.560 -20.447   1.515  1.00 94.07           O  
ATOM   3158  CG  GLN A 202      -1.150 -17.752   4.424  1.00 94.07           C  
ATOM   3159  HG2 GLN A 202      -1.904 -18.516   4.612  1.00 94.07           H  
ATOM   3160  HG3 GLN A 202      -0.614 -17.575   5.357  1.00 94.07           H  
ATOM   3161  CD  GLN A 202      -1.851 -16.466   4.008  1.00 94.07           C  
ATOM   3162  NE2 GLN A 202      -2.815 -16.010   4.775  1.00 94.07           N  
ATOM   3163 HE21 GLN A 202      -3.078 -16.514   5.610  1.00 94.07           H  
ATOM   3164 HE22 GLN A 202      -3.380 -15.284   4.357  1.00 94.07           H  
ATOM   3165  OE1 GLN A 202      -1.593 -15.866   2.976  1.00 94.07           O  
ATOM   3166  N   ARG A 203       2.572 -20.293   2.516  1.00 94.21           N  
ATOM   3167  H   ARG A 203       3.064 -20.024   3.356  1.00 94.21           H  
ATOM   3168  CA  ARG A 203       3.395 -20.795   1.407  1.00 94.21           C  
ATOM   3169  HA  ARG A 203       4.439 -20.671   1.694  1.00 94.21           H  
ATOM   3170  C   ARG A 203       3.235 -19.980   0.125  1.00 94.21           C  
ATOM   3171  CB  ARG A 203       3.144 -22.295   1.177  1.00 94.21           C  
ATOM   3172  HB2 ARG A 203       3.867 -22.657   0.446  1.00 94.21           H  
ATOM   3173  HB3 ARG A 203       2.146 -22.436   0.763  1.00 94.21           H  
ATOM   3174  O   ARG A 203       3.393 -20.518  -0.969  1.00 94.21           O  
ATOM   3175  CG  ARG A 203       3.281 -23.138   2.449  1.00 94.21           C  
ATOM   3176  HG2 ARG A 203       4.276 -23.001   2.872  1.00 94.21           H  
ATOM   3177  HG3 ARG A 203       2.531 -22.841   3.182  1.00 94.21           H  
ATOM   3178  CD  ARG A 203       3.068 -24.607   2.090  1.00 94.21           C  
ATOM   3179  HD2 ARG A 203       3.815 -24.891   1.349  1.00 94.21           H  
ATOM   3180  HD3 ARG A 203       2.075 -24.726   1.656  1.00 94.21           H  
ATOM   3181  NE  ARG A 203       3.191 -25.465   3.278  1.00 94.21           N  
ATOM   3182  HE  ARG A 203       3.188 -24.996   4.172  1.00 94.21           H  
ATOM   3183  NH1 ARG A 203       3.368 -27.465   2.165  1.00 94.21           N  
ATOM   3184 HH11 ARG A 203       3.541 -28.461   2.172  1.00 94.21           H  
ATOM   3185 HH12 ARG A 203       3.303 -26.970   1.287  1.00 94.21           H  
ATOM   3186  NH2 ARG A 203       3.491 -27.424   4.395  1.00 94.21           N  
ATOM   3187 HH21 ARG A 203       3.646 -28.422   4.386  1.00 94.21           H  
ATOM   3188 HH22 ARG A 203       3.516 -26.916   5.267  1.00 94.21           H  
ATOM   3189  CZ  ARG A 203       3.347 -26.776   3.273  1.00 94.21           C  
ATOM   3190  N   ARG A 204       2.867 -18.698   0.242  1.00 93.65           N  
ATOM   3191  H   ARG A 204       2.807 -18.328   1.180  1.00 93.65           H  
ATOM   3192  CA  ARG A 204       2.754 -17.763  -0.892  1.00 93.65           C  
ATOM   3193  HA  ARG A 204       2.411 -18.297  -1.778  1.00 93.65           H  
ATOM   3194  C   ARG A 204       4.110 -17.200  -1.303  1.00 93.65           C  
ATOM   3195  CB  ARG A 204       1.749 -16.640  -0.588  1.00 93.65           C  
ATOM   3196  HB2 ARG A 204       1.760 -15.933  -1.418  1.00 93.65           H  
ATOM   3197  HB3 ARG A 204       2.053 -16.111   0.315  1.00 93.65           H  
ATOM   3198  O   ARG A 204       4.262 -16.833  -2.461  1.00 93.65           O  
ATOM   3199  CG  ARG A 204       0.324 -17.189  -0.412  1.00 93.65           C  
ATOM   3200  HG2 ARG A 204       0.289 -17.777   0.505  1.00 93.65           H  
ATOM   3201  HG3 ARG A 204       0.079 -17.849  -1.244  1.00 93.65           H  
ATOM   3202  CD  ARG A 204      -0.744 -16.090  -0.321  1.00 93.65           C  
ATOM   3203  HD2 ARG A 204      -0.463 -15.354   0.432  1.00 93.65           H  
ATOM   3204  HD3 ARG A 204      -1.674 -16.551   0.011  1.00 93.65           H  
ATOM   3205  NE  ARG A 204      -0.977 -15.437  -1.621  1.00 93.65           N  
ATOM   3206  HE  ARG A 204      -0.414 -15.738  -2.404  1.00 93.65           H  
ATOM   3207  NH1 ARG A 204      -2.635 -13.954  -0.974  1.00 93.65           N  
ATOM   3208 HH11 ARG A 204      -3.348 -13.287  -1.234  1.00 93.65           H  
ATOM   3209 HH12 ARG A 204      -2.445 -14.038   0.014  1.00 93.65           H  
ATOM   3210  NH2 ARG A 204      -2.268 -14.340  -3.119  1.00 93.65           N  
ATOM   3211 HH21 ARG A 204      -2.995 -13.661  -3.293  1.00 93.65           H  
ATOM   3212 HH22 ARG A 204      -1.732 -14.688  -3.902  1.00 93.65           H  
ATOM   3213  CZ  ARG A 204      -1.945 -14.580  -1.886  1.00 93.65           C  
ATOM   3214  N   VAL A 205       5.057 -17.188  -0.369  1.00 96.15           N  
ATOM   3215  H   VAL A 205       4.825 -17.551   0.545  1.00 96.15           H  
ATOM   3216  CA  VAL A 205       6.446 -16.755  -0.543  1.00 96.15           C  
ATOM   3217  HA  VAL A 205       6.687 -16.718  -1.605  1.00 96.15           H  
ATOM   3218  C   VAL A 205       7.388 -17.764   0.108  1.00 96.15           C  
ATOM   3219  CB  VAL A 205       6.677 -15.348   0.042  1.00 96.15           C  
ATOM   3220  HB  VAL A 205       7.701 -15.045  -0.179  1.00 96.15           H  
ATOM   3221  O   VAL A 205       6.960 -18.563   0.949  1.00 96.15           O  
ATOM   3222  CG1 VAL A 205       5.727 -14.328  -0.595  1.00 96.15           C  
ATOM   3223 HG11 VAL A 205       5.815 -14.365  -1.681  1.00 96.15           H  
ATOM   3224 HG12 VAL A 205       4.692 -14.518  -0.311  1.00 96.15           H  
ATOM   3225 HG13 VAL A 205       6.009 -13.331  -0.255  1.00 96.15           H  
ATOM   3226  CG2 VAL A 205       6.492 -15.290   1.561  1.00 96.15           C  
ATOM   3227 HG21 VAL A 205       7.254 -15.892   2.057  1.00 96.15           H  
ATOM   3228 HG22 VAL A 205       5.501 -15.661   1.822  1.00 96.15           H  
ATOM   3229 HG23 VAL A 205       6.599 -14.264   1.912  1.00 96.15           H  
ATOM   3230  N   VAL A 206       8.661 -17.715  -0.270  1.00 94.86           N  
ATOM   3231  H   VAL A 206       8.936 -17.027  -0.956  1.00 94.86           H  
ATOM   3232  CA  VAL A 206       9.723 -18.562   0.281  1.00 94.86           C  
ATOM   3233  HA  VAL A 206       9.277 -19.376   0.853  1.00 94.86           H  
ATOM   3234  C   VAL A 206      10.587 -17.734   1.226  1.00 94.86           C  
ATOM   3235  CB  VAL A 206      10.551 -19.202  -0.846  1.00 94.86           C  
ATOM   3236  HB  VAL A 206      10.970 -18.410  -1.466  1.00 94.86           H  
ATOM   3237  O   VAL A 206      11.080 -16.669   0.861  1.00 94.86           O  
ATOM   3238  CG1 VAL A 206      11.694 -20.067  -0.310  1.00 94.86           C  
ATOM   3239 HG11 VAL A 206      12.226 -20.533  -1.140  1.00 94.86           H  
ATOM   3240 HG12 VAL A 206      11.318 -20.849   0.349  1.00 94.86           H  
ATOM   3241 HG13 VAL A 206      12.417 -19.448   0.221  1.00 94.86           H  
ATOM   3242  CG2 VAL A 206       9.668 -20.090  -1.728  1.00 94.86           C  
ATOM   3243 HG21 VAL A 206       8.863 -19.500  -2.165  1.00 94.86           H  
ATOM   3244 HG22 VAL A 206       9.243 -20.903  -1.139  1.00 94.86           H  
ATOM   3245 HG23 VAL A 206      10.270 -20.511  -2.533  1.00 94.86           H  
ATOM   3246  N   GLY A 207      10.773 -18.244   2.447  1.00 92.42           N  
ATOM   3247  H   GLY A 207      10.350 -19.136   2.661  1.00 92.42           H  
ATOM   3248  CA  GLY A 207      11.510 -17.557   3.512  1.00 92.42           C  
ATOM   3249  HA2 GLY A 207      11.011 -16.617   3.745  1.00 92.42           H  
ATOM   3250  HA3 GLY A 207      11.494 -18.182   4.405  1.00 92.42           H  
ATOM   3251  C   GLY A 207      12.979 -17.269   3.179  1.00 92.42           C  
ATOM   3252  O   GLY A 207      13.532 -16.304   3.695  1.00 92.42           O  
ATOM   3253  N   GLU A 208      13.589 -18.071   2.303  1.00 92.74           N  
ATOM   3254  H   GLU A 208      13.076 -18.856   1.928  1.00 92.74           H  
ATOM   3255  CA  GLU A 208      14.992 -17.945   1.883  1.00 92.74           C  
ATOM   3256  HA  GLU A 208      15.634 -17.926   2.764  1.00 92.74           H  
ATOM   3257  C   GLU A 208      15.268 -16.649   1.105  1.00 92.74           C  
ATOM   3258  CB  GLU A 208      15.381 -19.162   1.025  1.00 92.74           C  
ATOM   3259  HB2 GLU A 208      14.724 -19.203   0.156  1.00 92.74           H  
ATOM   3260  HB3 GLU A 208      16.406 -19.033   0.678  1.00 92.74           H  
ATOM   3261  O   GLU A 208      16.346 -16.080   1.241  1.00 92.74           O  
ATOM   3262  CG  GLU A 208      15.290 -20.484   1.811  1.00 92.74           C  
ATOM   3263  HG2 GLU A 208      16.021 -20.456   2.620  1.00 92.74           H  
ATOM   3264  HG3 GLU A 208      14.300 -20.563   2.262  1.00 92.74           H  
ATOM   3265  CD  GLU A 208      15.520 -21.738   0.954  1.00 92.74           C  
ATOM   3266  OE1 GLU A 208      15.327 -22.838   1.521  1.00 92.74           O  
ATOM   3267  OE2 GLU A 208      15.816 -21.591  -0.250  1.00 92.74           O  
ATOM   3268  N   PHE A 209      14.280 -16.130   0.364  1.00 93.70           N  
ATOM   3269  H   PHE A 209      13.400 -16.625   0.331  1.00 93.70           H  
ATOM   3270  CA  PHE A 209      14.398 -14.895  -0.429  1.00 93.70           C  
ATOM   3271  HA  PHE A 209      15.444 -14.777  -0.710  1.00 93.70           H  
ATOM   3272  C   PHE A 209      14.034 -13.630   0.362  1.00 93.70           C  
ATOM   3273  CB  PHE A 209      13.582 -15.014  -1.724  1.00 93.70           C  
ATOM   3274  HB2 PHE A 209      13.721 -14.111  -2.318  1.00 93.70           H  
ATOM   3275  HB3 PHE A 209      12.527 -15.081  -1.459  1.00 93.70           H  
ATOM   3276  O   PHE A 209      13.600 -12.624  -0.209  1.00 93.70           O  
ATOM   3277  CG  PHE A 209      13.959 -16.192  -2.595  1.00 93.70           C  
ATOM   3278  CD1 PHE A 209      15.279 -16.333  -3.059  1.00 93.70           C  
ATOM   3279  HD1 PHE A 209      16.022 -15.587  -2.821  1.00 93.70           H  
ATOM   3280  CD2 PHE A 209      12.988 -17.143  -2.950  1.00 93.70           C  
ATOM   3281  HD2 PHE A 209      11.962 -16.997  -2.646  1.00 93.70           H  
ATOM   3282  CE1 PHE A 209      15.636 -17.452  -3.832  1.00 93.70           C  
ATOM   3283  HE1 PHE A 209      16.653 -17.570  -4.175  1.00 93.70           H  
ATOM   3284  CE2 PHE A 209      13.344 -18.265  -3.719  1.00 93.70           C  
ATOM   3285  HE2 PHE A 209      12.604 -19.006  -3.985  1.00 93.70           H  
ATOM   3286  CZ  PHE A 209      14.672 -18.422  -4.153  1.00 93.70           C  
ATOM   3287  HZ  PHE A 209      14.953 -19.284  -4.740  1.00 93.70           H  
ATOM   3288  N   ARG A 210      14.166 -13.665   1.691  1.00 94.93           N  
ATOM   3289  H   ARG A 210      14.559 -14.497   2.107  1.00 94.93           H  
ATOM   3290  CA  ARG A 210      13.964 -12.480   2.526  1.00 94.93           C  
ATOM   3291  HA  ARG A 210      13.013 -12.025   2.248  1.00 94.93           H  
ATOM   3292  C   ARG A 210      15.069 -11.459   2.267  1.00 94.93           C  
ATOM   3293  CB  ARG A 210      13.888 -12.878   3.997  1.00 94.93           C  
ATOM   3294  HB2 ARG A 210      13.130 -13.653   4.114  1.00 94.93           H  
ATOM   3295  HB3 ARG A 210      14.848 -13.269   4.333  1.00 94.93           H  
ATOM   3296  O   ARG A 210      16.249 -11.800   2.303  1.00 94.93           O  
ATOM   3297  CG  ARG A 210      13.498 -11.660   4.836  1.00 94.93           C  
ATOM   3298  HG2 ARG A 210      12.632 -11.167   4.395  1.00 94.93           H  
ATOM   3299  HG3 ARG A 210      14.331 -10.958   4.882  1.00 94.93           H  
ATOM   3300  CD  ARG A 210      13.140 -12.110   6.242  1.00 94.93           C  
ATOM   3301  HD2 ARG A 210      13.988 -12.646   6.670  1.00 94.93           H  
ATOM   3302  HD3 ARG A 210      12.305 -12.809   6.187  1.00 94.93           H  
ATOM   3303  NE  ARG A 210      12.768 -10.959   7.071  1.00 94.93           N  
ATOM   3304  HE  ARG A 210      12.957 -10.051   6.673  1.00 94.93           H  
ATOM   3305  NH1 ARG A 210      12.541 -12.121   9.012  1.00 94.93           N  
ATOM   3306 HH11 ARG A 210      12.423 -12.112  10.015  1.00 94.93           H  
ATOM   3307 HH12 ARG A 210      13.192 -12.767   8.590  1.00 94.93           H  
ATOM   3308  NH2 ARG A 210      11.938  -9.956   8.931  1.00 94.93           N  
ATOM   3309 HH21 ARG A 210      11.629  -9.975   9.892  1.00 94.93           H  
ATOM   3310 HH22 ARG A 210      11.895  -9.097   8.401  1.00 94.93           H  
ATOM   3311  CZ  ARG A 210      12.421 -11.013   8.336  1.00 94.93           C  
ATOM   3312  N   LEU A 211      14.674 -10.218   2.014  1.00 94.60           N  
ATOM   3313  H   LEU A 211      13.693  -9.996   2.104  1.00 94.60           H  
ATOM   3314  CA  LEU A 211      15.581  -9.109   1.748  1.00 94.60           C  
ATOM   3315  HA  LEU A 211      16.406  -9.474   1.137  1.00 94.60           H  
ATOM   3316  C   LEU A 211      16.171  -8.582   3.056  1.00 94.60           C  
ATOM   3317  CB  LEU A 211      14.843  -8.016   0.958  1.00 94.60           C  
ATOM   3318  HB2 LEU A 211      15.486  -7.142   0.854  1.00 94.60           H  
ATOM   3319  HB3 LEU A 211      13.966  -7.720   1.534  1.00 94.60           H  
ATOM   3320  O   LEU A 211      15.519  -8.628   4.102  1.00 94.60           O  
ATOM   3321  CG  LEU A 211      14.407  -8.494  -0.442  1.00 94.60           C  
ATOM   3322  HG  LEU A 211      13.983  -9.496  -0.375  1.00 94.60           H  
ATOM   3323  CD1 LEU A 211      13.324  -7.595  -1.024  1.00 94.60           C  
ATOM   3324 HD11 LEU A 211      12.865  -8.088  -1.881  1.00 94.60           H  
ATOM   3325 HD12 LEU A 211      12.559  -7.383  -0.277  1.00 94.60           H  
ATOM   3326 HD13 LEU A 211      13.790  -6.669  -1.362  1.00 94.60           H  
ATOM   3327  CD2 LEU A 211      15.575  -8.525  -1.429  1.00 94.60           C  
ATOM   3328 HD21 LEU A 211      16.046  -7.544  -1.488  1.00 94.60           H  
ATOM   3329 HD22 LEU A 211      16.319  -9.252  -1.105  1.00 94.60           H  
ATOM   3330 HD23 LEU A 211      15.220  -8.815  -2.418  1.00 94.60           H  
ATOM   3331  N   ASP A 212      17.404  -8.089   2.984  1.00 92.78           N  
ATOM   3332  H   ASP A 212      17.853  -8.049   2.080  1.00 92.78           H  
ATOM   3333  CA  ASP A 212      18.094  -7.503   4.129  1.00 92.78           C  
ATOM   3334  HA  ASP A 212      18.134  -8.255   4.917  1.00 92.78           H  
ATOM   3335  C   ASP A 212      17.332  -6.290   4.684  1.00 92.78           C  
ATOM   3336  CB  ASP A 212      19.542  -7.142   3.765  1.00 92.78           C  
ATOM   3337  HB2 ASP A 212      19.544  -6.427   2.941  1.00 92.78           H  
ATOM   3338  HB3 ASP A 212      20.071  -8.041   3.449  1.00 92.78           H  
ATOM   3339  O   ASP A 212      16.670  -5.543   3.957  1.00 92.78           O  
ATOM   3340  CG  ASP A 212      20.243  -6.536   4.983  1.00 92.78           C  
ATOM   3341  OD1 ASP A 212      20.468  -7.287   5.959  1.00 92.78           O  
ATOM   3342  OD2 ASP A 212      20.360  -5.292   5.036  1.00 92.78           O  
ATOM   3343  N   LYS A 213      17.441  -6.063   5.995  1.00 91.22           N  
ATOM   3344  H   LYS A 213      18.091  -6.638   6.512  1.00 91.22           H  
ATOM   3345  CA  LYS A 213      16.745  -4.955   6.660  1.00 91.22           C  
ATOM   3346  HA  LYS A 213      15.681  -5.022   6.434  1.00 91.22           H  
ATOM   3347  C   LYS A 213      17.191  -3.592   6.137  1.00 91.22           C  
ATOM   3348  CB  LYS A 213      16.944  -5.033   8.173  1.00 91.22           C  
ATOM   3349  HB2 LYS A 213      18.010  -5.037   8.399  1.00 91.22           H  
ATOM   3350  HB3 LYS A 213      16.496  -4.147   8.625  1.00 91.22           H  
ATOM   3351  O   LYS A 213      16.341  -2.735   5.931  1.00 91.22           O  
ATOM   3352  CG  LYS A 213      16.280  -6.282   8.758  1.00 91.22           C  
ATOM   3353  HG2 LYS A 213      16.750  -7.179   8.354  1.00 91.22           H  
ATOM   3354  HG3 LYS A 213      15.221  -6.286   8.500  1.00 91.22           H  
ATOM   3355  CD  LYS A 213      16.435  -6.272  10.277  1.00 91.22           C  
ATOM   3356  HD2 LYS A 213      15.948  -5.383  10.679  1.00 91.22           H  
ATOM   3357  HD3 LYS A 213      17.495  -6.251  10.527  1.00 91.22           H  
ATOM   3358  CE  LYS A 213      15.789  -7.530  10.850  1.00 91.22           C  
ATOM   3359  HE2 LYS A 213      14.744  -7.554  10.538  1.00 91.22           H  
ATOM   3360  HE3 LYS A 213      16.280  -8.400  10.413  1.00 91.22           H  
ATOM   3361  NZ  LYS A 213      15.897  -7.540  12.326  1.00 91.22           N  
ATOM   3362  HZ1 LYS A 213      16.871  -7.507  12.591  1.00 91.22           H  
ATOM   3363  HZ2 LYS A 213      15.428  -6.730  12.706  1.00 91.22           H  
ATOM   3364  HZ3 LYS A 213      15.477  -8.378  12.701  1.00 91.22           H  
ATOM   3365  N   GLY A 214      18.484  -3.407   5.869  1.00 90.03           N  
ATOM   3366  H   GLY A 214      19.111  -4.198   5.904  1.00 90.03           H  
ATOM   3367  CA  GLY A 214      19.008  -2.169   5.293  1.00 90.03           C  
ATOM   3368  HA2 GLY A 214      18.743  -1.325   5.929  1.00 90.03           H  
ATOM   3369  HA3 GLY A 214      20.093  -2.245   5.226  1.00 90.03           H  
ATOM   3370  C   GLY A 214      18.462  -1.914   3.888  1.00 90.03           C  
ATOM   3371  O   GLY A 214      18.098  -0.783   3.571  1.00 90.03           O  
ATOM   3372  N   TRP A 215      18.315  -2.973   3.084  1.00 92.41           N  
ATOM   3373  H   TRP A 215      18.625  -3.874   3.418  1.00 92.41           H  
ATOM   3374  CA  TRP A 215      17.659  -2.895   1.775  1.00 92.41           C  
ATOM   3375  HA  TRP A 215      18.164  -2.141   1.171  1.00 92.41           H  
ATOM   3376  C   TRP A 215      16.194  -2.465   1.913  1.00 92.41           C  
ATOM   3377  CB  TRP A 215      17.774  -4.249   1.058  1.00 92.41           C  
ATOM   3378  HB2 TRP A 215      18.817  -4.563   1.079  1.00 92.41           H  
ATOM   3379  HB3 TRP A 215      17.199  -5.004   1.595  1.00 92.41           H  
ATOM   3380  O   TRP A 215      15.748  -1.535   1.241  1.00 92.41           O  
ATOM   3381  CG  TRP A 215      17.307  -4.255  -0.365  1.00 92.41           C  
ATOM   3382  CD1 TRP A 215      18.122  -4.281  -1.438  1.00 92.41           C  
ATOM   3383  HD1 TRP A 215      19.200  -4.308  -1.377  1.00 92.41           H  
ATOM   3384  CD2 TRP A 215      15.948  -4.249  -0.906  1.00 92.41           C  
ATOM   3385  CE2 TRP A 215      16.030  -4.238  -2.330  1.00 92.41           C  
ATOM   3386  CE3 TRP A 215      14.651  -4.270  -0.348  1.00 92.41           C  
ATOM   3387  HE3 TRP A 215      14.550  -4.329   0.726  1.00 92.41           H  
ATOM   3388  NE1 TRP A 215      17.378  -4.259  -2.600  1.00 92.41           N  
ATOM   3389  HE1 TRP A 215      17.781  -4.296  -3.525  1.00 92.41           H  
ATOM   3390  CH2 TRP A 215      13.623  -4.222  -2.559  1.00 92.41           C  
ATOM   3391  HH2 TRP A 215      12.744  -4.200  -3.186  1.00 92.41           H  
ATOM   3392  CZ2 TRP A 215      14.894  -4.247  -3.150  1.00 92.41           C  
ATOM   3393  HZ2 TRP A 215      15.000  -4.267  -4.224  1.00 92.41           H  
ATOM   3394  CZ3 TRP A 215      13.500  -4.212  -1.158  1.00 92.41           C  
ATOM   3395  HZ3 TRP A 215      12.520  -4.195  -0.705  1.00 92.41           H  
ATOM   3396  N   LEU A 216      15.446  -3.112   2.815  1.00 93.85           N  
ATOM   3397  H   LEU A 216      15.877  -3.862   3.337  1.00 93.85           H  
ATOM   3398  CA  LEU A 216      14.032  -2.804   3.053  1.00 93.85           C  
ATOM   3399  HA  LEU A 216      13.489  -2.870   2.110  1.00 93.85           H  
ATOM   3400  C   LEU A 216      13.845  -1.366   3.542  1.00 93.85           C  
ATOM   3401  CB  LEU A 216      13.441  -3.806   4.062  1.00 93.85           C  
ATOM   3402  HB2 LEU A 216      14.085  -3.825   4.942  1.00 93.85           H  
ATOM   3403  HB3 LEU A 216      12.463  -3.445   4.382  1.00 93.85           H  
ATOM   3404  O   LEU A 216      12.932  -0.683   3.084  1.00 93.85           O  
ATOM   3405  CG  LEU A 216      13.282  -5.240   3.526  1.00 93.85           C  
ATOM   3406  HG  LEU A 216      14.221  -5.583   3.089  1.00 93.85           H  
ATOM   3407  CD1 LEU A 216      12.899  -6.181   4.670  1.00 93.85           C  
ATOM   3408 HD11 LEU A 216      12.797  -7.194   4.282  1.00 93.85           H  
ATOM   3409 HD12 LEU A 216      11.967  -5.856   5.131  1.00 93.85           H  
ATOM   3410 HD13 LEU A 216      13.701  -6.182   5.409  1.00 93.85           H  
ATOM   3411  CD2 LEU A 216      12.186  -5.344   2.463  1.00 93.85           C  
ATOM   3412 HD21 LEU A 216      12.423  -4.708   1.610  1.00 93.85           H  
ATOM   3413 HD22 LEU A 216      11.226  -5.043   2.882  1.00 93.85           H  
ATOM   3414 HD23 LEU A 216      12.127  -6.376   2.118  1.00 93.85           H  
ATOM   3415  N   ASP A 217      14.727  -0.891   4.420  1.00 91.60           N  
ATOM   3416  H   ASP A 217      15.419  -1.524   4.796  1.00 91.60           H  
ATOM   3417  CA  ASP A 217      14.696   0.474   4.935  1.00 91.60           C  
ATOM   3418  HA  ASP A 217      13.684   0.685   5.280  1.00 91.60           H  
ATOM   3419  C   ASP A 217      14.983   1.510   3.841  1.00 91.60           C  
ATOM   3420  CB  ASP A 217      15.661   0.611   6.128  1.00 91.60           C  
ATOM   3421  HB2 ASP A 217      16.658   0.298   5.819  1.00 91.60           H  
ATOM   3422  HB3 ASP A 217      15.715   1.665   6.402  1.00 91.60           H  
ATOM   3423  O   ASP A 217      14.249   2.496   3.722  1.00 91.60           O  
ATOM   3424  CG  ASP A 217      15.247  -0.179   7.383  1.00 91.60           C  
ATOM   3425  OD1 ASP A 217      14.062  -0.591   7.479  1.00 91.60           O  
ATOM   3426  OD2 ASP A 217      16.094  -0.304   8.293  1.00 91.60           O  
ATOM   3427  N   ALA A 218      15.986   1.266   2.992  1.00 91.11           N  
ATOM   3428  H   ALA A 218      16.551   0.441   3.133  1.00 91.11           H  
ATOM   3429  CA  ALA A 218      16.300   2.131   1.856  1.00 91.11           C  
ATOM   3430  HA  ALA A 218      16.510   3.135   2.225  1.00 91.11           H  
ATOM   3431  C   ALA A 218      15.118   2.235   0.878  1.00 91.11           C  
ATOM   3432  CB  ALA A 218      17.562   1.594   1.168  1.00 91.11           C  
ATOM   3433  HB1 ALA A 218      17.394   0.583   0.797  1.00 91.11           H  
ATOM   3434  HB2 ALA A 218      18.391   1.575   1.876  1.00 91.11           H  
ATOM   3435  HB3 ALA A 218      17.829   2.238   0.330  1.00 91.11           H  
ATOM   3436  O   ALA A 218      14.695   3.335   0.508  1.00 91.11           O  
ATOM   3437  N   VAL A 219      14.521   1.097   0.516  1.00 93.72           N  
ATOM   3438  H   VAL A 219      14.918   0.226   0.838  1.00 93.72           H  
ATOM   3439  CA  VAL A 219      13.382   1.061  -0.409  1.00 93.72           C  
ATOM   3440  HA  VAL A 219      13.624   1.694  -1.262  1.00 93.72           H  
ATOM   3441  C   VAL A 219      12.120   1.655   0.220  1.00 93.72           C  
ATOM   3442  CB  VAL A 219      13.166  -0.365  -0.943  1.00 93.72           C  
ATOM   3443  HB  VAL A 219      13.075  -1.063  -0.111  1.00 93.72           H  
ATOM   3444  O   VAL A 219      11.381   2.357  -0.472  1.00 93.72           O  
ATOM   3445  CG1 VAL A 219      11.911  -0.480  -1.819  1.00 93.72           C  
ATOM   3446 HG11 VAL A 219      11.018  -0.289  -1.225  1.00 93.72           H  
ATOM   3447 HG12 VAL A 219      11.966   0.239  -2.636  1.00 93.72           H  
ATOM   3448 HG13 VAL A 219      11.844  -1.489  -2.228  1.00 93.72           H  
ATOM   3449  CG2 VAL A 219      14.368  -0.752  -1.813  1.00 93.72           C  
ATOM   3450 HG21 VAL A 219      14.206  -1.727  -2.274  1.00 93.72           H  
ATOM   3451 HG22 VAL A 219      14.520  -0.018  -2.605  1.00 93.72           H  
ATOM   3452 HG23 VAL A 219      15.276  -0.812  -1.214  1.00 93.72           H  
ATOM   3453  N   ARG A 220      11.876   1.461   1.524  1.00 94.66           N  
ATOM   3454  H   ARG A 220      12.503   0.865   2.045  1.00 94.66           H  
ATOM   3455  CA  ARG A 220      10.742   2.084   2.230  1.00 94.66           C  
ATOM   3456  HA  ARG A 220       9.818   1.806   1.722  1.00 94.66           H  
ATOM   3457  C   ARG A 220      10.835   3.604   2.186  1.00 94.66           C  
ATOM   3458  CB  ARG A 220      10.681   1.602   3.688  1.00 94.66           C  
ATOM   3459  HB2 ARG A 220      11.543   1.987   4.234  1.00 94.66           H  
ATOM   3460  HB3 ARG A 220      10.725   0.513   3.699  1.00 94.66           H  
ATOM   3461  O   ARG A 220       9.854   4.253   1.822  1.00 94.66           O  
ATOM   3462  CG  ARG A 220       9.381   2.050   4.385  1.00 94.66           C  
ATOM   3463  HG2 ARG A 220       9.227   3.120   4.239  1.00 94.66           H  
ATOM   3464  HG3 ARG A 220       8.544   1.522   3.928  1.00 94.66           H  
ATOM   3465  CD  ARG A 220       9.357   1.789   5.896  1.00 94.66           C  
ATOM   3466  HD2 ARG A 220      10.029   2.493   6.388  1.00 94.66           H  
ATOM   3467  HD3 ARG A 220       8.352   1.993   6.266  1.00 94.66           H  
ATOM   3468  NE  ARG A 220       9.712   0.397   6.229  1.00 94.66           N  
ATOM   3469  HE  ARG A 220       8.991  -0.305   6.148  1.00 94.66           H  
ATOM   3470  NH1 ARG A 220      11.862   0.791   6.863  1.00 94.66           N  
ATOM   3471 HH11 ARG A 220      12.735   0.397   7.182  1.00 94.66           H  
ATOM   3472 HH12 ARG A 220      11.731   1.789   6.787  1.00 94.66           H  
ATOM   3473  NH2 ARG A 220      11.180  -1.279   6.796  1.00 94.66           N  
ATOM   3474 HH21 ARG A 220      12.128  -1.500   7.065  1.00 94.66           H  
ATOM   3475 HH22 ARG A 220      10.441  -1.966   6.759  1.00 94.66           H  
ATOM   3476  CZ  ARG A 220      10.896  -0.031   6.616  1.00 94.66           C  
ATOM   3477  N   ASN A 221      12.006   4.153   2.509  1.00 92.91           N  
ATOM   3478  H   ASN A 221      12.755   3.548   2.814  1.00 92.91           H  
ATOM   3479  CA  ASN A 221      12.247   5.595   2.455  1.00 92.91           C  
ATOM   3480  HA  ASN A 221      11.525   6.107   3.092  1.00 92.91           H  
ATOM   3481  C   ASN A 221      12.040   6.123   1.034  1.00 92.91           C  
ATOM   3482  CB  ASN A 221      13.662   5.892   2.973  1.00 92.91           C  
ATOM   3483  HB2 ASN A 221      13.899   6.940   2.787  1.00 92.91           H  
ATOM   3484  HB3 ASN A 221      14.387   5.279   2.438  1.00 92.91           H  
ATOM   3485  O   ASN A 221      11.365   7.132   0.842  1.00 92.91           O  
ATOM   3486  CG  ASN A 221      13.801   5.653   4.465  1.00 92.91           C  
ATOM   3487  ND2 ASN A 221      15.001   5.417   4.938  1.00 92.91           N  
ATOM   3488 HD21 ASN A 221      15.052   5.196   5.923  1.00 92.91           H  
ATOM   3489 HD22 ASN A 221      15.780   5.319   4.304  1.00 92.91           H  
ATOM   3490  OD1 ASN A 221      12.848   5.676   5.228  1.00 92.91           O  
ATOM   3491  N   ARG A 222      12.502   5.385   0.018  1.00 92.17           N  
ATOM   3492  H   ARG A 222      13.088   4.587   0.221  1.00 92.17           H  
ATOM   3493  CA  ARG A 222      12.274   5.782  -1.370  1.00 92.17           C  
ATOM   3494  HA  ARG A 222      12.610   6.816  -1.450  1.00 92.17           H  
ATOM   3495  C   ARG A 222      10.799   5.782  -1.759  1.00 92.17           C  
ATOM   3496  CB  ARG A 222      13.079   4.889  -2.318  1.00 92.17           C  
ATOM   3497  HB2 ARG A 222      14.121   4.853  -2.001  1.00 92.17           H  
ATOM   3498  HB3 ARG A 222      12.679   3.875  -2.296  1.00 92.17           H  
ATOM   3499  O   ARG A 222      10.351   6.721  -2.411  1.00 92.17           O  
ATOM   3500  CG  ARG A 222      12.996   5.431  -3.751  1.00 92.17           C  
ATOM   3501  HG2 ARG A 222      11.962   5.603  -4.049  1.00 92.17           H  
ATOM   3502  HG3 ARG A 222      13.373   4.672  -4.437  1.00 92.17           H  
ATOM   3503  CD  ARG A 222      13.796   6.732  -3.898  1.00 92.17           C  
ATOM   3504  HD2 ARG A 222      13.398   7.470  -3.201  1.00 92.17           H  
ATOM   3505  HD3 ARG A 222      14.836   6.565  -3.618  1.00 92.17           H  
ATOM   3506  NE  ARG A 222      13.716   7.239  -5.280  1.00 92.17           N  
ATOM   3507  HE  ARG A 222      13.918   6.589  -6.027  1.00 92.17           H  
ATOM   3508  NH1 ARG A 222      12.957   9.349  -4.765  1.00 92.17           N  
ATOM   3509 HH11 ARG A 222      13.168   9.197  -3.789  1.00 92.17           H  
ATOM   3510 HH12 ARG A 222      12.531  10.223  -5.040  1.00 92.17           H  
ATOM   3511  NH2 ARG A 222      12.969   8.663  -6.882  1.00 92.17           N  
ATOM   3512 HH21 ARG A 222      13.071   7.931  -7.571  1.00 92.17           H  
ATOM   3513 HH22 ARG A 222      12.276   9.364  -7.098  1.00 92.17           H  
ATOM   3514  CZ  ARG A 222      13.221   8.409  -5.632  1.00 92.17           C  
ATOM   3515  N   ILE A 223      10.045   4.748  -1.384  1.00 95.48           N  
ATOM   3516  H   ILE A 223      10.491   3.996  -0.878  1.00 95.48           H  
ATOM   3517  CA  ILE A 223       8.598   4.689  -1.631  1.00 95.48           C  
ATOM   3518  HA  ILE A 223       8.418   4.804  -2.700  1.00 95.48           H  
ATOM   3519  C   ILE A 223       7.896   5.869  -0.946  1.00 95.48           C  
ATOM   3520  CB  ILE A 223       8.021   3.325  -1.177  1.00 95.48           C  
ATOM   3521  HB  ILE A 223       8.370   3.120  -0.165  1.00 95.48           H  
ATOM   3522  O   ILE A 223       6.961   6.427  -1.514  1.00 95.48           O  
ATOM   3523  CG1 ILE A 223       8.503   2.194  -2.115  1.00 95.48           C  
ATOM   3524 HG12 ILE A 223       9.575   2.286  -2.289  1.00 95.48           H  
ATOM   3525 HG13 ILE A 223       8.007   2.296  -3.081  1.00 95.48           H  
ATOM   3526  CG2 ILE A 223       6.478   3.338  -1.161  1.00 95.48           C  
ATOM   3527 HG21 ILE A 223       6.088   2.364  -0.868  1.00 95.48           H  
ATOM   3528 HG22 ILE A 223       6.110   4.062  -0.434  1.00 95.48           H  
ATOM   3529 HG23 ILE A 223       6.099   3.595  -2.150  1.00 95.48           H  
ATOM   3530  CD1 ILE A 223       8.242   0.783  -1.570  1.00 95.48           C  
ATOM   3531 HD11 ILE A 223       7.175   0.565  -1.534  1.00 95.48           H  
ATOM   3532 HD12 ILE A 223       8.720   0.055  -2.227  1.00 95.48           H  
ATOM   3533 HD13 ILE A 223       8.670   0.689  -0.572  1.00 95.48           H  
ATOM   3534  N   ALA A 224       8.341   6.266   0.248  1.00 93.91           N  
ATOM   3535  H   ALA A 224       9.101   5.763   0.683  1.00 93.91           H  
ATOM   3536  CA  ALA A 224       7.788   7.414   0.960  1.00 93.91           C  
ATOM   3537  HA  ALA A 224       6.705   7.299   1.006  1.00 93.91           H  
ATOM   3538  C   ALA A 224       8.075   8.748   0.248  1.00 93.91           C  
ATOM   3539  CB  ALA A 224       8.328   7.405   2.393  1.00 93.91           C  
ATOM   3540  HB1 ALA A 224       9.390   7.651   2.401  1.00 93.91           H  
ATOM   3541  HB2 ALA A 224       7.795   8.145   2.990  1.00 93.91           H  
ATOM   3542  HB3 ALA A 224       8.192   6.421   2.841  1.00 93.91           H  
ATOM   3543  O   ALA A 224       7.185   9.588   0.150  1.00 93.91           O  
ATOM   3544  N   GLU A 225       9.286   8.933  -0.277  1.00 93.87           N  
ATOM   3545  H   GLU A 225       9.994   8.237  -0.089  1.00 93.87           H  
ATOM   3546  CA  GLU A 225       9.703  10.161  -0.968  1.00 93.87           C  
ATOM   3547  HA  GLU A 225       9.358  11.032  -0.411  1.00 93.87           H  
ATOM   3548  C   GLU A 225       9.150  10.283  -2.397  1.00 93.87           C  
ATOM   3549  CB  GLU A 225      11.235  10.188  -1.034  1.00 93.87           C  
ATOM   3550  HB2 GLU A 225      11.541  10.990  -1.706  1.00 93.87           H  
ATOM   3551  HB3 GLU A 225      11.576   9.243  -1.456  1.00 93.87           H  
ATOM   3552  O   GLU A 225       8.935  11.388  -2.897  1.00 93.87           O  
ATOM   3553  CG  GLU A 225      11.906  10.423   0.328  1.00 93.87           C  
ATOM   3554  HG2 GLU A 225      11.649  11.426   0.670  1.00 93.87           H  
ATOM   3555  HG3 GLU A 225      11.518   9.714   1.060  1.00 93.87           H  
ATOM   3556  CD  GLU A 225      13.435  10.287   0.251  1.00 93.87           C  
ATOM   3557  OE1 GLU A 225      14.076  10.444   1.314  1.00 93.87           O  
ATOM   3558  OE2 GLU A 225      13.956  10.050  -0.870  1.00 93.87           O  
ATOM   3559  N   ASP A 226       8.942   9.162  -3.091  1.00 94.36           N  
ATOM   3560  H   ASP A 226       9.162   8.282  -2.646  1.00 94.36           H  
ATOM   3561  CA  ASP A 226       8.579   9.150  -4.505  1.00 94.36           C  
ATOM   3562  HA  ASP A 226       8.882  10.101  -4.942  1.00 94.36           H  
ATOM   3563  C   ASP A 226       7.067   9.015  -4.727  1.00 94.36           C  
ATOM   3564  CB  ASP A 226       9.380   8.079  -5.244  1.00 94.36           C  
ATOM   3565  HB2 ASP A 226      10.429   8.170  -4.959  1.00 94.36           H  
ATOM   3566  HB3 ASP A 226       9.041   7.087  -4.947  1.00 94.36           H  
ATOM   3567  O   ASP A 226       6.484   7.925  -4.772  1.00 94.36           O  
ATOM   3568  CG  ASP A 226       9.278   8.230  -6.761  1.00 94.36           C  
ATOM   3569  OD1 ASP A 226       8.350   8.895  -7.279  1.00 94.36           O  
ATOM   3570  OD2 ASP A 226      10.170   7.676  -7.431  1.00 94.36           O  
ATOM   3571  N   LEU A 227       6.414  10.157  -4.940  1.00 94.37           N  
ATOM   3572  H   LEU A 227       6.930  11.019  -4.838  1.00 94.37           H  
ATOM   3573  CA  LEU A 227       4.997  10.201  -5.292  1.00 94.37           C  
ATOM   3574  HA  LEU A 227       4.449   9.665  -4.518  1.00 94.37           H  
ATOM   3575  C   LEU A 227       4.679   9.496  -6.623  1.00 94.37           C  
ATOM   3576  CB  LEU A 227       4.546  11.670  -5.294  1.00 94.37           C  
ATOM   3577  HB2 LEU A 227       4.803  12.118  -4.334  1.00 94.37           H  
ATOM   3578  HB3 LEU A 227       5.092  12.205  -6.072  1.00 94.37           H  
ATOM   3579  O   LEU A 227       3.620   8.876  -6.734  1.00 94.37           O  
ATOM   3580  CG  LEU A 227       3.039  11.860  -5.533  1.00 94.37           C  
ATOM   3581  HG  LEU A 227       2.780  11.495  -6.527  1.00 94.37           H  
ATOM   3582  CD1 LEU A 227       2.175  11.131  -4.502  1.00 94.37           C  
ATOM   3583 HD11 LEU A 227       2.290  10.050  -4.588  1.00 94.37           H  
ATOM   3584 HD12 LEU A 227       2.442  11.452  -3.495  1.00 94.37           H  
ATOM   3585 HD13 LEU A 227       1.126  11.371  -4.675  1.00 94.37           H  
ATOM   3586  CD2 LEU A 227       2.701  13.347  -5.468  1.00 94.37           C  
ATOM   3587 HD21 LEU A 227       3.244  13.885  -6.246  1.00 94.37           H  
ATOM   3588 HD22 LEU A 227       2.990  13.744  -4.495  1.00 94.37           H  
ATOM   3589 HD23 LEU A 227       1.628  13.495  -5.590  1.00 94.37           H  
ATOM   3590  N   SER A 228       5.578   9.533  -7.608  1.00 94.34           N  
ATOM   3591  H   SER A 228       6.508   9.867  -7.400  1.00 94.34           H  
ATOM   3592  CA  SER A 228       5.353   8.910  -8.922  1.00 94.34           C  
ATOM   3593  HA  SER A 228       4.389   9.234  -9.314  1.00 94.34           H  
ATOM   3594  C   SER A 228       5.344   7.387  -8.809  1.00 94.34           C  
ATOM   3595  CB  SER A 228       6.428   9.316  -9.932  1.00 94.34           C  
ATOM   3596  HB2 SER A 228       6.081   9.047 -10.930  1.00 94.34           H  
ATOM   3597  HB3 SER A 228       7.354   8.778  -9.728  1.00 94.34           H  
ATOM   3598  O   SER A 228       4.500   6.712  -9.404  1.00 94.34           O  
ATOM   3599  OG  SER A 228       6.692  10.702  -9.888  1.00 94.34           O  
ATOM   3600  HG  SER A 228       7.339  10.841  -9.193  1.00 94.34           H  
ATOM   3601  N   LEU A 229       6.239   6.837  -7.981  1.00 96.60           N  
ATOM   3602  H   LEU A 229       6.917   7.447  -7.547  1.00 96.60           H  
ATOM   3603  CA  LEU A 229       6.258   5.411  -7.665  1.00 96.60           C  
ATOM   3604  HA  LEU A 229       6.314   4.863  -8.605  1.00 96.60           H  
ATOM   3605  C   LEU A 229       4.968   4.982  -6.953  1.00 96.60           C  
ATOM   3606  CB  LEU A 229       7.509   5.095  -6.829  1.00 96.60           C  
ATOM   3607  HB2 LEU A 229       7.472   5.680  -5.911  1.00 96.60           H  
ATOM   3608  HB3 LEU A 229       8.392   5.403  -7.390  1.00 96.60           H  
ATOM   3609  O   LEU A 229       4.341   4.004  -7.362  1.00 96.60           O  
ATOM   3610  CG  LEU A 229       7.656   3.613  -6.443  1.00 96.60           C  
ATOM   3611  HG  LEU A 229       6.837   3.328  -5.782  1.00 96.60           H  
ATOM   3612  CD1 LEU A 229       7.654   2.682  -7.659  1.00 96.60           C  
ATOM   3613 HD11 LEU A 229       8.434   2.979  -8.360  1.00 96.60           H  
ATOM   3614 HD12 LEU A 229       7.825   1.659  -7.325  1.00 96.60           H  
ATOM   3615 HD13 LEU A 229       6.684   2.711  -8.156  1.00 96.60           H  
ATOM   3616  CD2 LEU A 229       8.971   3.413  -5.689  1.00 96.60           C  
ATOM   3617 HD21 LEU A 229       9.051   2.381  -5.348  1.00 96.60           H  
ATOM   3618 HD22 LEU A 229       9.000   4.073  -4.822  1.00 96.60           H  
ATOM   3619 HD23 LEU A 229       9.815   3.647  -6.337  1.00 96.60           H  
ATOM   3620  N   ARG A 230       4.517   5.735  -5.940  1.00 96.49           N  
ATOM   3621  H   ARG A 230       5.091   6.510  -5.637  1.00 96.49           H  
ATOM   3622  CA  ARG A 230       3.250   5.450  -5.239  1.00 96.49           C  
ATOM   3623  HA  ARG A 230       3.278   4.424  -4.872  1.00 96.49           H  
ATOM   3624  C   ARG A 230       2.042   5.525  -6.176  1.00 96.49           C  
ATOM   3625  CB  ARG A 230       3.067   6.392  -4.040  1.00 96.49           C  
ATOM   3626  HB2 ARG A 230       2.054   6.279  -3.654  1.00 96.49           H  
ATOM   3627  HB3 ARG A 230       3.194   7.425  -4.366  1.00 96.49           H  
ATOM   3628  O   ARG A 230       1.190   4.639  -6.128  1.00 96.49           O  
ATOM   3629  CG  ARG A 230       4.053   6.069  -2.907  1.00 96.49           C  
ATOM   3630  HG2 ARG A 230       5.075   6.179  -3.269  1.00 96.49           H  
ATOM   3631  HG3 ARG A 230       3.914   5.033  -2.599  1.00 96.49           H  
ATOM   3632  CD  ARG A 230       3.849   6.972  -1.684  1.00 96.49           C  
ATOM   3633  HD2 ARG A 230       2.811   6.917  -1.356  1.00 96.49           H  
ATOM   3634  HD3 ARG A 230       4.496   6.618  -0.882  1.00 96.49           H  
ATOM   3635  NE  ARG A 230       4.199   8.361  -2.007  1.00 96.49           N  
ATOM   3636  HE  ARG A 230       4.506   8.525  -2.955  1.00 96.49           H  
ATOM   3637  NH1 ARG A 230       4.161   9.368   0.083  1.00 96.49           N  
ATOM   3638 HH11 ARG A 230       4.085   8.482   0.562  1.00 96.49           H  
ATOM   3639 HH12 ARG A 230       4.339  10.236   0.567  1.00 96.49           H  
ATOM   3640  NH2 ARG A 230       4.602  10.560  -1.686  1.00 96.49           N  
ATOM   3641 HH21 ARG A 230       4.874  10.696  -2.649  1.00 96.49           H  
ATOM   3642 HH22 ARG A 230       4.646  11.339  -1.045  1.00 96.49           H  
ATOM   3643  CZ  ARG A 230       4.311   9.399  -1.201  1.00 96.49           C  
ATOM   3644  N   ARG A 231       1.985   6.520  -7.070  1.00 95.91           N  
ATOM   3645  H   ARG A 231       2.711   7.222  -7.033  1.00 95.91           H  
ATOM   3646  CA  ARG A 231       0.950   6.625  -8.117  1.00 95.91           C  
ATOM   3647  HA  ARG A 231      -0.036   6.665  -7.654  1.00 95.91           H  
ATOM   3648  C   ARG A 231       0.942   5.396  -9.020  1.00 95.91           C  
ATOM   3649  CB  ARG A 231       1.165   7.893  -8.958  1.00 95.91           C  
ATOM   3650  HB2 ARG A 231       2.220   7.971  -9.220  1.00 95.91           H  
ATOM   3651  HB3 ARG A 231       0.601   7.804  -9.886  1.00 95.91           H  
ATOM   3652  O   ARG A 231      -0.124   4.830  -9.247  1.00 95.91           O  
ATOM   3653  CG  ARG A 231       0.712   9.182  -8.256  1.00 95.91           C  
ATOM   3654  HG2 ARG A 231      -0.377   9.211  -8.218  1.00 95.91           H  
ATOM   3655  HG3 ARG A 231       1.111   9.228  -7.243  1.00 95.91           H  
ATOM   3656  CD  ARG A 231       1.233  10.372  -9.067  1.00 95.91           C  
ATOM   3657  HD2 ARG A 231       0.893  10.285 -10.098  1.00 95.91           H  
ATOM   3658  HD3 ARG A 231       2.322  10.315  -9.058  1.00 95.91           H  
ATOM   3659  NE  ARG A 231       0.825  11.681  -8.526  1.00 95.91           N  
ATOM   3660  HE  ARG A 231       0.109  11.696  -7.814  1.00 95.91           H  
ATOM   3661  NH1 ARG A 231       2.372  12.925  -9.723  1.00 95.91           N  
ATOM   3662 HH11 ARG A 231       2.858  13.787  -9.924  1.00 95.91           H  
ATOM   3663 HH12 ARG A 231       2.715  12.102 -10.197  1.00 95.91           H  
ATOM   3664  NH2 ARG A 231       1.017  13.940  -8.292  1.00 95.91           N  
ATOM   3665 HH21 ARG A 231       0.375  13.930  -7.512  1.00 95.91           H  
ATOM   3666 HH22 ARG A 231       1.547  14.765  -8.533  1.00 95.91           H  
ATOM   3667  CZ  ARG A 231       1.402  12.830  -8.853  1.00 95.91           C  
ATOM   3668  N   PHE A 232       2.111   4.943  -9.477  1.00 96.93           N  
ATOM   3669  H   PHE A 232       2.947   5.473  -9.276  1.00 96.93           H  
ATOM   3670  CA  PHE A 232       2.224   3.730 -10.288  1.00 96.93           C  
ATOM   3671  HA  PHE A 232       1.585   3.837 -11.164  1.00 96.93           H  
ATOM   3672  C   PHE A 232       1.746   2.481  -9.534  1.00 96.93           C  
ATOM   3673  CB  PHE A 232       3.669   3.557 -10.768  1.00 96.93           C  
ATOM   3674  HB2 PHE A 232       4.336   3.470  -9.910  1.00 96.93           H  
ATOM   3675  HB3 PHE A 232       3.968   4.445 -11.325  1.00 96.93           H  
ATOM   3676  O   PHE A 232       0.966   1.699 -10.073  1.00 96.93           O  
ATOM   3677  CG  PHE A 232       3.842   2.341 -11.654  1.00 96.93           C  
ATOM   3678  CD1 PHE A 232       4.274   1.114 -11.113  1.00 96.93           C  
ATOM   3679  HD1 PHE A 232       4.521   1.042 -10.064  1.00 96.93           H  
ATOM   3680  CD2 PHE A 232       3.517   2.427 -13.018  1.00 96.93           C  
ATOM   3681  HD2 PHE A 232       3.163   3.362 -13.428  1.00 96.93           H  
ATOM   3682  CE1 PHE A 232       4.379  -0.020 -11.939  1.00 96.93           C  
ATOM   3683  HE1 PHE A 232       4.711  -0.961 -11.527  1.00 96.93           H  
ATOM   3684  CE2 PHE A 232       3.634   1.299 -13.845  1.00 96.93           C  
ATOM   3685  HE2 PHE A 232       3.383   1.377 -14.893  1.00 96.93           H  
ATOM   3686  CZ  PHE A 232       4.055   0.071 -13.303  1.00 96.93           C  
ATOM   3687  HZ  PHE A 232       4.139  -0.800 -13.936  1.00 96.93           H  
ATOM   3688  N   MET A 233       2.159   2.308  -8.275  1.00 97.73           N  
ATOM   3689  H   MET A 233       2.815   2.974  -7.892  1.00 97.73           H  
ATOM   3690  CA  MET A 233       1.727   1.186  -7.436  1.00 97.73           C  
ATOM   3691  HA  MET A 233       1.994   0.252  -7.931  1.00 97.73           H  
ATOM   3692  C   MET A 233       0.202   1.174  -7.243  1.00 97.73           C  
ATOM   3693  CB  MET A 233       2.443   1.243  -6.078  1.00 97.73           C  
ATOM   3694  HB2 MET A 233       2.334   2.237  -5.643  1.00 97.73           H  
ATOM   3695  HB3 MET A 233       1.975   0.524  -5.405  1.00 97.73           H  
ATOM   3696  O   MET A 233      -0.442   0.143  -7.429  1.00 97.73           O  
ATOM   3697  CG  MET A 233       3.930   0.897  -6.184  1.00 97.73           C  
ATOM   3698  HG2 MET A 233       4.022  -0.111  -6.588  1.00 97.73           H  
ATOM   3699  HG3 MET A 233       4.408   1.583  -6.883  1.00 97.73           H  
ATOM   3700  SD  MET A 233       4.840   0.970  -4.616  1.00 97.73           S  
ATOM   3701  CE  MET A 233       4.478  -0.683  -3.960  1.00 97.73           C  
ATOM   3702  HE1 MET A 233       3.409  -0.784  -3.772  1.00 97.73           H  
ATOM   3703  HE2 MET A 233       5.027  -0.832  -3.030  1.00 97.73           H  
ATOM   3704  HE3 MET A 233       4.788  -1.441  -4.680  1.00 97.73           H  
ATOM   3705  N   VAL A 234      -0.410   2.319  -6.936  1.00 96.78           N  
ATOM   3706  H   VAL A 234       0.148   3.147  -6.786  1.00 96.78           H  
ATOM   3707  CA  VAL A 234      -1.873   2.407  -6.801  1.00 96.78           C  
ATOM   3708  HA  VAL A 234      -2.205   1.624  -6.119  1.00 96.78           H  
ATOM   3709  C   VAL A 234      -2.571   2.145  -8.139  1.00 96.78           C  
ATOM   3710  CB  VAL A 234      -2.287   3.758  -6.192  1.00 96.78           C  
ATOM   3711  HB  VAL A 234      -1.852   4.564  -6.782  1.00 96.78           H  
ATOM   3712  O   VAL A 234      -3.535   1.380  -8.180  1.00 96.78           O  
ATOM   3713  CG1 VAL A 234      -3.811   3.928  -6.173  1.00 96.78           C  
ATOM   3714 HG11 VAL A 234      -4.192   4.044  -7.188  1.00 96.78           H  
ATOM   3715 HG12 VAL A 234      -4.079   4.817  -5.602  1.00 96.78           H  
ATOM   3716 HG13 VAL A 234      -4.279   3.059  -5.709  1.00 96.78           H  
ATOM   3717  CG2 VAL A 234      -1.796   3.871  -4.741  1.00 96.78           C  
ATOM   3718 HG21 VAL A 234      -2.051   4.851  -4.337  1.00 96.78           H  
ATOM   3719 HG22 VAL A 234      -0.714   3.752  -4.689  1.00 96.78           H  
ATOM   3720 HG23 VAL A 234      -2.263   3.099  -4.129  1.00 96.78           H  
ATOM   3721  N   ALA A 235      -2.071   2.700  -9.246  1.00 96.87           N  
ATOM   3722  H   ALA A 235      -1.280   3.324  -9.172  1.00 96.87           H  
ATOM   3723  CA  ALA A 235      -2.617   2.439 -10.579  1.00 96.87           C  
ATOM   3724  HA  ALA A 235      -3.665   2.742 -10.590  1.00 96.87           H  
ATOM   3725  C   ALA A 235      -2.564   0.945 -10.939  1.00 96.87           C  
ATOM   3726  CB  ALA A 235      -1.859   3.293 -11.602  1.00 96.87           C  
ATOM   3727  HB1 ALA A 235      -2.302   3.160 -12.589  1.00 96.87           H  
ATOM   3728  HB2 ALA A 235      -0.810   2.999 -11.641  1.00 96.87           H  
ATOM   3729  HB3 ALA A 235      -1.926   4.346 -11.330  1.00 96.87           H  
ATOM   3730  O   ALA A 235      -3.530   0.404 -11.478  1.00 96.87           O  
ATOM   3731  N   LEU A 236      -1.477   0.258 -10.576  1.00 97.20           N  
ATOM   3732  H   LEU A 236      -0.704   0.773 -10.179  1.00 97.20           H  
ATOM   3733  CA  LEU A 236      -1.312  -1.178 -10.784  1.00 97.20           C  
ATOM   3734  HA  LEU A 236      -1.529  -1.391 -11.830  1.00 97.20           H  
ATOM   3735  C   LEU A 236      -2.299  -2.001  -9.944  1.00 97.20           C  
ATOM   3736  CB  LEU A 236       0.158  -1.533 -10.503  1.00 97.20           C  
ATOM   3737  HB2 LEU A 236       0.399  -1.252  -9.478  1.00 97.20           H  
ATOM   3738  HB3 LEU A 236       0.788  -0.937 -11.163  1.00 97.20           H  
ATOM   3739  O   LEU A 236      -2.930  -2.913 -10.476  1.00 97.20           O  
ATOM   3740  CG  LEU A 236       0.518  -3.015 -10.692  1.00 97.20           C  
ATOM   3741  HG  LEU A 236       0.009  -3.611  -9.934  1.00 97.20           H  
ATOM   3742  CD1 LEU A 236       0.153  -3.541 -12.080  1.00 97.20           C  
ATOM   3743 HD11 LEU A 236       0.535  -4.555 -12.200  1.00 97.20           H  
ATOM   3744 HD12 LEU A 236       0.586  -2.896 -12.844  1.00 97.20           H  
ATOM   3745 HD13 LEU A 236      -0.930  -3.567 -12.202  1.00 97.20           H  
ATOM   3746  CD2 LEU A 236       2.027  -3.182 -10.514  1.00 97.20           C  
ATOM   3747 HD21 LEU A 236       2.364  -2.654  -9.622  1.00 97.20           H  
ATOM   3748 HD22 LEU A 236       2.278  -4.239 -10.426  1.00 97.20           H  
ATOM   3749 HD23 LEU A 236       2.554  -2.762 -11.371  1.00 97.20           H  
ATOM   3750  N   ILE A 237      -2.502  -1.659  -8.667  1.00 96.68           N  
ATOM   3751  H   ILE A 237      -1.953  -0.904  -8.282  1.00 96.68           H  
ATOM   3752  CA  ILE A 237      -3.538  -2.286  -7.827  1.00 96.68           C  
ATOM   3753  HA  ILE A 237      -3.331  -3.353  -7.743  1.00 96.68           H  
ATOM   3754  C   ILE A 237      -4.920  -2.143  -8.480  1.00 96.68           C  
ATOM   3755  CB  ILE A 237      -3.533  -1.667  -6.409  1.00 96.68           C  
ATOM   3756  HB  ILE A 237      -3.468  -0.583  -6.500  1.00 96.68           H  
ATOM   3757  O   ILE A 237      -5.677  -3.114  -8.564  1.00 96.68           O  
ATOM   3758  CG1 ILE A 237      -2.322  -2.164  -5.594  1.00 96.68           C  
ATOM   3759 HG12 ILE A 237      -2.460  -3.219  -5.355  1.00 96.68           H  
ATOM   3760 HG13 ILE A 237      -1.425  -2.074  -6.206  1.00 96.68           H  
ATOM   3761  CG2 ILE A 237      -4.828  -1.997  -5.649  1.00 96.68           C  
ATOM   3762 HG21 ILE A 237      -5.699  -1.579  -6.152  1.00 96.68           H  
ATOM   3763 HG22 ILE A 237      -4.937  -3.074  -5.519  1.00 96.68           H  
ATOM   3764 HG23 ILE A 237      -4.798  -1.508  -4.675  1.00 96.68           H  
ATOM   3765  CD1 ILE A 237      -2.082  -1.394  -4.285  1.00 96.68           C  
ATOM   3766 HD11 ILE A 237      -2.947  -1.447  -3.623  1.00 96.68           H  
ATOM   3767 HD12 ILE A 237      -1.249  -1.847  -3.748  1.00 96.68           H  
ATOM   3768 HD13 ILE A 237      -1.854  -0.351  -4.502  1.00 96.68           H  
ATOM   3769  N   LEU A 238      -5.261  -0.937  -8.940  1.00 95.64           N  
ATOM   3770  H   LEU A 238      -4.598  -0.183  -8.834  1.00 95.64           H  
ATOM   3771  CA  LEU A 238      -6.565  -0.645  -9.534  1.00 95.64           C  
ATOM   3772  HA  LEU A 238      -7.344  -1.004  -8.861  1.00 95.64           H  
ATOM   3773  C   LEU A 238      -6.771  -1.393 -10.859  1.00 95.64           C  
ATOM   3774  CB  LEU A 238      -6.712   0.878  -9.700  1.00 95.64           C  
ATOM   3775  HB2 LEU A 238      -5.847   1.254 -10.247  1.00 95.64           H  
ATOM   3776  HB3 LEU A 238      -7.597   1.084 -10.302  1.00 95.64           H  
ATOM   3777  O   LEU A 238      -7.835  -1.974 -11.073  1.00 95.64           O  
ATOM   3778  CG  LEU A 238      -6.838   1.646  -8.369  1.00 95.64           C  
ATOM   3779  HG  LEU A 238      -6.014   1.388  -7.703  1.00 95.64           H  
ATOM   3780  CD1 LEU A 238      -6.788   3.150  -8.629  1.00 95.64           C  
ATOM   3781 HD11 LEU A 238      -7.607   3.448  -9.284  1.00 95.64           H  
ATOM   3782 HD12 LEU A 238      -5.840   3.406  -9.102  1.00 95.64           H  
ATOM   3783 HD13 LEU A 238      -6.865   3.689  -7.685  1.00 95.64           H  
ATOM   3784  CD2 LEU A 238      -8.145   1.314  -7.646  1.00 95.64           C  
ATOM   3785 HD21 LEU A 238      -8.277   1.995  -6.805  1.00 95.64           H  
ATOM   3786 HD22 LEU A 238      -8.983   1.429  -8.333  1.00 95.64           H  
ATOM   3787 HD23 LEU A 238      -8.111   0.293  -7.264  1.00 95.64           H  
ATOM   3788  N   ASP A 239      -5.755  -1.446 -11.720  1.00 95.25           N  
ATOM   3789  H   ASP A 239      -4.913  -0.933 -11.501  1.00 95.25           H  
ATOM   3790  CA  ASP A 239      -5.783  -2.204 -12.978  1.00 95.25           C  
ATOM   3791  HA  ASP A 239      -6.633  -1.871 -13.573  1.00 95.25           H  
ATOM   3792  C   ASP A 239      -5.956  -3.715 -12.730  1.00 95.25           C  
ATOM   3793  CB  ASP A 239      -4.505  -1.882 -13.763  1.00 95.25           C  
ATOM   3794  HB2 ASP A 239      -3.639  -2.258 -13.219  1.00 95.25           H  
ATOM   3795  HB3 ASP A 239      -4.408  -0.799 -13.839  1.00 95.25           H  
ATOM   3796  O   ASP A 239      -6.810  -4.363 -13.347  1.00 95.25           O  
ATOM   3797  CG  ASP A 239      -4.512  -2.460 -15.181  1.00 95.25           C  
ATOM   3798  OD1 ASP A 239      -5.100  -1.843 -16.098  1.00 95.25           O  
ATOM   3799  OD2 ASP A 239      -3.868  -3.506 -15.404  1.00 95.25           O  
ATOM   3800  N   ILE A 240      -5.253  -4.265 -11.731  1.00 95.09           N  
ATOM   3801  H   ILE A 240      -4.558  -3.697 -11.267  1.00 95.09           H  
ATOM   3802  CA  ILE A 240      -5.442  -5.653 -11.294  1.00 95.09           C  
ATOM   3803  HA  ILE A 240      -5.287  -6.305 -12.153  1.00 95.09           H  
ATOM   3804  C   ILE A 240      -6.885  -5.869 -10.820  1.00 95.09           C  
ATOM   3805  CB  ILE A 240      -4.416  -6.040 -10.204  1.00 95.09           C  
ATOM   3806  HB  ILE A 240      -4.439  -5.288  -9.416  1.00 95.09           H  
ATOM   3807  O   ILE A 240      -7.536  -6.812 -11.266  1.00 95.09           O  
ATOM   3808  CG1 ILE A 240      -2.987  -6.115 -10.787  1.00 95.09           C  
ATOM   3809 HG12 ILE A 240      -2.889  -7.005 -11.408  1.00 95.09           H  
ATOM   3810 HG13 ILE A 240      -2.803  -5.254 -11.429  1.00 95.09           H  
ATOM   3811  CG2 ILE A 240      -4.788  -7.402  -9.591  1.00 95.09           C  
ATOM   3812 HG21 ILE A 240      -4.042  -7.714  -8.860  1.00 95.09           H  
ATOM   3813 HG22 ILE A 240      -4.874  -8.146 -10.383  1.00 95.09           H  
ATOM   3814 HG23 ILE A 240      -5.739  -7.334  -9.062  1.00 95.09           H  
ATOM   3815  CD1 ILE A 240      -1.900  -6.132  -9.704  1.00 95.09           C  
ATOM   3816 HD11 ILE A 240      -0.919  -6.060 -10.175  1.00 95.09           H  
ATOM   3817 HD12 ILE A 240      -2.028  -5.279  -9.038  1.00 95.09           H  
ATOM   3818 HD13 ILE A 240      -1.941  -7.056  -9.127  1.00 95.09           H  
ATOM   3819  N   LYS A 241      -7.425  -5.002  -9.954  1.00 93.67           N  
ATOM   3820  H   LYS A 241      -6.843  -4.244  -9.628  1.00 93.67           H  
ATOM   3821  CA  LYS A 241      -8.793  -5.142  -9.413  1.00 93.67           C  
ATOM   3822  HA  LYS A 241      -8.893  -6.131  -8.966  1.00 93.67           H  
ATOM   3823  C   LYS A 241      -9.869  -5.068 -10.497  1.00 93.67           C  
ATOM   3824  CB  LYS A 241      -9.032  -4.085  -8.322  1.00 93.67           C  
ATOM   3825  HB2 LYS A 241      -8.696  -3.113  -8.681  1.00 93.67           H  
ATOM   3826  HB3 LYS A 241     -10.097  -4.023  -8.098  1.00 93.67           H  
ATOM   3827  O   LYS A 241     -10.881  -5.758 -10.385  1.00 93.67           O  
ATOM   3828  CG  LYS A 241      -8.281  -4.464  -7.037  1.00 93.67           C  
ATOM   3829  HG2 LYS A 241      -7.260  -4.747  -7.290  1.00 93.67           H  
ATOM   3830  HG3 LYS A 241      -8.756  -5.332  -6.580  1.00 93.67           H  
ATOM   3831  CD  LYS A 241      -8.198  -3.329  -6.012  1.00 93.67           C  
ATOM   3832  HD2 LYS A 241      -7.872  -2.415  -6.508  1.00 93.67           H  
ATOM   3833  HD3 LYS A 241      -7.422  -3.609  -5.300  1.00 93.67           H  
ATOM   3834  CE  LYS A 241      -9.488  -3.062  -5.231  1.00 93.67           C  
ATOM   3835  HE2 LYS A 241      -9.901  -4.015  -4.900  1.00 93.67           H  
ATOM   3836  HE3 LYS A 241     -10.210  -2.567  -5.881  1.00 93.67           H  
ATOM   3837  NZ  LYS A 241      -9.171  -2.220  -4.048  1.00 93.67           N  
ATOM   3838  HZ1 LYS A 241      -8.703  -1.361  -4.301  1.00 93.67           H  
ATOM   3839  HZ2 LYS A 241      -8.473  -2.674  -3.477  1.00 93.67           H  
ATOM   3840  HZ3 LYS A 241      -9.969  -2.016  -3.464  1.00 93.67           H  
ATOM   3841  N   ARG A 242      -9.643  -4.285 -11.556  1.00 92.59           N  
ATOM   3842  H   ARG A 242      -8.804  -3.722 -11.540  1.00 92.59           H  
ATOM   3843  CA  ARG A 242     -10.540  -4.177 -12.720  1.00 92.59           C  
ATOM   3844  HA  ARG A 242     -11.574  -4.103 -12.385  1.00 92.59           H  
ATOM   3845  C   ARG A 242     -10.481  -5.384 -13.648  1.00 92.59           C  
ATOM   3846  CB  ARG A 242     -10.171  -2.924 -13.513  1.00 92.59           C  
ATOM   3847  HB2 ARG A 242     -10.676  -2.943 -14.479  1.00 92.59           H  
ATOM   3848  HB3 ARG A 242      -9.097  -2.933 -13.696  1.00 92.59           H  
ATOM   3849  O   ARG A 242     -11.432  -5.605 -14.394  1.00 92.59           O  
ATOM   3850  CG  ARG A 242     -10.575  -1.634 -12.790  1.00 92.59           C  
ATOM   3851  HG2 ARG A 242     -10.287  -1.663 -11.739  1.00 92.59           H  
ATOM   3852  HG3 ARG A 242     -11.653  -1.489 -12.864  1.00 92.59           H  
ATOM   3853  CD  ARG A 242      -9.838  -0.501 -13.490  1.00 92.59           C  
ATOM   3854  HD2 ARG A 242      -8.768  -0.682 -13.389  1.00 92.59           H  
ATOM   3855  HD3 ARG A 242     -10.096  -0.512 -14.549  1.00 92.59           H  
ATOM   3856  NE  ARG A 242     -10.149   0.818 -12.934  1.00 92.59           N  
ATOM   3857  HE  ARG A 242     -10.818   0.916 -12.184  1.00 92.59           H  
ATOM   3858  NH1 ARG A 242      -8.529   1.958 -14.112  1.00 92.59           N  
ATOM   3859 HH11 ARG A 242      -8.061   1.092 -14.337  1.00 92.59           H  
ATOM   3860 HH12 ARG A 242      -8.124   2.847 -14.369  1.00 92.59           H  
ATOM   3861  NH2 ARG A 242     -10.081   3.054 -12.987  1.00 92.59           N  
ATOM   3862 HH21 ARG A 242     -10.609   2.992 -12.129  1.00 92.59           H  
ATOM   3863 HH22 ARG A 242      -9.480   3.866 -12.966  1.00 92.59           H  
ATOM   3864  CZ  ARG A 242      -9.579   1.930 -13.340  1.00 92.59           C  
ATOM   3865  N   THR A 243      -9.398  -6.158 -13.613  1.00 90.46           N  
ATOM   3866  H   THR A 243      -8.648  -5.908 -12.984  1.00 90.46           H  
ATOM   3867  CA  THR A 243      -9.238  -7.328 -14.478  1.00 90.46           C  
ATOM   3868  HA  THR A 243      -9.379  -6.992 -15.506  1.00 90.46           H  
ATOM   3869  C   THR A 243     -10.288  -8.393 -14.121  1.00 90.46           C  
ATOM   3870  CB  THR A 243      -7.814  -7.888 -14.403  1.00 90.46           C  
ATOM   3871  HB  THR A 243      -7.574  -8.181 -13.381  1.00 90.46           H  
ATOM   3872  O   THR A 243     -10.288  -8.901 -12.988  1.00 90.46           O  
ATOM   3873  CG2 THR A 243      -7.625  -9.093 -15.327  1.00 90.46           C  
ATOM   3874 HG21 THR A 243      -6.581  -9.405 -15.301  1.00 90.46           H  
ATOM   3875 HG22 THR A 243      -8.240  -9.930 -14.997  1.00 90.46           H  
ATOM   3876 HG23 THR A 243      -7.889  -8.826 -16.351  1.00 90.46           H  
ATOM   3877  OG1 THR A 243      -6.899  -6.911 -14.850  1.00 90.46           O  
ATOM   3878  HG1 THR A 243      -6.925  -6.135 -14.284  1.00 90.46           H  
ATOM   3879  N   PRO A 244     -11.204  -8.736 -15.050  1.00 87.83           N  
ATOM   3880  CA  PRO A 244     -12.233  -9.735 -14.802  1.00 87.83           C  
ATOM   3881  HA  PRO A 244     -12.702  -9.552 -13.835  1.00 87.83           H  
ATOM   3882  C   PRO A 244     -11.645 -11.151 -14.810  1.00 87.83           C  
ATOM   3883  CB  PRO A 244     -13.270  -9.532 -15.911  1.00 87.83           C  
ATOM   3884  HB2 PRO A 244     -13.806 -10.449 -16.154  1.00 87.83           H  
ATOM   3885  HB3 PRO A 244     -13.969  -8.749 -15.615  1.00 87.83           H  
ATOM   3886  O   PRO A 244     -10.645 -11.426 -15.470  1.00 87.83           O  
ATOM   3887  CG  PRO A 244     -12.425  -9.039 -17.085  1.00 87.83           C  
ATOM   3888  HG2 PRO A 244     -11.966  -9.889 -17.590  1.00 87.83           H  
ATOM   3889  HG3 PRO A 244     -13.012  -8.446 -17.787  1.00 87.83           H  
ATOM   3890  CD  PRO A 244     -11.342  -8.203 -16.404  1.00 87.83           C  
ATOM   3891  HD2 PRO A 244     -10.409  -8.287 -16.960  1.00 87.83           H  
ATOM   3892  HD3 PRO A 244     -11.663  -7.162 -16.360  1.00 87.83           H  
ATOM   3893  N   GLY A 245     -12.310 -12.071 -14.111  1.00 89.84           N  
ATOM   3894  H   GLY A 245     -13.104 -11.777 -13.560  1.00 89.84           H  
ATOM   3895  CA  GLY A 245     -11.918 -13.479 -14.065  1.00 89.84           C  
ATOM   3896  HA2 GLY A 245     -12.774 -14.084 -13.764  1.00 89.84           H  
ATOM   3897  HA3 GLY A 245     -11.623 -13.794 -15.066  1.00 89.84           H  
ATOM   3898  C   GLY A 245     -10.764 -13.780 -13.106  1.00 89.84           C  
ATOM   3899  O   GLY A 245     -10.505 -13.034 -12.155  1.00 89.84           O  
ATOM   3900  N   ASN A 246     -10.115 -14.921 -13.350  1.00 89.83           N  
ATOM   3901  H   ASN A 246     -10.356 -15.441 -14.182  1.00 89.83           H  
ATOM   3902  CA  ASN A 246      -9.039 -15.446 -12.513  1.00 89.83           C  
ATOM   3903  HA  ASN A 246      -9.335 -15.365 -11.467  1.00 89.83           H  
ATOM   3904  C   ASN A 246      -7.761 -14.630 -12.715  1.00 89.83           C  
ATOM   3905  CB  ASN A 246      -8.796 -16.929 -12.842  1.00 89.83           C  
ATOM   3906  HB2 ASN A 246      -8.556 -17.026 -13.901  1.00 89.83           H  
ATOM   3907  HB3 ASN A 246      -7.940 -17.285 -12.269  1.00 89.83           H  
ATOM   3908  O   ASN A 246      -7.305 -14.451 -13.844  1.00 89.83           O  
ATOM   3909  CG  ASN A 246      -9.974 -17.825 -12.508  1.00 89.83           C  
ATOM   3910  ND2 ASN A 246     -10.069 -18.971 -13.140  1.00 89.83           N  
ATOM   3911 HD21 ASN A 246     -10.847 -19.559 -12.876  1.00 89.83           H  
ATOM   3912 HD22 ASN A 246      -9.356 -19.256 -13.796  1.00 89.83           H  
ATOM   3913  OD1 ASN A 246     -10.826 -17.520 -11.693  1.00 89.83           O  
ATOM   3914  N   LYS A 247      -7.170 -14.168 -11.614  1.00 92.10           N  
ATOM   3915  H   LYS A 247      -7.575 -14.378 -10.713  1.00 92.10           H  
ATOM   3916  CA  LYS A 247      -5.913 -13.418 -11.626  1.00 92.10           C  
ATOM   3917  HA  LYS A 247      -5.787 -12.962 -12.608  1.00 92.10           H  
ATOM   3918  C   LYS A 247      -4.736 -14.367 -11.387  1.00 92.10           C  
ATOM   3919  CB  LYS A 247      -5.981 -12.305 -10.575  1.00 92.10           C  
ATOM   3920  HB2 LYS A 247      -5.020 -11.797 -10.504  1.00 92.10           H  
ATOM   3921  HB3 LYS A 247      -6.204 -12.750  -9.605  1.00 92.10           H  
ATOM   3922  O   LYS A 247      -4.899 -15.382 -10.705  1.00 92.10           O  
ATOM   3923  CG  LYS A 247      -7.054 -11.271 -10.918  1.00 92.10           C  
ATOM   3924  HG2 LYS A 247      -7.980 -11.780 -11.186  1.00 92.10           H  
ATOM   3925  HG3 LYS A 247      -6.723 -10.680 -11.773  1.00 92.10           H  
ATOM   3926  CD  LYS A 247      -7.327 -10.349  -9.726  1.00 92.10           C  
ATOM   3927  HD2 LYS A 247      -6.415  -9.811  -9.464  1.00 92.10           H  
ATOM   3928  HD3 LYS A 247      -7.645 -10.933  -8.862  1.00 92.10           H  
ATOM   3929  CE  LYS A 247      -8.416  -9.349 -10.115  1.00 92.10           C  
ATOM   3930  HE2 LYS A 247      -8.094  -8.859 -11.034  1.00 92.10           H  
ATOM   3931  HE3 LYS A 247      -8.506  -8.589  -9.340  1.00 92.10           H  
ATOM   3932  NZ  LYS A 247      -9.720 -10.005 -10.366  1.00 92.10           N  
ATOM   3933  HZ1 LYS A 247      -9.602 -10.776 -11.007  1.00 92.10           H  
ATOM   3934  HZ2 LYS A 247     -10.335  -9.353 -10.833  1.00 92.10           H  
ATOM   3935  HZ3 LYS A 247     -10.125 -10.358  -9.511  1.00 92.10           H  
ATOM   3936  N   PRO A 248      -3.538 -14.062 -11.916  1.00 92.46           N  
ATOM   3937  CA  PRO A 248      -2.348 -14.830 -11.578  1.00 92.46           C  
ATOM   3938  HA  PRO A 248      -2.498 -15.874 -11.853  1.00 92.46           H  
ATOM   3939  C   PRO A 248      -2.069 -14.751 -10.072  1.00 92.46           C  
ATOM   3940  CB  PRO A 248      -1.218 -14.243 -12.429  1.00 92.46           C  
ATOM   3941  HB2 PRO A 248      -1.156 -14.789 -13.371  1.00 92.46           H  
ATOM   3942  HB3 PRO A 248      -0.255 -14.267 -11.919  1.00 92.46           H  
ATOM   3943  O   PRO A 248      -2.424 -13.779  -9.403  1.00 92.46           O  
ATOM   3944  CG  PRO A 248      -1.674 -12.812 -12.709  1.00 92.46           C  
ATOM   3945  HG2 PRO A 248      -1.372 -12.172 -11.880  1.00 92.46           H  
ATOM   3946  HG3 PRO A 248      -1.264 -12.433 -13.645  1.00 92.46           H  
ATOM   3947  CD  PRO A 248      -3.198 -12.928 -12.766  1.00 92.46           C  
ATOM   3948  HD2 PRO A 248      -3.511 -13.142 -13.788  1.00 92.46           H  
ATOM   3949  HD3 PRO A 248      -3.659 -12.002 -12.423  1.00 92.46           H  
ATOM   3950  N   ARG A 249      -1.381 -15.760  -9.532  1.00 93.68           N  
ATOM   3951  H   ARG A 249      -1.129 -16.526 -10.141  1.00 93.68           H  
ATOM   3952  CA  ARG A 249      -1.112 -15.898  -8.089  1.00 93.68           C  
ATOM   3953  HA  ARG A 249      -2.061 -16.058  -7.578  1.00 93.68           H  
ATOM   3954  C   ARG A 249      -0.477 -14.651  -7.456  1.00 93.68           C  
ATOM   3955  CB  ARG A 249      -0.215 -17.129  -7.902  1.00 93.68           C  
ATOM   3956  HB2 ARG A 249      -0.686 -17.984  -8.386  1.00 93.68           H  
ATOM   3957  HB3 ARG A 249       0.746 -16.950  -8.385  1.00 93.68           H  
ATOM   3958  O   ARG A 249      -0.826 -14.304  -6.327  1.00 93.68           O  
ATOM   3959  CG  ARG A 249       0.021 -17.475  -6.428  1.00 93.68           C  
ATOM   3960  HG2 ARG A 249      -0.935 -17.697  -5.953  1.00 93.68           H  
ATOM   3961  HG3 ARG A 249       0.497 -16.641  -5.913  1.00 93.68           H  
ATOM   3962  CD  ARG A 249       0.940 -18.694  -6.335  1.00 93.68           C  
ATOM   3963  HD2 ARG A 249       1.906 -18.439  -6.770  1.00 93.68           H  
ATOM   3964  HD3 ARG A 249       0.507 -19.517  -6.903  1.00 93.68           H  
ATOM   3965  NE  ARG A 249       1.118 -19.110  -4.939  1.00 93.68           N  
ATOM   3966  HE  ARG A 249       0.503 -18.698  -4.252  1.00 93.68           H  
ATOM   3967  NH1 ARG A 249       2.852 -20.601  -5.259  1.00 93.68           N  
ATOM   3968 HH11 ARG A 249       2.895 -20.401  -6.248  1.00 93.68           H  
ATOM   3969 HH12 ARG A 249       3.506 -21.269  -4.876  1.00 93.68           H  
ATOM   3970  NH2 ARG A 249       1.992 -20.281  -3.233  1.00 93.68           N  
ATOM   3971 HH21 ARG A 249       1.291 -19.919  -2.602  1.00 93.68           H  
ATOM   3972 HH22 ARG A 249       2.768 -20.773  -2.814  1.00 93.68           H  
ATOM   3973  CZ  ARG A 249       1.994 -19.990  -4.494  1.00 93.68           C  
ATOM   3974  N   ILE A 250       0.431 -13.993  -8.184  1.00 96.18           N  
ATOM   3975  H   ILE A 250       0.674 -14.378  -9.086  1.00 96.18           H  
ATOM   3976  CA  ILE A 250       1.080 -12.739  -7.771  1.00 96.18           C  
ATOM   3977  HA  ILE A 250       1.487 -12.866  -6.767  1.00 96.18           H  
ATOM   3978  C   ILE A 250       0.055 -11.603  -7.690  1.00 96.18           C  
ATOM   3979  CB  ILE A 250       2.255 -12.396  -8.722  1.00 96.18           C  
ATOM   3980  HB  ILE A 250       1.900 -12.443  -9.752  1.00 96.18           H  
ATOM   3981  O   ILE A 250       0.017 -10.890  -6.695  1.00 96.18           O  
ATOM   3982  CG1 ILE A 250       3.389 -13.429  -8.533  1.00 96.18           C  
ATOM   3983 HG12 ILE A 250       3.812 -13.290  -7.538  1.00 96.18           H  
ATOM   3984 HG13 ILE A 250       2.982 -14.438  -8.589  1.00 96.18           H  
ATOM   3985  CG2 ILE A 250       2.789 -10.974  -8.460  1.00 96.18           C  
ATOM   3986 HG21 ILE A 250       3.134 -10.878  -7.431  1.00 96.18           H  
ATOM   3987 HG22 ILE A 250       2.023 -10.224  -8.657  1.00 96.18           H  
ATOM   3988 HG23 ILE A 250       3.615 -10.750  -9.134  1.00 96.18           H  
ATOM   3989  CD1 ILE A 250       4.525 -13.345  -9.560  1.00 96.18           C  
ATOM   3990 HD11 ILE A 250       4.125 -13.475 -10.566  1.00 96.18           H  
ATOM   3991 HD12 ILE A 250       5.053 -12.395  -9.485  1.00 96.18           H  
ATOM   3992 HD13 ILE A 250       5.240 -14.145  -9.371  1.00 96.18           H  
ATOM   3993  N   ALA A 251      -0.836 -11.469  -8.672  1.00 96.17           N  
ATOM   3994  H   ALA A 251      -0.846 -12.142  -9.425  1.00 96.17           H  
ATOM   3995  CA  ALA A 251      -1.879 -10.445  -8.655  1.00 96.17           C  
ATOM   3996  HA  ALA A 251      -1.415  -9.471  -8.496  1.00 96.17           H  
ATOM   3997  C   ALA A 251      -2.886 -10.657  -7.510  1.00 96.17           C  
ATOM   3998  CB  ALA A 251      -2.547 -10.431 -10.027  1.00 96.17           C  
ATOM   3999  HB1 ALA A 251      -2.894 -11.435 -10.276  1.00 96.17           H  
ATOM   4000  HB2 ALA A 251      -3.402  -9.755 -10.012  1.00 96.17           H  
ATOM   4001  HB3 ALA A 251      -1.837 -10.087 -10.779  1.00 96.17           H  
ATOM   4002  O   ALA A 251      -3.227  -9.705  -6.814  1.00 96.17           O  
ATOM   4003  N   GLU A 252      -3.281 -11.903  -7.226  1.00 95.29           N  
ATOM   4004  H   GLU A 252      -3.021 -12.647  -7.857  1.00 95.29           H  
ATOM   4005  CA  GLU A 252      -4.084 -12.228  -6.032  1.00 95.29           C  
ATOM   4006  HA  GLU A 252      -5.002 -11.641  -6.034  1.00 95.29           H  
ATOM   4007  C   GLU A 252      -3.347 -11.904  -4.721  1.00 95.29           C  
ATOM   4008  CB  GLU A 252      -4.438 -13.728  -6.024  1.00 95.29           C  
ATOM   4009  HB2 GLU A 252      -3.527 -14.305  -6.186  1.00 95.29           H  
ATOM   4010  HB3 GLU A 252      -4.816 -14.005  -5.040  1.00 95.29           H  
ATOM   4011  O   GLU A 252      -3.956 -11.722  -3.669  1.00 95.29           O  
ATOM   4012  CG  GLU A 252      -5.474 -14.151  -7.075  1.00 95.29           C  
ATOM   4013  HG2 GLU A 252      -5.087 -13.896  -8.062  1.00 95.29           H  
ATOM   4014  HG3 GLU A 252      -5.568 -15.236  -7.034  1.00 95.29           H  
ATOM   4015  CD  GLU A 252      -6.870 -13.529  -6.871  1.00 95.29           C  
ATOM   4016  OE1 GLU A 252      -7.695 -13.631  -7.809  1.00 95.29           O  
ATOM   4017  OE2 GLU A 252      -7.107 -12.937  -5.794  1.00 95.29           O  
ATOM   4018  N   MET A 253      -2.012 -11.898  -4.726  1.00 96.02           N  
ATOM   4019  H   MET A 253      -1.533 -12.040  -5.604  1.00 96.02           H  
ATOM   4020  CA  MET A 253      -1.216 -11.545  -3.545  1.00 96.02           C  
ATOM   4021  HA  MET A 253      -1.684 -11.936  -2.642  1.00 96.02           H  
ATOM   4022  C   MET A 253      -1.173 -10.040  -3.360  1.00 96.02           C  
ATOM   4023  CB  MET A 253       0.178 -12.156  -3.670  1.00 96.02           C  
ATOM   4024  HB2 MET A 253       0.689 -11.683  -4.509  1.00 96.02           H  
ATOM   4025  HB3 MET A 253       0.100 -13.222  -3.882  1.00 96.02           H  
ATOM   4026  O   MET A 253      -1.364  -9.569  -2.245  1.00 96.02           O  
ATOM   4027  CG  MET A 253       1.024 -11.972  -2.413  1.00 96.02           C  
ATOM   4028  HG2 MET A 253       1.079 -10.915  -2.152  1.00 96.02           H  
ATOM   4029  HG3 MET A 253       0.561 -12.509  -1.585  1.00 96.02           H  
ATOM   4030  SD  MET A 253       2.702 -12.593  -2.652  1.00 96.02           S  
ATOM   4031  CE  MET A 253       3.296 -11.377  -3.870  1.00 96.02           C  
ATOM   4032  HE1 MET A 253       2.783 -11.502  -4.823  1.00 96.02           H  
ATOM   4033  HE2 MET A 253       4.362 -11.519  -4.045  1.00 96.02           H  
ATOM   4034  HE3 MET A 253       3.135 -10.367  -3.493  1.00 96.02           H  
ATOM   4035  N   ILE A 254      -1.027  -9.295  -4.454  1.00 96.52           N  
ATOM   4036  H   ILE A 254      -0.859  -9.761  -5.334  1.00 96.52           H  
ATOM   4037  CA  ILE A 254      -1.136  -7.837  -4.455  1.00 96.52           C  
ATOM   4038  HA  ILE A 254      -0.397  -7.430  -3.766  1.00 96.52           H  
ATOM   4039  C   ILE A 254      -2.514  -7.414  -3.928  1.00 96.52           C  
ATOM   4040  CB  ILE A 254      -0.828  -7.285  -5.866  1.00 96.52           C  
ATOM   4041  HB  ILE A 254      -1.494  -7.756  -6.588  1.00 96.52           H  
ATOM   4042  O   ILE A 254      -2.582  -6.541  -3.072  1.00 96.52           O  
ATOM   4043  CG1 ILE A 254       0.635  -7.611  -6.244  1.00 96.52           C  
ATOM   4044 HG12 ILE A 254       1.290  -7.044  -5.583  1.00 96.52           H  
ATOM   4045 HG13 ILE A 254       0.852  -8.663  -6.062  1.00 96.52           H  
ATOM   4046  CG2 ILE A 254      -1.062  -5.765  -5.907  1.00 96.52           C  
ATOM   4047 HG21 ILE A 254      -0.454  -5.268  -5.152  1.00 96.52           H  
ATOM   4048 HG22 ILE A 254      -0.806  -5.356  -6.884  1.00 96.52           H  
ATOM   4049 HG23 ILE A 254      -2.113  -5.536  -5.726  1.00 96.52           H  
ATOM   4050  CD1 ILE A 254       1.006  -7.326  -7.706  1.00 96.52           C  
ATOM   4051 HD11 ILE A 254       0.345  -7.880  -8.372  1.00 96.52           H  
ATOM   4052 HD12 ILE A 254       0.937  -6.260  -7.924  1.00 96.52           H  
ATOM   4053 HD13 ILE A 254       2.032  -7.647  -7.884  1.00 96.52           H  
ATOM   4054  N   CYS A 255      -3.602  -8.081  -4.335  1.00 95.48           N  
ATOM   4055  H   CYS A 255      -3.507  -8.745  -5.090  1.00 95.48           H  
ATOM   4056  CA  CYS A 255      -4.944  -7.811  -3.803  1.00 95.48           C  
ATOM   4057  HA  CYS A 255      -5.135  -6.740  -3.870  1.00 95.48           H  
ATOM   4058  C   CYS A 255      -5.131  -8.181  -2.318  1.00 95.48           C  
ATOM   4059  CB  CYS A 255      -5.990  -8.546  -4.652  1.00 95.48           C  
ATOM   4060  HB2 CYS A 255      -6.961  -8.454  -4.165  1.00 95.48           H  
ATOM   4061  HB3 CYS A 255      -5.742  -9.605  -4.723  1.00 95.48           H  
ATOM   4062  O   CYS A 255      -5.920  -7.536  -1.634  1.00 95.48           O  
ATOM   4063  SG  CYS A 255      -6.102  -7.819  -6.310  1.00 95.48           S  
ATOM   4064  HG  CYS A 255      -6.035  -6.540  -5.930  1.00 95.48           H  
ATOM   4065  N   ASP A 256      -4.436  -9.198  -1.796  1.00 95.19           N  
ATOM   4066  H   ASP A 256      -3.827  -9.731  -2.399  1.00 95.19           H  
ATOM   4067  CA  ASP A 256      -4.438  -9.491  -0.349  1.00 95.19           C  
ATOM   4068  HA  ASP A 256      -5.464  -9.481   0.018  1.00 95.19           H  
ATOM   4069  C   ASP A 256      -3.671  -8.397   0.411  1.00 95.19           C  
ATOM   4070  CB  ASP A 256      -3.861 -10.901  -0.110  1.00 95.19           C  
ATOM   4071  HB2 ASP A 256      -2.824 -10.915  -0.446  1.00 95.19           H  
ATOM   4072  HB3 ASP A 256      -4.413 -11.599  -0.739  1.00 95.19           H  
ATOM   4073  O   ASP A 256      -4.163  -7.866   1.406  1.00 95.19           O  
ATOM   4074  CG  ASP A 256      -3.906 -11.448   1.335  1.00 95.19           C  
ATOM   4075  OD1 ASP A 256      -4.485 -10.849   2.268  1.00 95.19           O  
ATOM   4076  OD2 ASP A 256      -3.353 -12.555   1.536  1.00 95.19           O  
ATOM   4077  N   ILE A 257      -2.510  -7.972  -0.100  1.00 95.89           N  
ATOM   4078  H   ILE A 257      -2.166  -8.413  -0.941  1.00 95.89           H  
ATOM   4079  CA  ILE A 257      -1.720  -6.887   0.502  1.00 95.89           C  
ATOM   4080  HA  ILE A 257      -1.610  -7.121   1.561  1.00 95.89           H  
ATOM   4081  C   ILE A 257      -2.459  -5.542   0.431  1.00 95.89           C  
ATOM   4082  CB  ILE A 257      -0.302  -6.803  -0.112  1.00 95.89           C  
ATOM   4083  HB  ILE A 257      -0.388  -6.609  -1.181  1.00 95.89           H  
ATOM   4084  O   ILE A 257      -2.381  -4.767   1.383  1.00 95.89           O  
ATOM   4085  CG1 ILE A 257       0.484  -8.116   0.104  1.00 95.89           C  
ATOM   4086 HG12 ILE A 257      -0.139  -8.968  -0.169  1.00 95.89           H  
ATOM   4087 HG13 ILE A 257       0.742  -8.209   1.159  1.00 95.89           H  
ATOM   4088  CG2 ILE A 257       0.477  -5.651   0.551  1.00 95.89           C  
ATOM   4089 HG21 ILE A 257       0.058  -4.690   0.251  1.00 95.89           H  
ATOM   4090 HG22 ILE A 257       0.435  -5.732   1.637  1.00 95.89           H  
ATOM   4091 HG23 ILE A 257       1.524  -5.657   0.248  1.00 95.89           H  
ATOM   4092  CD1 ILE A 257       1.766  -8.244  -0.724  1.00 95.89           C  
ATOM   4093 HD11 ILE A 257       2.516  -7.533  -0.378  1.00 95.89           H  
ATOM   4094 HD12 ILE A 257       2.170  -9.249  -0.604  1.00 95.89           H  
ATOM   4095 HD13 ILE A 257       1.549  -8.071  -1.778  1.00 95.89           H  
ATOM   4096  N   ASP A 258      -3.232  -5.296  -0.631  1.00 96.15           N  
ATOM   4097  H   ASP A 258      -3.182  -5.942  -1.405  1.00 96.15           H  
ATOM   4098  CA  ASP A 258      -4.082  -4.110  -0.805  1.00 96.15           C  
ATOM   4099  HA  ASP A 258      -3.448  -3.233  -0.934  1.00 96.15           H  
ATOM   4100  C   ASP A 258      -4.994  -3.861   0.403  1.00 96.15           C  
ATOM   4101  CB  ASP A 258      -4.927  -4.278  -2.079  1.00 96.15           C  
ATOM   4102  HB2 ASP A 258      -4.266  -4.444  -2.930  1.00 96.15           H  
ATOM   4103  HB3 ASP A 258      -5.574  -5.148  -1.968  1.00 96.15           H  
ATOM   4104  O   ASP A 258      -5.231  -2.716   0.769  1.00 96.15           O  
ATOM   4105  CG  ASP A 258      -5.803  -3.066  -2.382  1.00 96.15           C  
ATOM   4106  OD1 ASP A 258      -5.261  -1.945  -2.364  1.00 96.15           O  
ATOM   4107  OD2 ASP A 258      -7.007  -3.235  -2.709  1.00 96.15           O  
ATOM   4108  N   THR A 259      -5.432  -4.909   1.106  1.00 93.86           N  
ATOM   4109  H   THR A 259      -5.162  -5.834   0.803  1.00 93.86           H  
ATOM   4110  CA  THR A 259      -6.251  -4.762   2.324  1.00 93.86           C  
ATOM   4111  HA  THR A 259      -7.135  -4.180   2.065  1.00 93.86           H  
ATOM   4112  C   THR A 259      -5.554  -4.002   3.457  1.00 93.86           C  
ATOM   4113  CB  THR A 259      -6.721  -6.119   2.863  1.00 93.86           C  
ATOM   4114  HB  THR A 259      -7.408  -5.927   3.687  1.00 93.86           H  
ATOM   4115  O   THR A 259      -6.229  -3.471   4.335  1.00 93.86           O  
ATOM   4116  CG2 THR A 259      -7.468  -6.945   1.815  1.00 93.86           C  
ATOM   4117 HG21 THR A 259      -7.846  -7.856   2.280  1.00 93.86           H  
ATOM   4118 HG22 THR A 259      -6.804  -7.217   0.995  1.00 93.86           H  
ATOM   4119 HG23 THR A 259      -8.304  -6.367   1.420  1.00 93.86           H  
ATOM   4120  OG1 THR A 259      -5.657  -6.896   3.365  1.00 93.86           O  
ATOM   4121  HG1 THR A 259      -5.142  -7.238   2.630  1.00 93.86           H  
ATOM   4122  N   TYR A 260      -4.221  -3.925   3.438  1.00 92.40           N  
ATOM   4123  H   TYR A 260      -3.735  -4.396   2.688  1.00 92.40           H  
ATOM   4124  CA  TYR A 260      -3.414  -3.145   4.379  1.00 92.40           C  
ATOM   4125  HA  TYR A 260      -3.969  -3.024   5.310  1.00 92.40           H  
ATOM   4126  C   TYR A 260      -3.078  -1.735   3.873  1.00 92.40           C  
ATOM   4127  CB  TYR A 260      -2.114  -3.908   4.667  1.00 92.40           C  
ATOM   4128  HB2 TYR A 260      -1.498  -3.896   3.768  1.00 92.40           H  
ATOM   4129  HB3 TYR A 260      -1.563  -3.364   5.435  1.00 92.40           H  
ATOM   4130  O   TYR A 260      -2.574  -0.922   4.644  1.00 92.40           O  
ATOM   4131  CG  TYR A 260      -2.293  -5.342   5.131  1.00 92.40           C  
ATOM   4132  CD1 TYR A 260      -3.004  -5.616   6.313  1.00 92.40           C  
ATOM   4133  HD1 TYR A 260      -3.447  -4.806   6.873  1.00 92.40           H  
ATOM   4134  CD2 TYR A 260      -1.773  -6.401   4.364  1.00 92.40           C  
ATOM   4135  HD2 TYR A 260      -1.247  -6.177   3.447  1.00 92.40           H  
ATOM   4136  CE1 TYR A 260      -3.205  -6.947   6.723  1.00 92.40           C  
ATOM   4137  HE1 TYR A 260      -3.786  -7.147   7.611  1.00 92.40           H  
ATOM   4138  CE2 TYR A 260      -1.981  -7.737   4.761  1.00 92.40           C  
ATOM   4139  HE2 TYR A 260      -1.624  -8.553   4.150  1.00 92.40           H  
ATOM   4140  OH  TYR A 260      -2.921  -9.290   6.348  1.00 92.40           O  
ATOM   4141  HH  TYR A 260      -3.448  -9.271   7.150  1.00 92.40           H  
ATOM   4142  CZ  TYR A 260      -2.705  -8.010   5.941  1.00 92.40           C  
ATOM   4143  N   ILE A 261      -3.297  -1.478   2.583  1.00 93.78           N  
ATOM   4144  H   ILE A 261      -3.759  -2.197   2.045  1.00 93.78           H  
ATOM   4145  CA  ILE A 261      -2.964  -0.236   1.871  1.00 93.78           C  
ATOM   4146  HA  ILE A 261      -2.220   0.330   2.432  1.00 93.78           H  
ATOM   4147  C   ILE A 261      -4.220   0.640   1.746  1.00 93.78           C  
ATOM   4148  CB  ILE A 261      -2.376  -0.610   0.487  1.00 93.78           C  
ATOM   4149  HB  ILE A 261      -3.116  -1.212  -0.040  1.00 93.78           H  
ATOM   4150  O   ILE A 261      -4.174   1.851   1.952  1.00 93.78           O  
ATOM   4151  CG1 ILE A 261      -1.071  -1.434   0.632  1.00 93.78           C  
ATOM   4152 HG12 ILE A 261      -0.297  -0.807   1.073  1.00 93.78           H  
ATOM   4153 HG13 ILE A 261      -1.233  -2.278   1.302  1.00 93.78           H  
ATOM   4154  CG2 ILE A 261      -2.081   0.622  -0.378  1.00 93.78           C  
ATOM   4155 HG21 ILE A 261      -1.965   0.328  -1.421  1.00 93.78           H  
ATOM   4156 HG22 ILE A 261      -2.897   1.342  -0.335  1.00 93.78           H  
ATOM   4157 HG23 ILE A 261      -1.153   1.079  -0.033  1.00 93.78           H  
ATOM   4158  CD1 ILE A 261      -0.543  -2.009  -0.689  1.00 93.78           C  
ATOM   4159 HD11 ILE A 261      -1.248  -2.739  -1.086  1.00 93.78           H  
ATOM   4160 HD12 ILE A 261       0.414  -2.499  -0.511  1.00 93.78           H  
ATOM   4161 HD13 ILE A 261      -0.393  -1.222  -1.428  1.00 93.78           H  
ATOM   4162  N   VAL A 262      -5.355   0.016   1.433  1.00 93.15           N  
ATOM   4163  H   VAL A 262      -5.307  -0.978   1.259  1.00 93.15           H  
ATOM   4164  CA  VAL A 262      -6.682   0.634   1.378  1.00 93.15           C  
ATOM   4165  HA  VAL A 262      -6.683   1.402   0.604  1.00 93.15           H  
ATOM   4166  C   VAL A 262      -7.008   1.289   2.711  1.00 93.15           C  
ATOM   4167  CB  VAL A 262      -7.736  -0.436   1.029  1.00 93.15           C  
ATOM   4168  HB  VAL A 262      -7.546  -1.332   1.620  1.00 93.15           H  
ATOM   4169  O   VAL A 262      -6.895   0.669   3.764  1.00 93.15           O  
ATOM   4170  CG1 VAL A 262      -9.195  -0.030   1.249  1.00 93.15           C  
ATOM   4171 HG11 VAL A 262      -9.375   0.121   2.313  1.00 93.15           H  
ATOM   4172 HG12 VAL A 262      -9.854  -0.832   0.915  1.00 93.15           H  
ATOM   4173 HG13 VAL A 262      -9.424   0.876   0.689  1.00 93.15           H  
ATOM   4174  CG2 VAL A 262      -7.628  -0.787  -0.449  1.00 93.15           C  
ATOM   4175 HG21 VAL A 262      -6.581  -0.983  -0.677  1.00 93.15           H  
ATOM   4176 HG22 VAL A 262      -8.209  -1.683  -0.670  1.00 93.15           H  
ATOM   4177 HG23 VAL A 262      -7.967   0.047  -1.065  1.00 93.15           H  
ATOM   4178  N   GLU A 263      -7.449   2.545   2.653  1.00 91.84           N  
ATOM   4179  H   GLU A 263      -7.370   3.034   1.773  1.00 91.84           H  
ATOM   4180  CA  GLU A 263      -7.839   3.344   3.820  1.00 91.84           C  
ATOM   4181  HA  GLU A 263      -8.078   4.338   3.441  1.00 91.84           H  
ATOM   4182  C   GLU A 263      -6.691   3.589   4.821  1.00 91.84           C  
ATOM   4183  CB  GLU A 263      -9.133   2.792   4.472  1.00 91.84           C  
ATOM   4184  HB2 GLU A 263      -9.400   3.421   5.321  1.00 91.84           H  
ATOM   4185  HB3 GLU A 263      -8.955   1.783   4.844  1.00 91.84           H  
ATOM   4186  O   GLU A 263      -6.930   4.097   5.921  1.00 91.84           O  
ATOM   4187  CG  GLU A 263     -10.331   2.778   3.504  1.00 91.84           C  
ATOM   4188  HG2 GLU A 263     -10.059   2.249   2.590  1.00 91.84           H  
ATOM   4189  HG3 GLU A 263     -10.542   3.809   3.221  1.00 91.84           H  
ATOM   4190  CD  GLU A 263     -11.622   2.135   4.054  1.00 91.84           C  
ATOM   4191  OE1 GLU A 263     -12.703   2.445   3.506  1.00 91.84           O  
ATOM   4192  OE2 GLU A 263     -11.634   1.336   5.017  1.00 91.84           O  
ATOM   4193  N   ALA A 264      -5.436   3.306   4.445  1.00 89.25           N  
ATOM   4194  H   ALA A 264      -5.275   2.875   3.546  1.00 89.25           H  
ATOM   4195  CA  ALA A 264      -4.276   3.640   5.260  1.00 89.25           C  
ATOM   4196  HA  ALA A 264      -4.384   3.130   6.217  1.00 89.25           H  
ATOM   4197  C   ALA A 264      -4.230   5.158   5.515  1.00 89.25           C  
ATOM   4198  CB  ALA A 264      -2.999   3.120   4.593  1.00 89.25           C  
ATOM   4199  HB1 ALA A 264      -2.135   3.318   5.228  1.00 89.25           H  
ATOM   4200  HB2 ALA A 264      -3.075   2.043   4.439  1.00 89.25           H  
ATOM   4201  HB3 ALA A 264      -2.857   3.612   3.631  1.00 89.25           H  
ATOM   4202  O   ALA A 264      -4.359   5.969   4.600  1.00 89.25           O  
ATOM   4203  N   GLY A 265      -4.092   5.545   6.786  1.00 88.22           N  
ATOM   4204  H   GLY A 265      -3.986   4.829   7.490  1.00 88.22           H  
ATOM   4205  CA  GLY A 265      -4.158   6.946   7.222  1.00 88.22           C  
ATOM   4206  HA2 GLY A 265      -3.606   7.564   6.514  1.00 88.22           H  
ATOM   4207  HA3 GLY A 265      -3.672   7.041   8.193  1.00 88.22           H  
ATOM   4208  C   GLY A 265      -5.576   7.529   7.342  1.00 88.22           C  
ATOM   4209  O   GLY A 265      -5.737   8.608   7.901  1.00 88.22           O  
ATOM   4210  N   LEU A 266      -6.620   6.814   6.907  1.00 92.62           N  
ATOM   4211  H   LEU A 266      -6.440   5.936   6.441  1.00 92.62           H  
ATOM   4212  CA  LEU A 266      -8.026   7.229   7.042  1.00 92.62           C  
ATOM   4213  HA  LEU A 266      -8.059   8.296   7.264  1.00 92.62           H  
ATOM   4214  C   LEU A 266      -8.750   6.551   8.212  1.00 92.62           C  
ATOM   4215  CB  LEU A 266      -8.774   7.000   5.720  1.00 92.62           C  
ATOM   4216  HB2 LEU A 266      -9.816   7.290   5.856  1.00 92.62           H  
ATOM   4217  HB3 LEU A 266      -8.758   5.934   5.491  1.00 92.62           H  
ATOM   4218  O   LEU A 266      -9.963   6.711   8.362  1.00 92.62           O  
ATOM   4219  CG  LEU A 266      -8.220   7.780   4.519  1.00 92.62           C  
ATOM   4220  HG  LEU A 266      -7.193   7.476   4.313  1.00 92.62           H  
ATOM   4221  CD1 LEU A 266      -9.088   7.438   3.312  1.00 92.62           C  
ATOM   4222 HD11 LEU A 266      -9.121   6.358   3.169  1.00 92.62           H  
ATOM   4223 HD12 LEU A 266     -10.094   7.825   3.475  1.00 92.62           H  
ATOM   4224 HD13 LEU A 266      -8.667   7.888   2.413  1.00 92.62           H  
ATOM   4225  CD2 LEU A 266      -8.278   9.294   4.739  1.00 92.62           C  
ATOM   4226 HD21 LEU A 266      -7.960   9.808   3.832  1.00 92.62           H  
ATOM   4227 HD22 LEU A 266      -7.595   9.584   5.538  1.00 92.62           H  
ATOM   4228 HD23 LEU A 266      -9.292   9.604   4.991  1.00 92.62           H  
ATOM   4229  N   ALA A 267      -8.024   5.817   9.060  1.00 90.44           N  
ATOM   4230  H   ALA A 267      -7.043   5.698   8.850  1.00 90.44           H  
ATOM   4231  CA  ALA A 267      -8.588   5.070  10.183  1.00 90.44           C  
ATOM   4232  HA  ALA A 267      -9.194   4.255   9.787  1.00 90.44           H  
ATOM   4233  C   ALA A 267      -9.498   5.947  11.054  1.00 90.44           C  
ATOM   4234  CB  ALA A 267      -7.440   4.468  11.000  1.00 90.44           C  
ATOM   4235  HB1 ALA A 267      -6.838   3.814  10.370  1.00 90.44           H  
ATOM   4236  HB2 ALA A 267      -6.808   5.257  11.407  1.00 90.44           H  
ATOM   4237  HB3 ALA A 267      -7.845   3.880  11.824  1.00 90.44           H  
ATOM   4238  O   ALA A 267     -10.632   5.570  11.325  1.00 90.44           O  
ATOM   4239  N   SER A 268      -9.069   7.159  11.408  1.00 91.38           N  
ATOM   4240  H   SER A 268      -8.116   7.421  11.200  1.00 91.38           H  
ATOM   4241  CA  SER A 268      -9.882   8.082  12.206  1.00 91.38           C  
ATOM   4242  HA  SER A 268     -10.078   7.628  13.177  1.00 91.38           H  
ATOM   4243  C   SER A 268     -11.233   8.412  11.567  1.00 91.38           C  
ATOM   4244  CB  SER A 268      -9.117   9.382  12.427  1.00 91.38           C  
ATOM   4245  HB2 SER A 268      -9.755  10.053  13.002  1.00 91.38           H  
ATOM   4246  HB3 SER A 268      -8.877   9.845  11.469  1.00 91.38           H  
ATOM   4247  O   SER A 268     -12.239   8.468  12.264  1.00 91.38           O  
ATOM   4248  OG  SER A 268      -7.929   9.105  13.140  1.00 91.38           O  
ATOM   4249  HG  SER A 268      -7.465   9.920  13.342  1.00 91.38           H  
ATOM   4250  N   PHE A 269     -11.285   8.609  10.250  1.00 95.38           N  
ATOM   4251  H   PHE A 269     -10.447   8.462   9.704  1.00 95.38           H  
ATOM   4252  CA  PHE A 269     -12.530   8.867   9.526  1.00 95.38           C  
ATOM   4253  HA  PHE A 269     -13.105   9.640  10.036  1.00 95.38           H  
ATOM   4254  C   PHE A 269     -13.436   7.636   9.487  1.00 95.38           C  
ATOM   4255  CB  PHE A 269     -12.178   9.359   8.117  1.00 95.38           C  
ATOM   4256  HB2 PHE A 269     -11.617  10.290   8.192  1.00 95.38           H  
ATOM   4257  HB3 PHE A 269     -11.528   8.632   7.631  1.00 95.38           H  
ATOM   4258  O   PHE A 269     -14.607   7.708   9.864  1.00 95.38           O  
ATOM   4259  CG  PHE A 269     -13.381   9.601   7.237  1.00 95.38           C  
ATOM   4260  CD1 PHE A 269     -13.600   8.793   6.106  1.00 95.38           C  
ATOM   4261  HD1 PHE A 269     -12.918   7.988   5.873  1.00 95.38           H  
ATOM   4262  CD2 PHE A 269     -14.267  10.653   7.534  1.00 95.38           C  
ATOM   4263  HD2 PHE A 269     -14.099  11.277   8.399  1.00 95.38           H  
ATOM   4264  CE1 PHE A 269     -14.690   9.049   5.259  1.00 95.38           C  
ATOM   4265  HE1 PHE A 269     -14.848   8.438   4.382  1.00 95.38           H  
ATOM   4266  CE2 PHE A 269     -15.363  10.901   6.692  1.00 95.38           C  
ATOM   4267  HE2 PHE A 269     -16.043  11.708   6.920  1.00 95.38           H  
ATOM   4268  CZ  PHE A 269     -15.562  10.112   5.547  1.00 95.38           C  
ATOM   4269  HZ  PHE A 269     -16.397  10.315   4.893  1.00 95.38           H  
ATOM   4270  N   ILE A 270     -12.882   6.489   9.094  1.00 94.83           N  
ATOM   4271  H   ILE A 270     -11.904   6.494   8.842  1.00 94.83           H  
ATOM   4272  CA  ILE A 270     -13.639   5.242   8.958  1.00 94.83           C  
ATOM   4273  HA  ILE A 270     -14.521   5.437   8.348  1.00 94.83           H  
ATOM   4274  C   ILE A 270     -14.158   4.754  10.317  1.00 94.83           C  
ATOM   4275  CB  ILE A 270     -12.770   4.182   8.245  1.00 94.83           C  
ATOM   4276  HB  ILE A 270     -11.866   4.031   8.835  1.00 94.83           H  
ATOM   4277  O   ILE A 270     -15.314   4.343  10.421  1.00 94.83           O  
ATOM   4278  CG1 ILE A 270     -12.323   4.631   6.831  1.00 94.83           C  
ATOM   4279 HG12 ILE A 270     -11.686   3.854   6.409  1.00 94.83           H  
ATOM   4280 HG13 ILE A 270     -11.709   5.528   6.910  1.00 94.83           H  
ATOM   4281  CG2 ILE A 270     -13.496   2.828   8.159  1.00 94.83           C  
ATOM   4282 HG21 ILE A 270     -14.486   2.954   7.721  1.00 94.83           H  
ATOM   4283 HG22 ILE A 270     -13.599   2.394   9.154  1.00 94.83           H  
ATOM   4284 HG23 ILE A 270     -12.910   2.140   7.551  1.00 94.83           H  
ATOM   4285  CD1 ILE A 270     -13.453   4.922   5.832  1.00 94.83           C  
ATOM   4286 HD11 ILE A 270     -14.078   5.741   6.189  1.00 94.83           H  
ATOM   4287 HD12 ILE A 270     -14.064   4.034   5.676  1.00 94.83           H  
ATOM   4288 HD13 ILE A 270     -13.016   5.211   4.876  1.00 94.83           H  
ATOM   4289  N   LEU A 271     -13.349   4.848  11.374  1.00 94.10           N  
ATOM   4290  H   LEU A 271     -12.411   5.196  11.232  1.00 94.10           H  
ATOM   4291  CA  LEU A 271     -13.736   4.453  12.729  1.00 94.10           C  
ATOM   4292  HA  LEU A 271     -14.221   3.478  12.679  1.00 94.10           H  
ATOM   4293  C   LEU A 271     -14.769   5.418  13.330  1.00 94.10           C  
ATOM   4294  CB  LEU A 271     -12.486   4.329  13.620  1.00 94.10           C  
ATOM   4295  HB2 LEU A 271     -11.985   5.297  13.637  1.00 94.10           H  
ATOM   4296  HB3 LEU A 271     -12.806   4.093  14.635  1.00 94.10           H  
ATOM   4297  O   LEU A 271     -15.680   4.958  14.017  1.00 94.10           O  
ATOM   4298  CG  LEU A 271     -11.469   3.253  13.191  1.00 94.10           C  
ATOM   4299  HG  LEU A 271     -11.241   3.350  12.130  1.00 94.10           H  
ATOM   4300  CD1 LEU A 271     -10.177   3.423  13.993  1.00 94.10           C  
ATOM   4301 HD11 LEU A 271      -9.751   4.408  13.802  1.00 94.10           H  
ATOM   4302 HD12 LEU A 271     -10.369   3.319  15.061  1.00 94.10           H  
ATOM   4303 HD13 LEU A 271      -9.453   2.667  13.691  1.00 94.10           H  
ATOM   4304  CD2 LEU A 271     -11.971   1.830  13.410  1.00 94.10           C  
ATOM   4305 HD21 LEU A 271     -12.983   1.703  13.026  1.00 94.10           H  
ATOM   4306 HD22 LEU A 271     -11.305   1.138  12.894  1.00 94.10           H  
ATOM   4307 HD23 LEU A 271     -11.927   1.602  14.475  1.00 94.10           H  
ATOM   4308  N   THR A 272     -14.707   6.721  13.023  1.00 95.50           N  
ATOM   4309  H   THR A 272     -13.908   7.081  12.522  1.00 95.50           H  
ATOM   4310  CA  THR A 272     -15.780   7.661  13.396  1.00 95.50           C  
ATOM   4311  HA  THR A 272     -15.926   7.604  14.475  1.00 95.50           H  
ATOM   4312  C   THR A 272     -17.106   7.294  12.742  1.00 95.50           C  
ATOM   4313  CB  THR A 272     -15.427   9.116  13.062  1.00 95.50           C  
ATOM   4314  HB  THR A 272     -15.130   9.214  12.018  1.00 95.50           H  
ATOM   4315  O   THR A 272     -18.144   7.322  13.401  1.00 95.50           O  
ATOM   4316  CG2 THR A 272     -16.553  10.100  13.373  1.00 95.50           C  
ATOM   4317 HG21 THR A 272     -16.205  11.125  13.246  1.00 95.50           H  
ATOM   4318 HG22 THR A 272     -17.391   9.946  12.693  1.00 95.50           H  
ATOM   4319 HG23 THR A 272     -16.888   9.952  14.400  1.00 95.50           H  
ATOM   4320  OG1 THR A 272     -14.388   9.529  13.899  1.00 95.50           O  
ATOM   4321  HG1 THR A 272     -14.411  10.488  13.917  1.00 95.50           H  
ATOM   4322  N   ILE A 273     -17.098   6.901  11.467  1.00 95.94           N  
ATOM   4323  H   ILE A 273     -16.229   6.924  10.952  1.00 95.94           H  
ATOM   4324  CA  ILE A 273     -18.316   6.429  10.801  1.00 95.94           C  
ATOM   4325  HA  ILE A 273     -19.097   7.177  10.942  1.00 95.94           H  
ATOM   4326  C   ILE A 273     -18.813   5.141  11.464  1.00 95.94           C  
ATOM   4327  CB  ILE A 273     -18.093   6.262   9.284  1.00 95.94           C  
ATOM   4328  HB  ILE A 273     -17.222   5.628   9.120  1.00 95.94           H  
ATOM   4329  O   ILE A 273     -19.975   5.085  11.856  1.00 95.94           O  
ATOM   4330  CG1 ILE A 273     -17.840   7.641   8.641  1.00 95.94           C  
ATOM   4331 HG12 ILE A 273     -18.762   8.222   8.645  1.00 95.94           H  
ATOM   4332 HG13 ILE A 273     -17.100   8.196   9.217  1.00 95.94           H  
ATOM   4333  CG2 ILE A 273     -19.317   5.595   8.625  1.00 95.94           C  
ATOM   4334 HG21 ILE A 273     -19.173   5.497   7.549  1.00 95.94           H  
ATOM   4335 HG22 ILE A 273     -19.470   4.590   9.019  1.00 95.94           H  
ATOM   4336 HG23 ILE A 273     -20.207   6.195   8.818  1.00 95.94           H  
ATOM   4337  CD1 ILE A 273     -17.319   7.549   7.206  1.00 95.94           C  
ATOM   4338 HD11 ILE A 273     -17.127   8.562   6.854  1.00 95.94           H  
ATOM   4339 HD12 ILE A 273     -16.392   6.977   7.178  1.00 95.94           H  
ATOM   4340 HD13 ILE A 273     -18.058   7.094   6.546  1.00 95.94           H  
ATOM   4341  N   LYS A 274     -17.938   4.141  11.632  1.00 94.80           N  
ATOM   4342  H   LYS A 274     -16.999   4.283  11.286  1.00 94.80           H  
ATOM   4343  CA  LYS A 274     -18.282   2.811  12.160  1.00 94.80           C  
ATOM   4344  HA  LYS A 274     -19.076   2.384  11.546  1.00 94.80           H  
ATOM   4345  C   LYS A 274     -18.819   2.856  13.595  1.00 94.80           C  
ATOM   4346  CB  LYS A 274     -17.041   1.904  12.057  1.00 94.80           C  
ATOM   4347  HB2 LYS A 274     -16.251   2.313  12.686  1.00 94.80           H  
ATOM   4348  HB3 LYS A 274     -16.691   1.894  11.025  1.00 94.80           H  
ATOM   4349  O   LYS A 274     -19.825   2.221  13.894  1.00 94.80           O  
ATOM   4350  CG  LYS A 274     -17.329   0.457  12.493  1.00 94.80           C  
ATOM   4351  HG2 LYS A 274     -18.075   0.021  11.829  1.00 94.80           H  
ATOM   4352  HG3 LYS A 274     -17.727   0.460  13.508  1.00 94.80           H  
ATOM   4353  CD  LYS A 274     -16.063  -0.414  12.487  1.00 94.80           C  
ATOM   4354  HD2 LYS A 274     -15.303   0.072  13.098  1.00 94.80           H  
ATOM   4355  HD3 LYS A 274     -15.692  -0.531  11.469  1.00 94.80           H  
ATOM   4356  CE  LYS A 274     -16.402  -1.783  13.096  1.00 94.80           C  
ATOM   4357  HE2 LYS A 274     -16.970  -1.608  14.009  1.00 94.80           H  
ATOM   4358  HE3 LYS A 274     -17.046  -2.340  12.415  1.00 94.80           H  
ATOM   4359  NZ  LYS A 274     -15.202  -2.580  13.458  1.00 94.80           N  
ATOM   4360  HZ1 LYS A 274     -14.707  -2.976  12.672  1.00 94.80           H  
ATOM   4361  HZ2 LYS A 274     -14.569  -2.062  14.051  1.00 94.80           H  
ATOM   4362  HZ3 LYS A 274     -15.472  -3.312  14.099  1.00 94.80           H  
ATOM   4363  N   PHE A 275     -18.155   3.582  14.492  1.00 95.08           N  
ATOM   4364  H   PHE A 275     -17.309   4.050  14.201  1.00 95.08           H  
ATOM   4365  CA  PHE A 275     -18.502   3.584  15.918  1.00 95.08           C  
ATOM   4366  HA  PHE A 275     -19.126   2.718  16.141  1.00 95.08           H  
ATOM   4367  C   PHE A 275     -19.313   4.801  16.353  1.00 95.08           C  
ATOM   4368  CB  PHE A 275     -17.231   3.447  16.752  1.00 95.08           C  
ATOM   4369  HB2 PHE A 275     -17.502   3.505  17.806  1.00 95.08           H  
ATOM   4370  HB3 PHE A 275     -16.566   4.283  16.535  1.00 95.08           H  
ATOM   4371  O   PHE A 275     -20.098   4.710  17.293  1.00 95.08           O  
ATOM   4372  CG  PHE A 275     -16.504   2.140  16.539  1.00 95.08           C  
ATOM   4373  CD1 PHE A 275     -17.147   0.920  16.825  1.00 95.08           C  
ATOM   4374  HD1 PHE A 275     -18.168   0.912  17.177  1.00 95.08           H  
ATOM   4375  CD2 PHE A 275     -15.173   2.146  16.090  1.00 95.08           C  
ATOM   4376  HD2 PHE A 275     -14.672   3.079  15.880  1.00 95.08           H  
ATOM   4377  CE1 PHE A 275     -16.453  -0.294  16.691  1.00 95.08           C  
ATOM   4378  HE1 PHE A 275     -16.928  -1.230  16.942  1.00 95.08           H  
ATOM   4379  CE2 PHE A 275     -14.484   0.933  15.963  1.00 95.08           C  
ATOM   4380  HE2 PHE A 275     -13.443   0.919  15.675  1.00 95.08           H  
ATOM   4381  CZ  PHE A 275     -15.114  -0.276  16.274  1.00 95.08           C  
ATOM   4382  HZ  PHE A 275     -14.539  -1.189  16.228  1.00 95.08           H  
ATOM   4383  N   GLY A 276     -19.168   5.931  15.667  1.00 93.79           N  
ATOM   4384  H   GLY A 276     -18.527   5.958  14.887  1.00 93.79           H  
ATOM   4385  CA  GLY A 276     -19.943   7.133  15.951  1.00 93.79           C  
ATOM   4386  HA2 GLY A 276     -20.098   7.237  17.025  1.00 93.79           H  
ATOM   4387  HA3 GLY A 276     -19.399   8.008  15.596  1.00 93.79           H  
ATOM   4388  C   GLY A 276     -21.298   7.099  15.261  1.00 93.79           C  
ATOM   4389  O   GLY A 276     -22.327   7.085  15.922  1.00 93.79           O  
ATOM   4390  N   ILE A 277     -21.300   7.096  13.927  1.00 94.58           N  
ATOM   4391  H   ILE A 277     -20.410   7.039  13.455  1.00 94.58           H  
ATOM   4392  CA  ILE A 277     -22.515   7.342  13.134  1.00 94.58           C  
ATOM   4393  HA  ILE A 277     -23.145   8.042  13.682  1.00 94.58           H  
ATOM   4394  C   ILE A 277     -23.342   6.066  12.952  1.00 94.58           C  
ATOM   4395  CB  ILE A 277     -22.152   8.005  11.785  1.00 94.58           C  
ATOM   4396  HB  ILE A 277     -21.509   7.328  11.221  1.00 94.58           H  
ATOM   4397  O   ILE A 277     -24.553   6.075  13.155  1.00 94.58           O  
ATOM   4398  CG1 ILE A 277     -21.392   9.328  12.038  1.00 94.58           C  
ATOM   4399 HG12 ILE A 277     -20.516   9.143  12.660  1.00 94.58           H  
ATOM   4400 HG13 ILE A 277     -22.042  10.018  12.576  1.00 94.58           H  
ATOM   4401  CG2 ILE A 277     -23.423   8.276  10.957  1.00 94.58           C  
ATOM   4402 HG21 ILE A 277     -23.168   8.634   9.960  1.00 94.58           H  
ATOM   4403 HG22 ILE A 277     -24.046   9.011  11.468  1.00 94.58           H  
ATOM   4404 HG23 ILE A 277     -24.004   7.361  10.842  1.00 94.58           H  
ATOM   4405  CD1 ILE A 277     -20.884  10.018  10.774  1.00 94.58           C  
ATOM   4406 HD11 ILE A 277     -20.177   9.369  10.255  1.00 94.58           H  
ATOM   4407 HD12 ILE A 277     -20.389  10.943  11.068  1.00 94.58           H  
ATOM   4408 HD13 ILE A 277     -21.706  10.271  10.105  1.00 94.58           H  
ATOM   4409  N   GLU A 278     -22.703   4.963  12.571  1.00 93.18           N  
ATOM   4410  H   GLU A 278     -21.703   5.011  12.438  1.00 93.18           H  
ATOM   4411  CA  GLU A 278     -23.369   3.702  12.235  1.00 93.18           C  
ATOM   4412  HA  GLU A 278     -24.165   3.905  11.518  1.00 93.18           H  
ATOM   4413  C   GLU A 278     -24.048   3.036  13.438  1.00 93.18           C  
ATOM   4414  CB  GLU A 278     -22.333   2.795  11.558  1.00 93.18           C  
ATOM   4415  HB2 GLU A 278     -22.105   3.230  10.584  1.00 93.18           H  
ATOM   4416  HB3 GLU A 278     -21.418   2.792  12.150  1.00 93.18           H  
ATOM   4417  O   GLU A 278     -25.042   2.333  13.263  1.00 93.18           O  
ATOM   4418  CG  GLU A 278     -22.789   1.346  11.367  1.00 93.18           C  
ATOM   4419  HG2 GLU A 278     -23.748   1.352  10.849  1.00 93.18           H  
ATOM   4420  HG3 GLU A 278     -22.923   0.877  12.342  1.00 93.18           H  
ATOM   4421  CD  GLU A 278     -21.804   0.502  10.556  1.00 93.18           C  
ATOM   4422  OE1 GLU A 278     -22.164  -0.671  10.305  1.00 93.18           O  
ATOM   4423  OE2 GLU A 278     -20.882   1.050   9.919  1.00 93.18           O  
ATOM   4424  N   THR A 279     -23.572   3.300  14.656  1.00 90.27           N  
ATOM   4425  H   THR A 279     -22.778   3.917  14.745  1.00 90.27           H  
ATOM   4426  CA  THR A 279     -24.191   2.788  15.887  1.00 90.27           C  
ATOM   4427  HA  THR A 279     -24.371   1.719  15.769  1.00 90.27           H  
ATOM   4428  C   THR A 279     -25.542   3.426  16.188  1.00 90.27           C  
ATOM   4429  CB  THR A 279     -23.269   2.984  17.093  1.00 90.27           C  
ATOM   4430  HB  THR A 279     -23.786   2.646  17.991  1.00 90.27           H  
ATOM   4431  O   THR A 279     -26.335   2.842  16.926  1.00 90.27           O  
ATOM   4432  CG2 THR A 279     -21.991   2.166  16.933  1.00 90.27           C  
ATOM   4433 HG21 THR A 279     -21.384   2.239  17.835  1.00 90.27           H  
ATOM   4434 HG22 THR A 279     -21.418   2.520  16.076  1.00 90.27           H  
ATOM   4435 HG23 THR A 279     -22.246   1.118  16.776  1.00 90.27           H  
ATOM   4436  OG1 THR A 279     -22.931   4.346  17.233  1.00 90.27           O  
ATOM   4437  HG1 THR A 279     -21.982   4.423  17.351  1.00 90.27           H  
ATOM   4438  N   MET A 280     -25.843   4.590  15.598  1.00 88.88           N  
ATOM   4439  H   MET A 280     -25.158   4.992  14.974  1.00 88.88           H  
ATOM   4440  CA  MET A 280     -27.151   5.246  15.692  1.00 88.88           C  
ATOM   4441  HA  MET A 280     -27.043   6.223  15.221  1.00 88.88           H  
ATOM   4442  C   MET A 280     -27.604   5.558  17.123  1.00 88.88           C  
ATOM   4443  CB  MET A 280     -28.188   4.433  14.895  1.00 88.88           C  
ATOM   4444  HB2 MET A 280     -29.191   4.822  15.070  1.00 88.88           H  
ATOM   4445  HB3 MET A 280     -28.189   3.394  15.226  1.00 88.88           H  
ATOM   4446  O   MET A 280     -28.802   5.648  17.407  1.00 88.88           O  
ATOM   4447  CG  MET A 280     -27.895   4.474  13.396  1.00 88.88           C  
ATOM   4448  HG2 MET A 280     -28.634   3.865  12.875  1.00 88.88           H  
ATOM   4449  HG3 MET A 280     -26.912   4.039  13.211  1.00 88.88           H  
ATOM   4450  SD  MET A 280     -27.917   6.143  12.707  1.00 88.88           S  
ATOM   4451  CE  MET A 280     -29.658   6.580  12.968  1.00 88.88           C  
ATOM   4452  HE1 MET A 280     -29.833   7.605  12.642  1.00 88.88           H  
ATOM   4453  HE2 MET A 280     -29.905   6.525  14.028  1.00 88.88           H  
ATOM   4454  HE3 MET A 280     -30.296   5.897  12.407  1.00 88.88           H  
ATOM   4455  N   TYR A 281     -26.657   5.749  18.040  1.00 91.88           N  
ATOM   4456  H   TYR A 281     -25.689   5.632  17.775  1.00 91.88           H  
ATOM   4457  CA  TYR A 281     -26.991   6.042  19.423  1.00 91.88           C  
ATOM   4458  HA  TYR A 281     -27.721   5.287  19.716  1.00 91.88           H  
ATOM   4459  C   TYR A 281     -27.633   7.433  19.584  1.00 91.88           C  
ATOM   4460  CB  TYR A 281     -25.755   5.892  20.307  1.00 91.88           C  
ATOM   4461  HB2 TYR A 281     -24.960   6.468  19.833  1.00 91.88           H  
ATOM   4462  HB3 TYR A 281     -25.956   6.329  21.285  1.00 91.88           H  
ATOM   4463  O   TYR A 281     -27.233   8.388  18.912  1.00 91.88           O  
ATOM   4464  CG  TYR A 281     -25.276   4.470  20.531  1.00 91.88           C  
ATOM   4465  CD1 TYR A 281     -26.187   3.431  20.819  1.00 91.88           C  
ATOM   4466  HD1 TYR A 281     -27.248   3.619  20.889  1.00 91.88           H  
ATOM   4467  CD2 TYR A 281     -23.899   4.189  20.466  1.00 91.88           C  
ATOM   4468  HD2 TYR A 281     -23.193   4.970  20.223  1.00 91.88           H  
ATOM   4469  CE1 TYR A 281     -25.726   2.116  21.003  1.00 91.88           C  
ATOM   4470  HE1 TYR A 281     -26.418   1.310  21.195  1.00 91.88           H  
ATOM   4471  CE2 TYR A 281     -23.437   2.877  20.669  1.00 91.88           C  
ATOM   4472  HE2 TYR A 281     -22.381   2.663  20.593  1.00 91.88           H  
ATOM   4473  OH  TYR A 281     -23.910   0.563  21.106  1.00 91.88           O  
ATOM   4474  HH  TYR A 281     -22.961   0.489  20.988  1.00 91.88           H  
ATOM   4475  CZ  TYR A 281     -24.349   1.835  20.927  1.00 91.88           C  
ATOM   4476  N   PRO A 282     -28.579   7.597  20.534  1.00 89.82           N  
ATOM   4477  CA  PRO A 282     -29.284   8.863  20.758  1.00 89.82           C  
ATOM   4478  HA  PRO A 282     -29.898   9.074  19.883  1.00 89.82           H  
ATOM   4479  C   PRO A 282     -28.388  10.078  21.028  1.00 89.82           C  
ATOM   4480  CB  PRO A 282     -30.190   8.609  21.965  1.00 89.82           C  
ATOM   4481  HB2 PRO A 282     -29.652   8.818  22.889  1.00 89.82           H  
ATOM   4482  HB3 PRO A 282     -31.102   9.204  21.914  1.00 89.82           H  
ATOM   4483  O   PRO A 282     -28.801  11.204  20.766  1.00 89.82           O  
ATOM   4484  CG  PRO A 282     -30.484   7.116  21.884  1.00 89.82           C  
ATOM   4485  HG2 PRO A 282     -30.722   6.695  22.861  1.00 89.82           H  
ATOM   4486  HG3 PRO A 282     -31.301   6.944  21.183  1.00 89.82           H  
ATOM   4487  CD  PRO A 282     -29.196   6.531  21.315  1.00 89.82           C  
ATOM   4488  HD2 PRO A 282     -29.454   5.673  20.695  1.00 89.82           H  
ATOM   4489  HD3 PRO A 282     -28.530   6.225  22.122  1.00 89.82           H  
ATOM   4490  N   ALA A 283     -27.166   9.866  21.527  1.00 91.59           N  
ATOM   4491  H   ALA A 283     -26.858   8.915  21.671  1.00 91.59           H  
ATOM   4492  CA  ALA A 283     -26.213  10.942  21.783  1.00 91.59           C  
ATOM   4493  HA  ALA A 283     -26.664  11.650  22.478  1.00 91.59           H  
ATOM   4494  C   ALA A 283     -25.847  11.735  20.519  1.00 91.59           C  
ATOM   4495  CB  ALA A 283     -24.970  10.351  22.447  1.00 91.59           C  
ATOM   4496  HB1 ALA A 283     -24.537   9.581  21.808  1.00 91.59           H  
ATOM   4497  HB2 ALA A 283     -24.231  11.137  22.604  1.00 91.59           H  
ATOM   4498  HB3 ALA A 283     -25.243   9.934  23.416  1.00 91.59           H  
ATOM   4499  O   ALA A 283     -25.532  12.912  20.635  1.00 91.59           O  
ATOM   4500  N   LEU A 284     -25.978  11.160  19.316  1.00 91.64           N  
ATOM   4501  H   LEU A 284     -26.258  10.191  19.264  1.00 91.64           H  
ATOM   4502  CA  LEU A 284     -25.802  11.892  18.054  1.00 91.64           C  
ATOM   4503  HA  LEU A 284     -24.807  12.338  18.038  1.00 91.64           H  
ATOM   4504  C   LEU A 284     -26.801  13.051  17.876  1.00 91.64           C  
ATOM   4505  CB  LEU A 284     -25.938  10.912  16.877  1.00 91.64           C  
ATOM   4506  HB2 LEU A 284     -25.888  11.482  15.949  1.00 91.64           H  
ATOM   4507  HB3 LEU A 284     -26.925  10.453  16.929  1.00 91.64           H  
ATOM   4508  O   LEU A 284     -26.595  13.912  17.029  1.00 91.64           O  
ATOM   4509  CG  LEU A 284     -24.877   9.800  16.810  1.00 91.64           C  
ATOM   4510  HG  LEU A 284     -24.906   9.205  17.723  1.00 91.64           H  
ATOM   4511  CD1 LEU A 284     -25.225   8.896  15.626  1.00 91.64           C  
ATOM   4512 HD11 LEU A 284     -26.248   8.535  15.724  1.00 91.64           H  
ATOM   4513 HD12 LEU A 284     -24.567   8.027  15.624  1.00 91.64           H  
ATOM   4514 HD13 LEU A 284     -25.111   9.436  14.686  1.00 91.64           H  
ATOM   4515  CD2 LEU A 284     -23.466  10.361  16.627  1.00 91.64           C  
ATOM   4516 HD21 LEU A 284     -22.759   9.538  16.523  1.00 91.64           H  
ATOM   4517 HD22 LEU A 284     -23.426  10.983  15.732  1.00 91.64           H  
ATOM   4518 HD23 LEU A 284     -23.172  10.947  17.498  1.00 91.64           H  
ATOM   4519  N   GLY A 285     -27.888  13.083  18.656  1.00 90.80           N  
ATOM   4520  H   GLY A 285     -28.009  12.346  19.336  1.00 90.80           H  
ATOM   4521  CA  GLY A 285     -28.850  14.185  18.674  1.00 90.80           C  
ATOM   4522  HA2 GLY A 285     -29.791  13.818  19.085  1.00 90.80           H  
ATOM   4523  HA3 GLY A 285     -29.027  14.526  17.654  1.00 90.80           H  
ATOM   4524  C   GLY A 285     -28.422  15.400  19.505  1.00 90.80           C  
ATOM   4525  O   GLY A 285     -29.155  16.387  19.528  1.00 90.80           O  
ATOM   4526  N   LEU A 286     -27.281  15.341  20.199  1.00 93.26           N  
ATOM   4527  H   LEU A 286     -26.705  14.514  20.124  1.00 93.26           H  
ATOM   4528  CA  LEU A 286     -26.743  16.469  20.958  1.00 93.26           C  
ATOM   4529  HA  LEU A 286     -27.523  16.849  21.618  1.00 93.26           H  
ATOM   4530  C   LEU A 286     -26.353  17.620  20.021  1.00 93.26           C  
ATOM   4531  CB  LEU A 286     -25.555  15.998  21.813  1.00 93.26           C  
ATOM   4532  HB2 LEU A 286     -25.045  16.868  22.225  1.00 93.26           H  
ATOM   4533  HB3 LEU A 286     -24.841  15.488  21.166  1.00 93.26           H  
ATOM   4534  O   LEU A 286     -25.762  17.411  18.959  1.00 93.26           O  
ATOM   4535  CG  LEU A 286     -25.935  15.071  22.983  1.00 93.26           C  
ATOM   4536  HG  LEU A 286     -26.486  14.207  22.613  1.00 93.26           H  
ATOM   4537  CD1 LEU A 286     -24.663  14.576  23.668  1.00 93.26           C  
ATOM   4538 HD11 LEU A 286     -24.041  14.059  22.937  1.00 93.26           H  
ATOM   4539 HD12 LEU A 286     -24.107  15.423  24.068  1.00 93.26           H  
ATOM   4540 HD13 LEU A 286     -24.917  13.890  24.476  1.00 93.26           H  
ATOM   4541  CD2 LEU A 286     -26.805  15.767  24.033  1.00 93.26           C  
ATOM   4542 HD21 LEU A 286     -27.781  16.008  23.613  1.00 93.26           H  
ATOM   4543 HD22 LEU A 286     -26.948  15.110  24.891  1.00 93.26           H  
ATOM   4544 HD23 LEU A 286     -26.316  16.684  24.360  1.00 93.26           H  
ATOM   4545  N   HIS A 287     -26.688  18.849  20.419  1.00 93.42           N  
ATOM   4546  H   HIS A 287     -27.004  18.969  21.371  1.00 93.42           H  
ATOM   4547  CA  HIS A 287     -26.464  20.047  19.605  1.00 93.42           C  
ATOM   4548  HA  HIS A 287     -26.976  19.926  18.650  1.00 93.42           H  
ATOM   4549  C   HIS A 287     -24.972  20.260  19.302  1.00 93.42           C  
ATOM   4550  CB  HIS A 287     -27.065  21.253  20.342  1.00 93.42           C  
ATOM   4551  HB2 HIS A 287     -28.139  21.105  20.451  1.00 93.42           H  
ATOM   4552  HB3 HIS A 287     -26.629  21.312  21.340  1.00 93.42           H  
ATOM   4553  O   HIS A 287     -24.611  20.735  18.227  1.00 93.42           O  
ATOM   4554  CG  HIS A 287     -26.820  22.564  19.639  1.00 93.42           C  
ATOM   4555  CD2 HIS A 287     -27.603  23.147  18.680  1.00 93.42           C  
ATOM   4556  HD2 HIS A 287     -28.535  22.755  18.300  1.00 93.42           H  
ATOM   4557  ND1 HIS A 287     -25.720  23.371  19.809  1.00 93.42           N  
ATOM   4558  HD1 HIS A 287     -24.935  23.180  20.415  1.00 93.42           H  
ATOM   4559  CE1 HIS A 287     -25.833  24.411  18.967  1.00 93.42           C  
ATOM   4560  HE1 HIS A 287     -25.106  25.202  18.860  1.00 93.42           H  
ATOM   4561  NE2 HIS A 287     -26.972  24.323  18.261  1.00 93.42           N  
ATOM   4562  N   GLU A 288     -24.106  19.852  20.222  1.00 95.02           N  
ATOM   4563  H   GLU A 288     -24.482  19.471  21.079  1.00 95.02           H  
ATOM   4564  CA  GLU A 288     -22.653  19.943  20.144  1.00 95.02           C  
ATOM   4565  HA  GLU A 288     -22.370  20.981  19.971  1.00 95.02           H  
ATOM   4566  C   GLU A 288     -22.071  19.131  18.977  1.00 95.02           C  
ATOM   4567  CB  GLU A 288     -22.055  19.498  21.491  1.00 95.02           C  
ATOM   4568  HB2 GLU A 288     -22.291  18.451  21.680  1.00 95.02           H  
ATOM   4569  HB3 GLU A 288     -20.972  19.585  21.404  1.00 95.02           H  
ATOM   4570  O   GLU A 288     -21.087  19.555  18.375  1.00 95.02           O  
ATOM   4571  CG  GLU A 288     -22.504  20.373  22.684  1.00 95.02           C  
ATOM   4572  HG2 GLU A 288     -21.700  20.390  23.419  1.00 95.02           H  
ATOM   4573  HG3 GLU A 288     -22.620  21.400  22.338  1.00 95.02           H  
ATOM   4574  CD  GLU A 288     -23.803  19.933  23.396  1.00 95.02           C  
ATOM   4575  OE1 GLU A 288     -24.024  20.415  24.527  1.00 95.02           O  
ATOM   4576  OE2 GLU A 288     -24.625  19.198  22.796  1.00 95.02           O  
ATOM   4577  N   PHE A 289     -22.714  18.027  18.574  1.00 95.90           N  
ATOM   4578  H   PHE A 289     -23.544  17.738  19.073  1.00 95.90           H  
ATOM   4579  CA  PHE A 289     -22.297  17.252  17.400  1.00 95.90           C  
ATOM   4580  HA  PHE A 289     -21.211  17.299  17.318  1.00 95.90           H  
ATOM   4581  C   PHE A 289     -22.840  17.797  16.074  1.00 95.90           C  
ATOM   4582  CB  PHE A 289     -22.704  15.783  17.558  1.00 95.90           C  
ATOM   4583  HB2 PHE A 289     -23.787  15.735  17.677  1.00 95.90           H  
ATOM   4584  HB3 PHE A 289     -22.456  15.254  16.638  1.00 95.90           H  
ATOM   4585  O   PHE A 289     -22.375  17.375  15.020  1.00 95.90           O  
ATOM   4586  CG  PHE A 289     -22.033  15.023  18.681  1.00 95.90           C  
ATOM   4587  CD1 PHE A 289     -20.641  15.101  18.893  1.00 95.90           C  
ATOM   4588  HD1 PHE A 289     -20.021  15.741  18.283  1.00 95.90           H  
ATOM   4589  CD2 PHE A 289     -22.812  14.169  19.478  1.00 95.90           C  
ATOM   4590  HD2 PHE A 289     -23.877  14.114  19.310  1.00 95.90           H  
ATOM   4591  CE1 PHE A 289     -20.046  14.326  19.902  1.00 95.90           C  
ATOM   4592  HE1 PHE A 289     -18.982  14.391  20.081  1.00 95.90           H  
ATOM   4593  CE2 PHE A 289     -22.213  13.380  20.471  1.00 95.90           C  
ATOM   4594  HE2 PHE A 289     -22.816  12.712  21.068  1.00 95.90           H  
ATOM   4595  CZ  PHE A 289     -20.830  13.453  20.673  1.00 95.90           C  
ATOM   4596  HZ  PHE A 289     -20.377  12.822  21.423  1.00 95.90           H  
ATOM   4597  N   SER A 290     -23.804  18.724  16.081  1.00 93.67           N  
ATOM   4598  H   SER A 290     -24.109  19.077  16.977  1.00 93.67           H  
ATOM   4599  CA  SER A 290     -24.517  19.164  14.867  1.00 93.67           C  
ATOM   4600  HA  SER A 290     -25.080  18.320  14.467  1.00 93.67           H  
ATOM   4601  C   SER A 290     -23.577  19.667  13.758  1.00 93.67           C  
ATOM   4602  CB  SER A 290     -25.510  20.263  15.257  1.00 93.67           C  
ATOM   4603  HB2 SER A 290     -24.962  21.125  15.639  1.00 93.67           H  
ATOM   4604  HB3 SER A 290     -26.169  19.891  16.041  1.00 93.67           H  
ATOM   4605  O   SER A 290     -23.700  19.275  12.591  1.00 93.67           O  
ATOM   4606  OG  SER A 290     -26.289  20.662  14.147  1.00 93.67           O  
ATOM   4607  HG  SER A 290     -26.753  21.467  14.391  1.00 93.67           H  
ATOM   4608  N   GLY A 291     -22.587  20.489  14.130  1.00 95.72           N  
ATOM   4609  H   GLY A 291     -22.507  20.723  15.109  1.00 95.72           H  
ATOM   4610  CA  GLY A 291     -21.576  20.995  13.199  1.00 95.72           C  
ATOM   4611  HA2 GLY A 291     -20.939  21.711  13.718  1.00 95.72           H  
ATOM   4612  HA3 GLY A 291     -22.065  21.499  12.365  1.00 95.72           H  
ATOM   4613  C   GLY A 291     -20.688  19.882  12.641  1.00 95.72           C  
ATOM   4614  O   GLY A 291     -20.531  19.761  11.428  1.00 95.72           O  
ATOM   4615  N   GLU A 292     -20.165  19.017  13.510  1.00 96.79           N  
ATOM   4616  H   GLU A 292     -20.368  19.123  14.494  1.00 96.79           H  
ATOM   4617  CA  GLU A 292     -19.266  17.929  13.113  1.00 96.79           C  
ATOM   4618  HA  GLU A 292     -18.478  18.335  12.478  1.00 96.79           H  
ATOM   4619  C   GLU A 292     -19.965  16.832  12.302  1.00 96.79           C  
ATOM   4620  CB  GLU A 292     -18.605  17.319  14.348  1.00 96.79           C  
ATOM   4621  HB2 GLU A 292     -19.369  16.958  15.036  1.00 96.79           H  
ATOM   4622  HB3 GLU A 292     -18.016  16.469  14.004  1.00 96.79           H  
ATOM   4623  O   GLU A 292     -19.374  16.293  11.370  1.00 96.79           O  
ATOM   4624  CG  GLU A 292     -17.684  18.320  15.070  1.00 96.79           C  
ATOM   4625  HG2 GLU A 292     -17.032  18.791  14.334  1.00 96.79           H  
ATOM   4626  HG3 GLU A 292     -18.293  19.096  15.535  1.00 96.79           H  
ATOM   4627  CD  GLU A 292     -16.821  17.638  16.133  1.00 96.79           C  
ATOM   4628  OE1 GLU A 292     -16.059  18.322  16.845  1.00 96.79           O  
ATOM   4629  OE2 GLU A 292     -16.865  16.398  16.212  1.00 96.79           O  
ATOM   4630  N   LEU A 293     -21.241  16.545  12.573  1.00 97.05           N  
ATOM   4631  H   LEU A 293     -21.666  16.986  13.376  1.00 97.05           H  
ATOM   4632  CA  LEU A 293     -22.046  15.628  11.763  1.00 97.05           C  
ATOM   4633  HA  LEU A 293     -21.517  14.679  11.678  1.00 97.05           H  
ATOM   4634  C   LEU A 293     -22.231  16.153  10.338  1.00 97.05           C  
ATOM   4635  CB  LEU A 293     -23.417  15.410  12.428  1.00 97.05           C  
ATOM   4636  HB2 LEU A 293     -24.084  14.923  11.717  1.00 97.05           H  
ATOM   4637  HB3 LEU A 293     -23.840  16.384  12.671  1.00 97.05           H  
ATOM   4638  O   LEU A 293     -22.164  15.375   9.389  1.00 97.05           O  
ATOM   4639  CG  LEU A 293     -23.352  14.552  13.700  1.00 97.05           C  
ATOM   4640  HG  LEU A 293     -22.555  14.916  14.348  1.00 97.05           H  
ATOM   4641  CD1 LEU A 293     -24.682  14.643  14.447  1.00 97.05           C  
ATOM   4642 HD11 LEU A 293     -25.502  14.285  13.824  1.00 97.05           H  
ATOM   4643 HD12 LEU A 293     -24.868  15.675  14.742  1.00 97.05           H  
ATOM   4644 HD13 LEU A 293     -24.625  14.039  15.352  1.00 97.05           H  
ATOM   4645  CD2 LEU A 293     -23.084  13.077  13.403  1.00 97.05           C  
ATOM   4646 HD21 LEU A 293     -23.968  12.610  12.970  1.00 97.05           H  
ATOM   4647 HD22 LEU A 293     -22.835  12.577  14.339  1.00 97.05           H  
ATOM   4648 HD23 LEU A 293     -22.237  12.960  12.727  1.00 97.05           H  
ATOM   4649  N   THR A 294     -22.413  17.466  10.179  1.00 96.19           N  
ATOM   4650  H   THR A 294     -22.431  18.047  11.005  1.00 96.19           H  
ATOM   4651  CA  THR A 294     -22.480  18.107   8.856  1.00 96.19           C  
ATOM   4652  HA  THR A 294     -23.217  17.583   8.246  1.00 96.19           H  
ATOM   4653  C   THR A 294     -21.132  18.015   8.138  1.00 96.19           C  
ATOM   4654  CB  THR A 294     -22.916  19.575   8.981  1.00 96.19           C  
ATOM   4655  HB  THR A 294     -22.159  20.144   9.520  1.00 96.19           H  
ATOM   4656  O   THR A 294     -21.078  17.695   6.948  1.00 96.19           O  
ATOM   4657  CG2 THR A 294     -23.136  20.222   7.613  1.00 96.19           C  
ATOM   4658 HG21 THR A 294     -23.531  21.229   7.750  1.00 96.19           H  
ATOM   4659 HG22 THR A 294     -22.192  20.289   7.072  1.00 96.19           H  
ATOM   4660 HG23 THR A 294     -23.847  19.632   7.035  1.00 96.19           H  
ATOM   4661  OG1 THR A 294     -24.139  19.666   9.683  1.00 96.19           O  
ATOM   4662  HG1 THR A 294     -23.962  19.529  10.617  1.00 96.19           H  
ATOM   4663  N   THR A 295     -20.030  18.227   8.864  1.00 96.47           N  
ATOM   4664  H   THR A 295     -20.124  18.556   9.815  1.00 96.47           H  
ATOM   4665  CA  THR A 295     -18.672  18.047   8.336  1.00 96.47           C  
ATOM   4666  HA  THR A 295     -18.546  18.705   7.476  1.00 96.47           H  
ATOM   4667  C   THR A 295     -18.457  16.612   7.862  1.00 96.47           C  
ATOM   4668  CB  THR A 295     -17.608  18.432   9.375  1.00 96.47           C  
ATOM   4669  HB  THR A 295     -17.696  17.795  10.256  1.00 96.47           H  
ATOM   4670  O   THR A 295     -18.109  16.410   6.699  1.00 96.47           O  
ATOM   4671  CG2 THR A 295     -16.184  18.331   8.829  1.00 96.47           C  
ATOM   4672 HG21 THR A 295     -16.091  18.918   7.916  1.00 96.47           H  
ATOM   4673 HG22 THR A 295     -15.480  18.705   9.572  1.00 96.47           H  
ATOM   4674 HG23 THR A 295     -15.935  17.290   8.620  1.00 96.47           H  
ATOM   4675  OG1 THR A 295     -17.796  19.772   9.756  1.00 96.47           O  
ATOM   4676  HG1 THR A 295     -17.222  19.940  10.507  1.00 96.47           H  
ATOM   4677  N   VAL A 296     -18.727  15.607   8.701  1.00 96.37           N  
ATOM   4678  H   VAL A 296     -19.026  15.825   9.640  1.00 96.37           H  
ATOM   4679  CA  VAL A 296     -18.546  14.196   8.331  1.00 96.37           C  
ATOM   4680  HA  VAL A 296     -17.532  14.083   7.948  1.00 96.37           H  
ATOM   4681  C   VAL A 296     -19.477  13.791   7.186  1.00 96.37           C  
ATOM   4682  CB  VAL A 296     -18.667  13.262   9.551  1.00 96.37           C  
ATOM   4683  HB  VAL A 296     -19.629  13.407  10.043  1.00 96.37           H  
ATOM   4684  O   VAL A 296     -19.026  13.105   6.274  1.00 96.37           O  
ATOM   4685  CG1 VAL A 296     -18.532  11.792   9.133  1.00 96.37           C  
ATOM   4686 HG11 VAL A 296     -17.657  11.661   8.497  1.00 96.37           H  
ATOM   4687 HG12 VAL A 296     -19.422  11.474   8.589  1.00 96.37           H  
ATOM   4688 HG13 VAL A 296     -18.408  11.155  10.009  1.00 96.37           H  
ATOM   4689  CG2 VAL A 296     -17.535  13.536  10.551  1.00 96.37           C  
ATOM   4690 HG21 VAL A 296     -16.566  13.437  10.062  1.00 96.37           H  
ATOM   4691 HG22 VAL A 296     -17.580  12.824  11.375  1.00 96.37           H  
ATOM   4692 HG23 VAL A 296     -17.616  14.543  10.962  1.00 96.37           H  
ATOM   4693  N   GLU A 297     -20.719  14.286   7.134  1.00 96.09           N  
ATOM   4694  H   GLU A 297     -21.064  14.828   7.913  1.00 96.09           H  
ATOM   4695  CA  GLU A 297     -21.608  14.082   5.980  1.00 96.09           C  
ATOM   4696  HA  GLU A 297     -21.769  13.011   5.859  1.00 96.09           H  
ATOM   4697  C   GLU A 297     -20.976  14.599   4.676  1.00 96.09           C  
ATOM   4698  CB  GLU A 297     -22.974  14.761   6.223  1.00 96.09           C  
ATOM   4699  HB2 GLU A 297     -22.849  15.839   6.325  1.00 96.09           H  
ATOM   4700  HB3 GLU A 297     -23.410  14.375   7.145  1.00 96.09           H  
ATOM   4701  O   GLU A 297     -20.969  13.901   3.657  1.00 96.09           O  
ATOM   4702  CG  GLU A 297     -23.932  14.471   5.060  1.00 96.09           C  
ATOM   4703  HG2 GLU A 297     -23.862  13.406   4.839  1.00 96.09           H  
ATOM   4704  HG3 GLU A 297     -23.591  15.014   4.179  1.00 96.09           H  
ATOM   4705  CD  GLU A 297     -25.416  14.806   5.288  1.00 96.09           C  
ATOM   4706  OE1 GLU A 297     -26.209  14.306   4.458  1.00 96.09           O  
ATOM   4707  OE2 GLU A 297     -25.821  15.476   6.265  1.00 96.09           O  
ATOM   4708  N   SER A 298     -20.404  15.806   4.700  1.00 96.05           N  
ATOM   4709  H   SER A 298     -20.450  16.341   5.555  1.00 96.05           H  
ATOM   4710  CA  SER A 298     -19.734  16.381   3.529  1.00 96.05           C  
ATOM   4711  HA  SER A 298     -20.439  16.358   2.699  1.00 96.05           H  
ATOM   4712  C   SER A 298     -18.510  15.563   3.100  1.00 96.05           C  
ATOM   4713  CB  SER A 298     -19.377  17.851   3.779  1.00 96.05           C  
ATOM   4714  HB2 SER A 298     -19.186  18.328   2.817  1.00 96.05           H  
ATOM   4715  HB3 SER A 298     -20.224  18.354   4.245  1.00 96.05           H  
ATOM   4716  O   SER A 298     -18.312  15.337   1.906  1.00 96.05           O  
ATOM   4717  OG  SER A 298     -18.229  18.015   4.586  1.00 96.05           O  
ATOM   4718  HG  SER A 298     -18.305  17.477   5.378  1.00 96.05           H  
ATOM   4719  N   LEU A 299     -17.739  15.043   4.061  1.00 96.27           N  
ATOM   4720  H   LEU A 299     -17.969  15.263   5.020  1.00 96.27           H  
ATOM   4721  CA  LEU A 299     -16.573  14.196   3.812  1.00 96.27           C  
ATOM   4722  HA  LEU A 299     -15.940  14.669   3.061  1.00 96.27           H  
ATOM   4723  C   LEU A 299     -16.966  12.825   3.252  1.00 96.27           C  
ATOM   4724  CB  LEU A 299     -15.776  14.034   5.114  1.00 96.27           C  
ATOM   4725  HB2 LEU A 299     -15.004  13.281   4.959  1.00 96.27           H  
ATOM   4726  HB3 LEU A 299     -16.454  13.664   5.884  1.00 96.27           H  
ATOM   4727  O   LEU A 299     -16.305  12.327   2.348  1.00 96.27           O  
ATOM   4728  CG  LEU A 299     -15.101  15.311   5.635  1.00 96.27           C  
ATOM   4729  HG  LEU A 299     -15.840  16.101   5.765  1.00 96.27           H  
ATOM   4730  CD1 LEU A 299     -14.466  15.014   6.991  1.00 96.27           C  
ATOM   4731 HD11 LEU A 299     -15.223  14.665   7.693  1.00 96.27           H  
ATOM   4732 HD12 LEU A 299     -14.017  15.922   7.394  1.00 96.27           H  
ATOM   4733 HD13 LEU A 299     -13.694  14.252   6.885  1.00 96.27           H  
ATOM   4734  CD2 LEU A 299     -14.024  15.830   4.684  1.00 96.27           C  
ATOM   4735 HD21 LEU A 299     -13.543  16.693   5.145  1.00 96.27           H  
ATOM   4736 HD22 LEU A 299     -13.279  15.054   4.506  1.00 96.27           H  
ATOM   4737 HD23 LEU A 299     -14.470  16.141   3.739  1.00 96.27           H  
ATOM   4738  N   MET A 300     -18.065  12.231   3.722  1.00 95.65           N  
ATOM   4739  H   MET A 300     -18.547  12.668   4.494  1.00 95.65           H  
ATOM   4740  CA  MET A 300     -18.601  10.976   3.180  1.00 95.65           C  
ATOM   4741  HA  MET A 300     -17.828  10.208   3.194  1.00 95.65           H  
ATOM   4742  C   MET A 300     -19.058  11.130   1.730  1.00 95.65           C  
ATOM   4743  CB  MET A 300     -19.784  10.512   4.034  1.00 95.65           C  
ATOM   4744  HB2 MET A 300     -20.288   9.690   3.526  1.00 95.65           H  
ATOM   4745  HB3 MET A 300     -20.493  11.330   4.153  1.00 95.65           H  
ATOM   4746  O   MET A 300     -18.854  10.227   0.918  1.00 95.65           O  
ATOM   4747  CG  MET A 300     -19.331  10.029   5.411  1.00 95.65           C  
ATOM   4748  HG2 MET A 300     -18.658  10.760   5.858  1.00 95.65           H  
ATOM   4749  HG3 MET A 300     -18.774   9.100   5.291  1.00 95.65           H  
ATOM   4750  SD  MET A 300     -20.699   9.758   6.557  1.00 95.65           S  
ATOM   4751  CE  MET A 300     -21.339   8.249   5.829  1.00 95.65           C  
ATOM   4752  HE1 MET A 300     -22.135   7.894   6.484  1.00 95.65           H  
ATOM   4753  HE2 MET A 300     -20.550   7.500   5.772  1.00 95.65           H  
ATOM   4754  HE3 MET A 300     -21.735   8.456   4.835  1.00 95.65           H  
ATOM   4755  N   ASN A 301     -19.657  12.272   1.394  1.00 94.30           N  
ATOM   4756  H   ASN A 301     -19.846  12.948   2.120  1.00 94.30           H  
ATOM   4757  CA  ASN A 301     -20.030  12.591   0.019  1.00 94.30           C  
ATOM   4758  HA  ASN A 301     -20.535  11.731  -0.421  1.00 94.30           H  
ATOM   4759  C   ASN A 301     -18.793  12.851  -0.850  1.00 94.30           C  
ATOM   4760  CB  ASN A 301     -21.009  13.775   0.039  1.00 94.30           C  
ATOM   4761  HB2 ASN A 301     -20.604  14.582   0.649  1.00 94.30           H  
ATOM   4762  HB3 ASN A 301     -21.146  14.146  -0.977  1.00 94.30           H  
ATOM   4763  O   ASN A 301     -18.711  12.331  -1.960  1.00 94.30           O  
ATOM   4764  CG  ASN A 301     -22.375  13.360   0.560  1.00 94.30           C  
ATOM   4765  ND2 ASN A 301     -23.026  14.174   1.354  1.00 94.30           N  
ATOM   4766 HD21 ASN A 301     -23.877  13.794   1.744  1.00 94.30           H  
ATOM   4767 HD22 ASN A 301     -22.543  14.945   1.792  1.00 94.30           H  
ATOM   4768  OD1 ASN A 301     -22.883  12.296   0.252  1.00 94.30           O  
ATOM   4769  N   LEU A 302     -17.801  13.584  -0.336  1.00 93.55           N  
ATOM   4770  H   LEU A 302     -17.936  14.016   0.567  1.00 93.55           H  
ATOM   4771  CA  LEU A 302     -16.542  13.834  -1.038  1.00 93.55           C  
ATOM   4772  HA  LEU A 302     -16.779  14.283  -2.003  1.00 93.55           H  
ATOM   4773  C   LEU A 302     -15.771  12.534  -1.308  1.00 93.55           C  
ATOM   4774  CB  LEU A 302     -15.710  14.830  -0.214  1.00 93.55           C  
ATOM   4775  HB2 LEU A 302     -15.499  14.388   0.760  1.00 93.55           H  
ATOM   4776  HB3 LEU A 302     -16.305  15.729  -0.054  1.00 93.55           H  
ATOM   4777  O   LEU A 302     -15.331  12.308  -2.431  1.00 93.55           O  
ATOM   4778  CG  LEU A 302     -14.372  15.230  -0.864  1.00 93.55           C  
ATOM   4779  HG  LEU A 302     -13.747  14.347  -0.998  1.00 93.55           H  
ATOM   4780  CD1 LEU A 302     -14.570  15.915  -2.218  1.00 93.55           C  
ATOM   4781 HD11 LEU A 302     -15.250  16.761  -2.122  1.00 93.55           H  
ATOM   4782 HD12 LEU A 302     -13.609  16.257  -2.601  1.00 93.55           H  
ATOM   4783 HD13 LEU A 302     -14.979  15.206  -2.938  1.00 93.55           H  
ATOM   4784  CD2 LEU A 302     -13.638  16.199   0.066  1.00 93.55           C  
ATOM   4785 HD21 LEU A 302     -13.440  15.707   1.018  1.00 93.55           H  
ATOM   4786 HD22 LEU A 302     -12.688  16.489  -0.383  1.00 93.55           H  
ATOM   4787 HD23 LEU A 302     -14.248  17.086   0.236  1.00 93.55           H  
ATOM   4788  N   TYR A 303     -15.668  11.650  -0.313  1.00 94.64           N  
ATOM   4789  H   TYR A 303     -16.026  11.909   0.596  1.00 94.64           H  
ATOM   4790  CA  TYR A 303     -15.035  10.338  -0.453  1.00 94.64           C  
ATOM   4791  HA  TYR A 303     -13.984  10.475  -0.708  1.00 94.64           H  
ATOM   4792  C   TYR A 303     -15.687   9.517  -1.574  1.00 94.64           C  
ATOM   4793  CB  TYR A 303     -15.128   9.602   0.888  1.00 94.64           C  
ATOM   4794  HB2 TYR A 303     -16.176   9.415   1.125  1.00 94.64           H  
ATOM   4795  HB3 TYR A 303     -14.730  10.250   1.667  1.00 94.64           H  
ATOM   4796  O   TYR A 303     -14.996   8.929  -2.399  1.00 94.64           O  
ATOM   4797  CG  TYR A 303     -14.370   8.291   0.929  1.00 94.64           C  
ATOM   4798  CD1 TYR A 303     -14.969   7.110   0.448  1.00 94.64           C  
ATOM   4799  HD1 TYR A 303     -15.963   7.133   0.025  1.00 94.64           H  
ATOM   4800  CD2 TYR A 303     -13.064   8.253   1.454  1.00 94.64           C  
ATOM   4801  HD2 TYR A 303     -12.600   9.157   1.822  1.00 94.64           H  
ATOM   4802  CE1 TYR A 303     -14.278   5.889   0.519  1.00 94.64           C  
ATOM   4803  HE1 TYR A 303     -14.729   4.973   0.167  1.00 94.64           H  
ATOM   4804  CE2 TYR A 303     -12.363   7.033   1.506  1.00 94.64           C  
ATOM   4805  HE2 TYR A 303     -11.354   6.996   1.887  1.00 94.64           H  
ATOM   4806  OH  TYR A 303     -12.343   4.657   1.162  1.00 94.64           O  
ATOM   4807  HH  TYR A 303     -11.579   4.680   1.743  1.00 94.64           H  
ATOM   4808  CZ  TYR A 303     -12.979   5.848   1.058  1.00 94.64           C  
ATOM   4809  N   GLN A 304     -17.021   9.531  -1.665  1.00 92.62           N  
ATOM   4810  H   GLN A 304     -17.549  10.045  -0.975  1.00 92.62           H  
ATOM   4811  CA  GLN A 304     -17.736   8.863  -2.758  1.00 92.62           C  
ATOM   4812  HA  GLN A 304     -17.395   7.831  -2.831  1.00 92.62           H  
ATOM   4813  C   GLN A 304     -17.488   9.514  -4.123  1.00 92.62           C  
ATOM   4814  CB  GLN A 304     -19.238   8.872  -2.477  1.00 92.62           C  
ATOM   4815  HB2 GLN A 304     -19.554   9.881  -2.209  1.00 92.62           H  
ATOM   4816  HB3 GLN A 304     -19.769   8.582  -3.384  1.00 92.62           H  
ATOM   4817  O   GLN A 304     -17.367   8.802  -5.116  1.00 92.62           O  
ATOM   4818  CG  GLN A 304     -19.632   7.902  -1.367  1.00 92.62           C  
ATOM   4819  HG2 GLN A 304     -19.019   8.072  -0.483  1.00 92.62           H  
ATOM   4820  HG3 GLN A 304     -19.476   6.876  -1.700  1.00 92.62           H  
ATOM   4821  CD  GLN A 304     -21.097   8.103  -1.029  1.00 92.62           C  
ATOM   4822  NE2 GLN A 304     -21.402   8.532   0.167  1.00 92.62           N  
ATOM   4823 HE21 GLN A 304     -20.658   8.870   0.762  1.00 92.62           H  
ATOM   4824 HE22 GLN A 304     -22.371   8.738   0.362  1.00 92.62           H  
ATOM   4825  OE1 GLN A 304     -21.982   7.910  -1.846  1.00 92.62           O  
ATOM   4826  N   GLN A 305     -17.411  10.847  -4.186  1.00 91.28           N  
ATOM   4827  H   GLN A 305     -17.531  11.377  -3.334  1.00 91.28           H  
ATOM   4828  CA  GLN A 305     -17.159  11.584  -5.431  1.00 91.28           C  
ATOM   4829  HA  GLN A 305     -17.875  11.267  -6.189  1.00 91.28           H  
ATOM   4830  C   GLN A 305     -15.761  11.322  -6.003  1.00 91.28           C  
ATOM   4831  CB  GLN A 305     -17.321  13.090  -5.184  1.00 91.28           C  
ATOM   4832  HB2 GLN A 305     -16.763  13.373  -4.292  1.00 91.28           H  
ATOM   4833  HB3 GLN A 305     -16.900  13.635  -6.029  1.00 91.28           H  
ATOM   4834  O   GLN A 305     -15.597  11.287  -7.218  1.00 91.28           O  
ATOM   4835  CG  GLN A 305     -18.785  13.518  -5.033  1.00 91.28           C  
ATOM   4836  HG2 GLN A 305     -19.292  13.395  -5.990  1.00 91.28           H  
ATOM   4837  HG3 GLN A 305     -19.291  12.881  -4.308  1.00 91.28           H  
ATOM   4838  CD  GLN A 305     -18.925  14.972  -4.592  1.00 91.28           C  
ATOM   4839  NE2 GLN A 305     -20.123  15.412  -4.276  1.00 91.28           N  
ATOM   4840 HE21 GLN A 305     -20.170  16.381  -3.994  1.00 91.28           H  
ATOM   4841 HE22 GLN A 305     -20.919  14.791  -4.304  1.00 91.28           H  
ATOM   4842  OE1 GLN A 305     -17.990  15.752  -4.528  1.00 91.28           O  
ATOM   4843  N   MET A 306     -14.761  11.130  -5.140  1.00 90.23           N  
ATOM   4844  H   MET A 306     -14.957  11.232  -4.155  1.00 90.23           H  
ATOM   4845  CA  MET A 306     -13.393  10.779  -5.545  1.00 90.23           C  
ATOM   4846  HA  MET A 306     -13.029  11.482  -6.295  1.00 90.23           H  
ATOM   4847  C   MET A 306     -13.288   9.368  -6.130  1.00 90.23           C  
ATOM   4848  CB  MET A 306     -12.501  10.829  -4.312  1.00 90.23           C  
ATOM   4849  HB2 MET A 306     -12.969  10.238  -3.525  1.00 90.23           H  
ATOM   4850  HB3 MET A 306     -11.533  10.390  -4.555  1.00 90.23           H  
ATOM   4851  O   MET A 306     -12.398   9.071  -6.926  1.00 90.23           O  
ATOM   4852  CG  MET A 306     -12.283  12.229  -3.757  1.00 90.23           C  
ATOM   4853  HG2 MET A 306     -11.718  12.827  -4.472  1.00 90.23           H  
ATOM   4854  HG3 MET A 306     -13.244  12.715  -3.586  1.00 90.23           H  
ATOM   4855  SD  MET A 306     -11.391  12.136  -2.190  1.00 90.23           S  
ATOM   4856  CE  MET A 306      -9.745  11.759  -2.846  1.00 90.23           C  
ATOM   4857  HE1 MET A 306      -9.713  10.740  -3.230  1.00 90.23           H  
ATOM   4858  HE2 MET A 306      -9.007  11.875  -2.052  1.00 90.23           H  
ATOM   4859  HE3 MET A 306      -9.523  12.449  -3.660  1.00 90.23           H  
ATOM   4860  N   GLY A 307     -14.195   8.491  -5.722  1.00 90.06           N  
ATOM   4861  H   GLY A 307     -14.872   8.782  -5.031  1.00 90.06           H  
ATOM   4862  CA  GLY A 307     -14.316   7.162  -6.271  1.00 90.06           C  
ATOM   4863  HA2 GLY A 307     -15.282   6.787  -5.933  1.00 90.06           H  
ATOM   4864  HA3 GLY A 307     -14.310   7.243  -7.358  1.00 90.06           H  
ATOM   4865  C   GLY A 307     -13.226   6.184  -5.823  1.00 90.06           C  
ATOM   4866  O   GLY A 307     -12.858   6.133  -4.656  1.00 90.06           O  
ATOM   4867  N   GLU A 308     -12.714   5.367  -6.745  1.00 90.53           N  
ATOM   4868  H   GLU A 308     -13.007   5.480  -7.704  1.00 90.53           H  
ATOM   4869  CA  GLU A 308     -11.776   4.268  -6.440  1.00 90.53           C  
ATOM   4870  HA  GLU A 308     -12.199   3.662  -5.639  1.00 90.53           H  
ATOM   4871  C   GLU A 308     -10.392   4.720  -5.943  1.00 90.53           C  
ATOM   4872  CB  GLU A 308     -11.615   3.370  -7.677  1.00 90.53           C  
ATOM   4873  HB2 GLU A 308     -12.554   2.855  -7.877  1.00 90.53           H  
ATOM   4874  HB3 GLU A 308     -10.848   2.622  -7.477  1.00 90.53           H  
ATOM   4875  O   GLU A 308      -9.672   3.922  -5.347  1.00 90.53           O  
ATOM   4876  CG  GLU A 308     -11.230   4.205  -8.901  1.00 90.53           C  
ATOM   4877  HG2 GLU A 308     -10.509   4.968  -8.609  1.00 90.53           H  
ATOM   4878  HG3 GLU A 308     -12.117   4.719  -9.271  1.00 90.53           H  
ATOM   4879  CD  GLU A 308     -10.631   3.389 -10.032  1.00 90.53           C  
ATOM   4880  OE1 GLU A 308      -9.653   3.903 -10.603  1.00 90.53           O  
ATOM   4881  OE2 GLU A 308     -11.184   2.346 -10.459  1.00 90.53           O  
ATOM   4882  N   THR A 309     -10.021   5.985  -6.153  1.00 92.24           N  
ATOM   4883  H   THR A 309     -10.652   6.601  -6.645  1.00 92.24           H  
ATOM   4884  CA  THR A 309      -8.768   6.559  -5.638  1.00 92.24           C  
ATOM   4885  HA  THR A 309      -8.009   5.778  -5.598  1.00 92.24           H  
ATOM   4886  C   THR A 309      -8.923   7.107  -4.220  1.00 92.24           C  
ATOM   4887  CB  THR A 309      -8.231   7.663  -6.556  1.00 92.24           C  
ATOM   4888  HB  THR A 309      -7.312   8.063  -6.127  1.00 92.24           H  
ATOM   4889  O   THR A 309      -7.921   7.307  -3.533  1.00 92.24           O  
ATOM   4890  CG2 THR A 309      -7.925   7.158  -7.965  1.00 92.24           C  
ATOM   4891 HG21 THR A 309      -8.832   6.814  -8.462  1.00 92.24           H  
ATOM   4892 HG22 THR A 309      -7.473   7.958  -8.551  1.00 92.24           H  
ATOM   4893 HG23 THR A 309      -7.219   6.329  -7.910  1.00 92.24           H  
ATOM   4894  OG1 THR A 309      -9.177   8.700  -6.657  1.00 92.24           O  
ATOM   4895  HG1 THR A 309      -9.361   8.843  -7.588  1.00 92.24           H  
ATOM   4896  N   ALA A 310     -10.161   7.304  -3.744  1.00 93.78           N  
ATOM   4897  H   ALA A 310     -10.948   7.057  -4.326  1.00 93.78           H  
ATOM   4898  CA  ALA A 310     -10.447   7.821  -2.406  1.00 93.78           C  
ATOM   4899  HA  ALA A 310     -10.043   8.833  -2.355  1.00 93.78           H  
ATOM   4900  C   ALA A 310      -9.774   7.014  -1.284  1.00 93.78           C  
ATOM   4901  CB  ALA A 310     -11.962   7.912  -2.187  1.00 93.78           C  
ATOM   4902  HB1 ALA A 310     -12.459   8.212  -3.110  1.00 93.78           H  
ATOM   4903  HB2 ALA A 310     -12.382   6.954  -1.880  1.00 93.78           H  
ATOM   4904  HB3 ALA A 310     -12.176   8.643  -1.407  1.00 93.78           H  
ATOM   4905  O   ALA A 310      -9.133   7.627  -0.428  1.00 93.78           O  
ATOM   4906  N   PRO A 311      -9.815   5.666  -1.287  1.00 94.63           N  
ATOM   4907  CA  PRO A 311      -9.169   4.879  -0.243  1.00 94.63           C  
ATOM   4908  HA  PRO A 311      -9.574   5.185   0.722  1.00 94.63           H  
ATOM   4909  C   PRO A 311      -7.644   5.034  -0.194  1.00 94.63           C  
ATOM   4910  CB  PRO A 311      -9.563   3.425  -0.510  1.00 94.63           C  
ATOM   4911  HB2 PRO A 311      -9.876   2.952   0.420  1.00 94.63           H  
ATOM   4912  HB3 PRO A 311      -8.731   2.881  -0.959  1.00 94.63           H  
ATOM   4913  O   PRO A 311      -7.048   4.717   0.829  1.00 94.63           O  
ATOM   4914  CG  PRO A 311     -10.725   3.475  -1.498  1.00 94.63           C  
ATOM   4915  HG2 PRO A 311     -10.703   2.630  -2.186  1.00 94.63           H  
ATOM   4916  HG3 PRO A 311     -11.680   3.503  -0.972  1.00 94.63           H  
ATOM   4917  CD  PRO A 311     -10.497   4.787  -2.228  1.00 94.63           C  
ATOM   4918  HD2 PRO A 311      -9.825   4.608  -3.068  1.00 94.63           H  
ATOM   4919  HD3 PRO A 311     -11.448   5.183  -2.582  1.00 94.63           H  
ATOM   4920  N   TYR A 312      -7.016   5.526  -1.264  1.00 95.67           N  
ATOM   4921  H   TYR A 312      -7.570   5.793  -2.065  1.00 95.67           H  
ATOM   4922  CA  TYR A 312      -5.565   5.703  -1.376  1.00 95.67           C  
ATOM   4923  HA  TYR A 312      -5.076   5.150  -0.573  1.00 95.67           H  
ATOM   4924  C   TYR A 312      -5.138   7.168  -1.233  1.00 95.67           C  
ATOM   4925  CB  TYR A 312      -5.079   5.113  -2.706  1.00 95.67           C  
ATOM   4926  HB2 TYR A 312      -3.990   5.150  -2.732  1.00 95.67           H  
ATOM   4927  HB3 TYR A 312      -5.447   5.733  -3.524  1.00 95.67           H  
ATOM   4928  O   TYR A 312      -3.970   7.484  -1.438  1.00 95.67           O  
ATOM   4929  CG  TYR A 312      -5.513   3.681  -2.939  1.00 95.67           C  
ATOM   4930  CD1 TYR A 312      -4.788   2.618  -2.369  1.00 95.67           C  
ATOM   4931  HD1 TYR A 312      -3.910   2.824  -1.776  1.00 95.67           H  
ATOM   4932  CD2 TYR A 312      -6.664   3.416  -3.704  1.00 95.67           C  
ATOM   4933  HD2 TYR A 312      -7.229   4.228  -4.139  1.00 95.67           H  
ATOM   4934  CE1 TYR A 312      -5.210   1.289  -2.571  1.00 95.67           C  
ATOM   4935  HE1 TYR A 312      -4.659   0.469  -2.134  1.00 95.67           H  
ATOM   4936  CE2 TYR A 312      -7.091   2.092  -3.901  1.00 95.67           C  
ATOM   4937  HE2 TYR A 312      -7.980   1.894  -4.481  1.00 95.67           H  
ATOM   4938  OH  TYR A 312      -6.809  -0.246  -3.538  1.00 95.67           O
[truncated: 255,159 more chars]
