# Supplementary material for: Using structure prediction of negative sense RNA virus nucleoproteins to assess evolutionary relationships
Source: bioRxiv. 2024 May 22:2024.02.16.580771. Originally published 2024 Feb 17. Preprint. [Version 2] doi: 10.1101/2024.02.16.580771 (PMC10888975; doi:10.1101/2024.02.16.580771)
Supplement: Supplement 2 — Supplementary File 2: Full NSV Dataset NP AlphaFold PDBs (.pdb files) [file media-2.zip › Full NSV Dataset NP AlphaFold PDBs/ERVEV.pdb]

ATOM      1  N   MET A   1      -2.939  24.215  11.552  1.00 78.09           N  
ATOM      2  H   MET A   1      -3.698  24.838  11.789  1.00 78.09           H  
ATOM      3  H2  MET A   1      -2.092  24.499  12.022  1.00 78.09           H  
ATOM      4  H3  MET A   1      -3.206  23.284  11.841  1.00 78.09           H  
ATOM      5  CA  MET A   1      -2.749  24.201  10.087  1.00 78.09           C  
ATOM      6  HA  MET A   1      -2.601  25.214   9.713  1.00 78.09           H  
ATOM      7  C   MET A   1      -4.025  23.645   9.493  1.00 78.09           C  
ATOM      8  CB  MET A   1      -1.555  23.332   9.672  1.00 78.09           C  
ATOM      9  HB2 MET A   1      -1.487  23.324   8.585  1.00 78.09           H  
ATOM     10  HB3 MET A   1      -1.719  22.310  10.014  1.00 78.09           H  
ATOM     11  O   MET A   1      -4.589  22.749  10.107  1.00 78.09           O  
ATOM     12  CG  MET A   1      -0.227  23.838  10.248  1.00 78.09           C  
ATOM     13  HG2 MET A   1      -0.317  23.947  11.329  1.00 78.09           H  
ATOM     14  HG3 MET A   1       0.010  24.810   9.815  1.00 78.09           H  
ATOM     15  SD  MET A   1       1.136  22.703   9.925  1.00 78.09           S  
ATOM     16  CE  MET A   1       2.436  23.391  10.979  1.00 78.09           C  
ATOM     17  HE1 MET A   1       3.338  22.790  10.867  1.00 78.09           H  
ATOM     18  HE2 MET A   1       2.651  24.415  10.673  1.00 78.09           H  
ATOM     19  HE3 MET A   1       2.117  23.374  12.022  1.00 78.09           H  
ATOM     20  N   GLU A   2      -4.503  24.192   8.382  1.00 92.29           N  
ATOM     21  H   GLU A   2      -3.962  24.872   7.867  1.00 92.29           H  
ATOM     22  CA  GLU A   2      -5.688  23.673   7.689  1.00 92.29           C  
ATOM     23  HA  GLU A   2      -6.324  23.150   8.404  1.00 92.29           H  
ATOM     24  C   GLU A   2      -5.268  22.660   6.612  1.00 92.29           C  
ATOM     25  CB  GLU A   2      -6.496  24.857   7.130  1.00 92.29           C  
ATOM     26  HB2 GLU A   2      -6.553  25.618   7.908  1.00 92.29           H  
ATOM     27  HB3 GLU A   2      -5.978  25.278   6.269  1.00 92.29           H  
ATOM     28  O   GLU A   2      -4.109  22.640   6.201  1.00 92.29           O  
ATOM     29  CG  GLU A   2      -7.928  24.460   6.736  1.00 92.29           C  
ATOM     30  HG2 GLU A   2      -7.888  23.739   5.919  1.00 92.29           H  
ATOM     31  HG3 GLU A   2      -8.404  23.972   7.587  1.00 92.29           H  
ATOM     32  CD  GLU A   2      -8.796  25.646   6.293  1.00 92.29           C  
ATOM     33  OE1 GLU A   2      -9.783  25.372   5.571  1.00 92.29           O  
ATOM     34  OE2 GLU A   2      -8.498  26.789   6.696  1.00 92.29           O  
ATOM     35  N   ASN A   3      -6.196  21.810   6.170  1.00 96.69           N  
ATOM     36  H   ASN A   3      -7.135  21.902   6.528  1.00 96.69           H  
ATOM     37  CA  ASN A   3      -6.028  21.020   4.954  1.00 96.69           C  
ATOM     38  HA  ASN A   3      -4.987  20.717   4.846  1.00 96.69           H  
ATOM     39  C   ASN A   3      -6.408  21.891   3.743  1.00 96.69           C  
ATOM     40  CB  ASN A   3      -6.904  19.755   5.074  1.00 96.69           C  
ATOM     41  HB2 ASN A   3      -7.950  20.048   5.161  1.00 96.69           H  
ATOM     42  HB3 ASN A   3      -6.630  19.200   5.971  1.00 96.69           H  
ATOM     43  O   ASN A   3      -7.582  22.207   3.573  1.00 96.69           O  
ATOM     44  CG  ASN A   3      -6.768  18.824   3.882  1.00 96.69           C  
ATOM     45  ND2 ASN A   3      -7.365  17.658   3.941  1.00 96.69           N  
ATOM     46 HD21 ASN A   3      -7.187  17.025   3.175  1.00 96.69           H  
ATOM     47 HD22 ASN A   3      -7.900  17.375   4.750  1.00 96.69           H  
ATOM     48  OD1 ASN A   3      -6.106  19.117   2.905  1.00 96.69           O  
ATOM     49  N   LEU A   4      -5.442  22.271   2.908  1.00 97.51           N  
ATOM     50  H   LEU A   4      -4.500  21.966   3.108  1.00 97.51           H  
ATOM     51  CA  LEU A   4      -5.651  23.086   1.703  1.00 97.51           C  
ATOM     52  HA  LEU A   4      -6.483  23.767   1.884  1.00 97.51           H  
ATOM     53  C   LEU A   4      -6.060  22.252   0.469  1.00 97.51           C  
ATOM     54  CB  LEU A   4      -4.389  23.933   1.446  1.00 97.51           C  
ATOM     55  HB2 LEU A   4      -4.562  24.547   0.562  1.00 97.51           H  
ATOM     56  HB3 LEU A   4      -3.566  23.251   1.230  1.00 97.51           H  
ATOM     57  O   LEU A   4      -6.286  22.797  -0.614  1.00 97.51           O  
ATOM     58  CG  LEU A   4      -3.941  24.849   2.602  1.00 97.51           C  
ATOM     59  HG  LEU A   4      -3.623  24.239   3.447  1.00 97.51           H  
ATOM     60  CD1 LEU A   4      -2.753  25.695   2.146  1.00 97.51           C  
ATOM     61 HD11 LEU A   4      -3.040  26.347   1.320  1.00 97.51           H  
ATOM     62 HD12 LEU A   4      -2.389  26.300   2.977  1.00 97.51           H  
ATOM     63 HD13 LEU A   4      -1.937  25.049   1.823  1.00 97.51           H  
ATOM     64  CD2 LEU A   4      -5.044  25.800   3.071  1.00 97.51           C  
ATOM     65 HD21 LEU A   4      -5.866  25.235   3.511  1.00 97.51           H  
ATOM     66 HD22 LEU A   4      -5.416  26.386   2.230  1.00 97.51           H  
ATOM     67 HD23 LEU A   4      -4.650  26.474   3.831  1.00 97.51           H  
ATOM     68  N   ILE A   5      -6.180  20.930   0.617  1.00 97.38           N  
ATOM     69  H   ILE A   5      -5.985  20.534   1.526  1.00 97.38           H  
ATOM     70  CA  ILE A   5      -6.695  20.012  -0.404  1.00 97.38           C  
ATOM     71  HA  ILE A   5      -6.416  20.401  -1.384  1.00 97.38           H  
ATOM     72  C   ILE A   5      -8.231  20.020  -0.326  1.00 97.38           C  
ATOM     73  CB  ILE A   5      -6.047  18.610  -0.283  1.00 97.38           C  
ATOM     74  HB  ILE A   5      -6.453  18.107   0.595  1.00 97.38           H  
ATOM     75  O   ILE A   5      -8.863  19.126   0.243  1.00 97.38           O  
ATOM     76  CG1 ILE A   5      -4.505  18.686  -0.125  1.00 97.38           C  
ATOM     77 HG12 ILE A   5      -4.069  19.166  -1.001  1.00 97.38           H  
ATOM     78 HG13 ILE A   5      -4.258  19.291   0.747  1.00 97.38           H  
ATOM     79  CG2 ILE A   5      -6.414  17.782  -1.526  1.00 97.38           C  
ATOM     80 HG21 ILE A   5      -7.495  17.766  -1.663  1.00 97.38           H  
ATOM     81 HG22 ILE A   5      -5.944  18.207  -2.414  1.00 97.38           H  
ATOM     82 HG23 ILE A   5      -6.082  16.752  -1.394  1.00 97.38           H  
ATOM     83  CD1 ILE A   5      -3.822  17.331   0.081  1.00 97.38           C  
ATOM     84 HD11 ILE A   5      -2.768  17.489   0.312  1.00 97.38           H  
ATOM     85 HD12 ILE A   5      -4.290  16.817   0.921  1.00 97.38           H  
ATOM     86 HD13 ILE A   5      -3.890  16.723  -0.821  1.00 97.38           H  
ATOM     87  N   ASP A   6      -8.838  21.085  -0.852  1.00 96.14           N  
ATOM     88  H   ASP A   6      -8.260  21.809  -1.256  1.00 96.14           H  
ATOM     89  CA  ASP A   6     -10.277  21.346  -0.760  1.00 96.14           C  
ATOM     90  HA  ASP A   6     -10.751  20.505  -0.254  1.00 96.14           H  
ATOM     91  C   ASP A   6     -10.925  21.478  -2.144  1.00 96.14           C  
ATOM     92  CB  ASP A   6     -10.524  22.588   0.108  1.00 96.14           C  
ATOM     93  HB2 ASP A   6      -9.860  22.544   0.972  1.00 96.14           H  
ATOM     94  HB3 ASP A   6     -10.276  23.488  -0.455  1.00 96.14           H  
ATOM     95  O   ASP A   6     -10.593  22.366  -2.932  1.00 96.14           O  
ATOM     96  CG  ASP A   6     -11.963  22.683   0.624  1.00 96.14           C  
ATOM     97  OD1 ASP A   6     -12.758  21.751   0.374  1.00 96.14           O  
ATOM     98  OD2 ASP A   6     -12.226  23.636   1.396  1.00 96.14           O  
ATOM     99  N   PHE A   7     -11.836  20.555  -2.446  1.00 95.53           N  
ATOM    100  H   PHE A   7     -12.089  19.895  -1.725  1.00 95.53           H  
ATOM    101  CA  PHE A   7     -12.639  20.512  -3.664  1.00 95.53           C  
ATOM    102  HA  PHE A   7     -13.071  21.499  -3.832  1.00 95.53           H  
ATOM    103  C   PHE A   7     -13.778  19.496  -3.512  1.00 95.53           C  
ATOM    104  CB  PHE A   7     -11.770  20.128  -4.875  1.00 95.53           C  
ATOM    105  HB2 PHE A   7     -11.048  20.923  -5.062  1.00 95.53           H  
ATOM    106  HB3 PHE A   7     -12.417  20.080  -5.751  1.00 95.53           H  
ATOM    107  O   PHE A   7     -13.711  18.594  -2.678  1.00 95.53           O  
ATOM    108  CG  PHE A   7     -11.030  18.809  -4.755  1.00 95.53           C  
ATOM    109  CD1 PHE A   7      -9.679  18.802  -4.364  1.00 95.53           C  
ATOM    110  HD1 PHE A   7      -9.173  19.732  -4.152  1.00 95.53           H  
ATOM    111  CD2 PHE A   7     -11.687  17.591  -5.028  1.00 95.53           C  
ATOM    112  HD2 PHE A   7     -12.721  17.588  -5.337  1.00 95.53           H  
ATOM    113  CE1 PHE A   7      -8.988  17.587  -4.245  1.00 95.53           C  
ATOM    114  HE1 PHE A   7      -7.947  17.590  -3.960  1.00 95.53           H  
ATOM    115  CE2 PHE A   7     -11.002  16.373  -4.881  1.00 95.53           C  
ATOM    116  HE2 PHE A   7     -11.510  15.441  -5.081  1.00 95.53           H  
ATOM    117  CZ  PHE A   7      -9.652  16.375  -4.492  1.00 95.53           C  
ATOM    118  HZ  PHE A   7      -9.110  15.446  -4.400  1.00 95.53           H  
ATOM    119  N   SER A   8     -14.782  19.592  -4.386  1.00 89.94           N  
ATOM    120  H   SER A   8     -14.806  20.376  -5.023  1.00 89.94           H  
ATOM    121  CA  SER A   8     -15.859  18.609  -4.526  1.00 89.94           C  
ATOM    122  HA  SER A   8     -15.609  17.724  -3.940  1.00 89.94           H  
ATOM    123  C   SER A   8     -16.025  18.163  -5.985  1.00 89.94           C  
ATOM    124  CB  SER A   8     -17.158  19.166  -3.935  1.00 89.94           C  
ATOM    125  HB2 SER A   8     -17.963  18.445  -4.083  1.00 89.94           H  
ATOM    126  HB3 SER A   8     -17.016  19.308  -2.864  1.00 89.94           H  
ATOM    127  O   SER A   8     -15.953  18.968  -6.920  1.00 89.94           O  
ATOM    128  OG  SER A   8     -17.510  20.409  -4.524  1.00 89.94           O  
ATOM    129  HG  SER A   8     -18.181  20.815  -3.970  1.00 89.94           H  
ATOM    130  N   GLY A   9     -16.228  16.857  -6.186  1.00 88.38           N  
ATOM    131  H   GLY A   9     -16.268  16.264  -5.370  1.00 88.38           H  
ATOM    132  CA  GLY A   9     -16.363  16.229  -7.510  1.00 88.38           C  
ATOM    133  HA2 GLY A   9     -16.626  15.180  -7.374  1.00 88.38           H  
ATOM    134  HA3 GLY A   9     -17.184  16.711  -8.041  1.00 88.38           H  
ATOM    135  C   GLY A   9     -15.111  16.296  -8.407  1.00 88.38           C  
ATOM    136  O   GLY A   9     -14.072  16.851  -8.039  1.00 88.38           O  
ATOM    137  N   ARG A  10     -15.211  15.722  -9.617  1.00 89.67           N  
ATOM    138  H   ARG A  10     -16.081  15.269  -9.859  1.00 89.67           H  
ATOM    139  CA  ARG A  10     -14.102  15.666 -10.592  1.00 89.67           C  
ATOM    140  HA  ARG A  10     -13.224  15.281 -10.072  1.00 89.67           H  
ATOM    141  C   ARG A  10     -13.695  17.056 -11.095  1.00 89.67           C  
ATOM    142  CB  ARG A  10     -14.460  14.706 -11.746  1.00 89.67           C  
ATOM    143  HB2 ARG A  10     -15.351  15.081 -12.250  1.00 89.67           H  
ATOM    144  HB3 ARG A  10     -14.694  13.722 -11.339  1.00 89.67           H  
ATOM    145  O   ARG A  10     -12.520  17.399 -11.034  1.00 89.67           O  
ATOM    146  CG  ARG A  10     -13.346  14.553 -12.801  1.00 89.67           C  
ATOM    147  HG2 ARG A  10     -13.740  13.993 -13.650  1.00 89.67           H  
ATOM    148  HG3 ARG A  10     -13.074  15.542 -13.171  1.00 89.67           H  
ATOM    149  CD  ARG A  10     -12.091  13.826 -12.285  1.00 89.67           C  
ATOM    150  HD2 ARG A  10     -11.916  14.090 -11.242  1.00 89.67           H  
ATOM    151  HD3 ARG A  10     -12.262  12.751 -12.347  1.00 89.67           H  
ATOM    152  NE  ARG A  10     -10.896  14.216 -13.052  1.00 89.67           N  
ATOM    153  HE  ARG A  10     -10.900  15.156 -13.422  1.00 89.67           H  
ATOM    154  NH1 ARG A  10      -9.602  12.310 -12.897  1.00 89.67           N  
ATOM    155 HH11 ARG A  10      -8.711  11.848 -13.011  1.00 89.67           H  
ATOM    156 HH12 ARG A  10     -10.402  11.797 -12.556  1.00 89.67           H  
ATOM    157  NH2 ARG A  10      -8.751  14.156 -13.769  1.00 89.67           N  
ATOM    158 HH21 ARG A  10      -7.868  13.683 -13.900  1.00 89.67           H  
ATOM    159 HH22 ARG A  10      -8.800  15.162 -13.842  1.00 89.67           H  
ATOM    160  CZ  ARG A  10      -9.767  13.557 -13.236  1.00 89.67           C  
ATOM    161  N   ASP A  11     -14.660  17.887 -11.487  1.00 92.32           N  
ATOM    162  H   ASP A  11     -15.571  17.498 -11.682  1.00 92.32           H  
ATOM    163  CA  ASP A  11     -14.410  19.267 -11.926  1.00 92.32           C  
ATOM    164  HA  ASP A  11     -13.783  19.258 -12.817  1.00 92.32           H  
ATOM    165  C   ASP A  11     -13.717  20.121 -10.850  1.00 92.32           C  
ATOM    166  CB  ASP A  11     -15.746  19.949 -12.251  1.00 92.32           C  
ATOM    167  HB2 ASP A  11     -16.430  19.826 -11.411  1.00 92.32           H  
ATOM    168  HB3 ASP A  11     -15.551  21.015 -12.366  1.00 92.32           H  
ATOM    169  O   ASP A  11     -12.944  21.027 -11.169  1.00 92.32           O  
ATOM    170  CG  ASP A  11     -16.434  19.494 -13.533  1.00 92.32           C  
ATOM    171  OD1 ASP A  11     -16.029  18.456 -14.093  1.00 92.32           O  
ATOM    172  OD2 ASP A  11     -17.364  20.232 -13.921  1.00 92.32           O  
ATOM    173  N   GLY A  12     -14.010  19.856  -9.571  1.00 95.70           N  
ATOM    174  H   GLY A  12     -14.637  19.089  -9.371  1.00 95.70           H  
ATOM    175  CA  GLY A  12     -13.339  20.486  -8.440  1.00 95.70           C  
ATOM    176  HA2 GLY A  12     -13.386  21.571  -8.535  1.00 95.70           H  
ATOM    177  HA3 GLY A  12     -13.837  20.186  -7.518  1.00 95.70           H  
ATOM    178  C   GLY A  12     -11.874  20.071  -8.356  1.00 95.70           C  
ATOM    179  O   GLY A  12     -11.011  20.945  -8.327  1.00 95.70           O  
ATOM    180  N   LEU A  13     -11.598  18.763  -8.395  1.00 95.60           N  
ATOM    181  H   LEU A  13     -12.370  18.113  -8.427  1.00 95.60           H  
ATOM    182  CA  LEU A  13     -10.240  18.211  -8.432  1.00 95.60           C  
ATOM    183  HA  LEU A  13      -9.728  18.488  -7.511  1.00 95.60           H  
ATOM    184  C   LEU A  13      -9.426  18.782  -9.604  1.00 95.60           C  
ATOM    185  CB  LEU A  13     -10.343  16.673  -8.499  1.00 95.60           C  
ATOM    186  HB2 LEU A  13     -11.016  16.401  -9.312  1.00 95.60           H  
ATOM    187  HB3 LEU A  13     -10.792  16.317  -7.572  1.00 95.60           H  
ATOM    188  O   LEU A  13      -8.311  19.253  -9.405  1.00 95.60           O  
ATOM    189  CG  LEU A  13      -9.018  15.923  -8.734  1.00 95.60           C  
ATOM    190  HG  LEU A  13      -8.601  16.216  -9.697  1.00 95.60           H  
ATOM    191  CD1 LEU A  13      -7.974  16.177  -7.648  1.00 95.60           C  
ATOM    192 HD11 LEU A  13      -7.775  17.244  -7.549  1.00 95.60           H  
ATOM    193 HD12 LEU A  13      -7.043  15.678  -7.917  1.00 95.60           H  
ATOM    194 HD13 LEU A  13      -8.323  15.783  -6.694  1.00 95.60           H  
ATOM    195  CD2 LEU A  13      -9.303  14.420  -8.773  1.00 95.60           C  
ATOM    196 HD21 LEU A  13      -9.969  14.195  -9.605  1.00 95.60           H  
ATOM    197 HD22 LEU A  13      -9.762  14.102  -7.837  1.00 95.60           H  
ATOM    198 HD23 LEU A  13      -8.370  13.873  -8.910  1.00 95.60           H  
ATOM    199  N   ASP A  14      -9.988  18.809 -10.814  1.00 93.90           N  
ATOM    200  H   ASP A  14     -10.892  18.374 -10.931  1.00 93.90           H  
ATOM    201  CA  ASP A  14      -9.280  19.308 -11.997  1.00 93.90           C  
ATOM    202  HA  ASP A  14      -8.300  18.832 -12.040  1.00 93.90           H  
ATOM    203  C   ASP A  14      -9.017  20.824 -11.944  1.00 93.90           C  
ATOM    204  CB  ASP A  14     -10.055  18.917 -13.265  1.00 93.90           C  
ATOM    205  HB2 ASP A  14     -11.100  19.207 -13.156  1.00 93.90           H  
ATOM    206  HB3 ASP A  14      -9.644  19.463 -14.114  1.00 93.90           H  
ATOM    207  O   ASP A  14      -8.002  21.290 -12.465  1.00 93.90           O  
ATOM    208  CG  ASP A  14      -9.949  17.422 -13.580  1.00 93.90           C  
ATOM    209  OD1 ASP A  14      -8.851  16.846 -13.431  1.00 93.90           O  
ATOM    210  OD2 ASP A  14     -10.948  16.825 -14.025  1.00 93.90           O  
ATOM    211  N   ARG A  15      -9.890  21.615 -11.298  1.00 96.25           N  
ATOM    212  H   ARG A  15     -10.703  21.179 -10.888  1.00 96.25           H  
ATOM    213  CA  ARG A  15      -9.604  23.032 -10.994  1.00 96.25           C  
ATOM    214  HA  ARG A  15      -9.186  23.516 -11.877  1.00 96.25           H  
ATOM    215  C   ARG A  15      -8.523  23.176  -9.925  1.00 96.25           C  
ATOM    216  CB  ARG A  15     -10.871  23.779 -10.551  1.00 96.25           C  
ATOM    217  HB2 ARG A  15     -10.570  24.706 -10.063  1.00 96.25           H  
ATOM    218  HB3 ARG A  15     -11.411  23.174  -9.822  1.00 96.25           H  
ATOM    219  O   ARG A  15      -7.621  23.986 -10.111  1.00 96.25           O  
ATOM    220  CG  ARG A  15     -11.796  24.145 -11.721  1.00 96.25           C  
ATOM    221  HG2 ARG A  15     -11.223  24.705 -12.460  1.00 96.25           H  
ATOM    222  HG3 ARG A  15     -12.178  23.242 -12.195  1.00 96.25           H  
ATOM    223  CD  ARG A  15     -12.967  25.025 -11.255  1.00 96.25           C  
ATOM    224  HD2 ARG A  15     -13.546  25.338 -12.123  1.00 96.25           H  
ATOM    225  HD3 ARG A  15     -12.563  25.927 -10.793  1.00 96.25           H  
ATOM    226  NE  ARG A  15     -13.836  24.338 -10.276  1.00 96.25           N  
ATOM    227  HE  ARG A  15     -13.546  24.386  -9.310  1.00 96.25           H  
ATOM    228  NH1 ARG A  15     -15.381  23.462 -11.737  1.00 96.25           N  
ATOM    229 HH11 ARG A  15     -16.162  22.848 -11.916  1.00 96.25           H  
ATOM    230 HH12 ARG A  15     -14.848  23.825 -12.515  1.00 96.25           H  
ATOM    231  NH2 ARG A  15     -15.581  23.060  -9.557  1.00 96.25           N  
ATOM    232 HH21 ARG A  15     -16.383  22.483  -9.764  1.00 96.25           H  
ATOM    233 HH22 ARG A  15     -15.261  23.140  -8.602  1.00 96.25           H  
ATOM    234  CZ  ARG A  15     -14.920  23.624 -10.528  1.00 96.25           C  
ATOM    235  N   TRP A  16      -8.603  22.395  -8.848  1.00 97.28           N  
ATOM    236  H   TRP A  16      -9.379  21.752  -8.778  1.00 97.28           H  
ATOM    237  CA  TRP A  16      -7.644  22.417  -7.744  1.00 97.28           C  
ATOM    238  HA  TRP A  16      -7.602  23.423  -7.326  1.00 97.28           H  
ATOM    239  C   TRP A  16      -6.228  22.086  -8.236  1.00 97.28           C  
ATOM    240  CB  TRP A  16      -8.134  21.469  -6.637  1.00 97.28           C  
ATOM    241  HB2 TRP A  16      -8.193  20.453  -7.028  1.00 97.28           H  
ATOM    242  HB3 TRP A  16      -9.140  21.768  -6.342  1.00 97.28           H  
ATOM    243  O   TRP A  16      -5.314  22.877  -8.028  1.00 97.28           O  
ATOM    244  CG  TRP A  16      -7.275  21.452  -5.414  1.00 97.28           C  
ATOM    245  CD1 TRP A  16      -7.441  22.227  -4.318  1.00 97.28           C  
ATOM    246  HD1 TRP A  16      -8.243  22.936  -4.173  1.00 97.28           H  
ATOM    247  CD2 TRP A  16      -6.079  20.651  -5.164  1.00 97.28           C  
ATOM    248  CE2 TRP A  16      -5.520  21.066  -3.921  1.00 97.28           C  
ATOM    249  CE3 TRP A  16      -5.404  19.628  -5.868  1.00 97.28           C  
ATOM    250  HE3 TRP A  16      -5.811  19.281  -6.807  1.00 97.28           H  
ATOM    251  NE1 TRP A  16      -6.401  22.008  -3.436  1.00 97.28           N  
ATOM    252  HE1 TRP A  16      -6.293  22.506  -2.563  1.00 97.28           H  
ATOM    253  CH2 TRP A  16      -3.654  19.546  -4.169  1.00 97.28           C  
ATOM    254  HH2 TRP A  16      -2.711  19.153  -3.820  1.00 97.28           H  
ATOM    255  CZ2 TRP A  16      -4.324  20.534  -3.428  1.00 97.28           C  
ATOM    256  HZ2 TRP A  16      -3.919  20.906  -2.498  1.00 97.28           H  
ATOM    257  CZ3 TRP A  16      -4.203  19.082  -5.377  1.00 97.28           C  
ATOM    258  HZ3 TRP A  16      -3.684  18.318  -5.938  1.00 97.28           H  
ATOM    259  N   LEU A  17      -6.064  21.012  -9.019  1.00 96.03           N  
ATOM    260  H   LEU A  17      -6.863  20.413  -9.169  1.00 96.03           H  
ATOM    261  CA  LEU A  17      -4.775  20.620  -9.608  1.00 96.03           C  
ATOM    262  HA  LEU A  17      -4.078  20.401  -8.800  1.00 96.03           H  
ATOM    263  C   LEU A  17      -4.135  21.749 -10.434  1.00 96.03           C  
ATOM    264  CB  LEU A  17      -4.973  19.366 -10.483  1.00 96.03           C  
ATOM    265  HB2 LEU A  17      -4.080  19.219 -11.091  1.00 96.03           H  
ATOM    266  HB3 LEU A  17      -5.805  19.550 -11.162  1.00 96.03           H  
ATOM    267  O   LEU A  17      -2.944  22.005 -10.286  1.00 96.03           O  
ATOM    268  CG  LEU A  17      -5.241  18.065  -9.704  1.00 96.03           C  
ATOM    269  HG  LEU A  17      -6.029  18.227  -8.969  1.00 96.03           H  
ATOM    270  CD1 LEU A  17      -5.690  16.965 -10.669  1.00 96.03           C  
ATOM    271 HD11 LEU A  17      -5.885  16.046 -10.117  1.00 96.03           H  
ATOM    272 HD12 LEU A  17      -4.920  16.785 -11.419  1.00 96.03           H  
ATOM    273 HD13 LEU A  17      -6.611  17.270 -11.165  1.00 96.03           H  
ATOM    274  CD2 LEU A  17      -3.999  17.558  -8.971  1.00 96.03           C  
ATOM    275 HD21 LEU A  17      -3.632  18.321  -8.284  1.00 96.03           H  
ATOM    276 HD22 LEU A  17      -4.255  16.668  -8.396  1.00 96.03           H  
ATOM    277 HD23 LEU A  17      -3.213  17.318  -9.687  1.00 96.03           H  
ATOM    278  N   ARG A  18      -4.918  22.458 -11.262  1.00 94.65           N  
ATOM    279  H   ARG A  18      -5.896  22.213 -11.308  1.00 94.65           H  
ATOM    280  CA  ARG A  18      -4.425  23.600 -12.059  1.00 94.65           C  
ATOM    281  HA  ARG A  18      -3.481  23.325 -12.529  1.00 94.65           H  
ATOM    282  C   ARG A  18      -4.090  24.838 -11.222  1.00 94.65           C  
ATOM    283  CB  ARG A  18      -5.443  23.971 -13.148  1.00 94.65           C  
ATOM    284  HB2 ARG A  18      -5.171  24.943 -13.559  1.00 94.65           H  
ATOM    285  HB3 ARG A  18      -6.436  24.051 -12.707  1.00 94.65           H  
ATOM    286  O   ARG A  18      -3.254  25.626 -11.644  1.00 94.65           O  
ATOM    287  CG  ARG A  18      -5.455  22.956 -14.300  1.00 94.65           C  
ATOM    288  HG2 ARG A  18      -5.776  21.980 -13.936  1.00 94.65           H  
ATOM    289  HG3 ARG A  18      -4.442  22.861 -14.691  1.00 94.65           H  
ATOM    290  CD  ARG A  18      -6.372  23.416 -15.443  1.00 94.65           C  
ATOM    291  HD2 ARG A  18      -6.198  22.780 -16.311  1.00 94.65           H  
ATOM    292  HD3 ARG A  18      -6.093  24.431 -15.728  1.00 94.65           H  
ATOM    293  NE  ARG A  18      -7.801  23.387 -15.066  1.00 94.65           N  
ATOM    294  HE  ARG A  18      -8.164  24.226 -14.637  1.00 94.65           H  
ATOM    295  NH1 ARG A  18      -8.240  21.212 -15.670  1.00 94.65           N  
ATOM    296 HH11 ARG A  18      -7.257  21.087 -15.864  1.00 94.65           H  
ATOM    297 HH12 ARG A  18      -8.852  20.408 -15.659  1.00 94.65           H  
ATOM    298  NH2 ARG A  18      -9.869  22.456 -14.801  1.00 94.65           N  
ATOM    299 HH21 ARG A  18     -10.192  23.306 -14.362  1.00 94.65           H  
ATOM    300 HH22 ARG A  18     -10.460  21.638 -14.844  1.00 94.65           H  
ATOM    301  CZ  ARG A  18      -8.624  22.356 -15.178  1.00 94.65           C  
ATOM    302  N   ALA A  19      -4.737  25.025 -10.072  1.00 95.62           N  
ATOM    303  H   ALA A  19      -5.421  24.339  -9.785  1.00 95.62           H  
ATOM    304  CA  ALA A  19      -4.465  26.142  -9.168  1.00 95.62           C  
ATOM    305  HA  ALA A  19      -4.243  27.032  -9.758  1.00 95.62           H  
ATOM    306  C   ALA A  19      -3.242  25.886  -8.268  1.00 95.62           C  
ATOM    307  CB  ALA A  19      -5.733  26.415  -8.350  1.00 95.62           C  
ATOM    308  HB1 ALA A  19      -5.567  27.277  -7.704  1.00 95.62           H  
ATOM    309  HB2 ALA A  19      -6.568  26.624  -9.019  1.00 95.62           H  
ATOM    310  HB3 ALA A  19      -5.972  25.550  -7.732  1.00 95.62           H  
ATOM    311  O   ALA A  19      -2.494  26.814  -7.978  1.00 95.62           O  
ATOM    312  N   THR A  20      -3.026  24.637  -7.846  1.00 95.13           N  
ATOM    313  H   THR A  20      -3.745  23.948  -8.015  1.00 95.13           H  
ATOM    314  CA  THR A  20      -1.885  24.224  -7.011  1.00 95.13           C  
ATOM    315  HA  THR A  20      -1.669  25.009  -6.286  1.00 95.13           H  
ATOM    316  C   THR A  20      -0.603  24.003  -7.820  1.00 95.13           C  
ATOM    317  CB  THR A  20      -2.253  22.944  -6.244  1.00 95.13           C  
ATOM    318  HB  THR A  20      -2.449  22.142  -6.956  1.00 95.13           H  
ATOM    319  O   THR A  20       0.488  24.233  -7.304  1.00 95.13           O  
ATOM    320  CG2 THR A  20      -1.191  22.482  -5.253  1.00 95.13           C  
ATOM    321 HG21 THR A  20      -0.976  23.271  -4.532  1.00 95.13           H  
ATOM    322 HG22 THR A  20      -0.272  22.227  -5.781  1.00 95.13           H  
ATOM    323 HG23 THR A  20      -1.544  21.587  -4.740  1.00 95.13           H  
ATOM    324  OG1 THR A  20      -3.415  23.170  -5.481  1.00 95.13           O  
ATOM    325  HG1 THR A  20      -3.195  23.809  -4.800  1.00 95.13           H  
ATOM    326  N   PHE A  21      -0.716  23.583  -9.085  1.00 93.25           N  
ATOM    327  H   PHE A  21      -1.638  23.368  -9.439  1.00 93.25           H  
ATOM    328  CA  PHE A  21       0.422  23.270  -9.958  1.00 93.25           C  
ATOM    329  HA  PHE A  21       1.343  23.595  -9.475  1.00 93.25           H  
ATOM    330  C   PHE A  21       0.354  24.026 -11.305  1.00 93.25           C  
ATOM    331  CB  PHE A  21       0.504  21.739 -10.122  1.00 93.25           C  
ATOM    332  HB2 PHE A  21       1.393  21.493 -10.703  1.00 93.25           H  
ATOM    333  HB3 PHE A  21      -0.356  21.400 -10.699  1.00 93.25           H  
ATOM    334  O   PHE A  21       0.341  23.385 -12.357  1.00 93.25           O  
ATOM    335  CG  PHE A  21       0.563  20.960  -8.818  1.00 93.25           C  
ATOM    336  CD1 PHE A  21       1.680  21.082  -7.969  1.00 93.25           C  
ATOM    337  HD1 PHE A  21       2.499  21.730  -8.245  1.00 93.25           H  
ATOM    338  CD2 PHE A  21      -0.521  20.147  -8.431  1.00 93.25           C  
ATOM    339  HD2 PHE A  21      -1.389  20.072  -9.069  1.00 93.25           H  
ATOM    340  CE1 PHE A  21       1.709  20.404  -6.738  1.00 93.25           C  
ATOM    341  HE1 PHE A  21       2.547  20.537  -6.070  1.00 93.25           H  
ATOM    342  CE2 PHE A  21      -0.491  19.467  -7.200  1.00 93.25           C  
ATOM    343  HE2 PHE A  21      -1.337  18.871  -6.891  1.00 93.25           H  
ATOM    344  CZ  PHE A  21       0.622  19.599  -6.352  1.00 93.25           C  
ATOM    345  HZ  PHE A  21       0.628  19.114  -5.387  1.00 93.25           H  
ATOM    346  N   PRO A  22       0.292  25.376 -11.313  1.00 89.80           N  
ATOM    347  CA  PRO A  22       0.089  26.156 -12.539  1.00 89.80           C  
ATOM    348  HA  PRO A  22      -0.832  25.837 -13.026  1.00 89.80           H  
ATOM    349  C   PRO A  22       1.236  26.001 -13.551  1.00 89.80           C  
ATOM    350  CB  PRO A  22      -0.069  27.609 -12.073  1.00 89.80           C  
ATOM    351  HB2 PRO A  22       0.343  28.320 -12.790  1.00 89.80           H  
ATOM    352  HB3 PRO A  22      -1.125  27.818 -11.899  1.00 89.80           H  
ATOM    353  O   PRO A  22       0.984  25.865 -14.746  1.00 89.80           O  
ATOM    354  CG  PRO A  22       0.680  27.654 -10.742  1.00 89.80           C  
ATOM    355  HG2 PRO A  22       0.301  28.440 -10.088  1.00 89.80           H  
ATOM    356  HG3 PRO A  22       1.748  27.785 -10.919  1.00 89.80           H  
ATOM    357  CD  PRO A  22       0.420  26.265 -10.165  1.00 89.80           C  
ATOM    358  HD2 PRO A  22      -0.518  26.277  -9.611  1.00 89.80           H  
ATOM    359  HD3 PRO A  22       1.241  25.969  -9.512  1.00 89.80           H  
ATOM    360  N   ASP A  23       2.482  25.956 -13.070  1.00 88.24           N  
ATOM    361  H   ASP A  23       2.607  26.180 -12.093  1.00 88.24           H  
ATOM    362  CA  ASP A  23       3.696  25.917 -13.898  1.00 88.24           C  
ATOM    363  HA  ASP A  23       3.453  26.303 -14.888  1.00 88.24           H  
ATOM    364  C   ASP A  23       4.263  24.494 -14.097  1.00 88.24           C  
ATOM    365  CB  ASP A  23       4.745  26.862 -13.291  1.00 88.24           C  
ATOM    366  HB2 ASP A  23       5.604  26.926 -13.960  1.00 88.24           H  
ATOM    367  HB3 ASP A  23       5.086  26.448 -12.342  1.00 88.24           H  
ATOM    368  O   ASP A  23       5.383  24.326 -14.582  1.00 88.24           O  
ATOM    369  CG  ASP A  23       4.193  28.272 -13.067  1.00 88.24           C  
ATOM    370  OD1 ASP A  23       3.881  28.945 -14.073  1.00 88.24           O  
ATOM    371  OD2 ASP A  23       4.059  28.645 -11.880  1.00 88.24           O  
ATOM    372  N   VAL A  24       3.529  23.445 -13.692  1.00 87.28           N  
ATOM    373  H   VAL A  24       2.590  23.623 -13.366  1.00 87.28           H  
ATOM    374  CA  VAL A  24       4.042  22.062 -13.654  1.00 87.28           C  
ATOM    375  HA  VAL A  24       5.012  22.038 -14.150  1.00 87.28           H  
ATOM    376  C   VAL A  24       3.133  21.099 -14.417  1.00 87.28           C  
ATOM    377  CB  VAL A  24       4.291  21.588 -12.210  1.00 87.28           C  
ATOM    378  HB  VAL A  24       3.352  21.592 -11.656  1.00 87.28           H  
ATOM    379  O   VAL A  24       2.028  20.766 -13.992  1.00 87.28           O  
ATOM    380  CG1 VAL A  24       4.874  20.168 -12.175  1.00 87.28           C  
ATOM    381 HG11 VAL A  24       5.096  19.896 -11.143  1.00 87.28           H  
ATOM    382 HG12 VAL A  24       5.789  20.123 -12.765  1.00 87.28           H  
ATOM    383 HG13 VAL A  24       4.150  19.454 -12.567  1.00 87.28           H  
ATOM    384  CG2 VAL A  24       5.282  22.507 -11.483  1.00 87.28           C  
ATOM    385 HG21 VAL A  24       6.207  22.589 -12.054  1.00 87.28           H  
ATOM    386 HG22 VAL A  24       5.502  22.113 -10.490  1.00 87.28           H  
ATOM    387 HG23 VAL A  24       4.852  23.501 -11.365  1.00 87.28           H  
ATOM    388  N   ILE A  25       3.641  20.584 -15.537  1.00 84.79           N  
ATOM    389  H   ILE A  25       4.552  20.905 -15.834  1.00 84.79           H  
ATOM    390  CA  ILE A  25       2.940  19.602 -16.370  1.00 84.79           C  
ATOM    391  HA  ILE A  25       1.907  19.932 -16.482  1.00 84.79           H  
ATOM    392  C   ILE A  25       2.931  18.236 -15.668  1.00 84.79           C  
ATOM    393  CB  ILE A  25       3.562  19.530 -17.787  1.00 84.79           C  
ATOM    394  HB  ILE A  25       4.603  19.220 -17.692  1.00 84.79           H  
ATOM    395  O   ILE A  25       3.962  17.571 -15.563  1.00 84.79           O  
ATOM    396  CG1 ILE A  25       3.527  20.920 -18.471  1.00 84.79           C  
ATOM    397 HG12 ILE A  25       2.492  21.242 -18.586  1.00 84.79           H  
ATOM    398 HG13 ILE A  25       4.033  21.649 -17.839  1.00 84.79           H  
ATOM    399  CG2 ILE A  25       2.819  18.482 -18.642  1.00 84.79           C  
ATOM    400 HG21 ILE A  25       2.860  17.500 -18.172  1.00 84.79           H  
ATOM    401 HG22 ILE A  25       3.292  18.388 -19.619  1.00 84.79           H  
ATOM    402 HG23 ILE A  25       1.778  18.776 -18.775  1.00 84.79           H  
ATOM    403  CD1 ILE A  25       4.215  20.973 -19.842  1.00 84.79           C  
ATOM    404 HD11 ILE A  25       3.660  20.388 -20.575  1.00 84.79           H  
ATOM    405 HD12 ILE A  25       4.248  22.007 -20.185  1.00 84.79           H  
ATOM    406 HD13 ILE A  25       5.234  20.595 -19.763  1.00 84.79           H  
ATOM    407  N   LEU A  26       1.748  17.791 -15.234  1.00 92.16           N  
ATOM    408  H   LEU A  26       0.962  18.423 -15.284  1.00 92.16           H  
ATOM    409  CA  LEU A  26       1.534  16.442 -14.702  1.00 92.16           C  
ATOM    410  HA  LEU A  26       2.356  16.208 -14.027  1.00 92.16           H  
ATOM    411  C   LEU A  26       1.572  15.411 -15.846  1.00 92.16           C  
ATOM    412  CB  LEU A  26       0.220  16.389 -13.898  1.00 92.16           C  
ATOM    413  HB2 LEU A  26       0.070  15.360 -13.569  1.00 92.16           H  
ATOM    414  HB3 LEU A  26      -0.606  16.650 -14.560  1.00 92.16           H  
ATOM    415  O   LEU A  26       0.590  15.210 -16.560  1.00 92.16           O  
ATOM    416  CG  LEU A  26       0.171  17.308 -12.661  1.00 92.16           C  
ATOM    417  HG  LEU A  26       0.252  18.349 -12.974  1.00 92.16           H  
ATOM    418  CD1 LEU A  26      -1.171  17.122 -11.951  1.00 92.16           C  
ATOM    419 HD11 LEU A  26      -1.979  17.421 -12.619  1.00 92.16           H  
ATOM    420 HD12 LEU A  26      -1.304  16.080 -11.660  1.00 92.16           H  
ATOM    421 HD13 LEU A  26      -1.203  17.757 -11.066  1.00 92.16           H  
ATOM    422  CD2 LEU A  26       1.289  17.002 -11.663  1.00 92.16           C  
ATOM    423 HD21 LEU A  26       1.299  15.939 -11.424  1.00 92.16           H  
ATOM    424 HD22 LEU A  26       2.247  17.292 -12.093  1.00 92.16           H  
ATOM    425 HD23 LEU A  26       1.143  17.588 -10.755  1.00 92.16           H  
ATOM    426  N   SER A  27       2.724  14.771 -16.034  1.00 89.03           N  
ATOM    427  H   SER A  27       3.453  14.938 -15.354  1.00 89.03           H  
ATOM    428  CA  SER A  27       3.027  13.926 -17.193  1.00 89.03           C  
ATOM    429  HA  SER A  27       2.623  14.419 -18.077  1.00 89.03           H  
ATOM    430  C   SER A  27       2.411  12.525 -17.106  1.00 89.03           C  
ATOM    431  CB  SER A  27       4.544  13.828 -17.375  1.00 89.03           C  
ATOM    432  HB2 SER A  27       4.980  13.324 -16.512  1.00 89.03           H  
ATOM    433  HB3 SER A  27       4.959  14.834 -17.438  1.00 89.03           H  
ATOM    434  O   SER A  27       2.343  11.918 -16.037  1.00 89.03           O  
ATOM    435  OG  SER A  27       4.873  13.114 -18.557  1.00 89.03           O  
ATOM    436  HG  SER A  27       5.822  13.198 -18.671  1.00 89.03           H  
ATOM    437  N   VAL A  28       2.028  11.988 -18.270  1.00 92.04           N  
ATOM    438  H   VAL A  28       2.072  12.592 -19.078  1.00 92.04           H  
ATOM    439  CA  VAL A  28       1.649  10.576 -18.503  1.00 92.04           C  
ATOM    440  HA  VAL A  28       1.738  10.038 -17.559  1.00 92.04           H  
ATOM    441  C   VAL A  28       2.609   9.860 -19.472  1.00 92.04           C  
ATOM    442  CB  VAL A  28       0.179  10.440 -18.955  1.00 92.04           C  
ATOM    443  HB  VAL A  28      -0.035   9.387 -19.138  1.00 92.04           H  
ATOM    444  O   VAL A  28       2.340   8.753 -19.942  1.00 92.04           O  
ATOM    445  CG1 VAL A  28      -0.778  10.909 -17.855  1.00 92.04           C  
ATOM    446 HG11 VAL A  28      -1.807  10.730 -18.165  1.00 92.04           H  
ATOM    447 HG12 VAL A  28      -0.642  11.972 -17.652  1.00 92.04           H  
ATOM    448 HG13 VAL A  28      -0.578  10.334 -16.951  1.00 92.04           H  
ATOM    449  CG2 VAL A  28      -0.119  11.221 -20.242  1.00 92.04           C  
ATOM    450 HG21 VAL A  28      -1.148  11.033 -20.549  1.00 92.04           H  
ATOM    451 HG22 VAL A  28       0.007  12.291 -20.081  1.00 92.04           H  
ATOM    452 HG23 VAL A  28       0.543  10.892 -21.044  1.00 92.04           H  
ATOM    453  N   GLY A  29       3.751  10.481 -19.796  1.00 91.15           N  
ATOM    454  H   GLY A  29       3.936  11.388 -19.393  1.00 91.15           H  
ATOM    455  CA  GLY A  29       4.747   9.900 -20.706  1.00 91.15           C  
ATOM    456  HA2 GLY A  29       5.504  10.652 -20.928  1.00 91.15           H  
ATOM    457  HA3 GLY A  29       4.264   9.609 -21.640  1.00 91.15           H  
ATOM    458  C   GLY A  29       5.451   8.671 -20.121  1.00 91.15           C  
ATOM    459  O   GLY A  29       5.710   7.706 -20.835  1.00 91.15           O  
ATOM    460  N   LEU A  30       5.707   8.682 -18.808  1.00 94.87           N  
ATOM    461  H   LEU A  30       5.483   9.526 -18.300  1.00 94.87           H  
ATOM    462  CA  LEU A  30       6.370   7.595 -18.072  1.00 94.87           C  
ATOM    463  HA  LEU A  30       6.646   6.800 -18.766  1.00 94.87           H  
ATOM    464  C   LEU A  30       5.470   6.926 -17.024  1.00 94.87           C  
ATOM    465  CB  LEU A  30       7.655   8.147 -17.429  1.00 94.87           C  
ATOM    466  HB2 LEU A  30       8.104   7.367 -16.814  1.00 94.87           H  
ATOM    467  HB3 LEU A  30       7.386   8.973 -16.771  1.00 94.87           H  
ATOM    468  O   LEU A  30       5.827   5.871 -16.497  1.00 94.87           O  
ATOM    469  CG  LEU A  30       8.706   8.636 -18.442  1.00 94.87           C  
ATOM    470  HG  LEU A  30       8.279   9.413 -19.076  1.00 94.87           H  
ATOM    471  CD1 LEU A  30       9.880   9.238 -17.683  1.00 94.87           C  
ATOM    472 HD11 LEU A  30      10.335   8.485 -17.040  1.00 94.87           H  
ATOM    473 HD12 LEU A  30      10.612   9.619 -18.395  1.00 94.87           H  
ATOM    474 HD13 LEU A  30       9.528  10.070 -17.073  1.00 94.87           H  
ATOM    475  CD2 LEU A  30       9.239   7.507 -19.328  1.00 94.87           C  
ATOM    476 HD21 LEU A  30      10.054   7.881 -19.947  1.00 94.87           H  
ATOM    477 HD22 LEU A  30       9.600   6.684 -18.712  1.00 94.87           H  
ATOM    478 HD23 LEU A  30       8.449   7.151 -19.991  1.00 94.87           H  
ATOM    479  N   THR A  31       4.296   7.499 -16.745  1.00 97.08           N  
ATOM    480  H   THR A  31       4.041   8.349 -17.227  1.00 97.08           H  
ATOM    481  CA  THR A  31       3.339   6.999 -15.748  1.00 97.08           C  
ATOM    482  HA  THR A  31       3.681   6.014 -15.429  1.00 97.08           H  
ATOM    483  C   THR A  31       1.933   6.796 -16.314  1.00 97.08           C  
ATOM    484  CB  THR A  31       3.292   7.890 -14.500  1.00 97.08           C  
ATOM    485  HB  THR A  31       2.456   7.569 -13.879  1.00 97.08           H  
ATOM    486  O   THR A  31       1.532   7.487 -17.245  1.00 97.08           O  
ATOM    487  CG2 THR A  31       4.577   7.787 -13.676  1.00 97.08           C  
ATOM    488 HG21 THR A  31       4.457   8.338 -12.744  1.00 97.08           H  
ATOM    489 HG22 THR A  31       4.778   6.746 -13.423  1.00 97.08           H  
ATOM    490 HG23 THR A  31       5.420   8.193 -14.235  1.00 97.08           H  
ATOM    491  OG1 THR A  31       3.114   9.249 -14.831  1.00 97.08           O  
ATOM    492  HG1 THR A  31       2.173   9.419 -14.920  1.00 97.08           H  
ATOM    493  N   ASN A  32       1.192   5.832 -15.761  1.00 96.23           N  
ATOM    494  H   ASN A  32       1.590   5.335 -14.977  1.00 96.23           H  
ATOM    495  CA  ASN A  32      -0.158   5.447 -16.186  1.00 96.23           C  
ATOM    496  HA  ASN A  32      -0.139   5.175 -17.241  1.00 96.23           H  
ATOM    497  C   ASN A  32      -1.149   6.613 -16.028  1.00 96.23           C  
ATOM    498  CB  ASN A  32      -0.622   4.230 -15.355  1.00 96.23           C  
ATOM    499  HB2 ASN A  32      -0.690   4.518 -14.306  1.00 96.23           H  
ATOM    500  HB3 ASN A  32      -1.621   3.940 -15.679  1.00 96.23           H  
ATOM    501  O   ASN A  32      -2.009   6.815 -16.881  1.00 96.23           O  
ATOM    502  CG  ASN A  32       0.283   3.014 -15.477  1.00 96.23           C  
ATOM    503  ND2 ASN A  32       0.579   2.348 -14.385  1.00 96.23           N  
ATOM    504 HD21 ASN A  32       1.303   1.646 -14.446  1.00 96.23           H  
ATOM    505 HD22 ASN A  32       0.224   2.630 -13.482  1.00 96.23           H  
ATOM    506  OD1 ASN A  32       0.727   2.639 -16.548  1.00 96.23           O  
ATOM    507  N   TYR A  33      -0.991   7.391 -14.953  1.00 96.66           N  
ATOM    508  H   TYR A  33      -0.309   7.104 -14.266  1.00 96.66           H  
ATOM    509  CA  TYR A  33      -1.771   8.590 -14.653  1.00 96.66           C  
ATOM    510  HA  TYR A  33      -2.292   8.901 -15.559  1.00 96.66           H  
ATOM    511  C   TYR A  33      -0.847   9.739 -14.218  1.00 96.66           C  
ATOM    512  CB  TYR A  33      -2.831   8.277 -13.586  1.00 96.66           C  
ATOM    513  HB2 TYR A  33      -3.588   9.062 -13.595  1.00 96.66           H  
ATOM    514  HB3 TYR A  33      -2.352   8.304 -12.607  1.00 96.66           H  
ATOM    515  O   TYR A  33       0.296   9.505 -13.802  1.00 96.66           O  
ATOM    516  CG  TYR A  33      -3.519   6.930 -13.740  1.00 96.66           C  
ATOM    517  CD1 TYR A  33      -4.592   6.755 -14.638  1.00 96.66           C  
ATOM    518  HD1 TYR A  33      -4.943   7.590 -15.226  1.00 96.66           H  
ATOM    519  CD2 TYR A  33      -3.067   5.841 -12.975  1.00 96.66           C  
ATOM    520  HD2 TYR A  33      -2.239   5.969 -12.293  1.00 96.66           H  
ATOM    521  CE1 TYR A  33      -5.216   5.494 -14.763  1.00 96.66           C  
ATOM    522  HE1 TYR A  33      -6.033   5.361 -15.457  1.00 96.66           H  
ATOM    523  CE2 TYR A  33      -3.681   4.586 -13.102  1.00 96.66           C  
ATOM    524  HE2 TYR A  33      -3.313   3.742 -12.537  1.00 96.66           H  
ATOM    525  OH  TYR A  33      -5.324   3.174 -14.052  1.00 96.66           O  
ATOM    526  HH  TYR A  33      -5.960   3.096 -14.767  1.00 96.66           H  
ATOM    527  CZ  TYR A  33      -4.763   4.409 -13.981  1.00 96.66           C  
ATOM    528  N   GLY A  34      -1.347  10.975 -14.331  1.00 96.13           N  
ATOM    529  H   GLY A  34      -2.306  11.061 -14.637  1.00 96.13           H  
ATOM    530  CA  GLY A  34      -0.564  12.214 -14.241  1.00 96.13           C  
ATOM    531  HA2 GLY A  34      -1.243  13.067 -14.235  1.00 96.13           H  
ATOM    532  HA3 GLY A  34       0.059  12.303 -15.131  1.00 96.13           H  
ATOM    533  C   GLY A  34       0.317  12.311 -12.993  1.00 96.13           C  
ATOM    534  O   GLY A  34      -0.186  12.294 -11.867  1.00 96.13           O  
ATOM    535  N   SER A  35       1.629  12.425 -13.204  1.00 97.20           N  
ATOM    536  H   SER A  35       1.961  12.427 -14.158  1.00 97.20           H  
ATOM    537  CA  SER A  35       2.645  12.464 -12.148  1.00 97.20           C  
ATOM    538  HA  SER A  35       2.161  12.673 -11.193  1.00 97.20           H  
ATOM    539  C   SER A  35       3.689  13.561 -12.377  1.00 97.20           C  
ATOM    540  CB  SER A  35       3.313  11.092 -12.022  1.00 97.20           C  
ATOM    541  HB2 SER A  35       2.565  10.302 -12.097  1.00 97.20           H  
ATOM    542  HB3 SER A  35       3.784  11.021 -11.042  1.00 97.20           H  
ATOM    543  O   SER A  35       3.674  14.259 -13.388  1.00 97.20           O  
ATOM    544  OG  SER A  35       4.305  10.923 -13.014  1.00 97.20           O  
ATOM    545  HG  SER A  35       3.908  10.476 -13.765  1.00 97.20           H  
ATOM    546  N   LEU A  36       4.630  13.698 -11.444  1.00 95.87           N  
ATOM    547  H   LEU A  36       4.649  13.028 -10.689  1.00 95.87           H  
ATOM    548  CA  LEU A  36       5.757  14.631 -11.542  1.00 95.87           C  
ATOM    549  HA  LEU A  36       5.463  15.484 -12.153  1.00 95.87           H  
ATOM    550  C   LEU A  36       6.982  14.002 -12.248  1.00 95.87           C  
ATOM    551  CB  LEU A  36       6.084  15.135 -10.121  1.00 95.87           C  
ATOM    552  HB2 LEU A  36       6.347  14.271  -9.510  1.00 95.87           H  
ATOM    553  HB3 LEU A  36       6.955  15.788 -10.170  1.00 95.87           H  
ATOM    554  O   LEU A  36       8.071  14.576 -12.221  1.00 95.87           O  
ATOM    555  CG  LEU A  36       4.940  15.904  -9.429  1.00 95.87           C  
ATOM    556  HG  LEU A  36       4.007  15.346  -9.504  1.00 95.87           H  
ATOM    557  CD1 LEU A  36       5.270  16.072  -7.948  1.00 95.87           C  
ATOM    558 HD11 LEU A  36       4.494  16.664  -7.462  1.00 95.87           H  
ATOM    559 HD12 LEU A  36       5.310  15.097  -7.463  1.00 95.87           H  
ATOM    560 HD13 LEU A  36       6.230  16.573  -7.828  1.00 95.87           H  
ATOM    561  CD2 LEU A  36       4.739  17.291 -10.036  1.00 95.87           C  
ATOM    562 HD21 LEU A  36       5.653  17.878  -9.944  1.00 95.87           H  
ATOM    563 HD22 LEU A  36       4.473  17.204 -11.090  1.00 95.87           H  
ATOM    564 HD23 LEU A  36       3.928  17.807  -9.522  1.00 95.87           H  
ATOM    565  N   MET A  37       6.851  12.791 -12.807  1.00 95.23           N  
ATOM    566  H   MET A  37       5.935  12.366 -12.816  1.00 95.23           H  
ATOM    567  CA  MET A  37       7.962  12.019 -13.375  1.00 95.23           C  
ATOM    568  HA  MET A  37       8.857  12.222 -12.786  1.00 95.23           H  
ATOM    569  C   MET A  37       8.259  12.434 -14.822  1.00 95.23           C  
ATOM    570  CB  MET A  37       7.665  10.517 -13.237  1.00 95.23           C  
ATOM    571  HB2 MET A  37       7.494  10.287 -12.186  1.00 95.23           H  
ATOM    572  HB3 MET A  37       6.765  10.268 -13.800  1.00 95.23           H  
ATOM    573  O   MET A  37       7.536  12.080 -15.753  1.00 95.23           O  
ATOM    574  CG  MET A  37       8.816   9.643 -13.748  1.00 95.23           C  
ATOM    575  HG2 MET A  37       8.896   9.771 -14.828  1.00 95.23           H  
ATOM    576  HG3 MET A  37       9.751   9.981 -13.301  1.00 95.23           H  
ATOM    577  SD  MET A  37       8.612   7.872 -13.410  1.00 95.23           S  
ATOM    578  CE  MET A  37       9.618   7.730 -11.909  1.00 95.23           C  
ATOM    579  HE1 MET A  37       9.235   8.402 -11.141  1.00 95.23           H  
ATOM    580  HE2 MET A  37      10.648   8.004 -12.137  1.00 95.23           H  
ATOM    581  HE3 MET A  37       9.594   6.703 -11.546  1.00 95.23           H  
ATOM    582  N   THR A  38       9.363  13.159 -15.008  1.00 92.61           N  
ATOM    583  H   THR A  38       9.853  13.509 -14.197  1.00 92.61           H  
ATOM    584  CA  THR A  38       9.859  13.623 -16.316  1.00 92.61           C  
ATOM    585  HA  THR A  38       9.032  13.665 -17.024  1.00 92.61           H  
ATOM    586  C   THR A  38      10.917  12.704 -16.936  1.00 92.61           C  
ATOM    587  CB  THR A  38      10.435  15.039 -16.184  1.00 92.61           C  
ATOM    588  HB  THR A  38      10.917  15.324 -17.119  1.00 92.61           H  
ATOM    589  O   THR A  38      11.051  12.668 -18.156  1.00 92.61           O  
ATOM    590  CG2 THR A  38       9.354  16.067 -15.849  1.00 92.61           C  
ATOM    591 HG21 THR A  38       9.791  17.066 -15.828  1.00 92.61           H  
ATOM    592 HG22 THR A  38       8.576  16.044 -16.612  1.00 92.61           H  
ATOM    593 HG23 THR A  38       8.907  15.852 -14.879  1.00 92.61           H  
ATOM    594  OG1 THR A  38      11.377  15.075 -15.134  1.00 92.61           O  
ATOM    595  HG1 THR A  38      11.758  15.956 -15.126  1.00 92.61           H  
ATOM    596  N   SER A  39      11.639  11.928 -16.123  1.00 93.50           N  
ATOM    597  H   SER A  39      11.504  12.024 -15.127  1.00 93.50           H  
ATOM    598  CA  SER A  39      12.643  10.945 -16.549  1.00 93.50           C  
ATOM    599  HA  SER A  39      12.463  10.679 -17.590  1.00 93.50           H  
ATOM    600  C   SER A  39      12.555   9.660 -15.715  1.00 93.50           C  
ATOM    601  CB  SER A  39      14.048  11.554 -16.468  1.00 93.50           C  
ATOM    602  HB2 SER A  39      14.087  12.447 -17.092  1.00 93.50           H  
ATOM    603  HB3 SER A  39      14.778  10.835 -16.841  1.00 93.50           H  
ATOM    604  O   SER A  39      11.937   9.639 -14.649  1.00 93.50           O  
ATOM    605  OG  SER A  39      14.371  11.898 -15.136  1.00 93.50           O  
ATOM    606  HG  SER A  39      15.269  12.238 -15.109  1.00 93.50           H  
ATOM    607  N   VAL A  40      13.163   8.576 -16.205  1.00 93.60           N  
ATOM    608  H   VAL A  40      13.683   8.666 -17.066  1.00 93.60           H  
ATOM    609  CA  VAL A  40      13.363   7.337 -15.434  1.00 93.60           C  
ATOM    610  HA  VAL A  40      12.513   7.189 -14.768  1.00 93.60           H  
ATOM    611  C   VAL A  40      14.658   7.490 -14.622  1.00 93.60           C  
ATOM    612  CB  VAL A  40      13.448   6.098 -16.352  1.00 93.60           C  
ATOM    613  HB  VAL A  40      14.328   6.181 -16.991  1.00 93.60           H  
ATOM    614  O   VAL A  40      15.700   7.722 -15.237  1.00 93.60           O  
ATOM    615  CG1 VAL A  40      13.548   4.800 -15.540  1.00 93.60           C  
ATOM    616 HG11 VAL A  40      14.454   4.805 -14.934  1.00 93.60           H  
ATOM    617 HG12 VAL A  40      13.602   3.945 -16.214  1.00 93.60           H  
ATOM    618 HG13 VAL A  40      12.679   4.693 -14.891  1.00 93.60           H  
ATOM    619  CG2 VAL A  40      12.216   5.976 -17.258  1.00 93.60           C  
ATOM    620 HG21 VAL A  40      12.318   5.088 -17.881  1.00 93.60           H  
ATOM    621 HG22 VAL A  40      11.311   5.903 -16.654  1.00 93.60           H  
ATOM    622 HG23 VAL A  40      12.143   6.842 -17.916  1.00 93.60           H  
ATOM    623  N   PRO A  41      14.634   7.384 -13.279  1.00 94.09           N  
ATOM    624  CA  PRO A  41      15.846   7.478 -12.464  1.00 94.09           C  
ATOM    625  HA  PRO A  41      16.312   8.444 -12.658  1.00 94.09           H  
ATOM    626  C   PRO A  41      16.859   6.362 -12.757  1.00 94.09           C  
ATOM    627  CB  PRO A  41      15.369   7.444 -11.006  1.00 94.09           C  
ATOM    628  HB2 PRO A  41      15.320   6.415 -10.648  1.00 94.09           H  
ATOM    629  HB3 PRO A  41      16.007   8.044 -10.357  1.00 94.09           H  
ATOM    630  O   PRO A  41      16.488   5.192 -12.846  1.00 94.09           O  
ATOM    631  CG  PRO A  41      13.954   8.011 -11.097  1.00 94.09           C  
ATOM    632  HG2 PRO A  41      13.325   7.690 -10.267  1.00 94.09           H  
ATOM    633  HG3 PRO A  41      13.996   9.099 -11.152  1.00 94.09           H  
ATOM    634  CD  PRO A  41      13.459   7.446 -12.425  1.00 94.09           C  
ATOM    635  HD2 PRO A  41      12.699   8.110 -12.835  1.00 94.09           H  
ATOM    636  HD3 PRO A  41      13.049   6.446 -12.279  1.00 94.09           H  
ATOM    637  N   ASP A  42      18.142   6.726 -12.845  1.00 93.67           N  
ATOM    638  H   ASP A  42      18.376   7.705 -12.765  1.00 93.67           H  
ATOM    639  CA  ASP A  42      19.261   5.779 -12.883  1.00 93.67           C  
ATOM    640  HA  ASP A  42      18.946   4.870 -13.397  1.00 93.67           H  
ATOM    641  C   ASP A  42      19.680   5.395 -11.457  1.00 93.67           C  
ATOM    642  CB  ASP A  42      20.441   6.365 -13.679  1.00 93.67           C  
ATOM    643  HB2 ASP A  42      20.142   6.486 -14.720  1.00 93.67           H  
ATOM    644  HB3 ASP A  42      20.687   7.347 -13.278  1.00 93.67           H  
ATOM    645  O   ASP A  42      20.127   6.232 -10.664  1.00 93.67           O  
ATOM    646  CG  ASP A  42      21.689   5.472 -13.616  1.00 93.67           C  
ATOM    647  OD1 ASP A  42      21.537   4.245 -13.408  1.00 93.67           O  
ATOM    648  OD2 ASP A  42      22.810   6.009 -13.727  1.00 93.67           O  
ATOM    649  N   LEU A  43      19.545   4.110 -11.130  1.00 95.63           N  
ATOM    650  H   LEU A  43      19.225   3.467 -11.840  1.00 95.63           H  
ATOM    651  CA  LEU A  43      19.866   3.562  -9.817  1.00 95.63           C  
ATOM    652  HA  LEU A  43      19.930   4.391  -9.113  1.00 95.63           H  
ATOM    653  C   LEU A  43      21.243   2.870  -9.785  1.00 95.63           C  
ATOM    654  CB  LEU A  43      18.726   2.641  -9.342  1.00 95.63           C  
ATOM    655  HB2 LEU A  43      18.892   2.410  -8.289  1.00 95.63           H  
ATOM    656  HB3 LEU A  43      18.802   1.710  -9.904  1.00 95.63           H  
ATOM    657  O   LEU A  43      21.638   2.368  -8.733  1.00 95.63           O  
ATOM    658  CG  LEU A  43      17.289   3.182  -9.494  1.00 95.63           C  
ATOM    659  HG  LEU A  43      17.069   3.359 -10.547  1.00 95.63           H  
ATOM    660  CD1 LEU A  43      16.299   2.137  -8.974  1.00 95.63           C  
ATOM    661 HD11 LEU A  43      16.397   2.025  -7.895  1.00 95.63           H  
ATOM    662 HD12 LEU A  43      15.284   2.444  -9.227  1.00 95.63           H  
ATOM    663 HD13 LEU A  43      16.490   1.178  -9.456  1.00 95.63           H  
ATOM    664  CD2 LEU A  43      17.060   4.478  -8.709  1.00 95.63           C  
ATOM    665 HD21 LEU A  43      17.274   4.325  -7.651  1.00 95.63           H  
ATOM    666 HD22 LEU A  43      17.703   5.264  -9.103  1.00 95.63           H  
ATOM    667 HD23 LEU A  43      16.023   4.796  -8.824  1.00 95.63           H  
ATOM    668  N   SER A  44      22.010   2.886 -10.884  1.00 93.29           N  
ATOM    669  H   SER A  44      21.632   3.310 -11.719  1.00 93.29           H  
ATOM    670  CA  SER A  44      23.309   2.195 -11.020  1.00 93.29           C  
ATOM    671  HA  SER A  44      23.142   1.119 -10.976  1.00 93.29           H  
ATOM    672  C   SER A  44      24.324   2.572  -9.933  1.00 93.29           C  
ATOM    673  CB  SER A  44      23.948   2.528 -12.376  1.00 93.29           C  
ATOM    674  HB2 SER A  44      24.879   1.970 -12.474  1.00 93.29           H  
ATOM    675  HB3 SER A  44      24.170   3.594 -12.426  1.00 93.29           H  
ATOM    676  O   SER A  44      25.165   1.763  -9.536  1.00 93.29           O  
ATOM    677  OG  SER A  44      23.104   2.188 -13.450  1.00 93.29           O  
ATOM    678  HG  SER A  44      22.478   2.910 -13.549  1.00 93.29           H  
ATOM    679  N   HIS A  45      24.254   3.797  -9.405  1.00 94.68           N  
ATOM    680  H   HIS A  45      23.553   4.428  -9.768  1.00 94.68           H  
ATOM    681  CA  HIS A  45      25.111   4.234  -8.302  1.00 94.68           C  
ATOM    682  HA  HIS A  45      26.133   3.937  -8.536  1.00 94.68           H  
ATOM    683  C   HIS A  45      24.747   3.557  -6.965  1.00 94.68           C  
ATOM    684  CB  HIS A  45      25.096   5.767  -8.222  1.00 94.68           C  
ATOM    685  HB2 HIS A  45      25.930   6.078  -7.593  1.00 94.68           H  
ATOM    686  HB3 HIS A  45      25.269   6.182  -9.215  1.00 94.68           H  
ATOM    687  O   HIS A  45      25.636   3.248  -6.169  1.00 94.68           O  
ATOM    688  CG  HIS A  45      23.834   6.367  -7.652  1.00 94.68           C  
ATOM    689  CD2 HIS A  45      23.667   6.766  -6.353  1.00 94.68           C  
ATOM    690  HD2 HIS A  45      24.396   6.673  -5.562  1.00 94.68           H  
ATOM    691  ND1 HIS A  45      22.676   6.692  -8.330  1.00 94.68           N  
ATOM    692  HD1 HIS A  45      22.476   6.578  -9.314  1.00 94.68           H  
ATOM    693  CE1 HIS A  45      21.845   7.284  -7.457  1.00 94.68           C  
ATOM    694  HE1 HIS A  45      20.864   7.663  -7.703  1.00 94.68           H  
ATOM    695  NE2 HIS A  45      22.409   7.358  -6.240  1.00 94.68           N  
ATOM    696  N   PHE A  46      23.469   3.236  -6.733  1.00 95.76           N  
ATOM    697  H   PHE A  46      22.781   3.420  -7.449  1.00 95.76           H  
ATOM    698  CA  PHE A  46      23.037   2.482  -5.555  1.00 95.76           C  
ATOM    699  HA  PHE A  46      23.504   2.925  -4.676  1.00 95.76           H  
ATOM    700  C   PHE A  46      23.484   1.016  -5.607  1.00 95.76           C  
ATOM    701  CB  PHE A  46      21.518   2.569  -5.372  1.00 95.76           C  
ATOM    702  HB2 PHE A  46      21.034   2.173  -6.264  1.00 95.76           H  
ATOM    703  HB3 PHE A  46      21.239   1.918  -4.543  1.00 95.76           H  
ATOM    704  O   PHE A  46      23.778   0.459  -4.554  1.00 95.76           O  
ATOM    705  CG  PHE A  46      20.965   3.949  -5.073  1.00 95.76           C  
ATOM    706  CD1 PHE A  46      21.265   4.585  -3.854  1.00 95.76           C  
ATOM    707  HD1 PHE A  46      21.936   4.115  -3.151  1.00 95.76           H  
ATOM    708  CD2 PHE A  46      20.100   4.575  -5.989  1.00 95.76           C  
ATOM    709  HD2 PHE A  46      19.865   4.092  -6.925  1.00 95.76           H  
ATOM    710  CE1 PHE A  46      20.704   5.840  -3.557  1.00 95.76           C  
ATOM    711  HE1 PHE A  46      20.970   6.346  -2.640  1.00 95.76           H  
ATOM    712  CE2 PHE A  46      19.529   5.824  -5.687  1.00 95.76           C  
ATOM    713  HE2 PHE A  46      18.872   6.304  -6.398  1.00 95.76           H  
ATOM    714  CZ  PHE A  46      19.825   6.455  -4.467  1.00 95.76           C  
ATOM    715  HZ  PHE A  46      19.403   7.425  -4.252  1.00 95.76           H  
ATOM    716  N   GLU A  47      23.627   0.395  -6.787  1.00 92.84           N  
ATOM    717  H   GLU A  47      23.322   0.863  -7.629  1.00 92.84           H  
ATOM    718  CA  GLU A  47      24.258  -0.935  -6.892  1.00 92.84           C  
ATOM    719  HA  GLU A  47      23.705  -1.657  -6.291  1.00 92.84           H  
ATOM    720  C   GLU A  47      25.708  -0.916  -6.397  1.00 92.84           C  
ATOM    721  CB  GLU A  47      24.319  -1.437  -8.336  1.00 92.84           C  
ATOM    722  HB2 GLU A  47      25.011  -2.279  -8.336  1.00 92.84           H  
ATOM    723  HB3 GLU A  47      24.741  -0.665  -8.979  1.00 92.84           H  
ATOM    724  O   GLU A  47      26.141  -1.818  -5.680  1.00 92.84           O  
ATOM    725  CG  GLU A  47      22.996  -1.919  -8.929  1.00 92.84           C  
ATOM    726  HG2 GLU A  47      22.569  -2.675  -8.270  1.00 92.84           H  
ATOM    727  HG3 GLU A  47      22.309  -1.075  -8.996  1.00 92.84           H  
ATOM    728  CD  GLU A  47      23.239  -2.531 -10.318  1.00 92.84           C  
ATOM    729  OE1 GLU A  47      22.352  -2.355 -11.175  1.00 92.84           O  
ATOM    730  OE2 GLU A  47      24.316  -3.170 -10.502  1.00 92.84           O  
ATOM    731  N   GLN A  48      26.467   0.123  -6.761  1.00 92.55           N  
ATOM    732  H   GLN A  48      26.057   0.829  -7.354  1.00 92.55           H  
ATOM    733  CA  GLN A  48      27.855   0.280  -6.320  1.00 92.55           C  
ATOM    734  HA  GLN A  48      28.404  -0.630  -6.558  1.00 92.55           H  
ATOM    735  C   GLN A  48      27.926   0.465  -4.799  1.00 92.55           C  
ATOM    736  CB  GLN A  48      28.521   1.456  -7.049  1.00 92.55           C  
ATOM    737  HB2 GLN A  48      27.981   2.377  -6.826  1.00 92.55           H  
ATOM    738  HB3 GLN A  48      29.539   1.561  -6.675  1.00 92.55           H  
ATOM    739  O   GLN A  48      28.746  -0.176  -4.144  1.00 92.55           O  
ATOM    740  CG  GLN A  48      28.570   1.263  -8.573  1.00 92.55           C  
ATOM    741  HG2 GLN A  48      27.561   1.109  -8.956  1.00 92.55           H  
ATOM    742  HG3 GLN A  48      29.162   0.379  -8.810  1.00 92.55           H  
ATOM    743  CD  GLN A  48      29.179   2.462  -9.293  1.00 92.55           C  
ATOM    744  NE2 GLN A  48      28.815   2.700 -10.532  1.00 92.55           N  
ATOM    745 HE21 GLN A  48      28.080   2.159 -10.966  1.00 92.55           H  
ATOM    746 HE22 GLN A  48      29.215   3.520 -10.966  1.00 92.55           H  
ATOM    747  OE1 GLN A  48      29.999   3.194  -8.767  1.00 92.55           O  
ATOM    748  N   MET A  49      27.019   1.264  -4.224  1.00 94.48           N  
ATOM    749  H   MET A  49      26.390   1.779  -4.823  1.00 94.48           H  
ATOM    750  CA  MET A  49      26.883   1.395  -2.769  1.00 94.48           C  
ATOM    751  HA  MET A  49      27.851   1.671  -2.352  1.00 94.48           H  
ATOM    752  C   MET A  49      26.459   0.075  -2.102  1.00 94.48           C  
ATOM    753  CB  MET A  49      25.871   2.494  -2.422  1.00 94.48           C  
ATOM    754  HB2 MET A  49      25.751   2.510  -1.338  1.00 94.48           H  
ATOM    755  HB3 MET A  49      24.906   2.255  -2.869  1.00 94.48           H  
ATOM    756  O   MET A  49      26.965  -0.254  -1.033  1.00 94.48           O  
ATOM    757  CG  MET A  49      26.297   3.894  -2.876  1.00 94.48           C  
ATOM    758  HG2 MET A  49      26.424   3.894  -3.958  1.00 94.48           H  
ATOM    759  HG3 MET A  49      27.262   4.138  -2.430  1.00 94.48           H  
ATOM    760  SD  MET A  49      25.103   5.193  -2.450  1.00 94.48           S  
ATOM    761  CE  MET A  49      25.478   5.393  -0.691  1.00 94.48           C  
ATOM    762  HE1 MET A  49      24.855   6.186  -0.278  1.00 94.48           H  
ATOM    763  HE2 MET A  49      25.285   4.461  -0.160  1.00 94.48           H  
ATOM    764  HE3 MET A  49      26.528   5.661  -0.574  1.00 94.48           H  
ATOM    765  N   ALA A  50      25.574  -0.708  -2.727  1.00 93.29           N  
ATOM    766  H   ALA A  50      25.159  -0.374  -3.585  1.00 93.29           H  
ATOM    767  CA  ALA A  50      25.092  -1.986  -2.202  1.00 93.29           C  
ATOM    768  HA  ALA A  50      24.724  -1.829  -1.188  1.00 93.29           H  
ATOM    769  C   ALA A  50      26.209  -3.040  -2.119  1.00 93.29           C  
ATOM    770  CB  ALA A  50      23.918  -2.457  -3.068  1.00 93.29           C  
ATOM    771  HB1 ALA A  50      23.113  -1.724  -3.022  1.00 93.29           H  
ATOM    772  HB2 ALA A  50      23.542  -3.414  -2.705  1.00 93.29           H  
ATOM    773  HB3 ALA A  50      24.233  -2.581  -4.104  1.00 93.29           H  
ATOM    774  O   ALA A  50      26.294  -3.741  -1.113  1.00 93.29           O  
ATOM    775  N   ARG A  51      27.113  -3.083  -3.112  1.00 91.56           N  
ATOM    776  H   ARG A  51      26.935  -2.503  -3.920  1.00 91.56           H  
ATOM    777  CA  ARG A  51      28.339  -3.911  -3.092  1.00 91.56           C  
ATOM    778  HA  ARG A  51      28.068  -4.941  -2.862  1.00 91.56           H  
ATOM    779  C   ARG A  51      29.343  -3.490  -2.006  1.00 91.56           C  
ATOM    780  CB  ARG A  51      29.034  -3.860  -4.469  1.00 91.56           C  
ATOM    781  HB2 ARG A  51      29.210  -2.819  -4.739  1.00 91.56           H  
ATOM    782  HB3 ARG A  51      30.003  -4.354  -4.390  1.00 91.56           H  
ATOM    783  O   ARG A  51      30.200  -4.285  -1.632  1.00 91.56           O  
ATOM    784  CG  ARG A  51      28.244  -4.548  -5.593  1.00 91.56           C  
ATOM    785  HG2 ARG A  51      27.258  -4.090  -5.671  1.00 91.56           H  
ATOM    786  HG3 ARG A  51      28.118  -5.603  -5.349  1.00 91.56           H  
ATOM    787  CD  ARG A  51      28.948  -4.418  -6.956  1.00 91.56           C  
ATOM    788  HD2 ARG A  51      29.162  -3.364  -7.130  1.00 91.56           H  
ATOM    789  HD3 ARG A  51      29.889  -4.968  -6.922  1.00 91.56           H  
ATOM    790  NE  ARG A  51      28.096  -4.958  -8.039  1.00 91.56           N  
ATOM    791  HE  ARG A  51      27.597  -5.804  -7.803  1.00 91.56           H  
ATOM    792  NH1 ARG A  51      28.287  -3.289  -9.611  1.00 91.56           N  
ATOM    793 HH11 ARG A  51      29.131  -2.956  -9.168  1.00 91.56           H  
ATOM    794 HH12 ARG A  51      27.871  -2.833 -10.411  1.00 91.56           H  
ATOM    795  NH2 ARG A  51      26.630  -4.751  -9.785  1.00 91.56           N  
ATOM    796 HH21 ARG A  51      26.136  -5.575  -9.473  1.00 91.56           H  
ATOM    797 HH22 ARG A  51      26.066  -4.112 -10.326  1.00 91.56           H  
ATOM    798  CZ  ARG A  51      27.685  -4.340  -9.137  1.00 91.56           C  
ATOM    799  N   GLN A  52      29.279  -2.243  -1.532  1.00 92.71           N  
ATOM    800  H   GLN A  52      28.562  -1.639  -1.906  1.00 92.71           H  
ATOM    801  CA  GLN A  52      30.199  -1.680  -0.532  1.00 92.71           C  
ATOM    802  HA  GLN A  52      31.107  -2.283  -0.500  1.00 92.71           H  
ATOM    803  C   GLN A  52      29.631  -1.685   0.901  1.00 92.71           C  
ATOM    804  CB  GLN A  52      30.594  -0.255  -0.955  1.00 92.71           C  
ATOM    805  HB2 GLN A  52      29.689   0.332  -1.117  1.00 92.71           H  
ATOM    806  HB3 GLN A  52      31.159   0.210  -0.147  1.00 92.71           H  
ATOM    807  O   GLN A  52      30.398  -1.547   1.856  1.00 92.71           O  
ATOM    808  CG  GLN A  52      31.459  -0.224  -2.227  1.00 92.71           C  
ATOM    809  HG2 GLN A  52      30.964  -0.775  -3.026  1.00 92.71           H  
ATOM    810  HG3 GLN A  52      32.411  -0.715  -2.025  1.00 92.71           H  
ATOM    811  CD  GLN A  52      31.742   1.195  -2.720  1.00 92.71           C  
ATOM    812  NE2 GLN A  52      32.227   1.353  -3.932  1.00 92.71           N  
ATOM    813 HE21 GLN A  52      32.372   2.308  -4.226  1.00 92.71           H  
ATOM    814 HE22 GLN A  52      32.344   0.561  -4.547  1.00 92.71           H  
ATOM    815  OE1 GLN A  52      31.559   2.186  -2.034  1.00 92.71           O  
ATOM    816  N   ALA A  53      28.313  -1.841   1.062  1.00 91.99           N  
ATOM    817  H   ALA A  53      27.745  -1.939   0.233  1.00 91.99           H  
ATOM    818  CA  ALA A  53      27.619  -1.825   2.348  1.00 91.99           C  
ATOM    819  HA  ALA A  53      27.939  -0.943   2.902  1.00 91.99           H  
ATOM    820  C   ALA A  53      27.951  -3.069   3.192  1.00 91.99           C  
ATOM    821  CB  ALA A  53      26.116  -1.698   2.073  1.00 91.99           C  
ATOM    822  HB1 ALA A  53      25.911  -0.758   1.559  1.00 91.99           H  
ATOM    823  HB2 ALA A  53      25.568  -1.719   3.015  1.00 91.99           H  
ATOM    824  HB3 ALA A  53      25.784  -2.527   1.448  1.00 91.99           H  
ATOM    825  O   ALA A  53      27.696  -4.204   2.782  1.00 91.99           O  
ATOM    826  N   LYS A  54      28.502  -2.862   4.395  1.00 88.96           N  
ATOM    827  H   LYS A  54      28.578  -1.913   4.733  1.00 88.96           H  
ATOM    828  CA  LYS A  54      29.037  -3.943   5.244  1.00 88.96           C  
ATOM    829  HA  LYS A  54      29.254  -4.814   4.625  1.00 88.96           H  
ATOM    830  C   LYS A  54      28.031  -4.410   6.290  1.00 88.96           C  
ATOM    831  CB  LYS A  54      30.342  -3.479   5.909  1.00 88.96           C  
ATOM    832  HB2 LYS A  54      30.144  -2.594   6.514  1.00 88.96           H  
ATOM    833  HB3 LYS A  54      30.704  -4.273   6.563  1.00 88.96           H  
ATOM    834  O   LYS A  54      27.948  -5.600   6.577  1.00 88.96           O  
ATOM    835  CG  LYS A  54      31.424  -3.157   4.870  1.00 88.96           C  
ATOM    836  HG2 LYS A  54      31.611  -4.038   4.257  1.00 88.96           H  
ATOM    837  HG3 LYS A  54      31.076  -2.346   4.230  1.00 88.96           H  
ATOM    838  CD  LYS A  54      32.729  -2.711   5.534  1.00 88.96           C  
ATOM    839  HD2 LYS A  54      33.126  -3.525   6.140  1.00 88.96           H  
ATOM    840  HD3 LYS A  54      32.527  -1.847   6.168  1.00 88.96           H  
ATOM    841  CE  LYS A  54      33.721  -2.331   4.432  1.00 88.96           C  
ATOM    842  HE2 LYS A  54      33.908  -3.209   3.814  1.00 88.96           H  
ATOM    843  HE3 LYS A  54      33.253  -1.578   3.798  1.00 88.96           H  
ATOM    844  NZ  LYS A  54      34.989  -1.810   4.997  1.00 88.96           N  
ATOM    845  HZ1 LYS A  54      35.430  -2.509   5.578  1.00 88.96           H  
ATOM    846  HZ2 LYS A  54      35.623  -1.553   4.254  1.00 88.96           H  
ATOM    847  HZ3 LYS A  54      34.803  -0.991   5.559  1.00 88.96           H  
ATOM    848  N   SER A  55      27.269  -3.478   6.849  1.00 89.38           N  
ATOM    849  H   SER A  55      27.413  -2.526   6.544  1.00 89.38           H  
ATOM    850  CA  SER A  55      26.239  -3.724   7.859  1.00 89.38           C  
ATOM    851  HA  SER A  55      26.440  -4.679   8.343  1.00 89.38           H  
ATOM    852  C   SER A  55      24.841  -3.797   7.244  1.00 89.38           C  
ATOM    853  CB  SER A  55      26.307  -2.640   8.937  1.00 89.38           C  
ATOM    854  HB2 SER A  55      25.600  -2.877   9.732  1.00 89.38           H  
ATOM    855  HB3 SER A  55      27.310  -2.612   9.362  1.00 89.38           H  
ATOM    856  O   SER A  55      24.548  -3.147   6.240  1.00 89.38           O  
ATOM    857  OG  SER A  55      25.995  -1.377   8.389  1.00 89.38           O  
ATOM    858  HG  SER A  55      26.680  -1.158   7.752  1.00 89.38           H  
ATOM    859  N   GLU A  56      23.932  -4.544   7.872  1.00 84.49           N  
ATOM    860  H   GLU A  56      24.204  -5.081   8.682  1.00 84.49           H  
ATOM    861  CA  GLU A  56      22.539  -4.622   7.411  1.00 84.49           C  
ATOM    862  HA  GLU A  56      22.533  -4.916   6.361  1.00 84.49           H  
ATOM    863  C   GLU A  56      21.833  -3.257   7.447  1.00 84.49           C  
ATOM    864  CB  GLU A  56      21.776  -5.684   8.222  1.00 84.49           C  
ATOM    865  HB2 GLU A  56      20.719  -5.635   7.961  1.00 84.49           H  
ATOM    866  HB3 GLU A  56      21.868  -5.462   9.285  1.00 84.49           H  
ATOM    867  O   GLU A  56      21.039  -2.954   6.560  1.00 84.49           O  
ATOM    868  CG  GLU A  56      22.284  -7.116   7.957  1.00 84.49           C  
ATOM    869  HG2 GLU A  56      21.652  -7.816   8.504  1.00 84.49           H  
ATOM    870  HG3 GLU A  56      23.298  -7.209   8.344  1.00 84.49           H  
ATOM    871  CD  GLU A  56      22.258  -7.467   6.461  1.00 84.49           C  
ATOM    872  OE1 GLU A  56      23.278  -7.959   5.929  1.00 84.49           O  
ATOM    873  OE2 GLU A  56      21.252  -7.126   5.798  1.00 84.49           O  
ATOM    874  N   GLN A  57      22.199  -2.381   8.390  1.00 85.22           N  
ATOM    875  H   GLN A  57      22.891  -2.669   9.066  1.00 85.22           H  
ATOM    876  CA  GLN A  57      21.692  -1.010   8.462  1.00 85.22           C  
ATOM    877  HA  GLN A  57      20.603  -1.047   8.449  1.00 85.22           H  
ATOM    878  C   GLN A  57      22.126  -0.155   7.259  1.00 85.22           C  
ATOM    879  CB  GLN A  57      22.151  -0.334   9.768  1.00 85.22           C  
ATOM    880  HB2 GLN A  57      21.763   0.684   9.758  1.00 85.22           H  
ATOM    881  HB3 GLN A  57      23.239  -0.264   9.784  1.00 85.22           H  
ATOM    882  O   GLN A  57      21.341   0.670   6.789  1.00 85.22           O  
ATOM    883  CG  GLN A  57      21.655  -1.002  11.065  1.00 85.22           C  
ATOM    884  HG2 GLN A  57      21.655  -0.247  11.851  1.00 85.22           H  
ATOM    885  HG3 GLN A  57      20.627  -1.341  10.931  1.00 85.22           H  
ATOM    886  CD  GLN A  57      22.508  -2.172  11.562  1.00 85.22           C  
ATOM    887  NE2 GLN A  57      22.242  -2.686  12.742  1.00 85.22           N  
ATOM    888 HE21 GLN A  57      22.832  -3.457  13.019  1.00 85.22           H  
ATOM    889 HE22 GLN A  57      21.478  -2.346  13.308  1.00 85.22           H  
ATOM    890  OE1 GLN A  57      23.424  -2.656  10.921  1.00 85.22           O  
ATOM    891  N   GLU A  58      23.346  -0.338   6.742  1.00 88.84           N  
ATOM    892  H   GLU A  58      23.957  -1.025   7.159  1.00 88.84           H  
ATOM    893  CA  GLU A  58      23.796   0.326   5.509  1.00 88.84           C  
ATOM    894  HA  GLU A  58      23.579   1.392   5.569  1.00 88.84           H  
ATOM    895  C   GLU A  58      23.053  -0.222   4.288  1.00 88.84           C  
ATOM    896  CB  GLU A  58      25.307   0.149   5.308  1.00 88.84           C  
ATOM    897  HB2 GLU A  58      25.570   0.445   4.293  1.00 88.84           H  
ATOM    898  HB3 GLU A  58      25.541  -0.910   5.417  1.00 88.84           H  
ATOM    899  O   GLU A  58      22.594   0.562   3.461  1.00 88.84           O  
ATOM    900  CG  GLU A  58      26.147   0.999   6.276  1.00 88.84           C  
ATOM    901  HG2 GLU A  58      25.692   0.987   7.267  1.00 88.84           H  
ATOM    902  HG3 GLU A  58      26.134   2.031   5.928  1.00 88.84           H  
ATOM    903  CD  GLU A  58      27.593   0.491   6.390  1.00 88.84           C  
ATOM    904  OE1 GLU A  58      28.504   1.333   6.514  1.00 88.84           O  
ATOM    905  OE2 GLU A  58      27.781  -0.753   6.407  1.00 88.84           O  
ATOM    906  N   LYS A  59      22.875  -1.545   4.195  1.00 89.70           N  
ATOM    907  H   LYS A  59      23.272  -2.125   4.921  1.00 89.70           H  
ATOM    908  CA  LYS A  59      22.164  -2.196   3.081  1.00 89.70           C  
ATOM    909  HA  LYS A  59      22.630  -1.905   2.140  1.00 89.70           H  
ATOM    910  C   LYS A  59      20.702  -1.751   3.003  1.00 89.70           C  
ATOM    911  CB  LYS A  59      22.257  -3.719   3.229  1.00 89.70           C  
ATOM    912  HB2 LYS A  59      21.675  -4.187   2.435  1.00 89.70           H  
ATOM    913  HB3 LYS A  59      21.815  -4.004   4.183  1.00 89.70           H  
ATOM    914  O   LYS A  59      20.241  -1.346   1.936  1.00 89.70           O  
ATOM    915  CG  LYS A  59      23.701  -4.244   3.155  1.00 89.70           C  
ATOM    916  HG2 LYS A  59      24.098  -4.110   2.149  1.00 89.70           H  
ATOM    917  HG3 LYS A  59      24.348  -3.711   3.852  1.00 89.70           H  
ATOM    918  CD  LYS A  59      23.686  -5.723   3.525  1.00 89.70           C  
ATOM    919  HD2 LYS A  59      23.063  -6.262   2.811  1.00 89.70           H  
ATOM    920  HD3 LYS A  59      23.234  -5.827   4.512  1.00 89.70           H  
ATOM    921  CE  LYS A  59      25.084  -6.335   3.575  1.00 89.70           C  
ATOM    922  HE2 LYS A  59      25.602  -6.134   2.637  1.00 89.70           H  
ATOM    923  HE3 LYS A  59      25.647  -5.871   4.385  1.00 89.70           H  
ATOM    924  NZ  LYS A  59      24.959  -7.791   3.794  1.00 89.70           N  
ATOM    925  HZ1 LYS A  59      24.520  -8.204   2.983  1.00 89.70           H  
ATOM    926  HZ2 LYS A  59      24.366  -7.965   4.592  1.00 89.70           H  
ATOM    927  HZ3 LYS A  59      25.858  -8.223   3.954  1.00 89.70           H  
ATOM    928  N   ASP A  60      19.996  -1.733   4.137  1.00 86.23           N  
ATOM    929  H   ASP A  60      20.421  -2.109   4.973  1.00 86.23           H  
ATOM    930  CA  ASP A  60      18.635  -1.189   4.223  1.00 86.23           C  
ATOM    931  HA  ASP A  60      18.006  -1.700   3.494  1.00 86.23           H  
ATOM    932  C   ASP A  60      18.590   0.302   3.873  1.00 86.23           C  
ATOM    933  CB  ASP A  60      18.043  -1.410   5.627  1.00 86.23           C  
ATOM    934  HB2 ASP A  60      18.798  -1.199   6.385  1.00 86.23           H  
ATOM    935  HB3 ASP A  60      17.220  -0.711   5.776  1.00 86.23           H  
ATOM    936  O   ASP A  60      17.664   0.739   3.188  1.00 86.23           O  
ATOM    937  CG  ASP A  60      17.483  -2.821   5.805  1.00 86.23           C  
ATOM    938  OD1 ASP A  60      16.753  -3.289   4.903  1.00 86.23           O  
ATOM    939  OD2 ASP A  60      17.797  -3.479   6.818  1.00 86.23           O  
ATOM    940  N   ALA A  61      19.584   1.096   4.285  1.00 89.28           N  
ATOM    941  H   ALA A  61      20.318   0.700   4.854  1.00 89.28           H  
ATOM    942  CA  ALA A  61      19.649   2.518   3.950  1.00 89.28           C  
ATOM    943  HA  ALA A  61      18.679   2.963   4.174  1.00 89.28           H  
ATOM    944  C   ALA A  61      19.921   2.771   2.455  1.00 89.28           C  
ATOM    945  CB  ALA A  61      20.694   3.197   4.843  1.00 89.28           C  
ATOM    946  HB1 ALA A  61      21.679   2.768   4.658  1.00 89.28           H  
ATOM    947  HB2 ALA A  61      20.432   3.049   5.891  1.00 89.28           H  
ATOM    948  HB3 ALA A  61      20.721   4.265   4.628  1.00 89.28           H  
ATOM    949  O   ALA A  61      19.332   3.690   1.886  1.00 89.28           O  
ATOM    950  N   VAL A  62      20.772   1.967   1.807  1.00 93.36           N  
ATOM    951  H   VAL A  62      21.251   1.255   2.341  1.00 93.36           H  
ATOM    952  CA  VAL A  62      21.027   2.034   0.357  1.00 93.36           C  
ATOM    953  HA  VAL A  62      21.261   3.062   0.083  1.00 93.36           H  
ATOM    954  C   VAL A  62      19.768   1.654  -0.419  1.00 93.36           C  
ATOM    955  CB  VAL A  62      22.229   1.152  -0.045  1.00 93.36           C  
ATOM    956  HB  VAL A  62      22.112   0.157   0.384  1.00 93.36           H  
ATOM    957  O   VAL A  62      19.312   2.443  -1.246  1.00 93.36           O  
ATOM    958  CG1 VAL A  62      22.373   1.013  -1.566  1.00 93.36           C  
ATOM    959 HG11 VAL A  62      22.427   1.995  -2.037  1.00 93.36           H  
ATOM    960 HG12 VAL A  62      23.281   0.457  -1.799  1.00 93.36           H  
ATOM    961 HG13 VAL A  62      21.534   0.459  -1.985  1.00 93.36           H  
ATOM    962  CG2 VAL A  62      23.537   1.768   0.467  1.00 93.36           C  
ATOM    963 HG21 VAL A  62      23.498   1.909   1.547  1.00 93.36           H  
ATOM    964 HG22 VAL A  62      23.704   2.733  -0.012  1.00 93.36           H  
ATOM    965 HG23 VAL A  62      24.369   1.101   0.242  1.00 93.36           H  
ATOM    966  N   TYR A  63      19.155   0.507  -0.107  1.00 92.55           N  
ATOM    967  H   TYR A  63      19.565  -0.098   0.590  1.00 92.55           H  
ATOM    968  CA  TYR A  63      17.935   0.070  -0.787  1.00 92.55           C  
ATOM    969  HA  TYR A  63      18.134   0.038  -1.858  1.00 92.55           H  
ATOM    970  C   TYR A  63      16.768   1.047  -0.576  1.00 92.55           C  
ATOM    971  CB  TYR A  63      17.555  -1.346  -0.334  1.00 92.55           C  
ATOM    972  HB2 TYR A  63      17.404  -1.352   0.745  1.00 92.55           H  
ATOM    973  HB3 TYR A  63      18.376  -2.026  -0.563  1.00 92.55           H  
ATOM    974  O   TYR A  63      16.065   1.379  -1.527  1.00 92.55           O  
ATOM    975  CG  TYR A  63      16.301  -1.839  -1.030  1.00 92.55           C  
ATOM    976  CD1 TYR A  63      15.065  -1.857  -0.351  1.00 92.55           C  
ATOM    977  HD1 TYR A  63      15.019  -1.576   0.690  1.00 92.55           H  
ATOM    978  CD2 TYR A  63      16.353  -2.172  -2.397  1.00 92.55           C  
ATOM    979  HD2 TYR A  63      17.293  -2.145  -2.929  1.00 92.55           H  
ATOM    980  CE1 TYR A  63      13.886  -2.198  -1.044  1.00 92.55           C  
ATOM    981  HE1 TYR A  63      12.931  -2.187  -0.539  1.00 92.55           H  
ATOM    982  CE2 TYR A  63      15.178  -2.508  -3.090  1.00 92.55           C  
ATOM    983  HE2 TYR A  63      15.231  -2.750  -4.141  1.00 92.55           H  
ATOM    984  OH  TYR A  63      12.805  -2.821  -3.099  1.00 92.55           O  
ATOM    985  HH  TYR A  63      13.009  -3.025  -4.014  1.00 92.55           H  
ATOM    986  CZ  TYR A  63      13.940  -2.515  -2.418  1.00 92.55           C  
ATOM    987  N   SER A  64      16.591   1.575   0.642  1.00 90.17           N  
ATOM    988  H   SER A  64      17.178   1.253   1.399  1.00 90.17           H  
ATOM    989  CA  SER A  64      15.532   2.554   0.929  1.00 90.17           C  
ATOM    990  HA  SER A  64      14.574   2.127   0.633  1.00 90.17           H  
ATOM    991  C   SER A  64      15.717   3.852   0.140  1.00 90.17           C  
ATOM    992  CB  SER A  64      15.457   2.890   2.421  1.00 90.17           C  
ATOM    993  HB2 SER A  64      14.647   3.602   2.578  1.00 90.17           H  
ATOM    994  HB3 SER A  64      16.393   3.345   2.744  1.00 90.17           H  
ATOM    995  O   SER A  64      14.741   4.379  -0.383  1.00 90.17           O  
ATOM    996  OG  SER A  64      15.205   1.736   3.195  1.00 90.17           O  
ATOM    997  HG  SER A  64      16.022   1.233   3.231  1.00 90.17           H  
ATOM    998  N   LYS A  65      16.954   4.351  -0.002  1.00 93.02           N  
ATOM    999  H   LYS A  65      17.727   3.855   0.420  1.00 93.02           H  
ATOM   1000  CA  LYS A  65      17.244   5.534  -0.831  1.00 93.02           C  
ATOM   1001  HA  LYS A  65      16.578   6.348  -0.546  1.00 93.02           H  
ATOM   1002  C   LYS A  65      16.975   5.276  -2.313  1.00 93.02           C  
ATOM   1003  CB  LYS A  65      18.695   5.981  -0.644  1.00 93.02           C  
ATOM   1004  HB2 LYS A  65      18.939   6.685  -1.440  1.00 93.02           H  
ATOM   1005  HB3 LYS A  65      19.351   5.116  -0.741  1.00 93.02           H  
ATOM   1006  O   LYS A  65      16.331   6.107  -2.945  1.00 93.02           O  
ATOM   1007  CG  LYS A  65      18.947   6.688   0.692  1.00 93.02           C  
ATOM   1008  HG2 LYS A  65      18.595   6.079   1.525  1.00 93.02           H  
ATOM   1009  HG3 LYS A  65      18.415   7.639   0.702  1.00 93.02           H  
ATOM   1010  CD  LYS A  65      20.454   6.932   0.820  1.00 93.02           C  
ATOM   1011  HD2 LYS A  65      20.789   7.507  -0.043  1.00 93.02           H  
ATOM   1012  HD3 LYS A  65      20.969   5.971   0.825  1.00 93.02           H  
ATOM   1013  CE  LYS A  65      20.786   7.695   2.101  1.00 93.02           C  
ATOM   1014  HE2 LYS A  65      20.511   7.076   2.955  1.00 93.02           H  
ATOM   1015  HE3 LYS A  65      20.181   8.602   2.128  1.00 93.02           H  
ATOM   1016  NZ  LYS A  65      22.228   8.038   2.137  1.00 93.02           N  
ATOM   1017  HZ1 LYS A  65      22.458   8.560   2.970  1.00 93.02           H  
ATOM   1018  HZ2 LYS A  65      22.467   8.601   1.332  1.00 93.02           H  
ATOM   1019  HZ3 LYS A  65      22.789   7.199   2.104  1.00 93.02           H  
ATOM   1020  N   ALA A  66      17.403   4.127  -2.840  1.00 95.17           N  
ATOM   1021  H   ALA A  66      17.958   3.505  -2.269  1.00 95.17           H  
ATOM   1022  CA  ALA A  66      17.119   3.728  -4.219  1.00 95.17           C  
ATOM   1023  HA  ALA A  66      17.534   4.471  -4.900  1.00 95.17           H  
ATOM   1024  C   ALA A  66      15.612   3.657  -4.492  1.00 95.17           C  
ATOM   1025  CB  ALA A  66      17.786   2.375  -4.486  1.00 95.17           C  
ATOM   1026  HB1 ALA A  66      17.323   1.595  -3.882  1.00 95.17           H  
ATOM   1027  HB2 ALA A  66      17.672   2.124  -5.540  1.00 95.17           H  
ATOM   1028  HB3 ALA A  66      18.846   2.427  -4.240  1.00 95.17           H  
ATOM   1029  O   ALA A  66      15.129   4.167  -5.501  1.00 95.17           O  
ATOM   1030  N   LEU A  67      14.861   3.074  -3.555  1.00 94.11           N  
ATOM   1031  H   LEU A  67      15.329   2.640  -2.773  1.00 94.11           H  
ATOM   1032  CA  LEU A  67      13.412   2.957  -3.638  1.00 94.11           C  
ATOM   1033  HA  LEU A  67      13.172   2.527  -4.610  1.00 94.11           H  
ATOM   1034  C   LEU A  67      12.720   4.323  -3.562  1.00 94.11           C  
ATOM   1035  CB  LEU A  67      12.959   1.989  -2.536  1.00 94.11           C  
ATOM   1036  HB2 LEU A  67      13.550   1.077  -2.619  1.00 94.11           H  
ATOM   1037  HB3 LEU A  67      13.174   2.438  -1.567  1.00 94.11           H  
ATOM   1038  O   LEU A  67      11.812   4.569  -4.352  1.00 94.11           O  
ATOM   1039  CG  LEU A  67      11.472   1.603  -2.581  1.00 94.11           C  
ATOM   1040  HG  LEU A  67      10.849   2.488  -2.447  1.00 94.11           H  
ATOM   1041  CD1 LEU A  67      11.083   0.905  -3.886  1.00 94.11           C  
ATOM   1042 HD11 LEU A  67      11.745   0.057  -4.059  1.00 94.11           H  
ATOM   1043 HD12 LEU A  67      10.054   0.549  -3.835  1.00 94.11           H  
ATOM   1044 HD13 LEU A  67      11.159   1.603  -4.720  1.00 94.11           H  
ATOM   1045  CD2 LEU A  67      11.205   0.632  -1.431  1.00 94.11           C  
ATOM   1046 HD21 LEU A  67      10.176   0.275  -1.468  1.00 94.11           H  
ATOM   1047 HD22 LEU A  67      11.872  -0.226  -1.515  1.00 94.11           H  
ATOM   1048 HD23 LEU A  67      11.382   1.134  -0.480  1.00 94.11           H  
ATOM   1049  N   THR A  68      13.156   5.229  -2.679  1.00 93.62           N  
ATOM   1050  H   THR A  68      13.860   4.955  -2.008  1.00 93.62           H  
ATOM   1051  CA  THR A  68      12.668   6.618  -2.640  1.00 93.62           C  
ATOM   1052  HA  THR A  68      11.586   6.603  -2.508  1.00 93.62           H  
ATOM   1053  C   THR A  68      12.950   7.339  -3.959  1.00 93.62           C  
ATOM   1054  CB  THR A  68      13.272   7.393  -1.453  1.00 93.62           C  
ATOM   1055  HB  THR A  68      14.355   7.272  -1.456  1.00 93.62           H  
ATOM   1056  O   THR A  68      12.026   7.908  -4.537  1.00 93.62           O  
ATOM   1057  CG2 THR A  68      12.945   8.886  -1.457  1.00 93.62           C  
ATOM   1058 HG21 THR A  68      13.471   9.384  -2.272  1.00 93.62           H  
ATOM   1059 HG22 THR A  68      13.267   9.338  -0.519  1.00 93.62           H  
ATOM   1060 HG23 THR A  68      11.872   9.036  -1.576  1.00 93.62           H  
ATOM   1061  OG1 THR A  68      12.759   6.890  -0.239  1.00 93.62           O  
ATOM   1062  HG1 THR A  68      11.833   7.135  -0.187  1.00 93.62           H  
ATOM   1063  N   GLU A  69      14.173   7.280  -4.491  1.00 94.65           N  
ATOM   1064  H   GLU A  69      14.907   6.791  -3.998  1.00 94.65           H  
ATOM   1065  CA  GLU A  69      14.528   7.995  -5.725  1.00 94.65           C  
ATOM   1066  HA  GLU A  69      14.225   9.035  -5.597  1.00 94.65           H  
ATOM   1067  C   GLU A  69      13.749   7.467  -6.942  1.00 94.65           C  
ATOM   1068  CB  GLU A  69      16.055   7.970  -5.919  1.00 94.65           C  
ATOM   1069  HB2 GLU A  69      16.356   6.979  -6.261  1.00 94.65           H  
ATOM   1070  HB3 GLU A  69      16.540   8.149  -4.960  1.00 94.65           H  
ATOM   1071  O   GLU A  69      13.185   8.254  -7.701  1.00 94.65           O  
ATOM   1072  CG  GLU A  69      16.562   9.027  -6.917  1.00 94.65           C  
ATOM   1073  HG2 GLU A  69      16.150   8.798  -7.899  1.00 94.65           H  
ATOM   1074  HG3 GLU A  69      17.646   8.937  -6.985  1.00 94.65           H  
ATOM   1075  CD  GLU A  69      16.204  10.480  -6.533  1.00 94.65           C  
ATOM   1076  OE1 GLU A  69      16.065  11.321  -7.443  1.00 94.65           O  
ATOM   1077  OE2 GLU A  69      15.997  10.780  -5.330  1.00 94.65           O  
ATOM   1078  N   ALA A  70      13.571   6.145  -7.049  1.00 95.42           N  
ATOM   1079  H   ALA A  70      14.066   5.544  -6.405  1.00 95.42           H  
ATOM   1080  CA  ALA A  70      12.732   5.507  -8.068  1.00 95.42           C  
ATOM   1081  HA  ALA A  70      13.109   5.784  -9.053  1.00 95.42           H  
ATOM   1082  C   ALA A  70      11.238   5.901  -8.007  1.00 95.42           C  
ATOM   1083  CB  ALA A  70      12.881   3.989  -7.901  1.00 95.42           C  
ATOM   1084  HB1 ALA A  70      12.345   3.475  -8.698  1.00 95.42           H  
ATOM   1085  HB2 ALA A  70      12.479   3.677  -6.937  1.00 95.42           H  
ATOM   1086  HB3 ALA A  70      13.936   3.717  -7.946  1.00 95.42           H  
ATOM   1087  O   ALA A  70      10.515   5.730  -8.989  1.00 95.42           O  
ATOM   1088  N   THR A  71      10.743   6.391  -6.862  1.00 95.85           N  
ATOM   1089  H   THR A  71      11.389   6.523  -6.098  1.00 95.85           H  
ATOM   1090  CA  THR A  71       9.297   6.546  -6.594  1.00 95.85           C  
ATOM   1091  HA  THR A  71       8.738   6.253  -7.483  1.00 95.85           H  
ATOM   1092  C   THR A  71       8.836   7.968  -6.271  1.00 95.85           C  
ATOM   1093  CB  THR A  71       8.843   5.613  -5.463  1.00 95.85           C  
ATOM   1094  HB  THR A  71       7.799   5.829  -5.237  1.00 95.85           H  
ATOM   1095  O   THR A  71       7.636   8.247  -6.363  1.00 95.85           O  
ATOM   1096  CG2 THR A  71       8.952   4.137  -5.841  1.00 95.85           C  
ATOM   1097 HG21 THR A  71       9.982   3.874  -6.082  1.00 95.85           H  
ATOM   1098 HG22 THR A  71       8.611   3.523  -5.007  1.00 95.85           H  
ATOM   1099 HG23 THR A  71       8.325   3.939  -6.710  1.00 95.85           H  
ATOM   1100  OG1 THR A  71       9.547   5.853  -4.276  1.00 95.85           O  
ATOM   1101  HG1 THR A  71      10.384   5.388  -4.344  1.00 95.85           H  
ATOM   1102  N   ARG A  72       9.747   8.888  -5.930  1.00 95.17           N  
ATOM   1103  H   ARG A  72      10.696   8.561  -5.820  1.00 95.17           H  
ATOM   1104  CA  ARG A  72       9.432  10.233  -5.401  1.00 95.17           C  
ATOM   1105  HA  ARG A  72       8.711  10.111  -4.592  1.00 95.17           H  
ATOM   1106  C   ARG A  72       8.727  11.191  -6.353  1.00 95.17           C  
ATOM   1107  CB  ARG A  72      10.697  10.867  -4.807  1.00 95.17           C  
ATOM   1108  HB2 ARG A  72      10.420  11.791  -4.299  1.00 95.17           H  
ATOM   1109  HB3 ARG A  72      11.119  10.200  -4.054  1.00 95.17           H  
ATOM   1110  O   ARG A  72       8.144  12.170  -5.898  1.00 95.17           O  
ATOM   1111  CG  ARG A  72      11.750  11.178  -5.881  1.00 95.17           C  
ATOM   1112  HG2 ARG A  72      11.381  11.965  -6.538  1.00 95.17           H  
ATOM   1113  HG3 ARG A  72      11.947  10.287  -6.479  1.00 95.17           H  
ATOM   1114  CD  ARG A  72      13.071  11.634  -5.272  1.00 95.17           C  
ATOM   1115  HD2 ARG A  72      13.776  11.795  -6.088  1.00 95.17           H  
ATOM   1116  HD3 ARG A  72      13.462  10.843  -4.631  1.00 95.17           H  
ATOM   1117  NE  ARG A  72      12.936  12.872  -4.487  1.00 95.17           N  
ATOM   1118  HE  ARG A  72      12.019  13.147  -4.163  1.00 95.17           H  
ATOM   1119  NH1 ARG A  72      15.192  13.238  -4.280  1.00 95.17           N  
ATOM   1120 HH11 ARG A  72      15.390  12.376  -4.767  1.00 95.17           H  
ATOM   1121 HH12 ARG A  72      15.977  13.791  -3.965  1.00 95.17           H  
ATOM   1122  NH2 ARG A  72      13.716  14.680  -3.385  1.00 95.17           N  
ATOM   1123 HH21 ARG A  72      14.481  15.215  -3.000  1.00 95.17           H  
ATOM   1124 HH22 ARG A  72      12.763  14.974  -3.226  1.00 95.17           H  
ATOM   1125  CZ  ARG A  72      13.954  13.587  -4.055  1.00 95.17           C  
ATOM   1126  N   LYS A  73       8.768  10.924  -7.658  1.00 96.20           N  
ATOM   1127  H   LYS A  73       9.346  10.148  -7.946  1.00 96.20           H  
ATOM   1128  CA  LYS A  73       8.020  11.682  -8.675  1.00 96.20           C  
ATOM   1129  HA  LYS A  73       7.539  12.544  -8.213  1.00 96.20           H  
ATOM   1130  C   LYS A  73       6.872  10.887  -9.310  1.00 96.20           C  
ATOM   1131  CB  LYS A  73       8.988  12.201  -9.749  1.00 96.20           C  
ATOM   1132  HB2 LYS A  73       9.425  11.353 -10.275  1.00 96.20           H  
ATOM   1133  HB3 LYS A  73       8.401  12.767 -10.473  1.00 96.20           H  
ATOM   1134  O   LYS A  73       6.032  11.474  -9.980  1.00 96.20           O  
ATOM   1135  CG  LYS A  73      10.129  13.117  -9.274  1.00 96.20           C  
ATOM   1136  HG2 LYS A  73      10.665  13.451 -10.162  1.00 96.20           H  
ATOM   1137  HG3 LYS A  73      10.827  12.531  -8.676  1.00 96.20           H  
ATOM   1138  CD  LYS A  73       9.696  14.357  -8.472  1.00 96.20           C  
ATOM   1139  HD2 LYS A  73       8.943  14.913  -9.032  1.00 96.20           H  
ATOM   1140  HD3 LYS A  73       9.282  14.047  -7.513  1.00 96.20           H  
ATOM   1141  CE  LYS A  73      10.935  15.237  -8.261  1.00 96.20           C  
ATOM   1142  HE2 LYS A  73      11.238  15.624  -9.234  1.00 96.20           H  
ATOM   1143  HE3 LYS A  73      11.750  14.616  -7.889  1.00 96.20           H  
ATOM   1144  NZ  LYS A  73      10.708  16.366  -7.328  1.00 96.20           N  
ATOM   1145  HZ1 LYS A  73      11.479  17.017  -7.348  1.00 96.20           H  
ATOM   1146  HZ2 LYS A  73      10.621  16.062  -6.368  1.00 96.20           H  
ATOM   1147  HZ3 LYS A  73       9.889  16.912  -7.552  1.00 96.20           H  
ATOM   1148  N   ALA A  74       6.813   9.572  -9.085  1.00 97.02           N  
ATOM   1149  H   ALA A  74       7.467   9.170  -8.429  1.00 97.02           H  
ATOM   1150  CA  ALA A  74       5.932   8.651  -9.807  1.00 97.02           C  
ATOM   1151  HA  ALA A  74       5.920   8.938 -10.859  1.00 97.02           H  
ATOM   1152  C   ALA A  74       4.466   8.646  -9.333  1.00 97.02           C  
ATOM   1153  CB  ALA A  74       6.538   7.243  -9.704  1.00 97.02           C  
ATOM   1154  HB1 ALA A  74       5.930   6.544 -10.277  1.00 97.02           H  
ATOM   1155  HB2 ALA A  74       6.565   6.918  -8.664  1.00 97.02           H  
ATOM   1156  HB3 ALA A  74       7.550   7.234 -10.108  1.00 97.02           H  
ATOM   1157  O   ALA A  74       3.643   7.950  -9.918  1.00 97.02           O  
ATOM   1158  N   ALA A  75       4.114   9.355  -8.260  1.00 97.34           N  
ATOM   1159  H   ALA A  75       4.790   9.976  -7.838  1.00 97.34           H  
ATOM   1160  CA  ALA A  75       2.780   9.274  -7.666  1.00 97.34           C  
ATOM   1161  HA  ALA A  75       2.566   8.218  -7.498  1.00 97.34           H  
ATOM   1162  C   ALA A  75       1.677   9.880  -8.574  1.00 97.34           C  
ATOM   1163  CB  ALA A  75       2.831   9.954  -6.301  1.00 97.34           C  
ATOM   1164  HB1 ALA A  75       1.883   9.802  -5.786  1.00 97.34           H  
ATOM   1165  HB2 ALA A  75       3.631   9.523  -5.699  1.00 97.34           H  
ATOM   1166  HB3 ALA A  75       3.012  11.021  -6.431  1.00 97.34           H  
ATOM   1167  O   ALA A  75       1.902  10.942  -9.156  1.00 97.34           O  
ATOM   1168  N   PRO A  76       0.491   9.245  -8.699  1.00 97.32           N  
ATOM   1169  CA  PRO A  76      -0.618   9.760  -9.504  1.00 97.32           C  
ATOM   1170  HA  PRO A  76      -0.245  10.163 -10.447  1.00 97.32           H  
ATOM   1171  C   PRO A  76      -1.357  10.871  -8.742  1.00 97.32           C  
ATOM   1172  CB  PRO A  76      -1.497   8.541  -9.803  1.00 97.32           C  
ATOM   1173  HB2 PRO A  76      -1.123   8.029 -10.689  1.00 97.32           H  
ATOM   1174  HB3 PRO A  76      -2.545   8.807  -9.942  1.00 97.32           H  
ATOM   1175  O   PRO A  76      -2.254  10.602  -7.941  1.00 97.32           O  
ATOM   1176  CG  PRO A  76      -1.290   7.649  -8.583  1.00 97.32           C  
ATOM   1177  HG2 PRO A  76      -1.432   6.595  -8.825  1.00 97.32           H  
ATOM   1178  HG3 PRO A  76      -1.986   7.960  -7.804  1.00 97.32           H  
ATOM   1179  CD  PRO A  76       0.149   7.941  -8.148  1.00 97.32           C  
ATOM   1180  HD2 PRO A  76       0.222   7.947  -7.061  1.00 97.32           H  
ATOM   1181  HD3 PRO A  76       0.816   7.188  -8.567  1.00 97.32           H  
ATOM   1182  N   ILE A  77      -0.968  12.125  -8.983  1.00 97.68           N  
ATOM   1183  H   ILE A  77      -0.277  12.254  -9.709  1.00 97.68           H  
ATOM   1184  CA  ILE A  77      -1.292  13.289  -8.134  1.00 97.68           C  
ATOM   1185  HA  ILE A  77      -0.893  13.101  -7.137  1.00 97.68           H  
ATOM   1186  C   ILE A  77      -2.806  13.493  -7.948  1.00 97.68           C  
ATOM   1187  CB  ILE A  77      -0.586  14.548  -8.701  1.00 97.68           C  
ATOM   1188  HB  ILE A  77      -0.963  14.707  -9.711  1.00 97.68           H  
ATOM   1189  O   ILE A  77      -3.241  13.854  -6.855  1.00 97.68           O  
ATOM   1190  CG1 ILE A  77       0.952  14.384  -8.803  1.00 97.68           C  
ATOM   1191 HG12 ILE A  77       1.381  15.318  -9.163  1.00 97.68           H  
ATOM   1192 HG13 ILE A  77       1.171  13.625  -9.554  1.00 97.68           H  
ATOM   1193  CG2 ILE A  77      -0.884  15.830  -7.904  1.00 97.68           C  
ATOM   1194 HG21 ILE A  77      -1.957  16.016  -7.854  1.00 97.68           H  
ATOM   1195 HG22 ILE A  77      -0.416  16.684  -8.393  1.00 97.68           H  
ATOM   1196 HG23 ILE A  77      -0.493  15.754  -6.890  1.00 97.68           H  
ATOM   1197  CD1 ILE A  77       1.688  13.996  -7.510  1.00 97.68           C  
ATOM   1198 HD11 ILE A  77       1.539  14.753  -6.739  1.00 97.68           H  
ATOM   1199 HD12 ILE A  77       1.339  13.030  -7.146  1.00 97.68           H  
ATOM   1200 HD13 ILE A  77       2.755  13.919  -7.717  1.00 97.68           H  
ATOM   1201  N   ALA A  78      -3.623  13.182  -8.960  1.00 97.02           N  
ATOM   1202  H   ALA A  78      -3.207  12.860  -9.821  1.00 97.02           H  
ATOM   1203  CA  ALA A  78      -5.086  13.241  -8.876  1.00 97.02           C  
ATOM   1204  HA  ALA A  78      -5.377  14.258  -8.614  1.00 97.02           H  
ATOM   1205  C   ALA A  78      -5.668  12.307  -7.790  1.00 97.02           C  
ATOM   1206  CB  ALA A  78      -5.647  12.914 -10.266  1.00 97.02           C  
ATOM   1207  HB1 ALA A  78      -5.346  11.912 -10.569  1.00 97.02           H  
ATOM   1208  HB2 ALA A  78      -6.736  12.953 -10.247  1.00 97.02           H  
ATOM   1209  HB3 ALA A  78      -5.281  13.637 -10.996  1.00 97.02           H  
ATOM   1210  O   ALA A  78      -6.498  12.727  -6.980  1.00 97.02           O  
ATOM   1211  N   ALA A  79      -5.180  11.066  -7.709  1.00 97.57           N  
ATOM   1212  H   ALA A  79      -4.482  10.777  -8.380  1.00 97.57           H  
ATOM   1213  CA  ALA A  79      -5.584  10.111  -6.681  1.00 97.57           C  
ATOM   1214  HA  ALA A  79      -6.670  10.147  -6.585  1.00 97.57           H  
ATOM   1215  C   ALA A  79      -4.987  10.444  -5.306  1.00 97.57           C  
ATOM   1216  CB  ALA A  79      -5.200   8.706  -7.140  1.00 97.57           C  
ATOM   1217  HB1 ALA A  79      -5.682   8.516  -8.099  1.00 97.57           H  
ATOM   1218  HB2 ALA A  79      -4.119   8.629  -7.252  1.00 97.57           H  
ATOM   1219  HB3 ALA A  79      -5.544   7.972  -6.411  1.00 97.57           H  
ATOM   1220  O   ALA A  79      -5.658  10.246  -4.293  1.00 97.57           O  
ATOM   1221  N   CYS A  80      -3.772  11.001  -5.249  1.00 97.94           N  
ATOM   1222  H   CYS A  80      -3.244  11.094  -6.105  1.00 97.94           H  
ATOM   1223  CA  CYS A  80      -3.181  11.513  -4.008  1.00 97.94           C  
ATOM   1224  HA  CYS A  80      -3.111  10.703  -3.282  1.00 97.94           H  
ATOM   1225  C   CYS A  80      -4.053  12.624  -3.397  1.00 97.94           C  
ATOM   1226  CB  CYS A  80      -1.771  12.057  -4.288  1.00 97.94           C  
ATOM   1227  HB2 CYS A  80      -1.296  12.317  -3.342  1.00 97.94           H  
ATOM   1228  HB3 CYS A  80      -1.840  12.960  -4.895  1.00 97.94           H  
ATOM   1229  O   CYS A  80      -4.405  12.563  -2.218  1.00 97.94           O  
ATOM   1230  SG  CYS A  80      -0.740  10.855  -5.174  1.00 97.94           S  
ATOM   1231  HG  CYS A  80      -0.892   9.843  -4.314  1.00 97.94           H  
ATOM   1232  N   ALA A  81      -4.452  13.595  -4.226  1.00 97.83           N  
ATOM   1233  H   ALA A  81      -4.114  13.585  -5.177  1.00 97.83           H  
ATOM   1234  CA  ALA A  81      -5.313  14.707  -3.841  1.00 97.83           C  
ATOM   1235  HA  ALA A  81      -4.867  15.220  -2.989  1.00 97.83           H  
ATOM   1236  C   ALA A  81      -6.705  14.222  -3.411  1.00 97.83           C  
ATOM   1237  CB  ALA A  81      -5.376  15.691  -5.015  1.00 97.83           C  
ATOM   1238  HB1 ALA A  81      -4.373  16.039  -5.260  1.00 97.83           H  
ATOM   1239  HB2 ALA A  81      -5.806  15.204  -5.891  1.00 97.83           H  
ATOM   1240  HB3 ALA A  81      -5.988  16.552  -4.744  1.00 97.83           H  
ATOM   1241  O   ALA A  81      -7.176  14.606  -2.345  1.00 97.83           O  
ATOM   1242  N   LEU A  82      -7.337  13.308  -4.160  1.00 97.40           N  
ATOM   1243  H   LEU A  82      -6.938  13.052  -5.052  1.00 97.40           H  
ATOM   1244  CA  LEU A  82      -8.613  12.704  -3.750  1.00 97.40           C  
ATOM   1245  HA  LEU A  82      -9.331  13.506  -3.576  1.00 97.40           H  
ATOM   1246  C   LEU A  82      -8.506  11.935  -2.425  1.00 97.40           C  
ATOM   1247  CB  LEU A  82      -9.143  11.811  -4.887  1.00 97.40           C  
ATOM   1248  HB2 LEU A  82      -9.287  12.427  -5.774  1.00 97.40           H  
ATOM   1249  HB3 LEU A  82      -8.391  11.057  -5.119  1.00 97.40           H  
ATOM   1250  O   LEU A  82      -9.420  11.992  -1.610  1.00 97.40           O  
ATOM   1251  CG  LEU A  82     -10.466  11.092  -4.549  1.00 97.40           C  
ATOM   1252  HG  LEU A  82     -10.306  10.398  -3.724  1.00 97.40           H  
ATOM   1253  CD1 LEU A  82     -11.592  12.061  -4.178  1.00 97.40           C  
ATOM   1254 HD11 LEU A  82     -12.523  11.514  -4.030  1.00 97.40           H  
ATOM   1255 HD12 LEU A  82     -11.360  12.558  -3.236  1.00 97.40           H  
ATOM   1256 HD13 LEU A  82     -11.712  12.818  -4.953  1.00 97.40           H  
ATOM   1257  CD2 LEU A  82     -10.936  10.281  -5.754  1.00 97.40           C  
ATOM   1258 HD21 LEU A  82     -11.167  10.946  -6.586  1.00 97.40           H  
ATOM   1259 HD22 LEU A  82     -11.814   9.693  -5.483  1.00 97.40           H  
ATOM   1260 HD23 LEU A  82     -10.145   9.596  -6.062  1.00 97.40           H  
ATOM   1261  N   THR A  83      -7.400  11.231  -2.185  1.00 97.85           N  
ATOM   1262  H   THR A  83      -6.679  11.217  -2.892  1.00 97.85           H  
ATOM   1263  CA  THR A  83      -7.204  10.444  -0.953  1.00 97.85           C  
ATOM   1264  HA  THR A  83      -8.120   9.889  -0.751  1.00 97.85           H  
ATOM   1265  C   THR A  83      -6.958  11.326   0.274  1.00 97.85           C  
ATOM   1266  CB  THR A  83      -6.070   9.423  -1.139  1.00 97.85           C  
ATOM   1267  HB  THR A  83      -5.119   9.940  -1.268  1.00 97.85           H  
ATOM   1268  O   THR A  83      -7.257  10.897   1.387  1.00 97.85           O  
ATOM   1269  CG2 THR A  83      -5.950   8.415   0.002  1.00 97.85           C  
ATOM   1270 HG21 THR A  83      -6.919   7.949   0.185  1.00 97.85           H  
ATOM   1271 HG22 THR A  83      -5.223   7.646  -0.260  1.00 97.85           H  
ATOM   1272 HG23 THR A  83      -5.605   8.917   0.906  1.00 97.85           H  
ATOM   1273  OG1 THR A  83      -6.337   8.652  -2.289  1.00 97.85           O  
ATOM   1274  HG1 THR A  83      -6.075   9.192  -3.038  1.00 97.85           H  
ATOM   1275  N   SER A  84      -6.469  12.554   0.074  1.00 97.95           N  
ATOM   1276  H   SER A  84      -6.262  12.829  -0.875  1.00 97.95           H  
ATOM   1277  CA  SER A  84      -6.124  13.513   1.136  1.00 97.95           C  
ATOM   1278  HA  SER A  84      -6.165  13.007   2.100  1.00 97.95           H  
ATOM   1279  C   SER A  84      -7.076  14.715   1.239  1.00 97.95           C  
ATOM   1280  CB  SER A  84      -4.683  13.998   0.938  1.00 97.95           C  
ATOM   1281  HB2 SER A  84      -4.607  14.539  -0.005  1.00 97.95           H  
ATOM   1282  HB3 SER A  84      -4.410  14.666   1.756  1.00 97.95           H  
ATOM   1283  O   SER A  84      -6.826  15.614   2.042  1.00 97.95           O  
ATOM   1284  OG  SER A  84      -3.788  12.906   0.926  1.00 97.95           O  
ATOM   1285  HG  SER A  84      -3.884  12.442   0.091  1.00 97.95           H  
ATOM   1286  N   SER A  85      -8.154  14.772   0.447  1.00 97.70           N  
ATOM   1287  H   SER A  85      -8.332  14.021  -0.205  1.00 97.70           H  
ATOM   1288  CA  SER A  85      -9.050  15.936   0.420  1.00 97.70           C  
ATOM   1289  HA  SER A  85      -8.410  16.816   0.356  1.00 97.70           H  
ATOM   1290  C   SER A  85      -9.886  16.072   1.694  1.00 97.70           C  
ATOM   1291  CB  SER A  85      -9.952  15.940  -0.821  1.00 97.70           C  
ATOM   1292  HB2 SER A  85     -10.390  16.932  -0.930  1.00 97.70           H  
ATOM   1293  HB3 SER A  85      -9.351  15.738  -1.707  1.00 97.70           H  
ATOM   1294  O   SER A  85     -10.202  15.071   2.340  1.00 97.70           O  
ATOM   1295  OG  SER A  85     -11.002  14.989  -0.728  1.00 97.70           O  
ATOM   1296  HG  SER A  85     -11.526  15.066  -1.529  1.00 97.70           H  
ATOM   1297  N   LYS A  86     -10.309  17.297   2.046  1.00 97.47           N  
ATOM   1298  H   LYS A  86      -9.971  18.081   1.506  1.00 97.47           H  
ATOM   1299  CA  LYS A  86     -11.193  17.545   3.208  1.00 97.47           C  
ATOM   1300  HA  LYS A  86     -10.642  17.347   4.127  1.00 97.47           H  
ATOM   1301  C   LYS A  86     -12.418  16.623   3.226  1.00 97.47           C  
ATOM   1302  CB  LYS A  86     -11.701  18.996   3.219  1.00 97.47           C  
ATOM   1303  HB2 LYS A  86     -12.492  19.063   3.965  1.00 97.47           H  
ATOM   1304  HB3 LYS A  86     -12.140  19.235   2.250  1.00 97.47           H  
ATOM   1305  O   LYS A  86     -12.758  16.064   4.269  1.00 97.47           O  
ATOM   1306  CG  LYS A  86     -10.649  20.058   3.562  1.00 97.47           C  
ATOM   1307  HG2 LYS A  86      -9.949  20.161   2.732  1.00 97.47           H  
ATOM   1308  HG3 LYS A  86     -10.109  19.765   4.462  1.00 97.47           H  
ATOM   1309  CD  LYS A  86     -11.373  21.390   3.815  1.00 97.47           C  
ATOM   1310  HD2 LYS A  86     -12.087  21.559   3.009  1.00 97.47           H  
ATOM   1311  HD3 LYS A  86     -11.931  21.328   4.750  1.00 97.47           H  
ATOM   1312  CE  LYS A  86     -10.403  22.570   3.885  1.00 97.47           C  
ATOM   1313  HE2 LYS A  86      -9.723  22.515   3.034  1.00 97.47           H  
ATOM   1314  HE3 LYS A  86      -9.801  22.500   4.791  1.00 97.47           H  
ATOM   1315  NZ  LYS A  86     -11.105  23.870   3.841  1.00 97.47           N  
ATOM   1316  HZ1 LYS A  86     -11.852  23.919   4.519  1.00 97.47           H  
ATOM   1317  HZ2 LYS A  86     -10.474  24.614   4.106  1.00 97.47           H  
ATOM   1318  HZ3 LYS A  86     -11.487  24.035   2.921  1.00 97.47           H  
ATOM   1319  N   GLU A  87     -13.071  16.459   2.073  1.00 95.53           N  
ATOM   1320  H   GLU A  87     -12.727  16.954   1.263  1.00 95.53           H  
ATOM   1321  CA  GLU A  87     -14.273  15.632   1.930  1.00 95.53           C  
ATOM   1322  HA  GLU A  87     -15.007  15.963   2.665  1.00 95.53           H  
ATOM   1323  C   GLU A  87     -13.975  14.150   2.211  1.00 95.53           C  
ATOM   1324  CB  GLU A  87     -14.874  15.827   0.522  1.00 95.53           C  
ATOM   1325  HB2 GLU A  87     -14.249  15.316  -0.211  1.00 95.53           H  
ATOM   1326  HB3 GLU A  87     -14.893  16.890   0.283  1.00 95.53           H  
ATOM   1327  O   GLU A  87     -14.696  13.512   2.983  1.00 95.53           O  
ATOM   1328  CG  GLU A  87     -16.310  15.284   0.452  1.00 95.53           C  
ATOM   1329  HG2 GLU A  87     -16.950  15.905   1.079  1.00 95.53           H  
ATOM   1330  HG3 GLU A  87     -16.324  14.279   0.872  1.00 95.53           H  
ATOM   1331  CD  GLU A  87     -16.902  15.218  -0.967  1.00 95.53           C  
ATOM   1332  OE1 GLU A  87     -17.741  14.305  -1.164  1.00 95.53           O  
ATOM   1333  OE2 GLU A  87     -16.550  16.038  -1.840  1.00 95.53           O  
ATOM   1334  N   MET A  88     -12.895  13.614   1.631  1.00 97.23           N  
ATOM   1335  H   MET A  88     -12.294  14.202   1.071  1.00 97.23           H  
ATOM   1336  CA  MET A  88     -12.537  12.203   1.776  1.00 97.23           C  
ATOM   1337  HA  MET A  88     -13.450  11.620   1.659  1.00 97.23           H  
ATOM   1338  C   MET A  88     -11.982  11.889   3.168  1.00 97.23           C  
ATOM   1339  CB  MET A  88     -11.557  11.802   0.665  1.00 97.23           C  
ATOM   1340  HB2 MET A  88     -11.917  12.197  -0.285  1.00 97.23           H  
ATOM   1341  HB3 MET A  88     -10.581  12.243   0.866  1.00 97.23           H  
ATOM   1342  O   MET A  88     -12.357  10.875   3.750  1.00 97.23           O  
ATOM   1343  CG  MET A  88     -11.407  10.279   0.537  1.00 97.23           C  
ATOM   1344  HG2 MET A  88     -10.932   9.904   1.444  1.00 97.23           H  
ATOM   1345  HG3 MET A  88     -10.738  10.066  -0.296  1.00 97.23           H  
ATOM   1346  SD  MET A  88     -12.948   9.339   0.299  1.00 97.23           S  
ATOM   1347  CE  MET A  88     -13.511   9.921  -1.326  1.00 97.23           C  
ATOM   1348  HE1 MET A  88     -12.881  10.737  -1.679  1.00 97.23           H  
ATOM   1349  HE2 MET A  88     -13.471   9.099  -2.041  1.00 97.23           H  
ATOM   1350  HE3 MET A  88     -14.542  10.266  -1.245  1.00 97.23           H  
ATOM   1351  N   VAL A  89     -11.187  12.792   3.754  1.00 98.07           N  
ATOM   1352  H   VAL A  89     -10.896  13.593   3.212  1.00 98.07           H  
ATOM   1353  CA  VAL A  89     -10.697  12.669   5.136  1.00 98.07           C  
ATOM   1354  HA  VAL A  89     -10.157  11.727   5.230  1.00 98.07           H  
ATOM   1355  C   VAL A  89     -11.870  12.619   6.115  1.00 98.07           C  
ATOM   1356  CB  VAL A  89      -9.698  13.792   5.475  1.00 98.07           C  
ATOM   1357  HB  VAL A  89     -10.136  14.754   5.210  1.00 98.07           H  
ATOM   1358  O   VAL A  89     -11.912  11.739   6.973  1.00 98.07           O  
ATOM   1359  CG1 VAL A  89      -9.318  13.828   6.962  1.00 98.07           C  
ATOM   1360 HG11 VAL A  89      -8.917  12.862   7.270  1.00 98.07           H  
ATOM   1361 HG12 VAL A  89      -8.563  14.596   7.127  1.00 98.07           H  
ATOM   1362 HG13 VAL A  89     -10.189  14.067   7.573  1.00 98.07           H  
ATOM   1363  CG2 VAL A  89      -8.398  13.596   4.682  1.00 98.07           C  
ATOM   1364 HG21 VAL A  89      -7.881  12.696   5.016  1.00 98.07           H  
ATOM   1365 HG22 VAL A  89      -8.605  13.501   3.617  1.00 98.07           H  
ATOM   1366 HG23 VAL A  89      -7.748  14.459   4.826  1.00 98.07           H  
ATOM   1367  N   LYS A  90     -12.869  13.499   5.956  1.00 97.87           N  
ATOM   1368  H   LYS A  90     -12.784  14.193   5.227  1.00 97.87           H  
ATOM   1369  CA  LYS A  90     -14.068  13.503   6.807  1.00 97.87           C  
ATOM   1370  HA  LYS A  90     -13.744  13.525   7.847  1.00 97.87           H  
ATOM   1371  C   LYS A  90     -14.890  12.218   6.656  1.00 97.87           C  
ATOM   1372  CB  LYS A  90     -14.894  14.769   6.528  1.00 97.87           C  
ATOM   1373  HB2 LYS A  90     -15.236  14.765   5.493  1.00 97.87           H  
ATOM   1374  HB3 LYS A  90     -14.260  15.643   6.680  1.00 97.87           H  
ATOM   1375  O   LYS A  90     -15.166  11.561   7.657  1.00 97.87           O  
ATOM   1376  CG  LYS A  90     -16.103  14.859   7.471  1.00 97.87           C  
ATOM   1377  HG2 LYS A  90     -16.764  14.010   7.297  1.00 97.87           H  
ATOM   1378  HG3 LYS A  90     -15.753  14.823   8.502  1.00 97.87           H  
ATOM   1379  CD  LYS A  90     -16.901  16.148   7.257  1.00 97.87           C  
ATOM   1380  HD2 LYS A  90     -16.259  17.005   7.460  1.00 97.87           H  
ATOM   1381  HD3 LYS A  90     -17.251  16.191   6.225  1.00 97.87           H  
ATOM   1382  CE  LYS A  90     -18.095  16.143   8.219  1.00 97.87           C  
ATOM   1383  HE2 LYS A  90     -17.717  16.032   9.236  1.00 97.87           H  
ATOM   1384  HE3 LYS A  90     -18.711  15.270   8.005  1.00 97.87           H  
ATOM   1385  NZ  LYS A  90     -18.901  17.383   8.109  1.00 97.87           N  
ATOM   1386  HZ1 LYS A  90     -19.677  17.347   8.754  1.00 97.87           H  
ATOM   1387  HZ2 LYS A  90     -19.263  17.489   7.172  1.00 97.87           H  
ATOM   1388  HZ3 LYS A  90     -18.336  18.188   8.337  1.00 97.87           H  
ATOM   1389  N   LYS A  91     -15.273  11.847   5.428  1.00 97.80           N  
ATOM   1390  H   LYS A  91     -14.982  12.418   4.648  1.00 97.80           H  
ATOM   1391  CA  LYS A  91     -16.084  10.640   5.165  1.00 97.80           C  
ATOM   1392  HA  LYS A  91     -17.003  10.671   5.749  1.00 97.80           H  
ATOM   1393  C   LYS A  91     -15.361   9.355   5.574  1.00 97.80           C  
ATOM   1394  CB  LYS A  91     -16.426  10.558   3.673  1.00 97.80           C  
ATOM   1395  HB2 LYS A  91     -15.511  10.671   3.091  1.00 97.80           H  
ATOM   1396  HB3 LYS A  91     -16.831   9.565   3.479  1.00 97.80           H  
ATOM   1397  O   LYS A  91     -15.951   8.480   6.199  1.00 97.80           O  
ATOM   1398  CG  LYS A  91     -17.468  11.580   3.200  1.00 97.80           C  
ATOM   1399  HG2 LYS A  91     -18.424  11.362   3.676  1.00 97.80           H  
ATOM   1400  HG3 LYS A  91     -17.161  12.595   3.455  1.00 97.80           H  
ATOM   1401  CD  LYS A  91     -17.595  11.444   1.680  1.00 97.80           C  
ATOM   1402  HD2 LYS A  91     -16.685  11.822   1.212  1.00 97.80           H  
ATOM   1403  HD3 LYS A  91     -17.697  10.386   1.438  1.00 97.80           H  
ATOM   1404  CE  LYS A  91     -18.811  12.176   1.116  1.00 97.80           C  
ATOM   1405  HE2 LYS A  91     -19.708  11.743   1.558  1.00 97.80           H  
ATOM   1406  HE3 LYS A  91     -18.757  13.231   1.385  1.00 97.80           H  
ATOM   1407  NZ  LYS A  91     -18.845  12.037  -0.357  1.00 97.80           N  
ATOM   1408  HZ1 LYS A  91     -19.754  12.265  -0.735  1.00 97.80           H  
ATOM   1409  HZ2 LYS A  91     -18.551  11.116  -0.650  1.00 97.80           H  
ATOM   1410  HZ3 LYS A  91     -18.223  12.719  -0.764  1.00 97.80           H  
ATOM   1411  N   GLY A  92     -14.079   9.259   5.229  1.00 97.85           N  
ATOM   1412  H   GLY A  92     -13.663  10.020   4.712  1.00 97.85           H  
ATOM   1413  CA  GLY A  92     -13.251   8.083   5.452  1.00 97.85           C  
ATOM   1414  HA2 GLY A  92     -12.309   8.225   4.922  1.00 97.85           H  
ATOM   1415  HA3 GLY A  92     -13.751   7.207   5.039  1.00 97.85           H  
ATOM   1416  C   GLY A  92     -12.947   7.800   6.919  1.00 97.85           C  
ATOM   1417  O   GLY A  92     -12.740   6.636   7.250  1.00 97.85           O  
ATOM   1418  N   LEU A  93     -12.948   8.824   7.781  1.00 98.41           N  
ATOM   1419  H   LEU A  93     -13.055   9.759   7.414  1.00 98.41           H  
ATOM   1420  CA  LEU A  93     -12.908   8.665   9.238  1.00 98.41           C  
ATOM   1421  HA  LEU A  93     -12.254   7.831   9.492  1.00 98.41           H  
ATOM   1422  C   LEU A  93     -14.290   8.313   9.811  1.00 98.41           C  
ATOM   1423  CB  LEU A  93     -12.354   9.951   9.883  1.00 98.41           C  
ATOM   1424  HB2 LEU A  93     -12.528   9.900  10.958  1.00 98.41           H  
ATOM   1425  HB3 LEU A  93     -12.916  10.802   9.501  1.00 98.41           H  
ATOM   1426  O   LEU A  93     -14.394   7.354  10.572  1.00 98.41           O  
ATOM   1427  CG  LEU A  93     -10.851  10.197   9.649  1.00 98.41           C  
ATOM   1428  HG  LEU A  93     -10.632  10.178   8.582  1.00 98.41           H  
ATOM   1429  CD1 LEU A  93     -10.458  11.567  10.205  1.00 98.41           C  
ATOM   1430 HD11 LEU A  93      -9.396  11.747  10.041  1.00 98.41           H  
ATOM   1431 HD12 LEU A  93     -10.665  11.602  11.275  1.00 98.41           H  
ATOM   1432 HD13 LEU A  93     -11.030  12.340   9.693  1.00 98.41           H  
ATOM   1433  CD2 LEU A  93      -9.987   9.140  10.335  1.00 98.41           C  
ATOM   1434 HD21 LEU A  93      -8.937   9.433  10.298  1.00 98.41           H  
ATOM   1435 HD22 LEU A  93     -10.283   9.048  11.380  1.00 98.41           H  
ATOM   1436 HD23 LEU A  93     -10.097   8.182   9.827  1.00 98.41           H  
ATOM   1437  N   GLN A  94     -15.342   9.042   9.414  1.00 98.14           N  
ATOM   1438  H   GLN A  94     -15.184   9.812   8.780  1.00 98.14           H  
ATOM   1439  CA  GLN A  94     -16.708   8.855   9.926  1.00 98.14           C  
ATOM   1440  HA  GLN A  94     -16.705   9.063  10.996  1.00 98.14           H  
ATOM   1441  C   GLN A  94     -17.220   7.416   9.747  1.00 98.14           C  
ATOM   1442  CB  GLN A  94     -17.638   9.866   9.230  1.00 98.14           C  
ATOM   1443  HB2 GLN A  94     -17.635   9.671   8.157  1.00 98.14           H  
ATOM   1444  HB3 GLN A  94     -17.250  10.872   9.391  1.00 98.14           H  
ATOM   1445  O   GLN A  94     -17.814   6.867  10.670  1.00 98.14           O  
ATOM   1446  CG  GLN A  94     -19.095   9.817   9.723  1.00 98.14           C  
ATOM   1447  HG2 GLN A  94     -19.687  10.536   9.157  1.00 98.14           H  
ATOM   1448  HG3 GLN A  94     -19.513   8.830   9.529  1.00 98.14           H  
ATOM   1449  CD  GLN A  94     -19.236  10.151  11.203  1.00 98.14           C  
ATOM   1450  NE2 GLN A  94     -19.917   9.338  11.974  1.00 98.14           N  
ATOM   1451 HE21 GLN A  94     -20.338   8.505  11.589  1.00 98.14           H  
ATOM   1452 HE22 GLN A  94     -19.941   9.516  12.968  1.00 98.14           H  
ATOM   1453  OE1 GLN A  94     -18.740  11.167  11.673  1.00 98.14           O  
ATOM   1454  N   TRP A  95     -16.915   6.777   8.611  1.00 98.49           N  
ATOM   1455  H   TRP A  95     -16.453   7.301   7.881  1.00 98.49           H  
ATOM   1456  CA  TRP A  95     -17.362   5.411   8.308  1.00 98.49           C  
ATOM   1457  HA  TRP A  95     -18.447   5.419   8.208  1.00 98.49           H  
ATOM   1458  C   TRP A  95     -17.023   4.386   9.406  1.00 98.49           C  
ATOM   1459  CB  TRP A  95     -16.747   4.978   6.968  1.00 98.49           C  
ATOM   1460  HB2 TRP A  95     -15.661   5.009   7.054  1.00 98.49           H  
ATOM   1461  HB3 TRP A  95     -17.037   5.701   6.206  1.00 98.49           H  
ATOM   1462  O   TRP A  95     -17.800   3.458   9.627  1.00 98.49           O  
ATOM   1463  CG  TRP A  95     -17.142   3.609   6.490  1.00 98.49           C  
ATOM   1464  CD1 TRP A  95     -18.198   3.333   5.690  1.00 98.49           C  
ATOM   1465  HD1 TRP A  95     -18.886   4.074   5.312  1.00 98.49           H  
ATOM   1466  CD2 TRP A  95     -16.555   2.311   6.829  1.00 98.49           C  
ATOM   1467  CE2 TRP A  95     -17.294   1.293   6.156  1.00 98.49           C  
ATOM   1468  CE3 TRP A  95     -15.493   1.883   7.660  1.00 98.49           C  
ATOM   1469  HE3 TRP A  95     -14.934   2.620   8.217  1.00 98.49           H  
ATOM   1470  NE1 TRP A  95     -18.286   1.968   5.482  1.00 98.49           N  
ATOM   1471  HE1 TRP A  95     -19.032   1.514   4.975  1.00 98.49           H  
ATOM   1472  CH2 TRP A  95     -15.924  -0.456   7.111  1.00 98.49           C  
ATOM   1473  HH2 TRP A  95     -15.728  -1.506   7.272  1.00 98.49           H  
ATOM   1474  CZ2 TRP A  95     -16.987  -0.067   6.285  1.00 98.49           C  
ATOM   1475  HZ2 TRP A  95     -17.605  -0.811   5.806  1.00 98.49           H  
ATOM   1476  CZ3 TRP A  95     -15.183   0.516   7.803  1.00 98.49           C  
ATOM   1477  HZ3 TRP A  95     -14.400   0.209   8.481  1.00 98.49           H  
ATOM   1478  N   PHE A  96     -15.890   4.537  10.109  1.00 98.33           N  
ATOM   1479  H   PHE A  96     -15.334   5.367   9.965  1.00 98.33           H  
ATOM   1480  CA  PHE A  96     -15.511   3.616  11.188  1.00 98.33           C  
ATOM   1481  HA  PHE A  96     -15.664   2.593  10.846  1.00 98.33           H  
ATOM   1482  C   PHE A  96     -16.374   3.791  12.438  1.00 98.33           C  
ATOM   1483  CB  PHE A  96     -14.034   3.786  11.552  1.00 98.33           C  
ATOM   1484  HB2 PHE A  96     -13.816   3.133  12.398  1.00 98.33           H  
ATOM   1485  HB3 PHE A  96     -13.868   4.813  11.877  1.00 98.33           H  
ATOM   1486  O   PHE A  96     -16.773   2.789  13.025  1.00 98.33           O  
ATOM   1487  CG  PHE A  96     -13.069   3.443  10.440  1.00 98.33           C  
ATOM   1488  CD1 PHE A  96     -12.878   2.105  10.056  1.00 98.33           C  
ATOM   1489  HD1 PHE A  96     -13.436   1.328  10.558  1.00 98.33           H  
ATOM   1490  CD2 PHE A  96     -12.374   4.464   9.776  1.00 98.33           C  
ATOM   1491  HD2 PHE A  96     -12.523   5.494  10.065  1.00 98.33           H  
ATOM   1492  CE1 PHE A  96     -12.006   1.788   8.999  1.00 98.33           C  
ATOM   1493  HE1 PHE A  96     -11.874   0.759   8.698  1.00 98.33           H  
ATOM   1494  CE2 PHE A  96     -11.506   4.149   8.721  1.00 98.33           C  
ATOM   1495  HE2 PHE A  96     -10.996   4.957   8.217  1.00 98.33           H  
ATOM   1496  CZ  PHE A  96     -11.330   2.814   8.316  1.00 98.33           C  
ATOM   1497  HZ  PHE A  96     -10.680   2.578   7.487  1.00 98.33           H  
ATOM   1498  N   GLU A  97     -16.709   5.031  12.808  1.00 97.18           N  
ATOM   1499  H   GLU A  97     -16.411   5.809  12.238  1.00 97.18           H  
ATOM   1500  CA  GLU A  97     -17.680   5.302  13.879  1.00 97.18           C  
ATOM   1501  HA  GLU A  97     -17.355   4.815  14.799  1.00 97.18           H  
ATOM   1502  C   GLU A  97     -19.047   4.718  13.502  1.00 97.18           C  
ATOM   1503  CB  GLU A  97     -17.823   6.814  14.137  1.00 97.18           C  
ATOM   1504  HB2 GLU A  97     -18.263   7.279  13.255  1.00 97.18           H  
ATOM   1505  HB3 GLU A  97     -18.523   6.963  14.959  1.00 97.18           H  
ATOM   1506  O   GLU A  97     -19.677   4.036  14.310  1.00 97.18           O  
ATOM   1507  CG  GLU A  97     -16.521   7.568  14.455  1.00 97.18           C  
ATOM   1508  HG2 GLU A  97     -16.763   8.628  14.538  1.00 97.18           H  
ATOM   1509  HG3 GLU A  97     -15.837   7.463  13.613  1.00 97.18           H  
ATOM   1510  CD  GLU A  97     -15.812   7.131  15.746  1.00 97.18           C  
ATOM   1511  OE1 GLU A  97     -14.671   7.609  15.947  1.00 97.18           O  
ATOM   1512  OE2 GLU A  97     -16.357   6.308  16.513  1.00 97.18           O  
ATOM   1513  N   ASP A  98     -19.463   4.890  12.243  1.00 97.30           N  
ATOM   1514  H   ASP A  98     -18.934   5.511  11.647  1.00 97.30           H  
ATOM   1515  CA  ASP A  98     -20.720   4.339  11.735  1.00 97.30           C  
ATOM   1516  HA  ASP A  98     -21.533   4.726  12.349  1.00 97.30           H  
ATOM   1517  C   ASP A  98     -20.750   2.799  11.842  1.00 97.30           C  
ATOM   1518  CB  ASP A  98     -20.974   4.789  10.282  1.00 97.30           C  
ATOM   1519  HB2 ASP A  98     -20.219   4.337   9.638  1.00 97.30           H  
ATOM   1520  HB3 ASP A  98     -21.940   4.392   9.970  1.00 97.30           H  
ATOM   1521  O   ASP A  98     -21.778   2.246  12.228  1.00 97.30           O  
ATOM   1522  CG  ASP A  98     -20.984   6.307  10.035  1.00 97.30           C  
ATOM   1523  OD1 ASP A  98     -21.234   7.092  10.979  1.00 97.30           O  
ATOM   1524  OD2 ASP A  98     -20.745   6.690   8.866  1.00 97.30           O  
ATOM   1525  N   GLN A  99     -19.632   2.097  11.578  1.00 97.26           N  
ATOM   1526  H   GLN A  99     -18.808   2.607  11.293  1.00 97.26           H  
ATOM   1527  CA  GLN A  99     -19.563   0.627  11.714  1.00 97.26           C  
ATOM   1528  HA  GLN A  99     -20.457   0.198  11.262  1.00 97.26           H  
ATOM   1529  C   GLN A  99     -19.535   0.151  13.175  1.00 97.26           C  
ATOM   1530  CB  GLN A  99     -18.331   0.019  11.019  1.00 97.26           C  
ATOM   1531  HB2 GLN A  99     -17.432   0.411  11.495  1.00 97.26           H  
ATOM   1532  HB3 GLN A  99     -18.351  -1.052  11.219  1.00 97.26           H  
ATOM   1533  O   GLN A  99     -19.980  -0.964  13.455  1.00 97.26           O  
ATOM   1534  CG  GLN A  99     -18.167   0.166   9.501  1.00 97.26           C  
ATOM   1535  HG2 GLN A  99     -17.610  -0.702   9.148  1.00 97.26           H  
ATOM   1536  HG3 GLN A  99     -17.557   1.048   9.306  1.00 97.26           H  
ATOM   1537  CD  GLN A  99     -19.447   0.268   8.679  1.00 97.26           C  
ATOM   1538  NE2 GLN A  99     -19.989   1.455   8.532  1.00 97.26           N  
ATOM   1539 HE21 GLN A  99     -19.548   2.250   8.970  1.00 97.26           H  
ATOM   1540 HE22 GLN A  99     -20.893   1.504   8.084  1.00 97.26           H  
ATOM   1541  OE1 GLN A  99     -19.942  -0.695   8.109  1.00 97.26           O  
ATOM   1542  N   ILE A 100     -19.004   0.959  14.103  1.00 95.72           N  
ATOM   1543  H   ILE A 100     -18.628   1.847  13.804  1.00 95.72           H  
ATOM   1544  CA  ILE A 100     -19.113   0.695  15.547  1.00 95.72           C  
ATOM   1545  HA  ILE A 100     -18.830  -0.339  15.742  1.00 95.72           H  
ATOM   1546  C   ILE A 100     -20.578   0.832  15.980  1.00 95.72           C  
ATOM   1547  CB  ILE A 100     -18.182   1.631  16.363  1.00 95.72           C  
ATOM   1548  HB  ILE A 100     -18.366   2.656  16.040  1.00 95.72           H  
ATOM   1549  O   ILE A 100     -21.095  -0.049  16.661  1.00 95.72           O  
ATOM   1550  CG1 ILE A 100     -16.678   1.354  16.133  1.00 95.72           C  
ATOM   1551 HG12 ILE A 100     -16.463   1.429  15.067  1.00 95.72           H  
ATOM   1552 HG13 ILE A 100     -16.105   2.139  16.627  1.00 95.72           H  
ATOM   1553  CG2 ILE A 100     -18.486   1.582  17.872  1.00 95.72           C  
ATOM   1554 HG21 ILE A 100     -18.495   0.551  18.228  1.00 95.72           H  
ATOM   1555 HG22 ILE A 100     -17.740   2.157  18.421  1.00 95.72           H  
ATOM   1556 HG23 ILE A 100     -19.461   2.027  18.071  1.00 95.72           H  
ATOM   1557  CD1 ILE A 100     -16.156  -0.003  16.624  1.00 95.72           C  
ATOM   1558 HD11 ILE A 100     -16.312  -0.113  17.697  1.00 95.72           H  
ATOM   1559 HD12 ILE A 100     -15.086  -0.066  16.424  1.00 95.72           H  
ATOM   1560 HD13 ILE A 100     -16.659  -0.809  16.091  1.00 95.72           H  
ATOM   1561  N   ILE A 101     -21.256   1.900  15.547  1.00 96.10           N  
ATOM   1562  H   ILE A 101     -20.758   2.578  14.989  1.00 96.10           H  
ATOM   1563  CA  ILE A 101     -22.658   2.190  15.887  1.00 96.10           C  
ATOM   1564  HA  ILE A 101     -22.777   2.109  16.968  1.00 96.10           H  
ATOM   1565  C   ILE A 101     -23.622   1.163  15.267  1.00 96.10           C  
ATOM   1566  CB  ILE A 101     -22.994   3.643  15.468  1.00 96.10           C  
ATOM   1567  HB  ILE A 101     -22.707   3.769  14.424  1.00 96.10           H  
ATOM   1568  O   ILE A 101     -24.629   0.826  15.886  1.00 96.10           O  
ATOM   1569  CG1 ILE A 101     -22.196   4.653  16.329  1.00 96.10           C  
ATOM   1570 HG12 ILE A 101     -21.163   4.321  16.433  1.00 96.10           H  
ATOM   1571 HG13 ILE A 101     -22.623   4.694  17.331  1.00 96.10           H  
ATOM   1572  CG2 ILE A 101     -24.501   3.949  15.588  1.00 96.10           C  
ATOM   1573 HG21 ILE A 101     -24.839   3.760  16.607  1.00 96.10           H  
ATOM   1574 HG22 ILE A 101     -25.069   3.322  14.902  1.00 96.10           H  
ATOM   1575 HG23 ILE A 101     -24.705   4.986  15.322  1.00 96.10           H  
ATOM   1576  CD1 ILE A 101     -22.153   6.070  15.741  1.00 96.10           C  
ATOM   1577 HD11 ILE A 101     -21.776   6.037  14.719  1.00 96.10           H  
ATOM   1578 HD12 ILE A 101     -21.484   6.687  16.340  1.00 96.10           H  
ATOM   1579 HD13 ILE A 101     -23.144   6.524  15.749  1.00 96.10           H  
ATOM   1580  N   SER A 102     -23.328   0.650  14.067  1.00 95.24           N  
ATOM   1581  H   SER A 102     -22.536   1.024  13.565  1.00 95.24           H  
ATOM   1582  CA  SER A 102     -24.152  -0.357  13.382  1.00 95.24           C  
ATOM   1583  HA  SER A 102     -25.186  -0.216  13.698  1.00 95.24           H  
ATOM   1584  C   SER A 102     -23.798  -1.812  13.719  1.00 95.24           C  
ATOM   1585  CB  SER A 102     -24.109  -0.134  11.865  1.00 95.24           C  
ATOM   1586  HB2 SER A 102     -24.178   0.932  11.649  1.00 95.24           H  
ATOM   1587  HB3 SER A 102     -24.967  -0.633  11.413  1.00 95.24           H  
ATOM   1588  O   SER A 102     -24.342  -2.714  13.084  1.00 95.24           O  
ATOM   1589  OG  SER A 102     -22.929  -0.661  11.288  1.00 95.24           O  
ATOM   1590  HG  SER A 102     -22.926  -1.607  11.451  1.00 95.24           H  
ATOM   1591  N   GLU A 103     -22.848  -2.040  14.631  1.00 95.13           N  
ATOM   1592  H   GLU A 103     -22.475  -1.240  15.122  1.00 95.13           H  
ATOM   1593  CA  GLU A 103     -22.299  -3.355  14.996  1.00 95.13           C  
ATOM   1594  HA  GLU A 103     -21.355  -3.140  15.497  1.00 95.13           H  
ATOM   1595  C   GLU A 103     -21.909  -4.251  13.790  1.00 95.13           C  
ATOM   1596  CB  GLU A 103     -23.188  -4.072  16.041  1.00 95.13           C  
ATOM   1597  HB2 GLU A 103     -24.163  -4.283  15.603  1.00 95.13           H  
ATOM   1598  HB3 GLU A 103     -22.710  -5.017  16.298  1.00 95.13           H  
ATOM   1599  O   GLU A 103     -22.180  -5.454  13.785  1.00 95.13           O  
ATOM   1600  CG  GLU A 103     -23.373  -3.272  17.347  1.00 95.13           C  
ATOM   1601  HG2 GLU A 103     -22.391  -2.939  17.681  1.00 95.13           H  
ATOM   1602  HG3 GLU A 103     -23.975  -2.387  17.140  1.00 95.13           H  
ATOM   1603  CD  GLU A 103     -24.037  -4.078  18.485  1.00 95.13           C  
ATOM   1604  OE1 GLU A 103     -23.870  -3.662  19.656  1.00 95.13           O  
ATOM   1605  OE2 GLU A 103     -24.688  -5.112  18.205  1.00 95.13           O  
ATOM   1606  N   ASP A 104     -21.266  -3.704  12.741  1.00 94.13           N  
ATOM   1607  H   ASP A 104     -20.988  -2.734  12.795  1.00 94.13           H  
ATOM   1608  CA  ASP A 104     -20.938  -4.503  11.542  1.00 94.13           C  
ATOM   1609  HA  ASP A 104     -21.867  -4.961  11.202  1.00 94.13           H  
ATOM   1610  C   ASP A 104     -19.961  -5.649  11.864  1.00 94.13           C  
ATOM   1611  CB  ASP A 104     -20.422  -3.663  10.358  1.00 94.13           C  
ATOM   1612  HB2 ASP A 104     -19.603  -3.030  10.700  1.00 94.13           H  
ATOM   1613  HB3 ASP A 104     -21.223  -3.021   9.991  1.00 94.13           H  
ATOM   1614  O   ASP A 104     -18.779  -5.448  12.161  1.00 94.13           O  
ATOM   1615  CG  ASP A 104     -19.919  -4.573   9.217  1.00 94.13           C  
ATOM   1616  OD1 ASP A 104     -18.686  -4.666   9.029  1.00 94.13           O  
ATOM   1617  OD2 ASP A 104     -20.716  -5.309   8.587  1.00 94.13           O  
ATOM   1618  N   GLY A 105     -20.450  -6.885  11.741  1.00 91.26           N  
ATOM   1619  H   GLY A 105     -21.447  -6.967  11.597  1.00 91.26           H  
ATOM   1620  CA  GLY A 105     -19.682  -8.090  12.048  1.00 91.26           C  
ATOM   1621  HA2 GLY A 105     -19.374  -8.054  13.093  1.00 91.26           H  
ATOM   1622  HA3 GLY A 105     -20.323  -8.960  11.906  1.00 91.26           H  
ATOM   1623  C   GLY A 105     -18.432  -8.270  11.179  1.00 91.26           C  
ATOM   1624  O   GLY A 105     -17.439  -8.816  11.662  1.00 91.26           O  
ATOM   1625  N   ASN A 106     -18.431  -7.773   9.933  1.00 92.30           N  
ATOM   1626  H   ASN A 106     -19.219  -7.216   9.636  1.00 92.30           H  
ATOM   1627  CA  ASN A 106     -17.258  -7.859   9.054  1.00 92.30           C  
ATOM   1628  HA  ASN A 106     -16.912  -8.893   9.046  1.00 92.30           H  
ATOM   1629  C   ASN A 106     -16.105  -6.995   9.577  1.00 92.30           C  
ATOM   1630  CB  ASN A 106     -17.604  -7.450   7.611  1.00 92.30           C  
ATOM   1631  HB2 ASN A 106     -16.726  -7.596   6.982  1.00 92.30           H  
ATOM   1632  HB3 ASN A 106     -17.854  -6.390   7.568  1.00 92.30           H  
ATOM   1633  O   ASN A 106     -14.950  -7.405   9.483  1.00 92.30           O  
ATOM   1634  CG  ASN A 106     -18.745  -8.239   7.015  1.00 92.30           C  
ATOM   1635  ND2 ASN A 106     -19.950  -7.721   7.089  1.00 92.30           N  
ATOM   1636 HD21 ASN A 106     -20.725  -8.263   6.734  1.00 92.30           H  
ATOM   1637 HD22 ASN A 106     -20.111  -6.839   7.555  1.00 92.30           H  
ATOM   1638  OD1 ASN A 106     -18.552  -9.315   6.469  1.00 92.30           O  
ATOM   1639  N   PHE A 107     -16.412  -5.830  10.146  1.00 96.05           N  
ATOM   1640  H   PHE A 107     -17.372  -5.522  10.083  1.00 96.05           H  
ATOM   1641  CA  PHE A 107     -15.466  -4.914  10.771  1.00 96.05           C  
ATOM   1642  HA  PHE A 107     -14.562  -4.868  10.163  1.00 96.05           H  
ATOM   1643  C   PHE A 107     -15.053  -5.380  12.173  1.00 96.05           C  
ATOM   1644  CB  PHE A 107     -16.105  -3.518  10.791  1.00 96.05           C  
ATOM   1645  HB2 PHE A 107     -17.061  -3.567  11.314  1.00 96.05           H  
ATOM   1646  HB3 PHE A 107     -16.314  -3.209   9.767  1.00 96.05           H  
ATOM   1647  O   PHE A 107     -13.859  -5.527  12.465  1.00 96.05           O  
ATOM   1648  CG  PHE A 107     -15.243  -2.458  11.440  1.00 96.05           C  
ATOM   1649  CD1 PHE A 107     -15.683  -1.783  12.592  1.00 96.05           C  
ATOM   1650  HD1 PHE A 107     -16.654  -1.998  13.014  1.00 96.05           H  
ATOM   1651  CD2 PHE A 107     -13.992  -2.146  10.881  1.00 96.05           C  
ATOM   1652  HD2 PHE A 107     -13.669  -2.654   9.984  1.00 96.05           H  
ATOM   1653  CE1 PHE A 107     -14.873  -0.792  13.172  1.00 96.05           C  
ATOM   1654  HE1 PHE A 107     -15.231  -0.236  14.026  1.00 96.05           H  
ATOM   1655  CE2 PHE A 107     -13.169  -1.176  11.477  1.00 96.05           C  
ATOM   1656  HE2 PHE A 107     -12.212  -0.938  11.038  1.00 96.05           H  
ATOM   1657  CZ  PHE A 107     -13.618  -0.491  12.619  1.00 96.05           C  
ATOM   1658  HZ  PHE A 107     -13.020   0.295  13.057  1.00 96.05           H  
ATOM   1659  N   LEU A 108     -16.029  -5.662  13.042  1.00 96.73           N  
ATOM   1660  H   LEU A 108     -16.984  -5.549  12.732  1.00 96.73           H  
ATOM   1661  CA  LEU A 108     -15.788  -5.956  14.456  1.00 96.73           C  
ATOM   1662  HA  LEU A 108     -15.235  -5.121  14.888  1.00 96.73           H  
ATOM   1663  C   LEU A 108     -14.908  -7.196  14.673  1.00 96.73           C  
ATOM   1664  CB  LEU A 108     -17.130  -6.086  15.199  1.00 96.73           C  
ATOM   1665  HB2 LEU A 108     -16.928  -6.496  16.189  1.00 96.73           H  
ATOM   1666  HB3 LEU A 108     -17.759  -6.803  14.671  1.00 96.73           H  
ATOM   1667  O   LEU A 108     -14.012  -7.155  15.522  1.00 96.73           O  
ATOM   1668  CG  LEU A 108     -17.921  -4.773  15.380  1.00 96.73           C  
ATOM   1669  HG  LEU A 108     -18.232  -4.383  14.411  1.00 96.73           H  
ATOM   1670  CD1 LEU A 108     -19.165  -5.067  16.217  1.00 96.73           C  
ATOM   1671 HD11 LEU A 108     -19.836  -5.720  15.658  1.00 96.73           H  
ATOM   1672 HD12 LEU A 108     -19.696  -4.140  16.436  1.00 96.73           H  
ATOM   1673 HD13 LEU A 108     -18.899  -5.547  17.158  1.00 96.73           H  
ATOM   1674  CD2 LEU A 108     -17.112  -3.684  16.091  1.00 96.73           C  
ATOM   1675 HD21 LEU A 108     -16.328  -3.312  15.432  1.00 96.73           H  
ATOM   1676 HD22 LEU A 108     -17.774  -2.849  16.322  1.00 96.73           H  
ATOM   1677 HD23 LEU A 108     -16.682  -4.070  17.016  1.00 96.73           H  
ATOM   1678  N   VAL A 109     -15.086  -8.257  13.870  1.00 92.54           N  
ATOM   1679  H   VAL A 109     -15.831  -8.209  13.191  1.00 92.54           H  
ATOM   1680  CA  VAL A 109     -14.393  -9.549  14.048  1.00 92.54           C  
ATOM   1681  HA  VAL A 109     -14.678  -9.926  15.030  1.00 92.54           H  
ATOM   1682  C   VAL A 109     -12.859  -9.442  14.049  1.00 92.54           C  
ATOM   1683  CB  VAL A 109     -14.898 -10.574  13.008  1.00 92.54           C  
ATOM   1684  HB  VAL A 109     -15.987 -10.580  13.053  1.00 92.54           H  
ATOM   1685  O   VAL A 109     -12.182 -10.214  14.736  1.00 92.54           O  
ATOM   1686  CG1 VAL A 109     -14.477 -10.247  11.568  1.00 92.54           C  
ATOM   1687 HG11 VAL A 109     -14.805  -9.240  11.311  1.00 92.54           H  
ATOM   1688 HG12 VAL A 109     -14.962 -10.945  10.886  1.00 92.54           H  
ATOM   1689 HG13 VAL A 109     -13.396 -10.323  11.453  1.00 92.54           H  
ATOM   1690  CG2 VAL A 109     -14.427 -11.991  13.344  1.00 92.54           C  
ATOM   1691 HG21 VAL A 109     -13.356 -12.102  13.179  1.00 92.54           H  
ATOM   1692 HG22 VAL A 109     -14.967 -12.701  12.718  1.00 92.54           H  
ATOM   1693 HG23 VAL A 109     -14.667 -12.223  14.382  1.00 92.54           H  
ATOM   1694  N   TRP A 110     -12.283  -8.460  13.347  1.00 96.42           N  
ATOM   1695  H   TRP A 110     -12.889  -7.841  12.827  1.00 96.42           H  
ATOM   1696  CA  TRP A 110     -10.841  -8.170  13.373  1.00 96.42           C  
ATOM   1697  HA  TRP A 110     -10.325  -8.957  13.924  1.00 96.42           H  
ATOM   1698  C   TRP A 110     -10.492  -6.866  14.103  1.00 96.42           C  
ATOM   1699  CB  TRP A 110     -10.280  -8.195  11.949  1.00 96.42           C  
ATOM   1700  HB2 TRP A 110     -10.408  -9.199  11.544  1.00 96.42           H  
ATOM   1701  HB3 TRP A 110      -9.210  -7.992  11.992  1.00 96.42           H  
ATOM   1702  O   TRP A 110      -9.415  -6.795  14.698  1.00 96.42           O  
ATOM   1703  CG  TRP A 110     -10.912  -7.226  11.005  1.00 96.42           C  
ATOM   1704  CD1 TRP A 110     -12.008  -7.474  10.258  1.00 96.42           C  
ATOM   1705  HD1 TRP A 110     -12.568  -8.398  10.248  1.00 96.42           H  
ATOM   1706  CD2 TRP A 110     -10.566  -5.831  10.741  1.00 96.42           C  
ATOM   1707  CE2 TRP A 110     -11.500  -5.304   9.801  1.00 96.42           C  
ATOM   1708  CE3 TRP A 110      -9.566  -4.953  11.209  1.00 96.42           C  
ATOM   1709  HE3 TRP A 110      -8.855  -5.306  11.942  1.00 96.42           H  
ATOM   1710  NE1 TRP A 110     -12.368  -6.341   9.566  1.00 96.42           N  
ATOM   1711  HE1 TRP A 110     -13.244  -6.278   9.067  1.00 96.42           H  
ATOM   1712  CH2 TRP A 110     -10.422  -3.143   9.797  1.00 96.42           C  
ATOM   1713  HH2 TRP A 110     -10.360  -2.122   9.450  1.00 96.42           H  
ATOM   1714  CZ2 TRP A 110     -11.430  -3.994   9.318  1.00 96.42           C  
ATOM   1715  HZ2 TRP A 110     -12.159  -3.650   8.600  1.00 96.42           H  
ATOM   1716  CZ3 TRP A 110      -9.503  -3.625  10.744  1.00 96.42           C  
ATOM   1717  HZ3 TRP A 110      -8.737  -2.959  11.111  1.00 96.42           H  
ATOM   1718  N   HIS A 111     -11.376  -5.862  14.124  1.00 97.16           N  
ATOM   1719  H   HIS A 111     -12.231  -5.940  13.591  1.00 97.16           H  
ATOM   1720  CA  HIS A 111     -11.140  -4.612  14.854  1.00 97.16           C  
ATOM   1721  HA  HIS A 111     -10.211  -4.169  14.497  1.00 97.16           H  
ATOM   1722  C   HIS A 111     -10.985  -4.838  16.370  1.00 97.16           C  
ATOM   1723  CB  HIS A 111     -12.277  -3.620  14.568  1.00 97.16           C  
ATOM   1724  HB2 HIS A 111     -12.221  -3.287  13.532  1.00 97.16           H  
ATOM   1725  HB3 HIS A 111     -13.238  -4.114  14.714  1.00 97.16           H  
ATOM   1726  O   HIS A 111     -10.017  -4.356  16.975  1.00 97.16           O  
ATOM   1727  CG  HIS A 111     -12.215  -2.428  15.487  1.00 97.16           C  
ATOM   1728  CD2 HIS A 111     -13.011  -2.203  16.577  1.00 97.16           C  
ATOM   1729  HD2 HIS A 111     -13.853  -2.803  16.888  1.00 97.16           H  
ATOM   1730  ND1 HIS A 111     -11.235  -1.465  15.492  1.00 97.16           N  
ATOM   1731  HD1 HIS A 111     -10.522  -1.360  14.784  1.00 97.16           H  
ATOM   1732  CE1 HIS A 111     -11.448  -0.663  16.550  1.00 97.16           C  
ATOM   1733  HE1 HIS A 111     -10.874   0.218  16.799  1.00 97.16           H  
ATOM   1734  NE2 HIS A 111     -12.496  -1.097  17.258  1.00 97.16           N  
ATOM   1735  N   GLN A 112     -11.899  -5.608  16.973  1.00 96.39           N  
ATOM   1736  H   GLN A 112     -12.652  -5.989  16.417  1.00 96.39           H  
ATOM   1737  CA  GLN A 112     -11.880  -5.924  18.406  1.00 96.39           C  
ATOM   1738  HA  GLN A 112     -11.807  -4.999  18.978  1.00 96.39           H  
ATOM   1739  C   GLN A 112     -10.662  -6.793  18.771  1.00 96.39           C  
ATOM   1740  CB  GLN A 112     -13.192  -6.634  18.789  1.00 96.39           C  
ATOM   1741  HB2 GLN A 112     -13.302  -7.524  18.169  1.00 96.39           H  
ATOM   1742  HB3 GLN A 112     -13.121  -6.955  19.828  1.00 96.39           H  
ATOM   1743  O   GLN A 112     -10.024  -6.592  19.802  1.00 96.39           O  
ATOM   1744  CG  GLN A 112     -14.447  -5.748  18.644  1.00 96.39           C  
ATOM   1745  HG2 GLN A 112     -14.349  -4.883  19.300  1.00 96.39           H  
ATOM   1746  HG3 GLN A 112     -14.537  -5.392  17.618  1.00 96.39           H  
ATOM   1747  CD  GLN A 112     -15.739  -6.490  18.999  1.00 96.39           C  
ATOM   1748  NE2 GLN A 112     -16.847  -5.803  19.166  1.00 96.39           N  
ATOM   1749 HE21 GLN A 112     -17.677  -6.339  19.375  1.00 96.39           H  
ATOM   1750 HE22 GLN A 112     -16.884  -4.800  19.055  1.00 96.39           H  
ATOM   1751  OE1 GLN A 112     -15.776  -7.701  19.132  1.00 96.39           O  
ATOM   1752  N   ASN A 113     -10.263  -7.703  17.874  1.00 95.94           N  
ATOM   1753  H   ASN A 113     -10.819  -7.794  17.036  1.00 95.94           H  
ATOM   1754  CA  ASN A 113      -9.161  -8.650  18.081  1.00 95.94           C  
ATOM   1755  HA  ASN A 113      -9.121  -8.881  19.145  1.00 95.94           H  
ATOM   1756  C   ASN A 113      -7.758  -8.094  17.743  1.00 95.94           C  
ATOM   1757  CB  ASN A 113      -9.507  -9.960  17.351  1.00 95.94           C  
ATOM   1758  HB2 ASN A 113      -8.643 -10.625  17.359  1.00 95.94           H  
ATOM   1759  HB3 ASN A 113      -9.779  -9.757  16.315  1.00 95.94           H  
ATOM   1760  O   ASN A 113      -6.773  -8.834  17.744  1.00 95.94           O  
ATOM   1761  CG  ASN A 113     -10.630 -10.693  18.065  1.00 95.94           C  
ATOM   1762  ND2 ASN A 113     -11.770 -10.883  17.446  1.00 95.94           N  
ATOM   1763 HD21 ASN A 113     -12.506 -11.305  17.994  1.00 95.94           H  
ATOM   1764 HD22 ASN A 113     -11.947 -10.532  16.515  1.00 95.94           H  
ATOM   1765  OD1 ASN A 113     -10.495 -11.082  19.209  1.00 95.94           O  
ATOM   1766  N   TYR A 114      -7.614  -6.792  17.483  1.00 96.81           N  
ATOM   1767  H   TYR A 114      -8.454  -6.230  17.468  1.00 96.81           H  
ATOM   1768  CA  TYR A 114      -6.357  -6.170  17.033  1.00 96.81           C  
ATOM   1769  HA  TYR A 114      -6.131  -6.541  16.034  1.00 96.81           H  
ATOM   1770  C   TYR A 114      -5.134  -6.460  17.935  1.00 96.81           C  
ATOM   1771  CB  TYR A 114      -6.609  -4.665  16.932  1.00 96.81           C  
ATOM   1772  HB2 TYR A 114      -6.790  -4.282  17.937  1.00 96.81           H  
ATOM   1773  HB3 TYR A 114      -7.518  -4.508  16.351  1.00 96.81           H  
ATOM   1774  O   TYR A 114      -4.045  -6.747  17.439  1.00 96.81           O  
ATOM   1775  CG  TYR A 114      -5.504  -3.861  16.278  1.00 96.81           C  
ATOM   1776  CD1 TYR A 114      -4.461  -3.300  17.044  1.00 96.81           C  
ATOM   1777  HD1 TYR A 114      -4.434  -3.446  18.114  1.00 96.81           H  
ATOM   1778  CD2 TYR A 114      -5.546  -3.640  14.891  1.00 96.81           C  
ATOM   1779  HD2 TYR A 114      -6.331  -4.082  14.296  1.00 96.81           H  
ATOM   1780  CE1 TYR A 114      -3.439  -2.560  16.416  1.00 96.81           C  
ATOM   1781  HE1 TYR A 114      -2.655  -2.108  17.006  1.00 96.81           H  
ATOM   1782  CE2 TYR A 114      -4.523  -2.900  14.273  1.00 96.81           C  
ATOM   1783  HE2 TYR A 114      -4.524  -2.765  13.202  1.00 96.81           H  
ATOM   1784  OH  TYR A 114      -2.375  -1.852  14.368  1.00 96.81           O  
ATOM   1785  HH  TYR A 114      -1.615  -1.713  14.938  1.00 96.81           H  
ATOM   1786  CZ  TYR A 114      -3.434  -2.409  15.016  1.00 96.81           C  
ATOM   1787  N   GLU A 115      -5.296  -6.457  19.264  1.00 96.60           N  
ATOM   1788  H   GLU A 115      -6.214  -6.248  19.629  1.00 96.60           H  
ATOM   1789  CA  GLU A 115      -4.200  -6.732  20.216  1.00 96.60           C  
ATOM   1790  HA  GLU A 115      -3.299  -6.233  19.858  1.00 96.60           H  
ATOM   1791  C   GLU A 115      -3.818  -8.223  20.329  1.00 96.60           C  
ATOM   1792  CB  GLU A 115      -4.546  -6.154  21.600  1.00 96.60           C  
ATOM   1793  HB2 GLU A 115      -3.803  -6.491  22.323  1.00 96.60           H  
ATOM   1794  HB3 GLU A 115      -5.514  -6.542  21.916  1.00 96.60           H  
ATOM   1795  O   GLU A 115      -2.754  -8.555  20.869  1.00 96.60           O  
ATOM   1796  CG  GLU A 115      -4.587  -4.616  21.628  1.00 96.60           C  
ATOM   1797  HG2 GLU A 115      -4.808  -4.293  22.645  1.00 96.60           H  
ATOM   1798  HG3 GLU A 115      -5.397  -4.271  20.985  1.00 96.60           H  
ATOM   1799  CD  GLU A 115      -3.261  -3.987  21.178  1.00 96.60           C  
ATOM   1800  OE1 GLU A 115      -3.274  -3.052  20.348  1.00 96.60           O  
ATOM   1801  OE2 GLU A 115      -2.177  -4.474  21.580  1.00 96.60           O  
ATOM   1802  N   GLN A 116      -4.656  -9.120  19.797  1.00 95.63           N  
ATOM   1803  H   GLN A 116      -5.510  -8.776  19.381  1.00 95.63           H  
ATOM   1804  CA  GLN A 116      -4.312 -10.516  19.517  1.00 95.63           C  
ATOM   1805  HA  GLN A 116      -3.640 -10.889  20.290  1.00 95.63           H  
ATOM   1806  C   GLN A 116      -3.591 -10.612  18.164  1.00 95.63           C  
ATOM   1807  CB  GLN A 116      -5.597 -11.363  19.531  1.00 95.63           C  
ATOM   1808  HB2 GLN A 116      -6.229 -11.049  18.700  1.00 95.63           H  
ATOM   1809  HB3 GLN A 116      -6.142 -11.182  20.457  1.00 95.63           H  
ATOM   1810  O   GLN A 116      -2.533 -11.231  18.073  1.00 95.63           O  
ATOM   1811  CG  GLN A 116      -5.340 -12.875  19.404  1.00 95.63           C  
ATOM   1812  HG2 GLN A 116      -4.882 -13.236  20.325  1.00 95.63           H  
ATOM   1813  HG3 GLN A 116      -4.654 -13.069  18.580  1.00 95.63           H  
ATOM   1814  CD  GLN A 116      -6.618 -13.668  19.126  1.00 95.63           C  
ATOM   1815  NE2 GLN A 116      -6.651 -14.947  19.425  1.00 95.63           N  
ATOM   1816 HE21 GLN A 116      -7.533 -15.403  19.242  1.00 95.63           H  
ATOM   1817 HE22 GLN A 116      -5.878 -15.407  19.885  1.00 95.63           H  
ATOM   1818  OE1 GLN A 116      -7.595 -13.175  18.593  1.00 95.63           O  
ATOM   1819  N   LEU A 117      -4.110  -9.937  17.133  1.00 95.16           N  
ATOM   1820  H   LEU A 117      -4.988  -9.462  17.287  1.00 95.16           H  
ATOM   1821  CA  LEU A 117      -3.568  -9.922  15.767  1.00 95.16           C  
ATOM   1822  HA  LEU A 117      -3.448 -10.951  15.429  1.00 95.16           H  
ATOM   1823  C   LEU A 117      -2.173  -9.277  15.649  1.00 95.16           C  
ATOM   1824  CB  LEU A 117      -4.585  -9.209  14.860  1.00 95.16           C  
ATOM   1825  HB2 LEU A 117      -4.835  -8.252  15.317  1.00 95.16           H  
ATOM   1826  HB3 LEU A 117      -4.115  -9.015  13.896  1.00 95.16           H  
ATOM   1827  O   LEU A 117      -1.411  -9.614  14.744  1.00 95.16           O  
ATOM   1828  CG  LEU A 117      -5.889  -9.982  14.606  1.00 95.16           C  
ATOM   1829  HG  LEU A 117      -6.379 -10.221  15.549  1.00 95.16           H  
ATOM   1830  CD1 LEU A 117      -6.838  -9.128  13.765  1.00 95.16           C  
ATOM   1831 HD11 LEU A 117      -7.079  -8.210  14.301  1.00 95.16           H  
ATOM   1832 HD12 LEU A 117      -7.766  -9.673  13.594  1.00 95.16           H  
ATOM   1833 HD13 LEU A 117      -6.382  -8.875  12.808  1.00 95.16           H  
ATOM   1834  CD2 LEU A 117      -5.602 -11.278  13.855  1.00 95.16           C  
ATOM   1835 HD21 LEU A 117      -6.537 -11.695  13.483  1.00 95.16           H  
ATOM   1836 HD22 LEU A 117      -4.925 -11.088  13.022  1.00 95.16           H  
ATOM   1837 HD23 LEU A 117      -5.153 -12.006  14.531  1.00 95.16           H  
ATOM   1838  N   LYS A 118      -1.787  -8.409  16.595  1.00 95.14           N  
ATOM   1839  H   LYS A 118      -2.511  -8.047  17.199  1.00 95.14           H  
ATOM   1840  CA  LYS A 118      -0.401  -7.928  16.771  1.00 95.14           C  
ATOM   1841  HA  LYS A 118      -0.036  -7.538  15.821  1.00 95.14           H  
ATOM   1842  C   LYS A 118       0.591  -9.028  17.170  1.00 95.14           C  
ATOM   1843  CB  LYS A 118      -0.376  -6.799  17.820  1.00 95.14           C  
ATOM   1844  HB2 LYS A 118       0.629  -6.702  18.230  1.00 95.14           H  
ATOM   1845  HB3 LYS A 118      -1.056  -7.044  18.636  1.00 95.14           H  
ATOM   1846  O   LYS A 118       1.791  -8.807  17.083  1.00 95.14           O  
ATOM   1847  CG  LYS A 118      -0.761  -5.452  17.196  1.00 95.14           C  
ATOM   1848  HG2 LYS A 118       0.038  -5.122  16.533  1.00 95.14           H  
ATOM   1849  HG3 LYS A 118      -1.669  -5.571  16.605  1.00 95.14           H  
ATOM   1850  CD  LYS A 118      -1.019  -4.356  18.230  1.00 95.14           C  
ATOM   1851  HD2 LYS A 118      -1.914  -4.627  18.789  1.00 95.14           H  
ATOM   1852  HD3 LYS A 118      -1.214  -3.435  17.680  1.00 95.14           H  
ATOM   1853  CE  LYS A 118       0.125  -4.058  19.199  1.00 95.14           C  
ATOM   1854  HE2 LYS A 118       0.391  -4.977  19.721  1.00 95.14           H  
ATOM   1855  HE3 LYS A 118       0.992  -3.703  18.641  1.00 95.14           H  
ATOM   1856  NZ  LYS A 118      -0.317  -3.038  20.178  1.00 95.14           N  
ATOM   1857  HZ1 LYS A 118       0.357  -2.895  20.916  1.00 95.14           H  
ATOM   1858  HZ2 LYS A 118      -1.188  -3.324  20.600  1.00 95.14           H  
ATOM   1859  HZ3 LYS A 118      -0.482  -2.144  19.737  1.00 95.14           H  
ATOM   1860  N   LYS A 119       0.117 -10.190  17.630  1.00 93.16           N  
ATOM   1861  H   LYS A 119      -0.888 -10.292  17.653  1.00 93.16           H  
ATOM   1862  CA  LYS A 119       0.933 -11.278  18.206  1.00 93.16           C  
ATOM   1863  HA  LYS A 119       1.992 -11.025  18.150  1.00 93.16           H  
ATOM   1864  C   LYS A 119       0.763 -12.598  17.450  1.00 93.16           C  
ATOM   1865  CB  LYS A 119       0.551 -11.461  19.687  1.00 93.16           C  
ATOM   1866  HB2 LYS A 119      -0.497 -11.758  19.735  1.00 93.16           H  
ATOM   1867  HB3 LYS A 119       1.145 -12.271  20.110  1.00 93.16           H  
ATOM   1868  O   LYS A 119       1.734 -13.329  17.277  1.00 93.16           O  
ATOM   1869  CG  LYS A 119       0.759 -10.199  20.545  1.00 93.16           C  
ATOM   1870  HG2 LYS A 119       1.823 -10.049  20.724  1.00 93.16           H  
ATOM   1871  HG3 LYS A 119       0.368  -9.325  20.024  1.00 93.16           H  
ATOM   1872  CD  LYS A 119       0.011 -10.313  21.880  1.00 93.16           C  
ATOM   1873  HD2 LYS A 119      -1.024 -10.578  21.664  1.00 93.16           H  
ATOM   1874  HD3 LYS A 119       0.457 -11.092  22.498  1.00 93.16           H  
ATOM   1875  CE  LYS A 119       0.045  -8.965  22.611  1.00 93.16           C  
ATOM   1876  HE2 LYS A 119       0.964  -8.890  23.192  1.00 93.16           H  
ATOM   1877  HE3 LYS A 119       0.050  -8.173  21.862  1.00 93.16           H  
ATOM   1878  NZ  LYS A 119      -1.152  -8.788  23.466  1.00 93.16           N  
ATOM   1879  HZ1 LYS A 119      -1.240  -9.528  24.148  1.00 93.16           H  
ATOM   1880  HZ2 LYS A 119      -1.134  -7.893  23.933  1.00 93.16           H  
ATOM   1881  HZ3 LYS A 119      -1.965  -8.791  22.868  1.00 93.16           H  
ATOM   1882  N   ALA A 120      -0.459 -12.889  17.005  1.00 87.52           N  
ATOM   1883  H   ALA A 120      -1.193 -12.216  17.176  1.00 87.52           H  
ATOM   1884  CA  ALA A 120      -0.875 -14.149  16.396  1.00 87.52           C  
ATOM   1885  HA  ALA A 120      -0.010 -14.809  16.334  1.00 87.52           H  
ATOM   1886  C   ALA A 120      -1.438 -13.940  14.973  1.00 87.52           C  
ATOM   1887  CB  ALA A 120      -1.909 -14.799  17.325  1.00 87.52           C  
ATOM   1888  HB1 ALA A 120      -2.781 -14.151  17.414  1.00 87.52           H  
ATOM   1889  HB2 ALA A 120      -1.474 -14.958  18.311  1.00 87.52           H  
ATOM   1890  HB3 ALA A 120      -2.228 -15.760  16.920  1.00 87.52           H  
ATOM   1891  O   ALA A 120      -2.014 -12.888  14.687  1.00 87.52           O  
ATOM   1892  N   PRO A 121      -1.297 -14.924  14.065  1.00 85.35           N  
ATOM   1893  CA  PRO A 121      -1.825 -14.835  12.709  1.00 85.35           C  
ATOM   1894  HA  PRO A 121      -1.485 -13.907  12.251  1.00 85.35           H  
ATOM   1895  C   PRO A 121      -3.364 -14.882  12.720  1.00 85.35           C  
ATOM   1896  CB  PRO A 121      -1.219 -16.026  11.962  1.00 85.35           C  
ATOM   1897  HB2 PRO A 121      -0.238 -15.751  11.576  1.00 85.35           H  
ATOM   1898  HB3 PRO A 121      -1.862 -16.380  11.156  1.00 85.35           H  
ATOM   1899  O   PRO A 121      -3.948 -15.572  13.555  1.00 85.35           O  
ATOM   1900  CG  PRO A 121      -1.059 -17.072  13.066  1.00 85.35           C  
ATOM   1901  HG2 PRO A 121      -0.285 -17.801  12.825  1.00 85.35           H  
ATOM   1902  HG3 PRO A 121      -2.011 -17.571  13.245  1.00 85.35           H  
ATOM   1903  CD  PRO A 121      -0.686 -16.224  14.282  1.00 85.35           C  
ATOM   1904  HD2 PRO A 121      -1.051 -16.700  15.192  1.00 85.35           H  
ATOM   1905  HD3 PRO A 121       0.394 -16.088  14.333  1.00 85.35           H  
ATOM   1906  N   PRO A 122      -4.036 -14.213  11.769  1.00 85.05           N  
ATOM   1907  CA  PRO A 122      -5.489 -14.138  11.740  1.00 85.05           C  
ATOM   1908  HA  PRO A 122      -5.857 -13.826  12.717  1.00 85.05           H  
ATOM   1909  C   PRO A 122      -6.156 -15.462  11.371  1.00 85.05           C  
ATOM   1910  CB  PRO A 122      -5.820 -13.064  10.706  1.00 85.05           C  
ATOM   1911  HB2 PRO A 122      -6.777 -13.239  10.214  1.00 85.05           H  
ATOM   1912  HB3 PRO A 122      -5.827 -12.088  11.191  1.00 85.05           H  
ATOM   1913  O   PRO A 122      -5.604 -16.282  10.611  1.00 85.05           O  
ATOM   1914  CG  PRO A 122      -4.645 -13.160   9.735  1.00 85.05           C  
ATOM   1915  HG2 PRO A 122      -4.489 -12.230   9.187  1.00 85.05           H  
ATOM   1916  HG3 PRO A 122      -4.805 -13.991   9.049  1.00 85.05           H  
ATOM   1917  CD  PRO A 122      -3.470 -13.478  10.652  1.00 85.05           C  
ATOM   1918  HD2 PRO A 122      -2.744 -14.091  10.118  1.00 85.05           H  
ATOM   1919  HD3 PRO A 122      -3.012 -12.556  11.011  1.00 85.05           H  
ATOM   1920  N   SER A 123      -7.398 -15.592  11.842  1.00 82.00           N  
ATOM   1921  H   SER A 123      -7.745 -14.863  12.449  1.00 82.00           H  
ATOM   1922  CA  SER A 123      -8.375 -16.549  11.334  1.00 82.00           C  
ATOM   1923  HA  SER A 123      -7.916 -17.537  11.357  1.00 82.00           H  
ATOM   1924  C   SER A 123      -8.756 -16.234   9.879  1.00 82.00           C  
ATOM   1925  CB  SER A 123      -9.618 -16.593  12.244  1.00 82.00           C  
ATOM   1926  HB2 SER A 123      -9.312 -16.507  13.287  1.00 82.00           H  
ATOM   1927  HB3 SER A 123     -10.116 -17.554  12.112  1.00 82.00           H  
ATOM   1928  O   SER A 123      -8.463 -15.164   9.337  1.00 82.00           O  
ATOM   1929  OG  SER A 123     -10.543 -15.570  11.929  1.00 82.00           O  
ATOM   1930  HG  SER A 123     -11.291 -15.636  12.527  1.00 82.00           H  
ATOM   1931  N   PHE A 124      -9.420 -17.186   9.226  1.00 76.27           N  
ATOM   1932  H   PHE A 124      -9.663 -18.034   9.718  1.00 76.27           H  
ATOM   1933  CA  PHE A 124      -9.973 -16.980   7.888  1.00 76.27           C  
ATOM   1934  HA  PHE A 124      -9.177 -16.696   7.200  1.00 76.27           H  
ATOM   1935  C   PHE A 124     -11.023 -15.857   7.864  1.00 76.27           C  
ATOM   1936  CB  PHE A 124     -10.590 -18.305   7.429  1.00 76.27           C  
ATOM   1937  HB2 PHE A 124     -11.347 -18.625   8.145  1.00 76.27           H  
ATOM   1938  HB3 PHE A 124      -9.816 -19.071   7.395  1.00 76.27           H  
ATOM   1939  O   PHE A 124     -11.005 -14.991   6.994  1.00 76.27           O  
ATOM   1940  CG  PHE A 124     -11.224 -18.184   6.067  1.00 76.27           C  
ATOM   1941  CD1 PHE A 124     -12.594 -17.882   5.942  1.00 76.27           C  
ATOM   1942  HD1 PHE A 124     -13.216 -17.785   6.819  1.00 76.27           H  
ATOM   1943  CD2 PHE A 124     -10.414 -18.285   4.926  1.00 76.27           C  
ATOM   1944  HD2 PHE A 124      -9.359 -18.496   5.022  1.00 76.27           H  
ATOM   1945  CE1 PHE A 124     -13.149 -17.667   4.670  1.00 76.27           C  
ATOM   1946  HE1 PHE A 124     -14.196 -17.418   4.575  1.00 76.27           H  
ATOM   1947  CE2 PHE A 124     -10.974 -18.089   3.658  1.00 76.27           C  
ATOM   1948  HE2 PHE A 124     -10.343 -18.171   2.785  1.00 76.27           H  
ATOM   1949  CZ  PHE A 124     -12.337 -17.770   3.529  1.00 76.27           C  
ATOM   1950  HZ  PHE A 124     -12.764 -17.601   2.552  1.00 76.27           H  
ATOM   1951  N   GLU A 125     -11.906 -15.867   8.858  1.00 80.67           N  
ATOM   1952  H   GLU A 125     -11.833 -16.595   9.554  1.00 80.67           H  
ATOM   1953  CA  GLU A 125     -13.002 -14.920   9.046  1.00 80.67           C  
ATOM   1954  HA  GLU A 125     -13.665 -14.927   8.180  1.00 80.67           H  
ATOM   1955  C   GLU A 125     -12.492 -13.488   9.256  1.00 80.67           C  
ATOM   1956  CB  GLU A 125     -13.762 -15.434  10.265  1.00 80.67           C  
ATOM   1957  HB2 GLU A 125     -13.108 -15.325  11.130  1.00 80.67           H  
ATOM   1958  HB3 GLU A 125     -13.965 -16.495  10.121  1.00 80.67           H  
ATOM   1959  O   GLU A 125     -12.963 -12.566   8.603  1.00 80.67           O  
ATOM   1960  CG  GLU A 125     -15.091 -14.737  10.549  1.00 80.67           C  
ATOM   1961  HG2 GLU A 125     -14.921 -13.663  10.628  1.00 80.67           H  
ATOM   1962  HG3 GLU A 125     -15.766 -14.918   9.712  1.00 80.67           H  
ATOM   1963  CD  GLU A 125     -15.710 -15.268  11.853  1.00 80.67           C  
ATOM   1964  OE1 GLU A 125     -16.860 -14.881  12.131  1.00 80.67           O  
ATOM   1965  OE2 GLU A 125     -15.014 -16.042  12.556  1.00 80.67           O  
ATOM   1966  N   GLN A 126     -11.440 -13.307  10.062  1.00 86.76           N  
ATOM   1967  H   GLN A 126     -11.093 -14.105  10.573  1.00 86.76           H  
ATOM   1968  CA  GLN A 126     -10.795 -12.007  10.285  1.00 86.76           C  
ATOM   1969  HA  GLN A 126     -11.539 -11.294  10.641  1.00 86.76           H  
ATOM   1970  C   GLN A 126     -10.181 -11.418   9.008  1.00 86.76           C  
ATOM   1971  CB  GLN A 126      -9.707 -12.183  11.353  1.00 86.76           C  
ATOM   1972  HB2 GLN A 126      -9.047 -11.316  11.356  1.00 86.76           H  
ATOM   1973  HB3 GLN A 126      -9.115 -13.066  11.112  1.00 86.76           H  
ATOM   1974  O   GLN A 126     -10.196 -10.201   8.817  1.00 86.76           O  
ATOM   1975  CG  GLN A 126     -10.328 -12.322  12.750  1.00 86.76           C  
ATOM   1976  HG2 GLN A 126     -11.156 -13.030  12.731  1.00 86.76           H  
ATOM   1977  HG3 GLN A 126     -10.724 -11.348  13.038  1.00 86.76           H  
ATOM   1978  CD  GLN A 126      -9.342 -12.793  13.813  1.00 86.76           C  
ATOM   1979  NE2 GLN A 126      -9.619 -12.521  15.068  1.00 86.76           N  
ATOM   1980 HE21 GLN A 126      -8.999 -12.877  15.782  1.00 86.76           H  
ATOM   1981 HE22 GLN A 126     -10.486 -12.060  15.303  1.00 86.76           H  
ATOM   1982  OE1 GLN A 126      -8.331 -13.424  13.534  1.00 86.76           O  
ATOM   1983  N   LEU A 127      -9.637 -12.266   8.129  1.00 86.20           N  
ATOM   1984  H   LEU A 127      -9.673 -13.253   8.338  1.00 86.20           H  
ATOM   1985  CA  LEU A 127      -9.150 -11.841   6.815  1.00 86.20           C  
ATOM   1986  HA  LEU A 127      -8.570 -10.924   6.924  1.00 86.20           H  
ATOM   1987  C   LEU A 127     -10.309 -11.494   5.871  1.00 86.20           C  
ATOM   1988  CB  LEU A 127      -8.257 -12.941   6.212  1.00 86.20           C  
ATOM   1989  HB2 LEU A 127      -8.786 -13.893   6.255  1.00 86.20           H  
ATOM   1990  HB3 LEU A 127      -8.086 -12.704   5.162  1.00 86.20           H  
ATOM   1991  O   LEU A 127     -10.252 -10.471   5.194  1.00 86.20           O  
ATOM   1992  CG  LEU A 127      -6.880 -13.097   6.869  1.00 86.20           C  
ATOM   1993  HG  LEU A 127      -6.997 -13.305   7.932  1.00 86.20           H  
ATOM   1994  CD1 LEU A 127      -6.138 -14.266   6.221  1.00 86.20           C  
ATOM   1995 HD11 LEU A 127      -6.716 -15.178   6.369  1.00 86.20           H  
ATOM   1996 HD12 LEU A 127      -6.014 -14.080   5.154  1.00 86.20           H  
ATOM   1997 HD13 LEU A 127      -5.157 -14.378   6.683  1.00 86.20           H  
ATOM   1998  CD2 LEU A 127      -6.030 -11.837   6.691  1.00 86.20           C  
ATOM   1999 HD21 LEU A 127      -4.984 -12.038   6.923  1.00 86.20           H  
ATOM   2000 HD22 LEU A 127      -6.108 -11.487   5.662  1.00 86.20           H  
ATOM   2001 HD23 LEU A 127      -6.402 -11.057   7.355  1.00 86.20           H  
ATOM   2002  N   MET A 128     -11.359 -12.320   5.831  1.00 84.66           N  
ATOM   2003  H   MET A 128     -11.354 -13.140   6.421  1.00 84.66           H  
ATOM   2004  CA  MET A 128     -12.514 -12.092   4.959  1.00 84.66           C  
ATOM   2005  HA  MET A 128     -12.143 -11.933   3.946  1.00 84.66           H  
ATOM   2006  C   MET A 128     -13.285 -10.830   5.356  1.00 84.66           C  
ATOM   2007  CB  MET A 128     -13.422 -13.331   4.969  1.00 84.66           C  
ATOM   2008  HB2 MET A 128     -13.900 -13.425   5.944  1.00 84.66           H  
ATOM   2009  HB3 MET A 128     -12.817 -14.224   4.811  1.00 84.66           H  
ATOM   2010  O   MET A 128     -13.559  -9.993   4.499  1.00 84.66           O  
ATOM   2011  CG  MET A 128     -14.508 -13.265   3.885  1.00 84.66           C  
ATOM   2012  HG2 MET A 128     -15.186 -12.445   4.122  1.00 84.66           H  
ATOM   2013  HG3 MET A 128     -15.087 -14.187   3.932  1.00 84.66           H  
ATOM   2014  SD  MET A 128     -13.934 -13.038   2.171  1.00 84.66           S  
ATOM   2015  CE  MET A 128     -12.766 -14.411   2.004  1.00 84.66           C  
ATOM   2016  HE1 MET A 128     -11.947 -14.290   2.713  1.00 84.66           H  
ATOM   2017  HE2 MET A 128     -13.284 -15.349   2.201  1.00 84.66           H  
ATOM   2018  HE3 MET A 128     -12.359 -14.418   0.993  1.00 84.66           H  
ATOM   2019  N   GLY A 129     -13.551 -10.655   6.654  1.00 88.67           N  
ATOM   2020  H   GLY A 129     -13.310 -11.394   7.299  1.00 88.67           H  
ATOM   2021  CA  GLY A 129     -14.194  -9.471   7.213  1.00 88.67           C  
ATOM   2022  HA2 GLY A 129     -14.205  -9.550   8.300  1.00 88.67           H  
ATOM   2023  HA3 GLY A 129     -15.222  -9.410   6.856  1.00 88.67           H  
ATOM   2024  C   GLY A 129     -13.458  -8.193   6.822  1.00 88.67           C  
ATOM   2025  O   GLY A 129     -14.074  -7.287   6.278  1.00 88.67           O  
ATOM   2026  N   TYR A 130     -12.124  -8.164   6.942  1.00 96.94           N  
ATOM   2027  H   TYR A 130     -11.662  -8.945   7.384  1.00 96.94           H  
ATOM   2028  CA  TYR A 130     -11.313  -7.026   6.489  1.00 96.94           C  
ATOM   2029  HA  TYR A 130     -11.611  -6.137   7.046  1.00 96.94           H  
ATOM   2030  C   TYR A 130     -11.518  -6.686   5.007  1.00 96.94           C  
ATOM   2031  CB  TYR A 130      -9.834  -7.300   6.782  1.00 96.94           C  
ATOM   2032  HB2 TYR A 130      -9.581  -8.311   6.461  1.00 96.94           H  
ATOM   2033  HB3 TYR A 130      -9.686  -7.250   7.861  1.00 96.94           H  
ATOM   2034  O   TYR A 130     -11.656  -5.512   4.670  1.00 96.94           O  
ATOM   2035  CG  TYR A 130      -8.887  -6.333   6.095  1.00 96.94           C  
ATOM   2036  CD1 TYR A 130      -8.404  -6.622   4.803  1.00 96.94           C  
ATOM   2037  HD1 TYR A 130      -8.688  -7.542   4.314  1.00 96.94           H  
ATOM   2038  CD2 TYR A 130      -8.543  -5.118   6.715  1.00 96.94           C  
ATOM   2039  HD2 TYR A 130      -8.973  -4.868   7.674  1.00 96.94           H  
ATOM   2040  CE1 TYR A 130      -7.567  -5.707   4.137  1.00 96.94           C  
ATOM   2041  HE1 TYR A 130      -7.207  -5.920   3.142  1.00 96.94           H  
ATOM   2042  CE2 TYR A 130      -7.672  -4.217   6.070  1.00 96.94           C  
ATOM   2043  HE2 TYR A 130      -7.407  -3.285   6.547  1.00 96.94           H  
ATOM   2044  OH  TYR A 130      -6.327  -3.666   4.154  1.00 96.94           O  
ATOM   2045  HH  TYR A 130      -6.090  -2.922   4.713  1.00 96.94           H  
ATOM   2046  CZ  TYR A 130      -7.186  -4.511   4.778  1.00 96.94           C  
ATOM   2047  N   GLN A 131     -11.556  -7.684   4.118  1.00 93.74           N  
ATOM   2048  H   GLN A 131     -11.490  -8.637   4.447  1.00 93.74           H  
ATOM   2049  CA  GLN A 131     -11.749  -7.429   2.687  1.00 93.74           C  
ATOM   2050  HA  GLN A 131     -11.073  -6.632   2.379  1.00 93.74           H  
ATOM   2051  C   GLN A 131     -13.169  -6.938   2.379  1.00 93.74           C  
ATOM   2052  CB  GLN A 131     -11.428  -8.685   1.867  1.00 93.74           C  
ATOM   2053  HB2 GLN A 131     -12.059  -9.508   2.204  1.00 93.74           H  
ATOM   2054  HB3 GLN A 131     -11.669  -8.480   0.824  1.00 93.74           H  
ATOM   2055  O   GLN A 131     -13.342  -6.033   1.564  1.00 93.74           O  
ATOM   2056  CG  GLN A 131      -9.958  -9.119   1.951  1.00 93.74           C  
ATOM   2057  HG2 GLN A 131      -9.695  -9.311   2.991  1.00 93.74           H  
ATOM   2058  HG3 GLN A 131      -9.843 -10.057   1.408  1.00 93.74           H  
ATOM   2059  CD  GLN A 131      -8.955  -8.128   1.368  1.00 93.74           C  
ATOM   2060  NE2 GLN A 131      -7.693  -8.337   1.651  1.00 93.74           N  
ATOM   2061 HE21 GLN A 131      -7.427  -9.109   2.245  1.00 93.74           H  
ATOM   2062 HE22 GLN A 131      -7.001  -7.674   1.332  1.00 93.74           H  
ATOM   2063  OE1 GLN A 131      -9.262  -7.182   0.662  1.00 93.74           O  
ATOM   2064  N   MET A 132     -14.182  -7.480   3.059  1.00 93.42           N  
ATOM   2065  H   MET A 132     -13.982  -8.217   3.721  1.00 93.42           H  
ATOM   2066  CA  MET A 132     -15.566  -7.012   2.934  1.00 93.42           C  
ATOM   2067  HA  MET A 132     -15.823  -6.965   1.876  1.00 93.42           H  
ATOM   2068  C   MET A 132     -15.726  -5.585   3.484  1.00 93.42           C  
ATOM   2069  CB  MET A 132     -16.520  -8.004   3.617  1.00 93.42           C  
ATOM   2070  HB2 MET A 132     -17.532  -7.598   3.597  1.00 93.42           H  
ATOM   2071  HB3 MET A 132     -16.229  -8.126   4.660  1.00 93.42           H  
ATOM   2072  O   MET A 132     -16.329  -4.745   2.817  1.00 93.42           O  
ATOM   2073  CG  MET A 132     -16.525  -9.387   2.943  1.00 93.42           C  
ATOM   2074  HG2 MET A 132     -15.529  -9.821   3.031  1.00 93.42           H  
ATOM   2075  HG3 MET A 132     -17.207 -10.031   3.498  1.00 93.42           H  
ATOM   2076  SD  MET A 132     -16.989  -9.442   1.183  1.00 93.42           S  
ATOM   2077  CE  MET A 132     -18.744  -9.004   1.311  1.00 93.42           C  
ATOM   2078  HE1 MET A 132     -19.247  -9.695   1.988  1.00 93.42           H  
ATOM   2079  HE2 MET A 132     -18.844  -7.988   1.694  1.00 93.42           H  
ATOM   2080  HE3 MET A 132     -19.207  -9.060   0.326  1.00 93.42           H  
ATOM   2081  N   SER A 133     -15.107  -5.270   4.627  1.00 97.34           N  
ATOM   2082  H   SER A 133     -14.674  -6.010   5.161  1.00 97.34           H  
ATOM   2083  CA  SER A 133     -15.022  -3.912   5.179  1.00 97.34           C  
ATOM   2084  HA  SER A 133     -16.030  -3.534   5.354  1.00 97.34           H  
ATOM   2085  C   SER A 133     -14.315  -2.942   4.228  1.00 97.34           C  
ATOM   2086  CB  SER A 133     -14.267  -3.913   6.512  1.00 97.34           C  
ATOM   2087  HB2 SER A 133     -13.264  -4.312   6.358  1.00 97.34           H  
ATOM   2088  HB3 SER A 133     -14.170  -2.887   6.866  1.00 97.34           H  
ATOM   2089  O   SER A 133     -14.810  -1.841   4.023  1.00 97.34           O  
ATOM   2090  OG  SER A 133     -14.911  -4.677   7.512  1.00 97.34           O  
ATOM   2091  HG  SER A 133     -15.821  -4.392   7.625  1.00 97.34           H  
ATOM   2092  N   ALA A 134     -13.205  -3.342   3.595  1.00 97.65           N  
ATOM   2093  H   ALA A 134     -12.807  -4.239   3.835  1.00 97.65           H  
ATOM   2094  CA  ALA A 134     -12.477  -2.498   2.643  1.00 97.65           C  
ATOM   2095  HA  ALA A 134     -12.230  -1.558   3.137  1.00 97.65           H  
ATOM   2096  C   ALA A 134     -13.316  -2.154   1.400  1.00 97.65           C  
ATOM   2097  CB  ALA A 134     -11.175  -3.209   2.248  1.00 97.65           C  
ATOM   2098  HB1 ALA A 134     -10.579  -2.551   1.616  1.00 97.65           H  
ATOM   2099  HB2 ALA A 134     -11.398  -4.125   1.700  1.00 97.65           H  
ATOM   2100  HB3 ALA A 134     -10.600  -3.466   3.138  1.00 97.65           H  
ATOM   2101  O   ALA A 134     -13.290  -1.018   0.922  1.00 97.65           O  
ATOM   2102  N   LEU A 135     -14.084  -3.120   0.886  1.00 96.54           N  
ATOM   2103  H   LEU A 135     -14.044  -4.035   1.310  1.00 96.54           H  
ATOM   2104  CA  LEU A 135     -15.002  -2.905  -0.235  1.00 96.54           C  
ATOM   2105  HA  LEU A 135     -14.480  -2.350  -1.015  1.00 96.54           H  
ATOM   2106  C   LEU A 135     -16.209  -2.037   0.162  1.00 96.54           C  
ATOM   2107  CB  LEU A 135     -15.443  -4.266  -0.798  1.00 96.54           C  
ATOM   2108  HB2 LEU A 135     -15.856  -4.858   0.018  1.00 96.54           H  
ATOM   2109  HB3 LEU A 135     -16.242  -4.095  -1.519  1.00 96.54           H  
ATOM   2110  O   LEU A 135     -16.549  -1.115  -0.579  1.00 96.54           O  
ATOM   2111  CG  LEU A 135     -14.326  -5.074  -1.487  1.00 96.54           C  
ATOM   2112  HG  LEU A 135     -13.482  -5.215  -0.813  1.00 96.54           H  
ATOM   2113  CD1 LEU A 135     -14.886  -6.444  -1.868  1.00 96.54           C  
ATOM   2114 HD11 LEU A 135     -14.143  -6.999  -2.442  1.00 96.54           H  
ATOM   2115 HD12 LEU A 135     -15.122  -6.996  -0.958  1.00 96.54           H  
ATOM   2116 HD13 LEU A 135     -15.795  -6.313  -2.456  1.00 96.54           H  
ATOM   2117  CD2 LEU A 135     -13.805  -4.400  -2.758  1.00 96.54           C  
ATOM   2118 HD21 LEU A 135     -13.071  -5.045  -3.244  1.00 96.54           H  
ATOM   2119 HD22 LEU A 135     -14.633  -4.206  -3.439  1.00 96.54           H  
ATOM   2120 HD23 LEU A 135     -13.313  -3.461  -2.505  1.00 96.54           H  
ATOM   2121  N   ASN A 136     -16.806  -2.281   1.337  1.00 97.36           N  
ATOM   2122  H   ASN A 136     -16.485  -3.065   1.886  1.00 97.36           H  
ATOM   2123  CA  ASN A 136     -17.886  -1.455   1.890  1.00 97.36           C  
ATOM   2124  HA  ASN A 136     -18.701  -1.414   1.166  1.00 97.36           H  
ATOM   2125  C   ASN A 136     -17.415  -0.006   2.095  1.00 97.36           C  
ATOM   2126  CB  ASN A 136     -18.424  -2.117   3.178  1.00 97.36           C  
ATOM   2127  HB2 ASN A 136     -17.594  -2.299   3.860  1.00 97.36           H  
ATOM   2128  HB3 ASN A 136     -18.856  -3.084   2.918  1.00 97.36           H  
ATOM   2129  O   ASN A 136     -18.047   0.900   1.560  1.00 97.36           O  
ATOM   2130  CG  ASN A 136     -19.478  -1.316   3.946  1.00 97.36           C  
ATOM   2131  ND2 ASN A 136     -20.120  -1.931   4.911  1.00 97.36           N  
ATOM   2132 HD21 ASN A 136     -20.660  -1.358   5.543  1.00 97.36           H  
ATOM   2133 HD22 ASN A 136     -19.906  -2.883   5.173  1.00 97.36           H  
ATOM   2134  OD1 ASN A 136     -19.694  -0.128   3.753  1.00 97.36           O  
ATOM   2135  N   TRP A 137     -16.282   0.222   2.773  1.00 98.43           N  
ATOM   2136  H   TRP A 137     -15.813  -0.560   3.208  1.00 98.43           H  
ATOM   2137  CA  TRP A 137     -15.713   1.560   2.979  1.00 98.43           C  
ATOM   2138  HA  TRP A 137     -16.380   2.138   3.618  1.00 98.43           H  
ATOM   2139  C   TRP A 137     -15.598   2.317   1.657  1.00 98.43           C  
ATOM   2140  CB  TRP A 137     -14.350   1.455   3.680  1.00 98.43           C  
ATOM   2141  HB2 TRP A 137     -13.693   0.821   3.085  1.00 98.43           H  
ATOM   2142  HB3 TRP A 137     -14.502   0.957   4.638  1.00 98.43           H  
ATOM   2143  O   TRP A 137     -16.122   3.423   1.542  1.00 98.43           O  
ATOM   2144  CG  TRP A 137     -13.642   2.761   3.934  1.00 98.43           C  
ATOM   2145  CD1 TRP A 137     -13.701   3.479   5.076  1.00 98.43           C  
ATOM   2146  HD1 TRP A 137     -14.264   3.199   5.954  1.00 98.43           H  
ATOM   2147  CD2 TRP A 137     -12.758   3.525   3.053  1.00 98.43           C  
ATOM   2148  CE2 TRP A 137     -12.379   4.732   3.715  1.00 98.43           C  
ATOM   2149  CE3 TRP A 137     -12.235   3.319   1.759  1.00 98.43           C  
ATOM   2150  HE3 TRP A 137     -12.475   2.394   1.254  1.00 98.43           H  
ATOM   2151  NE1 TRP A 137     -12.945   4.627   4.967  1.00 98.43           N  
ATOM   2152  HE1 TRP A 137     -12.846   5.287   5.725  1.00 98.43           H  
ATOM   2153  CH2 TRP A 137     -11.124   5.490   1.784  1.00 98.43           C  
ATOM   2154  HH2 TRP A 137     -10.524   6.242   1.293  1.00 98.43           H  
ATOM   2155  CZ2 TRP A 137     -11.586   5.708   3.093  1.00 98.43           C  
ATOM   2156  HZ2 TRP A 137     -11.333   6.620   3.613  1.00 98.43           H  
ATOM   2157  CZ3 TRP A 137     -11.432   4.287   1.125  1.00 98.43           C  
ATOM   2158  HZ3 TRP A 137     -11.061   4.116   0.125  1.00 98.43           H  
ATOM   2159  N   ARG A 138     -15.010   1.693   0.622  1.00 98.02           N  
ATOM   2160  H   ARG A 138     -14.656   0.760   0.776  1.00 98.02           H  
ATOM   2161  CA  ARG A 138     -14.868   2.312  -0.706  1.00 98.02           C  
ATOM   2162  HA  ARG A 138     -14.297   3.233  -0.589  1.00 98.02           H  
ATOM   2163  C   ARG A 138     -16.212   2.735  -1.291  1.00 98.02           C  
ATOM   2164  CB  ARG A 138     -14.144   1.363  -1.674  1.00 98.02           C  
ATOM   2165  HB2 ARG A 138     -14.578   0.366  -1.606  1.00 98.02           H  
ATOM   2166  HB3 ARG A 138     -14.275   1.725  -2.694  1.00 98.02           H  
ATOM   2167  O   ARG A 138     -16.372   3.895  -1.666  1.00 98.02           O  
ATOM   2168  CG  ARG A 138     -12.646   1.297  -1.379  1.00 98.02           C  
ATOM   2169  HG2 ARG A 138     -12.483   0.982  -0.348  1.00 98.02           H  
ATOM   2170  HG3 ARG A 138     -12.208   2.285  -1.521  1.00 98.02           H  
ATOM   2171  CD  ARG A 138     -11.953   0.293  -2.294  1.00 98.02           C  
ATOM   2172  HD2 ARG A 138     -12.160   0.545  -3.334  1.00 98.02           H  
ATOM   2173  HD3 ARG A 138     -12.355  -0.700  -2.092  1.00 98.02           H  
ATOM   2174  NE  ARG A 138     -10.510   0.293  -2.024  1.00 98.02           N  
ATOM   2175  HE  ARG A 138     -10.185  -0.252  -1.239  1.00 98.02           H  
ATOM   2176  NH1 ARG A 138      -9.755   1.512  -3.826  1.00 98.02           N  
ATOM   2177 HH11 ARG A 138      -8.963   1.913  -4.309  1.00 98.02           H  
ATOM   2178 HH12 ARG A 138     -10.669   1.581  -4.249  1.00 98.02           H  
ATOM   2179  NH2 ARG A 138      -8.343   0.892  -2.258  1.00 98.02           N  
ATOM   2180 HH21 ARG A 138      -7.630   1.358  -2.802  1.00 98.02           H  
ATOM   2181 HH22 ARG A 138      -8.145   0.460  -1.367  1.00 98.02           H  
ATOM   2182  CZ  ARG A 138      -9.560   0.901  -2.697  1.00 98.02           C  
ATOM   2183  N   GLN A 139     -17.176   1.817  -1.325  1.00 96.78           N  
ATOM   2184  H   GLN A 139     -16.982   0.904  -0.940  1.00 96.78           H  
ATOM   2185  CA  GLN A 139     -18.515   2.080  -1.849  1.00 96.78           C  
ATOM   2186  HA  GLN A 139     -18.424   2.418  -2.881  1.00 96.78           H  
ATOM   2187  C   GLN A 139     -19.234   3.189  -1.063  1.00 96.78           C  
ATOM   2188  CB  GLN A 139     -19.299   0.757  -1.834  1.00 96.78           C  
ATOM   2189  HB2 GLN A 139     -18.747   0.021  -2.420  1.00 96.78           H  
ATOM   2190  HB3 GLN A 139     -19.380   0.390  -0.811  1.00 96.78           H  
ATOM   2191  O   GLN A 139     -19.790   4.105  -1.667  1.00 96.78           O  
ATOM   2192  CG  GLN A 139     -20.709   0.903  -2.425  1.00 96.78           C  
ATOM   2193  HG2 GLN A 139     -20.636   1.326  -3.427  1.00 96.78           H  
ATOM   2194  HG3 GLN A 139     -21.292   1.586  -1.806  1.00 96.78           H  
ATOM   2195  CD  GLN A 139     -21.468  -0.419  -2.515  1.00 96.78           C  
ATOM   2196  NE2 GLN A 139     -22.723  -0.384  -2.907  1.00 96.78           N  
ATOM   2197 HE21 GLN A 139     -23.200  -1.274  -2.913  1.00 96.78           H  
ATOM   2198 HE22 GLN A 139     -23.184   0.500  -3.068  1.00 96.78           H  
ATOM   2199  OE1 GLN A 139     -20.970  -1.503  -2.264  1.00 96.78           O  
ATOM   2200  N   SER A 140     -19.190   3.130   0.267  1.00 96.73           N  
ATOM   2201  H   SER A 140     -18.719   2.342   0.688  1.00 96.73           H  
ATOM   2202  CA  SER A 140     -19.949   4.000   1.169  1.00 96.73           C  
ATOM   2203  HA  SER A 140     -20.977   4.061   0.812  1.00 96.73           H  
ATOM   2204  C   SER A 140     -19.413   5.435   1.231  1.00 96.73           C  
ATOM   2205  CB  SER A 140     -19.982   3.361   2.562  1.00 96.73           C  
ATOM   2206  HB2 SER A 140     -18.965   3.151   2.893  1.00 96.73           H  
ATOM   2207  HB3 SER A 140     -20.457   4.045   3.265  1.00 96.73           H  
ATOM   2208  O   SER A 140     -20.203   6.372   1.325  1.00 96.73           O  
ATOM   2209  OG  SER A 140     -20.734   2.162   2.502  1.00 96.73           O  
ATOM   2210  HG  SER A 140     -20.239   1.435   2.888  1.00 96.73           H  
ATOM   2211  N   VAL A 141     -18.094   5.648   1.117  1.00 96.36           N  
ATOM   2212  H   VAL A 141     -17.474   4.850   1.100  1.00 96.36           H  
ATOM   2213  CA  VAL A 141     -17.511   7.009   1.091  1.00 96.36           C  
ATOM   2214  HA  VAL A 141     -18.170   7.657   1.668  1.00 96.36           H  
ATOM   2215  C   VAL A 141     -17.455   7.624  -0.318  1.00 96.36           C  
ATOM   2216  CB  VAL A 141     -16.143   7.076   1.802  1.00 96.36           C  
ATOM   2217  HB  VAL A 141     -15.898   8.129   1.943  1.00 96.36           H  
ATOM   2218  O   VAL A 141     -17.218   8.827  -0.459  1.00 96.36           O  
ATOM   2219  CG1 VAL A 141     -16.194   6.440   3.197  1.00 96.36           C  
ATOM   2220 HG11 VAL A 141     -16.403   5.372   3.137  1.00 96.36           H  
ATOM   2221 HG12 VAL A 141     -16.964   6.921   3.800  1.00 96.36           H  
ATOM   2222 HG13 VAL A 141     -15.230   6.565   3.690  1.00 96.36           H  
ATOM   2223  CG2 VAL A 141     -15.005   6.478   0.974  1.00 96.36           C  
ATOM   2224 HG21 VAL A 141     -14.090   6.442   1.566  1.00 96.36           H  
ATOM   2225 HG22 VAL A 141     -14.830   7.116   0.107  1.00 96.36           H  
ATOM   2226 HG23 VAL A 141     -15.252   5.474   0.630  1.00 96.36           H  
ATOM   2227  N   GLY A 142     -17.691   6.826  -1.367  1.00 94.48           N  
ATOM   2228  H   GLY A 142     -17.934   5.864  -1.179  1.00 94.48           H  
ATOM   2229  CA  GLY A 142     -17.559   7.236  -2.772  1.00 94.48           C  
ATOM   2230  HA2 GLY A 142     -18.195   6.588  -3.375  1.00 94.48           H  
ATOM   2231  HA3 GLY A 142     -17.904   8.263  -2.892  1.00 94.48           H  
ATOM   2232  C   GLY A 142     -16.129   7.136  -3.326  1.00 94.48           C  
ATOM   2233  O   GLY A 142     -15.779   7.833  -4.280  1.00 94.48           O  
ATOM   2234  N   TYR A 143     -15.281   6.291  -2.737  1.00 94.77           N  
ATOM   2235  H   TYR A 143     -15.654   5.656  -2.045  1.00 94.77           H  
ATOM   2236  CA  TYR A 143     -13.920   6.048  -3.214  1.00 94.77           C  
ATOM   2237  HA  TYR A 143     -13.518   6.991  -3.585  1.00 94.77           H  
ATOM   2238  C   TYR A 143     -13.923   5.030  -4.363  1.00 94.77           C  
ATOM   2239  CB  TYR A 143     -13.029   5.592  -2.054  1.00 94.77           C  
ATOM   2240  HB2 TYR A 143     -13.274   6.166  -1.161  1.00 94.77           H  
ATOM   2241  HB3 TYR A 143     -13.226   4.542  -1.838  1.00 94.77           H  
ATOM   2242  O   TYR A 143     -14.445   3.925  -4.227  1.00 94.77           O  
ATOM   2243  CG  TYR A 143     -11.554   5.777  -2.319  1.00 94.77           C  
ATOM   2244  CD1 TYR A 143     -10.807   4.759  -2.939  1.00 94.77           C  
ATOM   2245  HD1 TYR A 143     -11.293   3.842  -3.238  1.00 94.77           H  
ATOM   2246  CD2 TYR A 143     -10.934   6.984  -1.947  1.00 94.77           C  
ATOM   2247  HD2 TYR A 143     -11.508   7.759  -1.462  1.00 94.77           H  
ATOM   2248  CE1 TYR A 143      -9.433   4.951  -3.177  1.00 94.77           C  
ATOM   2249  HE1 TYR A 143      -8.843   4.183  -3.655  1.00 94.77           H  
ATOM   2250  CE2 TYR A 143      -9.566   7.185  -2.196  1.00 94.77           C  
ATOM   2251  HE2 TYR A 143      -9.090   8.113  -1.915  1.00 94.77           H  
ATOM   2252  OH  TYR A 143      -7.496   6.338  -3.057  1.00 94.77           O  
ATOM   2253  HH  TYR A 143      -7.165   7.183  -2.744  1.00 94.77           H  
ATOM   2254  CZ  TYR A 143      -8.816   6.165  -2.813  1.00 94.77           C  
ATOM   2255  N   GLY A 144     -13.321   5.389  -5.499  1.00 90.37           N  
ATOM   2256  H   GLY A 144     -12.807   6.258  -5.518  1.00 90.37           H  
ATOM   2257  CA  GLY A 144     -13.414   4.613  -6.744  1.00 90.37           C  
ATOM   2258  HA2 GLY A 144     -14.100   3.776  -6.614  1.00 90.37           H  
ATOM   2259  HA3 GLY A 144     -12.432   4.206  -6.983  1.00 90.37           H  
ATOM   2260  C   GLY A 144     -13.903   5.409  -7.957  1.00 90.37           C  
ATOM   2261  O   GLY A 144     -13.930   4.861  -9.053  1.00 90.37           O  
ATOM   2262  N   GLN A 145     -14.247   6.694  -7.793  1.00 86.38           N  
ATOM   2263  H   GLN A 145     -14.294   7.055  -6.851  1.00 86.38           H  
ATOM   2264  CA  GLN A 145     -14.702   7.575  -8.884  1.00 86.38           C  
ATOM   2265  HA  GLN A 145     -15.525   7.070  -9.389  1.00 86.38           H  
ATOM   2266  C   GLN A 145     -13.648   7.857  -9.981  1.00 86.38           C  
ATOM   2267  CB  GLN A 145     -15.266   8.886  -8.295  1.00 86.38           C  
ATOM   2268  HB2 GLN A 145     -15.658   9.488  -9.114  1.00 86.38           H  
ATOM   2269  HB3 GLN A 145     -16.098   8.647  -7.632  1.00 86.38           H  
ATOM   2270  O   GLN A 145     -13.987   8.428 -11.014  1.00 86.38           O  
ATOM   2271  CG  GLN A 145     -14.233   9.721  -7.513  1.00 86.38           C  
ATOM   2272  HG2 GLN A 145     -13.347   9.867  -8.131  1.00 86.38           H  
ATOM   2273  HG3 GLN A 145     -13.941   9.180  -6.613  1.00 86.38           H  
ATOM   2274  CD  GLN A 145     -14.735  11.105  -7.100  1.00 86.38           C  
ATOM   2275  NE2 GLN A 145     -13.928  11.878  -6.410  1.00 86.38           N  
ATOM   2276 HE21 GLN A 145     -13.026  11.547  -6.099  1.00 86.38           H  
ATOM   2277 HE22 GLN A 145     -14.316  12.766  -6.126  1.00 86.38           H  
ATOM   2278  OE1 GLN A 145     -15.833  11.543  -7.392  1.00 86.38           O  
ATOM   2279  N   LEU A 146     -12.380   7.478  -9.773  1.00 93.09           N  
ATOM   2280  H   LEU A 146     -12.185   6.975  -8.919  1.00 93.09           H  
ATOM   2281  CA  LEU A 146     -11.285   7.584 -10.751  1.00 93.09           C  
ATOM   2282  HA  LEU A 146     -11.667   8.018 -11.675  1.00 93.09           H  
ATOM   2283  C   LEU A 146     -10.745   6.177 -11.064  1.00 93.09           C  
ATOM   2284  CB  LEU A 146     -10.149   8.490 -10.213  1.00 93.09           C  
ATOM   2285  HB2 LEU A 146      -9.528   7.893  -9.545  1.00 93.09           H  
ATOM   2286  HB3 LEU A 146      -9.519   8.787 -11.052  1.00 93.09           H  
ATOM   2287  O   LEU A 146     -10.649   5.361 -10.143  1.00 93.09           O  
ATOM   2288  CG  LEU A 146     -10.558   9.755  -9.429  1.00 93.09           C  
ATOM   2289  HG  LEU A 146     -11.111   9.447  -8.542  1.00 93.09           H  
ATOM   2290  CD1 LEU A 146      -9.321  10.522  -8.963  1.00 93.09           C  
ATOM   2291 HD11 LEU A 146      -8.738  10.857  -9.821  1.00 93.09           H  
ATOM   2292 HD12 LEU A 146      -8.687   9.872  -8.360  1.00 93.09           H  
ATOM   2293 HD13 LEU A 146      -9.608  11.390  -8.369  1.00 93.09           H  
ATOM   2294  CD2 LEU A 146     -11.417  10.741 -10.220  1.00 93.09           C  
ATOM   2295 HD21 LEU A 146     -10.804  11.202 -10.994  1.00 93.09           H  
ATOM   2296 HD22 LEU A 146     -11.786  11.517  -9.549  1.00 93.09           H  
ATOM   2297 HD23 LEU A 146     -12.269  10.240 -10.679  1.00 93.09           H  
ATOM   2298  N   GLU A 147     -10.299   5.903 -12.299  1.00 94.00           N  
ATOM   2299  H   GLU A 147     -10.383   6.609 -13.016  1.00 94.00           H  
ATOM   2300  CA  GLU A 147      -9.674   4.608 -12.666  1.00 94.00           C  
ATOM   2301  HA  GLU A 147     -10.418   3.818 -12.560  1.00 94.00           H  
ATOM   2302  C   GLU A 147      -8.494   4.276 -11.734  1.00 94.00           C  
ATOM   2303  CB  GLU A 147      -9.190   4.642 -14.133  1.00 94.00           C  
ATOM   2304  HB2 GLU A 147      -9.968   5.080 -14.759  1.00 94.00           H  
ATOM   2305  HB3 GLU A 147      -8.303   5.271 -14.196  1.00 94.00           H  
ATOM   2306  O   GLU A 147      -8.338   3.144 -11.271  1.00 94.00           O  
ATOM   2307  CG  GLU A 147      -8.864   3.237 -14.677  1.00 94.00           C  
ATOM   2308  HG2 GLU A 147      -8.325   2.671 -13.917  1.00 94.00           H  
ATOM   2309  HG3 GLU A 147      -9.796   2.708 -14.874  1.00 94.00           H  
ATOM   2310  CD  GLU A 147      -8.011   3.267 -15.955  1.00 94.00           C  
ATOM   2311  OE1 GLU A 147      -6.942   2.603 -15.957  1.00 94.00           O  
ATOM   2312  OE2 GLU A 147      -8.396   3.936 -16.931  1.00 94.00           O  
ATOM   2313  N   GLU A 148      -7.736   5.307 -11.356  1.00 94.45           N  
ATOM   2314  H   GLU A 148      -7.914   6.193 -11.808  1.00 94.45           H  
ATOM   2315  CA  GLU A 148      -6.644   5.275 -10.379  1.00 94.45           C  
ATOM   2316  HA  GLU A 148      -5.813   4.700 -10.789  1.00 94.45           H  
ATOM   2317  C   GLU A 148      -7.036   4.686  -9.013  1.00 94.45           C  
ATOM   2318  CB  GLU A 148      -6.192   6.718 -10.113  1.00 94.45           C  
ATOM   2319  HB2 GLU A 148      -5.388   6.693  -9.378  1.00 94.45           H  
ATOM   2320  HB3 GLU A 148      -7.034   7.244  -9.664  1.00 94.45           H  
ATOM   2321  O   GLU A 148      -6.167   4.217  -8.282  1.00 94.45           O  
ATOM   2322  CG  GLU A 148      -5.679   7.485 -11.344  1.00 94.45           C  
ATOM   2323  HG2 GLU A 148      -5.826   6.867 -12.230  1.00 94.45           H  
ATOM   2324  HG3 GLU A 148      -4.609   7.648 -11.219  1.00 94.45           H  
ATOM   2325  CD  GLU A 148      -6.368   8.842 -11.564  1.00 94.45           C  
ATOM   2326  OE1 GLU A 148      -6.602   9.208 -12.736  1.00 94.45           O  
ATOM   2327  OE2 GLU A 148      -6.678   9.516 -10.559  1.00 94.45           O  
ATOM   2328  N   THR A 149      -8.321   4.723  -8.653  1.00 96.07           N  
ATOM   2329  H   THR A 149      -8.965   5.070  -9.350  1.00 96.07           H  
ATOM   2330  CA  THR A 149      -8.873   4.387  -7.325  1.00 96.07           C  
ATOM   2331  HA  THR A 149      -8.050   4.110  -6.665  1.00 96.07           H  
ATOM   2332  C   THR A 149      -9.825   3.184  -7.329  1.00 96.07           C  
ATOM   2333  CB  THR A 149      -9.567   5.611  -6.694  1.00 96.07           C  
ATOM   2334  HB  THR A 149      -9.976   5.321  -5.726  1.00 96.07           H  
ATOM   2335  O   THR A 149     -10.364   2.821  -6.284  1.00 96.07           O  
ATOM   2336  CG2 THR A 149      -8.584   6.758  -6.462  1.00 96.07           C  
ATOM   2337 HG21 THR A 149      -8.267   7.191  -7.411  1.00 96.07           H  
ATOM   2338 HG22 THR A 149      -7.710   6.394  -5.922  1.00 96.07           H  
ATOM   2339 HG23 THR A 149      -9.067   7.527  -5.859  1.00 96.07           H  
ATOM   2340  OG1 THR A 149     -10.629   6.102  -7.490  1.00 96.07           O  
ATOM   2341  HG1 THR A 149     -10.507   5.797  -8.392  1.00 96.07           H  
ATOM   2342  N   ALA A 150     -10.037   2.559  -8.489  1.00 95.40           N  
ATOM   2343  H   ALA A 150      -9.550   2.901  -9.306  1.00 95.40           H  
ATOM   2344  CA  ALA A 150     -11.053   1.531  -8.705  1.00 95.40           C  
ATOM   2345  HA  ALA A 150     -12.012   1.943  -8.391  1.00 95.40           H  
ATOM   2346  C   ALA A 150     -10.835   0.218  -7.914  1.00 95.40           C  
ATOM   2347  CB  ALA A 150     -11.128   1.275 -10.216  1.00 95.40           C  
ATOM   2348  HB1 ALA A 150     -11.338   2.209 -10.737  1.00 95.40           H  
ATOM   2349  HB2 ALA A 150     -11.925   0.566 -10.438  1.00 95.40           H  
ATOM   2350  HB3 ALA A 150     -10.180   0.872 -10.573  1.00 95.40           H  
ATOM   2351  O   ALA A 150      -9.741  -0.091  -7.433  1.00 95.40           O  
ATOM   2352  N   VAL A 151     -11.894  -0.593  -7.827  1.00 95.02           N  
ATOM   2353  H   VAL A 151     -12.750  -0.294  -8.270  1.00 95.02           H  
ATOM   2354  CA  VAL A 151     -11.818  -2.010  -7.431  1.00 95.02           C  
ATOM   2355  HA  VAL A 151     -10.947  -2.165  -6.793  1.00 95.02           H  
ATOM   2356  C   VAL A 151     -11.642  -2.852  -8.696  1.00 95.02           C  
ATOM   2357  CB  VAL A 151     -13.070  -2.452  -6.645  1.00 95.02           C  
ATOM   2358  HB  VAL A 151     -13.948  -2.330  -7.280  1.00 95.02           H  
ATOM   2359  O   VAL A 151     -12.439  -2.750  -9.626  1.00 95.02           O  
ATOM   2360  CG1 VAL A 151     -12.978  -3.926  -6.224  1.00 95.02           C  
ATOM   2361 HG11 VAL A 151     -12.116  -4.088  -5.577  1.00 95.02           H  
ATOM   2362 HG12 VAL A 151     -12.900  -4.571  -7.100  1.00 95.02           H  
ATOM   2363 HG13 VAL A 151     -13.888  -4.211  -5.696  1.00 95.02           H  
ATOM   2364  CG2 VAL A 151     -13.275  -1.607  -5.378  1.00 95.02           C  
ATOM   2365 HG21 VAL A 151     -13.424  -0.560  -5.643  1.00 95.02           H  
ATOM   2366 HG22 VAL A 151     -12.413  -1.695  -4.717  1.00 95.02           H  
ATOM   2367 HG23 VAL A 151     -14.165  -1.949  -4.850  1.00 95.02           H  
ATOM   2368  N   LEU A 152     -10.598  -3.678  -8.746  1.00 92.60           N  
ATOM   2369  H   LEU A 152      -9.972  -3.719  -7.954  1.00 92.60           H  
ATOM   2370  CA  LEU A 152     -10.277  -4.512  -9.902  1.00 92.60           C  
ATOM   2371  HA  LEU A 152     -10.657  -4.022 -10.798  1.00 92.60           H  
ATOM   2372  C   LEU A 152     -10.960  -5.883  -9.796  1.00 92.60           C  
ATOM   2373  CB  LEU A 152      -8.751  -4.647 -10.058  1.00 92.60           C  
ATOM   2374  HB2 LEU A 152      -8.549  -5.239 -10.951  1.00 92.60           H  
ATOM   2375  HB3 LEU A 152      -8.370  -5.197  -9.198  1.00 92.60           H  
ATOM   2376  O   LEU A 152     -10.783  -6.611  -8.819  1.00 92.60           O  
ATOM   2377  CG  LEU A 152      -7.965  -3.326 -10.162  1.00 92.60           C  
ATOM   2378  HG  LEU A 152      -8.137  -2.724  -9.270  1.00 92.60           H  
ATOM   2379  CD1 LEU A 152      -6.472  -3.645 -10.244  1.00 92.60           C  
ATOM   2380 HD11 LEU A 152      -6.263  -4.242 -11.132  1.00 92.60           H  
ATOM   2381 HD12 LEU A 152      -6.168  -4.201  -9.357  1.00 92.60           H  
ATOM   2382 HD13 LEU A 152      -5.903  -2.717 -10.300  1.00 92.60           H  
ATOM   2383  CD2 LEU A 152      -8.353  -2.499 -11.388  1.00 92.60           C  
ATOM   2384 HD21 LEU A 152      -7.761  -1.584 -11.413  1.00 92.60           H  
ATOM   2385 HD22 LEU A 152      -9.405  -2.220 -11.337  1.00 92.60           H  
ATOM   2386 HD23 LEU A 152      -8.165  -3.066 -12.299  1.00 92.60           H  
ATOM   2387  N   VAL A 153     -11.705  -6.239 -10.845  1.00 86.05           N  
ATOM   2388  H   VAL A 153     -11.841  -5.540 -11.561  1.00 86.05           H  
ATOM   2389  CA  VAL A 153     -12.491  -7.488 -10.970  1.00 86.05           C  
ATOM   2390  HA  VAL A 153     -12.353  -8.078 -10.063  1.00 86.05           H  
ATOM   2391  C   VAL A 153     -12.021  -8.387 -12.126  1.00 86.05           C  
ATOM   2392  CB  VAL A 153     -13.997  -7.171 -11.089  1.00 86.05           C  
ATOM   2393  HB  VAL A 153     -14.548  -8.110 -11.140  1.00 86.05           H  
ATOM   2394  O   VAL A 153     -12.694  -9.352 -12.496  1.00 86.05           O  
ATOM   2395  CG1 VAL A 153     -14.497  -6.415  -9.857  1.00 86.05           C  
ATOM   2396 HG11 VAL A 153     -15.584  -6.348  -9.873  1.00 86.05           H  
ATOM   2397 HG12 VAL A 153     -14.081  -5.408  -9.820  1.00 86.05           H  
ATOM   2398 HG13 VAL A 153     -14.190  -6.953  -8.960  1.00 86.05           H  
ATOM   2399  CG2 VAL A 153     -14.339  -6.339 -12.335  1.00 86.05           C  
ATOM   2400 HG21 VAL A 153     -15.417  -6.182 -12.380  1.00 86.05           H  
ATOM   2401 HG22 VAL A 153     -14.030  -6.867 -13.237  1.00 86.05           H  
ATOM   2402 HG23 VAL A 153     -13.849  -5.366 -12.294  1.00 86.05           H  
ATOM   2403  N   SER A 154     -10.890  -8.037 -12.741  1.00 79.90           N  
ATOM   2404  H   SER A 154     -10.343  -7.290 -12.337  1.00 79.90           H  
ATOM   2405  CA  SER A 154     -10.329  -8.693 -13.924  1.00 79.90           C  
ATOM   2406  HA  SER A 154     -11.139  -8.895 -14.624  1.00 79.90           H  
ATOM   2407  C   SER A 154      -9.654 -10.033 -13.599  1.00 79.90           C  
ATOM   2408  CB  SER A 154      -9.346  -7.726 -14.605  1.00 79.90           C  
ATOM   2409  HB2 SER A 154      -8.963  -8.161 -15.528  1.00 79.90           H  
ATOM   2410  HB3 SER A 154      -9.875  -6.806 -14.855  1.00 79.90           H  
ATOM   2411  O   SER A 154      -9.565 -10.464 -12.450  1.00 79.90           O  
ATOM   2412  OG  SER A 154      -8.267  -7.413 -13.747  1.00 79.90           O  
ATOM   2413  HG  SER A 154      -7.549  -8.031 -13.902  1.00 79.90           H  
ATOM   2414  N   GLN A 155      -9.135 -10.698 -14.631  1.00 78.11           N  
ATOM   2415  H   GLN A 155      -9.209 -10.285 -15.549  1.00 78.11           H  
ATOM   2416  CA  GLN A 155      -8.068 -11.683 -14.442  1.00 78.11           C  
ATOM   2417  HA  GLN A 155      -8.274 -12.269 -13.547  1.00 78.11           H  
ATOM   2418  C   GLN A 155      -6.720 -10.960 -14.239  1.00 78.11           C  
ATOM   2419  CB  GLN A 155      -8.014 -12.643 -15.643  1.00 78.11           C  
ATOM   2420  HB2 GLN A 155      -7.207 -13.360 -15.492  1.00 78.11           H  
ATOM   2421  HB3 GLN A 155      -7.778 -12.066 -16.538  1.00 78.11           H  
ATOM   2422  O   GLN A 155      -6.591  -9.781 -14.584  1.00 78.11           O  
ATOM   2423  CG  GLN A 155      -9.324 -13.415 -15.891  1.00 78.11           C  
ATOM   2424  HG2 GLN A 155     -10.144 -12.710 -16.030  1.00 78.11           H  
ATOM   2425  HG3 GLN A 155      -9.220 -13.975 -16.820  1.00 78.11           H  
ATOM   2426  CD  GLN A 155      -9.700 -14.411 -14.795  1.00 78.11           C  
ATOM   2427  NE2 GLN A 155     -10.956 -14.793 -14.699  1.00 78.11           N  
ATOM   2428 HE21 GLN A 155     -11.640 -14.456 -15.361  1.00 78.11           H  
ATOM   2429 HE22 GLN A 155     -11.127 -15.537 -14.038  1.00 78.11           H  
ATOM   2430  OE1 GLN A 155      -8.897 -14.906 -14.025  1.00 78.11           O  
ATOM   2431  N   VAL A 156      -5.725 -11.676 -13.712  1.00 83.47           N  
ATOM   2432  H   VAL A 156      -5.957 -12.585 -13.338  1.00 83.47           H  
ATOM   2433  CA  VAL A 156      -4.304 -11.284 -13.742  1.00 83.47           C  
ATOM   2434  HA  VAL A 156      -4.201 -10.320 -13.245  1.00 83.47           H  
ATOM   2435  C   VAL A 156      -3.786 -11.115 -15.179  1.00 83.47           C  
ATOM   2436  CB  VAL A 156      -3.419 -12.307 -12.998  1.00 83.47           C  
ATOM   2437  HB  VAL A 156      -2.382 -11.981 -13.074  1.00 83.47           H  
ATOM   2438  O   VAL A 156      -4.386 -11.607 -16.139  1.00 83.47           O  
ATOM   2439  CG1 VAL A 156      -3.753 -12.378 -11.502  1.00 83.47           C  
ATOM   2440 HG11 VAL A 156      -2.980 -12.939 -10.977  1.00 83.47           H  
ATOM   2441 HG12 VAL A 156      -3.814 -11.373 -11.086  1.00 83.47           H  
ATOM   2442 HG13 VAL A 156      -4.711 -12.872 -11.342  1.00 83.47           H  
ATOM   2443  CG2 VAL A 156      -3.512 -13.715 -13.601  1.00 83.47           C  
ATOM   2444 HG21 VAL A 156      -3.244 -13.690 -14.657  1.00 83.47           H  
ATOM   2445 HG22 VAL A 156      -4.522 -14.112 -13.497  1.00 83.47           H  
ATOM   2446 HG23 VAL A 156      -2.803 -14.373 -13.098  1.00 83.47           H  
ATOM   2447  N   ILE A 157      -2.636 -10.456 -15.340  1.00 84.74           N  
ATOM   2448  H   ILE A 157      -2.134 -10.141 -14.521  1.00 84.74           H  
ATOM   2449  CA  ILE A 157      -2.003 -10.262 -16.649  1.00 84.74           C  
ATOM   2450  HA  ILE A 157      -2.746  -9.835 -17.323  1.00 84.74           H  
ATOM   2451  C   ILE A 157      -1.560 -11.617 -17.230  1.00 84.74           C  
ATOM   2452  CB  ILE A 157      -0.832  -9.257 -16.535  1.00 84.74           C  
ATOM   2453  HB  ILE A 157      -0.125  -9.626 -15.792  1.00 84.74           H  
ATOM   2454  O   ILE A 157      -0.781 -12.342 -16.616  1.00 84.74           O  
ATOM   2455  CG1 ILE A 157      -1.349  -7.872 -16.075  1.00 84.74           C  
ATOM   2456 HG12 ILE A 157      -1.744  -7.962 -15.064  1.00 84.74           H  
ATOM   2457 HG13 ILE A 157      -2.162  -7.551 -16.727  1.00 84.74           H  
ATOM   2458  CG2 ILE A 157      -0.087  -9.151 -17.876  1.00 84.74           C  
ATOM   2459 HG21 ILE A 157      -0.750  -8.784 -18.659  1.00 84.74           H  
ATOM   2460 HG22 ILE A 157       0.768  -8.480 -17.790  1.00 84.74           H  
ATOM   2461 HG23 ILE A 157       0.323 -10.121 -18.156  1.00 84.74           H  
ATOM   2462  CD1 ILE A 157      -0.280  -6.769 -16.058  1.00 84.74           C  
ATOM   2463 HD11 ILE A 157      -0.015  -6.481 -17.075  1.00 84.74           H  
ATOM   2464 HD12 ILE A 157       0.610  -7.122 -15.537  1.00 84.74           H  
ATOM   2465 HD13 ILE A 157      -0.670  -5.888 -15.549  1.00 84.74           H  
ATOM   2466  N   ALA A 158      -2.009 -11.949 -18.445  1.00 81.88           N  
ATOM   2467  H   ALA A 158      -2.713 -11.361 -18.867  1.00 81.88           H  
ATOM   2468  CA  ALA A 158      -1.644 -13.203 -19.116  1.00 81.88           C  
ATOM   2469  HA  ALA A 158      -1.622 -14.000 -18.373  1.00 81.88           H  
ATOM   2470  C   ALA A 158      -0.251 -13.167 -19.780  1.00 81.88           C  
ATOM   2471  CB  ALA A 158      -2.742 -13.539 -20.132  1.00 81.88           C  
ATOM   2472  HB1 ALA A 158      -3.704 -13.614 -19.624  1.00 81.88           H  
ATOM   2473  HB2 ALA A 158      -2.521 -14.498 -20.602  1.00 81.88           H  
ATOM   2474  HB3 ALA A 158      -2.797 -12.768 -20.900  1.00 81.88           H  
ATOM   2475  O   ALA A 158       0.434 -14.190 -19.834  1.00 81.88           O  
ATOM   2476  N   GLN A 159       0.181 -12.002 -20.279  1.00 88.58           N  
ATOM   2477  H   GLN A 159      -0.400 -11.183 -20.171  1.00 88.58           H  
ATOM   2478  CA  GLN A 159       1.506 -11.796 -20.879  1.00 88.58           C  
ATOM   2479  HA  GLN A 159       2.165 -12.595 -20.540  1.00 88.58           H  
ATOM   2480  C   GLN A 159       2.102 -10.459 -20.424  1.00 88.58           C  
ATOM   2481  CB  GLN A 159       1.450 -11.838 -22.419  1.00 88.58           C  
ATOM   2482  HB2 GLN A 159       0.913 -10.964 -22.787  1.00 88.58           H  
ATOM   2483  HB3 GLN A 159       2.474 -11.787 -22.788  1.00 88.58           H  
ATOM   2484  O   GLN A 159       1.415  -9.441 -20.484  1.00 88.58           O  
ATOM   2485  CG  GLN A 159       0.775 -13.098 -22.986  1.00 88.58           C  
ATOM   2486  HG2 GLN A 159      -0.290 -13.061 -22.760  1.00 88.58           H  
ATOM   2487  HG3 GLN A 159       1.191 -13.984 -22.505  1.00 88.58           H  
ATOM   2488  CD  GLN A 159       0.939 -13.265 -24.495  1.00 88.58           C  
ATOM   2489  NE2 GLN A 159       0.171 -14.135 -25.113  1.00 88.58           N  
ATOM   2490 HE21 GLN A 159       0.215 -14.101 -26.122  1.00 88.58           H  
ATOM   2491 HE22 GLN A 159      -0.583 -14.588 -24.617  1.00 88.58           H  
ATOM   2492  OE1 GLN A 159       1.773 -12.676 -25.157  1.00 88.58           O  
ATOM   2493  N   PHE A 160       3.365 -10.452 -19.996  1.00 91.41           N  
ATOM   2494  H   PHE A 160       3.887 -11.316 -20.033  1.00 91.41           H  
ATOM   2495  CA  PHE A 160       4.082  -9.246 -19.570  1.00 91.41           C  
ATOM   2496  HA  PHE A 160       3.430  -8.380 -19.683  1.00 91.41           H  
ATOM   2497  C   PHE A 160       5.306  -9.024 -20.464  1.00 91.41           C  
ATOM   2498  CB  PHE A 160       4.436  -9.351 -18.080  1.00 91.41           C  
ATOM   2499  HB2 PHE A 160       3.527  -9.586 -17.527  1.00 91.41           H  
ATOM   2500  HB3 PHE A 160       5.132 -10.177 -17.934  1.00 91.41           H  
ATOM   2501  O   PHE A 160       6.220  -9.853 -20.502  1.00 91.41           O  
ATOM   2502  CG  PHE A 160       5.021  -8.086 -17.478  1.00 91.41           C  
ATOM   2503  CD1 PHE A 160       6.402  -7.981 -17.227  1.00 91.41           C  
ATOM   2504  HD1 PHE A 160       7.062  -8.797 -17.480  1.00 91.41           H  
ATOM   2505  CD2 PHE A 160       4.171  -7.016 -17.141  1.00 91.41           C  
ATOM   2506  HD2 PHE A 160       3.110  -7.088 -17.325  1.00 91.41           H  
ATOM   2507  CE1 PHE A 160       6.927  -6.818 -16.632  1.00 91.41           C  
ATOM   2508  HE1 PHE A 160       7.983  -6.751 -16.418  1.00 91.41           H  
ATOM   2509  CE2 PHE A 160       4.698  -5.853 -16.551  1.00 91.41           C  
ATOM   2510  HE2 PHE A 160       4.039  -5.040 -16.286  1.00 91.41           H  
ATOM   2511  CZ  PHE A 160       6.074  -5.756 -16.284  1.00 91.41           C  
ATOM   2512  HZ  PHE A 160       6.475  -4.872 -15.810  1.00 91.41           H  
ATOM   2513  N   SER A 161       5.296  -7.918 -21.207  1.00 92.30           N  
ATOM   2514  H   SER A 161       4.512  -7.287 -21.125  1.00 92.30           H  
ATOM   2515  CA  SER A 161       6.301  -7.602 -22.226  1.00 92.30           C  
ATOM   2516  HA  SER A 161       6.731  -8.534 -22.593  1.00 92.30           H  
ATOM   2517  C   SER A 161       7.414  -6.730 -21.651  1.00 92.30           C  
ATOM   2518  CB  SER A 161       5.649  -6.905 -23.422  1.00 92.30           C  
ATOM   2519  HB2 SER A 161       5.194  -5.970 -23.096  1.00 92.30           H  
ATOM   2520  HB3 SER A 161       6.410  -6.685 -24.170  1.00 92.30           H  
ATOM   2521  O   SER A 161       7.136  -5.671 -21.093  1.00 92.30           O  
ATOM   2522  OG  SER A 161       4.663  -7.745 -23.993  1.00 92.30           O  
ATOM   2523  HG  SER A 161       4.264  -7.285 -24.735  1.00 92.30           H  
ATOM   2524  N   VAL A 162       8.674  -7.139 -21.806  1.00 92.47           N  
ATOM   2525  H   VAL A 162       8.838  -8.001 -22.308  1.00 92.47           H  
ATOM   2526  CA  VAL A 162       9.858  -6.427 -21.291  1.00 92.47           C  
ATOM   2527  HA  VAL A 162       9.557  -5.418 -21.010  1.00 92.47           H  
ATOM   2528  C   VAL A 162      10.947  -6.303 -22.363  1.00 92.47           C  
ATOM   2529  CB  VAL A 162      10.432  -7.099 -20.024  1.00 92.47           C  
ATOM   2530  HB  VAL A 162      11.276  -6.503 -19.676  1.00 92.47           H  
ATOM   2531  O   VAL A 162      11.014  -7.161 -23.248  1.00 92.47           O  
ATOM   2532  CG1 VAL A 162       9.399  -7.122 -18.896  1.00 92.47           C  
ATOM   2533 HG11 VAL A 162       8.561  -7.765 -19.164  1.00 92.47           H  
ATOM   2534 HG12 VAL A 162       9.858  -7.495 -17.981  1.00 92.47           H  
ATOM   2535 HG13 VAL A 162       9.035  -6.110 -18.717  1.00 92.47           H  
ATOM   2536  CG2 VAL A 162      10.930  -8.533 -20.245  1.00 92.47           C  
ATOM   2537 HG21 VAL A 162      10.124  -9.163 -20.621  1.00 92.47           H  
ATOM   2538 HG22 VAL A 162      11.305  -8.943 -19.307  1.00 92.47           H  
ATOM   2539 HG23 VAL A 162      11.748  -8.525 -20.965  1.00 92.47           H  
ATOM   2540  N   PRO A 163      11.831  -5.288 -22.290  1.00 90.39           N  
ATOM   2541  CA  PRO A 163      13.023  -5.231 -23.130  1.00 90.39           C  
ATOM   2542  HA  PRO A 163      12.713  -5.034 -24.157  1.00 90.39           H  
ATOM   2543  C   PRO A 163      13.820  -6.540 -23.055  1.00 90.39           C  
ATOM   2544  CB  PRO A 163      13.844  -4.049 -22.603  1.00 90.39           C  
ATOM   2545  HB2 PRO A 163      14.401  -3.552 -23.397  1.00 90.39           H  
ATOM   2546  HB3 PRO A 163      14.525  -4.380 -21.819  1.00 90.39           H  
ATOM   2547  O   PRO A 163      13.984  -7.099 -21.969  1.00 90.39           O  
ATOM   2548  CG  PRO A 163      12.786  -3.133 -21.991  1.00 90.39           C  
ATOM   2549  HG2 PRO A 163      13.205  -2.497 -21.211  1.00 90.39           H  
ATOM   2550  HG3 PRO A 163      12.326  -2.532 -22.776  1.00 90.39           H  
ATOM   2551  CD  PRO A 163      11.761  -4.116 -21.430  1.00 90.39           C  
ATOM   2552  HD2 PRO A 163      10.769  -3.665 -21.450  1.00 90.39           H  
ATOM   2553  HD3 PRO A 163      12.030  -4.391 -20.410  1.00 90.39           H  
ATOM   2554  N   GLY A 164      14.344  -7.016 -24.188  1.00 87.44           N  
ATOM   2555  H   GLY A 164      14.076  -6.556 -25.047  1.00 87.44           H  
ATOM   2556  CA  GLY A 164      15.051  -8.300 -24.302  1.00 87.44           C  
ATOM   2557  HA2 GLY A 164      14.337  -9.118 -24.197  1.00 87.44           H  
ATOM   2558  HA3 GLY A 164      15.491  -8.360 -25.298  1.00 87.44           H  
ATOM   2559  C   GLY A 164      16.178  -8.495 -23.279  1.00 87.44           C  
ATOM   2560  O   GLY A 164      16.362  -9.593 -22.759  1.00 87.44           O  
ATOM   2561  N   THR A 165      16.861  -7.408 -22.912  1.00 90.64           N  
ATOM   2562  H   THR A 165      16.599  -6.525 -23.326  1.00 90.64           H  
ATOM   2563  CA  THR A 165      17.910  -7.364 -21.879  1.00 90.64           C  
ATOM   2564  HA  THR A 165      18.690  -8.082 -22.131  1.00 90.64           H  
ATOM   2565  C   THR A 165      17.425  -7.715 -20.470  1.00 90.64           C  
ATOM   2566  CB  THR A 165      18.533  -5.960 -21.824  1.00 90.64           C  
ATOM   2567  HB  THR A 165      19.174  -5.883 -20.945  1.00 90.64           H  
ATOM   2568  O   THR A 165      18.215  -8.216 -19.677  1.00 90.64           O  
ATOM   2569  CG2 THR A 165      19.365  -5.650 -23.068  1.00 90.64           C  
ATOM   2570 HG21 THR A 165      19.824  -4.667 -22.966  1.00 90.64           H  
ATOM   2571 HG22 THR A 165      18.737  -5.663 -23.959  1.00 90.64           H  
ATOM   2572 HG23 THR A 165      20.154  -6.395 -23.173  1.00 90.64           H  
ATOM   2573  OG1 THR A 165      17.523  -4.974 -21.757  1.00 90.64           O  
ATOM   2574  HG1 THR A 165      17.923  -4.180 -21.394  1.00 90.64           H  
ATOM   2575  N   LEU A 166      16.147  -7.488 -20.147  1.00 92.52           N  
ATOM   2576  H   LEU A 166      15.540  -7.107 -20.859  1.00 92.52           H  
ATOM   2577  CA  LEU A 166      15.571  -7.741 -18.820  1.00 92.52           C  
ATOM   2578  HA  LEU A 166      16.363  -7.695 -18.072  1.00 92.52           H  
ATOM   2579  C   LEU A 166      14.934  -9.132 -18.688  1.00 92.52           C  
ATOM   2580  CB  LEU A 166      14.532  -6.654 -18.485  1.00 92.52           C  
ATOM   2581  HB2 LEU A 166      13.687  -6.764 -19.164  1.00 92.52           H  
ATOM   2582  HB3 LEU A 166      14.167  -6.845 -17.477  1.00 92.52           H  
ATOM   2583  O   LEU A 166      14.640  -9.565 -17.576  1.00 92.52           O  
ATOM   2584  CG  LEU A 166      15.015  -5.194 -18.556  1.00 92.52           C  
ATOM   2585  HG  LEU A 166      15.166  -4.919 -19.600  1.00 92.52           H  
ATOM   2586  CD1 LEU A 166      13.933  -4.289 -17.965  1.00 92.52           C  
ATOM   2587 HD11 LEU A 166      14.209  -3.247 -18.123  1.00 92.52           H  
ATOM   2588 HD12 LEU A 166      12.974  -4.481 -18.447  1.00 92.52           H  
ATOM   2589 HD13 LEU A 166      13.833  -4.474 -16.896  1.00 92.52           H  
ATOM   2590  CD2 LEU A 166      16.310  -4.924 -17.790  1.00 92.52           C  
ATOM   2591 HD21 LEU A 166      16.186  -5.194 -16.741  1.00 92.52           H  
ATOM   2592 HD22 LEU A 166      16.565  -3.867 -17.854  1.00 92.52           H  
ATOM   2593 HD23 LEU A 166      17.130  -5.502 -18.215  1.00 92.52           H  
ATOM   2594  N   VAL A 167      14.706  -9.842 -19.801  1.00 90.21           N  
ATOM   2595  H   VAL A 167      15.000  -9.438 -20.679  1.00 90.21           H  
ATOM   2596  CA  VAL A 167      13.944 -11.108 -19.829  1.00 90.21           C  
ATOM   2597  HA  VAL A 167      12.923 -10.905 -19.508  1.00 90.21           H  
ATOM   2598  C   VAL A 167      14.516 -12.149 -18.865  1.00 90.21           C  
ATOM   2599  CB  VAL A 167      13.901 -11.687 -21.259  1.00 90.21           C  
ATOM   2600  HB  VAL A 167      14.920 -11.786 -21.633  1.00 90.21           H  
ATOM   2601  O   VAL A 167      13.748 -12.842 -18.200  1.00 90.21           O  
ATOM   2602  CG1 VAL A 167      13.223 -13.064 -21.338  1.00 90.21           C  
ATOM   2603 HG11 VAL A 167      13.142 -13.376 -22.379  1.00 90.21           H  
ATOM   2604 HG12 VAL A 167      12.229 -13.015 -20.893  1.00 90.21           H  
ATOM   2605 HG13 VAL A 167      13.821 -13.807 -20.811  1.00 90.21           H  
ATOM   2606  CG2 VAL A 167      13.118 -10.768 -22.200  1.00 90.21           C  
ATOM   2607 HG21 VAL A 167      13.518  -9.754 -22.161  1.00 90.21           H  
ATOM   2608 HG22 VAL A 167      12.065 -10.744 -21.918  1.00 90.21           H  
ATOM   2609 HG23 VAL A 167      13.218 -11.135 -23.221  1.00 90.21           H  
ATOM   2610  N   VAL A 168      15.846 -12.248 -18.762  1.00 88.64           N  
ATOM   2611  H   VAL A 168      16.414 -11.610 -19.302  1.00 88.64           H  
ATOM   2612  CA  VAL A 168      16.513 -13.216 -17.879  1.00 88.64           C  
ATOM   2613  HA  VAL A 168      16.079 -14.198 -18.065  1.00 88.64           H  
ATOM   2614  C   VAL A 168      16.236 -12.888 -16.412  1.00 88.64           C  
ATOM   2615  CB  VAL A 168      18.023 -13.316 -18.170  1.00 88.64           C  
ATOM   2616  HB  VAL A 168      18.491 -12.348 -17.990  1.00 88.64           H  
ATOM   2617  O   VAL A 168      15.669 -13.729 -15.716  1.00 88.64           O  
ATOM   2618  CG1 VAL A 168      18.698 -14.366 -17.278  1.00 88.64           C  
ATOM   2619 HG11 VAL A 168      18.229 -15.341 -17.414  1.00 88.64           H  
ATOM   2620 HG12 VAL A 168      19.757 -14.439 -17.528  1.00 88.64           H  
ATOM   2621 HG13 VAL A 168      18.629 -14.079 -16.229  1.00 88.64           H  
ATOM   2622  CG2 VAL A 168      18.272 -13.717 -19.632  1.00 88.64           C  
ATOM   2623 HG21 VAL A 168      19.344 -13.821 -19.805  1.00 88.64           H  
ATOM   2624 HG22 VAL A 168      17.898 -12.948 -20.307  1.00 88.64           H  
ATOM   2625 HG23 VAL A 168      17.780 -14.664 -19.852  1.00 88.64           H  
ATOM   2626  N   THR A 169      16.537 -11.669 -15.953  1.00 92.38           N  
ATOM   2627  H   THR A 169      17.031 -11.014 -16.542  1.00 92.38           H  
ATOM   2628  CA  THR A 169      16.330 -11.268 -14.550  1.00 92.38           C  
ATOM   2629  HA  THR A 169      16.865 -11.976 -13.917  1.00 92.38           H  
ATOM   2630  C   THR A 169      14.853 -11.318 -14.156  1.00 92.38           C  
ATOM   2631  CB  THR A 169      16.896  -9.865 -14.266  1.00 92.38           C  
ATOM   2632  HB  THR A 169      16.211  -9.104 -14.641  1.00 92.38           H  
ATOM   2633  O   THR A 169      14.513 -11.826 -13.093  1.00 92.38           O  
ATOM   2634  CG2 THR A 169      17.118  -9.659 -12.770  1.00 92.38           C  
ATOM   2635 HG21 THR A 169      17.707 -10.480 -12.362  1.00 92.38           H  
ATOM   2636 HG22 THR A 169      17.660  -8.730 -12.589  1.00 92.38           H  
ATOM   2637 HG23 THR A 169      16.160  -9.613 -12.252  1.00 92.38           H  
ATOM   2638  OG1 THR A 169      18.141  -9.697 -14.901  1.00 92.38           O  
ATOM   2639  HG1 THR A 169      18.603  -9.001 -14.427  1.00 92.38           H  
ATOM   2640  N   VAL A 170      13.941 -10.905 -15.042  1.00 92.42           N  
ATOM   2641  H   VAL A 170      14.266 -10.496 -15.906  1.00 92.42           H  
ATOM   2642  CA  VAL A 170      12.489 -10.986 -14.802  1.00 92.42           C  
ATOM   2643  HA  VAL A 170      12.272 -10.515 -13.843  1.00 92.42           H  
ATOM   2644  C   VAL A 170      12.009 -12.446 -14.689  1.00 92.42           C  
ATOM   2645  CB  VAL A 170      11.743 -10.196 -15.897  1.00 92.42           C  
ATOM   2646  HB  VAL A 170      12.050 -10.559 -16.878  1.00 92.42           H  
ATOM   2647  O   VAL A 170      11.127 -12.751 -13.883  1.00 92.42           O  
ATOM   2648  CG1 VAL A 170      10.224 -10.320 -15.788  1.00 92.42           C  
ATOM   2649 HG11 VAL A 170       9.918  -9.969 -14.803  1.00 92.42           H  
ATOM   2650 HG12 VAL A 170       9.917 -11.359 -15.910  1.00 92.42           H  
ATOM   2651 HG13 VAL A 170       9.741  -9.718 -16.558  1.00 92.42           H  
ATOM   2652  CG2 VAL A 170      12.054  -8.695 -15.787  1.00 92.42           C  
ATOM   2653 HG21 VAL A 170      11.680  -8.300 -14.842  1.00 92.42           H  
ATOM   2654 HG22 VAL A 170      11.594  -8.155 -16.614  1.00 92.42           H  
ATOM   2655 HG23 VAL A 170      13.129  -8.522 -15.827  1.00 92.42           H  
ATOM   2656  N   GLN A 171      12.614 -13.383 -15.429  1.00 89.91           N  
ATOM   2657  H   GLN A 171      13.337 -13.099 -16.074  1.00 89.91           H  
ATOM   2658  CA  GLN A 171      12.371 -14.818 -15.239  1.00 89.91           C  
ATOM   2659  HA  GLN A 171      11.299 -14.978 -15.123  1.00 89.91           H  
ATOM   2660  C   GLN A 171      13.036 -15.384 -13.974  1.00 89.91           C  
ATOM   2661  CB  GLN A 171      12.845 -15.613 -16.463  1.00 89.91           C  
ATOM   2662  HB2 GLN A 171      12.874 -16.669 -16.194  1.00 89.91           H  
ATOM   2663  HB3 GLN A 171      13.856 -15.305 -16.730  1.00 89.91           H  
ATOM   2664  O   GLN A 171      12.507 -16.339 -13.409  1.00 89.91           O  
ATOM   2665  CG  GLN A 171      11.925 -15.467 -17.683  1.00 89.91           C  
ATOM   2666  HG2 GLN A 171      10.931 -15.838 -17.433  1.00 89.91           H  
ATOM   2667  HG3 GLN A 171      11.829 -14.416 -17.957  1.00 89.91           H  
ATOM   2668  CD  GLN A 171      12.451 -16.256 -18.880  1.00 89.91           C  
ATOM   2669  NE2 GLN A 171      11.949 -16.004 -20.068  1.00 89.91           N  
ATOM   2670 HE21 GLN A 171      12.357 -16.517 -20.837  1.00 89.91           H  
ATOM   2671 HE22 GLN A 171      11.303 -15.239 -20.200  1.00 89.91           H  
ATOM   2672  OE1 GLN A 171      13.288 -17.142 -18.771  1.00 89.91           O  
ATOM   2673  N   GLU A 172      14.172 -14.847 -13.519  1.00 90.65           N  
ATOM   2674  H   GLU A 172      14.601 -14.101 -14.049  1.00 90.65           H  
ATOM   2675  CA  GLU A 172      14.769 -15.194 -12.218  1.00 90.65           C  
ATOM   2676  HA  GLU A 172      14.855 -16.278 -12.142  1.00 90.65           H  
ATOM   2677  C   GLU A 172      13.845 -14.776 -11.065  1.00 90.65           C  
ATOM   2678  CB  GLU A 172      16.193 -14.616 -12.066  1.00 90.65           C  
ATOM   2679  HB2 GLU A 172      16.188 -13.546 -12.269  1.00 90.65           H  
ATOM   2680  HB3 GLU A 172      16.517 -14.769 -11.036  1.00 90.65           H  
ATOM   2681  O   GLU A 172      13.522 -15.617 -10.226  1.00 90.65           O  
ATOM   2682  CG  GLU A 172      17.197 -15.322 -12.996  1.00 90.65           C  
ATOM   2683  HG2 GLU A 172      16.884 -15.192 -14.032  1.00 90.65           H  
ATOM   2684  HG3 GLU A 172      17.155 -16.390 -12.785  1.00 90.65           H  
ATOM   2685  CD  GLU A 172      18.657 -14.844 -12.857  1.00 90.65           C  
ATOM   2686  OE1 GLU A 172      19.536 -15.580 -13.352  1.00 90.65           O  
ATOM   2687  OE2 GLU A 172      18.932 -13.780 -12.252  1.00 90.65           O  
ATOM   2688  N   MET A 173      13.307 -13.551 -11.099  1.00 92.81           N  
ATOM   2689  H   MET A 173      13.642 -12.906 -11.801  1.00 92.81           H  
ATOM   2690  CA  MET A 173      12.311 -13.070 -10.133  1.00 92.81           C  
ATOM   2691  HA  MET A 173      12.761 -13.052  -9.140  1.00 92.81           H  
ATOM   2692  C   MET A 173      11.083 -13.990 -10.060  1.00 92.81           C  
ATOM   2693  CB  MET A 173      11.855 -11.647 -10.490  1.00 92.81           C  
ATOM   2694  HB2 MET A 173      11.034 -11.376  -9.827  1.00 92.81           H  
ATOM   2695  HB3 MET A 173      11.483 -11.625 -11.515  1.00 92.81           H  
ATOM   2696  O   MET A 173      10.680 -14.387  -8.971  1.00 92.81           O  
ATOM   2697  CG  MET A 173      12.961 -10.599 -10.340  1.00 92.81           C  
ATOM   2698  HG2 MET A 173      13.788 -10.842 -11.007  1.00 92.81           H  
ATOM   2699  HG3 MET A 173      13.338 -10.637  -9.318  1.00 92.81           H  
ATOM   2700  SD  MET A 173      12.423  -8.904 -10.697  1.00 92.81           S  
ATOM   2701  CE  MET A 173      11.550  -8.562  -9.146  1.00 92.81           C  
ATOM   2702  HE1 MET A 173      12.239  -8.665  -8.307  1.00 92.81           H  
ATOM   2703  HE2 MET A 173      11.155  -7.546  -9.158  1.00 92.81           H  
ATOM   2704  HE3 MET A 173      10.726  -9.265  -9.023  1.00 92.81           H  
ATOM   2705  N   ILE A 174      10.502 -14.398 -11.199  1.00 88.73           N  
ATOM   2706  H   ILE A 174      10.840 -14.023 -12.073  1.00 88.73           H  
ATOM   2707  CA  ILE A 174       9.342 -15.312 -11.188  1.00 88.73           C  
ATOM   2708  HA  ILE A 174       8.610 -14.898 -10.495  1.00 88.73           H  
ATOM   2709  C   ILE A 174       9.699 -16.693 -10.621  1.00 88.73           C  
ATOM   2710  CB  ILE A 174       8.664 -15.387 -12.579  1.00 88.73           C  
ATOM   2711  HB  ILE A 174       9.432 -15.512 -13.341  1.00 88.73           H  
ATOM   2712  O   ILE A 174       8.884 -17.277  -9.905  1.00 88.73           O  
ATOM   2713  CG1 ILE A 174       7.931 -14.049 -12.812  1.00 88.73           C  
ATOM   2714 HG12 ILE A 174       7.243 -13.861 -11.988  1.00 88.73           H  
ATOM   2715 HG13 ILE A 174       8.678 -13.255 -12.815  1.00 88.73           H  
ATOM   2716  CG2 ILE A 174       7.679 -16.569 -12.697  1.00 88.73           C  
ATOM   2717 HG21 ILE A 174       8.202 -17.517 -12.572  1.00 88.73           H  
ATOM   2718 HG22 ILE A 174       7.219 -16.596 -13.685  1.00 88.73           H  
ATOM   2719 HG23 ILE A 174       6.897 -16.486 -11.942  1.00 88.73           H  
ATOM   2720  CD1 ILE A 174       7.142 -13.944 -14.119  1.00 88.73           C  
ATOM   2721 HD11 ILE A 174       6.286 -14.619 -14.111  1.00 88.73           H  
ATOM   2722 HD12 ILE A 174       6.761 -12.927 -14.213  1.00 88.73           H  
ATOM   2723 HD13 ILE A 174       7.794 -14.179 -14.959  1.00 88.73           H  
ATOM   2724  N   LYS A 175      10.900 -17.223 -10.891  1.00 87.16           N  
ATOM   2725  H   LYS A 175      11.556 -16.675 -11.429  1.00 87.16           H  
ATOM   2726  CA  LYS A 175      11.343 -18.507 -10.315  1.00 87.16           C  
ATOM   2727  HA  LYS A 175      10.600 -19.273 -10.535  1.00 87.16           H  
ATOM   2728  C   LYS A 175      11.431 -18.430  -8.789  1.00 87.16           C  
ATOM   2729  CB  LYS A 175      12.695 -18.936 -10.906  1.00 87.16           C  
ATOM   2730  HB2 LYS A 175      13.090 -19.771 -10.328  1.00 87.16           H  
ATOM   2731  HB3 LYS A 175      13.393 -18.105 -10.802  1.00 87.16           H  
ATOM   2732  O   LYS A 175      10.933 -19.339  -8.125  1.00 87.16           O  
ATOM   2733  CG  LYS A 175      12.606 -19.369 -12.379  1.00 87.16           C  
ATOM   2734  HG2 LYS A 175      12.211 -20.384 -12.440  1.00 87.16           H  
ATOM   2735  HG3 LYS A 175      11.923 -18.711 -12.917  1.00 87.16           H  
ATOM   2736  CD  LYS A 175      13.995 -19.308 -13.034  1.00 87.16           C  
ATOM   2737  HD2 LYS A 175      14.459 -18.358 -12.768  1.00 87.16           H  
ATOM   2738  HD3 LYS A 175      14.619 -20.116 -12.651  1.00 87.16           H  
ATOM   2739  CE  LYS A 175      13.898 -19.381 -14.561  1.00 87.16           C  
ATOM   2740  HE2 LYS A 175      13.635 -20.396 -14.858  1.00 87.16           H  
ATOM   2741  HE3 LYS A 175      13.095 -18.714 -14.873  1.00 87.16           H  
ATOM   2742  NZ  LYS A 175      15.167 -18.946 -15.201  1.00 87.16           N  
ATOM   2743  HZ1 LYS A 175      15.397 -18.007 -14.908  1.00 87.16           H  
ATOM   2744  HZ2 LYS A 175      15.079 -18.930 -16.207  1.00 87.16           H  
ATOM   2745  HZ3 LYS A 175      15.938 -19.544 -14.940  1.00 87.16           H  
ATOM   2746  N   ASP A 176      11.993 -17.352  -8.242  1.00 86.40           N  
ATOM   2747  H   ASP A 176      12.389 -16.639  -8.838  1.00 86.40           H  
ATOM   2748  CA  ASP A 176      12.100 -17.182  -6.788  1.00 86.40           C  
ATOM   2749  HA  ASP A 176      12.457 -18.128  -6.381  1.00 86.40           H  
ATOM   2750  C   ASP A 176      10.726 -16.912  -6.146  1.00 86.40           C  
ATOM   2751  CB  ASP A 176      13.148 -16.108  -6.448  1.00 86.40           C  
ATOM   2752  HB2 ASP A 176      13.996 -16.215  -7.125  1.00 86.40           H  
ATOM   2753  HB3 ASP A 176      12.716 -15.119  -6.598  1.00 86.40           H  
ATOM   2754  O   ASP A 176      10.346 -17.581  -5.187  1.00 86.40           O  
ATOM   2755  CG  ASP A 176      13.678 -16.244  -5.013  1.00 86.40           C  
ATOM   2756  OD1 ASP A 176      13.629 -17.363  -4.457  1.00 86.40           O  
ATOM   2757  OD2 ASP A 176      14.162 -15.239  -4.452  1.00 86.40           O  
ATOM   2758  N   MET A 177       9.879 -16.081  -6.767  1.00 86.00           N  
ATOM   2759  H   MET A 177      10.245 -15.508  -7.513  1.00 86.00           H  
ATOM   2760  CA  MET A 177       8.475 -15.901  -6.362  1.00 86.00           C  
ATOM   2761  HA  MET A 177       8.458 -15.465  -5.364  1.00 86.00           H  
ATOM   2762  C   MET A 177       7.692 -17.228  -6.313  1.00 86.00           C  
ATOM   2763  CB  MET A 177       7.765 -14.946  -7.335  1.00 86.00           C  
ATOM   2764  HB2 MET A 177       7.949 -15.273  -8.358  1.00 86.00           H  
ATOM   2765  HB3 MET A 177       6.692 -14.995  -7.149  1.00 86.00           H  
ATOM   2766  O   MET A 177       6.844 -17.412  -5.436  1.00 86.00           O  
ATOM   2767  CG  MET A 177       8.207 -13.488  -7.181  1.00 86.00           C  
ATOM   2768  HG2 MET A 177       7.851 -13.120  -6.219  1.00 86.00           H  
ATOM   2769  HG3 MET A 177       9.296 -13.450  -7.159  1.00 86.00           H  
ATOM   2770  SD  MET A 177       7.645 -12.360  -8.493  1.00 86.00           S  
ATOM   2771  CE  MET A 177       5.855 -12.603  -8.421  1.00 86.00           C  
ATOM   2772  HE1 MET A 177       5.607 -13.596  -8.794  1.00 86.00           H  
ATOM   2773  HE2 MET A 177       5.523 -12.500  -7.388  1.00 86.00           H  
ATOM   2774  HE3 MET A 177       5.368 -11.852  -9.044  1.00 86.00           H  
ATOM   2775  N   ILE A 178       7.956 -18.163  -7.235  1.00 80.72           N  
ATOM   2776  H   ILE A 178       8.633 -17.935  -7.949  1.00 80.72           H  
ATOM   2777  CA  ILE A 178       7.363 -19.511  -7.236  1.00 80.72           C  
ATOM   2778  HA  ILE A 178       6.296 -19.416  -7.034  1.00 80.72           H  
ATOM   2779  C   ILE A 178       7.934 -20.375  -6.101  1.00 80.72           C  
ATOM   2780  CB  ILE A 178       7.516 -20.167  -8.633  1.00 80.72           C  
ATOM   2781  HB  ILE A 178       8.540 -20.022  -8.975  1.00 80.72           H  
ATOM   2782  O   ILE A 178       7.165 -21.075  -5.440  1.00 80.72           O  
ATOM   2783  CG1 ILE A 178       6.553 -19.485  -9.633  1.00 80.72           C  
ATOM   2784 HG12 ILE A 178       5.525 -19.759  -9.394  1.00 80.72           H  
ATOM   2785 HG13 ILE A 178       6.631 -18.402  -9.531  1.00 80.72           H  
ATOM   2786  CG2 ILE A 178       7.235 -21.684  -8.604  1.00 80.72           C  
ATOM   2787 HG21 ILE A 178       6.234 -21.873  -8.217  1.00 80.72           H  
ATOM   2788 HG22 ILE A 178       7.966 -22.190  -7.973  1.00 80.72           H  
ATOM   2789 HG23 ILE A 178       7.328 -22.109  -9.603  1.00 80.72           H  
ATOM   2790  CD1 ILE A 178       6.831 -19.829 -11.103  1.00 80.72           C  
ATOM   2791 HD11 ILE A 178       7.879 -19.642 -11.335  1.00 80.72           H  
ATOM   2792 HD12 ILE A 178       6.591 -20.872 -11.308  1.00 80.72           H  
ATOM   2793 HD13 ILE A 178       6.209 -19.202 -11.743  1.00 80.72           H  
ATOM   2794  N   ALA A 179       9.240 -20.310  -5.826  1.00 77.80           N  
ATOM   2795  H   ALA A 179       9.827 -19.708  -6.387  1.00 77.80           H  
ATOM   2796  CA  ALA A 179       9.866 -21.032  -4.716  1.00 77.80           C  
ATOM   2797  HA  ALA A 179       9.615 -22.089  -4.803  1.00 77.80           H  
ATOM   2798  C   ALA A 179       9.345 -20.547  -3.346  1.00 77.80           C  
ATOM   2799  CB  ALA A 179      11.390 -20.892  -4.842  1.00 77.80           C  
ATOM   2800  HB1 ALA A 179      11.718 -21.252  -5.817  1.00 77.80           H  
ATOM   2801  HB2 ALA A 179      11.880 -21.476  -4.063  1.00 77.80           H  
ATOM   2802  HB3 ALA A 179      11.688 -19.849  -4.734  1.00 77.80           H  
ATOM   2803  O   ALA A 179       8.884 -21.352  -2.528  1.00 77.80           O  
ATOM   2804  N   ARG A 180       9.319 -19.222  -3.139  1.00 73.72           N  
ATOM   2805  H   ARG A 180       9.737 -18.656  -3.864  1.00 73.72           H  
ATOM   2806  CA  ARG A 180       8.837 -18.514  -1.934  1.00 73.72           C  
ATOM   2807  HA  ARG A 180       9.432 -18.808  -1.070  1.00 73.72           H  
ATOM   2808  C   ARG A 180       7.383 -18.779  -1.582  1.00 73.72           C  
ATOM   2809  CB  ARG A 180       8.978 -17.008  -2.165  1.00 73.72           C  
ATOM   2810  HB2 ARG A 180       8.433 -16.466  -1.392  1.00 73.72           H  
ATOM   2811  HB3 ARG A 180       8.551 -16.747  -3.133  1.00 73.72           H  
ATOM   2812  O   ARG A 180       7.005 -18.703  -0.417  1.00 73.72           O  
ATOM   2813  CG  ARG A 180      10.437 -16.572  -2.106  1.00 73.72           C  
ATOM   2814  HG2 ARG A 180      11.048 -17.167  -2.785  1.00 73.72           H  
ATOM   2815  HG3 ARG A 180      10.809 -16.714  -1.091  1.00 73.72           H  
ATOM   2816  CD  ARG A 180      10.525 -15.101  -2.508  1.00 73.72           C  
ATOM   2817  HD2 ARG A 180      10.084 -14.988  -3.499  1.00 73.72           H  
ATOM   2818  HD3 ARG A 180       9.976 -14.476  -1.804  1.00 73.72           H  
ATOM   2819  NE  ARG A 180      11.921 -14.686  -2.574  1.00 73.72           N  
ATOM   2820  HE  ARG A 180      12.314 -14.524  -3.490  1.00 73.72           H  
ATOM   2821  NH1 ARG A 180      12.415 -14.673  -0.326  1.00 73.72           N  
ATOM   2822 HH11 ARG A 180      11.435 -14.717  -0.086  1.00 73.72           H  
ATOM   2823 HH12 ARG A 180      13.091 -14.578   0.418  1.00 73.72           H  
ATOM   2824  NH2 ARG A 180      14.023 -14.613  -1.854  1.00 73.72           N  
ATOM   2825 HH21 ARG A 180      14.704 -14.532  -1.112  1.00 73.72           H  
ATOM   2826 HH22 ARG A 180      14.273 -14.749  -2.823  1.00 73.72           H  
ATOM   2827  CZ  ARG A 180      12.773 -14.658  -1.580  1.00 73.72           C  
ATOM   2828  N   ARG A 181       6.556 -19.138  -2.565  1.00 66.05           N  
ATOM   2829  H   ARG A 181       6.938 -19.158  -3.500  1.00 66.05           H  
ATOM   2830  CA  ARG A 181       5.171 -19.587  -2.341  1.00 66.05           C  
ATOM   2831  HA  ARG A 181       4.703 -18.901  -1.635  1.00 66.05           H  
ATOM   2832  C   ARG A 181       5.074 -20.956  -1.651  1.00 66.05           C  
ATOM   2833  CB  ARG A 181       4.410 -19.519  -3.670  1.00 66.05           C  
ATOM   2834  HB2 ARG A 181       3.503 -20.121  -3.616  1.00 66.05           H  
ATOM   2835  HB3 ARG A 181       5.037 -19.922  -4.465  1.00 66.05           H  
ATOM   2836  O   ARG A 181       3.967 -21.461  -1.480  1.00 66.05           O  
ATOM   2837  CG  ARG A 181       4.005 -18.073  -3.990  1.00 66.05           C  
ATOM   2838  HG2 ARG A 181       4.824 -17.382  -3.788  1.00 66.05           H  
ATOM   2839  HG3 ARG A 181       3.153 -17.801  -3.366  1.00 66.05           H  
ATOM   2840  CD  ARG A 181       3.624 -17.980  -5.464  1.00 66.05           C  
ATOM   2841  HD2 ARG A 181       3.069 -18.883  -5.718  1.00 66.05           H  
ATOM   2842  HD3 ARG A 181       4.534 -17.980  -6.065  1.00 66.05           H  
ATOM   2843  NE  ARG A 181       2.833 -16.767  -5.768  1.00 66.05           N  
ATOM   2844  HE  ARG A 181       3.223 -15.878  -5.488  1.00 66.05           H  
ATOM   2845  NH1 ARG A 181       1.212 -17.847  -6.949  1.00 66.05           N  
ATOM   2846 HH11 ARG A 181       0.516 -17.779  -7.678  1.00 66.05           H  
ATOM   2847 HH12 ARG A 181       1.732 -18.707  -6.854  1.00 66.05           H  
ATOM   2848  NH2 ARG A 181       1.125 -15.648  -6.844  1.00 66.05           N  
ATOM   2849 HH21 ARG A 181       0.332 -15.727  -7.464  1.00 66.05           H  
ATOM   2850 HH22 ARG A 181       1.418 -14.730  -6.540  1.00 66.05           H  
ATOM   2851  CZ  ARG A 181       1.736 -16.747  -6.504  1.00 66.05           C  
ATOM   2852  N   GLY A 182       6.203 -21.530  -1.227  1.00 54.03           N  
ATOM   2853  H   GLY A 182       7.075 -21.068  -1.443  1.00 54.03           H  
ATOM   2854  CA  GLY A 182       6.279 -22.809  -0.538  1.00 54.03           C  
ATOM   2855  HA2 GLY A 182       7.246 -22.901  -0.045  1.00 54.03           H  
ATOM   2856  HA3 GLY A 182       5.487 -22.882   0.208  1.00 54.03           H  
ATOM   2857  C   GLY A 182       6.122 -23.934  -1.544  1.00 54.03           C  
ATOM   2858  O   GLY A 182       5.093 -24.607  -1.551  1.00 54.03           O  
ATOM   2859  N   GLY A 183       7.129 -24.086  -2.412  1.00 42.58           N  
ATOM   2860  H   GLY A 183       7.890 -23.427  -2.337  1.00 42.58           H  
ATOM   2861  CA  GLY A 183       7.165 -24.992  -3.565  1.00 42.58           C  
ATOM   2862  HA2 GLY A 183       8.101 -24.835  -4.102  1.00 42.58           H  
ATOM   2863  HA3 GLY A 183       6.349 -24.729  -4.237  1.00 42.58           H  
ATOM   2864  C   GLY A 183       7.047 -26.488  -3.251  1.00 42.58           C  
ATOM   2865  O   GLY A 183       7.928 -27.274  -3.592  1.00 42.58           O  
ATOM   2866  N   GLY A 184       5.926 -26.913  -2.668  1.00 35.01           N  
ATOM   2867  H   GLY A 184       5.273 -26.204  -2.363  1.00 35.01           H  
ATOM   2868  CA  GLY A 184       5.460 -28.284  -2.803  1.00 35.01           C  
ATOM   2869  HA2 GLY A 184       6.200 -28.949  -2.358  1.00 35.01           H  
ATOM   2870  HA3 GLY A 184       4.506 -28.409  -2.291  1.00 35.01           H  
ATOM   2871  C   GLY A 184       5.284 -28.621  -4.289  1.00 35.01           C  
ATOM   2872  O   GLY A 184       5.004 -27.727  -5.095  1.00 35.01           O  
ATOM   2873  N   PRO A 185       5.430 -29.899  -4.684  1.00 30.55           N  
ATOM   2874  CA  PRO A 185       5.247 -30.293  -6.076  1.00 30.55           C  
ATOM   2875  HA  PRO A 185       6.024 -29.846  -6.696  1.00 30.55           H  
ATOM   2876  C   PRO A 185       3.872 -29.834  -6.562  1.00 30.55           C  
ATOM   2877  CB  PRO A 185       5.374 -31.821  -6.087  1.00 30.55           C  
ATOM   2878  HB2 PRO A 185       4.725 -32.286  -6.830  1.00 30.55           H  
ATOM   2879  HB3 PRO A 185       6.413 -32.095  -6.269  1.00 30.55           H  
ATOM   2880  O   PRO A 185       2.909 -29.898  -5.789  1.00 30.55           O  
ATOM   2881  CG  PRO A 185       4.985 -32.223  -4.662  1.00 30.55           C  
ATOM   2882  HG2 PRO A 185       3.900 -32.255  -4.568  1.00 30.55           H  
ATOM   2883  HG3 PRO A 185       5.426 -33.177  -4.374  1.00 30.55           H  
ATOM   2884  CD  PRO A 185       5.542 -31.069  -3.829  1.00 30.55           C  
ATOM   2885  HD2 PRO A 185       6.592 -31.248  -3.598  1.00 30.55           H  
ATOM   2886  HD3 PRO A 185       4.966 -30.958  -2.911  1.00 30.55           H  
ATOM   2887  N   LYS A 186       3.769 -29.426  -7.842  1.00 41.16           N  
ATOM   2888  H   LYS A 186       4.621 -29.360  -8.381  1.00 41.16           H  
ATOM   2889  CA  LYS A 186       2.481 -29.204  -8.523  1.00 41.16           C  
ATOM   2890  HA  LYS A 186       2.038 -28.266  -8.189  1.00 41.16           H  
ATOM   2891  C   LYS A 186       1.559 -30.356  -8.134  1.00 41.16           C  
ATOM   2892  CB  LYS A 186       2.632 -29.205 -10.061  1.00 41.16           C  
ATOM   2893  HB2 LYS A 186       3.267 -30.038 -10.359  1.00 41.16           H  
ATOM   2894  HB3 LYS A 186       1.645 -29.378 -10.490  1.00 41.16           H  
ATOM   2895  O   LYS A 186       1.791 -31.490  -8.558  1.00 41.16           O  
ATOM   2896  CG  LYS A 186       3.177 -27.908 -10.678  1.00 41.16           C  
ATOM   2897  HG2 LYS A 186       4.202 -27.747 -10.346  1.00 41.16           H  
ATOM   2898  HG3 LYS A 186       2.561 -27.070 -10.351  1.00 41.16           H  
ATOM   2899  CD  LYS A 186       3.134 -28.001 -12.216  1.00 41.16           C  
ATOM   2900  HD2 LYS A 186       3.773 -28.821 -12.542  1.00 41.16           H  
ATOM   2901  HD3 LYS A 186       2.110 -28.208 -12.529  1.00 41.16           H  
ATOM   2902  CE  LYS A 186       3.601 -26.694 -12.873  1.00 41.16           C  
ATOM   2903  HE2 LYS A 186       2.996 -25.874 -12.486  1.00 41.16           H  
ATOM   2904  HE3 LYS A 186       4.633 -26.504 -12.579  1.00 41.16           H  
ATOM   2905  NZ  LYS A 186       3.493 -26.739 -14.356  1.00 41.16           N  
ATOM   2906  HZ1 LYS A 186       4.064 -27.477 -14.742  1.00 41.16           H  
ATOM   2907  HZ2 LYS A 186       2.535 -26.885 -14.643  1.00 41.16           H  
ATOM   2908  HZ3 LYS A 186       3.799 -25.863 -14.755  1.00 41.16           H  
ATOM   2909  N   ARG A 187       0.560 -30.099  -7.282  1.00 49.14           N  
ATOM   2910  H   ARG A 187       0.489 -29.174  -6.883  1.00 49.14           H  
ATOM   2911  CA  ARG A 187      -0.336 -31.163  -6.832  1.00 49.14           C  
ATOM   2912  HA  ARG A 187       0.260 -32.030  -6.545  1.00 49.14           H  
ATOM   2913  C   ARG A 187      -1.173 -31.564  -8.028  1.00 49.14           C  
ATOM   2914  CB  ARG A 187      -1.198 -30.755  -5.629  1.00 49.14           C  
ATOM   2915  HB2 ARG A 187      -1.628 -29.767  -5.790  1.00 49.14           H  
ATOM   2916  HB3 ARG A 187      -2.014 -31.473  -5.551  1.00 49.14           H  
ATOM   2917  O   ARG A 187      -2.143 -30.885  -8.349  1.00 49.14           O  
ATOM   2918  CG  ARG A 187      -0.412 -30.782  -4.313  1.00 49.14           C  
ATOM   2919  HG2 ARG A 187       0.153 -31.711  -4.236  1.00 49.14           H  
ATOM   2920  HG3 ARG A 187       0.276 -29.938  -4.278  1.00 49.14           H  
ATOM   2921  CD  ARG A 187      -1.405 -30.706  -3.151  1.00 49.14           C  
ATOM   2922  HD2 ARG A 187      -2.063 -31.575  -3.184  1.00 49.14           H  
ATOM   2923  HD3 ARG A 187      -2.008 -29.807  -3.282  1.00 49.14           H  
ATOM   2924  NE  ARG A 187      -0.727 -30.663  -1.845  1.00 49.14           N  
ATOM   2925  HE  ARG A 187       0.254 -30.903  -1.818  1.00 49.14           H  
ATOM   2926  NH1 ARG A 187      -2.515 -29.842  -0.669  1.00 49.14           N  
ATOM   2927 HH11 ARG A 187      -3.114 -29.943  -1.477  1.00 49.14           H  
ATOM   2928 HH12 ARG A 187      -2.781 -29.210   0.072  1.00 49.14           H  
ATOM   2929  NH2 ARG A 187      -0.531 -29.980   0.318  1.00 49.14           N  
ATOM   2930 HH21 ARG A 187      -0.950 -29.431   1.055  1.00 49.14           H  
ATOM   2931 HH22 ARG A 187       0.458 -30.186   0.332  1.00 49.14           H  
ATOM   2932  CZ  ARG A 187      -1.259 -30.179  -0.740  1.00 49.14           C  
ATOM   2933  N   GLY A 188      -0.770 -32.664  -8.661  1.00 49.77           N  
ATOM   2934  H   GLY A 188       0.149 -33.008  -8.422  1.00 49.77           H  
ATOM   2935  CA  GLY A 188      -1.491 -33.367  -9.717  1.00 49.77           C  
ATOM   2936  HA2 GLY A 188      -1.767 -32.660 -10.499  1.00 49.77           H  
ATOM   2937  HA3 GLY A 188      -0.855 -34.140 -10.150  1.00 49.77           H  
ATOM   2938  C   GLY A 188      -2.767 -34.018  -9.192  1.00 49.77           C  
ATOM   2939  O   GLY A 188      -2.968 -35.217  -9.342  1.00 49.77           O  
ATOM   2940  N   VAL A 189      -3.618 -33.212  -8.556  1.00 64.26           N  
ATOM   2941  H   VAL A 189      -3.323 -32.249  -8.478  1.00 64.26           H  
ATOM   2942  CA  VAL A 189      -5.064 -33.374  -8.636  1.00 64.26           C  
ATOM   2943  HA  VAL A 189      -5.369 -34.337  -8.228  1.00 64.26           H  
ATOM   2944  C   VAL A 189      -5.355 -33.312 -10.131  1.00 64.26           C  
ATOM   2945  CB  VAL A 189      -5.762 -32.221  -7.880  1.00 64.26           C  
ATOM   2946  HB  VAL A 189      -5.500 -31.269  -8.341  1.00 64.26           H  
ATOM   2947  O   VAL A 189      -5.064 -32.292 -10.758  1.00 64.26           O  
ATOM   2948  CG1 VAL A 189      -7.282 -32.368  -7.902  1.00 64.26           C  
ATOM   2949 HG11 VAL A 189      -7.737 -31.525  -7.382  1.00 64.26           H  
ATOM   2950 HG12 VAL A 189      -7.637 -32.357  -8.932  1.00 64.26           H  
ATOM   2951 HG13 VAL A 189      -7.585 -33.295  -7.416  1.00 64.26           H  
ATOM   2952  CG2 VAL A 189      -5.323 -32.166  -6.410  1.00 64.26           C  
ATOM   2953 HG21 VAL A 189      -5.512 -33.129  -5.935  1.00 64.26           H  
ATOM   2954 HG22 VAL A 189      -5.884 -31.392  -5.886  1.00 64.26           H  
ATOM   2955 HG23 VAL A 189      -4.262 -31.925  -6.343  1.00 64.26           H  
ATOM   2956  N   SER A 190      -5.782 -34.427 -10.723  1.00 78.58           N  
ATOM   2957  H   SER A 190      -6.041 -35.238 -10.180  1.00 78.58           H  
ATOM   2958  CA  SER A 190      -6.012 -34.479 -12.165  1.00 78.58           C  
ATOM   2959  HA  SER A 190      -5.093 -34.190 -12.673  1.00 78.58           H  
ATOM   2960  C   SER A 190      -7.097 -33.474 -12.546  1.00 78.58           C  
ATOM   2961  CB  SER A 190      -6.377 -35.898 -12.617  1.00 78.58           C  
ATOM   2962  HB2 SER A 190      -6.506 -35.919 -13.699  1.00 78.58           H  
ATOM   2963  HB3 SER A 190      -5.578 -36.587 -12.340  1.00 78.58           H  
ATOM   2964  O   SER A 190      -7.963 -33.131 -11.737  1.00 78.58           O  
ATOM   2965  OG  SER A 190      -7.575 -36.289 -11.994  1.00 78.58           O  
ATOM   2966  HG  SER A 190      -7.780 -37.202 -12.206  1.00 78.58           H  
ATOM   2967  N   GLU A 191      -7.062 -33.003 -13.790  1.00 76.34           N  
ATOM   2968  H   GLU A 191      -6.317 -33.280 -14.413  1.00 76.34           H  
ATOM   2969  CA  GLU A 191      -8.099 -32.117 -14.325  1.00 76.34           C  
ATOM   2970  HA  GLU A 191      -8.094 -31.176 -13.776  1.00 76.34           H  
ATOM   2971  C   GLU A 191      -9.495 -32.741 -14.177  1.00 76.34           C  
ATOM   2972  CB  GLU A 191      -7.742 -31.840 -15.786  1.00 76.34           C  
ATOM   2973  HB2 GLU A 191      -6.714 -31.479 -15.811  1.00 76.34           H  
ATOM   2974  HB3 GLU A 191      -7.802 -32.768 -16.355  1.00 76.34           H  
ATOM   2975  O   GLU A 191     -10.451 -32.062 -13.828  1.00 76.34           O  
ATOM   2976  CG  GLU A 191      -8.651 -30.786 -16.426  1.00 76.34           C  
ATOM   2977  HG2 GLU A 191      -8.637 -29.891 -15.804  1.00 76.34           H  
ATOM   2978  HG3 GLU A 191      -9.671 -31.168 -16.455  1.00 76.34           H  
ATOM   2979  CD  GLU A 191      -8.204 -30.419 -17.848  1.00 76.34           C  
ATOM   2980  OE1 GLU A 191      -8.977 -29.691 -18.505  1.00 76.34           O  
ATOM   2981  OE2 GLU A 191      -7.098 -30.846 -18.254  1.00 76.34           O  
ATOM   2982  N   GLU A 192      -9.578 -34.064 -14.304  1.00 82.59           N  
ATOM   2983  H   GLU A 192      -8.743 -34.552 -14.596  1.00 82.59           H  
ATOM   2984  CA  GLU A 192     -10.753 -34.881 -14.021  1.00 82.59           C  
ATOM   2985  HA  GLU A 192     -11.570 -34.570 -14.672  1.00 82.59           H  
ATOM   2986  C   GLU A 192     -11.256 -34.776 -12.570  1.00 82.59           C  
ATOM   2987  CB  GLU A 192     -10.354 -36.308 -14.391  1.00 82.59           C  
ATOM   2988  HB2 GLU A 192      -9.439 -36.581 -13.865  1.00 82.59           H  
ATOM   2989  HB3 GLU A 192     -10.143 -36.321 -15.461  1.00 82.59           H  
ATOM   2990  O   GLU A 192     -12.459 -34.610 -12.357  1.00 82.59           O  
ATOM   2991  CG  GLU A 192     -11.421 -37.351 -14.088  1.00 82.59           C  
ATOM   2992  HG2 GLU A 192     -12.394 -36.963 -14.389  1.00 82.59           H  
ATOM   2993  HG3 GLU A 192     -11.435 -37.560 -13.018  1.00 82.59           H  
ATOM   2994  CD  GLU A 192     -11.080 -38.608 -14.880  1.00 82.59           C  
ATOM   2995  OE1 GLU A 192     -11.822 -38.849 -15.859  1.00 82.59           O  
ATOM   2996  OE2 GLU A 192     -10.031 -39.211 -14.558  1.00 82.59           O  
ATOM   2997  N   HIS A 193     -10.366 -34.794 -11.569  1.00 86.34           N  
ATOM   2998  H   HIS A 193      -9.385 -34.897 -11.784  1.00 86.34           H  
ATOM   2999  CA  HIS A 193     -10.768 -34.595 -10.172  1.00 86.34           C  
ATOM   3000  HA  HIS A 193     -11.582 -35.287  -9.957  1.00 86.34           H  
ATOM   3001  C   HIS A 193     -11.285 -33.168  -9.927  1.00 86.34           C  
ATOM   3002  CB  HIS A 193      -9.610 -34.892  -9.206  1.00 86.34           C  
ATOM   3003  HB2 HIS A 193      -9.954 -34.691  -8.192  1.00 86.34           H  
ATOM   3004  HB3 HIS A 193      -8.803 -34.195  -9.432  1.00 86.34           H  
ATOM   3005  O   HIS A 193     -12.237 -32.974  -9.168  1.00 86.34           O  
ATOM   3006  CG  HIS A 193      -9.017 -36.280  -9.221  1.00 86.34           C  
ATOM   3007  CD2 HIS A 193      -9.420 -37.374  -9.944  1.00 86.34           C  
ATOM   3008  HD2 HIS A 193     -10.256 -37.418 -10.626  1.00 86.34           H  
ATOM   3009  ND1 HIS A 193      -7.870 -36.641  -8.554  1.00 86.34           N  
ATOM   3010  HD1 HIS A 193      -7.375 -36.068  -7.885  1.00 86.34           H  
ATOM   3011  CE1 HIS A 193      -7.574 -37.907  -8.887  1.00 86.34           C  
ATOM   3012  HE1 HIS A 193      -6.731 -38.472  -8.517  1.00 86.34           H  
ATOM   3013  NE2 HIS A 193      -8.492 -38.398  -9.725  1.00 86.34           N  
ATOM   3014  N   VAL A 194     -10.682 -32.165 -10.581  1.00 84.53           N  
ATOM   3015  H   VAL A 194      -9.920 -32.398 -11.201  1.00 84.53           H  
ATOM   3016  CA  VAL A 194     -11.141 -30.767 -10.507  1.00 84.53           C  
ATOM   3017  HA  VAL A 194     -11.295 -30.513  -9.458  1.00 84.53           H  
ATOM   3018  C   VAL A 194     -12.491 -30.602 -11.205  1.00 84.53           C  
ATOM   3019  CB  VAL A 194     -10.102 -29.781 -11.080  1.00 84.53           C  
ATOM   3020  HB  VAL A 194      -9.950 -29.982 -12.141  1.00 84.53           H  
ATOM   3021  O   VAL A 194     -13.392 -30.009 -10.618  1.00 84.53           O  
ATOM   3022  CG1 VAL A 194     -10.558 -28.324 -10.918  1.00 84.53           C  
ATOM   3023 HG11 VAL A 194      -9.799 -27.654 -11.321  1.00 84.53           H  
ATOM   3024 HG12 VAL A 194     -11.479 -28.152 -11.476  1.00 84.53           H  
ATOM   3025 HG13 VAL A 194     -10.729 -28.095  -9.866  1.00 84.53           H  
ATOM   3026  CG2 VAL A 194      -8.753 -29.906 -10.361  1.00 84.53           C  
ATOM   3027 HG21 VAL A 194      -8.309 -30.878 -10.578  1.00 84.53           H  
ATOM   3028 HG22 VAL A 194      -8.894 -29.803  -9.285  1.00 84.53           H  
ATOM   3029 HG23 VAL A 194      -8.066 -29.141 -10.721  1.00 84.53           H  
ATOM   3030  N   ARG A 195     -12.665 -31.171 -12.406  1.00 86.53           N  
ATOM   3031  H   ARG A 195     -11.867 -31.626 -12.825  1.00 86.53           H  
ATOM   3032  CA  ARG A 195     -13.917 -31.160 -13.181  1.00 86.53           C  
ATOM   3033  HA  ARG A 195     -14.191 -30.127 -13.399  1.00 86.53           H  
ATOM   3034  C   ARG A 195     -15.067 -31.747 -12.370  1.00 86.53           C  
ATOM   3035  CB  ARG A 195     -13.709 -31.906 -14.512  1.00 86.53           C  
ATOM   3036  HB2 ARG A 195     -13.442 -32.942 -14.304  1.00 86.53           H  
ATOM   3037  HB3 ARG A 195     -12.882 -31.441 -15.049  1.00 86.53           H  
ATOM   3038  O   ARG A 195     -16.060 -31.063 -12.172  1.00 86.53           O  
ATOM   3039  CG  ARG A 195     -14.960 -31.869 -15.410  1.00 86.53           C  
ATOM   3040  HG2 ARG A 195     -15.800 -32.340 -14.900  1.00 86.53           H  
ATOM   3041  HG3 ARG A 195     -15.221 -30.830 -15.608  1.00 86.53           H  
ATOM   3042  CD  ARG A 195     -14.739 -32.583 -16.752  1.00 86.53           C  
ATOM   3043  HD2 ARG A 195     -13.867 -32.147 -17.240  1.00 86.53           H  
ATOM   3044  HD3 ARG A 195     -15.615 -32.405 -17.377  1.00 86.53           H  
ATOM   3045  NE  ARG A 195     -14.557 -34.041 -16.585  1.00 86.53           N  
ATOM   3046  HE  ARG A 195     -14.834 -34.425 -15.693  1.00 86.53           H  
ATOM   3047  NH1 ARG A 195     -13.853 -34.532 -18.714  1.00 86.53           N  
ATOM   3048 HH11 ARG A 195     -13.515 -35.209 -19.383  1.00 86.53           H  
ATOM   3049 HH12 ARG A 195     -13.992 -33.565 -18.970  1.00 86.53           H  
ATOM   3050  NH2 ARG A 195     -13.921 -36.151 -17.179  1.00 86.53           N  
ATOM   3051 HH21 ARG A 195     -13.499 -36.803 -17.825  1.00 86.53           H  
ATOM   3052 HH22 ARG A 195     -14.071 -36.488 -16.238  1.00 86.53           H  
ATOM   3053  CZ  ARG A 195     -14.118 -34.900 -17.491  1.00 86.53           C  
ATOM   3054  N   CYS A 196     -14.873 -32.926 -11.782  1.00 90.37           N  
ATOM   3055  H   CYS A 196     -14.019 -33.426 -11.983  1.00 90.37           H  
ATOM   3056  CA  CYS A 196     -15.860 -33.552 -10.901  1.00 90.37           C  
ATOM   3057  HA  CYS A 196     -16.758 -33.778 -11.475  1.00 90.37           H  
ATOM   3058  C   CYS A 196     -16.258 -32.640  -9.720  1.00 90.37           C  
ATOM   3059  CB  CYS A 196     -15.226 -34.851 -10.399  1.00 90.37           C  
ATOM   3060  HB2 CYS A 196     -14.462 -34.592  -9.666  1.00 90.37           H  
ATOM   3061  HB3 CYS A 196     -14.759 -35.381 -11.228  1.00 90.37           H  
ATOM   3062  O   CYS A 196     -17.425 -32.572  -9.348  1.00 90.37           O  
ATOM   3063  SG  CYS A 196     -16.452 -35.950  -9.643  1.00 90.37           S  
ATOM   3064  HG  CYS A 196     -17.082 -35.057  -8.875  1.00 90.37           H  
ATOM   3065  N   CYS A 197     -15.314 -31.883  -9.146  1.00 91.19           N  
ATOM   3066  H   CYS A 197     -14.364 -31.948  -9.485  1.00 91.19           H  
ATOM   3067  CA  CYS A 197     -15.617 -30.918  -8.082  1.00 91.19           C  
ATOM   3068  HA  CYS A 197     -16.313 -31.381  -7.382  1.00 91.19           H  
ATOM   3069  C   CYS A 197     -16.316 -29.645  -8.597  1.00 91.19           C  
ATOM   3070  CB  CYS A 197     -14.336 -30.589  -7.307  1.00 91.19           C  
ATOM   3071  HB2 CYS A 197     -14.560 -29.834  -6.554  1.00 91.19           H  
ATOM   3072  HB3 CYS A 197     -13.574 -30.203  -7.985  1.00 91.19           H  
ATOM   3073  O   CYS A 197     -17.107 -29.055  -7.863  1.00 91.19           O  
ATOM   3074  SG  CYS A 197     -13.739 -32.089  -6.478  1.00 91.19           S  
ATOM   3075  HG  CYS A 197     -13.370 -32.735  -7.587  1.00 91.19           H  
ATOM   3076  N   VAL A 198     -16.070 -29.233  -9.846  1.00 89.55           N  
ATOM   3077  H   VAL A 198     -15.401 -29.756 -10.392  1.00 89.55           H  
ATOM   3078  CA  VAL A 198     -16.835 -28.175 -10.533  1.00 89.55           C  
ATOM   3079  HA  VAL A 198     -16.904 -27.312  -9.871  1.00 89.55           H  
ATOM   3080  C   VAL A 198     -18.269 -28.639 -10.806  1.00 89.55           C  
ATOM   3081  CB  VAL A 198     -16.131 -27.725 -11.835  1.00 89.55           C  
ATOM   3082  HB  VAL A 198     -15.886 -28.596 -12.444  1.00 89.55           H  
ATOM   3083  O   VAL A 198     -19.201 -27.872 -10.576  1.00 89.55           O  
ATOM   3084  CG1 VAL A 198     -16.989 -26.785 -12.691  1.00 89.55           C  
ATOM   3085 HG11 VAL A 198     -16.409 -26.424 -13.541  1.00 89.55           H  
ATOM   3086 HG12 VAL A 198     -17.848 -27.329 -13.082  1.00 89.55           H  
ATOM   3087 HG13 VAL A 198     -17.330 -25.939 -12.094  1.00 89.55           H  
ATOM   3088  CG2 VAL A 198     -14.829 -26.974 -11.532  1.00 89.55           C  
ATOM   3089 HG21 VAL A 198     -14.175 -27.587 -10.911  1.00 89.55           H  
ATOM   3090 HG22 VAL A 198     -15.049 -26.040 -11.014  1.00 89.55           H  
ATOM   3091 HG23 VAL A 198     -14.307 -26.751 -12.463  1.00 89.55           H  
ATOM   3092  N   ASP A 199     -18.461 -29.891 -11.221  1.00 90.48           N  
ATOM   3093  H   ASP A 199     -17.652 -30.444 -11.466  1.00 90.48           H  
ATOM   3094  CA  ASP A 199     -19.779 -30.499 -11.428  1.00 90.48           C  
ATOM   3095  HA  ASP A 199     -20.337 -29.894 -12.143  1.00 90.48           H  
ATOM   3096  C   ASP A 199     -20.585 -30.516 -10.117  1.00 90.48           C  
ATOM   3097  CB  ASP A 199     -19.609 -31.909 -12.028  1.00 90.48           C  
ATOM   3098  HB2 ASP A 199     -20.582 -32.397 -12.075  1.00 90.48           H  
ATOM   3099  HB3 ASP A 199     -18.975 -32.511 -11.377  1.00 90.48           H  
ATOM   3100  O   ASP A 199     -21.708 -30.007 -10.077  1.00 90.48           O  
ATOM   3101  CG  ASP A 199     -19.024 -31.891 -13.445  1.00 90.48           C  
ATOM   3102  OD1 ASP A 199     -19.468 -31.026 -14.234  1.00 90.48           O  
ATOM   3103  OD2 ASP A 199     -18.168 -32.757 -13.738  1.00 90.48           O  
ATOM   3104  N   ILE A 200     -19.976 -30.980  -9.018  1.00 92.10           N  
ATOM   3105  H   ILE A 200     -19.074 -31.420  -9.139  1.00 92.10           H  
ATOM   3106  CA  ILE A 200     -20.561 -30.942  -7.665  1.00 92.10           C  
ATOM   3107  HA  ILE A 200     -21.494 -31.506  -7.678  1.00 92.10           H  
ATOM   3108  C   ILE A 200     -20.912 -29.500  -7.258  1.00 92.10           C  
ATOM   3109  CB  ILE A 200     -19.605 -31.614  -6.646  1.00 92.10           C  
ATOM   3110  HB  ILE A 200     -18.625 -31.146  -6.740  1.00 92.10           H  
ATOM   3111  O   ILE A 200     -22.047 -29.232  -6.872  1.00 92.10           O  
ATOM   3112  CG1 ILE A 200     -19.466 -33.124  -6.948  1.00 92.10           C  
ATOM   3113 HG12 ILE A 200     -19.392 -33.288  -8.023  1.00 92.10           H  
ATOM   3114 HG13 ILE A 200     -20.370 -33.637  -6.621  1.00 92.10           H  
ATOM   3115  CG2 ILE A 200     -20.091 -31.425  -5.193  1.00 92.10           C  
ATOM   3116 HG21 ILE A 200     -20.127 -30.368  -4.929  1.00 92.10           H  
ATOM   3117 HG22 ILE A 200     -19.409 -31.911  -4.495  1.00 92.10           H  
ATOM   3118 HG23 ILE A 200     -21.086 -31.854  -5.073  1.00 92.10           H  
ATOM   3119  CD1 ILE A 200     -18.241 -33.788  -6.304  1.00 92.10           C  
ATOM   3120 HD11 ILE A 200     -18.216 -34.841  -6.583  1.00 92.10           H  
ATOM   3121 HD12 ILE A 200     -18.287 -33.713  -5.217  1.00 92.10           H  
ATOM   3122 HD13 ILE A 200     -17.327 -33.310  -6.656  1.00 92.10           H  
ATOM   3123  N   MET A 201     -19.981 -28.548  -7.403  1.00 91.74           N  
ATOM   3124  H   MET A 201     -19.072 -28.829  -7.740  1.00 91.74           H  
ATOM   3125  CA  MET A 201     -20.193 -27.121  -7.096  1.00 91.74           C  
ATOM   3126  HA  MET A 201     -20.434 -27.019  -6.038  1.00 91.74           H  
ATOM   3127  C   MET A 201     -21.343 -26.489  -7.901  1.00 91.74           C  
ATOM   3128  CB  MET A 201     -18.880 -26.376  -7.390  1.00 91.74           C  
ATOM   3129  HB2 MET A 201     -18.087 -26.836  -6.801  1.00 91.74           H  
ATOM   3130  HB3 MET A 201     -18.641 -26.506  -8.445  1.00 91.74           H  
ATOM   3131  O   MET A 201     -22.000 -25.563  -7.425  1.00 91.74           O  
ATOM   3132  CG  MET A 201     -18.924 -24.873  -7.069  1.00 91.74           C  
ATOM   3133  HG2 MET A 201     -19.825 -24.438  -7.502  1.00 91.74           H  
ATOM   3134  HG3 MET A 201     -18.984 -24.770  -5.986  1.00 91.74           H  
ATOM   3135  SD  MET A 201     -17.534 -23.861  -7.661  1.00 91.74           S  
ATOM   3136  CE  MET A 201     -17.674 -24.089  -9.456  1.00 91.74           C  
ATOM   3137  HE1 MET A 201     -17.463 -25.126  -9.718  1.00 91.74           H  
ATOM   3138  HE2 MET A 201     -18.681 -23.835  -9.787  1.00 91.74           H  
ATOM   3139  HE3 MET A 201     -16.950 -23.449  -9.960  1.00 91.74           H  
ATOM   3140  N   ASN A 202     -21.586 -26.969  -9.121  1.00 89.47           N  
ATOM   3141  H   ASN A 202     -20.983 -27.698  -9.475  1.00 89.47           H  
ATOM   3142  CA  ASN A 202     -22.680 -26.516  -9.977  1.00 89.47           C  
ATOM   3143  HA  ASN A 202     -22.897 -25.474  -9.744  1.00 89.47           H  
ATOM   3144  C   ASN A 202     -24.002 -27.268  -9.724  1.00 89.47           C  
ATOM   3145  CB  ASN A 202     -22.208 -26.574 -11.438  1.00 89.47           C  
ATOM   3146  HB2 ASN A 202     -23.053 -26.383 -12.101  1.00 89.47           H  
ATOM   3147  HB3 ASN A 202     -21.836 -27.576 -11.654  1.00 89.47           H  
ATOM   3148  O   ASN A 202     -25.003 -26.961 -10.367  1.00 89.47           O  
ATOM   3149  CG  ASN A 202     -21.134 -25.547 -11.764  1.00 89.47           C  
ATOM   3150  ND2 ASN A 202     -20.301 -25.842 -12.733  1.00 89.47           N  
ATOM   3151 HD21 ASN A 202     -20.316 -26.773 -13.123  1.00 89.47           H  
ATOM   3152 HD22 ASN A 202     -19.563 -25.183 -12.937  1.00 89.47           H  
ATOM   3153  OD1 ASN A 202     -21.049 -24.459 -11.201  1.00 89.47           O  
ATOM   3154  N   GLY A 203     -24.036 -28.204  -8.769  1.00 83.94           N  
ATOM   3155  H   GLY A 203     -23.179 -28.425  -8.283  1.00 83.94           H  
ATOM   3156  CA  GLY A 203     -25.236 -28.943  -8.371  1.00 83.94           C  
ATOM   3157  HA2 GLY A 203     -25.136 -29.214  -7.320  1.00 83.94           H  
ATOM   3158  HA3 GLY A 203     -26.112 -28.303  -8.477  1.00 83.94           H  
ATOM   3159  C   GLY A 203     -25.490 -30.232  -9.157  1.00 83.94           C  
ATOM   3160  O   GLY A 203     -26.573 -30.799  -9.035  1.00 83.94           O  
ATOM   3161  N   ASN A 204     -24.523 -30.728  -9.938  1.00 89.46           N  
ATOM   3162  H   ASN A 204     -23.633 -30.252  -9.974  1.00 89.46           H  
ATOM   3163  CA  ASN A 204     -24.621 -32.043 -10.574  1.00 89.46           C  
ATOM   3164  HA  ASN A 204     -25.639 -32.176 -10.940  1.00 89.46           H  
ATOM   3165  C   ASN A 204     -24.357 -33.157  -9.542  1.00 89.46           C  
ATOM   3166  CB  ASN A 204     -23.691 -32.120 -11.796  1.00 89.46           C  
ATOM   3167  HB2 ASN A 204     -22.662 -31.979 -11.466  1.00 89.46           H  
ATOM   3168  HB3 ASN A 204     -23.941 -31.332 -12.507  1.00 89.46           H  
ATOM   3169  O   ASN A 204     -23.247 -33.676  -9.416  1.00 89.46           O  
ATOM   3170  CG  ASN A 204     -23.784 -33.465 -12.500  1.00 89.46           C  
ATOM   3171  ND2 ASN A 204     -22.885 -33.747 -13.412  1.00 89.46           N  
ATOM   3172 HD21 ASN A 204     -22.151 -33.090 -13.636  1.00 89.46           H  
ATOM   3173 HD22 ASN A 204     -22.914 -34.670 -13.822  1.00 89.46           H  
ATOM   3174  OD1 ASN A 204     -24.657 -34.284 -12.234  1.00 89.46           O  
ATOM   3175  N   LEU A 205     -25.405 -33.534  -8.807  1.00 86.33           N  
ATOM   3176  H   LEU A 205     -26.257 -33.004  -8.920  1.00 86.33           H  
ATOM   3177  CA  LEU A 205     -25.344 -34.517  -7.720  1.00 86.33           C  
ATOM   3178  HA  LEU A 205     -24.576 -34.204  -7.012  1.00 86.33           H  
ATOM   3179  C   LEU A 205     -24.938 -35.933  -8.172  1.00 86.33           C  
ATOM   3180  CB  LEU A 205     -26.704 -34.543  -6.995  1.00 86.33           C  
ATOM   3181  HB2 LEU A 205     -26.643 -35.283  -6.197  1.00 86.33           H  
ATOM   3182  HB3 LEU A 205     -27.468 -34.889  -7.691  1.00 86.33           H  
ATOM   3183  O   LEU A 205     -24.455 -36.715  -7.354  1.00 86.33           O  
ATOM   3184  CG  LEU A 205     -27.168 -33.201  -6.388  1.00 86.33           C  
ATOM   3185  HG  LEU A 205     -27.420 -32.512  -7.194  1.00 86.33           H  
ATOM   3186  CD1 LEU A 205     -28.427 -33.425  -5.553  1.00 86.33           C  
ATOM   3187 HD11 LEU A 205     -29.220 -33.831  -6.181  1.00 86.33           H  
ATOM   3188 HD12 LEU A 205     -28.770 -32.485  -5.122  1.00 86.33           H  
ATOM   3189 HD13 LEU A 205     -28.225 -34.134  -4.749  1.00 86.33           H  
ATOM   3190  CD2 LEU A 205     -26.102 -32.547  -5.507  1.00 86.33           C  
ATOM   3191 HD21 LEU A 205     -26.516 -31.679  -4.995  1.00 86.33           H  
ATOM   3192 HD22 LEU A 205     -25.747 -33.261  -4.764  1.00 86.33           H  
ATOM   3193 HD23 LEU A 205     -25.262 -32.216  -6.118  1.00 86.33           H  
ATOM   3194  N   SER A 206     -25.059 -36.266  -9.464  1.00 85.67           N  
ATOM   3195  H   SER A 206     -25.404 -35.571 -10.110  1.00 85.67           H  
ATOM   3196  CA  SER A 206     -24.624 -37.574  -9.986  1.00 85.67           C  
ATOM   3197  HA  SER A 206     -25.129 -38.349  -9.410  1.00 85.67           H  
ATOM   3198  C   SER A 206     -23.115 -37.809  -9.819  1.00 85.67           C  
ATOM   3199  CB  SER A 206     -25.040 -37.743 -11.451  1.00 85.67           C  
ATOM   3200  HB2 SER A 206     -24.879 -38.782 -11.738  1.00 85.67           H  
ATOM   3201  HB3 SER A 206     -26.101 -37.518 -11.560  1.00 85.67           H  
ATOM   3202  O   SER A 206     -22.692 -38.945  -9.597  1.00 85.67           O  
ATOM   3203  OG  SER A 206     -24.286 -36.918 -12.319  1.00 85.67           O  
ATOM   3204  HG  SER A 206     -24.583 -36.007 -12.261  1.00 85.67           H  
ATOM   3205  N   ALA A 207     -22.317 -36.734  -9.806  1.00 88.66           N  
ATOM   3206  H   ALA A 207     -22.737 -35.828  -9.952  1.00 88.66           H  
ATOM   3207  CA  ALA A 207     -20.873 -36.767  -9.576  1.00 88.66           C  
ATOM   3208  HA  ALA A 207     -20.435 -37.520 -10.229  1.00 88.66           H  
ATOM   3209  C   ALA A 207     -20.479 -37.146  -8.130  1.00 88.66           C  
ATOM   3210  CB  ALA A 207     -20.322 -35.394  -9.984  1.00 88.66           C  
ATOM   3211  HB1 ALA A 207     -20.547 -35.199 -11.032  1.00 88.66           H  
ATOM   3212  HB2 ALA A 207     -19.240 -35.375  -9.848  1.00 88.66           H  
ATOM   3213  HB3 ALA A 207     -20.770 -34.614  -9.368  1.00 88.66           H  
ATOM   3214  O   ALA A 207     -19.304 -37.383  -7.867  1.00 88.66           O  
ATOM   3215  N   LEU A 208     -21.437 -37.221  -7.194  1.00 89.46           N  
ATOM   3216  H   LEU A 208     -22.382 -36.982  -7.460  1.00 89.46           H  
ATOM   3217  CA  LEU A 208     -21.228 -37.752  -5.838  1.00 89.46           C  
ATOM   3218  HA  LEU A 208     -20.184 -37.621  -5.553  1.00 89.46           H  
ATOM   3219  C   LEU A 208     -21.504 -39.259  -5.743  1.00 89.46           C  
ATOM   3220  CB  LEU A 208     -22.121 -36.989  -4.842  1.00 89.46           C  
ATOM   3221  HB2 LEU A 208     -22.042 -37.461  -3.863  1.00 89.46           H  
ATOM   3222  HB3 LEU A 208     -23.159 -37.077  -5.162  1.00 89.46           H  
ATOM   3223  O   LEU A 208     -20.944 -39.927  -4.879  1.00 89.46           O  
ATOM   3224  CG  LEU A 208     -21.761 -35.504  -4.693  1.00 89.46           C  
ATOM   3225  HG  LEU A 208     -21.714 -35.042  -5.679  1.00 89.46           H  
ATOM   3226  CD1 LEU A 208     -22.842 -34.774  -3.902  1.00 89.46           C  
ATOM   3227 HD11 LEU A 208     -22.572 -33.727  -3.768  1.00 89.46           H  
ATOM   3228 HD12 LEU A 208     -23.780 -34.821  -4.455  1.00 89.46           H  
ATOM   3229 HD13 LEU A 208     -22.976 -35.248  -2.929  1.00 89.46           H  
ATOM   3230  CD2 LEU A 208     -20.419 -35.328  -3.978  1.00 89.46           C  
ATOM   3231 HD21 LEU A 208     -20.441 -35.838  -3.016  1.00 89.46           H  
ATOM   3232 HD22 LEU A 208     -19.617 -35.749  -4.584  1.00 89.46           H  
ATOM   3233 HD23 LEU A 208     -20.221 -34.267  -3.827  1.00 89.46           H  
ATOM   3234  N   ILE A 209     -22.352 -39.791  -6.630  1.00 88.10           N  
ATOM   3235  H   ILE A 209     -22.753 -39.178  -7.325  1.00 88.10           H  
ATOM   3236  CA  ILE A 209     -22.659 -41.226  -6.713  1.00 88.10           C  
ATOM   3237  HA  ILE A 209     -22.622 -41.658  -5.713  1.00 88.10           H  
ATOM   3238  C   ILE A 209     -21.588 -41.941  -7.541  1.00 88.10           C  
ATOM   3239  CB  ILE A 209     -24.085 -41.442  -7.275  1.00 88.10           C  
ATOM   3240  HB  ILE A 209     -24.158 -40.946  -8.243  1.00 88.10           H  
ATOM   3241  O   ILE A 209     -21.056 -42.957  -7.106  1.00 88.10           O  
ATOM   3242  CG1 ILE A 209     -25.122 -40.808  -6.318  1.00 88.10           C  
ATOM   3243 HG12 ILE A 209     -25.042 -41.279  -5.338  1.00 88.10           H  
ATOM   3244 HG13 ILE A 209     -24.901 -39.747  -6.197  1.00 88.10           H  
ATOM   3245  CG2 ILE A 209     -24.377 -42.941  -7.485  1.00 88.10           C  
ATOM   3246 HG21 ILE A 209     -24.333 -43.468  -6.532  1.00 88.10           H  
ATOM   3247 HG22 ILE A 209     -25.359 -43.087  -7.934  1.00 88.10           H  
ATOM   3248 HG23 ILE A 209     -23.649 -43.388  -8.163  1.00 88.10           H  
ATOM   3249  CD1 ILE A 209     -26.576 -40.909  -6.791  1.00 88.10           C  
ATOM   3250 HD11 ILE A 209     -26.905 -41.948  -6.818  1.00 88.10           H  
ATOM   3251 HD12 ILE A 209     -26.680 -40.460  -7.779  1.00 88.10           H  
ATOM   3252 HD13 ILE A 209     -27.212 -40.380  -6.081  1.00 88.10           H  
ATOM   3253  N   ASN A 210     -21.250 -41.379  -8.706  1.00 88.01           N  
ATOM   3254  H   ASN A 210     -21.724 -40.528  -8.972  1.00 88.01           H  
ATOM   3255  CA  ASN A 210     -20.263 -41.915  -9.642  1.00 88.01           C  
ATOM   3256  HA  ASN A 210     -19.769 -42.784  -9.206  1.00 88.01           H  
ATOM   3257  C   ASN A 210     -19.173 -40.862  -9.934  1.00 88.01           C  
ATOM   3258  CB  ASN A 210     -20.995 -42.373 -10.920  1.00 88.01           C  
ATOM   3259  HB2 ASN A 210     -20.257 -42.696 -11.655  1.00 88.01           H  
ATOM   3260  HB3 ASN A 210     -21.538 -41.527 -11.341  1.00 88.01           H  
ATOM   3261  O   ASN A 210     -19.140 -40.310 -11.039  1.00 88.01           O  
ATOM   3262  CG  ASN A 210     -21.949 -43.533 -10.702  1.00 88.01           C  
ATOM   3263  ND2 ASN A 210     -23.126 -43.485 -11.281  1.00 88.01           N  
ATOM   3264 HD21 ASN A 210     -23.723 -44.283 -11.116  1.00 88.01           H  
ATOM   3265 HD22 ASN A 210     -23.392 -42.688 -11.842  1.00 88.01           H  
ATOM   3266  OD1 ASN A 210     -21.658 -44.510 -10.042  1.00 88.01           O  
ATOM   3267  N   PRO A 211     -18.294 -40.523  -8.970  1.00 90.49           N  
ATOM   3268  CA  PRO A 211     -17.173 -39.635  -9.244  1.00 90.49           C  
ATOM   3269  HA  PRO A 211     -17.536 -38.709  -9.690  1.00 90.49           H  
ATOM   3270  C   PRO A 211     -16.192 -40.315 -10.207  1.00 90.49           C  
ATOM   3271  CB  PRO A 211     -16.540 -39.327  -7.888  1.00 90.49           C  
ATOM   3272  HB2 PRO A 211     -15.470 -39.136  -7.976  1.00 90.49           H  
ATOM   3273  HB3 PRO A 211     -17.039 -38.478  -7.421  1.00 90.49           H  
ATOM   3274  O   PRO A 211     -15.981 -41.528 -10.165  1.00 90.49           O  
ATOM   3275  CG  PRO A 211     -16.831 -40.591  -7.091  1.00 90.49           C  
ATOM   3276  HG2 PRO A 211     -16.861 -40.398  -6.018  1.00 90.49           H  
ATOM   3277  HG3 PRO A 211     -16.057 -41.323  -7.323  1.00 90.49           H  
ATOM   3278  CD  PRO A 211     -18.195 -41.052  -7.617  1.00 90.49           C  
ATOM   3279  HD2 PRO A 211     -18.255 -42.140  -7.604  1.00 90.49           H  
ATOM   3280  HD3 PRO A 211     -18.986 -40.624  -7.002  1.00 90.49           H  
ATOM   3281  N   ALA A 212     -15.543 -39.525 -11.062  1.00 84.31           N  
ATOM   3282  H   ALA A 212     -15.764 -38.539 -11.040  1.00 84.31           H  
ATOM   3283  CA  ALA A 212     -14.769 -40.028 -12.205  1.00 84.31           C  
ATOM   3284  HA  ALA A 212     -15.440 -40.611 -12.835  1.00 84.31           H  
ATOM   3285  C   ALA A 212     -13.584 -40.963 -11.856  1.00 84.31           C  
ATOM   3286  CB  ALA A 212     -14.310 -38.806 -13.006  1.00 84.31           C  
ATOM   3287  HB1 ALA A 212     -15.177 -38.243 -13.353  1.00 84.31           H  
ATOM   3288  HB2 ALA A 212     -13.742 -39.143 -13.873  1.00 84.31           H  
ATOM   3289  HB3 ALA A 212     -13.684 -38.168 -12.383  1.00 84.31           H  
ATOM   3290  O   ALA A 212     -13.030 -41.617 -12.733  1.00 84.31           O  
ATOM   3291  N   TRP A 213     -13.202 -41.057 -10.580  1.00 88.95           N  
ATOM   3292  H   TRP A 213     -13.746 -40.549  -9.897  1.00 88.95           H  
ATOM   3293  CA  TRP A 213     -12.129 -41.923 -10.091  1.00 88.95           C  
ATOM   3294  HA  TRP A 213     -11.506 -42.211 -10.937  1.00 88.95           H  
ATOM   3295  C   TRP A 213     -12.604 -43.241  -9.446  1.00 88.95           C  
ATOM   3296  CB  TRP A 213     -11.257 -41.100  -9.138  1.00 88.95           C  
ATOM   3297  HB2 TRP A 213     -10.442 -41.720  -8.765  1.00 88.95           H  
ATOM   3298  HB3 TRP A 213     -10.803 -40.289  -9.707  1.00 88.95           H  
ATOM   3299  O   TRP A 213     -11.744 -44.014  -9.014  1.00 88.95           O  
ATOM   3300  CG  TRP A 213     -11.987 -40.502  -7.974  1.00 88.95           C  
ATOM   3301  CD1 TRP A 213     -12.413 -41.165  -6.878  1.00 88.95           C  
ATOM   3302  HD1 TRP A 213     -12.307 -42.225  -6.697  1.00 88.95           H  
ATOM   3303  CD2 TRP A 213     -12.484 -39.139  -7.816  1.00 88.95           C  
ATOM   3304  CE2 TRP A 213     -13.124 -39.028  -6.545  1.00 88.95           C  
ATOM   3305  CE3 TRP A 213     -12.519 -38.004  -8.651  1.00 88.95           C  
ATOM   3306  HE3 TRP A 213     -12.115 -38.076  -9.650  1.00 88.95           H  
ATOM   3307  NE1 TRP A 213     -13.047 -40.297  -6.018  1.00 88.95           N  
ATOM   3308  HE1 TRP A 213     -13.503 -40.630  -5.181  1.00 88.95           H  
ATOM   3309  CH2 TRP A 213     -13.709 -36.716  -6.942  1.00 88.95           C  
ATOM   3310  HH2 TRP A 213     -14.195 -35.803  -6.634  1.00 88.95           H  
ATOM   3311  CZ2 TRP A 213     -13.720 -37.840  -6.101  1.00 88.95           C  
ATOM   3312  HZ2 TRP A 213     -14.230 -37.816  -5.150  1.00 88.95           H  
ATOM   3313  CZ3 TRP A 213     -13.117 -36.808  -8.213  1.00 88.95           C  
ATOM   3314  HZ3 TRP A 213     -13.159 -35.952  -8.870  1.00 88.95           H  
ATOM   3315  N   GLY A 214     -13.910 -43.517  -9.355  1.00 90.34           N  
ATOM   3316  H   GLY A 214     -14.575 -42.844  -9.708  1.00 90.34           H  
ATOM   3317  CA  GLY A 214     -14.468 -44.705  -8.690  1.00 90.34           C  
ATOM   3318  HA2 GLY A 214     -15.262 -45.118  -9.312  1.00 90.34           H  
ATOM   3319  HA3 GLY A 214     -13.708 -45.477  -8.565  1.00 90.34           H  
ATOM   3320  C   GLY A 214     -15.079 -44.377  -7.326  1.00 90.34           C  
ATOM   3321  O   GLY A 214     -16.111 -43.721  -7.264  1.00 90.34           O  
ATOM   3322  N   ASP A 215     -14.473 -44.832  -6.229  1.00 90.95           N  
ATOM   3323  H   ASP A 215     -13.728 -45.509  -6.315  1.00 90.95           H  
ATOM   3324  CA  ASP A 215     -15.043 -44.655  -4.885  1.00 90.95           C  
ATOM   3325  HA  ASP A 215     -16.100 -44.911  -4.944  1.00 90.95           H  
ATOM   3326  C   ASP A 215     -14.932 -43.211  -4.367  1.00 90.95           C  
ATOM   3327  CB  ASP A 215     -14.404 -45.644  -3.903  1.00 90.95           C  
ATOM   3328  HB2 ASP A 215     -13.388 -45.327  -3.668  1.00 90.95           H  
ATOM   3329  HB3 ASP A 215     -14.982 -45.654  -2.979  1.00 90.95           H  
ATOM   3330  O   ASP A 215     -13.906 -42.544  -4.524  1.00 90.95           O  
ATOM   3331  CG  ASP A 215     -14.371 -47.042  -4.509  1.00 90.95           C  
ATOM   3332  OD1 ASP A 215     -15.432 -47.700  -4.482  1.00 90.95           O  
ATOM   3333  OD2 ASP A 215     -13.311 -47.365  -5.103  1.00 90.95           O  
ATOM   3334  N   ILE A 216     -15.978 -42.714  -3.704  1.00 90.73           N  
ATOM   3335  H   ILE A 216     -16.793 -43.301  -3.592  1.00 90.73           H  
ATOM   3336  CA  ILE A 216     -16.061 -41.317  -3.246  1.00 90.73           C  
ATOM   3337  HA  ILE A 216     -15.843 -40.688  -4.110  1.00 90.73           H  
ATOM   3338  C   ILE A 216     -15.003 -40.955  -2.186  1.00 90.73           C  
ATOM   3339  CB  ILE A 216     -17.512 -41.017  -2.796  1.00 90.73           C  
ATOM   3340  HB  ILE A 216     -18.179 -41.342  -3.594  1.00 90.73           H  
ATOM   3341  O   ILE A 216     -14.493 -39.833  -2.180  1.00 90.73           O  
ATOM   3342  CG1 ILE A 216     -17.787 -39.514  -2.572  1.00 90.73           C  
ATOM   3343 HG12 ILE A 216     -17.091 -39.110  -1.837  1.00 90.73           H  
ATOM   3344 HG13 ILE A 216     -18.793 -39.402  -2.169  1.00 90.73           H  
ATOM   3345  CG2 ILE A 216     -17.906 -41.813  -1.537  1.00 90.73           C  
ATOM   3346 HG21 ILE A 216     -18.939 -41.593  -1.268  1.00 90.73           H  
ATOM   3347 HG22 ILE A 216     -17.822 -42.885  -1.717  1.00 90.73           H  
ATOM   3348 HG23 ILE A 216     -17.273 -41.547  -0.690  1.00 90.73           H  
ATOM   3349  CD1 ILE A 216     -17.712 -38.682  -3.860  1.00 90.73           C  
ATOM   3350 HD11 ILE A 216     -16.681 -38.609  -4.207  1.00 90.73           H  
ATOM   3351 HD12 ILE A 216     -18.093 -37.680  -3.667  1.00 90.73           H  
ATOM   3352 HD13 ILE A 216     -18.329 -39.138  -4.635  1.00 90.73           H  
ATOM   3353  N   ASP A 217     -14.611 -41.911  -1.340  1.00 92.52           N  
ATOM   3354  H   ASP A 217     -15.017 -42.832  -1.424  1.00 92.52           H  
ATOM   3355  CA  ASP A 217     -13.600 -41.767  -0.285  1.00 92.52           C  
ATOM   3356  HA  ASP A 217     -13.574 -40.723   0.027  1.00 92.52           H  
ATOM   3357  C   ASP A 217     -12.175 -42.141  -0.744  1.00 92.52           C  
ATOM   3358  CB  ASP A 217     -14.026 -42.607   0.930  1.00 92.52           C  
ATOM   3359  HB2 ASP A 217     -15.085 -42.453   1.136  1.00 92.52           H  
ATOM   3360  HB3 ASP A 217     -13.465 -42.266   1.800  1.00 92.52           H  
ATOM   3361  O   ASP A 217     -11.222 -42.028   0.036  1.00 92.52           O  
ATOM   3362  CG  ASP A 217     -13.757 -44.098   0.706  1.00 92.52           C  
ATOM   3363  OD1 ASP A 217     -14.203 -44.594  -0.353  1.00 92.52           O  
ATOM   3364  OD2 ASP A 217     -13.041 -44.680   1.555  1.00 92.52           O  
ATOM   3365  N   LYS A 218     -12.011 -42.567  -2.008  1.00 93.52           N  
ATOM   3366  H   LYS A 218     -12.847 -42.643  -2.570  1.00 93.52           H  
ATOM   3367  CA  LYS A 218     -10.743 -43.033  -2.588  1.00 93.52           C  
ATOM   3368  HA  LYS A 218     -10.522 -44.001  -2.138  1.00 93.52           H  
ATOM   3369  C   LYS A 218      -9.605 -42.066  -2.286  1.00 93.52           C  
ATOM   3370  CB  LYS A 218     -10.919 -43.217  -4.101  1.00 93.52           C  
ATOM   3371  HB2 LYS A 218     -11.771 -43.877  -4.259  1.00 93.52           H  
ATOM   3372  HB3 LYS A 218     -11.142 -42.250  -4.551  1.00 93.52           H  
ATOM   3373  O   LYS A 218      -9.720 -40.858  -2.494  1.00 93.52           O  
ATOM   3374  CG  LYS A 218      -9.707 -43.841  -4.808  1.00 93.52           C  
ATOM   3375  HG2 LYS A 218      -8.846 -43.174  -4.749  1.00 93.52           H  
ATOM   3376  HG3 LYS A 218      -9.465 -44.789  -4.328  1.00 93.52           H  
ATOM   3377  CD  LYS A 218     -10.066 -44.091  -6.277  1.00 93.52           C  
ATOM   3378  HD2 LYS A 218     -10.184 -43.135  -6.786  1.00 93.52           H  
ATOM   3379  HD3 LYS A 218     -11.016 -44.625  -6.317  1.00 93.52           H  
ATOM   3380  CE  LYS A 218      -9.006 -44.923  -7.000  1.00 93.52           C  
ATOM   3381  HE2 LYS A 218      -8.830 -45.828  -6.418  1.00 93.52           H  
ATOM   3382  HE3 LYS A 218      -8.077 -44.356  -7.054  1.00 93.52           H  
ATOM   3383  NZ  LYS A 218      -9.489 -45.289  -8.352  1.00 93.52           N  
ATOM   3384  HZ1 LYS A 218     -10.377 -45.765  -8.278  1.00 93.52           H  
ATOM   3385  HZ2 LYS A 218      -9.736 -44.467  -8.885  1.00 93.52           H  
ATOM   3386  HZ3 LYS A 218      -8.843 -45.872  -8.865  1.00 93.52           H  
ATOM   3387  N   LYS A 219      -8.472 -42.601  -1.828  1.00 91.63           N  
ATOM   3388  H   LYS A 219      -8.455 -43.604  -1.709  1.00 91.63           H  
ATOM   3389  CA  LYS A 219      -7.301 -41.819  -1.402  1.00 91.63           C  
ATOM   3390  HA  LYS A 219      -7.613 -40.784  -1.269  1.00 91.63           H  
ATOM   3391  C   LYS A 219      -6.209 -41.794  -2.465  1.00 91.63           C  
ATOM   3392  CB  LYS A 219      -6.797 -42.326  -0.041  1.00 91.63           C  
ATOM   3393  HB2 LYS A 219      -6.653 -43.406  -0.094  1.00 91.63           H  
ATOM   3394  HB3 LYS A 219      -5.842 -41.859   0.198  1.00 91.63           H  
ATOM   3395  O   LYS A 219      -6.010 -42.756  -3.202  1.00 91.63           O  
ATOM   3396  CG  LYS A 219      -7.809 -41.978   1.062  1.00 91.63           C  
ATOM   3397  HG2 LYS A 219      -7.742 -40.915   1.290  1.00 91.63           H  
ATOM   3398  HG3 LYS A 219      -8.817 -42.186   0.703  1.00 91.63           H  
ATOM   3399  CD  LYS A 219      -7.611 -42.793   2.341  1.00 91.63           C  
ATOM   3400  HD2 LYS A 219      -7.651 -43.852   2.088  1.00 91.63           H  
ATOM   3401  HD3 LYS A 219      -6.649 -42.559   2.798  1.00 91.63           H  
ATOM   3402  CE  LYS A 219      -8.761 -42.445   3.291  1.00 91.63           C  
ATOM   3403  HE2 LYS A 219      -8.605 -41.439   3.681  1.00 91.63           H  
ATOM   3404  HE3 LYS A 219      -9.687 -42.437   2.715  1.00 91.63           H  
ATOM   3405  NZ  LYS A 219      -8.880 -43.432   4.387  1.00 91.63           N  
ATOM   3406  HZ1 LYS A 219      -9.674 -43.208   4.969  1.00 91.63           H  
ATOM   3407  HZ2 LYS A 219      -8.037 -43.465   4.944  1.00 91.63           H  
ATOM   3408  HZ3 LYS A 219      -9.061 -44.345   3.993  1.00 91.63           H  
ATOM   3409  N   ASN A 220      -5.468 -40.690  -2.522  1.00 84.58           N  
ATOM   3410  H   ASN A 220      -5.696 -39.950  -1.873  1.00 84.58           H  
ATOM   3411  CA  ASN A 220      -4.220 -40.617  -3.279  1.00 84.58           C  
ATOM   3412  HA  ASN A 220      -4.355 -41.178  -4.203  1.00 84.58           H  
ATOM   3413  C   ASN A 220      -3.057 -41.288  -2.525  1.00 84.58           C  
ATOM   3414  CB  ASN A 220      -3.925 -39.153  -3.665  1.00 84.58           C  
ATOM   3415  HB2 ASN A 220      -4.746 -38.783  -4.279  1.00 84.58           H  
ATOM   3416  HB3 ASN A 220      -3.028 -39.106  -4.282  1.00 84.58           H  
ATOM   3417  O   ASN A 220      -3.167 -41.658  -1.357  1.00 84.58           O  
ATOM   3418  CG  ASN A 220      -3.727 -38.214  -2.489  1.00 84.58           C  
ATOM   3419  ND2 ASN A 220      -4.269 -37.025  -2.563  1.00 84.58           N  
ATOM   3420 HD21 ASN A 220      -4.941 -36.821  -3.288  1.00 84.58           H  
ATOM   3421 HD22 ASN A 220      -4.239 -36.473  -1.717  1.00 84.58           H  
ATOM   3422  OD1 ASN A 220      -3.043 -38.508  -1.524  1.00 84.58           O  
ATOM   3423  N   LYS A 221      -1.897 -41.363  -3.188  1.00 83.14           N  
ATOM   3424  H   LYS A 221      -1.902 -41.077  -4.156  1.00 83.14           H  
ATOM   3425  CA  LYS A 221      -0.636 -41.902  -2.645  1.00 83.14           C  
ATOM   3426  HA  LYS A 221      -0.810 -42.941  -2.365  1.00 83.14           H  
ATOM   3427  C   LYS A 221      -0.109 -41.234  -1.357  1.00 83.14           C  
ATOM   3428  CB  LYS A 221       0.435 -41.888  -3.752  1.00 83.14           C  
ATOM   3429  HB2 LYS A 221       0.089 -42.484  -4.597  1.00 83.14           H  
ATOM   3430  HB3 LYS A 221       1.334 -42.363  -3.359  1.00 83.14           H  
ATOM   3431  O   LYS A 221       0.832 -41.749  -0.770  1.00 83.14           O  
ATOM   3432  CG  LYS A 221       0.782 -40.470  -4.240  1.00 83.14           C  
ATOM   3433  HG2 LYS A 221       0.974 -39.832  -3.377  1.00 83.14           H  
ATOM   3434  HG3 LYS A 221      -0.055 -40.053  -4.799  1.00 83.14           H  
ATOM   3435  CD  LYS A 221       2.034 -40.472  -5.122  1.00 83.14           C  
ATOM   3436  HD2 LYS A 221       1.820 -41.001  -6.051  1.00 83.14           H  
ATOM   3437  HD3 LYS A 221       2.835 -40.990  -4.594  1.00 83.14           H  
ATOM   3438  CE  LYS A 221       2.475 -39.034  -5.416  1.00 83.14           C  
ATOM   3439  HE2 LYS A 221       1.674 -38.525  -5.952  1.00 83.14           H  
ATOM   3440  HE3 LYS A 221       2.624 -38.525  -4.464  1.00 83.14           H  
ATOM   3441  NZ  LYS A 221       3.729 -39.016  -6.210  1.00 83.14           N  
ATOM   3442  HZ1 LYS A 221       4.464 -39.490  -5.706  1.00 83.14           H  
ATOM   3443  HZ2 LYS A 221       4.030 -38.069  -6.395  1.00 83.14           H  
ATOM   3444  HZ3 LYS A 221       3.599 -39.494  -7.090  1.00 83.14           H  
ATOM   3445  N   ASN A 222      -0.696 -40.115  -0.920  1.00 76.86           N  
ATOM   3446  H   ASN A 222      -1.503 -39.776  -1.423  1.00 76.86           H  
ATOM   3447  CA  ASN A 222      -0.373 -39.429   0.336  1.00 76.86           C  
ATOM   3448  HA  ASN A 222       0.542 -39.854   0.749  1.00 76.86           H  
ATOM   3449  C   ASN A 222      -1.467 -39.634   1.416  1.00 76.86           C  
ATOM   3450  CB  ASN A 222      -0.124 -37.927   0.075  1.00 76.86           C  
ATOM   3451  HB2 ASN A 222       0.080 -37.453   1.035  1.00 76.86           H  
ATOM   3452  HB3 ASN A 222      -1.034 -37.475  -0.319  1.00 76.86           H  
ATOM   3453  O   ASN A 222      -1.472 -38.923   2.416  1.00 76.86           O  
ATOM   3454  CG  ASN A 222       1.027 -37.558  -0.849  1.00 76.86           C  
ATOM   3455  ND2 ASN A 222       1.353 -36.288  -0.900  1.00 76.86           N  
ATOM   3456 HD21 ASN A 222       2.195 -36.076  -1.416  1.00 76.86           H  
ATOM   3457 HD22 ASN A 222       0.922 -35.647  -0.250  1.00 76.86           H  
ATOM   3458  OD1 ASN A 222       1.643 -38.338  -1.554  1.00 76.86           O  
ATOM   3459  N   GLY A 223      -2.426 -40.547   1.210  1.00 83.26           N  
ATOM   3460  H   GLY A 223      -2.419 -41.066   0.344  1.00 83.26           H  
ATOM   3461  CA  GLY A 223      -3.485 -40.874   2.176  1.00 83.26           C  
ATOM   3462  HA2 GLY A 223      -3.050 -40.923   3.174  1.00 83.26           H  
ATOM   3463  HA3 GLY A 223      -3.880 -41.861   1.933  1.00 83.26           H  
ATOM   3464  C   GLY A 223      -4.670 -39.898   2.234  1.00 83.26           C  
ATOM   3465  O   GLY A 223      -5.604 -40.134   2.998  1.00 83.26           O  
ATOM   3466  N   LEU A 224      -4.672 -38.834   1.425  1.00 85.08           N  
ATOM   3467  H   LEU A 224      -3.903 -38.738   0.777  1.00 85.08           H  
ATOM   3468  CA  LEU A 224      -5.753 -37.839   1.377  1.00 85.08           C  
ATOM   3469  HA  LEU A 224      -6.222 -37.772   2.359  1.00 85.08           H  
ATOM   3470  C   LEU A 224      -6.832 -38.254   0.371  1.00 85.08           C  
ATOM   3471  CB  LEU A 224      -5.179 -36.460   1.009  1.00 85.08           C  
ATOM   3472  HB2 LEU A 224      -4.747 -36.531   0.011  1.00 85.08           H  
ATOM   3473  HB3 LEU A 224      -6.002 -35.746   0.965  1.00 85.08           H  
ATOM   3474  O   LEU A 224      -6.490 -38.689  -0.733  1.00 85.08           O  
ATOM   3475  CG  LEU A 224      -4.102 -35.915   1.961  1.00 85.08           C  
ATOM   3476  HG  LEU A 224      -3.273 -36.620   2.029  1.00 85.08           H  
ATOM   3477  CD1 LEU A 224      -3.555 -34.605   1.389  1.00 85.08           C  
ATOM   3478 HD11 LEU A 224      -2.800 -34.204   2.065  1.00 85.08           H  
ATOM   3479 HD12 LEU A 224      -3.099 -34.791   0.416  1.00 85.08           H  
ATOM   3480 HD13 LEU A 224      -4.365 -33.883   1.283  1.00 85.08           H  
ATOM   3481  CD2 LEU A 224      -4.660 -35.662   3.360  1.00 85.08           C  
ATOM   3482 HD21 LEU A 224      -4.906 -36.612   3.835  1.00 85.08           H  
ATOM   3483 HD22 LEU A 224      -5.561 -35.051   3.310  1.00 85.08           H  
ATOM   3484 HD23 LEU A 224      -3.914 -35.164   3.978  1.00 85.08           H  
ATOM   3485  N   MET A 225      -8.113 -38.080   0.714  1.00 91.96           N  
ATOM   3486  H   MET A 225      -8.337 -37.687   1.617  1.00 91.96           H  
ATOM   3487  CA  MET A 225      -9.223 -38.398  -0.196  1.00 91.96           C  
ATOM   3488  HA  MET A 225      -9.104 -39.431  -0.522  1.00 91.96           H  
ATOM   3489  C   MET A 225      -9.174 -37.502  -1.443  1.00 91.96           C  
ATOM   3490  CB  MET A 225     -10.594 -38.319   0.501  1.00 91.96           C  
ATOM   3491  HB2 MET A 225     -10.816 -37.282   0.753  1.00 91.96           H  
ATOM   3492  HB3 MET A 225     -11.358 -38.669  -0.194  1.00 91.96           H  
ATOM   3493  O   MET A 225      -8.852 -36.310  -1.365  1.00 91.96           O  
ATOM   3494  CG  MET A 225     -10.663 -39.179   1.771  1.00 91.96           C  
ATOM   3495  HG2 MET A 225      -9.973 -38.777   2.512  1.00 91.96           H  
ATOM   3496  HG3 MET A 225     -10.333 -40.185   1.514  1.00 91.96           H  
ATOM   3497  SD  MET A 225     -12.299 -39.323   2.549  1.00 91.96           S  
ATOM   3498  CE  MET A 225     -12.504 -37.660   3.239  1.00 91.96           C  
ATOM   3499  HE1 MET A 225     -11.747 -37.481   4.003  1.00 91.96           H  
ATOM   3500  HE2 MET A 225     -12.401 -36.918   2.447  1.00 91.96           H  
ATOM   3501  HE3 MET A 225     -13.497 -37.566   3.679  1.00 91.96           H  
ATOM   3502  N   LEU A 226      -9.481 -38.074  -2.608  1.00 90.88           N  
ATOM   3503  H   LEU A 226      -9.739 -39.050  -2.609  1.00 90.88           H  
ATOM   3504  CA  LEU A 226      -9.436 -37.366  -3.886  1.00 90.88           C  
ATOM   3505  HA  LEU A 226      -8.450 -36.916  -3.997  1.00 90.88           H  
ATOM   3506  C   LEU A 226     -10.423 -36.199  -3.895  1.00 90.88           C  
ATOM   3507  CB  LEU A 226      -9.668 -38.355  -5.044  1.00 90.88           C  
ATOM   3508  HB2 LEU A 226      -9.789 -37.789  -5.967  1.00 90.88           H  
ATOM   3509  HB3 LEU A 226     -10.596 -38.899  -4.867  1.00 90.88           H  
ATOM   3510  O   LEU A 226     -10.019 -35.093  -4.258  1.00 90.88           O  
ATOM   3511  CG  LEU A 226      -8.522 -39.369  -5.237  1.00 90.88           C  
ATOM   3512  HG  LEU A 226      -8.403 -39.981  -4.343  1.00 90.88           H  
ATOM   3513  CD1 LEU A 226      -8.831 -40.305  -6.399  1.00 90.88           C  
ATOM   3514 HD11 LEU A 226      -8.021 -41.020  -6.541  1.00 90.88           H  
ATOM   3515 HD12 LEU A 226      -9.746 -40.850  -6.169  1.00 90.88           H  
ATOM   3516 HD13 LEU A 226      -8.993 -39.736  -7.315  1.00 90.88           H  
ATOM   3517  CD2 LEU A 226      -7.179 -38.683  -5.483  1.00 90.88           C  
ATOM   3518 HD21 LEU A 226      -7.296 -37.905  -6.238  1.00 90.88           H  
ATOM   3519 HD22 LEU A 226      -6.845 -38.226  -4.551  1.00 90.88           H  
ATOM   3520 HD23 LEU A 226      -6.444 -39.419  -5.810  1.00 90.88           H  
ATOM   3521  N   LEU A 227     -11.630 -36.408  -3.357  1.00 92.49           N  
ATOM   3522  H   LEU A 227     -11.872 -37.354  -3.097  1.00 92.49           H  
ATOM   3523  CA  LEU A 227     -12.635 -35.371  -3.124  1.00 92.49           C  
ATOM   3524  HA  LEU A 227     -12.910 -34.955  -4.093  1.00 92.49           H  
ATOM   3525  C   LEU A 227     -12.092 -34.220  -2.258  1.00 92.49           C  
ATOM   3526  CB  LEU A 227     -13.874 -36.039  -2.496  1.00 92.49           C  
ATOM   3527  HB2 LEU A 227     -13.609 -36.418  -1.509  1.00 92.49           H  
ATOM   3528  HB3 LEU A 227     -14.165 -36.896  -3.102  1.00 92.49           H  
ATOM   3529  O   LEU A 227     -12.138 -33.070  -2.690  1.00 92.49           O  
ATOM   3530  CG  LEU A 227     -15.096 -35.114  -2.353  1.00 92.49           C  
ATOM   3531  HG  LEU A 227     -14.835 -34.265  -1.721  1.00 92.49           H  
ATOM   3532  CD1 LEU A 227     -15.603 -34.591  -3.700  1.00 92.49           C  
ATOM   3533 HD11 LEU A 227     -15.819 -35.425  -4.368  1.00 92.49           H  
ATOM   3534 HD12 LEU A 227     -16.517 -34.017  -3.547  1.00 92.49           H  
ATOM   3535 HD13 LEU A 227     -14.864 -33.934  -4.158  1.00 92.49           H  
ATOM   3536  CD2 LEU A 227     -16.236 -35.881  -1.690  1.00 92.49           C  
ATOM   3537 HD21 LEU A 227     -17.110 -35.238  -1.579  1.00 92.49           H  
ATOM   3538 HD22 LEU A 227     -15.931 -36.237  -0.706  1.00 92.49           H  
ATOM   3539 HD23 LEU A 227     -16.503 -36.745  -2.298  1.00 92.49           H  
ATOM   3540  N   THR A 228     -11.478 -34.508  -1.101  1.00 90.69           N  
ATOM   3541  H   THR A 228     -11.536 -35.449  -0.739  1.00 90.69           H  
ATOM   3542  CA  THR A 228     -10.824 -33.493  -0.249  1.00 90.69           C  
ATOM   3543  HA  THR A 228     -11.586 -32.812   0.131  1.00 90.69           H  
ATOM   3544  C   THR A 228      -9.802 -32.669  -1.036  1.00 90.69           C  
ATOM   3545  CB  THR A 228     -10.101 -34.129   0.956  1.00 90.69           C  
ATOM   3546  HB  THR A 228      -9.237 -34.698   0.613  1.00 90.69           H  
ATOM   3547  O   THR A 228      -9.787 -31.440  -0.948  1.00 90.69           O  
ATOM   3548  CG2 THR A 228      -9.641 -33.076   1.948  1.00 90.69           C  
ATOM   3549 HG21 THR A 228      -9.052 -33.557   2.729  1.00 90.69           H  
ATOM   3550 HG22 THR A 228     -10.522 -32.595   2.374  1.00 90.69           H  
ATOM   3551 HG23 THR A 228      -9.032 -32.313   1.464  1.00 90.69           H  
ATOM   3552  OG1 THR A 228     -10.952 -34.977   1.677  1.00 90.69           O  
ATOM   3553  HG1 THR A 228     -10.600 -35.130   2.557  1.00 90.69           H  
ATOM   3554  N   THR A 229      -8.948 -33.318  -1.839  1.00 87.40           N  
ATOM   3555  H   THR A 229      -8.995 -34.326  -1.871  1.00 87.40           H  
ATOM   3556  CA  THR A 229      -7.945 -32.599  -2.645  1.00 87.40           C  
ATOM   3557  HA  THR A 229      -7.499 -31.837  -2.005  1.00 87.40           H  
ATOM   3558  C   THR A 229      -8.537 -31.840  -3.832  1.00 87.40           C  
ATOM   3559  CB  THR A 229      -6.795 -33.495  -3.118  1.00 87.40           C  
ATOM   3560  HB  THR A 229      -6.094 -32.867  -3.668  1.00 87.40           H  
ATOM   3561  O   THR A 229      -8.008 -30.790  -4.190  1.00 87.40           O  
ATOM   3562  CG2 THR A 229      -6.028 -34.105  -1.946  1.00 87.40           C  
ATOM   3563 HG21 THR A 229      -5.793 -33.332  -1.214  1.00 87.40           H  
ATOM   3564 HG22 THR A 229      -5.095 -34.528  -2.317  1.00 87.40           H  
ATOM   3565 HG23 THR A 229      -6.623 -34.883  -1.469  1.00 87.40           H  
ATOM   3566  OG1 THR A 229      -7.199 -34.547  -3.966  1.00 87.40           O  
ATOM   3567  HG1 THR A 229      -8.152 -34.652  -3.916  1.00 87.40           H  
ATOM   3568  N   GLY A 230      -9.640 -32.321  -4.408  1.00 88.47           N  
ATOM   3569  H   GLY A 230     -10.021 -33.192  -4.066  1.00 88.47           H  
ATOM   3570  CA  GLY A 230     -10.375 -31.669  -5.488  1.00 88.47           C  
ATOM   3571  HA2 GLY A 230      -9.692 -31.385  -6.289  1.00 88.47           H  
ATOM   3572  HA3 GLY A 230     -11.099 -32.378  -5.889  1.00 88.47           H  
ATOM   3573  C   GLY A 230     -11.118 -30.422  -5.013  1.00 88.47           C  
ATOM   3574  O   GLY A 230     -10.959 -29.365  -5.614  1.00 88.47           O  
ATOM   3575  N   ILE A 231     -11.821 -30.493  -3.877  1.00 89.58           N  
ATOM   3576  H   ILE A 231     -11.941 -31.402  -3.453  1.00 89.58           H  
ATOM   3577  CA  ILE A 231     -12.466 -29.339  -3.226  1.00 89.58           C  
ATOM   3578  HA  ILE A 231     -13.096 -28.833  -3.957  1.00 89.58           H  
ATOM   3579  C   ILE A 231     -11.403 -28.333  -2.759  1.00 89.58           C  
ATOM   3580  CB  ILE A 231     -13.369 -29.811  -2.059  1.00 89.58           C  
ATOM   3581  HB  ILE A 231     -12.762 -30.399  -1.371  1.00 89.58           H  
ATOM   3582  O   ILE A 231     -11.528 -27.131  -3.011  1.00 89.58           O  
ATOM   3583  CG1 ILE A 231     -14.530 -30.692  -2.579  1.00 89.58           C  
ATOM   3584 HG12 ILE A 231     -15.220 -30.081  -3.162  1.00 89.58           H  
ATOM   3585 HG13 ILE A 231     -14.143 -31.466  -3.241  1.00 89.58           H  
ATOM   3586  CG2 ILE A 231     -13.945 -28.605  -1.293  1.00 89.58           C  
ATOM   3587 HG21 ILE A 231     -14.561 -27.995  -1.953  1.00 89.58           H  
ATOM   3588 HG22 ILE A 231     -13.148 -27.988  -0.879  1.00 89.58           H  
ATOM   3589 HG23 ILE A 231     -14.549 -28.943  -0.451  1.00 89.58           H  
ATOM   3590  CD1 ILE A 231     -15.310 -31.403  -1.464  1.00 89.58           C  
ATOM   3591 HD11 ILE A 231     -16.035 -32.082  -1.912  1.00 89.58           H  
ATOM   3592 HD12 ILE A 231     -15.853 -30.686  -0.849  1.00 89.58           H  
ATOM   3593 HD13 ILE A 231     -14.624 -31.972  -0.837  1.00 89.58           H  
ATOM   3594  N   ALA A 232     -10.299 -28.809  -2.167  1.00 83.48           N  
ATOM   3595  H   ALA A 232     -10.249 -29.791  -1.938  1.00 83.48           H  
ATOM   3596  CA  ALA A 232      -9.174 -27.941  -1.828  1.00 83.48           C  
ATOM   3597  HA  ALA A 232      -9.541 -27.169  -1.151  1.00 83.48           H  
ATOM   3598  C   ALA A 232      -8.616 -27.233  -3.072  1.00 83.48           C  
ATOM   3599  CB  ALA A 232      -8.089 -28.741  -1.098  1.00 83.48           C  
ATOM   3600  HB1 ALA A 232      -7.270 -28.077  -0.821  1.00 83.48           H  
ATOM   3601  HB2 ALA A 232      -8.500 -29.188  -0.193  1.00 83.48           H  
ATOM   3602  HB3 ALA A 232      -7.706 -29.528  -1.747  1.00 83.48           H  
ATOM   3603  O   ALA A 232      -8.336 -26.038  -2.979  1.00 83.48           O  
ATOM   3604  N   LYS A 233      -8.519 -27.932  -4.221  1.00 77.75           N  
ATOM   3605  H   LYS A 233      -8.747 -28.916  -4.195  1.00 77.75           H  
ATOM   3606  CA  LYS A 233      -8.066 -27.370  -5.503  1.00 77.75           C  
ATOM   3607  HA  LYS A 233      -7.146 -26.837  -5.264  1.00 77.75           H  
ATOM   3608  C   LYS A 233      -9.070 -26.376  -6.108  1.00 77.75           C  
ATOM   3609  CB  LYS A 233      -7.681 -28.478  -6.503  1.00 77.75           C  
ATOM   3610  HB2 LYS A 233      -8.566 -29.061  -6.760  1.00 77.75           H  
ATOM   3611  HB3 LYS A 233      -6.964 -29.141  -6.021  1.00 77.75           H  
ATOM   3612  O   LYS A 233      -8.676 -25.339  -6.637  1.00 77.75           O  
ATOM   3613  CG  LYS A 233      -7.045 -27.946  -7.808  1.00 77.75           C  
ATOM   3614  HG2 LYS A 233      -6.709 -28.794  -8.405  1.00 77.75           H  
ATOM   3615  HG3 LYS A 233      -7.796 -27.401  -8.379  1.00 77.75           H  
ATOM   3616  CD  LYS A 233      -5.847 -27.024  -7.540  1.00 77.75           C  
ATOM   3617  HD2 LYS A 233      -5.092 -27.571  -6.975  1.00 77.75           H  
ATOM   3618  HD3 LYS A 233      -6.193 -26.176  -6.950  1.00 77.75           H  
ATOM   3619  CE  LYS A 233      -5.222 -26.412  -8.789  1.00 77.75           C  
ATOM   3620  HE2 LYS A 233      -4.852 -27.198  -9.447  1.00 77.75           H  
ATOM   3621  HE3 LYS A 233      -6.000 -25.855  -9.311  1.00 77.75           H  
ATOM   3622  NZ  LYS A 233      -4.130 -25.494  -8.380  1.00 77.75           N  
ATOM   3623  HZ1 LYS A 233      -3.305 -26.008  -8.107  1.00 77.75           H  
ATOM   3624  HZ2 LYS A 233      -3.913 -24.807  -9.088  1.00 77.75           H  
ATOM   3625  HZ3 LYS A 233      -4.388 -25.017  -7.528  1.00 77.75           H  
ATOM   3626  N   LEU A 234     -10.364 -26.662  -5.991  1.00 82.25           N  
ATOM   3627  H   LEU A 234     -10.603 -27.559  -5.594  1.00 82.25           H  
ATOM   3628  CA  LEU A 234     -11.464 -25.814  -6.445  1.00 82.25           C  
ATOM   3629  HA  LEU A 234     -11.362 -25.644  -7.517  1.00 82.25           H  
ATOM   3630  C   LEU A 234     -11.444 -24.448  -5.736  1.00 82.25           C  
ATOM   3631  CB  LEU A 234     -12.767 -26.582  -6.167  1.00 82.25           C  
ATOM   3632  HB2 LEU A 234     -12.890 -26.663  -5.087  1.00 82.25           H  
ATOM   3633  HB3 LEU A 234     -12.691 -27.594  -6.566  1.00 82.25           H  
ATOM   3634  O   LEU A 234     -11.548 -23.410  -6.388  1.00 82.25           O  
ATOM   3635  CG  LEU A 234     -14.020 -25.923  -6.754  1.00 82.25           C  
ATOM   3636  HG  LEU A 234     -13.967 -24.842  -6.628  1.00 82.25           H  
ATOM   3637  CD1 LEU A 234     -14.177 -26.250  -8.235  1.00 82.25           C  
ATOM   3638 HD11 LEU A 234     -15.044 -25.719  -8.628  1.00 82.25           H  
ATOM   3639 HD12 LEU A 234     -14.328 -27.321  -8.369  1.00 82.25           H  
ATOM   3640 HD13 LEU A 234     -13.289 -25.947  -8.789  1.00 82.25           H  
ATOM   3641  CD2 LEU A 234     -15.243 -26.435  -6.006  1.00 82.25           C  
ATOM   3642 HD21 LEU A 234     -16.131 -25.937  -6.394  1.00 82.25           H  
ATOM   3643 HD22 LEU A 234     -15.156 -26.198  -4.945  1.00 82.25           H  
ATOM   3644 HD23 LEU A 234     -15.352 -27.512  -6.134  1.00 82.25           H  
ATOM   3645  N   ARG A 235     -11.214 -24.433  -4.417  1.00 75.32           N  
ATOM   3646  H   ARG A 235     -11.183 -25.324  -3.943  1.00 75.32           H  
ATOM   3647  CA  ARG A 235     -11.059 -23.202  -3.622  1.00 75.32           C  
ATOM   3648  HA  ARG A 235     -11.947 -22.583  -3.749  1.00 75.32           H  
ATOM   3649  C   ARG A 235      -9.865 -22.344  -4.063  1.00 75.32           C  
ATOM   3650  CB  ARG A 235     -10.952 -23.611  -2.148  1.00 75.32           C  
ATOM   3651  HB2 ARG A 235     -10.070 -24.244  -2.051  1.00 75.32           H  
ATOM   3652  HB3 ARG A 235     -11.822 -24.214  -1.889  1.00 75.32           H  
ATOM   3653  O   ARG A 235      -9.949 -21.124  -3.979  1.00 75.32           O  
ATOM   3654  CG  ARG A 235     -10.866 -22.421  -1.169  1.00 75.32           C  
ATOM   3655  HG2 ARG A 235     -11.797 -21.856  -1.204  1.00 75.32           H  
ATOM   3656  HG3 ARG A 235     -10.049 -21.758  -1.456  1.00 75.32           H  
ATOM   3657  CD  ARG A 235     -10.606 -22.884   0.271  1.00 75.32           C  
ATOM   3658  HD2 ARG A 235     -10.518 -22.009   0.915  1.00 75.32           H  
ATOM   3659  HD3 ARG A 235     -11.451 -23.487   0.605  1.00 75.32           H  
ATOM   3660  NE  ARG A 235      -9.376 -23.693   0.333  1.00 75.32           N  
ATOM   3661  HE  ARG A 235      -9.007 -23.989  -0.559  1.00 75.32           H  
ATOM   3662  NH1 ARG A 235      -9.139 -23.946   2.608  1.00 75.32           N  
ATOM   3663 HH11 ARG A 235      -8.664 -24.400   3.375  1.00 75.32           H  
ATOM   3664 HH12 ARG A 235      -9.823 -23.222   2.777  1.00 75.32           H  
ATOM   3665  NH2 ARG A 235      -8.003 -25.243   1.193  1.00 75.32           N  
ATOM   3666 HH21 ARG A 235      -7.900 -25.913   1.943  1.00 75.32           H  
ATOM   3667 HH22 ARG A 235      -7.786 -25.554   0.257  1.00 75.32           H  
ATOM   3668  CZ  ARG A 235      -8.849 -24.281   1.384  1.00 75.32           C  
ATOM   3669  N   GLU A 236      -8.774 -22.938  -4.555  1.00 66.54           N  
ATOM   3670  H   GLU A 236      -8.757 -23.946  -4.614  1.00 66.54           H  
ATOM   3671  CA  GLU A 236      -7.628 -22.170  -5.090  1.00 66.54           C  
ATOM   3672  HA  GLU A 236      -7.378 -21.383  -4.377  1.00 66.54           H  
ATOM   3673  C   GLU A 236      -7.960 -21.478  -6.420  1.00 66.54           C  
ATOM   3674  CB  GLU A 236      -6.363 -23.030  -5.320  1.00 66.54           C  
ATOM   3675  HB2 GLU A 236      -6.338 -23.338  -6.365  1.00 66.54           H  
ATOM   3676  HB3 GLU A 236      -5.489 -22.403  -5.144  1.00 66.54           H  
ATOM   3677  O   GLU A 236      -7.380 -20.444  -6.730  1.00 66.54           O  
ATOM   3678  CG  GLU A 236      -6.250 -24.304  -4.478  1.00 66.54           C  
ATOM   3679  HG2 GLU A 236      -7.085 -24.937  -4.780  1.00 66.54           H  
ATOM   3680  HG3 GLU A 236      -6.409 -24.079  -3.423  1.00 66.54           H  
ATOM   3681  CD  GLU A 236      -4.935 -25.081  -4.695  1.00 66.54           C  
ATOM   3682  OE1 GLU A 236      -4.540 -25.851  -3.788  1.00 66.54           O  
ATOM   3683  OE2 GLU A 236      -4.312 -24.931  -5.774  1.00 66.54           O  
ATOM   3684  N   LEU A 237      -8.859 -22.068  -7.215  1.00 68.70           N  
ATOM   3685  H   LEU A 237      -9.279 -22.928  -6.893  1.00 68.70           H  
ATOM   3686  CA  LEU A 237      -9.225 -21.592  -8.554  1.00 68.70           C  
ATOM   3687  HA  LEU A 237      -8.382 -21.059  -8.994  1.00 68.70           H  
ATOM   3688  C   LEU A 237     -10.399 -20.599  -8.533  1.00 68.70           C  
ATOM   3689  CB  LEU A 237      -9.561 -22.818  -9.426  1.00 68.70           C  
ATOM   3690  HB2 LEU A 237      -9.959 -22.471 -10.379  1.00 68.70           H  
ATOM   3691  HB3 LEU A 237     -10.350 -23.383  -8.929  1.00 68.70           H  
ATOM   3692  O   LEU A 237     -10.447 -19.681  -9.350  1.00 68.70           O  
ATOM   3693  CG  LEU A 237      -8.378 -23.765  -9.703  1.00 68.70           C  
ATOM   3694  HG  LEU A 237      -7.896 -24.050  -8.768  1.00 68.70           H  
ATOM   3695  CD1 LEU A 237      -8.887 -25.038 -10.380  1.00 68.70           C  
ATOM   3696 HD11 LEU A 237      -9.597 -25.539  -9.722  1.00 68.70           H  
ATOM   3697 HD12 LEU A 237      -8.059 -25.716 -10.585  1.00 68.70           H  
ATOM   3698 HD13 LEU A 237      -9.387 -24.788 -11.317  1.00 68.70           H  
ATOM   3699  CD2 LEU A 237      -7.320 -23.131 -10.608  1.00 68.70           C  
ATOM   3700 HD21 LEU A 237      -7.781 -22.798 -11.538  1.00 68.70           H  
ATOM   3701 HD22 LEU A 237      -6.869 -22.273 -10.108  1.00 68.70           H  
ATOM   3702 HD23 LEU A 237      -6.539 -23.855 -10.838  1.00 68.70           H  
ATOM   3703  N   TYR A 238     -11.342 -20.782  -7.604  1.00 70.13           N  
ATOM   3704  H   TYR A 238     -11.254 -21.606  -7.027  1.00 70.13           H  
ATOM   3705  CA  TYR A 238     -12.625 -20.069  -7.566  1.00 70.13           C  
ATOM   3706  HA  TYR A 238     -12.622 -19.292  -8.331  1.00 70.13           H  
ATOM   3707  C   TYR A 238     -12.907 -19.345  -6.229  1.00 70.13           C  
ATOM   3708  CB  TYR A 238     -13.734 -21.069  -7.929  1.00 70.13           C  
ATOM   3709  HB2 TYR A 238     -13.699 -21.875  -7.196  1.00 70.13           H  
ATOM   3710  HB3 TYR A 238     -14.703 -20.576  -7.849  1.00 70.13           H  
ATOM   3711  O   TYR A 238     -13.961 -18.725  -6.071  1.00 70.13           O  
ATOM   3712  CG  TYR A 238     -13.636 -21.699  -9.308  1.00 70.13           C  
ATOM   3713  CD1 TYR A 238     -14.025 -20.978 -10.455  1.00 70.13           C  
ATOM   3714  HD1 TYR A 238     -14.369 -19.959 -10.356  1.00 70.13           H  
ATOM   3715  CD2 TYR A 238     -13.185 -23.026  -9.436  1.00 70.13           C  
ATOM   3716  HD2 TYR A 238     -12.894 -23.581  -8.557  1.00 70.13           H  
ATOM   3717  CE1 TYR A 238     -13.965 -21.585 -11.726  1.00 70.13           C  
ATOM   3718  HE1 TYR A 238     -14.260 -21.035 -12.607  1.00 70.13           H  
ATOM   3719  CE2 TYR A 238     -13.118 -23.635 -10.703  1.00 70.13           C  
ATOM   3720  HE2 TYR A 238     -12.775 -24.653 -10.812  1.00 70.13           H  
ATOM   3721  OH  TYR A 238     -13.450 -23.521 -13.064  1.00 70.13           O  
ATOM   3722  HH  TYR A 238     -13.733 -22.950 -13.781  1.00 70.13           H  
ATOM   3723  CZ  TYR A 238     -13.511 -22.918 -11.849  1.00 70.13           C  
ATOM   3724  N   GLY A 239     -11.976 -19.379  -5.268  1.00 63.65           N  
ATOM   3725  H   GLY A 239     -11.146 -19.934  -5.416  1.00 63.65           H  
ATOM   3726  CA  GLY A 239     -12.052 -18.614  -4.019  1.00 63.65           C  
ATOM   3727  HA2 GLY A 239     -12.284 -17.580  -4.274  1.00 63.65           H  
ATOM   3728  HA3 GLY A 239     -11.073 -18.622  -3.539  1.00 63.65           H  
ATOM   3729  C   GLY A 239     -13.079 -19.143  -2.998  1.00 63.65           C  
ATOM   3730  O   GLY A 239     -13.367 -20.342  -2.964  1.00 63.65           O  
ATOM   3731  N   PRO A 240     -13.652 -18.274  -2.136  1.00 66.44           N  
ATOM   3732  CA  PRO A 240     -14.506 -18.701  -1.023  1.00 66.44           C  
ATOM   3733  HA  PRO A 240     -14.068 -19.553  -0.503  1.00 66.44           H  
ATOM   3734  C   PRO A 240     -15.914 -19.074  -1.483  1.00 66.44           C  
ATOM   3735  CB  PRO A 240     -14.570 -17.497  -0.083  1.00 66.44           C  
ATOM   3736  HB2 PRO A 240     -15.503 -17.459   0.478  1.00 66.44           H  
ATOM   3737  HB3 PRO A 240     -13.730 -17.538   0.611  1.00 66.44           H  
ATOM   3738  O   PRO A 240     -16.532 -19.975  -0.922  1.00 66.44           O  
ATOM   3739  CG  PRO A 240     -14.428 -16.295  -1.024  1.00 66.44           C  
ATOM   3740  HG2 PRO A 240     -13.934 -15.455  -0.534  1.00 66.44           H  
ATOM   3741  HG3 PRO A 240     -15.414 -15.988  -1.371  1.00 66.44           H  
ATOM   3742  CD  PRO A 240     -13.610 -16.818  -2.212  1.00 66.44           C  
ATOM   3743  HD2 PRO A 240     -12.584 -16.455  -2.164  1.00 66.44           H  
ATOM   3744  HD3 PRO A 240     -14.060 -16.474  -3.144  1.00 66.44           H  
ATOM   3745  N   ALA A 241     -16.409 -18.413  -2.532  1.00 72.02           N  
ATOM   3746  H   ALA A 241     -15.839 -17.693  -2.954  1.00 72.02           H  
ATOM   3747  CA  ALA A 241     -17.729 -18.654  -3.101  1.00 72.02           C  
ATOM   3748  HA  ALA A 241     -18.481 -18.498  -2.328  1.00 72.02           H  
ATOM   3749  C   ALA A 241     -17.882 -20.097  -3.614  1.00 72.02           C  
ATOM   3750  CB  ALA A 241     -17.948 -17.626  -4.217  1.00 72.02           C  
ATOM   3751  HB1 ALA A 241     -17.202 -17.756  -5.001  1.00 72.02           H  
ATOM   3752  HB2 ALA A 241     -17.878 -16.616  -3.811  1.00 72.02           H  
ATOM   3753  HB3 ALA A 241     -18.942 -17.762  -4.643  1.00 72.02           H  
ATOM   3754  O   ALA A 241     -18.985 -20.636  -3.604  1.00 72.02           O  
ATOM   3755  N   ALA A 242     -16.778 -20.748  -3.997  1.00 80.63           N  
ATOM   3756  H   ALA A 242     -15.894 -20.259  -3.996  1.00 80.63           H  
ATOM   3757  CA  ALA A 242     -16.767 -22.170  -4.315  1.00 80.63           C  
ATOM   3758  HA  ALA A 242     -17.537 -22.372  -5.059  1.00 80.63           H  
ATOM   3759  C   ALA A 242     -17.069 -23.046  -3.092  1.00 80.63           C  
ATOM   3760  CB  ALA A 242     -15.412 -22.512  -4.923  1.00 80.63           C  
ATOM   3761  HB1 ALA A 242     -15.265 -21.869  -5.790  1.00 80.63           H  
ATOM   3762  HB2 ALA A 242     -15.410 -23.554  -5.242  1.00 80.63           H  
ATOM   3763  HB3 ALA A 242     -14.610 -22.353  -4.202  1.00 80.63           H  
ATOM   3764  O   ALA A 242     -17.858 -23.974  -3.207  1.00 80.63           O  
ATOM   3765  N   MET A 243     -16.521 -22.723  -1.915  1.00 83.92           N  
ATOM   3766  H   MET A 243     -15.947 -21.895  -1.854  1.00 83.92           H  
ATOM   3767  CA  MET A 243     -16.826 -23.458  -0.680  1.00 83.92           C  
ATOM   3768  HA  MET A 243     -16.683 -24.523  -0.864  1.00 83.92           H  
ATOM   3769  C   MET A 243     -18.288 -23.278  -0.263  1.00 83.92           C  
ATOM   3770  CB  MET A 243     -15.897 -23.031   0.466  1.00 83.92           C  
ATOM   3771  HB2 MET A 243     -16.017 -21.965   0.661  1.00 83.92           H  
ATOM   3772  HB3 MET A 243     -16.192 -23.560   1.372  1.00 83.92           H  
ATOM   3773  O   MET A 243     -18.928 -24.253   0.111  1.00 83.92           O  
ATOM   3774  CG  MET A 243     -14.416 -23.319   0.190  1.00 83.92           C  
ATOM   3775  HG2 MET A 243     -13.850 -23.047   1.082  1.00 83.92           H  
ATOM   3776  HG3 MET A 243     -14.084 -22.672  -0.622  1.00 83.92           H  
ATOM   3777  SD  MET A 243     -13.988 -25.030  -0.248  1.00 83.92           S  
ATOM   3778  CE  MET A 243     -14.694 -25.952   1.148  1.00 83.92           C  
ATOM   3779  HE1 MET A 243     -14.464 -27.012   1.037  1.00 83.92           H  
ATOM   3780  HE2 MET A 243     -15.777 -25.835   1.164  1.00 83.92           H  
ATOM   3781  HE3 MET A 243     -14.272 -25.595   2.087  1.00 83.92           H  
ATOM   3782  N   VAL A 244     -18.841 -22.066  -0.404  1.00 83.60           N  
ATOM   3783  H   VAL A 244     -18.246 -21.300  -0.685  1.00 83.60           H  
ATOM   3784  CA  VAL A 244     -20.274 -21.804  -0.160  1.00 83.60           C  
ATOM   3785  HA  VAL A 244     -20.518 -22.114   0.856  1.00 83.60           H  
ATOM   3786  C   VAL A 244     -21.148 -22.640  -1.102  1.00 83.60           C  
ATOM   3787  CB  VAL A 244     -20.601 -20.302  -0.296  1.00 83.60           C  
ATOM   3788  HB  VAL A 244     -20.336 -19.968  -1.299  1.00 83.60           H  
ATOM   3789  O   VAL A 244     -22.084 -23.292  -0.652  1.00 83.60           O  
ATOM   3790  CG1 VAL A 244     -22.090 -20.010  -0.069  1.00 83.60           C  
ATOM   3791 HG11 VAL A 244     -22.695 -20.490  -0.838  1.00 83.60           H  
ATOM   3792 HG12 VAL A 244     -22.272 -18.936  -0.115  1.00 83.60           H  
ATOM   3793 HG13 VAL A 244     -22.399 -20.382   0.908  1.00 83.60           H  
ATOM   3794  CG2 VAL A 244     -19.805 -19.465   0.715  1.00 83.60           C  
ATOM   3795 HG21 VAL A 244     -18.733 -19.578   0.550  1.00 83.60           H  
ATOM   3796 HG22 VAL A 244     -20.043 -19.784   1.730  1.00 83.60           H  
ATOM   3797 HG23 VAL A 244     -20.060 -18.411   0.607  1.00 83.60           H  
ATOM   3798  N   LYS A 245     -20.816 -22.688  -2.399  1.00 88.58           N  
ATOM   3799  H   LYS A 245     -20.045 -22.119  -2.718  1.00 88.58           H  
ATOM   3800  CA  LYS A 245     -21.534 -23.516  -3.380  1.00 88.58           C  
ATOM   3801  HA  LYS A 245     -22.602 -23.310  -3.309  1.00 88.58           H  
ATOM   3802  C   LYS A 245     -21.388 -25.020  -3.138  1.00 88.58           C  
ATOM   3803  CB  LYS A 245     -21.055 -23.182  -4.792  1.00 88.58           C  
ATOM   3804  HB2 LYS A 245     -19.967 -23.113  -4.805  1.00 88.58           H  
ATOM   3805  HB3 LYS A 245     -21.356 -24.000  -5.446  1.00 88.58           H  
ATOM   3806  O   LYS A 245     -22.358 -25.748  -3.303  1.00 88.58           O  
ATOM   3807  CG  LYS A 245     -21.663 -21.887  -5.338  1.00 88.58           C  
ATOM   3808  HG2 LYS A 245     -22.749 -21.942  -5.263  1.00 88.58           H  
ATOM   3809  HG3 LYS A 245     -21.307 -21.026  -4.771  1.00 88.58           H  
ATOM   3810  CD  LYS A 245     -21.262 -21.756  -6.809  1.00 88.58           C  
ATOM   3811  HD2 LYS A 245     -20.181 -21.639  -6.887  1.00 88.58           H  
ATOM   3812  HD3 LYS A 245     -21.555 -22.670  -7.326  1.00 88.58           H  
ATOM   3813  CE  LYS A 245     -21.968 -20.569  -7.463  1.00 88.58           C  
ATOM   3814  HE2 LYS A 245     -23.014 -20.587  -7.159  1.00 88.58           H  
ATOM   3815  HE3 LYS A 245     -21.524 -19.642  -7.098  1.00 88.58           H  
ATOM   3816  NZ  LYS A 245     -21.873 -20.670  -8.940  1.00 88.58           N  
ATOM   3817  HZ1 LYS A 245     -20.908 -20.664  -9.239  1.00 88.58           H  
ATOM   3818  HZ2 LYS A 245     -22.271 -21.547  -9.247  1.00 88.58           H  
ATOM   3819  HZ3 LYS A 245     -22.376 -19.919  -9.391  1.00 88.58           H  
ATOM   3820  N   VAL A 246     -20.206 -25.495  -2.744  1.00 90.35           N  
ATOM   3821  H   VAL A 246     -19.431 -24.851  -2.672  1.00 90.35           H  
ATOM   3822  CA  VAL A 246     -19.976 -26.913  -2.421  1.00 90.35           C  
ATOM   3823  HA  VAL A 246     -20.411 -27.521  -3.215  1.00 90.35           H  
ATOM   3824  C   VAL A 246     -20.713 -27.315  -1.139  1.00 90.35           C  
ATOM   3825  CB  VAL A 246     -18.469 -27.234  -2.371  1.00 90.35           C  
ATOM   3826  HB  VAL A 246     -17.961 -26.496  -1.749  1.00 90.35           H  
ATOM   3827  O   VAL A 246     -21.260 -28.412  -1.098  1.00 90.35           O  
ATOM   3828  CG1 VAL A 246     -18.164 -28.627  -1.817  1.00 90.35           C  
ATOM   3829 HG11 VAL A 246     -17.091 -28.816  -1.842  1.00 90.35           H  
ATOM   3830 HG12 VAL A 246     -18.683 -29.389  -2.398  1.00 90.35           H  
ATOM   3831 HG13 VAL A 246     -18.499 -28.686  -0.781  1.00 90.35           H  
ATOM   3832  CG2 VAL A 246     -17.867 -27.207  -3.782  1.00 90.35           C  
ATOM   3833 HG21 VAL A 246     -18.030 -26.238  -4.252  1.00 90.35           H  
ATOM   3834 HG22 VAL A 246     -18.328 -27.977  -4.401  1.00 90.35           H  
ATOM   3835 HG23 VAL A 246     -16.795 -27.395  -3.724  1.00 90.35           H  
ATOM   3836  N   GLN A 247     -20.825 -26.429  -0.142  1.00 90.25           N  
ATOM   3837  H   GLN A 247     -20.321 -25.555  -0.190  1.00 90.25           H  
ATOM   3838  CA  GLN A 247     -21.695 -26.663   1.016  1.00 90.25           C  
ATOM   3839  HA  GLN A 247     -21.436 -27.636   1.435  1.00 90.25           H  
ATOM   3840  C   GLN A 247     -23.167 -26.741   0.586  1.00 90.25           C  
ATOM   3841  CB  GLN A 247     -21.460 -25.594   2.096  1.00 90.25           C  
ATOM   3842  HB2 GLN A 247     -20.393 -25.536   2.314  1.00 90.25           H  
ATOM   3843  HB3 GLN A 247     -21.786 -24.622   1.727  1.00 90.25           H  
ATOM   3844  O   GLN A 247     -23.810 -27.750   0.840  1.00 90.25           O  
ATOM   3845  CG  GLN A 247     -22.215 -25.914   3.399  1.00 90.25           C  
ATOM   3846  HG2 GLN A 247     -23.287 -25.935   3.207  1.00 90.25           H  
ATOM   3847  HG3 GLN A 247     -22.026 -25.123   4.125  1.00 90.25           H  
ATOM   3848  CD  GLN A 247     -21.778 -27.241   4.013  1.00 90.25           C  
ATOM   3849  NE2 GLN A 247     -22.678 -28.165   4.257  1.00 90.25           N  
ATOM   3850 HE21 GLN A 247     -22.372 -29.043   4.651  1.00 90.25           H  
ATOM   3851 HE22 GLN A 247     -23.655 -28.024   4.047  1.00 90.25           H  
ATOM   3852  OE1 GLN A 247     -20.601 -27.477   4.249  1.00 90.25           O  
ATOM   3853  N   GLN A 248     -23.659 -25.769  -0.192  1.00 91.04           N  
ATOM   3854  H   GLN A 248     -23.086 -24.955  -0.363  1.00 91.04           H  
ATOM   3855  CA  GLN A 248     -25.021 -25.803  -0.749  1.00 91.04           C  
ATOM   3856  HA  GLN A 248     -25.735 -25.806   0.074  1.00 91.04           H  
ATOM   3857  C   GLN A 248     -25.298 -27.059  -1.597  1.00 91.04           C  
ATOM   3858  CB  GLN A 248     -25.250 -24.560  -1.623  1.00 91.04           C  
ATOM   3859  HB2 GLN A 248     -26.165 -24.694  -2.199  1.00 91.04           H  
ATOM   3860  HB3 GLN A 248     -24.421 -24.464  -2.324  1.00 91.04           H  
ATOM   3861  O   GLN A 248     -26.439 -27.508  -1.672  1.00 91.04           O  
ATOM   3862  CG  GLN A 248     -25.390 -23.265  -0.812  1.00 91.04           C  
ATOM   3863  HG2 GLN A 248     -26.312 -23.313  -0.233  1.00 91.04           H  
ATOM   3864  HG3 GLN A 248     -24.566 -23.172  -0.105  1.00 91.04           H  
ATOM   3865  CD  GLN A 248     -25.420 -22.012  -1.686  1.00 91.04           C  
ATOM   3866  NE2 GLN A 248     -25.683 -20.864  -1.101  1.00 91.04           N  
ATOM   3867 HE21 GLN A 248     -25.862 -20.838  -0.107  1.00 91.04           H  
ATOM   3868 HE22 GLN A 248     -25.729 -20.046  -1.692  1.00 91.04           H  
ATOM   3869  OE1 GLN A 248     -25.222 -22.019  -2.894  1.00 91.04           O  
ATOM   3870  N   ALA A 249     -24.283 -27.626  -2.257  1.00 91.51           N  
ATOM   3871  H   ALA A 249     -23.384 -27.166  -2.239  1.00 91.51           H  
ATOM   3872  CA  ALA A 249     -24.394 -28.891  -2.979  1.00 91.51           C  
ATOM   3873  HA  ALA A 249     -25.325 -28.890  -3.546  1.00 91.51           H  
ATOM   3874  C   ALA A 249     -24.442 -30.107  -2.037  1.00 91.51           C  
ATOM   3875  CB  ALA A 249     -23.238 -28.991  -3.978  1.00 91.51           C  
ATOM   3876  HB1 ALA A 249     -23.243 -28.126  -4.642  1.00 91.51           H  
ATOM   3877  HB2 ALA A 249     -23.354 -29.896  -4.574  1.00 91.51           H  
ATOM   3878  HB3 ALA A 249     -22.285 -29.038  -3.451  1.00 91.51           H  
ATOM   3879  O   ALA A 249     -25.172 -31.054  -2.322  1.00 91.51           O  
ATOM   3880  N   ALA A 250     -23.720 -30.075  -0.911  1.00 92.13           N  
ATOM   3881  H   ALA A 250     -23.150 -29.264  -0.722  1.00 92.13           H  
ATOM   3882  CA  ALA A 250     -23.803 -31.094   0.134  1.00 92.13           C  
ATOM   3883  HA  ALA A 250     -23.694 -32.073  -0.333  1.00 92.13           H  
ATOM   3884  C   ALA A 250     -25.171 -31.090   0.824  1.00 92.13           C  
ATOM   3885  CB  ALA A 250     -22.660 -30.888   1.138  1.00 92.13           C  
ATOM   3886  HB1 ALA A 250     -22.638 -31.723   1.839  1.00 92.13           H  
ATOM   3887  HB2 ALA A 250     -21.709 -30.830   0.610  1.00 92.13           H  
ATOM   3888  HB3 ALA A 250     -22.809 -29.967   1.702  1.00 92.13           H  
ATOM   3889  O   ALA A 250     -25.805 -32.140   0.912  1.00 92.13           O  
ATOM   3890  N   ASP A 251     -25.662 -29.910   1.207  1.00 91.64           N  
ATOM   3891  H   ASP A 251     -25.048 -29.108   1.170  1.00 91.64           H  
ATOM   3892  CA  ASP A 251     -26.979 -29.728   1.821  1.00 91.64           C  
ATOM   3893  HA  ASP A 251     -27.011 -30.288   2.755  1.00 91.64           H  
ATOM   3894  C   ASP A 251     -28.074 -30.278   0.886  1.00 91.64           C  
ATOM   3895  CB  ASP A 251     -27.210 -28.235   2.140  1.00 91.64           C  
ATOM   3896  HB2 ASP A 251     -27.328 -27.696   1.200  1.00 91.64           H  
ATOM   3897  HB3 ASP A 251     -28.145 -28.142   2.692  1.00 91.64           H  
ATOM   3898  O   ASP A 251     -28.853 -31.153   1.269  1.00 91.64           O  
ATOM   3899  CG  ASP A 251     -26.092 -27.550   2.948  1.00 91.64           C  
ATOM   3900  OD1 ASP A 251     -25.417 -28.225   3.760  1.00 91.64           O  
ATOM   3901  OD2 ASP A 251     -25.886 -26.335   2.724  1.00 91.64           O  
ATOM   3902  N   LYS A 252     -28.042 -29.877  -0.397  1.00 91.67           N  
ATOM   3903  H   LYS A 252     -27.372 -29.161  -0.640  1.00 91.67           H  
ATOM   3904  CA  LYS A 252     -28.940 -30.396  -1.443  1.00 91.67           C  
ATOM   3905  HA  LYS A 252     -29.970 -30.224  -1.132  1.00 91.67           H  
ATOM   3906  C   LYS A 252     -28.812 -31.899  -1.667  1.00 91.67           C  
ATOM   3907  CB  LYS A 252     -28.680 -29.679  -2.772  1.00 91.67           C  
ATOM   3908  HB2 LYS A 252     -27.606 -29.624  -2.947  1.00 91.67           H  
ATOM   3909  HB3 LYS A 252     -29.129 -30.253  -3.583  1.00 91.67           H  
ATOM   3910  O   LYS A 252     -29.825 -32.536  -1.927  1.00 91.67           O  
ATOM   3911  CG  LYS A 252     -29.301 -28.281  -2.781  1.00 91.67           C  
ATOM   3912  HG2 LYS A 252     -30.387 -28.370  -2.759  1.00 91.67           H  
ATOM   3913  HG3 LYS A 252     -28.982 -27.721  -1.903  1.00 91.67           H  
ATOM   3914  CD  LYS A 252     -28.870 -27.542  -4.048  1.00 91.67           C  
ATOM   3915  HD2 LYS A 252     -29.224 -28.088  -4.922  1.00 91.67           H  
ATOM   3916  HD3 LYS A 252     -27.782 -27.480  -4.073  1.00 91.67           H  
ATOM   3917  CE  LYS A 252     -29.468 -26.139  -4.021  1.00 91.67           C  
ATOM   3918  HE2 LYS A 252     -29.128 -25.642  -3.113  1.00 91.67           H  
ATOM   3919  HE3 LYS A 252     -30.553 -26.226  -3.965  1.00 91.67           H  
ATOM   3920  NZ  LYS A 252     -29.063 -25.369  -5.219  1.00 91.67           N  
ATOM   3921  HZ1 LYS A 252     -28.056 -25.290  -5.243  1.00 91.67           H  
ATOM   3922  HZ2 LYS A 252     -29.375 -25.844  -6.054  1.00 91.67           H  
ATOM   3923  HZ3 LYS A 252     -29.467 -24.444  -5.189  1.00 91.67           H  
ATOM   3924  N   PHE A 253     -27.616 -32.483  -1.578  1.00 92.57           N  
ATOM   3925  H   PHE A 253     -26.807 -31.909  -1.391  1.00 92.57           H  
ATOM   3926  CA  PHE A 253     -27.445 -33.936  -1.669  1.00 92.57           C  
ATOM   3927  HA  PHE A 253     -27.944 -34.295  -2.569  1.00 92.57           H  
ATOM   3928  C   PHE A 253     -28.101 -34.652  -0.481  1.00 92.57           C  
ATOM   3929  CB  PHE A 253     -25.954 -34.285  -1.773  1.00 92.57           C  
ATOM   3930  HB2 PHE A 253     -25.440 -33.969  -0.865  1.00 92.57           H  
ATOM   3931  HB3 PHE A 253     -25.511 -33.734  -2.601  1.00 92.57           H  
ATOM   3932  O   PHE A 253     -28.815 -35.638  -0.669  1.00 92.57           O  
ATOM   3933  CG  PHE A 253     -25.706 -35.765  -1.986  1.00 92.57           C  
ATOM   3934  CD1 PHE A 253     -25.400 -36.595  -0.893  1.00 92.57           C  
ATOM   3935  HD1 PHE A 253     -25.329 -36.175   0.100  1.00 92.57           H  
ATOM   3936  CD2 PHE A 253     -25.818 -36.321  -3.273  1.00 92.57           C  
ATOM   3937  HD2 PHE A 253     -26.061 -35.687  -4.112  1.00 92.57           H  
ATOM   3938  CE1 PHE A 253     -25.216 -37.975  -1.088  1.00 92.57           C  
ATOM   3939  HE1 PHE A 253     -25.001 -38.614  -0.245  1.00 92.57           H  
ATOM   3940  CE2 PHE A 253     -25.610 -37.696  -3.473  1.00 92.57           C  
ATOM   3941  HE2 PHE A 253     -25.683 -38.115  -4.466  1.00 92.57           H  
ATOM   3942  CZ  PHE A 253     -25.319 -38.526  -2.377  1.00 92.57           C  
ATOM   3943  HZ  PHE A 253     -25.176 -39.586  -2.524  1.00 92.57           H  
ATOM   3944  N   GLY A 254     -27.912 -34.122   0.731  1.00 90.30           N  
ATOM   3945  H   GLY A 254     -27.322 -33.306   0.804  1.00 90.30           H  
ATOM   3946  CA  GLY A 254     -28.508 -34.632   1.964  1.00 90.30           C  
ATOM   3947  HA2 GLY A 254     -28.053 -34.100   2.799  1.00 90.30           H  
ATOM   3948  HA3 GLY A 254     -28.279 -35.694   2.057  1.00 90.30           H  
ATOM   3949  C   GLY A 254     -30.028 -34.453   2.065  1.00 90.30           C  
ATOM   3950  O   GLY A 254     -30.660 -35.144   2.867  1.00 90.30           O  
ATOM   3951  N   GLU A 255     -30.625 -33.553   1.282  1.00 89.98           N  
ATOM   3952  H   GLU A 255     -30.032 -32.890   0.803  1.00 89.98           H  
ATOM   3953  CA  GLU A 255     -32.077 -33.432   1.091  1.00 89.98           C  
ATOM   3954  HA  GLU A 255     -32.599 -33.744   1.996  1.00 89.98           H  
ATOM   3955  C   GLU A 255     -32.580 -34.336  -0.040  1.00 89.98           C  
ATOM   3956  CB  GLU A 255     -32.457 -31.971   0.810  1.00 89.98           C  
ATOM   3957  HB2 GLU A 255     -31.839 -31.592  -0.004  1.00 89.98           H  
ATOM   3958  HB3 GLU A 255     -33.502 -31.937   0.499  1.00 89.98           H  
ATOM   3959  O   GLU A 255     -33.451 -35.176   0.186  1.00 89.98           O  
ATOM   3960  CG  GLU A 255     -32.294 -31.079   2.048  1.00 89.98           C  
ATOM   3961  HG2 GLU A 255     -31.255 -31.091   2.376  1.00 89.98           H  
ATOM   3962  HG3 GLU A 255     -32.897 -31.501   2.852  1.00 89.98           H  
ATOM   3963  CD  GLU A 255     -32.727 -29.626   1.793  1.00 89.98           C  
ATOM   3964  OE1 GLU A 255     -33.120 -28.978   2.788  1.00 89.98           O  
ATOM   3965  OE2 GLU A 255     -32.676 -29.178   0.622  1.00 89.98           O  
ATOM   3966  N   TRP A 256     -31.999 -34.215  -1.239  1.00 90.55           N  
ATOM   3967  H   TRP A 256     -31.270 -33.525  -1.347  1.00 90.55           H  
ATOM   3968  CA  TRP A 256     -32.395 -34.971  -2.431  1.00 90.55           C  
ATOM   3969  HA  TRP A 256     -33.433 -34.741  -2.668  1.00 90.55           H  
ATOM   3970  C   TRP A 256     -32.315 -36.480  -2.205  1.00 90.55           C  
ATOM   3971  CB  TRP A 256     -31.516 -34.554  -3.619  1.00 90.55           C  
ATOM   3972  HB2 TRP A 256     -31.736 -33.518  -3.878  1.00 90.55           H  
ATOM   3973  HB3 TRP A 256     -30.471 -34.607  -3.313  1.00 90.55           H  
ATOM   3974  O   TRP A 256     -33.281 -37.183  -2.486  1.00 90.55           O  
ATOM   3975  CG  TRP A 256     -31.661 -35.403  -4.844  1.00 90.55           C  
ATOM   3976  CD1 TRP A 256     -32.722 -35.412  -5.683  1.00 90.55           C  
ATOM   3977  HD1 TRP A 256     -33.600 -34.793  -5.573  1.00 90.55           H  
ATOM   3978  CD2 TRP A 256     -30.761 -36.448  -5.328  1.00 90.55           C  
ATOM   3979  CE2 TRP A 256     -31.346 -37.046  -6.483  1.00 90.55           C  
ATOM   3980  CE3 TRP A 256     -29.528 -36.976  -4.884  1.00 90.55           C  
ATOM   3981  HE3 TRP A 256     -29.069 -36.572  -3.994  1.00 90.55           H  
ATOM   3982  NE1 TRP A 256     -32.541 -36.383  -6.649  1.00 90.55           N  
ATOM   3983  HE1 TRP A 256     -33.256 -36.662  -7.307  1.00 90.55           H  
ATOM   3984  CH2 TRP A 256     -29.509 -38.598  -6.714  1.00 90.55           C  
ATOM   3985  HH2 TRP A 256     -29.041 -39.426  -7.227  1.00 90.55           H  
ATOM   3986  CZ2 TRP A 256     -30.741 -38.105  -7.171  1.00 90.55           C  
ATOM   3987  HZ2 TRP A 256     -31.236 -38.552  -8.021  1.00 90.55           H  
ATOM   3988  CZ3 TRP A 256     -28.908 -38.036  -5.572  1.00 90.55           C  
ATOM   3989  HZ3 TRP A 256     -27.973 -38.432  -5.204  1.00 90.55           H  
ATOM   3990  N   GLY A 257     -31.216 -36.980  -1.634  1.00 88.35           N  
ATOM   3991  H   GLY A 257     -30.464 -36.351  -1.391  1.00 88.35           H  
ATOM   3992  CA  GLY A 257     -31.021 -38.412  -1.413  1.00 88.35           C  
ATOM   3993  HA2 GLY A 257     -30.031 -38.561  -0.982  1.00 88.35           H  
ATOM   3994  HA3 GLY A 257     -31.063 -38.932  -2.370  1.00 88.35           H  
ATOM   3995  C   GLY A 257     -32.066 -39.037  -0.479  1.00 88.35           C  
ATOM   3996  O   GLY A 257     -32.486 -40.165  -0.719  1.00 88.35           O  
ATOM   3997  N   LYS A 258     -32.564 -38.291   0.521  1.00 87.07           N  
ATOM   3998  H   LYS A 258     -32.243 -37.337   0.597  1.00 87.07           H  
ATOM   3999  CA  LYS A 258     -33.674 -38.728   1.399  1.00 87.07           C  
ATOM   4000  HA  LYS A 258     -33.474 -39.732   1.774  1.00 87.07           H  
ATOM   4001  C   LYS A 258     -35.021 -38.797   0.677  1.00 87.07           C  
ATOM   4002  CB  LYS A 258     -33.836 -37.765   2.580  1.00 87.07           C  
ATOM   4003  HB2 LYS A 258     -34.732 -38.041   3.137  1.00 87.07           H  
ATOM   4004  HB3 LYS A 258     -33.990 -36.761   2.184  1.00 87.07           H  
ATOM   4005  O   LYS A 258     -35.933 -39.463   1.153  1.00 87.07           O  
ATOM   4006  CG  LYS A 258     -32.659 -37.760   3.558  1.00 87.07           C  
ATOM   4007  HG2 LYS A 258     -31.730 -37.589   3.014  1.00 87.07           H  
ATOM   4008  HG3 LYS A 258     -32.600 -38.715   4.079  1.00 87.07           H  
ATOM   4009  CD  LYS A 258     -32.885 -36.621   4.558  1.00 87.07           C  
ATOM   4010  HD2 LYS A 258     -33.759 -36.832   5.174  1.00 87.07           H  
ATOM   4011  HD3 LYS A 258     -33.074 -35.710   3.989  1.00 87.07           H  
ATOM   4012  CE  LYS A 258     -31.657 -36.416   5.444  1.00 87.07           C  
ATOM   4013  HE2 LYS A 258     -30.780 -36.737   4.882  1.00 87.07           H  
ATOM   4014  HE3 LYS A 258     -31.745 -37.036   6.336  1.00 87.07           H  
ATOM   4015  NZ  LYS A 258     -31.512 -34.981   5.780  1.00 87.07           N  
ATOM   4016  HZ1 LYS A 258     -32.355 -34.617   6.201  1.00 87.07           H  
ATOM   4017  HZ2 LYS A 258     -31.352 -34.484   4.915  1.00 87.07           H  
ATOM   4018  HZ3 LYS A 258     -30.721 -34.817   6.386  1.00 87.07           H  
ATOM   4019  N   ALA A 259     -35.155 -38.082  -0.437  1.00 87.32           N  
ATOM   4020  H   ALA A 259     -34.358 -37.552  -0.758  1.00 87.32           H  
ATOM   4021  CA  ALA A 259     -36.358 -38.020  -1.257  1.00 87.32           C  
ATOM   4022  HA  ALA A 259     -37.210 -38.329  -0.652  1.00 87.32           H  
ATOM   4023  C   ALA A 259     -36.313 -38.977  -2.465  1.00 87.32           C  
ATOM   4024  CB  ALA A 259     -36.582 -36.555  -1.661  1.00 87.32           C  
ATOM   4025  HB1 ALA A 259     -35.776 -36.221  -2.314  1.00 87.32           H  
ATOM   4026  HB2 ALA A 259     -36.609 -35.924  -0.773  1.00 87.32           H  
ATOM   4027  HB3 ALA A 259     -37.530 -36.462  -2.190  1.00 87.32           H  
ATOM   4028  O   ALA A 259     -37.173 -38.881  -3.338  1.00 87.32           O  
ATOM   4029  N   GLN A 260     -35.317 -39.868  -2.564  1.00 87.39           N  
ATOM   4030  H   GLN A 260     -34.622 -39.901  -1.833  1.00 87.39           H  
ATOM   4031  CA  GLN A 260     -35.262 -40.923  -3.584  1.00 87.39           C  
ATOM   4032  HA  GLN A 260     -36.041 -40.760  -4.329  1.00 87.39           H  
ATOM   4033  C   GLN A 260     -35.528 -42.292  -2.948  1.00 87.39           C  
ATOM   4034  CB  GLN A 260     -33.913 -40.919  -4.322  1.00 87.39           C  
ATOM   4035  HB2 GLN A 260     -33.133 -41.166  -3.602  1.00 87.39           H  
ATOM   4036  HB3 GLN A 260     -33.937 -41.706  -5.076  1.00 87.39           H  
ATOM   4037  O   GLN A 260     -34.755 -42.770  -2.120  1.00 87.39           O  
ATOM   4038  CG  GLN A 260     -33.518 -39.604  -5.012  1.00 87.39           C  
ATOM   4039  HG2 GLN A 260     -32.539 -39.741  -5.471  1.00 87.39           H  
ATOM   4040  HG3 GLN A 260     -33.418 -38.818  -4.263  1.00 87.39           H  
ATOM   4041  CD  GLN A 260     -34.486 -39.129  -6.092  1.00 87.39           C  
ATOM   4042  NE2 GLN A 260     -35.586 -38.494  -5.757  1.00 87.39           N  
ATOM   4043 HE21 GLN A 260     -35.899 -38.479  -4.797  1.00 87.39           H  
ATOM   4044 HE22 GLN A 260     -36.234 -38.316  -6.511  1.00 87.39           H  
ATOM   4045  OE1 GLN A 260     -34.258 -39.287  -7.279  1.00 87.39           O  
ATOM   4046  N   ASP A 261     -36.605 -42.937  -3.379  1.00 86.70           N  
ATOM   4047  H   ASP A 261     -37.139 -42.537  -4.137  1.00 86.70           H  
ATOM   4048  CA  ASP A 261     -36.984 -44.311  -3.034  1.00 86.70           C  
ATOM   4049  HA  ASP A 261     -36.905 -44.441  -1.954  1.00 86.70           H  
ATOM   4050  C   ASP A 261     -36.067 -45.360  -3.688  1.00 86.70           C  
ATOM   4051  CB  ASP A 261     -38.456 -44.523  -3.443  1.00 86.70           C  
ATOM   4052  HB2 ASP A 261     -39.077 -43.843  -2.859  1.00 86.70           H  
ATOM   4053  HB3 ASP A 261     -38.743 -45.539  -3.172  1.00 86.70           H  
ATOM   4054  O   ASP A 261     -35.774 -46.394  -3.092  1.00 86.70           O  
ATOM   4055  CG  ASP A 261     -38.766 -44.298  -4.936  1.00 86.70           C  
ATOM   4056  OD1 ASP A 261     -37.974 -43.600  -5.618  1.00 86.70           O  
ATOM   4057  OD2 ASP A 261     -39.820 -44.800  -5.378  1.00 86.70           O  
ATOM   4058  N   VAL A 262     -35.553 -45.064  -4.884  1.00 87.53           N  
ATOM   4059  H   VAL A 262     -35.982 -44.281  -5.357  1.00 87.53           H  
ATOM   4060  CA  VAL A 262     -34.618 -45.913  -5.647  1.00 87.53           C  
ATOM   4061  HA  VAL A 262     -34.985 -46.937  -5.586  1.00 87.53           H  
ATOM   4062  C   VAL A 262     -33.179 -45.958  -5.105  1.00 87.53           C  
ATOM   4063  CB  VAL A 262     -34.608 -45.512  -7.139  1.00 87.53           C  
ATOM   4064  HB  VAL A 262     -33.892 -46.143  -7.665  1.00 87.53           H  
ATOM   4065  O   VAL A 262     -32.340 -46.644  -5.689  1.00 87.53           O  
ATOM   4066  CG1 VAL A 262     -35.970 -45.753  -7.798  1.00 87.53           C  
ATOM   4067 HG11 VAL A 262     -36.728 -45.101  -7.364  1.00 87.53           H  
ATOM   4068 HG12 VAL A 262     -35.904 -45.552  -8.867  1.00 87.53           H  
ATOM   4069 HG13 VAL A 262     -36.273 -46.790  -7.650  1.00 87.53           H  
ATOM   4070  CG2 VAL A 262     -34.197 -44.048  -7.358  1.00 87.53           C  
ATOM   4071 HG21 VAL A 262     -33.217 -43.864  -6.917  1.00 87.53           H  
ATOM   4072 HG22 VAL A 262     -34.929 -43.375  -6.912  1.00 87.53           H  
ATOM   4073 HG23 VAL A 262     -34.141 -43.842  -8.427  1.00 87.53           H  
ATOM   4074  N   LEU A 263     -32.854 -45.230  -4.028  1.00 87.56           N  
ATOM   4075  H   LEU A 263     -33.601 -44.775  -3.522  1.00 87.56           H  
ATOM   4076  CA  LEU A 263     -31.501 -45.175  -3.457  1.00 87.56           C  
ATOM   4077  HA  LEU A 263     -30.818 -45.720  -4.108  1.00 87.56           H  
ATOM   4078  C   LEU A 263     -31.414 -45.851  -2.084  1.00 87.56           C  
ATOM   4079  CB  LEU A 263     -30.996 -43.722  -3.364  1.00 87.56           C  
ATOM   4080  HB2 LEU A 263     -31.678 -43.162  -2.723  1.00 87.56           H  
ATOM   4081  HB3 LEU A 263     -30.024 -43.742  -2.872  1.00 87.56           H  
ATOM   4082  O   LEU A 263     -32.241 -45.618  -1.202  1.00 87.56           O  
ATOM   4083  CG  LEU A 263     -30.838 -42.964  -4.695  1.00 87.56           C  
ATOM   4084  HG  LEU A 263     -31.818 -42.827  -5.152  1.00 87.56           H  
ATOM   4085  CD1 LEU A 263     -30.225 -41.588  -4.422  1.00 87.56           C  
ATOM   4086 HD11 LEU A 263     -30.221 -41.001  -5.340  1.00 87.56           H  
ATOM   4087 HD12 LEU A 263     -30.818 -41.060  -3.674  1.00 87.56           H  
ATOM   4088 HD13 LEU A 263     -29.205 -41.695  -4.053  1.00 87.56           H  
ATOM   4089  CD2 LEU A 263     -29.926 -43.678  -5.696  1.00 87.56           C  
ATOM   4090 HD21 LEU A 263     -30.387 -44.614  -6.011  1.00 87.56           H  
ATOM   4091 HD22 LEU A 263     -28.956 -43.884  -5.242  1.00 87.56           H  
ATOM   4092 HD23 LEU A 263     -29.791 -43.054  -6.579  1.00 87.56           H  
ATOM   4093  N   ASP A 264     -30.334 -46.608  -1.870  1.00 90.71           N  
ATOM   4094  H   ASP A 264     -29.697 -46.771  -2.637  1.00 90.71           H  
ATOM   4095  CA  ASP A 264     -29.953 -47.102  -0.546  1.00 90.71           C  
ATOM   4096  HA  ASP A 264     -30.794 -47.655  -0.127  1.00 90.71           H  
ATOM   4097  C   ASP A 264     -29.637 -45.921   0.385  1.00 90.71           C  
ATOM   4098  CB  ASP A 264     -28.774 -48.079  -0.666  1.00 90.71           C  
ATOM   4099  HB2 ASP A 264     -29.083 -48.916  -1.292  1.00 90.71           H  
ATOM   4100  HB3 ASP A 264     -27.946 -47.577  -1.168  1.00 90.71           H  
ATOM   4101  O   ASP A 264     -28.619 -45.233   0.254  1.00 90.71           O  
ATOM   4102  CG  ASP A 264     -28.271 -48.633   0.677  1.00 90.71           C  
ATOM   4103  OD1 ASP A 264     -28.690 -48.147   1.758  1.00 90.71           O  
ATOM   4104  OD2 ASP A 264     -27.403 -49.521   0.633  1.00 90.71           O  
ATOM   4105  N   GLN A 265     -30.523 -45.707   1.356  1.00 90.22           N  
ATOM   4106  H   GLN A 265     -31.348 -46.290   1.359  1.00 90.22           H  
ATOM   4107  CA  GLN A 265     -30.441 -44.616   2.322  1.00 90.22           C  
ATOM   4108  HA  GLN A 265     -30.358 -43.679   1.770  1.00 90.22           H  
ATOM   4109  C   GLN A 265     -29.204 -44.698   3.229  1.00 90.22           C  
ATOM   4110  CB  GLN A 265     -31.737 -44.591   3.150  1.00 90.22           C  
ATOM   4111  HB2 GLN A 265     -31.636 -43.859   3.951  1.00 90.22           H  
ATOM   4112  HB3 GLN A 265     -31.898 -45.568   3.606  1.00 90.22           H  
ATOM   4113  O   GLN A 265     -28.742 -43.661   3.708  1.00 90.22           O  
ATOM   4114  CG  GLN A 265     -32.964 -44.219   2.296  1.00 90.22           C  
ATOM   4115  HG2 GLN A 265     -33.116 -44.968   1.519  1.00 90.22           H  
ATOM   4116  HG3 GLN A 265     -33.853 -44.208   2.927  1.00 90.22           H  
ATOM   4117  CD  GLN A 265     -32.813 -42.842   1.658  1.00 90.22           C  
ATOM   4118  NE2 GLN A 265     -33.089 -42.701   0.384  1.00 90.22           N  
ATOM   4119 HE21 GLN A 265     -33.419 -43.465  -0.188  1.00 90.22           H  
ATOM   4120 HE22 GLN A 265     -32.958 -41.791  -0.033  1.00 90.22           H  
ATOM   4121  OE1 GLN A 265     -32.404 -41.885   2.304  1.00 90.22           O  
ATOM   4122  N   SER A 266     -28.631 -45.887   3.442  1.00 89.93           N  
ATOM   4123  H   SER A 266     -28.971 -46.689   2.930  1.00 89.93           H  
ATOM   4124  CA  SER A 266     -27.377 -46.039   4.188  1.00 89.93           C  
ATOM   4125  HA  SER A 266     -27.437 -45.420   5.083  1.00 89.93           H  
ATOM   4126  C   SER A 266     -26.185 -45.529   3.370  1.00 89.93           C  
ATOM   4127  CB  SER A 266     -27.196 -47.490   4.657  1.00 89.93           C  
ATOM   4128  HB2 SER A 266     -26.409 -47.511   5.411  1.00 89.93           H  
ATOM   4129  HB3 SER A 266     -28.119 -47.840   5.119  1.00 89.93           H  
ATOM   4130  O   SER A 266     -25.405 -44.710   3.861  1.00 89.93           O  
ATOM   4131  OG  SER A 266     -26.829 -48.372   3.619  1.00 89.93           O  
ATOM   4132  HG  SER A 266     -27.522 -48.443   2.959  1.00 89.93           H  
ATOM   4133  N   ARG A 267     -26.113 -45.890   2.081  1.00 89.32           N  
ATOM   4134  H   ARG A 267     -26.777 -46.580   1.761  1.00 89.32           H  
ATOM   4135  CA  ARG A 267     -25.078 -45.418   1.148  1.00 89.32           C  
ATOM   4136  HA  ARG A 267     -24.114 -45.552   1.638  1.00 89.32           H  
ATOM   4137  C   ARG A 267     -25.210 -43.924   0.836  1.00 89.32           C  
ATOM   4138  CB  ARG A 267     -25.119 -46.297  -0.116  1.00 89.32           C  
ATOM   4139  HB2 ARG A 267     -26.072 -46.146  -0.623  1.00 89.32           H  
ATOM   4140  HB3 ARG A 267     -25.067 -47.343   0.186  1.00 89.32           H  
ATOM   4141  O   ARG A 267     -24.198 -43.235   0.733  1.00 89.32           O  
ATOM   4142  CG  ARG A 267     -23.986 -46.030  -1.122  1.00 89.32           C  
ATOM   4143  HG2 ARG A 267     -24.091 -46.738  -1.944  1.00 89.32           H  
ATOM   4144  HG3 ARG A 267     -24.090 -45.023  -1.526  1.00 89.32           H  
ATOM   4145  CD  ARG A 267     -22.585 -46.187  -0.510  1.00 89.32           C  
ATOM   4146  HD2 ARG A 267     -22.428 -45.400   0.227  1.00 89.32           H  
ATOM   4147  HD3 ARG A 267     -22.527 -47.149  -0.000  1.00 89.32           H  
ATOM   4148  NE  ARG A 267     -21.520 -46.103  -1.530  1.00 89.32           N  
ATOM   4149  HE  ARG A 267     -21.802 -45.899  -2.479  1.00 89.32           H  
ATOM   4150  NH1 ARG A 267     -19.754 -46.521  -0.120  1.00 89.32           N  
ATOM   4151 HH11 ARG A 267     -18.773 -46.507   0.120  1.00 89.32           H  
ATOM   4152 HH12 ARG A 267     -20.369 -46.555   0.680  1.00 89.32           H  
ATOM   4153  NH2 ARG A 267     -19.363 -46.189  -2.275  1.00 89.32           N  
ATOM   4154 HH21 ARG A 267     -19.673 -46.063  -3.228  1.00 89.32           H  
ATOM   4155 HH22 ARG A 267     -18.399 -46.417  -2.082  1.00 89.32           H  
ATOM   4156  CZ  ARG A 267     -20.226 -46.268  -1.301  1.00 89.32           C  
ATOM   4157  N   VAL A 268     -26.431 -43.389   0.754  1.00 90.31           N  
ATOM   4158  H   VAL A 268     -27.216 -44.024   0.770  1.00 90.31           H  
ATOM   4159  CA  VAL A 268     -26.687 -41.936   0.659  1.00 90.31           C  
ATOM   4160  HA  VAL A 268     -26.178 -41.542  -0.221  1.00 90.31           H  
ATOM   4161  C   VAL A 268     -26.117 -41.197   1.872  1.00 90.31           C  
ATOM   4162  CB  VAL A 268     -28.199 -41.659   0.512  1.00 90.31           C  
ATOM   4163  HB  VAL A 268     -28.735 -42.269   1.239  1.00 90.31           H  
ATOM   4164  O   VAL A 268     -25.428 -40.188   1.711  1.00 90.31           O  
ATOM   4165  CG1 VAL A 268     -28.593 -40.196   0.752  1.00 90.31           C  
ATOM   4166 HG11 VAL A 268     -28.072 -39.542   0.053  1.00 90.31           H  
ATOM   4167 HG12 VAL A 268     -29.672 -40.099   0.624  1.00 90.31           H  
ATOM   4168 HG13 VAL A 268     -28.364 -39.896   1.775  1.00 90.31           H  
ATOM   4169  CG2 VAL A 268     -28.677 -42.030  -0.896  1.00 90.31           C  
ATOM   4170 HG21 VAL A 268     -29.760 -41.923  -0.955  1.00 90.31           H  
ATOM   4171 HG22 VAL A 268     -28.423 -43.066  -1.120  1.00 90.31           H  
ATOM   4172 HG23 VAL A 268     -28.209 -41.382  -1.637  1.00 90.31           H  
ATOM   4173  N   GLN A 269     -26.362 -41.697   3.088  1.00 91.55           N  
ATOM   4174  H   GLN A 269     -26.923 -42.533   3.172  1.00 91.55           H  
ATOM   4175  CA  GLN A 269     -25.813 -41.098   4.308  1.00 91.55           C  
ATOM   4176  HA  GLN A 269     -26.063 -40.037   4.317  1.00 91.55           H  
ATOM   4177  C   GLN A 269     -24.283 -41.188   4.346  1.00 91.55           C  
ATOM   4178  CB  GLN A 269     -26.439 -41.754   5.547  1.00 91.55           C  
ATOM   4179  HB2 GLN A 269     -25.866 -41.471   6.429  1.00 91.55           H  
ATOM   4180  HB3 GLN A 269     -26.404 -42.839   5.448  1.00 91.55           H  
ATOM   4181  O   GLN A 269     -23.632 -40.206   4.698  1.00 91.55           O  
ATOM   4182  CG  GLN A 269     -27.892 -41.298   5.745  1.00 91.55           C  
ATOM   4183  HG2 GLN A 269     -27.907 -40.239   6.001  1.00 91.55           H  
ATOM   4184  HG3 GLN A 269     -28.450 -41.420   4.817  1.00 91.55           H  
ATOM   4185  CD  GLN A 269     -28.593 -42.070   6.857  1.00 91.55           C  
ATOM   4186  NE2 GLN A 269     -29.840 -42.441   6.674  1.00 91.55           N  
ATOM   4187 HE21 GLN A 269     -30.244 -43.001   7.411  1.00 91.55           H  
ATOM   4188 HE22 GLN A 269     -30.244 -42.380   5.751  1.00 91.55           H  
ATOM   4189  OE1 GLN A 269     -28.053 -42.317   7.922  1.00 91.55           O  
ATOM   4190  N   GLU A 270     -23.701 -42.312   3.927  1.00 92.11           N  
ATOM   4191  H   GLU A 270     -24.288 -43.102   3.702  1.00 92.11           H  
ATOM   4192  CA  GLU A 270     -22.250 -42.490   3.827  1.00 92.11           C  
ATOM   4193  HA  GLU A 270     -21.808 -42.335   4.811  1.00 92.11           H  
ATOM   4194  C   GLU A 270     -21.607 -41.480   2.859  1.00 92.11           C  
ATOM   4195  CB  GLU A 270     -21.967 -43.933   3.391  1.00 92.11           C  
ATOM   4196  HB2 GLU A 270     -22.556 -44.617   4.002  1.00 92.11           H  
ATOM   4197  HB3 GLU A 270     -22.277 -44.041   2.352  1.00 92.11           H  
ATOM   4198  O   GLU A 270     -20.692 -40.754   3.250  1.00 92.11           O  
ATOM   4199  CG  GLU A 270     -20.487 -44.315   3.529  1.00 92.11           C  
ATOM   4200  HG2 GLU A 270     -20.245 -44.428   4.586  1.00 92.11           H  
ATOM   4201  HG3 GLU A 270     -19.870 -43.511   3.128  1.00 92.11           H  
ATOM   4202  CD  GLU A 270     -20.147 -45.605   2.771  1.00 92.11           C  
ATOM   4203  OE1 GLU A 270     -18.941 -45.875   2.594  1.00 92.11           O  
ATOM   4204  OE2 GLU A 270     -21.066 -46.273   2.242  1.00 92.11           O  
ATOM   4205  N   ILE A 271     -22.126 -41.358   1.629  1.00 93.00           N  
ATOM   4206  H   ILE A 271     -22.878 -41.981   1.372  1.00 93.00           H  
ATOM   4207  CA  ILE A 271     -21.641 -40.393   0.624  1.00 93.00           C  
ATOM   4208  HA  ILE A 271     -20.584 -40.585   0.439  1.00 93.00           H  
ATOM   4209  C   ILE A 271     -21.751 -38.955   1.157  1.00 93.00           C  
ATOM   4210  CB  ILE A 271     -22.412 -40.572  -0.710  1.00 93.00           C  
ATOM   4211  HB  ILE A 271     -23.479 -40.546  -0.490  1.00 93.00           H  
ATOM   4212  O   ILE A 271     -20.813 -38.166   1.019  1.00 93.00           O  
ATOM   4213  CG1 ILE A 271     -22.077 -41.928  -1.377  1.00 93.00           C  
ATOM   4214 HG12 ILE A 271     -22.059 -42.719  -0.628  1.00 93.00           H  
ATOM   4215 HG13 ILE A 271     -21.084 -41.879  -1.823  1.00 93.00           H  
ATOM   4216  CG2 ILE A 271     -22.093 -39.435  -1.702  1.00 93.00           C  
ATOM   4217 HG21 ILE A 271     -22.397 -38.467  -1.304  1.00 93.00           H  
ATOM   4218 HG22 ILE A 271     -21.025 -39.414  -1.919  1.00 93.00           H  
ATOM   4219 HG23 ILE A 271     -22.630 -39.582  -2.639  1.00 93.00           H  
ATOM   4220  CD1 ILE A 271     -23.076 -42.344  -2.467  1.00 93.00           C  
ATOM   4221 HD11 ILE A 271     -24.084 -42.375  -2.055  1.00 93.00           H  
ATOM   4222 HD12 ILE A 271     -23.046 -41.648  -3.306  1.00 93.00           H  
ATOM   4223 HD13 ILE A 271     -22.810 -43.335  -2.836  1.00 93.00           H  
ATOM   4224  N   HIS A 272     -22.861 -38.616   1.821  1.00 93.63           N  
ATOM   4225  H   HIS A 272     -23.597 -39.302   1.909  1.00 93.63           H  
ATOM   4226  CA  HIS A 272     -23.057 -37.297   2.425  1.00 93.63           C  
ATOM   4227  HA  HIS A 272     -22.908 -36.547   1.649  1.00 93.63           H  
ATOM   4228  C   HIS A 272     -22.031 -37.016   3.540  1.00 93.63           C  
ATOM   4229  CB  HIS A 272     -24.506 -37.196   2.925  1.00 93.63           C  
ATOM   4230  HB2 HIS A 272     -25.182 -37.426   2.102  1.00 93.63           H  
ATOM   4231  HB3 HIS A 272     -24.664 -37.947   3.698  1.00 93.63           H  
ATOM   4232  O   HIS A 272     -21.448 -35.932   3.577  1.00 93.63           O  
ATOM   4233  CG  HIS A 272     -24.895 -35.848   3.482  1.00 93.63           C  
ATOM   4234  CD2 HIS A 272     -24.431 -34.617   3.098  1.00 93.63           C  
ATOM   4235  HD2 HIS A 272     -23.699 -34.417   2.329  1.00 93.63           H  
ATOM   4236  ND1 HIS A 272     -25.818 -35.635   4.480  1.00 93.63           N  
ATOM   4237  HD1 HIS A 272     -26.328 -36.355   4.972  1.00 93.63           H  
ATOM   4238  CE1 HIS A 272     -25.898 -34.312   4.700  1.00 93.63           C  
ATOM   4239  HE1 HIS A 272     -26.529 -33.832   5.434  1.00 93.63           H  
ATOM   4240  NE2 HIS A 272     -25.067 -33.655   3.884  1.00 93.63           N  
ATOM   4241  N   GLN A 273     -21.735 -37.997   4.401  1.00 93.87           N  
ATOM   4242  H   GLN A 273     -22.224 -38.877   4.317  1.00 93.87           H  
ATOM   4243  CA  GLN A 273     -20.701 -37.869   5.435  1.00 93.87           C  
ATOM   4244  HA  GLN A 273     -20.872 -36.942   5.982  1.00 93.87           H  
ATOM   4245  C   GLN A 273     -19.288 -37.760   4.840  1.00 93.87           C  
ATOM   4246  CB  GLN A 273     -20.789 -39.045   6.424  1.00 93.87           C  
ATOM   4247  HB2 GLN A 273     -19.905 -39.041   7.062  1.00 93.87           H  
ATOM   4248  HB3 GLN A 273     -20.794 -39.983   5.870  1.00 93.87           H  
ATOM   4249  O   GLN A 273     -18.497 -36.940   5.309  1.00 93.87           O  
ATOM   4250  CG  GLN A 273     -22.037 -38.988   7.323  1.00 93.87           C  
ATOM   4251  HG2 GLN A 273     -22.933 -38.958   6.704  1.00 93.87           H  
ATOM   4252  HG3 GLN A 273     -22.079 -39.897   7.924  1.00 93.87           H  
ATOM   4253  CD  GLN A 273     -22.074 -37.790   8.266  1.00 93.87           C  
ATOM   4254  NE2 GLN A 273     -23.233 -37.437   8.776  1.00 93.87           N  
ATOM   4255 HE21 GLN A 273     -24.067 -37.965   8.563  1.00 93.87           H  
ATOM   4256 HE22 GLN A 273     -23.216 -36.641   9.397  1.00 93.87           H  
ATOM   4257  OE1 GLN A 273     -21.083 -37.149   8.573  1.00 93.87           O  
ATOM   4258  N   VAL A 274     -18.963 -38.511   3.780  1.00 93.11           N  
ATOM   4259  H   VAL A 274     -19.633 -39.192   3.452  1.00 93.11           H  
ATOM   4260  CA  VAL A 274     -17.678 -38.379   3.066  1.00 93.11           C  
ATOM   4261  HA  VAL A 274     -16.872 -38.476   3.793  1.00 93.11           H  
ATOM   4262  C   VAL A 274     -17.537 -36.991   2.436  1.00 93.11           C  
ATOM   4263  CB  VAL A 274     -17.489 -39.490   2.011  1.00 93.11           C  
ATOM   4264  HB  VAL A 274     -18.357 -39.524   1.353  1.00 93.11           H  
ATOM   4265  O   VAL A 274     -16.453 -36.407   2.501  1.00 93.11           O  
ATOM   4266  CG1 VAL A 274     -16.231 -39.259   1.159  1.00 93.11           C  
ATOM   4267 HG11 VAL A 274     -15.363 -39.100   1.799  1.00 93.11           H  
ATOM   4268 HG12 VAL A 274     -16.042 -40.127   0.527  1.00 93.11           H  
ATOM   4269 HG13 VAL A 274     -16.366 -38.398   0.505  1.00 93.11           H  
ATOM   4270  CG2 VAL A 274     -17.322 -40.855   2.692  1.00 93.11           C  
ATOM   4271 HG21 VAL A 274     -17.281 -41.641   1.937  1.00 93.11           H  
ATOM   4272 HG22 VAL A 274     -18.169 -41.067   3.343  1.00 93.11           H  
ATOM   4273 HG23 VAL A 274     -16.405 -40.879   3.281  1.00 93.11           H  
ATOM   4274  N   LEU A 275     -18.614 -36.421   1.888  1.00 93.55           N  
ATOM   4275  H   LEU A 275     -19.461 -36.967   1.820  1.00 93.55           H  
ATOM   4276  CA  LEU A 275     -18.617 -35.064   1.344  1.00 93.55           C  
ATOM   4277  HA  LEU A 275     -17.768 -34.977   0.665  1.00 93.55           H  
ATOM   4278  C   LEU A 275     -18.422 -34.002   2.436  1.00 93.55           C  
ATOM   4279  CB  LEU A 275     -19.899 -34.855   0.525  1.00 93.55           C  
ATOM   4280  HB2 LEU A 275     -19.903 -35.571  -0.297  1.00 93.55           H  
ATOM   4281  HB3 LEU A 275     -20.759 -35.073   1.159  1.00 93.55           H  
ATOM   4282  O   LEU A 275     -17.503 -33.195   2.316  1.00 93.55           O  
ATOM   4283  CG  LEU A 275     -20.072 -33.434  -0.044  1.00 93.55           C  
ATOM   4284  HG  LEU A 275     -20.150 -32.722   0.777  1.00 93.55           H  
ATOM   4285  CD1 LEU A 275     -18.935 -32.997  -0.972  1.00 93.55           C  
ATOM   4286 HD11 LEU A 275     -19.149 -32.001  -1.361  1.00 93.55           H  
ATOM   4287 HD12 LEU A 275     -17.997 -32.954  -0.419  1.00 93.55           H  
ATOM   4288 HD13 LEU A 275     -18.845 -33.695  -1.804  1.00 93.55           H  
ATOM   4289  CD2 LEU A 275     -21.370 -33.400  -0.841  1.00 93.55           C  
ATOM   4290 HD21 LEU A 275     -22.202 -33.667  -0.189  1.00 93.55           H  
ATOM   4291 HD22 LEU A 275     -21.322 -34.125  -1.654  1.00 93.55           H  
ATOM   4292 HD23 LEU A 275     -21.532 -32.406  -1.256  1.00 93.55           H  
ATOM   4293  N   LEU A 276     -19.203 -34.027   3.522  1.00 93.76           N  
ATOM   4294  H   LEU A 276     -19.943 -34.713   3.565  1.00 93.76           H  
ATOM   4295  CA  LEU A 276     -19.049 -33.087   4.646  1.00 93.76           C  
ATOM   4296  HA  LEU A 276     -19.164 -32.068   4.278  1.00 93.76           H  
ATOM   4297  C   LEU A 276     -17.648 -33.173   5.275  1.00 93.76           C  
ATOM   4298  CB  LEU A 276     -20.127 -33.369   5.708  1.00 93.76           C  
ATOM   4299  HB2 LEU A 276     -20.093 -34.429   5.962  1.00 93.76           H  
ATOM   4300  HB3 LEU A 276     -19.878 -32.808   6.609  1.00 93.76           H  
ATOM   4301  O   LEU A 276     -17.005 -32.151   5.526  1.00 93.76           O  
ATOM   4302  CG  LEU A 276     -21.568 -33.002   5.303  1.00 93.76           C  
ATOM   4303  HG  LEU A 276     -21.835 -33.512   4.378  1.00 93.76           H  
ATOM   4304  CD1 LEU A 276     -22.515 -33.462   6.413  1.00 93.76           C  
ATOM   4305 HD11 LEU A 276     -22.257 -32.978   7.355  1.00 93.76           H  
ATOM   4306 HD12 LEU A 276     -23.539 -33.202   6.145  1.00 93.76           H  
ATOM   4307 HD13 LEU A 276     -22.448 -34.544   6.525  1.00 93.76           H  
ATOM   4308  CD2 LEU A 276     -21.760 -31.497   5.099  1.00 93.76           C  
ATOM   4309 HD21 LEU A 276     -22.808 -31.300   4.873  1.00 93.76           H  
ATOM   4310 HD22 LEU A 276     -21.164 -31.150   4.255  1.00 93.76           H  
ATOM   4311 HD23 LEU A 276     -21.476 -30.953   6.000  1.00 93.76           H  
ATOM   4312  N   LYS A 277     -17.125 -34.391   5.449  1.00 93.01           N  
ATOM   4313  H   LYS A 277     -17.715 -35.188   5.256  1.00 93.01           H  
ATOM   4314  CA  LYS A 277     -15.750 -34.633   5.898  1.00 93.01           C  
ATOM   4315  HA  LYS A 277     -15.595 -34.114   6.844  1.00 93.01           H  
ATOM   4316  C   LYS A 277     -14.720 -34.079   4.914  1.00 93.01           C  
ATOM   4317  CB  LYS A 277     -15.580 -36.138   6.125  1.00 93.01           C  
ATOM   4318  HB2 LYS A 277     -16.305 -36.462   6.873  1.00 93.01           H  
ATOM   4319  HB3 LYS A 277     -15.783 -36.668   5.194  1.00 93.01           H  
ATOM   4320  O   LYS A 277     -13.771 -33.430   5.342  1.00 93.01           O  
ATOM   4321  CG  LYS A 277     -14.173 -36.500   6.603  1.00 93.01           C  
ATOM   4322  HG2 LYS A 277     -13.931 -35.934   7.503  1.00 93.01           H  
ATOM   4323  HG3 LYS A 277     -13.448 -36.261   5.825  1.00 93.01           H  
ATOM   4324  CD  LYS A 277     -14.110 -37.996   6.905  1.00 93.01           C  
ATOM   4325  HD2 LYS A 277     -14.439 -38.559   6.031  1.00 93.01           H  
ATOM   4326  HD3 LYS A 277     -14.760 -38.220   7.750  1.00 93.01           H  
ATOM   4327  CE  LYS A 277     -12.665 -38.356   7.232  1.00 93.01           C  
ATOM   4328  HE2 LYS A 277     -12.299 -37.693   8.015  1.00 93.01           H  
ATOM   4329  HE3 LYS A 277     -12.054 -38.159   6.351  1.00 93.01           H  
ATOM   4330  NZ  LYS A 277     -12.544 -39.770   7.637  1.00 93.01           N  
ATOM   4331  HZ1 LYS A 277     -12.867 -40.363   6.886  1.00 93.01           H  
ATOM   4332  HZ2 LYS A 277     -13.106 -39.943   8.458  1.00 93.01           H  
ATOM   4333  HZ3 LYS A 277     -11.575 -39.971   7.841  1.00 93.01           H  
ATOM   4334  N   SER A 278     -14.916 -34.274   3.610  1.00 91.43           N  
ATOM   4335  H   SER A 278     -15.716 -34.821   3.326  1.00 91.43           H  
ATOM   4336  CA  SER A 278     -14.024 -33.739   2.573  1.00 91.43           C  
ATOM   4337  HA  SER A 278     -13.003 -34.042   2.806  1.00 91.43           H  
ATOM   4338  C   SER A 278     -14.050 -32.212   2.515  1.00 91.43           C  
ATOM   4339  CB  SER A 278     -14.380 -34.289   1.192  1.00 91.43           C  
ATOM   4340  HB2 SER A 278     -15.408 -34.027   0.940  1.00 91.43           H  
ATOM   4341  HB3 SER A 278     -13.715 -33.840   0.454  1.00 91.43           H  
ATOM   4342  O   SER A 278     -13.007 -31.596   2.309  1.00 91.43           O  
ATOM   4343  OG  SER A 278     -14.224 -35.689   1.148  1.00 91.43           O  
ATOM   4344  HG  SER A 278     -14.965 -36.077   1.618  1.00 91.43           H  
ATOM   4345  N   ILE A 279     -15.206 -31.580   2.749  1.00 89.78           N  
ATOM   4346  H   ILE A 279     -16.039 -32.140   2.859  1.00 89.78           H  
ATOM   4347  CA  ILE A 279     -15.327 -30.125   2.908  1.00 89.78           C  
ATOM   4348  HA  ILE A 279     -14.901 -29.641   2.029  1.00 89.78           H  
ATOM   4349  C   ILE A 279     -14.499 -29.677   4.116  1.00 89.78           C  
ATOM   4350  CB  ILE A 279     -16.815 -29.706   3.010  1.00 89.78           C  
ATOM   4351  HB  ILE A 279     -17.305 -30.328   3.759  1.00 89.78           H  
ATOM   4352  O   ILE A 279     -13.605 -28.844   3.951  1.00 89.78           O  
ATOM   4353  CG1 ILE A 279     -17.509 -29.928   1.649  1.00 89.78           C  
ATOM   4354 HG12 ILE A 279     -17.251 -30.911   1.255  1.00 89.78           H  
ATOM   4355 HG13 ILE A 279     -17.140 -29.187   0.940  1.00 89.78           H  
ATOM   4356  CG2 ILE A 279     -16.971 -28.233   3.437  1.00 89.78           C  
ATOM   4357 HG21 ILE A 279     -16.538 -28.067   4.424  1.00 89.78           H  
ATOM   4358 HG22 ILE A 279     -16.498 -27.573   2.711  1.00 89.78           H  
ATOM   4359 HG23 ILE A 279     -18.027 -27.977   3.514  1.00 89.78           H  
ATOM   4360  CD1 ILE A 279     -19.041 -29.855   1.715  1.00 89.78           C  
ATOM   4361 HD11 ILE A 279     -19.455 -30.167   0.756  1.00 89.78           H  
ATOM   4362 HD12 ILE A 279     -19.415 -30.524   2.491  1.00 89.78           H  
ATOM   4363 HD13 ILE A 279     -19.369 -28.836   1.921  1.00 89.78           H  
ATOM   4364  N   ALA A 280     -14.717 -30.273   5.292  1.00 85.53           N  
ATOM   4365  H   ALA A 280     -15.456 -30.958   5.351  1.00 85.53           H  
ATOM   4366  CA  ALA A 280     -14.002 -29.932   6.521  1.00 85.53           C  
ATOM   4367  HA  ALA A 280     -14.178 -28.879   6.739  1.00 85.53           H  
ATOM   4368  C   ALA A 280     -12.479 -30.127   6.395  1.00 85.53           C  
ATOM   4369  CB  ALA A 280     -14.595 -30.757   7.670  1.00 85.53           C  
ATOM   4370  HB1 ALA A 280     -14.450 -31.822   7.485  1.00 85.53           H  
ATOM   4371  HB2 ALA A 280     -15.663 -30.556   7.757  1.00 85.53           H  
ATOM   4372  HB3 ALA A 280     -14.108 -30.487   8.607  1.00 85.53           H  
ATOM   4373  O   ALA A 280     -11.717 -29.192   6.643  1.00 85.53           O  
ATOM   4374  N   GLU A 281     -12.018 -31.291   5.931  1.00 84.97           N  
ATOM   4375  H   GLU A 281     -12.684 -32.026   5.742  1.00 84.97           H  
ATOM   4376  CA  GLU A 281     -10.598 -31.569   5.684  1.00 84.97           C  
ATOM   4377  HA  GLU A 281     -10.026 -31.403   6.597  1.00 84.97           H  
ATOM   4378  C   GLU A 281     -10.001 -30.656   4.599  1.00 84.97           C  
ATOM   4379  CB  GLU A 281     -10.413 -33.026   5.243  1.00 84.97           C  
ATOM   4380  HB2 GLU A 281     -11.106 -33.224   4.425  1.00 84.97           H  
ATOM   4381  HB3 GLU A 281      -9.391 -33.124   4.877  1.00 84.97           H  
ATOM   4382  O   GLU A 281      -8.844 -30.247   4.702  1.00 84.97           O  
ATOM   4383  CG  GLU A 281     -10.605 -34.107   6.314  1.00 84.97           C  
ATOM   4384  HG2 GLU A 281      -9.872 -33.946   7.105  1.00 84.97           H  
ATOM   4385  HG3 GLU A 281     -11.599 -34.015   6.751  1.00 84.97           H  
ATOM   4386  CD  GLU A 281     -10.428 -35.524   5.728  1.00 84.97           C  
ATOM   4387  OE1 GLU A 281     -10.590 -36.497   6.504  1.00 84.97           O  
ATOM   4388  OE2 GLU A 281     -10.132 -35.654   4.510  1.00 84.97           O  
ATOM   4389  N   SER A 282     -10.768 -30.269   3.569  1.00 83.81           N  
ATOM   4390  H   SER A 282     -11.697 -30.654   3.470  1.00 83.81           H  
ATOM   4391  CA  SER A 282     -10.253 -29.362   2.536  1.00 83.81           C  
ATOM   4392  HA  SER A 282      -9.340 -29.804   2.138  1.00 83.81           H  
ATOM   4393  C   SER A 282      -9.887 -27.997   3.120  1.00 83.81           C  
ATOM   4394  CB  SER A 282     -11.223 -29.187   1.363  1.00 83.81           C  
ATOM   4395  HB2 SER A 282     -11.598 -30.153   1.026  1.00 83.81           H  
ATOM   4396  HB3 SER A 282     -10.675 -28.739   0.534  1.00 83.81           H  
ATOM   4397  O   SER A 282      -8.954 -27.359   2.623  1.00 83.81           O  
ATOM   4398  OG  SER A 282     -12.285 -28.316   1.688  1.00 83.81           O  
ATOM   4399  HG  SER A 282     -12.761 -28.663   2.446  1.00 83.81           H  
ATOM   4400  N   THR A 283     -10.551 -27.562   4.205  1.00 72.16           N  
ATOM   4401  H   THR A 283     -11.287 -28.143   4.582  1.00 72.16           H  
ATOM   4402  CA  THR A 283     -10.246 -26.280   4.853  1.00 72.16           C  
ATOM   4403  HA  THR A 283     -10.392 -25.505   4.101  1.00 72.16           H  
ATOM   4404  C   THR A 283      -8.789 -26.219   5.314  1.00 72.16           C  
ATOM   4405  CB  THR A 283     -11.180 -25.910   6.018  1.00 72.16           C  
ATOM   4406  HB  THR A 283     -10.948 -24.882   6.299  1.00 72.16           H  
ATOM   4407  O   THR A 283      -8.121 -25.218   5.035  1.00 72.16           O  
ATOM   4408  CG2 THR A 283     -12.660 -25.958   5.653  1.00 72.16           C  
ATOM   4409 HG21 THR A 283     -13.246 -25.533   6.468  1.00 72.16           H  
ATOM   4410 HG22 THR A 283     -12.843 -25.383   4.745  1.00 72.16           H  
ATOM   4411 HG23 THR A 283     -12.977 -26.990   5.500  1.00 72.16           H  
ATOM   4412  OG1 THR A 283     -10.962 -26.709   7.151  1.00 72.16           O  
ATOM   4413  HG1 THR A 283     -11.326 -27.583   6.993  1.00 72.16           H  
ATOM   4414  N   SER A 284      -8.277 -27.308   5.903  1.00 67.47           N  
ATOM   4415  H   SER A 284      -8.882 -28.108   6.023  1.00 67.47           H  
ATOM   4416  CA  SER A 284      -6.938 -27.414   6.492  1.00 67.47           C  
ATOM   4417  HA  SER A 284      -6.661 -26.432   6.877  1.00 67.47           H  
ATOM   4418  C   SER A 284      -5.839 -27.822   5.502  1.00 67.47           C  
ATOM   4419  CB  SER A 284      -6.981 -28.371   7.690  1.00 67.47           C  
ATOM   4420  HB2 SER A 284      -7.729 -28.019   8.400  1.00 67.47           H  
ATOM   4421  HB3 SER A 284      -6.008 -28.384   8.180  1.00 67.47           H  
ATOM   4422  O   SER A 284      -4.657 -27.635   5.800  1.00 67.47           O  
ATOM   4423  OG  SER A 284      -7.314 -29.677   7.271  1.00 67.47           O  
ATOM   4424  HG  SER A 284      -7.552 -30.206   8.037  1.00 67.47           H  
ATOM   4425  N   LEU A 285      -6.181 -28.311   4.300  1.00 67.60           N  
ATOM   4426  H   LEU A 285      -7.154 -28.526   4.141  1.00 67.60           H  
ATOM   4427  CA  LEU A 285      -5.184 -28.641   3.274  1.00 67.60           C  
ATOM   4428  HA  LEU A 285      -4.414 -29.242   3.758  1.00 67.60           H  
ATOM   4429  C   LEU A 285      -4.450 -27.399   2.730  1.00 67.60           C  
ATOM   4430  CB  LEU A 285      -5.789 -29.490   2.138  1.00 67.60           C  
ATOM   4431  HB2 LEU A 285      -5.062 -29.503   1.325  1.00 67.60           H  
ATOM   4432  HB3 LEU A 285      -6.686 -28.998   1.764  1.00 67.60           H  
ATOM   4433  O   LEU A 285      -4.862 -26.771   1.751  1.00 67.60           O  
ATOM   4434  CG  LEU A 285      -6.128 -30.955   2.480  1.00 67.60           C  
ATOM   4435  HG  LEU A 285      -7.033 -30.990   3.086  1.00 67.60           H  
ATOM   4436  CD1 LEU A 285      -6.380 -31.706   1.170  1.00 67.60           C  
ATOM   4437 HD11 LEU A 285      -7.180 -31.214   0.617  1.00 67.60           H  
ATOM   4438 HD12 LEU A 285      -6.683 -32.729   1.390  1.00 67.60           H  
ATOM   4439 HD13 LEU A 285      -5.474 -31.719   0.563  1.00 67.60           H  
ATOM   4440  CD2 LEU A 285      -5.007 -31.694   3.218  1.00 67.60           C  
ATOM   4441 HD21 LEU A 285      -4.064 -31.612   2.677  1.00 67.60           H  
ATOM   4442 HD22 LEU A 285      -5.279 -32.744   3.330  1.00 67.60           H  
ATOM   4443 HD23 LEU A 285      -4.903 -31.290   4.225  1.00 67.60           H  
ATOM   4444  N   GLY A 286      -3.282 -27.122   3.324  1.00 45.56           N  
ATOM   4445  H   GLY A 286      -3.129 -27.572   4.215  1.00 45.56           H  
ATOM   4446  CA  GLY A 286      -2.228 -26.244   2.798  1.00 45.56           C  
ATOM   4447  HA2 GLY A 286      -2.534 -25.202   2.895  1.00 45.56           H  
ATOM   4448  HA3 GLY A 286      -1.322 -26.380   3.387  1.00 45.56           H  
ATOM   4449  C   GLY A 286      -1.894 -26.541   1.333  1.00 45.56           C  
ATOM   4450  O   GLY A 286      -2.048 -27.675   0.883  1.00 45.56           O  
ATOM   4451  N   GLY A 287      -1.456 -25.534   0.579  1.00 45.17           N  
ATOM   4452  H   GLY A 287      -1.238 -24.658   1.032  1.00 45.17           H  
ATOM   4453  CA  GLY A 287      -1.529 -25.497  -0.886  1.00 45.17           C  
ATOM   4454  HA2 GLY A 287      -2.107 -26.335  -1.276  1.00 45.17           H  
ATOM   4455  HA3 GLY A 287      -0.528 -25.514  -1.318  1.00 45.17           H  
ATOM   4456  C   GLY A 287      -2.208 -24.189  -1.261  1.00 45.17           C  
ATOM   4457  O   GLY A 287      -1.754 -23.130  -0.838  1.00 45.17           O  
ATOM   4458  N   GLY A 288      -3.366 -24.221  -1.909  1.00 42.40           N  
ATOM   4459  H   GLY A 288      -3.687 -25.066  -2.360  1.00 42.40           H  
ATOM   4460  CA  GLY A 288      -4.187 -23.025  -2.056  1.00 42.40           C  
ATOM   4461  HA2 GLY A 288      -4.748 -23.038  -2.990  1.00 42.40           H  
ATOM   4462  HA3 GLY A 288      -3.516 -22.171  -2.154  1.00 42.40           H  
ATOM   4463  C   GLY A 288      -5.114 -22.701  -0.886  1.00 42.40           C  
ATOM   4464  O   GLY A 288      -5.798 -21.693  -0.974  1.00 42.40           O  
ATOM   4465  N   ALA A 289      -5.059 -23.406   0.254  1.00 45.75           N  
ATOM   4466  H   ALA A 289      -4.586 -24.298   0.274  1.00 45.75           H  
ATOM   4467  CA  ALA A 289      -5.336 -22.713   1.521  1.00 45.75           C  
ATOM   4468  HA  ALA A 289      -6.329 -22.266   1.470  1.00 45.75           H  
ATOM   4469  C   ALA A 289      -4.319 -21.577   1.744  1.00 45.75           C  
ATOM   4470  CB  ALA A 289      -5.308 -23.681   2.709  1.00 45.75           C  
ATOM   4471  HB1 ALA A 289      -5.982 -24.522   2.549  1.00 45.75           H  
ATOM   4472  HB2 ALA A 289      -5.622 -23.156   3.611  1.00 45.75           H  
ATOM   4473  HB3 ALA A 289      -4.299 -24.063   2.861  1.00 45.75           H  
ATOM   4474  O   ALA A 289      -4.698 -20.511   2.212  1.00 45.75           O  
ATOM   4475  N   ALA A 290      -3.047 -21.772   1.363  1.00 48.29           N  
ATOM   4476  H   ALA A 290      -2.801 -22.627   0.884  1.00 48.29           H  
ATOM   4477  CA  ALA A 290      -2.003 -20.755   1.486  1.00 48.29           C  
ATOM   4478  HA  ALA A 290      -2.181 -20.200   2.406  1.00 48.29           H  
ATOM   4479  C   ALA A 290      -2.056 -19.729   0.343  1.00 48.29           C  
ATOM   4480  CB  ALA A 290      -0.626 -21.418   1.635  1.00 48.29           C  
ATOM   4481  HB1 ALA A 290      -0.653 -22.170   2.424  1.00 48.29           H  
ATOM   4482  HB2 ALA A 290       0.106 -20.657   1.906  1.00 48.29           H  
ATOM   4483  HB3 ALA A 290      -0.302 -21.875   0.700  1.00 48.29           H  
ATOM   4484  O   ALA A 290      -2.026 -18.541   0.633  1.00 48.29           O  
ATOM   4485  N   VAL A 291      -2.236 -20.135  -0.925  1.00 49.50           N  
ATOM   4486  H   VAL A 291      -2.161 -21.122  -1.126  1.00 49.50           H  
ATOM   4487  CA  VAL A 291      -2.464 -19.171  -2.033  1.00 49.50           C  
ATOM   4488  HA  VAL A 291      -1.601 -18.508  -2.088  1.00 49.50           H  
ATOM   4489  C   VAL A 291      -3.680 -18.289  -1.741  1.00 49.50           C  
ATOM   4490  CB  VAL A 291      -2.624 -19.846  -3.414  1.00 49.50           C  
ATOM   4491  HB  VAL A 291      -3.502 -20.492  -3.402  1.00 49.50           H  
ATOM   4492  O   VAL A 291      -3.578 -17.067  -1.820  1.00 49.50           O  
ATOM   4493  CG1 VAL A 291      -2.820 -18.825  -4.543  1.00 49.50           C  
ATOM   4494 HG11 VAL A 291      -1.986 -18.123  -4.568  1.00 49.50           H  
ATOM   4495 HG12 VAL A 291      -3.747 -18.271  -4.404  1.00 49.50           H  
ATOM   4496 HG13 VAL A 291      -2.884 -19.338  -5.503  1.00 49.50           H  
ATOM   4497  CG2 VAL A 291      -1.391 -20.689  -3.764  1.00 49.50           C  
ATOM   4498 HG21 VAL A 291      -0.501 -20.060  -3.788  1.00 49.50           H  
ATOM   4499 HG22 VAL A 291      -1.527 -21.152  -4.742  1.00 49.50           H  
ATOM   4500 HG23 VAL A 291      -1.246 -21.482  -3.031  1.00 49.50           H  
ATOM   4501  N   PHE A 292      -4.802 -18.880  -1.315  1.00 55.49           N  
ATOM   4502  H   PHE A 292      -4.861 -19.887  -1.273  1.00 55.49           H  
ATOM   4503  CA  PHE A 292      -6.000 -18.113  -0.993  1.00 55.49           C  
ATOM   4504  HA  PHE A 292      -6.159 -17.414  -1.814  1.00 55.49           H  
ATOM   4505  C   PHE A 292      -5.819 -17.268   0.281  1.00 55.49           C  
ATOM   4506  CB  PHE A 292      -7.205 -19.062  -0.938  1.00 55.49           C  
ATOM   4507  HB2 PHE A 292      -7.233 -19.647  -1.857  1.00 55.49           H  
ATOM   4508  HB3 PHE A 292      -7.057 -19.740  -0.097  1.00 55.49           H  
ATOM   4509  O   PHE A 292      -6.141 -16.084   0.257  1.00 55.49           O  
ATOM   4510  CG  PHE A 292      -8.561 -18.414  -0.775  1.00 55.49           C  
ATOM   4511  CD1 PHE A 292      -9.531 -19.049   0.022  1.00 55.49           C  
ATOM   4512  HD1 PHE A 292      -9.314 -20.005   0.476  1.00 55.49           H  
ATOM   4513  CD2 PHE A 292      -8.862 -17.192  -1.408  1.00 55.49           C  
ATOM   4514  HD2 PHE A 292      -8.152 -16.712  -2.066  1.00 55.49           H  
ATOM   4515  CE1 PHE A 292     -10.770 -18.430   0.248  1.00 55.49           C  
ATOM   4516  HE1 PHE A 292     -11.512 -18.908   0.870  1.00 55.49           H  
ATOM   4517  CE2 PHE A 292     -10.079 -16.550  -1.143  1.00 55.49           C  
ATOM   4518  HE2 PHE A 292     -10.281 -15.581  -1.575  1.00 55.49           H  
ATOM   4519  CZ  PHE A 292     -11.008 -17.151  -0.281  1.00 55.49           C  
ATOM   4520  HZ  PHE A 292     -11.905 -16.610  -0.018  1.00 55.49           H  
ATOM   4521  N   LYS A 293      -5.201 -17.787   1.358  1.00 57.41           N  
ATOM   4522  H   LYS A 293      -4.955 -18.767   1.358  1.00 57.41           H  
ATOM   4523  CA  LYS A 293      -4.849 -16.973   2.542  1.00 57.41           C  
ATOM   4524  HA  LYS A 293      -5.768 -16.531   2.927  1.00 57.41           H  
ATOM   4525  C   LYS A 293      -3.948 -15.789   2.173  1.00 57.41           C  
ATOM   4526  CB  LYS A 293      -4.234 -17.845   3.658  1.00 57.41           C  
ATOM   4527  HB2 LYS A 293      -4.937 -18.645   3.890  1.00 57.41           H  
ATOM   4528  HB3 LYS A 293      -3.296 -18.281   3.314  1.00 57.41           H  
ATOM   4529  O   LYS A 293      -4.195 -14.690   2.653  1.00 57.41           O  
ATOM   4530  CG  LYS A 293      -3.985 -17.046   4.950  1.00 57.41           C  
ATOM   4531  HG2 LYS A 293      -4.900 -16.502   5.181  1.00 57.41           H  
ATOM   4532  HG3 LYS A 293      -3.186 -16.323   4.785  1.00 57.41           H  
ATOM   4533  CD  LYS A 293      -3.625 -17.919   6.167  1.00 57.41           C  
ATOM   4534  HD2 LYS A 293      -2.645 -18.373   6.023  1.00 57.41           H  
ATOM   4535  HD3 LYS A 293      -4.377 -18.701   6.272  1.00 57.41           H  
ATOM   4536  CE  LYS A 293      -3.629 -17.028   7.425  1.00 57.41           C  
ATOM   4537  HE2 LYS A 293      -4.534 -16.422   7.394  1.00 57.41           H  
ATOM   4538  HE3 LYS A 293      -2.782 -16.343   7.384  1.00 57.41           H  
ATOM   4539  NZ  LYS A 293      -3.625 -17.790   8.702  1.00 57.41           N  
ATOM   4540  HZ1 LYS A 293      -3.900 -17.186   9.463  1.00 57.41           H  
ATOM   4541  HZ2 LYS A 293      -4.319 -18.524   8.683  1.00 57.41           H  
ATOM   4542  HZ3 LYS A 293      -2.718 -18.188   8.900  1.00 57.41           H  
ATOM   4543  N   ASN A 294      -2.978 -15.978   1.279  1.00 63.92           N  
ATOM   4544  H   ASN A 294      -2.806 -16.919   0.957  1.00 63.92           H  
ATOM   4545  CA  ASN A 294      -2.100 -14.916   0.783  1.00 63.92           C  
ATOM   4546  HA  ASN A 294      -1.714 -14.355   1.634  1.00 63.92           H  
ATOM   4547  C   ASN A 294      -2.843 -13.903  -0.112  1.00 63.92           C  
ATOM   4548  CB  ASN A 294      -0.904 -15.548   0.042  1.00 63.92           C  
ATOM   4549  HB2 ASN A 294      -0.331 -14.750  -0.430  1.00 63.92           H  
ATOM   4550  HB3 ASN A 294      -1.271 -16.208  -0.744  1.00 63.92           H  
ATOM   4551  O   ASN A 294      -2.436 -12.746  -0.168  1.00 63.92           O  
ATOM   4552  CG  ASN A 294       0.058 -16.327   0.930  1.00 63.92           C  
ATOM   4553  ND2 ASN A 294       1.058 -16.941   0.340  1.00 63.92           N  
ATOM   4554 HD21 ASN A 294       1.711 -17.418   0.946  1.00 63.92           H  
ATOM   4555 HD22 ASN A 294       1.177 -16.887  -0.662  1.00 63.92           H  
ATOM   4556  OD1 ASN A 294      -0.044 -16.389   2.145  1.00 63.92           O  
ATOM   4557  N   GLN A 295      -3.936 -14.295  -0.781  1.00 65.36           N  
ATOM   4558  H   GLN A 295      -4.180 -15.275  -0.770  1.00 65.36           H  
ATOM   4559  CA  GLN A 295      -4.811 -13.377  -1.519  1.00 65.36           C  
ATOM   4560  HA  GLN A 295      -4.180 -12.666  -2.052  1.00 65.36           H  
ATOM   4561  C   GLN A 295      -5.710 -12.550  -0.585  1.00 65.36           C  
ATOM   4562  CB  GLN A 295      -5.616 -14.147  -2.581  1.00 65.36           C  
ATOM   4563  HB2 GLN A 295      -4.911 -14.648  -3.245  1.00 65.36           H  
ATOM   4564  HB3 GLN A 295      -6.238 -14.903  -2.102  1.00 65.36           H  
ATOM   4565  O   GLN A 295      -5.788 -11.336  -0.743  1.00 65.36           O  
ATOM   4566  CG  GLN A 295      -6.517 -13.213  -3.413  1.00 65.36           C  
ATOM   4567  HG2 GLN A 295      -5.929 -12.367  -3.767  1.00 65.36           H  
ATOM   4568  HG3 GLN A 295      -7.320 -12.826  -2.785  1.00 65.36           H  
ATOM   4569  CD  GLN A 295      -7.149 -13.883  -4.631  1.00 65.36           C  
ATOM   4570  NE2 GLN A 295      -7.958 -13.159  -5.372  1.00 65.36           N  
ATOM   4571 HE21 GLN A 295      -8.221 -13.502  -6.285  1.00 65.36           H  
ATOM   4572 HE22 GLN A 295      -8.236 -12.223  -5.117  1.00 65.36           H  
ATOM   4573  OE1 GLN A 295      -6.917 -15.045  -4.930  1.00 65.36           O  
ATOM   4574  N   ILE A 296      -6.342 -13.164   0.421  1.00 69.01           N  
ATOM   4575  H   ILE A 296      -6.260 -14.168   0.494  1.00 69.01           H  
ATOM   4576  CA  ILE A 296      -7.200 -12.444   1.386  1.00 69.01           C  
ATOM   4577  HA  ILE A 296      -7.812 -11.734   0.829  1.00 69.01           H  
ATOM   4578  C   ILE A 296      -6.350 -11.625   2.384  1.00 69.01           C  
ATOM   4579  CB  ILE A 296      -8.151 -13.401   2.145  1.00 69.01           C  
ATOM   4580  HB  ILE A 296      -7.561 -13.842   2.948  1.00 69.01           H  
ATOM   4581  O   ILE A 296      -6.826 -10.648   2.952  1.00 69.01           O  
ATOM   4582  CG1 ILE A 296      -8.793 -14.542   1.320  1.00 69.01           C  
ATOM   4583 HG12 ILE A 296      -9.757 -14.242   0.911  1.00 69.01           H  
ATOM   4584 HG13 ILE A 296      -8.177 -14.827   0.467  1.00 69.01           H  
ATOM   4585  CG2 ILE A 296      -9.330 -12.636   2.773  1.00 69.01           C  
ATOM   4586 HG21 ILE A 296      -9.879 -13.282   3.458  1.00 69.01           H  
ATOM   4587 HG22 ILE A 296     -10.017 -12.279   2.005  1.00 69.01           H  
ATOM   4588 HG23 ILE A 296      -8.982 -11.766   3.330  1.00 69.01           H  
ATOM   4589  CD1 ILE A 296      -8.985 -15.772   2.210  1.00 69.01           C  
ATOM   4590 HD11 ILE A 296      -9.749 -15.581   2.963  1.00 69.01           H  
ATOM   4591 HD12 ILE A 296      -8.047 -16.035   2.700  1.00 69.01           H  
ATOM   4592 HD13 ILE A 296      -9.280 -16.620   1.592  1.00 69.01           H  
ATOM   4593  N   ALA A 297      -5.074 -11.972   2.585  1.00 76.07           N  
ATOM   4594  H   ALA A 297      -4.745 -12.842   2.191  1.00 76.07           H  
ATOM   4595  CA  ALA A 297      -4.120 -11.178   3.365  1.00 76.07           C  
ATOM   4596  HA  ALA A 297      -4.663 -10.708   4.186  1.00 76.07           H  
ATOM   4597  C   ALA A 297      -3.478 -10.014   2.582  1.00 76.07           C  
ATOM   4598  CB  ALA A 297      -3.075 -12.113   3.990  1.00 76.07           C  
ATOM   4599  HB1 ALA A 297      -3.571 -12.890   4.571  1.00 76.07           H  
ATOM   4600  HB2 ALA A 297      -2.472 -12.571   3.206  1.00 76.07           H  
ATOM   4601  HB3 ALA A 297      -2.421 -11.544   4.650  1.00 76.07           H  
ATOM   4602  O   ALA A 297      -2.632  -9.310   3.137  1.00 76.07           O  
ATOM   4603  N   GLN A 298      -3.860  -9.777   1.318  1.00 85.91           N  
ATOM   4604  H   GLN A 298      -4.574 -10.354   0.897  1.00 85.91           H  
ATOM   4605  CA  GLN A 298      -3.418  -8.585   0.590  1.00 85.91           C  
ATOM   4606  HA  GLN A 298      -2.329  -8.549   0.626  1.00 85.91           H  
ATOM   4607  C   GLN A 298      -3.951  -7.315   1.260  1.00 85.91           C  
ATOM   4608  CB  GLN A 298      -3.848  -8.613  -0.883  1.00 85.91           C  
ATOM   4609  HB2 GLN A 298      -4.923  -8.781  -0.951  1.00 85.91           H  
ATOM   4610  HB3 GLN A 298      -3.628  -7.639  -1.320  1.00 85.91           H  
ATOM   4611  O   GLN A 298      -5.129  -7.219   1.596  1.00 85.91           O  
ATOM   4612  CG  GLN A 298      -3.100  -9.685  -1.689  1.00 85.91           C  
ATOM   4613  HG2 GLN A 298      -3.352 -10.668  -1.289  1.00 85.91           H  
ATOM   4614  HG3 GLN A 298      -2.025  -9.542  -1.579  1.00 85.91           H  
ATOM   4615  CD  GLN A 298      -3.438  -9.652  -3.176  1.00 85.91           C  
ATOM   4616  NE2 GLN A 298      -3.326 -10.760  -3.877  1.00 85.91           N  
ATOM   4617 HE21 GLN A 298      -3.661 -10.701  -4.827  1.00 85.91           H  
ATOM   4618 HE22 GLN A 298      -3.105 -11.632  -3.418  1.00 85.91           H  
ATOM   4619  OE1 GLN A 298      -3.740  -8.626  -3.760  1.00 85.91           O  
ATOM   4620  N   ILE A 299      -3.081  -6.322   1.431  1.00 93.46           N  
ATOM   4621  H   ILE A 299      -2.129  -6.444   1.117  1.00 93.46           H  
ATOM   4622  CA  ILE A 299      -3.458  -5.048   2.036  1.00 93.46           C  
ATOM   4623  HA  ILE A 299      -4.202  -5.263   2.803  1.00 93.46           H  
ATOM   4624  C   ILE A 299      -4.142  -4.126   1.021  1.00 93.46           C  
ATOM   4625  CB  ILE A 299      -2.250  -4.413   2.758  1.00 93.46           C  
ATOM   4626  HB  ILE A 299      -1.845  -5.169   3.430  1.00 93.46           H  
ATOM   4627  O   ILE A 299      -3.588  -3.819  -0.038  1.00 93.46           O  
ATOM   4628  CG1 ILE A 299      -2.731  -3.235   3.623  1.00 93.46           C  
ATOM   4629 HG12 ILE A 299      -3.561  -3.574   4.243  1.00 93.46           H  
ATOM   4630 HG13 ILE A 299      -3.089  -2.426   2.986  1.00 93.46           H  
ATOM   4631  CG2 ILE A 299      -1.121  -3.985   1.800  1.00 93.46           C  
ATOM   4632 HG21 ILE A 299      -0.879  -4.791   1.107  1.00 93.46           H  
ATOM   4633 HG22 ILE A 299      -0.223  -3.734   2.365  1.00 93.46           H  
ATOM   4634 HG23 ILE A 299      -1.441  -3.105   1.242  1.00 93.46           H  
ATOM   4635  CD1 ILE A 299      -1.650  -2.681   4.549  1.00 93.46           C  
ATOM   4636 HD11 ILE A 299      -2.106  -1.935   5.200  1.00 93.46           H  
ATOM   4637 HD12 ILE A 299      -0.862  -2.204   3.965  1.00 93.46           H  
ATOM   4638 HD13 ILE A 299      -1.229  -3.480   5.159  1.00 93.46           H  
ATOM   4639  N   ASP A 300      -5.325  -3.633   1.380  1.00 96.93           N  
ATOM   4640  H   ASP A 300      -5.730  -3.921   2.260  1.00 96.93           H  
ATOM   4641  CA  ASP A 300      -5.875  -2.424   0.786  1.00 96.93           C  
ATOM   4642  HA  ASP A 300      -5.682  -2.430  -0.287  1.00 96.93           H  
ATOM   4643  C   ASP A 300      -5.155  -1.225   1.415  1.00 96.93           C  
ATOM   4644  CB  ASP A 300      -7.394  -2.377   0.975  1.00 96.93           C  
ATOM   4645  HB2 ASP A 300      -7.635  -2.289   2.035  1.00 96.93           H  
ATOM   4646  HB3 ASP A 300      -7.818  -3.314   0.614  1.00 96.93           H  
ATOM   4647  O   ASP A 300      -5.399  -0.856   2.567  1.00 96.93           O  
ATOM   4648  CG  ASP A 300      -8.011  -1.218   0.188  1.00 96.93           C  
ATOM   4649  OD1 ASP A 300      -7.471  -0.086   0.197  1.00 96.93           O  
ATOM   4650  OD2 ASP A 300      -8.989  -1.462  -0.547  1.00 96.93           O  
ATOM   4651  N   SER A 301      -4.215  -0.654   0.656  1.00 96.90           N  
ATOM   4652  H   SER A 301      -4.003  -1.075  -0.238  1.00 96.90           H  
ATOM   4653  CA  SER A 301      -3.337   0.430   1.107  1.00 96.90           C  
ATOM   4654  HA  SER A 301      -2.690   0.057   1.902  1.00 96.90           H  
ATOM   4655  C   SER A 301      -4.120   1.629   1.652  1.00 96.90           C  
ATOM   4656  CB  SER A 301      -2.452   0.928  -0.049  1.00 96.90           C  
ATOM   4657  HB2 SER A 301      -3.010   1.674  -0.615  1.00 96.90           H  
ATOM   4658  HB3 SER A 301      -1.572   1.418   0.365  1.00 96.90           H  
ATOM   4659  O   SER A 301      -3.665   2.276   2.591  1.00 96.90           O  
ATOM   4660  OG  SER A 301      -2.059  -0.095  -0.962  1.00 96.90           O  
ATOM   4661  HG  SER A 301      -2.297   0.245  -1.828  1.00 96.90           H  
ATOM   4662  N   VAL A 302      -5.297   1.916   1.081  1.00 98.07           N  
ATOM   4663  H   VAL A 302      -5.696   1.239   0.447  1.00 98.07           H  
ATOM   4664  CA  VAL A 302      -6.118   3.083   1.430  1.00 98.07           C  
ATOM   4665  HA  VAL A 302      -5.463   3.921   1.667  1.00 98.07           H  
ATOM   4666  C   VAL A 302      -6.937   2.792   2.675  1.00 98.07           C  
ATOM   4667  CB  VAL A 302      -7.030   3.512   0.264  1.00 98.07           C  
ATOM   4668  HB  VAL A 302      -7.784   2.746   0.083  1.00 98.07           H  
ATOM   4669  O   VAL A 302      -6.840   3.530   3.653  1.00 98.07           O  
ATOM   4670  CG1 VAL A 302      -7.739   4.832   0.581  1.00 98.07           C  
ATOM   4671 HG11 VAL A 302      -8.367   5.130  -0.259  1.00 98.07           H  
ATOM   4672 HG12 VAL A 302      -7.005   5.614   0.779  1.00 98.07           H  
ATOM   4673 HG13 VAL A 302      -8.381   4.712   1.453  1.00 98.07           H  
ATOM   4674  CG2 VAL A 302      -6.214   3.693  -1.020  1.00 98.07           C  
ATOM   4675 HG21 VAL A 302      -5.395   4.387  -0.829  1.00 98.07           H  
ATOM   4676 HG22 VAL A 302      -5.813   2.733  -1.345  1.00 98.07           H  
ATOM   4677 HG23 VAL A 302      -6.854   4.082  -1.812  1.00 98.07           H  
ATOM   4678  N   PHE A 303      -7.677   1.681   2.673  1.00 98.49           N  
ATOM   4679  H   PHE A 303      -7.669   1.093   1.852  1.00 98.49           H  
ATOM   4680  CA  PHE A 303      -8.538   1.310   3.793  1.00 98.49           C  
ATOM   4681  HA  PHE A 303      -9.234   2.127   3.982  1.00 98.49           H  
ATOM   4682  C   PHE A 303      -7.743   1.085   5.087  1.00 98.49           C  
ATOM   4683  CB  PHE A 303      -9.346   0.067   3.416  1.00 98.49           C  
ATOM   4684  HB2 PHE A 303      -9.974   0.294   2.554  1.00 98.49           H  
ATOM   4685  HB3 PHE A 303      -8.654  -0.726   3.133  1.00 98.49           H  
ATOM   4686  O   PHE A 303      -8.115   1.624   6.128  1.00 98.49           O  
ATOM   4687  CG  PHE A 303     -10.224  -0.429   4.542  1.00 98.49           C  
ATOM   4688  CD1 PHE A 303      -9.980  -1.677   5.146  1.00 98.49           C  
ATOM   4689  HD1 PHE A 303      -9.179  -2.305   4.786  1.00 98.49           H  
ATOM   4690  CD2 PHE A 303     -11.277   0.376   5.004  1.00 98.49           C  
ATOM   4691  HD2 PHE A 303     -11.462   1.340   4.554  1.00 98.49           H  
ATOM   4692  CE1 PHE A 303     -10.792  -2.118   6.205  1.00 98.49           C  
ATOM   4693  HE1 PHE A 303     -10.616  -3.085   6.653  1.00 98.49           H  
ATOM   4694  CE2 PHE A 303     -12.087  -0.063   6.061  1.00 98.49           C  
ATOM   4695  HE2 PHE A 303     -12.896   0.564   6.406  1.00 98.49           H  
ATOM   4696  CZ  PHE A 303     -11.840  -1.304   6.669  1.00 98.49           C  
ATOM   4697  HZ  PHE A 303     -12.462  -1.623   7.493  1.00 98.49           H  
ATOM   4698  N   SER A 304      -6.605   0.377   5.034  1.00 98.45           N  
ATOM   4699  H   SER A 304      -6.321  -0.040   4.158  1.00 98.45           H  
ATOM   4700  CA  SER A 304      -5.743   0.225   6.217  1.00 98.45           C  
ATOM   4701  HA  SER A 304      -6.340  -0.184   7.031  1.00 98.45           H  
ATOM   4702  C   SER A 304      -5.179   1.564   6.702  1.00 98.45           C  
ATOM   4703  CB  SER A 304      -4.582  -0.737   5.960  1.00 98.45           C  
ATOM   4704  HB2 SER A 304      -4.108  -0.507   5.005  1.00 98.45           H  
ATOM   4705  HB3 SER A 304      -3.849  -0.610   6.757  1.00 98.45           H  
ATOM   4706  O   SER A 304      -5.112   1.786   7.908  1.00 98.45           O  
ATOM   4707  OG  SER A 304      -5.026  -2.081   5.983  1.00 98.45           O  
ATOM   4708  HG  SER A 304      -4.283  -2.636   6.232  1.00 98.45           H  
ATOM   4709  N   SER A 305      -4.821   2.480   5.797  1.00 98.49           N  
ATOM   4710  H   SER A 305      -4.928   2.273   4.815  1.00 98.49           H  
ATOM   4711  CA  SER A 305      -4.281   3.794   6.179  1.00 98.49           C  
ATOM   4712  HA  SER A 305      -3.491   3.644   6.915  1.00 98.49           H  
ATOM   4713  C   SER A 305      -5.320   4.685   6.844  1.00 98.49           C  
ATOM   4714  CB  SER A 305      -3.657   4.495   4.979  1.00 98.49           C  
ATOM   4715  HB2 SER A 305      -4.389   4.616   4.180  1.00 98.49           H  
ATOM   4716  HB3 SER A 305      -3.285   5.474   5.282  1.00 98.49           H  
ATOM   4717  O   SER A 305      -5.029   5.295   7.871  1.00 98.49           O  
ATOM   4718  OG  SER A 305      -2.577   3.704   4.543  1.00 98.49           O  
ATOM   4719  HG  SER A 305      -2.876   3.217   3.772  1.00 98.49           H  
ATOM   4720  N   TYR A 306      -6.543   4.695   6.316  1.00 98.69           N  
ATOM   4721  H   TYR A 306      -6.703   4.179   5.462  1.00 98.69           H  
ATOM   4722  CA  TYR A 306      -7.695   5.337   6.943  1.00 98.69           C  
ATOM   4723  HA  TYR A 306      -7.450   6.381   7.140  1.00 98.69           H  
ATOM   4724  C   TYR A 306      -8.035   4.709   8.303  1.00 98.69           C  
ATOM   4725  CB  TYR A 306      -8.870   5.293   5.955  1.00 98.69           C  
ATOM   4726  HB2 TYR A 306      -9.806   5.153   6.497  1.00 98.69           H  
ATOM   4727  HB3 TYR A 306      -8.779   4.445   5.276  1.00 98.69           H  
ATOM   4728  O   TYR A 306      -8.256   5.433   9.273  1.00 98.69           O  
ATOM   4729  CG  TYR A 306      -8.987   6.577   5.171  1.00 98.69           C  
ATOM   4730  CD1 TYR A 306      -9.698   7.646   5.740  1.00 98.69           C  
ATOM   4731  HD1 TYR A 306     -10.174   7.527   6.702  1.00 98.69           H  
ATOM   4732  CD2 TYR A 306      -8.352   6.733   3.924  1.00 98.69           C  
ATOM   4733  HD2 TYR A 306      -7.801   5.909   3.494  1.00 98.69           H  
ATOM   4734  CE1 TYR A 306      -9.773   8.876   5.067  1.00 98.69           C  
ATOM   4735  HE1 TYR A 306     -10.327   9.694   5.505  1.00 98.69           H  
ATOM   4736  CE2 TYR A 306      -8.409   7.974   3.256  1.00 98.69           C  
ATOM   4737  HE2 TYR A 306      -7.903   8.111   2.312  1.00 98.69           H  
ATOM   4738  OH  TYR A 306      -9.106  10.282   3.255  1.00 98.69           O  
ATOM   4739  HH  TYR A 306      -8.472  10.379   2.541  1.00 98.69           H  
ATOM   4740  CZ  TYR A 306      -9.107   9.055   3.837  1.00 98.69           C  
ATOM   4741  N   TYR A 307      -7.975   3.380   8.414  1.00 98.66           N  
ATOM   4742  H   TYR A 307      -7.839   2.832   7.577  1.00 98.66           H  
ATOM   4743  CA  TYR A 307      -8.196   2.665   9.671  1.00 98.66           C  
ATOM   4744  HA  TYR A 307      -9.165   2.959  10.073  1.00 98.66           H  
ATOM   4745  C   TYR A 307      -7.148   2.998  10.743  1.00 98.66           C  
ATOM   4746  CB  TYR A 307      -8.229   1.159   9.389  1.00 98.66           C  
ATOM   4747  HB2 TYR A 307      -9.087   0.932   8.756  1.00 98.66           H  
ATOM   4748  HB3 TYR A 307      -7.332   0.875   8.839  1.00 98.66           H  
ATOM   4749  O   TYR A 307      -7.508   3.228  11.896  1.00 98.66           O  
ATOM   4750  CG  TYR A 307      -8.313   0.322  10.645  1.00 98.66           C  
ATOM   4751  CD1 TYR A 307      -7.172  -0.348  11.127  1.00 98.66           C  
ATOM   4752  HD1 TYR A 307      -6.240  -0.279  10.586  1.00 98.66           H  
ATOM   4753  CD2 TYR A 307      -9.526   0.255  11.352  1.00 98.66           C  
ATOM   4754  HD2 TYR A 307     -10.390   0.793  10.992  1.00 98.66           H  
ATOM   4755  CE1 TYR A 307      -7.253  -1.105  12.310  1.00 98.66           C  
ATOM   4756  HE1 TYR A 307      -6.377  -1.627  12.667  1.00 98.66           H  
ATOM   4757  CE2 TYR A 307      -9.616  -0.513  12.524  1.00 98.66           C  
ATOM   4758  HE2 TYR A 307     -10.569  -0.597  13.026  1.00 98.66           H  
ATOM   4759  OH  TYR A 307      -8.567  -1.969  14.119  1.00 98.66           O  
ATOM   4760  HH  TYR A 307      -7.778  -2.508  14.211  1.00 98.66           H  
ATOM   4761  CZ  TYR A 307      -8.480  -1.196  13.004  1.00 98.66           C  
ATOM   4762  N   TRP A 308      -5.856   3.064  10.400  1.00 98.55           N  
ATOM   4763  H   TRP A 308      -5.588   2.811   9.460  1.00 98.55           H  
ATOM   4764  CA  TRP A 308      -4.816   3.474  11.354  1.00 98.55           C  
ATOM   4765  HA  TRP A 308      -4.932   2.900  12.274  1.00 98.55           H  
ATOM   4766  C   TRP A 308      -4.926   4.945  11.740  1.00 98.55           C  
ATOM   4767  CB  TRP A 308      -3.423   3.210  10.784  1.00 98.55           C  
ATOM   4768  HB2 TRP A 308      -3.302   3.810   9.883  1.00 98.55           H  
ATOM   4769  HB3 TRP A 308      -2.681   3.550  11.506  1.00 98.55           H  
ATOM   4770  O   TRP A 308      -4.668   5.283  12.892  1.00 98.55           O  
ATOM   4771  CG  TRP A 308      -3.115   1.789  10.448  1.00 98.55           C  
ATOM   4772  CD1 TRP A 308      -3.460   0.700  11.164  1.00 98.55           C  
ATOM   4773  HD1 TRP A 308      -4.023   0.712  12.085  1.00 98.55           H  
ATOM   4774  CD2 TRP A 308      -2.428   1.282   9.272  1.00 98.55           C  
ATOM   4775  CE2 TRP A 308      -2.353  -0.135   9.343  1.00 98.55           C  
ATOM   4776  CE3 TRP A 308      -1.865   1.894   8.145  1.00 98.55           C  
ATOM   4777  HE3 TRP A 308      -1.922   2.970   8.071  1.00 98.55           H  
ATOM   4778  NE1 TRP A 308      -3.012  -0.429  10.512  1.00 98.55           N  
ATOM   4779  HE1 TRP A 308      -3.252  -1.359  10.823  1.00 98.55           H  
ATOM   4780  CH2 TRP A 308      -1.160  -0.256   7.243  1.00 98.55           C  
ATOM   4781  HH2 TRP A 308      -0.672  -0.816   6.459  1.00 98.55           H  
ATOM   4782  CZ2 TRP A 308      -1.724  -0.910   8.354  1.00 98.55           C  
ATOM   4783  HZ2 TRP A 308      -1.698  -1.986   8.439  1.00 98.55           H  
ATOM   4784  CZ3 TRP A 308      -1.250   1.142   7.137  1.00 98.55           C  
ATOM   4785  HZ3 TRP A 308      -0.855   1.664   6.278  1.00 98.55           H  
ATOM   4786  N   MET A 309      -5.327   5.804  10.800  1.00 98.17           N  
ATOM   4787  H   MET A 309      -5.493   5.452   9.868  1.00 98.17           H  
ATOM   4788  CA  MET A 309      -5.568   7.223  11.044  1.00 98.17           C  
ATOM   4789  HA  MET A 309      -4.655   7.657  11.452  1.00 98.17           H  
ATOM   4790  C   MET A 309      -6.685   7.418  12.081  1.00 98.17           C  
ATOM   4791  CB  MET A 309      -5.865   7.893   9.695  1.00 98.17           C  
ATOM   4792  HB2 MET A 309      -5.072   7.622   8.998  1.00 98.17           H  
ATOM   4793  HB3 MET A 309      -6.813   7.532   9.296  1.00 98.17           H  
ATOM   4794  O   MET A 309      -6.465   8.063  13.106  1.00 98.17           O  
ATOM   4795  CG  MET A 309      -5.902   9.414   9.761  1.00 98.17           C  
ATOM   4796  HG2 MET A 309      -6.768   9.744  10.335  1.00 98.17           H  
ATOM   4797  HG3 MET A 309      -4.998   9.753  10.267  1.00 98.17           H  
ATOM   4798  SD  MET A 309      -5.933  10.184   8.125  1.00 98.17           S  
ATOM   4799  CE  MET A 309      -7.641   9.896   7.599  1.00 98.17           C  
ATOM   4800  HE1 MET A 309      -8.320  10.449   8.249  1.00 98.17           H  
ATOM   4801  HE2 MET A 309      -7.765  10.250   6.576  1.00 98.17           H  
ATOM   4802  HE3 MET A 309      -7.874   8.832   7.640  1.00 98.17           H  
ATOM   4803  N   TRP A 310      -7.830   6.760  11.874  1.00 98.49           N  
ATOM   4804  H   TRP A 310      -7.946   6.256  11.007  1.00 98.49           H  
ATOM   4805  CA  TRP A 310      -8.939   6.722  12.829  1.00 98.49           C  
ATOM   4806  HA  TRP A 310      -9.270   7.738  13.042  1.00 98.49           H  
ATOM   4807  C   TRP A 310      -8.532   6.099  14.173  1.00 98.49           C  
ATOM   4808  CB  TRP A 310     -10.105   5.953  12.195  1.00 98.49           C  
ATOM   4809  HB2 TRP A 310      -9.743   4.997  11.816  1.00 98.49           H  
ATOM   4810  HB3 TRP A 310     -10.494   6.513  11.345  1.00 98.49           H  
ATOM   4811  O   TRP A 310      -8.657   6.735  15.217  1.00 98.49           O  
ATOM   4812  CG  TRP A 310     -11.228   5.684  13.138  1.00 98.49           C  
ATOM   4813  CD1 TRP A 310     -12.107   6.600  13.598  1.00 98.49           C  
ATOM   4814  HD1 TRP A 310     -12.134   7.645  13.328  1.00 98.49           H  
ATOM   4815  CD2 TRP A 310     -11.571   4.431  13.805  1.00 98.49           C  
ATOM   4816  CE2 TRP A 310     -12.684   4.668  14.664  1.00 98.49           C  
ATOM   4817  CE3 TRP A 310     -11.052   3.117  13.765  1.00 98.49           C  
ATOM   4818  HE3 TRP A 310     -10.219   2.904  13.112  1.00 98.49           H  
ATOM   4819  NE1 TRP A 310     -12.946   6.009  14.516  1.00 98.49           N  
ATOM   4820  HE1 TRP A 310     -13.624   6.528  15.056  1.00 98.49           H  
ATOM   4821  CH2 TRP A 310     -12.745   2.354  15.361  1.00 98.49           C  
ATOM   4822  HH2 TRP A 310     -13.209   1.562  15.931  1.00 98.49           H  
ATOM   4823  CZ2 TRP A 310     -13.271   3.655  15.431  1.00 98.49           C  
ATOM   4824  HZ2 TRP A 310     -14.128   3.883  16.048  1.00 98.49           H  
ATOM   4825  CZ3 TRP A 310     -11.632   2.093  14.537  1.00 98.49           C  
ATOM   4826  HZ3 TRP A 310     -11.240   1.090  14.471  1.00 98.49           H  
ATOM   4827  N   ARG A 311      -7.955   4.888  14.166  1.00 97.79           N  
ATOM   4828  H   ARG A 311      -7.872   4.422  13.274  1.00 97.79           H  
ATOM   4829  CA  ARG A 311      -7.596   4.142  15.388  1.00 97.79           C  
ATOM   4830  HA  ARG A 311      -8.486   4.106  16.016  1.00 97.79           H  
ATOM   4831  C   ARG A 311      -6.512   4.832  16.229  1.00 97.79           C  
ATOM   4832  CB  ARG A 311      -7.205   2.707  14.993  1.00 97.79           C  
ATOM   4833  HB2 ARG A 311      -7.971   2.299  14.333  1.00 97.79           H  
ATOM   4834  HB3 ARG A 311      -6.258   2.730  14.454  1.00 97.79           H  
ATOM   4835  O   ARG A 311      -6.431   4.592  17.432  1.00 97.79           O  
ATOM   4836  CG  ARG A 311      -7.086   1.778  16.209  1.00 97.79           C  
ATOM   4837  HG2 ARG A 311      -8.056   1.706  16.702  1.00 97.79           H  
ATOM   4838  HG3 ARG A 311      -6.366   2.184  16.920  1.00 97.79           H  
ATOM   4839  CD  ARG A 311      -6.614   0.379  15.810  1.00 97.79           C  
ATOM   4840  HD2 ARG A 311      -5.694   0.464  15.231  1.00 97.79           H  
ATOM   4841  HD3 ARG A 311      -7.374  -0.073  15.173  1.00 97.79           H  
ATOM   4842  NE  ARG A 311      -6.359  -0.440  17.013  1.00 97.79           N  
ATOM   4843  HE  ARG A 311      -5.512  -0.225  17.520  1.00 97.79           H  
ATOM   4844  NH1 ARG A 311      -8.278  -1.722  17.027  1.00 97.79           N  
ATOM   4845 HH11 ARG A 311      -8.518  -1.389  16.104  1.00 97.79           H  
ATOM   4846 HH12 ARG A 311      -8.883  -2.409  17.453  1.00 97.79           H  
ATOM   4847  NH2 ARG A 311      -6.891  -1.783  18.768  1.00 97.79           N  
ATOM   4848 HH21 ARG A 311      -7.570  -2.370  19.231  1.00 97.79           H  
ATOM   4849 HH22 ARG A 311      -6.043  -1.512  19.245  1.00 97.79           H  
ATOM   4850  CZ  ARG A 311      -7.176  -1.307  17.589  1.00 97.79           C  
ATOM   4851  N   ALA A 312      -5.678   5.680  15.627  1.00 97.37           N  
ATOM   4852  H   ALA A 312      -5.749   5.792  14.625  1.00 97.37           H  
ATOM   4853  CA  ALA A 312      -4.720   6.520  16.345  1.00 97.37           C  
ATOM   4854  HA  ALA A 312      -4.405   5.985  17.241  1.00 97.37           H  
ATOM   4855  C   ALA A 312      -5.314   7.861  16.836  1.00 97.37           C  
ATOM   4856  CB  ALA A 312      -3.474   6.702  15.472  1.00 97.37           C  
ATOM   4857  HB1 ALA A 312      -3.017   5.733  15.274  1.00 97.37           H  
ATOM   4858  HB2 ALA A 312      -3.751   7.163  14.524  1.00 97.37           H  
ATOM   4859  HB3 ALA A 312      -2.758   7.342  15.988  1.00 97.37           H  
ATOM   4860  O   ALA A 312      -4.616   8.621  17.504  1.00 97.37           O  
ATOM   4861  N   GLY A 313      -6.583   8.161  16.546  1.00 97.09           N  
ATOM   4862  H   GLY A 313      -7.136   7.508  16.010  1.00 97.09           H  
ATOM   4863  CA  GLY A 313      -7.250   9.390  16.978  1.00 97.09           C  
ATOM   4864  HA2 GLY A 313      -7.036   9.574  18.031  1.00 97.09           H  
ATOM   4865  HA3 GLY A 313      -8.325   9.252  16.863  1.00 97.09           H  
ATOM   4866  C   GLY A 313      -6.853  10.634  16.178  1.00 97.09           C  
ATOM   4867  O   GLY A 313      -6.822  11.730  16.741  1.00 97.09           O  
ATOM   4868  N   ILE A 314      -6.519  10.484  14.890  1.00 97.45           N  
ATOM   4869  H   ILE A 314      -6.587   9.563  14.482  1.00 97.45           H  
ATOM   4870  CA  ILE A 314      -6.416  11.624  13.971  1.00 97.45           C  
ATOM   4871  HA  ILE A 314      -5.970  12.461  14.508  1.00 97.45           H  
ATOM   4872  C   ILE A 314      -7.827  12.051  13.555  1.00 97.45           C  
ATOM   4873  CB  ILE A 314      -5.515  11.331  12.746  1.00 97.45           C  
ATOM   4874  HB  ILE A 314      -5.844  10.400  12.286  1.00 97.45           H  
ATOM   4875  O   ILE A 314      -8.656  11.237  13.157  1.00 97.45           O  
ATOM   4876  CG1 ILE A 314      -4.026  11.214  13.135  1.00 97.45           C  
ATOM   4877 HG12 ILE A 314      -3.828  11.903  13.957  1.00 97.45           H  
ATOM   4878 HG13 ILE A 314      -3.393  11.529  12.305  1.00 97.45           H  
ATOM   4879  CG2 ILE A 314      -5.620  12.443  11.683  1.00 97.45           C  
ATOM   4880 HG21 ILE A 314      -5.365  13.408  12.121  1.00 97.45           H  
ATOM   4881 HG22 ILE A 314      -6.629  12.488  11.274  1.00 97.45           H  
ATOM   4882 HG23 ILE A 314      -4.949  12.233  10.851  1.00 97.45           H  
ATOM   4883  CD1 ILE A 314      -3.581   9.805  13.531  1.00 97.45           C  
ATOM   4884 HD11 ILE A 314      -2.526   9.819  13.802  1.00 97.45           H  
ATOM   4885 HD12 ILE A 314      -3.713   9.128  12.686  1.00 97.45           H  
ATOM   4886 HD13 ILE A 314      -4.164   9.447  14.379  1.00 97.45           H  
ATOM   4887  N   THR A 315      -8.060  13.357  13.613  1.00 96.99           N  
ATOM   4888  H   THR A 315      -7.295  13.944  13.913  1.00 96.99           H  
ATOM   4889  CA  THR A 315      -9.290  14.046  13.207  1.00 96.99           C  
ATOM   4890  HA  THR A 315     -10.060  13.305  12.988  1.00 96.99           H  
ATOM   4891  C   THR A 315      -9.036  14.885  11.944  1.00 96.99           C  
ATOM   4892  CB  THR A 315      -9.800  14.945  14.346  1.00 96.99           C  
ATOM   4893  HB  THR A 315     -10.805  15.280  14.091  1.00 96.99           H  
ATOM   4894  O   THR A 315      -7.871  15.158  11.634  1.00 96.99           O  
ATOM   4895  CG2 THR A 315      -9.879  14.244  15.703  1.00 96.99           C  
ATOM   4896 HG21 THR A 315     -10.465  13.331  15.608  1.00 96.99           H  
ATOM   4897 HG22 THR A 315      -8.882  13.997  16.068  1.00 96.99           H  
ATOM   4898 HG23 THR A 315     -10.368  14.905  16.419  1.00 96.99           H  
ATOM   4899  OG1 THR A 315      -8.972  16.083  14.492  1.00 96.99           O  
ATOM   4900  HG1 THR A 315      -9.590  16.804  14.355  1.00 96.99           H  
ATOM   4901  N   PRO A 316     -10.064  15.372  11.222  1.00 96.94           N  
ATOM   4902  CA  PRO A 316      -9.867  16.233  10.049  1.00 96.94           C  
ATOM   4903  HA  PRO A 316      -9.368  15.649   9.275  1.00 96.94           H  
ATOM   4904  C   PRO A 316      -9.026  17.495  10.320  1.00 96.94           C  
ATOM   4905  CB  PRO A 316     -11.280  16.593   9.574  1.00 96.94           C  
ATOM   4906  HB2 PRO A 316     -11.616  17.511  10.056  1.00 96.94           H  
ATOM   4907  HB3 PRO A 316     -11.326  16.694   8.489  1.00 96.94           H  
ATOM   4908  O   PRO A 316      -8.282  17.941   9.450  1.00 96.94           O  
ATOM   4909  CG  PRO A 316     -12.133  15.426  10.069  1.00 96.94           C  
ATOM   4910  HG2 PRO A 316     -13.178  15.710  10.191  1.00 96.94           H  
ATOM   4911  HG3 PRO A 316     -12.037  14.582   9.387  1.00 96.94           H  
ATOM   4912  CD  PRO A 316     -11.480  15.089  11.407  1.00 96.94           C  
ATOM   4913  HD2 PRO A 316     -11.884  15.742  12.181  1.00 96.94           H  
ATOM   4914  HD3 PRO A 316     -11.661  14.044  11.658  1.00 96.94           H  
ATOM   4915  N   GLU A 317      -9.083  18.040  11.538  1.00 95.43           N  
ATOM   4916  H   GLU A 317      -9.740  17.643  12.194  1.00 95.43           H  
ATOM   4917  CA  GLU A 317      -8.351  19.242  11.970  1.00 95.43           C  
ATOM   4918  HA  GLU A 317      -8.354  19.967  11.156  1.00 95.43           H  
ATOM   4919  C   GLU A 317      -6.884  18.944  12.321  1.00 95.43           C  
ATOM   4920  CB  GLU A 317      -9.022  19.888  13.204  1.00 95.43           C  
ATOM   4921  HB2 GLU A 317      -8.777  19.304  14.091  1.00 95.43           H  
ATOM   4922  HB3 GLU A 317      -8.571  20.870  13.343  1.00 95.43           H  
ATOM   4923  O   GLU A 317      -6.035  19.835  12.294  1.00 95.43           O  
ATOM   4924  CG  GLU A 317     -10.550  20.081  13.138  1.00 95.43           C  
ATOM   4925  HG2 GLU A 317     -10.852  20.699  13.984  1.00 95.43           H  
ATOM   4926  HG3 GLU A 317     -10.792  20.624  12.224  1.00 95.43           H  
ATOM   4927  CD  GLU A 317     -11.332  18.759  13.192  1.00 95.43           C  
ATOM   4928  OE1 GLU A 317     -12.395  18.670  12.547  1.00 95.43           O  
ATOM   4929  OE2 GLU A 317     -10.793  17.788  13.779  1.00 95.43           O  
ATOM   4930  N   SER A 318      -6.574  17.690  12.668  1.00 96.29           N  
ATOM   4931  H   SER A 318      -7.314  17.003  12.630  1.00 96.29           H  
ATOM   4932  CA  SER A 318      -5.221  17.231  13.012  1.00 96.29           C  
ATOM   4933  HA  SER A 318      -4.589  18.107  13.154  1.00 96.29           H  
ATOM   4934  C   SER A 318      -4.545  16.427  11.893  1.00 96.29           C  
ATOM   4935  CB  SER A 318      -5.232  16.493  14.355  1.00 96.29           C  
ATOM   4936  HB2 SER A 318      -5.479  17.205  15.142  1.00 96.29           H  
ATOM   4937  HB3 SER A 318      -4.235  16.099  14.552  1.00 96.29           H  
ATOM   4938  O   SER A 318      -3.331  16.217  11.948  1.00 96.29           O
[truncated: 395,694 more chars]
