# Supplementary material for: Using structure prediction of negative sense RNA virus nucleoproteins to assess evolutionary relationships
Source: bioRxiv. 2024 May 22:2024.02.16.580771. Originally published 2024 Feb 17. Preprint. [Version 2] doi: 10.1101/2024.02.16.580771 (PMC10888975; doi:10.1101/2024.02.16.580771)
Supplement: Supplement 2 — Supplementary File 2: Full NSV Dataset NP AlphaFold PDBs (.pdb files) [file media-2.zip › Full NSV Dataset NP AlphaFold PDBs/KUPEV.pdb]

ATOM      1  N   MET A   1     -22.203   2.662  19.727  1.00 77.94           N  
ATOM      2  H   MET A   1     -22.983   2.056  19.938  1.00 77.94           H  
ATOM      3  H2  MET A   1     -22.377   3.580  20.111  1.00 77.94           H  
ATOM      4  H3  MET A   1     -21.369   2.267  20.139  1.00 77.94           H  
ATOM      5  CA  MET A   1     -22.017   2.745  18.266  1.00 77.94           C  
ATOM      6  HA  MET A   1     -22.934   3.089  17.787  1.00 77.94           H  
ATOM      7  C   MET A   1     -21.730   1.347  17.762  1.00 77.94           C  
ATOM      8  CB  MET A   1     -20.884   3.709  17.897  1.00 77.94           C  
ATOM      9  HB2 MET A   1     -20.028   3.559  18.555  1.00 77.94           H  
ATOM     10  HB3 MET A   1     -20.567   3.501  16.875  1.00 77.94           H  
ATOM     11  O   MET A   1     -20.733   0.766  18.172  1.00 77.94           O  
ATOM     12  CG  MET A   1     -21.352   5.165  17.969  1.00 77.94           C  
ATOM     13  HG2 MET A   1     -21.623   5.423  18.993  1.00 77.94           H  
ATOM     14  HG3 MET A   1     -22.241   5.266  17.346  1.00 77.94           H  
ATOM     15  SD  MET A   1     -20.134   6.357  17.362  1.00 77.94           S  
ATOM     16  CE  MET A   1     -19.132   6.659  18.841  1.00 77.94           C  
ATOM     17  HE1 MET A   1     -18.672   5.730  19.175  1.00 77.94           H  
ATOM     18  HE2 MET A   1     -19.761   7.069  19.631  1.00 77.94           H  
ATOM     19  HE3 MET A   1     -18.352   7.381  18.600  1.00 77.94           H  
ATOM     20  N   GLU A   2     -22.647   0.784  16.985  1.00 93.09           N  
ATOM     21  H   GLU A   2     -23.400   1.338  16.603  1.00 93.09           H  
ATOM     22  CA  GLU A   2     -22.552  -0.576  16.451  1.00 93.09           C  
ATOM     23  HA  GLU A   2     -21.702  -1.093  16.896  1.00 93.09           H  
ATOM     24  C   GLU A   2     -22.340  -0.519  14.936  1.00 93.09           C  
ATOM     25  CB  GLU A   2     -23.826  -1.350  16.815  1.00 93.09           C  
ATOM     26  HB2 GLU A   2     -23.982  -1.279  17.891  1.00 93.09           H  
ATOM     27  HB3 GLU A   2     -24.675  -0.896  16.305  1.00 93.09           H  
ATOM     28  O   GLU A   2     -22.849   0.386  14.282  1.00 93.09           O  
ATOM     29  CG  GLU A   2     -23.718  -2.831  16.432  1.00 93.09           C  
ATOM     30  HG2 GLU A   2     -22.850  -3.258  16.932  1.00 93.09           H  
ATOM     31  HG3 GLU A   2     -23.561  -2.915  15.356  1.00 93.09           H  
ATOM     32  CD  GLU A   2     -24.964  -3.647  16.781  1.00 93.09           C  
ATOM     33  OE1 GLU A   2     -24.867  -4.879  16.584  1.00 93.09           O  
ATOM     34  OE2 GLU A   2     -26.000  -3.052  17.123  1.00 93.09           O  
ATOM     35  N   ASN A   3     -21.614  -1.492  14.384  1.00 97.42           N  
ATOM     36  H   ASN A   3     -21.259  -2.225  14.980  1.00 97.42           H  
ATOM     37  CA  ASN A   3     -21.445  -1.650  12.942  1.00 97.42           C  
ATOM     38  HA  ASN A   3     -21.062  -0.721  12.520  1.00 97.42           H  
ATOM     39  C   ASN A   3     -22.793  -1.968  12.262  1.00 97.42           C  
ATOM     40  CB  ASN A   3     -20.404  -2.766  12.733  1.00 97.42           C  
ATOM     41  HB2 ASN A   3     -19.493  -2.516  13.276  1.00 97.42           H  
ATOM     42  HB3 ASN A   3     -20.790  -3.706  13.126  1.00 97.42           H  
ATOM     43  O   ASN A   3     -23.369  -3.023  12.534  1.00 97.42           O  
ATOM     44  CG  ASN A   3     -20.028  -2.984  11.281  1.00 97.42           C  
ATOM     45  ND2 ASN A   3     -18.917  -3.636  11.050  1.00 97.42           N  
ATOM     46 HD21 ASN A   3     -18.621  -3.712  10.088  1.00 97.42           H  
ATOM     47 HD22 ASN A   3     -18.337  -3.993  11.796  1.00 97.42           H  
ATOM     48  OD1 ASN A   3     -20.707  -2.569  10.361  1.00 97.42           O  
ATOM     49  N   GLN A   4     -23.264  -1.078  11.386  1.00 97.82           N  
ATOM     50  H   GLN A   4     -22.725  -0.236  11.240  1.00 97.82           H  
ATOM     51  CA  GLN A   4     -24.524  -1.172  10.638  1.00 97.82           C  
ATOM     52  HA  GLN A   4     -25.263  -1.694  11.246  1.00 97.82           H  
ATOM     53  C   GLN A   4     -24.403  -1.955   9.319  1.00 97.82           C  
ATOM     54  CB  GLN A   4     -25.051   0.245  10.345  1.00 97.82           C  
ATOM     55  HB2 GLN A   4     -24.323   0.761   9.719  1.00 97.82           H  
ATOM     56  HB3 GLN A   4     -25.981   0.169   9.782  1.00 97.82           H  
ATOM     57  O   GLN A   4     -25.412  -2.251   8.683  1.00 97.82           O  
ATOM     58  CG  GLN A   4     -25.312   1.099  11.592  1.00 97.82           C  
ATOM     59  HG2 GLN A   4     -25.712   2.065  11.282  1.00 97.82           H  
ATOM     60  HG3 GLN A   4     -24.368   1.278  12.108  1.00 97.82           H  
ATOM     61  CD  GLN A   4     -26.304   0.456  12.550  1.00 97.82           C  
ATOM     62  NE2 GLN A   4     -25.961   0.340  13.813  1.00 97.82           N  
ATOM     63 HE21 GLN A   4     -25.042   0.650  14.096  1.00 97.82           H  
ATOM     64 HE22 GLN A   4     -26.637  -0.103  14.420  1.00 97.82           H  
ATOM     65  OE1 GLN A   4     -27.369  -0.006  12.179  1.00 97.82           O  
ATOM     66  N   ILE A   5     -23.191  -2.329   8.898  1.00 97.64           N  
ATOM     67  H   ILE A   5     -22.389  -2.097   9.467  1.00 97.64           H  
ATOM     68  CA  ILE A   5     -22.952  -3.170   7.716  1.00 97.64           C  
ATOM     69  HA  ILE A   5     -23.730  -2.964   6.982  1.00 97.64           H  
ATOM     70  C   ILE A   5     -23.090  -4.641   8.131  1.00 97.64           C  
ATOM     71  CB  ILE A   5     -21.602  -2.840   7.041  1.00 97.64           C  
ATOM     72  HB  ILE A   5     -20.793  -3.206   7.674  1.00 97.64           H  
ATOM     73  O   ILE A   5     -22.108  -5.372   8.307  1.00 97.64           O  
ATOM     74  CG1 ILE A   5     -21.403  -1.315   6.878  1.00 97.64           C  
ATOM     75 HG12 ILE A   5     -21.316  -0.864   7.866  1.00 97.64           H  
ATOM     76 HG13 ILE A   5     -22.274  -0.881   6.386  1.00 97.64           H  
ATOM     77  CG2 ILE A   5     -21.531  -3.566   5.683  1.00 97.64           C  
ATOM     78 HG21 ILE A   5     -21.768  -4.624   5.789  1.00 97.64           H  
ATOM     79 HG22 ILE A   5     -22.238  -3.116   4.986  1.00 97.64           H  
ATOM     80 HG23 ILE A   5     -20.525  -3.490   5.271  1.00 97.64           H  
ATOM     81  CD1 ILE A   5     -20.145  -0.925   6.096  1.00 97.64           C  
ATOM     82 HD11 ILE A   5     -20.273  -1.151   5.037  1.00 97.64           H  
ATOM     83 HD12 ILE A   5     -19.282  -1.465   6.485  1.00 97.64           H  
ATOM     84 HD13 ILE A   5     -19.974   0.146   6.207  1.00 97.64           H  
ATOM     85  N   LYS A   6     -24.336  -5.056   8.374  1.00 97.61           N  
ATOM     86  H   LYS A   6     -25.077  -4.387   8.221  1.00 97.61           H  
ATOM     87  CA  LYS A   6     -24.690  -6.396   8.855  1.00 97.61           C  
ATOM     88  HA  LYS A   6     -23.964  -6.717   9.602  1.00 97.61           H  
ATOM     89  C   LYS A   6     -24.628  -7.414   7.722  1.00 97.61           C  
ATOM     90  CB  LYS A   6     -26.095  -6.377   9.486  1.00 97.61           C  
ATOM     91  HB2 LYS A   6     -26.343  -7.391   9.800  1.00 97.61           H  
ATOM     92  HB3 LYS A   6     -26.825  -6.081   8.733  1.00 97.61           H  
ATOM     93  O   LYS A   6     -25.586  -7.572   6.977  1.00 97.61           O  
ATOM     94  CG  LYS A   6     -26.258  -5.446  10.692  1.00 97.61           C  
ATOM     95  HG2 LYS A   6     -27.242  -5.622  11.126  1.00 97.61           H  
ATOM     96  HG3 LYS A   6     -26.205  -4.406  10.371  1.00 97.61           H  
ATOM     97  CD  LYS A   6     -25.184  -5.707  11.744  1.00 97.61           C  
ATOM     98  HD2 LYS A   6     -24.242  -5.293  11.384  1.00 97.61           H  
ATOM     99  HD3 LYS A   6     -25.080  -6.780  11.904  1.00 97.61           H  
ATOM    100  CE  LYS A   6     -25.566  -5.038  13.055  1.00 97.61           C  
ATOM    101  HE2 LYS A   6     -26.452  -5.525  13.463  1.00 97.61           H  
ATOM    102  HE3 LYS A   6     -25.801  -3.989  12.876  1.00 97.61           H  
ATOM    103  NZ  LYS A   6     -24.441  -5.147  13.992  1.00 97.61           N  
ATOM    104  HZ1 LYS A   6     -23.739  -4.473  13.725  1.00 97.61           H  
ATOM    105  HZ2 LYS A   6     -24.069  -6.086  14.024  1.00 97.61           H  
ATOM    106  HZ3 LYS A   6     -24.758  -4.942  14.929  1.00 97.61           H  
ATOM    107  N   ALA A   7     -23.504  -8.112   7.614  1.00 97.61           N  
ATOM    108  H   ALA A   7     -22.748  -7.909   8.252  1.00 97.61           H  
ATOM    109  CA  ALA A   7     -23.349  -9.222   6.684  1.00 97.61           C  
ATOM    110  HA  ALA A   7     -24.289  -9.772   6.630  1.00 97.61           H  
ATOM    111  C   ALA A   7     -22.258 -10.183   7.160  1.00 97.61           C  
ATOM    112  CB  ALA A   7     -23.023  -8.678   5.289  1.00 97.61           C  
ATOM    113  HB1 ALA A   7     -22.892  -9.514   4.603  1.00 97.61           H  
ATOM    114  HB2 ALA A   7     -22.106  -8.089   5.313  1.00 97.61           H  
ATOM    115  HB3 ALA A   7     -23.844  -8.055   4.934  1.00 97.61           H  
ATOM    116  O   ALA A   7     -21.178  -9.759   7.575  1.00 97.61           O  
ATOM    117  N   ASN A   8     -22.533 -11.480   7.067  1.00 96.12           N  
ATOM    118  H   ASN A   8     -23.487 -11.736   6.857  1.00 96.12           H  
ATOM    119  CA  ASN A   8     -21.603 -12.570   7.366  1.00 96.12           C  
ATOM    120  HA  ASN A   8     -20.684 -12.154   7.781  1.00 96.12           H  
ATOM    121  C   ASN A   8     -21.203 -13.359   6.117  1.00 96.12           C  
ATOM    122  CB  ASN A   8     -22.234 -13.487   8.416  1.00 96.12           C  
ATOM    123  HB2 ASN A   8     -23.117 -13.969   7.996  1.00 96.12           H  
ATOM    124  HB3 ASN A   8     -21.524 -14.261   8.705  1.00 96.12           H  
ATOM    125  O   ASN A   8     -20.226 -14.110   6.128  1.00 96.12           O  
ATOM    126  CG  ASN A   8     -22.621 -12.716   9.658  1.00 96.12           C  
ATOM    127  ND2 ASN A   8     -23.901 -12.566   9.896  1.00 96.12           N  
ATOM    128 HD21 ASN A   8     -24.169 -12.032  10.710  1.00 96.12           H  
ATOM    129 HD22 ASN A   8     -24.560 -12.833   9.178  1.00 96.12           H  
ATOM    130  OD1 ASN A   8     -21.784 -12.196  10.378  1.00 96.12           O  
ATOM    131  N   THR A   9     -21.951 -13.182   5.031  1.00 96.66           N  
ATOM    132  H   THR A   9     -22.739 -12.554   5.102  1.00 96.66           H  
ATOM    133  CA  THR A   9     -21.726 -13.833   3.744  1.00 96.66           C  
ATOM    134  HA  THR A   9     -20.730 -14.273   3.737  1.00 96.66           H  
ATOM    135  C   THR A   9     -21.784 -12.809   2.614  1.00 96.66           C  
ATOM    136  CB  THR A   9     -22.746 -14.960   3.506  1.00 96.66           C  
ATOM    137  HB  THR A   9     -22.469 -15.466   2.580  1.00 96.66           H  
ATOM    138  O   THR A   9     -22.356 -11.730   2.766  1.00 96.66           O  
ATOM    139  CG2 THR A   9     -22.768 -16.002   4.622  1.00 96.66           C  
ATOM    140 HG21 THR A   9     -23.408 -16.835   4.328  1.00 96.66           H  
ATOM    141 HG22 THR A   9     -21.760 -16.369   4.810  1.00 96.66           H  
ATOM    142 HG23 THR A   9     -23.167 -15.567   5.538  1.00 96.66           H  
ATOM    143  OG1 THR A   9     -24.052 -14.459   3.351  1.00 96.66           O  
ATOM    144  HG1 THR A   9     -24.497 -14.528   4.199  1.00 96.66           H  
ATOM    145  N   LYS A  10     -21.225 -13.156   1.447  1.00 96.71           N  
ATOM    146  H   LYS A  10     -20.705 -14.021   1.392  1.00 96.71           H  
ATOM    147  CA  LYS A  10     -21.324 -12.313   0.245  1.00 96.71           C  
ATOM    148  HA  LYS A  10     -20.855 -11.351   0.449  1.00 96.71           H  
ATOM    149  C   LYS A  10     -22.785 -12.011  -0.115  1.00 96.71           C  
ATOM    150  CB  LYS A  10     -20.592 -12.984  -0.931  1.00 96.71           C  
ATOM    151  HB2 LYS A  10     -19.560 -13.187  -0.646  1.00 96.71           H  
ATOM    152  HB3 LYS A  10     -21.084 -13.925  -1.175  1.00 96.71           H  
ATOM    153  O   LYS A  10     -23.091 -10.893  -0.496  1.00 96.71           O  
ATOM    154  CG  LYS A  10     -20.594 -12.072  -2.168  1.00 96.71           C  
ATOM    155  HG2 LYS A  10     -20.017 -11.174  -1.947  1.00 96.71           H  
ATOM    156  HG3 LYS A  10     -21.618 -11.775  -2.394  1.00 96.71           H  
ATOM    157  CD  LYS A  10     -20.023 -12.749  -3.419  1.00 96.71           C  
ATOM    158  HD2 LYS A  10     -18.991 -13.046  -3.229  1.00 96.71           H  
ATOM    159  HD3 LYS A  10     -20.608 -13.635  -3.663  1.00 96.71           H  
ATOM    160  CE  LYS A  10     -20.052 -11.764  -4.597  1.00 96.71           C  
ATOM    161  HE2 LYS A  10     -19.495 -10.873  -4.307  1.00 96.71           H  
ATOM    162  HE3 LYS A  10     -19.534 -12.208  -5.448  1.00 96.71           H  
ATOM    163  NZ  LYS A  10     -21.432 -11.363  -4.982  1.00 96.71           N  
ATOM    164  HZ1 LYS A  10     -21.960 -10.984  -4.209  1.00 96.71           H  
ATOM    165  HZ2 LYS A  10     -21.437 -10.602  -5.646  1.00 96.71           H  
ATOM    166  HZ3 LYS A  10     -22.005 -12.123  -5.321  1.00 96.71           H  
ATOM    167  N   LYS A  11     -23.678 -12.996   0.034  1.00 97.68           N  
ATOM    168  H   LYS A  11     -23.361 -13.865   0.439  1.00 97.68           H  
ATOM    169  CA  LYS A  11     -25.104 -12.847  -0.280  1.00 97.68           C  
ATOM    170  HA  LYS A  11     -25.203 -12.489  -1.305  1.00 97.68           H  
ATOM    171  C   LYS A  11     -25.766 -11.781   0.600  1.00 97.68           C  
ATOM    172  CB  LYS A  11     -25.800 -14.208  -0.147  1.00 97.68           C  
ATOM    173  HB2 LYS A  11     -25.273 -14.948  -0.749  1.00 97.68           H  
ATOM    174  HB3 LYS A  11     -25.780 -14.524   0.896  1.00 97.68           H  
ATOM    175  O   LYS A  11     -26.378 -10.866   0.068  1.00 97.68           O  
ATOM    176  CG  LYS A  11     -27.253 -14.121  -0.630  1.00 97.68           C  
ATOM    177  HG2 LYS A  11     -27.755 -13.293  -0.130  1.00 97.68           H  
ATOM    178  HG3 LYS A  11     -27.265 -13.937  -1.704  1.00 97.68           H  
ATOM    179  CD  LYS A  11     -28.033 -15.398  -0.314  1.00 97.68           C  
ATOM    180  HD2 LYS A  11     -27.600 -16.251  -0.838  1.00 97.68           H  
ATOM    181  HD3 LYS A  11     -28.005 -15.566   0.762  1.00 97.68           H  
ATOM    182  CE  LYS A  11     -29.475 -15.162  -0.766  1.00 97.68           C  
ATOM    183  HE2 LYS A  11     -29.526 -15.190  -1.854  1.00 97.68           H  
ATOM    184  HE3 LYS A  11     -29.758 -14.155  -0.459  1.00 97.68           H  
ATOM    185  NZ  LYS A  11     -30.421 -16.120  -0.156  1.00 97.68           N  
ATOM    186  HZ1 LYS A  11     -30.368 -16.026   0.848  1.00 97.68           H  
ATOM    187  HZ2 LYS A  11     -30.231 -17.072  -0.437  1.00 97.68           H  
ATOM    188  HZ3 LYS A  11     -31.360 -15.855  -0.416  1.00 97.68           H  
ATOM    189  N   GLU A  12     -25.586 -11.870   1.917  1.00 98.13           N  
ATOM    190  H   GLU A  12     -25.080 -12.659   2.294  1.00 98.13           H  
ATOM    191  CA  GLU A  12     -26.091 -10.859   2.863  1.00 98.13           C  
ATOM    192  HA  GLU A  12     -27.175 -10.775   2.790  1.00 98.13           H  
ATOM    193  C   GLU A  12     -25.493  -9.476   2.575  1.00 98.13           C  
ATOM    194  CB  GLU A  12     -25.702 -11.264   4.292  1.00 98.13           C  
ATOM    195  HB2 GLU A  12     -24.634 -11.483   4.308  1.00 98.13           H  
ATOM    196  HB3 GLU A  12     -25.885 -10.426   4.964  1.00 98.13           H  
ATOM    197  O   GLU A  12     -26.177  -8.461   2.671  1.00 98.13           O  
ATOM    198  CG  GLU A  12     -26.475 -12.479   4.821  1.00 98.13           C  
ATOM    199  HG2 GLU A  12     -26.583 -13.211   4.022  1.00 98.13           H  
ATOM    200  HG3 GLU A  12     -27.472 -12.167   5.131  1.00 98.13           H  
ATOM    201  CD  GLU A  12     -25.739 -13.134   5.996  1.00 98.13           C  
ATOM    202  OE1 GLU A  12     -25.673 -14.381   6.001  1.00 98.13           O  
ATOM    203  OE2 GLU A  12     -25.091 -12.428   6.806  1.00 98.13           O  
ATOM    204  N   TYR A  13     -24.217  -9.429   2.181  1.00 98.22           N  
ATOM    205  H   TYR A  13     -23.682 -10.285   2.144  1.00 98.22           H  
ATOM    206  CA  TYR A  13     -23.568  -8.175   1.817  1.00 98.22           C  
ATOM    207  HA  TYR A  13     -23.755  -7.456   2.615  1.00 98.22           H  
ATOM    208  C   TYR A  13     -24.155  -7.561   0.538  1.00 98.22           C  
ATOM    209  CB  TYR A  13     -22.054  -8.379   1.700  1.00 98.22           C  
ATOM    210  HB2 TYR A  13     -21.839  -9.094   0.906  1.00 98.22           H  
ATOM    211  HB3 TYR A  13     -21.667  -8.784   2.635  1.00 98.22           H  
ATOM    212  O   TYR A  13     -24.400  -6.360   0.505  1.00 98.22           O  
ATOM    213  CG  TYR A  13     -21.349  -7.075   1.408  1.00 98.22           C  
ATOM    214  CD1 TYR A  13     -20.787  -6.834   0.139  1.00 98.22           C  
ATOM    215  HD1 TYR A  13     -20.788  -7.603  -0.619  1.00 98.22           H  
ATOM    216  CD2 TYR A  13     -21.374  -6.059   2.382  1.00 98.22           C  
ATOM    217  HD2 TYR A  13     -21.827  -6.240   3.345  1.00 98.22           H  
ATOM    218  CE1 TYR A  13     -20.298  -5.552  -0.170  1.00 98.22           C  
ATOM    219  HE1 TYR A  13     -19.900  -5.328  -1.149  1.00 98.22           H  
ATOM    220  CE2 TYR A  13     -20.903  -4.776   2.068  1.00 98.22           C  
ATOM    221  HE2 TYR A  13     -20.985  -3.978   2.792  1.00 98.22           H  
ATOM    222  OH  TYR A  13     -20.079  -3.243   0.448  1.00 98.22           O  
ATOM    223  HH  TYR A  13     -20.296  -2.617   1.143  1.00 98.22           H  
ATOM    224  CZ  TYR A  13     -20.400  -4.515   0.779  1.00 98.22           C  
ATOM    225  N   ASP A  14     -24.431  -8.369  -0.488  1.00 98.10           N  
ATOM    226  H   ASP A  14     -24.184  -9.345  -0.412  1.00 98.10           H  
ATOM    227  CA  ASP A  14     -25.095  -7.916  -1.716  1.00 98.10           C  
ATOM    228  HA  ASP A  14     -24.521  -7.096  -2.148  1.00 98.10           H  
ATOM    229  C   ASP A  14     -26.514  -7.384  -1.425  1.00 98.10           C  
ATOM    230  CB  ASP A  14     -25.161  -9.066  -2.742  1.00 98.10           C  
ATOM    231  HB2 ASP A  14     -25.651  -9.927  -2.288  1.00 98.10           H  
ATOM    232  HB3 ASP A  14     -25.782  -8.741  -3.577  1.00 98.10           H  
ATOM    233  O   ASP A  14     -26.916  -6.358  -1.978  1.00 98.10           O  
ATOM    234  CG  ASP A  14     -23.810  -9.508  -3.318  1.00 98.10           C  
ATOM    235  OD1 ASP A  14     -22.878  -8.686  -3.431  1.00 98.10           O  
ATOM    236  OD2 ASP A  14     -23.674 -10.680  -3.751  1.00 98.10           O  
ATOM    237  N   GLU A  15     -27.254  -8.050  -0.530  1.00 97.96           N  
ATOM    238  H   GLU A  15     -26.868  -8.896  -0.135  1.00 97.96           H  
ATOM    239  CA  GLU A  15     -28.586  -7.631  -0.062  1.00 97.96           C  
ATOM    240  HA  GLU A  15     -29.231  -7.464  -0.925  1.00 97.96           H  
ATOM    241  C   GLU A  15     -28.541  -6.304   0.714  1.00 97.96           C  
ATOM    242  CB  GLU A  15     -29.211  -8.742   0.807  1.00 97.96           C  
ATOM    243  HB2 GLU A  15     -28.480  -9.057   1.552  1.00 97.96           H  
ATOM    244  HB3 GLU A  15     -30.079  -8.339   1.328  1.00 97.96           H  
ATOM    245  O   GLU A  15     -29.434  -5.475   0.546  1.00 97.96           O  
ATOM    246  CG  GLU A  15     -29.670  -9.965  -0.012  1.00 97.96           C  
ATOM    247  HG2 GLU A  15     -28.869 -10.268  -0.685  1.00 97.96           H  
ATOM    248  HG3 GLU A  15     -30.515  -9.665  -0.632  1.00 97.96           H  
ATOM    249  CD  GLU A  15     -30.076 -11.188   0.841  1.00 97.96           C  
ATOM    250  OE1 GLU A  15     -30.389 -12.246   0.232  1.00 97.96           O  
ATOM    251  OE2 GLU A  15     -30.049 -11.108   2.087  1.00 97.96           O  
ATOM    252  N   TRP A  16     -27.491  -6.067   1.507  1.00 97.63           N  
ATOM    253  H   TRP A  16     -26.837  -6.822   1.662  1.00 97.63           H  
ATOM    254  CA  TRP A  16     -27.243  -4.782   2.171  1.00 97.63           C  
ATOM    255  HA  TRP A  16     -28.163  -4.445   2.649  1.00 97.63           H  
ATOM    256  C   TRP A  16     -26.827  -3.684   1.180  1.00 97.63           C  
ATOM    257  CB  TRP A  16     -26.171  -4.975   3.256  1.00 97.63           C  
ATOM    258  HB2 TRP A  16     -26.554  -5.665   4.008  1.00 97.63           H  
ATOM    259  HB3 TRP A  16     -25.290  -5.438   2.811  1.00 97.63           H  
ATOM    260  O   TRP A  16     -27.316  -2.555   1.245  1.00 97.63           O  
ATOM    261  CG  TRP A  16     -25.734  -3.711   3.935  1.00 97.63           C  
ATOM    262  CD1 TRP A  16     -26.316  -3.166   5.026  1.00 97.63           C  
ATOM    263  HD1 TRP A  16     -27.157  -3.594   5.551  1.00 97.63           H  
ATOM    264  CD2 TRP A  16     -24.675  -2.783   3.541  1.00 97.63           C  
ATOM    265  CE2 TRP A  16     -24.713  -1.660   4.422  1.00 97.63           C  
ATOM    266  CE3 TRP A  16     -23.699  -2.764   2.520  1.00 97.63           C  
ATOM    267  HE3 TRP A  16     -23.638  -3.601   1.841  1.00 97.63           H  
ATOM    268  NE1 TRP A  16     -25.704  -1.966   5.331  1.00 97.63           N  
ATOM    269  HE1 TRP A  16     -25.989  -1.387   6.108  1.00 97.63           H  
ATOM    270  CH2 TRP A  16     -22.916  -0.559   3.232  1.00 97.63           C  
ATOM    271  HH2 TRP A  16     -22.273   0.296   3.084  1.00 97.63           H  
ATOM    272  CZ2 TRP A  16     -23.862  -0.557   4.269  1.00 97.63           C  
ATOM    273  HZ2 TRP A  16     -23.949   0.292   4.931  1.00 97.63           H  
ATOM    274  CZ3 TRP A  16     -22.829  -1.665   2.369  1.00 97.63           C  
ATOM    275  HZ3 TRP A  16     -22.108  -1.651   1.565  1.00 97.63           H  
ATOM    276  N   PHE A  17     -25.924  -4.005   0.249  1.00 97.92           N  
ATOM    277  H   PHE A  17     -25.558  -4.946   0.248  1.00 97.92           H  
ATOM    278  CA  PHE A  17     -25.301  -3.019  -0.631  1.00 97.92           C  
ATOM    279  HA  PHE A  17     -24.960  -2.179  -0.024  1.00 97.92           H  
ATOM    280  C   PHE A  17     -26.270  -2.460  -1.668  1.00 97.92           C  
ATOM    281  CB  PHE A  17     -24.082  -3.632  -1.329  1.00 97.92           C  
ATOM    282  HB2 PHE A  17     -23.380  -3.992  -0.577  1.00 97.92           H  
ATOM    283  HB3 PHE A  17     -24.399  -4.490  -1.923  1.00 97.92           H  
ATOM    284  O   PHE A  17     -26.220  -1.271  -1.965  1.00 97.92           O  
ATOM    285  CG  PHE A  17     -23.367  -2.638  -2.224  1.00 97.92           C  
ATOM    286  CD1 PHE A  17     -23.635  -2.590  -3.607  1.00 97.92           C  
ATOM    287  HD1 PHE A  17     -24.352  -3.271  -4.042  1.00 97.92           H  
ATOM    288  CD2 PHE A  17     -22.457  -1.726  -1.663  1.00 97.92           C  
ATOM    289  HD2 PHE A  17     -22.258  -1.748  -0.602  1.00 97.92           H  
ATOM    290  CE1 PHE A  17     -22.964  -1.661  -4.424  1.00 97.92           C  
ATOM    291  HE1 PHE A  17     -23.168  -1.627  -5.484  1.00 97.92           H  
ATOM    292  CE2 PHE A  17     -21.804  -0.785  -2.475  1.00 97.92           C  
ATOM    293  HE2 PHE A  17     -21.106  -0.087  -2.037  1.00 97.92           H  
ATOM    294  CZ  PHE A  17     -22.049  -0.757  -3.857  1.00 97.92           C  
ATOM    295  HZ  PHE A  17     -21.544  -0.033  -4.480  1.00 97.92           H  
ATOM    296  N   LYS A  18     -27.157  -3.291  -2.224  1.00 96.87           N  
ATOM    297  H   LYS A  18     -27.147  -4.259  -1.936  1.00 96.87           H  
ATOM    298  CA  LYS A  18     -28.085  -2.868  -3.280  1.00 96.87           C  
ATOM    299  HA  LYS A  18     -27.483  -2.523  -4.122  1.00 96.87           H  
ATOM    300  C   LYS A  18     -28.948  -1.647  -2.889  1.00 96.87           C  
ATOM    301  CB  LYS A  18     -28.893  -4.082  -3.757  1.00 96.87           C  
ATOM    302  HB2 LYS A  18     -28.203  -4.848  -4.110  1.00 96.87           H  
ATOM    303  HB3 LYS A  18     -29.471  -4.502  -2.934  1.00 96.87           H  
ATOM    304  O   LYS A  18     -28.844  -0.635  -3.583  1.00 96.87           O  
ATOM    305  CG  LYS A  18     -29.827  -3.685  -4.902  1.00 96.87           C  
ATOM    306  HG2 LYS A  18     -29.236  -3.293  -5.730  1.00 96.87           H  
ATOM    307  HG3 LYS A  18     -30.511  -2.908  -4.561  1.00 96.87           H  
ATOM    308  CD  LYS A  18     -30.657  -4.871  -5.384  1.00 96.87           C  
ATOM    309  HD2 LYS A  18     -31.241  -5.263  -4.551  1.00 96.87           H  
ATOM    310  HD3 LYS A  18     -30.003  -5.647  -5.782  1.00 96.87           H  
ATOM    311  CE  LYS A  18     -31.585  -4.336  -6.473  1.00 96.87           C  
ATOM    312  HE2 LYS A  18     -30.985  -3.966  -7.305  1.00 96.87           H  
ATOM    313  HE3 LYS A  18     -32.114  -3.468  -6.079  1.00 96.87           H  
ATOM    314  NZ  LYS A  18     -32.552  -5.359  -6.925  1.00 96.87           N  
ATOM    315  HZ1 LYS A  18     -33.119  -5.649  -6.141  1.00 96.87           H  
ATOM    316  HZ2 LYS A  18     -33.159  -4.939  -7.615  1.00 96.87           H  
ATOM    317  HZ3 LYS A  18     -32.071  -6.152  -7.325  1.00 96.87           H  
ATOM    318  N   PRO A  19     -29.742  -1.669  -1.798  1.00 96.94           N  
ATOM    319  CA  PRO A  19     -30.534  -0.505  -1.393  1.00 96.94           C  
ATOM    320  HA  PRO A  19     -31.163  -0.177  -2.221  1.00 96.94           H  
ATOM    321  C   PRO A  19     -29.658   0.680  -0.960  1.00 96.94           C  
ATOM    322  CB  PRO A  19     -31.425  -0.999  -0.248  1.00 96.94           C  
ATOM    323  HB2 PRO A  19     -32.362  -1.373  -0.659  1.00 96.94           H  
ATOM    324  HB3 PRO A  19     -31.622  -0.221   0.490  1.00 96.94           H  
ATOM    325  O   PRO A  19     -30.028   1.831  -1.186  1.00 96.94           O  
ATOM    326  CG  PRO A  19     -30.637  -2.162   0.352  1.00 96.94           C  
ATOM    327  HG2 PRO A  19     -31.287  -2.879   0.856  1.00 96.94           H  
ATOM    328  HG3 PRO A  19     -29.881  -1.782   1.039  1.00 96.94           H  
ATOM    329  CD  PRO A  19     -29.970  -2.773  -0.875  1.00 96.94           C  
ATOM    330  HD2 PRO A  19     -30.649  -3.496  -1.328  1.00 96.94           H  
ATOM    331  HD3 PRO A  19     -29.042  -3.262  -0.579  1.00 96.94           H  
ATOM    332  N   TYR A  20     -28.481   0.423  -0.379  1.00 97.46           N  
ATOM    333  H   TYR A  20     -28.218  -0.537  -0.204  1.00 97.46           H  
ATOM    334  CA  TYR A  20     -27.522   1.474  -0.038  1.00 97.46           C  
ATOM    335  HA  TYR A  20     -28.015   2.207   0.600  1.00 97.46           H  
ATOM    336  C   TYR A  20     -27.031   2.219  -1.290  1.00 97.46           C  
ATOM    337  CB  TYR A  20     -26.360   0.856   0.752  1.00 97.46           C  
ATOM    338  HB2 TYR A  20     -26.745   0.448   1.686  1.00 97.46           H  
ATOM    339  HB3 TYR A  20     -25.932   0.025   0.191  1.00 97.46           H  
ATOM    340  O   TYR A  20     -27.068   3.448  -1.330  1.00 97.46           O  
ATOM    341  CG  TYR A  20     -25.255   1.841   1.059  1.00 97.46           C  
ATOM    342  CD1 TYR A  20     -24.203   2.020   0.142  1.00 97.46           C  
ATOM    343  HD1 TYR A  20     -24.171   1.445  -0.772  1.00 97.46           H  
ATOM    344  CD2 TYR A  20     -25.309   2.617   2.232  1.00 97.46           C  
ATOM    345  HD2 TYR A  20     -26.131   2.494   2.922  1.00 97.46           H  
ATOM    346  CE1 TYR A  20     -23.212   2.981   0.400  1.00 97.46           C  
ATOM    347  HE1 TYR A  20     -22.435   3.167  -0.327  1.00 97.46           H  
ATOM    348  CE2 TYR A  20     -24.298   3.557   2.503  1.00 97.46           C  
ATOM    349  HE2 TYR A  20     -24.347   4.161   3.397  1.00 97.46           H  
ATOM    350  OH  TYR A  20     -22.238   4.612   1.855  1.00 97.46           O  
ATOM    351  HH  TYR A  20     -22.321   5.007   2.726  1.00 97.46           H  
ATOM    352  CZ  TYR A  20     -23.238   3.734   1.590  1.00 97.46           C  
ATOM    353  N   ALA A  21     -26.617   1.491  -2.329  1.00 96.60           N  
ATOM    354  H   ALA A  21     -26.619   0.485  -2.238  1.00 96.60           H  
ATOM    355  CA  ALA A  21     -26.127   2.051  -3.586  1.00 96.60           C  
ATOM    356  HA  ALA A  21     -25.315   2.744  -3.368  1.00 96.60           H  
ATOM    357  C   ALA A  21     -27.215   2.831  -4.340  1.00 96.60           C  
ATOM    358  CB  ALA A  21     -25.582   0.898  -4.436  1.00 96.60           C  
ATOM    359  HB1 ALA A  21     -26.381   0.196  -4.670  1.00 96.60           H  
ATOM    360  HB2 ALA A  21     -25.166   1.292  -5.364  1.00 96.60           H  
ATOM    361  HB3 ALA A  21     -24.800   0.378  -3.882  1.00 96.60           H  
ATOM    362  O   ALA A  21     -26.932   3.899  -4.882  1.00 96.60           O  
ATOM    363  N   GLU A  22     -28.455   2.329  -4.334  1.00 94.94           N  
ATOM    364  H   GLU A  22     -28.602   1.421  -3.917  1.00 94.94           H  
ATOM    365  CA  GLU A  22     -29.617   3.010  -4.920  1.00 94.94           C  
ATOM    366  HA  GLU A  22     -29.400   3.265  -5.957  1.00 94.94           H  
ATOM    367  C   GLU A  22     -29.921   4.331  -4.193  1.00 94.94           C  
ATOM    368  CB  GLU A  22     -30.842   2.072  -4.895  1.00 94.94           C  
ATOM    369  HB2 GLU A  22     -31.735   2.657  -5.115  1.00 94.94           H  
ATOM    370  HB3 GLU A  22     -30.943   1.656  -3.893  1.00 94.94           H  
ATOM    371  O   GLU A  22     -30.070   5.365  -4.845  1.00 94.94           O  
ATOM    372  CG  GLU A  22     -30.751   0.927  -5.927  1.00 94.94           C  
ATOM    373  HG2 GLU A  22     -29.779   0.441  -5.836  1.00 94.94           H  
ATOM    374  HG3 GLU A  22     -30.803   1.362  -6.925  1.00 94.94           H  
ATOM    375  CD  GLU A  22     -31.854  -0.145  -5.785  1.00 94.94           C  
ATOM    376  OE1 GLU A  22     -31.750  -1.198  -6.468  1.00 94.94           O  
ATOM    377  OE2 GLU A  22     -32.799   0.055  -4.990  1.00 94.94           O  
ATOM    378  N   LYS A  23     -29.941   4.324  -2.851  1.00 95.98           N  
ATOM    379  H   LYS A  23     -29.819   3.436  -2.386  1.00 95.98           H  
ATOM    380  CA  LYS A  23     -30.196   5.516  -2.021  1.00 95.98           C  
ATOM    381  HA  LYS A  23     -31.114   5.991  -2.364  1.00 95.98           H  
ATOM    382  C   LYS A  23     -29.098   6.577  -2.142  1.00 95.98           C  
ATOM    383  CB  LYS A  23     -30.374   5.066  -0.556  1.00 95.98           C  
ATOM    384  HB2 LYS A  23     -29.483   4.525  -0.236  1.00 95.98           H  
ATOM    385  HB3 LYS A  23     -31.226   4.390  -0.497  1.00 95.98           H  
ATOM    386  O   LYS A  23     -29.385   7.766  -2.074  1.00 95.98           O  
ATOM    387  CG  LYS A  23     -30.603   6.250   0.400  1.00 95.98           C  
ATOM    388  HG2 LYS A  23     -31.452   6.835   0.046  1.00 95.98           H  
ATOM    389  HG3 LYS A  23     -29.717   6.884   0.398  1.00 95.98           H  
ATOM    390  CD  LYS A  23     -30.862   5.818   1.849  1.00 95.98           C  
ATOM    391  HD2 LYS A  23     -30.056   5.167   2.186  1.00 95.98           H  
ATOM    392  HD3 LYS A  23     -31.812   5.289   1.910  1.00 95.98           H  
ATOM    393  CE  LYS A  23     -30.893   7.085   2.713  1.00 95.98           C  
ATOM    394  HE2 LYS A  23     -31.644   7.775   2.327  1.00 95.98           H  
ATOM    395  HE3 LYS A  23     -29.922   7.572   2.623  1.00 95.98           H  
ATOM    396  NZ  LYS A  23     -31.140   6.804   4.143  1.00 95.98           N  
ATOM    397  HZ1 LYS A  23     -30.728   7.527   4.716  1.00 95.98           H  
ATOM    398  HZ2 LYS A  23     -32.107   6.640   4.385  1.00 95.98           H  
ATOM    399  HZ3 LYS A  23     -30.570   6.034   4.465  1.00 95.98           H  
ATOM    400  N   THR A  24     -27.844   6.150  -2.263  1.00 95.09           N  
ATOM    401  H   THR A  24     -27.690   5.152  -2.282  1.00 95.09           H  
ATOM    402  CA  THR A  24     -26.669   7.038  -2.250  1.00 95.09           C  
ATOM    403  HA  THR A  24     -26.951   7.978  -1.775  1.00 95.09           H  
ATOM    404  C   THR A  24     -26.187   7.432  -3.650  1.00 95.09           C  
ATOM    405  CB  THR A  24     -25.539   6.443  -1.396  1.00 95.09           C  
ATOM    406  HB  THR A  24     -24.684   7.119  -1.423  1.00 95.09           H  
ATOM    407  O   THR A  24     -25.229   8.189  -3.775  1.00 95.09           O  
ATOM    408  CG2 THR A  24     -25.918   6.283   0.075  1.00 95.09           C  
ATOM    409 HG21 THR A  24     -26.762   5.602   0.187  1.00 95.09           H  
ATOM    410 HG22 THR A  24     -26.181   7.256   0.491  1.00 95.09           H  
ATOM    411 HG23 THR A  24     -25.064   5.889   0.625  1.00 95.09           H  
ATOM    412  OG1 THR A  24     -25.136   5.187  -1.880  1.00 95.09           O  
ATOM    413  HG1 THR A  24     -25.797   4.551  -1.597  1.00 95.09           H  
ATOM    414  N   HIS A  25     -26.873   6.966  -4.702  1.00 95.05           N  
ATOM    415  H   HIS A  25     -27.650   6.348  -4.515  1.00 95.05           H  
ATOM    416  CA  HIS A  25     -26.618   7.307  -6.105  1.00 95.05           C  
ATOM    417  HA  HIS A  25     -27.233   6.632  -6.700  1.00 95.05           H  
ATOM    418  C   HIS A  25     -25.175   7.048  -6.569  1.00 95.05           C  
ATOM    419  CB  HIS A  25     -27.098   8.737  -6.405  1.00 95.05           C  
ATOM    420  HB2 HIS A  25     -26.487   9.446  -5.845  1.00 95.05           H  
ATOM    421  HB3 HIS A  25     -26.957   8.945  -7.466  1.00 95.05           H  
ATOM    422  O   HIS A  25     -24.605   7.845  -7.316  1.00 95.05           O  
ATOM    423  CG  HIS A  25     -28.548   8.974  -6.082  1.00 95.05           C  
ATOM    424  CD2 HIS A  25     -29.047   9.871  -5.177  1.00 95.05           C  
ATOM    425  HD2 HIS A  25     -28.466  10.534  -4.553  1.00 95.05           H  
ATOM    426  ND1 HIS A  25     -29.621   8.326  -6.647  1.00 95.05           N  
ATOM    427  HD1 HIS A  25     -29.580   7.509  -7.240  1.00 95.05           H  
ATOM    428  CE1 HIS A  25     -30.740   8.825  -6.099  1.00 95.05           C  
ATOM    429  HE1 HIS A  25     -31.741   8.476  -6.305  1.00 95.05           H  
ATOM    430  NE2 HIS A  25     -30.443   9.785  -5.212  1.00 95.05           N  
ATOM    431  N   LEU A  26     -24.585   5.924  -6.147  1.00 96.25           N  
ATOM    432  H   LEU A  26     -25.116   5.305  -5.551  1.00 96.25           H  
ATOM    433  CA  LEU A  26     -23.224   5.554  -6.545  1.00 96.25           C  
ATOM    434  HA  LEU A  26     -22.557   6.364  -6.249  1.00 96.25           H  
ATOM    435  C   LEU A  26     -23.098   5.390  -8.068  1.00 96.25           C  
ATOM    436  CB  LEU A  26     -22.778   4.257  -5.850  1.00 96.25           C  
ATOM    437  HB2 LEU A  26     -21.764   4.039  -6.184  1.00 96.25           H  
ATOM    438  HB3 LEU A  26     -23.432   3.448  -6.175  1.00 96.25           H  
ATOM    439  O   LEU A  26     -23.978   4.831  -8.726  1.00 96.25           O  
ATOM    440  CG  LEU A  26     -22.760   4.292  -4.317  1.00 96.25           C  
ATOM    441  HG  LEU A  26     -23.762   4.511  -3.948  1.00 96.25           H  
ATOM    442  CD1 LEU A  26     -22.324   2.923  -3.792  1.00 96.25           C  
ATOM    443 HD11 LEU A  26     -23.016   2.158  -4.144  1.00 96.25           H  
ATOM    444 HD12 LEU A  26     -21.319   2.692  -4.143  1.00 96.25           H  
ATOM    445 HD13 LEU A  26     -22.342   2.932  -2.702  1.00 96.25           H  
ATOM    446  CD2 LEU A  26     -21.773   5.330  -3.793  1.00 96.25           C  
ATOM    447 HD21 LEU A  26     -20.780   5.157  -4.208  1.00 96.25           H  
ATOM    448 HD22 LEU A  26     -21.734   5.274  -2.705  1.00 96.25           H  
ATOM    449 HD23 LEU A  26     -22.112   6.330  -4.066  1.00 96.25           H  
ATOM    450  N   LYS A  27     -21.960   5.815  -8.625  1.00 94.03           N  
ATOM    451  H   LYS A  27     -21.284   6.256  -8.018  1.00 94.03           H  
ATOM    452  CA  LYS A  27     -21.656   5.750 -10.063  1.00 94.03           C  
ATOM    453  HA  LYS A  27     -22.407   5.130 -10.554  1.00 94.03           H  
ATOM    454  C   LYS A  27     -20.296   5.115 -10.317  1.00 94.03           C  
ATOM    455  CB  LYS A  27     -21.707   7.158 -10.681  1.00 94.03           C  
ATOM    456  HB2 LYS A  27     -20.959   7.781 -10.191  1.00 94.03           H  
ATOM    457  HB3 LYS A  27     -21.458   7.095 -11.740  1.00 94.03           H  
ATOM    458  O   LYS A  27     -19.417   5.117  -9.465  1.00 94.03           O  
ATOM    459  CG  LYS A  27     -23.082   7.826 -10.544  1.00 94.03           C  
ATOM    460  HG2 LYS A  27     -23.848   7.219 -11.027  1.00 94.03           H  
ATOM    461  HG3 LYS A  27     -23.316   7.919  -9.483  1.00 94.03           H  
ATOM    462  CD  LYS A  27     -23.067   9.230 -11.154  1.00 94.03           C  
ATOM    463  HD2 LYS A  27     -22.142   9.719 -10.848  1.00 94.03           H  
ATOM    464  HD3 LYS A  27     -23.083   9.173 -12.243  1.00 94.03           H  
ATOM    465  CE  LYS A  27     -24.267  10.037 -10.642  1.00 94.03           C  
ATOM    466  HE2 LYS A  27     -25.147   9.823 -11.249  1.00 94.03           H  
ATOM    467  HE3 LYS A  27     -24.471   9.715  -9.621  1.00 94.03           H  
ATOM    468  NZ  LYS A  27     -23.959  11.486 -10.614  1.00 94.03           N  
ATOM    469  HZ1 LYS A  27     -23.728  11.868 -11.520  1.00 94.03           H  
ATOM    470  HZ2 LYS A  27     -23.140  11.618 -10.038  1.00 94.03           H  
ATOM    471  HZ3 LYS A  27     -24.671  12.032 -10.150  1.00 94.03           H  
ATOM    472  N   SER A  28     -20.107   4.606 -11.530  1.00 94.57           N  
ATOM    473  H   SER A  28     -20.909   4.547 -12.141  1.00 94.57           H  
ATOM    474  CA  SER A  28     -18.845   4.016 -12.001  1.00 94.57           C  
ATOM    475  HA  SER A  28     -18.050   4.251 -11.294  1.00 94.57           H  
ATOM    476  C   SER A  28     -18.417   4.609 -13.349  1.00 94.57           C  
ATOM    477  CB  SER A  28     -18.975   2.491 -12.041  1.00 94.57           C  
ATOM    478  HB2 SER A  28     -19.261   2.128 -11.054  1.00 94.57           H  
ATOM    479  HB3 SER A  28     -18.020   2.042 -12.312  1.00 94.57           H  
ATOM    480  O   SER A  28     -17.909   3.906 -14.226  1.00 94.57           O  
ATOM    481  OG  SER A  28     -19.966   2.124 -12.984  1.00 94.57           O  
ATOM    482  HG  SER A  28     -19.561   2.182 -13.853  1.00 94.57           H  
ATOM    483  N   VAL A  29     -18.702   5.899 -13.574  1.00 93.32           N  
ATOM    484  H   VAL A  29     -19.130   6.429 -12.829  1.00 93.32           H  
ATOM    485  CA  VAL A  29     -18.364   6.590 -14.833  1.00 93.32           C  
ATOM    486  HA  VAL A  29     -18.681   5.969 -15.670  1.00 93.32           H  
ATOM    487  C   VAL A  29     -16.848   6.750 -14.942  1.00 93.32           C  
ATOM    488  CB  VAL A  29     -19.091   7.945 -14.964  1.00 93.32           C  
ATOM    489  HB  VAL A  29     -18.840   8.572 -14.109  1.00 93.32           H  
ATOM    490  O   VAL A  29     -16.267   6.280 -15.919  1.00 93.32           O  
ATOM    491  CG1 VAL A  29     -18.695   8.681 -16.251  1.00 93.32           C  
ATOM    492 HG11 VAL A  29     -17.636   8.939 -16.236  1.00 93.32           H  
ATOM    493 HG12 VAL A  29     -19.258   9.610 -16.330  1.00 93.32           H  
ATOM    494 HG13 VAL A  29     -18.903   8.063 -17.124  1.00 93.32           H  
ATOM    495  CG2 VAL A  29     -20.613   7.742 -14.996  1.00 93.32           C  
ATOM    496 HG21 VAL A  29     -20.955   7.271 -14.075  1.00 93.32           H  
ATOM    497 HG22 VAL A  29     -20.893   7.119 -15.846  1.00 93.32           H  
ATOM    498 HG23 VAL A  29     -21.108   8.709 -15.086  1.00 93.32           H  
ATOM    499  N   LEU A  30     -16.216   7.314 -13.907  1.00 95.85           N  
ATOM    500  H   LEU A  30     -16.784   7.677 -13.155  1.00 95.85           H  
ATOM    501  CA  LEU A  30     -14.772   7.579 -13.824  1.00 95.85           C  
ATOM    502  HA  LEU A  30     -14.343   7.568 -14.826  1.00 95.85           H  
ATOM    503  C   LEU A  30     -14.000   6.523 -13.015  1.00 95.85           C  
ATOM    504  CB  LEU A  30     -14.578   8.982 -13.219  1.00 95.85           C  
ATOM    505  HB2 LEU A  30     -13.512   9.168 -13.083  1.00 95.85           H  
ATOM    506  HB3 LEU A  30     -15.040   9.001 -12.232  1.00 95.85           H  
ATOM    507  O   LEU A  30     -12.769   6.503 -13.032  1.00 95.85           O  
ATOM    508  CG  LEU A  30     -15.167  10.129 -14.063  1.00 95.85           C  
ATOM    509  HG  LEU A  30     -16.218   9.931 -14.276  1.00 95.85           H  
ATOM    510  CD1 LEU A  30     -15.090  11.437 -13.284  1.00 95.85           C  
ATOM    511 HD11 LEU A  30     -15.704  11.365 -12.386  1.00 95.85           H  
ATOM    512 HD12 LEU A  30     -15.473  12.254 -13.895  1.00 95.85           H  
ATOM    513 HD13 LEU A  30     -14.061  11.646 -12.992  1.00 95.85           H  
ATOM    514  CD2 LEU A  30     -14.422  10.298 -15.390  1.00 95.85           C  
ATOM    515 HD21 LEU A  30     -14.827  11.153 -15.929  1.00 95.85           H  
ATOM    516 HD22 LEU A  30     -13.362  10.469 -15.204  1.00 95.85           H  
ATOM    517 HD23 LEU A  30     -14.546   9.413 -16.015  1.00 95.85           H  
ATOM    518  N   THR A  31     -14.709   5.628 -12.327  1.00 97.61           N  
ATOM    519  H   THR A  31     -15.715   5.713 -12.325  1.00 97.61           H  
ATOM    520  CA  THR A  31     -14.153   4.646 -11.388  1.00 97.61           C  
ATOM    521  HA  THR A  31     -13.067   4.734 -11.397  1.00 97.61           H  
ATOM    522  C   THR A  31     -14.480   3.202 -11.778  1.00 97.61           C  
ATOM    523  CB  THR A  31     -14.627   4.939  -9.959  1.00 97.61           C  
ATOM    524  HB  THR A  31     -14.361   4.097  -9.320  1.00 97.61           H  
ATOM    525  O   THR A  31     -15.492   2.926 -12.419  1.00 97.61           O  
ATOM    526  CG2 THR A  31     -13.979   6.210  -9.408  1.00 97.61           C  
ATOM    527 HG21 THR A  31     -12.897   6.153  -9.520  1.00 97.61           H  
ATOM    528 HG22 THR A  31     -14.202   6.298  -8.345  1.00 97.61           H  
ATOM    529 HG23 THR A  31     -14.351   7.089  -9.935  1.00 97.61           H  
ATOM    530  OG1 THR A  31     -16.024   5.126  -9.945  1.00 97.61           O  
ATOM    531  HG1 THR A  31     -16.282   5.376  -9.055  1.00 97.61           H  
ATOM    532  N   ASN A  32     -13.588   2.271 -11.431  1.00 97.31           N  
ATOM    533  H   ASN A  32     -12.794   2.580 -10.889  1.00 97.31           H  
ATOM    534  CA  ASN A  32     -13.687   0.842 -11.714  1.00 97.31           C  
ATOM    535  HA  ASN A  32     -13.906   0.700 -12.773  1.00 97.31           H  
ATOM    536  C   ASN A  32     -14.835   0.206 -10.913  1.00 97.31           C  
ATOM    537  CB  ASN A  32     -12.339   0.171 -11.375  1.00 97.31           C  
ATOM    538  HB2 ASN A  32     -12.103   0.339 -10.325  1.00 97.31           H  
ATOM    539  HB3 ASN A  32     -12.442  -0.904 -11.527  1.00 97.31           H  
ATOM    540  O   ASN A  32     -15.663  -0.501 -11.480  1.00 97.31           O  
ATOM    541  CG  ASN A  32     -11.176   0.628 -12.234  1.00 97.31           C  
ATOM    542  ND2 ASN A  32     -10.078   1.016 -11.626  1.00 97.31           N  
ATOM    543 HD21 ASN A  32     -10.036   1.012 -10.617  1.00 97.31           H  
ATOM    544 HD22 ASN A  32      -9.454   1.634 -12.124  1.00 97.31           H  
ATOM    545  OD1 ASN A  32     -11.225   0.588 -13.453  1.00 97.31           O  
ATOM    546  N   SER A  33     -14.885   0.477  -9.609  1.00 97.50           N  
ATOM    547  H   SER A  33     -14.152   1.052  -9.220  1.00 97.50           H  
ATOM    548  CA  SER A  33     -15.984   0.127  -8.706  1.00 97.50           C  
ATOM    549  HA  SER A  33     -16.648  -0.581  -9.201  1.00 97.50           H  
ATOM    550  C   SER A  33     -16.792   1.368  -8.335  1.00 97.50           C  
ATOM    551  CB  SER A  33     -15.435  -0.547  -7.451  1.00 97.50           C  
ATOM    552  HB2 SER A  33     -14.816   0.164  -6.904  1.00 97.50           H  
ATOM    553  HB3 SER A  33     -14.828  -1.406  -7.737  1.00 97.50           H  
ATOM    554  O   SER A  33     -16.255   2.479  -8.318  1.00 97.50           O  
ATOM    555  OG  SER A  33     -16.492  -0.985  -6.627  1.00 97.50           O  
ATOM    556  HG  SER A  33     -16.089  -1.512  -5.932  1.00 97.50           H  
ATOM    557  N   ALA A  34     -18.075   1.168  -8.032  1.00 97.33           N  
ATOM    558  H   ALA A  34     -18.384   0.213  -7.919  1.00 97.33           H  
ATOM    559  CA  ALA A  34     -19.026   2.237  -7.766  1.00 97.33           C  
ATOM    560  HA  ALA A  34     -19.091   2.843  -8.670  1.00 97.33           H  
ATOM    561  C   ALA A  34     -18.560   3.147  -6.611  1.00 97.33           C  
ATOM    562  CB  ALA A  34     -20.405   1.614  -7.514  1.00 97.33           C  
ATOM    563  HB1 ALA A  34     -20.649   0.912  -8.311  1.00 97.33           H  
ATOM    564  HB2 ALA A  34     -20.409   1.093  -6.556  1.00 97.33           H  
ATOM    565  HB3 ALA A  34     -21.165   2.396  -7.507  1.00 97.33           H  
ATOM    566  O   ALA A  34     -18.160   2.668  -5.545  1.00 97.33           O  
ATOM    567  N   SER A  35     -18.611   4.459  -6.837  1.00 98.02           N  
ATOM    568  H   SER A  35     -18.943   4.778  -7.737  1.00 98.02           H  
ATOM    569  CA  SER A  35     -18.158   5.497  -5.912  1.00 98.02           C  
ATOM    570  HA  SER A  35     -18.241   5.118  -4.893  1.00 98.02           H  
ATOM    571  C   SER A  35     -19.031   6.756  -5.986  1.00 98.02           C  
ATOM    572  CB  SER A  35     -16.676   5.808  -6.176  1.00 98.02           C  
ATOM    573  HB2 SER A  35     -16.247   6.239  -5.271  1.00 98.02           H  
ATOM    574  HB3 SER A  35     -16.143   4.883  -6.393  1.00 98.02           H  
ATOM    575  O   SER A  35     -19.986   6.819  -6.760  1.00 98.02           O  
ATOM    576  OG  SER A  35     -16.490   6.726  -7.235  1.00 98.02           O  
ATOM    577  HG  SER A  35     -16.268   7.565  -6.827  1.00 98.02           H  
ATOM    578  N   PHE A  36     -18.682   7.771  -5.195  1.00 97.52           N  
ATOM    579  H   PHE A  36     -17.886   7.652  -4.585  1.00 97.52           H  
ATOM    580  CA  PHE A  36     -19.305   9.102  -5.195  1.00 97.52           C  
ATOM    581  HA  PHE A  36     -20.357   9.005  -5.461  1.00 97.52           H  
ATOM    582  C   PHE A  36     -18.685  10.067  -6.223  1.00 97.52           C  
ATOM    583  CB  PHE A  36     -19.211   9.665  -3.768  1.00 97.52           C  
ATOM    584  HB2 PHE A  36     -19.573  10.693  -3.759  1.00 97.52           H  
ATOM    585  HB3 PHE A  36     -18.168   9.677  -3.452  1.00 97.52           H  
ATOM    586  O   PHE A  36     -18.900  11.274  -6.162  1.00 97.52           O  
ATOM    587  CG  PHE A  36     -20.037   8.885  -2.774  1.00 97.52           C  
ATOM    588  CD1 PHE A  36     -21.432   8.942  -2.881  1.00 97.52           C  
ATOM    589  HD1 PHE A  36     -21.901   9.547  -3.642  1.00 97.52           H  
ATOM    590  CD2 PHE A  36     -19.440   8.092  -1.775  1.00 97.52           C  
ATOM    591  HD2 PHE A  36     -18.365   8.059  -1.676  1.00 97.52           H  
ATOM    592  CE1 PHE A  36     -22.226   8.203  -2.003  1.00 97.52           C  
ATOM    593  HE1 PHE A  36     -23.296   8.269  -2.131  1.00 97.52           H  
ATOM    594  CE2 PHE A  36     -20.245   7.354  -0.887  1.00 97.52           C  
ATOM    595  HE2 PHE A  36     -19.790   6.754  -0.113  1.00 97.52           H  
ATOM    596  CZ  PHE A  36     -21.645   7.411  -0.997  1.00 97.52           C  
ATOM    597  HZ  PHE A  36     -22.269   6.847  -0.320  1.00 97.52           H  
ATOM    598  N   CYS A  37     -17.845   9.562  -7.131  1.00 96.44           N  
ATOM    599  H   CYS A  37     -17.826   8.560  -7.256  1.00 96.44           H  
ATOM    600  CA  CYS A  37     -17.064  10.400  -8.033  1.00 96.44           C  
ATOM    601  HA  CYS A  37     -16.789  11.317  -7.511  1.00 96.44           H  
ATOM    602  C   CYS A  37     -17.908  10.792  -9.244  1.00 96.44           C  
ATOM    603  CB  CYS A  37     -15.762   9.690  -8.417  1.00 96.44           C  
ATOM    604  HB2 CYS A  37     -15.997   8.745  -8.907  1.00 96.44           H  
ATOM    605  HB3 CYS A  37     -15.166   9.511  -7.523  1.00 96.44           H  
ATOM    606  O   CYS A  37     -18.110   9.996 -10.164  1.00 96.44           O  
ATOM    607  SG  CYS A  37     -14.807  10.720  -9.565  1.00 96.44           S  
ATOM    608  HG  CYS A  37     -14.707  11.851  -8.862  1.00 96.44           H  
ATOM    609  N   ASP A  38     -18.362  12.040  -9.228  1.00 92.47           N  
ATOM    610  H   ASP A  38     -18.296  12.552  -8.361  1.00 92.47           H  
ATOM    611  CA  ASP A  38     -19.136  12.640 -10.313  1.00 92.47           C  
ATOM    612  HA  ASP A  38     -19.648  11.858 -10.873  1.00 92.47           H  
ATOM    613  C   ASP A  38     -18.265  13.383 -11.333  1.00 92.47           C  
ATOM    614  CB  ASP A  38     -20.190  13.570  -9.691  1.00 92.47           C  
ATOM    615  HB2 ASP A  38     -20.559  14.242 -10.466  1.00 92.47           H  
ATOM    616  HB3 ASP A  38     -19.734  14.178  -8.909  1.00 92.47           H  
ATOM    617  O   ASP A  38     -18.619  13.460 -12.509  1.00 92.47           O  
ATOM    618  CG  ASP A  38     -21.395  12.812  -9.127  1.00 92.47           C  
ATOM    619  OD1 ASP A  38     -21.542  11.602  -9.412  1.00 92.47           O  
ATOM    620  OD2 ASP A  38     -22.318  13.456  -8.596  1.00 92.47           O  
ATOM    621  N   ALA A  39     -17.113  13.893 -10.900  1.00 94.01           N  
ATOM    622  H   ALA A  39     -16.861  13.754  -9.932  1.00 94.01           H  
ATOM    623  CA  ALA A  39     -16.134  14.578 -11.732  1.00 94.01           C  
ATOM    624  HA  ALA A  39     -16.190  14.189 -12.749  1.00 94.01           H  
ATOM    625  C   ALA A  39     -14.718  14.330 -11.198  1.00 94.01           C  
ATOM    626  CB  ALA A  39     -16.468  16.075 -11.765  1.00 94.01           C  
ATOM    627  HB1 ALA A  39     -17.470  16.223 -12.168  1.00 94.01           H  
ATOM    628  HB2 ALA A  39     -16.420  16.488 -10.757  1.00 94.01           H  
ATOM    629  HB3 ALA A  39     -15.751  16.603 -12.394  1.00 94.01           H  
ATOM    630  O   ALA A  39     -14.539  13.992 -10.024  1.00 94.01           O  
ATOM    631  N   LEU A  40     -13.722  14.517 -12.066  1.00 93.85           N  
ATOM    632  H   LEU A  40     -13.943  14.877 -12.983  1.00 93.85           H  
ATOM    633  CA  LEU A  40     -12.333  14.613 -11.628  1.00 93.85           C  
ATOM    634  HA  LEU A  40     -12.132  13.788 -10.944  1.00 93.85           H  
ATOM    635  C   LEU A  40     -12.123  15.937 -10.880  1.00 93.85           C  
ATOM    636  CB  LEU A  40     -11.376  14.528 -12.825  1.00 93.85           C  
ATOM    637  HB2 LEU A  40     -10.386  14.832 -12.485  1.00 93.85           H  
ATOM    638  HB3 LEU A  40     -11.691  15.243 -13.585  1.00 93.85           H  
ATOM    639  O   LEU A  40     -12.595  16.970 -11.365  1.00 93.85           O  
ATOM    640  CG  LEU A  40     -11.257  13.131 -13.446  1.00 93.85           C  
ATOM    641  HG  LEU A  40     -12.219  12.824 -13.856  1.00 93.85           H  
ATOM    642  CD1 LEU A  40     -10.249  13.187 -14.596  1.00 93.85           C  
ATOM    643 HD11 LEU A  40     -10.535  13.975 -15.292  1.00 93.85           H  
ATOM    644 HD12 LEU A  40      -9.263  13.411 -14.191  1.00 93.85           H  
ATOM    645 HD13 LEU A  40     -10.221  12.235 -15.126  1.00 93.85           H  
ATOM    646  CD2 LEU A  40     -10.806  12.113 -12.397  1.00 93.85           C  
ATOM    647 HD21 LEU A  40     -10.314  11.262 -12.868  1.00 93.85           H  
ATOM    648 HD22 LEU A  40     -10.076  12.574 -11.733  1.00 93.85           H  
ATOM    649 HD23 LEU A  40     -11.659  11.772 -11.811  1.00 93.85           H  
ATOM    650  N   PRO A  41     -11.450  15.926  -9.720  1.00 93.94           N  
ATOM    651  CA  PRO A  41     -11.105  17.152  -9.019  1.00 93.94           C  
ATOM    652  HA  PRO A  41     -11.991  17.776  -8.905  1.00 93.94           H  
ATOM    653  C   PRO A  41     -10.043  17.936  -9.802  1.00 93.94           C  
ATOM    654  CB  PRO A  41     -10.621  16.707  -7.639  1.00 93.94           C  
ATOM    655  HB2 PRO A  41     -11.472  16.630  -6.963  1.00 93.94           H  
ATOM    656  HB3 PRO A  41      -9.870  17.382  -7.228  1.00 93.94           H  
ATOM    657  O   PRO A  41      -9.135  17.367 -10.396  1.00 93.94           O  
ATOM    658  CG  PRO A  41     -10.053  15.316  -7.900  1.00 93.94           C  
ATOM    659  HG2 PRO A  41      -9.008  15.406  -8.197  1.00 93.94           H  
ATOM    660  HG3 PRO A  41     -10.170  14.676  -7.025  1.00 93.94           H  
ATOM    661  CD  PRO A  41     -10.875  14.766  -9.057  1.00 93.94           C  
ATOM    662  HD2 PRO A  41     -11.672  14.129  -8.675  1.00 93.94           H  
ATOM    663  HD3 PRO A  41     -10.228  14.207  -9.733  1.00 93.94           H  
ATOM    664  N   ASP A  42     -10.147  19.263  -9.800  1.00 93.53           N  
ATOM    665  H   ASP A  42     -10.903  19.700  -9.293  1.00 93.53           H  
ATOM    666  CA  ASP A  42      -9.112  20.127 -10.367  1.00 93.53           C  
ATOM    667  HA  ASP A  42      -8.630  19.623 -11.205  1.00 93.53           H  
ATOM    668  C   ASP A  42      -8.044  20.416  -9.310  1.00 93.53           C  
ATOM    669  CB  ASP A  42      -9.744  21.413 -10.917  1.00 93.53           C  
ATOM    670  HB2 ASP A  42     -10.291  21.911 -10.117  1.00 93.53           H  
ATOM    671  HB3 ASP A  42     -10.453  21.146 -11.700  1.00 93.53           H  
ATOM    672  O   ASP A  42      -8.298  21.129  -8.332  1.00 93.53           O  
ATOM    673  CG  ASP A  42      -8.714  22.392 -11.497  1.00 93.53           C  
ATOM    674  OD1 ASP A  42      -7.513  22.044 -11.614  1.00 93.53           O  
ATOM    675  OD2 ASP A  42      -9.119  23.525 -11.820  1.00 93.53           O  
ATOM    676  N   LEU A  43      -6.842  19.864  -9.499  1.00 95.99           N  
ATOM    677  H   LEU A  43      -6.710  19.227 -10.272  1.00 95.99           H  
ATOM    678  CA  LEU A  43      -5.742  20.054  -8.560  1.00 95.99           C  
ATOM    679  HA  LEU A  43      -6.192  20.335  -7.607  1.00 95.99           H  
ATOM    680  C   LEU A  43      -4.795  21.207  -8.939  1.00 95.99           C  
ATOM    681  CB  LEU A  43      -4.990  18.734  -8.322  1.00 95.99           C  
ATOM    682  HB2 LEU A  43      -4.351  18.871  -7.450  1.00 95.99           H  
ATOM    683  HB3 LEU A  43      -4.343  18.557  -9.181  1.00 95.99           H  
ATOM    684  O   LEU A  43      -3.854  21.482  -8.192  1.00 95.99           O  
ATOM    685  CG  LEU A  43      -5.845  17.475  -8.074  1.00 95.99           C  
ATOM    686  HG  LEU A  43      -6.460  17.254  -8.947  1.00 95.99           H  
ATOM    687  CD1 LEU A  43      -4.902  16.298  -7.821  1.00 95.99           C  
ATOM    688 HD11 LEU A  43      -5.490  15.381  -7.785  1.00 95.99           H  
ATOM    689 HD12 LEU A  43      -4.356  16.434  -6.887  1.00 95.99           H  
ATOM    690 HD13 LEU A  43      -4.203  16.206  -8.652  1.00 95.99           H  
ATOM    691  CD2 LEU A  43      -6.754  17.631  -6.851  1.00 95.99           C  
ATOM    692 HD21 LEU A  43      -6.167  17.876  -5.966  1.00 95.99           H  
ATOM    693 HD22 LEU A  43      -7.490  18.412  -7.041  1.00 95.99           H  
ATOM    694 HD23 LEU A  43      -7.287  16.694  -6.689  1.00 95.99           H  
ATOM    695  N   SER A  44      -5.033  21.918 -10.049  1.00 93.85           N  
ATOM    696  H   SER A  44      -5.867  21.710 -10.580  1.00 93.85           H  
ATOM    697  CA  SER A  44      -4.141  22.978 -10.560  1.00 93.85           C  
ATOM    698  HA  SER A  44      -3.177  22.535 -10.808  1.00 93.85           H  
ATOM    699  C   SER A  44      -3.886  24.096  -9.540  1.00 93.85           C  
ATOM    700  CB  SER A  44      -4.733  23.582 -11.839  1.00 93.85           C  
ATOM    701  HB2 SER A  44      -4.036  24.318 -12.239  1.00 93.85           H  
ATOM    702  HB3 SER A  44      -4.877  22.797 -12.582  1.00 93.85           H  
ATOM    703  O   SER A  44      -2.766  24.592  -9.396  1.00 93.85           O  
ATOM    704  OG  SER A  44      -5.972  24.212 -11.577  1.00 93.85           O  
ATOM    705  HG  SER A  44      -6.666  23.557 -11.677  1.00 93.85           H  
ATOM    706  N   ILE A  45      -4.898  24.443  -8.741  1.00 95.31           N  
ATOM    707  H   ILE A  45      -5.801  24.046  -8.960  1.00 95.31           H  
ATOM    708  CA  ILE A  45      -4.783  25.445  -7.675  1.00 95.31           C  
ATOM    709  HA  ILE A  45      -4.416  26.359  -8.143  1.00 95.31           H  
ATOM    710  C   ILE A  45      -3.762  25.049  -6.598  1.00 95.31           C  
ATOM    711  CB  ILE A  45      -6.179  25.719  -7.071  1.00 95.31           C  
ATOM    712  HB  ILE A  45      -6.860  25.926  -7.896  1.00 95.31           H  
ATOM    713  O   ILE A  45      -3.142  25.920  -5.987  1.00 95.31           O  
ATOM    714  CG1 ILE A  45      -6.211  26.942  -6.129  1.00 95.31           C  
ATOM    715 HG12 ILE A  45      -7.218  27.036  -5.721  1.00 95.31           H  
ATOM    716 HG13 ILE A  45      -5.527  26.787  -5.295  1.00 95.31           H  
ATOM    717  CG2 ILE A  45      -6.735  24.497  -6.311  1.00 95.31           C  
ATOM    718 HG21 ILE A  45      -6.147  24.279  -5.420  1.00 95.31           H  
ATOM    719 HG22 ILE A  45      -7.769  24.681  -6.021  1.00 95.31           H  
ATOM    720 HG23 ILE A  45      -6.735  23.618  -6.956  1.00 95.31           H  
ATOM    721  CD1 ILE A  45      -5.870  28.268  -6.819  1.00 95.31           C  
ATOM    722 HD11 ILE A  45      -4.827  28.276  -7.134  1.00 95.31           H  
ATOM    723 HD12 ILE A  45      -6.026  29.090  -6.121  1.00 95.31           H  
ATOM    724 HD13 ILE A  45      -6.514  28.412  -7.687  1.00 95.31           H  
ATOM    725  N   PHE A  46      -3.571  23.751  -6.343  1.00 97.20           N  
ATOM    726  H   PHE A  46      -4.021  23.069  -6.937  1.00 97.20           H  
ATOM    727  CA  PHE A  46      -2.591  23.275  -5.368  1.00 97.20           C  
ATOM    728  HA  PHE A  46      -2.637  23.908  -4.482  1.00 97.20           H  
ATOM    729  C   PHE A  46      -1.166  23.370  -5.905  1.00 97.20           C  
ATOM    730  CB  PHE A  46      -2.904  21.842  -4.936  1.00 97.20           C  
ATOM    731  HB2 PHE A  46      -2.878  21.197  -5.814  1.00 97.20           H  
ATOM    732  HB3 PHE A  46      -2.119  21.503  -4.260  1.00 97.20           H  
ATOM    733  O   PHE A  46      -0.264  23.647  -5.123  1.00 97.20           O  
ATOM    734  CG  PHE A  46      -4.235  21.682  -4.235  1.00 97.20           C  
ATOM    735  CD1 PHE A  46      -4.406  22.145  -2.918  1.00 97.20           C  
ATOM    736  HD1 PHE A  46      -3.576  22.599  -2.397  1.00 97.20           H  
ATOM    737  CD2 PHE A  46      -5.303  21.060  -4.898  1.00 97.20           C  
ATOM    738  HD2 PHE A  46      -5.155  20.679  -5.897  1.00 97.20           H  
ATOM    739  CE1 PHE A  46      -5.653  22.013  -2.284  1.00 97.20           C  
ATOM    740  HE1 PHE A  46      -5.792  22.384  -1.280  1.00 97.20           H  
ATOM    741  CE2 PHE A  46      -6.548  20.917  -4.265  1.00 97.20           C  
ATOM    742  HE2 PHE A  46      -7.364  20.440  -4.787  1.00 97.20           H  
ATOM    743  CZ  PHE A  46      -6.723  21.396  -2.955  1.00 97.20           C  
ATOM    744  HZ  PHE A  46      -7.680  21.289  -2.468  1.00 97.20           H  
ATOM    745  N   GLU A  47      -0.965  23.211  -7.215  1.00 95.55           N  
ATOM    746  H   GLU A  47      -1.753  22.993  -7.808  1.00 95.55           H  
ATOM    747  CA  GLU A  47       0.336  23.419  -7.861  1.00 95.55           C  
ATOM    748  HA  GLU A  47       1.089  22.811  -7.359  1.00 95.55           H  
ATOM    749  C   GLU A  47       0.769  24.886  -7.732  1.00 95.55           C  
ATOM    750  CB  GLU A  47       0.243  22.959  -9.326  1.00 95.55           C  
ATOM    751  HB2 GLU A  47      -0.449  23.604  -9.868  1.00 95.55           H  
ATOM    752  HB3 GLU A  47      -0.147  21.942  -9.339  1.00 95.55           H  
ATOM    753  O   GLU A  47       1.876  25.169  -7.274  1.00 95.55           O  
ATOM    754  CG  GLU A  47       1.598  22.974 -10.048  1.00 95.55           C  
ATOM    755  HG2 GLU A  47       2.293  22.350  -9.487  1.00 95.55           H  
ATOM    756  HG3 GLU A  47       1.984  23.994 -10.051  1.00 95.55           H  
ATOM    757  CD  GLU A  47       1.523  22.462 -11.501  1.00 95.55           C  
ATOM    758  OE1 GLU A  47       2.562  22.540 -12.191  1.00 95.55           O  
ATOM    759  OE2 GLU A  47       0.459  21.947 -11.922  1.00 95.55           O  
ATOM    760  N   VAL A  48      -0.148  25.825  -8.004  1.00 95.13           N  
ATOM    761  H   VAL A  48      -1.021  25.521  -8.410  1.00 95.13           H  
ATOM    762  CA  VAL A  48       0.094  27.267  -7.813  1.00 95.13           C  
ATOM    763  HA  VAL A  48       0.975  27.547  -8.391  1.00 95.13           H  
ATOM    764  C   VAL A  48       0.398  27.590  -6.349  1.00 95.13           C  
ATOM    765  CB  VAL A  48      -1.099  28.106  -8.310  1.00 95.13           C  
ATOM    766  HB  VAL A  48      -2.000  27.799  -7.778  1.00 95.13           H  
ATOM    767  O   VAL A  48       1.375  28.279  -6.061  1.00 95.13           O  
ATOM    768  CG1 VAL A  48      -0.886  29.608  -8.072  1.00 95.13           C  
ATOM    769 HG11 VAL A  48      -0.845  29.826  -7.005  1.00 95.13           H  
ATOM    770 HG12 VAL A  48       0.046  29.929  -8.537  1.00 95.13           H  
ATOM    771 HG13 VAL A  48      -1.714  30.172  -8.503  1.00 95.13           H  
ATOM    772  CG2 VAL A  48      -1.331  27.903  -9.812  1.00 95.13           C  
ATOM    773 HG21 VAL A  48      -2.180  28.501 -10.143  1.00 95.13           H  
ATOM    774 HG22 VAL A  48      -1.551  26.857 -10.026  1.00 95.13           H  
ATOM    775 HG23 VAL A  48      -0.443  28.196 -10.371  1.00 95.13           H  
ATOM    776  N   LYS A  49      -0.407  27.078  -5.406  1.00 96.41           N  
ATOM    777  H   LYS A  49      -1.194  26.521  -5.706  1.00 96.41           H  
ATOM    778  CA  LYS A  49      -0.158  27.266  -3.965  1.00 96.41           C  
ATOM    779  HA  LYS A  49      -0.115  28.331  -3.741  1.00 96.41           H  
ATOM    780  C   LYS A  49       1.199  26.706  -3.549  1.00 96.41           C  
ATOM    781  CB  LYS A  49      -1.265  26.610  -3.132  1.00 96.41           C  
ATOM    782  HB2 LYS A  49      -0.926  26.529  -2.099  1.00 96.41           H  
ATOM    783  HB3 LYS A  49      -1.450  25.604  -3.509  1.00 96.41           H  
ATOM    784  O   LYS A  49       1.884  27.343  -2.759  1.00 96.41           O  
ATOM    785  CG  LYS A  49      -2.559  27.429  -3.139  1.00 96.41           C  
ATOM    786  HG2 LYS A  49      -2.384  28.374  -2.623  1.00 96.41           H  
ATOM    787  HG3 LYS A  49      -2.864  27.647  -4.163  1.00 96.41           H  
ATOM    788  CD  LYS A  49      -3.668  26.653  -2.425  1.00 96.41           C  
ATOM    789  HD2 LYS A  49      -3.839  25.717  -2.957  1.00 96.41           H  
ATOM    790  HD3 LYS A  49      -3.357  26.437  -1.403  1.00 96.41           H  
ATOM    791  CE  LYS A  49      -4.950  27.486  -2.420  1.00 96.41           C  
ATOM    792  HE2 LYS A  49      -4.764  28.407  -1.868  1.00 96.41           H  
ATOM    793  HE3 LYS A  49      -5.184  27.758  -3.449  1.00 96.41           H  
ATOM    794  NZ  LYS A  49      -6.076  26.732  -1.819  1.00 96.41           N  
ATOM    795  HZ1 LYS A  49      -5.868  26.494  -0.860  1.00 96.41           H  
ATOM    796  HZ2 LYS A  49      -6.923  27.282  -1.851  1.00 96.41           H  
ATOM    797  HZ3 LYS A  49      -6.234  25.882  -2.342  1.00 96.41           H  
ATOM    798  N   MET A  50       1.591  25.548  -4.080  1.00 95.97           N  
ATOM    799  H   MET A  50       0.977  25.075  -4.728  1.00 95.97           H  
ATOM    800  CA  MET A  50       2.872  24.921  -3.764  1.00 95.97           C  
ATOM    801  HA  MET A  50       2.946  24.819  -2.682  1.00 95.97           H  
ATOM    802  C   MET A  50       4.052  25.782  -4.221  1.00 95.97           C  
ATOM    803  CB  MET A  50       2.942  23.529  -4.402  1.00 95.97           C  
ATOM    804  HB2 MET A  50       3.004  23.616  -5.487  1.00 95.97           H  
ATOM    805  HB3 MET A  50       2.052  22.953  -4.147  1.00 95.97           H  
ATOM    806  O   MET A  50       4.993  25.963  -3.456  1.00 95.97           O  
ATOM    807  CG  MET A  50       4.175  22.790  -3.889  1.00 95.97           C  
ATOM    808  HG2 MET A  50       5.057  23.409  -4.050  1.00 95.97           H  
ATOM    809  HG3 MET A  50       4.312  21.884  -4.480  1.00 95.97           H  
ATOM    810  SD  MET A  50       4.098  22.332  -2.140  1.00 95.97           S  
ATOM    811  CE  MET A  50       3.003  20.906  -2.258  1.00 95.97           C  
ATOM    812  HE1 MET A  50       2.914  20.439  -1.277  1.00 95.97           H  
ATOM    813  HE2 MET A  50       2.020  21.219  -2.609  1.00 95.97           H  
ATOM    814  HE3 MET A  50       3.431  20.184  -2.954  1.00 95.97           H  
ATOM    815  N   GLY A  51       3.983  26.359  -5.425  1.00 92.78           N  
ATOM    816  H   GLY A  51       3.201  26.141  -6.025  1.00 92.78           H  
ATOM    817  CA  GLY A  51       5.027  27.256  -5.933  1.00 92.78           C  
ATOM    818  HA2 GLY A  51       5.986  26.739  -5.906  1.00 92.78           H  
ATOM    819  HA3 GLY A  51       4.797  27.509  -6.968  1.00 92.78           H  
ATOM    820  C   GLY A  51       5.169  28.567  -5.145  1.00 92.78           C  
ATOM    821  O   GLY A  51       6.219  29.201  -5.201  1.00 92.78           O  
ATOM    822  N   LEU A  52       4.131  28.969  -4.404  1.00 93.97           N  
ATOM    823  H   LEU A  52       3.294  28.405  -4.426  1.00 93.97           H  
ATOM    824  CA  LEU A  52       4.139  30.146  -3.526  1.00 93.97           C  
ATOM    825  HA  LEU A  52       4.892  30.853  -3.876  1.00 93.97           H  
ATOM    826  C   LEU A  52       4.516  29.817  -2.072  1.00 93.97           C  
ATOM    827  CB  LEU A  52       2.754  30.816  -3.583  1.00 93.97           C  
ATOM    828  HB2 LEU A  52       2.729  31.628  -2.856  1.00 93.97           H  
ATOM    829  HB3 LEU A  52       2.009  30.080  -3.279  1.00 93.97           H  
ATOM    830  O   LEU A  52       4.797  30.735  -1.300  1.00 93.97           O  
ATOM    831  CG  LEU A  52       2.363  31.383  -4.959  1.00 93.97           C  
ATOM    832  HG  LEU A  52       2.435  30.607  -5.721  1.00 93.97           H  
ATOM    833  CD1 LEU A  52       0.914  31.873  -4.910  1.00 93.97           C  
ATOM    834 HD11 LEU A  52       0.262  31.037  -4.655  1.00 93.97           H  
ATOM    835 HD12 LEU A  52       0.811  32.659  -4.161  1.00 93.97           H  
ATOM    836 HD13 LEU A  52       0.625  32.256  -5.888  1.00 93.97           H  
ATOM    837  CD2 LEU A  52       3.253  32.554  -5.381  1.00 93.97           C  
ATOM    838 HD21 LEU A  52       4.276  32.205  -5.522  1.00 93.97           H  
ATOM    839 HD22 LEU A  52       3.238  33.331  -4.616  1.00 93.97           H  
ATOM    840 HD23 LEU A  52       2.899  32.963  -6.327  1.00 93.97           H  
ATOM    841  N   ALA A  53       4.503  28.539  -1.690  1.00 94.94           N  
ATOM    842  H   ALA A  53       4.318  27.826  -2.382  1.00 94.94           H  
ATOM    843  CA  ALA A  53       4.747  28.107  -0.322  1.00 94.94           C  
ATOM    844  HA  ALA A  53       4.170  28.753   0.339  1.00 94.94           H  
ATOM    845  C   ALA A  53       6.227  28.236   0.051  1.00 94.94           C  
ATOM    846  CB  ALA A  53       4.239  26.677  -0.145  1.00 94.94           C  
ATOM    847  HB1 ALA A  53       4.371  26.366   0.891  1.00 94.94           H  
ATOM    848  HB2 ALA A  53       4.789  26.002  -0.802  1.00 94.94           H  
ATOM    849  HB3 ALA A  53       3.179  26.648  -0.399  1.00 94.94           H  
ATOM    850  O   ALA A  53       7.120  27.825  -0.695  1.00 94.94           O  
ATOM    851  N   THR A  54       6.491  28.774   1.240  1.00 90.62           N  
ATOM    852  H   THR A  54       5.703  29.003   1.830  1.00 90.62           H  
ATOM    853  CA  THR A  54       7.864  29.121   1.657  1.00 90.62           C  
ATOM    854  HA  THR A  54       8.521  29.068   0.789  1.00 90.62           H  
ATOM    855  C   THR A  54       8.463  28.155   2.672  1.00 90.62           C  
ATOM    856  CB  THR A  54       7.958  30.563   2.169  1.00 90.62           C  
ATOM    857  HB  THR A  54       8.979  30.747   2.503  1.00 90.62           H  
ATOM    858  O   THR A  54       9.686  28.036   2.741  1.00 90.62           O  
ATOM    859  CG2 THR A  54       7.626  31.585   1.082  1.00 90.62           C  
ATOM    860 HG21 THR A  54       8.292  31.446   0.231  1.00 90.62           H  
ATOM    861 HG22 THR A  54       7.759  32.591   1.480  1.00 90.62           H  
ATOM    862 HG23 THR A  54       6.595  31.466   0.749  1.00 90.62           H  
ATOM    863  OG1 THR A  54       7.086  30.788   3.252  1.00 90.62           O  
ATOM    864  HG1 THR A  54       6.188  30.597   2.969  1.00 90.62           H  
ATOM    865  N   ASP A  55       7.630  27.424   3.418  1.00 91.97           N  
ATOM    866  H   ASP A  55       6.635  27.552   3.302  1.00 91.97           H  
ATOM    867  CA  ASP A  55       8.075  26.468   4.431  1.00 91.97           C  
ATOM    868  HA  ASP A  55       9.158  26.370   4.349  1.00 91.97           H  
ATOM    869  C   ASP A  55       7.512  25.056   4.214  1.00 91.97           C  
ATOM    870  CB  ASP A  55       7.805  27.017   5.843  1.00 91.97           C  
ATOM    871  HB2 ASP A  55       8.452  26.483   6.538  1.00 91.97           H  
ATOM    872  HB3 ASP A  55       8.093  28.068   5.883  1.00 91.97           H  
ATOM    873  O   ASP A  55       6.442  24.858   3.637  1.00 91.97           O  
ATOM    874  CG  ASP A  55       6.361  26.854   6.331  1.00 91.97           C  
ATOM    875  OD1 ASP A  55       5.995  25.695   6.644  1.00 91.97           O  
ATOM    876  OD2 ASP A  55       5.676  27.871   6.551  1.00 91.97           O  
ATOM    877  N   ASP A  56       8.240  24.052   4.706  1.00 88.12           N  
ATOM    878  H   ASP A  56       9.162  24.258   5.063  1.00 88.12           H  
ATOM    879  CA  ASP A  56       7.903  22.641   4.491  1.00 88.12           C  
ATOM    880  HA  ASP A  56       7.801  22.463   3.421  1.00 88.12           H  
ATOM    881  C   ASP A  56       6.573  22.225   5.137  1.00 88.12           C  
ATOM    882  CB  ASP A  56       9.046  21.753   5.003  1.00 88.12           C  
ATOM    883  HB2 ASP A  56       9.212  21.964   6.059  1.00 88.12           H  
ATOM    884  HB3 ASP A  56       8.742  20.710   4.914  1.00 88.12           H  
ATOM    885  O   ASP A  56       5.914  21.314   4.643  1.00 88.12           O  
ATOM    886  CG  ASP A  56      10.361  21.928   4.232  1.00 88.12           C  
ATOM    887  OD1 ASP A  56      10.327  22.444   3.088  1.00 88.12           O  
ATOM    888  OD2 ASP A  56      11.397  21.571   4.834  1.00 88.12           O  
ATOM    889  N   ARG A  57       6.118  22.901   6.204  1.00 87.69           N  
ATOM    890  H   ARG A  57       6.541  23.797   6.397  1.00 87.69           H  
ATOM    891  CA  ARG A  57       4.824  22.583   6.836  1.00 87.69           C  
ATOM    892  HA  ARG A  57       4.734  21.499   6.911  1.00 87.69           H  
ATOM    893  C   ARG A  57       3.665  23.056   5.971  1.00 87.69           C  
ATOM    894  CB  ARG A  57       4.688  23.225   8.221  1.00 87.69           C  
ATOM    895  HB2 ARG A  57       3.738  22.902   8.649  1.00 87.69           H  
ATOM    896  HB3 ARG A  57       4.643  24.309   8.119  1.00 87.69           H  
ATOM    897  O   ARG A  57       2.642  22.372   5.901  1.00 87.69           O  
ATOM    898  CG  ARG A  57       5.810  22.855   9.189  1.00 87.69           C  
ATOM    899  HG2 ARG A  57       5.798  21.780   9.369  1.00 87.69           H  
ATOM    900  HG3 ARG A  57       6.774  23.143   8.768  1.00 87.69           H  
ATOM    901  CD  ARG A  57       5.587  23.620  10.494  1.00 87.69           C  
ATOM    902  HD2 ARG A  57       4.601  23.373  10.888  1.00 87.69           H  
ATOM    903  HD3 ARG A  57       5.621  24.684  10.264  1.00 87.69           H  
ATOM    904  NE  ARG A  57       6.622  23.288  11.487  1.00 87.69           N  
ATOM    905  HE  ARG A  57       7.320  22.629  11.175  1.00 87.69           H  
ATOM    906  NH1 ARG A  57       6.081  24.930  12.993  1.00 87.69           N  
ATOM    907 HH11 ARG A  57       6.352  25.527  13.761  1.00 87.69           H  
ATOM    908 HH12 ARG A  57       5.420  25.281  12.315  1.00 87.69           H  
ATOM    909  NH2 ARG A  57       7.847  23.609  13.374  1.00 87.69           N  
ATOM    910 HH21 ARG A  57       8.096  24.223  14.137  1.00 87.69           H  
ATOM    911 HH22 ARG A  57       8.571  23.032  12.971  1.00 87.69           H  
ATOM    912  CZ  ARG A  57       6.841  23.939  12.613  1.00 87.69           C  
ATOM    913  N   GLU A  58       3.807  24.223   5.352  1.00 91.16           N  
ATOM    914  H   GLU A  58       4.651  24.752   5.520  1.00 91.16           H  
ATOM    915  CA  GLU A  58       2.851  24.741   4.377  1.00 91.16           C  
ATOM    916  HA  GLU A  58       1.859  24.755   4.829  1.00 91.16           H  
ATOM    917  C   GLU A  58       2.784  23.819   3.153  1.00 91.16           C  
ATOM    918  CB  GLU A  58       3.224  26.186   4.012  1.00 91.16           C  
ATOM    919  HB2 GLU A  58       3.294  26.773   4.928  1.00 91.16           H  
ATOM    920  HB3 GLU A  58       4.190  26.199   3.508  1.00 91.16           H  
ATOM    921  O   GLU A  58       1.693  23.376   2.782  1.00 91.16           O  
ATOM    922  CG  GLU A  58       2.162  26.814   3.103  1.00 91.16           C  
ATOM    923  HG2 GLU A  58       2.117  26.249   2.172  1.00 91.16           H  
ATOM    924  HG3 GLU A  58       1.193  26.726   3.595  1.00 91.16           H  
ATOM    925  CD  GLU A  58       2.437  28.288   2.770  1.00 91.16           C  
ATOM    926  OE1 GLU A  58       1.431  28.981   2.494  1.00 91.16           O  
ATOM    927  OE2 GLU A  58       3.623  28.699   2.763  1.00 91.16           O  
ATOM    928  N   LYS A  59       3.942  23.426   2.606  1.00 93.02           N  
ATOM    929  H   LYS A  59       4.791  23.837   2.967  1.00 93.02           H  
ATOM    930  CA  LYS A  59       4.045  22.473   1.489  1.00 93.02           C  
ATOM    931  HA  LYS A  59       3.515  22.877   0.626  1.00 93.02           H  
ATOM    932  C   LYS A  59       3.403  21.120   1.812  1.00 93.02           C  
ATOM    933  CB  LYS A  59       5.519  22.287   1.115  1.00 93.02           C  
ATOM    934  HB2 LYS A  59       5.591  21.506   0.358  1.00 93.02           H  
ATOM    935  HB3 LYS A  59       6.069  21.955   1.995  1.00 93.02           H  
ATOM    936  O   LYS A  59       2.561  20.638   1.052  1.00 93.02           O  
ATOM    937  CG  LYS A  59       6.170  23.559   0.549  1.00 93.02           C  
ATOM    938  HG2 LYS A  59       5.729  23.804  -0.417  1.00 93.02           H  
ATOM    939  HG3 LYS A  59       6.027  24.406   1.220  1.00 93.02           H  
ATOM    940  CD  LYS A  59       7.661  23.296   0.376  1.00 93.02           C  
ATOM    941  HD2 LYS A  59       8.112  23.120   1.353  1.00 93.02           H  
ATOM    942  HD3 LYS A  59       7.783  22.395  -0.225  1.00 93.02           H  
ATOM    943  CE  LYS A  59       8.372  24.471  -0.290  1.00 93.02           C  
ATOM    944  HE2 LYS A  59       7.899  24.681  -1.249  1.00 93.02           H  
ATOM    945  HE3 LYS A  59       8.270  25.355   0.339  1.00 93.02           H  
ATOM    946  NZ  LYS A  59       9.795  24.117  -0.477  1.00 93.02           N  
ATOM    947  HZ1 LYS A  59      10.304  24.879  -0.902  1.00 93.02           H  
ATOM    948  HZ2 LYS A  59       9.847  23.304  -1.074  1.00 93.02           H  
ATOM    949  HZ3 LYS A  59      10.206  23.868   0.411  1.00 93.02           H  
ATOM    950  N   ASP A  60       3.709  20.541   2.974  1.00 89.18           N  
ATOM    951  H   ASP A  60       4.462  20.938   3.518  1.00 89.18           H  
ATOM    952  CA  ASP A  60       3.094  19.296   3.453  1.00 89.18           C  
ATOM    953  HA  ASP A  60       3.326  18.485   2.763  1.00 89.18           H  
ATOM    954  C   ASP A  60       1.566  19.411   3.544  1.00 89.18           C  
ATOM    955  CB  ASP A  60       3.627  18.945   4.854  1.00 89.18           C  
ATOM    956  HB2 ASP A  60       3.654  19.844   5.469  1.00 89.18           H  
ATOM    957  HB3 ASP A  60       2.922  18.259   5.324  1.00 89.18           H  
ATOM    958  O   ASP A  60       0.835  18.488   3.174  1.00 89.18           O  
ATOM    959  CG  ASP A  60       4.993  18.256   4.886  1.00 89.18           C  
ATOM    960  OD1 ASP A  60       5.393  17.694   3.843  1.00 89.18           O  
ATOM    961  OD2 ASP A  60       5.531  18.166   6.017  1.00 89.18           O  
ATOM    962  N   SER A  61       1.061  20.554   4.022  1.00 91.48           N  
ATOM    963  H   SER A  61       1.708  21.280   4.294  1.00 91.48           H  
ATOM    964  CA  SER A  61      -0.377  20.804   4.113  1.00 91.48           C  
ATOM    965  HA  SER A  61      -0.837  19.959   4.625  1.00 91.48           H  
ATOM    966  C   SER A  61      -1.025  20.921   2.734  1.00 91.48           C  
ATOM    967  CB  SER A  61      -0.659  22.066   4.931  1.00 91.48           C  
ATOM    968  HB2 SER A  61      -0.341  22.950   4.377  1.00 91.48           H  
ATOM    969  HB3 SER A  61      -0.106  22.021   5.869  1.00 91.48           H  
ATOM    970  O   SER A  61      -2.103  20.364   2.537  1.00 91.48           O  
ATOM    971  OG  SER A  61      -2.048  22.141   5.211  1.00 91.48           O  
ATOM    972  HG  SER A  61      -2.519  22.082   4.377  1.00 91.48           H  
ATOM    973  N   ILE A  62      -0.397  21.622   1.785  1.00 94.91           N  
ATOM    974  H   ILE A  62       0.482  22.061   2.019  1.00 94.91           H  
ATOM    975  CA  ILE A  62      -0.902  21.783   0.413  1.00 94.91           C  
ATOM    976  HA  ILE A  62      -1.916  22.181   0.451  1.00 94.91           H  
ATOM    977  C   ILE A  62      -0.978  20.427  -0.285  1.00 94.91           C  
ATOM    978  CB  ILE A  62      -0.017  22.777  -0.374  1.00 94.91           C  
ATOM    979  HB  ILE A  62       1.025  22.482  -0.252  1.00 94.91           H  
ATOM    980  O   ILE A  62      -2.023  20.089  -0.846  1.00 94.91           O  
ATOM    981  CG1 ILE A  62      -0.210  24.202   0.188  1.00 94.91           C  
ATOM    982 HG12 ILE A  62      -0.250  24.181   1.277  1.00 94.91           H  
ATOM    983 HG13 ILE A  62      -1.155  24.614  -0.167  1.00 94.91           H  
ATOM    984  CG2 ILE A  62      -0.347  22.778  -1.881  1.00 94.91           C  
ATOM    985 HG21 ILE A  62      -1.376  23.097  -2.049  1.00 94.91           H  
ATOM    986 HG22 ILE A  62       0.321  23.457  -2.412  1.00 94.91           H  
ATOM    987 HG23 ILE A  62      -0.200  21.793  -2.323  1.00 94.91           H  
ATOM    988  CD1 ILE A  62       0.929  25.141  -0.207  1.00 94.91           C  
ATOM    989 HD11 ILE A  62       1.871  24.755   0.183  1.00 94.91           H  
ATOM    990 HD12 ILE A  62       1.000  25.225  -1.292  1.00 94.91           H  
ATOM    991 HD13 ILE A  62       0.745  26.132   0.209  1.00 94.91           H  
ATOM    992  N   TYR A  63       0.084  19.622  -0.199  1.00 94.17           N  
ATOM    993  H   TYR A  63       0.914  19.956   0.271  1.00 94.17           H  
ATOM    994  CA  TYR A  63       0.091  18.285  -0.785  1.00 94.17           C  
ATOM    995  HA  TYR A  63      -0.164  18.371  -1.841  1.00 94.17           H  
ATOM    996  C   TYR A  63      -0.957  17.369  -0.135  1.00 94.17           C  
ATOM    997  CB  TYR A  63       1.493  17.677  -0.676  1.00 94.17           C  
ATOM    998  HB2 TYR A  63       1.782  17.613   0.373  1.00 94.17           H  
ATOM    999  HB3 TYR A  63       2.208  18.326  -1.180  1.00 94.17           H  
ATOM   1000  O   TYR A  63      -1.674  16.650  -0.833  1.00 94.17           O  
ATOM   1001  CG  TYR A  63       1.567  16.308  -1.316  1.00 94.17           C  
ATOM   1002  CD1 TYR A  63       1.692  15.154  -0.519  1.00 94.17           C  
ATOM   1003  HD1 TYR A  63       1.791  15.251   0.552  1.00 94.17           H  
ATOM   1004  CD2 TYR A  63       1.431  16.191  -2.711  1.00 94.17           C  
ATOM   1005  HD2 TYR A  63       1.309  17.072  -3.323  1.00 94.17           H  
ATOM   1006  CE1 TYR A  63       1.717  13.882  -1.123  1.00 94.17           C  
ATOM   1007  HE1 TYR A  63       1.844  13.000  -0.513  1.00 94.17           H  
ATOM   1008  CE2 TYR A  63       1.410  14.922  -3.312  1.00 94.17           C  
ATOM   1009  HE2 TYR A  63       1.272  14.826  -4.379  1.00 94.17           H  
ATOM   1010  OH  TYR A  63       1.640  12.553  -3.119  1.00 94.17           O  
ATOM   1011  HH  TYR A  63       1.856  11.870  -2.479  1.00 94.17           H  
ATOM   1012  CZ  TYR A  63       1.588  13.771  -2.525  1.00 94.17           C  
ATOM   1013  N   ALA A  64      -1.112  17.424   1.193  1.00 91.94           N  
ATOM   1014  H   ALA A  64      -0.481  17.998   1.734  1.00 91.94           H  
ATOM   1015  CA  ALA A  64      -2.137  16.655   1.894  1.00 91.94           C  
ATOM   1016  HA  ALA A  64      -2.023  15.607   1.614  1.00 91.94           H  
ATOM   1017  C   ALA A  64      -3.566  17.074   1.499  1.00 91.94           C  
ATOM   1018  CB  ALA A  64      -1.902  16.772   3.403  1.00 91.94           C  
ATOM   1019  HB1 ALA A  64      -2.010  17.811   3.715  1.00 91.94           H  
ATOM   1020  HB2 ALA A  64      -2.624  16.152   3.934  1.00 91.94           H  
ATOM   1021  HB3 ALA A  64      -0.895  16.430   3.644  1.00 91.94           H  
ATOM   1022  O   ALA A  64      -4.419  16.201   1.339  1.00 91.94           O  
ATOM   1023  N   CYS A  65      -3.833  18.373   1.303  1.00 94.12           N  
ATOM   1024  H   CYS A  65      -3.109  19.052   1.487  1.00 94.12           H  
ATOM   1025  CA  CYS A  65      -5.109  18.853   0.761  1.00 94.12           C  
ATOM   1026  HA  CYS A  65      -5.928  18.532   1.404  1.00 94.12           H  
ATOM   1027  C   CYS A  65      -5.370  18.278  -0.638  1.00 94.12           C  
ATOM   1028  CB  CYS A  65      -5.123  20.386   0.650  1.00 94.12           C  
ATOM   1029  HB2 CYS A  65      -6.024  20.661   0.101  1.00 94.12           H  
ATOM   1030  HB3 CYS A  65      -4.258  20.709   0.070  1.00 94.12           H  
ATOM   1031  O   CYS A  65      -6.437  17.719  -0.868  1.00 94.12           O  
ATOM   1032  SG  CYS A  65      -5.146  21.271   2.230  1.00 94.12           S  
ATOM   1033  HG  CYS A  65      -4.932  22.490   1.726  1.00 94.12           H  
ATOM   1034  N   ALA A  66      -4.392  18.375  -1.545  1.00 96.28           N  
ATOM   1035  H   ALA A  66      -3.538  18.855  -1.299  1.00 96.28           H  
ATOM   1036  CA  ALA A  66      -4.520  17.872  -2.912  1.00 96.28           C  
ATOM   1037  HA  ALA A  66      -5.361  18.368  -3.396  1.00 96.28           H  
ATOM   1038  C   ALA A  66      -4.779  16.360  -2.947  1.00 96.28           C  
ATOM   1039  CB  ALA A  66      -3.241  18.215  -3.677  1.00 96.28           C  
ATOM   1040  HB1 ALA A  66      -3.043  19.285  -3.613  1.00 96.28           H  
ATOM   1041  HB2 ALA A  66      -2.390  17.672  -3.265  1.00 96.28           H  
ATOM   1042  HB3 ALA A  66      -3.371  17.933  -4.722  1.00 96.28           H  
ATOM   1043  O   ALA A  66      -5.649  15.893  -3.675  1.00 96.28           O  
ATOM   1044  N   MET A  67      -4.071  15.592  -2.112  1.00 95.04           N  
ATOM   1045  H   MET A  67      -3.333  16.031  -1.581  1.00 95.04           H  
ATOM   1046  CA  MET A  67      -4.277  14.148  -1.974  1.00 95.04           C  
ATOM   1047  HA  MET A  67      -4.151  13.683  -2.952  1.00 95.04           H  
ATOM   1048  C   MET A  67      -5.688  13.813  -1.478  1.00 95.04           C  
ATOM   1049  CB  MET A  67      -3.220  13.587  -1.012  1.00 95.04           C  
ATOM   1050  HB2 MET A  67      -2.228  13.858  -1.373  1.00 95.04           H  
ATOM   1051  HB3 MET A  67      -3.353  14.048  -0.033  1.00 95.04           H  
ATOM   1052  O   MET A  67      -6.294  12.858  -1.965  1.00 95.04           O  
ATOM   1053  CG  MET A  67      -3.299  12.062  -0.843  1.00 95.04           C  
ATOM   1054  HG2 MET A  67      -4.290  11.799  -0.472  1.00 95.04           H  
ATOM   1055  HG3 MET A  67      -2.581  11.776  -0.074  1.00 95.04           H  
ATOM   1056  SD  MET A  67      -2.963  11.061  -2.320  1.00 95.04           S  
ATOM   1057  CE  MET A  67      -1.230  11.490  -2.613  1.00 95.04           C  
ATOM   1058  HE1 MET A  67      -0.646  11.321  -1.708  1.00 95.04           H  
ATOM   1059  HE2 MET A  67      -1.155  12.538  -2.904  1.00 95.04           H  
ATOM   1060  HE3 MET A  67      -0.836  10.875  -3.423  1.00 95.04           H  
ATOM   1061  N   VAL A  68      -6.220  14.573  -0.513  1.00 94.82           N  
ATOM   1062  H   VAL A  68      -5.688  15.354  -0.158  1.00 94.82           H  
ATOM   1063  CA  VAL A  68      -7.602  14.393  -0.049  1.00 94.82           C  
ATOM   1064  HA  VAL A  68      -7.747  13.340   0.193  1.00 94.82           H  
ATOM   1065  C   VAL A  68      -8.574  14.705  -1.182  1.00 94.82           C  
ATOM   1066  CB  VAL A  68      -7.907  15.201   1.229  1.00 94.82           C  
ATOM   1067  HB  VAL A  68      -7.571  16.230   1.102  1.00 94.82           H  
ATOM   1068  O   VAL A  68      -9.386  13.839  -1.482  1.00 94.82           O  
ATOM   1069  CG1 VAL A  68      -9.404  15.215   1.572  1.00 94.82           C  
ATOM   1070 HG11 VAL A  68      -9.953  15.783   0.821  1.00 94.82           H  
ATOM   1071 HG12 VAL A  68      -9.791  14.196   1.607  1.00 94.82           H  
ATOM   1072 HG13 VAL A  68      -9.565  15.691   2.539  1.00 94.82           H  
ATOM   1073  CG2 VAL A  68      -7.177  14.585   2.432  1.00 94.82           C  
ATOM   1074 HG21 VAL A  68      -7.329  15.208   3.313  1.00 94.82           H  
ATOM   1075 HG22 VAL A  68      -7.563  13.585   2.628  1.00 94.82           H  
ATOM   1076 HG23 VAL A  68      -6.108  14.518   2.230  1.00 94.82           H  
ATOM   1077  N   GLU A  69      -8.460  15.848  -1.864  1.00 95.88           N  
ATOM   1078  H   GLU A  69      -7.747  16.513  -1.597  1.00 95.88           H  
ATOM   1079  CA  GLU A  69      -9.340  16.199  -2.994  1.00 95.88           C  
ATOM   1080  HA  GLU A  69     -10.371  16.248  -2.643  1.00 95.88           H  
ATOM   1081  C   GLU A  69      -9.323  15.131  -4.098  1.00 95.88           C  
ATOM   1082  CB  GLU A  69      -8.963  17.575  -3.573  1.00 95.88           C  
ATOM   1083  HB2 GLU A  69      -7.895  17.593  -3.791  1.00 95.88           H  
ATOM   1084  HB3 GLU A  69      -9.491  17.713  -4.517  1.00 95.88           H  
ATOM   1085  O   GLU A  69     -10.382  14.646  -4.496  1.00 95.88           O  
ATOM   1086  CG  GLU A  69      -9.302  18.763  -2.655  1.00 95.88           C  
ATOM   1087  HG2 GLU A  69      -8.674  18.717  -1.766  1.00 95.88           H  
ATOM   1088  HG3 GLU A  69      -9.054  19.679  -3.191  1.00 95.88           H  
ATOM   1089  CD  GLU A  69     -10.780  18.838  -2.236  1.00 95.88           C  
ATOM   1090  OE1 GLU A  69     -11.042  19.275  -1.089  1.00 95.88           O  
ATOM   1091  OE2 GLU A  69     -11.653  18.431  -3.032  1.00 95.88           O  
ATOM   1092  N   ALA A  70      -8.135  14.656  -4.493  1.00 96.77           N  
ATOM   1093  H   ALA A  70      -7.305  15.119  -4.152  1.00 96.77           H  
ATOM   1094  CA  ALA A  70      -7.950  13.586  -5.478  1.00 96.77           C  
ATOM   1095  HA  ALA A  70      -8.313  13.914  -6.452  1.00 96.77           H  
ATOM   1096  C   ALA A  70      -8.670  12.275  -5.106  1.00 96.77           C  
ATOM   1097  CB  ALA A  70      -6.446  13.336  -5.626  1.00 96.77           C  
ATOM   1098  HB1 ALA A  70      -6.272  12.645  -6.450  1.00 96.77           H  
ATOM   1099  HB2 ALA A  70      -5.938  14.274  -5.852  1.00 96.77           H  
ATOM   1100  HB3 ALA A  70      -6.037  12.923  -4.704  1.00 96.77           H  
ATOM   1101  O   ALA A  70      -9.056  11.490  -5.977  1.00 96.77           O  
ATOM   1102  N   THR A  71      -8.832  11.999  -3.805  1.00 96.99           N  
ATOM   1103  H   THR A  71      -8.551  12.709  -3.145  1.00 96.99           H  
ATOM   1104  CA  THR A  71      -9.255  10.682  -3.301  1.00 96.99           C  
ATOM   1105  HA  THR A  71      -9.395  10.026  -4.160  1.00 96.99           H  
ATOM   1106  C   THR A  71     -10.591  10.658  -2.565  1.00 96.99           C  
ATOM   1107  CB  THR A  71      -8.163  10.021  -2.455  1.00 96.99           C  
ATOM   1108  HB  THR A  71      -8.538   9.058  -2.108  1.00 96.99           H  
ATOM   1109  O   THR A  71     -11.119   9.574  -2.307  1.00 96.99           O  
ATOM   1110  CG2 THR A  71      -6.897   9.771  -3.270  1.00 96.99           C  
ATOM   1111 HG21 THR A  71      -6.431  10.713  -3.558  1.00 96.99           H  
ATOM   1112 HG22 THR A  71      -7.154   9.212  -4.169  1.00 96.99           H  
ATOM   1113 HG23 THR A  71      -6.191   9.189  -2.677  1.00 96.99           H  
ATOM   1114  OG1 THR A  71      -7.824  10.788  -1.328  1.00 96.99           O  
ATOM   1115  HG1 THR A  71      -7.327  11.548  -1.638  1.00 96.99           H  
ATOM   1116  N   LYS A  72     -11.160  11.826  -2.251  1.00 96.44           N  
ATOM   1117  H   LYS A  72     -10.638  12.658  -2.485  1.00 96.44           H  
ATOM   1118  CA  LYS A  72     -12.312  12.004  -1.356  1.00 96.44           C  
ATOM   1119  HA  LYS A  72     -12.047  11.634  -0.365  1.00 96.44           H  
ATOM   1120  C   LYS A  72     -13.558  11.231  -1.783  1.00 96.44           C  
ATOM   1121  CB  LYS A  72     -12.587  13.512  -1.256  1.00 96.44           C  
ATOM   1122  HB2 LYS A  72     -12.865  13.907  -2.234  1.00 96.44           H  
ATOM   1123  HB3 LYS A  72     -11.676  14.015  -0.932  1.00 96.44           H  
ATOM   1124  O   LYS A  72     -14.254  10.681  -0.932  1.00 96.44           O  
ATOM   1125  CG  LYS A  72     -13.669  13.860  -0.237  1.00 96.44           C  
ATOM   1126  HG2 LYS A  72     -14.638  13.556  -0.631  1.00 96.44           H  
ATOM   1127  HG3 LYS A  72     -13.465  13.345   0.701  1.00 96.44           H  
ATOM   1128  CD  LYS A  72     -13.671  15.369   0.007  1.00 96.44           C  
ATOM   1129  HD2 LYS A  72     -12.691  15.675   0.373  1.00 96.44           H  
ATOM   1130  HD3 LYS A  72     -13.873  15.886  -0.931  1.00 96.44           H  
ATOM   1131  CE  LYS A  72     -14.735  15.726   1.040  1.00 96.44           C  
ATOM   1132  HE2 LYS A  72     -14.560  15.155   1.952  1.00 96.44           H  
ATOM   1133  HE3 LYS A  72     -15.712  15.430   0.657  1.00 96.44           H  
ATOM   1134  NZ  LYS A  72     -14.701  17.178   1.317  1.00 96.44           N  
ATOM   1135  HZ1 LYS A  72     -13.810  17.429   1.721  1.00 96.44           H  
ATOM   1136  HZ2 LYS A  72     -14.799  17.694   0.454  1.00 96.44           H  
ATOM   1137  HZ3 LYS A  72     -15.445  17.427   1.953  1.00 96.44           H  
ATOM   1138  N   PHE A  73     -13.816  11.168  -3.089  1.00 97.61           N  
ATOM   1139  H   PHE A  73     -13.208  11.700  -3.694  1.00 97.61           H  
ATOM   1140  CA  PHE A  73     -15.052  10.608  -3.651  1.00 97.61           C  
ATOM   1141  HA  PHE A  73     -15.681  10.242  -2.840  1.00 97.61           H  
ATOM   1142  C   PHE A  73     -14.834   9.404  -4.581  1.00 97.61           C  
ATOM   1143  CB  PHE A  73     -15.818  11.739  -4.345  1.00 97.61           C  
ATOM   1144  HB2 PHE A  73     -15.220  12.123  -5.171  1.00 97.61           H  
ATOM   1145  HB3 PHE A  73     -16.735  11.328  -4.769  1.00 97.61           H  
ATOM   1146  O   PHE A  73     -15.792   8.819  -5.089  1.00 97.61           O  
ATOM   1147  CG  PHE A  73     -16.214  12.878  -3.424  1.00 97.61           C  
ATOM   1148  CD1 PHE A  73     -17.113  12.647  -2.364  1.00 97.61           C  
ATOM   1149  HD1 PHE A  73     -17.527  11.663  -2.200  1.00 97.61           H  
ATOM   1150  CD2 PHE A  73     -15.702  14.173  -3.632  1.00 97.61           C  
ATOM   1151  HD2 PHE A  73     -15.019  14.367  -4.445  1.00 97.61           H  
ATOM   1152  CE1 PHE A  73     -17.509  13.705  -1.530  1.00 97.61           C  
ATOM   1153  HE1 PHE A  73     -18.225  13.528  -0.740  1.00 97.61           H  
ATOM   1154  CE2 PHE A  73     -16.100  15.232  -2.796  1.00 97.61           C  
ATOM   1155  HE2 PHE A  73     -15.723  16.227  -2.980  1.00 97.61           H  
ATOM   1156  CZ  PHE A  73     -17.009  14.999  -1.748  1.00 97.61           C  
ATOM   1157  HZ  PHE A  73     -17.345  15.815  -1.126  1.00 97.61           H  
ATOM   1158  N   CYS A  74     -13.586   8.989  -4.813  1.00 97.34           N  
ATOM   1159  H   CYS A  74     -12.819   9.466  -4.362  1.00 97.34           H  
ATOM   1160  CA  CYS A  74     -13.271   7.910  -5.753  1.00 97.34           C  
ATOM   1161  HA  CYS A  74     -14.095   7.812  -6.461  1.00 97.34           H  
ATOM   1162  C   CYS A  74     -13.138   6.530  -5.101  1.00 97.34           C  
ATOM   1163  CB  CYS A  74     -12.054   8.306  -6.587  1.00 97.34           C  
ATOM   1164  HB2 CYS A  74     -11.947   7.629  -7.435  1.00 97.34           H  
ATOM   1165  HB3 CYS A  74     -12.203   9.316  -6.970  1.00 97.34           H  
ATOM   1166  O   CYS A  74     -12.858   5.561  -5.797  1.00 97.34           O  
ATOM   1167  SG  CYS A  74     -10.545   8.245  -5.591  1.00 97.34           S  
ATOM   1168  HG  CYS A  74      -9.818   9.010  -6.411  1.00 97.34           H  
ATOM   1169  N   ALA A  75     -13.348   6.403  -3.790  1.00 97.80           N  
ATOM   1170  H   ALA A  75     -13.590   7.223  -3.254  1.00 97.80           H  
ATOM   1171  CA  ALA A  75     -13.177   5.135  -3.092  1.00 97.80           C  
ATOM   1172  HA  ALA A  75     -12.155   4.811  -3.288  1.00 97.80           H  
ATOM   1173  C   ALA A  75     -14.157   4.032  -3.573  1.00 97.80           C  
ATOM   1174  CB  ALA A  75     -13.301   5.393  -1.596  1.00 97.80           C  
ATOM   1175  HB1 ALA A  75     -13.050   4.476  -1.062  1.00 97.80           H  
ATOM   1176  HB2 ALA A  75     -12.618   6.184  -1.287  1.00 97.80           H  
ATOM   1177  HB3 ALA A  75     -14.323   5.694  -1.367  1.00 97.80           H  
ATOM   1178  O   ALA A  75     -15.316   4.329  -3.863  1.00 97.80           O  
ATOM   1179  N   PRO A  76     -13.717   2.761  -3.655  1.00 98.02           N  
ATOM   1180  CA  PRO A  76     -14.530   1.636  -4.128  1.00 98.02           C  
ATOM   1181  HA  PRO A  76     -15.094   1.914  -5.018  1.00 98.02           H  
ATOM   1182  C   PRO A  76     -15.517   1.167  -3.043  1.00 98.02           C  
ATOM   1183  CB  PRO A  76     -13.489   0.571  -4.497  1.00 98.02           C  
ATOM   1184  HB2 PRO A  76     -13.144   0.722  -5.519  1.00 98.02           H  
ATOM   1185  HB3 PRO A  76     -13.866  -0.445  -4.375  1.00 98.02           H  
ATOM   1186  O   PRO A  76     -15.176   0.337  -2.199  1.00 98.02           O  
ATOM   1187  CG  PRO A  76     -12.334   0.818  -3.536  1.00 98.02           C  
ATOM   1188  HG2 PRO A  76     -12.529   0.326  -2.583  1.00 98.02           H  
ATOM   1189  HG3 PRO A  76     -11.382   0.487  -3.953  1.00 98.02           H  
ATOM   1190  CD  PRO A  76     -12.359   2.328  -3.358  1.00 98.02           C  
ATOM   1191  HD2 PRO A  76     -11.669   2.791  -4.063  1.00 98.02           H  
ATOM   1192  HD3 PRO A  76     -12.082   2.588  -2.336  1.00 98.02           H  
ATOM   1193  N   ILE A  77     -16.738   1.710  -3.029  1.00 98.44           N  
ATOM   1194  H   ILE A  77     -16.982   2.354  -3.768  1.00 98.44           H  
ATOM   1195  CA  ILE A  77     -17.647   1.601  -1.872  1.00 98.44           C  
ATOM   1196  HA  ILE A  77     -17.093   1.910  -0.986  1.00 98.44           H  
ATOM   1197  C   ILE A  77     -18.101   0.159  -1.602  1.00 98.44           C  
ATOM   1198  CB  ILE A  77     -18.847   2.561  -2.033  1.00 98.44           C  
ATOM   1199  HB  ILE A  77     -19.411   2.257  -2.915  1.00 98.44           H  
ATOM   1200  O   ILE A  77     -18.221  -0.230  -0.439  1.00 98.44           O  
ATOM   1201  CG1 ILE A  77     -18.417   4.032  -2.236  1.00 98.44           C  
ATOM   1202 HG12 ILE A  77     -19.304   4.641  -2.413  1.00 98.44           H  
ATOM   1203 HG13 ILE A  77     -17.800   4.095  -3.132  1.00 98.44           H  
ATOM   1204  CG2 ILE A  77     -19.784   2.498  -0.819  1.00 98.44           C  
ATOM   1205 HG21 ILE A  77     -19.212   2.535   0.108  1.00 98.44           H  
ATOM   1206 HG22 ILE A  77     -20.447   3.364  -0.842  1.00 98.44           H  
ATOM   1207 HG23 ILE A  77     -20.381   1.586  -0.827  1.00 98.44           H  
ATOM   1208  CD1 ILE A  77     -17.630   4.662  -1.080  1.00 98.44           C  
ATOM   1209 HD11 ILE A  77     -18.226   4.677  -0.167  1.00 98.44           H  
ATOM   1210 HD12 ILE A  77     -16.706   4.109  -0.909  1.00 98.44           H  
ATOM   1211 HD13 ILE A  77     -17.371   5.688  -1.342  1.00 98.44           H  
ATOM   1212  N   TYR A  78     -18.279  -0.656  -2.646  1.00 98.55           N  
ATOM   1213  H   TYR A  78     -18.114  -0.289  -3.573  1.00 98.55           H  
ATOM   1214  CA  TYR A  78     -18.611  -2.080  -2.502  1.00 98.55           C  
ATOM   1215  HA  TYR A  78     -19.509  -2.179  -1.893  1.00 98.55           H  
ATOM   1216  C   TYR A  78     -17.491  -2.857  -1.792  1.00 98.55           C  
ATOM   1217  CB  TYR A  78     -18.897  -2.675  -3.890  1.00 98.55           C  
ATOM   1218  HB2 TYR A  78     -19.685  -2.095  -4.371  1.00 98.55           H  
ATOM   1219  HB3 TYR A  78     -18.006  -2.580  -4.512  1.00 98.55           H  
ATOM   1220  O   TYR A  78     -17.715  -3.622  -0.858  1.00 98.55           O  
ATOM   1221  CG  TYR A  78     -19.318  -4.132  -3.860  1.00 98.55           C  
ATOM   1222  CD1 TYR A  78     -18.352  -5.145  -3.948  1.00 98.55           C  
ATOM   1223  HD1 TYR A  78     -17.309  -4.881  -4.040  1.00 98.55           H  
ATOM   1224  CD2 TYR A  78     -20.674  -4.480  -3.734  1.00 98.55           C  
ATOM   1225  HD2 TYR A  78     -21.408  -3.693  -3.644  1.00 98.55           H  
ATOM   1226  CE1 TYR A  78     -18.742  -6.495  -3.926  1.00 98.55           C  
ATOM   1227  HE1 TYR A  78     -17.995  -7.269  -4.021  1.00 98.55           H  
ATOM   1228  CE2 TYR A  78     -21.074  -5.831  -3.688  1.00 98.55           C  
ATOM   1229  HE2 TYR A  78     -22.115  -6.093  -3.567  1.00 98.55           H  
ATOM   1230  OH  TYR A  78     -20.438  -8.161  -3.755  1.00 98.55           O  
ATOM   1231  HH  TYR A  78     -21.379  -8.268  -3.596  1.00 98.55           H  
ATOM   1232  CZ  TYR A  78     -20.099  -6.845  -3.783  1.00 98.55           C  
ATOM   1233  N   GLU A  79     -16.238  -2.658  -2.187  1.00 98.59           N  
ATOM   1234  H   GLU A  79     -16.050  -2.059  -2.978  1.00 98.59           H  
ATOM   1235  CA  GLU A  79     -15.130  -3.381  -1.568  1.00 98.59           C  
ATOM   1236  HA  GLU A  79     -15.427  -4.419  -1.420  1.00 98.59           H  
ATOM   1237  C   GLU A  79     -14.782  -2.831  -0.177  1.00 98.59           C  
ATOM   1238  CB  GLU A  79     -13.908  -3.378  -2.484  1.00 98.59           C  
ATOM   1239  HB2 GLU A  79     -13.580  -2.358  -2.684  1.00 98.59           H  
ATOM   1240  HB3 GLU A  79     -13.122  -3.903  -1.941  1.00 98.59           H  
ATOM   1241  O   GLU A  79     -14.477  -3.614   0.724  1.00 98.59           O  
ATOM   1242  CG  GLU A  79     -14.093  -4.153  -3.792  1.00 98.59           C  
ATOM   1243  HG2 GLU A  79     -14.494  -5.135  -3.545  1.00 98.59           H  
ATOM   1244  HG3 GLU A  79     -13.109  -4.292  -4.239  1.00 98.59           H  
ATOM   1245  CD  GLU A  79     -15.013  -3.505  -4.828  1.00 98.59           C  
ATOM   1246  OE1 GLU A  79     -15.521  -4.262  -5.675  1.00 98.59           O  
ATOM   1247  OE2 GLU A  79     -15.217  -2.277  -4.808  1.00 98.59           O  
ATOM   1248  N   CYS A  80     -14.877  -1.512   0.030  1.00 98.40           N  
ATOM   1249  H   CYS A  80     -15.103  -0.915  -0.753  1.00 98.40           H  
ATOM   1250  CA  CYS A  80     -14.681  -0.890   1.342  1.00 98.40           C  
ATOM   1251  HA  CYS A  80     -13.720  -1.202   1.751  1.00 98.40           H  
ATOM   1252  C   CYS A  80     -15.749  -1.349   2.346  1.00 98.40           C  
ATOM   1253  CB  CYS A  80     -14.684   0.640   1.199  1.00 98.40           C  
ATOM   1254  HB2 CYS A  80     -14.712   1.093   2.190  1.00 98.40           H  
ATOM   1255  HB3 CYS A  80     -15.573   0.949   0.650  1.00 98.40           H  
ATOM   1256  O   CYS A  80     -15.421  -1.675   3.488  1.00 98.40           O  
ATOM   1257  SG  CYS A  80     -13.201   1.235   0.327  1.00 98.40           S  
ATOM   1258  HG  CYS A  80     -12.302   1.058   1.299  1.00 98.40           H  
ATOM   1259  N   GLY A  81     -17.015  -1.438   1.925  1.00 98.10           N  
ATOM   1260  H   GLY A  81     -17.244  -1.152   0.984  1.00 98.10           H  
ATOM   1261  CA  GLY A  81     -18.085  -1.965   2.768  1.00 98.10           C  
ATOM   1262  HA2 GLY A  81     -18.107  -1.414   3.708  1.00 98.10           H  
ATOM   1263  HA3 GLY A  81     -19.041  -1.818   2.264  1.00 98.10           H  
ATOM   1264  C   GLY A  81     -17.900  -3.453   3.082  1.00 98.10           C  
ATOM   1265  O   GLY A  81     -18.068  -3.847   4.234  1.00 98.10           O  
ATOM   1266  N   TRP A  82     -17.471  -4.271   2.112  1.00 98.44           N  
ATOM   1267  H   TRP A  82     -17.418  -3.919   1.167  1.00 98.44           H  
ATOM   1268  CA  TRP A  82     -17.149  -5.685   2.347  1.00 98.44           C  
ATOM   1269  HA  TRP A  82     -18.024  -6.182   2.766  1.00 98.44           H  
ATOM   1270  C   TRP A  82     -15.999  -5.866   3.344  1.00 98.44           C  
ATOM   1271  CB  TRP A  82     -16.785  -6.366   1.026  1.00 98.44           C  
ATOM   1272  HB2 TRP A  82     -16.005  -5.790   0.528  1.00 98.44           H  
ATOM   1273  HB3 TRP A  82     -17.660  -6.367   0.376  1.00 98.44           H  
ATOM   1274  O   TRP A  82     -16.087  -6.684   4.259  1.00 98.44           O  
ATOM   1275  CG  TRP A  82     -16.309  -7.778   1.186  1.00 98.44           C  
ATOM   1276  CD1 TRP A  82     -15.082  -8.242   0.860  1.00 98.44           C  
ATOM   1277  HD1 TRP A  82     -14.292  -7.643   0.430  1.00 98.44           H  
ATOM   1278  CD2 TRP A  82     -17.042  -8.923   1.719  1.00 98.44           C  
ATOM   1279  CE2 TRP A  82     -16.190 -10.066   1.668  1.00 98.44           C  
ATOM   1280  CE3 TRP A  82     -18.353  -9.112   2.207  1.00 98.44           C  
ATOM   1281  HE3 TRP A  82     -19.024  -8.267   2.234  1.00 98.44           H  
ATOM   1282  NE1 TRP A  82     -15.018  -9.598   1.106  1.00 98.44           N  
ATOM   1283  HE1 TRP A  82     -14.244 -10.165   0.790  1.00 98.44           H  
ATOM   1284  CH2 TRP A  82     -17.920 -11.482   2.604  1.00 98.44           C  
ATOM   1285  HH2 TRP A  82     -18.254 -12.445   2.959  1.00 98.44           H  
ATOM   1286  CZ2 TRP A  82     -16.615 -11.332   2.101  1.00 98.44           C  
ATOM   1287  HZ2 TRP A  82     -15.945 -12.177   2.044  1.00 98.44           H  
ATOM   1288  CZ3 TRP A  82     -18.789 -10.376   2.649  1.00 98.44           C  
ATOM   1289  HZ3 TRP A  82     -19.792 -10.492   3.032  1.00 98.44           H  
ATOM   1290  N   ALA A  83     -14.940  -5.062   3.219  1.00 98.23           N  
ATOM   1291  H   ALA A  83     -14.912  -4.424   2.437  1.00 98.23           H  
ATOM   1292  CA  ALA A  83     -13.812  -5.065   4.147  1.00 98.23           C  
ATOM   1293  HA  ALA A  83     -13.385  -6.068   4.172  1.00 98.23           H  
ATOM   1294  C   ALA A  83     -14.212  -4.710   5.589  1.00 98.23           C  
ATOM   1295  CB  ALA A  83     -12.760  -4.088   3.612  1.00 98.23           C  
ATOM   1296  HB1 ALA A  83     -13.184  -3.087   3.532  1.00 98.23           H  
ATOM   1297  HB2 ALA A  83     -11.911  -4.043   4.294  1.00 98.23           H  
ATOM   1298  HB3 ALA A  83     -12.423  -4.412   2.627  1.00 98.23           H  
ATOM   1299  O   ALA A  83     -13.487  -5.064   6.520  1.00 98.23           O  
ATOM   1300  N   CYS A  84     -15.354  -4.042   5.764  1.00 98.20           N  
ATOM   1301  H   CYS A  84     -15.866  -3.781   4.933  1.00 98.20           H  
ATOM   1302  CA  CYS A  84     -15.854  -3.524   7.030  1.00 98.20           C  
ATOM   1303  HA  CYS A  84     -15.087  -3.621   7.798  1.00 98.20           H  
ATOM   1304  C   CYS A  84     -17.106  -4.232   7.561  1.00 98.20           C  
ATOM   1305  CB  CYS A  84     -16.156  -2.040   6.828  1.00 98.20           C  
ATOM   1306  HB2 CYS A  84     -16.638  -1.656   7.727  1.00 98.20           H  
ATOM   1307  HB3 CYS A  84     -16.828  -1.898   5.982  1.00 98.20           H  
ATOM   1308  O   CYS A  84     -17.569  -3.878   8.647  1.00 98.20           O  
ATOM   1309  SG  CYS A  84     -14.634  -1.118   6.568  1.00 98.20           S  
ATOM   1310  HG  CYS A  84     -14.511  -1.379   5.263  1.00 98.20           H  
ATOM   1311  N   CYS A  85     -17.685  -5.193   6.836  1.00 98.37           N  
ATOM   1312  H   CYS A  85     -17.284  -5.453   5.946  1.00 98.37           H  
ATOM   1313  CA  CYS A  85     -18.911  -5.857   7.273  1.00 98.37           C  
ATOM   1314  HA  CYS A  85     -19.626  -5.078   7.535  1.00 98.37           H  
ATOM   1315  C   CYS A  85     -18.675  -6.687   8.543  1.00 98.37           C  
ATOM   1316  CB  CYS A  85     -19.525  -6.659   6.119  1.00 98.37           C  
ATOM   1317  HB2 CYS A  85     -19.519  -6.048   5.216  1.00 98.37           H  
ATOM   1318  HB3 CYS A  85     -20.558  -6.901   6.371  1.00 98.37           H  
ATOM   1319  O   CYS A  85     -17.553  -7.118   8.828  1.00 98.37           O  
ATOM   1320  SG  CYS A  85     -18.612  -8.201   5.825  1.00 98.37           S  
ATOM   1321  HG  CYS A  85     -19.062  -8.448   4.591  1.00 98.37           H  
ATOM   1322  N   THR A  86     -19.727  -6.911   9.331  1.00 98.31           N  
ATOM   1323  H   THR A  86     -20.627  -6.549   9.051  1.00 98.31           H  
ATOM   1324  CA  THR A  86     -19.611  -7.562  10.648  1.00 98.31           C  
ATOM   1325  HA  THR A  86     -19.024  -6.912  11.296  1.00 98.31           H  
ATOM   1326  C   THR A  86     -18.872  -8.898  10.605  1.00 98.31           C  
ATOM   1327  CB  THR A  86     -20.985  -7.774  11.297  1.00 98.31           C  
ATOM   1328  HB  THR A  86     -20.879  -8.436  12.157  1.00 98.31           H  
ATOM   1329  O   THR A  86     -17.980  -9.119  11.425  1.00 98.31           O  
ATOM   1330  CG2 THR A  86     -21.554  -6.445  11.790  1.00 98.31           C  
ATOM   1331 HG21 THR A  86     -22.499  -6.637  12.298  1.00 98.31           H  
ATOM   1332 HG22 THR A  86     -20.858  -5.992  12.496  1.00 98.31           H  
ATOM   1333 HG23 THR A  86     -21.718  -5.766  10.953  1.00 98.31           H  
ATOM   1334  OG1 THR A  86     -21.924  -8.328  10.398  1.00 98.31           O  
ATOM   1335  HG1 THR A  86     -21.757  -9.271  10.332  1.00 98.31           H  
ATOM   1336  N   GLY A  87     -19.179  -9.756   9.629  1.00 97.74           N  
ATOM   1337  H   GLY A  87     -19.884  -9.505   8.952  1.00 97.74           H  
ATOM   1338  CA  GLY A  87     -18.536 -11.060   9.500  1.00 97.74           C  
ATOM   1339  HA2 GLY A  87     -18.604 -11.594  10.448  1.00 97.74           H  
ATOM   1340  HA3 GLY A  87     -19.051 -11.643   8.737  1.00 97.74           H  
ATOM   1341  C   GLY A  87     -17.071 -10.972   9.087  1.00 97.74           C  
ATOM   1342  O   GLY A  87     -16.257 -11.750   9.582  1.00 97.74           O  
ATOM   1343  N   MET A  88     -16.703 -10.016   8.226  1.00 98.28           N  
ATOM   1344  H   MET A  88     -17.394  -9.365   7.881  1.00 98.28           H  
ATOM   1345  CA  MET A  88     -15.300  -9.812   7.854  1.00 98.28           C  
ATOM   1346  HA  MET A  88     -14.881 -10.782   7.585  1.00 98.28           H  
ATOM   1347  C   MET A  88     -14.488  -9.276   9.033  1.00 98.28           C  
ATOM   1348  CB  MET A  88     -15.192  -8.883   6.636  1.00 98.28           C  
ATOM   1349  HB2 MET A  88     -15.841  -9.254   5.842  1.00 98.28           H  
ATOM   1350  HB3 MET A  88     -15.524  -7.880   6.904  1.00 98.28           H  
ATOM   1351  O   MET A  88     -13.399  -9.778   9.298  1.00 98.28           O  
ATOM   1352  CG  MET A  88     -13.756  -8.807   6.098  1.00 98.28           C  
ATOM   1353  HG2 MET A  88     -13.761  -8.181   5.206  1.00 98.28           H  
ATOM   1354  HG3 MET A  88     -13.131  -8.314   6.843  1.00 98.28           H  
ATOM   1355  SD  MET A  88     -12.966 -10.393   5.688  1.00 98.28           S  
ATOM   1356  CE  MET A  88     -14.060 -10.934   4.351  1.00 98.28           C  
ATOM   1357  HE1 MET A  88     -15.060 -11.125   4.742  1.00 98.28           H  
ATOM   1358  HE2 MET A  88     -14.118 -10.157   3.588  1.00 98.28           H  
ATOM   1359  HE3 MET A  88     -13.676 -11.856   3.914  1.00 98.28           H  
ATOM   1360  N   VAL A  89     -15.041  -8.328   9.796  1.00 98.50           N  
ATOM   1361  H   VAL A  89     -15.930  -7.944   9.510  1.00 98.50           H  
ATOM   1362  CA  VAL A  89     -14.387  -7.785  10.996  1.00 98.50           C  
ATOM   1363  HA  VAL A  89     -13.407  -7.404  10.706  1.00 98.50           H  
ATOM   1364  C   VAL A  89     -14.161  -8.879  12.037  1.00 98.50           C  
ATOM   1365  CB  VAL A  89     -15.186  -6.604  11.575  1.00 98.50           C  
ATOM   1366  HB  VAL A  89     -16.220  -6.911  11.731  1.00 98.50           H  
ATOM   1367  O   VAL A  89     -13.067  -9.009  12.587  1.00 98.50           O  
ATOM   1368  CG1 VAL A  89     -14.621  -6.110  12.915  1.00 98.50           C  
ATOM   1369 HG11 VAL A  89     -14.701  -6.891  13.671  1.00 98.50           H  
ATOM   1370 HG12 VAL A  89     -13.576  -5.824  12.794  1.00 98.50           H  
ATOM   1371 HG13 VAL A  89     -15.195  -5.246  13.251  1.00 98.50           H  
ATOM   1372  CG2 VAL A  89     -15.164  -5.419  10.605  1.00 98.50           C  
ATOM   1373 HG21 VAL A  89     -14.149  -5.037  10.497  1.00 98.50           H  
ATOM   1374 HG22 VAL A  89     -15.817  -4.626  10.970  1.00 98.50           H  
ATOM   1375 HG23 VAL A  89     -15.521  -5.722   9.620  1.00 98.50           H  
ATOM   1376  N   GLU A  90     -15.181  -9.695  12.295  1.00 98.15           N  
ATOM   1377  H   GLU A  90     -16.059  -9.542  11.820  1.00 98.15           H  
ATOM   1378  CA  GLU A  90     -15.101 -10.785  13.261  1.00 98.15           C  
ATOM   1379  HA  GLU A  90     -14.739 -10.383  14.207  1.00 98.15           H  
ATOM   1380  C   GLU A  90     -14.104 -11.870  12.837  1.00 98.15           C  
ATOM   1381  CB  GLU A  90     -16.509 -11.346  13.488  1.00 98.15           C  
ATOM   1382  HB2 GLU A  90     -17.153 -10.531  13.819  1.00 98.15           H  
ATOM   1383  HB3 GLU A  90     -16.899 -11.755  12.556  1.00 98.15           H  
ATOM   1384  O   GLU A  90     -13.214 -12.225  13.616  1.00 98.15           O  
ATOM   1385  CG  GLU A  90     -16.494 -12.436  14.565  1.00 98.15           C  
ATOM   1386  HG2 GLU A  90     -16.000 -12.044  15.454  1.00 98.15           H  
ATOM   1387  HG3 GLU A  90     -15.911 -13.284  14.206  1.00 98.15           H  
ATOM   1388  CD  GLU A  90     -17.884 -12.942  14.959  1.00 98.15           C  
ATOM   1389  OE1 GLU A  90     -17.890 -13.848  15.827  1.00 98.15           O  
ATOM   1390  OE2 GLU A  90     -18.898 -12.437  14.448  1.00 98.15           O  
ATOM   1391  N   ASN A  91     -14.218 -12.381  11.610  1.00 97.93           N  
ATOM   1392  H   ASN A  91     -14.955 -12.041  11.009  1.00 97.93           H  
ATOM   1393  CA  ASN A  91     -13.347 -13.443  11.113  1.00 97.93           C  
ATOM   1394  HA  ASN A  91     -13.297 -14.236  11.859  1.00 97.93           H  
ATOM   1395  C   ASN A  91     -11.910 -12.943  10.905  1.00 97.93           C  
ATOM   1396  CB  ASN A  91     -13.956 -14.028   9.831  1.00 97.93           C  
ATOM   1397  HB2 ASN A  91     -13.267 -14.759   9.409  1.00 97.93           H  
ATOM   1398  HB3 ASN A  91     -14.107 -13.237   9.097  1.00 97.93           H  
ATOM   1399  O   ASN A  91     -10.962 -13.595  11.349  1.00 97.93           O  
ATOM   1400  CG  ASN A  91     -15.254 -14.771  10.077  1.00 97.93           C  
ATOM   1401  ND2 ASN A  91     -16.179 -14.716   9.150  1.00 97.93           N  
ATOM   1402 HD21 ASN A  91     -17.072 -15.123   9.387  1.00 97.93           H  
ATOM   1403 HD22 ASN A  91     -16.084 -14.028   8.416  1.00 97.93           H  
ATOM   1404  OD1 ASN A  91     -15.429 -15.447  11.081  1.00 97.93           O  
ATOM   1405  N   GLY A  92     -11.754 -11.751  10.324  1.00 98.09           N  
ATOM   1406  H   GLY A  92     -12.579 -11.257  10.015  1.00 98.09           H  
ATOM   1407  CA  GLY A  92     -10.471 -11.131  10.017  1.00 98.09           C  
ATOM   1408  HA2 GLY A  92      -9.924 -11.770   9.324  1.00 98.09           H  
ATOM   1409  HA3 GLY A  92     -10.658 -10.171   9.537  1.00 98.09           H  
ATOM   1410  C   GLY A  92      -9.616 -10.888  11.257  1.00 98.09           C  
ATOM   1411  O   GLY A  92      -8.418 -11.171  11.217  1.00 98.09           O  
ATOM   1412  N   LEU A  93     -10.221 -10.445  12.368  1.00 98.50           N  
ATOM   1413  H   LEU A  93     -11.202 -10.212  12.313  1.00 98.50           H  
ATOM   1414  CA  LEU A  93      -9.539 -10.296  13.660  1.00 98.50           C  
ATOM   1415  HA  LEU A  93      -8.562  -9.844  13.490  1.00 98.50           H  
ATOM   1416  C   LEU A  93      -9.274 -11.656  14.331  1.00 98.50           C  
ATOM   1417  CB  LEU A  93     -10.359  -9.371  14.582  1.00 98.50           C  
ATOM   1418  HB2 LEU A  93      -9.921  -9.398  15.580  1.00 98.50           H  
ATOM   1419  HB3 LEU A  93     -11.371  -9.770  14.655  1.00 98.50           H  
ATOM   1420  O   LEU A  93      -8.143 -11.922  14.740  1.00 98.50           O  
ATOM   1421  CG  LEU A  93     -10.438  -7.898  14.131  1.00 98.50           C  
ATOM   1422  HG  LEU A  93     -10.778  -7.841  13.097  1.00 98.50           H  
ATOM   1423  CD1 LEU A  93     -11.438  -7.146  15.015  1.00 98.50           C  
ATOM   1424 HD11 LEU A  93     -12.422  -7.604  14.915  1.00 98.50           H  
ATOM   1425 HD12 LEU A  93     -11.114  -7.184  16.055  1.00 98.50           H  
ATOM   1426 HD13 LEU A  93     -11.505  -6.108  14.689  1.00 98.50           H  
ATOM   1427  CD2 LEU A  93      -9.089  -7.183  14.235  1.00 98.50           C  
ATOM   1428 HD21 LEU A  93      -9.206  -6.142  13.933  1.00 98.50           H  
ATOM   1429 HD22 LEU A  93      -8.724  -7.220  15.261  1.00 98.50           H  
ATOM   1430 HD23 LEU A  93      -8.360  -7.647  13.571  1.00 98.50           H  
ATOM   1431  N   LYS A  94     -10.275 -12.552  14.395  1.00 98.19           N  
ATOM   1432  H   LYS A  94     -11.172 -12.290  14.013  1.00 98.19           H  
ATOM   1433  CA  LYS A  94     -10.129 -13.896  14.999  1.00 98.19           C  
ATOM   1434  HA  LYS A  94      -9.779 -13.788  16.026  1.00 98.19           H  
ATOM   1435  C   LYS A  94      -9.090 -14.764  14.289  1.00 98.19           C  
ATOM   1436  CB  LYS A  94     -11.477 -14.635  14.986  1.00 98.19           C  
ATOM   1437  HB2 LYS A  94     -11.942 -14.523  14.007  1.00 98.19           H  
ATOM   1438  HB3 LYS A  94     -11.295 -15.697  15.150  1.00 98.19           H  
ATOM   1439  O   LYS A  94      -8.539 -15.683  14.897  1.00 98.19           O  
ATOM   1440  CG  LYS A  94     -12.437 -14.157  16.084  1.00 98.19           C  
ATOM   1441  HG2 LYS A  94     -12.614 -13.086  15.985  1.00 98.19           H  
ATOM   1442  HG3 LYS A  94     -11.985 -14.345  17.057  1.00 98.19           H  
ATOM   1443  CD  LYS A  94     -13.774 -14.910  15.989  1.00 98.19           C  
ATOM   1444  HD2 LYS A  94     -14.234 -14.695  15.025  1.00 98.19           H  
ATOM   1445  HD3 LYS A  94     -13.593 -15.982  16.069  1.00 98.19           H  
ATOM   1446  CE  LYS A  94     -14.710 -14.464  17.117  1.00 98.19           C  
ATOM   1447  HE2 LYS A  94     -14.226 -14.661  18.074  1.00 98.19           H  
ATOM   1448  HE3 LYS A  94     -14.861 -13.388  17.031  1.00 98.19           H  
ATOM   1449  NZ  LYS A  94     -16.026 -15.145  17.059  1.00 98.19           N  
ATOM   1450  HZ1 LYS A  94     -16.559 -14.826  16.263  1.00 98.19           H  
ATOM   1451  HZ2 LYS A  94     -15.977 -16.154  17.032  1.00 98.19           H  
ATOM   1452  HZ3 LYS A  94     -16.638 -14.843  17.804  1.00 98.19           H  
ATOM   1453  N   TRP A  95      -8.830 -14.513  13.006  1.00 98.59           N  
ATOM   1454  H   TRP A  95      -9.392 -13.821  12.531  1.00 98.59           H  
ATOM   1455  CA  TRP A  95      -7.840 -15.256  12.235  1.00 98.59           C  
ATOM   1456  HA  TRP A  95      -8.134 -16.306  12.208  1.00 98.59           H  
ATOM   1457  C   TRP A  95      -6.451 -15.187  12.874  1.00 98.59           C  
ATOM   1458  CB  TRP A  95      -7.802 -14.737  10.796  1.00 98.59           C  
ATOM   1459  HB2 TRP A  95      -7.486 -13.694  10.797  1.00 98.59           H  
ATOM   1460  HB3 TRP A  95      -8.806 -14.783  10.374  1.00 98.59           H  
ATOM   1461  O   TRP A  95      -5.779 -16.215  12.948  1.00 98.59           O  
ATOM   1462  CG  TRP A  95      -6.880 -15.519   9.914  1.00 98.59           C  
ATOM   1463  CD1 TRP A  95      -7.244 -16.552   9.124  1.00 98.59           C  
ATOM   1464  HD1 TRP A  95      -8.251 -16.925   9.013  1.00 98.59           H  
ATOM   1465  CD2 TRP A  95      -5.434 -15.375   9.743  1.00 98.59           C  
ATOM   1466  CE2 TRP A  95      -4.992 -16.357   8.810  1.00 98.59           C  
ATOM   1467  CE3 TRP A  95      -4.455 -14.497  10.263  1.00 98.59           C  
ATOM   1468  HE3 TRP A  95      -4.749 -13.721  10.955  1.00 98.59           H  
ATOM   1469  NE1 TRP A  95      -6.129 -17.064   8.492  1.00 98.59           N  
ATOM   1470  HE1 TRP A  95      -6.163 -17.887   7.908  1.00 98.59           H  
ATOM   1471  CH2 TRP A  95      -2.709 -15.561   8.931  1.00 98.59           C  
ATOM   1472  HH2 TRP A  95      -1.675 -15.620   8.624  1.00 98.59           H  
ATOM   1473  CZ2 TRP A  95      -3.653 -16.460   8.409  1.00 98.59           C  
ATOM   1474  HZ2 TRP A  95      -3.353 -17.217   7.699  1.00 98.59           H  
ATOM   1475  CZ3 TRP A  95      -3.112 -14.583   9.856  1.00 98.59           C  
ATOM   1476  HZ3 TRP A  95      -2.388 -13.889  10.258  1.00 98.59           H  
ATOM   1477  N   PHE A  96      -6.040 -14.022  13.384  1.00 98.39           N  
ATOM   1478  H   PHE A  96      -6.659 -13.224  13.353  1.00 98.39           H  
ATOM   1479  CA  PHE A  96      -4.719 -13.851  13.994  1.00 98.39           C  
ATOM   1480  HA  PHE A  96      -3.959 -14.229  13.310  1.00 98.39           H  
ATOM   1481  C   PHE A  96      -4.576 -14.640  15.294  1.00 98.39           C  
ATOM   1482  CB  PHE A  96      -4.440 -12.369  14.240  1.00 98.39           C  
ATOM   1483  HB2 PHE A  96      -3.516 -12.290  14.814  1.00 98.39           H  
ATOM   1484  HB3 PHE A  96      -5.252 -11.950  14.834  1.00 98.39           H  
ATOM   1485  O   PHE A  96      -3.525 -15.230  15.532  1.00 98.39           O  
ATOM   1486  CG  PHE A  96      -4.273 -11.566  12.973  1.00 98.39           C  
ATOM   1487  CD1 PHE A  96      -3.023 -11.503  12.333  1.00 98.39           C  
ATOM   1488  HD1 PHE A  96      -2.163 -11.966  12.794  1.00 98.39           H  
ATOM   1489  CD2 PHE A  96      -5.382 -10.936  12.393  1.00 98.39           C  
ATOM   1490  HD2 PHE A  96      -6.348 -10.978  12.874  1.00 98.39           H  
ATOM   1491  CE1 PHE A  96      -2.883 -10.843  11.101  1.00 98.39           C  
ATOM   1492  HE1 PHE A  96      -1.924 -10.805  10.605  1.00 98.39           H  
ATOM   1493  CE2 PHE A  96      -5.244 -10.291  11.157  1.00 98.39           C  
ATOM   1494  HE2 PHE A  96      -6.127  -9.879  10.690  1.00 98.39           H  
ATOM   1495  CZ  PHE A  96      -4.001 -10.236  10.507  1.00 98.39           C  
ATOM   1496  HZ  PHE A  96      -3.910  -9.740   9.552  1.00 98.39           H  
ATOM   1497  N   ASP A  97      -5.644 -14.747  16.089  1.00 97.09           N  
ATOM   1498  H   ASP A  97      -6.474 -14.216  15.867  1.00 97.09           H  
ATOM   1499  CA  ASP A  97      -5.629 -15.569  17.300  1.00 97.09           C  
ATOM   1500  HA  ASP A  97      -4.765 -15.279  17.898  1.00 97.09           H  
ATOM   1501  C   ASP A  97      -5.475 -17.061  16.982  1.00 97.09           C  
ATOM   1502  CB  ASP A  97      -6.894 -15.322  18.131  1.00 97.09           C  
ATOM   1503  HB2 ASP A  97      -7.775 -15.498  17.514  1.00 97.09           H  
ATOM   1504  HB3 ASP A  97      -6.913 -16.032  18.958  1.00 97.09           H  
ATOM   1505  O   ASP A  97      -4.747 -17.767  17.680  1.00 97.09           O  
ATOM   1506  CG  ASP A  97      -6.937 -13.910  18.717  1.00 97.09           C  
ATOM   1507  OD1 ASP A  97      -5.861 -13.415  19.138  1.00 97.09           O  
ATOM   1508  OD2 ASP A  97      -8.049 -13.344  18.750  1.00 97.09           O  
ATOM   1509  N   LYS A  98      -6.110 -17.530  15.900  1.00 97.53           N  
ATOM   1510  H   LYS A  98      -6.686 -16.874  15.391  1.00 97.53           H  
ATOM   1511  CA  LYS A  98      -6.040 -18.926  15.435  1.00 97.53           C  
ATOM   1512  HA  LYS A  98      -6.070 -19.591  16.298  1.00 97.53           H  
ATOM   1513  C   LYS A  98      -4.741 -19.265  14.697  1.00 97.53           C  
ATOM   1514  CB  LYS A  98      -7.244 -19.223  14.530  1.00 97.53           C  
ATOM   1515  HB2 LYS A  98      -7.268 -18.493  13.721  1.00 97.53           H  
ATOM   1516  HB3 LYS A  98      -7.116 -20.213  14.091  1.00 97.53           H  
ATOM   1517  O   LYS A  98      -4.376 -20.433  14.632  1.00 97.53           O  
ATOM   1518  CG  LYS A  98      -8.583 -19.196  15.282  1.00 97.53           C  
ATOM   1519  HG2 LYS A  98      -8.583 -19.972  16.048  1.00 97.53           H  
ATOM   1520  HG3 LYS A  98      -8.722 -18.227  15.762  1.00 97.53           H  
ATOM   1521  CD  LYS A  98      -9.735 -19.441  14.301  1.00 97.53           C  
ATOM   1522  HD2 LYS A  98      -9.605 -20.417  13.834  1.00 97.53           H  
ATOM   1523  HD3 LYS A  98      -9.709 -18.671  13.530  1.00 97.53           H  
ATOM   1524  CE  LYS A  98     -11.083 -19.389  15.026  1.00 97.53           C  
ATOM   1525  HE2 LYS A  98     -11.172 -18.420  15.517  1.00 97.53           H  
ATOM   1526  HE3 LYS A  98     -11.090 -20.159  15.798  1.00 97.53           H  
ATOM   1527  NZ  LYS A  98     -12.210 -19.595  14.080  1.00 97.53           N  
ATOM   1528  HZ1 LYS A  98     -12.218 -18.873  13.374  1.00 97.53           H  
ATOM   1529  HZ2 LYS A  98     -13.097 -19.579  14.562  1.00 97.53           H  
ATOM   1530  HZ3 LYS A  98     -12.121 -20.487  13.613  1.00 97.53           H  
ATOM   1531  N   ASN A  99      -4.057 -18.272  14.127  1.00 97.40           N  
ATOM   1532  H   ASN A  99      -4.446 -17.343  14.201  1.00 97.40           H  
ATOM   1533  CA  ASN A  99      -2.912 -18.465  13.229  1.00 97.40           C  
ATOM   1534  HA  ASN A  99      -2.668 -19.527  13.200  1.00 97.40           H  
ATOM   1535  C   ASN A  99      -1.631 -17.777  13.731  1.00 97.40           C  
ATOM   1536  CB  ASN A  99      -3.290 -18.057  11.792  1.00 97.40           C  
ATOM   1537  HB2 ASN A  99      -2.413 -18.127  11.148  1.00 97.40           H  
ATOM   1538  HB3 ASN A  99      -3.619 -17.019  11.774  1.00 97.40           H  
ATOM   1539  O   ASN A  99      -0.776 -17.403  12.926  1.00 97.40           O  
ATOM   1540  CG  ASN A  99      -4.348 -18.947  11.174  1.00 97.40           C  
ATOM   1541  ND2 ASN A  99      -5.599 -18.586  11.306  1.00 97.40           N  
ATOM   1542 HD21 ASN A  99      -5.791 -17.707  11.764  1.00 97.40           H  
ATOM   1543 HD22 ASN A  99      -6.278 -19.089  10.753  1.00 97.40           H  
ATOM   1544  OD1 ASN A  99      -4.058 -19.956  10.548  1.00 97.40           O  
ATOM   1545  N   LYS A 100      -1.450 -17.640  15.053  1.00 95.30           N  
ATOM   1546  H   LYS A 100      -2.216 -17.890  15.662  1.00 95.30           H  
ATOM   1547  CA  LYS A 100      -0.228 -17.059  15.649  1.00 95.30           C  
ATOM   1548  HA  LYS A 100      -0.165 -16.010  15.358  1.00 95.30           H  
ATOM   1549  C   LYS A 100       1.053 -17.729  15.140  1.00 95.30           C  
ATOM   1550  CB  LYS A 100      -0.290 -17.128  17.182  1.00 95.30           C  
ATOM   1551  HB2 LYS A 100       0.670 -16.802  17.583  1.00 95.30           H  
ATOM   1552  HB3 LYS A 100      -0.468 -18.155  17.501  1.00 95.30           H  
ATOM   1553  O   LYS A 100       2.035 -17.052  14.845  1.00 95.30           O  
ATOM   1554  CG  LYS A 100      -1.387 -16.213  17.739  1.00 95.30           C  
ATOM   1555  HG2 LYS A 100      -2.357 -16.584  17.410  1.00 95.30           H  
ATOM   1556  HG3 LYS A 100      -1.243 -15.204  17.352  1.00 95.30           H  
ATOM   1557  CD  LYS A 100      -1.374 -16.169  19.269  1.00 95.30           C  
ATOM   1558  HD2 LYS A 100      -0.416 -15.780  19.615  1.00 95.30           H  
ATOM   1559  HD3 LYS A 100      -1.528 -17.175  19.660  1.00 95.30           H  
ATOM   1560  CE  LYS A 100      -2.513 -15.251  19.719  1.00 95.30           C  
ATOM   1561  HE2 LYS A 100      -3.448 -15.650  19.324  1.00 95.30           H  
ATOM   1562  HE3 LYS A 100      -2.365 -14.269  19.271  1.00 95.30           H  
ATOM   1563  NZ  LYS A 100      -2.602 -15.135  21.191  1.00 95.30           N  
ATOM   1564  HZ1 LYS A 100      -2.774 -16.043  21.598  1.00 95.30           H  
ATOM   1565  HZ2 LYS A 100      -3.378 -14.531  21.421  1.00 95.30           H  
ATOM   1566  HZ3 LYS A 100      -1.751 -14.746  21.570  1.00 95.30           H  
ATOM   1567  N   ASP A 101       1.020 -19.045  14.938  1.00 93.98           N  
ATOM   1568  H   ASP A 101       0.204 -19.557  15.242  1.00 93.98           H  
ATOM   1569  CA  ASP A 101       2.145 -19.801  14.380  1.00 93.98           C  
ATOM   1570  HA  ASP A 101       3.029 -19.594  14.984  1.00 93.98           H  
ATOM   1571  C   ASP A 101       2.513 -19.427  12.939  1.00 93.98           C  
ATOM   1572  CB  ASP A 101       1.835 -21.302  14.442  1.00 93.98           C  
ATOM   1573  HB2 ASP A 101       0.791 -21.478  14.183  1.00 93.98           H  
ATOM   1574  HB3 ASP A 101       2.453 -21.827  13.714  1.00 93.98           H  
ATOM   1575  O   ASP A 101       3.671 -19.571  12.550  1.00 93.98           O  
ATOM   1576  CG  ASP A 101       2.162 -21.879  15.811  1.00 93.98           C  
ATOM   1577  OD1 ASP A 101       3.322 -21.649  16.242  1.00 93.98           O  
ATOM   1578  OD2 ASP A 101       1.291 -22.571  16.366  1.00 93.98           O  
ATOM   1579  N   VAL A 102       1.556 -18.932  12.148  1.00 93.03           N  
ATOM   1580  H   VAL A 102       0.645 -18.769  12.551  1.00 93.03           H  
ATOM   1581  CA  VAL A 102       1.771 -18.526  10.749  1.00 93.03           C  
ATOM   1582  HA  VAL A 102       2.400 -19.268  10.258  1.00 93.03           H  
ATOM   1583  C   VAL A 102       2.509 -17.186  10.672  1.00 93.03           C  
ATOM   1584  CB  VAL A 102       0.423 -18.456   9.997  1.00 93.03           C  
ATOM   1585  HB  VAL A 102      -0.211 -17.707  10.472  1.00 93.03           H  
ATOM   1586  O   VAL A 102       3.277 -16.955   9.740  1.00 93.03           O  
ATOM   1587  CG1 VAL A 102       0.576 -18.049   8.527  1.00 93.03           C  
ATOM   1588 HG11 VAL A 102       1.004 -17.049   8.459  1.00 93.03           H  
ATOM   1589 HG12 VAL A 102       1.224 -18.754   8.007  1.00 93.03           H  
ATOM   1590 HG13 VAL A 102      -0.403 -18.022   8.048  1.00 93.03           H  
ATOM   1591  CG2 VAL A 102      -0.304 -19.810  10.024  1.00 93.03           C  
ATOM   1592 HG21 VAL A 102      -0.530 -20.099  11.051  1.00 93.03           H  
ATOM   1593 HG22 VAL A 102      -1.251 -19.734   9.488  1.00 93.03           H  
ATOM   1594 HG23 VAL A 102       0.316 -20.579   9.565  1.00 93.03           H  
ATOM   1595  N   ILE A 103       2.304 -16.306  11.656  1.00 95.20           N  
ATOM   1596  H   ILE A 103       1.660 -16.564  12.390  1.00 95.20           H  
ATOM   1597  CA  ILE A 103       2.856 -14.941  11.669  1.00 95.20           C  
ATOM   1598  HA  ILE A 103       3.198 -14.697  10.664  1.00 95.20           H  
ATOM   1599  C   ILE A 103       4.090 -14.783  12.568  1.00 95.20           C  
ATOM   1600  CB  ILE A 103       1.756 -13.917  12.016  1.00 95.20           C  
ATOM   1601  HB  ILE A 103       2.194 -12.921  11.942  1.00 95.20           H  
ATOM   1602  O   ILE A 103       4.800 -13.785  12.453  1.00 95.20           O  
ATOM   1603  CG1 ILE A 103       1.255 -14.109  13.462  1.00 95.20           C  
ATOM   1604 HG12 ILE A 103       0.824 -15.105  13.565  1.00 95.20           H  
ATOM   1605 HG13 ILE A 103       2.096 -14.027  14.151  1.00 95.20           H  
ATOM   1606  CG2 ILE A 103       0.607 -14.005  10.991  1.00 95.20           C  
ATOM   1607 HG21 ILE A 103      -0.034 -13.128  11.083  1.00 95.20           H  
ATOM   1608 HG22 ILE A 103       1.014 -14.039   9.980  1.00 95.20           H  
ATOM   1609 HG23 ILE A 103       0.010 -14.900  11.166  1.00 95.20           H  
ATOM   1610  CD1 ILE A 103       0.202 -13.096  13.902  1.00 95.20           C  
ATOM   1611 HD11 ILE A 103       0.084 -13.146  14.985  1.00 95.20           H  
ATOM   1612 HD12 ILE A 103      -0.749 -13.362  13.441  1.00 95.20           H  
ATOM   1613 HD13 ILE A 103       0.500 -12.086  13.620  1.00 95.20           H  
ATOM   1614  N   LYS A 104       4.389 -15.764  13.434  1.00 94.38           N  
ATOM   1615  H   LYS A 104       3.716 -16.513  13.518  1.00 94.38           H  
ATOM   1616  CA  LYS A 104       5.422 -15.666  14.485  1.00 94.38           C  
ATOM   1617  HA  LYS A 104       5.091 -14.913  15.200  1.00 94.38           H  
ATOM   1618  C   LYS A 104       6.805 -15.214  14.011  1.00 94.38           C  
ATOM   1619  CB  LYS A 104       5.533 -17.001  15.243  1.00 94.38           C  
ATOM   1620  HB2 LYS A 104       6.158 -16.846  16.122  1.00 94.38           H  
ATOM   1621  HB3 LYS A 104       4.540 -17.280  15.596  1.00 94.38           H  
ATOM   1622  O   LYS A 104       7.512 -14.562  14.771  1.00 94.38           O  
ATOM   1623  CG  LYS A 104       6.128 -18.161  14.420  1.00 94.38           C  
ATOM   1624  HG2 LYS A 104       5.557 -18.279  13.499  1.00 94.38           H  
ATOM   1625  HG3 LYS A 104       7.166 -17.950  14.163  1.00 94.38           H  
ATOM   1626  CD  LYS A 104       6.077 -19.456  15.239  1.00 94.38           C  
ATOM   1627  HD2 LYS A 104       6.824 -19.411  16.032  1.00 94.38           H  
ATOM   1628  HD3 LYS A 104       5.097 -19.532  15.708  1.00 94.38           H  
ATOM   1629  CE  LYS A 104       6.300 -20.706  14.386  1.00 94.38           C  
ATOM   1630  HE2 LYS A 104       7.338 -20.750  14.057  1.00 94.38           H  
ATOM   1631  HE3 LYS A 104       5.657 -20.633  13.508  1.00 94.38           H  
ATOM   1632  NZ  LYS A 104       5.928 -21.912  15.169  1.00 94.38           N  
ATOM   1633  HZ1 LYS A 104       5.939 -22.752  14.608  1.00 94.38           H  
ATOM   1634  HZ2 LYS A 104       6.516 -22.033  15.981  1.00 94.38           H  
ATOM   1635  HZ3 LYS A 104       4.989 -21.816  15.529  1.00 94.38           H  
ATOM   1636  N   LEU A 105       7.186 -15.539  12.770  1.00 91.56           N  
ATOM   1637  H   LEU A 105       6.521 -16.039  12.198  1.00 91.56           H  
ATOM   1638  CA  LEU A 105       8.514 -15.234  12.221  1.00 91.56           C  
ATOM   1639  HA  LEU A 105       9.255 -15.663  12.896  1.00 91.56           H  
ATOM   1640  C   LEU A 105       8.798 -13.722  12.143  1.00 91.56           C  
ATOM   1641  CB  LEU A 105       8.636 -15.900  10.835  1.00 91.56           C  
ATOM   1642  HB2 LEU A 105       7.945 -15.408  10.150  1.00 91.56           H  
ATOM   1643  HB3 LEU A 105       8.342 -16.946  10.917  1.00 91.56           H  
ATOM   1644  O   LEU A 105       9.947 -13.297  12.270  1.00 91.56           O  
ATOM   1645  CG  LEU A 105      10.056 -15.839  10.236  1.00 91.56           C  
ATOM   1646  HG  LEU A 105      10.389 -14.803  10.172  1.00 91.56           H  
ATOM   1647  CD1 LEU A 105      11.069 -16.635  11.059  1.00 91.56           C  
ATOM   1648 HD11 LEU A 105      10.738 -17.668  11.170  1.00 91.56           H  
ATOM   1649 HD12 LEU A 105      12.037 -16.624  10.558  1.00 91.56           H  
ATOM   1650 HD13 LEU A 105      11.198 -16.180  12.041  1.00 91.56           H  
ATOM   1651  CD2 LEU A 105      10.051 -16.406   8.823  1.00 91.56           C  
ATOM   1652 HD21 LEU A 105       9.449 -15.759   8.186  1.00 91.56           H  
ATOM   1653 HD22 LEU A 105      11.068 -16.410   8.430  1.00 91.56           H  
ATOM   1654 HD23 LEU A 105       9.655 -17.422   8.815  1.00 91.56           H  
ATOM   1655  N   TRP A 106       7.756 -12.915  11.948  1.00 94.84           N  
ATOM   1656  H   TRP A 106       6.835 -13.324  11.879  1.00 94.84           H  
ATOM   1657  CA  TRP A 106       7.850 -11.457  11.866  1.00 94.84           C  
ATOM   1658  HA  TRP A 106       8.887 -11.142  11.980  1.00 94.84           H  
ATOM   1659  C   TRP A 106       7.082 -10.765  12.998  1.00 94.84           C  
ATOM   1660  CB  TRP A 106       7.401 -11.017  10.470  1.00 94.84           C  
ATOM   1661  HB2 TRP A 106       7.399  -9.928  10.429  1.00 94.84           H  
ATOM   1662  HB3 TRP A 106       8.138 -11.369   9.749  1.00 94.84           H  
ATOM   1663  O   TRP A 106       7.588  -9.798  13.557  1.00 94.84           O  
ATOM   1664  CG  TRP A 106       6.062 -11.519  10.031  1.00 94.84           C  
ATOM   1665  CD1 TRP A 106       5.830 -12.647   9.322  1.00 94.84           C  
ATOM   1666  HD1 TRP A 106       6.602 -13.320   8.980  1.00 94.84           H  
ATOM   1667  CD2 TRP A 106       4.763 -10.897  10.226  1.00 94.84           C  
ATOM   1668  CE2 TRP A 106       3.773 -11.717   9.609  1.00 94.84           C  
ATOM   1669  CE3 TRP A 106       4.333  -9.695  10.822  1.00 94.84           C  
ATOM   1670  HE3 TRP A 106       5.056  -9.051  11.300  1.00 94.84           H  
ATOM   1671  NE1 TRP A 106       4.475 -12.784   9.093  1.00 94.84           N  
ATOM   1672  HE1 TRP A 106       4.073 -13.553   8.576  1.00 94.84           H  
ATOM   1673  CH2 TRP A 106       2.018 -10.159  10.182  1.00 94.84           C  
ATOM   1674  HH2 TRP A 106       0.982  -9.856  10.163  1.00 94.84           H  
ATOM   1675  CZ2 TRP A 106       2.418 -11.365   9.586  1.00 94.84           C  
ATOM   1676  HZ2 TRP A 106       1.699 -12.003   9.095  1.00 94.84           H  
ATOM   1677  CZ3 TRP A 106       2.979  -9.325  10.777  1.00 94.84           C  
ATOM   1678  HZ3 TRP A 106       2.673  -8.374  11.189  1.00 94.84           H  
ATOM   1679  N   ASP A 107       5.931 -11.295  13.423  1.00 96.94           N  
ATOM   1680  H   ASP A 107       5.537 -12.078  12.921  1.00 96.94           H  
ATOM   1681  CA  ASP A 107       5.166 -10.770  14.564  1.00 96.94           C  
ATOM   1682  HA  ASP A 107       4.895  -9.732  14.370  1.00 96.94           H  
ATOM   1683  C   ASP A 107       5.970 -10.806  15.879  1.00 96.94           C  
ATOM   1684  CB  ASP A 107       3.874 -11.585  14.707  1.00 96.94           C  
ATOM   1685  HB2 ASP A 107       4.124 -12.639  14.828  1.00 96.94           H  
ATOM   1686  HB3 ASP A 107       3.277 -11.474  13.802  1.00 96.94           H  
ATOM   1687  O   ASP A 107       6.009  -9.820  16.617  1.00 96.94           O  
ATOM   1688  CG  ASP A 107       3.052 -11.124  15.909  1.00 96.94           C  
ATOM   1689  OD1 ASP A 107       2.660  -9.942  15.923  1.00 96.94           O  
ATOM   1690  OD2 ASP A 107       2.839 -11.921  16.844  1.00 96.94           O  
ATOM   1691  N   GLY A 108       6.685 -11.908  16.139  1.00 94.26           N  
ATOM   1692  H   GLY A 108       6.642 -12.678  15.487  1.00 94.26           H  
ATOM   1693  CA  GLY A 108       7.542 -12.059  17.322  1.00 94.26           C  
ATOM   1694  HA2 GLY A 108       6.967 -11.814  18.215  1.00 94.26           H  
ATOM   1695  HA3 GLY A 108       7.864 -13.098  17.391  1.00 94.26           H  
ATOM   1696  C   GLY A 108       8.794 -11.176  17.301  1.00 94.26           C  
ATOM   1697  O   GLY A 108       9.437 -10.999  18.331  1.00 94.26           O  
ATOM   1698  N   LYS A 109       9.126 -10.596  16.141  1.00 95.20           N  
ATOM   1699  H   LYS A 109       8.503 -10.745  15.360  1.00 95.20           H  
ATOM   1700  CA  LYS A 109      10.252  -9.675  15.931  1.00 95.20           C  
ATOM   1701  HA  LYS A 109      10.826  -9.594  16.855  1.00 95.20           H  
ATOM   1702  C   LYS A 109       9.789  -8.246  15.630  1.00 95.20           C  
ATOM   1703  CB  LYS A 109      11.187 -10.229  14.843  1.00 95.20           C  
ATOM   1704  HB2 LYS A 109      10.607 -10.454  13.948  1.00 95.20           H  
ATOM   1705  HB3 LYS A 109      11.922  -9.466  14.587  1.00 95.20           H  
ATOM   1706  O   LYS A 109      10.568  -7.445  15.131  1.00 95.20           O  
ATOM   1707  CG  LYS A 109      11.953 -11.481  15.301  1.00 95.20           C  
ATOM   1708  HG2 LYS A 109      12.494 -11.248  16.219  1.00 95.20           H  
ATOM   1709  HG3 LYS A 109      11.262 -12.301  15.491  1.00 95.20           H  
ATOM   1710  CD  LYS A 109      12.955 -11.891  14.216  1.00 95.20           C  
ATOM   1711  HD2 LYS A 109      13.503 -11.005  13.895  1.00 95.20           H  
ATOM   1712  HD3 LYS A 109      12.403 -12.305  13.373  1.00 95.20           H  
ATOM   1713  CE  LYS A 109      13.960 -12.940  14.689  1.00 95.20           C  
ATOM   1714  HE2 LYS A 109      14.370 -12.614  15.645  1.00 95.20           H  
ATOM   1715  HE3 LYS A 109      13.445 -13.888  14.840  1.00 95.20           H  
ATOM   1716  NZ  LYS A 109      15.057 -13.076  13.695  1.00 95.20           N  
ATOM   1717  HZ1 LYS A 109      14.703 -13.348  12.789  1.00 95.20           H  
ATOM   1718  HZ2 LYS A 109      15.753 -13.742  13.998  1.00 95.20           H  
ATOM   1719  HZ3 LYS A 109      15.519 -12.186  13.574  1.00 95.20           H  
ATOM   1720  N   TYR A 110       8.535  -7.902  15.933  1.00 96.18           N  
ATOM   1721  H   TYR A 110       7.916  -8.613  16.298  1.00 96.18           H  
ATOM   1722  CA  TYR A 110       7.965  -6.605  15.563  1.00 96.18           C  
ATOM   1723  HA  TYR A 110       7.919  -6.557  14.475  1.00 96.18           H  
ATOM   1724  C   TYR A 110       8.814  -5.412  16.033  1.00 96.18           C  
ATOM   1725  CB  TYR A 110       6.539  -6.505  16.108  1.00 96.18           C  
ATOM   1726  HB2 TYR A 110       5.997  -7.416  15.854  1.00 96.18           H  
ATOM   1727  HB3 TYR A 110       6.562  -6.417  17.194  1.00 96.18           H  
ATOM   1728  O   TYR A 110       9.081  -4.518  15.239  1.00 96.18           O  
ATOM   1729  CG  TYR A 110       5.779  -5.343  15.516  1.00 96.18           C  
ATOM   1730  CD1 TYR A 110       5.778  -4.083  16.144  1.00 96.18           C  
ATOM   1731  HD1 TYR A 110       6.317  -3.927  17.066  1.00 96.18           H  
ATOM   1732  CD2 TYR A 110       5.145  -5.513  14.275  1.00 96.18           C  
ATOM   1733  HD2 TYR A 110       5.233  -6.455  13.755  1.00 96.18           H  
ATOM   1734  CE1 TYR A 110       5.134  -2.991  15.532  1.00 96.18           C  
ATOM   1735  HE1 TYR A 110       5.189  -2.013  15.986  1.00 96.18           H  
ATOM   1736  CE2 TYR A 110       4.478  -4.428  13.684  1.00 96.18           C  
ATOM   1737  HE2 TYR A 110       4.039  -4.528  12.702  1.00 96.18           H  
ATOM   1738  OH  TYR A 110       3.886  -2.116  13.672  1.00 96.18           O  
ATOM   1739  HH  TYR A 110       4.098  -1.283  14.100  1.00 96.18           H  
ATOM   1740  CZ  TYR A 110       4.475  -3.163  14.301  1.00 96.18           C  
ATOM   1741  N   SER A 111       9.302  -5.429  17.280  1.00 94.91           N  
ATOM   1742  H   SER A 111       9.020  -6.165  17.912  1.00 94.91           H  
ATOM   1743  CA  SER A 111      10.130  -4.345  17.832  1.00 94.91           C  
ATOM   1744  HA  SER A 111       9.570  -3.413  17.757  1.00 94.91           H  
ATOM   1745  C   SER A 111      11.462  -4.151  17.103  1.00 94.91           C  
ATOM   1746  CB  SER A 111      10.447  -4.603  19.308  1.00 94.91           C  
ATOM   1747  HB2 SER A 111      11.128  -5.450  19.394  1.00 94.91           H  
ATOM   1748  HB3 SER A 111      10.933  -3.720  19.723  1.00 94.91           H  
ATOM   1749  O   SER A 111      11.963  -3.036  17.037  1.00 94.91           O  
ATOM   1750  OG  SER A 111       9.268  -4.880  20.042  1.00 94.91           O  
ATOM   1751  HG  SER A 111       9.441  -4.685  20.966  1.00 94.91           H  
ATOM   1752  N   ASP A 112      12.031  -5.225  16.557  1.00 94.56           N  
ATOM   1753  H   ASP A 112      11.522  -6.097  16.566  1.00 94.56           H  
ATOM   1754  CA  ASP A 112      13.242  -5.178  15.735  1.00 94.56           C  
ATOM   1755  HA  ASP A 112      13.976  -4.506  16.181  1.00 94.56           H  
ATOM   1756  C   ASP A 112      12.921  -4.642  14.331  1.00 94.56           C  
ATOM   1757  CB  ASP A 112      13.834  -6.594  15.709  1.00 94.56           C  
ATOM   1758  HB2 ASP A 112      14.143  -6.865  16.718  1.00 94.56           H  
ATOM   1759  HB3 ASP A 112      13.069  -7.305  15.396  1.00 94.56           H  
ATOM   1760  O   ASP A 112      13.581  -3.737  13.829  1.00 94.56           O  
ATOM   1761  CG  ASP A 112      15.032  -6.720  14.776  1.00 94.56           C  
ATOM   1762  OD1 ASP A 112      16.010  -5.978  15.001  1.00 94.56           O  
ATOM   1763  OD2 ASP A 112      14.955  -7.590  13.880  1.00 94.56           O  
ATOM   1764  N   LEU A 113      11.815  -5.102  13.741  1.00 94.65           N  
ATOM   1765  H   LEU A 113      11.301  -5.828  14.220  1.00 94.65           H  
ATOM   1766  CA  LEU A 113      11.332  -4.651  12.432  1.00 94.65           C  
ATOM   1767  HA  LEU A 113      12.147  -4.734  11.713  1.00 94.65           H  
ATOM   1768  C   LEU A 113      10.890  -3.179  12.401  1.00 94.65           C  
ATOM   1769  CB  LEU A 113      10.166  -5.555  12.006  1.00 94.65           C  
ATOM   1770  HB2 LEU A 113       9.395  -5.525  12.776  1.00 94.65           H  
ATOM   1771  HB3 LEU A 113       9.738  -5.149  11.089  1.00 94.65           H  
ATOM   1772  O   LEU A 113      10.817  -2.590  11.325  1.00 94.65           O  
ATOM   1773  CG  LEU A 113      10.556  -7.014  11.736  1.00 94.65           C  
ATOM   1774  HG  LEU A 113      10.979  -7.478  12.627  1.00 94.65           H  
ATOM   1775  CD1 LEU A 113       9.305  -7.798  11.338  1.00 94.65           C  
ATOM   1776 HD11 LEU A 113       8.581  -7.759  12.152  1.00 94.65           H  
ATOM   1777 HD12 LEU A 113       8.867  -7.369  10.437  1.00 94.65           H  
ATOM   1778 HD13 LEU A 113       9.573  -8.838  11.153  1.00 94.65           H  
ATOM   1779  CD2 LEU A 113      11.578  -7.098  10.609  1.00 94.65           C  
ATOM   1780 HD21 LEU A 113      12.568  -6.854  10.995  1.00 94.65           H  
ATOM   1781 HD22 LEU A 113      11.330  -6.383   9.824  1.00 94.65           H  
ATOM   1782 HD23 LEU A 113      11.610  -8.107  10.198  1.00 94.65           H  
ATOM   1783  N   MET A 114      10.590  -2.578  13.555  1.00 94.03           N  
ATOM   1784  H   MET A 114      10.581  -3.146  14.390  1.00 94.03           H  
ATOM   1785  CA  MET A 114      10.354  -1.133  13.687  1.00 94.03           C  
ATOM   1786  HA  MET A 114       9.624  -0.808  12.945  1.00 94.03           H  
ATOM   1787  C   MET A 114      11.619  -0.299  13.476  1.00 94.03           C  
ATOM   1788  CB  MET A 114       9.820  -0.823  15.089  1.00 94.03           C  
ATOM   1789  HB2 MET A 114      10.453  -1.335  15.813  1.00 94.03           H  
ATOM   1790  HB3 MET A 114       9.886   0.249  15.274  1.00 94.03           H  
ATOM   1791  O   MET A 114      11.498   0.895  13.215  1.00 94.03           O  
ATOM   1792  CG  MET A 114       8.361  -1.242  15.278  1.00 94.03           C  
ATOM   1793  HG2 MET A 114       7.746  -0.644  14.605  1.00 94.03           H  
ATOM   1794  HG3 MET A 114       8.246  -2.282  14.973  1.00 94.03           H  
ATOM   1795  SD  MET A 114       7.670  -1.070  16.955  1.00 94.03           S  
ATOM   1796  CE  MET A 114       9.081  -0.553  17.979  1.00 94.03           C  
ATOM   1797  HE1 MET A 114       9.880  -1.294  17.948  1.00 94.03           H  
ATOM   1798  HE2 MET A 114       8.750  -0.430  19.010  1.00 94.03           H  
ATOM   1799  HE3 MET A 114       9.462   0.405  17.626  1.00 94.03           H  
ATOM   1800  N   LYS A 115      12.800  -0.915  13.604  1.00 92.31           N  
ATOM   1801  H   LYS A 115      12.795  -1.900  13.829  1.00 92.31           H  
ATOM   1802  CA  LYS A 115      14.105  -0.250  13.557  1.00 92.31           C  
ATOM   1803  HA  LYS A 115      13.979   0.827  13.444  1.00 92.31           H  
ATOM   1804  C   LYS A 115      14.969  -0.725  12.401  1.00 92.31           C  
ATOM   1805  CB  LYS A 115      14.874  -0.512  14.856  1.00 92.31           C  
ATOM   1806  HB2 LYS A 115      15.119  -1.573  14.914  1.00 92.31           H  
ATOM   1807  HB3 LYS A 115      15.807   0.051  14.821  1.00 92.31           H  
ATOM   1808  O   LYS A 115      15.808   0.033  11.953  1.00 92.31           O  
ATOM   1809  CG  LYS A 115      14.111  -0.113  16.120  1.00 92.31           C  
ATOM   1810  HG2 LYS A 115      13.187  -0.686  16.196  1.00 92.31           H  
ATOM   1811  HG3 LYS A 115      13.869   0.949  16.070  1.00 92.31           H  
ATOM   1812  CD  LYS A 115      14.986  -0.417  17.342  1.00 92.31           C  
ATOM   1813  HD2 LYS A 115      15.872   0.217  17.315  1.00 92.31           H  
ATOM   1814  HD3 LYS A 115      15.302  -1.459  17.296  1.00 92.31           H  
ATOM   1815  CE  LYS A 115      14.203  -0.212  18.637  1.00 92.31           C  
ATOM   1816  HE2 LYS A 115      14.268  -1.109  19.254  1.00 92.31           H  
ATOM   1817  HE3 LYS A 115      13.157  -0.048  18.378  1.00 92.31           H  
ATOM   1818  NZ  LYS A 115      14.692   0.964  19.374  1.00 92.31           N  
ATOM   1819  HZ1 LYS A 115      13.946   1.347  19.936  1.00 92.31           H  
ATOM   1820  HZ2 LYS A 115      14.753   1.718  18.704  1.00 92.31           H  
ATOM   1821  HZ3 LYS A 115      15.581   0.860  19.842  1.00 92.31           H  
ATOM   1822  N   ASN A 116      14.811  -1.963  11.940  1.00 88.07           N  
ATOM   1823  H   ASN A 116      14.136  -2.556  12.401  1.00 88.07           H  
ATOM   1824  CA  ASN A 116      15.764  -2.607  11.040  1.00 88.07           C  
ATOM   1825  HA  ASN A 116      16.494  -1.873  10.697  1.00 88.07           H  
ATOM   1826  C   ASN A 116      15.098  -3.178   9.782  1.00 88.07           C  
ATOM   1827  CB  ASN A 116      16.524  -3.688  11.832  1.00 88.07           C  
ATOM   1828  HB2 ASN A 116      17.211  -4.218  11.172  1.00 88.07           H  
ATOM   1829  HB3 ASN A 116      15.813  -4.414  12.226  1.00 88.07           H  
ATOM   1830  O   ASN A 116      13.924  -3.561   9.777  1.00 88.07           O  
ATOM   1831  CG  ASN A 116      17.340  -3.111  12.978  1.00 88.07           C  
ATOM   1832  ND2 ASN A 116      17.268  -3.675  14.157  1.00 88.07           N  
ATOM   1833 HD21 ASN A 116      17.853  -3.294  14.886  1.00 88.07           H  
ATOM   1834 HD22 ASN A 116      16.733  -4.518  14.309  1.00 88.07           H  
ATOM   1835  OD1 ASN A 116      18.063  -2.137  12.836  1.00 88.07           O  
ATOM   1836  N   VAL A 117      15.881  -3.280   8.702  1.00 86.32           N  
ATOM   1837  H   VAL A 117      16.819  -2.912   8.763  1.00 86.32           H  
ATOM   1838  CA  VAL A 117      15.474  -3.979   7.475  1.00 86.32           C  
ATOM   1839  HA  VAL A 117      14.563  -3.498   7.118  1.00 86.32           H  
ATOM   1840  C   VAL A 117      15.187  -5.458   7.784  1.00 86.32           C  
ATOM   1841  CB  VAL A 117      16.544  -3.844   6.373  1.00 86.32           C  
ATOM   1842  HB  VAL A 117      17.509  -4.164   6.765  1.00 86.32           H  
ATOM   1843  O   VAL A 117      16.040  -6.123   8.368  1.00 86.32           O  
ATOM   1844  CG1 VAL A 117      16.234  -4.679   5.122  1.00 86.32           C  
ATOM   1845 HG11 VAL A 117      16.991  -4.497   4.359  1.00 86.32           H  
ATOM   1846 HG12 VAL A 117      15.252  -4.415   4.728  1.00 86.32           H  
ATOM   1847 HG13 VAL A 117      16.253  -5.739   5.374  1.00 86.32           H  
ATOM   1848  CG2 VAL A 117      16.657  -2.386   5.914  1.00 86.32           C  
ATOM   1849 HG21 VAL A 117      17.410  -2.293   5.131  1.00 86.32           H  
ATOM   1850 HG22 VAL A 117      16.964  -1.764   6.755  1.00 86.32           H  
ATOM   1851 HG23 VAL A 117      15.695  -2.026   5.549  1.00 86.32           H  
ATOM   1852  N   PRO A 118      14.028  -6.007   7.366  1.00 85.59           N  
ATOM   1853  CA  PRO A 118      13.684  -7.405   7.583  1.00 85.59           C  
ATOM   1854  HA  PRO A 118      13.721  -7.626   8.649  1.00 85.59           H  
ATOM   1855  C   PRO A 118      14.617  -8.364   6.848  1.00 85.59           C  
ATOM   1856  CB  PRO A 118      12.253  -7.577   7.065  1.00 85.59           C  
ATOM   1857  HB2 PRO A 118      11.540  -7.401   7.870  1.00 85.59           H  
ATOM   1858  HB3 PRO A 118      12.083  -8.563   6.632  1.00 85.59           H  
ATOM   1859  O   PRO A 118      15.117  -8.094   5.744  1.00 85.59           O  
ATOM   1860  CG  PRO A 118      12.134  -6.475   6.019  1.00 85.59           C  
ATOM   1861  HG2 PRO A 118      11.101  -6.157   5.877  1.00 85.59           H  
ATOM   1862  HG3 PRO A 118      12.574  -6.808   5.079  1.00 85.59           H  
ATOM   1863  CD  PRO A 118      12.979  -5.355   6.610  1.00 85.59           C  
ATOM   1864  HD2 PRO A 118      12.378  -4.739   7.279  1.00 85.59           H  
ATOM   1865  HD3 PRO A 118      13.406  -4.751   5.809  1.00 85.59           H  
ATOM   1866  N   GLU A 119      14.726  -9.556   7.418  1.00 84.01           N  
ATOM   1867  H   GLU A 119      14.286  -9.696   8.317  1.00 84.01           H  
ATOM   1868  CA  GLU A 119      15.254 -10.717   6.725  1.00 84.01           C  
ATOM   1869  HA  GLU A 119      16.196 -10.407   6.272  1.00 84.01           H  
ATOM   1870  C   GLU A 119      14.295 -11.174   5.611  1.00 84.01           C  
ATOM   1871  CB  GLU A 119      15.550 -11.865   7.702  1.00 84.01           C  
ATOM   1872  HB2 GLU A 119      15.869 -12.738   7.132  1.00 84.01           H  
ATOM   1873  HB3 GLU A 119      14.637 -12.132   8.234  1.00 84.01           H  
ATOM   1874  O   GLU A 119      13.066 -11.095   5.763  1.00 84.01           O  
ATOM   1875  CG  GLU A 119      16.648 -11.530   8.724  1.00 84.01           C  
ATOM   1876  HG2 GLU A 119      16.275 -10.753   9.392  1.00 84.01           H  
ATOM   1877  HG3 GLU A 119      16.832 -12.416   9.331  1.00 84.01           H  
ATOM   1878  CD  GLU A 119      17.971 -11.072   8.078  1.00 84.01           C  
ATOM   1879  OE1 GLU A 119      18.690 -10.292   8.731  1.00 84.01           O  
ATOM   1880  OE2 GLU A 119      18.264 -11.471   6.923  1.00 84.01           O  
ATOM   1881  N   PRO A 120      14.814 -11.682   4.480  1.00 77.02           N  
ATOM   1882  CA  PRO A 120      13.992 -12.148   3.364  1.00 77.02           C  
ATOM   1883  HA  PRO A 120      13.524 -11.285   2.889  1.00 77.02           H  
ATOM   1884  C   PRO A 120      12.905 -13.156   3.757  1.00 77.02           C  
ATOM   1885  CB  PRO A 120      14.983 -12.790   2.394  1.00 77.02           C  
ATOM   1886  HB2 PRO A 120      15.130 -13.842   2.640  1.00 77.02           H  
ATOM   1887  HB3 PRO A 120      14.638 -12.686   1.365  1.00 77.02           H  
ATOM   1888  O   PRO A 120      11.789 -13.112   3.236  1.00 77.02           O  
ATOM   1889  CG  PRO A 120      16.283 -12.034   2.659  1.00 77.02           C  
ATOM   1890  HG2 PRO A 120      16.268 -11.077   2.138  1.00 77.02           H  
ATOM   1891  HG3 PRO A 120      17.156 -12.623   2.377  1.00 77.02           H  
ATOM   1892  CD  PRO A 120      16.231 -11.802   4.161  1.00 77.02           C  
ATOM   1893  HD2 PRO A 120      16.792 -10.899   4.402  1.00 77.02           H  
ATOM   1894  HD3 PRO A 120      16.650 -12.660   4.687  1.00 77.02           H  
ATOM   1895  N   GLU A 121      13.189 -14.046   4.706  1.00 79.63           N  
ATOM   1896  H   GLU A 121      14.124 -14.059   5.090  1.00 79.63           H  
ATOM   1897  CA  GLU A 121      12.252 -15.065   5.175  1.00 79.63           C  
ATOM   1898  HA  GLU A 121      11.874 -15.617   4.315  1.00 79.63           H  
ATOM   1899  C   GLU A 121      11.047 -14.441   5.888  1.00 79.63           C  
ATOM   1900  CB  GLU A 121      12.944 -16.061   6.123  1.00 79.63           C  
ATOM   1901  HB2 GLU A 121      13.293 -15.541   7.015  1.00 79.63           H  
ATOM   1902  HB3 GLU A 121      12.191 -16.782   6.442  1.00 79.63           H  
ATOM   1903  O   GLU A 121       9.934 -14.956   5.770  1.00 79.63           O  
ATOM   1904  CG  GLU A 121      14.095 -16.872   5.501  1.00 79.63           C  
ATOM   1905  HG2 GLU A 121      14.367 -17.662   6.200  1.00 79.63           H  
ATOM   1906  HG3 GLU A 121      13.724 -17.349   4.594  1.00 79.63           H  
ATOM   1907  CD  GLU A 121      15.349 -16.044   5.182  1.00 79.63           C  
ATOM   1908  OE1 GLU A 121      16.055 -16.427   4.226  1.00 79.63           O  
ATOM   1909  OE2 GLU A 121      15.536 -14.994   5.836  1.00 79.63           O  
ATOM   1910  N   GLN A 122      11.239 -13.312   6.580  1.00 87.33           N  
ATOM   1911  H   GLN A 122      12.153 -12.884   6.538  1.00 87.33           H  
ATOM   1912  CA  GLN A 122      10.161 -12.568   7.239  1.00 87.33           C  
ATOM   1913  HA  GLN A 122       9.585 -13.248   7.866  1.00 87.33           H  
ATOM   1914  C   GLN A 122       9.204 -11.974   6.204  1.00 87.33           C  
ATOM   1915  CB  GLN A 122      10.745 -11.459   8.126  1.00 87.33           C  
ATOM   1916  HB2 GLN A 122      11.364 -10.795   7.523  1.00 87.33           H  
ATOM   1917  HB3 GLN A 122       9.932 -10.857   8.532  1.00 87.33           H  
ATOM   1918  O   GLN A 122       7.990 -12.120   6.339  1.00 87.33           O  
ATOM   1919  CG  GLN A 122      11.571 -12.021   9.290  1.00 87.33           C  
ATOM   1920  HG2 GLN A 122      10.916 -12.594   9.945  1.00 87.33           H  
ATOM   1921  HG3 GLN A 122      12.355 -12.681   8.917  1.00 87.33           H  
ATOM   1922  CD  GLN A 122      12.231 -10.904  10.080  1.00 87.33           C  
ATOM   1923  NE2 GLN A 122      11.975 -10.790  11.361  1.00 87.33           N  
ATOM   1924 HE21 GLN A 122      11.317 -11.411  11.809  1.00 87.33           H  
ATOM   1925 HE22 GLN A 122      12.377  -9.975  11.802  1.00 87.33           H  
ATOM   1926  OE1 GLN A 122      12.970 -10.099   9.555  1.00 87.33           O  
ATOM   1927  N   LEU A 123       9.749 -11.404   5.123  1.00 86.60           N  
ATOM   1928  H   LEU A 123      10.757 -11.355   5.076  1.00 86.60           H  
ATOM   1929  CA  LEU A 123       8.964 -10.893   3.998  1.00 86.60           C  
ATOM   1930  HA  LEU A 123       8.234 -10.175   4.373  1.00 86.60           H  
ATOM   1931  C   LEU A 123       8.174 -12.014   3.311  1.00 86.60           C  
ATOM   1932  CB  LEU A 123       9.896 -10.196   2.993  1.00 86.60           C  
ATOM   1933  HB2 LEU A 123      10.650 -10.907   2.655  1.00 86.60           H  
ATOM   1934  HB3 LEU A 123       9.304  -9.912   2.123  1.00 86.60           H  
ATOM   1935  O   LEU A 123       6.969 -11.891   3.103  1.00 86.60           O  
ATOM   1936  CG  LEU A 123      10.611  -8.943   3.527  1.00 86.60           C  
ATOM   1937  HG  LEU A 123      11.188  -9.188   4.418  1.00 86.60           H  
ATOM   1938  CD1 LEU A 123      11.569  -8.428   2.458  1.00 86.60           C  
ATOM   1939 HD11 LEU A 123      12.076  -7.531   2.812  1.00 86.60           H  
ATOM   1940 HD12 LEU A 123      12.318  -9.190   2.243  1.00 86.60           H  
ATOM   1941 HD13 LEU A 123      11.013  -8.190   1.551  1.00 86.60           H  
ATOM   1942  CD2 LEU A 123       9.605  -7.841   3.861  1.00 86.60           C  
ATOM   1943 HD21 LEU A 123      10.119  -6.891   4.001  1.00 86.60           H  
ATOM   1944 HD22 LEU A 123       9.068  -8.103   4.773  1.00 86.60           H  
ATOM   1945 HD23 LEU A 123       8.892  -7.730   3.044  1.00 86.60           H  
ATOM   1946  N   VAL A 124       8.813 -13.149   3.011  1.00 83.22           N  
ATOM   1947  H   VAL A 124       9.805 -13.196   3.195  1.00 83.22           H  
ATOM   1948  CA  VAL A 124       8.133 -14.306   2.400  1.00 83.22           C  
ATOM   1949  HA  VAL A 124       7.634 -13.972   1.490  1.00 83.22           H  
ATOM   1950  C   VAL A 124       7.045 -14.864   3.323  1.00 83.22           C  
ATOM   1951  CB  VAL A 124       9.150 -15.399   2.020  1.00 83.22           C  
ATOM   1952  HB  VAL A 124       9.758 -15.645   2.890  1.00 83.22           H  
ATOM   1953  O   VAL A 124       5.955 -15.204   2.855  1.00 83.22           O  
ATOM   1954  CG1 VAL A 124       8.471 -16.686   1.523  1.00 83.22           C  
ATOM   1955 HG11 VAL A 124       7.789 -16.450   0.706  1.00 83.22           H  
ATOM   1956 HG12 VAL A 124       9.230 -17.386   1.176  1.00 83.22           H  
ATOM   1957 HG13 VAL A 124       7.922 -17.154   2.341  1.00 83.22           H  
ATOM   1958  CG2 VAL A 124      10.069 -14.916   0.891  1.00 83.22           C  
ATOM   1959 HG21 VAL A 124      10.830 -15.668   0.684  1.00 83.22           H  
ATOM   1960 HG22 VAL A 124       9.491 -14.724  -0.012  1.00 83.22           H  
ATOM   1961 HG23 VAL A 124      10.579 -13.997   1.180  1.00 83.22           H  
ATOM   1962  N   ALA A 125       7.304 -14.947   4.630  1.00 88.13           N  
ATOM   1963  H   ALA A 125       8.216 -14.676   4.967  1.00 88.13           H  
ATOM   1964  CA  ALA A 125       6.318 -15.399   5.606  1.00 88.13           C  
ATOM   1965  HA  ALA A 125       5.928 -16.366   5.285  1.00 88.13           H  
ATOM   1966  C   ALA A 125       5.123 -14.444   5.706  1.00 88.13           C  
ATOM   1967  CB  ALA A 125       6.999 -15.593   6.959  1.00 88.13           C  
ATOM   1968  HB1 ALA A 125       6.262 -15.884   7.707  1.00 88.13           H  
ATOM   1969  HB2 ALA A 125       7.743 -16.385   6.869  1.00 88.13           H  
ATOM   1970  HB3 ALA A 125       7.486 -14.668   7.268  1.00 88.13           H  
ATOM   1971  O   ALA A 125       3.988 -14.916   5.732  1.00 88.13           O  
ATOM   1972  N   TYR A 126       5.348 -13.127   5.689  1.00 96.26           N  
ATOM   1973  H   TYR A 126       6.300 -12.789   5.714  1.00 96.26           H  
ATOM   1974  CA  TYR A 126       4.273 -12.138   5.602  1.00 96.26           C  
ATOM   1975  HA  TYR A 126       3.614 -12.247   6.463  1.00 96.26           H  
ATOM   1976  C   TYR A 126       3.417 -12.357   4.349  1.00 96.26           C  
ATOM   1977  CB  TYR A 126       4.861 -10.722   5.638  1.00 96.26           C  
ATOM   1978  HB2 TYR A 126       5.699 -10.650   4.944  1.00 96.26           H  
ATOM   1979  HB3 TYR A 126       5.253 -10.543   6.639  1.00 96.26           H  
ATOM   1980  O   TYR A 126       2.195 -12.452   4.451  1.00 96.26           O  
ATOM   1981  CG  TYR A 126       3.855  -9.643   5.287  1.00 96.26           C  
ATOM   1982  CD1 TYR A 126       3.621  -9.324   3.934  1.00 96.26           C  
ATOM   1983  HD1 TYR A 126       4.192  -9.806   3.155  1.00 96.26           H  
ATOM   1984  CD2 TYR A 126       3.135  -8.979   6.300  1.00 96.26           C  
ATOM   1985  HD2 TYR A 126       3.294  -9.237   7.336  1.00 96.26           H  
ATOM   1986  CE1 TYR A 126       2.654  -8.367   3.586  1.00 96.26           C  
ATOM   1987  HE1 TYR A 126       2.473  -8.126   2.549  1.00 96.26           H  
ATOM   1988  CE2 TYR A 126       2.190  -7.989   5.956  1.00 96.26           C  
ATOM   1989  HE2 TYR A 126       1.630  -7.477   6.725  1.00 96.26           H  
ATOM   1990  OH  TYR A 126       1.045  -6.747   4.230  1.00 96.26           O  
ATOM   1991  HH  TYR A 126       0.683  -6.267   4.979  1.00 96.26           H  
ATOM   1992  CZ  TYR A 126       1.944  -7.693   4.596  1.00 96.26           C  
ATOM   1993  N   GLN A 127       4.038 -12.514   3.176  1.00 92.15           N  
ATOM   1994  H   GLN A 127       5.042 -12.410   3.148  1.00 92.15           H  
ATOM   1995  CA  GLN A 127       3.302 -12.680   1.918  1.00 92.15           C  
ATOM   1996  HA  GLN A 127       2.597 -11.855   1.816  1.00 92.15           H  
ATOM   1997  C   GLN A 127       2.474 -13.972   1.904  1.00 92.15           C  
ATOM   1998  CB  GLN A 127       4.281 -12.648   0.735  1.00 92.15           C  
ATOM   1999  HB2 GLN A 127       5.041 -13.416   0.874  1.00 92.15           H  
ATOM   2000  HB3 GLN A 127       3.733 -12.874  -0.180  1.00 92.15           H  
ATOM   2001  O   GLN A 127       1.325 -13.983   1.458  1.00 92.15           O  
ATOM   2002  CG  GLN A 127       4.973 -11.285   0.572  1.00 92.15           C  
ATOM   2003  HG2 GLN A 127       5.757 -11.361  -0.181  1.00 92.15           H  
ATOM   2004  HG3 GLN A 127       5.465 -11.005   1.503  1.00 92.15           H  
ATOM   2005  CD  GLN A 127       4.043 -10.140   0.201  1.00 92.15           C  
ATOM   2006  NE2 GLN A 127       4.524  -8.928   0.339  1.00 92.15           N  
ATOM   2007 HE21 GLN A 127       5.470  -8.772   0.657  1.00 92.15           H  
ATOM   2008 HE22 GLN A 127       3.927  -8.134   0.156  1.00 92.15           H  
ATOM   2009  OE1 GLN A 127       2.891 -10.311  -0.175  1.00 92.15           O  
ATOM   2010  N   ARG A 128       3.015 -15.067   2.452  1.00 90.92           N  
ATOM   2011  H   ARG A 128       3.963 -14.996   2.794  1.00 90.92           H  
ATOM   2012  CA  ARG A 128       2.271 -16.323   2.639  1.00 90.92           C  
ATOM   2013  HA  ARG A 128       1.817 -16.617   1.693  1.00 90.92           H  
ATOM   2014  C   ARG A 128       1.112 -16.160   3.623  1.00 90.92           C  
ATOM   2015  CB  ARG A 128       3.218 -17.430   3.116  1.00 90.92           C  
ATOM   2016  HB2 ARG A 128       3.795 -17.067   3.967  1.00 90.92           H  
ATOM   2017  HB3 ARG A 128       2.626 -18.284   3.445  1.00 90.92           H  
ATOM   2018  O   ARG A 128       0.021 -16.656   3.345  1.00 90.92           O  
ATOM   2019  CG  ARG A 128       4.169 -17.901   2.008  1.00 90.92           C  
ATOM   2020  HG2 ARG A 128       3.591 -18.347   1.199  1.00 90.92           H  
ATOM   2021  HG3 ARG A 128       4.734 -17.057   1.612  1.00 90.92           H  
ATOM   2022  CD  ARG A 128       5.136 -18.939   2.583  1.00 90.92           C  
ATOM   2023  HD2 ARG A 128       5.650 -18.494   3.435  1.00 90.92           H  
ATOM   2024  HD3 ARG A 128       4.564 -19.801   2.926  1.00 90.92           H  
ATOM   2025  NE  ARG A 128       6.137 -19.366   1.589  1.00 90.92           N  
ATOM   2026  HE  ARG A 128       6.128 -18.889   0.699  1.00 90.92           H  
ATOM   2027  NH1 ARG A 128       7.231 -20.882   2.924  1.00 90.92           N  
ATOM   2028 HH11 ARG A 128       6.588 -20.678   3.676  1.00 90.92           H  
ATOM   2029 HH12 ARG A 128       7.985 -21.538   3.068  1.00 90.92           H  
ATOM   2030  NH2 ARG A 128       7.961 -20.513   0.851  1.00 90.92           N  
ATOM   2031 HH21 ARG A 128       7.921 -20.025  -0.032  1.00 90.92           H  
ATOM   2032 HH22 ARG A 128       8.695 -21.189   1.011  1.00 90.92           H  
ATOM   2033  CZ  ARG A 128       7.099 -20.250   1.791  1.00 90.92           C  
ATOM   2034  N   ALA A 129       1.330 -15.459   4.735  1.00 97.02           N  
ATOM   2035  H   ALA A 129       2.253 -15.086   4.903  1.00 97.02           H  
ATOM   2036  CA  ALA A 129       0.297 -15.185   5.728  1.00 97.02           C  
ATOM   2037  HA  ALA A 129      -0.128 -16.132   6.060  1.00 97.02           H  
ATOM   2038  C   ALA A 129      -0.847 -14.349   5.137  1.00 97.02           C  
ATOM   2039  CB  ALA A 129       0.936 -14.498   6.940  1.00 97.02           C  
ATOM   2040  HB1 ALA A 129       1.748 -15.109   7.334  1.00 97.02           H  
ATOM   2041  HB2 ALA A 129       1.329 -13.521   6.659  1.00 97.02           H  
ATOM   2042  HB3 ALA A 129       0.182 -14.364   7.716  1.00 97.02           H  
ATOM   2043  O   ALA A 129      -2.005 -14.712   5.316  1.00 97.02           O  
ATOM   2044  N   ALA A 130      -0.533 -13.309   4.359  1.00 97.48           N  
ATOM   2045  H   ALA A 130       0.435 -13.029   4.300  1.00 97.48           H  
ATOM   2046  CA  ALA A 130      -1.521 -12.476   3.679  1.00 97.48           C  
ATOM   2047  HA  ALA A 130      -2.182 -12.036   4.427  1.00 97.48           H  
ATOM   2048  C   ALA A 130      -2.398 -13.289   2.713  1.00 97.48           C  
ATOM   2049  CB  ALA A 130      -0.776 -11.350   2.952  1.00 97.48           C  
ATOM   2050  HB1 ALA A 130      -0.139 -10.808   3.651  1.00 97.48           H  
ATOM   2051  HB2 ALA A 130      -1.501 -10.655   2.529  1.00 97.48           H  
ATOM   2052  HB3 ALA A 130      -0.155 -11.753   2.152  1.00 97.48           H  
ATOM   2053  O   ALA A 130      -3.626 -13.199   2.738  1.00 97.48           O  
ATOM   2054  N   GLN A 131      -1.776 -14.150   1.902  1.00 95.80           N  
ATOM   2055  H   GLN A 131      -0.767 -14.171   1.919  1.00 95.80           H  
ATOM   2056  CA  GLN A 131      -2.493 -15.046   0.991  1.00 95.80           C  
ATOM   2057  HA  GLN A 131      -3.157 -14.454   0.361  1.00 95.80           H  
ATOM   2058  C   GLN A 131      -3.381 -16.046   1.747  1.00 95.80           C  
ATOM   2059  CB  GLN A 131      -1.475 -15.778   0.103  1.00 95.80           C  
ATOM   2060  HB2 GLN A 131      -1.984 -16.565  -0.454  1.00 95.80           H  
ATOM   2061  HB3 GLN A 131      -0.721 -16.249   0.735  1.00 95.80           H  
ATOM   2062  O   GLN A 131      -4.534 -16.249   1.367  1.00 95.80           O  
ATOM   2063  CG  GLN A 131      -0.774 -14.837  -0.892  1.00 95.80           C  
ATOM   2064  HG2 GLN A 131      -0.354 -13.976  -0.372  1.00 95.80           H  
ATOM   2065  HG3 GLN A 131       0.046 -15.372  -1.371  1.00 95.80           H  
ATOM   2066  CD  GLN A 131      -1.725 -14.350  -1.971  1.00 95.80           C  
ATOM   2067  NE2 GLN A 131      -2.026 -13.078  -2.038  1.00 95.80           N  
ATOM   2068 HE21 GLN A 131      -2.793 -12.838  -2.650  1.00 95.80           H  
ATOM   2069 HE22 GLN A 131      -1.628 -12.404  -1.399  1.00 95.80           H  
ATOM   2070  OE1 GLN A 131      -2.202 -15.135  -2.782  1.00 95.80           O  
ATOM   2071  N   LYS A 132      -2.877 -16.634   2.839  1.00 97.49           N  
ATOM   2072  H   LYS A 132      -1.923 -16.430   3.099  1.00 97.49           H  
ATOM   2073  CA  LYS A 132      -3.653 -17.551   3.683  1.00 97.49           C  
ATOM   2074  HA  LYS A 132      -4.092 -18.320   3.047  1.00 97.49           H  
ATOM   2075  C   LYS A 132      -4.834 -16.846   4.359  1.00 97.49           C  
ATOM   2076  CB  LYS A 132      -2.720 -18.234   4.695  1.00 97.49           C  
ATOM   2077  HB2 LYS A 132      -2.244 -17.486   5.329  1.00 97.49           H  
ATOM   2078  HB3 LYS A 132      -1.948 -18.779   4.152  1.00 97.49           H  
ATOM   2079  O   LYS A 132      -5.938 -17.378   4.338  1.00 97.49           O  
ATOM   2080  CG  LYS A 132      -3.514 -19.214   5.567  1.00 97.49           C  
ATOM   2081  HG2 LYS A 132      -4.101 -19.863   4.918  1.00 97.49           H  
ATOM   2082  HG3 LYS A 132      -4.198 -18.647   6.200  1.00 97.49           H  
ATOM   2083  CD  LYS A 132      -2.621 -20.079   6.464  1.00 97.49           C  
ATOM   2084  HD2 LYS A 132      -2.076 -20.790   5.844  1.00 97.49           H  
ATOM   2085  HD3 LYS A 132      -1.900 -19.444   6.980  1.00 97.49           H  
ATOM   2086  CE  LYS A 132      -3.440 -20.838   7.521  1.00 97.49           C  
ATOM   2087  HE2 LYS A 132      -2.796 -21.566   8.015  1.00 97.49           H  
ATOM   2088  HE3 LYS A 132      -3.768 -20.127   8.279  1.00 97.49           H  
ATOM   2089  NZ  LYS A 132      -4.643 -21.504   6.959  1.00 97.49           N  
ATOM   2090  HZ1 LYS A 132      -5.107 -22.071   7.655  1.00 97.49           H  
ATOM   2091  HZ2 LYS A 132      -4.465 -22.038   6.120  1.00 97.49           H  
ATOM   2092  HZ3 LYS A 132      -5.336 -20.807   6.728  1.00 97.49           H  
ATOM   2093  N   TRP A 133      -4.632 -15.644   4.899  1.00 98.52           N  
ATOM   2094  H   TRP A 133      -3.693 -15.272   4.907  1.00 98.52           H  
ATOM   2095  CA  TRP A 133      -5.693 -14.843   5.516  1.00 98.52           C  
ATOM   2096  HA  TRP A 133      -6.125 -15.399   6.347  1.00 98.52           H  
ATOM   2097  C   TRP A 133      -6.827 -14.557   4.530  1.00 98.52           C  
ATOM   2098  CB  TRP A 133      -5.100 -13.539   6.067  1.00 98.52           C  
ATOM   2099  HB2 TRP A 133      -4.334 -13.795   6.799  1.00 98.52           H  
ATOM   2100  HB3 TRP A 133      -4.611 -12.999   5.256  1.00 98.52           H  
ATOM   2101  O   TRP A 133      -7.994 -14.739   4.872  1.00 98.52           O  
ATOM   2102  CG  TRP A 133      -6.091 -12.616   6.715  1.00 98.52           C  
ATOM   2103  CD1 TRP A 133      -6.322 -12.509   8.041  1.00 98.52           C  
ATOM   2104  HD1 TRP A 133      -5.792 -13.057   8.806  1.00 98.52           H  
ATOM   2105  CD2 TRP A 133      -6.980 -11.635   6.095  1.00 98.52           C  
ATOM   2106  CE2 TRP A 133      -7.784 -11.041   7.114  1.00 98.52           C  
ATOM   2107  CE3 TRP A 133      -7.179 -11.180   4.774  1.00 98.52           C  
ATOM   2108  HE3 TRP A 133      -6.552 -11.570   3.985  1.00 98.52           H  
ATOM   2109  NE1 TRP A 133      -7.327 -11.598   8.287  1.00 98.52           N  
ATOM   2110  HE1 TRP A 133      -7.657 -11.369   9.214  1.00 98.52           H  
ATOM   2111  CH2 TRP A 133      -8.976  -9.696   5.496  1.00 98.52           C  
ATOM   2112  HH2 TRP A 133      -9.747  -8.976   5.263  1.00 98.52           H  
ATOM   2113  CZ2 TRP A 133      -8.774 -10.094   6.827  1.00 98.52           C  
ATOM   2114  HZ2 TRP A 133      -9.378  -9.671   7.617  1.00 98.52           H  
ATOM   2115  CZ3 TRP A 133      -8.170 -10.226   4.474  1.00 98.52           C  
ATOM   2116  HZ3 TRP A 133      -8.320  -9.897   3.456  1.00 98.52           H  
ATOM   2117  N   ARG A 134      -6.502 -14.177   3.286  1.00 98.17           N  
ATOM   2118  H   ARG A 134      -5.526 -14.029   3.076  1.00 98.17           H  
ATOM   2119  CA  ARG A 134      -7.507 -13.930   2.237  1.00 98.17           C  
ATOM   2120  HA  ARG A 134      -8.209 -13.172   2.584  1.00 98.17           H  
ATOM   2121  C   ARG A 134      -8.339 -15.170   1.928  1.00 98.17           C  
ATOM   2122  CB  ARG A 134      -6.816 -13.448   0.956  1.00 98.17           C  
ATOM   2123  HB2 ARG A 134      -7.524 -13.487   0.128  1.00 98.17           H  
ATOM   2124  HB3 ARG A 134      -5.981 -14.107   0.720  1.00 98.17           H  
ATOM   2125  O   ARG A 134      -9.557 -15.061   1.793  1.00 98.17           O  
ATOM   2126  CG  ARG A 134      -6.316 -12.011   1.088  1.00 98.17           C  
ATOM   2127  HG2 ARG A 134      -5.687 -11.902   1.971  1.00 98.17           H  
ATOM   2128  HG3 ARG A 134      -7.172 -11.342   1.178  1.00 98.17           H  
ATOM   2129  CD  ARG A 134      -5.495 -11.638  -0.141  1.00 98.17           C  
ATOM   2130  HD2 ARG A 134      -4.584 -12.237  -0.156  1.00 98.17           H  
ATOM   2131  HD3 ARG A 134      -6.060 -11.859  -1.047  1.00 98.17           H  
ATOM   2132  NE  ARG A 134      -5.139 -10.218  -0.085  1.00 98.17           N  
ATOM   2133  HE  ARG A 134      -4.284  -9.965   0.389  1.00 98.17           H  
ATOM   2134  NH1 ARG A 134      -6.915  -9.371  -1.269  1.00 98.17           N  
ATOM   2135 HH11 ARG A 134      -7.333  -8.569  -1.719  1.00 98.17           H  
ATOM   2136 HH12 ARG A 134      -7.283 -10.289  -1.474  1.00 98.17           H  
ATOM   2137  NH2 ARG A 134      -5.371  -8.007  -0.486  1.00 98.17           N  
ATOM   2138 HH21 ARG A 134      -5.902  -7.266  -0.921  1.00 98.17           H  
ATOM   2139 HH22 ARG A 134      -4.639  -7.823   0.185  1.00 98.17           H  
ATOM   2140  CZ  ARG A 134      -5.812  -9.216  -0.601  1.00 98.17           C  
ATOM   2141  N   GLN A 135      -7.688 -16.330   1.831  1.00 97.48           N  
ATOM   2142  H   GLN A 135      -6.686 -16.323   1.961  1.00 97.48           H  
ATOM   2143  CA  GLN A 135      -8.345 -17.611   1.559  1.00 97.48           C  
ATOM   2144  HA  GLN A 135      -8.986 -17.505   0.684  1.00 97.48           H  
ATOM   2145  C   GLN A 135      -9.244 -18.044   2.721  1.00 97.48           C  
ATOM   2146  CB  GLN A 135      -7.288 -18.687   1.267  1.00 97.48           C  
ATOM   2147  HB2 GLN A 135      -7.772 -19.664   1.253  1.00 97.48           H  
ATOM   2148  HB3 GLN A 135      -6.538 -18.688   2.058  1.00 97.48           H  
ATOM   2149  O   GLN A 135     -10.427 -18.306   2.511  1.00 97.48           O  
ATOM   2150  CG  GLN A 135      -6.606 -18.465  -0.089  1.00 97.48           C  
ATOM   2151  HG2 GLN A 135      -7.348 -18.570  -0.880  1.00 97.48           H  
ATOM   2152  HG3 GLN A 135      -6.205 -17.452  -0.143  1.00 97.48           H  
ATOM   2153  CD  GLN A 135      -5.470 -19.447  -0.358  1.00 97.48           C  
ATOM   2154  NE2 GLN A 135      -4.746 -19.267  -1.440  1.00 97.48           N  
ATOM   2155 HE21 GLN A 135      -4.994 -18.524  -2.077  1.00 97.48           H  
ATOM   2156 HE22 GLN A 135      -4.080 -20.004  -1.627  1.00 97.48           H  
ATOM   2157  OE1 GLN A 135      -5.204 -20.397   0.357  1.00 97.48           O  
ATOM   2158  N   ASP A 136      -8.711 -18.062   3.944  1.00 97.85           N  
ATOM   2159  H   ASP A 136      -7.729 -17.851   4.043  1.00 97.85           H  
ATOM   2160  CA  ASP A 136      -9.430 -18.529   5.134  1.00 97.85           C  
ATOM   2161  HA  ASP A 136      -9.782 -19.547   4.963  1.00 97.85           H  
ATOM   2162  C   ASP A 136     -10.661 -17.655   5.444  1.00 97.85           C  
ATOM   2163  CB  ASP A 136      -8.481 -18.536   6.345  1.00 97.85           C  
ATOM   2164  HB2 ASP A 136      -9.074 -18.717   7.241  1.00 97.85           H  
ATOM   2165  HB3 ASP A 136      -8.041 -17.543   6.440  1.00 97.85           H  
ATOM   2166  O   ASP A 136     -11.699 -18.173   5.853  1.00 97.85           O  
ATOM   2167  CG  ASP A 136      -7.351 -19.580   6.325  1.00 97.85           C  
ATOM   2168  OD1 ASP A 136      -7.326 -20.523   5.509  1.00 97.85           O  
ATOM   2169  OD2 ASP A 136      -6.455 -19.480   7.195  1.00 97.85           O  
ATOM   2170  N   ASN A 137     -10.570 -16.339   5.213  1.00 97.42           N  
ATOM   2171  H   ASN A 137      -9.681 -15.970   4.906  1.00 97.42           H  
ATOM   2172  CA  ASN A 137     -11.673 -15.393   5.429  1.00 97.42           C  
ATOM   2173  HA  ASN A 137     -12.309 -15.780   6.226  1.00 97.42           H  
ATOM   2174  C   ASN A 137     -12.595 -15.228   4.212  1.00 97.42           C  
ATOM   2175  CB  ASN A 137     -11.115 -14.043   5.905  1.00 97.42           C  
ATOM   2176  HB2 ASN A 137     -11.927 -13.319   5.983  1.00 97.42           H  
ATOM   2177  HB3 ASN A 137     -10.391 -13.654   5.189  1.00 97.42           H  
ATOM   2178  O   ASN A 137     -13.539 -14.443   4.273  1.00 97.42           O  
ATOM   2179  CG  ASN A 137     -10.493 -14.152   7.278  1.00 97.42           C  
ATOM   2180  ND2 ASN A 137      -9.189 -14.185   7.373  1.00 97.42           N  
ATOM   2181 HD21 ASN A 137      -8.786 -14.189   8.299  1.00 97.42           H  
ATOM   2182 HD22 ASN A 137      -8.635 -14.140   6.530  1.00 97.42           H  
ATOM   2183  OD1 ASN A 137     -11.169 -14.258   8.281  1.00 97.42           O  
ATOM   2184  N   LYS A 138     -12.335 -15.937   3.102  1.00 97.20           N  
ATOM   2185  H   LYS A 138     -11.566 -16.591   3.133  1.00 97.20           H  
ATOM   2186  CA  LYS A 138     -13.075 -15.795   1.833  1.00 97.20           C  
ATOM   2187  HA  LYS A 138     -12.501 -16.303   1.058  1.00 97.20           H  
ATOM   2188  C   LYS A 138     -13.182 -14.330   1.384  1.00 97.20           C  
ATOM   2189  CB  LYS A 138     -14.452 -16.475   1.928  1.00 97.20           C  
ATOM   2190  HB2 LYS A 138     -15.072 -15.926   2.636  1.00 97.20           H  
ATOM   2191  HB3 LYS A 138     -14.930 -16.424   0.950  1.00 97.20           H  
ATOM   2192  O   LYS A 138     -14.234 -13.876   0.944  1.00 97.20           O  
ATOM   2193  CG  LYS A 138     -14.376 -17.944   2.361  1.00 97.20           C  
ATOM   2194  HG2 LYS A 138     -13.934 -18.017   3.354  1.00 97.20           H  
ATOM   2195  HG3 LYS A 138     -13.763 -18.502   1.654  1.00 97.20           H  
ATOM   2196  CD  LYS A 138     -15.786 -18.538   2.404  1.00 97.20           C  
ATOM   2197  HD2 LYS A 138     -16.223 -18.499   1.406  1.00 97.20           H  
ATOM   2198  HD3 LYS A 138     -16.398 -17.950   3.089  1.00 97.20           H  
ATOM   2199  CE  LYS A 138     -15.716 -19.986   2.889  1.00 97.20           C  
ATOM   2200  HE2 LYS A 138     -15.081 -20.552   2.206  1.00 97.20           H  
ATOM   2201  HE3 LYS A 138     -15.238 -19.996   3.869  1.00 97.20           H  
ATOM   2202  NZ  LYS A 138     -17.067 -20.594   2.968  1.00 97.20           N  
ATOM   2203  HZ1 LYS A 138     -17.650 -20.062   3.598  1.00 97.20           H  
ATOM   2204  HZ2 LYS A 138     -17.008 -21.542   3.310  1.00 97.20           H  
ATOM   2205  HZ3 LYS A 138     -17.502 -20.605   2.056  1.00 97.20           H  
ATOM   2206  N   PHE A 139     -12.087 -13.583   1.529  1.00 97.85           N  
ATOM   2207  H   PHE A 139     -11.253 -14.034   1.878  1.00 97.85           H  
ATOM   2208  CA  PHE A 139     -12.064 -12.144   1.268  1.00 97.85           C  
ATOM   2209  HA  PHE A 139     -12.879 -11.676   1.820  1.00 97.85           H  
ATOM   2210  C   PHE A 139     -12.281 -11.812  -0.217  1.00 97.85           C  
ATOM   2211  CB  PHE A 139     -10.735 -11.567   1.777  1.00 97.85           C  
ATOM   2212  HB2 PHE A 139      -9.911 -12.045   1.248  1.00 97.85           H  
ATOM   2213  HB3 PHE A 139     -10.632 -11.795   2.838  1.00 97.85           H  
ATOM   2214  O   PHE A 139     -12.869 -10.783  -0.541  1.00 97.85           O  
ATOM   2215  CG  PHE A 139     -10.643 -10.067   1.592  1.00 97.85           C  
ATOM   2216  CD1 PHE A 139      -9.956  -9.525   0.491  1.00 97.85           C  
ATOM   2217  HD1 PHE A 139      -9.459 -10.176  -0.212  1.00 97.85           H  
ATOM   2218  CD2 PHE A 139     -11.328  -9.214   2.473  1.00 97.85           C  
ATOM   2219  HD2 PHE A 139     -11.861  -9.624   3.319  1.00 97.85           H  
ATOM   2220  CE1 PHE A 139      -9.972  -8.138   0.266  1.00 97.85           C  
ATOM   2221  HE1 PHE A 139      -9.466  -7.732  -0.597  1.00 97.85           H  
ATOM   2222  CE2 PHE A 139     -11.362  -7.831   2.239  1.00 97.85           C  
ATOM   2223  HE2 PHE A 139     -11.922  -7.185   2.898  1.00 97.85           H  
ATOM   2224  CZ  PHE A 139     -10.690  -7.293   1.131  1.00 97.85           C  
ATOM   2225  HZ  PHE A 139     -10.753  -6.232   0.937  1.00 97.85           H  
ATOM   2226  N   GLU A 140     -11.817 -12.681  -1.117  1.00 97.02           N  
ATOM   2227  H   GLU A 140     -11.396 -13.535  -0.780  1.00 97.02           H  
ATOM   2228  CA  GLU A 140     -11.898 -12.486  -2.566  1.00 97.02           C  
ATOM   2229  HA  GLU A 140     -11.672 -11.443  -2.786  1.00 97.02           H  
ATOM   2230  C   GLU A 140     -13.322 -12.773  -3.083  1.00 97.02           C  
ATOM   2231  CB  GLU A 140     -10.836 -13.344  -3.286  1.00 97.02           C  
ATOM   2232  HB2 GLU A 140     -10.821 -13.033  -4.331  1.00 97.02           H  
ATOM   2233  HB3 GLU A 140     -11.116 -14.396  -3.240  1.00 97.02           H  
ATOM   2234  O   GLU A 140     -13.679 -13.919  -3.350  1.00 97.02           O  
ATOM   2235  CG  GLU A 140      -9.419 -13.203  -2.693  1.00 97.02           C  
ATOM   2236  HG2 GLU A 140      -9.222 -12.148  -2.500  1.00 97.02           H  
ATOM   2237  HG3 GLU A 140      -9.385 -13.717  -1.732  1.00 97.02           H  
ATOM   2238  CD  GLU A 140      -8.296 -13.755  -3.588  1.00 97.02           C  
ATOM   2239  OE1 GLU A 140      -7.111 -13.492  -3.262  1.00 97.02           O  
ATOM   2240  OE2 GLU A 140      -8.571 -14.339  -4.656  1.00 97.02           O  
ATOM   2241  N   ILE A 141     -14.140 -11.728  -3.228  1.00 96.69           N  
ATOM   2242  H   ILE A 141     -13.788 -10.826  -2.941  1.00 96.69           H  
ATOM   2243  CA  ILE A 141     -15.546 -11.816  -3.666  1.00 96.69           C  
ATOM   2244  HA  ILE A 141     -15.851 -12.862  -3.635  1.00 96.69           H  
ATOM   2245  C   ILE A 141     -15.781 -11.368  -5.115  1.00 96.69           C  
ATOM   2246  CB  ILE A 141     -16.471 -11.048  -2.699  1.00 96.69           C  
ATOM   2247  HB  ILE A 141     -17.479 -11.093  -3.110  1.00 96.69           H  
ATOM   2248  O   ILE A 141     -16.859 -11.608  -5.662  1.00 96.69           O  
ATOM   2249  CG1 ILE A 141     -16.081  -9.559  -2.566  1.00 96.69           C  
ATOM   2250 HG12 ILE A 141     -15.906  -9.133  -3.554  1.00 96.69           H  
ATOM   2251 HG13 ILE A 141     -15.167  -9.464  -1.981  1.00 96.69           H  
ATOM   2252  CG2 ILE A 141     -16.508 -11.763  -1.338  1.00 96.69           C  
ATOM   2253 HG21 ILE A 141     -16.731 -12.821  -1.475  1.00 96.69           H  
ATOM   2254 HG22 ILE A 141     -15.546 -11.673  -0.834  1.00 96.69           H  
ATOM   2255 HG23 ILE A 141     -17.284 -11.332  -0.705  1.00 96.69           H  
ATOM   2256  CD1 ILE A 141     -17.189  -8.739  -1.901  1.00 96.69           C  
ATOM   2257 HD11 ILE A 141     -16.894  -7.691  -1.851  1.00 96.69           H  
ATOM   2258 HD12 ILE A 141     -17.386  -9.107  -0.894  1.00 96.69           H  
ATOM   2259 HD13 ILE A 141     -18.112  -8.840  -2.472  1.00 96.69           H  
ATOM   2260  N   ASN A 142     -14.800 -10.707  -5.738  1.00 97.07           N  
ATOM   2261  H   ASN A 142     -13.933 -10.581  -5.236  1.00 97.07           H  
ATOM   2262  CA  ASN A 142     -14.863 -10.204  -7.112  1.00 97.07           C  
ATOM   2263  HA  ASN A 142     -15.297 -10.981  -7.742  1.00 97.07           H  
ATOM   2264  C   ASN A 142     -13.457  -9.884  -7.672  1.00 97.07           C  
ATOM   2265  CB  ASN A 142     -15.801  -8.975  -7.144  1.00 97.07           C  
ATOM   2266  HB2 ASN A 142     -15.982  -8.670  -8.174  1.00 97.07           H  
ATOM   2267  HB3 ASN A 142     -16.769  -9.254  -6.728  1.00 97.07           H  
ATOM   2268  O   ASN A 142     -12.430 -10.145  -7.041  1.00 97.07           O  
ATOM   2269  CG  ASN A 142     -15.290  -7.766  -6.381  1.00 97.07           C  
ATOM   2270  ND2 ASN A 142     -16.170  -6.845  -6.101  1.00 97.07           N  
ATOM   2271 HD21 ASN A 142     -17.148  -6.931  -6.340  1.00 97.07           H  
ATOM   2272 HD22 ASN A 142     -15.846  -5.944  -5.780  1.00 97.07           H  
ATOM   2273  OD1 ASN A 142     -14.109  -7.636  -6.082  1.00 97.07           O  
ATOM   2274  N   GLN A 143     -13.392  -9.277  -8.862  1.00 96.46           N  
ATOM   2275  H   GLN A 143     -14.253  -9.053  -9.340  1.00 96.46           H  
ATOM   2276  CA  GLN A 143     -12.120  -8.934  -9.505  1.00 96.46           C  
ATOM   2277  HA  GLN A 143     -11.517  -9.842  -9.516  1.00 96.46           H  
ATOM   2278  C   GLN A 143     -11.289  -7.872  -8.766  1.00 96.46           C  
ATOM   2279  CB  GLN A 143     -12.358  -8.531 -10.965  1.00 96.46           C  
ATOM   2280  HB2 GLN A 143     -12.917  -9.327 -11.456  1.00 96.46           H  
ATOM   2281  HB3 GLN A 143     -11.390  -8.451 -11.459  1.00 96.46           H  
ATOM   2282  O   GLN A 143     -10.077  -7.823  -8.966  1.00 96.46           O  
ATOM   2283  CG  GLN A 143     -13.113  -7.199 -11.147  1.00 96.46           C  
ATOM   2284  HG2 GLN A 143     -12.529  -6.381 -10.726  1.00 96.46           H  
ATOM   2285  HG3 GLN A 143     -14.072  -7.240 -10.631  1.00 96.46           H  
ATOM   2286  CD  GLN A 143     -13.372  -6.890 -12.619  1.00 96.46           C  
ATOM   2287  NE2 GLN A 143     -14.053  -5.816 -12.939  1.00 96.46           N  
ATOM   2288 HE21 GLN A 143     -14.235  -5.670 -13.922  1.00 96.46           H  
ATOM   2289 HE22 GLN A 143     -14.371  -5.147 -12.253  1.00 96.46           H  
ATOM   2290  OE1 GLN A 143     -12.959  -7.613 -13.511  1.00 96.46           O  
ATOM   2291  N   TYR A 144     -11.898  -7.041  -7.918  1.00 97.52           N  
ATOM   2292  H   TYR A 144     -12.886  -7.161  -7.742  1.00 97.52           H  
ATOM   2293  CA  TYR A 144     -11.242  -5.945  -7.195  1.00 97.52           C  
ATOM   2294  HA  TYR A 144     -10.378  -5.606  -7.765  1.00 97.52           H  
ATOM   2295  C   TYR A 144     -10.717  -6.360  -5.813  1.00 97.52           C  
ATOM   2296  CB  TYR A 144     -12.226  -4.773  -7.094  1.00 97.52           C  
ATOM   2297  HB2 TYR A 144     -11.758  -3.949  -6.557  1.00 97.52           H  
ATOM   2298  HB3 TYR A 144     -13.083  -5.097  -6.504  1.00 97.52           H  
ATOM   2299  O   TYR A 144      -9.904  -5.654  -5.225  1.00 97.52           O  
ATOM   2300  CG  TYR A 144     -12.712  -4.258  -8.435  1.00 97.52           C  
ATOM   2301  CD1 TYR A 144     -11.790  -3.820  -9.408  1.00 97.52           C  
ATOM   2302  HD1 TYR A 144     -10.733  -3.806  -9.186  1.00 97.52           H  
ATOM   2303  CD2 TYR A 144     -14.092  -4.228  -8.714  1.00 97.52           C  
ATOM   2304  HD2 TYR A 144     -14.808  -4.519  -7.959  1.00 97.52           H  
ATOM   2305  CE1 TYR A 144     -12.247  -3.383 -10.665  1.00 97.52           C  
ATOM   2306  HE1 TYR A 144     -11.542  -3.057 -11.416  1.00 97.52           H  
ATOM   2307  CE2 TYR A 144     -14.552  -3.778  -9.962  1.00 97.52           C  
ATOM   2308  HE2 TYR A 144     -15.611  -3.715 -10.166  1.00 97.52           H  
ATOM   2309  OH  TYR A 144     -14.089  -2.977 -12.157  1.00 97.52           O  
ATOM   2310  HH  TYR A 144     -13.433  -2.528 -12.696  1.00 97.52           H  
ATOM   2311  CZ  TYR A 144     -13.632  -3.354 -10.937  1.00 97.52           C  
ATOM   2312  N   THR A 145     -11.111  -7.535  -5.323  1.00 97.39           N  
ATOM   2313  H   THR A 145     -11.847  -8.023  -5.814  1.00 97.39           H  
ATOM   2314  CA  THR A 145     -10.654  -8.110  -4.044  1.00 97.39           C  
ATOM   2315  HA  THR A 145     -10.113  -7.350  -3.480  1.00 97.39           H  
ATOM   2316  C   THR A 145      -9.674  -9.276  -4.219  1.00 97.39           C  
ATOM   2317  CB  THR A 145     -11.858  -8.525  -3.185  1.00 97.39           C  
ATOM   2318  HB  THR A 145     -11.521  -9.089  -2.315  1.00 97.39           H  
ATOM   2319  O   THR A 145      -9.094  -9.737  -3.237  1.00 97.39           O  
ATOM   2320  CG2 THR A 145     -12.659  -7.314  -2.725  1.00 97.39           C  
ATOM   2321 HG21 THR A 145     -12.009  -6.604  -2.213  1.00 97.39           H  
ATOM   2322 HG22 THR A 145     -13.439  -7.631  -2.033  1.00 97.39           H  
ATOM   2323 HG23 THR A 145     -13.119  -6.827  -3.585  1.00 97.39           H  
ATOM   2324  OG1 THR A 145     -12.752  -9.298  -3.952  1.00 97.39           O  
ATOM   2325  HG1 THR A 145     -13.326  -8.666  -4.392  1.00 97.39           H  
ATOM   2326  N   ARG A 146      -9.447  -9.736  -5.460  1.00 95.43           N  
ATOM   2327  H   ARG A 146      -9.998  -9.327  -6.200  1.00 95.43           H  
ATOM   2328  CA  ARG A 146      -8.611 -10.906  -5.783  1.00 95.43           C  
ATOM   2329  HA  ARG A 146      -8.866 -11.685  -5.064  1.00 95.43           H  
ATOM   2330  C   ARG A 146      -7.103 -10.677  -5.651  1.00 95.43           C  
ATOM   2331  CB  ARG A 146      -8.972 -11.458  -7.175  1.00 95.43           C  
ATOM   2332  HB2 ARG A 146      -8.619 -12.487  -7.244  1.00 95.43           H  
ATOM   2333  HB3 ARG A 146     -10.057 -11.473  -7.280  1.00 95.43           H  
ATOM   2334  O   ARG A 146      -6.599  -9.565  -5.827  1.00 95.43           O  
ATOM   2335  CG  ARG A 146      -8.348 -10.650  -8.325  1.00 95.43           C  
ATOM   2336  HG2 ARG A 146      -8.601  -9.597  -8.202  1.00 95.43           H  
ATOM   2337  HG3 ARG A 146      -7.263 -10.747  -8.293  1.00 95.43           H  
ATOM   2338  CD  ARG A 146      -8.828 -11.157  -9.688  1.00 95.43           C  
ATOM   2339  HD2 ARG A 146      -9.917 -11.184  -9.693  1.00 95.43           H  
ATOM   2340  HD3 ARG A 146      -8.457 -12.173  -9.825  1.00 95.43           H  
ATOM   2341  NE  ARG A 146      -8.342 -10.298 -10.786  1.00 95.43           N  
ATOM   2342  HE  ARG A 146      -7.792  -9.494 -10.519  1.00 95.43           H  
ATOM   2343  NH1 ARG A 146      -9.340 -11.429 -12.517  1.00 95.43           N  
ATOM   2344 HH11 ARG A 146      -9.739 -12.076 -11.852  1.00 95.43           H  
ATOM   2345 HH12 ARG A 146      -9.565 -11.504 -13.499  1.00 95.43           H  
ATOM   2346  NH2 ARG A 146      -8.097  -9.627 -12.950  1.00 95.43           N  
ATOM   2347 HH21 ARG A 146      -8.341  -9.714 -13.926  1.00 95.43           H  
ATOM   2348 HH22 ARG A 146      -7.517  -8.856 -12.652  1.00 95.43           H  
ATOM   2349  CZ  ARG A 146      -8.594 -10.455 -12.074  1.00 95.43           C  
ATOM   2350  N   SER A 147      -6.365 -11.769  -5.483  1.00 94.36           N  
ATOM   2351  H   SER A 147      -6.840 -12.631  -5.256  1.00 94.36           H  
ATOM   2352  CA  SER A 147      -4.915 -11.811  -5.687  1.00 94.36           C  
ATOM   2353  HA  SER A 147      -4.474 -10.894  -5.294  1.00 94.36           H  
ATOM   2354  C   SER A 147      -4.575 -11.907  -7.181  1.00 94.36           C  
ATOM   2355  CB  SER A 147      -4.313 -12.981  -4.910  1.00 94.36           C  
ATOM   2356  HB2 SER A 147      -3.235 -12.996  -5.067  1.00 94.36           H  
ATOM   2357  HB3 SER A 147      -4.739 -13.919  -5.267  1.00 94.36           H  
ATOM   2358  O   SER A 147      -5.033 -12.808  -7.880  1.00 94.36           O  
ATOM   2359  OG  SER A 147      -4.584 -12.835  -3.528  1.00 94.36           O  
ATOM   2360  HG  SER A 147      -5.504 -13.080  -3.401  1.00 94.36           H  
ATOM   2361  N   LEU A 148      -3.769 -10.975  -7.687  1.00 92.39           N  
ATOM   2362  H   LEU A 148      -3.385 -10.286  -7.056  1.00 92.39           H  
ATOM   2363  CA  LEU A 148      -3.364 -10.894  -9.090  1.00 92.39           C  
ATOM   2364  HA  LEU A 148      -4.218 -11.150  -9.716  1.00 92.39           H  
ATOM   2365  C   LEU A 148      -2.240 -11.886  -9.401  1.00 92.39           C  
ATOM   2366  CB  LEU A 148      -2.911  -9.462  -9.425  1.00 92.39           C  
ATOM   2367  HB2 LEU A 148      -2.594  -9.433 -10.468  1.00 92.39           H  
ATOM   2368  HB3 LEU A 148      -2.047  -9.228  -8.805  1.00 92.39           H  
ATOM   2369  O   LEU A 148      -1.254 -11.974  -8.672  1.00 92.39           O  
ATOM   2370  CG  LEU A 148      -3.955  -8.358  -9.202  1.00 92.39           C  
ATOM   2371  HG  LEU A 148      -4.233  -8.336  -8.148  1.00 92.39           H  
ATOM   2372  CD1 LEU A 148      -3.358  -7.000  -9.569  1.00 92.39           C  
ATOM   2373 HD11 LEU A 148      -3.085  -6.980 -10.624  1.00 92.39           H  
ATOM   2374 HD12 LEU A 148      -2.469  -6.810  -8.968  1.00 92.39           H  
ATOM   2375 HD13 LEU A 148      -4.089  -6.212  -9.382  1.00 92.39           H  
ATOM   2376  CD2 LEU A 148      -5.217  -8.597 -10.033  1.00 92.39           C  
ATOM   2377 HD21 LEU A 148      -4.945  -8.718 -11.082  1.00 92.39           H  
ATOM   2378 HD22 LEU A 148      -5.873  -7.733  -9.936  1.00 92.39           H  
ATOM   2379 HD23 LEU A 148      -5.731  -9.485  -9.666  1.00 92.39           H  
ATOM   2380  N   THR A 149      -2.374 -12.605 -10.515  1.00 87.07           N  
ATOM   2381  H   THR A 149      -3.264 -12.574 -10.990  1.00 87.07           H  
ATOM   2382  CA  THR A 149      -1.414 -13.635 -10.959  1.00 87.07           C  
ATOM   2383  HA  THR A 149      -0.512 -13.581 -10.349  1.00 87.07           H  
ATOM   2384  C   THR A 149      -0.955 -13.463 -12.408  1.00 87.07           C  
ATOM   2385  CB  THR A 149      -2.022 -15.036 -10.792  1.00 87.07           C  
ATOM   2386  HB  THR A 149      -1.307 -15.785 -11.134  1.00 87.07           H  
ATOM   2387  O   THR A 149      -0.218 -14.306 -12.921  1.00 87.07           O  
ATOM   2388  CG2 THR A 149      -2.382 -15.353  -9.341  1.00 87.07           C  
ATOM   2389 HG21 THR A 149      -3.194 -14.710  -9.003  1.00 87.07           H  
ATOM   2390 HG22 THR A 149      -1.510 -15.198  -8.706  1.00 87.07           H  
ATOM   2391 HG23 THR A 149      -2.706 -16.392  -9.270  1.00 87.07           H  
ATOM   2392  OG1 THR A 149      -3.203 -15.139 -11.557  1.00 87.07           O  
ATOM   2393  HG1 THR A 149      -2.978 -15.523 -12.407  1.00 87.07           H  
ATOM   2394  N   HIS A 150      -1.420 -12.414 -13.089  1.00 82.06           N  
ATOM   2395  H   HIS A 150      -1.926 -11.702 -12.582  1.00 82.06           H  
ATOM   2396  CA  HIS A 150      -1.042 -12.114 -14.469  1.00 82.06           C  
ATOM   2397  HA  HIS A 150      -0.996 -13.048 -15.028  1.00 82.06           H  
ATOM   2398  C   HIS A 150       0.357 -11.483 -14.540  1.00 82.06           C  
ATOM   2399  CB  HIS A 150      -2.126 -11.240 -15.124  1.00 82.06           C  
ATOM   2400  HB2 HIS A 150      -1.846 -11.032 -16.157  1.00 82.06           H  
ATOM   2401  HB3 HIS A 150      -3.060 -11.800 -15.147  1.00 82.06           H  
ATOM   2402  O   HIS A 150       0.945 -11.107 -13.524  1.00 82.06           O  
ATOM   2403  CG  HIS A 150      -2.367  -9.927 -14.424  1.00 82.06           C  
ATOM   2404  CD2 HIS A 150      -3.416  -9.626 -13.601  1.00 82.06           C  
ATOM   2405  HD2 HIS A 150      -4.232 -10.287 -13.347  1.00 82.06           H  
ATOM   2406  ND1 HIS A 150      -1.567  -8.810 -14.482  1.00 82.06           N  
ATOM   2407  HD1 HIS A 150      -0.746  -8.683 -15.057  1.00 82.06           H  
ATOM   2408  CE1 HIS A 150      -2.105  -7.869 -13.691  1.00 82.06           C  
ATOM   2409  HE1 HIS A 150      -1.684  -6.888 -13.528  1.00 82.06           H  
ATOM   2410  NE2 HIS A 150      -3.242  -8.323 -13.134  1.00 82.06           N  
ATOM   2411  N   SER A 151       0.899 -11.368 -15.751  1.00 77.72           N  
ATOM   2412  H   SER A 151       0.385 -11.693 -16.558  1.00 77.72           H  
ATOM   2413  CA  SER A 151       2.101 -10.568 -15.996  1.00 77.72           C  
ATOM   2414  HA  SER A 151       2.808 -10.745 -15.186  1.00 77.72           H  
ATOM   2415  C   SER A 151       1.762  -9.076 -16.021  1.00 77.72           C  
ATOM   2416  CB  SER A 151       2.778 -10.980 -17.303  1.00 77.72           C  
ATOM   2417  HB2 SER A 151       3.678 -10.382 -17.445  1.00 77.72           H  
ATOM   2418  HB3 SER A 151       2.100 -10.794 -18.137  1.00 77.72           H  
ATOM   2419  O   SER A 151       0.617  -8.704 -16.293  1.00 77.72           O  
ATOM   2420  OG  SER A 151       3.128 -12.356 -17.270  1.00 77.72           O  
ATOM   2421  HG  SER A 151       3.516 -12.561 -18.124  1.00 77.72           H  
ATOM   2422  N   VAL A 152       2.749  -8.225 -15.744  1.00 81.15           N  
ATOM   2423  H   VAL A 152       3.647  -8.601 -15.477  1.00 81.15           H  
ATOM   2424  CA  VAL A 152       2.651  -6.777 -15.964  1.00 81.15           C  
ATOM   2425  HA  VAL A 152       1.826  -6.392 -15.364  1.00 81.15           H  
ATOM   2426  C   VAL A 152       2.329  -6.506 -17.440  1.00 81.15           C  
ATOM   2427  CB  VAL A 152       3.939  -6.054 -15.520  1.00 81.15           C  
ATOM   2428  HB  VAL A 152       4.790  -6.437 -16.083  1.00 81.15           H  
ATOM   2429  O   VAL A 152       2.787  -7.240 -18.318  1.00 81.15           O  
ATOM   2430  CG1 VAL A 152       3.821  -4.548 -15.757  1.00 81.15           C  
ATOM   2431 HG11 VAL A 152       4.278  -4.284 -16.710  1.00 81.15           H  
ATOM   2432 HG12 VAL A 152       2.778  -4.233 -15.767  1.00 81.15           H  
ATOM   2433 HG13 VAL A 152       4.299  -3.991 -14.951  1.00 81.15           H  
ATOM   2434  CG2 VAL A 152       4.220  -6.269 -14.025  1.00 81.15           C  
ATOM   2435 HG21 VAL A 152       5.116  -5.722 -13.732  1.00 81.15           H  
ATOM   2436 HG22 VAL A 152       4.395  -7.324 -13.816  1.00 81.15           H  
ATOM   2437 HG23 VAL A 152       3.372  -5.923 -13.433  1.00 81.15           H  
ATOM   2438  N   GLN A 153       1.491  -5.499 -17.699  1.00 80.85           N  
ATOM   2439  H   GLN A 153       1.242  -4.874 -16.945  1.00 80.85           H  
ATOM   2440  CA  GLN A 153       1.115  -5.095 -19.056  1.00 80.85           C  
ATOM   2441  HA  GLN A 153       0.727  -5.967 -19.582  1.00 80.85           H  
ATOM   2442  C   GLN A 153       2.348  -4.600 -19.824  1.00 80.85           C  
ATOM   2443  CB  GLN A 153       0.012  -4.020 -19.003  1.00 80.85           C  
ATOM   2444  HB2 GLN A 153      -0.245  -3.731 -20.022  1.00 80.85           H  
ATOM   2445  HB3 GLN A 153       0.382  -3.138 -18.480  1.00 80.85           H  
ATOM   2446  O   GLN A 153       3.250  -4.038 -19.216  1.00 80.85           O  
ATOM   2447  CG  GLN A 153      -1.255  -4.539 -18.299  1.00 80.85           C  
ATOM   2448  HG2 GLN A 153      -1.044  -4.712 -17.244  1.00 80.85           H  
ATOM   2449  HG3 GLN A 153      -1.537  -5.491 -18.748  1.00 80.85           H  
ATOM   2450  CD  GLN A 153      -2.440  -3.578 -18.387  1.00 80.85           C  
ATOM   2451  NE2 GLN A 153      -3.571  -4.017 -18.893  1.00 80.85           N  
ATOM   2452 HE21 GLN A 153      -3.593  -4.919 -19.346  1.00 80.85           H  
ATOM   2453 HE22 GLN A 153      -4.252  -3.299 -19.095  1.00 80.85           H  
ATOM   2454  OE1 GLN A 153      -2.425  -2.445 -17.942  1.00 80.85           O  
ATOM   2455  N   ALA A 154       2.396  -4.826 -21.139  1.00 79.12           N  
ATOM   2456  H   ALA A 154       1.634  -5.303 -21.600  1.00 79.12           H  
ATOM   2457  CA  ALA A 154       3.476  -4.305 -21.981  1.00 79.12           C  
ATOM   2458  HA  ALA A 154       4.431  -4.454 -21.478  1.00 79.12           H  
ATOM   2459  C   ALA A 154       3.327  -2.796 -22.222  1.00 79.12           C  
ATOM   2460  CB  ALA A 154       3.500  -5.088 -23.298  1.00 79.12           C  
ATOM   2461  HB1 ALA A 154       2.568  -4.934 -23.843  1.00 79.12           H  
ATOM   2462  HB2 ALA A 154       4.315  -4.715 -23.917  1.00 79.12           H  
ATOM   2463  HB3 ALA A 154       3.651  -6.150 -23.106  1.00 79.12           H  
ATOM   2464  O   ALA A 154       4.326  -2.086 -22.195  1.00 79.12           O  
ATOM   2465  N   ASP A 155       2.081  -2.323 -22.335  1.00 90.55           N  
ATOM   2466  H   ASP A 155       1.318  -2.984 -22.358  1.00 90.55           H  
ATOM   2467  CA  ASP A 155       1.753  -0.938 -22.670  1.00 90.55           C  
ATOM   2468  HA  ASP A 155       2.678  -0.374 -22.788  1.00 90.55           H  
ATOM   2469  C   ASP A 155       0.896  -0.291 -21.573  1.00 90.55           C  
ATOM   2470  CB  ASP A 155       0.995  -0.862 -24.006  1.00 90.55           C  
ATOM   2471  HB2 ASP A 155      -0.033  -1.180 -23.833  1.00 90.55           H  
ATOM   2472  HB3 ASP A 155       0.962   0.179 -24.329  1.00 90.55           H  
ATOM   2473  O   ASP A 155       0.031  -0.943 -20.972  1.00 90.55           O  
ATOM   2474  CG  ASP A 155       1.577  -1.719 -25.134  1.00 90.55           C  
ATOM   2475  OD1 ASP A 155       2.809  -1.887 -25.190  1.00 90.55           O  
ATOM   2476  OD2 ASP A 155       0.737  -2.275 -25.881  1.00 90.55           O  
ATOM   2477  N   TYR A 156       1.072   1.014 -21.365  1.00 92.41           N  
ATOM   2478  H   TYR A 156       1.824   1.465 -21.866  1.00 92.41           H  
ATOM   2479  CA  TYR A 156       0.229   1.847 -20.510  1.00 92.41           C  
ATOM   2480  HA  TYR A 156      -0.654   1.277 -20.222  1.00 92.41           H  
ATOM   2481  C   TYR A 156      -0.232   3.082 -21.276  1.00 92.41           C  
ATOM   2482  CB  TYR A 156       0.974   2.211 -19.227  1.00 92.41           C  
ATOM   2483  HB2 TYR A 156       1.840   2.828 -19.464  1.00 92.41           H  
ATOM   2484  HB3 TYR A 156       1.327   1.281 -18.781  1.00 92.41           H  
ATOM   2485  O   TYR A 156       0.547   3.992 -21.554  1.00 92.41           O  
ATOM   2486  CG  TYR A 156       0.127   2.878 -18.168  1.00 92.41           C  
ATOM   2487  CD1 TYR A 156       0.272   4.248 -17.888  1.00 92.41           C  
ATOM   2488  HD1 TYR A 156       0.958   4.845 -18.471  1.00 92.41           H  
ATOM   2489  CD2 TYR A 156      -0.763   2.091 -17.412  1.00 92.41           C  
ATOM   2490  HD2 TYR A 156      -0.859   1.037 -17.627  1.00 92.41           H  
ATOM   2491  CE1 TYR A 156      -0.467   4.837 -16.844  1.00 92.41           C  
ATOM   2492  HE1 TYR A 156      -0.343   5.888 -16.630  1.00 92.41           H  
ATOM   2493  CE2 TYR A 156      -1.502   2.674 -16.368  1.00 92.41           C  
ATOM   2494  HE2 TYR A 156      -2.183   2.075 -15.780  1.00 92.41           H  
ATOM   2495  OH  TYR A 156      -2.066   4.597 -15.061  1.00 92.41           O  
ATOM   2496  HH  TYR A 156      -1.910   5.542 -14.992  1.00 92.41           H  
ATOM   2497  CZ  TYR A 156      -1.351   4.046 -16.078  1.00 92.41           C  
ATOM   2498  N   LYS A 157      -1.521   3.085 -21.626  1.00 94.06           N  
ATOM   2499  H   LYS A 157      -2.095   2.312 -21.321  1.00 94.06           H  
ATOM   2500  CA  LYS A 157      -2.125   4.106 -22.485  1.00 94.06           C  
ATOM   2501  HA  LYS A 157      -1.392   4.388 -23.240  1.00 94.06           H  
ATOM   2502  C   LYS A 157      -2.466   5.356 -21.692  1.00 94.06           C  
ATOM   2503  CB  LYS A 157      -3.365   3.562 -23.201  1.00 94.06           C  
ATOM   2504  HB2 LYS A 157      -3.786   4.362 -23.811  1.00 94.06           H  
ATOM   2505  HB3 LYS A 157      -4.109   3.253 -22.467  1.00 94.06           H  
ATOM   2506  O   LYS A 157      -3.220   5.260 -20.721  1.00 94.06           O  
ATOM   2507  CG  LYS A 157      -3.008   2.381 -24.109  1.00 94.06           C  
ATOM   2508  HG2 LYS A 157      -2.646   1.548 -23.506  1.00 94.06           H  
ATOM   2509  HG3 LYS A 157      -2.222   2.686 -24.800  1.00 94.06           H  
ATOM   2510  CD  LYS A 157      -4.227   1.925 -24.910  1.00 94.06           C  
ATOM   2511  HD2 LYS A 157      -5.026   1.630 -24.229  1.00 94.06           H  
ATOM   2512  HD3 LYS A 157      -4.562   2.749 -25.539  1.00 94.06           H  
ATOM   2513  CE  LYS A 157      -3.811   0.741 -25.784  1.00 94.06           C  
ATOM   2514  HE2 LYS A 157      -3.493  -0.080 -25.142  1.00 94.06           H  
ATOM   2515  HE3 LYS A 157      -2.944   1.041 -26.373  1.00 94.06           H  
ATOM   2516  NZ  LYS A 157      -4.910   0.316 -26.680  1.00 94.06           N  
ATOM   2517  HZ1 LYS A 157      -4.598  -0.456 -27.253  1.00 94.06           H  
ATOM   2518  HZ2 LYS A 157      -5.157   1.080 -27.293  1.00 94.06           H  
ATOM   2519  HZ3 LYS A 157      -5.723   0.040 -26.148  1.00 94.06           H  
ATOM   2520  N   VAL A 158      -1.976   6.516 -22.112  1.00 94.87           N  
ATOM   2521  H   VAL A 158      -1.407   6.520 -22.947  1.00 94.87           H  
ATOM   2522  CA  VAL A 158      -2.237   7.799 -21.436  1.00 94.87           C  
ATOM   2523  HA  VAL A 158      -3.087   7.663 -20.767  1.00 94.87           H  
ATOM   2524  C   VAL A 158      -2.623   8.882 -22.444  1.00 94.87           C  
ATOM   2525  CB  VAL A 158      -1.050   8.251 -20.561  1.00 94.87           C  
ATOM   2526  HB  VAL A 158      -1.331   9.172 -20.050  1.00 94.87           H  
ATOM   2527  O   VAL A 158      -2.228   8.811 -23.604  1.00 94.87           O  
ATOM   2528  CG1 VAL A 158      -0.746   7.204 -19.481  1.00 94.87           C  
ATOM   2529 HG11 VAL A 158      -1.649   6.986 -18.911  1.00 94.87           H  
ATOM   2530 HG12 VAL A 158       0.021   7.580 -18.803  1.00 94.87           H  
ATOM   2531 HG13 VAL A 158      -0.377   6.289 -19.945  1.00 94.87           H  
ATOM   2532  CG2 VAL A 158       0.221   8.527 -21.366  1.00 94.87           C  
ATOM   2533 HG21 VAL A 158       1.044   8.760 -20.691  1.00 94.87           H  
ATOM   2534 HG22 VAL A 158       0.062   9.379 -22.028  1.00 94.87           H  
ATOM   2535 HG23 VAL A 158       0.479   7.660 -21.975  1.00 94.87           H  
ATOM   2536  N   PRO A 159      -3.400   9.906 -22.050  1.00 93.62           N  
ATOM   2537  CA  PRO A 159      -3.616  11.061 -22.913  1.00 93.62           C  
ATOM   2538  HA  PRO A 159      -4.105  10.729 -23.829  1.00 93.62           H  
ATOM   2539  C   PRO A 159      -2.280  11.735 -23.251  1.00 93.62           C  
ATOM   2540  CB  PRO A 159      -4.553  11.996 -22.143  1.00 93.62           C  
ATOM   2541  HB2 PRO A 159      -5.297  12.450 -22.797  1.00 93.62           H  
ATOM   2542  HB3 PRO A 159      -3.978  12.772 -21.638  1.00 93.62           H  
ATOM   2543  O   PRO A 159      -1.429  11.895 -22.374  1.00 93.62           O  
ATOM   2544  CG  PRO A 159      -5.199  11.088 -21.099  1.00 93.62           C  
ATOM   2545  HG2 PRO A 159      -5.464  11.639 -20.197  1.00 93.62           H  
ATOM   2546  HG3 PRO A 159      -6.071  10.597 -21.531  1.00 93.62           H  
ATOM   2547  CD  PRO A 159      -4.123  10.052 -20.800  1.00 93.62           C  
ATOM   2548  HD2 PRO A 159      -4.592   9.119 -20.489  1.00 93.62           H  
ATOM   2549  HD3 PRO A 159      -3.450  10.424 -20.028  1.00 93.62           H  
ATOM   2550  N   GLY A 160      -2.109  12.161 -24.506  1.00 92.26           N  
ATOM   2551  H   GLY A 160      -2.825  11.948 -25.185  1.00 92.26           H  
ATOM   2552  CA  GLY A 160      -0.834  12.703 -24.998  1.00 92.26           C  
ATOM   2553  HA2 GLY A 160      -0.080  11.916 -24.968  1.00 92.26           H  
ATOM   2554  HA3 GLY A 160      -0.959  13.020 -26.033  1.00 92.26           H  
ATOM   2555  C   GLY A 160      -0.306  13.901 -24.199  1.00 92.26           C  
ATOM   2556  O   GLY A 160       0.903  14.049 -24.054  1.00 92.26           O  
ATOM   2557  N   GLU A 161      -1.202  14.697 -23.609  1.00 92.75           N  
ATOM   2558  H   GLU A 161      -2.182  14.487 -23.738  1.00 92.75           H  
ATOM   2559  CA  GLU A 161      -0.877  15.842 -22.743  1.00 92.75           C  
ATOM   2560  HA  GLU A 161      -0.196  16.500 -23.283  1.00 92.75           H  
ATOM   2561  C   GLU A 161      -0.161  15.469 -21.428  1.00 92.75           C  
ATOM   2562  CB  GLU A 161      -2.171  16.635 -22.460  1.00 92.75           C  
ATOM   2563  HB2 GLU A 161      -1.907  17.595 -22.016  1.00 92.75           H  
ATOM   2564  HB3 GLU A 161      -2.680  16.824 -23.405  1.00 92.75           H  
ATOM   2565  O   GLU A 161       0.429  16.343 -20.804  1.00 92.75           O  
ATOM   2566  CG  GLU A 161      -3.125  15.888 -21.509  1.00 92.75           C  
ATOM   2567  HG2 GLU A 161      -3.240  14.865 -21.867  1.00 92.75           H  
ATOM   2568  HG3 GLU A 161      -2.657  15.857 -20.525  1.00 92.75           H  
ATOM   2569  CD  GLU A 161      -4.519  16.519 -21.360  1.00 92.75           C  
ATOM   2570  OE1 GLU A 161      -5.479  15.745 -21.097  1.00 92.75           O  
ATOM   2571  OE2 GLU A 161      -4.627  17.754 -21.516  1.00 92.75           O  
ATOM   2572  N   TYR A 162      -0.203  14.195 -21.014  1.00 93.72           N  
ATOM   2573  H   TYR A 162      -0.728  13.537 -21.572  1.00 93.72           H  
ATOM   2574  CA  TYR A 162       0.440  13.685 -19.794  1.00 93.72           C  
ATOM   2575  HA  TYR A 162       0.883  14.517 -19.245  1.00 93.72           H  
ATOM   2576  C   TYR A 162       1.583  12.699 -20.082  1.00 93.72           C  
ATOM   2577  CB  TYR A 162      -0.622  13.025 -18.902  1.00 93.72           C  
ATOM   2578  HB2 TYR A 162      -1.050  12.177 -19.437  1.00 93.72           H  
ATOM   2579  HB3 TYR A 162      -0.132  12.630 -18.012  1.00 93.72           H  
ATOM   2580  O   TYR A 162       2.224  12.189 -19.162  1.00 93.72           O  
ATOM   2581  CG  TYR A 162      -1.733  13.946 -18.440  1.00 93.72           C  
ATOM   2582  CD1 TYR A 162      -1.446  15.037 -17.596  1.00 93.72           C  
ATOM   2583  HD1 TYR A 162      -0.424  15.232 -17.306  1.00 93.72           H  
ATOM   2584  CD2 TYR A 162      -3.051  13.734 -18.878  1.00 93.72           C  
ATOM   2585  HD2 TYR A 162      -3.266  12.923 -19.558  1.00 93.72           H  
ATOM   2586  CE1 TYR A 162      -2.473  15.896 -17.161  1.00 93.72           C  
ATOM   2587  HE1 TYR A 162      -2.244  16.722 -16.504  1.00 93.72           H  
ATOM   2588  CE2 TYR A 162      -4.069  14.622 -18.483  1.00 93.72           C  
ATOM   2589  HE2 TYR A 162      -5.066  14.545 -18.892  1.00 93.72           H  
ATOM   2590  OH  TYR A 162      -4.806  16.499 -17.208  1.00 93.72           O  
ATOM   2591  HH  TYR A 162      -4.474  17.307 -16.810  1.00 93.72           H  
ATOM   2592  CZ  TYR A 162      -3.794  15.684 -17.606  1.00 93.72           C  
ATOM   2593  N   ALA A 163       1.834  12.372 -21.354  1.00 93.13           N  
ATOM   2594  H   ALA A 163       1.306  12.832 -22.081  1.00 93.13           H  
ATOM   2595  CA  ALA A 163       2.800  11.340 -21.727  1.00 93.13           C  
ATOM   2596  HA  ALA A 163       2.550  10.422 -21.195  1.00 93.13           H  
ATOM   2597  C   ALA A 163       4.243  11.707 -21.340  1.00 93.13           C  
ATOM   2598  CB  ALA A 163       2.670  11.079 -23.232  1.00 93.13           C  
ATOM   2599  HB1 ALA A 163       3.351  10.281 -23.526  1.00 93.13           H  
ATOM   2600  HB2 ALA A 163       2.907  11.984 -23.791  1.00 93.13           H  
ATOM   2601  HB3 ALA A 163       1.651  10.772 -23.465  1.00 93.13           H  
ATOM   2602  O   ALA A 163       5.036  10.817 -21.028  1.00 93.13           O  
ATOM   2603  N   VAL A 164       4.588  13.000 -21.352  1.00 93.92           N  
ATOM   2604  H   VAL A 164       3.862  13.682 -21.520  1.00 93.92           H  
ATOM   2605  CA  VAL A 164       5.924  13.492 -20.979  1.00 93.92           C  
ATOM   2606  HA  VAL A 164       6.677  12.909 -21.509  1.00 93.92           H  
ATOM   2607  C   VAL A 164       6.170  13.280 -19.488  1.00 93.92           C  
ATOM   2608  CB  VAL A 164       6.099  14.973 -21.370  1.00 93.92           C  
ATOM   2609  HB  VAL A 164       5.303  15.565 -20.919  1.00 93.92           H  
ATOM   2610  O   VAL A 164       7.181  12.692 -19.116  1.00 93.92           O  
ATOM   2611  CG1 VAL A 164       7.450  15.537 -20.908  1.00 93.92           C  
ATOM   2612 HG11 VAL A 164       7.558  16.565 -21.256  1.00 93.92           H  
ATOM   2613 HG12 VAL A 164       7.500  15.551 -19.820  1.00 93.92           H  
ATOM   2614 HG13 VAL A 164       8.269  14.933 -21.299  1.00 93.92           H  
ATOM   2615  CG2 VAL A 164       6.027  15.134 -22.897  1.00 93.92           C  
ATOM   2616 HG21 VAL A 164       5.051  14.816 -23.262  1.00 93.92           H  
ATOM   2617 HG22 VAL A 164       6.808  14.544 -23.377  1.00 93.92           H  
ATOM   2618 HG23 VAL A 164       6.157  16.184 -23.158  1.00 93.92           H  
ATOM   2619  N   GLU A 165       5.223  13.669 -18.641  1.00 95.63           N  
ATOM   2620  H   GLU A 165       4.422  14.170 -18.998  1.00 95.63           H  
ATOM   2621  CA  GLU A 165       5.319  13.528 -17.191  1.00 95.63           C  
ATOM   2622  HA  GLU A 165       6.255  13.966 -16.845  1.00 95.63           H  
ATOM   2623  C   GLU A 165       5.310  12.063 -16.768  1.00 95.63           C  
ATOM   2624  CB  GLU A 165       4.156  14.243 -16.495  1.00 95.63           C  
ATOM   2625  HB2 GLU A 165       3.205  13.840 -16.843  1.00 95.63           H  
ATOM   2626  HB3 GLU A 165       4.234  14.029 -15.429  1.00 95.63           H  
ATOM   2627  O   GLU A 165       6.096  11.667 -15.916  1.00 95.63           O  
ATOM   2628  CG  GLU A 165       4.184  15.766 -16.657  1.00 95.63           C  
ATOM   2629  HG2 GLU A 165       5.210  16.120 -16.560  1.00 95.63           H  
ATOM   2630  HG3 GLU A 165       3.617  16.192 -15.829  1.00 95.63           H  
ATOM   2631  CD  GLU A 165       3.576  16.289 -17.964  1.00 95.63           C  
ATOM   2632  OE1 GLU A 165       3.382  17.522 -18.000  1.00 95.63           O  
ATOM   2633  OE2 GLU A 165       3.234  15.498 -18.871  1.00 95.63           O  
ATOM   2634  N   VAL A 166       4.486  11.218 -17.394  1.00 94.37           N  
ATOM   2635  H   VAL A 166       3.827  11.593 -18.062  1.00 94.37           H  
ATOM   2636  CA  VAL A 166       4.488   9.777 -17.093  1.00 94.37           C  
ATOM   2637  HA  VAL A 166       4.361   9.655 -16.017  1.00 94.37           H  
ATOM   2638  C   VAL A 166       5.841   9.143 -17.450  1.00 94.37           C  
ATOM   2639  CB  VAL A 166       3.312   9.071 -17.792  1.00 94.37           C  
ATOM   2640  HB  VAL A 166       3.356   9.269 -18.863  1.00 94.37           H  
ATOM   2641  O   VAL A 166       6.340   8.301 -16.700  1.00 94.37           O  
ATOM   2642  CG1 VAL A 166       3.322   7.555 -17.566  1.00 94.37           C  
ATOM   2643 HG11 VAL A 166       3.272   7.338 -16.499  1.00 94.37           H  
ATOM   2644 HG12 VAL A 166       2.470   7.101 -18.073  1.00 94.37           H  
ATOM   2645 HG13 VAL A 166       4.237   7.121 -17.968  1.00 94.37           H  
ATOM   2646  CG2 VAL A 166       1.970   9.568 -17.238  1.00 94.37           C  
ATOM   2647 HG21 VAL A 166       1.856   9.274 -16.195  1.00 94.37           H  
ATOM   2648 HG22 VAL A 166       1.147   9.170 -17.831  1.00 94.37           H  
ATOM   2649 HG23 VAL A 166       1.921  10.656 -17.290  1.00 94.37           H  
ATOM   2650  N   LYS A 167       6.480   9.565 -18.551  1.00 93.45           N  
ATOM   2651  H   LYS A 167       6.037  10.279 -19.112  1.00 93.45           H  
ATOM   2652  CA  LYS A 167       7.844   9.132 -18.912  1.00 93.45           C  
ATOM   2653  HA  LYS A 167       7.906   8.047 -18.833  1.00 93.45           H  
ATOM   2654  C   LYS A 167       8.905   9.680 -17.954  1.00 93.45           C  
ATOM   2655  CB  LYS A 167       8.162   9.543 -20.358  1.00 93.45           C  
ATOM   2656  HB2 LYS A 167       9.235   9.454 -20.528  1.00 93.45           H  
ATOM   2657  HB3 LYS A 167       7.878  10.584 -20.514  1.00 93.45           H  
ATOM   2658  O   LYS A 167       9.861   8.964 -17.650  1.00 93.45           O  
ATOM   2659  CG  LYS A 167       7.439   8.648 -21.373  1.00 93.45           C  
ATOM   2660  HG2 LYS A 167       6.369   8.640 -21.163  1.00 93.45           H  
ATOM   2661  HG3 LYS A 167       7.810   7.628 -21.276  1.00 93.45           H  
ATOM   2662  CD  LYS A 167       7.669   9.136 -22.810  1.00 93.45           C  
ATOM   2663  HD2 LYS A 167       7.319  10.164 -22.897  1.00 93.45           H  
ATOM   2664  HD3 LYS A 167       8.733   9.089 -23.044  1.00 93.45           H  
ATOM   2665  CE  LYS A 167       6.873   8.233 -23.759  1.00 93.45           C  
ATOM   2666  HE2 LYS A 167       5.822   8.281 -23.472  1.00 93.45           H  
ATOM   2667  HE3 LYS A 167       7.196   7.202 -23.616  1.00 93.45           H  
ATOM   2668  NZ  LYS A 167       7.015   8.614 -25.184  1.00 93.45           N  
ATOM   2669  HZ1 LYS A 167       6.687   9.558 -25.330  1.00 93.45           H  
ATOM   2670  HZ2 LYS A 167       6.443   7.997 -25.743  1.00 93.45           H  
ATOM   2671  HZ3 LYS A 167       7.974   8.529 -25.490  1.00 93.45           H  
ATOM   2672  N   GLU A 168       8.738  10.905 -17.462  1.00 94.61           N  
ATOM   2673  H   GLU A 168       7.958  11.455 -17.795  1.00 94.61           H  
ATOM   2674  CA  GLU A 168       9.601  11.495 -16.435  1.00 94.61           C  
ATOM   2675  HA  GLU A 168      10.634  11.468 -16.782  1.00 94.61           H  
ATOM   2676  C   GLU A 168       9.534  10.679 -15.136  1.00 94.61           C  
ATOM   2677  CB  GLU A 168       9.215  12.967 -16.204  1.00 94.61           C  
ATOM   2678  HB2 GLU A 168       9.234  13.498 -17.156  1.00 94.61           H  
ATOM   2679  HB3 GLU A 168       8.211  13.028 -15.784  1.00 94.61           H  
ATOM   2680  O   GLU A 168      10.564  10.205 -14.657  1.00 94.61           O  
ATOM   2681  CG  GLU A 168      10.195  13.638 -15.236  1.00 94.61           C  
ATOM   2682  HG2 GLU A 168      10.249  13.052 -14.318  1.00 94.61           H  
ATOM   2683  HG3 GLU A 168      11.186  13.640 -15.691  1.00 94.61           H  
ATOM   2684  CD  GLU A 168       9.817  15.071 -14.853  1.00 94.61           C  
ATOM   2685  OE1 GLU A 168      10.416  15.587 -13.888  1.00 94.61           O  
ATOM   2686  OE2 GLU A 168       8.966  15.732 -15.489  1.00 94.61           O  
ATOM   2687  N   MET A 169       8.323  10.418 -14.633  1.00 94.76           N  
ATOM   2688  H   MET A 169       7.526  10.854 -15.075  1.00 94.76           H  
ATOM   2689  CA  MET A 169       8.089   9.594 -13.443  1.00 94.76           C  
ATOM   2690  HA  MET A 169       8.556  10.066 -12.578  1.00 94.76           H  
ATOM   2691  C   MET A 169       8.693   8.192 -13.596  1.00 94.76           C  
ATOM   2692  CB  MET A 169       6.581   9.457 -13.191  1.00 94.76           C  
ATOM   2693  HB2 MET A 169       6.437   8.735 -12.387  1.00 94.76           H  
ATOM   2694  HB3 MET A 169       6.095   9.075 -14.088  1.00 94.76           H  
ATOM   2695  O   MET A 169       9.371   7.698 -12.699  1.00 94.76           O  
ATOM   2696  CG  MET A 169       5.901  10.764 -12.782  1.00 94.76           C  
ATOM   2697  HG2 MET A 169       6.355  11.105 -11.851  1.00 94.76           H  
ATOM   2698  HG3 MET A 169       6.084  11.533 -13.532  1.00 94.76           H  
ATOM   2699  SD  MET A 169       4.108  10.611 -12.540  1.00 94.76           S  
ATOM   2700  CE  MET A 169       4.143   9.739 -10.953  1.00 94.76           C  
ATOM   2701  HE1 MET A 169       3.146   9.727 -10.513  1.00 94.76           H  
ATOM   2702  HE2 MET A 169       4.815  10.258 -10.270  1.00 94.76           H  
ATOM   2703  HE3 MET A 169       4.494   8.717 -11.097  1.00 94.76           H  
ATOM   2704  N   LEU A 170       8.495   7.546 -14.752  1.00 90.63           N  
ATOM   2705  H   LEU A 170       7.899   7.977 -15.444  1.00 90.63           H  
ATOM   2706  CA  LEU A 170       9.109   6.248 -15.044  1.00 90.63           C  
ATOM   2707  HA  LEU A 170       8.824   5.542 -14.264  1.00 90.63           H  
ATOM   2708  C   LEU A 170      10.640   6.301 -15.041  1.00 90.63           C  
ATOM   2709  CB  LEU A 170       8.637   5.746 -16.415  1.00 90.63           C  
ATOM   2710  HB2 LEU A 170       8.587   6.588 -17.106  1.00 90.63           H  
ATOM   2711  HB3 LEU A 170       9.388   5.058 -16.803  1.00 90.63           H  
ATOM   2712  O   LEU A 170      11.280   5.375 -14.542  1.00 90.63           O  
ATOM   2713  CG  LEU A 170       7.292   5.011 -16.413  1.00 90.63           C  
ATOM   2714  HG  LEU A 170       6.487   5.663 -16.075  1.00 90.63           H  
ATOM   2715  CD1 LEU A 170       7.027   4.574 -17.849  1.00 90.63           C  
ATOM   2716 HD11 LEU A 170       7.858   3.980 -18.230  1.00 90.63           H  
ATOM   2717 HD12 LEU A 170       6.905   5.461 -18.469  1.00 90.63           H  
ATOM   2718 HD13 LEU A 170       6.129   3.957 -17.895  1.00 90.63           H  
ATOM   2719  CD2 LEU A 170       7.330   3.754 -15.541  1.00 90.63           C  
ATOM   2720 HD21 LEU A 170       7.231   4.029 -14.491  1.00 90.63           H  
ATOM   2721 HD22 LEU A 170       6.507   3.096 -15.818  1.00 90.63           H  
ATOM   2722 HD23 LEU A 170       8.267   3.220 -15.703  1.00 90.63           H  
ATOM   2723  N   SER A 171      11.229   7.363 -15.588  1.00 89.47           N  
ATOM   2724  H   SER A 171      10.646   8.106 -15.947  1.00 89.47           H  
ATOM   2725  CA  SER A 171      12.683   7.545 -15.600  1.00 89.47           C  
ATOM   2726  HA  SER A 171      13.145   6.670 -16.058  1.00 89.47           H  
ATOM   2727  C   SER A 171      13.230   7.666 -14.179  1.00 89.47           C  
ATOM   2728  CB  SER A 171      13.072   8.768 -16.433  1.00 89.47           C  
ATOM   2729  HB2 SER A 171      12.641   9.672 -16.002  1.00 89.47           H  
ATOM   2730  HB3 SER A 171      14.157   8.868 -16.440  1.00 89.47           H  
ATOM   2731  O   SER A 171      14.228   7.012 -13.860  1.00 89.47           O  
ATOM   2732  OG  SER A 171      12.613   8.595 -17.761  1.00 89.47           O  
ATOM   2733  HG  SER A 171      11.656   8.674 -17.747  1.00 89.47           H  
ATOM   2734  N   ASP A 172      12.547   8.409 -13.302  1.00 89.60           N  
ATOM   2735  H   ASP A 172      11.747   8.944 -13.610  1.00 89.60           H  
ATOM   2736  CA  ASP A 172      12.947   8.504 -11.897  1.00 89.60           C  
ATOM   2737  HA  ASP A 172      14.012   8.734 -11.898  1.00 89.60           H  
ATOM   2738  C   ASP A 172      12.772   7.173 -11.152  1.00 89.60           C  
ATOM   2739  CB  ASP A 172      12.217   9.642 -11.164  1.00 89.60           C  
ATOM   2740  HB2 ASP A 172      12.231  10.539 -11.783  1.00 89.60           H  
ATOM   2741  HB3 ASP A 172      11.182   9.358 -10.974  1.00 89.60           H  
ATOM   2742  O   ASP A 172      13.687   6.702 -10.474  1.00 89.60           O  
ATOM   2743  CG  ASP A 172      12.958   9.933  -9.851  1.00 89.60           C  
ATOM   2744  OD1 ASP A 172      14.205   9.978  -9.912  1.00 89.60           O  
ATOM   2745  OD2 ASP A 172      12.383   9.984  -8.747  1.00 89.60           O  
ATOM   2746  N   MET A 173      11.660   6.467 -11.375  1.00 86.35           N  
ATOM   2747  H   MET A 173      10.916   6.921 -11.886  1.00 86.35           H  
ATOM   2748  CA  MET A 173      11.442   5.122 -10.832  1.00 86.35           C  
ATOM   2749  HA  MET A 173      11.450   5.184  -9.744  1.00 86.35           H  
ATOM   2750  C   MET A 173      12.543   4.135 -11.262  1.00 86.35           C  
ATOM   2751  CB  MET A 173      10.078   4.596 -11.294  1.00 86.35           C  
ATOM   2752  HB2 MET A 173      10.020   3.531 -11.070  1.00 86.35           H  
ATOM   2753  HB3 MET A 173       9.989   4.721 -12.373  1.00 86.35           H  
ATOM   2754  O   MET A 173      13.004   3.323 -10.453  1.00 86.35           O  
ATOM   2755  CG  MET A 173       8.899   5.294 -10.609  1.00 86.35           C  
ATOM   2756  HG2 MET A 173       9.058   6.373 -10.625  1.00 86.35           H  
ATOM   2757  HG3 MET A 173       8.877   4.989  -9.563  1.00 86.35           H  
ATOM   2758  SD  MET A 173       7.276   4.953 -11.360  1.00 86.35           S  
ATOM   2759  CE  MET A 173       7.272   3.148 -11.363  1.00 86.35           C  
ATOM   2760  HE1 MET A 173       7.947   2.790 -12.141  1.00 86.35           H  
ATOM   2761  HE2 MET A 173       7.604   2.785 -10.390  1.00 86.35           H  
ATOM   2762  HE3 MET A 173       6.264   2.793 -11.577  1.00 86.35           H  
ATOM   2763  N   VAL A 174      12.997   4.197 -12.521  1.00 81.47           N  
ATOM   2764  H   VAL A 174      12.562   4.866 -13.140  1.00 81.47           H  
ATOM   2765  CA  VAL A 174      14.125   3.396 -13.027  1.00 81.47           C  
ATOM   2766  HA  VAL A 174      13.949   2.351 -12.773  1.00 81.47           H  
ATOM   2767  C   VAL A 174      15.433   3.804 -12.350  1.00 81.47           C  
ATOM   2768  CB  VAL A 174      14.249   3.498 -14.563  1.00 81.47           C  
ATOM   2769  HB  VAL A 174      14.215   4.545 -14.865  1.00 81.47           H  
ATOM   2770  O   VAL A 174      16.194   2.927 -11.932  1.00 81.47           O  
ATOM   2771  CG1 VAL A 174      15.552   2.879 -15.095  1.00 81.47           C  
ATOM   2772 HG11 VAL A 174      16.402   3.487 -14.785  1.00 81.47           H  
ATOM   2773 HG12 VAL A 174      15.667   1.861 -14.723  1.00 81.47           H  
ATOM   2774 HG13 VAL A 174      15.533   2.871 -16.185  1.00 81.47           H  
ATOM   2775  CG2 VAL A 174      13.105   2.745 -15.249  1.00 81.47           C  
ATOM   2776 HG21 VAL A 174      12.144   3.099 -14.876  1.00 81.47           H  
ATOM   2777 HG22 VAL A 174      13.190   1.674 -15.062  1.00 81.47           H  
ATOM   2778 HG23 VAL A 174      13.134   2.928 -16.323  1.00 81.47           H  
ATOM   2779  N   ARG A 175      15.694   5.108 -12.193  1.00 83.17           N  
ATOM   2780  H   ARG A 175      15.025   5.775 -12.551  1.00 83.17           H  
ATOM   2781  CA  ARG A 175      16.872   5.625 -11.481  1.00 83.17           C  
ATOM   2782  HA  ARG A 175      17.775   5.257 -11.966  1.00 83.17           H  
ATOM   2783  C   ARG A 175      16.899   5.126 -10.036  1.00 83.17           C  
ATOM   2784  CB  ARG A 175      16.868   7.161 -11.550  1.00 83.17           C  
ATOM   2785  HB2 ARG A 175      15.979   7.532 -11.041  1.00 83.17           H  
ATOM   2786  HB3 ARG A 175      16.807   7.478 -12.591  1.00 83.17           H  
ATOM   2787  O   ARG A 175      17.889   4.514  -9.634  1.00 83.17           O  
ATOM   2788  CG  ARG A 175      18.125   7.788 -10.918  1.00 83.17           C  
ATOM   2789  HG2 ARG A 175      18.324   7.347  -9.941  1.00 83.17           H  
ATOM   2790  HG3 ARG A 175      18.981   7.598 -11.564  1.00 83.17           H  
ATOM   2791  CD  ARG A 175      17.959   9.300 -10.730  1.00 83.17           C  
ATOM   2792  HD2 ARG A 175      18.901   9.734 -10.393  1.00 83.17           H  
ATOM   2793  HD3 ARG A 175      17.702   9.757 -11.686  1.00 83.17           H  
ATOM   2794  NE  ARG A 175      16.894   9.594  -9.761  1.00 83.17           N  
ATOM   2795  HE  ARG A 175      15.967   9.783 -10.116  1.00 83.17           H  
ATOM   2796  NH1 ARG A 175      18.081   9.771  -7.791  1.00 83.17           N  
ATOM   2797 HH11 ARG A 175      17.986  10.092  -6.838  1.00 83.17           H  
ATOM   2798 HH12 ARG A 175      18.940   9.919  -8.301  1.00 83.17           H  
ATOM   2799  NH2 ARG A 175      15.892  10.028  -7.796  1.00 83.17           N  
ATOM   2800 HH21 ARG A 175      15.892  11.008  -7.553  1.00 83.17           H  
ATOM   2801 HH22 ARG A 175      15.059   9.934  -8.360  1.00 83.17           H  
ATOM   2802  CZ  ARG A 175      16.969   9.784  -8.463  1.00 83.17           C  
ATOM   2803  N   ARG A 176      15.800   5.280  -9.289  1.00 80.24           N  
ATOM   2804  H   ARG A 176      15.046   5.816  -9.694  1.00 80.24           H  
ATOM   2805  CA  ARG A 176      15.636   4.760  -7.920  1.00 80.24           C  
ATOM   2806  HA  ARG A 176      16.373   5.222  -7.264  1.00 80.24           H  
ATOM   2807  C   ARG A 176      15.862   3.260  -7.868  1.00 80.24           C  
ATOM   2808  CB  ARG A 176      14.232   5.077  -7.396  1.00 80.24           C  
ATOM   2809  HB2 ARG A 176      13.491   4.741  -8.122  1.00 80.24           H  
ATOM   2810  HB3 ARG A 176      14.068   4.539  -6.463  1.00 80.24           H  
ATOM   2811  O   ARG A 176      16.651   2.791  -7.059  1.00 80.24           O  
ATOM   2812  CG  ARG A 176      14.038   6.568  -7.128  1.00 80.24           C  
ATOM   2813  HG2 ARG A 176      14.705   6.888  -6.328  1.00 80.24           H  
ATOM   2814  HG3 ARG A 176      14.261   7.150  -8.022  1.00 80.24           H  
ATOM   2815  CD  ARG A 176      12.583   6.808  -6.725  1.00 80.24           C  
ATOM   2816  HD2 ARG A 176      12.363   6.317  -5.777  1.00 80.24           H  
ATOM   2817  HD3 ARG A 176      11.925   6.403  -7.493  1.00 80.24           H  
ATOM   2818  NE  ARG A 176      12.329   8.236  -6.633  1.00 80.24           N  
ATOM   2819  HE  ARG A 176      11.915   8.673  -7.443  1.00 80.24           H  
ATOM   2820  NH1 ARG A 176      13.240   8.680  -4.583  1.00 80.24           N  
ATOM   2821 HH11 ARG A 176      13.426   9.365  -3.864  1.00 80.24           H  
ATOM   2822 HH12 ARG A 176      13.253   7.696  -4.354  1.00 80.24           H  
ATOM   2823  NH2 ARG A 176      12.638  10.324  -5.993  1.00 80.24           N  
ATOM   2824 HH21 ARG A 176      12.946  11.049  -5.361  1.00 80.24           H  
ATOM   2825 HH22 ARG A 176      12.379  10.538  -6.945  1.00 80.24           H  
ATOM   2826  CZ  ARG A 176      12.740   9.073  -5.719  1.00 80.24           C  
ATOM   2827  N   ARG A 177      15.246   2.491  -8.770  1.00 73.10           N  
ATOM   2828  H   ARG A 177      14.592   2.939  -9.396  1.00 73.10           H  
ATOM   2829  CA  ARG A 177      15.474   1.042  -8.881  1.00 73.10           C  
ATOM   2830  HA  ARG A 177      15.184   0.558  -7.948  1.00 73.10           H  
ATOM   2831  C   ARG A 177      16.951   0.703  -9.088  1.00 73.10           C  
ATOM   2832  CB  ARG A 177      14.587   0.487 -10.000  1.00 73.10           C  
ATOM   2833  HB2 ARG A 177      14.849   0.965 -10.944  1.00 73.10           H  
ATOM   2834  HB3 ARG A 177      13.545   0.716  -9.775  1.00 73.10           H  
ATOM   2835  O   ARG A 177      17.447  -0.238  -8.474  1.00 73.10           O  
ATOM   2836  CG  ARG A 177      14.743  -1.028 -10.145  1.00 73.10           C  
ATOM   2837  HG2 ARG A 177      14.464  -1.518  -9.212  1.00 73.10           H  
ATOM   2838  HG3 ARG A 177      15.781  -1.267 -10.377  1.00 73.10           H  
ATOM   2839  CD  ARG A 177      13.859  -1.546 -11.281  1.00 73.10           C  
ATOM   2840  HD2 ARG A 177      14.047  -0.971 -12.188  1.00 73.10           H  
ATOM   2841  HD3 ARG A 177      12.812  -1.400 -11.013  1.00 73.10           H  
ATOM   2842  NE  ARG A 177      14.108  -2.977 -11.520  1.00 73.10           N  
ATOM   2843  HE  ARG A 177      13.433  -3.618 -11.130  1.00 73.10           H  
ATOM   2844  NH1 ARG A 177      15.959  -2.749 -12.868  1.00 73.10           N  
ATOM   2845 HH11 ARG A 177      15.869  -1.745 -12.811  1.00 73.10           H  
ATOM   2846 HH12 ARG A 177      16.696  -3.150 -13.431  1.00 73.10           H  
ATOM   2847  NH2 ARG A 177      15.244  -4.786 -12.271  1.00 73.10           N  
ATOM   2848 HH21 ARG A 177      15.994  -5.193 -12.811  1.00 73.10           H  
ATOM   2849 HH22 ARG A 177      14.590  -5.390 -11.794  1.00 73.10           H  
ATOM   2850  CZ  ARG A 177      15.096  -3.493 -12.226  1.00 73.10           C  
ATOM   2851  N   ASN A 178      17.660   1.450  -9.928  1.00 69.78           N  
ATOM   2852  H   ASN A 178      17.191   2.198 -10.417  1.00 69.78           H  
ATOM   2853  CA  ASN A 178      19.083   1.228 -10.175  1.00 69.78           C  
ATOM   2854  HA  ASN A 178      19.243   0.169 -10.375  1.00 69.78           H  
ATOM   2855  C   ASN A 178      19.938   1.562  -8.945  1.00 69.78           C  
ATOM   2856  CB  ASN A 178      19.506   2.017 -11.422  1.00 69.78           C  
ATOM   2857  HB2 ASN A 178      19.212   3.061 -11.314  1.00 69.78           H  
ATOM   2858  HB3 ASN A 178      20.592   1.983 -11.518  1.00 69.78           H  
ATOM   2859  O   ASN A 178      20.830   0.782  -8.619  1.00 69.78           O  
ATOM   2860  CG  ASN A 178      18.915   1.458 -12.706  1.00 69.78           C  
ATOM   2861  ND2 ASN A 178      18.859   2.263 -13.740  1.00 69.78           N  
ATOM   2862 HD21 ASN A 178      19.109   3.236 -13.637  1.00 69.78           H  
ATOM   2863 HD22 ASN A 178      18.404   1.918 -14.573  1.00 69.78           H  
ATOM   2864  OD1 ASN A 178      18.540   0.295 -12.812  1.00 69.78           O  
ATOM   2865  N   ILE A 179      19.623   2.638  -8.219  1.00 71.85           N  
ATOM   2866  H   ILE A 179      18.908   3.260  -8.568  1.00 71.85           H  
ATOM   2867  CA  ILE A 179      20.239   2.961  -6.920  1.00 71.85           C  
ATOM   2868  HA  ILE A 179      21.319   3.042  -7.040  1.00 71.85           H  
ATOM   2869  C   ILE A 179      19.979   1.838  -5.907  1.00 71.85           C  
ATOM   2870  CB  ILE A 179      19.705   4.319  -6.406  1.00 71.85           C  
ATOM   2871  HB  ILE A 179      18.616   4.314  -6.463  1.00 71.85           H  
ATOM   2872  O   ILE A 179      20.884   1.400  -5.206  1.00 71.85           O  
ATOM   2873  CG1 ILE A 179      20.232   5.470  -7.292  1.00 71.85           C  
ATOM   2874 HG12 ILE A 179      21.293   5.620  -7.096  1.00 71.85           H  
ATOM   2875 HG13 ILE A 179      20.125   5.206  -8.344  1.00 71.85           H  
ATOM   2876  CG2 ILE A 179      20.096   4.536  -4.934  1.00 71.85           C  
ATOM   2877 HG21 ILE A 179      19.571   3.834  -4.285  1.00 71.85           H  
ATOM   2878 HG22 ILE A 179      21.171   4.401  -4.817  1.00 71.85           H  
ATOM   2879 HG23 ILE A 179      19.827   5.540  -4.607  1.00 71.85           H  
ATOM   2880  CD1 ILE A 179      19.492   6.797  -7.083  1.00 71.85           C  
ATOM   2881 HD11 ILE A 179      19.665   7.185  -6.079  1.00 71.85           H  
ATOM   2882 HD12 ILE A 179      19.868   7.527  -7.800  1.00 71.85           H  
ATOM   2883 HD13 ILE A 179      18.423   6.660  -7.245  1.00 71.85           H  
ATOM   2884  N   LEU A 180      18.760   1.301  -5.858  1.00 66.34           N  
ATOM   2885  H   LEU A 180      18.035   1.738  -6.409  1.00 66.34           H  
ATOM   2886  CA  LEU A 180      18.394   0.210  -4.948  1.00 66.34           C  
ATOM   2887  HA  LEU A 180      18.672   0.492  -3.933  1.00 66.34           H  
ATOM   2888  C   LEU A 180      19.140  -1.094  -5.271  1.00 66.34           C  
ATOM   2889  CB  LEU A 180      16.873   0.004  -5.020  1.00 66.34           C  
ATOM   2890  HB2 LEU A 180      16.602  -0.902  -4.478  1.00 66.34           H  
ATOM   2891  HB3 LEU A 180      16.598  -0.151  -6.064  1.00 66.34           H  
ATOM   2892  O   LEU A 180      19.506  -1.846  -4.368  1.00 66.34           O  
ATOM   2893  CG  LEU A 180      16.059   1.183  -4.455  1.00 66.34           C  
ATOM   2894  HG  LEU A 180      16.482   2.133  -4.779  1.00 66.34           H  
ATOM   2895  CD1 LEU A 180      14.629   1.080  -4.976  1.00 66.34           C  
ATOM   2896 HD11 LEU A 180      14.044   1.903  -4.567  1.00 66.34           H  
ATOM   2897 HD12 LEU A 180      14.196   0.116  -4.710  1.00 66.34           H  
ATOM   2898 HD13 LEU A 180      14.621   1.198  -6.060  1.00 66.34           H  
ATOM   2899  CD2 LEU A 180      16.037   1.229  -2.931  1.00 66.34           C  
ATOM   2900 HD21 LEU A 180      17.052   1.316  -2.544  1.00 66.34           H  
ATOM   2901 HD22 LEU A 180      15.553   0.335  -2.536  1.00 66.34           H  
ATOM   2902 HD23 LEU A 180      15.475   2.104  -2.605  1.00 66.34           H  
ATOM   2903  N   LEU A 181      19.380  -1.373  -6.553  1.00 62.17           N  
ATOM   2904  H   LEU A 181      19.015  -0.731  -7.242  1.00 62.17           H  
ATOM   2905  CA  LEU A 181      20.112  -2.555  -7.014  1.00 62.17           C  
ATOM   2906  HA  LEU A 181      19.813  -3.422  -6.424  1.00 62.17           H  
ATOM   2907  C   LEU A 181      21.631  -2.428  -6.842  1.00 62.17           C  
ATOM   2908  CB  LEU A 181      19.751  -2.801  -8.488  1.00 62.17           C  
ATOM   2909  HB2 LEU A 181      19.817  -1.856  -9.027  1.00 62.17           H  
ATOM   2910  HB3 LEU A 181      20.486  -3.477  -8.923  1.00 62.17           H  
ATOM   2911  O   LEU A 181      22.292  -3.423  -6.544  1.00 62.17           O  
ATOM   2912  CG  LEU A 181      18.348  -3.403  -8.666  1.00 62.17           C  
ATOM   2913  HG  LEU A 181      17.604  -2.808  -8.137  1.00 62.17           H  
ATOM   2914  CD1 LEU A 181      17.971  -3.424 -10.147  1.00 62.17           C  
ATOM   2915 HD11 LEU A 181      18.024  -2.411 -10.544  1.00 62.17           H  
ATOM   2916 HD12 LEU A 181      18.638  -4.079 -10.708  1.00 62.17           H  
ATOM   2917 HD13 LEU A 181      16.945  -3.783 -10.230  1.00 62.17           H  
ATOM   2918  CD2 LEU A 181      18.299  -4.836  -8.133  1.00 62.17           C  
ATOM   2919 HD21 LEU A 181      18.099  -4.819  -7.062  1.00 62.17           H  
ATOM   2920 HD22 LEU A 181      17.526  -5.412  -8.642  1.00 62.17           H  
ATOM   2921 HD23 LEU A 181      19.249  -5.346  -8.292  1.00 62.17           H  
ATOM   2922  N   ASN A 182      22.178  -1.226  -7.030  1.00 60.42           N  
ATOM   2923  H   ASN A 182      21.571  -0.461  -7.289  1.00 60.42           H  
ATOM   2924  CA  ASN A 182      23.621  -1.007  -7.145  1.00 60.42           C  
ATOM   2925  HA  ASN A 182      24.126  -1.973  -7.167  1.00 60.42           H  
ATOM   2926  C   ASN A 182      24.235  -0.248  -5.944  1.00 60.42           C  
ATOM   2927  CB  ASN A 182      23.903  -0.331  -8.499  1.00 60.42           C  
ATOM   2928  HB2 ASN A 182      24.980  -0.212  -8.618  1.00 60.42           H  
ATOM   2929  HB3 ASN A 182      23.465   0.666  -8.489  1.00 60.42           H  
ATOM   2930  O   ASN A 182      25.454  -0.272  -5.791  1.00 60.42           O  
ATOM   2931  CG  ASN A 182      23.384  -1.101  -9.713  1.00 60.42           C  
ATOM   2932  ND2 ASN A 182      23.047  -0.397 -10.769  1.00 60.42           N  
ATOM   2933 HD21 ASN A 182      22.735  -0.897 -11.588  1.00 60.42           H  
ATOM   2934 HD22 ASN A 182      23.131   0.609 -10.725  1.00 60.42           H  
ATOM   2935  OD1 ASN A 182      23.272  -2.321  -9.759  1.00 60.42           O  
ATOM   2936  N   GLY A 183      23.423   0.340  -5.056  1.00 55.76           N  
ATOM   2937  H   GLY A 183      22.439   0.375  -5.282  1.00 55.76           H  
ATOM   2938  CA  GLY A 183      23.839   1.197  -3.933  1.00 55.76           C  
ATOM   2939  HA2 GLY A 183      23.118   1.083  -3.123  1.00 55.76           H  
ATOM   2940  HA3 GLY A 183      24.816   0.881  -3.568  1.00 55.76           H  
ATOM   2941  C   GLY A 183      23.922   2.693  -4.291  1.00 55.76           C  
ATOM   2942  O   GLY A 183      23.845   3.056  -5.462  1.00 55.76           O  
ATOM   2943  N   ASN A 184      24.095   3.555  -3.276  1.00 45.23           N  
ATOM   2944  H   ASN A 184      24.194   3.178  -2.345  1.00 45.23           H  
ATOM   2945  CA  ASN A 184      24.388   4.994  -3.417  1.00 45.23           C  
ATOM   2946  HA  ASN A 184      24.277   5.282  -4.462  1.00 45.23           H  
ATOM   2947  C   ASN A 184      25.863   5.258  -3.025  1.00 45.23           C  
ATOM   2948  CB  ASN A 184      23.399   5.819  -2.540  1.00 45.23           C  
ATOM   2949  HB2 ASN A 184      23.970   6.493  -1.901  1.00 45.23           H  
ATOM   2950  HB3 ASN A 184      22.834   5.158  -1.883  1.00 45.23           H  
ATOM   2951  O   ASN A 184      26.265   4.857  -1.934  1.00 45.23           O  
ATOM   2952  CG  ASN A 184      22.406   6.679  -3.314  1.00 45.23           C  
ATOM   2953  ND2 ASN A 184      21.584   7.444  -2.632  1.00 45.23           N  
ATOM   2954 HD21 ASN A 184      20.978   8.043  -3.174  1.00 45.23           H  
ATOM   2955 HD22 ASN A 184      21.633   7.509  -1.625  1.00 45.23           H  
ATOM   2956  OD1 ASN A 184      22.353   6.684  -4.529  1.00 45.23           O  
ATOM   2957  N   GLY A 185      26.659   5.917  -3.883  1.00 45.42           N  
ATOM   2958  H   GLY A 185      26.279   6.165  -4.785  1.00 45.42           H  
ATOM   2959  CA  GLY A 185      28.058   6.329  -3.619  1.00 45.42           C  
ATOM   2960  HA2 GLY A 185      28.095   7.417  -3.562  1.00 45.42           H  
ATOM   2961  HA3 GLY A 185      28.383   5.943  -2.653  1.00 45.42           H  
ATOM   2962  C   GLY A 185      29.085   5.879  -4.676  1.00 45.42           C  
ATOM   2963  O   GLY A 185      28.732   5.166  -5.610  1.00 45.42           O  
ATOM   2964  N   ASP A 186      30.369   6.236  -4.508  1.00 38.91           N  
ATOM   2965  H   ASP A 186      30.595   6.898  -3.780  1.00 38.91           H  
ATOM   2966  CA  ASP A 186      31.493   5.812  -5.383  1.00 38.91           C  
ATOM   2967  HA  ASP A 186      31.318   6.184  -6.392  1.00 38.91           H  
ATOM   2968  C   ASP A 186      31.637   4.274  -5.495  1.00 38.91           C  
ATOM   2969  CB  ASP A 186      32.818   6.409  -4.857  1.00 38.91           C  
ATOM   2970  HB2 ASP A 186      33.646   5.841  -5.280  1.00 38.91           H  
ATOM   2971  HB3 ASP A 186      32.860   6.286  -3.775  1.00 38.91           H  
ATOM   2972  O   ASP A 186      32.196   3.741  -6.459  1.00 38.91           O  
ATOM   2973  CG  ASP A 186      33.049   7.879  -5.227  1.00 38.91           C  
ATOM   2974  OD1 ASP A 186      32.514   8.308  -6.272  1.00 38.91           O  
ATOM   2975  OD2 ASP A 186      33.787   8.539  -4.465  1.00 38.91           O  
ATOM   2976  N   ASP A 187      31.064   3.532  -4.542  1.00 37.57           N  
ATOM   2977  H   ASP A 187      30.659   4.029  -3.762  1.00 37.57           H  
ATOM   2978  CA  ASP A 187      30.978   2.067  -4.552  1.00 37.57           C  
ATOM   2979  HA  ASP A 187      31.905   1.682  -4.977  1.00 37.57           H  
ATOM   2980  C   ASP A 187      29.851   1.508  -5.441  1.00 37.57           C  
ATOM   2981  CB  ASP A 187      30.874   1.538  -3.112  1.00 37.57           C  
ATOM   2982  HB2 ASP A 187      30.523   0.507  -3.145  1.00 37.57           H  
ATOM   2983  HB3 ASP A 187      30.138   2.124  -2.561  1.00 37.57           H  
ATOM   2984  O   ASP A 187      29.911   0.333  -5.822  1.00 37.57           O  
ATOM   2985  CG  ASP A 187      32.210   1.543  -2.361  1.00 37.57           C  
ATOM   2986  OD1 ASP A 187      33.246   1.909  -2.956  1.00 37.57           O  
ATOM   2987  OD2 ASP A 187      32.239   1.100  -1.199  1.00 37.57           O  
ATOM   2988  N   ALA A 188      28.896   2.343  -5.874  1.00 40.82           N  
ATOM   2989  H   ALA A 188      28.921   3.305  -5.565  1.00 40.82           H  
ATOM   2990  CA  ALA A 188      27.958   2.020  -6.955  1.00 40.82           C  
ATOM   2991  HA  ALA A 188      27.442   1.095  -6.700  1.00 40.82           H  
ATOM   2992  C   ALA A 188      28.697   1.788  -8.291  1.00 40.82           C  
ATOM   2993  CB  ALA A 188      26.913   3.139  -7.073  1.00 40.82           C  
ATOM   2994  HB1 ALA A 188      27.372   4.046  -7.467  1.00 40.82           H  
ATOM   2995  HB2 ALA A 188      26.478   3.348  -6.096  1.00 40.82           H  
ATOM   2996  HB3 ALA A 188      26.119   2.825  -7.750  1.00 40.82           H  
ATOM   2997  O   ALA A 188      28.188   1.097  -9.172  1.00 40.82           O  
ATOM   2998  N   GLY A 189      29.935   2.295  -8.409  1.00 34.45           N  
ATOM   2999  H   GLY A 189      30.251   2.915  -7.677  1.00 34.45           H  
ATOM   3000  CA  GLY A 189      30.890   1.974  -9.474  1.00 34.45           C  
ATOM   3001  HA2 GLY A 189      31.506   2.855  -9.652  1.00 34.45           H  
ATOM   3002  HA3 GLY A 189      30.349   1.748 -10.393  1.00 34.45           H  
ATOM   3003  C   GLY A 189      31.836   0.798  -9.167  1.00 34.45           C  
ATOM   3004  O   GLY A 189      32.458   0.255 -10.085  1.00 34.45           O  
ATOM   3005  N   LYS A 190      31.952   0.351  -7.903  1.00 36.50           N  
ATOM   3006  H   LYS A 190      31.405   0.816  -7.192  1.00 36.50           H  
ATOM   3007  CA  LYS A 190      32.792  -0.805  -7.517  1.00 36.50           C  
ATOM   3008  HA  LYS A 190      33.643  -0.843  -8.196  1.00 36.50           H  
ATOM   3009  C   LYS A 190      32.073  -2.142  -7.696  1.00 36.50           C  
ATOM   3010  CB  LYS A 190      33.358  -0.659  -6.096  1.00 36.50           C  
ATOM   3011  HB2 LYS A 190      32.549  -0.508  -5.381  1.00 36.50           H  
ATOM   3012  HB3 LYS A 190      33.867  -1.588  -5.838  1.00 36.50           H  
ATOM   3013  O   LYS A 190      32.707  -3.107  -8.132  1.00 36.50           O  
ATOM   3014  CG  LYS A 190      34.374   0.491  -5.990  1.00 36.50           C  
ATOM   3015  HG2 LYS A 190      35.067   0.454  -6.831  1.00 36.50           H  
ATOM   3016  HG3 LYS A 190      33.839   1.440  -6.028  1.00 36.50           H  
ATOM   3017  CD  LYS A 190      35.182   0.396  -4.687  1.00 36.50           C  
ATOM   3018  HD2 LYS A 190      35.939  -0.382  -4.778  1.00 36.50           H  
ATOM   3019  HD3 LYS A 190      34.512   0.105  -3.878  1.00 36.50           H  
ATOM   3020  CE  LYS A 190      35.861   1.740  -4.375  1.00 36.50           C  
ATOM   3021  HE2 LYS A 190      36.858   1.766  -4.813  1.00 36.50           H  
ATOM   3022  HE3 LYS A 190      35.265   2.529  -4.834  1.00 36.50           H  
ATOM   3023  NZ  LYS A 190      35.899   1.997  -2.916  1.00 36.50           N  
ATOM   3024  HZ1 LYS A 190      34.936   2.001  -2.611  1.00 36.50           H  
ATOM   3025  HZ2 LYS A 190      36.256   2.919  -2.707  1.00 36.50           H  
ATOM   3026  HZ3 LYS A 190      36.383   1.279  -2.396  1.00 36.50           H  
ATOM   3027  N   LYS A 191      30.752  -2.187  -7.489  1.00 41.84           N  
ATOM   3028  H   LYS A 191      30.322  -1.359  -7.103  1.00 41.84           H  
ATOM   3029  CA  LYS A 191      29.874  -3.216  -8.074  1.00 41.84           C  
ATOM   3030  HA  LYS A 191      30.399  -4.169  -8.135  1.00 41.84           H  
ATOM   3031  C   LYS A 191      29.535  -2.803  -9.505  1.00 41.84           C  
ATOM   3032  CB  LYS A 191      28.599  -3.411  -7.237  1.00 41.84           C  
ATOM   3033  HB2 LYS A 191      28.141  -2.440  -7.049  1.00 41.84           H  
ATOM   3034  HB3 LYS A 191      27.895  -4.008  -7.816  1.00 41.84           H  
ATOM   3035  O   LYS A 191      28.413  -2.398  -9.787  1.00 41.84           O  
ATOM   3036  CG  LYS A 191      28.845  -4.131  -5.908  1.00 41.84           C  
ATOM   3037  HG2 LYS A 191      29.304  -5.102  -6.096  1.00 41.84           H  
ATOM   3038  HG3 LYS A 191      29.505  -3.532  -5.282  1.00 41.84           H  
ATOM   3039  CD  LYS A 191      27.499  -4.325  -5.201  1.00 41.84           C  
ATOM   3040  HD2 LYS A 191      26.840  -4.920  -5.834  1.00 41.84           H  
ATOM   3041  HD3 LYS A 191      27.044  -3.346  -5.047  1.00 41.84           H  
ATOM   3042  CE  LYS A 191      27.682  -5.019  -3.851  1.00 41.84           C  
ATOM   3043  HE2 LYS A 191      28.398  -4.444  -3.264  1.00 41.84           H  
ATOM   3044  HE3 LYS A 191      28.098  -6.013  -4.017  1.00 41.84           H  
ATOM   3045  NZ  LYS A 191      26.388  -5.105  -3.132  1.00 41.84           N  
ATOM   3046  HZ1 LYS A 191      25.709  -5.616  -3.676  1.00 41.84           H  
ATOM   3047  HZ2 LYS A 191      26.503  -5.546  -2.230  1.00 41.84           H  
ATOM   3048  HZ3 LYS A 191      26.023  -4.175  -2.983  1.00 41.84           H  
ATOM   3049  N   GLY A 192      30.520  -2.859 -10.404  1.00 39.56           N  
ATOM   3050  H   GLY A 192      31.440  -3.143 -10.097  1.00 39.56           H  
ATOM   3051  CA  GLY A 192      30.257  -2.629 -11.825  1.00 39.56           C  
ATOM   3052  HA2 GLY A 192      31.123  -2.905 -12.427  1.00 39.56           H  
ATOM   3053  HA3 GLY A 192      30.045  -1.569 -11.966  1.00 39.56           H  
ATOM   3054  C   GLY A 192      29.049  -3.472 -12.267  1.00 39.56           C  
ATOM   3055  O   GLY A 192      28.916  -4.602 -11.779  1.00 39.56           O  
ATOM   3056  N   PRO A 193      28.147  -2.942 -13.116  1.00 50.11           N  
ATOM   3057  CA  PRO A 193      26.974  -3.683 -13.557  1.00 50.11           C  
ATOM   3058  HA  PRO A 193      26.277  -3.798 -12.728  1.00 50.11           H  
ATOM   3059  C   PRO A 193      27.429  -5.056 -14.045  1.00 50.11           C  
ATOM   3060  CB  PRO A 193      26.332  -2.840 -14.669  1.00 50.11           C  
ATOM   3061  HB2 PRO A 193      25.534  -2.233 -14.240  1.00 50.11           H  
ATOM   3062  HB3 PRO A 193      25.945  -3.454 -15.482  1.00 50.11           H  
ATOM   3063  O   PRO A 193      28.394  -5.149 -14.807  1.00 50.11           O  
ATOM   3064  CG  PRO A 193      27.463  -1.925 -15.142  1.00 50.11           C  
ATOM   3065  HG2 PRO A 193      28.065  -2.445 -15.888  1.00 50.11           H  
ATOM   3066  HG3 PRO A 193      27.086  -0.984 -15.540  1.00 50.11           H  
ATOM   3067  CD  PRO A 193      28.291  -1.714 -13.877  1.00 50.11           C  
ATOM   3068  HD2 PRO A 193      29.330  -1.519 -14.144  1.00 50.11           H  
ATOM   3069  HD3 PRO A 193      27.885  -0.883 -13.300  1.00 50.11           H  
ATOM   3070  N   VAL A 194      26.765  -6.123 -13.582  1.00 56.52           N  
ATOM   3071  H   VAL A 194      26.039  -5.978 -12.895  1.00 56.52           H  
ATOM   3072  CA  VAL A 194      26.913  -7.450 -14.194  1.00 56.52           C  
ATOM   3073  HA  VAL A 194      27.909  -7.841 -13.985  1.00 56.52           H  
ATOM   3074  C   VAL A 194      26.763  -7.218 -15.692  1.00 56.52           C  
ATOM   3075  CB  VAL A 194      25.850  -8.431 -13.664  1.00 56.52           C  
ATOM   3076  HB  VAL A 194      24.861  -7.990 -13.790  1.00 56.52           H  
ATOM   3077  O   VAL A 194      25.738  -6.675 -16.114  1.00 56.52           O  
ATOM   3078  CG1 VAL A 194      25.874  -9.777 -14.383  1.00 56.52           C  
ATOM   3079 HG11 VAL A 194      25.564  -9.641 -15.419  1.00 56.52           H  
ATOM   3080 HG12 VAL A 194      25.166 -10.461 -13.915  1.00 56.52           H  
ATOM   3081 HG13 VAL A 194      26.872 -10.213 -14.331  1.00 56.52           H  
ATOM   3082  CG2 VAL A 194      26.063  -8.717 -12.173  1.00 56.52           C  
ATOM   3083 HG21 VAL A 194      27.039  -9.177 -12.016  1.00 56.52           H  
ATOM   3084 HG22 VAL A 194      26.008  -7.794 -11.596  1.00 56.52           H  
ATOM   3085 HG23 VAL A 194      25.291  -9.396 -11.812  1.00 56.52           H  
ATOM   3086  N   SER A 195      27.825  -7.487 -16.460  1.00 67.91           N  
ATOM   3087  H   SER A 195      28.650  -7.907 -16.057  1.00 67.91           H  
ATOM   3088  CA  SER A 195      27.880  -7.036 -17.848  1.00 67.91           C  
ATOM   3089  HA  SER A 195      27.815  -5.948 -17.842  1.00 67.91           H  
ATOM   3090  C   SER A 195      26.666  -7.583 -18.598  1.00 67.91           C  
ATOM   3091  CB  SER A 195      29.203  -7.420 -18.525  1.00 67.91           C  
ATOM   3092  HB2 SER A 195      29.328  -6.830 -19.433  1.00 67.91           H  
ATOM   3093  HB3 SER A 195      30.036  -7.212 -17.854  1.00 67.91           H  
ATOM   3094  O   SER A 195      26.118  -8.636 -18.257  1.00 67.91           O  
ATOM   3095  OG  SER A 195      29.188  -8.783 -18.870  1.00 67.91           O  
ATOM   3096  HG  SER A 195      30.054  -9.044 -19.191  1.00 67.91           H  
ATOM   3097  N   ARG A 196      26.200  -6.872 -19.625  1.00 73.30           N  
ATOM   3098  H   ARG A 196      26.654  -6.002 -19.864  1.00 73.30           H  
ATOM   3099  CA  ARG A 196      25.059  -7.346 -20.421  1.00 73.30           C  
ATOM   3100  HA  ARG A 196      24.188  -7.416 -19.769  1.00 73.30           H  
ATOM   3101  C   ARG A 196      25.301  -8.764 -20.959  1.00 73.30           C  
ATOM   3102  CB  ARG A 196      24.783  -6.323 -21.525  1.00 73.30           C  
ATOM   3103  HB2 ARG A 196      25.656  -6.246 -22.173  1.00 73.30           H  
ATOM   3104  HB3 ARG A 196      24.608  -5.351 -21.063  1.00 73.30           H  
ATOM   3105  O   ARG A 196      24.365  -9.552 -21.027  1.00 73.30           O  
ATOM   3106  CG  ARG A 196      23.561  -6.695 -22.371  1.00 73.30           C  
ATOM   3107  HG2 ARG A 196      22.694  -6.857 -21.730  1.00 73.30           H  
ATOM   3108  HG3 ARG A 196      23.775  -7.610 -22.924  1.00 73.30           H  
ATOM   3109  CD  ARG A 196      23.265  -5.568 -23.363  1.00 73.30           C  
ATOM   3110  HD2 ARG A 196      24.196  -5.277 -23.851  1.00 73.30           H  
ATOM   3111  HD3 ARG A 196      22.872  -4.710 -22.817  1.00 73.30           H  
ATOM   3112  NE  ARG A 196      22.306  -5.998 -24.395  1.00 73.30           N  
ATOM   3113  HE  ARG A 196      22.018  -6.966 -24.376  1.00 73.30           H  
ATOM   3114  NH1 ARG A 196      22.096  -3.976 -25.466  1.00 73.30           N  
ATOM   3115 HH11 ARG A 196      22.705  -3.548 -24.784  1.00 73.30           H  
ATOM   3116 HH12 ARG A 196      21.739  -3.426 -26.234  1.00 73.30           H  
ATOM   3117  NH2 ARG A 196      21.075  -5.774 -26.300  1.00 73.30           N  
ATOM   3118 HH21 ARG A 196      20.866  -6.762 -26.304  1.00 73.30           H  
ATOM   3119 HH22 ARG A 196      20.730  -5.197 -27.054  1.00 73.30           H  
ATOM   3120  CZ  ARG A 196      21.832  -5.250 -25.377  1.00 73.30           C  
ATOM   3121  N   GLU A 197      26.553  -9.102 -21.256  1.00 80.67           N  
ATOM   3122  H   GLU A 197      27.273  -8.401 -21.155  1.00 80.67           H  
ATOM   3123  CA  GLU A 197      26.996 -10.442 -21.655  1.00 80.67           C  
ATOM   3124  HA  GLU A 197      26.433 -10.774 -22.528  1.00 80.67           H  
ATOM   3125  C   GLU A 197      26.792 -11.486 -20.551  1.00 80.67           C  
ATOM   3126  CB  GLU A 197      28.479 -10.383 -22.034  1.00 80.67           C  
ATOM   3127  HB2 GLU A 197      29.039 -10.005 -21.179  1.00 80.67           H  
ATOM   3128  HB3 GLU A 197      28.827 -11.390 -22.261  1.00 80.67           H  
ATOM   3129  O   GLU A 197      26.327 -12.586 -20.833  1.00 80.67           O  
ATOM   3130  CG  GLU A 197      28.722  -9.488 -23.259  1.00 80.67           C  
ATOM   3131  HG2 GLU A 197      28.238  -9.943 -24.123  1.00 80.67           H  
ATOM   3132  HG3 GLU A 197      28.264  -8.513 -23.094  1.00 80.67           H  
ATOM   3133  CD  GLU A 197      30.211  -9.267 -23.548  1.00 80.67           C  
ATOM   3134  OE1 GLU A 197      30.477  -8.623 -24.583  1.00 80.67           O  
ATOM   3135  OE2 GLU A 197      31.038  -9.666 -22.698  1.00 80.67           O  
ATOM   3136  N   HIS A 198      27.047 -11.132 -19.289  1.00 86.37           N  
ATOM   3137  H   HIS A 198      27.409 -10.206 -19.112  1.00 86.37           H  
ATOM   3138  CA  HIS A 198      26.805 -11.996 -18.133  1.00 86.37           C  
ATOM   3139  HA  HIS A 198      27.275 -12.963 -18.311  1.00 86.37           H  
ATOM   3140  C   HIS A 198      25.309 -12.269 -17.916  1.00 86.37           C  
ATOM   3141  CB  HIS A 198      27.432 -11.344 -16.894  1.00 86.37           C  
ATOM   3142  HB2 HIS A 198      27.047 -10.327 -16.816  1.00 86.37           H  
ATOM   3143  HB3 HIS A 198      27.103 -11.874 -16.001  1.00 86.37           H  
ATOM   3144  O   HIS A 198      24.887 -13.412 -17.735  1.00 86.37           O  
ATOM   3145  CG  HIS A 198      28.929 -11.223 -16.832  1.00 86.37           C  
ATOM   3146  CD2 HIS A 198      29.838 -11.423 -17.834  1.00 86.37           C  
ATOM   3147  HD2 HIS A 198      29.618 -11.751 -18.839  1.00 86.37           H  
ATOM   3148  ND1 HIS A 198      29.623 -10.731 -15.752  1.00 86.37           N  
ATOM   3149  HD1 HIS A 198      29.237 -10.565 -14.833  1.00 86.37           H  
ATOM   3150  CE1 HIS A 198      30.914 -10.627 -16.100  1.00 86.37           C  
ATOM   3151  HE1 HIS A 198      31.709 -10.286 -15.454  1.00 86.37           H  
ATOM   3152  NE2 HIS A 198      31.097 -11.041 -17.359  1.00 86.37           N  
ATOM   3153  N   VAL A 199      24.476 -11.228 -18.013  1.00 82.96           N  
ATOM   3154  H   VAL A 199      24.881 -10.317 -18.176  1.00 82.96           H  
ATOM   3155  CA  VAL A 199      23.013 -11.376 -17.923  1.00 82.96           C  
ATOM   3156  HA  VAL A 199      22.776 -11.918 -17.008  1.00 82.96           H  
ATOM   3157  C   VAL A 199      22.472 -12.209 -19.088  1.00 82.96           C  
ATOM   3158  CB  VAL A 199      22.315 -10.005 -17.868  1.00 82.96           C  
ATOM   3159  HB  VAL A 199      22.535  -9.448 -18.779  1.00 82.96           H  
ATOM   3160  O   VAL A 199      21.634 -13.084 -18.880  1.00 82.96           O  
ATOM   3161  CG1 VAL A 199      20.791 -10.145 -17.744  1.00 82.96           C  
ATOM   3162 HG11 VAL A 199      20.540 -10.708 -16.844  1.00 82.96           H  
ATOM   3163 HG12 VAL A 199      20.382 -10.661 -18.612  1.00 82.96           H  
ATOM   3164 HG13 VAL A 199      20.333  -9.157 -17.693  1.00 82.96           H  
ATOM   3165  CG2 VAL A 199      22.803  -9.185 -16.667  1.00 82.96           C  
ATOM   3166 HG21 VAL A 199      23.846  -8.902 -16.810  1.00 82.96           H  
ATOM   3167 HG22 VAL A 199      22.220  -8.269 -16.573  1.00 82.96           H  
ATOM   3168 HG23 VAL A 199      22.711  -9.774 -15.754  1.00 82.96           H  
ATOM   3169  N   ASN A 200      22.962 -11.975 -20.307  1.00 87.08           N  
ATOM   3170  H   ASN A 200      23.637 -11.234 -20.427  1.00 87.08           H  
ATOM   3171  CA  ASN A 200      22.573 -12.753 -21.481  1.00 87.08           C  
ATOM   3172  HA  ASN A 200      21.488 -12.734 -21.582  1.00 87.08           H  
ATOM   3173  C   ASN A 200      22.972 -14.225 -21.339  1.00 87.08           C  
ATOM   3174  CB  ASN A 200      23.194 -12.133 -22.738  1.00 87.08           C  
ATOM   3175  HB2 ASN A 200      23.097 -12.842 -23.560  1.00 87.08           H  
ATOM   3176  HB3 ASN A 200      24.257 -11.958 -22.574  1.00 87.08           H  
ATOM   3177  O   ASN A 200      22.138 -15.090 -21.581  1.00 87.08           O  
ATOM   3178  CG  ASN A 200      22.533 -10.842 -23.185  1.00 87.08           C  
ATOM   3179  ND2 ASN A 200      23.137 -10.189 -24.150  1.00 87.08           N  
ATOM   3180 HD21 ASN A 200      23.983 -10.573 -24.545  1.00 87.08           H  
ATOM   3181 HD22 ASN A 200      22.630  -9.430 -24.582  1.00 87.08           H  
ATOM   3182  OD1 ASN A 200      21.472 -10.421 -22.737  1.00 87.08           O  
ATOM   3183  N   TRP A 201      24.184 -14.517 -20.864  1.00 94.69           N  
ATOM   3184  H   TRP A 201      24.847 -13.771 -20.711  1.00 94.69           H  
ATOM   3185  CA  TRP A 201      24.612 -15.885 -20.565  1.00 94.69           C  
ATOM   3186  HA  TRP A 201      24.623 -16.470 -21.485  1.00 94.69           H  
ATOM   3187  C   TRP A 201      23.650 -16.585 -19.594  1.00 94.69           C  
ATOM   3188  CB  TRP A 201      26.033 -15.842 -19.998  1.00 94.69           C  
ATOM   3189  HB2 TRP A 201      26.051 -15.224 -19.101  1.00 94.69           H  
ATOM   3190  HB3 TRP A 201      26.690 -15.375 -20.732  1.00 94.69           H  
ATOM   3191  O   TRP A 201      23.200 -17.699 -19.857  1.00 94.69           O  
ATOM   3192  CG  TRP A 201      26.592 -17.179 -19.647  1.00 94.69           C  
ATOM   3193  CD1 TRP A 201      27.354 -17.939 -20.460  1.00 94.69           C  
ATOM   3194  HD1 TRP A 201      27.650 -17.679 -21.465  1.00 94.69           H  
ATOM   3195  CD2 TRP A 201      26.420 -17.953 -18.417  1.00 94.69           C  
ATOM   3196  CE2 TRP A 201      27.137 -19.175 -18.558  1.00 94.69           C  
ATOM   3197  CE3 TRP A 201      25.747 -17.743 -17.189  1.00 94.69           C  
ATOM   3198  HE3 TRP A 201      25.224 -16.811 -17.030  1.00 94.69           H  
ATOM   3199  NE1 TRP A 201      27.699 -19.102 -19.811  1.00 94.69           N  
ATOM   3200  HE1 TRP A 201      28.275 -19.815 -20.236  1.00 94.69           H  
ATOM   3201  CH2 TRP A 201      26.513 -19.897 -16.335  1.00 94.69           C  
ATOM   3202  HH2 TRP A 201      26.557 -20.629 -15.542  1.00 94.69           H  
ATOM   3203  CZ2 TRP A 201      27.185 -20.137 -17.543  1.00 94.69           C  
ATOM   3204  HZ2 TRP A 201      27.757 -21.042 -17.682  1.00 94.69           H  
ATOM   3205  CZ3 TRP A 201      25.790 -18.704 -16.160  1.00 94.69           C  
ATOM   3206  HZ3 TRP A 201      25.280 -18.519 -15.226  1.00 94.69           H  
ATOM   3207  N   GLY A 202      23.254 -15.905 -18.511  1.00 92.85           N  
ATOM   3208  H   GLY A 202      23.662 -14.997 -18.339  1.00 92.85           H  
ATOM   3209  CA  GLY A 202      22.300 -16.459 -17.546  1.00 92.85           C  
ATOM   3210  HA2 GLY A 202      22.216 -15.774 -16.702  1.00 92.85           H  
ATOM   3211  HA3 GLY A 202      22.675 -17.416 -17.182  1.00 92.85           H  
ATOM   3212  C   GLY A 202      20.903 -16.687 -18.139  1.00 92.85           C  
ATOM   3213  O   GLY A 202      20.234 -17.655 -17.779  1.00 92.85           O  
ATOM   3214  N   ARG A 203      20.461 -15.827 -19.067  1.00 92.28           N  
ATOM   3215  H   ARG A 203      21.062 -15.052 -19.308  1.00 92.28           H  
ATOM   3216  CA  ARG A 203      19.189 -15.987 -19.792  1.00 92.28           C  
ATOM   3217  HA  ARG A 203      18.389 -16.191 -19.081  1.00 92.28           H  
ATOM   3218  C   ARG A 203      19.215 -17.176 -20.741  1.00 92.28           C  
ATOM   3219  CB  ARG A 203      18.856 -14.719 -20.586  1.00 92.28           C  
ATOM   3220  HB2 ARG A 203      18.085 -14.951 -21.321  1.00 92.28           H  
ATOM   3221  HB3 ARG A 203      19.739 -14.370 -21.120  1.00 92.28           H  
ATOM   3222  O   ARG A 203      18.243 -17.922 -20.776  1.00 92.28           O  
ATOM   3223  CG  ARG A 203      18.327 -13.617 -19.676  1.00 92.28           C  
ATOM   3224  HG2 ARG A 203      17.374 -13.939 -19.256  1.00 92.28           H  
ATOM   3225  HG3 ARG A 203      19.031 -13.431 -18.865  1.00 92.28           H  
ATOM   3226  CD  ARG A 203      18.139 -12.331 -20.476  1.00 92.28           C  
ATOM   3227  HD2 ARG A 203      19.120 -11.968 -20.782  1.00 92.28           H  
ATOM   3228  HD3 ARG A 203      17.544 -12.544 -21.364  1.00 92.28           H  
ATOM   3229  NE  ARG A 203      17.445 -11.334 -19.657  1.00 92.28           N  
ATOM   3230  HE  ARG A 203      16.842 -11.702 -18.935  1.00 92.28           H  
ATOM   3231  NH1 ARG A 203      18.173  -9.438 -20.710  1.00 92.28           N  
ATOM   3232 HH11 ARG A 203      18.781 -10.008 -21.280  1.00 92.28           H  
ATOM   3233 HH12 ARG A 203      18.138  -8.435 -20.823  1.00 92.28           H  
ATOM   3234  NH2 ARG A 203      16.673  -9.317 -19.032  1.00 92.28           N  
ATOM   3235 HH21 ARG A 203      16.564  -8.321 -19.162  1.00 92.28           H  
ATOM   3236 HH22 ARG A 203      16.025  -9.811 -18.434  1.00 92.28           H  
ATOM   3237  CZ  ARG A 203      17.441 -10.031 -19.803  1.00 92.28           C  
ATOM   3238  N   GLU A 204      20.311 -17.361 -21.470  1.00 94.35           N  
ATOM   3239  H   GLU A 204      21.051 -16.677 -21.406  1.00 94.35           H  
ATOM   3240  CA  GLU A 204      20.506 -18.503 -22.367  1.00 94.35           C  
ATOM   3241  HA  GLU A 204      19.665 -18.573 -23.057  1.00 94.35           H  
ATOM   3242  C   GLU A 204      20.541 -19.820 -21.585  1.00 94.35           C  
ATOM   3243  CB  GLU A 204      21.804 -18.311 -23.171  1.00 94.35           C  
ATOM   3244  HB2 GLU A 204      22.025 -19.234 -23.707  1.00 94.35           H  
ATOM   3245  HB3 GLU A 204      22.627 -18.126 -22.480  1.00 94.35           H  
ATOM   3246  O   GLU A 204      19.862 -20.783 -21.949  1.00 94.35           O  
ATOM   3247  CG  GLU A 204      21.746 -17.153 -24.186  1.00 94.35           C  
ATOM   3248  HG2 GLU A 204      21.532 -16.218 -23.670  1.00 94.35           H  
ATOM   3249  HG3 GLU A 204      22.726 -17.059 -24.653  1.00 94.35           H  
ATOM   3250  CD  GLU A 204      20.692 -17.353 -25.279  1.00 94.35           C  
ATOM   3251  OE1 GLU A 204      20.357 -16.400 -26.008  1.00 94.35           O  
ATOM   3252  OE2 GLU A 204      20.201 -18.487 -25.443  1.00 94.35           O  
ATOM   3253  N   LEU A 205      21.227 -19.832 -20.438  1.00 95.23           N  
ATOM   3254  H   LEU A 205      21.808 -19.037 -20.211  1.00 95.23           H  
ATOM   3255  CA  LEU A 205      21.208 -20.971 -19.526  1.00 95.23           C  
ATOM   3256  HA  LEU A 205      21.536 -21.842 -20.093  1.00 95.23           H  
ATOM   3257  C   LEU A 205      19.788 -21.251 -19.011  1.00 95.23           C  
ATOM   3258  CB  LEU A 205      22.193 -20.704 -18.375  1.00 95.23           C  
ATOM   3259  HB2 LEU A 205      21.806 -19.891 -17.762  1.00 95.23           H  
ATOM   3260  HB3 LEU A 205      23.149 -20.383 -18.788  1.00 95.23           H  
ATOM   3261  O   LEU A 205      19.334 -22.391 -19.022  1.00 95.23           O  
ATOM   3262  CG  LEU A 205      22.430 -21.937 -17.487  1.00 95.23           C  
ATOM   3263  HG  LEU A 205      21.479 -22.317 -17.113  1.00 95.23           H  
ATOM   3264  CD1 LEU A 205      23.154 -23.047 -18.245  1.00 95.23           C  
ATOM   3265 HD11 LEU A 205      22.527 -23.427 -19.051  1.00 95.23           H  
ATOM   3266 HD12 LEU A 205      24.077 -22.656 -18.672  1.00 95.23           H  
ATOM   3267 HD13 LEU A 205      23.387 -23.872 -17.571  1.00 95.23           H  
ATOM   3268  CD2 LEU A 205      23.296 -21.547 -16.295  1.00 95.23           C  
ATOM   3269 HD21 LEU A 205      22.805 -20.759 -15.724  1.00 95.23           H  
ATOM   3270 HD22 LEU A 205      24.260 -21.190 -16.657  1.00 95.23           H  
ATOM   3271 HD23 LEU A 205      23.453 -22.415 -15.654  1.00 95.23           H  
ATOM   3272  N   ALA A 206      19.035 -20.220 -18.622  1.00 93.75           N  
ATOM   3273  H   ALA A 206      19.451 -19.300 -18.603  1.00 93.75           H  
ATOM   3274  CA  ALA A 206      17.640 -20.369 -18.203  1.00 93.75           C  
ATOM   3275  HA  ALA A 206      17.589 -21.182 -17.479  1.00 93.75           H  
ATOM   3276  C   ALA A 206      16.673 -20.735 -19.349  1.00 93.75           C  
ATOM   3277  CB  ALA A 206      17.198 -19.079 -17.508  1.00 93.75           C  
ATOM   3278  HB1 ALA A 206      17.064 -18.286 -18.244  1.00 93.75           H  
ATOM   3279  HB2 ALA A 206      17.944 -18.764 -16.779  1.00 93.75           H  
ATOM   3280  HB3 ALA A 206      16.260 -19.274 -16.987  1.00 93.75           H  
ATOM   3281  O   ALA A 206      15.524 -21.087 -19.090  1.00 93.75           O  
ATOM   3282  N   ALA A 207      17.105 -20.632 -20.608  1.00 94.46           N  
ATOM   3283  H   ALA A 207      18.033 -20.267 -20.765  1.00 94.46           H  
ATOM   3284  CA  ALA A 207      16.352 -21.046 -21.790  1.00 94.46           C  
ATOM   3285  HA  ALA A 207      15.288 -21.006 -21.559  1.00 94.46           H  
ATOM   3286  C   ALA A 207      16.644 -22.501 -22.210  1.00 94.46           C  
ATOM   3287  CB  ALA A 207      16.620 -20.040 -22.918  1.00 94.46           C  
ATOM   3288  HB1 ALA A 207      16.398 -19.028 -22.577  1.00 94.46           H  
ATOM   3289  HB2 ALA A 207      15.991 -20.273 -23.777  1.00 94.46           H  
ATOM   3290  HB3 ALA A 207      17.664 -20.092 -23.225  1.00 94.46           H  
ATOM   3291  O   ALA A 207      16.173 -22.932 -23.259  1.00 94.46           O  
ATOM   3292  N   GLY A 208      17.411 -23.254 -21.412  1.00 93.32           N  
ATOM   3293  H   GLY A 208      17.780 -22.843 -20.567  1.00 93.32           H  
ATOM   3294  CA  GLY A 208      17.763 -24.649 -21.698  1.00 93.32           C  
ATOM   3295  HA2 GLY A 208      16.962 -25.118 -22.269  1.00 93.32           H  
ATOM   3296  HA3 GLY A 208      17.860 -25.204 -20.765  1.00 93.32           H  
ATOM   3297  C   GLY A 208      19.059 -24.825 -22.491  1.00 93.32           C  
ATOM   3298  O   GLY A 208      19.452 -25.954 -22.772  1.00 93.32           O  
ATOM   3299  N   LYS A 209      19.764 -23.743 -22.852  1.00 94.16           N  
ATOM   3300  H   LYS A 209      19.448 -22.829 -22.559  1.00 94.16           H  
ATOM   3301  CA  LYS A 209      21.008 -23.839 -23.628  1.00 94.16           C  
ATOM   3302  HA  LYS A 209      20.932 -24.695 -24.299  1.00 94.16           H  
ATOM   3303  C   LYS A 209      22.198 -24.112 -22.715  1.00 94.16           C  
ATOM   3304  CB  LYS A 209      21.228 -22.594 -24.502  1.00 94.16           C  
ATOM   3305  HB2 LYS A 209      22.137 -22.753 -25.083  1.00 94.16           H  
ATOM   3306  HB3 LYS A 209      21.382 -21.718 -23.872  1.00 94.16           H  
ATOM   3307  O   LYS A 209      23.006 -23.221 -22.475  1.00 94.16           O  
ATOM   3308  CG  LYS A 209      20.067 -22.317 -25.464  1.00 94.16           C  
ATOM   3309  HG2 LYS A 209      19.743 -23.241 -25.943  1.00 94.16           H  
ATOM   3310  HG3 LYS A 209      19.235 -21.896 -24.899  1.00 94.16           H  
ATOM   3311  CD  LYS A 209      20.520 -21.326 -26.540  1.00 94.16           C  
ATOM   3312  HD2 LYS A 209      21.133 -20.558 -26.068  1.00 94.16           H  
ATOM   3313  HD3 LYS A 209      21.148 -21.842 -27.267  1.00 94.16           H  
ATOM   3314  CE  LYS A 209      19.312 -20.704 -27.252  1.00 94.16           C  
ATOM   3315  HE2 LYS A 209      18.539 -20.531 -26.503  1.00 94.16           H  
ATOM   3316  HE3 LYS A 209      18.928 -21.405 -27.993  1.00 94.16           H  
ATOM   3317  NZ  LYS A 209      19.665 -19.402 -27.866  1.00 94.16           N  
ATOM   3318  HZ1 LYS A 209      20.461 -19.474 -28.484  1.00 94.16           H  
ATOM   3319  HZ2 LYS A 209      19.927 -18.789 -27.108  1.00 94.16           H  
ATOM   3320  HZ3 LYS A 209      18.878 -18.966 -28.325  1.00 94.16           H  
ATOM   3321  N   PHE A 210      22.338 -25.340 -22.213  1.00 94.16           N  
ATOM   3322  H   PHE A 210      21.617 -26.023 -22.393  1.00 94.16           H  
ATOM   3323  CA  PHE A 210      23.442 -25.670 -21.304  1.00 94.16           C  
ATOM   3324  HA  PHE A 210      23.397 -24.982 -20.459  1.00 94.16           H  
ATOM   3325  C   PHE A 210      24.829 -25.477 -21.928  1.00 94.16           C  
ATOM   3326  CB  PHE A 210      23.309 -27.084 -20.734  1.00 94.16           C  
ATOM   3327  HB2 PHE A 210      22.360 -27.185 -20.207  1.00 94.16           H  
ATOM   3328  HB3 PHE A 210      24.102 -27.209 -19.998  1.00 94.16           H  
ATOM   3329  O   PHE A 210      25.766 -25.212 -21.193  1.00 94.16           O  
ATOM   3330  CG  PHE A 210      23.417 -28.206 -21.741  1.00 94.16           C  
ATOM   3331  CD1 PHE A 210      22.253 -28.861 -22.181  1.00 94.16           C  
ATOM   3332  HD1 PHE A 210      21.284 -28.574 -21.801  1.00 94.16           H  
ATOM   3333  CD2 PHE A 210      24.679 -28.619 -22.214  1.00 94.16           C  
ATOM   3334  HD2 PHE A 210      25.583 -28.148 -21.859  1.00 94.16           H  
ATOM   3335  CE1 PHE A 210      22.351 -29.917 -23.102  1.00 94.16           C  
ATOM   3336  HE1 PHE A 210      21.460 -30.438 -23.422  1.00 94.16           H  
ATOM   3337  CE2 PHE A 210      24.774 -29.673 -23.137  1.00 94.16           C  
ATOM   3338  HE2 PHE A 210      25.740 -30.018 -23.475  1.00 94.16           H  
ATOM   3339  CZ  PHE A 210      23.609 -30.318 -23.583  1.00 94.16           C  
ATOM   3340  HZ  PHE A 210      23.684 -31.147 -24.271  1.00 94.16           H  
ATOM   3341  N   GLN A 211      24.984 -25.536 -23.256  1.00 92.66           N  
ATOM   3342  H   GLN A 211      24.190 -25.803 -23.821  1.00 92.66           H  
ATOM   3343  CA  GLN A 211      26.301 -25.418 -23.900  1.00 92.66           C  
ATOM   3344  HA  GLN A 211      26.936 -26.216 -23.515  1.00 92.66           H  
ATOM   3345  C   GLN A 211      27.040 -24.105 -23.603  1.00 92.66           C  
ATOM   3346  CB  GLN A 211      26.176 -25.594 -25.416  1.00 92.66           C  
ATOM   3347  HB2 GLN A 211      25.505 -24.845 -25.834  1.00 92.66           H  
ATOM   3348  HB3 GLN A 211      27.172 -25.431 -25.830  1.00 92.66           H  
ATOM   3349  O   GLN A 211      28.267 -24.060 -23.682  1.00 92.66           O  
ATOM   3350  CG  GLN A 211      25.691 -27.003 -25.799  1.00 92.66           C  
ATOM   3351  HG2 GLN A 211      26.062 -27.724 -25.070  1.00 92.66           H  
ATOM   3352  HG3 GLN A 211      24.602 -27.035 -25.781  1.00 92.66           H  
ATOM   3353  CD  GLN A 211      26.192 -27.459 -27.167  1.00 92.66           C  
ATOM   3354  NE2 GLN A 211      25.817 -28.637 -27.608  1.00 92.66           N  
ATOM   3355 HE21 GLN A 211      26.249 -28.931 -28.473  1.00 92.66           H  
ATOM   3356 HE22 GLN A 211      25.289 -29.273 -27.027  1.00 92.66           H  
ATOM   3357  OE1 GLN A 211      26.931 -26.782 -27.858  1.00 92.66           O  
ATOM   3358  N   VAL A 212      26.326 -23.049 -23.194  1.00 92.87           N  
ATOM   3359  H   VAL A 212      25.325 -23.148 -23.099  1.00 92.87           H  
ATOM   3360  CA  VAL A 212      26.946 -21.781 -22.781  1.00 92.87           C  
ATOM   3361  HA  VAL A 212      27.551 -21.417 -23.612  1.00 92.87           H  
ATOM   3362  C   VAL A 212      27.903 -21.946 -21.594  1.00 92.87           C  
ATOM   3363  CB  VAL A 212      25.888 -20.704 -22.469  1.00 92.87           C  
ATOM   3364  HB  VAL A 212      26.413 -19.765 -22.296  1.00 92.87           H  
ATOM   3365  O   VAL A 212      28.778 -21.104 -21.404  1.00 92.87           O  
ATOM   3366  CG1 VAL A 212      24.963 -20.469 -23.669  1.00 92.87           C  
ATOM   3367 HG11 VAL A 212      24.367 -19.574 -23.489  1.00 92.87           H  
ATOM   3368 HG12 VAL A 212      25.559 -20.315 -24.568  1.00 92.87           H  
ATOM   3369 HG13 VAL A 212      24.297 -21.319 -23.814  1.00 92.87           H  
ATOM   3370  CG2 VAL A 212      25.055 -21.013 -21.215  1.00 92.87           C  
ATOM   3371 HG21 VAL A 212      24.678 -22.036 -21.237  1.00 92.87           H  
ATOM   3372 HG22 VAL A 212      25.669 -20.903 -20.322  1.00 92.87           H  
ATOM   3373 HG23 VAL A 212      24.220 -20.316 -21.142  1.00 92.87           H  
ATOM   3374  N   VAL A 213      27.772 -23.013 -20.796  1.00 94.08           N  
ATOM   3375  H   VAL A 213      27.057 -23.694 -21.010  1.00 94.08           H  
ATOM   3376  CA  VAL A 213      28.636 -23.267 -19.631  1.00 94.08           C  
ATOM   3377  HA  VAL A 213      28.735 -22.338 -19.071  1.00 94.08           H  
ATOM   3378  C   VAL A 213      30.055 -23.684 -20.001  1.00 94.08           C  
ATOM   3379  CB  VAL A 213      28.046 -24.325 -18.683  1.00 94.08           C  
ATOM   3380  HB  VAL A 213      28.655 -24.307 -17.780  1.00 94.08           H  
ATOM   3381  O   VAL A 213      30.954 -23.484 -19.191  1.00 94.08           O  
ATOM   3382  CG1 VAL A 213      26.613 -23.988 -18.248  1.00 94.08           C  
ATOM   3383 HG11 VAL A 213      26.233 -24.769 -17.590  1.00 94.08           H  
ATOM   3384 HG12 VAL A 213      25.953 -23.918 -19.113  1.00 94.08           H  
ATOM   3385 HG13 VAL A 213      26.602 -23.040 -17.711  1.00 94.08           H  
ATOM   3386  CG2 VAL A 213      28.136 -25.747 -19.256  1.00 94.08           C  
ATOM   3387 HG21 VAL A 213      29.167 -26.094 -19.192  1.00 94.08           H  
ATOM   3388 HG22 VAL A 213      27.508 -26.434 -18.689  1.00 94.08           H  
ATOM   3389 HG23 VAL A 213      27.863 -25.782 -20.311  1.00 94.08           H  
ATOM   3390  N   PHE A 214      30.259 -24.252 -21.194  1.00 93.06           N  
ATOM   3391  H   PHE A 214      29.475 -24.398 -21.813  1.00 93.06           H  
ATOM   3392  CA  PHE A 214      31.579 -24.701 -21.638  1.00 93.06           C  
ATOM   3393  HA  PHE A 214      32.080 -25.217 -20.819  1.00 93.06           H  
ATOM   3394  C   PHE A 214      32.474 -23.524 -22.025  1.00 93.06           C  
ATOM   3395  CB  PHE A 214      31.421 -25.677 -22.814  1.00 93.06           C  
ATOM   3396  HB2 PHE A 214      30.968 -25.147 -23.652  1.00 93.06           H  
ATOM   3397  HB3 PHE A 214      32.413 -26.000 -23.130  1.00 93.06           H  
ATOM   3398  O   PHE A 214      33.679 -23.580 -21.818  1.00 93.06           O  
ATOM   3399  CG  PHE A 214      30.604 -26.919 -22.503  1.00 93.06           C  
ATOM   3400  CD1 PHE A 214      30.936 -27.725 -21.397  1.00 93.06           C  
ATOM   3401  HD1 PHE A 214      31.782 -27.475 -20.774  1.00 93.06           H  
ATOM   3402  CD2 PHE A 214      29.531 -27.290 -23.336  1.00 93.06           C  
ATOM   3403  HD2 PHE A 214      29.295 -26.698 -24.209  1.00 93.06           H  
ATOM   3404  CE1 PHE A 214      30.187 -28.880 -21.113  1.00 93.06           C  
ATOM   3405  HE1 PHE A 214      30.458 -29.511 -20.279  1.00 93.06           H  
ATOM   3406  CE2 PHE A 214      28.785 -28.449 -23.054  1.00 93.06           C  
ATOM   3407  HE2 PHE A 214      27.985 -28.757 -23.711  1.00 93.06           H  
ATOM   3408  CZ  PHE A 214      29.108 -29.238 -21.937  1.00 93.06           C  
ATOM   3409  HZ  PHE A 214      28.548 -30.138 -21.732  1.00 93.06           H  
ATOM   3410  N   ASN A 215      31.873 -22.448 -22.543  1.00 91.12           N  
ATOM   3411  H   ASN A 215      30.867 -22.472 -22.630  1.00 91.12           H  
ATOM   3412  CA  ASN A 215      32.577 -21.261 -23.021  1.00 91.12           C  
ATOM   3413  HA  ASN A 215      33.584 -21.238 -22.605  1.00 91.12           H  
ATOM   3414  C   ASN A 215      31.856 -19.980 -22.559  1.00 91.12           C  
ATOM   3415  CB  ASN A 215      32.700 -21.349 -24.554  1.00 91.12           C  
ATOM   3416  HB2 ASN A 215      33.199 -20.454 -24.925  1.00 91.12           H  
ATOM   3417  HB3 ASN A 215      31.705 -21.393 -24.997  1.00 91.12           H  
ATOM   3418  O   ASN A 215      31.269 -19.271 -23.384  1.00 91.12           O  
ATOM   3419  CG  ASN A 215      33.516 -22.543 -25.014  1.00 91.12           C  
ATOM   3420  ND2 ASN A 215      32.987 -23.367 -25.888  1.00 91.12           N  
ATOM   3421 HD21 ASN A 215      32.045 -23.240 -26.229  1.00 91.12           H  
ATOM   3422 HD22 ASN A 215      33.567 -24.155 -26.137  1.00 91.12           H  
ATOM   3423  OD1 ASN A 215      34.645 -22.743 -24.615  1.00 91.12           O  
ATOM   3424  N   PRO A 216      31.829 -19.672 -21.248  1.00 92.75           N  
ATOM   3425  CA  PRO A 216      31.217 -18.440 -20.777  1.00 92.75           C  
ATOM   3426  HA  PRO A 216      30.189 -18.395 -21.137  1.00 92.75           H  
ATOM   3427  C   PRO A 216      32.005 -17.223 -21.300  1.00 92.75           C  
ATOM   3428  CB  PRO A 216      31.218 -18.543 -19.251  1.00 92.75           C  
ATOM   3429  HB2 PRO A 216      30.323 -19.067 -18.914  1.00 92.75           H  
ATOM   3430  HB3 PRO A 216      31.289 -17.561 -18.784  1.00 92.75           H  
ATOM   3431  O   PRO A 216      33.228 -17.294 -21.442  1.00 92.75           O  
ATOM   3432  CG  PRO A 216      32.442 -19.404 -18.962  1.00 92.75           C  
ATOM   3433  HG2 PRO A 216      32.355 -19.935 -18.014  1.00 92.75           H  
ATOM   3434  HG3 PRO A 216      33.319 -18.757 -18.962  1.00 92.75           H  
ATOM   3435  CD  PRO A 216      32.485 -20.370 -20.150  1.00 92.75           C  
ATOM   3436  HD2 PRO A 216      31.922 -21.272 -19.909  1.00 92.75           H  
ATOM   3437  HD3 PRO A 216      33.515 -20.630 -20.396  1.00 92.75           H  
ATOM   3438  N   PRO A 217      31.355 -16.066 -21.533  1.00 86.37           N  
ATOM   3439  CA  PRO A 217      31.992 -14.905 -22.172  1.00 86.37           C  
ATOM   3440  HA  PRO A 217      32.385 -15.205 -23.144  1.00 86.37           H  
ATOM   3441  C   PRO A 217      33.165 -14.316 -21.372  1.00 86.37           C  
ATOM   3442  CB  PRO A 217      30.862 -13.889 -22.387  1.00 86.37           C  
ATOM   3443  HB2 PRO A 217      30.481 -13.993 -23.403  1.00 86.37           H  
ATOM   3444  HB3 PRO A 217      31.190 -12.863 -22.221  1.00 86.37           H  
ATOM   3445  O   PRO A 217      33.960 -13.541 -21.891  1.00 86.37           O  
ATOM   3446  CG  PRO A 217      29.772 -14.299 -21.398  1.00 86.37           C  
ATOM   3447  HG2 PRO A 217      29.950 -13.809 -20.441  1.00 86.37           H  
ATOM   3448  HG3 PRO A 217      28.778 -14.045 -21.768  1.00 86.37           H  
ATOM   3449  CD  PRO A 217      29.951 -15.809 -21.267  1.00 86.37           C  
ATOM   3450  HD2 PRO A 217      29.351 -16.311 -22.026  1.00 86.37           H  
ATOM   3451  HD3 PRO A 217      29.662 -16.140 -20.270  1.00 86.37           H  
ATOM   3452  N   TRP A 218      33.307 -14.699 -20.102  1.00 90.17           N  
ATOM   3453  H   TRP A 218      32.640 -15.363 -19.736  1.00 90.17           H  
ATOM   3454  CA  TRP A 218      34.399 -14.280 -19.230  1.00 90.17           C  
ATOM   3455  HA  TRP A 218      34.850 -13.383 -19.656  1.00 90.17           H  
ATOM   3456  C   TRP A 218      35.544 -15.305 -19.104  1.00 90.17           C  
ATOM   3457  CB  TRP A 218      33.784 -13.889 -17.889  1.00 90.17           C  
ATOM   3458  HB2 TRP A 218      34.560 -13.503 -17.227  1.00 90.17           H  
ATOM   3459  HB3 TRP A 218      33.100 -13.058 -18.063  1.00 90.17           H  
ATOM   3460  O   TRP A 218      36.505 -15.022 -18.378  1.00 90.17           O  
ATOM   3461  CG  TRP A 218      33.018 -14.978 -17.204  1.00 90.17           C  
ATOM   3462  CD1 TRP A 218      33.529 -16.043 -16.555  1.00 90.17           C  
ATOM   3463  HD1 TRP A 218      34.581 -16.267 -16.454  1.00 90.17           H  
ATOM   3464  CD2 TRP A 218      31.580 -15.175 -17.183  1.00 90.17           C  
ATOM   3465  CE2 TRP A 218      31.274 -16.336 -16.417  1.00 90.17           C  
ATOM   3466  CE3 TRP A 218      30.515 -14.519 -17.816  1.00 90.17           C  
ATOM   3467  HE3 TRP A 218      30.750 -13.687 -18.462  1.00 90.17           H  
ATOM   3468  NE1 TRP A 218      32.508 -16.828 -16.059  1.00 90.17           N  
ATOM   3469  HE1 TRP A 218      32.698 -17.698 -15.582  1.00 90.17           H  
ATOM   3470  CH2 TRP A 218      28.912 -16.070 -16.834  1.00 90.17           C  
ATOM   3471  HH2 TRP A 218      27.892 -16.404 -16.713  1.00 90.17           H  
ATOM   3472  CZ2 TRP A 218      29.958 -16.775 -16.221  1.00 90.17           C  
ATOM   3473  HZ2 TRP A 218      29.760 -17.672 -15.654  1.00 90.17           H  
ATOM   3474  CZ3 TRP A 218      29.197 -14.976 -17.662  1.00 90.17           C  
ATOM   3475  HZ3 TRP A 218      28.392 -14.528 -18.227  1.00 90.17           H  
ATOM   3476  N   GLY A 219      35.468 -16.446 -19.799  1.00 91.25           N  
ATOM   3477  H   GLY A 219      34.657 -16.600 -20.381  1.00 91.25           H  
ATOM   3478  CA  GLY A 219      36.495 -17.491 -19.857  1.00 91.25           C  
ATOM   3479  HA2 GLY A 219      36.525 -17.891 -20.871  1.00 91.25           H  
ATOM   3480  HA3 GLY A 219      37.475 -17.071 -19.631  1.00 91.25           H  
ATOM   3481  C   GLY A 219      36.223 -18.658 -18.910  1.00 91.25           C  
ATOM   3482  O   GLY A 219      35.584 -19.630 -19.288  1.00 91.25           O  
ATOM   3483  N   ASP A 220      36.713 -18.574 -17.675  1.00 91.55           N  
ATOM   3484  H   ASP A 220      37.243 -17.755 -17.414  1.00 91.55           H  
ATOM   3485  CA  ASP A 220      36.562 -19.646 -16.682  1.00 91.55           C  
ATOM   3486  HA  ASP A 220      36.604 -20.610 -17.190  1.00 91.55           H  
ATOM   3487  C   ASP A 220      35.206 -19.560 -15.959  1.00 91.55           C  
ATOM   3488  CB  ASP A 220      37.759 -19.593 -15.720  1.00 91.55           C  
ATOM   3489  HB2 ASP A 220      38.674 -19.742 -16.294  1.00 91.55           H  
ATOM   3490  HB3 ASP A 220      37.807 -18.600 -15.274  1.00 91.55           H  
ATOM   3491  O   ASP A 220      34.835 -18.507 -15.431  1.00 91.55           O  
ATOM   3492  CG  ASP A 220      37.723 -20.629 -14.589  1.00 91.55           C  
ATOM   3493  OD1 ASP A 220      36.831 -21.507 -14.586  1.00 91.55           O  
ATOM   3494  OD2 ASP A 220      38.538 -20.469 -13.661  1.00 91.55           O  
ATOM   3495  N   ILE A 221      34.472 -20.673 -15.872  1.00 91.05           N  
ATOM   3496  H   ILE A 221      34.885 -21.526 -16.221  1.00 91.05           H  
ATOM   3497  CA  ILE A 221      33.196 -20.761 -15.149  1.00 91.05           C  
ATOM   3498  HA  ILE A 221      32.550 -19.997 -15.583  1.00 91.05           H  
ATOM   3499  C   ILE A 221      33.329 -20.430 -13.651  1.00 91.05           C  
ATOM   3500  CB  ILE A 221      32.564 -22.152 -15.390  1.00 91.05           C  
ATOM   3501  HB  ILE A 221      32.682 -22.394 -16.446  1.00 91.05           H  
ATOM   3502  O   ILE A 221      32.368 -19.986 -13.018  1.00 91.05           O  
ATOM   3503  CG1 ILE A 221      31.051 -22.187 -15.089  1.00 91.05           C  
ATOM   3504 HG12 ILE A 221      30.870 -21.942 -14.042  1.00 91.05           H  
ATOM   3505 HG13 ILE A 221      30.691 -23.201 -15.263  1.00 91.05           H  
ATOM   3506  CG2 ILE A 221      33.279 -23.253 -14.583  1.00 91.05           C  
ATOM   3507 HG21 ILE A 221      34.354 -23.219 -14.764  1.00 91.05           H  
ATOM   3508 HG22 ILE A 221      33.093 -23.140 -13.515  1.00 91.05           H  
ATOM   3509 HG23 ILE A 221      32.915 -24.231 -14.899  1.00 91.05           H  
ATOM   3510  CD1 ILE A 221      30.235 -21.238 -15.979  1.00 91.05           C  
ATOM   3511 HD11 ILE A 221      29.172 -21.365 -15.775  1.00 91.05           H  
ATOM   3512 HD12 ILE A 221      30.481 -20.196 -15.772  1.00 91.05           H  
ATOM   3513 HD13 ILE A 221      30.423 -21.458 -17.030  1.00 91.05           H  
ATOM   3514  N   ASN A 222      34.531 -20.575 -13.088  1.00 91.38           N  
ATOM   3515  H   ASN A 222      35.270 -20.967 -13.654  1.00 91.38           H  
ATOM   3516  CA  ASN A 222      34.855 -20.229 -11.706  1.00 91.38           C  
ATOM   3517  HA  ASN A 222      33.958 -20.324 -11.095  1.00 91.38           H  
ATOM   3518  C   ASN A 222      35.339 -18.792 -11.513  1.00 91.38           C  
ATOM   3519  CB  ASN A 222      35.892 -21.230 -11.191  1.00 91.38           C  
ATOM   3520  HB2 ASN A 222      36.261 -20.918 -10.213  1.00 91.38           H  
ATOM   3521  HB3 ASN A 222      36.741 -21.280 -11.872  1.00 91.38           H  
ATOM   3522  O   ASN A 222      35.525 -18.363 -10.371  1.00 91.38           O  
ATOM   3523  CG  ASN A 222      35.268 -22.589 -11.024  1.00 91.38           C  
ATOM   3524  ND2 ASN A 222      35.827 -23.607 -11.632  1.00 91.38           N  
ATOM   3525 HD21 ASN A 222      36.601 -23.444 -12.259  1.00 91.38           H  
ATOM   3526 HD22 ASN A 222      35.418 -24.522 -11.509  1.00 91.38           H  
ATOM   3527  OD1 ASN A 222      34.261 -22.719 -10.346  1.00 91.38           O  
ATOM   3528  N   LYS A 223      35.521 -18.025 -12.595  1.00 92.61           N  
ATOM   3529  H   LYS A 223      35.339 -18.428 -13.503  1.00 92.61           H  
ATOM   3530  CA  LYS A 223      36.024 -16.654 -12.514  1.00 92.61           C  
ATOM   3531  HA  LYS A 223      37.032 -16.700 -12.103  1.00 92.61           H  
ATOM   3532  C   LYS A 223      35.153 -15.817 -11.590  1.00 92.61           C  
ATOM   3533  CB  LYS A 223      36.088 -16.044 -13.910  1.00 92.61           C  
ATOM   3534  HB2 LYS A 223      36.647 -16.724 -14.553  1.00 92.61           H  
ATOM   3535  HB3 LYS A 223      35.073 -15.950 -14.294  1.00 92.61           H  
ATOM   3536  O   LYS A 223      33.930 -15.750 -11.738  1.00 92.61           O  
ATOM   3537  CG  LYS A 223      36.770 -14.668 -13.926  1.00 92.61           C  
ATOM   3538  HG2 LYS A 223      37.750 -14.731 -13.452  1.00 92.61           H  
ATOM   3539  HG3 LYS A 223      36.155 -13.933 -13.408  1.00 92.61           H  
ATOM   3540  CD  LYS A 223      36.935 -14.269 -15.389  1.00 92.61           C  
ATOM   3541  HD2 LYS A 223      37.540 -15.028 -15.886  1.00 92.61           H  
ATOM   3542  HD3 LYS A 223      35.945 -14.269 -15.846  1.00 92.61           H  
ATOM   3543  CE  LYS A 223      37.594 -12.907 -15.598  1.00 92.61           C  
ATOM   3544  HE2 LYS A 223      36.996 -12.137 -15.110  1.00 92.61           H  
ATOM   3545  HE3 LYS A 223      38.580 -12.929 -15.136  1.00 92.61           H  
ATOM   3546  NZ  LYS A 223      37.711 -12.648 -17.055  1.00 92.61           N  
ATOM   3547  HZ1 LYS A 223      38.116 -13.452 -17.513  1.00 92.61           H  
ATOM   3548  HZ2 LYS A 223      36.798 -12.558 -17.477  1.00 92.61           H  
ATOM   3549  HZ3 LYS A 223      38.269 -11.832 -17.261  1.00 92.61           H  
ATOM   3550  N   THR A 224      35.798 -15.145 -10.650  1.00 89.38           N  
ATOM   3551  H   THR A 224      36.797 -15.259 -10.560  1.00 89.38           H  
ATOM   3552  CA  THR A 224      35.143 -14.256  -9.698  1.00 89.38           C  
ATOM   3553  HA  THR A 224      34.096 -14.547  -9.609  1.00 89.38           H  
ATOM   3554  C   THR A 224      35.149 -12.819 -10.203  1.00 89.38           C  
ATOM   3555  CB  THR A 224      35.752 -14.394  -8.298  1.00 89.38           C  
ATOM   3556  HB  THR A 224      35.292 -13.666  -7.631  1.00 89.38           H  
ATOM   3557  O   THR A 224      36.051 -12.373 -10.915  1.00 89.38           O  
ATOM   3558  CG2 THR A 224      35.537 -15.796  -7.726  1.00 89.38           C  
ATOM   3559 HG21 THR A 224      34.473 -16.033  -7.713  1.00 89.38           H  
ATOM   3560 HG22 THR A 224      35.911 -15.837  -6.704  1.00 89.38           H  
ATOM   3561 HG23 THR A 224      36.058 -16.541  -8.328  1.00 89.38           H  
ATOM   3562  OG1 THR A 224      37.139 -14.177  -8.347  1.00 89.38           O  
ATOM   3563  HG1 THR A 224      37.524 -14.535  -7.544  1.00 89.38           H  
ATOM   3564  N   GLY A 225      34.089 -12.086  -9.870  1.00 81.21           N  
ATOM   3565  H   GLY A 225      33.366 -12.521  -9.314  1.00 81.21           H  
ATOM   3566  CA  GLY A 225      34.041 -10.645 -10.076  1.00 81.21           C  
ATOM   3567  HA2 GLY A 225      34.454 -10.399 -11.055  1.00 81.21           H  
ATOM   3568  HA3 GLY A 225      33.002 -10.315 -10.046  1.00 81.21           H  
ATOM   3569  C   GLY A 225      34.832  -9.892  -9.005  1.00 81.21           C  
ATOM   3570  O   GLY A 225      35.393 -10.478  -8.080  1.00 81.21           O  
ATOM   3571  N   ARG A 226      34.787  -8.557  -9.067  1.00 71.50           N  
ATOM   3572  H   ARG A 226      34.299  -8.137  -9.845  1.00 71.50           H  
ATOM   3573  CA  ARG A 226      35.442  -7.671  -8.082  1.00 71.50           C  
ATOM   3574  HA  ARG A 226      36.510  -7.884  -8.069  1.00 71.50           H  
ATOM   3575  C   ARG A 226      34.974  -7.894  -6.635  1.00 71.50           C  
ATOM   3576  CB  ARG A 226      35.230  -6.198  -8.470  1.00 71.50           C  
ATOM   3577  HB2 ARG A 226      34.161  -5.988  -8.515  1.00 71.50           H  
ATOM   3578  HB3 ARG A 226      35.661  -5.571  -7.690  1.00 71.50           H  
ATOM   3579  O   ARG A 226      35.680  -7.521  -5.711  1.00 71.50           O  
ATOM   3580  CG  ARG A 226      35.885  -5.819  -9.806  1.00 71.50           C  
ATOM   3581  HG2 ARG A 226      35.427  -6.392 -10.612  1.00 71.50           H  
ATOM   3582  HG3 ARG A 226      36.951  -6.040  -9.769  1.00 71.50           H  
ATOM   3583  CD  ARG A 226      35.682  -4.323 -10.073  1.00 71.50           C  
ATOM   3584  HD2 ARG A 226      34.622  -4.090  -9.967  1.00 71.50           H  
ATOM   3585  HD3 ARG A 226      36.237  -3.754  -9.328  1.00 71.50           H  
ATOM   3586  NE  ARG A 226      36.129  -3.941 -11.427  1.00 71.50           N  
ATOM   3587  HE  ARG A 226      36.595  -4.649 -11.977  1.00 71.50           H  
ATOM   3588  NH1 ARG A 226      35.465  -1.742 -11.333  1.00 71.50           N  
ATOM   3589 HH11 ARG A 226      35.105  -1.883 -10.400  1.00 71.50           H  
ATOM   3590 HH12 ARG A 226      35.345  -0.838 -11.767  1.00 71.50           H  
ATOM   3591  NH2 ARG A 226      36.412  -2.527 -13.193  1.00 71.50           N  
ATOM   3592 HH21 ARG A 226      36.329  -1.602 -13.590  1.00 71.50           H  
ATOM   3593 HH22 ARG A 226      36.860  -3.258 -13.727  1.00 71.50           H  
ATOM   3594  CZ  ARG A 226      36.002  -2.743 -11.975  1.00 71.50           C  
ATOM   3595  N   SER A 227      33.801  -8.499  -6.435  1.00 69.29           N  
ATOM   3596  H   SER A 227      33.272  -8.791  -7.244  1.00 69.29           H  
ATOM   3597  CA  SER A 227      33.237  -8.821  -5.119  1.00 69.29           C  
ATOM   3598  HA  SER A 227      33.590  -8.083  -4.399  1.00 69.29           H  
ATOM   3599  C   SER A 227      33.650 -10.195  -4.571  1.00 69.29           C  
ATOM   3600  CB  SER A 227      31.710  -8.708  -5.191  1.00 69.29           C  
ATOM   3601  HB2 SER A 227      31.281  -8.856  -4.200  1.00 69.29           H  
ATOM   3602  HB3 SER A 227      31.444  -7.710  -5.538  1.00 69.29           H  
ATOM   3603  O   SER A 227      33.095 -10.621  -3.564  1.00 69.29           O  
ATOM   3604  OG  SER A 227      31.182  -9.670  -6.088  1.00 69.29           O  
ATOM   3605  HG  SER A 227      30.862 -10.406  -5.563  1.00 69.29           H  
ATOM   3606  N   GLY A 228      34.537 -10.932  -5.253  1.00 77.80           N  
ATOM   3607  H   GLY A 228      34.966 -10.544  -6.081  1.00 77.80           H  
ATOM   3608  CA  GLY A 228      34.938 -12.291  -4.862  1.00 77.80           C  
ATOM   3609  HA2 GLY A 228      35.198 -12.297  -3.803  1.00 77.80           H  
ATOM   3610  HA3 GLY A 228      35.824 -12.573  -5.431  1.00 77.80           H  
ATOM   3611  C   GLY A 228      33.868 -13.370  -5.088  1.00 77.80           C  
ATOM   3612  O   GLY A 228      34.098 -14.535  -4.785  1.00 77.80           O  
ATOM   3613  N   ILE A 229      32.709 -13.005  -5.648  1.00 85.14           N  
ATOM   3614  H   ILE A 229      32.617 -12.036  -5.917  1.00 85.14           H  
ATOM   3615  CA  ILE A 229      31.616 -13.928  -5.990  1.00 85.14           C  
ATOM   3616  HA  ILE A 229      31.672 -14.783  -5.315  1.00 85.14           H  
ATOM   3617  C   ILE A 229      31.807 -14.401  -7.441  1.00 85.14           C  
ATOM   3618  CB  ILE A 229      30.235 -13.260  -5.776  1.00 85.14           C  
ATOM   3619  HB  ILE A 229      30.172 -12.395  -6.436  1.00 85.14           H  
ATOM   3620  O   ILE A 229      32.120 -13.561  -8.296  1.00 85.14           O  
ATOM   3621  CG1 ILE A 229      30.068 -12.781  -4.314  1.00 85.14           C  
ATOM   3622 HG12 ILE A 229      30.914 -12.152  -4.036  1.00 85.14           H  
ATOM   3623 HG13 ILE A 229      30.066 -13.644  -3.648  1.00 85.14           H  
ATOM   3624  CG2 ILE A 229      29.090 -14.224  -6.135  1.00 85.14           C  
ATOM   3625 HG21 ILE A 229      29.189 -14.566  -7.166  1.00 85.14           H  
ATOM   3626 HG22 ILE A 229      28.124 -13.724  -6.057  1.00 85.14           H  
ATOM   3627 HG23 ILE A 229      29.097 -15.087  -5.469  1.00 85.14           H  
ATOM   3628  CD1 ILE A 229      28.801 -11.954  -4.062  1.00 85.14           C  
ATOM   3629 HD11 ILE A 229      27.910 -12.577  -4.147  1.00 85.14           H  
ATOM   3630 HD12 ILE A 229      28.836 -11.546  -3.052  1.00 85.14           H  
ATOM   3631 HD13 ILE A 229      28.743 -11.132  -4.775  1.00 85.14           H  
ATOM   3632  N   PRO A 230      31.599 -15.694  -7.762  1.00 92.06           N  
ATOM   3633  CA  PRO A 230      31.671 -16.178  -9.138  1.00 92.06           C  
ATOM   3634  HA  PRO A 230      32.699 -16.070  -9.486  1.00 92.06           H  
ATOM   3635  C   PRO A 230      30.735 -15.412 -10.089  1.00 92.06           C  
ATOM   3636  CB  PRO A 230      31.363 -17.674  -9.084  1.00 92.06           C  
ATOM   3637  HB2 PRO A 230      30.301 -17.841  -9.263  1.00 92.06           H  
ATOM   3638  HB3 PRO A 230      31.958 -18.229  -9.810  1.00 92.06           H  
ATOM   3639  O   PRO A 230      29.599 -15.066  -9.748  1.00 92.06           O  
ATOM   3640  CG  PRO A 230      31.723 -18.067  -7.651  1.00 92.06           C  
ATOM   3641  HG2 PRO A 230      31.148 -18.927  -7.308  1.00 92.06           H  
ATOM   3642  HG3 PRO A 230      32.792 -18.273  -7.588  1.00 92.06           H  
ATOM   3643  CD  PRO A 230      31.400 -16.811  -6.844  1.00 92.06           C  
ATOM   3644  HD2 PRO A 230      30.359 -16.838  -6.520  1.00 92.06           H  
ATOM   3645  HD3 PRO A 230      32.066 -16.752  -5.984  1.00 92.06           H  
ATOM   3646  N   LEU A 231      31.197 -15.149 -11.311  1.00 90.76           N  
ATOM   3647  H   LEU A 231      32.132 -15.450 -11.547  1.00 90.76           H  
ATOM   3648  CA  LEU A 231      30.430 -14.410 -12.317  1.00 90.76           C  
ATOM   3649  HA  LEU A 231      30.087 -13.473 -11.878  1.00 90.76           H  
ATOM   3650  C   LEU A 231      29.168 -15.167 -12.746  1.00 90.76           C  
ATOM   3651  CB  LEU A 231      31.331 -14.083 -13.516  1.00 90.76           C  
ATOM   3652  HB2 LEU A 231      31.793 -15.006 -13.868  1.00 90.76           H  
ATOM   3653  HB3 LEU A 231      30.711 -13.694 -14.324  1.00 90.76           H  
ATOM   3654  O   LEU A 231      28.125 -14.544 -12.929  1.00 90.76           O  
ATOM   3655  CG  LEU A 231      32.436 -13.056 -13.207  1.00 90.76           C  
ATOM   3656  HG  LEU A 231      33.073 -13.426 -12.404  1.00 90.76           H  
ATOM   3657  CD1 LEU A 231      33.306 -12.864 -14.445  1.00 90.76           C  
ATOM   3658 HD11 LEU A 231      32.699 -12.547 -15.292  1.00 90.76           H  
ATOM   3659 HD12 LEU A 231      33.772 -13.819 -14.690  1.00 90.76           H  
ATOM   3660 HD13 LEU A 231      34.089 -12.133 -14.245  1.00 90.76           H  
ATOM   3661  CD2 LEU A 231      31.873 -11.699 -12.770  1.00 90.76           C  
ATOM   3662 HD21 LEU A 231      31.072 -11.394 -13.443  1.00 90.76           H  
ATOM   3663 HD22 LEU A 231      32.666 -10.951 -12.773  1.00 90.76           H  
ATOM   3664 HD23 LEU A 231      31.477 -11.777 -11.758  1.00 90.76           H  
ATOM   3665  N   ALA A 232      29.213 -16.499 -12.793  1.00 93.17           N  
ATOM   3666  H   ALA A 232      30.105 -16.957 -12.674  1.00 93.17           H  
ATOM   3667  CA  ALA A 232      28.036 -17.337 -13.016  1.00 93.17           C  
ATOM   3668  HA  ALA A 232      27.599 -17.094 -13.985  1.00 93.17           H  
ATOM   3669  C   ALA A 232      26.962 -17.117 -11.933  1.00 93.17           C  
ATOM   3670  CB  ALA A 232      28.506 -18.792 -13.044  1.00 93.17           C  
ATOM   3671  HB1 ALA A 232      29.233 -18.948 -13.841  1.00 93.17           H  
ATOM   3672  HB2 ALA A 232      28.976 -19.040 -12.093  1.00 93.17           H  
ATOM   3673  HB3 ALA A 232      27.661 -19.460 -13.210  1.00 93.17           H  
ATOM   3674  O   ALA A 232      25.796 -16.900 -12.254  1.00 93.17           O  
ATOM   3675  N   VAL A 233      27.363 -17.064 -10.657  1.00 91.63           N  
ATOM   3676  H   VAL A 233      28.344 -17.206 -10.467  1.00 91.63           H  
ATOM   3677  CA  VAL A 233      26.462 -16.816  -9.516  1.00 91.63           C  
ATOM   3678  HA  VAL A 233      25.682 -17.576  -9.510  1.00 91.63           H  
ATOM   3679  C   VAL A 233      25.789 -15.451  -9.648  1.00 91.63           C  
ATOM   3680  CB  VAL A 233      27.236 -16.894  -8.185  1.00 91.63           C  
ATOM   3681  HB  VAL A 233      28.064 -16.185  -8.213  1.00 91.63           H  
ATOM   3682  O   VAL A 233      24.564 -15.349  -9.602  1.00 91.63           O  
ATOM   3683  CG1 VAL A 233      26.372 -16.547  -6.977  1.00 91.63           C  
ATOM   3684 HG11 VAL A 233      26.029 -15.514  -7.026  1.00 91.63           H  
ATOM   3685 HG12 VAL A 233      25.514 -17.218  -6.940  1.00 91.63           H  
ATOM   3686 HG13 VAL A 233      26.962 -16.682  -6.070  1.00 91.63           H  
ATOM   3687  CG2 VAL A 233      27.823 -18.280  -7.933  1.00 91.63           C  
ATOM   3688 HG21 VAL A 233      28.356 -18.646  -8.811  1.00 91.63           H  
ATOM   3689 HG22 VAL A 233      27.014 -18.973  -7.705  1.00 91.63           H  
ATOM   3690 HG23 VAL A 233      28.501 -18.253  -7.080  1.00 91.63           H  
ATOM   3691  N   THR A 234      26.573 -14.392  -9.866  1.00 87.67           N  
ATOM   3692  H   THR A 234      27.570 -14.543  -9.933  1.00 87.67           H  
ATOM   3693  CA  THR A 234      26.025 -13.031 -10.010  1.00 87.67           C  
ATOM   3694  HA  THR A 234      25.369 -12.842  -9.160  1.00 87.67           H  
ATOM   3695  C   THR A 234      25.149 -12.881 -11.258  1.00 87.67           C  
ATOM   3696  CB  THR A 234      27.115 -11.950  -9.989  1.00 87.67           C  
ATOM   3697  HB  THR A 234      26.646 -10.980 -10.149  1.00 87.67           H  
ATOM   3698  O   THR A 234      24.149 -12.169 -11.211  1.00 87.67           O  
ATOM   3699  CG2 THR A 234      27.873 -11.909  -8.664  1.00 87.67           C  
ATOM   3700 HG21 THR A 234      28.541 -11.048  -8.656  1.00 87.67           H  
ATOM   3701 HG22 THR A 234      28.465 -12.817  -8.543  1.00 87.67           H  
ATOM   3702 HG23 THR A 234      27.170 -11.820  -7.836  1.00 87.67           H  
ATOM   3703  OG1 THR A 234      28.083 -12.167 -10.983  1.00 87.67           O  
ATOM   3704  HG1 THR A 234      28.624 -12.908 -10.701  1.00 87.67           H  
ATOM   3705  N   SER A 235      25.450 -13.610 -12.337  1.00 89.03           N  
ATOM   3706  H   SER A 235      26.315 -14.132 -12.328  1.00 89.03           H  
ATOM   3707  CA  SER A 235      24.616 -13.689 -13.546  1.00 89.03           C  
ATOM   3708  HA  SER A 235      24.440 -12.684 -13.929  1.00 89.03           H  
ATOM   3709  C   SER A 235      23.259 -14.331 -13.267  1.00 89.03           C  
ATOM   3710  CB  SER A 235      25.316 -14.499 -14.640  1.00 89.03           C  
ATOM   3711  HB2 SER A 235      25.473 -15.527 -14.315  1.00 89.03           H  
ATOM   3712  HB3 SER A 235      24.683 -14.516 -15.528  1.00 89.03           H  
ATOM   3713  O   SER A 235      22.227 -13.754 -13.606  1.00 89.03           O  
ATOM   3714  OG  SER A 235      26.556 -13.920 -14.959  1.00 89.03           O  
ATOM   3715  HG  SER A 235      27.186 -14.144 -14.270  1.00 89.03           H  
ATOM   3716  N   MET A 236      23.238 -15.493 -12.606  1.00 92.78           N  
ATOM   3717  H   MET A 236      24.118 -15.914 -12.345  1.00 92.78           H  
ATOM   3718  CA  MET A 236      22.003 -16.199 -12.245  1.00 92.78           C  
ATOM   3719  HA  MET A 236      21.421 -16.395 -13.146  1.00 92.78           H  
ATOM   3720  C   MET A 236      21.132 -15.361 -11.301  1.00 92.78           C  
ATOM   3721  CB  MET A 236      22.345 -17.537 -11.576  1.00 92.78           C  
ATOM   3722  HB2 MET A 236      21.428 -17.994 -11.205  1.00 92.78           H  
ATOM   3723  HB3 MET A 236      22.999 -17.346 -10.725  1.00 92.78           H  
ATOM   3724  O   MET A 236      19.927 -15.237 -11.525  1.00 92.78           O  
ATOM   3725  CG  MET A 236      23.039 -18.544 -12.496  1.00 92.78           C  
ATOM   3726  HG2 MET A 236      23.921 -18.088 -12.947  1.00 92.78           H  
ATOM   3727  HG3 MET A 236      22.377 -18.824 -13.316  1.00 92.78           H  
ATOM   3728  SD  MET A 236      23.550 -20.031 -11.597  1.00 92.78           S  
ATOM   3729  CE  MET A 236      24.664 -20.782 -12.811  1.00 92.78           C  
ATOM   3730  HE1 MET A 236      24.111 -21.021 -13.720  1.00 92.78           H  
ATOM   3731  HE2 MET A 236      25.089 -21.696 -12.398  1.00 92.78           H  
ATOM   3732  HE3 MET A 236      25.470 -20.087 -13.047  1.00 92.78           H  
ATOM   3733  N   VAL A 237      21.742 -14.726 -10.290  1.00 87.26           N  
ATOM   3734  H   VAL A 237      22.727 -14.899 -10.146  1.00 87.26           H  
ATOM   3735  CA  VAL A 237      21.058 -13.778  -9.392  1.00 87.26           C  
ATOM   3736  HA  VAL A 237      20.238 -14.291  -8.889  1.00 87.26           H  
ATOM   3737  C   VAL A 237      20.458 -12.631 -10.196  1.00 87.26           C  
ATOM   3738  CB  VAL A 237      22.016 -13.218  -8.320  1.00 87.26           C  
ATOM   3739  HB  VAL A 237      22.902 -12.812  -8.808  1.00 87.26           H  
ATOM   3740  O   VAL A 237      19.279 -12.324 -10.034  1.00 87.26           O  
ATOM   3741  CG1 VAL A 237      21.372 -12.110  -7.473  1.00 87.26           C  
ATOM   3742 HG11 VAL A 237      21.211 -11.214  -8.073  1.00 87.26           H  
ATOM   3743 HG12 VAL A 237      22.026 -11.839  -6.645  1.00 87.26           H  
ATOM   3744 HG13 VAL A 237      20.413 -12.445  -7.079  1.00 87.26           H  
ATOM   3745  CG2 VAL A 237      22.455 -14.307  -7.344  1.00 87.26           C  
ATOM   3746 HG21 VAL A 237      21.615 -14.588  -6.709  1.00 87.26           H  
ATOM   3747 HG22 VAL A 237      22.804 -15.189  -7.880  1.00 87.26           H  
ATOM   3748 HG23 VAL A 237      23.270 -13.935  -6.722  1.00 87.26           H  
ATOM   3749  N   LYS A 238      21.226 -12.028 -11.112  1.00 80.28           N  
ATOM   3750  H   LYS A 238      22.189 -12.316 -11.207  1.00 80.28           H  
ATOM   3751  CA  LYS A 238      20.752 -10.880 -11.886  1.00 80.28           C  
ATOM   3752  HA  LYS A 238      20.342 -10.193 -11.146  1.00 80.28           H  
ATOM   3753  C   LYS A 238      19.603 -11.233 -12.828  1.00 80.28           C  
ATOM   3754  CB  LYS A 238      21.930 -10.228 -12.637  1.00 80.28           C  
ATOM   3755  HB2 LYS A 238      22.771 -10.132 -11.951  1.00 80.28           H  
ATOM   3756  HB3 LYS A 238      22.243 -10.873 -13.458  1.00 80.28           H  
ATOM   3757  O   LYS A 238      18.673 -10.445 -12.980  1.00 80.28           O  
ATOM   3758  CG  LYS A 238      21.617  -8.822 -13.183  1.00 80.28           C  
ATOM   3759  HG2 LYS A 238      20.859  -8.882 -13.964  1.00 80.28           H  
ATOM   3760  HG3 LYS A 238      22.527  -8.394 -13.604  1.00 80.28           H  
ATOM   3761  CD  LYS A 238      21.121  -7.938 -12.036  1.00 80.28           C  
ATOM   3762  HD2 LYS A 238      21.777  -8.093 -11.179  1.00 80.28           H  
ATOM   3763  HD3 LYS A 238      20.117  -8.264 -11.764  1.00 80.28           H  
ATOM   3764  CE  LYS A 238      21.010  -6.446 -12.294  1.00 80.28           C  
ATOM   3765  HE2 LYS A 238      20.203  -6.273 -13.006  1.00 80.28           H  
ATOM   3766  HE3 LYS A 238      21.945  -6.066 -12.704  1.00 80.28           H  
ATOM   3767  NZ  LYS A 238      20.712  -5.817 -10.982  1.00 80.28           N  
ATOM   3768  HZ1 LYS A 238      20.351  -4.876 -11.053  1.00 80.28           H  
ATOM   3769  HZ2 LYS A 238      21.538  -5.795 -10.401  1.00 80.28           H  
ATOM   3770  HZ3 LYS A 238      20.086  -6.403 -10.448  1.00 80.28           H  
ATOM   3771  N   VAL A 239      19.626 -12.423 -13.421  1.00 84.37           N  
ATOM   3772  H   VAL A 239      20.445 -12.999 -13.290  1.00 84.37           H  
ATOM   3773  CA  VAL A 239      18.514 -12.948 -14.226  1.00 84.37           C  
ATOM   3774  HA  VAL A 239      18.216 -12.193 -14.955  1.00 84.37           H  
ATOM   3775  C   VAL A 239      17.284 -13.217 -13.359  1.00 84.37           C  
ATOM   3776  CB  VAL A 239      18.968 -14.197 -14.999  1.00 84.37           C  
ATOM   3777  HB  VAL A 239      19.453 -14.897 -14.318  1.00 84.37           H  
ATOM   3778  O   VAL A 239      16.174 -12.884 -13.767  1.00 84.37           O  
ATOM   3779  CG1 VAL A 239      17.820 -14.924 -15.707  1.00 84.37           C  
ATOM   3780 HG11 VAL A 239      17.121 -15.317 -14.969  1.00 84.37           H  
ATOM   3781 HG12 VAL A 239      17.296 -14.238 -16.373  1.00 84.37           H  
ATOM   3782 HG13 VAL A 239      18.213 -15.759 -16.287  1.00 84.37           H  
ATOM   3783  CG2 VAL A 239      19.969 -13.757 -16.070  1.00 84.37           C  
ATOM   3784 HG21 VAL A 239      19.507 -13.024 -16.732  1.00 84.37           H  
ATOM   3785 HG22 VAL A 239      20.278 -14.622 -16.657  1.00 84.37           H  
ATOM   3786 HG23 VAL A 239      20.857 -13.310 -15.624  1.00 84.37           H  
ATOM   3787  N   ALA A 240      17.454 -13.730 -12.139  1.00 82.92           N  
ATOM   3788  H   ALA A 240      18.380 -14.007 -11.847  1.00 82.92           H  
ATOM   3789  CA  ALA A 240      16.350 -13.896 -11.195  1.00 82.92           C  
ATOM   3790  HA  ALA A 240      15.564 -14.470 -11.687  1.00 82.92           H  
ATOM   3791  C   ALA A 240      15.736 -12.551 -10.755  1.00 82.92           C  
ATOM   3792  CB  ALA A 240      16.856 -14.703  -9.995  1.00 82.92           C  
ATOM   3793  HB1 ALA A 240      16.012 -15.013  -9.378  1.00 82.92           H  
ATOM   3794  HB2 ALA A 240      17.394 -15.582 -10.351  1.00 82.92           H  
ATOM   3795  HB3 ALA A 240      17.534 -14.100  -9.392  1.00 82.92           H  
ATOM   3796  O   ALA A 240      14.515 -12.453 -10.636  1.00 82.92           O  
ATOM   3797  N   GLU A 241      16.562 -11.517 -10.553  1.00 69.97           N  
ATOM   3798  H   GLU A 241      17.554 -11.703 -10.578  1.00 69.97           H  
ATOM   3799  CA  GLU A 241      16.133 -10.146 -10.230  1.00 69.97           C  
ATOM   3800  HA  GLU A 241      15.460 -10.160  -9.372  1.00 69.97           H  
ATOM   3801  C   GLU A 241      15.394  -9.453 -11.388  1.00 69.97           C  
ATOM   3802  CB  GLU A 241      17.354  -9.270  -9.901  1.00 69.97           C  
ATOM   3803  HB2 GLU A 241      17.032  -8.228  -9.895  1.00 69.97           H  
ATOM   3804  HB3 GLU A 241      18.086  -9.383 -10.701  1.00 69.97           H  
ATOM   3805  O   GLU A 241      14.493  -8.650 -11.149  1.00 69.97           O  
ATOM   3806  CG  GLU A 241      18.042  -9.536  -8.556  1.00 69.97           C  
ATOM   3807  HG2 GLU A 241      17.332  -9.323  -7.758  1.00 69.97           H  
ATOM   3808  HG3 GLU A 241      18.315 -10.589  -8.482  1.00 69.97           H  
ATOM   3809  CD  GLU A 241      19.301  -8.662  -8.372  1.00 69.97           C  
ATOM   3810  OE1 GLU A 241      19.949  -8.814  -7.315  1.00 69.97           O  
ATOM   3811  OE2 GLU A 241      19.623  -7.825  -9.266  1.00 69.97           O  
ATOM   3812  N   LEU A 242      15.805  -9.705 -12.637  1.00 69.25           N  
ATOM   3813  H   LEU A 242      16.594 -10.325 -12.755  1.00 69.25           H  
ATOM   3814  CA  LEU A 242      15.258  -9.040 -13.826  1.00 69.25           C  
ATOM   3815  HA  LEU A 242      14.894  -8.052 -13.544  1.00 69.25           H  
ATOM   3816  C   LEU A 242      14.043  -9.766 -14.413  1.00 69.25           C  
ATOM   3817  CB  LEU A 242      16.365  -8.896 -14.891  1.00 69.25           C  
ATOM   3818  HB2 LEU A 242      16.814  -9.876 -15.050  1.00 69.25           H  
ATOM   3819  HB3 LEU A 242      15.907  -8.595 -15.833  1.00 69.25           H  
ATOM   3820  O   LEU A 242      13.060  -9.121 -14.771  1.00 69.25           O  
ATOM   3821  CG  LEU A 242      17.470  -7.884 -14.541  1.00 69.25           C  
ATOM   3822  HG  LEU A 242      17.842  -8.064 -13.533  1.00 69.25           H  
ATOM   3823  CD1 LEU A 242      18.628  -8.008 -15.531  1.00 69.25           C  
ATOM   3824 HD11 LEU A 242      19.038  -9.016 -15.466  1.00 69.25           H  
ATOM   3825 HD12 LEU A 242      18.274  -7.841 -16.549  1.00 69.25           H  
ATOM   3826 HD13 LEU A 242      19.411  -7.290 -15.290  1.00 69.25           H  
ATOM   3827  CD2 LEU A 242      16.973  -6.438 -14.618  1.00 69.25           C  
ATOM   3828 HD21 LEU A 242      16.008  -6.360 -14.117  1.00 69.25           H  
ATOM   3829 HD22 LEU A 242      16.823  -6.156 -15.660  1.00 69.25           H  
ATOM   3830 HD23 LEU A 242      17.708  -5.772 -14.164  1.00 69.25           H  
ATOM   3831  N   ASP A 243      14.108 -11.094 -14.495  1.00 73.93           N  
ATOM   3832  H   ASP A 243      14.954 -11.545 -14.176  1.00 73.93           H  
ATOM   3833  CA  ASP A 243      13.164 -11.919 -15.256  1.00 73.93           C  
ATOM   3834  HA  ASP A 243      12.460 -11.266 -15.772  1.00 73.93           H  
ATOM   3835  C   ASP A 243      12.331 -12.856 -14.347  1.00 73.93           C  
ATOM   3836  CB  ASP A 243      13.932 -12.704 -16.333  1.00 73.93           C  
ATOM   3837  HB2 ASP A 243      13.214 -13.245 -16.950  1.00 73.93           H  
ATOM   3838  HB3 ASP A 243      14.551 -13.441 -15.821  1.00 73.93           H  
ATOM   3839  O   ASP A 243      11.459 -13.588 -14.824  1.00 73.93           O  
ATOM   3840  CG  ASP A 243      14.852 -11.892 -17.263  1.00 73.93           C  
ATOM   3841  OD1 ASP A 243      14.678 -10.673 -17.494  1.00 73.93           O  
ATOM   3842  OD2 ASP A 243      15.774 -12.519 -17.822  1.00 73.93           O  
ATOM   3843  N   GLY A 244      12.569 -12.818 -13.030  1.00 67.08           N  
ATOM   3844  H   GLY A 244      13.330 -12.231 -12.721  1.00 67.08           H  
ATOM   3845  CA  GLY A 244      11.796 -13.505 -11.994  1.00 67.08           C  
ATOM   3846  HA2 GLY A 244      11.711 -12.824 -11.147  1.00 67.08           H  
ATOM   3847  HA3 GLY A 244      10.789 -13.707 -12.360  1.00 67.08           H  
ATOM   3848  C   GLY A 244      12.401 -14.822 -11.487  1.00 67.08           C  
ATOM   3849  O   GLY A 244      13.103 -15.543 -12.194  1.00 67.08           O  
ATOM   3850  N   HIS A 245      12.054 -15.193 -10.246  1.00 72.88           N  
ATOM   3851  H   HIS A 245      11.522 -14.524  -9.707  1.00 72.88           H  
ATOM   3852  CA  HIS A 245      12.647 -16.325  -9.510  1.00 72.88           C  
ATOM   3853  HA  HIS A 245      13.715 -16.132  -9.402  1.00 72.88           H  
ATOM   3854  C   HIS A 245      12.507 -17.694 -10.199  1.00 72.88           C  
ATOM   3855  CB  HIS A 245      12.019 -16.378  -8.109  1.00 72.88           C  
ATOM   3856  HB2 HIS A 245      10.969 -16.659  -8.191  1.00 72.88           H  
ATOM   3857  HB3 HIS A 245      12.068 -15.386  -7.661  1.00 72.88           H  
ATOM   3858  O   HIS A 245      13.360 -18.561 -10.023  1.00 72.88           O  
ATOM   3859  CG  HIS A 245      12.716 -17.335  -7.172  1.00 72.88           C  
ATOM   3860  CD2 HIS A 245      12.226 -18.512  -6.670  1.00 72.88           C  
ATOM   3861  HD2 HIS A 245      11.259 -18.944  -6.883  1.00 72.88           H  
ATOM   3862  ND1 HIS A 245      13.978 -17.171  -6.648  1.00 72.88           N  
ATOM   3863  HD1 HIS A 245      14.614 -16.409  -6.835  1.00 72.88           H  
ATOM   3864  CE1 HIS A 245      14.242 -18.222  -5.854  1.00 72.88           C  
ATOM   3865  HE1 HIS A 245      15.164 -18.377  -5.314  1.00 72.88           H  
ATOM   3866  NE2 HIS A 245      13.193 -19.056  -5.821  1.00 72.88           N  
ATOM   3867  N   LYS A 246      11.473 -17.883 -11.033  1.00 81.04           N  
ATOM   3868  H   LYS A 246      10.851 -17.102 -11.187  1.00 81.04           H  
ATOM   3869  CA  LYS A 246      11.296 -19.114 -11.822  1.00 81.04           C  
ATOM   3870  HA  LYS A 246      11.200 -19.955 -11.135  1.00 81.04           H  
ATOM   3871  C   LYS A 246      12.530 -19.422 -12.683  1.00 81.04           C  
ATOM   3872  CB  LYS A 246      10.024 -19.017 -12.682  1.00 81.04           C  
ATOM   3873  HB2 LYS A 246       9.174 -18.776 -12.044  1.00 81.04           H  
ATOM   3874  HB3 LYS A 246      10.152 -18.222 -13.417  1.00 81.04           H  
ATOM   3875  O   LYS A 246      12.827 -20.589 -12.895  1.00 81.04           O  
ATOM   3876  CG  LYS A 246       9.742 -20.343 -13.409  1.00 81.04           C  
ATOM   3877  HG2 LYS A 246      10.613 -20.615 -14.004  1.00 81.04           H  
ATOM   3878  HG3 LYS A 246       9.566 -21.130 -12.675  1.00 81.04           H  
ATOM   3879  CD  LYS A 246       8.558 -20.270 -14.375  1.00 81.04           C  
ATOM   3880  HD2 LYS A 246       8.701 -19.419 -15.041  1.00 81.04           H  
ATOM   3881  HD3 LYS A 246       7.623 -20.171 -13.823  1.00 81.04           H  
ATOM   3882  CE  LYS A 246       8.578 -21.568 -15.191  1.00 81.04           C  
ATOM   3883  HE2 LYS A 246       9.601 -21.725 -15.534  1.00 81.04           H  
ATOM   3884  HE3 LYS A 246       8.332 -22.409 -14.542  1.00 81.04           H  
ATOM   3885  NZ  LYS A 246       7.682 -21.518 -16.371  1.00 81.04           N  
ATOM   3886  HZ1 LYS A 246       7.823 -22.352 -16.923  1.00 81.04           H  
ATOM   3887  HZ2 LYS A 246       7.957 -20.748 -16.964  1.00 81.04           H  
ATOM   3888  HZ3 LYS A 246       6.707 -21.446 -16.115  1.00 81.04           H  
ATOM   3889  N   ARG A 247      13.290 -18.406 -13.107  1.00 86.94           N  
ATOM   3890  H   ARG A 247      13.041 -17.462 -12.848  1.00 86.94           H  
ATOM   3891  CA  ARG A 247      14.512 -18.609 -13.892  1.00 86.94           C  
ATOM   3892  HA  ARG A 247      14.266 -19.205 -14.771  1.00 86.94           H  
ATOM   3893  C   ARG A 247      15.572 -19.435 -13.168  1.00 86.94           C  
ATOM   3894  CB  ARG A 247      15.088 -17.256 -14.332  1.00 86.94           C  
ATOM   3895  HB2 ARG A 247      16.046 -17.435 -14.821  1.00 86.94           H  
ATOM   3896  HB3 ARG A 247      15.275 -16.635 -13.456  1.00 86.94           H  
ATOM   3897  O   ARG A 247      16.289 -20.159 -13.839  1.00 86.94           O  
ATOM   3898  CG  ARG A 247      14.189 -16.486 -15.312  1.00 86.94           C  
ATOM   3899  HG2 ARG A 247      14.713 -15.570 -15.586  1.00 86.94           H  
ATOM   3900  HG3 ARG A 247      13.243 -16.224 -14.839  1.00 86.94           H  
ATOM   3901  CD  ARG A 247      13.926 -17.297 -16.584  1.00 86.94           C  
ATOM   3902  HD2 ARG A 247      13.315 -18.167 -16.343  1.00 86.94           H  
ATOM   3903  HD3 ARG A 247      14.886 -17.633 -16.976  1.00 86.94           H  
ATOM   3904  NE  ARG A 247      13.252 -16.509 -17.624  1.00 86.94           N  
ATOM   3905  HE  ARG A 247      13.062 -15.539 -17.418  1.00 86.94           H  
ATOM   3906  NH1 ARG A 247      13.268 -18.179 -19.207  1.00 86.94           N  
ATOM   3907 HH11 ARG A 247      13.180 -18.489 -20.164  1.00 86.94           H  
ATOM   3908 HH12 ARG A 247      13.615 -18.835 -18.522  1.00 86.94           H  
ATOM   3909  NH2 ARG A 247      12.500 -16.147 -19.738  1.00 86.94           N  
ATOM   3910 HH21 ARG A 247      12.380 -15.169 -19.516  1.00 86.94           H  
ATOM   3911 HH22 ARG A 247      12.385 -16.470 -20.688  1.00 86.94           H  
ATOM   3912  CZ  ARG A 247      13.009 -16.950 -18.846  1.00 86.94           C  
ATOM   3913  N   LEU A 248      15.637 -19.405 -11.834  1.00 90.73           N  
ATOM   3914  H   LEU A 248      14.977 -18.837 -11.323  1.00 90.73           H  
ATOM   3915  CA  LEU A 248      16.545 -20.279 -11.077  1.00 90.73           C  
ATOM   3916  HA  LEU A 248      17.531 -20.254 -11.542  1.00 90.73           H  
ATOM   3917  C   LEU A 248      16.096 -21.748 -11.120  1.00 90.73           C  
ATOM   3918  CB  LEU A 248      16.677 -19.782  -9.626  1.00 90.73           C  
ATOM   3919  HB2 LEU A 248      17.296 -20.489  -9.075  1.00 90.73           H  
ATOM   3920  HB3 LEU A 248      15.689 -19.779  -9.167  1.00 90.73           H  
ATOM   3921  O   LEU A 248      16.939 -22.636 -11.196  1.00 90.73           O  
ATOM   3922  CG  LEU A 248      17.299 -18.381  -9.491  1.00 90.73           C  
ATOM   3923  HG  LEU A 248      16.691 -17.674 -10.055  1.00 90.73           H  
ATOM   3924  CD1 LEU A 248      17.302 -17.947  -8.029  1.00 90.73           C  
ATOM   3925 HD11 LEU A 248      16.292 -18.025  -7.628  1.00 90.73           H  
ATOM   3926 HD12 LEU A 248      17.971 -18.594  -7.461  1.00 90.73           H  
ATOM   3927 HD13 LEU A 248      17.654 -16.918  -7.950  1.00 90.73           H  
ATOM   3928  CD2 LEU A 248      18.745 -18.317  -9.986  1.00 90.73           C  
ATOM   3929 HD21 LEU A 248      19.161 -17.328  -9.792  1.00 90.73           H  
ATOM   3930 HD22 LEU A 248      19.352 -19.063  -9.474  1.00 90.73           H  
ATOM   3931 HD23 LEU A 248      18.787 -18.494 -11.061  1.00 90.73           H  
ATOM   3932  N   GLU A 249      14.785 -22.015 -11.143  1.00 90.59           N  
ATOM   3933  H   GLU A 249      14.136 -21.242 -11.125  1.00 90.59           H  
ATOM   3934  CA  GLU A 249      14.250 -23.365 -11.389  1.00 90.59           C  
ATOM   3935  HA  GLU A 249      14.769 -24.085 -10.757  1.00 90.59           H  
ATOM   3936  C   GLU A 249      14.470 -23.807 -12.840  1.00 90.59           C  
ATOM   3937  CB  GLU A 249      12.743 -23.432 -11.081  1.00 90.59           C  
ATOM   3938  HB2 GLU A 249      12.234 -22.594 -11.557  1.00 90.59           H  
ATOM   3939  HB3 GLU A 249      12.326 -24.339 -11.520  1.00 90.59           H  
ATOM   3940  O   GLU A 249      14.776 -24.971 -13.084  1.00 90.59           O  
ATOM   3941  CG  GLU A 249      12.402 -23.413  -9.588  1.00 90.59           C  
ATOM   3942  HG2 GLU A 249      12.873 -22.545  -9.128  1.00 90.59           H  
ATOM   3943  HG3 GLU A 249      11.324 -23.286  -9.495  1.00 90.59           H  
ATOM   3944  CD  GLU A 249      12.805 -24.697  -8.834  1.00 90.59           C  
ATOM   3945  OE1 GLU A 249      12.952 -24.606  -7.601  1.00 90.59           O  
ATOM   3946  OE2 GLU A 249      12.930 -25.790  -9.452  1.00 90.59           O  
ATOM   3947  N   ASP A 250      14.337 -22.894 -13.805  1.00 93.99           N  
ATOM   3948  H   ASP A 250      14.011 -21.970 -13.559  1.00 93.99           H  
ATOM   3949  CA  ASP A 250      14.625 -23.195 -15.208  1.00 93.99           C  
ATOM   3950  HA  ASP A 250      14.077 -24.094 -15.489  1.00 93.99           H  
ATOM   3951  C   ASP A 250      16.125 -23.516 -15.389  1.00 93.99           C  
ATOM   3952  CB  ASP A 250      14.146 -22.059 -16.131  1.00 93.99           C  
ATOM   3953  HB2 ASP A 250      14.399 -22.343 -17.152  1.00 93.99           H  
ATOM   3954  HB3 ASP A 250      14.701 -21.151 -15.892  1.00 93.99           H  
ATOM   3955  O   ASP A 250      16.456 -24.530 -15.993  1.00 93.99           O  
ATOM   3956  CG  ASP A 250      12.631 -21.757 -16.100  1.00 93.99           C  
ATOM   3957  OD1 ASP A 250      11.795 -22.669 -15.861  1.00 93.99           O  
ATOM   3958  OD2 ASP A 250      12.268 -20.577 -16.340  1.00 93.99           O  
ATOM   3959  N   ILE A 251      17.031 -22.754 -14.759  1.00 95.71           N  
ATOM   3960  H   ILE A 251      16.707 -21.919 -14.294  1.00 95.71           H  
ATOM   3961  CA  ILE A 251      18.473 -23.065 -14.710  1.00 95.71           C  
ATOM   3962  HA  ILE A 251      18.842 -23.154 -15.732  1.00 95.71           H  
ATOM   3963  C   ILE A 251      18.719 -24.416 -14.032  1.00 95.71           C  
ATOM   3964  CB  ILE A 251      19.263 -21.938 -14.001  1.00 95.71           C  
ATOM   3965  HB  ILE A 251      18.781 -21.724 -13.047  1.00 95.71           H  
ATOM   3966  O   ILE A 251      19.515 -25.206 -14.532  1.00 95.71           O  
ATOM   3967  CG1 ILE A 251      19.270 -20.658 -14.863  1.00 95.71           C  
ATOM   3968 HG12 ILE A 251      18.302 -20.538 -15.350  1.00 95.71           H  
ATOM   3969 HG13 ILE A 251      20.019 -20.752 -15.649  1.00 95.71           H  
ATOM   3970  CG2 ILE A 251      20.722 -22.358 -13.729  1.00 95.71           C  
ATOM   3971 HG21 ILE A 251      21.307 -21.525 -13.340  1.00 95.71           H  
ATOM   3972 HG22 ILE A 251      21.184 -22.717 -14.649  1.00 95.71           H  
ATOM   3973 HG23 ILE A 251      20.761 -23.158 -12.989  1.00 95.71           H  
ATOM   3974  CD1 ILE A 251      19.540 -19.380 -14.058  1.00 95.71           C  
ATOM   3975 HD11 ILE A 251      20.413 -19.505 -13.417  1.00 95.71           H  
ATOM   3976 HD12 ILE A 251      18.682 -19.152 -13.426  1.00 95.71           H  
ATOM   3977 HD13 ILE A 251      19.706 -18.547 -14.741  1.00 95.71           H  
ATOM   3978  N   ARG A 252      18.020 -24.725 -12.930  1.00 96.27           N  
ATOM   3979  H   ARG A 252      17.417 -24.018 -12.534  1.00 96.27           H  
ATOM   3980  CA  ARG A 252      18.118 -26.037 -12.269  1.00 96.27           C  
ATOM   3981  HA  ARG A 252      19.151 -26.182 -11.954  1.00 96.27           H  
ATOM   3982  C   ARG A 252      17.801 -27.175 -13.235  1.00 96.27           C  
ATOM   3983  CB  ARG A 252      17.195 -26.092 -11.041  1.00 96.27           C  
ATOM   3984  HB2 ARG A 252      16.152 -26.122 -11.357  1.00 96.27           H  
ATOM   3985  HB3 ARG A 252      17.341 -25.196 -10.438  1.00 96.27           H  
ATOM   3986  O   ARG A 252      18.515 -28.172 -13.233  1.00 96.27           O  
ATOM   3987  CG  ARG A 252      17.488 -27.328 -10.180  1.00 96.27           C  
ATOM   3988  HG2 ARG A 252      18.551 -27.338  -9.938  1.00 96.27           H  
ATOM   3989  HG3 ARG A 252      17.250 -28.240 -10.728  1.00 96.27           H  
ATOM   3990  CD  ARG A 252      16.702 -27.304  -8.865  1.00 96.27           C  
ATOM   3991  HD2 ARG A 252      16.818 -26.323  -8.403  1.00 96.27           H  
ATOM   3992  HD3 ARG A 252      17.155 -28.032  -8.191  1.00 96.27           H  
ATOM   3993  NE  ARG A 252      15.264 -27.583  -9.044  1.00 96.27           N  
ATOM   3994  HE  ARG A 252      14.706 -26.859  -9.473  1.00 96.27           H  
ATOM   3995  NH1 ARG A 252      15.082 -29.469  -7.729  1.00 96.27           N  
ATOM   3996 HH11 ARG A 252      16.085 -29.471  -7.606  1.00 96.27           H  
ATOM   3997 HH12 ARG A 252      14.507 -30.199  -7.334  1.00 96.27           H  
ATOM   3998  NH2 ARG A 252      13.274 -28.536  -8.663  1.00 96.27           N  
ATOM   3999 HH21 ARG A 252      12.670 -29.183  -8.176  1.00 96.27           H  
ATOM   4000 HH22 ARG A 252      12.911 -27.666  -9.027  1.00 96.27           H  
ATOM   4001  CZ  ARG A 252      14.558 -28.541  -8.482  1.00 96.27           C  
ATOM   4002  N   LYS A 253      16.763 -27.025 -14.064  1.00 95.78           N  
ATOM   4003  H   LYS A 253      16.245 -26.159 -14.014  1.00 95.78           H  
ATOM   4004  CA  LYS A 253      16.422 -28.002 -15.110  1.00 95.78           C  
ATOM   4005  HA  LYS A 253      16.360 -28.998 -14.672  1.00 95.78           H  
ATOM   4006  C   LYS A 253      17.514 -28.092 -16.172  1.00 95.78           C  
ATOM   4007  CB  LYS A 253      15.080 -27.661 -15.757  1.00 95.78           C  
ATOM   4008  HB2 LYS A 253      15.099 -26.631 -16.115  1.00 95.78           H  
ATOM   4009  HB3 LYS A 253      14.935 -28.313 -16.618  1.00 95.78           H  
ATOM   4010  O   LYS A 253      17.960 -29.194 -16.457  1.00 95.78           O  
ATOM   4011  CG  LYS A 253      13.911 -27.858 -14.790  1.00 95.78           C  
ATOM   4012  HG2 LYS A 253      13.813 -28.916 -14.546  1.00 95.78           H  
ATOM   4013  HG3 LYS A 253      14.072 -27.294 -13.871  1.00 95.78           H  
ATOM   4014  CD  LYS A 253      12.641 -27.362 -15.474  1.00 95.78           C  
ATOM   4015  HD2 LYS A 253      12.772 -26.314 -15.743  1.00 95.78           H  
ATOM   4016  HD3 LYS A 253      12.474 -27.945 -16.380  1.00 95.78           H  
ATOM   4017  CE  LYS A 253      11.454 -27.504 -14.531  1.00 95.78           C  
ATOM   4018  HE2 LYS A 253      11.663 -26.932 -13.627  1.00 95.78           H  
ATOM   4019  HE3 LYS A 253      11.346 -28.554 -14.260  1.00 95.78           H  
ATOM   4020  NZ  LYS A 253      10.238 -27.002 -15.203  1.00 95.78           N  
ATOM   4021  HZ1 LYS A 253      10.391 -26.038 -15.460  1.00 95.78           H  
ATOM   4022  HZ2 LYS A 253       9.437 -27.084 -14.593  1.00 95.78           H  
ATOM   4023  HZ3 LYS A 253      10.083 -27.534 -16.047  1.00 95.78           H  
ATOM   4024  N   THR A 254      18.025 -26.962 -16.655  1.00 96.12           N  
ATOM   4025  H   THR A 254      17.576 -26.084 -16.440  1.00 96.12           H  
ATOM   4026  CA  THR A 254      19.136 -26.945 -17.618  1.00 96.12           C  
ATOM   4027  HA  THR A 254      18.823 -27.477 -18.516  1.00 96.12           H  
ATOM   4028  C   THR A 254      20.396 -27.637 -17.082  1.00 96.12           C  
ATOM   4029  CB  THR A 254      19.491 -25.503 -17.999  1.00 96.12           C  
ATOM   4030  HB  THR A 254      19.931 -24.995 -17.141  1.00 96.12           H  
ATOM   4031  O   THR A 254      21.104 -28.296 -17.837  1.00 96.12           O  
ATOM   4032  CG2 THR A 254      20.484 -25.460 -19.156  1.00 96.12           C  
ATOM   4033 HG21 THR A 254      20.528 -24.467 -19.602  1.00 96.12           H  
ATOM   4034 HG22 THR A 254      21.475 -25.713 -18.777  1.00 96.12           H  
ATOM   4035 HG23 THR A 254      20.190 -26.176 -19.923  1.00 96.12           H  
ATOM   4036  OG1 THR A 254      18.351 -24.784 -18.394  1.00 96.12           O  
ATOM   4037  HG1 THR A 254      18.655 -23.897 -18.600  1.00 96.12           H  
ATOM   4038  N   LEU A 255      20.687 -27.532 -15.779  1.00 95.94           N  
ATOM   4039  H   LEU A 255      20.116 -26.927 -15.207  1.00 95.94           H  
ATOM   4040  CA  LEU A 255      21.808 -28.251 -15.160  1.00 95.94           C  
ATOM   4041  HA  LEU A 255      22.683 -28.147 -15.801  1.00 95.94           H  
ATOM   4042  C   LEU A 255      21.560 -29.764 -15.043  1.00 95.94           C  
ATOM   4043  CB  LEU A 255      22.138 -27.659 -13.779  1.00 95.94           C  
ATOM   4044  HB2 LEU A 255      21.246 -27.705 -13.154  1.00 95.94           H  
ATOM   4045  HB3 LEU A 255      22.892 -28.301 -13.321  1.00 95.94           H  
ATOM   4046  O   LEU A 255      22.519 -30.533 -15.071  1.00 95.94           O  
ATOM   4047  CG  LEU A 255      22.681 -26.218 -13.766  1.00 95.94           C  
ATOM   4048  HG  LEU A 255      21.896 -25.521 -14.059  1.00 95.94           H  
ATOM   4049  CD1 LEU A 255      23.119 -25.872 -12.341  1.00 95.94           C  
ATOM   4050 HD11 LEU A 255      23.961 -26.500 -12.049  1.00 95.94           H  
ATOM   4051 HD12 LEU A 255      23.417 -24.825 -12.288  1.00 95.94           H  
ATOM   4052 HD13 LEU A 255      22.295 -26.048 -11.650  1.00 95.94           H  
ATOM   4053  CD2 LEU A 255      23.872 -26.008 -14.701  1.00 95.94           C  
ATOM   4054 HD21 LEU A 255      24.651 -26.739 -14.486  1.00 95.94           H  
ATOM   4055 HD22 LEU A 255      23.554 -26.115 -15.739  1.00 95.94           H  
ATOM   4056 HD23 LEU A 255      24.269 -25.000 -14.574  1.00 95.94           H  
ATOM   4057  N   LEU A 256      20.301 -30.207 -14.938  1.00 95.88           N  
ATOM   4058  H   LEU A 256      19.549 -29.533 -14.962  1.00 95.88           H  
ATOM   4059  CA  LEU A 256      19.961 -31.631 -15.042  1.00 95.88           C  
ATOM   4060  HA  LEU A 256      20.640 -32.203 -14.409  1.00 95.88           H  
ATOM   4061  C   LEU A 256      20.179 -32.142 -16.471  1.00 95.88           C  
ATOM   4062  CB  LEU A 256      18.512 -31.891 -14.589  1.00 95.88           C  
ATOM   4063  HB2 LEU A 256      17.836 -31.280 -15.187  1.00 95.88           H  
ATOM   4064  HB3 LEU A 256      18.269 -32.931 -14.808  1.00 95.88           H  
ATOM   4065  O   LEU A 256      20.725 -33.231 -16.637  1.00 95.88           O  
ATOM   4066  CG  LEU A 256      18.237 -31.635 -13.099  1.00 95.88           C  
ATOM   4067  HG  LEU A 256      18.574 -30.637 -12.821  1.00 95.88           H  
ATOM   4068  CD1 LEU A 256      16.734 -31.729 -12.822  1.00 95.88           C  
ATOM   4069 HD11 LEU A 256      16.209 -30.997 -13.437  1.00 95.88           H  
ATOM   4070 HD12 LEU A 256      16.375 -32.727 -13.072  1.00 95.88           H  
ATOM   4071 HD13 LEU A 256      16.539 -31.518 -11.771  1.00 95.88           H  
ATOM   4072  CD2 LEU A 256      18.950 -32.650 -12.202  1.00 95.88           C  
ATOM   4073 HD21 LEU A 256      18.683 -32.475 -11.160  1.00 95.88           H  
ATOM   4074 HD22 LEU A 256      20.029 -32.534 -12.305  1.00 95.88           H  
ATOM   4075 HD23 LEU A 256      18.669 -33.663 -12.488  1.00 95.88           H  
ATOM   4076  N   ASP A 257      19.826 -31.345 -17.482  1.00 95.68           N  
ATOM   4077  H   ASP A 257      19.297 -30.509 -17.280  1.00 95.68           H  
ATOM   4078  CA  ASP A 257      20.081 -31.679 -18.889  1.00 95.68           C  
ATOM   4079  HA  ASP A 257      19.672 -32.668 -19.094  1.00 95.68           H  
ATOM   4080  C   ASP A 257      21.589 -31.737 -19.189  1.00 95.68           C  
ATOM   4081  CB  ASP A 257      19.378 -30.673 -19.817  1.00 95.68           C  
ATOM   4082  HB2 ASP A 257      19.749 -29.670 -19.609  1.00 95.68           H  
ATOM   4083  HB3 ASP A 257      19.640 -30.914 -20.847  1.00 95.68           H  
ATOM   4084  O   ASP A 257      22.049 -32.674 -19.837  1.00 95.68           O  
ATOM   4085  CG  ASP A 257      17.847 -30.682 -19.703  1.00 95.68           C  
ATOM   4086  OD1 ASP A 257      17.273 -31.750 -19.386  1.00 95.68           O  
ATOM   4087  OD2 ASP A 257      17.251 -29.608 -19.945  1.00 95.68           O  
ATOM   4088  N   LEU A 258      22.375 -30.797 -18.645  1.00 95.86           N  
ATOM   4089  H   LEU A 258      21.923 -30.019 -18.187  1.00 95.86           H  
ATOM   4090  CA  LEU A 258      23.841 -30.830 -18.701  1.00 95.86           C  
ATOM   4091  HA  LEU A 258      24.152 -30.804 -19.746  1.00 95.86           H  
ATOM   4092  C   LEU A 258      24.399 -32.108 -18.074  1.00 95.86           C  
ATOM   4093  CB  LEU A 258      24.412 -29.611 -17.956  1.00 95.86           C  
ATOM   4094  HB2 LEU A 258      24.025 -29.621 -16.937  1.00 95.86           H  
ATOM   4095  HB3 LEU A 258      24.051 -28.700 -18.432  1.00 95.86           H  
ATOM   4096  O   LEU A 258      25.246 -32.765 -18.670  1.00 95.86           O  
ATOM   4097  CG  LEU A 258      25.953 -29.580 -17.869  1.00 95.86           C  
ATOM   4098  HG  LEU A 258      26.318 -30.489 -17.392  1.00 95.86           H  
ATOM   4099  CD1 LEU A 258      26.619 -29.439 -19.236  1.00 95.86           C  
ATOM   4100 HD11 LEU A 258      26.369 -30.293 -19.866  1.00 95.86           H  
ATOM   4101 HD12 LEU A 258      27.702 -29.414 -19.117  1.00 95.86           H  
ATOM   4102 HD13 LEU A 258      26.295 -28.516 -19.717  1.00 95.86           H  
ATOM   4103  CD2 LEU A 258      26.374 -28.405 -16.988  1.00 95.86           C  
ATOM   4104 HD21 LEU A 258      27.462 -28.344 -16.960  1.00 95.86           H  
ATOM   4105 HD22 LEU A 258      26.007 -28.563 -15.974  1.00 95.86           H  
ATOM   4106 HD23 LEU A 258      25.961 -27.476 -17.382  1.00 95.86           H  
ATOM   4107  N   LYS A 259      23.935 -32.454 -16.866  1.00 96.00           N  
ATOM   4108  H   LYS A 259      23.251 -31.853 -16.428  1.00 96.00           H  
ATOM   4109  CA  LYS A 259      24.380 -33.657 -16.160  1.00 96.00           C  
ATOM   4110  HA  LYS A 259      25.460 -33.610 -16.023  1.00 96.00           H  
ATOM   4111  C   LYS A 259      24.124 -34.905 -17.001  1.00 96.00           C  
ATOM   4112  CB  LYS A 259      23.693 -33.736 -14.790  1.00 96.00           C  
ATOM   4113  HB2 LYS A 259      22.612 -33.783 -14.921  1.00 96.00           H  
ATOM   4114  HB3 LYS A 259      23.939 -32.845 -14.212  1.00 96.00           H  
ATOM   4115  O   LYS A 259      25.028 -35.713 -17.167  1.00 96.00           O  
ATOM   4116  CG  LYS A 259      24.167 -34.982 -14.039  1.00 96.00           C  
ATOM   4117  HG2 LYS A 259      23.930 -35.867 -14.630  1.00 96.00           H  
ATOM   4118  HG3 LYS A 259      25.248 -34.933 -13.909  1.00 96.00           H  
ATOM   4119  CD  LYS A 259      23.498 -35.138 -12.675  1.00 96.00           C  
ATOM   4120  HD2 LYS A 259      22.415 -35.137 -12.799  1.00 96.00           H  
ATOM   4121  HD3 LYS A 259      23.814 -34.340 -12.004  1.00 96.00           H  
ATOM   4122  CE  LYS A 259      23.975 -36.501 -12.178  1.00 96.00           C  
ATOM   4123  HE2 LYS A 259      25.060 -36.491 -12.074  1.00 96.00           H  
ATOM   4124  HE3 LYS A 259      23.749 -37.223 -12.962  1.00 96.00           H  
ATOM   4125  NZ  LYS A 259      23.320 -36.939 -10.933  1.00 96.00           N  
ATOM   4126  HZ1 LYS A 259      23.659 -37.871 -10.741  1.00 96.00           H  
ATOM   4127  HZ2 LYS A 259      22.324 -36.999 -11.090  1.00 96.00           H  
ATOM   4128  HZ3 LYS A 259      23.550 -36.318 -10.170  1.00 96.00           H  
ATOM   4129  N   LYS A 260      22.920 -35.022 -17.563  1.00 95.51           N  
ATOM   4130  H   LYS A 260      22.235 -34.302 -17.381  1.00 95.51           H  
ATOM   4131  CA  LYS A 260      22.567 -36.127 -18.454  1.00 95.51           C  
ATOM   4132  HA  LYS A 260      22.729 -37.070 -17.931  1.00 95.51           H  
ATOM   4133  C   LYS A 260      23.470 -36.165 -19.691  1.00 95.51           C  
ATOM   4134  CB  LYS A 260      21.087 -36.004 -18.823  1.00 95.51           C  
ATOM   4135  HB2 LYS A 260      20.488 -35.986 -17.912  1.00 95.51           H  
ATOM   4136  HB3 LYS A 260      20.917 -35.081 -19.379  1.00 95.51           H  
ATOM   4137  O   LYS A 260      23.978 -37.219 -20.038  1.00 95.51           O  
ATOM   4138  CG  LYS A 260      20.676 -37.203 -19.676  1.00 95.51           C  
ATOM   4139  HG2 LYS A 260      21.267 -37.215 -20.592  1.00 95.51           H  
ATOM   4140  HG3 LYS A 260      20.865 -38.122 -19.122  1.00 95.51           H  
ATOM   4141  CD  LYS A 260      19.205 -37.135 -20.063  1.00 95.51           C  
ATOM   4142  HD2 LYS A 260      18.582 -37.189 -19.170  1.00 95.51           H  
ATOM   4143  HD3 LYS A 260      19.014 -36.208 -20.605  1.00 95.51           H  
ATOM   4144  CE  LYS A 260      18.968 -38.341 -20.967  1.00 95.51           C  
ATOM   4145  HE2 LYS A 260      19.699 -38.312 -21.775  1.00 95.51           H  
ATOM   4146  HE3 LYS A 260      19.175 -39.251 -20.403  1.00 95.51           H  
ATOM   4147  NZ  LYS A 260      17.593 -38.349 -21.506  1.00 95.51           N  
ATOM   4148  HZ1 LYS A 260      17.446 -37.504 -22.040  1.00 95.51           H  
ATOM   4149  HZ2 LYS A 260      16.925 -38.411 -20.751  1.00 95.51           H  
ATOM   4150  HZ3 LYS A 260      17.498 -39.143 -22.122  1.00 95.51           H  
ATOM   4151  N   TRP A 261      23.720 -35.019 -20.325  1.00 95.88           N  
ATOM   4152  H   TRP A 261      23.260 -34.177 -20.012  1.00 95.88           H  
ATOM   4153  CA  TRP A 261      24.607 -34.951 -21.487  1.00 95.88           C  
ATOM   4154  HA  TRP A 261      24.235 -35.636 -22.249  1.00 95.88           H  
ATOM   4155  C   TRP A 261      26.037 -35.402 -21.155  1.00 95.88           C  
ATOM   4156  CB  TRP A 261      24.584 -33.530 -22.060  1.00 95.88           C  
ATOM   4157  HB2 TRP A 261      24.962 -32.832 -21.314  1.00 95.88           H  
ATOM   4158  HB3 TRP A 261      23.551 -33.254 -22.275  1.00 95.88           H  
ATOM   4159  O   TRP A 261      26.629 -36.151 -21.923  1.00 95.88           O  
ATOM   4160  CG  TRP A 261      25.388 -33.366 -23.311  1.00 95.88           C  
ATOM   4161  CD1 TRP A 261      24.946 -33.597 -24.567  1.00 95.88           C  
ATOM   4162  HD1 TRP A 261      23.950 -33.934 -24.815  1.00 95.88           H  
ATOM   4163  CD2 TRP A 261      26.808 -33.050 -23.440  1.00 95.88           C  
ATOM   4164  CE2 TRP A 261      27.155 -33.093 -24.822  1.00 95.88           C  
ATOM   4165  CE3 TRP A 261      27.847 -32.778 -22.525  1.00 95.88           C  
ATOM   4166  HE3 TRP A 261      27.626 -32.771 -21.468  1.00 95.88           H  
ATOM   4167  NE1 TRP A 261      25.983 -33.425 -25.464  1.00 95.88           N  
ATOM   4168  HE1 TRP A 261      25.942 -33.715 -26.431  1.00 95.88           H  
ATOM   4169  CH2 TRP A 261      29.475 -32.615 -24.339  1.00 95.88           C  
ATOM   4170  HH2 TRP A 261      30.497 -32.490 -24.666  1.00 95.88           H  
ATOM   4171  CZ2 TRP A 261      28.463 -32.876 -25.276  1.00 95.88           C  
ATOM   4172  HZ2 TRP A 261      28.703 -32.966 -26.325  1.00 95.88           H  
ATOM   4173  CZ3 TRP A 261      29.166 -32.567 -22.968  1.00 95.88           C  
ATOM   4174  HZ3 TRP A 261      29.955 -32.394 -22.251  1.00 95.88           H  
ATOM   4175  N   ILE A 262      26.574 -35.007 -19.999  1.00 94.39           N  
ATOM   4176  H   ILE A 262      26.039 -34.387 -19.408  1.00 94.39           H  
ATOM   4177  CA  ILE A 262      27.894 -35.458 -19.530  1.00 94.39           C  
ATOM   4178  HA  ILE A 262      28.627 -35.278 -20.316  1.00 94.39           H  
ATOM   4179  C   ILE A 262      27.909 -36.969 -19.275  1.00 94.39           C  
ATOM   4180  CB  ILE A 262      28.302 -34.653 -18.279  1.00 94.39           C  
ATOM   4181  HB  ILE A 262      27.455 -34.621 -17.594  1.00 94.39           H  
ATOM   4182  O   ILE A 262      28.881 -37.632 -19.622  1.00 94.39           O  
ATOM   4183  CG1 ILE A 262      28.619 -33.208 -18.729  1.00 94.39           C  
ATOM   4184 HG12 ILE A 262      27.736 -32.781 -19.205  1.00 94.39           H  
ATOM   4185 HG13 ILE A 262      29.421 -33.217 -19.468  1.00 94.39           H  
ATOM   4186  CG2 ILE A 262      29.479 -35.293 -17.517  1.00 94.39           C  
ATOM   4187 HG21 ILE A 262      29.197 -36.274 -17.135  1.00 94.39           H  
ATOM   4188 HG22 ILE A 262      30.339 -35.410 -18.177  1.00 94.39           H  
ATOM   4189 HG23 ILE A 262      29.749 -34.693 -16.648  1.00 94.39           H  
ATOM   4190  CD1 ILE A 262      29.010 -32.271 -17.594  1.00 94.39           C  
ATOM   4191 HD11 ILE A 262      28.637 -32.678 -16.654  1.00 94.39           H  
ATOM   4192 HD12 ILE A 262      28.595 -31.278 -17.767  1.00 94.39           H  
ATOM   4193 HD13 ILE A 262      30.096 -32.188 -17.555  1.00 94.39           H  
ATOM   4194  N   GLU A 263      26.835 -37.522 -18.705  1.00 93.24           N  
ATOM   4195  H   GLU A 263      26.071 -36.925 -18.421  1.00 93.24           H  
ATOM   4196  CA  GLU A 263      26.693 -38.967 -18.500  1.00 93.24           C  
ATOM   4197  HA  GLU A 263      27.574 -39.321 -17.965  1.00 93.24           H  
ATOM   4198  C   GLU A 263      26.647 -39.745 -19.825  1.00 93.24           C  
ATOM   4199  CB  GLU A 263      25.445 -39.271 -17.647  1.00 93.24           C  
ATOM   4200  HB2 GLU A 263      25.229 -40.338 -17.705  1.00 93.24           H  
ATOM   4201  HB3 GLU A 263      24.592 -38.727 -18.054  1.00 93.24           H  
ATOM   4202  O   GLU A 263      27.250 -40.815 -19.909  1.00 93.24           O  
ATOM   4203  CG  GLU A 263      25.630 -38.906 -16.163  1.00 93.24           C  
ATOM   4204  HG2 GLU A 263      26.012 -37.888 -16.084  1.00 93.24           H  
ATOM   4205  HG3 GLU A 263      26.390 -39.568 -15.745  1.00 93.24           H  
ATOM   4206  CD  GLU A 263      24.346 -39.014 -15.310  1.00 93.24           C  
ATOM   4207  OE1 GLU A 263      24.454 -38.849 -14.066  1.00 93.24           O  
ATOM   4208  OE2 GLU A 263      23.239 -39.228 -15.851  1.00 93.24           O  
ATOM   4209  N   ASP A 264      25.987 -39.192 -20.845  1.00 94.68           N  
ATOM   4210  H   ASP A 264      25.449 -38.359 -20.650  1.00 94.68           H  
ATOM   4211  CA  ASP A 264      25.829 -39.799 -22.171  1.00 94.68           C  
ATOM   4212  HA  ASP A 264      25.656 -40.868 -22.049  1.00 94.68           H  
ATOM   4213  C   ASP A 264      27.083 -39.646 -23.067  1.00 94.68           C  
ATOM   4214  CB  ASP A 264      24.586 -39.191 -22.865  1.00 94.68           C  
ATOM   4215  HB2 ASP A 264      24.573 -39.528 -23.901  1.00 94.68           H  
ATOM   4216  HB3 ASP A 264      24.690 -38.106 -22.879  1.00 94.68           H  
ATOM   4217  O   ASP A 264      27.217 -40.371 -24.048  1.00 94.68           O  
ATOM   4218  CG  ASP A 264      23.215 -39.553 -22.251  1.00 94.68           C  
ATOM   4219  OD1 ASP A 264      23.108 -40.570 -21.530  1.00 94.68           O  
ATOM   4220  OD2 ASP A 264      22.223 -38.836 -22.554  1.00 94.68           O  
ATOM   4221  N   ASN A 265      28.001 -38.717 -22.756  1.00 93.01           N  
ATOM   4222  H   ASN A 265      27.828 -38.157 -21.933  1.00 93.01           H  
ATOM   4223  CA  ASN A 265      29.165 -38.368 -23.594  1.00 93.01           C  
ATOM   4224  HA  ASN A 265      29.227 -39.078 -24.419  1.00 93.01           H  
ATOM   4225  C   ASN A 265      30.504 -38.509 -22.845  1.00 93.01           C  
ATOM   4226  CB  ASN A 265      28.990 -36.966 -24.220  1.00 93.01           C  
ATOM   4227  HB2 ASN A 265      28.885 -36.219 -23.434  1.00 93.01           H  
ATOM   4228  HB3 ASN A 265      29.879 -36.721 -24.800  1.00 93.01           H  
ATOM   4229  O   ASN A 265      31.452 -37.777 -23.121  1.00 93.01           O  
ATOM   4230  CG  ASN A 265      27.812 -36.877 -25.170  1.00 93.01           C  
ATOM   4231  ND2 ASN A 265      26.627 -36.652 -24.662  1.00 93.01           N  
ATOM   4232 HD21 ASN A 265      26.554 -36.592 -23.656  1.00 93.01           H  
ATOM   4233 HD22 ASN A 265      25.840 -36.782 -25.281  1.00 93.01           H  
ATOM   4234  OD1 ASN A 265      27.918 -36.990 -26.378  1.00 93.01           O  
ATOM   4235  N   LYS A 266      30.598 -39.432 -21.878  1.00 89.37           N  
ATOM   4236  H   LYS A 266      29.776 -39.984 -21.679  1.00 89.37           H  
ATOM   4237  CA  LYS A 266      31.806 -39.611 -21.049  1.00 89.37           C  
ATOM   4238  HA  LYS A 266      31.999 -38.687 -20.504  1.00 89.37           H  
ATOM   4239  C   LYS A 266      33.075 -39.876 -21.858  1.00 89.37           C  
ATOM   4240  CB  LYS A 266      31.607 -40.752 -20.048  1.00 89.37           C  
ATOM   4241  HB2 LYS A 266      31.273 -41.648 -20.572  1.00 89.37           H  
ATOM   4242  HB3 LYS A 266      32.563 -40.969 -19.571  1.00 89.37           H  
ATOM   4243  O   LYS A 266      34.127 -39.379 -21.479  1.00 89.37           O  
ATOM   4244  CG  LYS A 266      30.599 -40.362 -18.968  1.00 89.37           C  
ATOM   4245  HG2 LYS A 266      29.629 -40.184 -19.431  1.00 89.37           H  
ATOM   4246  HG3 LYS A 266      30.931 -39.448 -18.476  1.00 89.37           H  
ATOM   4247  CD  LYS A 266      30.475 -41.477 -17.933  1.00 89.37           C  
ATOM   4248  HD2 LYS A 266      31.439 -41.612 -17.442  1.00 89.37           H  
ATOM   4249  HD3 LYS A 266      30.181 -42.402 -18.429  1.00 89.37           H  
ATOM   4250  CE  LYS A 266      29.412 -41.066 -16.919  1.00 89.37           C  
ATOM   4251  HE2 LYS A 266      29.637 -40.058 -16.572  1.00 89.37           H  
ATOM   4252  HE3 LYS A 266      28.450 -41.044 -17.431  1.00 89.37           H  
ATOM   4253  NZ  LYS A 266      29.376 -42.004 -15.779  1.00 89.37           N  
ATOM   4254  HZ1 LYS A 266      30.277 -41.997 -15.321  1.00 89.37           H  
ATOM   4255  HZ2 LYS A 266      28.672 -41.705 -15.120  1.00 89.37           H  
ATOM   4256  HZ3 LYS A 266      29.172 -42.935 -16.113  1.00 89.37           H  
ATOM   4257  N   ASP A 267      32.961 -40.607 -22.965  1.00 90.43           N  
ATOM   4258  H   ASP A 267      32.064 -41.022 -23.176  1.00 90.43           H  
ATOM   4259  CA  ASP A 267      34.096 -40.980 -23.821  1.00 90.43           C  
ATOM   4260  HA  ASP A 267      34.883 -41.400 -23.195  1.00 90.43           H  
ATOM   4261  C   ASP A 267      34.707 -39.775 -24.568  1.00 90.43           C  
ATOM   4262  CB  ASP A 267      33.642 -42.067 -24.813  1.00 90.43           C  
ATOM   4263  HB2 ASP A 267      34.486 -42.333 -25.449  1.00 90.43           H  
ATOM   4264  HB3 ASP A 267      32.860 -41.654 -25.449  1.00 90.43           H  
ATOM   4265  O   ASP A 267      35.856 -39.830 -24.998  1.00 90.43           O  
ATOM   4266  CG  ASP A 267      33.122 -43.351 -24.146  1.00 90.43           C  
ATOM   4267  OD1 ASP A 267      33.556 -43.663 -23.012  1.00 90.43           O  
ATOM   4268  OD2 ASP A 267      32.265 -44.020 -24.766  1.00 90.43           O  
ATOM   4269  N   GLU A 268      33.961 -38.671 -24.684  1.00 90.08           N  
ATOM   4270  H   GLU A 268      33.041 -38.682 -24.269  1.00 90.08           H  
ATOM   4271  CA  GLU A 268      34.381 -37.420 -25.335  1.00 90.08           C  
ATOM   4272  HA  GLU A 268      35.173 -37.630 -26.054  1.00 90.08           H  
ATOM   4273  C   GLU A 268      34.939 -36.389 -24.331  1.00 90.08           C  
ATOM   4274  CB  GLU A 268      33.181 -36.828 -26.097  1.00 90.08           C  
ATOM   4275  HB2 GLU A 268      32.383 -36.626 -25.382  1.00 90.08           H  
ATOM   4276  HB3 GLU A 268      33.463 -35.870 -26.534  1.00 90.08           H  
ATOM   4277  O   GLU A 268      35.291 -35.267 -24.704  1.00 90.08           O  
ATOM   4278  CG  GLU A 268      32.611 -37.730 -27.209  1.00 90.08           C  
ATOM   4279  HG2 GLU A 268      32.329 -38.694 -26.786  1.00 90.08           H  
ATOM   4280  HG3 GLU A 268      31.696 -37.264 -27.573  1.00 90.08           H  
ATOM   4281  CD  GLU A 268      33.558 -37.931 -28.406  1.00 90.08           C  
ATOM   4282  OE1 GLU A 268      33.388 -38.950 -29.113  1.00 90.08           O  
ATOM   4283  OE2 GLU A 268      34.393 -37.033 -28.667  1.00 90.08           O  
ATOM   4284  N   LEU A 269      34.985 -36.731 -23.038  1.00 89.64           N  
ATOM   4285  H   LEU A 269      34.773 -37.689 -22.796  1.00 89.64           H  
ATOM   4286  CA  LEU A 269      35.357 -35.830 -21.949  1.00 89.64           C  
ATOM   4287  HA  LEU A 269      35.595 -34.850 -22.362  1.00 89.64           H  
ATOM   4288  C   LEU A 269      36.617 -36.317 -21.231  1.00 89.64           C  
ATOM   4289  CB  LEU A 269      34.175 -35.676 -20.972  1.00 89.64           C  
ATOM   4290  HB2 LEU A 269      34.496 -35.074 -20.123  1.00 89.64           H  
ATOM   4291  HB3 LEU A 269      33.920 -36.668 -20.598  1.00 89.64           H  
ATOM   4292  O   LEU A 269      36.856 -37.510 -21.067  1.00 89.64           O  
ATOM   4293  CG  LEU A 269      32.912 -35.041 -21.587  1.00 89.64           C  
ATOM   4294  HG  LEU A 269      32.605 -35.596 -22.473  1.00 89.64           H  
ATOM   4295  CD1 LEU A 269      31.767 -35.079 -20.573  1.00 89.64           C  
ATOM   4296 HD11 LEU A 269      30.867 -34.670 -21.032  1.00 89.64           H  
ATOM   4297 HD12 LEU A 269      32.034 -34.506 -19.685  1.00 89.64           H  
ATOM   4298 HD13 LEU A 269      31.569 -36.116 -20.302  1.00 89.64           H  
ATOM   4299  CD2 LEU A 269      33.128 -33.579 -21.987  1.00 89.64           C  
ATOM   4300 HD21 LEU A 269      33.870 -33.531 -22.784  1.00 89.64           H  
ATOM   4301 HD22 LEU A 269      33.470 -32.997 -21.131  1.00 89.64           H  
ATOM   4302 HD23 LEU A 269      32.198 -33.166 -22.376  1.00 89.64           H  
ATOM   4303  N   GLU A 270      37.415 -35.371 -20.738  1.00 90.02           N  
ATOM   4304  H   GLU A 270      37.188 -34.402 -20.906  1.00 90.02           H  
ATOM   4305  CA  GLU A 270      38.506 -35.690 -19.819  1.00 90.02           C  
ATOM   4306  HA  GLU A 270      39.127 -36.457 -20.281  1.00 90.02           H  
ATOM   4307  C   GLU A 270      37.939 -36.258 -18.507  1.00 90.02           C  
ATOM   4308  CB  GLU A 270      39.370 -34.440 -19.601  1.00 90.02           C  
ATOM   4309  HB2 GLU A 270      38.758 -33.672 -19.127  1.00 90.02           H  
ATOM   4310  HB3 GLU A 270      39.677 -34.069 -20.579  1.00 90.02           H  
ATOM   4311  O   GLU A 270      36.959 -35.734 -17.958  1.00 90.02           O  
ATOM   4312  CG  GLU A 270      40.631 -34.694 -18.756  1.00 90.02           C  
ATOM   4313  HG2 GLU A 270      40.333 -35.116 -17.796  1.00 90.02           H  
ATOM   4314  HG3 GLU A 270      41.259 -35.423 -19.268  1.00 90.02           H  
ATOM   4315  CD  GLU A 270      41.439 -33.407 -18.503  1.00 90.02           C  
ATOM   4316  OE1 GLU A 270      42.063 -33.300 -17.420  1.00 90.02           O  
ATOM   4317  OE2 GLU A 270      41.403 -32.494 -19.359  1.00 90.02           O  
ATOM   4318  N   ASP A 271      38.560 -37.330 -18.009  1.00 88.76           N  
ATOM   4319  H   ASP A 271      39.348 -37.712 -18.512  1.00 88.76           H  
ATOM   4320  CA  ASP A 271      38.067 -38.084 -16.857  1.00 88.76           C  
ATOM   4321  HA  ASP A 271      37.107 -38.512 -17.148  1.00 88.76           H  
ATOM   4322  C   ASP A 271      37.830 -37.177 -15.635  1.00 88.76           C  
ATOM   4323  CB  ASP A 271      39.015 -39.254 -16.543  1.00 88.76           C  
ATOM   4324  HB2 ASP A 271      39.203 -39.812 -17.461  1.00 88.76           H  
ATOM   4325  HB3 ASP A 271      39.966 -38.857 -16.186  1.00 88.76           H  
ATOM   4326  O   ASP A 271      38.669 -36.360 -15.246  1.00 88.76           O  
ATOM   4327  CG  ASP A 271      38.436 -40.222 -15.502  1.00 88.76           C  
ATOM   4328  OD1 ASP A 271      37.192 -40.249 -15.350  1.00 88.76           O  
ATOM   4329  OD2 ASP A 271      39.244 -40.923 -14.851  1.00 88.76           O  
ATOM   4330  N   GLY A 272      36.634 -37.276 -15.054  1.00 86.25           N  
ATOM   4331  H   GLY A 272      36.071 -38.063 -15.342  1.00 86.25           H  
ATOM   4332  CA  GLY A 272      36.193 -36.477 -13.906  1.00 86.25           C  
ATOM   4333  HA2 GLY A 272      35.288 -36.929 -13.500  1.00 86.25           H  
ATOM   4334  HA3 GLY A 272      36.968 -36.531 -13.143  1.00 86.25           H  
ATOM   4335  C   GLY A 272      35.903 -34.987 -14.165  1.00 86.25           C  
ATOM   4336  O   GLY A 272      35.257 -34.356 -13.323  1.00 86.25           O  
ATOM   4337  N   LYS A 273      36.293 -34.401 -15.310  1.00 89.07           N  
ATOM   4338  H   LYS A 273      36.816 -34.959 -15.970  1.00 89.07           H  
ATOM   4339  CA  LYS A 273      36.089 -32.961 -15.591  1.00 89.07           C  
ATOM   4340  HA  LYS A 273      36.374 -32.405 -14.699  1.00 89.07           H  
ATOM   4341  C   LYS A 273      34.629 -32.581 -15.817  1.00 89.07           C  
ATOM   4342  CB  LYS A 273      36.950 -32.518 -16.793  1.00 89.07           C  
ATOM   4343  HB2 LYS A 273      36.802 -33.213 -17.619  1.00 89.07           H  
ATOM   4344  HB3 LYS A 273      36.609 -31.540 -17.135  1.00 89.07           H  
ATOM   4345  O   LYS A 273      34.195 -31.511 -15.382  1.00 89.07           O  
ATOM   4346  CG  LYS A 273      38.452 -32.417 -16.485  1.00 89.07           C  
ATOM   4347  HG2 LYS A 273      38.806 -33.351 -16.050  1.00 89.07           H  
ATOM   4348  HG3 LYS A 273      38.994 -32.230 -17.412  1.00 89.07           H  
ATOM   4349  CD  LYS A 273      38.720 -31.249 -15.536  1.00 89.07           C  
ATOM   4350  HD2 LYS A 273      38.436 -30.314 -16.017  1.00 89.07           H  
ATOM   4351  HD3 LYS A 273      38.118 -31.378 -14.636  1.00 89.07           H  
ATOM   4352  CE  LYS A 273      40.176 -31.185 -15.103  1.00 89.07           C  
ATOM   4353  HE2 LYS A 273      40.799 -30.863 -15.937  1.00 89.07           H  
ATOM   4354  HE3 LYS A 273      40.493 -32.190 -14.826  1.00 89.07           H  
ATOM   4355  NZ  LYS A 273      40.259 -30.272 -13.937  1.00 89.07           N  
ATOM   4356  HZ1 LYS A 273      41.155 -30.356 -13.478  1.00 89.07           H  
ATOM   4357  HZ2 LYS A 273      40.085 -29.318 -14.218  1.00 89.07           H  
ATOM   4358  HZ3 LYS A 273      39.531 -30.504 -13.276  1.00 89.07           H  
ATOM   4359  N   GLY A 274      33.849 -33.462 -16.442  1.00 89.99           N  
ATOM   4360  H   GLY A 274      34.280 -34.303 -16.797  1.00 89.99           H  
ATOM   4361  CA  GLY A 274      32.410 -33.253 -16.613  1.00 89.99           C  
ATOM   4362  HA2 GLY A 274      32.010 -34.059 -17.228  1.00 89.99           H  
ATOM   4363  HA3 GLY A 274      32.249 -32.304 -17.123  1.00 89.99           H  
ATOM   4364  C   GLY A 274      31.651 -33.233 -15.276  1.00 89.99           C  
ATOM   4365  O   GLY A 274      30.839 -32.340 -15.018  1.00 89.99           O  
ATOM   4366  N   ASP A 275      31.974 -34.165 -14.379  1.00 92.07           N  
ATOM   4367  H   ASP A 275      32.638 -34.881 -14.637  1.00 92.07           H  
ATOM   4368  CA  ASP A 275      31.371 -34.236 -13.044  1.00 92.07           C  
ATOM   4369  HA  ASP A 275      30.287 -34.197 -13.143  1.00 92.07           H  
ATOM   4370  C   ASP A 275      31.790 -33.047 -12.160  1.00 92.07           C  
ATOM   4371  CB  ASP A 275      31.752 -35.569 -12.379  1.00 92.07           C  
ATOM   4372  HB2 ASP A 275      32.832 -35.705 -12.435  1.00 92.07           H  
ATOM   4373  HB3 ASP A 275      31.477 -35.519 -11.325  1.00 92.07           H  
ATOM   4374  O   ASP A 275      30.969 -32.493 -11.417  1.00 92.07           O  
ATOM   4375  CG  ASP A 275      31.042 -36.784 -12.988  1.00 92.07           C  
ATOM   4376  OD1 ASP A 275      29.890 -36.616 -13.449  1.00 92.07           O  
ATOM   4377  OD2 ASP A 275      31.622 -37.886 -12.913  1.00 92.07           O  
ATOM   4378  N   GLU A 276      33.048 -32.602 -12.270  1.00 93.32           N  
ATOM   4379  H   GLU A 276      33.686 -33.129 -12.849  1.00 93.32           H  
ATOM   4380  CA  GLU A 276      33.563 -31.398 -11.606  1.00 93.32           C  
ATOM   4381  HA  GLU A 276      33.439 -31.523 -10.530  1.00 93.32           H  
ATOM   4382  C   GLU A 276      32.774 -30.141 -12.019  1.00 93.32           C  
ATOM   4383  CB  GLU A 276      35.074 -31.252 -11.900  1.00 93.32           C  
ATOM   4384  HB2 GLU A 276      35.575 -32.182 -11.634  1.00 93.32           H  
ATOM   4385  HB3 GLU A 276      35.220 -31.066 -12.965  1.00 93.32           H  
ATOM   4386  O   GLU A 276      32.378 -29.340 -11.161  1.00 93.32           O  
ATOM   4387  CG  GLU A 276      35.717 -30.110 -11.096  1.00 93.32           C  
ATOM   4388  HG2 GLU A 276      35.209 -29.179 -11.346  1.00 93.32           H  
ATOM   4389  HG3 GLU A 276      35.541 -30.303 -10.038  1.00 93.32           H  
ATOM   4390  CD  GLU A 276      37.233 -29.903 -11.322  1.00 93.32           C  
ATOM   4391  OE1 GLU A 276      37.786 -29.072 -10.570  1.00 93.32           O  
ATOM   4392  OE2 GLU A 276      37.857 -30.510 -12.230  1.00 93.32           O  
ATOM   4393  N   LEU A 277      32.474 -29.995 -13.314  1.00 93.53           N  
ATOM   4394  H   LEU A 277      32.845 -30.677 -13.959  1.00 93.53           H  
ATOM   4395  CA  LEU A 277      31.696 -28.884 -13.865  1.00 93.53           C  
ATOM   4396  HA  LEU A 277      32.171 -27.951 -13.561  1.00 93.53           H  
ATOM   4397  C   LEU A 277      30.252 -28.870 -13.339  1.00 93.53           C  
ATOM   4398  CB  LEU A 277      31.748 -28.987 -15.398  1.00 93.53           C  
ATOM   4399  HB2 LEU A 277      32.790 -28.935 -15.714  1.00 93.53           H  
ATOM   4400  HB3 LEU A 277      31.366 -29.963 -15.697  1.00 93.53           H  
ATOM   4401  O   LEU A 277      29.774 -27.833 -12.868  1.00 93.53           O  
ATOM   4402  CG  LEU A 277      30.946 -27.914 -16.153  1.00 93.53           C  
ATOM   4403  HG  LEU A 277      29.897 -27.964 -15.862  1.00 93.53           H  
ATOM   4404  CD1 LEU A 277      31.467 -26.501 -15.888  1.00 93.53           C  
ATOM   4405 HD11 LEU A 277      30.936 -25.787 -16.517  1.00 93.53           H  
ATOM   4406 HD12 LEU A 277      32.531 -26.452 -16.120  1.00 93.53           H  
ATOM   4407 HD13 LEU A 277      31.307 -26.234 -14.843  1.00 93.53           H  
ATOM   4408  CD2 LEU A 277      31.035 -28.207 -17.647  1.00 93.53           C  
ATOM   4409 HD21 LEU A 277      32.076 -28.204 -17.969  1.00 93.53           H  
ATOM   4410 HD22 LEU A 277      30.488 -27.452 -18.211  1.00 93.53           H  
ATOM   4411 HD23 LEU A 277      30.601 -29.186 -17.854  1.00 93.53           H  
ATOM   4412  N   VAL A 278      29.562 -30.015 -13.355  1.00 93.82           N  
ATOM   4413  H   VAL A 278      30.006 -30.827 -13.759  1.00 93.82           H  
ATOM   4414  CA  VAL A 278      28.184 -30.132 -12.838  1.00 93.82           C  
ATOM   4415  HA  VAL A 278      27.557 -29.391 -13.334  1.00 93.82           H  
ATOM   4416  C   VAL A 278      28.132 -29.838 -11.344  1.00 93.82           C  
ATOM   4417  CB  VAL A 278      27.607 -31.530 -13.131  1.00 93.82           C  
ATOM   4418  HB  VAL A 278      28.350 -32.284 -12.872  1.00 93.82           H  
ATOM   4419  O   VAL A 278      27.254 -29.099 -10.886  1.00 93.82           O  
ATOM   4420  CG1 VAL A 278      26.309 -31.841 -12.370  1.00 93.82           C  
ATOM   4421 HG11 VAL A 278      26.502 -31.907 -11.299  1.00 93.82           H  
ATOM   4422 HG12 VAL A 278      25.927 -32.806 -12.702  1.00 93.82           H  
ATOM   4423 HG13 VAL A 278      25.563 -31.070 -12.564  1.00 93.82           H  
ATOM   4424  CG2 VAL A 278      27.283 -31.630 -14.617  1.00 93.82           C  
ATOM   4425 HG21 VAL A 278      28.110 -31.220 -15.197  1.00 93.82           H  
ATOM   4426 HG22 VAL A 278      27.146 -32.678 -14.884  1.00 93.82           H  
ATOM   4427 HG23 VAL A 278      26.380 -31.070 -14.860  1.00 93.82           H  
ATOM   4428  N   LYS A 279      29.085 -30.365 -10.569  1.00 94.91           N  
ATOM   4429  H   LYS A 279      29.764 -30.974 -11.004  1.00 94.91           H  
ATOM   4430  CA  LYS A 279      29.192 -30.097  -9.130  1.00 94.91           C  
ATOM   4431  HA  LYS A 279      28.256 -30.381  -8.648  1.00 94.91           H  
ATOM   4432  C   LYS A 279      29.412 -28.609  -8.854  1.00 94.91           C  
ATOM   4433  CB  LYS A 279      30.330 -30.961  -8.576  1.00 94.91           C  
ATOM   4434  HB2 LYS A 279      30.130 -32.001  -8.836  1.00 94.91           H  
ATOM   4435  HB3 LYS A 279      31.267 -30.670  -9.051  1.00 94.91           H  
ATOM   4436  O   LYS A 279      28.750 -28.039  -7.984  1.00 94.91           O  
ATOM   4437  CG  LYS A 279      30.477 -30.857  -7.053  1.00 94.91           C  
ATOM   4438  HG2 LYS A 279      30.705 -29.829  -6.769  1.00 94.91           H  
ATOM   4439  HG3 LYS A 279      29.550 -31.169  -6.572  1.00 94.91           H  
ATOM   4440  CD  LYS A 279      31.624 -31.768  -6.608  1.00 94.91           C  
ATOM   4441  HD2 LYS A 279      31.399 -32.792  -6.906  1.00 94.91           H  
ATOM   4442  HD3 LYS A 279      32.538 -31.454  -7.113  1.00 94.91           H  
ATOM   4443  CE  LYS A 279      31.831 -31.709  -5.093  1.00 94.91           C  
ATOM   4444  HE2 LYS A 279      30.914 -32.035  -4.602  1.00 94.91           H  
ATOM   4445  HE3 LYS A 279      32.026 -30.675  -4.809  1.00 94.91           H  
ATOM   4446  NZ  LYS A 279      32.969 -32.576  -4.698  1.00 94.91           N  
ATOM   4447  HZ1 LYS A 279      32.798 -33.531  -4.981  1.00 94.91           H  
ATOM   4448  HZ2 LYS A 279      33.127 -32.557  -3.700  1.00 94.91           H  
ATOM   4449  HZ3 LYS A 279      33.814 -32.281  -5.166  1.00 94.91           H  
ATOM   4450  N   THR A 280      30.296 -27.977  -9.621  1.00 94.54           N  
ATOM   4451  H   THR A 280      30.807 -28.526 -10.298  1.00 94.54           H  
ATOM   4452  CA  THR A 280      30.601 -26.545  -9.534  1.00 94.54           C  
ATOM   4453  HA  THR A 280      30.935 -26.307  -8.524  1.00 94.54           H  
ATOM   4454  C   THR A 280      29.373 -25.692  -9.829  1.00 94.54           C  
ATOM   4455  CB  THR A 280      31.743 -26.204 -10.495  1.00 94.54           C  
ATOM   4456  HB  THR A 280      31.503 -26.547 -11.501  1.00 94.54           H  
ATOM   4457  O   THR A 280      28.993 -24.864  -9.004  1.00 94.54           O  
ATOM   4458  CG2 THR A 280      32.046 -24.714 -10.551  1.00 94.54           C  
ATOM   4459 HG21 THR A 280      32.880 -24.570 -11.237  1.00 94.54           H  
ATOM   4460 HG22 THR A 280      31.196 -24.155 -10.943  1.00 94.54           H  
ATOM   4461 HG23 THR A 280      32.313 -24.344  -9.561  1.00 94.54           H  
ATOM   4462  OG1 THR A 280      32.900 -26.862 -10.039  1.00 94.54           O  
ATOM   4463  HG1 THR A 280      32.927 -27.724 -10.461  1.00 94.54           H  
ATOM   4464  N   LEU A 281      28.694 -25.930 -10.952  1.00 94.60           N  
ATOM   4465  H   LEU A 281      29.049 -26.624 -11.594  1.00 94.60           H  
ATOM   4466  CA  LEU A 281      27.501 -25.177 -11.339  1.00 94.60           C  
ATOM   4467  HA  LEU A 281      27.729 -24.111 -11.318  1.00 94.60           H  
ATOM   4468  C   LEU A 281      26.327 -25.406 -10.387  1.00 94.60           C  
ATOM   4469  CB  LEU A 281      27.105 -25.582 -12.761  1.00 94.60           C  
ATOM   4470  HB2 LEU A 281      26.084 -25.253 -12.953  1.00 94.60           H  
ATOM   4471  HB3 LEU A 281      27.121 -26.670 -12.830  1.00 94.60           H  
ATOM   4472  O   LEU A 281      25.574 -24.477 -10.111  1.00 94.60           O  
ATOM   4473  CG  LEU A 281      28.020 -24.978 -13.834  1.00 94.60           C  
ATOM   4474  HG  LEU A 281      29.067 -25.107 -13.559  1.00 94.60           H  
ATOM   4475  CD1 LEU A 281      27.772 -25.706 -15.148  1.00 94.60           C  
ATOM   4476 HD11 LEU A 281      27.942 -26.774 -15.009  1.00 94.60           H  
ATOM   4477 HD12 LEU A 281      28.484 -25.354 -15.894  1.00 94.60           H  
ATOM   4478 HD13 LEU A 281      26.750 -25.543 -15.490  1.00 94.60           H  
ATOM   4479  CD2 LEU A 281      27.723 -23.491 -14.039  1.00 94.60           C  
ATOM   4480 HD21 LEU A 281      28.051 -22.917 -13.172  1.00 94.60           H  
ATOM   4481 HD22 LEU A 281      26.658 -23.335 -14.209  1.00 94.60           H  
ATOM   4482 HD23 LEU A 281      28.273 -23.146 -14.914  1.00 94.60           H  
ATOM   4483  N   THR A 282      26.189 -26.612  -9.832  1.00 94.66           N  
ATOM   4484  H   THR A 282      26.799 -27.352 -10.146  1.00 94.66           H  
ATOM   4485  CA  THR A 282      25.170 -26.907  -8.813  1.00 94.66           C  
ATOM   4486  HA  THR A 282      24.195 -26.609  -9.197  1.00 94.66           H  
ATOM   4487  C   THR A 282      25.426 -26.110  -7.533  1.00 94.66           C  
ATOM   4488  CB  THR A 282      25.123 -28.408  -8.499  1.00 94.66           C  
ATOM   4489  HB  THR A 282      26.086 -28.738  -8.110  1.00 94.66           H  
ATOM   4490  O   THR A 282      24.495 -25.533  -6.969  1.00 94.66           O  
ATOM   4491  CG2 THR A 282      24.025 -28.761  -7.494  1.00 94.66           C  
ATOM   4492 HG21 THR A 282      23.066 -28.385  -7.851  1.00 94.66           H  
ATOM   4493 HG22 THR A 282      24.247 -28.328  -6.519  1.00 94.66           H  
ATOM   4494 HG23 THR A 282      23.966 -29.845  -7.389  1.00 94.66           H  
ATOM   4495  OG1 THR A 282      24.830 -29.133  -9.667  1.00 94.66           O  
ATOM   4496  HG1 THR A 282      25.628 -29.157 -10.201  1.00 94.66           H  
ATOM   4497  N   LYS A 283      26.689 -26.021  -7.094  1.00 95.17           N  
ATOM   4498  H   LYS A 283      27.409 -26.516  -7.602  1.00 95.17           H  
ATOM   4499  CA  LYS A 283      27.085 -25.186  -5.953  1.00 95.17           C  
ATOM   4500  HA  LYS A 283      26.459 -25.436  -5.097  1.00 95.17           H  
ATOM   4501  C   LYS A 283      26.847 -23.703  -6.242  1.00 95.17           C  
ATOM   4502  CB  LYS A 283      28.552 -25.470  -5.599  1.00 95.17           C  
ATOM   4503  HB2 LYS A 283      28.671 -26.534  -5.394  1.00 95.17           H  
ATOM   4504  HB3 LYS A 283      29.189 -25.208  -6.444  1.00 95.17           H  
ATOM   4505  O   LYS A 283      26.231 -23.019  -5.435  1.00 95.17           O  
ATOM   4506  CG  LYS A 283      28.992 -24.668  -4.366  1.00 95.17           C  
ATOM   4507  HG2 LYS A 283      28.400 -24.976  -3.504  1.00 95.17           H  
ATOM   4508  HG3 LYS A 283      28.831 -23.605  -4.541  1.00 95.17           H  
ATOM   4509  CD  LYS A 283      30.477 -24.883  -4.073  1.00 95.17           C  
ATOM   4510  HD2 LYS A 283      30.654 -25.928  -3.818  1.00 95.17           H  
ATOM   4511  HD3 LYS A 283      31.055 -24.618  -4.958  1.00 95.17           H  
ATOM   4512  CE  LYS A 283      30.870 -23.972  -2.908  1.00 95.17           C  
ATOM   4513  HE2 LYS A 283      30.564 -22.955  -3.153  1.00 95.17           H  
ATOM   4514  HE3 LYS A 283      30.309 -24.268  -2.022  1.00 95.17           H  
ATOM   4515  NZ  LYS A 283      32.330 -24.019  -2.650  1.00 95.17           N  
ATOM   4516  HZ1 LYS A 283      32.625 -24.953  -2.405  1.00 95.17           H  
ATOM   4517  HZ2 LYS A 283      32.831 -23.720  -3.474  1.00 95.17           H  
ATOM   4518  HZ3 LYS A 283      32.563 -23.387  -1.897  1.00 95.17           H  
ATOM   4519  N   GLN A 284      27.267 -23.225  -7.411  1.00 94.66           N  
ATOM   4520  H   GLN A 284      27.776 -23.844  -8.026  1.00 94.66           H  
ATOM   4521  CA  GLN A 284      27.050 -21.843  -7.832  1.00 94.66           C  
ATOM   4522  HA  GLN A 284      27.478 -21.179  -7.080  1.00 94.66           H  
ATOM   4523  C   GLN A 284      25.552 -21.499  -7.946  1.00 94.66           C  
ATOM   4524  CB  GLN A 284      27.767 -21.609  -9.167  1.00 94.66           C  
ATOM   4525  HB2 GLN A 284      27.481 -22.399  -9.861  1.00 94.66           H  
ATOM   4526  HB3 GLN A 284      27.424 -20.664  -9.589  1.00 94.66           H  
ATOM   4527  O   GLN A 284      25.142 -20.411  -7.553  1.00 94.66           O  
ATOM   4528  CG  GLN A 284      29.305 -21.557  -9.049  1.00 94.66           C  
ATOM   4529  HG2 GLN A 284      29.689 -22.482  -8.618  1.00 94.66           H  
ATOM   4530  HG3 GLN A 284      29.584 -20.738  -8.385  1.00 94.66           H  
ATOM   4531  CD  GLN A 284      29.968 -21.336 -10.408  1.00 94.66           C  
ATOM   4532  NE2 GLN A 284      31.242 -21.020 -10.466  1.00 94.66           N  
ATOM   4533 HE21 GLN A 284      31.863 -21.167  -9.683  1.00 94.66           H  
ATOM   4534 HE22 GLN A 284      31.613 -20.878 -11.395  1.00 94.66           H  
ATOM   4535  OE1 GLN A 284      29.338 -21.410 -11.447  1.00 94.66           O  
ATOM   4536  N   LEU A 285      24.703 -22.420  -8.410  1.00 94.70           N  
ATOM   4537  H   LEU A 285      25.074 -23.274  -8.802  1.00 94.70           H  
ATOM   4538  CA  LEU A 285      23.251 -22.230  -8.405  1.00 94.70           C  
ATOM   4539  HA  LEU A 285      23.037 -21.281  -8.897  1.00 94.70           H  
ATOM   4540  C   LEU A 285      22.696 -22.143  -6.976  1.00 94.70           C  
ATOM   4541  CB  LEU A 285      22.582 -23.356  -9.212  1.00 94.70           C  
ATOM   4542  HB2 LEU A 285      22.935 -23.307 -10.242  1.00 94.70           H  
ATOM   4543  HB3 LEU A 285      22.889 -24.316  -8.796  1.00 94.70           H  
ATOM   4544  O   LEU A 285      21.840 -21.301  -6.712  1.00 94.70           O  
ATOM   4545  CG  LEU A 285      21.042 -23.292  -9.205  1.00 94.70           C  
ATOM   4546  HG  LEU A 285      20.679 -23.358  -8.179  1.00 94.70           H  
ATOM   4547  CD1 LEU A 285      20.496 -22.009  -9.837  1.00 94.70           C  
ATOM   4548 HD11 LEU A 285      20.893 -21.893 -10.846  1.00 94.70           H  
ATOM   4549 HD12 LEU A 285      19.407 -22.051  -9.878  1.00 94.70           H  
ATOM   4550 HD13 LEU A 285      20.786 -21.146  -9.238  1.00 94.70           H  
ATOM   4551  CD2 LEU A 285      20.466 -24.481  -9.964  1.00 94.70           C  
ATOM   4552 HD21 LEU A 285      19.378 -24.450  -9.896  1.00 94.70           H  
ATOM   4553 HD22 LEU A 285      20.762 -24.431 -11.012  1.00 94.70           H  
ATOM   4554 HD23 LEU A 285      20.828 -25.411  -9.525  1.00 94.70           H  
ATOM   4555  N   ALA A 286      23.182 -22.967  -6.044  1.00 91.63           N  
ATOM   4556  H   ALA A 286      23.878 -23.649  -6.308  1.00 91.63           H  
ATOM   4557  CA  ALA A 286      22.792 -22.875  -4.637  1.00 91.63           C  
ATOM   4558  HA  ALA A 286      21.706 -22.945  -4.575  1.00 91.63           H  
ATOM   4559  C   ALA A 286      23.195 -21.520  -4.024  1.00 91.63           C  
ATOM   4560  CB  ALA A 286      23.387 -24.063  -3.871  1.00 91.63           C  
ATOM   4561  HB1 ALA A 286      23.081 -24.998  -4.340  1.00 91.63           H  
ATOM   4562  HB2 ALA A 286      23.029 -24.044  -2.841  1.00 91.63           H  
ATOM   4563  HB3 ALA A 286      24.475 -24.003  -3.862  1.00 91.63           H  
ATOM   4564  O   ALA A 286      22.356 -20.847  -3.422  1.00 91.63           O  
ATOM   4565  N   ASP A 287      24.430 -21.071  -4.266  1.00 90.18           N  
ATOM   4566  H   ASP A 287      25.087 -21.698  -4.710  1.00 90.18           H  
ATOM   4567  CA  ASP A 287      24.918 -19.752  -3.848  1.00 90.18           C  
ATOM   4568  HA  ASP A 287      24.820 -19.666  -2.766  1.00 90.18           H  
ATOM   4569  C   ASP A 287      24.088 -18.621  -4.484  1.00 90.18           C  
ATOM   4570  CB  ASP A 287      26.408 -19.596  -4.217  1.00 90.18           C  
ATOM   4571  HB2 ASP A 287      26.531 -19.778  -5.284  1.00 90.18           H  
ATOM   4572  HB3 ASP A 287      26.700 -18.564  -4.025  1.00 90.18           H  
ATOM   4573  O   ASP A 287      23.763 -17.632  -3.824  1.00 90.18           O  
ATOM   4574  CG  ASP A 287      27.368 -20.507  -3.434  1.00 90.18           C  
ATOM   4575  OD1 ASP A 287      27.005 -20.947  -2.320  1.00 90.18           O  
ATOM   4576  OD2 ASP A 287      28.498 -20.726  -3.935  1.00 90.18           O  
ATOM   4577  N   ALA A 288      23.675 -18.776  -5.748  1.00 89.35           N  
ATOM   4578  H   ALA A 288      24.009 -19.581  -6.259  1.00 89.35           H  
ATOM   4579  CA  ALA A 288      22.811 -17.825  -6.442  1.00 89.35           C  
ATOM   4580  HA  ALA A 288      23.238 -16.830  -6.320  1.00 89.35           H  
ATOM   4581  C   ALA A 288      21.395 -17.789  -5.858  1.00 89.35           C  
ATOM   4582  CB  ALA A 288      22.774 -18.159  -7.937  1.00 89.35           C  
ATOM   4583  HB1 ALA A 288      22.351 -19.151  -8.094  1.00 89.35           H  
ATOM   4584  HB2 ALA A 288      23.782 -18.136  -8.352  1.00 89.35           H  
ATOM   4585  HB3 ALA A 288      22.156 -17.428  -8.458  1.00 89.35           H  
ATOM   4586  O   ALA A 288      20.821 -16.712  -5.723  1.00 89.35           O  
ATOM   4587  N   ILE A 289      20.824 -18.932  -5.472  1.00 85.08           N  
ATOM   4588  H   ILE A 289      21.333 -19.790  -5.625  1.00 85.08           H  
ATOM   4589  CA  ILE A 289      19.523 -18.990  -4.792  1.00 85.08           C  
ATOM   4590  HA  ILE A 289      18.788 -18.460  -5.397  1.00 85.08           H  
ATOM   4591  C   ILE A 289      19.594 -18.248  -3.452  1.00 85.08           C  
ATOM   4592  CB  ILE A 289      19.064 -20.461  -4.646  1.00 85.08           C  
ATOM   4593  HB  ILE A 289      19.898 -21.049  -4.259  1.00 85.08           H  
ATOM   4594  O   ILE A 289      18.713 -17.437  -3.156  1.00 85.08           O  
ATOM   4595  CG1 ILE A 289      18.648 -21.034  -6.021  1.00 85.08           C  
ATOM   4596 HG12 ILE A 289      19.358 -20.720  -6.786  1.00 85.08           H  
ATOM   4597 HG13 ILE A 289      17.673 -20.635  -6.300  1.00 85.08           H  
ATOM   4598  CG2 ILE A 289      17.892 -20.590  -3.653  1.00 85.08           C  
ATOM   4599 HG21 ILE A 289      17.542 -21.622  -3.614  1.00 85.08           H  
ATOM   4600 HG22 ILE A 289      18.230 -20.325  -2.652  1.00 85.08           H  
ATOM   4601 HG23 ILE A 289      17.071 -19.940  -3.957  1.00 85.08           H  
ATOM   4602  CD1 ILE A 289      18.579 -22.567  -6.057  1.00 85.08           C  
ATOM   4603 HD11 ILE A 289      19.540 -22.987  -5.760  1.00 85.08           H  
ATOM   4604 HD12 ILE A 289      17.797 -22.937  -5.395  1.00 85.08           H  
ATOM   4605 HD13 ILE A 289      18.353 -22.889  -7.074  1.00 85.08           H  
ATOM   4606  N   GLU A 290      20.646 -18.472  -2.665  1.00 81.01           N  
ATOM   4607  H   GLU A 290      21.326 -19.161  -2.954  1.00 81.01           H  
ATOM   4608  CA  GLU A 290      20.847 -17.804  -1.375  1.00 81.01           C  
ATOM   4609  HA  GLU A 290      19.938 -17.892  -0.781  1.00 81.01           H  
ATOM   4610  C   GLU A 290      21.105 -16.295  -1.521  1.00 81.01           C  
ATOM   4611  CB  GLU A 290      21.996 -18.492  -0.617  1.00 81.01           C  
ATOM   4612  HB2 GLU A 290      22.279 -17.871   0.233  1.00 81.01           H  
ATOM   4613  HB3 GLU A 290      22.865 -18.576  -1.269  1.00 81.01           H  
ATOM   4614  O   GLU A 290      20.528 -15.486  -0.788  1.00 81.01           O  
ATOM   4615  CG  GLU A 290      21.614 -19.890  -0.098  1.00 81.01           C  
ATOM   4616  HG2 GLU A 290      21.408 -20.547  -0.943  1.00 81.01           H  
ATOM   4617  HG3 GLU A 290      22.458 -20.304   0.453  1.00 81.01           H  
ATOM   4618  CD  GLU A 290      20.386 -19.829   0.819  1.00 81.01           C  
ATOM   4619  OE1 GLU A 290      19.355 -20.475   0.497  1.00 81.01           O  
ATOM   4620  OE2 GLU A 290      20.417 -19.037   1.785  1.00 81.01           O  
ATOM   4621  N   LEU A 291      21.914 -15.883  -2.500  1.00 81.04           N  
ATOM   4622  H   LEU A 291      22.398 -16.583  -3.045  1.00 81.04           H  
ATOM   4623  CA  LEU A 291      22.168 -14.469  -2.788  1.00 81.04           C  
ATOM   4624  HA  LEU A 291      22.401 -13.959  -1.853  1.00 81.04           H  
ATOM   4625  C   LEU A 291      20.939 -13.761  -3.366  1.00 81.04           C  
ATOM   4626  CB  LEU A 291      23.363 -14.348  -3.744  1.00 81.04           C  
ATOM   4627  HB2 LEU A 291      23.248 -15.087  -4.536  1.00 81.04           H  
ATOM   4628  HB3 LEU A 291      23.353 -13.362  -4.208  1.00 81.04           H  
ATOM   4629  O   LEU A 291      20.661 -12.625  -2.984  1.00 81.04           O  
ATOM   4630  CG  LEU A 291      24.719 -14.544  -3.047  1.00 81.04           C  
ATOM   4631  HG  LEU A 291      24.691 -15.424  -2.405  1.00 81.04           H  
ATOM   4632  CD1 LEU A 291      25.796 -14.744  -4.105  1.00 81.04           C  
ATOM   4633 HD11 LEU A 291      25.563 -15.672  -4.627  1.00 81.04           H  
ATOM   4634 HD12 LEU A 291      26.771 -14.856  -3.630  1.00 81.04           H  
ATOM   4635 HD13 LEU A 291      25.809 -13.911  -4.807  1.00 81.04           H  
ATOM   4636  CD2 LEU A 291      25.110 -13.326  -2.204  1.00 81.04           C  
ATOM   4637 HD21 LEU A 291      25.143 -12.434  -2.829  1.00 81.04           H  
ATOM   4638 HD22 LEU A 291      24.392 -13.180  -1.397  1.00 81.04           H  
ATOM   4639 HD23 LEU A 291      26.093 -13.493  -1.764  1.00 81.04           H  
ATOM   4640  N   ALA A 292      20.167 -14.427  -4.228  1.00 76.39           N  
ATOM   4641  H   ALA A 292      20.457 -15.346  -4.529  1.00 76.39           H  
ATOM   4642  CA  ALA A 292      18.933 -13.879  -4.777  1.00 76.39           C  
ATOM   4643  HA  ALA A 292      19.159 -12.924  -5.252  1.00 76.39           H  
ATOM   4644  C   ALA A 292      17.925 -13.601  -3.659  1.00 76.39           C  
ATOM   4645  CB  ALA A 292      18.369 -14.824  -5.845  1.00 76.39           C  
ATOM   4646  HB1 ALA A 292      19.088 -14.930  -6.657  1.00 76.39           H  
ATOM   4647  HB2 ALA A 292      17.446 -14.411  -6.252  1.00 76.39           H  
ATOM   4648  HB3 ALA A 292      18.169 -15.804  -5.413  1.00 76.39           H  
ATOM   4649  O   ALA A 292      17.407 -12.489  -3.586  1.00 76.39           O  
ATOM   4650  N   LYS A 293      17.712 -14.535  -2.720  1.00 67.83           N  
ATOM   4651  H   LYS A 293      18.192 -15.419  -2.806  1.00 67.83           H  
ATOM   4652  CA  LYS A 293      16.852 -14.295  -1.543  1.00 67.83           C  
ATOM   4653  HA  LYS A 293      15.817 -14.161  -1.860  1.00 67.83           H  
ATOM   4654  C   LYS A 293      17.243 -13.017  -0.797  1.00 67.83           C  
ATOM   4655  CB  LYS A 293      16.939 -15.480  -0.574  1.00 67.83           C  
ATOM   4656  HB2 LYS A 293      17.991 -15.696  -0.383  1.00 67.83           H  
ATOM   4657  HB3 LYS A 293      16.485 -15.196   0.376  1.00 67.83           H  
ATOM   4658  O   LYS A 293      16.373 -12.268  -0.370  1.00 67.83           O  
ATOM   4659  CG  LYS A 293      16.232 -16.745  -1.077  1.00 67.83           C  
ATOM   4660  HG2 LYS A 293      16.526 -16.968  -2.103  1.00 67.83           H  
ATOM   4661  HG3 LYS A 293      15.152 -16.597  -1.048  1.00 67.83           H  
ATOM   4662  CD  LYS A 293      16.625 -17.905  -0.158  1.00 67.83           C  
ATOM   4663  HD2 LYS A 293      17.712 -17.956  -0.106  1.00 67.83           H  
ATOM   4664  HD3 LYS A 293      16.249 -17.714   0.847  1.00 67.83           H  
ATOM   4665  CE  LYS A 293      16.112 -19.254  -0.656  1.00 67.83           C  
ATOM   4666  HE2 LYS A 293      15.022 -19.265  -0.616  1.00 67.83           H  
ATOM   4667  HE3 LYS A 293      16.431 -19.384  -1.690  1.00 67.83           H  
ATOM   4668  NZ  LYS A 293      16.687 -20.331   0.185  1.00 67.83           N  
ATOM   4669  HZ1 LYS A 293      17.697 -20.295   0.161  1.00 67.83           H  
ATOM   4670  HZ2 LYS A 293      16.485 -20.199   1.166  1.00 67.83           H  
ATOM   4671  HZ3 LYS A 293      16.439 -21.262  -0.119  1.00 67.83           H  
ATOM   4672  N   LYS A 294      18.544 -12.738  -0.687  1.00 65.36           N  
ATOM   4673  H   LYS A 294      19.192 -13.411  -1.070  1.00 65.36           H  
ATOM   4674  CA  LYS A 294      19.088 -11.564   0.011  1.00 65.36           C  
ATOM   4675  HA  LYS A 294      18.433 -11.334   0.852  1.00 65.36           H  
ATOM   4676  C   LYS A 294      19.118 -10.286  -0.833  1.00 65.36           C  
ATOM   4677  CB  LYS A 294      20.475 -11.921   0.568  1.00 65.36           C  
ATOM   4678  HB2 LYS A 294      21.109 -12.280  -0.243  1.00 65.36           H  
ATOM   4679  HB3 LYS A 294      20.936 -11.032   1.000  1.00 65.36           H  
ATOM   4680  O   LYS A 294      19.361  -9.225  -0.249  1.00 65.36           O  
ATOM   4681  CG  LYS A 294      20.366 -12.997   1.659  1.00 65.36           C  
ATOM   4682  HG2 LYS A 294      19.785 -12.603   2.492  1.00 65.36           H  
ATOM   4683  HG3 LYS A 294      19.851 -13.873   1.265  1.00 65.36           H  
ATOM   4684  CD  LYS A 294      21.742 -13.436   2.169  1.00 65.36           C  
ATOM   4685  HD2 LYS A 294      22.242 -12.594   2.648  1.00 65.36           H  
ATOM   4686  HD3 LYS A 294      22.339 -13.792   1.330  1.00 65.36           H  
ATOM   4687  CE  LYS A 294      21.536 -14.574   3.175  1.00 65.36           C  
ATOM   4688  HE2 LYS A 294      20.995 -15.378   2.676  1.00 65.36           H  
ATOM   4689  HE3 LYS A 294      20.904 -14.217   3.988  1.00 65.36           H  
ATOM   4690  NZ  LYS A 294      22.817 -15.093   3.710  1.00 65.36           N  
ATOM   4691  HZ1 LYS A 294      23.391 -15.448   2.959  1.00 65.36           H  
ATOM   4692  HZ2 LYS A 294      22.625 -15.864   4.334  1.00 65.36           H  
ATOM   4693  HZ3 LYS A 294      23.313 -14.378   4.222  1.00 65.36           H  
ATOM   4694  N   SER A 295      18.868 -10.368  -2.144  1.00 67.15           N  
ATOM   4695  H   SER A 295      18.681 -11.283  -2.528  1.00 67.15           H  
ATOM   4696  CA  SER A 295      18.914  -9.230  -3.071  1.00 67.15           C  
ATOM   4697  HA  SER A 295      19.917  -8.806  -3.016  1.00 67.15           H  
ATOM   4698  C   SER A 295      17.922  -8.128  -2.697  1.00 67.15           C  
ATOM   4699  CB  SER A 295      18.684  -9.648  -4.531  1.00 67.15           C  
ATOM   4700  HB2 SER A 295      18.871  -8.780  -5.162  1.00 67.15           H  
ATOM   4701  HB3 SER A 295      19.378 -10.441  -4.809  1.00 67.15           H  
ATOM   4702  O   SER A 295      16.804  -8.384  -2.241  1.00 67.15           O  
ATOM   4703  OG  SER A 295      17.351 -10.070  -4.742  1.00 67.15           O  
ATOM   4704  HG  SER A 295      17.263 -10.929  -4.322  1.00 67.15           H  
ATOM   4705  N   SER A 296      18.320  -6.878  -2.924  1.00 59.94           N  
ATOM   4706  H   SER A 296      19.213  -6.709  -3.365  1.00 59.94           H  
ATOM   4707  CA  SER A 296      17.490  -5.705  -2.651  1.00 59.94           C  
ATOM   4708  HA  SER A 296      17.200  -5.709  -1.600  1.00 59.94           H  
ATOM   4709  C   SER A 296      16.206  -5.681  -3.481  1.00 59.94           C  
ATOM   4710  CB  SER A 296      18.288  -4.431  -2.915  1.00 59.94           C  
ATOM   4711  HB2 SER A 296      19.010  -4.273  -2.114  1.00 59.94           H  
ATOM   4712  HB3 SER A 296      17.590  -3.594  -2.944  1.00 59.94           H  
ATOM   4713  O   SER A 296      15.166  -5.291  -2.962  1.00 59.94           O  
ATOM   4714  OG  SER A 296      18.964  -4.493  -4.153  1.00 59.94           O  
ATOM   4715  HG  SER A 296      19.306  -3.609  -4.305  1.00 59.94           H  
ATOM   4716  N   ALA A 297      16.227  -6.162  -4.729  1.00 57.61           N  
ATOM   4717  H   ALA A 297      17.115  -6.445  -5.119  1.00 57.61           H  
ATOM   4718  CA  ALA A 297      15.021  -6.261  -5.555  1.00 57.61           C  
ATOM   4719  HA  ALA A 297      14.526  -5.290  -5.565  1.00 57.61           H  
ATOM   4720  C   ALA A 297      14.004  -7.269  -5.005  1.00 57.61           C  
ATOM   4721  CB  ALA A 297      15.410  -6.608  -6.992  1.00 57.61           C  
ATOM   4722  HB1 ALA A 297      14.534  -6.953  -7.541  1.00 57.61           H  
ATOM   4723  HB2 ALA A 297      15.774  -5.701  -7.476  1.00 57.61           H  
ATOM   4724  HB3 ALA A 297      16.174  -7.386  -7.010  1.00 57.61           H  
ATOM   4725  O   ALA A 297      12.812  -6.961  -4.956  1.00 57.61           O  
ATOM   4726  N   LEU A 298      14.451  -8.441  -4.539  1.00 59.71           N  
ATOM   4727  H   LEU A 298      15.437  -8.655  -4.589  1.00 59.71           H  
ATOM   4728  CA  LEU A 298      13.546  -9.419  -3.931  1.00 59.71           C  
ATOM   4729  HA  LEU A 298      12.645  -9.464  -4.542  1.00 59.71           H  
ATOM   4730  C   LEU A 298      13.059  -8.968  -2.551  1.00 59.71           C  
ATOM   4731  CB  LEU A 298      14.194 -10.816  -3.912  1.00 59.71           C  
ATOM   4732  HB2 LEU A 298      15.210 -10.738  -3.524  1.00 59.71           H  
ATOM   4733  HB3 LEU A 298      13.638 -11.457  -3.229  1.00 59.71           H  
ATOM   4734  O   LEU A 298      11.900  -9.218  -2.218  1.00 59.71           O  
ATOM   4735  CG  LEU A 298      14.196 -11.480  -5.308  1.00 59.71           C  
ATOM   4736  HG  LEU A 298      14.570 -10.777  -6.053  1.00 59.71           H  
ATOM   4737  CD1 LEU A 298      15.064 -12.736  -5.361  1.00 59.71           C  
ATOM   4738 HD11 LEU A 298      14.772 -13.377  -6.192  1.00 59.71           H  
ATOM   4739 HD12 LEU A 298      16.089 -12.423  -5.562  1.00 59.71           H  
ATOM   4740 HD13 LEU A 298      14.995 -13.291  -4.425  1.00 59.71           H  
ATOM   4741  CD2 LEU A 298      12.790 -11.922  -5.723  1.00 59.71           C  
ATOM   4742 HD21 LEU A 298      12.119 -11.066  -5.790  1.00 59.71           H  
ATOM   4743 HD22 LEU A 298      12.392 -12.638  -5.004  1.00 59.71           H  
ATOM   4744 HD23 LEU A 298      12.822 -12.375  -6.714  1.00 59.71           H  
ATOM   4745  N   ARG A 299      13.869  -8.219  -1.788  1.00 61.82           N  
ATOM   4746  H   ARG A 299      14.829  -8.101  -2.080  1.00 61.82           H  
ATOM   4747  CA  ARG A 299      13.389  -7.539  -0.574  1.00 61.82           C  
ATOM   4748  HA  ARG A 299      12.864  -8.269   0.041  1.00 61.82           H  
ATOM   4749  C   ARG A 299      12.360  -6.455  -0.894  1.00 61.82           C  
ATOM   4750  CB  ARG A 299      14.542  -6.957   0.253  1.00 61.82           C  
ATOM   4751  HB2 ARG A 299      15.160  -6.319  -0.379  1.00 61.82           H  
ATOM   4752  HB3 ARG A 299      14.114  -6.338   1.042  1.00 61.82           H  
ATOM   4753  O   ARG A 299      11.326  -6.420  -0.244  1.00 61.82           O  
ATOM   4754  CG  ARG A 299      15.418  -8.030   0.914  1.00 61.82           C  
ATOM   4755  HG2 ARG A 299      14.801  -8.732   1.475  1.00 61.82           H  
ATOM   4756  HG3 ARG A 299      15.961  -8.580   0.145  1.00 61.82           H  
ATOM   4757  CD  ARG A 299      16.409  -7.354   1.871  1.00 61.82           C  
ATOM   4758  HD2 ARG A 299      16.719  -6.400   1.446  1.00 61.82           H  
ATOM   4759  HD3 ARG A 299      15.903  -7.152   2.815  1.00 61.82           H  
ATOM   4760  NE  ARG A 299      17.620  -8.169   2.071  1.00 61.82           N  
ATOM   4761  HE  ARG A 299      18.091  -8.484   1.235  1.00 61.82           H  
ATOM   4762  NH1 ARG A 299      17.768  -8.083   4.388  1.00 61.82           N  
ATOM   4763 HH11 ARG A 299      16.818  -7.761   4.501  1.00 61.82           H  
ATOM   4764 HH12 ARG A 299      18.241  -8.357   5.238  1.00 61.82           H  
ATOM   4765  NH2 ARG A 299      19.364  -9.062   3.192  1.00 61.82           N  
ATOM   4766 HH21 ARG A 299      19.793  -9.272   2.302  1.00 61.82           H  
ATOM   4767 HH22 ARG A 299      19.785  -9.325   4.071  1.00 61.82           H  
ATOM   4768  CZ  ARG A 299      18.232  -8.423   3.217  1.00 61.82           C  
ATOM   4769  N   ALA A 300      12.578  -5.622  -1.910  1.00 62.14           N  
ATOM   4770  H   ALA A 300      13.464  -5.671  -2.393  1.00 62.14           H  
ATOM   4771  CA  ALA A 300      11.628  -4.581  -2.312  1.00 62.14           C  
ATOM   4772  HA  ALA A 300      11.404  -3.957  -1.447  1.00 62.14           H  
ATOM   4773  C   ALA A 300      10.295  -5.171  -2.808  1.00 62.14           C  
ATOM   4774  CB  ALA A 300      12.284  -3.699  -3.380  1.00 62.14           C  
ATOM   4775  HB1 ALA A 300      12.541  -4.293  -4.257  1.00 62.14           H  
ATOM   4776  HB2 ALA A 300      11.594  -2.908  -3.673  1.00 62.14           H  
ATOM   4777  HB3 ALA A 300      13.187  -3.239  -2.979  1.00 62.14           H  
ATOM   4778  O   ALA A 300       9.223  -4.685  -2.449  1.00 62.14           O  
ATOM   4779  N   GLN A 301      10.336  -6.262  -3.580  1.00 63.46           N  
ATOM   4780  H   GLN A 301      11.234  -6.588  -3.910  1.00 63.46           H  
ATOM   4781  CA  GLN A 301       9.129  -6.976  -4.003  1.00 63.46           C  
ATOM   4782  HA  GLN A 301       8.424  -6.247  -4.403  1.00 63.46           H  
ATOM   4783  C   GLN A 301       8.442  -7.685  -2.826  1.00 63.46           C  
ATOM   4784  CB  GLN A 301       9.489  -7.958  -5.125  1.00 63.46           C  
ATOM   4785  HB2 GLN A 301      10.138  -8.741  -4.733  1.00 63.46           H  
ATOM   4786  HB3 GLN A 301      10.026  -7.420  -5.906  1.00 63.46           H  
ATOM   4787  O   GLN A 301       7.221  -7.629  -2.694  1.00 63.46           O  
ATOM   4788  CG  GLN A 301       8.229  -8.589  -5.741  1.00 63.46           C  
ATOM   4789  HG2 GLN A 301       7.570  -7.797  -6.096  1.00 63.46           H  
ATOM   4790  HG3 GLN A 301       7.694  -9.164  -4.985  1.00 63.46           H  
ATOM   4791  CD  GLN A 301       8.530  -9.521  -6.910  1.00 63.46           C  
ATOM   4792  NE2 GLN A 301       7.514 -10.025  -7.576  1.00 63.46           N  
ATOM   4793 HE21 GLN A 301       7.736 -10.583  -8.388  1.00 63.46           H  
ATOM   4794 HE22 GLN A 301       6.559  -9.816  -7.322  1.00 63.46           H  
ATOM   4795  OE1 GLN A 301       9.663  -9.830  -7.243  1.00 63.46           O  
ATOM   4796  N   GLY A 302       9.214  -8.319  -1.940  1.00 60.26           N  
ATOM   4797  H   GLY A 302      10.208  -8.367  -2.111  1.00 60.26           H  
ATOM   4798  CA  GLY A 302       8.708  -8.934  -0.712  1.00 60.26           C  
ATOM   4799  HA2 GLY A 302       9.532  -9.452  -0.222  1.00 60.26           H  
ATOM   4800  HA3 GLY A 302       7.931  -9.657  -0.961  1.00 60.26           H  
ATOM   4801  C   GLY A 302       8.125  -7.920   0.278  1.00 60.26           C  
ATOM   4802  O   GLY A 302       7.220  -8.269   1.036  1.00 60.26           O  
ATOM   4803  N   ALA A 303       8.586  -6.667   0.234  1.00 66.83           N  
ATOM   4804  H   ALA A 303       9.394  -6.482  -0.343  1.00 66.83           H  
ATOM   4805  CA  ALA A 303       8.111  -5.557   1.055  1.00 66.83           C  
ATOM   4806  HA  ALA A 303       7.839  -5.969   2.026  1.00 66.83           H  
ATOM   4807  C   ALA A 303       6.842  -4.875   0.515  1.00 66.83           C  
ATOM   4808  CB  ALA A 303       9.261  -4.565   1.279  1.00 66.83           C  
ATOM   4809  HB1 ALA A 303       8.936  -3.766   1.945  1.00 66.83           H  
ATOM   4810  HB2 ALA A 303      10.110  -5.072   1.738  1.00 66.83           H  
ATOM   4811  HB3 ALA A 303       9.569  -4.126   0.330  1.00 66.83           H  
ATOM   4812  O   ALA A 303       6.329  -3.947   1.144  1.00 66.83           O  
ATOM   4813  N   GLN A 304       6.287  -5.340  -0.612  1.00 83.60           N  
ATOM   4814  H   GLN A 304       6.742  -6.093  -1.108  1.00 83.60           H  
ATOM   4815  CA  GLN A 304       4.996  -4.855  -1.097  1.00 83.60           C  
ATOM   4816  HA  GLN A 304       5.066  -3.775  -1.227  1.00 83.60           H  
ATOM   4817  C   GLN A 304       3.893  -5.144  -0.077  1.00 83.60           C  
ATOM   4818  CB  GLN A 304       4.633  -5.480  -2.447  1.00 83.60           C  
ATOM   4819  HB2 GLN A 304       3.595  -5.237  -2.671  1.00 83.60           H  
ATOM   4820  HB3 GLN A 304       4.724  -6.565  -2.384  1.00 83.60           H  
ATOM   4821  O   GLN A 304       3.630  -6.292   0.282  1.00 83.60           O  
ATOM   4822  CG  GLN A 304       5.508  -4.946  -3.588  1.00 83.60           C  
ATOM   4823  HG2 GLN A 304       6.555  -5.178  -3.391  1.00 83.60           H  
ATOM   4824  HG3 GLN A 304       5.409  -3.862  -3.640  1.00 83.60           H  
ATOM   4825  CD  GLN A 304       5.118  -5.532  -4.941  1.00 83.60           C  
ATOM   4826  NE2 GLN A 304       5.814  -5.169  -5.997  1.00 83.60           N  
ATOM   4827 HE21 GLN A 304       6.627  -4.578  -5.899  1.00 83.60           H  
ATOM   4828 HE22 GLN A 304       5.555  -5.608  -6.869  1.00 83.60           H  
ATOM   4829  OE1 GLN A 304       4.170  -6.286  -5.094  1.00 83.60           O  
ATOM   4830  N   ILE A 305       3.224  -4.088   0.375  1.00 92.59           N  
ATOM   4831  H   ILE A 305       3.523  -3.167   0.088  1.00 92.59           H  
ATOM   4832  CA  ILE A 305       2.175  -4.198   1.381  1.00 92.59           C  
ATOM   4833  HA  ILE A 305       2.525  -4.918   2.121  1.00 92.59           H  
ATOM   4834  C   ILE A 305       0.880  -4.775   0.799  1.00 92.59           C  
ATOM   4835  CB  ILE A 305       1.997  -2.854   2.114  1.00 92.59           C  
ATOM   4836  HB  ILE A 305       2.982  -2.533   2.453  1.00 92.59           H  
ATOM   4837  O   ILE A 305       0.361  -4.302  -0.217  1.00 92.59           O  
ATOM   4838  CG1 ILE A 305       1.117  -3.064   3.358  1.00 92.59           C  
ATOM   4839 HG12 ILE A 305       1.521  -3.897   3.933  1.00 92.59           H  
ATOM   4840 HG13 ILE A 305       0.100  -3.317   3.060  1.00 92.59           H  
ATOM   4841  CG2 ILE A 305       1.426  -1.755   1.200  1.00 92.59           C  
ATOM   4842 HG21 ILE A 305       1.985  -1.705   0.265  1.00 92.59           H  
ATOM   4843 HG22 ILE A 305       1.496  -0.785   1.693  1.00 92.59           H  
ATOM   4844 HG23 ILE A 305       0.378  -1.976   0.997  1.00 92.59           H  
ATOM   4845  CD1 ILE A 305       1.063  -1.845   4.276  1.00 92.59           C  
ATOM   4846 HD11 ILE A 305       0.497  -2.121   5.166  1.00 92.59           H  
ATOM   4847 HD12 ILE A 305       0.557  -1.017   3.780  1.00 92.59           H  
ATOM   4848 HD13 ILE A 305       2.070  -1.547   4.569  1.00 92.59           H  
ATOM   4849  N   ASP A 306       0.325  -5.770   1.488  1.00 96.75           N  
ATOM   4850  H   ASP A 306       0.800  -6.114   2.310  1.00 96.75           H  
ATOM   4851  CA  ASP A 306      -1.067  -6.171   1.337  1.00 96.75           C  
ATOM   4852  HA  ASP A 306      -1.383  -6.012   0.306  1.00 96.75           H  
ATOM   4853  C   ASP A 306      -1.923  -5.289   2.256  1.00 96.75           C  
ATOM   4854  CB  ASP A 306      -1.203  -7.667   1.638  1.00 96.75           C  
ATOM   4855  HB2 ASP A 306      -0.963  -7.866   2.683  1.00 96.75           H  
ATOM   4856  HB3 ASP A 306      -0.483  -8.210   1.026  1.00 96.75           H  
ATOM   4857  O   ASP A 306      -1.968  -5.494   3.470  1.00 96.75           O  
ATOM   4858  CG  ASP A 306      -2.605  -8.176   1.316  1.00 96.75           C  
ATOM   4859  OD1 ASP A 306      -3.603  -7.457   1.535  1.00 96.75           O  
ATOM   4860  OD2 ASP A 306      -2.709  -9.271   0.723  1.00 96.75           O  
ATOM   4861  N   SER A 307      -2.561  -4.270   1.670  1.00 96.53           N  
ATOM   4862  H   SER A 307      -2.429  -4.132   0.678  1.00 96.53           H  
ATOM   4863  CA  SER A 307      -3.249  -3.200   2.404  1.00 96.53           C  
ATOM   4864  HA  SER A 307      -2.511  -2.622   2.959  1.00 96.53           H  
ATOM   4865  C   SER A 307      -4.268  -3.724   3.414  1.00 96.53           C  
ATOM   4866  CB  SER A 307      -3.952  -2.260   1.418  1.00 96.53           C  
ATOM   4867  HB2 SER A 307      -4.524  -1.514   1.970  1.00 96.53           H  
ATOM   4868  HB3 SER A 307      -4.633  -2.829   0.785  1.00 96.53           H  
ATOM   4869  O   SER A 307      -4.267  -3.277   4.559  1.00 96.53           O  
ATOM   4870  OG  SER A 307      -2.987  -1.605   0.618  1.00 96.53           O  
ATOM   4871  HG  SER A 307      -2.675  -0.884   1.171  1.00 96.53           H  
ATOM   4872  N   ILE A 308      -5.098  -4.701   3.033  1.00 98.06           N  
ATOM   4873  H   ILE A 308      -4.972  -5.123   2.125  1.00 98.06           H  
ATOM   4874  CA  ILE A 308      -6.140  -5.221   3.925  1.00 98.06           C  
ATOM   4875  HA  ILE A 308      -6.566  -4.362   4.446  1.00 98.06           H  
ATOM   4876  C   ILE A 308      -5.568  -6.131   5.006  1.00 98.06           C  
ATOM   4877  CB  ILE A 308      -7.275  -5.884   3.124  1.00 98.06           C  
ATOM   4878  HB  ILE A 308      -7.588  -5.150   2.381  1.00 98.06           H  
ATOM   4879  O   ILE A 308      -5.940  -5.997   6.170  1.00 98.06           O  
ATOM   4880  CG1 ILE A 308      -8.505  -6.224   3.979  1.00 98.06           C  
ATOM   4881 HG12 ILE A 308      -8.263  -7.011   4.693  1.00 98.06           H  
ATOM   4882 HG13 ILE A 308      -9.287  -6.601   3.318  1.00 98.06           H  
ATOM   4883  CG2 ILE A 308      -6.844  -7.147   2.368  1.00 98.06           C  
ATOM   4884 HG21 ILE A 308      -7.657  -7.490   1.728  1.00 98.06           H  
ATOM   4885 HG22 ILE A 308      -5.983  -6.907   1.744  1.00 98.06           H  
ATOM   4886 HG23 ILE A 308      -6.585  -7.948   3.061  1.00 98.06           H  
ATOM   4887  CD1 ILE A 308      -9.066  -5.007   4.717  1.00 98.06           C  
ATOM   4888 HD11 ILE A 308      -9.022  -4.128   4.074  1.00 98.06           H  
ATOM   4889 HD12 ILE A 308      -8.488  -4.806   5.619  1.00 98.06           H  
ATOM   4890 HD13 ILE A 308     -10.108  -5.186   4.983  1.00 98.06           H  
ATOM   4891  N   PHE A 309      -4.617  -7.001   4.655  1.00 98.49           N  
ATOM   4892  H   PHE A 309      -4.309  -7.033   3.693  1.00 98.49           H  
ATOM   4893  CA  PHE A 309      -3.995  -7.896   5.627  1.00 98.49           C  
ATOM   4894  HA  PHE A 309      -4.777  -8.453   6.142  1.00 98.49           H  
ATOM   4895  C   PHE A 309      -3.216  -7.114   6.690  1.00 98.49           C  
ATOM   4896  CB  PHE A 309      -3.083  -8.889   4.907  1.00 98.49           C  
ATOM   4897  HB2 PHE A 309      -3.680  -9.504   4.233  1.00 98.49           H  
ATOM   4898  HB3 PHE A 309      -2.366  -8.328   4.307  1.00 98.49           H  
ATOM   4899  O   PHE A 309      -3.407  -7.355   7.881  1.00 98.49           O  
ATOM   4900  CG  PHE A 309      -2.328  -9.790   5.862  1.00 98.49           C  
ATOM   4901  CD1 PHE A 309      -0.941  -9.641   6.040  1.00 98.49           C  
ATOM   4902  HD1 PHE A 309      -0.405  -8.890   5.480  1.00 98.49           H  
ATOM   4903  CD2 PHE A 309      -3.025 -10.759   6.602  1.00 98.49           C  
ATOM   4904  HD2 PHE A 309      -4.096 -10.849   6.493  1.00 98.49           H  
ATOM   4905  CE1 PHE A 309      -0.252 -10.474   6.940  1.00 98.49           C  
ATOM   4906  HE1 PHE A 309       0.815 -10.363   7.069  1.00 98.49           H  
ATOM   4907  CE2 PHE A 309      -2.339 -11.595   7.498  1.00 98.49           C  
ATOM   4908  HE2 PHE A 309      -2.883 -12.332   8.070  1.00 98.49           H  
ATOM   4909  CZ  PHE A 309      -0.952 -11.451   7.668  1.00 98.49           C  
ATOM   4910  HZ  PHE A 309      -0.434 -12.087   8.371  1.00 98.49           H  
ATOM   4911  N   SER A 310      -2.392  -6.139   6.283  1.00 98.37           N  
ATOM   4912  H   SER A 310      -2.277  -5.976   5.293  1.00 98.37           H  
ATOM   4913  CA  SER A 310      -1.681  -5.271   7.230  1.00 98.37           C  
ATOM   4914  HA  SER A 310      -1.106  -5.896   7.913  1.00 98.37           H  
ATOM   4915  C   SER A 310      -2.641  -4.440   8.080  1.00 98.37           C  
ATOM   4916  CB  SER A 310      -0.704  -4.335   6.522  1.00 98.37           C  
ATOM   4917  HB2 SER A 310      -1.168  -3.893   5.640  1.00 98.37           H  
ATOM   4918  HB3 SER A 310      -0.425  -3.539   7.213  1.00 98.37           H  
ATOM   4919  O   SER A 310      -2.437  -4.342   9.286  1.00 98.37           O  
ATOM   4920  OG  SER A 310       0.469  -5.039   6.170  1.00 98.37           O  
ATOM   4921  HG  SER A 310       1.206  -4.427   6.228  1.00 98.37           H  
ATOM   4922  N   SER A 311      -3.721  -3.907   7.497  1.00 98.53           N  
ATOM   4923  H   SER A 311      -3.841  -4.004   6.499  1.00 98.53           H  
ATOM   4924  CA  SER A 311      -4.716  -3.129   8.248  1.00 98.53           C  
ATOM   4925  HA  SER A 311      -4.204  -2.316   8.763  1.00 98.53           H  
ATOM   4926  C   SER A 311      -5.411  -3.954   9.329  1.00 98.53           C  
ATOM   4927  CB  SER A 311      -5.740  -2.492   7.310  1.00 98.53           C  
ATOM   4928  HB2 SER A 311      -6.265  -3.257   6.737  1.00 98.53           H  
ATOM   4929  HB3 SER A 311      -6.460  -1.924   7.900  1.00 98.53           H  
ATOM   4930  O   SER A 311      -5.526  -3.505  10.471  1.00 98.53           O  
ATOM   4931  OG  SER A 311      -5.074  -1.600   6.447  1.00 98.53           O  
ATOM   4932  HG  SER A 311      -4.785  -2.097   5.678  1.00 98.53           H  
ATOM   4933  N   TYR A 312      -5.812  -5.185   9.007  1.00 98.69           N  
ATOM   4934  H   TYR A 312      -5.711  -5.497   8.051  1.00 98.69           H  
ATOM   4935  CA  TYR A 312      -6.362  -6.120   9.985  1.00 98.69           C  
ATOM   4936  HA  TYR A 312      -7.158  -5.618  10.536  1.00 98.69           H  
ATOM   4937  C   TYR A 312      -5.328  -6.566  11.026  1.00 98.69           C  
ATOM   4938  CB  TYR A 312      -6.967  -7.323   9.255  1.00 98.69           C
[truncated: 215,550 more chars]
