# Supplementary material for: Using structure prediction of negative sense RNA virus nucleoproteins to assess evolutionary relationships
Source: bioRxiv. 2024 May 22:2024.02.16.580771. Originally published 2024 Feb 17. Preprint. [Version 2] doi: 10.1101/2024.02.16.580771 (PMC10888975; doi:10.1101/2024.02.16.580771)
Supplement: Supplement 2 — Supplementary File 2: Full NSV Dataset NP AlphaFold PDBs (.pdb files) [file media-2.zip › Full NSV Dataset NP AlphaFold PDBs/VSV.pdb]

ATOM      1  N   MET A   1      31.779 -28.553  -5.253  1.00 44.33           N  
ATOM      2  H   MET A   1      31.746 -29.548  -5.426  1.00 44.33           H  
ATOM      3  H2  MET A   1      31.295 -28.343  -4.392  1.00 44.33           H  
ATOM      4  H3  MET A   1      31.306 -28.068  -6.001  1.00 44.33           H  
ATOM      5  CA  MET A   1      33.177 -28.076  -5.187  1.00 44.33           C  
ATOM      6  HA  MET A   1      33.685 -28.515  -4.328  1.00 44.33           H  
ATOM      7  C   MET A   1      33.145 -26.571  -4.998  1.00 44.33           C  
ATOM      8  CB  MET A   1      33.964 -28.426  -6.462  1.00 44.33           C  
ATOM      9  HB2 MET A   1      34.868 -27.819  -6.490  1.00 44.33           H  
ATOM     10  HB3 MET A   1      33.370 -28.195  -7.347  1.00 44.33           H  
ATOM     11  O   MET A   1      32.483 -25.906  -5.782  1.00 44.33           O  
ATOM     12  CG  MET A   1      34.391 -29.897  -6.492  1.00 44.33           C  
ATOM     13  HG2 MET A   1      33.512 -30.540  -6.542  1.00 44.33           H  
ATOM     14  HG3 MET A   1      34.921 -30.115  -5.565  1.00 44.33           H  
ATOM     15  SD  MET A   1      35.503 -30.309  -7.861  1.00 44.33           S  
ATOM     16  CE  MET A   1      34.325 -30.647  -9.199  1.00 44.33           C  
ATOM     17  HE1 MET A   1      33.727 -29.759  -9.403  1.00 44.33           H  
ATOM     18  HE2 MET A   1      33.672 -31.474  -8.917  1.00 44.33           H  
ATOM     19  HE3 MET A   1      34.873 -30.921 -10.100  1.00 44.33           H  
ATOM     20  N   SER A   2      33.769 -26.045  -3.947  1.00 56.67           N  
ATOM     21  H   SER A   2      34.258 -26.625  -3.280  1.00 56.67           H  
ATOM     22  CA  SER A   2      33.840 -24.600  -3.695  1.00 56.67           C  
ATOM     23  HA  SER A   2      32.835 -24.181  -3.732  1.00 56.67           H  
ATOM     24  C   SER A   2      34.707 -23.930  -4.766  1.00 56.67           C  
ATOM     25  CB  SER A   2      34.427 -24.328  -2.301  1.00 56.67           C  
ATOM     26  HB2 SER A   2      34.113 -23.341  -1.963  1.00 56.67           H  
ATOM     27  HB3 SER A   2      35.516 -24.348  -2.357  1.00 56.67           H  
ATOM     28  O   SER A   2      35.810 -24.402  -5.045  1.00 56.67           O  
ATOM     29  OG  SER A   2      34.010 -25.321  -1.377  1.00 56.67           O  
ATOM     30  HG  SER A   2      34.272 -25.048  -0.494  1.00 56.67           H  
ATOM     31  N   VAL A   3      34.221 -22.850  -5.377  1.00 88.29           N  
ATOM     32  H   VAL A   3      33.309 -22.505  -5.114  1.00 88.29           H  
ATOM     33  CA  VAL A   3      34.977 -22.084  -6.382  1.00 88.29           C  
ATOM     34  HA  VAL A   3      35.319 -22.771  -7.156  1.00 88.29           H  
ATOM     35  C   VAL A   3      36.208 -21.455  -5.714  1.00 88.29           C  
ATOM     36  CB  VAL A   3      34.073 -21.024  -7.050  1.00 88.29           C  
ATOM     37  HB  VAL A   3      33.727 -20.322  -6.292  1.00 88.29           H  
ATOM     38  O   VAL A   3      36.096 -20.869  -4.640  1.00 88.29           O  
ATOM     39  CG1 VAL A   3      34.818 -20.243  -8.138  1.00 88.29           C  
ATOM     40 HG11 VAL A   3      35.191 -20.920  -8.906  1.00 88.29           H  
ATOM     41 HG12 VAL A   3      34.141 -19.524  -8.601  1.00 88.29           H  
ATOM     42 HG13 VAL A   3      35.649 -19.685  -7.707  1.00 88.29           H  
ATOM     43  CG2 VAL A   3      32.846 -21.680  -7.704  1.00 88.29           C  
ATOM     44 HG21 VAL A   3      33.161 -22.416  -8.443  1.00 88.29           H  
ATOM     45 HG22 VAL A   3      32.243 -20.918  -8.199  1.00 88.29           H  
ATOM     46 HG23 VAL A   3      32.220 -22.164  -6.955  1.00 88.29           H  
ATOM     47  N   THR A   4      37.394 -21.603  -6.316  1.00 90.89           N  
ATOM     48  H   THR A   4      37.416 -22.035  -7.229  1.00 90.89           H  
ATOM     49  CA  THR A   4      38.661 -21.070  -5.778  1.00 90.89           C  
ATOM     50  HA  THR A   4      38.544 -20.855  -4.715  1.00 90.89           H  
ATOM     51  C   THR A   4      39.037 -19.775  -6.491  1.00 90.89           C  
ATOM     52  CB  THR A   4      39.799 -22.093  -5.919  1.00 90.89           C  
ATOM     53  HB  THR A   4      39.955 -22.316  -6.974  1.00 90.89           H  
ATOM     54  O   THR A   4      39.105 -19.756  -7.717  1.00 90.89           O  
ATOM     55  CG2 THR A   4      41.118 -21.620  -5.302  1.00 90.89           C  
ATOM     56 HG21 THR A   4      41.859 -22.416  -5.383  1.00 90.89           H  
ATOM     57 HG22 THR A   4      41.491 -20.739  -5.823  1.00 90.89           H  
ATOM     58 HG23 THR A   4      40.965 -21.385  -4.248  1.00 90.89           H  
ATOM     59  OG1 THR A   4      39.455 -23.282  -5.247  1.00 90.89           O  
ATOM     60  HG1 THR A   4      38.527 -23.465  -5.410  1.00 90.89           H  
ATOM     61  N   VAL A   5      39.341 -18.717  -5.733  1.00 93.55           N  
ATOM     62  H   VAL A   5      39.281 -18.800  -4.728  1.00 93.55           H  
ATOM     63  CA  VAL A   5      39.836 -17.436  -6.264  1.00 93.55           C  
ATOM     64  HA  VAL A   5      39.763 -17.448  -7.351  1.00 93.55           H  
ATOM     65  C   VAL A   5      41.308 -17.276  -5.891  1.00 93.55           C  
ATOM     66  CB  VAL A   5      38.987 -16.250  -5.764  1.00 93.55           C  
ATOM     67  HB  VAL A   5      39.083 -16.168  -4.682  1.00 93.55           H  
ATOM     68  O   VAL A   5      41.700 -17.559  -4.758  1.00 93.55           O  
ATOM     69  CG1 VAL A   5      39.434 -14.926  -6.400  1.00 93.55           C  
ATOM     70 HG11 VAL A   5      39.353 -14.981  -7.485  1.00 93.55           H  
ATOM     71 HG12 VAL A   5      40.462 -14.692  -6.124  1.00 93.55           H  
ATOM     72 HG13 VAL A   5      38.800 -14.115  -6.041  1.00 93.55           H  
ATOM     73  CG2 VAL A   5      37.503 -16.448  -6.103  1.00 93.55           C  
ATOM     74 HG21 VAL A   5      36.931 -15.570  -5.804  1.00 93.55           H  
ATOM     75 HG22 VAL A   5      37.379 -16.604  -7.175  1.00 93.55           H  
ATOM     76 HG23 VAL A   5      37.103 -17.309  -5.567  1.00 93.55           H  
ATOM     77  N   LYS A   6      42.136 -16.828  -6.840  1.00 94.99           N  
ATOM     78  H   LYS A   6      41.750 -16.565  -7.735  1.00 94.99           H  
ATOM     79  CA  LYS A   6      43.566 -16.577  -6.618  1.00 94.99           C  
ATOM     80  HA  LYS A   6      43.785 -16.711  -5.559  1.00 94.99           H  
ATOM     81  C   LYS A   6      43.942 -15.141  -6.959  1.00 94.99           C  
ATOM     82  CB  LYS A   6      44.437 -17.561  -7.407  1.00 94.99           C  
ATOM     83  HB2 LYS A   6      45.480 -17.274  -7.266  1.00 94.99           H  
ATOM     84  HB3 LYS A   6      44.205 -17.483  -8.469  1.00 94.99           H  
ATOM     85  O   LYS A   6      43.431 -14.576  -7.922  1.00 94.99           O  
ATOM     86  CG  LYS A   6      44.263 -19.014  -6.946  1.00 94.99           C  
ATOM     87  HG2 LYS A   6      44.405 -19.071  -5.866  1.00 94.99           H  
ATOM     88  HG3 LYS A   6      43.267 -19.373  -7.203  1.00 94.99           H  
ATOM     89  CD  LYS A   6      45.321 -19.871  -7.639  1.00 94.99           C  
ATOM     90  HD2 LYS A   6      46.298 -19.489  -7.343  1.00 94.99           H  
ATOM     91  HD3 LYS A   6      45.216 -19.772  -8.719  1.00 94.99           H  
ATOM     92  CE  LYS A   6      45.243 -21.344  -7.244  1.00 94.99           C  
ATOM     93  HE2 LYS A   6      45.325 -21.414  -6.159  1.00 94.99           H  
ATOM     94  HE3 LYS A   6      44.276 -21.745  -7.547  1.00 94.99           H  
ATOM     95  NZ  LYS A   6      46.350 -22.084  -7.893  1.00 94.99           N  
ATOM     96  HZ1 LYS A   6      46.357 -23.055  -7.615  1.00 94.99           H  
ATOM     97  HZ2 LYS A   6      46.269 -22.015  -8.897  1.00 94.99           H  
ATOM     98  HZ3 LYS A   6      47.227 -21.655  -7.634  1.00 94.99           H  
ATOM     99  N   ARG A   7      44.873 -14.569  -6.196  1.00 93.31           N  
ATOM    100  H   ARG A   7      45.249 -15.118  -5.436  1.00 93.31           H  
ATOM    101  CA  ARG A   7      45.516 -13.289  -6.507  1.00 93.31           C  
ATOM    102  HA  ARG A   7      44.763 -12.602  -6.893  1.00 93.31           H  
ATOM    103  C   ARG A   7      46.571 -13.512  -7.593  1.00 93.31           C  
ATOM    104  CB  ARG A   7      46.087 -12.715  -5.201  1.00 93.31           C  
ATOM    105  HB2 ARG A   7      45.263 -12.533  -4.510  1.00 93.31           H  
ATOM    106  HB3 ARG A   7      46.752 -13.452  -4.752  1.00 93.31           H  
ATOM    107  O   ARG A   7      47.456 -14.341  -7.426  1.00 93.31           O  
ATOM    108  CG  ARG A   7      46.858 -11.408  -5.421  1.00 93.31           C  
ATOM    109  HG2 ARG A   7      46.255 -10.731  -6.026  1.00 93.31           H  
ATOM    110  HG3 ARG A   7      47.776 -11.649  -5.957  1.00 93.31           H  
ATOM    111  CD  ARG A   7      47.216 -10.692  -4.111  1.00 93.31           C  
ATOM    112  HD2 ARG A   7      47.741  -9.768  -4.351  1.00 93.31           H  
ATOM    113  HD3 ARG A   7      46.296 -10.445  -3.581  1.00 93.31           H  
ATOM    114  NE  ARG A   7      48.055 -11.526  -3.245  1.00 93.31           N  
ATOM    115  HE  ARG A   7      48.328 -12.428  -3.607  1.00 93.31           H  
ATOM    116  NH1 ARG A   7      48.765  -9.951  -1.728  1.00 93.31           N  
ATOM    117 HH11 ARG A   7      48.322  -9.235  -2.286  1.00 93.31           H  
ATOM    118 HH12 ARG A   7      49.337  -9.725  -0.927  1.00 93.31           H  
ATOM    119  NH2 ARG A   7      49.382 -12.067  -1.471  1.00 93.31           N  
ATOM    120 HH21 ARG A   7      49.489 -12.946  -1.956  1.00 93.31           H  
ATOM    121 HH22 ARG A   7      50.136 -11.766  -0.870  1.00 93.31           H  
ATOM    122  CZ  ARG A   7      48.723 -11.178  -2.157  1.00 93.31           C  
ATOM    123  N   ILE A   8      46.482 -12.776  -8.703  1.00 92.70           N  
ATOM    124  H   ILE A   8      45.693 -12.151  -8.788  1.00 92.70           H  
ATOM    125  CA  ILE A   8      47.282 -13.037  -9.918  1.00 92.70           C  
ATOM    126  HA  ILE A   8      47.117 -14.071 -10.221  1.00 92.70           H  
ATOM    127  C   ILE A   8      48.791 -12.903  -9.669  1.00 92.70           C  
ATOM    128  CB  ILE A   8      46.809 -12.121 -11.077  1.00 92.70           C  
ATOM    129  HB  ILE A   8      46.835 -11.088 -10.729  1.00 92.70           H  
ATOM    130  O   ILE A   8      49.558 -13.730 -10.149  1.00 92.70           O  
ATOM    131  CG1 ILE A   8      45.355 -12.478 -11.467  1.00 92.70           C  
ATOM    132 HG12 ILE A   8      45.333 -13.478 -11.900  1.00 92.70           H  
ATOM    133 HG13 ILE A   8      44.729 -12.491 -10.574  1.00 92.70           H  
ATOM    134  CG2 ILE A   8      47.728 -12.231 -12.310  1.00 92.70           C  
ATOM    135 HG21 ILE A   8      47.373 -11.587 -13.116  1.00 92.70           H  
ATOM    136 HG22 ILE A   8      47.759 -13.261 -12.665  1.00 92.70           H  
ATOM    137 HG23 ILE A   8      48.742 -11.908 -12.074  1.00 92.70           H  
ATOM    138  CD1 ILE A   8      44.700 -11.498 -12.450  1.00 92.70           C  
ATOM    139 HD11 ILE A   8      45.181 -11.548 -13.427  1.00 92.70           H  
ATOM    140 HD12 ILE A   8      43.650 -11.763 -12.572  1.00 92.70           H  
ATOM    141 HD13 ILE A   8      44.764 -10.481 -12.060  1.00 92.70           H  
ATOM    142  N   ILE A   9      49.218 -11.890  -8.908  1.00 93.39           N  
ATOM    143  H   ILE A   9      48.537 -11.253  -8.520  1.00 93.39           H  
ATOM    144  CA  ILE A   9      50.645 -11.554  -8.771  1.00 93.39           C  
ATOM    145  HA  ILE A   9      51.057 -11.539  -9.781  1.00 93.39           H  
ATOM    146  C   ILE A   9      51.465 -12.607  -8.010  1.00 93.39           C  
ATOM    147  CB  ILE A   9      50.799 -10.131  -8.182  1.00 93.39           C  
ATOM    148  HB  ILE A   9      50.207  -9.460  -8.804  1.00 93.39           H  
ATOM    149  O   ILE A   9      52.649 -12.765  -8.277  1.00 93.39           O  
ATOM    150  CG1 ILE A   9      52.245  -9.594  -8.200  1.00 93.39           C  
ATOM    151 HG12 ILE A   9      52.885 -10.209  -7.567  1.00 93.39           H  
ATOM    152 HG13 ILE A   9      52.246  -8.585  -7.790  1.00 93.39           H  
ATOM    153  CG2 ILE A   9      50.256 -10.012  -6.747  1.00 93.39           C  
ATOM    154 HG21 ILE A   9      49.201 -10.285  -6.723  1.00 93.39           H  
ATOM    155 HG22 ILE A   9      50.342  -8.980  -6.408  1.00 93.39           H  
ATOM    156 HG23 ILE A   9      50.824 -10.647  -6.067  1.00 93.39           H  
ATOM    157  CD1 ILE A   9      52.855  -9.517  -9.604  1.00 93.39           C  
ATOM    158 HD11 ILE A   9      53.825  -9.022  -9.550  1.00 93.39           H  
ATOM    159 HD12 ILE A   9      53.005 -10.516 -10.014  1.00 93.39           H  
ATOM    160 HD13 ILE A   9      52.204  -8.945 -10.266  1.00 93.39           H  
ATOM    161  N   ASP A  10      50.853 -13.356  -7.095  1.00 92.99           N  
ATOM    162  H   ASP A  10      49.873 -13.194  -6.914  1.00 92.99           H  
ATOM    163  CA  ASP A  10      51.554 -14.344  -6.257  1.00 92.99           C  
ATOM    164  HA  ASP A  10      52.528 -14.566  -6.692  1.00 92.99           H  
ATOM    165  C   ASP A  10      50.837 -15.687  -6.148  1.00 92.99           C  
ATOM    166  CB  ASP A  10      51.799 -13.766  -4.874  1.00 92.99           C  
ATOM    167  HB2 ASP A  10      52.183 -14.526  -4.194  1.00 92.99           H  
ATOM    168  HB3 ASP A  10      52.563 -12.993  -4.961  1.00 92.99           H  
ATOM    169  O   ASP A  10      51.234 -16.552  -5.369  1.00 92.99           O  
ATOM    170  CG  ASP A  10      50.541 -13.161  -4.301  1.00 92.99           C  
ATOM    171  OD1 ASP A  10      49.413 -13.714  -4.401  1.00 92.99           O  
ATOM    172  OD2 ASP A  10      50.713 -12.075  -3.737  1.00 92.99           O  
ATOM    173  N   ASN A  11      49.782 -15.881  -6.937  1.00 92.29           N  
ATOM    174  H   ASN A  11      49.487 -15.117  -7.529  1.00 92.29           H  
ATOM    175  CA  ASN A  11      49.028 -17.124  -7.023  1.00 92.29           C  
ATOM    176  HA  ASN A  11      48.174 -16.918  -7.667  1.00 92.29           H  
ATOM    177  C   ASN A  11      48.445 -17.601  -5.671  1.00 92.29           C  
ATOM    178  CB  ASN A  11      49.936 -18.148  -7.729  1.00 92.29           C  
ATOM    179  HB2 ASN A  11      50.589 -18.609  -6.988  1.00 92.29           H  
ATOM    180  HB3 ASN A  11      50.567 -17.634  -8.454  1.00 92.29           H  
ATOM    181  O   ASN A  11      48.080 -18.773  -5.533  1.00 92.29           O  
ATOM    182  CG  ASN A  11      49.203 -19.223  -8.499  1.00 92.29           C  
ATOM    183  ND2 ASN A  11      49.829 -20.361  -8.681  1.00 92.29           N  
ATOM    184 HD21 ASN A  11      50.773 -20.439  -8.331  1.00 92.29           H  
ATOM    185 HD22 ASN A  11      49.494 -20.942  -9.436  1.00 92.29           H  
ATOM    186  OD1 ASN A  11      48.099 -19.073  -8.996  1.00 92.29           O  
ATOM    187  N   THR A  12      48.349 -16.709  -4.675  1.00 94.08           N  
ATOM    188  H   THR A  12      48.691 -15.774  -4.846  1.00 94.08           H  
ATOM    189  CA  THR A  12      47.801 -17.026  -3.349  1.00 94.08           C  
ATOM    190  HA  THR A  12      48.184 -18.004  -3.058  1.00 94.08           H  
ATOM    191  C   THR A  12      46.282 -17.127  -3.397  1.00 94.08           C  
ATOM    192  CB  THR A  12      48.229 -16.034  -2.255  1.00 94.08           C  
ATOM    193  HB  THR A  12      47.716 -16.302  -1.332  1.00 94.08           H  
ATOM    194  O   THR A  12      45.615 -16.389  -4.123  1.00 94.08           O  
ATOM    195  CG2 THR A  12      49.730 -16.077  -1.985  1.00 94.08           C  
ATOM    196 HG21 THR A  12      50.289 -15.809  -2.881  1.00 94.08           H  
ATOM    197 HG22 THR A  12      49.976 -15.381  -1.183  1.00 94.08           H  
ATOM    198 HG23 THR A  12      50.019 -17.082  -1.678  1.00 94.08           H  
ATOM    199  OG1 THR A  12      47.892 -14.708  -2.579  1.00 94.08           O  
ATOM    200  HG1 THR A  12      48.424 -14.456  -3.337  1.00 94.08           H  
ATOM    201  N   VAL A  13      45.721 -18.067  -2.634  1.00 94.85           N  
ATOM    202  H   VAL A  13      46.310 -18.612  -2.020  1.00 94.85           H  
ATOM    203  CA  VAL A  13      44.271 -18.280  -2.564  1.00 94.85           C  
ATOM    204  HA  VAL A  13      43.852 -18.147  -3.562  1.00 94.85           H  
ATOM    205  C   VAL A  13      43.637 -17.236  -1.649  1.00 94.85           C  
ATOM    206  CB  VAL A  13      43.932 -19.711  -2.105  1.00 94.85           C  
ATOM    207  HB  VAL A  13      44.403 -19.901  -1.141  1.00 94.85           H  
ATOM    208  O   VAL A  13      44.098 -17.022  -0.530  1.00 94.85           O  
ATOM    209  CG1 VAL A  13      42.419 -19.928  -1.961  1.00 94.85           C  
ATOM    210 HG11 VAL A  13      42.031 -19.332  -1.135  1.00 94.85           H  
ATOM    211 HG12 VAL A  13      41.908 -19.638  -2.878  1.00 94.85           H  
ATOM    212 HG13 VAL A  13      42.210 -20.976  -1.745  1.00 94.85           H  
ATOM    213  CG2 VAL A  13      44.457 -20.742  -3.116  1.00 94.85           C  
ATOM    214 HG21 VAL A  13      45.536 -20.646  -3.232  1.00 94.85           H  
ATOM    215 HG22 VAL A  13      43.972 -20.591  -4.081  1.00 94.85           H  
ATOM    216 HG23 VAL A  13      44.237 -21.748  -2.759  1.00 94.85           H  
ATOM    217  N   ILE A  14      42.542 -16.636  -2.107  1.00 94.72           N  
ATOM    218  H   ILE A  14      42.203 -16.908  -3.018  1.00 94.72           H  
ATOM    219  CA  ILE A  14      41.659 -15.785  -1.308  1.00 94.72           C  
ATOM    220  HA  ILE A  14      42.036 -15.764  -0.286  1.00 94.72           H  
ATOM    221  C   ILE A  14      40.265 -16.414  -1.263  1.00 94.72           C  
ATOM    222  CB  ILE A  14      41.672 -14.327  -1.827  1.00 94.72           C  
ATOM    223  HB  ILE A  14      42.709 -13.993  -1.820  1.00 94.72           H  
ATOM    224  O   ILE A  14      39.823 -17.044  -2.223  1.00 94.72           O  
ATOM    225  CG1 ILE A  14      40.875 -13.404  -0.877  1.00 94.72           C  
ATOM    226 HG12 ILE A  14      41.221 -13.570   0.143  1.00 94.72           H  
ATOM    227 HG13 ILE A  14      39.814 -13.652  -0.923  1.00 94.72           H  
ATOM    228  CG2 ILE A  14      41.156 -14.219  -3.274  1.00 94.72           C  
ATOM    229 HG21 ILE A  14      41.312 -13.210  -3.656  1.00 94.72           H  
ATOM    230 HG22 ILE A  14      40.093 -14.456  -3.317  1.00 94.72           H  
ATOM    231 HG23 ILE A  14      41.705 -14.904  -3.921  1.00 94.72           H  
ATOM    232  CD1 ILE A  14      41.023 -11.911  -1.185  1.00 94.72           C  
ATOM    233 HD11 ILE A  14      40.561 -11.670  -2.142  1.00 94.72           H  
ATOM    234 HD12 ILE A  14      40.525 -11.332  -0.407  1.00 94.72           H  
ATOM    235 HD13 ILE A  14      42.078 -11.638  -1.208  1.00 94.72           H  
ATOM    236  N   VAL A  15      39.561 -16.237  -0.144  1.00 93.88           N  
ATOM    237  H   VAL A  15      39.979 -15.710   0.609  1.00 93.88           H  
ATOM    238  CA  VAL A  15      38.166 -16.670   0.015  1.00 93.88           C  
ATOM    239  HA  VAL A  15      37.823 -17.151  -0.901  1.00 93.88           H  
ATOM    240  C   VAL A  15      37.301 -15.434   0.263  1.00 93.88           C  
ATOM    241  CB  VAL A  15      38.014 -17.722   1.130  1.00 93.88           C  
ATOM    242  HB  VAL A  15      38.244 -17.279   2.099  1.00 93.88           H  
ATOM    243  O   VAL A  15      37.212 -14.990   1.410  1.00 93.88           O  
ATOM    244  CG1 VAL A  15      36.579 -18.266   1.157  1.00 93.88           C  
ATOM    245 HG11 VAL A  15      35.868 -17.459   1.334  1.00 93.88           H  
ATOM    246 HG12 VAL A  15      36.477 -19.013   1.944  1.00 93.88           H  
ATOM    247 HG13 VAL A  15      36.340 -18.729   0.200  1.00 93.88           H  
ATOM    248  CG2 VAL A  15      38.957 -18.915   0.915  1.00 93.88           C  
ATOM    249 HG21 VAL A  15      38.797 -19.343  -0.074  1.00 93.88           H  
ATOM    250 HG22 VAL A  15      38.776 -19.678   1.672  1.00 93.88           H  
ATOM    251 HG23 VAL A  15      39.996 -18.594   0.998  1.00 93.88           H  
ATOM    252  N   PRO A  16      36.692 -14.854  -0.787  1.00 92.04           N  
ATOM    253  CA  PRO A  16      35.783 -13.723  -0.635  1.00 92.04           C  
ATOM    254  HA  PRO A  16      36.313 -12.907  -0.145  1.00 92.04           H  
ATOM    255  C   PRO A  16      34.558 -14.123   0.193  1.00 92.04           C  
ATOM    256  CB  PRO A  16      35.395 -13.295  -2.057  1.00 92.04           C  
ATOM    257  HB2 PRO A  16      34.438 -13.735  -2.337  1.00 92.04           H  
ATOM    258  HB3 PRO A  16      35.352 -12.210  -2.152  1.00 92.04           H  
ATOM    259  O   PRO A  16      33.980 -15.188  -0.028  1.00 92.04           O  
ATOM    260  CG  PRO A  16      36.494 -13.893  -2.936  1.00 92.04           C  
ATOM    261  HG2 PRO A  16      36.139 -14.092  -3.948  1.00 92.04           H  
ATOM    262  HG3 PRO A  16      37.356 -13.226  -2.953  1.00 92.04           H  
ATOM    263  CD  PRO A  16      36.854 -15.176  -2.197  1.00 92.04           C  
ATOM    264  HD2 PRO A  16      36.161 -15.972  -2.472  1.00 92.04           H  
ATOM    265  HD3 PRO A  16      37.877 -15.460  -2.442  1.00 92.04           H  
ATOM    266  N   LYS A  17      34.170 -13.283   1.155  1.00 92.41           N  
ATOM    267  H   LYS A  17      34.674 -12.415   1.272  1.00 92.41           H  
ATOM    268  CA  LYS A  17      32.998 -13.484   2.018  1.00 92.41           C  
ATOM    269  HA  LYS A  17      32.267 -14.103   1.497  1.00 92.41           H  
ATOM    270  C   LYS A  17      32.349 -12.138   2.318  1.00 92.41           C  
ATOM    271  CB  LYS A  17      33.392 -14.172   3.339  1.00 92.41           C  
ATOM    272  HB2 LYS A  17      32.502 -14.266   3.962  1.00 92.41           H  
ATOM    273  HB3 LYS A  17      34.107 -13.538   3.864  1.00 92.41           H  
ATOM    274  O   LYS A  17      33.054 -11.146   2.488  1.00 92.41           O  
ATOM    275  CG  LYS A  17      34.005 -15.568   3.147  1.00 92.41           C  
ATOM    276  HG2 LYS A  17      33.290 -16.215   2.640  1.00 92.41           H  
ATOM    277  HG3 LYS A  17      34.905 -15.486   2.539  1.00 92.41           H  
ATOM    278  CD  LYS A  17      34.399 -16.188   4.490  1.00 92.41           C  
ATOM    279  HD2 LYS A  17      35.037 -15.489   5.030  1.00 92.41           H  
ATOM    280  HD3 LYS A  17      33.499 -16.381   5.074  1.00 92.41           H  
ATOM    281  CE  LYS A  17      35.162 -17.491   4.240  1.00 92.41           C  
ATOM    282  HE2 LYS A  17      36.027 -17.263   3.616  1.00 92.41           H  
ATOM    283  HE3 LYS A  17      34.516 -18.169   3.683  1.00 92.41           H  
ATOM    284  NZ  LYS A  17      35.597 -18.113   5.514  1.00 92.41           N  
ATOM    285  HZ1 LYS A  17      36.198 -17.480   6.022  1.00 92.41           H  
ATOM    286  HZ2 LYS A  17      36.099 -18.972   5.340  1.00 92.41           H  
ATOM    287  HZ3 LYS A  17      34.794 -18.318   6.091  1.00 92.41           H  
ATOM    288  N   LEU A  18      31.027 -12.136   2.434  1.00 90.51           N  
ATOM    289  H   LEU A  18      30.537 -13.012   2.325  1.00 90.51           H  
ATOM    290  CA  LEU A  18      30.252 -11.041   3.013  1.00 90.51           C  
ATOM    291  HA  LEU A  18      30.907 -10.191   3.205  1.00 90.51           H  
ATOM    292  C   LEU A  18      29.675 -11.499   4.363  1.00 90.51           C  
ATOM    293  CB  LEU A  18      29.148 -10.609   2.029  1.00 90.51           C  
ATOM    294  HB2 LEU A  18      28.480  -9.908   2.530  1.00 90.51           H  
ATOM    295  HB3 LEU A  18      28.556 -11.486   1.766  1.00 90.51           H  
ATOM    296  O   LEU A  18      29.554 -12.709   4.583  1.00 90.51           O  
ATOM    297  CG  LEU A  18      29.667  -9.947   0.738  1.00 90.51           C  
ATOM    298  HG  LEU A  18      30.363 -10.620   0.237  1.00 90.51           H  
ATOM    299  CD1 LEU A  18      28.501  -9.678  -0.210  1.00 90.51           C  
ATOM    300 HD11 LEU A  18      28.866  -9.236  -1.137  1.00 90.51           H  
ATOM    301 HD12 LEU A  18      27.990 -10.611  -0.447  1.00 90.51           H  
ATOM    302 HD13 LEU A  18      27.790  -8.993   0.253  1.00 90.51           H  
ATOM    303  CD2 LEU A  18      30.377  -8.619   1.016  1.00 90.51           C  
ATOM    304 HD21 LEU A  18      31.296  -8.789   1.578  1.00 90.51           H  
ATOM    305 HD22 LEU A  18      30.641  -8.142   0.072  1.00 90.51           H  
ATOM    306 HD23 LEU A  18      29.720  -7.953   1.575  1.00 90.51           H  
ATOM    307  N   PRO A  19      29.327 -10.574   5.275  1.00 90.70           N  
ATOM    308  CA  PRO A  19      28.505 -10.906   6.434  1.00 90.70           C  
ATOM    309  HA  PRO A  19      29.068 -11.568   7.092  1.00 90.70           H  
ATOM    310  C   PRO A  19      27.201 -11.587   6.000  1.00 90.70           C  
ATOM    311  CB  PRO A  19      28.236  -9.576   7.148  1.00 90.70           C  
ATOM    312  HB2 PRO A  19      27.291  -9.151   6.808  1.00 90.70           H  
ATOM    313  HB3 PRO A  19      28.228  -9.694   8.232  1.00 90.70           H  
ATOM    314  O   PRO A  19      26.643 -11.242   4.958  1.00 90.70           O  
ATOM    315  CG  PRO A  19      29.384  -8.678   6.684  1.00 90.70           C  
ATOM    316  HG2 PRO A  19      29.114  -7.623   6.723  1.00 90.70           H  
ATOM    317  HG3 PRO A  19      30.270  -8.874   7.287  1.00 90.70           H  
ATOM    318  CD  PRO A  19      29.623  -9.149   5.252  1.00 90.70           C  
ATOM    319  HD2 PRO A  19      28.933  -8.644   4.576  1.00 90.70           H  
ATOM    320  HD3 PRO A  19      30.655  -8.951   4.962  1.00 90.70           H  
ATOM    321  N   ALA A  20      26.710 -12.541   6.793  1.00 86.82           N  
ATOM    322  H   ALA A  20      27.178 -12.763   7.660  1.00 86.82           H  
ATOM    323  CA  ALA A  20      25.424 -13.177   6.530  1.00 86.82           C  
ATOM    324  HA  ALA A  20      25.430 -13.577   5.516  1.00 86.82           H  
ATOM    325  C   ALA A  20      24.305 -12.128   6.634  1.00 86.82           C  
ATOM    326  CB  ALA A  20      25.222 -14.345   7.502  1.00 86.82           C  
ATOM    327  HB1 ALA A  20      24.272 -14.835   7.289  1.00 86.82           H  
ATOM    328  HB2 ALA A  20      25.204 -13.981   8.530  1.00 86.82           H  
ATOM    329  HB3 ALA A  20      26.023 -15.074   7.384  1.00 86.82           H  
ATOM    330  O   ALA A  20      24.117 -11.524   7.690  1.00 86.82           O  
ATOM    331  N   ASN A  21      23.598 -11.901   5.529  1.00 75.53           N  
ATOM    332  H   ASN A  21      23.827 -12.419   4.693  1.00 75.53           H  
ATOM    333  CA  ASN A  21      22.457 -10.998   5.455  1.00 75.53           C  
ATOM    334  HA  ASN A  21      22.245 -10.596   6.446  1.00 75.53           H  
ATOM    335  C   ASN A  21      21.238 -11.818   5.019  1.00 75.53           C  
ATOM    336  CB  ASN A  21      22.805  -9.815   4.531  1.00 75.53           C  
ATOM    337  HB2 ASN A  21      22.801 -10.136   3.489  1.00 75.53           H  
ATOM    338  HB3 ASN A  21      23.802  -9.451   4.778  1.00 75.53           H  
ATOM    339  O   ASN A  21      21.006 -12.031   3.832  1.00 75.53           O  
ATOM    340  CG  ASN A  21      21.840  -8.653   4.698  1.00 75.53           C  
ATOM    341  ND2 ASN A  21      22.089  -7.544   4.042  1.00 75.53           N  
ATOM    342 HD21 ASN A  21      21.409  -6.807   4.163  1.00 75.53           H  
ATOM    343 HD22 ASN A  21      22.852  -7.487   3.383  1.00 75.53           H  
ATOM    344  OD1 ASN A  21      20.876  -8.706   5.437  1.00 75.53           O  
ATOM    345  N   GLU A  22      20.524 -12.367   5.999  1.00 73.73           N  
ATOM    346  H   GLU A  22      20.778 -12.161   6.955  1.00 73.73           H  
ATOM    347  CA  GLU A  22      19.368 -13.236   5.790  1.00 73.73           C  
ATOM    348  HA  GLU A  22      19.199 -13.394   4.725  1.00 73.73           H  
ATOM    349  C   GLU A  22      18.132 -12.555   6.374  1.00 73.73           C  
ATOM    350  CB  GLU A  22      19.586 -14.616   6.434  1.00 73.73           C  
ATOM    351  HB2 GLU A  22      19.718 -14.493   7.509  1.00 73.73           H  
ATOM    352  HB3 GLU A  22      18.689 -15.209   6.261  1.00 73.73           H  
ATOM    353  O   GLU A  22      17.809 -12.713   7.550  1.00 73.73           O  
ATOM    354  CG  GLU A  22      20.803 -15.374   5.890  1.00 73.73           C  
ATOM    355  HG2 GLU A  22      21.701 -14.778   6.051  1.00 73.73           H  
ATOM    356  HG3 GLU A  22      20.679 -15.515   4.817  1.00 73.73           H  
ATOM    357  CD  GLU A  22      20.975 -16.744   6.566  1.00 73.73           C  
ATOM    358  OE1 GLU A  22      22.147 -17.132   6.783  1.00 73.73           O  
ATOM    359  OE2 GLU A  22      19.948 -17.404   6.845  1.00 73.73           O  
ATOM    360  N   ASP A  23      17.418 -11.788   5.553  1.00 74.85           N  
ATOM    361  H   ASP A  23      17.771 -11.613   4.622  1.00 74.85           H  
ATOM    362  CA  ASP A  23      16.124 -11.238   5.945  1.00 74.85           C  
ATOM    363  HA  ASP A  23      15.914 -11.482   6.986  1.00 74.85           H  
ATOM    364  C   ASP A  23      14.984 -11.845   5.116  1.00 74.85           C  
ATOM    365  CB  ASP A  23      16.114  -9.720   5.854  1.00 74.85           C  
ATOM    366  HB2 ASP A  23      15.066  -9.448   5.983  1.00 74.85           H  
ATOM    367  HB3 ASP A  23      16.485  -9.392   4.883  1.00 74.85           H  
ATOM    368  O   ASP A  23      14.424 -11.146   4.254  1.00 74.85           O  
ATOM    369  CG  ASP A  23      16.777  -8.960   6.979  1.00 74.85           C  
ATOM    370  OD1 ASP A  23      16.473  -9.344   8.134  1.00 74.85           O  
ATOM    371  OD2 ASP A  23      17.234  -7.841   6.680  1.00 74.85           O  
ATOM    372  N   PRO A  24      14.622 -13.118   5.373  1.00 91.12           N  
ATOM    373  CA  PRO A  24      13.526 -13.768   4.677  1.00 91.12           C  
ATOM    374  HA  PRO A  24      13.718 -13.756   3.604  1.00 91.12           H  
ATOM    375  C   PRO A  24      12.207 -13.046   4.954  1.00 91.12           C  
ATOM    376  CB  PRO A  24      13.510 -15.218   5.169  1.00 91.12           C  
ATOM    377  HB2 PRO A  24      14.174 -15.820   4.549  1.00 91.12           H  
ATOM    378  HB3 PRO A  24      12.506 -15.643   5.175  1.00 91.12           H  
ATOM    379  O   PRO A  24      11.986 -12.473   6.025  1.00 91.12           O  
ATOM    380  CG  PRO A  24      14.089 -15.109   6.577  1.00 91.12           C  
ATOM    381  HG2 PRO A  24      14.547 -16.044   6.902  1.00 91.12           H  
ATOM    382  HG3 PRO A  24      13.310 -14.799   7.274  1.00 91.12           H  
ATOM    383  CD  PRO A  24      15.122 -13.994   6.430  1.00 91.12           C  
ATOM    384  HD2 PRO A  24      16.076 -14.423   6.123  1.00 91.12           H  
ATOM    385  HD3 PRO A  24      15.233 -13.471   7.380  1.00 91.12           H  
ATOM    386  N   VAL A  25      11.337 -13.070   3.955  1.00 95.64           N  
ATOM    387  H   VAL A  25      11.589 -13.571   3.115  1.00 95.64           H  
ATOM    388  CA  VAL A  25       9.972 -12.551   4.042  1.00 95.64           C  
ATOM    389  HA  VAL A  25       9.976 -11.651   4.657  1.00 95.64           H  
ATOM    390  C   VAL A  25       9.054 -13.559   4.733  1.00 95.64           C  
ATOM    391  CB  VAL A  25       9.450 -12.163   2.649  1.00 95.64           C  
ATOM    392  HB  VAL A  25       8.432 -11.790   2.763  1.00 95.64           H  
ATOM    393  O   VAL A  25       9.330 -14.758   4.751  1.00 95.64           O  
ATOM    394  CG1 VAL A  25      10.304 -11.031   2.063  1.00 95.64           C  
ATOM    395 HG11 VAL A  25      10.248 -10.161   2.717  1.00 95.64           H  
ATOM    396 HG12 VAL A  25       9.943 -10.763   1.070  1.00 95.64           H  
ATOM    397 HG13 VAL A  25      11.342 -11.346   1.956  1.00 95.64           H  
ATOM    398  CG2 VAL A  25       9.436 -13.339   1.663  1.00 95.64           C  
ATOM    399 HG21 VAL A  25      10.444 -13.717   1.494  1.00 95.64           H  
ATOM    400 HG22 VAL A  25       8.806 -14.142   2.047  1.00 95.64           H  
ATOM    401 HG23 VAL A  25       9.034 -13.013   0.704  1.00 95.64           H  
ATOM    402  N   GLU A  26       7.945 -13.078   5.289  1.00 96.93           N  
ATOM    403  H   GLU A  26       7.780 -12.082   5.251  1.00 96.93           H  
ATOM    404  CA  GLU A  26       6.969 -13.903   6.006  1.00 96.93           C  
ATOM    405  HA  GLU A  26       7.272 -14.950   5.991  1.00 96.93           H  
ATOM    406  C   GLU A  26       5.598 -13.796   5.335  1.00 96.93           C  
ATOM    407  CB  GLU A  26       6.898 -13.455   7.472  1.00 96.93           C  
ATOM    408  HB2 GLU A  26       6.732 -12.378   7.493  1.00 96.93           H  
ATOM    409  HB3 GLU A  26       6.055 -13.950   7.954  1.00 96.93           H  
ATOM    410  O   GLU A  26       4.994 -12.718   5.310  1.00 96.93           O  
ATOM    411  CG  GLU A  26       8.176 -13.772   8.261  1.00 96.93           C  
ATOM    412  HG2 GLU A  26       9.043 -13.410   7.707  1.00 96.93           H  
ATOM    413  HG3 GLU A  26       8.265 -14.853   8.365  1.00 96.93           H  
ATOM    414  CD  GLU A  26       8.188 -13.117   9.649  1.00 96.93           C  
ATOM    415  OE1 GLU A  26       9.226 -13.205  10.333  1.00 96.93           O  
ATOM    416  OE2 GLU A  26       7.190 -12.466  10.039  1.00 96.93           O  
ATOM    417  N   TYR A  27       5.100 -14.906   4.786  1.00 98.04           N  
ATOM    418  H   TYR A  27       5.631 -15.764   4.829  1.00 98.04           H  
ATOM    419  CA  TYR A  27       3.826 -14.933   4.070  1.00 98.04           C  
ATOM    420  HA  TYR A  27       3.738 -13.986   3.537  1.00 98.04           H  
ATOM    421  C   TYR A  27       2.626 -15.107   5.016  1.00 98.04           C  
ATOM    422  CB  TYR A  27       3.833 -16.036   3.013  1.00 98.04           C  
ATOM    423  HB2 TYR A  27       2.837 -16.102   2.574  1.00 98.04           H  
ATOM    424  HB3 TYR A  27       4.034 -16.995   3.489  1.00 98.04           H  
ATOM    425  O   TYR A  27       2.701 -15.902   5.958  1.00 98.04           O  
ATOM    426  CG  TYR A  27       4.820 -15.807   1.894  1.00 98.04           C  
ATOM    427  CD1 TYR A  27       4.479 -14.991   0.796  1.00 98.04           C  
ATOM    428  HD1 TYR A  27       3.505 -14.529   0.736  1.00 98.04           H  
ATOM    429  CD2 TYR A  27       6.087 -16.411   1.965  1.00 98.04           C  
ATOM    430  HD2 TYR A  27       6.336 -17.050   2.800  1.00 98.04           H  
ATOM    431  CE1 TYR A  27       5.418 -14.775  -0.232  1.00 98.04           C  
ATOM    432  HE1 TYR A  27       5.181 -14.161  -1.088  1.00 98.04           H  
ATOM    433  CE2 TYR A  27       7.028 -16.189   0.947  1.00 98.04           C  
ATOM    434  HE2 TYR A  27       8.004 -16.648   1.007  1.00 98.04           H  
ATOM    435  OH  TYR A  27       7.614 -15.175  -1.125  1.00 98.04           O  
ATOM    436  HH  TYR A  27       8.431 -15.654  -0.968  1.00 98.04           H  
ATOM    437  CZ  TYR A  27       6.695 -15.372  -0.151  1.00 98.04           C  
ATOM    438  N   PRO A  28       1.475 -14.458   4.742  1.00 97.43           N  
ATOM    439  CA  PRO A  28       0.277 -14.590   5.575  1.00 97.43           C  
ATOM    440  HA  PRO A  28       0.495 -14.184   6.563  1.00 97.43           H  
ATOM    441  C   PRO A  28      -0.214 -16.036   5.733  1.00 97.43           C  
ATOM    442  CB  PRO A  28      -0.792 -13.728   4.896  1.00 97.43           C  
ATOM    443  HB2 PRO A  28      -1.451 -13.254   5.623  1.00 97.43           H  
ATOM    444  HB3 PRO A  28      -1.371 -14.331   4.196  1.00 97.43           H  
ATOM    445  O   PRO A  28      -0.586 -16.442   6.832  1.00 97.43           O  
ATOM    446  CG  PRO A  28       0.013 -12.700   4.107  1.00 97.43           C  
ATOM    447  HG2 PRO A  28       0.300 -11.884   4.769  1.00 97.43           H  
ATOM    448  HG3 PRO A  28      -0.537 -12.325   3.244  1.00 97.43           H  
ATOM    449  CD  PRO A  28       1.265 -13.464   3.696  1.00 97.43           C  
ATOM    450  HD2 PRO A  28       2.097 -12.765   3.624  1.00 97.43           H  
ATOM    451  HD3 PRO A  28       1.102 -13.962   2.741  1.00 97.43           H  
ATOM    452  N   ALA A  29      -0.183 -16.845   4.667  1.00 98.02           N  
ATOM    453  H   ALA A  29       0.111 -16.480   3.772  1.00 98.02           H  
ATOM    454  CA  ALA A  29      -0.620 -18.241   4.743  1.00 98.02           C  
ATOM    455  HA  ALA A  29      -1.642 -18.266   5.119  1.00 98.02           H  
ATOM    456  C   ALA A  29       0.251 -19.090   5.690  1.00 98.02           C  
ATOM    457  CB  ALA A  29      -0.600 -18.838   3.332  1.00 98.02           C  
ATOM    458  HB1 ALA A  29       0.428 -18.904   2.977  1.00 98.02           H  
ATOM    459  HB2 ALA A  29      -1.175 -18.216   2.646  1.00 98.02           H  
ATOM    460  HB3 ALA A  29      -1.037 -19.837   3.352  1.00 98.02           H  
ATOM    461  O   ALA A  29      -0.239 -20.042   6.302  1.00 98.02           O  
ATOM    462  N   ASP A  30       1.538 -18.753   5.826  1.00 97.88           N  
ATOM    463  H   ASP A  30       1.876 -17.928   5.351  1.00 97.88           H  
ATOM    464  CA  ASP A  30       2.490 -19.499   6.653  1.00 97.88           C  
ATOM    465  HA  ASP A  30       2.415 -20.558   6.404  1.00 97.88           H  
ATOM    466  C   ASP A  30       2.175 -19.349   8.146  1.00 97.88           C  
ATOM    467  CB  ASP A  30       3.931 -19.037   6.378  1.00 97.88           C  
ATOM    468  HB2 ASP A  30       4.027 -17.982   6.636  1.00 97.88           H  
ATOM    469  HB3 ASP A  30       4.592 -19.593   7.043  1.00 97.88           H  
ATOM    470  O   ASP A  30       2.337 -20.305   8.912  1.00 97.88           O  
ATOM    471  CG  ASP A  30       4.431 -19.254   4.947  1.00 97.88           C  
ATOM    472  OD1 ASP A  30       3.751 -19.941   4.150  1.00 97.88           O  
ATOM    473  OD2 ASP A  30       5.556 -18.814   4.664  1.00 97.88           O  
ATOM    474  N   TYR A  31       1.659 -18.183   8.554  1.00 98.10           N  
ATOM    475  H   TYR A  31       1.560 -17.443   7.874  1.00 98.10           H  
ATOM    476  CA  TYR A  31       1.164 -17.944   9.910  1.00 98.10           C  
ATOM    477  HA  TYR A  31       1.985 -18.051  10.618  1.00 98.10           H  
ATOM    478  C   TYR A  31       0.076 -18.957  10.287  1.00 98.10           C  
ATOM    479  CB  TYR A  31       0.620 -16.513  10.004  1.00 98.10           C  
ATOM    480  HB2 TYR A  31       1.427 -15.815   9.777  1.00 98.10           H  
ATOM    481  HB3 TYR A  31      -0.162 -16.366   9.259  1.00 98.10           H  
ATOM    482  O   TYR A  31       0.157 -19.616  11.330  1.00 98.10           O  
ATOM    483  CG  TYR A  31       0.038 -16.179  11.359  1.00 98.10           C  
ATOM    484  CD1 TYR A  31      -1.330 -16.403  11.620  1.00 98.10           C  
ATOM    485  HD1 TYR A  31      -1.978 -16.784  10.844  1.00 98.10           H  
ATOM    486  CD2 TYR A  31       0.871 -15.652  12.361  1.00 98.10           C  
ATOM    487  HD2 TYR A  31       1.909 -15.445  12.145  1.00 98.10           H  
ATOM    488  CE1 TYR A  31      -1.863 -16.107  12.889  1.00 98.10           C  
ATOM    489  HE1 TYR A  31      -2.911 -16.262  13.099  1.00 98.10           H  
ATOM    490  CE2 TYR A  31       0.342 -15.351  13.628  1.00 98.10           C  
ATOM    491  HE2 TYR A  31       0.979 -14.913  14.382  1.00 98.10           H  
ATOM    492  OH  TYR A  31      -1.523 -15.285  15.119  1.00 98.10           O  
ATOM    493  HH  TYR A  31      -0.842 -14.902  15.677  1.00 98.10           H  
ATOM    494  CZ  TYR A  31      -1.025 -15.580  13.892  1.00 98.10           C  
ATOM    495  N   PHE A  32      -0.895 -19.161   9.390  1.00 97.59           N  
ATOM    496  H   PHE A  32      -0.882 -18.609   8.544  1.00 97.59           H  
ATOM    497  CA  PHE A  32      -2.049 -20.032   9.632  1.00 97.59           C  
ATOM    498  HA  PHE A  32      -2.378 -19.799  10.644  1.00 97.59           H  
ATOM    499  C   PHE A  32      -1.740 -21.539   9.592  1.00 97.59           C  
ATOM    500  CB  PHE A  32      -3.210 -19.655   8.712  1.00 97.59           C  
ATOM    501  HB2 PHE A  32      -2.874 -19.685   7.675  1.00 97.59           H  
ATOM    502  HB3 PHE A  32      -4.007 -20.390   8.819  1.00 97.59           H  
ATOM    503  O   PHE A  32      -2.622 -22.378   9.832  1.00 97.59           O  
ATOM    504  CG  PHE A  32      -3.803 -18.299   9.029  1.00 97.59           C  
ATOM    505  CD1 PHE A  32      -4.559 -18.114  10.205  1.00 97.59           C  
ATOM    506  HD1 PHE A  32      -4.705 -18.934  10.892  1.00 97.59           H  
ATOM    507  CD2 PHE A  32      -3.608 -17.225   8.144  1.00 97.59           C  
ATOM    508  HD2 PHE A  32      -3.026 -17.354   7.244  1.00 97.59           H  
ATOM    509  CE1 PHE A  32      -5.138 -16.862  10.478  1.00 97.59           C  
ATOM    510  HE1 PHE A  32      -5.732 -16.720  11.369  1.00 97.59           H  
ATOM    511  CE2 PHE A  32      -4.197 -15.980   8.412  1.00 97.59           C  
ATOM    512  HE2 PHE A  32      -4.071 -15.165   7.714  1.00 97.59           H  
ATOM    513  CZ  PHE A  32      -4.966 -15.801   9.572  1.00 97.59           C  
ATOM    514  HZ  PHE A  32      -5.435 -14.846   9.757  1.00 97.59           H  
ATOM    515  N   ARG A  33      -0.486 -21.915   9.303  1.00 95.73           N  
ATOM    516  H   ARG A  33       0.169 -21.191   9.043  1.00 95.73           H  
ATOM    517  CA  ARG A  33       0.010 -23.283   9.520  1.00 95.73           C  
ATOM    518  HA  ARG A  33      -0.783 -23.995   9.291  1.00 95.73           H  
ATOM    519  C   ARG A  33       0.381 -23.533  10.981  1.00 95.73           C  
ATOM    520  CB  ARG A  33       1.211 -23.592   8.615  1.00 95.73           C  
ATOM    521  HB2 ARG A  33       1.522 -24.619   8.809  1.00 95.73           H  
ATOM    522  HB3 ARG A  33       2.041 -22.934   8.869  1.00 95.73           H  
ATOM    523  O   ARG A  33       0.274 -24.668  11.432  1.00 95.73           O  
ATOM    524  CG  ARG A  33       0.893 -23.451   7.122  1.00 95.73           C  
ATOM    525  HG2 ARG A  33      -0.043 -23.959   6.887  1.00 95.73           H  
ATOM    526  HG3 ARG A  33       0.792 -22.393   6.883  1.00 95.73           H  
ATOM    527  CD  ARG A  33       2.021 -24.060   6.281  1.00 95.73           C  
ATOM    528  HD2 ARG A  33       2.975 -23.786   6.732  1.00 95.73           H  
ATOM    529  HD3 ARG A  33       1.939 -25.146   6.308  1.00 95.73           H  
ATOM    530  NE  ARG A  33       1.949 -23.591   4.883  1.00 95.73           N  
ATOM    531  HE  ARG A  33       1.094 -23.772   4.377  1.00 95.73           H  
ATOM    532  NH1 ARG A  33       3.964 -22.487   4.819  1.00 95.73           N  
ATOM    533 HH11 ARG A  33       4.400 -21.654   4.450  1.00 95.73           H  
ATOM    534 HH12 ARG A  33       4.281 -22.911   5.679  1.00 95.73           H  
ATOM    535  NH2 ARG A  33       2.502 -22.138   3.212  1.00 95.73           N  
ATOM    536 HH21 ARG A  33       3.031 -21.287   3.085  1.00 95.73           H  
ATOM    537 HH22 ARG A  33       1.606 -22.237   2.757  1.00 95.73           H  
ATOM    538  CZ  ARG A  33       2.802 -22.763   4.308  1.00 95.73           C  
ATOM    539  N   LYS A  34       0.812 -22.494  11.705  1.00 95.28           N  
ATOM    540  H   LYS A  34       0.812 -21.588  11.260  1.00 95.28           H  
ATOM    541  CA  LYS A  34       1.267 -22.577  13.105  1.00 95.28           C  
ATOM    542  HA  LYS A  34       1.543 -23.605  13.342  1.00 95.28           H  
ATOM    543  C   LYS A  34       0.169 -22.196  14.098  1.00 95.28           C  
ATOM    544  CB  LYS A  34       2.496 -21.677  13.306  1.00 95.28           C  
ATOM    545  HB2 LYS A  34       2.793 -21.725  14.354  1.00 95.28           H  
ATOM    546  HB3 LYS A  34       2.215 -20.648  13.083  1.00 95.28           H  
ATOM    547  O   LYS A  34       0.079 -22.801  15.159  1.00 95.28           O  
ATOM    548  CG  LYS A  34       3.700 -22.069  12.435  1.00 95.28           C  
ATOM    549  HG2 LYS A  34       3.414 -22.053  11.383  1.00 95.28           H  
ATOM    550  HG3 LYS A  34       4.030 -23.074  12.699  1.00 95.28           H  
ATOM    551  CD  LYS A  34       4.849 -21.073  12.646  1.00 95.28           C  
ATOM    552  HD2 LYS A  34       5.182 -21.118  13.683  1.00 95.28           H  
ATOM    553  HD3 LYS A  34       4.479 -20.069  12.437  1.00 95.28           H  
ATOM    554  CE  LYS A  34       6.021 -21.383  11.708  1.00 95.28           C  
ATOM    555  HE2 LYS A  34       6.438 -22.354  11.974  1.00 95.28           H  
ATOM    556  HE3 LYS A  34       5.635 -21.450  10.691  1.00 95.28           H  
ATOM    557  NZ  LYS A  34       7.068 -20.329  11.775  1.00 95.28           N  
ATOM    558  HZ1 LYS A  34       7.440 -20.242  12.710  1.00 95.28           H  
ATOM    559  HZ2 LYS A  34       7.829 -20.535  11.144  1.00 95.28           H  
ATOM    560  HZ3 LYS A  34       6.686 -19.434  11.504  1.00 95.28           H  
ATOM    561  N   SER A  35      -0.659 -21.211  13.753  1.00 95.45           N  
ATOM    562  H   SER A  35      -0.510 -20.755  12.865  1.00 95.45           H  
ATOM    563  CA  SER A  35      -1.804 -20.761  14.552  1.00 95.45           C  
ATOM    564  HA  SER A  35      -1.910 -21.391  15.435  1.00 95.45           H  
ATOM    565  C   SER A  35      -3.094 -20.856  13.741  1.00 95.45           C  
ATOM    566  CB  SER A  35      -1.590 -19.319  15.027  1.00 95.45           C  
ATOM    567  HB2 SER A  35      -1.552 -18.654  14.164  1.00 95.45           H  
ATOM    568  HB3 SER A  35      -0.653 -19.246  15.579  1.00 95.45           H  
ATOM    569  O   SER A  35      -3.067 -20.757  12.520  1.00 95.45           O  
ATOM    570  OG  SER A  35      -2.666 -18.950  15.869  1.00 95.45           O  
ATOM    571  HG  SER A  35      -2.821 -18.005  15.807  1.00 95.45           H  
ATOM    572  N   LYS A  36      -4.242 -21.025  14.399  1.00 94.58           N  
ATOM    573  H   LYS A  36      -4.194 -21.085  15.406  1.00 94.58           H  
ATOM    574  CA  LYS A  36      -5.570 -20.905  13.765  1.00 94.58           C  
ATOM    575  HA  LYS A  36      -5.451 -20.741  12.695  1.00 94.58           H  
ATOM    576  C   LYS A  36      -6.334 -19.658  14.196  1.00 94.58           C  
ATOM    577  CB  LYS A  36      -6.386 -22.194  13.982  1.00 94.58           C  
ATOM    578  HB2 LYS A  36      -6.454 -22.399  15.051  1.00 94.58           H  
ATOM    579  HB3 LYS A  36      -7.400 -22.040  13.613  1.00 94.58           H  
ATOM    580  O   LYS A  36      -7.439 -19.426  13.727  1.00 94.58           O  
ATOM    581  CG  LYS A  36      -5.803 -23.426  13.269  1.00 94.58           C  
ATOM    582  HG2 LYS A  36      -4.813 -23.649  13.666  1.00 94.58           H  
ATOM    583  HG3 LYS A  36      -6.453 -24.278  13.468  1.00 94.58           H  
ATOM    584  CD  LYS A  36      -5.709 -23.213  11.752  1.00 94.58           C  
ATOM    585  HD2 LYS A  36      -6.682 -22.909  11.366  1.00 94.58           H  
ATOM    586  HD3 LYS A  36      -4.985 -22.424  11.548  1.00 94.58           H  
ATOM    587  CE  LYS A  36      -5.243 -24.471  11.024  1.00 94.58           C  
ATOM    588  HE2 LYS A  36      -6.038 -25.215  11.054  1.00 94.58           H  
ATOM    589  HE3 LYS A  36      -4.371 -24.869  11.543  1.00 94.58           H  
ATOM    590  NZ  LYS A  36      -4.882 -24.127   9.629  1.00 94.58           N  
ATOM    591  HZ1 LYS A  36      -4.587 -24.941   9.110  1.00 94.58           H  
ATOM    592  HZ2 LYS A  36      -5.655 -23.679   9.156  1.00 94.58           H  
ATOM    593  HZ3 LYS A  36      -4.118 -23.467   9.642  1.00 94.58           H  
ATOM    594  N   GLU A  37      -5.734 -18.844  15.053  1.00 95.31           N  
ATOM    595  H   GLU A  37      -4.786 -19.047  15.334  1.00 95.31           H  
ATOM    596  CA  GLU A  37      -6.359 -17.666  15.641  1.00 95.31           C  
ATOM    597  HA  GLU A  37      -7.272 -17.412  15.102  1.00 95.31           H  
ATOM    598  C   GLU A  37      -5.408 -16.471  15.570  1.00 95.31           C  
ATOM    599  CB  GLU A  37      -6.719 -17.949  17.107  1.00 95.31           C  
ATOM    600  HB2 GLU A  37      -7.076 -17.018  17.548  1.00 95.31           H  
ATOM    601  HB3 GLU A  37      -5.818 -18.250  17.642  1.00 95.31           H  
ATOM    602  O   GLU A  37      -4.190 -16.637  15.658  1.00 95.31           O  
ATOM    603  CG  GLU A  37      -7.795 -19.032  17.289  1.00 95.31           C  
ATOM    604  HG2 GLU A  37      -8.696 -18.720  16.760  1.00 95.31           H  
ATOM    605  HG3 GLU A  37      -7.441 -19.960  16.841  1.00 95.31           H  
ATOM    606  CD  GLU A  37      -8.142 -19.302  18.766  1.00 95.31           C  
ATOM    607  OE1 GLU A  37      -8.797 -20.330  19.022  1.00 95.31           O  
ATOM    608  OE2 GLU A  37      -7.763 -18.500  19.666  1.00 95.31           O  
ATOM    609  N   ILE A  38      -5.973 -15.267  15.468  1.00 98.11           N  
ATOM    610  H   ILE A  38      -6.977 -15.211  15.376  1.00 98.11           H  
ATOM    611  CA  ILE A  38      -5.243 -14.001  15.594  1.00 98.11           C  
ATOM    612  HA  ILE A  38      -4.173 -14.184  15.493  1.00 98.11           H  
ATOM    613  C   ILE A  38      -5.558 -13.430  16.982  1.00 98.11           C  
ATOM    614  CB  ILE A  38      -5.646 -13.010  14.480  1.00 98.11           C  
ATOM    615  HB  ILE A  38      -6.699 -12.757  14.605  1.00 98.11           H  
ATOM    616  O   ILE A  38      -6.667 -12.935  17.180  1.00 98.11           O  
ATOM    617  CG1 ILE A  38      -5.475 -13.623  13.073  1.00 98.11           C  
ATOM    618 HG12 ILE A  38      -4.418 -13.802  12.874  1.00 98.11           H  
ATOM    619 HG13 ILE A  38      -5.997 -14.579  13.017  1.00 98.11           H  
ATOM    620  CG2 ILE A  38      -4.811 -11.720  14.625  1.00 98.11           C  
ATOM    621 HG21 ILE A  38      -3.755 -11.939  14.468  1.00 98.11           H  
ATOM    622 HG22 ILE A  38      -4.951 -11.276  15.611  1.00 98.11           H  
ATOM    623 HG23 ILE A  38      -5.131 -10.979  13.893  1.00 98.11           H  
ATOM    624  CD1 ILE A  38      -6.074 -12.732  11.978  1.00 98.11           C  
ATOM    625 HD11 ILE A  38      -5.487 -11.822  11.852  1.00 98.11           H  
ATOM    626 HD12 ILE A  38      -6.088 -13.265  11.028  1.00 98.11           H  
ATOM    627 HD13 ILE A  38      -7.100 -12.467  12.237  1.00 98.11           H  
ATOM    628  N   PRO A  39      -4.649 -13.502  17.968  1.00 97.71           N  
ATOM    629  CA  PRO A  39      -4.959 -13.074  19.327  1.00 97.71           C  
ATOM    630  HA  PRO A  39      -5.912 -13.504  19.634  1.00 97.71           H  
ATOM    631  C   PRO A  39      -5.037 -11.544  19.434  1.00 97.71           C  
ATOM    632  CB  PRO A  39      -3.855 -13.676  20.198  1.00 97.71           C  
ATOM    633  HB2 PRO A  39      -3.642 -13.060  21.072  1.00 97.71           H  
ATOM    634  HB3 PRO A  39      -4.147 -14.679  20.507  1.00 97.71           H  
ATOM    635  O   PRO A  39      -4.117 -10.843  19.002  1.00 97.71           O  
ATOM    636  CG  PRO A  39      -2.661 -13.765  19.245  1.00 97.71           C  
ATOM    637  HG2 PRO A  39      -1.965 -14.548  19.544  1.00 97.71           H  
ATOM    638  HG3 PRO A  39      -2.155 -12.801  19.200  1.00 97.71           H  
ATOM    639  CD  PRO A  39      -3.311 -14.069  17.895  1.00 97.71           C  
ATOM    640  HD2 PRO A  39      -3.381 -15.148  17.753  1.00 97.71           H  
ATOM    641  HD3 PRO A  39      -2.733 -13.618  17.089  1.00 97.71           H  
ATOM    642  N   LEU A  40      -6.101 -11.035  20.054  1.00 98.02           N  
ATOM    643  H   LEU A  40      -6.814 -11.682  20.358  1.00 98.02           H  
ATOM    644  CA  LEU A  40      -6.277  -9.638  20.456  1.00 98.02           C  
ATOM    645  HA  LEU A  40      -5.394  -9.065  20.171  1.00 98.02           H  
ATOM    646  C   LEU A  40      -6.414  -9.582  21.980  1.00 98.02           C  
ATOM    647  CB  LEU A  40      -7.506  -9.043  19.735  1.00 98.02           C  
ATOM    648  HB2 LEU A  40      -7.319  -9.036  18.662  1.00 98.02           H  
ATOM    649  HB3 LEU A  40      -8.364  -9.689  19.924  1.00 98.02           H  
ATOM    650  O   LEU A  40      -7.340 -10.169  22.537  1.00 98.02           O  
ATOM    651  CG  LEU A  40      -7.862  -7.613  20.195  1.00 98.02           C  
ATOM    652  HG  LEU A  40      -8.037  -7.623  21.271  1.00 98.02           H  
ATOM    653  CD1 LEU A  40      -6.740  -6.621  19.892  1.00 98.02           C  
ATOM    654 HD11 LEU A  40      -5.835  -6.892  20.435  1.00 98.02           H  
ATOM    655 HD12 LEU A  40      -7.032  -5.622  20.214  1.00 98.02           H  
ATOM    656 HD13 LEU A  40      -6.535  -6.602  18.822  1.00 98.02           H  
ATOM    657  CD2 LEU A  40      -9.131  -7.091  19.524  1.00 98.02           C  
ATOM    658 HD21 LEU A  40      -9.945  -7.804  19.653  1.00 98.02           H  
ATOM    659 HD22 LEU A  40      -9.425  -6.146  19.981  1.00 98.02           H  
ATOM    660 HD23 LEU A  40      -8.953  -6.926  18.461  1.00 98.02           H  
ATOM    661  N   TYR A  41      -5.508  -8.876  22.654  1.00 97.21           N  
ATOM    662  H   TYR A  41      -4.799  -8.357  22.155  1.00 97.21           H  
ATOM    663  CA  TYR A  41      -5.486  -8.817  24.111  1.00 97.21           C  
ATOM    664  HA  TYR A  41      -6.035  -9.671  24.507  1.00 97.21           H  
ATOM    665  C   TYR A  41      -6.150  -7.539  24.616  1.00 97.21           C  
ATOM    666  CB  TYR A  41      -4.061  -8.949  24.639  1.00 97.21           C  
ATOM    667  HB2 TYR A  41      -3.466  -8.102  24.297  1.00 97.21           H  
ATOM    668  HB3 TYR A  41      -4.126  -8.915  25.726  1.00 97.21           H  
ATOM    669  O   TYR A  41      -5.674  -6.438  24.337  1.00 97.21           O  
ATOM    670  CG  TYR A  41      -3.355 -10.229  24.257  1.00 97.21           C  
ATOM    671  CD1 TYR A  41      -3.365 -11.323  25.143  1.00 97.21           C  
ATOM    672  HD1 TYR A  41      -3.866 -11.246  26.097  1.00 97.21           H  
ATOM    673  CD2 TYR A  41      -2.674 -10.319  23.028  1.00 97.21           C  
ATOM    674  HD2 TYR A  41      -2.654  -9.470  22.360  1.00 97.21           H  
ATOM    675  CE1 TYR A  41      -2.712 -12.519  24.793  1.00 97.21           C  
ATOM    676  HE1 TYR A  41      -2.712 -13.349  25.484  1.00 97.21           H  
ATOM    677  CE2 TYR A  41      -2.019 -11.512  22.675  1.00 97.21           C  
ATOM    678  HE2 TYR A  41      -1.487 -11.595  21.739  1.00 97.21           H  
ATOM    679  OH  TYR A  41      -1.414 -13.766  23.206  1.00 97.21           O  
ATOM    680  HH  TYR A  41      -1.414 -14.394  23.932  1.00 97.21           H  
ATOM    681  CZ  TYR A  41      -2.042 -12.614  23.555  1.00 97.21           C  
ATOM    682  N   ILE A  42      -7.235  -7.682  25.377  1.00 95.62           N  
ATOM    683  H   ILE A  42      -7.541  -8.619  25.597  1.00 95.62           H  
ATOM    684  CA  ILE A  42      -8.019  -6.559  25.900  1.00 95.62           C  
ATOM    685  HA  ILE A  42      -7.476  -5.631  25.720  1.00 95.62           H  
ATOM    686  C   ILE A  42      -8.187  -6.700  27.409  1.00 95.62           C  
ATOM    687  CB  ILE A  42      -9.388  -6.448  25.189  1.00 95.62           C  
ATOM    688  HB  ILE A  42      -9.959  -7.349  25.411  1.00 95.62           H  
ATOM    689  O   ILE A  42      -8.481  -7.778  27.925  1.00 95.62           O  
ATOM    690  CG1 ILE A  42      -9.281  -6.347  23.652  1.00 95.62           C  
ATOM    691 HG12 ILE A  42     -10.286  -6.383  23.232  1.00 95.62           H  
ATOM    692 HG13 ILE A  42      -8.756  -7.229  23.283  1.00 95.62           H  
ATOM    693  CG2 ILE A  42     -10.180  -5.245  25.727  1.00 95.62           C  
ATOM    694 HG21 ILE A  42     -11.063  -5.081  25.110  1.00 95.62           H  
ATOM    695 HG22 ILE A  42      -9.559  -4.350  25.711  1.00 95.62           H  
ATOM    696 HG23 ILE A  42     -10.518  -5.437  26.746  1.00 95.62           H  
ATOM    697  CD1 ILE A  42      -8.588  -5.088  23.110  1.00 95.62           C  
ATOM    698 HD11 ILE A  42      -9.166  -4.198  23.359  1.00 95.62           H  
ATOM    699 HD12 ILE A  42      -7.580  -4.986  23.513  1.00 95.62           H  
ATOM    700 HD13 ILE A  42      -8.525  -5.162  22.024  1.00 95.62           H  
ATOM    701  N   ASN A  43      -8.039  -5.590  28.130  1.00 91.52           N  
ATOM    702  H   ASN A  43      -7.812  -4.727  27.656  1.00 91.52           H  
ATOM    703  CA  ASN A  43      -8.430  -5.523  29.531  1.00 91.52           C  
ATOM    704  HA  ASN A  43      -8.314  -6.509  29.982  1.00 91.52           H  
ATOM    705  C   ASN A  43      -9.913  -5.123  29.632  1.00 91.52           C  
ATOM    706  CB  ASN A  43      -7.483  -4.568  30.272  1.00 91.52           C  
ATOM    707  HB2 ASN A  43      -6.450  -4.845  30.063  1.00 91.52           H  
ATOM    708  HB3 ASN A  43      -7.637  -3.542  29.940  1.00 91.52           H  
ATOM    709  O   ASN A  43     -10.297  -4.054  29.156  1.00 91.52           O  
ATOM    710  CG  ASN A  43      -7.718  -4.635  31.767  1.00 91.52           C  
ATOM    711  ND2 ASN A  43      -6.714  -4.940  32.552  1.00 91.52           N  
ATOM    712 HD21 ASN A  43      -6.885  -5.084  33.537  1.00 91.52           H  
ATOM    713 HD22 ASN A  43      -5.816  -5.218  32.184  1.00 91.52           H  
ATOM    714  OD1 ASN A  43      -8.830  -4.457  32.240  1.00 91.52           O  
ATOM    715  N   THR A  44     -10.746  -5.958  30.253  1.00 86.96           N  
ATOM    716  H   THR A  44     -10.395  -6.856  30.555  1.00 86.96           H  
ATOM    717  CA  THR A  44     -12.201  -5.737  30.378  1.00 86.96           C  
ATOM    718  HA  THR A  44     -12.484  -4.869  29.782  1.00 86.96           H  
ATOM    719  C   THR A  44     -12.644  -5.419  31.810  1.00 86.96           C  
ATOM    720  CB  THR A  44     -12.987  -6.935  29.819  1.00 86.96           C  
ATOM    721  HB  THR A  44     -14.056  -6.740  29.902  1.00 86.96           H  
ATOM    722  O   THR A  44     -13.815  -5.580  32.140  1.00 86.96           O  
ATOM    723  CG2 THR A  44     -12.670  -7.207  28.348  1.00 86.96           C  
ATOM    724 HG21 THR A  44     -13.314  -8.007  27.984  1.00 86.96           H  
ATOM    725 HG22 THR A  44     -11.631  -7.516  28.231  1.00 86.96           H  
ATOM    726 HG23 THR A  44     -12.849  -6.308  27.758  1.00 86.96           H  
ATOM    727  OG1 THR A  44     -12.666  -8.093  30.554  1.00 86.96           O  
ATOM    728  HG1 THR A  44     -13.217  -8.095  31.340  1.00 86.96           H  
ATOM    729  N   THR A  45     -11.718  -5.021  32.688  1.00 87.05           N  
ATOM    730  H   THR A  45     -10.768  -4.902  32.368  1.00 87.05           H  
ATOM    731  CA  THR A  45     -11.999  -4.839  34.127  1.00 87.05           C  
ATOM    732  HA  THR A  45     -12.642  -5.654  34.460  1.00 87.05           H  
ATOM    733  C   THR A  45     -12.745  -3.546  34.461  1.00 87.05           C  
ATOM    734  CB  THR A  45     -10.717  -4.892  34.972  1.00 87.05           C  
ATOM    735  HB  THR A  45     -10.989  -4.734  36.016  1.00 87.05           H  
ATOM    736  O   THR A  45     -13.427  -3.489  35.481  1.00 87.05           O  
ATOM    737  CG2 THR A  45      -9.998  -6.237  34.869  1.00 87.05           C  
ATOM    738 HG21 THR A  45      -9.691  -6.436  33.842  1.00 87.05           H  
ATOM    739 HG22 THR A  45      -9.115  -6.226  35.508  1.00 87.05           H  
ATOM    740 HG23 THR A  45     -10.662  -7.033  35.204  1.00 87.05           H  
ATOM    741  OG1 THR A  45      -9.814  -3.876  34.595  1.00 87.05           O  
ATOM    742  HG1 THR A  45      -9.426  -4.117  33.751  1.00 87.05           H  
ATOM    743  N   LYS A  46     -12.633  -2.506  33.625  1.00 87.81           N  
ATOM    744  H   LYS A  46     -12.097  -2.644  32.780  1.00 87.81           H  
ATOM    745  CA  LYS A  46     -13.309  -1.212  33.818  1.00 87.81           C  
ATOM    746  HA  LYS A  46     -13.632  -1.132  34.856  1.00 87.81           H  
ATOM    747  C   LYS A  46     -14.571  -1.117  32.964  1.00 87.81           C  
ATOM    748  CB  LYS A  46     -12.353  -0.045  33.527  1.00 87.81           C  
ATOM    749  HB2 LYS A  46     -12.907   0.893  33.571  1.00 87.81           H  
ATOM    750  HB3 LYS A  46     -11.981  -0.154  32.508  1.00 87.81           H  
ATOM    751  O   LYS A  46     -14.659  -1.721  31.893  1.00 87.81           O  
ATOM    752  CG  LYS A  46     -11.145   0.064  34.474  1.00 87.81           C  
ATOM    753  HG2 LYS A  46     -10.614  -0.887  34.508  1.00 87.81           H  
ATOM    754  HG3 LYS A  46     -10.485   0.808  34.028  1.00 87.81           H  
ATOM    755  CD  LYS A  46     -11.419   0.555  35.907  1.00 87.81           C  
ATOM    756  HD2 LYS A  46     -12.012  -0.178  36.453  1.00 87.81           H  
ATOM    757  HD3 LYS A  46     -11.959   1.501  35.861  1.00 87.81           H  
ATOM    758  CE  LYS A  46     -10.048   0.759  36.592  1.00 87.81           C  
ATOM    759  HE2 LYS A  46      -9.374   1.215  35.866  1.00 87.81           H  
ATOM    760  HE3 LYS A  46      -9.628  -0.214  36.843  1.00 87.81           H  
ATOM    761  NZ  LYS A  46     -10.075   1.636  37.795  1.00 87.81           N  
ATOM    762  HZ1 LYS A  46      -9.136   1.836  38.109  1.00 87.81           H  
ATOM    763  HZ2 LYS A  46     -10.467   2.538  37.568  1.00 87.81           H  
ATOM    764  HZ3 LYS A  46     -10.585   1.221  38.562  1.00 87.81           H  
ATOM    765  N   SER A  47     -15.541  -0.330  33.428  1.00 91.33           N  
ATOM    766  H   SER A  47     -15.378   0.210  34.266  1.00 91.33           H  
ATOM    767  CA  SER A  47     -16.777  -0.094  32.683  1.00 91.33           C  
ATOM    768  HA  SER A  47     -17.142  -1.059  32.330  1.00 91.33           H  
ATOM    769  C   SER A  47     -16.531   0.792  31.456  1.00 91.33           C  
ATOM    770  CB  SER A  47     -17.854   0.500  33.599  1.00 91.33           C  
ATOM    771  HB2 SER A  47     -17.866  -0.026  34.554  1.00 91.33           H  
ATOM    772  HB3 SER A  47     -18.825   0.368  33.122  1.00 91.33           H  
ATOM    773  O   SER A  47     -15.591   1.589  31.422  1.00 91.33           O  
ATOM    774  OG  SER A  47     -17.649   1.881  33.813  1.00 91.33           O  
ATOM    775  HG  SER A  47     -17.031   2.006  34.536  1.00 91.33           H  
ATOM    776  N   LEU A  48     -17.410   0.699  30.450  1.00 93.15           N  
ATOM    777  H   LEU A  48     -18.145   0.009  30.504  1.00 93.15           H  
ATOM    778  CA  LEU A  48     -17.339   1.563  29.266  1.00 93.15           C  
ATOM    779  HA  LEU A  48     -16.371   1.403  28.791  1.00 93.15           H  
ATOM    780  C   LEU A  48     -17.424   3.054  29.638  1.00 93.15           C  
ATOM    781  CB  LEU A  48     -18.455   1.160  28.282  1.00 93.15           C  
ATOM    782  HB2 LEU A  48     -18.364   0.095  28.066  1.00 93.15           H  
ATOM    783  HB3 LEU A  48     -19.420   1.327  28.760  1.00 93.15           H  
ATOM    784  O   LEU A  48     -16.763   3.881  29.016  1.00 93.15           O  
ATOM    785  CG  LEU A  48     -18.431   1.932  26.945  1.00 93.15           C  
ATOM    786  HG  LEU A  48     -18.542   2.999  27.137  1.00 93.15           H  
ATOM    787  CD1 LEU A  48     -17.131   1.697  26.177  1.00 93.15           C  
ATOM    788 HD11 LEU A  48     -16.949   0.629  26.062  1.00 93.15           H  
ATOM    789 HD12 LEU A  48     -17.202   2.159  25.192  1.00 93.15           H  
ATOM    790 HD13 LEU A  48     -16.294   2.161  26.699  1.00 93.15           H  
ATOM    791  CD2 LEU A  48     -19.603   1.486  26.074  1.00 93.15           C  
ATOM    792 HD21 LEU A  48     -19.499   0.437  25.799  1.00 93.15           H  
ATOM    793 HD22 LEU A  48     -19.625   2.085  25.164  1.00 93.15           H  
ATOM    794 HD23 LEU A  48     -20.546   1.636  26.601  1.00 93.15           H  
ATOM    795  N   SER A  49     -18.198   3.393  30.674  1.00 92.41           N  
ATOM    796  H   SER A  49     -18.672   2.664  31.187  1.00 92.41           H  
ATOM    797  CA  SER A  49     -18.322   4.770  31.157  1.00 92.41           C  
ATOM    798  HA  SER A  49     -18.542   5.411  30.304  1.00 92.41           H  
ATOM    799  C   SER A  49     -17.027   5.306  31.759  1.00 92.41           C  
ATOM    800  CB  SER A  49     -19.465   4.886  32.166  1.00 92.41           C  
ATOM    801  HB2 SER A  49     -19.480   5.895  32.578  1.00 92.41           H  
ATOM    802  HB3 SER A  49     -19.310   4.176  32.979  1.00 92.41           H  
ATOM    803  O   SER A  49     -16.649   6.433  31.446  1.00 92.41           O  
ATOM    804  OG  SER A  49     -20.701   4.625  31.518  1.00 92.41           O  
ATOM    805  HG  SER A  49     -21.371   4.572  32.203  1.00 92.41           H  
ATOM    806  N   ASP A  50     -16.314   4.497  32.544  1.00 91.49           N  
ATOM    807  H   ASP A  50     -16.678   3.586  32.783  1.00 91.49           H  
ATOM    808  CA  ASP A  50     -15.022   4.902  33.112  1.00 91.49           C  
ATOM    809  HA  ASP A  50     -15.140   5.856  33.627  1.00 91.49           H  
ATOM    810  C   ASP A  50     -13.977   5.077  32.009  1.00 91.49           C  
ATOM    811  CB  ASP A  50     -14.514   3.863  34.120  1.00 91.49           C  
ATOM    812  HB2 ASP A  50     -13.580   4.219  34.553  1.00 91.49           H  
ATOM    813  HB3 ASP A  50     -14.307   2.929  33.597  1.00 91.49           H  
ATOM    814  O   ASP A  50     -13.283   6.092  31.947  1.00 91.49           O  
ATOM    815  CG  ASP A  50     -15.500   3.593  35.250  1.00 91.49           C  
ATOM    816  OD1 ASP A  50     -16.105   4.561  35.751  1.00 91.49           O  
ATOM    817  OD2 ASP A  50     -15.690   2.387  35.544  1.00 91.49           O  
ATOM    818  N   LEU A  51     -13.913   4.104  31.093  1.00 93.90           N  
ATOM    819  H   LEU A  51     -14.532   3.314  31.208  1.00 93.90           H  
ATOM    820  CA  LEU A  51     -12.997   4.116  29.954  1.00 93.90           C  
ATOM    821  HA  LEU A  51     -11.971   4.152  30.320  1.00 93.90           H  
ATOM    822  C   LEU A  51     -13.187   5.360  29.087  1.00 93.90           C  
ATOM    823  CB  LEU A  51     -13.207   2.836  29.132  1.00 93.90           C  
ATOM    824  HB2 LEU A  51     -14.274   2.710  28.947  1.00 93.90           H  
ATOM    825  HB3 LEU A  51     -12.717   2.952  28.165  1.00 93.90           H  
ATOM    826  O   LEU A  51     -12.198   5.979  28.699  1.00 93.90           O  
ATOM    827  CG  LEU A  51     -12.654   1.567  29.800  1.00 93.90           C  
ATOM    828  HG  LEU A  51     -13.000   1.503  30.831  1.00 93.90           H  
ATOM    829  CD1 LEU A  51     -13.152   0.336  29.045  1.00 93.90           C  
ATOM    830 HD11 LEU A  51     -14.240   0.297  29.096  1.00 93.90           H  
ATOM    831 HD12 LEU A  51     -12.762  -0.569  29.510  1.00 93.90           H  
ATOM    832 HD13 LEU A  51     -12.842   0.380  28.001  1.00 93.90           H  
ATOM    833  CD2 LEU A  51     -11.124   1.545  29.793  1.00 93.90           C  
ATOM    834 HD21 LEU A  51     -10.735   2.324  30.448  1.00 93.90           H  
ATOM    835 HD22 LEU A  51     -10.750   1.699  28.781  1.00 93.90           H  
ATOM    836 HD23 LEU A  51     -10.780   0.578  30.161  1.00 93.90           H  
ATOM    837  N   ARG A  52     -14.440   5.759  28.840  1.00 94.82           N  
ATOM    838  H   ARG A  52     -15.193   5.182  29.188  1.00 94.82           H  
ATOM    839  CA  ARG A  52     -14.783   6.976  28.097  1.00 94.82           C  
ATOM    840  HA  ARG A  52     -14.367   6.910  27.092  1.00 94.82           H  
ATOM    841  C   ARG A  52     -14.195   8.225  28.752  1.00 94.82           C  
ATOM    842  CB  ARG A  52     -16.307   7.062  28.002  1.00 94.82           C  
ATOM    843  HB2 ARG A  52     -16.721   7.240  28.994  1.00 94.82           H  
ATOM    844  HB3 ARG A  52     -16.684   6.106  27.639  1.00 94.82           H  
ATOM    845  O   ARG A  52     -13.565   9.026  28.066  1.00 94.82           O  
ATOM    846  CG  ARG A  52     -16.784   8.163  27.048  1.00 94.82           C  
ATOM    847  HG2 ARG A  52     -16.303   9.111  27.287  1.00 94.82           H  
ATOM    848  HG3 ARG A  52     -16.544   7.892  26.020  1.00 94.82           H  
ATOM    849  CD  ARG A  52     -18.294   8.339  27.197  1.00 94.82           C  
ATOM    850  HD2 ARG A  52     -18.501   8.694  28.207  1.00 94.82           H  
ATOM    851  HD3 ARG A  52     -18.615   9.129  26.519  1.00 94.82           H  
ATOM    852  NE  ARG A  52     -19.033   7.096  26.897  1.00 94.82           N  
ATOM    853  HE  ARG A  52     -18.889   6.686  25.985  1.00 94.82           H  
ATOM    854  NH1 ARG A  52     -20.039   6.813  28.948  1.00 94.82           N  
ATOM    855 HH11 ARG A  52     -19.614   7.671  29.269  1.00 94.82           H  
ATOM    856 HH12 ARG A  52     -20.491   6.194  29.606  1.00 94.82           H  
ATOM    857  NH2 ARG A  52     -20.291   5.267  27.387  1.00 94.82           N  
ATOM    858 HH21 ARG A  52     -20.833   4.703  28.026  1.00 94.82           H  
ATOM    859 HH22 ARG A  52     -20.201   4.993  26.419  1.00 94.82           H  
ATOM    860  CZ  ARG A  52     -19.777   6.403  27.736  1.00 94.82           C  
ATOM    861  N   GLY A  53     -14.353   8.369  30.068  1.00 93.51           N  
ATOM    862  H   GLY A  53     -14.856   7.653  30.573  1.00 93.51           H  
ATOM    863  CA  GLY A  53     -13.779   9.482  30.826  1.00 93.51           C  
ATOM    864  HA2 GLY A  53     -14.086   9.392  31.868  1.00 93.51           H  
ATOM    865  HA3 GLY A  53     -14.156  10.428  30.435  1.00 93.51           H  
ATOM    866  C   GLY A  53     -12.248   9.498  30.772  1.00 93.51           C  
ATOM    867  O   GLY A  53     -11.658  10.551  30.522  1.00 93.51           O  
ATOM    868  N   TYR A  54     -11.608   8.332  30.934  1.00 93.40           N  
ATOM    869  H   TYR A  54     -12.154   7.516  31.170  1.00 93.40           H  
ATOM    870  CA  TYR A  54     -10.147   8.200  30.892  1.00 93.40           C  
ATOM    871  HA  TYR A  54      -9.714   8.886  31.620  1.00 93.40           H  
ATOM    872  C   TYR A  54      -9.548   8.581  29.538  1.00 93.40           C  
ATOM    873  CB  TYR A  54      -9.719   6.762  31.230  1.00 93.40           C  
ATOM    874  HB2 TYR A  54      -8.640   6.687  31.091  1.00 93.40           H  
ATOM    875  HB3 TYR A  54     -10.181   6.085  30.512  1.00 93.40           H  
ATOM    876  O   TYR A  54      -8.560   9.316  29.493  1.00 93.40           O  
ATOM    877  CG  TYR A  54     -10.017   6.266  32.632  1.00 93.40           C  
ATOM    878  CD1 TYR A  54      -9.846   7.106  33.748  1.00 93.40           C  
ATOM    879  HD1 TYR A  54      -9.537   8.132  33.618  1.00 93.40           H  
ATOM    880  CD2 TYR A  54     -10.400   4.925  32.827  1.00 93.40           C  
ATOM    881  HD2 TYR A  54     -10.504   4.266  31.977  1.00 93.40           H  
ATOM    882  CE1 TYR A  54     -10.058   6.606  35.047  1.00 93.40           C  
ATOM    883  HE1 TYR A  54      -9.915   7.245  35.906  1.00 93.40           H  
ATOM    884  CE2 TYR A  54     -10.634   4.430  34.123  1.00 93.40           C  
ATOM    885  HE2 TYR A  54     -10.933   3.402  34.270  1.00 93.40           H  
ATOM    886  OH  TYR A  54     -10.640   4.787  36.498  1.00 93.40           O  
ATOM    887  HH  TYR A  54     -10.444   5.466  37.148  1.00 93.40           H  
ATOM    888  CZ  TYR A  54     -10.458   5.270  35.239  1.00 93.40           C  
ATOM    889  N   VAL A  55     -10.113   8.091  28.428  1.00 94.40           N  
ATOM    890  H   VAL A  55     -10.910   7.475  28.509  1.00 94.40           H  
ATOM    891  CA  VAL A  55      -9.580   8.424  27.098  1.00 94.40           C  
ATOM    892  HA  VAL A  55      -8.496   8.323  27.140  1.00 94.40           H  
ATOM    893  C   VAL A  55      -9.848   9.887  26.756  1.00 94.40           C  
ATOM    894  CB  VAL A  55     -10.062   7.476  25.983  1.00 94.40           C  
ATOM    895  HB  VAL A  55      -9.577   7.787  25.057  1.00 94.40           H  
ATOM    896  O   VAL A  55      -8.950  10.556  26.253  1.00 94.40           O  
ATOM    897  CG1 VAL A  55      -9.625   6.033  26.253  1.00 94.40           C  
ATOM    898 HG11 VAL A  55     -10.095   5.653  27.161  1.00 94.40           H  
ATOM    899 HG12 VAL A  55      -8.541   5.989  26.359  1.00 94.40           H  
ATOM    900 HG13 VAL A  55      -9.923   5.400  25.417  1.00 94.40           H  
ATOM    901  CG2 VAL A  55     -11.570   7.512  25.740  1.00 94.40           C  
ATOM    902 HG21 VAL A  55     -11.859   8.516  25.430  1.00 94.40           H  
ATOM    903 HG22 VAL A  55     -11.837   6.816  24.945  1.00 94.40           H  
ATOM    904 HG23 VAL A  55     -12.118   7.245  26.644  1.00 94.40           H  
ATOM    905  N   TYR A  56     -11.029  10.416  27.091  1.00 94.08           N  
ATOM    906  H   TYR A  56     -11.726   9.827  27.524  1.00 94.08           H  
ATOM    907  CA  TYR A  56     -11.384  11.805  26.806  1.00 94.08           C  
ATOM    908  HA  TYR A  56     -11.330  11.966  25.729  1.00 94.08           H  
ATOM    909  C   TYR A  56     -10.409  12.780  27.474  1.00 94.08           C  
ATOM    910  CB  TYR A  56     -12.825  12.064  27.261  1.00 94.08           C  
ATOM    911  HB2 TYR A  56     -13.450  11.251  26.893  1.00 94.08           H  
ATOM    912  HB3 TYR A  56     -12.883  12.053  28.349  1.00 94.08           H  
ATOM    913  O   TYR A  56      -9.794  13.612  26.802  1.00 94.08           O  
ATOM    914  CG  TYR A  56     -13.406  13.360  26.739  1.00 94.08           C  
ATOM    915  CD1 TYR A  56     -13.044  14.602  27.302  1.00 94.08           C  
ATOM    916  HD1 TYR A  56     -12.352  14.647  28.130  1.00 94.08           H  
ATOM    917  CD2 TYR A  56     -14.328  13.310  25.678  1.00 94.08           C  
ATOM    918  HD2 TYR A  56     -14.618  12.363  25.248  1.00 94.08           H  
ATOM    919  CE1 TYR A  56     -13.584  15.796  26.781  1.00 94.08           C  
ATOM    920  HE1 TYR A  56     -13.311  16.755  27.197  1.00 94.08           H  
ATOM    921  CE2 TYR A  56     -14.897  14.496  25.190  1.00 94.08           C  
ATOM    922  HE2 TYR A  56     -15.625  14.464  24.393  1.00 94.08           H  
ATOM    923  OH  TYR A  56     -15.070  16.864  25.209  1.00 94.08           O  
ATOM    924  HH  TYR A  56     -14.583  17.667  25.408  1.00 94.08           H  
ATOM    925  CZ  TYR A  56     -14.517  15.740  25.725  1.00 94.08           C  
ATOM    926  N   GLN A  57     -10.217  12.642  28.790  1.00 91.88           N  
ATOM    927  H   GLN A  57     -10.721  11.927  29.294  1.00 91.88           H  
ATOM    928  CA  GLN A  57      -9.276  13.487  29.521  1.00 91.88           C  
ATOM    929  HA  GLN A  57      -9.465  14.528  29.260  1.00 91.88           H  
ATOM    930  C   GLN A  57      -7.840  13.207  29.116  1.00 91.88           C  
ATOM    931  CB  GLN A  57      -9.443  13.309  31.029  1.00 91.88           C  
ATOM    932  HB2 GLN A  57      -9.491  12.244  31.256  1.00 91.88           H  
ATOM    933  HB3 GLN A  57      -8.589  13.739  31.552  1.00 91.88           H  
ATOM    934  O   GLN A  57      -7.109  14.154  28.863  1.00 91.88           O  
ATOM    935  CG  GLN A  57     -10.720  13.991  31.516  1.00 91.88           C  
ATOM    936  HG2 GLN A  57     -11.562  13.549  30.984  1.00 91.88           H  
ATOM    937  HG3 GLN A  57     -10.826  13.786  32.581  1.00 91.88           H  
ATOM    938  CD  GLN A  57     -10.734  15.511  31.310  1.00 91.88           C  
ATOM    939  NE2 GLN A  57     -11.869  16.162  31.174  1.00 91.88           N  
ATOM    940 HE21 GLN A  57     -11.807  17.170  31.157  1.00 91.88           H  
ATOM    941 HE22 GLN A  57     -12.781  15.729  31.213  1.00 91.88           H  
ATOM    942  OE1 GLN A  57      -9.711  16.173  31.244  1.00 91.88           O  
ATOM    943  N   GLY A  58      -7.449  11.941  28.958  1.00 91.90           N  
ATOM    944  H   GLY A  58      -8.095  11.196  29.177  1.00 91.90           H  
ATOM    945  CA  GLY A  58      -6.091  11.584  28.562  1.00 91.90           C  
ATOM    946  HA2 GLY A  58      -6.033  10.499  28.480  1.00 91.90           H  
ATOM    947  HA3 GLY A  58      -5.395  11.913  29.335  1.00 91.90           H  
ATOM    948  C   GLY A  58      -5.661  12.204  27.227  1.00 91.90           C  
ATOM    949  O   GLY A  58      -4.503  12.603  27.090  1.00 91.90           O  
ATOM    950  N   LEU A  59      -6.567  12.315  26.244  1.00 92.13           N  
ATOM    951  H   LEU A  59      -7.493  11.940  26.390  1.00 92.13           H  
ATOM    952  CA  LEU A  59      -6.280  13.025  24.991  1.00 92.13           C  
ATOM    953  HA  LEU A  59      -5.330  12.669  24.595  1.00 92.13           H  
ATOM    954  C   LEU A  59      -6.101  14.532  25.241  1.00 92.13           C  
ATOM    955  CB  LEU A  59      -7.379  12.772  23.937  1.00 92.13           C  
ATOM    956  HB2 LEU A  59      -8.355  12.682  24.414  1.00 92.13           H  
ATOM    957  HB3 LEU A  59      -7.405  13.651  23.294  1.00 92.13           H  
ATOM    958  O   LEU A  59      -5.128  15.112  24.757  1.00 92.13           O  
ATOM    959  CG  LEU A  59      -7.116  11.563  23.020  1.00 92.13           C  
ATOM    960  HG  LEU A  59      -6.077  11.590  22.691  1.00 92.13           H  
ATOM    961  CD1 LEU A  59      -7.384  10.217  23.686  1.00 92.13           C  
ATOM    962 HD11 LEU A  59      -8.454  10.095  23.854  1.00 92.13           H  
ATOM    963 HD12 LEU A  59      -6.865  10.165  24.642  1.00 92.13           H  
ATOM    964 HD13 LEU A  59      -7.031   9.407  23.048  1.00 92.13           H  
ATOM    965  CD2 LEU A  59      -8.007  11.647  21.779  1.00 92.13           C  
ATOM    966 HD21 LEU A  59      -9.057  11.619  22.072  1.00 92.13           H  
ATOM    967 HD22 LEU A  59      -7.792  10.809  21.116  1.00 92.13           H  
ATOM    968 HD23 LEU A  59      -7.803  12.575  21.245  1.00 92.13           H  
ATOM    969  N   LYS A  60      -6.985  15.132  26.048  1.00 90.04           N  
ATOM    970  H   LYS A  60      -7.729  14.562  26.425  1.00 90.04           H  
ATOM    971  CA  LYS A  60      -6.976  16.562  26.400  1.00 90.04           C  
ATOM    972  HA  LYS A  60      -6.974  17.145  25.479  1.00 90.04           H  
ATOM    973  C   LYS A  60      -5.718  16.975  27.168  1.00 90.04           C  
ATOM    974  CB  LYS A  60      -8.276  16.862  27.166  1.00 90.04           C  
ATOM    975  HB2 LYS A  60      -8.242  16.403  28.155  1.00 90.04           H  
ATOM    976  HB3 LYS A  60      -9.097  16.406  26.613  1.00 90.04           H  
ATOM    977  O   LYS A  60      -5.095  17.987  26.851  1.00 90.04           O  
ATOM    978  CG  LYS A  60      -8.574  18.361  27.318  1.00 90.04           C  
ATOM    979  HG2 LYS A  60      -7.872  18.814  28.017  1.00 90.04           H  
ATOM    980  HG3 LYS A  60      -8.474  18.842  26.345  1.00 90.04           H  
ATOM    981  CD  LYS A  60     -10.015  18.548  27.823  1.00 90.04           C  
ATOM    982  HD2 LYS A  60     -10.675  17.981  27.165  1.00 90.04           H  
ATOM    983  HD3 LYS A  60     -10.109  18.146  28.832  1.00 90.04           H  
ATOM    984  CE  LYS A  60     -10.451  20.019  27.798  1.00 90.04           C  
ATOM    985  HE2 LYS A  60      -9.973  20.501  26.945  1.00 90.04           H  
ATOM    986  HE3 LYS A  60     -10.101  20.511  28.706  1.00 90.04           H  
ATOM    987  NZ  LYS A  60     -11.931  20.146  27.652  1.00 90.04           N  
ATOM    988  HZ1 LYS A  60     -12.230  21.110  27.594  1.00 90.04           H  
ATOM    989  HZ2 LYS A  60     -12.432  19.688  28.400  1.00 90.04           H  
ATOM    990  HZ3 LYS A  60     -12.266  19.731  26.794  1.00 90.04           H  
ATOM    991  N   SER A  61      -5.302  16.177  28.150  1.00 87.64           N  
ATOM    992  H   SER A  61      -5.880  15.385  28.392  1.00 87.64           H  
ATOM    993  CA  SER A  61      -4.101  16.402  28.964  1.00 87.64           C  
ATOM    994  HA  SER A  61      -3.972  17.477  29.094  1.00 87.64           H  
ATOM    995  C   SER A  61      -2.818  15.877  28.324  1.00 87.64           C  
ATOM    996  CB  SER A  61      -4.272  15.798  30.360  1.00 87.64           C  
ATOM    997  HB2 SER A  61      -3.342  15.874  30.923  1.00 87.64           H  
ATOM    998  HB3 SER A  61      -5.047  16.355  30.887  1.00 87.64           H  
ATOM    999  O   SER A  61      -1.736  16.295  28.736  1.00 87.64           O  
ATOM   1000  OG  SER A  61      -4.675  14.452  30.271  1.00 87.64           O  
ATOM   1001  HG  SER A  61      -3.959  13.833  30.429  1.00 87.64           H  
ATOM   1002  N   GLY A  62      -2.905  15.038  27.286  1.00 84.65           N  
ATOM   1003  H   GLY A  62      -3.824  14.706  27.030  1.00 84.65           H  
ATOM   1004  CA  GLY A  62      -1.769  14.522  26.517  1.00 84.65           C  
ATOM   1005  HA2 GLY A  62      -2.146  14.247  25.532  1.00 84.65           H  
ATOM   1006  HA3 GLY A  62      -1.017  15.301  26.385  1.00 84.65           H  
ATOM   1007  C   GLY A  62      -1.050  13.307  27.112  1.00 84.65           C  
ATOM   1008  O   GLY A  62       0.100  13.068  26.761  1.00 84.65           O  
ATOM   1009  N   ASN A  63      -1.677  12.560  28.020  1.00 82.00           N  
ATOM   1010  H   ASN A  63      -2.637  12.789  28.234  1.00 82.00           H  
ATOM   1011  CA  ASN A  63      -1.070  11.439  28.753  1.00 82.00           C  
ATOM   1012  HA  ASN A  63      -0.137  11.170  28.257  1.00 82.00           H  
ATOM   1013  C   ASN A  63      -1.927  10.159  28.718  1.00 82.00           C  
ATOM   1014  CB  ASN A  63      -0.710  11.886  30.185  1.00 82.00           C  
ATOM   1015  HB2 ASN A  63      -0.144  11.088  30.667  1.00 82.00           H  
ATOM   1016  HB3 ASN A  63      -0.076  12.772  30.142  1.00 82.00           H  
ATOM   1017  O   ASN A  63      -1.922   9.370  29.662  1.00 82.00           O  
ATOM   1018  CG  ASN A  63      -1.922  12.201  31.044  1.00 82.00           C  
ATOM   1019  ND2 ASN A  63      -1.781  12.216  32.347  1.00 82.00           N  
ATOM   1020 HD21 ASN A  63      -0.904  11.945  32.768  1.00 82.00           H  
ATOM   1021 HD22 ASN A  63      -2.612  12.404  32.888  1.00 82.00           H  
ATOM   1022  OD1 ASN A  63      -3.005  12.486  30.565  1.00 82.00           O  
ATOM   1023  N   VAL A  64      -2.685   9.946  27.640  1.00 90.52           N  
ATOM   1024  H   VAL A  64      -2.683  10.638  26.905  1.00 90.52           H  
ATOM   1025  CA  VAL A  64      -3.518   8.746  27.486  1.00 90.52           C  
ATOM   1026  HA  VAL A  64      -4.087   8.639  28.409  1.00 90.52           H  
ATOM   1027  C   VAL A  64      -2.675   7.475  27.313  1.00 90.52           C  
ATOM   1028  CB  VAL A  64      -4.546   8.920  26.356  1.00 90.52           C  
ATOM   1029  HB  VAL A  64      -5.092   9.845  26.540  1.00 90.52           H  
ATOM   1030  O   VAL A  64      -1.757   7.414  26.498  1.00 90.52           O  
ATOM   1031  CG1 VAL A  64      -3.911   9.050  24.978  1.00 90.52           C  
ATOM   1032 HG11 VAL A  64      -3.129   9.809  24.990  1.00 90.52           H  
ATOM   1033 HG12 VAL A  64      -3.483   8.095  24.672  1.00 90.52           H  
ATOM   1034 HG13 VAL A  64      -4.682   9.348  24.268  1.00 90.52           H  
ATOM   1035  CG2 VAL A  64      -5.586   7.799  26.355  1.00 90.52           C  
ATOM   1036 HG21 VAL A  64      -6.330   7.985  25.580  1.00 90.52           H  
ATOM   1037 HG22 VAL A  64      -6.091   7.761  27.320  1.00 90.52           H  
ATOM   1038 HG23 VAL A  64      -5.104   6.842  26.159  1.00 90.52           H  
ATOM   1039  N   SER A  65      -3.024   6.433  28.070  1.00 91.98           N  
ATOM   1040  H   SER A  65      -3.780   6.563  28.727  1.00 91.98           H  
ATOM   1041  CA  SER A  65      -2.466   5.088  27.897  1.00 91.98           C  
ATOM   1042  HA  SER A  65      -1.395   5.172  27.714  1.00 91.98           H  
ATOM   1043  C   SER A  65      -3.112   4.383  26.706  1.00 91.98           C  
ATOM   1044  CB  SER A  65      -2.664   4.259  29.170  1.00 91.98           C  
ATOM   1045  HB2 SER A  65      -2.083   4.700  29.980  1.00 91.98           H  
ATOM   1046  HB3 SER A  65      -3.719   4.263  29.444  1.00 91.98           H  
ATOM   1047  O   SER A  65      -4.338   4.355  26.588  1.00 91.98           O  
ATOM   1048  OG  SER A  65      -2.258   2.919  28.964  1.00 91.98           O  
ATOM   1049  HG  SER A  65      -2.183   2.494  29.822  1.00 91.98           H  
ATOM   1050  N   ILE A  66      -2.303   3.733  25.866  1.00 94.21           N  
ATOM   1051  H   ILE A  66      -1.305   3.797  26.004  1.00 94.21           H  
ATOM   1052  CA  ILE A  66      -2.804   2.940  24.734  1.00 94.21           C  
ATOM   1053  HA  ILE A  66      -3.431   3.601  24.135  1.00 94.21           H  
ATOM   1054  C   ILE A  66      -3.696   1.773  25.188  1.00 94.21           C  
ATOM   1055  CB  ILE A  66      -1.622   2.473  23.857  1.00 94.21           C  
ATOM   1056  HB  ILE A  66      -1.001   3.346  23.659  1.00 94.21           H  
ATOM   1057  O   ILE A  66      -4.643   1.413  24.498  1.00 94.21           O  
ATOM   1058  CG1 ILE A  66      -2.057   1.916  22.487  1.00 94.21           C  
ATOM   1059 HG12 ILE A  66      -2.628   0.996  22.612  1.00 94.21           H  
ATOM   1060 HG13 ILE A  66      -1.155   1.679  21.921  1.00 94.21           H  
ATOM   1061  CG2 ILE A  66      -0.736   1.432  24.567  1.00 94.21           C  
ATOM   1062 HG21 ILE A  66      -0.398   1.801  25.535  1.00 94.21           H  
ATOM   1063 HG22 ILE A  66       0.142   1.227  23.954  1.00 94.21           H  
ATOM   1064 HG23 ILE A  66      -1.276   0.494  24.699  1.00 94.21           H  
ATOM   1065  CD1 ILE A  66      -2.875   2.902  21.648  1.00 94.21           C  
ATOM   1066 HD11 ILE A  66      -2.864   2.586  20.604  1.00 94.21           H  
ATOM   1067 HD12 ILE A  66      -3.910   2.920  21.991  1.00 94.21           H  
ATOM   1068 HD13 ILE A  66      -2.446   3.901  21.723  1.00 94.21           H  
ATOM   1069  N   ILE A  67      -3.480   1.244  26.398  1.00 94.12           N  
ATOM   1070  H   ILE A  67      -2.717   1.607  26.951  1.00 94.12           H  
ATOM   1071  CA  ILE A  67      -4.321   0.177  26.958  1.00 94.12           C  
ATOM   1072  HA  ILE A  67      -4.405  -0.609  26.208  1.00 94.12           H  
ATOM   1073  C   ILE A  67      -5.743   0.702  27.222  1.00 94.12           C  
ATOM   1074  CB  ILE A  67      -3.687  -0.444  28.225  1.00 94.12           C  
ATOM   1075  HB  ILE A  67      -3.733   0.288  29.032  1.00 94.12           H  
ATOM   1076  O   ILE A  67      -6.712   0.017  26.901  1.00 94.12           O  
ATOM   1077  CG1 ILE A  67      -2.206  -0.837  27.999  1.00 94.12           C  
ATOM   1078 HG12 ILE A  67      -2.143  -1.583  27.206  1.00 94.12           H  
ATOM   1079 HG13 ILE A  67      -1.640   0.038  27.680  1.00 94.12           H  
ATOM   1080  CG2 ILE A  67      -4.498  -1.686  28.635  1.00 94.12           C  
ATOM   1081 HG21 ILE A  67      -4.154  -2.075  29.594  1.00 94.12           H  
ATOM   1082 HG22 ILE A  67      -5.559  -1.454  28.727  1.00 94.12           H  
ATOM   1083 HG23 ILE A  67      -4.391  -2.458  27.872  1.00 94.12           H  
ATOM   1084  CD1 ILE A  67      -1.500  -1.378  29.249  1.00 94.12           C  
ATOM   1085 HD11 ILE A  67      -1.906  -2.350  29.529  1.00 94.12           H  
ATOM   1086 HD12 ILE A  67      -0.438  -1.499  29.038  1.00 94.12           H  
ATOM   1087 HD13 ILE A  67      -1.620  -0.679  30.076  1.00 94.12           H  
ATOM   1088  N   HIS A  68      -5.886   1.942  27.717  1.00 94.63           N  
ATOM   1089  H   HIS A  68      -5.058   2.498  27.877  1.00 94.63           H  
ATOM   1090  CA  HIS A  68      -7.199   2.590  27.853  1.00 94.63           C  
ATOM   1091  HA  HIS A  68      -7.844   1.955  28.461  1.00 94.63           H  
ATOM   1092  C   HIS A  68      -7.893   2.753  26.504  1.00 94.63           C  
ATOM   1093  CB  HIS A  68      -7.080   3.977  28.509  1.00 94.63           C  
ATOM   1094  HB2 HIS A  68      -8.042   4.482  28.416  1.00 94.63           H  
ATOM   1095  HB3 HIS A  68      -6.344   4.588  27.988  1.00 94.63           H  
ATOM   1096  O   HIS A  68      -9.082   2.462  26.393  1.00 94.63           O  
ATOM   1097  CG  HIS A  68      -6.757   3.934  29.969  1.00 94.63           C  
ATOM   1098  CD2 HIS A  68      -7.370   3.121  30.872  1.00 94.63           C  
ATOM   1099  HD2 HIS A  68      -8.139   2.397  30.649  1.00 94.63           H  
ATOM   1100  ND1 HIS A  68      -5.949   4.797  30.675  1.00 94.63           N  
ATOM   1101  HD1 HIS A  68      -5.461   5.603  30.310  1.00 94.63           H  
ATOM   1102  CE1 HIS A  68      -6.047   4.477  31.975  1.00 94.63           C  
ATOM   1103  HE1 HIS A  68      -5.548   4.981  32.789  1.00 94.63           H  
ATOM   1104  NE2 HIS A  68      -6.916   3.471  32.131  1.00 94.63           N  
ATOM   1105  N   VAL A  69      -7.147   3.188  25.485  1.00 96.33           N  
ATOM   1106  H   VAL A  69      -6.173   3.394  25.660  1.00 96.33           H  
ATOM   1107  CA  VAL A  69      -7.661   3.360  24.120  1.00 96.33           C  
ATOM   1108  HA  VAL A  69      -8.514   4.038  24.145  1.00 96.33           H  
ATOM   1109  C   VAL A  69      -8.168   2.030  23.566  1.00 96.33           C  
ATOM   1110  CB  VAL A  69      -6.585   3.973  23.204  1.00 96.33           C  
ATOM   1111  HB  VAL A  69      -5.686   3.360  23.256  1.00 96.33           H  
ATOM   1112  O   VAL A  69      -9.292   1.973  23.077  1.00 96.33           O  
ATOM   1113  CG1 VAL A  69      -7.022   4.052  21.739  1.00 96.33           C  
ATOM   1114 HG11 VAL A  69      -7.129   3.048  21.329  1.00 96.33           H  
ATOM   1115 HG12 VAL A  69      -6.259   4.565  21.154  1.00 96.33           H  
ATOM   1116 HG13 VAL A  69      -7.969   4.586  21.652  1.00 96.33           H  
ATOM   1117  CG2 VAL A  69      -6.220   5.388  23.667  1.00 96.33           C  
ATOM   1118 HG21 VAL A  69      -7.095   6.037  23.628  1.00 96.33           H  
ATOM   1119 HG22 VAL A  69      -5.837   5.353  24.687  1.00 96.33           H  
ATOM   1120 HG23 VAL A  69      -5.439   5.793  23.024  1.00 96.33           H  
ATOM   1121  N   ASN A  70      -7.393   0.952  23.699  1.00 97.12           N  
ATOM   1122  H   ASN A  70      -6.463   1.077  24.071  1.00 97.12           H  
ATOM   1123  CA  ASN A  70      -7.765  -0.374  23.205  1.00 97.12           C  
ATOM   1124  HA  ASN A  70      -8.010  -0.303  22.145  1.00 97.12           H  
ATOM   1125  C   ASN A  70      -9.002  -0.934  23.917  1.00 97.12           C  
ATOM   1126  CB  ASN A  70      -6.564  -1.315  23.373  1.00 97.12           C  
ATOM   1127  HB2 ASN A  70      -6.865  -2.332  23.120  1.00 97.12           H  
ATOM   1128  HB3 ASN A  70      -6.233  -1.303  24.411  1.00 97.12           H  
ATOM   1129  O   ASN A  70      -9.938  -1.388  23.260  1.00 97.12           O  
ATOM   1130  CG  ASN A  70      -5.397  -0.953  22.476  1.00 97.12           C  
ATOM   1131  ND2 ASN A  70      -4.237  -1.467  22.799  1.00 97.12           N  
ATOM   1132 HD21 ASN A  70      -4.130  -2.046  23.620  1.00 97.12           H  
ATOM   1133 HD22 ASN A  70      -3.460  -1.336  22.166  1.00 97.12           H  
ATOM   1134  OD1 ASN A  70      -5.533  -0.252  21.486  1.00 97.12           O  
ATOM   1135  N   SER A  71      -9.037  -0.864  25.252  1.00 95.99           N  
ATOM   1136  H   SER A  71      -8.226  -0.519  25.745  1.00 95.99           H  
ATOM   1137  CA  SER A  71     -10.188  -1.303  26.048  1.00 95.99           C  
ATOM   1138  HA  SER A  71     -10.405  -2.347  25.824  1.00 95.99           H  
ATOM   1139  C   SER A  71     -11.452  -0.507  25.725  1.00 95.99           C  
ATOM   1140  CB  SER A  71      -9.867  -1.179  27.538  1.00 95.99           C  
ATOM   1141  HB2 SER A  71      -9.462  -0.188  27.746  1.00 95.99           H  
ATOM   1142  HB3 SER A  71     -10.777  -1.320  28.121  1.00 95.99           H  
ATOM   1143  O   SER A  71     -12.526  -1.094  25.582  1.00 95.99           O  
ATOM   1144  OG  SER A  71      -8.930  -2.167  27.915  1.00 95.99           O  
ATOM   1145  HG  SER A  71      -9.427  -2.852  28.367  1.00 95.99           H  
ATOM   1146  N   TYR A  72     -11.330   0.815  25.563  1.00 97.17           N  
ATOM   1147  H   TYR A  72     -10.426   1.244  25.697  1.00 97.17           H  
ATOM   1148  CA  TYR A  72     -12.438   1.672  25.149  1.00 97.17           C  
ATOM   1149  HA  TYR A  72     -13.278   1.519  25.827  1.00 97.17           H  
ATOM   1150  C   TYR A  72     -12.926   1.328  23.737  1.00 97.17           C  
ATOM   1151  CB  TYR A  72     -12.019   3.144  25.222  1.00 97.17           C  
ATOM   1152  HB2 TYR A  72     -11.110   3.285  24.636  1.00 97.17           H  
ATOM   1153  HB3 TYR A  72     -11.783   3.418  26.250  1.00 97.17           H  
ATOM   1154  O   TYR A  72     -14.119   1.112  23.550  1.00 97.17           O  
ATOM   1155  CG  TYR A  72     -13.091   4.071  24.691  1.00 97.17           C  
ATOM   1156  CD1 TYR A  72     -12.945   4.642  23.413  1.00 97.17           C  
ATOM   1157  HD1 TYR A  72     -12.052   4.447  22.838  1.00 97.17           H  
ATOM   1158  CD2 TYR A  72     -14.272   4.282  25.428  1.00 97.17           C  
ATOM   1159  HD2 TYR A  72     -14.398   3.827  26.399  1.00 97.17           H  
ATOM   1160  CE1 TYR A  72     -13.974   5.440  22.876  1.00 97.17           C  
ATOM   1161  HE1 TYR A  72     -13.879   5.883  21.895  1.00 97.17           H  
ATOM   1162  CE2 TYR A  72     -15.314   5.052  24.880  1.00 97.17           C  
ATOM   1163  HE2 TYR A  72     -16.240   5.184  25.421  1.00 97.17           H  
ATOM   1164  OH  TYR A  72     -16.186   6.345  23.072  1.00 97.17           O  
ATOM   1165  HH  TYR A  72     -16.985   6.264  23.598  1.00 97.17           H  
ATOM   1166  CZ  TYR A  72     -15.166   5.631  23.605  1.00 97.17           C  
ATOM   1167  N   LEU A  73     -12.022   1.227  22.755  1.00 98.19           N  
ATOM   1168  H   LEU A  73     -11.052   1.405  22.974  1.00 98.19           H  
ATOM   1169  CA  LEU A  73     -12.371   0.898  21.370  1.00 98.19           C  
ATOM   1170  HA  LEU A  73     -13.084   1.636  21.001  1.00 98.19           H  
ATOM   1171  C   LEU A  73     -13.069  -0.457  21.269  1.00 98.19           C  
ATOM   1172  CB  LEU A  73     -11.112   0.895  20.486  1.00 98.19           C  
ATOM   1173  HB2 LEU A  73     -11.331   0.321  19.587  1.00 98.19           H  
ATOM   1174  HB3 LEU A  73     -10.311   0.380  21.017  1.00 98.19           H  
ATOM   1175  O   LEU A  73     -14.075  -0.569  20.574  1.00 98.19           O  
ATOM   1176  CG  LEU A  73     -10.625   2.283  20.042  1.00 98.19           C  
ATOM   1177  HG  LEU A  73     -10.501   2.933  20.908  1.00 98.19           H  
ATOM   1178  CD1 LEU A  73      -9.281   2.148  19.327  1.00 98.19           C  
ATOM   1179 HD11 LEU A  73      -9.390   1.549  18.423  1.00 98.19           H  
ATOM   1180 HD12 LEU A  73      -8.561   1.666  19.989  1.00 98.19           H  
ATOM   1181 HD13 LEU A  73      -8.910   3.139  19.064  1.00 98.19           H  
ATOM   1182  CD2 LEU A  73     -11.606   2.937  19.064  1.00 98.19           C  
ATOM   1183 HD21 LEU A  73     -12.545   3.166  19.569  1.00 98.19           H  
ATOM   1184 HD22 LEU A  73     -11.186   3.867  18.683  1.00 98.19           H  
ATOM   1185 HD23 LEU A  73     -11.799   2.269  18.224  1.00 98.19           H  
ATOM   1186  N   TYR A  74     -12.585  -1.469  21.991  1.00 97.81           N  
ATOM   1187  H   TYR A  74     -11.735  -1.334  22.519  1.00 97.81           H  
ATOM   1188  CA  TYR A  74     -13.277  -2.750  22.078  1.00 97.81           C  
ATOM   1189  HA  TYR A  74     -13.377  -3.167  21.076  1.00 97.81           H  
ATOM   1190  C   TYR A  74     -14.696  -2.579  22.639  1.00 97.81           C  
ATOM   1191  CB  TYR A  74     -12.453  -3.729  22.918  1.00 97.81           C  
ATOM   1192  HB2 TYR A  74     -11.543  -3.983  22.375  1.00 97.81           H  
ATOM   1193  HB3 TYR A  74     -12.161  -3.247  23.851  1.00 97.81           H  
ATOM   1194  O   TYR A  74     -15.672  -2.980  22.006  1.00 97.81           O  
ATOM   1195  CG  TYR A  74     -13.216  -4.999  23.230  1.00 97.81           C  
ATOM   1196  CD1 TYR A  74     -13.744  -5.207  24.520  1.00 97.81           C  
ATOM   1197  HD1 TYR A  74     -13.560  -4.483  25.299  1.00 97.81           H  
ATOM   1198  CD2 TYR A  74     -13.472  -5.925  22.204  1.00 97.81           C  
ATOM   1199  HD2 TYR A  74     -13.090  -5.753  21.209  1.00 97.81           H  
ATOM   1200  CE1 TYR A  74     -14.510  -6.356  24.792  1.00 97.81           C  
ATOM   1201  HE1 TYR A  74     -14.901  -6.524  25.785  1.00 97.81           H  
ATOM   1202  CE2 TYR A  74     -14.266  -7.056  22.464  1.00 97.81           C  
ATOM   1203  HE2 TYR A  74     -14.500  -7.748  21.669  1.00 97.81           H  
ATOM   1204  OH  TYR A  74     -15.533  -8.379  24.011  1.00 97.81           O  
ATOM   1205  HH  TYR A  74     -15.758  -8.469  24.940  1.00 97.81           H  
ATOM   1206  CZ  TYR A  74     -14.775  -7.281  23.759  1.00 97.81           C  
ATOM   1207  N   GLY A  75     -14.826  -1.935  23.801  1.00 96.62           N  
ATOM   1208  H   GLY A  75     -13.995  -1.578  24.252  1.00 96.62           H  
ATOM   1209  CA  GLY A  75     -16.112  -1.760  24.472  1.00 96.62           C  
ATOM   1210  HA2 GLY A  75     -16.555  -2.740  24.650  1.00 96.62           H  
ATOM   1211  HA3 GLY A  75     -15.931  -1.279  25.433  1.00 96.62           H  
ATOM   1212  C   GLY A  75     -17.124  -0.912  23.694  1.00 96.62           C  
ATOM   1213  O   GLY A  75     -18.316  -1.195  23.774  1.00 96.62           O  
ATOM   1214  N   ALA A  76     -16.669   0.091  22.940  1.00 96.90           N  
ATOM   1215  H   ALA A  76     -15.683   0.304  22.975  1.00 96.90           H  
ATOM   1216  CA  ALA A  76     -17.523   0.985  22.158  1.00 96.90           C  
ATOM   1217  HA  ALA A  76     -18.430   1.196  22.726  1.00 96.90           H  
ATOM   1218  C   ALA A  76     -17.961   0.380  20.812  1.00 96.90           C  
ATOM   1219  CB  ALA A  76     -16.769   2.305  21.951  1.00 96.90           C  
ATOM   1220  HB1 ALA A  76     -17.415   3.011  21.430  1.00 96.90           H  
ATOM   1221  HB2 ALA A  76     -15.869   2.134  21.361  1.00 96.90           H  
ATOM   1222  HB3 ALA A  76     -16.489   2.732  22.914  1.00 96.90           H  
ATOM   1223  O   ALA A  76     -19.004   0.752  20.284  1.00 96.90           O  
ATOM   1224  N   LEU A  77     -17.173  -0.544  20.247  1.00 97.63           N  
ATOM   1225  H   LEU A  77     -16.301  -0.767  20.705  1.00 97.63           H  
ATOM   1226  CA  LEU A  77     -17.417  -1.107  18.913  1.00 97.63           C  
ATOM   1227  HA  LEU A  77     -18.172  -0.511  18.401  1.00 97.63           H  
ATOM   1228  C   LEU A  77     -17.980  -2.534  18.934  1.00 97.63           C  
ATOM   1229  CB  LEU A  77     -16.117  -1.034  18.091  1.00 97.63           C  
ATOM   1230  HB2 LEU A  77     -15.365  -1.649  18.584  1.00 97.63           H  
ATOM   1231  HB3 LEU A  77     -16.299  -1.463  17.106  1.00 97.63           H  
ATOM   1232  O   LEU A  77     -18.455  -3.005  17.903  1.00 97.63           O  
ATOM   1233  CG  LEU A  77     -15.540   0.379  17.908  1.00 97.63           C  
ATOM   1234  HG  LEU A  77     -15.380   0.853  18.876  1.00 97.63           H  
ATOM   1235  CD1 LEU A  77     -14.193   0.304  17.187  1.00 97.63           C  
ATOM   1236 HD11 LEU A  77     -14.324  -0.153  16.206  1.00 97.63           H  
ATOM   1237 HD12 LEU A  77     -13.781   1.307  17.075  1.00 97.63           H  
ATOM   1238 HD13 LEU A  77     -13.500  -0.297  17.776  1.00 97.63           H  
ATOM   1239  CD2 LEU A  77     -16.461   1.276  17.091  1.00 97.63           C  
ATOM   1240 HD21 LEU A  77     -16.584   0.885  16.081  1.00 97.63           H  
ATOM   1241 HD22 LEU A  77     -17.431   1.368  17.579  1.00 97.63           H  
ATOM   1242 HD23 LEU A  77     -16.011   2.268  17.058  1.00 97.63           H  
ATOM   1243  N   LYS A  78     -17.947  -3.233  20.078  1.00 96.25           N  
ATOM   1244  H   LYS A  78     -17.491  -2.806  20.872  1.00 96.25           H  
ATOM   1245  CA  LYS A  78     -18.335  -4.656  20.188  1.00 96.25           C  
ATOM   1246  HA  LYS A  78     -17.708  -5.232  19.508  1.00 96.25           H  
ATOM   1247  C   LYS A  78     -19.770  -4.969  19.750  1.00 96.25           C  
ATOM   1248  CB  LYS A  78     -18.097  -5.170  21.622  1.00 96.25           C  
ATOM   1249  HB2 LYS A  78     -18.382  -6.221  21.664  1.00 96.25           H  
ATOM   1250  HB3 LYS A  78     -17.039  -5.102  21.875  1.00 96.25           H  
ATOM   1251  O   LYS A  78     -20.034  -6.085  19.311  1.00 96.25           O  
ATOM   1252  CG  LYS A  78     -18.930  -4.379  22.638  1.00 96.25           C  
ATOM   1253  HG2 LYS A  78     -19.961  -4.330  22.289  1.00 96.25           H  
ATOM   1254  HG3 LYS A  78     -18.543  -3.361  22.695  1.00 96.25           H  
ATOM   1255  CD  LYS A  78     -18.961  -4.988  24.035  1.00 96.25           C  
ATOM   1256  HD2 LYS A  78     -19.238  -6.039  23.951  1.00 96.25           H  
ATOM   1257  HD3 LYS A  78     -17.987  -4.890  24.515  1.00 96.25           H  
ATOM   1258  CE  LYS A  78     -20.041  -4.217  24.800  1.00 96.25           C  
ATOM   1259  HE2 LYS A  78     -19.661  -3.232  25.069  1.00 96.25           H  
ATOM   1260  HE3 LYS A  78     -20.883  -4.057  24.127  1.00 96.25           H  
ATOM   1261  NZ  LYS A  78     -20.520  -4.970  25.977  1.00 96.25           N  
ATOM   1262  HZ1 LYS A  78     -19.772  -5.134  26.636  1.00 96.25           H  
ATOM   1263  HZ2 LYS A  78     -20.910  -5.843  25.652  1.00 96.25           H  
ATOM   1264  HZ3 LYS A  78     -21.271  -4.448  26.405  1.00 96.25           H  
ATOM   1265  N   ASP A  79     -20.674  -3.998  19.862  1.00 96.42           N  
ATOM   1266  H   ASP A  79     -20.376  -3.117  20.257  1.00 96.42           H  
ATOM   1267  CA  ASP A  79     -22.097  -4.183  19.573  1.00 96.42           C  
ATOM   1268  HA  ASP A  79     -22.355  -5.229  19.738  1.00 96.42           H  
ATOM   1269  C   ASP A  79     -22.431  -3.886  18.098  1.00 96.42           C  
ATOM   1270  CB  ASP A  79     -22.941  -3.355  20.562  1.00 96.42           C  
ATOM   1271  HB2 ASP A  79     -23.995  -3.479  20.313  1.00 96.42           H  
ATOM   1272  HB3 ASP A  79     -22.689  -2.301  20.439  1.00 96.42           H  
ATOM   1273  O   ASP A  79     -23.550  -4.138  17.654  1.00 96.42           O  
ATOM   1274  CG  ASP A  79     -22.749  -3.758  22.038  1.00 96.42           C  
ATOM   1275  OD1 ASP A  79     -22.458  -4.942  22.327  1.00 96.42           O  
ATOM   1276  OD2 ASP A  79     -22.853  -2.872  22.914  1.00 96.42           O  
ATOM   1277  N   ILE A  80     -21.466  -3.391  17.311  1.00 97.70           N  
ATOM   1278  H   ILE A  80     -20.541  -3.273  17.701  1.00 97.70           H  
ATOM   1279  CA  ILE A  80     -21.627  -3.182  15.868  1.00 97.70           C  
ATOM   1280  HA  ILE A  80     -22.610  -2.746  15.692  1.00 97.70           H  
ATOM   1281  C   ILE A  80     -21.567  -4.538  15.164  1.00 97.70           C  
ATOM   1282  CB  ILE A  80     -20.568  -2.208  15.309  1.00 97.70           C  
ATOM   1283  HB  ILE A  80     -19.582  -2.637  15.484  1.00 97.70           H  
ATOM   1284  O   ILE A  80     -20.569  -5.261  15.264  1.00 97.70           O  
ATOM   1285  CG1 ILE A  80     -20.645  -0.841  16.027  1.00 97.70           C  
ATOM   1286 HG12 ILE A  80     -21.624  -0.393  15.857  1.00 97.70           H  
ATOM   1287 HG13 ILE A  80     -20.526  -0.991  17.100  1.00 97.70           H  
ATOM   1288  CG2 ILE A  80     -20.764  -2.044  13.788  1.00 97.70           C  
ATOM   1289 HG21 ILE A  80     -20.649  -3.000  13.278  1.00 97.70           H  
ATOM   1290 HG22 ILE A  80     -21.758  -1.646  13.582  1.00 97.70           H  
ATOM   1291 HG23 ILE A  80     -20.011  -1.373  13.376  1.00 97.70           H  
ATOM   1292  CD1 ILE A  80     -19.562   0.155  15.596  1.00 97.70           C  
ATOM   1293 HD11 ILE A  80     -19.743   0.503  14.579  1.00 97.70           H  
ATOM   1294 HD12 ILE A  80     -18.583  -0.321  15.655  1.00 97.70           H  
ATOM   1295 HD13 ILE A  80     -19.582   1.017  16.262  1.00 97.70           H  
ATOM   1296  N   ARG A  81     -22.634  -4.876  14.432  1.00 98.14           N  
ATOM   1297  H   ARG A  81     -23.390  -4.212  14.348  1.00 98.14           H  
ATOM   1298  CA  ARG A  81     -22.791  -6.168  13.754  1.00 98.14           C  
ATOM   1299  HA  ARG A  81     -21.804  -6.615  13.636  1.00 98.14           H  
ATOM   1300  C   ARG A  81     -23.373  -6.013  12.355  1.00 98.14           C  
ATOM   1301  CB  ARG A  81     -23.667  -7.124  14.581  1.00 98.14           C  
ATOM   1302  HB2 ARG A  81     -23.644  -8.093  14.083  1.00 98.14           H  
ATOM   1303  HB3 ARG A  81     -24.694  -6.759  14.584  1.00 98.14           H  
ATOM   1304  O   ARG A  81     -24.147  -5.102  12.097  1.00 98.14           O  
ATOM   1305  CG  ARG A  81     -23.205  -7.309  16.035  1.00 98.14           C  
ATOM   1306  HG2 ARG A  81     -22.136  -7.520  16.060  1.00 98.14           H  
ATOM   1307  HG3 ARG A  81     -23.382  -6.380  16.577  1.00 98.14           H  
ATOM   1308  CD  ARG A  81     -23.973  -8.428  16.759  1.00 98.14           C  
ATOM   1309  HD2 ARG A  81     -25.039  -8.310  16.566  1.00 98.14           H  
ATOM   1310  HD3 ARG A  81     -23.820  -8.313  17.832  1.00 98.14           H  
ATOM   1311  NE  ARG A  81     -23.533  -9.781  16.340  1.00 98.14           N  
ATOM   1312  HE  ARG A  81     -24.098 -10.268  15.659  1.00 98.14           H  
ATOM   1313  NH1 ARG A  81     -21.606  -9.911  17.595  1.00 98.14           N  
ATOM   1314 HH11 ARG A  81     -20.746 -10.407  17.783  1.00 98.14           H  
ATOM   1315 HH12 ARG A  81     -21.782  -9.004  18.003  1.00 98.14           H  
ATOM   1316  NH2 ARG A  81     -22.071 -11.538  16.177  1.00 98.14           N  
ATOM   1317 HH21 ARG A  81     -21.124 -11.872  16.292  1.00 98.14           H  
ATOM   1318 HH22 ARG A  81     -22.606 -11.967  15.435  1.00 98.14           H  
ATOM   1319  CZ  ARG A  81     -22.422 -10.403  16.709  1.00 98.14           C  
ATOM   1320  N   GLY A  82     -23.033  -6.945  11.472  1.00 97.75           N  
ATOM   1321  H   GLY A  82     -22.422  -7.686  11.786  1.00 97.75           H  
ATOM   1322  CA  GLY A  82     -23.507  -7.004  10.093  1.00 97.75           C  
ATOM   1323  HA2 GLY A  82     -24.352  -6.330   9.955  1.00 97.75           H  
ATOM   1324  HA3 GLY A  82     -22.708  -6.696   9.418  1.00 97.75           H  
ATOM   1325  C   GLY A  82     -23.934  -8.421   9.726  1.00 97.75           C  
ATOM   1326  O   GLY A  82     -23.342  -9.395  10.194  1.00 97.75           O  
ATOM   1327  N   LYS A  83     -24.979  -8.538   8.901  1.00 98.13           N  
ATOM   1328  H   LYS A  83     -25.386  -7.695   8.522  1.00 98.13           H  
ATOM   1329  CA  LYS A  83     -25.477  -9.824   8.400  1.00 98.13           C  
ATOM   1330  HA  LYS A  83     -25.208 -10.610   9.106  1.00 98.13           H  
ATOM   1331  C   LYS A  83     -24.823 -10.165   7.066  1.00 98.13           C  
ATOM   1332  CB  LYS A  83     -27.005  -9.792   8.295  1.00 98.13           C  
ATOM   1333  HB2 LYS A  83     -27.420  -9.512   9.263  1.00 98.13           H  
ATOM   1334  HB3 LYS A  83     -27.308  -9.055   7.551  1.00 98.13           H  
ATOM   1335  O   LYS A  83     -24.874  -9.360   6.141  1.00 98.13           O  
ATOM   1336  CG  LYS A  83     -27.536 -11.175   7.902  1.00 98.13           C  
ATOM   1337  HG2 LYS A  83     -27.209 -11.905   8.642  1.00 98.13           H  
ATOM   1338  HG3 LYS A  83     -27.144 -11.461   6.926  1.00 98.13           H  
ATOM   1339  CD  LYS A  83     -29.062 -11.176   7.833  1.00 98.13           C  
ATOM   1340  HD2 LYS A  83     -29.389 -10.460   7.079  1.00 98.13           H  
ATOM   1341  HD3 LYS A  83     -29.468 -10.903   8.807  1.00 98.13           H  
ATOM   1342  CE  LYS A  83     -29.508 -12.586   7.452  1.00 98.13           C  
ATOM   1343  HE2 LYS A  83     -29.044 -12.847   6.501  1.00 98.13           H  
ATOM   1344  HE3 LYS A  83     -29.130 -13.281   8.202  1.00 98.13           H  
ATOM   1345  NZ  LYS A  83     -30.981 -12.681   7.353  1.00 98.13           N  
ATOM   1346  HZ1 LYS A  83     -31.318 -12.049   6.640  1.00 98.13           H  
ATOM   1347  HZ2 LYS A  83     -31.400 -12.445   8.241  1.00 98.13           H  
ATOM   1348  HZ3 LYS A  83     -31.242 -13.625   7.108  1.00 98.13           H  
ATOM   1349  N   LEU A  84     -24.229 -11.349   6.969  1.00 97.37           N  
ATOM   1350  H   LEU A  84     -24.257 -11.964   7.769  1.00 97.37           H  
ATOM   1351  CA  LEU A  84     -23.521 -11.810   5.778  1.00 97.37           C  
ATOM   1352  HA  LEU A  84     -22.946 -10.981   5.367  1.00 97.37           H  
ATOM   1353  C   LEU A  84     -24.484 -12.286   4.687  1.00 97.37           C  
ATOM   1354  CB  LEU A  84     -22.563 -12.943   6.181  1.00 97.37           C  
ATOM   1355  HB2 LEU A  84     -22.158 -13.406   5.281  1.00 97.37           H  
ATOM   1356  HB3 LEU A  84     -23.137 -13.705   6.709  1.00 97.37           H  
ATOM   1357  O   LEU A  84     -25.336 -13.138   4.931  1.00 97.37           O  
ATOM   1358  CG  LEU A  84     -21.392 -12.499   7.072  1.00 97.37           C  
ATOM   1359  HG  LEU A  84     -21.766 -11.921   7.917  1.00 97.37           H  
ATOM   1360  CD1 LEU A  84     -20.666 -13.730   7.609  1.00 97.37           C  
ATOM   1361 HD11 LEU A  84     -19.831 -13.433   8.243  1.00 97.37           H  
ATOM   1362 HD12 LEU A  84     -20.299 -14.340   6.784  1.00 97.37           H  
ATOM   1363 HD13 LEU A  84     -21.361 -14.325   8.203  1.00 97.37           H  
ATOM   1364  CD2 LEU A  84     -20.387 -11.649   6.288  1.00 97.37           C  
ATOM   1365 HD21 LEU A  84     -19.582 -11.335   6.952  1.00 97.37           H  
ATOM   1366 HD22 LEU A  84     -20.865 -10.753   5.891  1.00 97.37           H  
ATOM   1367 HD23 LEU A  84     -19.972 -12.230   5.465  1.00 97.37           H  
ATOM   1368  N   ASP A  85     -24.286 -11.806   3.459  1.00 95.62           N  
ATOM   1369  H   ASP A  85     -23.689 -10.999   3.348  1.00 95.62           H  
ATOM   1370  CA  ASP A  85     -25.013 -12.299   2.278  1.00 95.62           C  
ATOM   1371  HA  ASP A  85     -26.040 -12.538   2.553  1.00 95.62           H  
ATOM   1372  C   ASP A  85     -24.379 -13.568   1.680  1.00 95.62           C  
ATOM   1373  CB  ASP A  85     -25.048 -11.201   1.206  1.00 95.62           C  
ATOM   1374  HB2 ASP A  85     -25.538 -11.595   0.315  1.00 95.62           H  
ATOM   1375  HB3 ASP A  85     -24.024 -10.941   0.935  1.00 95.62           H  
ATOM   1376  O   ASP A  85     -25.029 -14.325   0.962  1.00 95.62           O  
ATOM   1377  CG  ASP A  85     -25.800  -9.941   1.642  1.00 95.62           C  
ATOM   1378  OD1 ASP A  85     -26.883 -10.081   2.252  1.00 95.62           O  
ATOM   1379  OD2 ASP A  85     -25.282  -8.844   1.328  1.00 95.62           O  
ATOM   1380  N   LYS A  86     -23.091 -13.796   1.958  1.00 96.57           N  
ATOM   1381  H   LYS A  86     -22.656 -13.190   2.639  1.00 96.57           H  
ATOM   1382  CA  LYS A  86     -22.273 -14.888   1.418  1.00 96.57           C  
ATOM   1383  HA  LYS A  86     -22.934 -15.699   1.113  1.00 96.57           H  
ATOM   1384  C   LYS A  86     -21.343 -15.437   2.495  1.00 96.57           C  
ATOM   1385  CB  LYS A  86     -21.486 -14.404   0.178  1.00 96.57           C  
ATOM   1386  HB2 LYS A  86     -22.194 -14.034  -0.564  1.00 96.57           H  
ATOM   1387  HB3 LYS A  86     -20.956 -15.253  -0.255  1.00 96.57           H  
ATOM   1388  O   LYS A  86     -20.978 -14.709   3.418  1.00 96.57           O  
ATOM   1389  CG  LYS A  86     -20.466 -13.293   0.502  1.00 96.57           C  
ATOM   1390  HG2 LYS A  86     -20.990 -12.449   0.949  1.00 96.57           H  
ATOM   1391  HG3 LYS A  86     -19.752 -13.675   1.232  1.00 96.57           H  
ATOM   1392  CD  LYS A  86     -19.671 -12.781  -0.712  1.00 96.57           C  
ATOM   1393  HD2 LYS A  86     -20.352 -12.334  -1.436  1.00 96.57           H  
ATOM   1394  HD3 LYS A  86     -19.133 -13.612  -1.167  1.00 96.57           H  
ATOM   1395  CE  LYS A  86     -18.679 -11.728  -0.179  1.00 96.57           C  
ATOM   1396  HE2 LYS A  86     -18.100 -12.194   0.618  1.00 96.57           H  
ATOM   1397  HE3 LYS A  86     -19.244 -10.918   0.283  1.00 96.57           H  
ATOM   1398  NZ  LYS A  86     -17.745 -11.176  -1.195  1.00 96.57           N  
ATOM   1399  HZ1 LYS A  86     -17.229 -11.915  -1.649  1.00 96.57           H  
ATOM   1400  HZ2 LYS A  86     -18.238 -10.616  -1.877  1.00 96.57           H  
ATOM   1401  HZ3 LYS A  86     -17.062 -10.587  -0.740  1.00 96.57           H  
ATOM   1402  N   ASP A  87     -20.909 -16.680   2.329  1.00 97.79           N  
ATOM   1403  H   ASP A  87     -21.330 -17.261   1.618  1.00 97.79           H  
ATOM   1404  CA  ASP A  87     -19.886 -17.285   3.181  1.00 97.79           C  
ATOM   1405  HA  ASP A  87     -20.259 -17.314   4.205  1.00 97.79           H  
ATOM   1406  C   ASP A  87     -18.601 -16.447   3.166  1.00 97.79           C  
ATOM   1407  CB  ASP A  87     -19.583 -18.726   2.733  1.00 97.79           C  
ATOM   1408  HB2 ASP A  87     -18.688 -19.063   3.257  1.00 97.79           H  
ATOM   1409  HB3 ASP A  87     -19.366 -18.732   1.665  1.00 97.79           H  
ATOM   1410  O   ASP A  87     -18.115 -16.017   2.111  1.00 97.79           O  
ATOM   1411  CG  ASP A  87     -20.705 -19.731   3.024  1.00 97.79           C  
ATOM   1412  OD1 ASP A  87     -21.832 -19.295   3.344  1.00 97.79           O  
ATOM   1413  OD2 ASP A  87     -20.423 -20.945   2.942  1.00 97.79           O  
ATOM   1414  N   TRP A  88     -18.029 -16.238   4.350  1.00 98.31           N  
ATOM   1415  H   TRP A  88     -18.480 -16.607   5.175  1.00 98.31           H  
ATOM   1416  CA  TRP A  88     -16.793 -15.503   4.535  1.00 98.31           C  
ATOM   1417  HA  TRP A  88     -16.432 -15.196   3.553  1.00 98.31           H  
ATOM   1418  C   TRP A  88     -15.730 -16.393   5.173  1.00 98.31           C  
ATOM   1419  CB  TRP A  88     -17.039 -14.218   5.328  1.00 98.31           C  
ATOM   1420  HB2 TRP A  88     -17.907 -13.713   4.904  1.00 98.31           H  
ATOM   1421  HB3 TRP A  88     -17.281 -14.470   6.360  1.00 98.31           H  
ATOM   1422  O   TRP A  88     -15.745 -16.685   6.365  1.00 98.31           O  
ATOM   1423  CG  TRP A  88     -15.901 -13.239   5.314  1.00 98.31           C  
ATOM   1424  CD1 TRP A  88     -14.786 -13.303   4.546  1.00 98.31           C  
ATOM   1425  HD1 TRP A  88     -14.539 -14.089   3.848  1.00 98.31           H  
ATOM   1426  CD2 TRP A  88     -15.780 -11.993   6.067  1.00 98.31           C  
ATOM   1427  CE2 TRP A  88     -14.585 -11.333   5.663  1.00 98.31           C  
ATOM   1428  CE3 TRP A  88     -16.574 -11.328   7.021  1.00 98.31           C  
ATOM   1429  HE3 TRP A  88     -17.471 -11.818   7.369  1.00 98.31           H  
ATOM   1430  NE1 TRP A  88     -14.006 -12.193   4.769  1.00 98.31           N  
ATOM   1431  HE1 TRP A  88     -13.136 -12.004   4.292  1.00 98.31           H  
ATOM   1432  CH2 TRP A  88     -15.032  -9.430   7.075  1.00 98.31           C  
ATOM   1433  HH2 TRP A  88     -14.764  -8.456   7.456  1.00 98.31           H  
ATOM   1434  CZ2 TRP A  88     -14.216 -10.069   6.132  1.00 98.31           C  
ATOM   1435  HZ2 TRP A  88     -13.322  -9.592   5.760  1.00 98.31           H  
ATOM   1436  CZ3 TRP A  88     -16.203 -10.063   7.522  1.00 98.31           C  
ATOM   1437  HZ3 TRP A  88     -16.815  -9.561   8.257  1.00 98.31           H  
ATOM   1438  N   SER A  89     -14.761 -16.798   4.354  1.00 97.69           N  
ATOM   1439  H   SER A  89     -14.842 -16.570   3.374  1.00 97.69           H  
ATOM   1440  CA  SER A  89     -13.559 -17.502   4.795  1.00 97.69           C  
ATOM   1441  HA  SER A  89     -13.471 -17.387   5.875  1.00 97.69           H  
ATOM   1442  C   SER A  89     -12.311 -16.890   4.163  1.00 97.69           C  
ATOM   1443  CB  SER A  89     -13.680 -18.995   4.476  1.00 97.69           C  
ATOM   1444  HB2 SER A  89     -14.548 -19.403   4.994  1.00 97.69           H  
ATOM   1445  HB3 SER A  89     -13.811 -19.133   3.403  1.00 97.69           H  
ATOM   1446  O   SER A  89     -12.375 -16.389   3.034  1.00 97.69           O  
ATOM   1447  OG  SER A  89     -12.519 -19.681   4.899  1.00 97.69           O  
ATOM   1448  HG  SER A  89     -12.367 -19.451   5.818  1.00 97.69           H  
ATOM   1449  N   SER A  90     -11.195 -16.931   4.892  1.00 98.28           N  
ATOM   1450  H   SER A  90     -11.248 -17.356   5.806  1.00 98.28           H  
ATOM   1451  CA  SER A  90      -9.862 -16.506   4.451  1.00 98.28           C  
ATOM   1452  HA  SER A  90      -9.785 -16.609   3.368  1.00 98.28           H  
ATOM   1453  C   SER A  90      -8.803 -17.402   5.102  1.00 98.28           C  
ATOM   1454  CB  SER A  90      -9.661 -15.030   4.811  1.00 98.28           C  
ATOM   1455  HB2 SER A  90      -9.819 -14.898   5.882  1.00 98.28           H  
ATOM   1456  HB3 SER A  90     -10.405 -14.435   4.283  1.00 98.28           H  
ATOM   1457  O   SER A  90      -8.897 -17.697   6.293  1.00 98.28           O  
ATOM   1458  OG  SER A  90      -8.374 -14.555   4.471  1.00 98.28           O  
ATOM   1459  HG  SER A  90      -8.139 -14.829   3.582  1.00 98.28           H  
ATOM   1460  N   PHE A  91      -7.836 -17.893   4.320  1.00 97.81           N  
ATOM   1461  H   PHE A  91      -7.828 -17.599   3.354  1.00 97.81           H  
ATOM   1462  CA  PHE A  91      -6.762 -18.803   4.769  1.00 97.81           C  
ATOM   1463  HA  PHE A  91      -6.293 -19.186   3.863  1.00 97.81           H  
ATOM   1464  C   PHE A  91      -7.240 -20.059   5.527  1.00 97.81           C  
ATOM   1465  CB  PHE A  91      -5.677 -18.023   5.526  1.00 97.81           C  
ATOM   1466  HB2 PHE A  91      -4.912 -18.718   5.872  1.00 97.81           H  
ATOM   1467  HB3 PHE A  91      -6.114 -17.553   6.407  1.00 97.81           H  
ATOM   1468  O   PHE A  91      -6.583 -20.555   6.445  1.00 97.81           O  
ATOM   1469  CG  PHE A  91      -4.989 -16.984   4.673  1.00 97.81           C  
ATOM   1470  CD1 PHE A  91      -4.083 -17.391   3.678  1.00 97.81           C  
ATOM   1471  HD1 PHE A  91      -3.871 -18.439   3.526  1.00 97.81           H  
ATOM   1472  CD2 PHE A  91      -5.274 -15.620   4.846  1.00 97.81           C  
ATOM   1473  HD2 PHE A  91      -5.987 -15.312   5.597  1.00 97.81           H  
ATOM   1474  CE1 PHE A  91      -3.467 -16.434   2.858  1.00 97.81           C  
ATOM   1475  HE1 PHE A  91      -2.792 -16.751   2.077  1.00 97.81           H  
ATOM   1476  CE2 PHE A  91      -4.652 -14.662   4.027  1.00 97.81           C  
ATOM   1477  HE2 PHE A  91      -4.889 -13.615   4.142  1.00 97.81           H  
ATOM   1478  CZ  PHE A  91      -3.748 -15.071   3.033  1.00 97.81           C  
ATOM   1479  HZ  PHE A  91      -3.279 -14.339   2.392  1.00 97.81           H  
ATOM   1480  N   GLY A  92      -8.404 -20.592   5.145  1.00 95.84           N  
ATOM   1481  H   GLY A  92      -8.908 -20.140   4.396  1.00 95.84           H  
ATOM   1482  CA  GLY A  92      -9.008 -21.761   5.794  1.00 95.84           C  
ATOM   1483  HA2 GLY A  92      -9.803 -22.143   5.155  1.00 95.84           H  
ATOM   1484  HA3 GLY A  92      -8.254 -22.539   5.910  1.00 95.84           H  
ATOM   1485  C   GLY A  92      -9.616 -21.477   7.173  1.00 95.84           C  
ATOM   1486  O   GLY A  92     -10.010 -22.416   7.861  1.00 95.84           O  
ATOM   1487  N   ILE A  93      -9.710 -20.208   7.579  1.00 97.27           N  
ATOM   1488  H   ILE A  93      -9.316 -19.483   6.997  1.00 97.27           H  
ATOM   1489  CA  ILE A  93     -10.466 -19.770   8.754  1.00 97.27           C  
ATOM   1490  HA  ILE A  93     -10.556 -20.599   9.456  1.00 97.27           H  
ATOM   1491  C   ILE A  93     -11.870 -19.382   8.296  1.00 97.27           C  
ATOM   1492  CB  ILE A  93      -9.740 -18.613   9.475  1.00 97.27           C  
ATOM   1493  HB  ILE A  93      -9.711 -17.752   8.806  1.00 97.27           H  
ATOM   1494  O   ILE A  93     -12.026 -18.590   7.364  1.00 97.27           O  
ATOM   1495  CG1 ILE A  93      -8.277 -18.961   9.838  1.00 97.27           C  
ATOM   1496 HG12 ILE A  93      -7.689 -19.029   8.923  1.00 97.27           H  
ATOM   1497 HG13 ILE A  93      -7.859 -18.139  10.420  1.00 97.27           H  
ATOM   1498  CG2 ILE A  93     -10.516 -18.181  10.732  1.00 97.27           C  
ATOM   1499 HG21 ILE A  93     -11.491 -17.775  10.463  1.00 97.27           H  
ATOM   1500 HG22 ILE A  93     -10.660 -19.023  11.409  1.00 97.27           H  
ATOM   1501 HG23 ILE A  93      -9.964 -17.402  11.259  1.00 97.27           H  
ATOM   1502  CD1 ILE A  93      -8.086 -20.262  10.632  1.00 97.27           C  
ATOM   1503 HD11 ILE A  93      -8.694 -20.251  11.537  1.00 97.27           H  
ATOM   1504 HD12 ILE A  93      -7.037 -20.353  10.912  1.00 97.27           H  
ATOM   1505 HD13 ILE A  93      -8.358 -21.123  10.023  1.00 97.27           H  
ATOM   1506  N   ASN A  94     -12.896 -19.966   8.913  1.00 96.89           N  
ATOM   1507  H   ASN A  94     -12.706 -20.573   9.697  1.00 96.89           H  
ATOM   1508  CA  ASN A  94     -14.286 -19.589   8.672  1.00 96.89           C  
ATOM   1509  HA  ASN A  94     -14.402 -19.242   7.645  1.00 96.89           H  
ATOM   1510  C   ASN A  94     -14.661 -18.436   9.609  1.00 96.89           C  
ATOM   1511  CB  ASN A  94     -15.197 -20.812   8.869  1.00 96.89           C  
ATOM   1512  HB2 ASN A  94     -14.873 -21.624   8.218  1.00 96.89           H  
ATOM   1513  HB3 ASN A  94     -15.139 -21.141   9.907  1.00 96.89           H  
ATOM   1514  O   ASN A  94     -14.636 -18.618  10.823  1.00 96.89           O  
ATOM   1515  CG  ASN A  94     -16.640 -20.481   8.531  1.00 96.89           C  
ATOM   1516  ND2 ASN A  94     -17.596 -21.171   9.104  1.00 96.89           N  
ATOM   1517 HD21 ASN A  94     -18.516 -20.779   8.960  1.00 96.89           H  
ATOM   1518 HD22 ASN A  94     -17.374 -21.776   9.882  1.00 96.89           H  
ATOM   1519  OD1 ASN A  94     -16.932 -19.601   7.746  1.00 96.89           O  
ATOM   1520  N   ILE A  95     -14.991 -17.277   9.046  1.00 97.77           N  
ATOM   1521  H   ILE A  95     -15.062 -17.229   8.039  1.00 97.77           H  
ATOM   1522  CA  ILE A  95     -15.419 -16.091   9.799  1.00 97.77           C  
ATOM   1523  HA  ILE A  95     -14.952 -16.095  10.784  1.00 97.77           H  
ATOM   1524  C   ILE A  95     -16.937 -16.146  10.023  1.00 97.77           C  
ATOM   1525  CB  ILE A  95     -14.977 -14.803   9.061  1.00 97.77           C  
ATOM   1526  HB  ILE A  95     -15.434 -14.797   8.071  1.00 97.77           H  
ATOM   1527  O   ILE A  95     -17.419 -15.814  11.099  1.00 97.77           O  
ATOM   1528  CG1 ILE A  95     -13.436 -14.756   8.894  1.00 97.77           C  
ATOM   1529 HG12 ILE A  95     -13.068 -15.718   8.535  1.00 97.77           H  
ATOM   1530 HG13 ILE A  95     -12.975 -14.567   9.863  1.00 97.77           H  
ATOM   1531  CG2 ILE A  95     -15.468 -13.550   9.809  1.00 97.77           C  
ATOM   1532 HG21 ILE A  95     -15.035 -13.516  10.809  1.00 97.77           H  
ATOM   1533 HG22 ILE A  95     -15.196 -12.647   9.263  1.00 97.77           H  
ATOM   1534 HG23 ILE A  95     -16.554 -13.556   9.903  1.00 97.77           H  
ATOM   1535  CD1 ILE A  95     -12.947 -13.707   7.889  1.00 97.77           C  
ATOM   1536 HD11 ILE A  95     -11.861 -13.758   7.813  1.00 97.77           H  
ATOM   1537 HD12 ILE A  95     -13.228 -12.702   8.203  1.00 97.77           H  
ATOM   1538 HD13 ILE A  95     -13.377 -13.919   6.910  1.00 97.77           H  
ATOM   1539  N   GLY A  96     -17.694 -16.606   9.025  1.00 97.62           N  
ATOM   1540  H   GLY A  96     -17.250 -16.879   8.160  1.00 97.62           H  
ATOM   1541  CA  GLY A  96     -19.142 -16.778   9.119  1.00 97.62           C  
ATOM   1542  HA2 GLY A  96     -19.371 -17.469   9.930  1.00 97.62           H  
ATOM   1543  HA3 GLY A  96     -19.616 -15.824   9.348  1.00 97.62           H  
ATOM   1544  C   GLY A  96     -19.737 -17.322   7.824  1.00 97.62           C  
ATOM   1545  O   GLY A  96     -19.150 -17.182   6.749  1.00 97.62           O  
ATOM   1546  N   LYS A  97     -20.906 -17.952   7.917  1.00 98.01           N  
ATOM   1547  H   LYS A  97     -21.363 -17.984   8.817  1.00 98.01           H  
ATOM   1548  CA  LYS A  97     -21.671 -18.449   6.768  1.00 98.01           C  
ATOM   1549  HA  LYS A  97     -21.000 -18.631   5.928  1.00 98.01           H  
ATOM   1550  C   LYS A  97     -22.693 -17.421   6.292  1.00 98.01           C  
ATOM   1551  CB  LYS A  97     -22.349 -19.775   7.127  1.00 98.01           C  
ATOM   1552  HB2 LYS A  97     -23.003 -20.064   6.305  1.00 98.01           H  
ATOM   1553  HB3 LYS A  97     -22.959 -19.650   8.022  1.00 98.01           H  
ATOM   1554  O   LYS A  97     -23.045 -16.483   7.006  1.00 98.01           O  
ATOM   1555  CG  LYS A  97     -21.314 -20.885   7.342  1.00 98.01           C  
ATOM   1556  HG2 LYS A  97     -20.665 -20.943   6.469  1.00 98.01           H  
ATOM   1557  HG3 LYS A  97     -20.710 -20.668   8.224  1.00 98.01           H  
ATOM   1558  CD  LYS A  97     -22.030 -22.222   7.529  1.00 98.01           C  
ATOM   1559  HD2 LYS A  97     -22.632 -22.181   8.436  1.00 98.01           H  
ATOM   1560  HD3 LYS A  97     -22.681 -22.395   6.672  1.00 98.01           H  
ATOM   1561  CE  LYS A  97     -20.998 -23.345   7.622  1.00 98.01           C  
ATOM   1562  HE2 LYS A  97     -20.374 -23.308   6.730  1.00 98.01           H  
ATOM   1563  HE3 LYS A  97     -20.363 -23.162   8.489  1.00 98.01           H  
ATOM   1564  NZ  LYS A  97     -21.672 -24.659   7.729  1.00 98.01           N  
ATOM   1565  HZ1 LYS A  97     -22.248 -24.804   6.912  1.00 98.01           H  
ATOM   1566  HZ2 LYS A  97     -22.266 -24.673   8.546  1.00 98.01           H  
ATOM   1567  HZ3 LYS A  97     -20.992 -25.403   7.789  1.00 98.01           H  
ATOM   1568  N   ALA A  98     -23.195 -17.612   5.076  1.00 97.79           N  
ATOM   1569  H   ALA A  98     -22.830 -18.366   4.512  1.00 97.79           H  
ATOM   1570  CA  ALA A  98     -24.309 -16.839   4.551  1.00 97.79           C  
ATOM   1571  HA  ALA A  98     -23.986 -15.805   4.433  1.00 97.79           H  
ATOM   1572  C   ALA A  98     -25.499 -16.877   5.527  1.00 97.79           C  
ATOM   1573  CB  ALA A  98     -24.689 -17.393   3.175  1.00 97.79           C  
ATOM   1574  HB1 ALA A  98     -25.051 -18.416   3.275  1.00 97.79           H  
ATOM   1575  HB2 ALA A  98     -23.817 -17.392   2.520  1.00 97.79           H  
ATOM   1576  HB3 ALA A  98     -25.469 -16.774   2.731  1.00 97.79           H  
ATOM   1577  O   ALA A  98     -25.948 -17.941   5.951  1.00 97.79           O  
ATOM   1578  N   GLY A  99     -26.012 -15.699   5.872  1.00 97.69           N  
ATOM   1579  H   GLY A  99     -25.590 -14.866   5.487  1.00 97.69           H  
ATOM   1580  CA  GLY A  99     -27.087 -15.511   6.840  1.00 97.69           C  
ATOM   1581  HA2 GLY A  99     -27.694 -14.667   6.513  1.00 97.69           H  
ATOM   1582  HA3 GLY A  99     -27.713 -16.403   6.861  1.00 97.69           H  
ATOM   1583  C   GLY A  99     -26.628 -15.237   8.273  1.00 97.69           C  
ATOM   1584  O   GLY A  99     -27.437 -14.702   9.036  1.00 97.69           O  
ATOM   1585  N   ASP A 100     -25.372 -15.529   8.627  1.00 98.22           N  
ATOM   1586  H   ASP A 100     -24.749 -15.956   7.957  1.00 98.22           H  
ATOM   1587  CA  ASP A 100     -24.845 -15.274   9.970  1.00 98.22           C  
ATOM   1588  HA  ASP A 100     -25.558 -15.674  10.690  1.00 98.22           H  
ATOM   1589  C   ASP A 100     -24.702 -13.769  10.234  1.00 98.22           C  
ATOM   1590  CB  ASP A 100     -23.497 -15.984  10.214  1.00 98.22           C  
ATOM   1591  HB2 ASP A 100     -22.787 -15.687   9.442  1.00 98.22           H  
ATOM   1592  HB3 ASP A 100     -23.098 -15.634  11.167  1.00 98.22           H  
ATOM   1593  O   ASP A 100     -24.367 -12.977   9.347  1.00 98.22           O  
ATOM   1594  CG  ASP A 100     -23.571 -17.515  10.287  1.00 98.22           C  
ATOM   1595  OD1 ASP A 100     -24.682 -18.055  10.483  1.00 98.22           O  
ATOM   1596  OD2 ASP A 100     -22.490 -18.145  10.193  1.00 98.22           O  
ATOM   1597  N   THR A 101     -24.926 -13.375  11.487  1.00 98.29           N  
ATOM   1598  H   THR A 101     -25.185 -14.081  12.162  1.00 98.29           H  
ATOM   1599  CA  THR A 101     -24.681 -12.012  11.967  1.00 98.29           C  
ATOM   1600  HA  THR A 101     -24.587 -11.335  11.117  1.00 98.29           H  
ATOM   1601  C   THR A 101     -23.379 -11.989  12.753  1.00 98.29           C  
ATOM   1602  CB  THR A 101     -25.839 -11.502  12.833  1.00 98.29           C  
ATOM   1603  HB  THR A 101     -25.951 -12.144  13.707  1.00 98.29           H  
ATOM   1604  O   THR A 101     -23.327 -12.500  13.873  1.00 98.29           O  
ATOM   1605  CG2 THR A 101     -25.622 -10.060  13.288  1.00 98.29           C  
ATOM   1606 HG21 THR A 101     -24.725 -10.004  13.904  1.00 98.29           H  
ATOM   1607 HG22 THR A 101     -25.502  -9.413  12.420  1.00 98.29           H  
ATOM   1608 HG23 THR A 101     -26.476  -9.723  13.876  1.00 98.29           H  
ATOM   1609  OG1 THR A 101     -27.048 -11.503  12.111  1.00 98.29           O  
ATOM   1610  HG1 THR A 101     -27.765 -11.461  12.748  1.00 98.29           H  
ATOM   1611  N   ILE A 102     -22.355 -11.338  12.210  1.00 98.19           N  
ATOM   1612  H   ILE A 102     -22.501 -10.872  11.327  1.00 98.19           H  
ATOM   1613  CA  ILE A 102     -21.024 -11.227  12.822  1.00 98.19           C  
ATOM   1614  HA  ILE A 102     -20.971 -11.880  13.694  1.00 98.19           H  
ATOM   1615  C   ILE A 102     -20.763  -9.803  13.318  1.00 98.19           C  
ATOM   1616  CB  ILE A 102     -19.925 -11.716  11.861  1.00 98.19           C  
ATOM   1617  HB  ILE A 102     -18.967 -11.580  12.363  1.00 98.19           H  
ATOM   1618  O   ILE A 102     -21.298  -8.836  12.774  1.00 98.19           O  
ATOM   1619  CG1 ILE A 102     -19.920 -10.893  10.558  1.00 98.19           C  
ATOM   1620 HG12 ILE A 102     -20.024  -9.830  10.779  1.00 98.19           H  
ATOM   1621 HG13 ILE A 102     -20.761 -11.188   9.930  1.00 98.19           H  
ATOM   1622  CG2 ILE A 102     -20.100 -13.219  11.573  1.00 98.19           C  
ATOM   1623 HG21 ILE A 102     -19.238 -13.603  11.028  1.00 98.19           H  
ATOM   1624 HG22 ILE A 102     -21.003 -13.404  10.991  1.00 98.19           H  
ATOM   1625 HG23 ILE A 102     -20.162 -13.769  12.513  1.00 98.19           H  
ATOM   1626  CD1 ILE A 102     -18.626 -11.052   9.773  1.00 98.19           C  
ATOM   1627 HD11 ILE A 102     -18.468 -12.094   9.494  1.00 98.19           H  
ATOM   1628 HD12 ILE A 102     -17.783 -10.704  10.369  1.00 98.19           H  
ATOM   1629 HD13 ILE A 102     -18.708 -10.443   8.872  1.00 98.19           H  
ATOM   1630  N   GLY A 103     -19.957  -9.666  14.364  1.00 98.36           N  
ATOM   1631  H   GLY A 103     -19.540 -10.508  14.734  1.00 98.36           H  
ATOM   1632  CA  GLY A 103     -19.441  -8.398  14.866  1.00 98.36           C  
ATOM   1633  HA2 GLY A 103     -19.416  -8.421  15.956  1.00 98.36           H  
ATOM   1634  HA3 GLY A 103     -20.094  -7.581  14.559  1.00 98.36           H  
ATOM   1635  C   GLY A 103     -18.033  -8.104  14.356  1.00 98.36           C  
ATOM   1636  O   GLY A 103     -17.358  -8.974  13.809  1.00 98.36           O  
ATOM   1637  N   ILE A 104     -17.560  -6.877  14.583  1.00 98.42           N  
ATOM   1638  H   ILE A 104     -18.188  -6.194  14.984  1.00 98.42           H  
ATOM   1639  CA  ILE A 104     -16.203  -6.449  14.190  1.00 98.42           C  
ATOM   1640  HA  ILE A 104     -16.112  -6.516  13.106  1.00 98.42           H  
ATOM   1641  C   ILE A 104     -15.128  -7.374  14.782  1.00 98.42           C  
ATOM   1642  CB  ILE A 104     -15.971  -4.978  14.613  1.00 98.42           C  
ATOM   1643  HB  ILE A 104     -16.209  -4.881  15.672  1.00 98.42           H  
ATOM   1644  O   ILE A 104     -14.181  -7.753  14.097  1.00 98.42           O  
ATOM   1645  CG1 ILE A 104     -16.901  -4.042  13.808  1.00 98.42           C  
ATOM   1646 HG12 ILE A 104     -16.575  -4.030  12.768  1.00 98.42           H  
ATOM   1647 HG13 ILE A 104     -17.924  -4.418  13.838  1.00 98.42           H  
ATOM   1648  CG2 ILE A 104     -14.499  -4.560  14.412  1.00 98.42           C  
ATOM   1649 HG21 ILE A 104     -14.214  -4.684  13.368  1.00 98.42           H  
ATOM   1650 HG22 ILE A 104     -13.837  -5.159  15.037  1.00 98.42           H  
ATOM   1651 HG23 ILE A 104     -14.352  -3.523  14.713  1.00 98.42           H  
ATOM   1652  CD1 ILE A 104     -16.940  -2.597  14.313  1.00 98.42           C  
ATOM   1653 HD11 ILE A 104     -17.681  -2.038  13.741  1.00 98.42           H  
ATOM   1654 HD12 ILE A 104     -15.973  -2.111  14.182  1.00 98.42           H  
ATOM   1655 HD13 ILE A 104     -17.220  -2.587  15.367  1.00 98.42           H  
ATOM   1656  N   PHE A 105     -15.272  -7.757  16.052  1.00 98.30           N  
ATOM   1657  H   PHE A 105     -16.080  -7.433  16.565  1.00 98.30           H  
ATOM   1658  CA  PHE A 105     -14.256  -8.535  16.766  1.00 98.30           C  
ATOM   1659  HA  PHE A 105     -13.288  -8.298  16.325  1.00 98.30           H  
ATOM   1660  C   PHE A 105     -14.389 -10.054  16.602  1.00 98.30           C  
ATOM   1661  CB  PHE A 105     -14.181  -8.093  18.232  1.00 98.30           C  
ATOM   1662  HB2 PHE A 105     -15.119  -8.345  18.728  1.00 98.30           H  
ATOM   1663  HB3 PHE A 105     -13.386  -8.647  18.729  1.00 98.30           H  
ATOM   1664  O   PHE A 105     -13.557 -10.768  17.146  1.00 98.30           O  
ATOM   1665  CG  PHE A 105     -13.893  -6.613  18.389  1.00 98.30           C  
ATOM   1666  CD1 PHE A 105     -12.661  -6.082  17.962  1.00 98.30           C  
ATOM   1667  HD1 PHE A 105     -11.908  -6.734  17.544  1.00 98.30           H  
ATOM   1668  CD2 PHE A 105     -14.869  -5.760  18.929  1.00 98.30           C  
ATOM   1669  HD2 PHE A 105     -15.806  -6.169  19.277  1.00 98.30           H  
ATOM   1670  CE1 PHE A 105     -12.418  -4.702  18.055  1.00 98.30           C  
ATOM   1671  HE1 PHE A 105     -11.480  -4.299  17.702  1.00 98.30           H  
ATOM   1672  CE2 PHE A 105     -14.621  -4.382  19.032  1.00 98.30           C  
ATOM   1673  HE2 PHE A 105     -15.365  -3.735  19.472  1.00 98.30           H  
ATOM   1674  CZ  PHE A 105     -13.399  -3.848  18.586  1.00 98.30           C  
ATOM   1675  HZ  PHE A 105     -13.212  -2.787  18.662  1.00 98.30           H  
ATOM   1676  N   ASP A 106     -15.340 -10.544  15.795  1.00 97.83           N  
ATOM   1677  H   ASP A 106     -15.980  -9.911  15.339  1.00 97.83           H  
ATOM   1678  CA  ASP A 106     -15.388 -11.962  15.390  1.00 97.83           C  
ATOM   1679  HA  ASP A 106     -15.214 -12.580  16.271  1.00 97.83           H  
ATOM   1680  C   ASP A 106     -14.251 -12.307  14.388  1.00 97.83           C  
ATOM   1681  CB  ASP A 106     -16.797 -12.316  14.850  1.00 97.83           C  
ATOM   1682  HB2 ASP A 106     -17.040 -11.645  14.026  1.00 97.83           H  
ATOM   1683  HB3 ASP A 106     -16.767 -13.329  14.446  1.00 97.83           H  
ATOM   1684  O   ASP A 106     -14.028 -13.467  14.051  1.00 97.83           O  
ATOM   1685  CG  ASP A 106     -17.926 -12.269  15.905  1.00 97.83           C  
ATOM   1686  OD1 ASP A 106     -17.654 -12.492  17.101  1.00 97.83           O  
ATOM   1687  OD2 ASP A 106     -19.099 -11.975  15.546  1.00 97.83           O  
ATOM   1688  N   LEU A 107     -13.490 -11.298  13.934  1.00 97.15           N  
ATOM   1689  H   LEU A 107     -13.765 -10.369  14.219  1.00 97.15           H  
ATOM   1690  CA  LEU A 107     -12.294 -11.415  13.084  1.00 97.15           C  
ATOM   1691  HA  LEU A 107     -12.446 -12.216  12.360  1.00 97.15           H  
ATOM   1692  C   LEU A 107     -11.009 -11.765  13.861  1.00 97.15           C  
ATOM   1693  CB  LEU A 107     -12.100 -10.074  12.345  1.00 97.15           C  
ATOM   1694  HB2 LEU A 107     -11.170 -10.113  11.778  1.00 97.15           H  
ATOM   1695  HB3 LEU A 107     -11.994  -9.289  13.094  1.00 97.15           H  
ATOM   1696  O   LEU A 107      -9.953 -11.978  13.266  1.00 97.15           O  
ATOM   1697  CG  LEU A 107     -13.240  -9.692  11.385  1.00 97.15           C  
ATOM   1698  HG  LEU A 107     -14.205  -9.781  11.882  1.00 97.15           H  
ATOM   1699  CD1 LEU A 107     -13.073  -8.248  10.915  1.00 97.15           C  
ATOM   1700 HD11 LEU A 107     -13.877  -7.991  10.225  1.00 97.15           H  
ATOM   1701 HD12 LEU A 107     -12.111  -8.129  10.418  1.00 97.15           H  
ATOM   1702 HD13 LEU A 107     -13.123  -7.574  11.771  1.00 97.15           H  
ATOM   1703  CD2 LEU A 107     -13.227 -10.580  10.143  1.00 97.15           C  
ATOM   1704 HD21 LEU A 107     -14.056 -10.310   9.488  1.00 97.15           H  
ATOM   1705 HD22 LEU A 107     -12.282 -10.471   9.612  1.00 97.15           H  
ATOM   1706 HD23 LEU A 107     -13.348 -11.622  10.440  1.00 97.15           H  
ATOM   1707  N   VAL A 108     -11.058 -11.764  15.193  1.00 97.72           N  
ATOM   1708  H   VAL A 108     -11.959 -11.664  15.638  1.00 97.72           H  
ATOM   1709  CA  VAL A 108      -9.901 -11.975  16.074  1.00 97.72           C  
ATOM   1710  HA  VAL A 108      -9.143 -12.540  15.532  1.00 97.72           H  
ATOM   1711  C   VAL A 108     -10.297 -12.816  17.285  1.00 97.72           C  
ATOM   1712  CB  VAL A 108      -9.264 -10.643  16.524  1.00 97.72           C  
ATOM   1713  HB  VAL A 108      -8.487 -10.866  17.256  1.00 97.72           H  
ATOM   1714  O   VAL A 108     -11.462 -12.917  17.648  1.00 97.72           O  
ATOM   1715  CG1 VAL A 108      -8.584  -9.897  15.368  1.00 97.72           C  
ATOM   1716 HG11 VAL A 108      -7.877 -10.561  14.870  1.00 97.72           H  
ATOM   1717 HG12 VAL A 108      -8.047  -9.029  15.750  1.00 97.72           H  
ATOM   1718 HG13 VAL A 108      -9.327  -9.568  14.641  1.00 97.72           H  
ATOM   1719  CG2 VAL A 108     -10.273  -9.701  17.191  1.00 97.72           C  
ATOM   1720 HG21 VAL A 108      -9.769  -8.779  17.480  1.00 97.72           H  
ATOM   1721 HG22 VAL A 108     -10.701 -10.173  18.075  1.00 97.72           H  
ATOM   1722 HG23 VAL A 108     -11.077  -9.455  16.498  1.00 97.72           H  
ATOM   1723  N   SER A 109      -9.312 -13.416  17.945  1.00 97.04           N  
ATOM   1724  H   SER A 109      -8.365 -13.244  17.637  1.00 97.04           H  
ATOM   1725  CA  SER A 109      -9.507 -14.197  19.166  1.00 97.04           C  
ATOM   1726  HA  SER A 109     -10.545 -14.524  19.228  1.00 97.04           H  
ATOM   1727  C   SER A 109      -9.195 -13.345  20.387  1.00 97.04           C  
ATOM   1728  CB  SER A 109      -8.649 -15.452  19.103  1.00 97.04           C  
ATOM   1729  HB2 SER A 109      -7.603 -15.176  18.977  1.00 97.04           H  
ATOM   1730  HB3 SER A 109      -8.970 -16.035  18.239  1.00 97.04           H  
ATOM   1731  O   SER A 109      -8.036 -13.026  20.661  1.00 97.04           O  
ATOM   1732  OG  SER A 109      -8.790 -16.246  20.262  1.00 97.04           O  
ATOM   1733  HG  SER A 109      -8.474 -17.116  20.007  1.00 97.04           H  
ATOM   1734  N   LEU A 110     -10.237 -12.950  21.114  1.00 95.73           N  
ATOM   1735  H   LEU A 110     -11.160 -13.230  20.816  1.00 95.73           H  
ATOM   1736  CA  LEU A 110     -10.107 -12.125  22.311  1.00 95.73           C  
ATOM   1737  HA  LEU A 110      -9.467 -11.274  22.077  1.00 95.73           H  
ATOM   1738  C   LEU A 110      -9.445 -12.916  23.442  1.00 95.73           C  
ATOM   1739  CB  LEU A 110     -11.482 -11.599  22.744  1.00 95.73           C  
ATOM   1740  HB2 LEU A 110     -12.129 -12.456  22.929  1.00 95.73           H  
ATOM   1741  HB3 LEU A 110     -11.374 -11.055  23.682  1.00 95.73           H  
ATOM   1742  O   LEU A 110      -9.897 -14.001  23.809  1.00 95.73           O  
ATOM   1743  CG  LEU A 110     -12.152 -10.677  21.712  1.00 95.73           C  
ATOM   1744  HG  LEU A 110     -12.161 -11.156  20.733  1.00 95.73           H  
ATOM   1745  CD1 LEU A 110     -13.595 -10.442  22.138  1.00 95.73           C  
ATOM   1746 HD11 LEU A 110     -14.109 -11.397  22.248  1.00 95.73           H  
ATOM   1747 HD12 LEU A 110     -14.113  -9.879  21.361  1.00 95.73           H  
ATOM   1748 HD13 LEU A 110     -13.623  -9.905  23.086  1.00 95.73           H  
ATOM   1749  CD2 LEU A 110     -11.439  -9.326  21.602  1.00 95.73           C  
ATOM   1750 HD21 LEU A 110     -11.961  -8.701  20.877  1.00 95.73           H  
ATOM   1751 HD22 LEU A 110     -11.433  -8.823  22.569  1.00 95.73           H  
ATOM   1752 HD23 LEU A 110     -10.414  -9.473  21.263  1.00 95.73           H  
ATOM   1753  N   LYS A 111      -8.393 -12.344  24.023  1.00 95.45           N  
ATOM   1754  H   LYS A 111      -8.073 -11.467  23.638  1.00 95.45           H  
ATOM   1755  CA  LYS A 111      -7.710 -12.846  25.217  1.00 95.45           C  
ATOM   1756  HA  LYS A 111      -8.268 -13.689  25.624  1.00 95.45           H  
ATOM   1757  C   LYS A 111      -7.697 -11.746  26.279  1.00 95.45           C  
ATOM   1758  CB  LYS A 111      -6.288 -13.317  24.860  1.00 95.45           C  
ATOM   1759  HB2 LYS A 111      -5.716 -12.437  24.564  1.00 95.45           H  
ATOM   1760  HB3 LYS A 111      -5.820 -13.732  25.753  1.00 95.45           H  
ATOM   1761  O   LYS A 111      -7.631 -10.560  25.953  1.00 95.45           O  
ATOM   1762  CG  LYS A 111      -6.167 -14.344  23.715  1.00 95.45           C  
ATOM   1763  HG2 LYS A 111      -6.529 -13.887  22.794  1.00 95.45           H  
ATOM   1764  HG3 LYS A 111      -5.106 -14.552  23.573  1.00 95.45           H  
ATOM   1765  CD  LYS A 111      -6.896 -15.686  23.926  1.00 95.45           C  
ATOM   1766  HD2 LYS A 111      -6.542 -16.165  24.839  1.00 95.45           H  
ATOM   1767  HD3 LYS A 111      -7.967 -15.505  24.010  1.00 95.45           H  
ATOM   1768  CE  LYS A 111      -6.624 -16.594  22.711  1.00 95.45           C  
ATOM   1769  HE2 LYS A 111      -6.673 -15.972  21.818  1.00 95.45           H  
ATOM   1770  HE3 LYS A 111      -5.611 -16.991  22.781  1.00 95.45           H  
ATOM   1771  NZ  LYS A 111      -7.606 -17.699  22.549  1.00 95.45           N  
ATOM   1772  HZ1 LYS A 111      -8.528 -17.305  22.427  1.00 95.45           H  
ATOM   1773  HZ2 LYS A 111      -7.450 -18.189  21.680  1.00 95.45           H  
ATOM   1774  HZ3 LYS A 111      -7.605 -18.354  23.317  1.00 95.45           H  
ATOM   1775  N   ALA A 112      -7.755 -12.130  27.550  1.00 91.39           N  
ATOM   1776  H   ALA A 112      -7.752 -13.115  27.775  1.00 91.39           H  
ATOM   1777  CA  ALA A 112      -7.568 -11.174  28.633  1.00 91.39           C  
ATOM   1778  HA  ALA A 112      -8.249 -10.335  28.484  1.00 91.39           H  
ATOM   1779  C   ALA A 112      -6.128 -10.642  28.597  1.00 91.39           C  
ATOM   1780  CB  ALA A 112      -7.913 -11.836  29.971  1.00 91.39           C  
ATOM   1781  HB1 ALA A 112      -7.792 -11.112  30.776  1.00 91.39           H  
ATOM   1782  HB2 ALA A 112      -7.242 -12.675  30.154  1.00 91.39           H  
ATOM   1783  HB3 ALA A 112      -8.945 -12.188  29.960  1.00 91.39           H  
ATOM   1784  O   ALA A 112      -5.186 -11.407  28.392  1.00 91.39           O  
ATOM   1785  N   LEU A 113      -5.963  -9.332  28.760  1.00 89.26           N  
ATOM   1786  H   LEU A 113      -6.783  -8.752  28.866  1.00 89.26           H  
ATOM   1787  CA  LEU A 113      -4.646  -8.731  28.946  1.00 89.26           C  
ATOM   1788  HA  LEU A 113      -3.925  -9.257  28.319  1.00 89.26           H  
ATOM   1789  C   LEU A 113      -4.227  -8.891  30.416  1.00 89.26           C  
ATOM   1790  CB  LEU A 113      -4.705  -7.259  28.506  1.00 89.26           C  
ATOM   1791  HB2 LEU A 113      -5.264  -6.707  29.261  1.00 89.26           H  
ATOM   1792  HB3 LEU A 113      -5.248  -7.181  27.565  1.00 89.26           H  
ATOM   1793  O   LEU A 113      -4.939  -8.417  31.304  1.00 89.26           O  
ATOM   1794  CG  LEU A 113      -3.317  -6.617  28.327  1.00 89.26           C  
ATOM   1795  HG  LEU A 113      -2.646  -6.942  29.122  1.00 89.26           H  
ATOM   1796  CD1 LEU A 113      -2.704  -6.952  26.969  1.00 89.26           C  
ATOM   1797 HD11 LEU A 113      -3.371  -6.638  26.166  1.00 89.26           H  
ATOM   1798 HD12 LEU A 113      -1.752  -6.432  26.862  1.00 89.26           H  
ATOM   1799 HD13 LEU A 113      -2.502  -8.022  26.916  1.00 89.26           H  
ATOM   1800  CD2 LEU A 113      -3.438  -5.098  28.391  1.00 89.26           C  
ATOM   1801 HD21 LEU A 113      -3.826  -4.805  29.367  1.00 89.26           H  
ATOM   1802 HD22 LEU A 113      -2.455  -4.645  28.262  1.00 89.26           H  
ATOM   1803 HD23 LEU A 113      -4.108  -4.751  27.605  1.00 89.26           H  
ATOM   1804  N   ASP A 114      -3.081  -9.529  30.661  1.00 76.88           N  
ATOM   1805  H   ASP A 114      -2.583  -9.967  29.900  1.00 76.88           H  
ATOM   1806  CA  ASP A 114      -2.530  -9.692  32.009  1.00 76.88           C  
ATOM   1807  HA  ASP A 114      -3.314 -10.087  32.654  1.00 76.88           H  
ATOM   1808  C   ASP A 114      -2.073  -8.336  32.577  1.00 76.88           C  
ATOM   1809  CB  ASP A 114      -1.371 -10.707  32.005  1.00 76.88           C  
ATOM   1810  HB2 ASP A 114      -0.616 -10.382  31.290  1.00 76.88           H  
ATOM   1811  HB3 ASP A 114      -0.915 -10.715  32.994  1.00 76.88           H  
ATOM   1812  O   ASP A 114      -1.312  -7.604  31.943  1.00 76.88           O  
ATOM   1813  CG  ASP A 114      -1.811 -12.140  31.675  1.00 76.88           C  
ATOM   1814  OD1 ASP A 114      -2.911 -12.528  32.125  1.00 76.88           O  
ATOM   1815  OD2 ASP A 114      -1.029 -12.835  30.989  1.00 76.88           O  
ATOM   1816  N   GLY A 115      -2.534  -7.997  33.786  1.00 71.16           N  
ATOM   1817  H   GLY A 115      -3.228  -8.601  34.202  1.00 71.16           H  
ATOM   1818  CA  GLY A 115      -2.143  -6.781  34.509  1.00 71.16           C  
ATOM   1819  HA2 GLY A 115      -1.649  -7.080  35.433  1.00 71.16           H  
ATOM   1820  HA3 GLY A 115      -1.422  -6.210  33.924  1.00 71.16           H  
ATOM   1821  C   GLY A 115      -3.300  -5.841  34.863  1.00 71.16           C  
ATOM   1822  O   GLY A 115      -4.417  -5.941  34.352  1.00 71.16           O  
ATOM   1823  N   VAL A 116      -3.024  -4.911  35.781  1.00 69.04           N  
ATOM   1824  H   VAL A 116      -2.077  -4.841  36.124  1.00 69.04           H  
ATOM   1825  CA  VAL A 116      -3.983  -3.881  36.206  1.00 69.04           C  
ATOM   1826  HA  VAL A 116      -4.978  -4.325  36.231  1.00 69.04           H  
ATOM   1827  C   VAL A 116      -3.987  -2.756  35.177  1.00 69.04           C  
ATOM   1828  CB  VAL A 116      -3.674  -3.355  37.624  1.00 69.04           C  
ATOM   1829  HB  VAL A 116      -2.695  -2.876  37.627  1.00 69.04           H  
ATOM   1830  O   VAL A 116      -2.929  -2.254  34.796  1.00 69.04           O  
ATOM   1831  CG1 VAL A 116      -4.722  -2.342  38.101  1.00 69.04           C  
ATOM   1832 HG11 VAL A 116      -4.676  -1.441  37.490  1.00 69.04           H  
ATOM   1833 HG12 VAL A 116      -4.514  -2.047  39.130  1.00 69.04           H  
ATOM   1834 HG13 VAL A 116      -5.723  -2.770  38.046  1.00 69.04           H  
ATOM   1835  CG2 VAL A 116      -3.658  -4.504  38.643  1.00 69.04           C  
ATOM   1836 HG21 VAL A 116      -4.615  -5.025  38.637  1.00 69.04           H  
ATOM   1837 HG22 VAL A 116      -3.472  -4.108  39.641  1.00 69.04           H  
ATOM   1838 HG23 VAL A 116      -2.862  -5.211  38.407  1.00 69.04           H  
ATOM   1839  N   LEU A 117      -5.178  -2.356  34.730  1.00 75.98           N  
ATOM   1840  H   LEU A 117      -6.012  -2.789  35.102  1.00 75.98           H  
ATOM   1841  CA  LEU A 117      -5.329  -1.171  33.896  1.00 75.98           C  
ATOM   1842  HA  LEU A 117      -4.705  -1.316  33.014  1.00 75.98           H  
ATOM   1843  C   LEU A 117      -4.857   0.053  34.706  1.00 75.98           C  
ATOM   1844  CB  LEU A 117      -6.799  -1.049  33.462  1.00 75.98           C  
ATOM   1845  HB2 LEU A 117      -7.133  -2.003  33.053  1.00 75.98           H  
ATOM   1846  HB3 LEU A 117      -7.405  -0.828  34.341  1.00 75.98           H  
ATOM   1847  O   LEU A 117      -5.405   0.263  35.790  1.00 75.98           O  
ATOM   1848  CG  LEU A 117      -7.029   0.046  32.410  1.00 75.98           C  
ATOM   1849  HG  LEU A 117      -6.594   0.979  32.770  1.00 75.98           H  
ATOM   1850  CD1 LEU A 117      -6.390  -0.307  31.067  1.00 75.98           C  
ATOM   1851 HD11 LEU A 117      -6.811  -1.242  30.698  1.00 75.98           H  
ATOM   1852 HD12 LEU A 117      -5.309  -0.406  31.174  1.00 75.98           H  
ATOM   1853 HD13 LEU A 117      -6.582   0.485  30.343  1.00 75.98           H  
ATOM   1854  CD2 LEU A 117      -8.529   0.238  32.181  1.00 75.98           C  
ATOM   1855 HD21 LEU A 117      -9.089  -0.634  32.521  1.00 75.98           H  
ATOM   1856 HD22 LEU A 117      -8.836   1.133  32.722  1.00 75.98           H  
ATOM   1857 HD23 LEU A 117      -8.745   0.379  31.122  1.00 75.98           H  
ATOM   1858  N   PRO A 118      -3.858   0.828  34.239  1.00 76.68           N  
ATOM   1859  CA  PRO A 118      -3.349   1.975  34.989  1.00 76.68           C  
ATOM   1860  HA  PRO A 118      -2.869   1.624  35.902  1.00 76.68           H  
ATOM   1861  C   PRO A 118      -4.486   2.935  35.330  1.00 76.68           C  
ATOM   1862  CB  PRO A 118      -2.320   2.652  34.074  1.00 76.68           C  
ATOM   1863  HB2 PRO A 118      -2.791   3.449  33.500  1.00 76.68           H  
ATOM   1864  HB3 PRO A 118      -1.476   3.043  34.642  1.00 76.68           H  
ATOM   1865  O   PRO A 118      -5.323   3.183  34.474  1.00 76.68           O  
ATOM   1866  CG  PRO A 118      -1.892   1.539  33.120  1.00 76.68           C  
ATOM   1867  HG2 PRO A 118      -1.103   0.947  33.584  1.00 76.68           H  
ATOM   1868  HG3 PRO A 118      -1.560   1.932  32.159  1.00 76.68           H  
ATOM   1869  CD  PRO A 118      -3.147   0.685  32.980  1.00 76.68           C  
ATOM   1870  HD2 PRO A 118      -2.862  -0.350  32.789  1.00 76.68           H  
ATOM   1871  HD3 PRO A 118      -3.768   1.070  32.171  1.00 76.68           H  
ATOM   1872  N   ASP A 119      -4.531   3.511  36.529  1.00 72.35           N  
ATOM   1873  H   ASP A 119      -3.866   3.273  37.251  1.00 72.35           H  
ATOM   1874  CA  ASP A 119      -5.576   4.496  36.813  1.00 72.35           C  
ATOM   1875  HA  ASP A 119      -6.532   4.059  36.521  1.00 72.35           H  
ATOM   1876  C   ASP A 119      -5.372   5.752  35.948  1.00 72.35           C  
ATOM   1877  CB  ASP A 119      -5.671   4.806  38.310  1.00 72.35           C  
ATOM   1878  HB2 ASP A 119      -4.683   5.072  38.687  1.00 72.35           H  
ATOM   1879  HB3 ASP A 119      -6.327   5.666  38.445  1.00 72.35           H  
ATOM   1880  O   ASP A 119      -4.279   6.318  35.869  1.00 72.35           O  
ATOM   1881  CG  ASP A 119      -6.254   3.634  39.114  1.00 72.35           C  
ATOM   1882  OD1 ASP A 119      -7.303   3.071  38.691  1.00 72.35           O  
ATOM   1883  OD2 ASP A 119      -5.663   3.333  40.172  1.00 72.35           O  
ATOM   1884  N   GLY A 120      -6.430   6.168  35.250  1.00 72.91           N  
ATOM   1885  H   GLY A 120      -7.283   5.632  35.320  1.00 72.91           H  
ATOM   1886  CA  GLY A 120      -6.459   7.403  34.472  1.00 72.91           C  
ATOM   1887  HA2 GLY A 120      -7.043   7.244  33.566  1.00 72.91           H  
ATOM   1888  HA3 GLY A 120      -5.447   7.682  34.179  1.00 72.91           H  
ATOM   1889  C   GLY A 120      -7.080   8.559  35.253  1.00 72.91           C  
ATOM   1890  O   GLY A 120      -7.808   8.365  36.227  1.00 72.91           O  
ATOM   1891  N   VAL A 121      -6.856   9.786  34.783  1.00 83.48           N  
ATOM   1892  H   VAL A 121      -6.274   9.895  33.965  1.00 83.48           H  
ATOM   1893  CA  VAL A 121      -7.698  10.919  35.188  1.00 83.48           C  
ATOM   1894  HA  VAL A 121      -7.898  10.856  36.258  1.00 83.48           H  
ATOM   1895  C   VAL A 121      -9.014  10.780  34.431  1.00 83.48           C  
ATOM   1896  CB  VAL A 121      -7.017  12.271  34.914  1.00 83.48           C  
ATOM   1897  HB  VAL A 121      -6.820  12.372  33.846  1.00 83.48           H  
ATOM   1898  O   VAL A 121      -9.010  10.776  33.204  1.00 83.48           O  
ATOM   1899  CG1 VAL A 121      -7.905  13.435  35.370  1.00 83.48           C  
ATOM   1900 HG11 VAL A 121      -8.134  13.346  36.431  1.00 83.48           H  
ATOM   1901 HG12 VAL A 121      -7.392  14.381  35.192  1.00 83.48           H  
ATOM   1902 HG13 VAL A 121      -8.835  13.447  34.801  1.00 83.48           H  
ATOM   1903  CG2 VAL A 121      -5.683  12.368  35.668  1.00 83.48           C  
ATOM   1904 HG21 VAL A 121      -4.991  11.602  35.317  1.00 83.48           H  
ATOM   1905 HG22 VAL A 121      -5.233  13.345  35.494  1.00 83.48           H  
ATOM   1906 HG23 VAL A 121      -5.848  12.235  36.737  1.00 83.48           H  
ATOM   1907  N   SER A 122     -10.120  10.592  35.150  1.00 85.13           N  
ATOM   1908  H   SER A 122     -10.057  10.621  36.158  1.00 85.13           H  
ATOM   1909  CA  SER A 122     -11.446  10.441  34.542  1.00 85.13           C  
ATOM   1910  HA  SER A 122     -11.328  10.125  33.506  1.00 85.13           H  
ATOM   1911  C   SER A 122     -12.209  11.756  34.552  1.00 85.13           C  
ATOM   1912  CB  SER A 122     -12.278   9.369  35.250  1.00 85.13           C  
ATOM   1913  HB2 SER A 122     -12.611   9.737  36.221  1.00 85.13           H  
ATOM   1914  HB3 SER A 122     -11.677   8.473  35.400  1.00 85.13           H  
ATOM   1915  O   SER A 122     -12.085  12.553  35.480  1.00 85.13           O  
ATOM   1916  OG  SER A 122     -13.395   9.039  34.448  1.00 85.13           O  
ATOM   1917  HG  SER A 122     -13.791   8.228  34.775  1.00 85.13           H  
ATOM   1918  N   ASP A 123     -13.060  11.933  33.550  1.00 84.39           N  
ATOM   1919  H   ASP A 123     -13.115  11.209  32.848  1.00 84.39           H  
ATOM   1920  CA  ASP A 123     -14.113  12.936  33.550  1.00 84.39           C  
ATOM   1921  HA  ASP A 123     -14.033  13.563  34.438  1.00 84.39           H  
ATOM   1922  C   ASP A 123     -15.473  12.253  33.578  1.00 84.39           C  
ATOM   1923  CB  ASP A 123     -13.923  13.848  32.354  1.00 84.39           C  
ATOM   1924  HB2 ASP A 123     -12.970  14.341  32.542  1.00 84.39           H  
ATOM   1925  HB3 ASP A 123     -13.887  13.271  31.430  1.00 84.39           H  
ATOM   1926  O   ASP A 123     -15.972  11.744  32.572  1.00 84.39           O  
ATOM   1927  CG  ASP A 123     -14.932  14.973  32.226  1.00 84.39           C  
ATOM   1928  OD1 ASP A 123     -15.898  15.027  33.020  1.00 84.39           O  
ATOM   1929  OD2 ASP A 123     -14.696  15.804  31.327  1.00 84.39           O  
ATOM   1930  N   ALA A 124     -16.072  12.264  34.766  1.00 79.67           N  
ATOM   1931  H   ALA A 124     -15.589  12.702  35.537  1.00 79.67           H  
ATOM   1932  CA  ALA A 124     -17.371  11.663  35.022  1.00 79.67           C  
ATOM   1933  HA  ALA A 124     -17.364  10.648  34.626  1.00 79.67           H  
ATOM   1934  C   ALA A 124     -18.533  12.404  34.330  1.00 79.67           C  
ATOM   1935  CB  ALA A 124     -17.559  11.588  36.541  1.00 79.67           C  
ATOM   1936  HB1 ALA A 124     -17.576  12.591  36.967  1.00 79.67           H  
ATOM   1937  HB2 ALA A 124     -18.502  11.090  36.766  1.00 79.67           H  
ATOM   1938  HB3 ALA A 124     -16.746  11.015  36.988  1.00 79.67           H  
ATOM   1939  O   ALA A 124     -19.652  11.898  34.325  1.00 79.67           O  
ATOM   1940  N   SER A 125     -18.300  13.582  33.735  1.00 85.14           N  
ATOM   1941  H   SER A 125     -17.359  13.948  33.720  1.00 85.14           H  
ATOM   1942  CA  SER A 125     -19.325  14.319  32.983  1.00 85.14           C  
ATOM   1943  HA  SER A 125     -20.269  14.231  33.519  1.00 85.14           H  
ATOM   1944  C   SER A 125     -19.557  13.768  31.569  1.00 85.14           C  
ATOM   1945  CB  SER A 125     -18.970  15.808  32.911  1.00 85.14           C  
ATOM   1946  HB2 SER A 125     -18.619  16.158  33.882  1.00 85.14           H  
ATOM   1947  HB3 SER A 125     -19.867  16.367  32.644  1.00 85.14           H  
ATOM   1948  O   SER A 125     -20.438  14.253  30.850  1.00 85.14           O  
ATOM   1949  OG  SER A 125     -17.985  16.046  31.926  1.00 85.14           O  
ATOM   1950  HG  SER A 125     -17.136  15.784  32.291  1.00 85.14           H  
ATOM   1951  N   ARG A 126     -18.745  12.798  31.122  1.00 89.61           N  
ATOM   1952  H   ARG A 126     -18.036  12.450  31.751  1.00 89.61           H  
ATOM   1953  CA  ARG A 126     -18.845  12.189  29.787  1.00 89.61           C  
ATOM   1954  HA  ARG A 126     -19.227  12.928  29.083  1.00 89.61           H  
ATOM   1955  C   ARG A 126     -19.892  11.089  29.743  1.00 89.61           C  
ATOM   1956  CB  ARG A 126     -17.463  11.740  29.281  1.00 89.61           C  
ATOM   1957  HB2 ARG A 126     -17.577  11.305  28.288  1.00 89.61           H  
ATOM   1958  HB3 ARG A 126     -17.083  10.962  29.944  1.00 89.61           H  
ATOM   1959  O   ARG A 126     -20.007  10.261  30.642  1.00 89.61           O  
ATOM   1960  CG  ARG A 126     -16.411  12.866  29.199  1.00 89.61           C  
ATOM   1961  HG2 ARG A 126     -16.238  13.281  30.192  1.00 89.61           H  
ATOM   1962  HG3 ARG A 126     -15.474  12.417  28.869  1.00 89.61           H  
ATOM   1963  CD  ARG A 126     -16.747  14.012  28.229  1.00 89.61           C  
ATOM   1964  HD2 ARG A 126     -15.868  14.650  28.138  1.00 89.61           H  
ATOM   1965  HD3 ARG A 126     -16.969  13.585  27.251  1.00 89.61           H  
ATOM   1966  NE  ARG A 126     -17.877  14.836  28.699  1.00 89.61           N  
ATOM   1967  HE  ARG A 126     -18.037  14.860  29.696  1.00 89.61           H  
ATOM   1968  NH1 ARG A 126     -18.486  15.767  26.701  1.00 89.61           N  
ATOM   1969 HH11 ARG A 126     -19.189  16.153  26.087  1.00 89.61           H  
ATOM   1970 HH12 ARG A 126     -17.637  15.403  26.294  1.00 89.61           H  
ATOM   1971  NH2 ARG A 126     -19.883  15.856  28.451  1.00 89.61           N  
ATOM   1972 HH21 ARG A 126     -20.111  15.557  29.389  1.00 89.61           H  
ATOM   1973 HH22 ARG A 126     -20.529  16.396  27.894  1.00 89.61           H  
ATOM   1974  CZ  ARG A 126     -18.739  15.487  27.946  1.00 89.61           C  
ATOM   1975  N   THR A 127     -20.664  11.072  28.661  1.00 89.91           N  
ATOM   1976  H   THR A 127     -20.369  11.619  27.865  1.00 89.91           H  
ATOM   1977  CA  THR A 127     -21.858  10.222  28.526  1.00 89.91           C  
ATOM   1978  HA  THR A 127     -21.915   9.536  29.371  1.00 89.91           H  
ATOM   1979  C   THR A 127     -21.773   9.372  27.267  1.00 89.91           C  
ATOM   1980  CB  THR A 127     -23.159  11.043  28.525  1.00 89.91           C  
ATOM   1981  HB  THR A 127     -23.998  10.347  28.535  1.00 89.91           H  
ATOM   1982  O   THR A 127     -20.930   9.605  26.408  1.00 89.91           O  
ATOM   1983  CG2 THR A 127     -23.305  11.968  29.732  1.00 89.91           C  
ATOM   1984 HG21 THR A 127     -24.288  12.438  29.713  1.00 89.91           H  
ATOM   1985 HG22 THR A 127     -22.540  12.745  29.718  1.00 89.91           H  
ATOM   1986 HG23 THR A 127     -23.206  11.392  30.652  1.00 89.91           H  
ATOM   1987  OG1 THR A 127     -23.252  11.816  27.354  1.00 89.91           O  
ATOM   1988  HG1 THR A 127     -22.595  12.514  27.412  1.00 89.91           H  
ATOM   1989  N   SER A 128     -22.669   8.398  27.109  1.00 89.79           N  
ATOM   1990  H   SER A 128     -23.407   8.280  27.788  1.00 89.79           H  
ATOM   1991  CA  SER A 128     -22.724   7.544  25.912  1.00 89.79           C  
ATOM   1992  HA  SER A 128     -21.781   7.006  25.816  1.00 89.79           H  
ATOM   1993  C   SER A 128     -22.917   8.308  24.595  1.00 89.79           C  
ATOM   1994  CB  SER A 128     -23.838   6.510  26.074  1.00 89.79           C  
ATOM   1995  HB2 SER A 128     -23.567   5.813  26.867  1.00 89.79           H  
ATOM   1996  HB3 SER A 128     -23.956   5.951  25.145  1.00 89.79           H  
ATOM   1997  O   SER A 128     -22.692   7.744  23.527  1.00 89.79           O  
ATOM   1998  OG  SER A 128     -25.056   7.153  26.413  1.00 89.79           O  
ATOM   1999  HG  SER A 128     -25.763   6.506  26.362  1.00 89.79           H  
ATOM   2000  N   ALA A 129     -23.278   9.597  24.633  1.00 88.31           N  
ATOM   2001  H   ALA A 129     -23.419  10.034  25.533  1.00 88.31           H  
ATOM   2002  CA  ALA A 129     -23.297  10.450  23.448  1.00 88.31           C  
ATOM   2003  HA  ALA A 129     -23.976  10.011  22.717  1.00 88.31           H  
ATOM   2004  C   ALA A 129     -21.916  10.571  22.773  1.00 88.31           C  
ATOM   2005  CB  ALA A 129     -23.835  11.826  23.854  1.00 88.31           C  
ATOM   2006  HB1 ALA A 129     -23.917  12.462  22.972  1.00 88.31           H  
ATOM   2007  HB2 ALA A 129     -23.153  12.298  24.561  1.00 88.31           H  
ATOM   2008  HB3 ALA A 129     -24.817  11.725  24.315  1.00 88.31           H  
ATOM   2009  O   ALA A 129     -21.855  10.721  21.550  1.00 88.31           O  
ATOM   2010  N   ASP A 130     -20.821  10.465  23.537  1.00 90.29           N  
ATOM   2011  H   ASP A 130     -20.916  10.343  24.535  1.00 90.29           H  
ATOM   2012  CA  ASP A 130     -19.467  10.547  22.983  1.00 90.29           C  
ATOM   2013  HA  ASP A 130     -19.452  11.371  22.269  1.00 90.29           H  
ATOM   2014  C   ASP A 130     -19.072   9.286  22.200  1.00 90.29           C  
ATOM   2015  CB  ASP A 130     -18.439  10.879  24.073  1.00 90.29           C  
ATOM   2016  HB2 ASP A 130     -18.403  10.055  24.785  1.00 90.29           H  
ATOM   2017  HB3 ASP A 130     -17.455  10.953  23.610  1.00 90.29           H  
ATOM   2018  O   ASP A 130     -18.291   9.373  21.254  1.00 90.29           O  
ATOM   2019  CG  ASP A 130     -18.732  12.205  24.784  1.00 90.29           C  
ATOM   2020  OD1 ASP A 130     -18.800  13.227  24.062  1.00 90.29           O  
ATOM   2021  OD2 ASP A 130     -18.898  12.202  26.030  1.00 90.29           O  
ATOM   2022  N   ASP A 131     -19.684   8.131  22.491  1.00 91.26           N  
ATOM   2023  H   ASP A 131     -20.369   8.123  23.233  1.00 91.26           H  
ATOM   2024  CA  ASP A 131     -19.379   6.860  21.812  1.00 91.26           C  
ATOM   2025  HA  ASP A 131     -18.302   6.697  21.853  1.00 91.26           H  
ATOM   2026  C   ASP A 131     -19.751   6.865  20.324  1.00 91.26           C  
ATOM   2027  CB  ASP A 131     -20.065   5.680  22.517  1.00 91.26           C  
ATOM   2028  HB2 ASP A 131     -19.826   4.764  21.977  1.00 91.26           H  
ATOM   2029  HB3 ASP A 131     -21.145   5.819  22.474  1.00 91.26           H  
ATOM   2030  O   ASP A 131     -19.305   6.011  19.563  1.00 91.26           O  
ATOM   2031  CG  ASP A 131     -19.632   5.489  23.969  1.00 91.26           C  
ATOM   2032  OD1 ASP A 131     -18.531   5.942  24.368  1.00 91.26           O  
ATOM   2033  OD2 ASP A 131     -20.427   4.924  24.750  1.00 91.26           O  
ATOM   2034  N   LYS A 132     -20.529   7.856  19.878  1.00 88.60           N  
ATOM   2035  H   LYS A 132     -20.845   8.535  20.557  1.00 88.60           H  
ATOM   2036  CA  LYS A 132     -20.868   8.030  18.464  1.00 88.60           C  
ATOM   2037  HA  LYS A 132     -21.142   7.060  18.048  1.00 88.60           H  
ATOM   2038  C   LYS A 132     -19.674   8.517  17.637  1.00 88.60           C  
ATOM   2039  CB  LYS A 132     -22.061   8.984  18.334  1.00 88.60           C  
ATOM   2040  HB2 LYS A 132     -22.288   9.105  17.275  1.00 88.60           H  
ATOM   2041  HB3 LYS A 132     -21.795   9.956  18.748  1.00 88.60           H  
ATOM   2042  O   LYS A 132     -19.533   8.115  16.487  1.00 88.60           O  
ATOM   2043  CG  LYS A 132     -23.322   8.453  19.030  1.00 88.60           C  
ATOM   2044  HG2 LYS A 132     -23.597   7.492  18.596  1.00 88.60           H  
ATOM   2045  HG3 LYS A 132     -23.134   8.322  20.096  1.00 88.60           H  
ATOM   2046  CD  LYS A 132     -24.473   9.446  18.851  1.00 88.60           C  
ATOM   2047  HD2 LYS A 132     -24.190  10.398  19.299  1.00 88.60           H  
ATOM   2048  HD3 LYS A 132     -24.657   9.594  17.787  1.00 88.60           H  
ATOM   2049  CE  LYS A 132     -25.736   8.910  19.527  1.00 88.60           C  
ATOM   2050  HE2 LYS A 132     -25.517   8.734  20.580  1.00 88.60           H  
ATOM   2051  HE3 LYS A 132     -25.993   7.952  19.074  1.00 88.60           H  
ATOM   2052  NZ  LYS A 132     -26.859   9.869  19.384  1.00 88.60           N  
ATOM   2053  HZ1 LYS A 132     -27.053  10.034  18.407  1.00 88.60           H  
ATOM   2054  HZ2 LYS A 132     -27.694   9.512  19.826  1.00 88.60           H  
ATOM   2055  HZ3 LYS A 132     -26.617  10.754  19.806  1.00 88.60           H  
ATOM   2056  N   TRP A 133     -18.824   9.379  18.199  1.00 93.09           N  
ATOM   2057  H   TRP A 133     -18.942   9.589  19.179  1.00 93.09           H  
ATOM   2058  CA  TRP A 133     -17.767  10.079  17.453  1.00 93.09           C  
ATOM   2059  HA  TRP A 133     -17.770   9.751  16.413  1.00 93.09           H  
ATOM   2060  C   TRP A 133     -16.358   9.805  17.989  1.00 93.09           C  
ATOM   2061  CB  TRP A 133     -18.068  11.582  17.463  1.00 93.09           C  
ATOM   2062  HB2 TRP A 133     -17.374  12.074  16.781  1.00 93.09           H  
ATOM   2063  HB3 TRP A 133     -19.072  11.747  17.072  1.00 93.09           H  
ATOM   2064  O   TRP A 133     -15.400   9.785  17.216  1.00 93.09           O  
ATOM   2065  CG  TRP A 133     -17.951  12.246  18.803  1.00 93.09           C  
ATOM   2066  CD1 TRP A 133     -18.958  12.446  19.686  1.00 93.09           C  
ATOM   2067  HD1 TRP A 133     -19.980  12.133  19.533  1.00 93.09           H  
ATOM   2068  CD2 TRP A 133     -16.743  12.751  19.455  1.00 93.09           C  
ATOM   2069  CE2 TRP A 133     -17.120  13.315  20.707  1.00 93.09           C  
ATOM   2070  CE3 TRP A 133     -15.367  12.777  19.130  1.00 93.09           C  
ATOM   2071  HE3 TRP A 133     -15.036  12.347  18.197  1.00 93.09           H  
ATOM   2072  NE1 TRP A 133     -18.471  13.099  20.805  1.00 93.09           N  
ATOM   2073  HE1 TRP A 133     -18.994  13.310  21.643  1.00 93.09           H  
ATOM   2074  CH2 TRP A 133     -14.852  13.976  21.197  1.00 93.09           C  
ATOM   2075  HH2 TRP A 133     -14.144  14.486  21.833  1.00 93.09           H  
ATOM   2076  CZ2 TRP A 133     -16.206  13.931  21.562  1.00 93.09           C  
ATOM   2077  HZ2 TRP A 133     -16.560  14.382  22.477  1.00 93.09           H  
ATOM   2078  CZ3 TRP A 133     -14.430  13.375  19.998  1.00 93.09           C  
ATOM   2079  HZ3 TRP A 133     -13.383  13.401  19.733  1.00 93.09           H  
ATOM   2080  N   LEU A 134     -16.209   9.572  19.293  1.00 95.36           N  
ATOM   2081  H   LEU A 134     -17.020   9.603  19.894  1.00 95.36           H  
ATOM   2082  CA  LEU A 134     -14.911   9.390  19.938  1.00 95.36           C  
ATOM   2083  HA  LEU A 134     -14.305  10.261  19.691  1.00 95.36           H  
ATOM   2084  C   LEU A 134     -14.153   8.161  19.405  1.00 95.36           C  
ATOM   2085  CB  LEU A 134     -15.134   9.390  21.460  1.00 95.36           C  
ATOM   2086  HB2 LEU A 134     -15.658  10.312  21.712  1.00 95.36           H  
ATOM   2087  HB3 LEU A 134     -15.790   8.566  21.740  1.00 95.36           H  
ATOM   2088  O   LEU A 134     -12.955   8.286  19.140  1.00 95.36           O  
ATOM   2089  CG  LEU A 134     -13.871   9.309  22.328  1.00 95.36           C  
ATOM   2090  HG  LEU A 134     -13.351   8.368  22.152  1.00 95.36           H  
ATOM   2091  CD1 LEU A 134     -12.916  10.469  22.047  1.00 95.36           C  
ATOM   2092 HD11 LEU A 134     -12.512  10.385  21.038  1.00 95.36           H  
ATOM   2093 HD12 LEU A 134     -12.086  10.444  22.753  1.00 95.36           H  
ATOM   2094 HD13 LEU A 134     -13.450  11.414  22.148  1.00 95.36           H  
ATOM   2095  CD2 LEU A 134     -14.301   9.381  23.794  1.00 95.36           C  
ATOM   2096 HD21 LEU A 134     -14.831   8.469  24.069  1.00 95.36           H  
ATOM   2097 HD22 LEU A 134     -14.959  10.235  23.949  1.00 95.36           H  
ATOM   2098 HD23 LEU A 134     -13.432   9.502  24.441  1.00 95.36           H  
ATOM   2099  N   PRO A 135     -14.806   7.014  19.124  1.00 96.46           N  
ATOM   2100  CA  PRO A 135     -14.143   5.894  18.465  1.00 96.46           C  
ATOM   2101  HA  PRO A 135     -13.309   5.564  19.084  1.00 96.46           H  
ATOM   2102  C   PRO A 135     -13.618   6.242  17.063  1.00 96.46           C  
ATOM   2103  CB  PRO A 135     -15.204   4.797  18.426  1.00 96.46           C  
ATOM   2104  HB2 PRO A 135     -15.839   4.954  17.553  1.00 96.46           H  
ATOM   2105  HB3 PRO A 135     -14.775   3.795  18.453  1.00 96.46           H  
ATOM   2106  O   PRO A 135     -12.484   5.896  16.736  1.00 96.46           O  
ATOM   2107  CG  PRO A 135     -16.090   5.088  19.624  1.00 96.46           C  
ATOM   2108  HG2 PRO A 135     -17.075   4.633  19.521  1.00 96.46           H  
ATOM   2109  HG3 PRO A 135     -15.602   4.766  20.544  1.00 96.46           H  
ATOM   2110  CD  PRO A 135     -16.144   6.608  19.550  1.00 96.46           C  
ATOM   2111  HD2 PRO A 135     -16.876   6.914  18.803  1.00 96.46           H  
ATOM   2112  HD3 PRO A 135     -16.418   7.011  20.526  1.00 96.46           H  
ATOM   2113  N   LEU A 136     -14.389   6.982  16.252  1.00 96.13           N  
ATOM   2114  H   LEU A 136     -15.289   7.291  16.590  1.00 96.13           H  
ATOM   2115  CA  LEU A 136     -13.934   7.464  14.940  1.00 96.13           C  
ATOM   2116  HA  LEU A 136     -13.645   6.604  14.336  1.00 96.13           H  
ATOM   2117  C   LEU A 136     -12.700   8.360  15.090  1.00 96.13           C  
ATOM   2118  CB  LEU A 136     -15.077   8.213  14.224  1.00 96.13           C  
ATOM   2119  HB2 LEU A 136     -15.483   8.963  14.903  1.00 96.13           H  
ATOM   2120  HB3 LEU A 136     -15.878   7.512  13.989  1.00 96.13           H  
ATOM   2121  O   LEU A 136     -11.750   8.219  14.321  1.00 96.13           O  
ATOM   2122  CG  LEU A 136     -14.634   8.939  12.937  1.00 96.13           C  
ATOM   2123  HG  LEU A 136     -13.743   9.539  13.121  1.00 96.13           H  
ATOM   2124  CD1 LEU A 136     -14.354   7.976  11.786  1.00 96.13           C  
ATOM   2125 HD11 LEU A 136     -13.946   8.529  10.940  1.00 96.13           H  
ATOM   2126 HD12 LEU A 136     -15.294   7.515  11.483  1.00 96.13           H  
ATOM   2127 HD13 LEU A 136     -13.637   7.215  12.094  1.00 96.13           H  
ATOM   2128  CD2 LEU A 136     -15.710   9.904  12.467  1.00 96.13           C  
ATOM   2129 HD21 LEU A 136     -16.591   9.353  12.137  1.00 96.13           H  
ATOM   2130 HD22 LEU A 136     -15.981  10.584  13.274  1.00 96.13           H  
ATOM   2131 HD23 LEU A 136     -15.307  10.487  11.639  1.00 96.13           H  
ATOM   2132  N   TYR A 137     -12.702   9.260  16.075  1.00 95.84           N  
ATOM   2133  H   TYR A 137     -13.532   9.351  16.643  1.00 95.84           H  
ATOM   2134  CA  TYR A 137     -11.574  10.149  16.332  1.00 95.84           C  
ATOM   2135  HA  TYR A 137     -11.373  10.711  15.420  1.00 95.84           H  
ATOM   2136  C   TYR A 137     -10.307   9.350  16.669  1.00 95.84           C  
ATOM   2137  CB  TYR A 137     -11.950  11.157  17.425  1.00 95.84           C  
ATOM   2138  HB2 TYR A 137     -11.942  10.667  18.399  1.00 95.84           H  
ATOM   2139  HB3 TYR A 137     -12.966  11.507  17.246  1.00 95.84           H  
ATOM   2140  O   TYR A 137      -9.275   9.537  16.029  1.00 95.84           O  
ATOM   2141  CG  TYR A 137     -11.046  12.372  17.452  1.00 95.84           C  
ATOM   2142  CD1 TYR A 137     -10.085  12.529  18.466  1.00 95.84           C  
ATOM   2143  HD1 TYR A 137      -9.986  11.780  19.237  1.00 95.84           H  
ATOM   2144  CD2 TYR A 137     -11.170  13.353  16.449  1.00 95.84           C  
ATOM   2145  HD2 TYR A 137     -11.899  13.230  15.662  1.00 95.84           H  
ATOM   2146  CE1 TYR A 137      -9.268  13.676  18.486  1.00 95.84           C  
ATOM   2147  HE1 TYR A 137      -8.551  13.802  19.284  1.00 95.84           H  
ATOM   2148  CE2 TYR A 137     -10.348  14.492  16.457  1.00 95.84           C  
ATOM   2149  HE2 TYR A 137     -10.431  15.240  15.683  1.00 95.84           H  
ATOM   2150  OH  TYR A 137      -8.626  15.775  17.505  1.00 95.84           O  
ATOM   2151  HH  TYR A 137      -7.938  15.721  18.172  1.00 95.84           H  
ATOM   2152  CZ  TYR A 137      -9.403  14.662  17.485  1.00 95.84           C  
ATOM   2153  N   LEU A 138     -10.404   8.382  17.587  1.00 96.77           N  
ATOM   2154  H   LEU A 138     -11.295   8.261  18.047  1.00 96.77           H  
ATOM   2155  CA  LEU A 138      -9.294   7.506  17.981  1.00 96.77           C  
ATOM   2156  HA  LEU A 138      -8.458   8.123  18.312  1.00 96.77           H  
ATOM   2157  C   LEU A 138      -8.769   6.640  16.827  1.00 96.77           C  
ATOM   2158  CB  LEU A 138      -9.756   6.604  19.137  1.00 96.77           C  
ATOM   2159  HB2 LEU A 138     -10.665   6.093  18.820  1.00 96.77           H  
ATOM   2160  HB3 LEU A 138      -8.995   5.847  19.324  1.00 96.77           H  
ATOM   2161  O   LEU A 138      -7.559   6.474  16.694  1.00 96.77           O  
ATOM   2162  CG  LEU A 138     -10.045   7.341  20.456  1.00 96.77           C  
ATOM   2163  HG  LEU A 138     -10.716   8.181  20.280  1.00 96.77           H  
ATOM   2164  CD1 LEU A 138     -10.716   6.378  21.430  1.00 96.77           C  
ATOM   2165 HD11 LEU A 138     -11.646   6.018  20.989  1.00 96.77           H  
ATOM   2166 HD12 LEU A 138     -10.952   6.898  22.358  1.00 96.77           H  
ATOM   2167 HD13 LEU A 138     -10.065   5.530  21.642  1.00 96.77           H  
ATOM   2168  CD2 LEU A 138      -8.775   7.881  21.107  1.00 96.77           C  
ATOM   2169 HD21 LEU A 138      -8.076   7.068  21.302  1.00 96.77           H  
ATOM   2170 HD22 LEU A 138      -9.035   8.365  22.048  1.00 96.77           H  
ATOM   2171 HD23 LEU A 138      -8.304   8.617  20.455  1.00 96.77           H  
ATOM   2172  N   LEU A 139      -9.648   6.111  15.972  1.00 97.73           N  
ATOM   2173  H   LEU A 139     -10.632   6.232  16.166  1.00 97.73           H  
ATOM   2174  CA  LEU A 139      -9.256   5.372  14.764  1.00 97.73           C  
ATOM   2175  HA  LEU A 139      -8.511   4.619  15.022  1.00 97.73           H  
ATOM   2176  C   LEU A 139      -8.622   6.296  13.715  1.00 97.73           C  
ATOM   2177  CB  LEU A 139     -10.497   4.685  14.179  1.00 97.73           C  
ATOM   2178  HB2 LEU A 139     -11.273   5.440  14.051  1.00 97.73           H  
ATOM   2179  HB3 LEU A 139     -10.252   4.296  13.191  1.00 97.73           H  
ATOM   2180  O   LEU A 139      -7.685   5.913  13.020  1.00 97.73           O  
ATOM   2181  CG  LEU A 139     -11.051   3.533  15.037  1.00 97.73           C  
ATOM   2182  HG  LEU A 139     -11.128   3.840  16.080  1.00 97.73           H  
ATOM   2183  CD1 LEU A 139     -12.445   3.198  14.528  1.00 97.73           C  
ATOM   2184 HD11 LEU A 139     -12.412   2.998  13.457  1.00 97.73           H  
ATOM   2185 HD12 LEU A 139     -12.838   2.330  15.058  1.00 97.73           H  
ATOM   2186 HD13 LEU A 139     -13.095   4.051  14.721  1.00 97.73           H  
ATOM   2187  CD2 LEU A 139     -10.188   2.274  14.981  1.00 97.73           C  
ATOM   2188 HD21 LEU A 139     -10.097   1.914  13.957  1.00 97.73           H  
ATOM   2189 HD22 LEU A 139     -10.644   1.493  15.590  1.00 97.73           H  
ATOM   2190 HD23 LEU A 139      -9.199   2.484  15.389  1.00 97.73           H  
ATOM   2191  N   GLY A 140      -9.105   7.533  13.608  1.00 95.79           N  
ATOM   2192  H   GLY A 140      -9.898   7.782  14.182  1.00 95.79           H  
ATOM   2193  CA  GLY A 140      -8.559   8.556  12.722  1.00 95.79           C  
ATOM   2194  HA2 GLY A 140      -8.560   8.198  11.693  1.00 95.79           H  
ATOM   2195  HA3 GLY A 140      -9.196   9.438  12.800  1.00 95.79           H  
ATOM   2196  C   GLY A 140      -7.139   8.981  13.073  1.00 95.79           C  
ATOM   2197  O   GLY A 140      -6.358   9.289  12.169  1.00 95.79           O  
ATOM   2198  N   LEU A 141      -6.769   8.935  14.354  1.00 95.11           N  
ATOM   2199  H   LEU A 141      -7.470   8.725  15.050  1.00 95.11           H  
ATOM   2200  CA  LEU A 141      -5.405   9.227  14.793  1.00 95.11           C  
ATOM   2201  HA  LEU A 141      -5.113  10.193  14.382  1.00 95.11           H  
ATOM   2202  C   LEU A 141      -4.380   8.223  14.242  1.00 95.11           C  
ATOM   2203  CB  LEU A 141      -5.347   9.323  16.326  1.00 95.11           C  
ATOM   2204  HB2 LEU A 141      -4.301   9.413  16.620  1.00 95.11           H  
ATOM   2205  HB3 LEU A 141      -5.730   8.398  16.755  1.00 95.11           H  
ATOM   2206  O   LEU A 141      -3.251   8.631  13.972  1.00 95.11           O  
ATOM   2207  CG  LEU A 141      -6.111  10.519  16.927  1.00 95.11           C  
ATOM   2208  HG  LEU A 141      -7.167  10.447  16.667  1.00 95.11           H  
ATOM   2209  CD1 LEU A 141      -6.009  10.486  18.451  1.00 95.11           C  
ATOM   2210 HD11 LEU A 141      -6.401   9.538  18.820  1.00 95.11           H  
ATOM   2211 HD12 LEU A 141      -4.968  10.587  18.758  1.00 95.11           H  
ATOM   2212 HD13 LEU A 141      -6.595  11.300  18.876  1.00 95.11           H  
ATOM   2213  CD2 LEU A 141      -5.605  11.873  16.423  1.00 95.11           C  
ATOM   2214 HD21 LEU A 141      -6.084  12.678  16.980  1.00 95.11           H  
ATOM   2215 HD22 LEU A 141      -5.858  11.999  15.370  1.00 95.11           H  
ATOM   2216 HD23 LEU A 141      -4.524  11.938  16.545  1.00 95.11           H  
ATOM   2217  N   TYR A 142      -4.773   6.978  13.933  1.00 95.99           N  
ATOM   2218  H   TYR A 142      -5.698   6.672  14.200  1.00 95.99           H  
ATOM   2219  CA  TYR A 142      -3.914   6.048  13.186  1.00 95.99           C  
ATOM   2220  HA  TYR A 142      -3.002   5.878  13.758  1.00 95.99           H  
ATOM   2221  C   TYR A 142      -3.522   6.620  11.823  1.00 95.99           C  
ATOM   2222  CB  TYR A 142      -4.616   4.701  12.955  1.00 95.99           C  
ATOM   2223  HB2 TYR A 142      -5.523   4.860  12.371  1.00 95.99           H  
ATOM   2224  HB3 TYR A 142      -4.912   4.270  13.912  1.00 95.99           H  
ATOM   2225  O   TYR A 142      -2.369   6.543  11.409  1.00 95.99           O  
ATOM   2226  CG  TYR A 142      -3.749   3.689  12.229  1.00 95.99           C  
ATOM   2227  CD1 TYR A 142      -4.018   3.330  10.891  1.00 95.99           C  
ATOM   2228  HD1 TYR A 142      -4.857   3.775  10.376  1.00 95.99           H  
ATOM   2229  CD2 TYR A 142      -2.661   3.106  12.902  1.00 95.99           C  
ATOM   2230  HD2 TYR A 142      -2.439   3.389  13.921  1.00 95.99           H  
ATOM   2231  CE1 TYR A 142      -3.233   2.344  10.256  1.00 95.99           C  
ATOM   2232  HE1 TYR A 142      -3.452   2.031   9.246  1.00 95.99           H  
ATOM   2233  CE2 TYR A 142      -1.861   2.144  12.265  1.00 95.99           C  
ATOM   2234  HE2 TYR A 142      -1.046   1.677  12.798  1.00 95.99           H  
ATOM   2235  OH  TYR A 142      -1.372   0.803  10.368  1.00 95.99           O  
ATOM   2236  HH  TYR A 142      -1.872   0.045  10.058  1.00 95.99           H  
ATOM   2237  CZ  TYR A 142      -2.163   1.740  10.952  1.00 95.99           C  
ATOM   2238  N   ARG A 143      -4.471   7.233  11.108  1.00 94.54           N  
ATOM   2239  H   ARG A 143      -5.394   7.298  11.512  1.00 94.54           H  
ATOM   2240  CA  ARG A 143      -4.210   7.835   9.797  1.00 94.54           C  
ATOM   2241  HA  ARG A 143      -3.619   7.125   9.219  1.00 94.54           H  
ATOM   2242  C   ARG A 143      -3.347   9.085   9.891  1.00 94.54           C  
ATOM   2243  CB  ARG A 143      -5.550   8.079   9.095  1.00 94.54           C  
ATOM   2244  HB2 ARG A 143      -6.207   8.672   9.731  1.00 94.54           H  
ATOM   2245  HB3 ARG A 143      -6.013   7.107   8.926  1.00 94.54           H  
ATOM   2246  O   ARG A 143      -2.479   9.280   9.041  1.00 94.54           O  
ATOM   2247  CG  ARG A 143      -5.409   8.782   7.746  1.00 94.54           C  
ATOM   2248  HG2 ARG A 143      -5.085   9.811   7.903  1.00 94.54           H  
ATOM   2249  HG3 ARG A 143      -4.671   8.258   7.138  1.00 94.54           H  
ATOM   2250  CD  ARG A 143      -6.759   8.787   7.031  1.00 94.54           C  
ATOM   2251  HD2 ARG A 143      -7.481   9.333   7.637  1.00 94.54           H  
ATOM   2252  HD3 ARG A 143      -7.107   7.759   6.924  1.00 94.54           H  
ATOM   2253  NE  ARG A 143      -6.644   9.412   5.705  1.00 94.54           N  
ATOM   2254  HE  ARG A 143      -5.753   9.829   5.474  1.00 94.54           H  
ATOM   2255  NH1 ARG A 143      -8.818   9.069   5.054  1.00 94.54           N  
ATOM   2256 HH11 ARG A 143      -9.015   8.616   5.935  1.00 94.54           H  
ATOM   2257 HH12 ARG A 143      -9.591   9.245   4.429  1.00 94.54           H  
ATOM   2258  NH2 ARG A 143      -7.411  10.152   3.700  1.00 94.54           N  
ATOM   2259 HH21 ARG A 143      -6.512  10.573   3.514  1.00 94.54           H  
ATOM   2260 HH22 ARG A 143      -8.176  10.265   3.051  1.00 94.54           H  
ATOM   2261  CZ  ARG A 143      -7.623   9.537   4.830  1.00 94.54           C  
ATOM   2262  N   VAL A 144      -3.582   9.922  10.896  1.00 93.06           N  
ATOM   2263  H   VAL A 144      -4.315   9.681  11.549  1.00 93.06           H  
ATOM   2264  CA  VAL A 144      -2.828  11.166  11.099  1.00 93.06           C  
ATOM   2265  HA  VAL A 144      -2.776  11.706  10.153  1.00 93.06           H  
ATOM   2266  C   VAL A 144      -1.389  10.871  11.527  1.00 93.06           C  
ATOM   2267  CB  VAL A 144      -3.533  12.073  12.120  1.00 93.06           C  
ATOM   2268  HB  VAL A 144      -3.601  11.549  13.073  1.00 93.06           H  
ATOM   2269  O   VAL A 144      -0.464  11.442  10.950  1.00 93.06           O  
ATOM   2270  CG1 VAL A 144      -2.753  13.379  12.321  1.00 93.06           C  
ATOM   2271 HG11 VAL A 144      -3.186  13.930  13.156  1.00 93.06           H  
ATOM   2272 HG12 VAL A 144      -2.785  13.986  11.417  1.00 93.06           H  
ATOM   2273 HG13 VAL A 144      -1.713  13.187  12.585  1.00 93.06           H  
ATOM   2274  CG2 VAL A 144      -4.951  12.438  11.648  1.00 93.06           C  
ATOM   2275 HG21 VAL A 144      -5.486  12.927  12.463  1.00 93.06           H  
ATOM   2276 HG22 VAL A 144      -4.908  13.113  10.793  1.00 93.06           H  
ATOM   2277 HG23 VAL A 144      -5.522  11.550  11.377  1.00 93.06           H  
ATOM   2278  N   GLY A 145      -1.185   9.938  12.462  1.00 91.24           N  
ATOM   2279  H   GLY A 145      -1.984   9.506  12.904  1.00 91.24           H  
ATOM   2280  CA  GLY A 145       0.134   9.580  13.004  1.00 91.24           C  
ATOM   2281  HA2 GLY A 145      -0.000   8.896  13.842  1.00 91.24           H  
ATOM   2282  HA3 GLY A 145       0.620  10.481  13.379  1.00 91.24           H  
ATOM   2283  C   GLY A 145       1.091   8.919  12.005  1.00 91.24           C  
ATOM   2284  O   GLY A 145       2.248   8.667  12.319  1.00 91.24           O  
ATOM   2285  N   ARG A 146       0.642   8.641  10.774  1.00 87.52           N  
ATOM   2286  H   ARG A 146      -0.328   8.850  10.586  1.00 87.52           H  
ATOM   2287  CA  ARG A 146       1.469   8.040   9.712  1.00 87.52           C  
ATOM   2288  HA  ARG A 146       2.279   7.482  10.183  1.00 87.52           H  
ATOM   2289  C   ARG A 146       2.175   9.046   8.811  1.00 87.52           C  
ATOM   2290  CB  ARG A 146       0.622   7.064   8.889  1.00 87.52           C  
ATOM   2291  HB2 ARG A 146      -0.310   7.542   8.589  1.00 87.52           H  
ATOM   2292  HB3 ARG A 146       1.171   6.777   7.991  1.00 87.52           H  
ATOM   2293  O   ARG A 146       2.962   8.636   7.959  1.00 87.52           O  
ATOM   2294  CG  ARG A 146       0.328   5.797   9.697  1.00 87.52           C  
ATOM   2295  HG2 ARG A 146       1.267   5.357  10.034  1.00 87.52           H  
ATOM   2296  HG3 ARG A 146      -0.236   6.053  10.594  1.00 87.52           H  
ATOM   2297  CD  ARG A 146      -0.450   4.772   8.861  1.00 87.52           C  
ATOM   2298  HD2 ARG A 146      -1.252   5.278   8.323  1.00 87.52           H  
ATOM   2299  HD3 ARG A 146      -0.917   4.052   9.533  1.00 87.52           H  
ATOM   2300  NE  ARG A 146       0.449   4.078   7.912  1.00 87.52           N  
ATOM   2301  HE  ARG A 146       0.448   4.402   6.955  1.00 87.52           H  
ATOM   2302  NH1 ARG A 146       1.315   2.592   9.420  1.00 87.52           N  
ATOM   2303 HH11 ARG A 146       0.583   2.852  10.066  1.00 87.52           H  
ATOM   2304 HH12 ARG A 146       2.106   2.049   9.736  1.00 87.52           H  
ATOM   2305  NH2 ARG A 146       2.214   2.724   7.381  1.00 87.52           N  
ATOM   2306 HH21 ARG A 146       2.249   3.116   6.451  1.00 87.52           H  
ATOM   2307 HH22 ARG A 146       2.871   1.996   7.624  1.00 87.52           H  
ATOM   2308  CZ  ARG A 146       1.314   3.132   8.235  1.00 87.52           C  
ATOM   2309  N   THR A 147       1.893  10.340   8.938  1.00 85.24           N  
ATOM   2310  H   THR A 147       1.289  10.630   9.695  1.00 85.24           H  
ATOM   2311  CA  THR A 147       2.551  11.372   8.130  1.00 85.24           C  
ATOM   2312  HA  THR A 147       3.291  10.898   7.485  1.00 85.24           H  
ATOM   2313  C   THR A 147       3.304  12.363   8.996  1.00 85.24           C  
ATOM   2314  CB  THR A 147       1.582  12.086   7.181  1.00 85.24           C  
ATOM   2315  HB  THR A 147       1.244  11.369   6.433  1.00 85.24           H  
ATOM   2316  O   THR A 147       2.727  13.000   9.866  1.00 85.24           O  
ATOM   2317  CG2 THR A 147       0.354  12.714   7.835  1.00 85.24           C  
ATOM   2318 HG21 THR A 147      -0.278  11.927   8.246  1.00 85.24           H  
ATOM   2319 HG22 THR A 147       0.634  13.388   8.644  1.00 85.24           H  
ATOM   2320 HG23 THR A 147      -0.213  13.271   7.089  1.00 85.24           H  
ATOM   2321  OG1 THR A 147       2.254  13.138   6.521  1.00 85.24           O  
ATOM   2322  HG1 THR A 147       2.046  13.923   7.032  1.00 85.24           H  
ATOM   2323  N   GLN A 148       4.572  12.578   8.652  1.00 82.27           N  
ATOM   2324  H   GLN A 148       5.005  11.958   7.982  1.00 82.27           H  
ATOM   2325  CA  GLN A 148       5.398  13.630   9.245  1.00 82.27           C  
ATOM   2326  HA  GLN A 148       4.935  13.943  10.181  1.00 82.27           H  
ATOM   2327  C   GLN A 148       5.433  14.916   8.407  1.00 82.27           C  
ATOM   2328  CB  GLN A 148       6.799  13.064   9.553  1.00 82.27           C  
ATOM   2329  HB2 GLN A 148       7.425  13.864   9.948  1.00 82.27           H  
ATOM   2330  HB3 GLN A 148       7.254  12.711   8.628  1.00 82.27           H  
ATOM   2331  O   GLN A 148       6.067  15.894   8.783  1.00 82.27           O  
ATOM   2332  CG  GLN A 148       6.787  11.908  10.581  1.00 82.27           C  
ATOM   2333  HG2 GLN A 148       7.810  11.564  10.733  1.00 82.27           H  
ATOM   2334  HG3 GLN A 148       6.210  11.069  10.191  1.00 82.27           H  
ATOM   2335  CD  GLN A 148       6.213  12.309  11.944  1.00 82.27           C  
ATOM   2336  NE2 GLN A 148       6.010  11.388  12.857  1.00 82.27           N  
ATOM   2337 HE21 GLN A 148       5.500  11.692  13.675  1.00 82.27           H  
ATOM   2338 HE22 GLN A 148       6.181  10.404  12.710  1.00 82.27           H  
ATOM   2339  OE1 GLN A 148       5.925  13.464  12.189  1.00 82.27           O  
ATOM   2340  N   MET A 149       4.743  14.950   7.258  1.00 83.52           N  
ATOM   2341  H   MET A 149       4.197  14.138   7.010  1.00 83.52           H  
ATOM   2342  CA  MET A 149       4.621  16.167   6.449  1.00 83.52           C  
ATOM   2343  HA  MET A 149       5.599  16.644   6.391  1.00 83.52           H  
ATOM   2344  C   MET A 149       3.606  17.136   7.080  1.00 83.52           C  
ATOM   2345  CB  MET A 149       4.204  15.821   5.017  1.00 83.52           C  
ATOM   2346  HB2 MET A 149       3.879  16.733   4.516  1.00 83.52           H  
ATOM   2347  HB3 MET A 149       3.372  15.117   5.026  1.00 83.52           H  
ATOM   2348  O   MET A 149       2.414  16.807   7.066  1.00 83.52           O  
ATOM   2349  CG  MET A 149       5.368  15.236   4.221  1.00 83.52           C  
ATOM   2350  HG2 MET A 149       6.181  15.963   4.218  1.00 83.52           H  
ATOM   2351  HG3 MET A 149       5.727  14.326   4.702  1.00 83.52           H  
ATOM   2352  SD  MET A 149       4.916  14.883   2.504  1.00 83.52           S  
ATOM   2353  CE  MET A 149       4.507  13.124   2.640  1.00 83.52           C  
ATOM   2354  HE1 MET A 149       4.177  12.742   1.675  1.00 83.52           H  
ATOM   2355  HE2 MET A 149       5.382  12.565   2.973  1.00 83.52           H  
ATOM   2356  HE3 MET A 149       3.706  12.993   3.367  1.00 83.52           H  
ATOM   2357  N   PRO A 150       4.020  18.332   7.554  1.00 85.40           N  
ATOM   2358  CA  PRO A 150       3.159  19.208   8.356  1.00 85.40           C  
ATOM   2359  HA  PRO A 150       2.897  18.683   9.274  1.00 85.40           H  
ATOM   2360  C   PRO A 150       1.863  19.626   7.649  1.00 85.40           C  
ATOM   2361  CB  PRO A 150       4.027  20.422   8.717  1.00 85.40           C  
ATOM   2362  HB2 PRO A 150       3.943  21.196   7.955  1.00 85.40           H  
ATOM   2363  HB3 PRO A 150       3.765  20.825   9.695  1.00 85.40           H  
ATOM   2364  O   PRO A 150       0.775  19.489   8.205  1.00 85.40           O  
ATOM   2365  CG  PRO A 150       5.444  19.859   8.704  1.00 85.40           C  
ATOM   2366  HG2 PRO A 150       5.643  19.338   9.641  1.00 85.40           H  
ATOM   2367  HG3 PRO A 150       6.190  20.634   8.527  1.00 85.40           H  
ATOM   2368  CD  PRO A 150       5.387  18.853   7.561  1.00 85.40           C  
ATOM   2369  HD2 PRO A 150       6.139  18.084   7.738  1.00 85.40           H  
ATOM   2370  HD3 PRO A 150       5.587  19.359   6.616  1.00 85.40           H  
ATOM   2371  N   GLU A 151       1.951  20.064   6.389  1.00 85.57           N  
ATOM   2372  H   GLU A 151       2.868  20.219   5.995  1.00 85.57           H  
ATOM   2373  CA  GLU A 151       0.779  20.514   5.623  1.00 85.57           C  
ATOM   2374  HA  GLU A 151       0.267  21.308   6.167  1.00 85.57           H  
ATOM   2375  C   GLU A 151      -0.232  19.391   5.372  1.00 85.57           C  
ATOM   2376  CB  GLU A 151       1.211  21.044   4.255  1.00 85.57           C  
ATOM   2377  HB2 GLU A 151       1.777  20.267   3.741  1.00 85.57           H  
ATOM   2378  HB3 GLU A 151       0.308  21.251   3.681  1.00 85.57           H  
ATOM   2379  O   GLU A 151      -1.442  19.589   5.481  1.00 85.57           O  
ATOM   2380  CG  GLU A 151       2.048  22.326   4.311  1.00 85.57           C  
ATOM   2381  HG2 GLU A 151       1.497  23.076   4.879  1.00 85.57           H  
ATOM   2382  HG3 GLU A 151       2.984  22.117   4.829  1.00 85.57           H  
ATOM   2383  CD  GLU A 151       2.347  22.862   2.902  1.00 85.57           C  
ATOM   2384  OE1 GLU A 151       2.910  23.972   2.827  1.00 85.57           O  
ATOM   2385  OE2 GLU A 151       2.008  22.158   1.918  1.00 85.57           O  
ATOM   2386  N   TYR A 152       0.256  18.195   5.030  1.00 85.07           N  
ATOM   2387  H   TYR A 152       1.258  18.072   5.024  1.00 85.07           H  
ATOM   2388  CA  TYR A 152      -0.614  17.048   4.779  1.00 85.07           C  
ATOM   2389  HA  TYR A 152      -1.432  17.374   4.137  1.00 85.07           H  
ATOM   2390  C   TYR A 152      -1.244  16.538   6.078  1.00 85.07           C  
ATOM   2391  CB  TYR A 152       0.168  15.947   4.053  1.00 85.07           C  
ATOM   2392  HB2 TYR A 152       0.592  16.361   3.138  1.00 85.07           H  
ATOM   2393  HB3 TYR A 152       0.993  15.627   4.688  1.00 85.07           H  
ATOM   2394  O   TYR A 152      -2.426  16.199   6.099  1.00 85.07           O  
ATOM   2395  CG  TYR A 152      -0.681  14.744   3.681  1.00 85.07           C  
ATOM   2396  CD1 TYR A 152      -0.330  13.463   4.143  1.00 85.07           C  
ATOM   2397  HD1 TYR A 152       0.562  13.332   4.737  1.00 85.07           H  
ATOM   2398  CD2 TYR A 152      -1.834  14.906   2.887  1.00 85.07           C  
ATOM   2399  HD2 TYR A 152      -2.113  15.886   2.528  1.00 85.07           H  
ATOM   2400  CE1 TYR A 152      -1.131  12.349   3.836  1.00 85.07           C  
ATOM   2401  HE1 TYR A 152      -0.856  11.373   4.207  1.00 85.07           H  
ATOM   2402  CE2 TYR A 152      -2.644  13.796   2.580  1.00 85.07           C  
ATOM   2403  HE2 TYR A 152      -3.539  13.914   1.987  1.00 85.07           H  
ATOM   2404  OH  TYR A 152      -3.081  11.443   2.774  1.00 85.07           O  
ATOM   2405  HH  TYR A 152      -2.688  10.636   3.114  1.00 85.07           H  
ATOM   2406  CZ  TYR A 152      -2.298  12.517   3.060  1.00 85.07           C  
ATOM   2407  N   ARG A 153      -0.483  16.560   7.177  1.00 88.85           N  
ATOM   2408  H   ARG A 153       0.474  16.872   7.093  1.00 88.85           H  
ATOM   2409  CA  ARG A 153      -0.969  16.202   8.510  1.00 88.85           C  
ATOM   2410  HA  ARG A 153      -1.373  15.190   8.482  1.00 88.85           H  
ATOM   2411  C   ARG A 153      -2.107  17.115   8.961  1.00 88.85           C  
ATOM   2412  CB  ARG A 153       0.213  16.239   9.484  1.00 88.85           C  
ATOM   2413  HB2 ARG A 153       0.522  17.268   9.665  1.00 88.85           H  
ATOM   2414  HB3 ARG A 153       1.053  15.701   9.044  1.00 88.85           H  
ATOM   2415  O   ARG A 153      -3.141  16.609   9.389  1.00 88.85           O  
ATOM   2416  CG  ARG A 153      -0.138  15.566  10.812  1.00 88.85           C  
ATOM   2417  HG2 ARG A 153      -0.451  14.540  10.622  1.00 88.85           H  
ATOM   2418  HG3 ARG A 153      -0.942  16.103  11.315  1.00 88.85           H  
ATOM   2419  CD  ARG A 153       1.102  15.554  11.702  1.00 88.85           C  
ATOM   2420  HD2 ARG A 153       1.942  15.147  11.139  1.00 88.85           H  
ATOM   2421  HD3 ARG A 153       1.359  16.573  11.989  1.00 88.85           H  
ATOM   2422  NE  ARG A 153       0.901  14.701  12.879  1.00 88.85           N  
ATOM   2423  HE  ARG A 153       1.073  13.713  12.758  1.00 88.85           H  
ATOM   2424  NH1 ARG A 153       0.773  16.332  14.505  1.00 88.85           N  
ATOM   2425 HH11 ARG A 153       1.168  16.473  15.423  1.00 88.85           H  
ATOM   2426 HH12 ARG A 153       0.868  17.065  13.816  1.00 88.85           H  
ATOM   2427  NH2 ARG A 153       0.993  14.212  15.080  1.00 88.85           N  
ATOM   2428 HH21 ARG A 153       1.302  13.266  14.908  1.00 88.85           H  
ATOM   2429 HH22 ARG A 153       1.288  14.609  15.960  1.00 88.85           H  
ATOM   2430  CZ  ARG A 153       0.866  15.086  14.135  1.00 88.85           C  
ATOM   2431  N   LYS A 154      -1.963  18.434   8.777  1.00 88.50           N  
ATOM   2432  H   LYS A 154      -1.066  18.771   8.459  1.00 88.50           H  
ATOM   2433  CA  LYS A 154      -3.024  19.411   9.069  1.00 88.50           C  
ATOM   2434  HA  LYS A 154      -3.287  19.335  10.124  1.00 88.50           H  
ATOM   2435  C   LYS A 154      -4.307  19.101   8.292  1.00 88.50           C  
ATOM   2436  CB  LYS A 154      -2.505  20.834   8.805  1.00 88.50           C  
ATOM   2437  HB2 LYS A 154      -2.268  20.956   7.748  1.00 88.50           H  
ATOM   2438  HB3 LYS A 154      -1.597  20.989   9.387  1.00 88.50           H  
ATOM   2439  O   LYS A 154      -5.361  18.955   8.897  1.00 88.50           O  
ATOM   2440  CG  LYS A 154      -3.549  21.879   9.221  1.00 88.50           C  
ATOM   2441  HG2 LYS A 154      -3.857  21.685  10.249  1.00 88.50           H  
ATOM   2442  HG3 LYS A 154      -4.423  21.794   8.575  1.00 88.50           H  
ATOM   2443  CD  LYS A 154      -3.007  23.308   9.128  1.00 88.50           C  
ATOM   2444  HD2 LYS A 154      -2.713  23.526   8.102  1.00 88.50           H  
ATOM   2445  HD3 LYS A 154      -2.146  23.408   9.789  1.00 88.50           H  
ATOM   2446  CE  LYS A 154      -4.121  24.262   9.573  1.00 88.50           C  
ATOM   2447  HE2 LYS A 154      -4.951  24.187   8.871  1.00 88.50           H  
ATOM   2448  HE3 LYS A 154      -4.498  23.922  10.538  1.00 88.50           H  
ATOM   2449  NZ  LYS A 154      -3.647  25.663   9.690  1.00 88.50           N  
ATOM   2450  HZ1 LYS A 154      -4.408  26.249  10.003  1.00 88.50           H  
ATOM   2451  HZ2 LYS A 154      -3.301  26.009   8.807  1.00 88.50           H  
ATOM   2452  HZ3 LYS A 154      -2.921  25.724  10.391  1.00 88.50           H  
ATOM   2453  N   LYS A 155      -4.202  18.862   6.979  1.00 91.05           N  
ATOM   2454  H   LYS A 155      -3.296  18.991   6.552  1.00 91.05           H  
ATOM   2455  CA  LYS A 155      -5.358  18.484   6.141  1.00 91.05           C  
ATOM   2456  HA  LYS A 155      -6.106  19.274   6.210  1.00 91.05           H  
ATOM   2457  C   LYS A 155      -6.060  17.210   6.624  1.00 91.05           C  
ATOM   2458  CB  LYS A 155      -4.923  18.314   4.678  1.00 91.05           C  
ATOM   2459  HB2 LYS A 155      -4.062  17.647   4.627  1.00 91.05           H  
ATOM   2460  HB3 LYS A 155      -5.743  17.858   4.123  1.00 91.05           H  
ATOM   2461  O   LYS A 155      -7.285  17.127   6.562  1.00 91.05           O  
ATOM   2462  CG  LYS A 155      -4.582  19.653   4.015  1.00 91.05           C  
ATOM   2463  HG2 LYS A 155      -3.776  20.143   4.561  1.00 91.05           H  
ATOM   2464  HG3 LYS A 155      -5.461  20.298   4.045  1.00 91.05           H  
ATOM   2465  CD  LYS A 155      -4.156  19.450   2.555  1.00 91.05           C  
ATOM   2466  HD2 LYS A 155      -4.979  19.001   1.998  1.00 91.05           H  
ATOM   2467  HD3 LYS A 155      -3.289  18.791   2.524  1.00 91.05           H  
ATOM   2468  CE  LYS A 155      -3.796  20.812   1.953  1.00 91.05           C  
ATOM   2469  HE2 LYS A 155      -4.661  21.470   2.039  1.00 91.05           H  
ATOM   2470  HE3 LYS A 155      -2.996  21.248   2.552  1.00 91.05           H  
ATOM   2471  NZ  LYS A 155      -3.367  20.712   0.536  1.00 91.05           N  
ATOM   2472  HZ1 LYS A 155      -2.546  20.128   0.457  1.00 91.05           H  
ATOM   2473  HZ2 LYS A 155      -3.118  21.628   0.192  1.00 91.05           H  
ATOM   2474  HZ3 LYS A 155      -4.110  20.343  -0.041  1.00 91.05           H  
ATOM   2475  N   LEU A 156      -5.306  16.209   7.089  1.00 91.81           N  
ATOM   2476  H   LEU A 156      -4.303  16.327   7.099  1.00 91.81           H  
ATOM   2477  CA  LEU A 156      -5.887  14.980   7.637  1.00 91.81           C  
ATOM   2478  HA  LEU A 156      -6.642  14.610   6.943  1.00 91.81           H  
ATOM   2479  C   LEU A 156      -6.622  15.225   8.959  1.00 91.81           C  
ATOM   2480  CB  LEU A 156      -4.801  13.909   7.822  1.00 91.81           C  
ATOM   2481  HB2 LEU A 156      -5.217  13.107   8.432  1.00 91.81           H  
ATOM   2482  HB3 LEU A 156      -3.969  14.342   8.377  1.00 91.81           H  
ATOM   2483  O   LEU A 156      -7.726  14.703   9.123  1.00 91.81           O  
ATOM   2484  CG  LEU A 156      -4.272  13.284   6.522  1.00 91.81           C  
ATOM   2485  HG  LEU A 156      -3.848  14.051   5.874  1.00 91.81           H  
ATOM   2486  CD1 LEU A 156      -3.177  12.287   6.891  1.00 91.81           C  
ATOM   2487 HD11 LEU A 156      -2.743  11.848   5.992  1.00 91.81           H  
ATOM   2488 HD12 LEU A 156      -2.398  12.814   7.442  1.00 91.81           H  
ATOM   2489 HD13 LEU A 156      -3.571  11.499   7.532  1.00 91.81           H  
ATOM   2490  CD2 LEU A 156      -5.362  12.535   5.753  1.00 91.81           C  
ATOM   2491 HD21 LEU A 156      -5.895  11.874   6.437  1.00 91.81           H  
ATOM   2492 HD22 LEU A 156      -4.909  11.971   4.938  1.00 91.81           H  
ATOM   2493 HD23 LEU A 156      -6.064  13.252   5.327  1.00 91.81           H  
ATOM   2494  N   MET A 157      -6.042  16.028   9.856  1.00 90.83           N  
ATOM   2495  H   MET A 157      -5.132  16.413   9.645  1.00 90.83           H  
ATOM   2496  CA  MET A 157      -6.679  16.435  11.114  1.00 90.83           C  
ATOM   2497  HA  MET A 157      -6.964  15.544  11.673  1.00 90.83           H  
ATOM   2498  C   MET A 157      -7.966  17.232  10.880  1.00 90.83           C  
ATOM   2499  CB  MET A 157      -5.706  17.273  11.960  1.00 90.83           C  
ATOM   2500  HB2 MET A 157      -5.171  17.980  11.325  1.00 90.83           H  
ATOM   2501  HB3 MET A 157      -6.269  17.852  12.692  1.00 90.83           H  
ATOM   2502  O   MET A 157      -8.986  16.942  11.507  1.00 90.83           O  
ATOM   2503  CG  MET A 157      -4.694  16.407  12.711  1.00 90.83           C  
ATOM   2504  HG2 MET A 157      -4.119  15.840  11.979  1.00 90.83           H  
ATOM   2505  HG3 MET A 157      -4.005  17.061  13.244  1.00 90.83           H  
ATOM   2506  SD  MET A 157      -5.422  15.247  13.908  1.00 90.83           S  
ATOM   2507  CE  MET A 157      -6.145  16.375  15.124  1.00 90.83           C  
ATOM   2508  HE1 MET A 157      -5.388  17.077  15.476  1.00 90.83           H  
ATOM   2509  HE2 MET A 157      -6.512  15.795  15.971  1.00 90.83           H  
ATOM   2510  HE3 MET A 157      -6.977  16.923  14.683  1.00 90.83           H  
ATOM   2511  N   ASP A 158      -7.951  18.180   9.940  1.00 91.22           N  
ATOM   2512  H   ASP A 158      -7.062  18.452   9.546  1.00 91.22           H  
ATOM   2513  CA  ASP A 158      -9.129  18.972   9.571  1.00 91.22           C  
ATOM   2514  HA  ASP A 158      -9.505  19.493  10.452  1.00 91.22           H  
ATOM   2515  C   ASP A 158     -10.249  18.069   9.034  1.00 91.22           C  
ATOM   2516  CB  ASP A 158      -8.750  20.017   8.505  1.00 91.22           C  
ATOM   2517  HB2 ASP A 158      -9.664  20.503   8.161  1.00 91.22           H  
ATOM   2518  HB3 ASP A 158      -8.305  19.508   7.651  1.00 91.22           H  
ATOM   2519  O   ASP A 158     -11.408  18.166   9.443  1.00 91.22           O  
ATOM   2520  CG  ASP A 158      -7.793  21.113   8.993  1.00 91.22           C  
ATOM   2521  OD1 ASP A 158      -7.788  21.399  10.208  1.00 91.22           O  
ATOM   2522  OD2 ASP A 158      -7.082  21.680   8.128  1.00 91.22           O  
ATOM   2523  N   GLY A 159      -9.906  17.125   8.152  1.00 92.66           N  
ATOM   2524  H   GLY A 159      -8.948  17.097   7.832  1.00 92.66           H  
ATOM   2525  CA  GLY A 159     -10.871  16.170   7.619  1.00 92.66           C  
ATOM   2526  HA2 GLY A 159     -11.703  16.716   7.174  1.00 92.66           H  
ATOM   2527  HA3 GLY A 159     -10.386  15.588   6.835  1.00 92.66           H  
ATOM   2528  C   GLY A 159     -11.436  15.227   8.688  1.00 92.66           C  
ATOM   2529  O   GLY A 159     -12.641  14.989   8.701  1.00 92.66           O  
ATOM   2530  N   LEU A 160     -10.605  14.740   9.619  1.00 92.54           N  
ATOM   2531  H   LEU A 160      -9.632  15.010   9.587  1.00 92.54           H  
ATOM   2532  CA  LEU A 160     -11.058  13.920  10.750  1.00 92.54           C  
ATOM   2533  HA  LEU A 160     -11.597  13.057  10.361  1.00 92.54           H  
ATOM   2534  C   LEU A 160     -12.025  14.692  11.655  1.00 92.54           C  
ATOM   2535  CB  LEU A 160      -9.826  13.443  11.543  1.00 92.54           C  
ATOM   2536  HB2 LEU A 160      -9.184  12.861  10.882  1.00 92.54           H  
ATOM   2537  HB3 LEU A 160      -9.259  14.313  11.874  1.00 92.54           H  
ATOM   2538  O   LEU A 160     -13.083  14.180  12.022  1.00 92.54           O  
ATOM   2539  CG  LEU A 160     -10.168  12.596  12.783  1.00 92.54           C  
ATOM   2540  HG  LEU A 160     -10.766  13.184  13.480  1.00 92.54           H  
ATOM   2541  CD1 LEU A 160     -10.959  11.345  12.390  1.00 92.54           C  
ATOM   2542 HD11 LEU A 160     -11.968  11.621  12.083  1.00 92.54           H  
ATOM   2543 HD12 LEU A 160     -10.460  10.819  11.576  1.00 92.54           H  
ATOM   2544 HD13 LEU A 160     -11.052  10.680  13.248  1.00 92.54           H  
ATOM   2545  CD2 LEU A 160      -8.873  12.202  13.491  1.00 92.54           C  
ATOM   2546 HD21 LEU A 160      -8.356  13.099  13.833  1.00 92.54           H  
ATOM   2547 HD22 LEU A 160      -9.100  11.592  14.365  1.00 92.54           H  
ATOM   2548 HD23 LEU A 160      -8.219  11.650  12.817  1.00 92.54           H  
ATOM   2549  N   THR A 161     -11.683  15.942  11.959  1.00 91.73           N  
ATOM   2550  H   THR A 161     -10.788  16.278  11.634  1.00 91.73           H  
ATOM   2551  CA  THR A 161     -12.518  16.863  12.735  1.00 91.73           C  
ATOM   2552  HA  THR A 161     -12.681  16.457  13.733  1.00 91.73           H  
ATOM   2553  C   THR A 161     -13.883  17.053  12.079  1.00 91.73           C  
ATOM   2554  CB  THR A 161     -11.793  18.209  12.867  1.00 91.73           C  
ATOM   2555  HB  THR A 161     -11.472  18.550  11.883  1.00 91.73           H  
ATOM   2556  O   THR A 161     -14.911  16.935  12.743  1.00 91.73           O  
ATOM   2557  CG2 THR A 161     -12.654  19.314  13.479  1.00 91.73           C  
ATOM   2558 HG21 THR A 161     -12.039  19.982  14.081  1.00 91.73           H  
ATOM   2559 HG22 THR A 161     -13.110  19.884  12.669  1.00 91.73           H  
ATOM   2560 HG23 THR A 161     -13.452  18.882  14.083  1.00 91.73           H  
ATOM   2561  OG1 THR A 161     -10.637  18.031  13.649  1.00 91.73           O  
ATOM   2562  HG1 THR A 161      -9.943  17.714  13.066  1.00 91.73           H  
ATOM   2563  N   ASN A 162     -13.918  17.282  10.765  1.00 92.46           N  
ATOM   2564  H   ASN A 162     -13.045  17.405  10.272  1.00 92.46           H  
ATOM   2565  CA  ASN A 162     -15.172  17.442  10.031  1.00 92.46           C  
ATOM   2566  HA  ASN A 162     -15.762  18.225  10.507  1.00 92.46           H  
ATOM   2567  C   ASN A 162     -16.034  16.173  10.070  1.00 92.46           C  
ATOM   2568  CB  ASN A 162     -14.856  17.876   8.592  1.00 92.46           C  
ATOM   2569  HB2 ASN A 162     -15.771  17.846   8.001  1.00 92.46           H  
ATOM   2570  HB3 ASN A 162     -14.136  17.187   8.151  1.00 92.46           H  
ATOM   2571  O   ASN A 162     -17.241  16.273  10.263  1.00 92.46           O  
ATOM   2572  CG  ASN A 162     -14.316  19.294   8.519  1.00 92.46           C  
ATOM   2573  ND2 ASN A 162     -13.582  19.615   7.479  1.00 92.46           N  
ATOM   2574 HD21 ASN A 162     -13.328  18.917   6.795  1.00 92.46           H  
ATOM   2575 HD22 ASN A 162     -13.195  20.547   7.490  1.00 92.46           H  
ATOM   2576  OD1 ASN A 162     -14.559  20.135   9.371  1.00 92.46           O  
ATOM   2577  N   GLN A 163     -15.433  14.985   9.951  1.00 92.48           N  
ATOM   2578  H   GLN A 163     -14.433  14.952   9.814  1.00 92.48           H  
ATOM   2579  CA  GLN A 163     -16.178  13.726  10.071  1.00 92.48           C  
ATOM   2580  HA  GLN A 163     -17.009  13.734   9.367  1.00 92.48           H  
ATOM   2581  C   GLN A 163     -16.803  13.556  11.461  1.00 92.48           C  
ATOM   2582  CB  GLN A 163     -15.277  12.529   9.743  1.00 92.48           C  
ATOM   2583  HB2 GLN A 163     -15.846  11.618   9.933  1.00 92.48           H  
ATOM   2584  HB3 GLN A 163     -14.405  12.537  10.397  1.00 92.48           H  
ATOM   2585  O   GLN A 163     -17.957  13.153  11.564  1.00 92.48           O  
ATOM   2586  CG  GLN A 163     -14.810  12.474   8.285  1.00 92.48           C  
ATOM   2587  HG2 GLN A 163     -14.066  11.683   8.189  1.00 92.48           H  
ATOM   2588  HG3 GLN A 163     -14.337  13.416   8.006  1.00 92.48           H  
ATOM   2589  CD  GLN A 163     -15.936  12.179   7.306  1.00 92.48           C  
ATOM   2590  NE2 GLN A 163     -16.000  12.881   6.197  1.00 92.48           N  
ATOM   2591 HE21 GLN A 163     -16.785  12.674   5.595  1.00 92.48           H  
ATOM   2592 HE22 GLN A 163     -15.350  13.636   6.032  1.00 92.48           H  
ATOM   2593  OE1 GLN A 163     -16.773  11.316   7.501  1.00 92.48           O  
ATOM   2594  N   CYS A 164     -16.083  13.920  12.524  1.00 92.39           N  
ATOM   2595  H   CYS A 164     -15.136  14.247  12.390  1.00 92.39           H  
ATOM   2596  CA  CYS A 164     -16.612  13.828  13.885  1.00 92.39           C  
ATOM   2597  HA  CYS A 164     -17.047  12.839  14.026  1.00 92.39           H  
ATOM   2598  C   CYS A 164     -17.741  14.840  14.133  1.00 92.39           C  
ATOM   2599  CB  CYS A 164     -15.467  13.986  14.886  1.00 92.39           C  
ATOM   2600  HB2 CYS A 164     -15.869  13.898  15.895  1.00 92.39           H  
ATOM   2601  HB3 CYS A 164     -14.993  14.962  14.779  1.00 92.39           H  
ATOM   2602  O   CYS A 164     -18.760  14.478  14.720  1.00 92.39           O  
ATOM   2603  SG  CYS A 164     -14.253  12.664  14.623  1.00 92.39           S  
ATOM   2604  HG  CYS A 164     -13.795  13.109  13.449  1.00 92.39           H  
ATOM   2605  N   LYS A 165     -17.614  16.067  13.609  1.00 91.08           N  
ATOM   2606  H   LYS A 165     -16.736  16.300  13.166  1.00 91.08           H  
ATOM   2607  CA  LYS A 165     -18.664  17.100  13.673  1.00 91.08           C  
ATOM   2608  HA  LYS A 165     -18.932  17.279  14.714  1.00 91.08           H  
ATOM   2609  C   LYS A 165     -19.961  16.691  12.978  1.00 91.08           C  
ATOM   2610  CB  LYS A 165     -18.159  18.408  13.054  1.00 91.08           C  
ATOM   2611  HB2 LYS A 165     -17.695  18.201  12.090  1.00 91.08           H  
ATOM   2612  HB3 LYS A 165     -19.009  19.070  12.889  1.00 91.08           H  
ATOM   2613  O   LYS A 165     -21.032  17.033  13.459  1.00 91.08           O  
ATOM   2614  CG  LYS A 165     -17.168  19.131  13.970  1.00 91.08           C  
ATOM   2615  HG2 LYS A 165     -17.678  19.417  14.890  1.00 91.08           H  
ATOM   2616  HG3 LYS A 165     -16.338  18.469  14.214  1.00 91.08           H  
ATOM   2617  CD  LYS A 165     -16.631  20.384  13.277  1.00 91.08           C  
ATOM   2618  HD2 LYS A 165     -17.466  21.033  13.014  1.00 91.08           H  
ATOM   2619  HD3 LYS A 165     -16.100  20.091  12.371  1.00 91.08           H  
ATOM   2620  CE  LYS A 165     -15.682  21.120  14.223  1.00 91.08           C  
ATOM   2621  HE2 LYS A 165     -14.887  20.438  14.521  1.00 91.08           H  
ATOM   2622  HE3 LYS A 165     -16.234  21.394  15.122  1.00 91.08           H  
ATOM   2623  NZ  LYS A 165     -15.116  22.326  13.574  1.00 91.08           N  
ATOM   2624  HZ1 LYS A 165     -14.480  22.794  14.203  1.00 91.08           H  
ATOM   2625  HZ2 LYS A 165     -15.860  22.966  13.334  1.00 91.08           H  
ATOM   2626  HZ3 LYS A 165     -14.622  22.071  12.731  1.00 91.08           H  
ATOM   2627  N   MET A 166     -19.879  15.950  11.869  1.00 88.93           N  
ATOM   2628  H   MET A 166     -18.965  15.741  11.492  1.00 88.93           H  
ATOM   2629  CA  MET A 166     -21.075  15.434  11.186  1.00 88.93           C  
ATOM   2630  HA  MET A 166     -21.769  16.257  11.012  1.00 88.93           H  
ATOM   2631  C   MET A 166     -21.835  14.393  12.018  1.00 88.93           C  
ATOM   2632  CB  MET A 166     -20.702  14.810   9.836  1.00 88.93           C  
ATOM   2633  HB2 MET A 166     -19.908  14.077   9.984  1.00 88.93           H  
ATOM   2634  HB3 MET A 166     -21.576  14.291   9.443  1.00 88.93           H  
ATOM   2635  O   MET A 166     -23.027  14.200  11.805  1.00 88.93           O  
ATOM   2636  CG  MET A 166     -20.271  15.844   8.792  1.00 88.93           C  
ATOM   2637  HG2 MET A 166     -21.000  16.654   8.792  1.00 88.93           H  
ATOM   2638  HG3 MET A 166     -19.307  16.268   9.074  1.00 88.93           H  
ATOM   2639  SD  MET A 166     -20.163  15.204   7.094  1.00 88.93           S  
ATOM   2640  CE  MET A 166     -18.975  13.854   7.294  1.00 88.93           C  
ATOM   2641  HE1 MET A 166     -18.846  13.345   6.339  1.00 88.93           H  
ATOM   2642  HE2 MET A 166     -19.336  13.133   8.027  1.00 88.93           H  
ATOM   2643  HE3 MET A 166     -18.020  14.270   7.617  1.00 88.93           H  
ATOM   2644  N   ILE A 167     -21.158  13.710  12.945  1.00 87.46           N  
ATOM   2645  H   ILE A 167     -20.177  13.913  13.073  1.00 87.46           H  
ATOM   2646  CA  ILE A 167     -21.785  12.729  13.837  1.00 87.46           C  
ATOM   2647  HA  ILE A 167     -22.629  12.268  13.323  1.00 87.46           H  
ATOM   2648  C   ILE A 167     -22.347  13.406  15.090  1.00 87.46           C  
ATOM   2649  CB  ILE A 167     -20.780  11.616  14.196  1.00 87.46           C  
ATOM   2650  HB  ILE A 167     -19.902  12.063  14.662  1.00 87.46           H  
ATOM   2651  O   ILE A 167     -23.421  13.037  15.568  1.00 87.46           O  
ATOM   2652  CG1 ILE A 167     -20.331  10.846  12.934  1.00 87.46           C  
ATOM   2653 HG12 ILE A 167     -19.975  11.552  12.184  1.00 87.46           H  
ATOM   2654 HG13 ILE A 167     -21.183  10.315  12.510  1.00 87.46           H  
ATOM   2655  CG2 ILE A 167     -21.434  10.661  15.205  1.00 87.46           C  
ATOM   2656 HG21 ILE A 167     -22.403  10.329  14.834  1.00 87.46           H  
ATOM   2657 HG22 ILE A 167     -21.560  11.155  16.169  1.00 87.46           H  
ATOM   2658 HG23 ILE A 167     -20.804   9.785  15.360  1.00 87.46           H  
ATOM   2659  CD1 ILE A 167     -19.194   9.849  13.184  1.00 87.46           C  
ATOM   2660 HD11 ILE A 167     -19.539   8.999  13.772  1.00 87.46           H  
ATOM   2661 HD12 ILE A 167     -18.846   9.471  12.222  1.00 87.46           H  
ATOM   2662 HD13 ILE A 167     -18.373  10.345  13.701  1.00 87.46           H  
ATOM   2663  N   ASN A 168     -21.613  14.373  15.643  1.00 86.93           N  
ATOM   2664  H   ASN A 168     -20.731  14.620  15.219  1.00 86.93           H  
ATOM   2665  CA  ASN A 168     -22.034  15.135  16.808  1.00 86.93           C  
ATOM   2666  HA  ASN A 168     -23.123  15.126  16.862  1.00 86.93           H  
ATOM   2667  C   ASN A 168     -21.590  16.598  16.681  1.00 86.93           C  
ATOM   2668  CB  ASN A 168     -21.483  14.447  18.072  1.00 86.93           C  
ATOM   2669  HB2 ASN A 168     -21.734  13.387  18.036  1.00 86.93           H  
ATOM   2670  HB3 ASN A 168     -20.399  14.549  18.103  1.00 86.93           H  
ATOM   2671  O   ASN A 168     -20.396  16.896  16.678  1.00 86.93           O  
ATOM   2672  CG  ASN A 168     -22.065  15.023  19.352  1.00 86.93           C  
ATOM   2673  ND2 ASN A 168     -21.892  14.356  20.469  1.00 86.93           N  
ATOM   2674 HD21 ASN A 168     -22.222  14.815  21.306  1.00 86.93           H  
ATOM   2675 HD22 ASN A 168     -21.334  13.515  20.500  1.00 86.93           H  
ATOM   2676  OD1 ASN A 168     -22.699  16.064  19.375  1.00 86.93           O  
ATOM   2677  N   GLU A 169     -22.558  17.513  16.631  1.00 81.80           N  
ATOM   2678  H   GLU A 169     -23.519  17.203  16.617  1.00 81.80           H  
ATOM   2679  CA  GLU A 169     -22.320  18.956  16.504  1.00 81.80           C  
ATOM   2680  HA  GLU A 169     -21.725  19.144  15.610  1.00 81.80           H  
ATOM   2681  C   GLU A 169     -21.552  19.542  17.701  1.00 81.80           C  
ATOM   2682  CB  GLU A 169     -23.664  19.685  16.363  1.00 81.80           C  
ATOM   2683  HB2 GLU A 169     -23.475  20.758  16.340  1.00 81.80           H  
ATOM   2684  HB3 GLU A 169     -24.276  19.459  17.236  1.00 81.80           H  
ATOM   2685  O   GLU A 169     -20.854  20.543  17.552  1.00 81.80           O  
ATOM   2686  CG  GLU A 169     -24.428  19.298  15.085  1.00 81.80           C  
ATOM   2687  HG2 GLU A 169     -23.795  19.515  14.225  1.00 81.80           H  
ATOM   2688  HG3 GLU A 169     -24.625  18.226  15.099  1.00 81.80           H  
ATOM   2689  CD  GLU A 169     -25.767  20.041  14.936  1.00 81.80           C  
ATOM   2690  OE1 GLU A 169     -26.358  19.928  13.839  1.00 81.80           O  
ATOM   2691  OE2 GLU A 169     -26.199  20.698  15.911  1.00 81.80           O  
ATOM   2692  N   GLN A 170     -21.627  18.898  18.872  1.00 79.59           N  
ATOM   2693  H   GLN A 170     -22.184  18.057  18.912  1.00 79.59           H  
ATOM   2694  CA  GLN A 170     -20.906  19.297  20.088  1.00 79.59           C  
ATOM   2695  HA  GLN A 170     -20.849  20.386  20.109  1.00 79.59           H  
ATOM   2696  C   GLN A 170     -19.452  18.799  20.130  1.00 79.59           C  
ATOM   2697  CB  GLN A 170     -21.681  18.839  21.333  1.00 79.59           C  
ATOM   2698  HB2 GLN A 170     -21.116  19.115  22.224  1.00 79.59           H  
ATOM   2699  HB3 GLN A 170     -21.785  17.754  21.318  1.00 79.59           H  
ATOM   2700  O   GLN A 170     -18.804  18.875  21.172  1.00 79.59           O  
ATOM   2701  CG  GLN A 170     -23.065  19.490  21.437  1.00 79.59           C  
ATOM   2702  HG2 GLN A 170     -22.949  20.573  21.387  1.00 79.59           H  
ATOM   2703  HG3 GLN A 170     -23.690  19.172  20.603  1.00 79.59           H  
ATOM   2704  CD  GLN A 170     -23.781  19.135  22.735  1.00 79.59           C  
ATOM   2705  NE2 GLN A 170     -24.778  19.901  23.119  1.00 79.59           N  
ATOM   2706 HE21 GLN A 170     -25.065  20.685  22.551  1.00 79.59           H  
ATOM   2707 HE22 GLN A 170     -25.232  19.637  23.982  1.00 79.59           H  
ATOM   2708  OE1 GLN A 170     -23.482  18.175  23.429  1.00 79.59           O  
ATOM   2709  N   PHE A 171     -18.933  18.263  19.023  1.00 87.23           N  
ATOM   2710  H   PHE A 171     -19.513  18.204  18.198  1.00 87.23           H  
ATOM   2711  CA  PHE A 171     -17.546  17.825  18.927  1.00 87.23           C  
ATOM   2712  HA  PHE A 171     -17.383  17.027  19.652  1.00 87.23           H  
ATOM   2713  C   PHE A 171     -16.560  18.964  19.244  1.00 87.23           C  
ATOM   2714  CB  PHE A 171     -17.295  17.262  17.522  1.00 87.23           C  
ATOM   2715  HB2 PHE A 171     -17.842  16.326  17.410  1.00 87.23           H  
ATOM   2716  HB3 PHE A 171     -17.684  17.964  16.784  1.00 87.23           H  
ATOM   2717  O   PHE A 171     -16.603  20.035  18.631  1.00 87.23           O  
ATOM   2718  CG  PHE A 171     -15.829  17.020  17.232  1.00 87.23           C  
ATOM   2719  CD1 PHE A 171     -15.041  18.038  16.666  1.00 87.23           C  
ATOM   2720  HD1 PHE A 171     -15.491  18.991  16.431  1.00 87.23           H  
ATOM   2721  CD2 PHE A 171     -15.227  15.819  17.632  1.00 87.23           C  
ATOM   2722  HD2 PHE A 171     -15.830  15.064  18.114  1.00 87.23           H  
ATOM   2723  CE1 PHE A 171     -13.661  17.847  16.505  1.00 87.23           C  
ATOM   2724  HE1 PHE A 171     -13.034  18.654  16.154  1.00 87.23           H  
ATOM   2725  CE2 PHE A 171     -13.851  15.614  17.434  1.00 87.23           C  
ATOM   2726  HE2 PHE A 171     -13.388  14.692  17.753  1.00 87.23           H  
ATOM   2727  CZ  PHE A 171     -13.068  16.632  16.870  1.00 87.23           C  
ATOM   2728  HZ  PHE A 171     -12.000  16.507  16.769  1.00 87.23           H  
ATOM   2729  N   GLU A 172     -15.589  18.674  20.112  1.00 84.85           N  
ATOM   2730  H   GLU A 172     -15.611  17.781  20.583  1.00 84.85           H  
ATOM   2731  CA  GLU A 172     -14.395  19.493  20.325  1.00 84.85           C  
ATOM   2732  HA  GLU A 172     -14.456  20.347  19.650  1.00 84.85           H  
ATOM   2733  C   GLU A 172     -13.121  18.696  19.979  1.00 84.85           C  
ATOM   2734  CB  GLU A 172     -14.362  20.104  21.743  1.00 84.85           C  
ATOM   2735  HB2 GLU A 172     -13.477  20.738  21.806  1.00 84.85           H  
ATOM   2736  HB3 GLU A 172     -15.236  20.747  21.850  1.00 84.85           H  
ATOM   2737  O   GLU A 172     -13.013  17.521  20.345  1.00 84.85           O  
ATOM   2738  CG  GLU A 172     -14.334  19.114  22.928  1.00 84.85           C  
ATOM   2739  HG2 GLU A 172     -13.500  18.426  22.787  1.00 84.85           H  
ATOM   2740  HG3 GLU A 172     -15.255  18.532  22.922  1.00 84.85           H  
ATOM   2741  CD  GLU A 172     -14.173  19.799  24.310  1.00 84.85           C  
ATOM   2742  OE1 GLU A 172     -13.718  19.135  25.287  1.00 84.85           O  
ATOM   2743  OE2 GLU A 172     -14.457  21.009  24.431  1.00 84.85           O  
ATOM   2744  N   PRO A 173     -12.129  19.291  19.282  1.00 84.97           N  
ATOM   2745  CA  PRO A 173     -10.831  18.654  19.093  1.00 84.97           C  
ATOM   2746  HA  PRO A 173     -10.975  17.715  18.559  1.00 84.97           H  
ATOM   2747  C   PRO A 173     -10.155  18.385  20.442  1.00 84.97           C  
ATOM   2748  CB  PRO A 173     -10.000  19.607  18.225  1.00 84.97           C  
ATOM   2749  HB2 PRO A 173      -9.413  19.063  17.484  1.00 84.97           H  
ATOM   2750  HB3 PRO A 173      -9.343  20.219  18.843  1.00 84.97           H  
ATOM   2751  O   PRO A 173      -9.897  19.309  21.211  1.00 84.97           O  
ATOM   2752  CG  PRO A 173     -11.036  20.511  17.563  1.00 84.97           C  
ATOM   2753  HG2 PRO A 173     -11.382  20.049  16.638  1.00 84.97           H  
ATOM   2754  HG3 PRO A 173     -10.633  21.503  17.360  1.00 84.97           H  
ATOM   2755  CD  PRO A 173     -12.175  20.564  18.581  1.00 84.97           C  
ATOM   2756  HD2 PRO A 173     -12.002  21.372  19.292  1.00 84.97           H  
ATOM   2757  HD3 PRO A 173     -13.123  20.706  18.063  1.00 84.97           H  
ATOM   2758  N   LEU A 174      -9.845  17.115  20.718  1.00 86.22           N  
ATOM   2759  H   LEU A 174     -10.220  16.402  20.109  1.00 86.22           H  
ATOM   2760  CA  LEU A 174      -9.274  16.714  22.010  1.00 86.22           C  
ATOM   2761  HA  LEU A 174      -9.635  17.390  22.785  1.00 86.22           H  
ATOM   2762  C   LEU A 174      -7.750  16.796  22.063  1.00 86.22           C  
ATOM   2763  CB  LEU A 174      -9.718  15.287  22.362  1.00 86.22           C  
ATOM   2764  HB2 LEU A 174      -9.327  14.601  21.611  1.00 86.22           H  
ATOM   2765  HB3 LEU A 174      -9.271  15.030  23.322  1.00 86.22           H  
ATOM   2766  O   LEU A 174      -7.194  16.913  23.146  1.00 86.22           O  
ATOM   2767  CG  LEU A 174     -11.233  15.075  22.482  1.00 86.22           C  
ATOM   2768  HG  LEU A 174     -11.712  15.284  21.525  1.00 86.22           H  
ATOM   2769  CD1 LEU A 174     -11.480  13.610  22.842  1.00 86.22           C  
ATOM   2770 HD11 LEU A 174     -11.165  12.969  22.019  1.00 86.22           H  
ATOM   2771 HD12 LEU A 174     -10.931  13.350  23.746  1.00 86.22           H  
ATOM   2772 HD13 LEU A 174     -12.542  13.450  23.032  1.00 86.22           H  
ATOM   2773  CD2 LEU A 174     -11.853  15.955  23.562  1.00 86.22           C  
ATOM   2774 HD21 LEU A 174     -11.703  17.009  23.331  1.00 86.22           H  
ATOM   2775 HD22 LEU A 174     -11.429  15.723  24.539  1.00 86.22           H  
ATOM   2776 HD23 LEU A 174     -12.929  15.782  23.579  1.00 86.22           H  
ATOM   2777  N   VAL A 175      -7.066  16.699  20.922  1.00 85.27           N  
ATOM   2778  H   VAL A 175      -7.582  16.783  20.058  1.00 85.27           H  
ATOM   2779  CA  VAL A 175      -5.597  16.730  20.883  1.00 85.27           C  
ATOM   2780  HA  VAL A 175      -5.219  16.315  21.818  1.00 85.27           H  
ATOM   2781  C   VAL A 175      -5.147  18.185  20.737  1.00 85.27           C  
ATOM   2782  CB  VAL A 175      -5.006  15.856  19.763  1.00 85.27           C  
ATOM   2783  HB  VAL A 175      -5.363  16.224  18.801  1.00 85.27           H  
ATOM   2784  O   VAL A 175      -5.488  18.806  19.728  1.00 85.27           O  
ATOM   2785  CG1 VAL A 175      -3.466  15.894  19.770  1.00 85.27           C  
ATOM   2786 HG11 VAL A 175      -3.110  16.217  18.792  1.00 85.27           H  
ATOM   2787 HG12 VAL A 175      -3.077  16.602  20.502  1.00 85.27           H  
ATOM   2788 HG13 VAL A 175      -3.040  14.919  20.007  1.00 85.27           H  
ATOM   2789  CG2 VAL A 175      -5.450  14.393  19.905  1.00 85.27           C  
ATOM   2790 HG21 VAL A 175      -6.537  14.323  19.854  1.00 85.27           H  
ATOM   2791 HG22 VAL A 175      -5.023  13.799  19.098  1.00 85.27           H  
ATOM   2792 HG23 VAL A 175      -5.117  13.994  20.863  1.00 85.27           H  
ATOM   2793  N   PRO A 176      -4.374  18.733  21.693  1.00 76.14           N  
ATOM   2794  CA  PRO A 176      -3.796  20.065  21.561  1.00 76.14           C  
ATOM   2795  HA  PRO A 176      -4.608  20.785  21.453  1.00 76.14           H  
ATOM   2796  C   PRO A 176      -2.856  20.169  20.354  1.00 76.14           C  
ATOM   2797  CB  PRO A 176      -3.050  20.331  22.874  1.00 76.14           C  
ATOM   2798  HB2 PRO A 176      -1.997  20.073  22.765  1.00 76.14           H  
ATOM   2799  HB3 PRO A 176      -3.153  21.369  23.191  1.00 76.14           H  
ATOM   2800  O   PRO A 176      -2.179  19.201  19.997  1.00 76.14           O  
ATOM   2801  CG  PRO A 176      -3.704  19.371  23.868  1.00 76.14           C  
ATOM   2802  HG2 PRO A 176      -3.035  19.100  24.684  1.00 76.14           H  
ATOM   2803  HG3 PRO A 176      -4.619  19.816  24.258  1.00 76.14           H  
ATOM   2804  CD  PRO A 176      -4.058  18.172  22.999  1.00 76.14           C  
ATOM   2805  HD2 PRO A 176      -4.903  17.648  23.445  1.00 76.14           H  
ATOM   2806  HD3 PRO A 176      -3.206  17.498  22.908  1.00 76.14           H  
ATOM   2807  N   GLU A 177      -2.762  21.361  19.762  1.00 72.65           N  
ATOM   2808  H   GLU A 177      -3.333  22.127  20.087  1.00 72.65           H  
ATOM   2809  CA  GLU A 177      -1.795  21.625  18.694  1.00 72.65           C  
ATOM   2810  HA  GLU A 177      -2.011  20.943  17.871  1.00 72.65           H  
ATOM   2811  C   GLU A 177      -0.353  21.351  19.158  1.00 72.65           C  
ATOM   2812  CB  GLU A 177      -1.915  23.062  18.163  1.00 72.65           C  
ATOM   2813  HB2 GLU A 177      -1.823  23.765  18.991  1.00 72.65           H  
ATOM   2814  HB3 GLU A 177      -1.086  23.228  17.474  1.00 72.65           H  
ATOM   2815  O   GLU A 177       0.018  21.618  20.303  1.00 72.65           O  
ATOM   2816  CG  GLU A 177      -3.228  23.320  17.404  1.00 72.65           C  
ATOM   2817  HG2 GLU A 177      -3.370  22.514  16.683  1.00 72.65           H  
ATOM   2818  HG3 GLU A 177      -4.057  23.290  18.112  1.00 72.65           H  
ATOM   2819  CD  GLU A 177      -3.241  24.665  16.653  1.00 72.65           C  
ATOM   2820  OE1 GLU A 177      -4.164  24.853  15.828  1.00 72.65           O  
ATOM   2821  OE2 GLU A 177      -2.314  25.480  16.861  1.00 72.65           O  
ATOM   2822  N   GLY A 178       0.467  20.796  18.261  1.00 68.78           N  
ATOM   2823  H   GLY A 178       0.108  20.599  17.337  1.00 68.78           H  
ATOM   2824  CA  GLY A 178       1.876  20.493  18.534  1.00 68.78           C  
ATOM   2825  HA2 GLY A 178       2.389  20.315  17.588  1.00 68.78           H  
ATOM   2826  HA3 GLY A 178       2.339  21.354  19.015  1.00 68.78           H  
ATOM   2827  C   GLY A 178       2.121  19.271  19.426  1.00 68.78           C  
ATOM   2828  O   GLY A 178       3.250  19.073  19.870  1.00 68.78           O  
ATOM   2829  N   ARG A 179       1.094  18.455  19.710  1.00 71.51           N  
ATOM   2830  H   ARG A 179       0.175  18.700  19.371  1.00 71.51           H  
ATOM   2831  CA  ARG A 179       1.252  17.190  20.440  1.00 71.51           C  
ATOM   2832  HA  ARG A 179       2.264  17.144  20.840  1.00 71.51           H  
ATOM   2833  C   ARG A 179       1.092  15.986  19.523  1.00 71.51           C  
ATOM   2834  CB  ARG A 179       0.288  17.117  21.626  1.00 71.51           C  
ATOM   2835  HB2 ARG A 179      -0.739  17.224  21.278  1.00 71.51           H  
ATOM   2836  HB3 ARG A 179       0.395  16.138  22.093  1.00 71.51           H  
ATOM   2837  O   ARG A 179       0.032  15.763  18.946  1.00 71.51           O  
ATOM   2838  CG  ARG A 179       0.600  18.203  22.661  1.00 71.51           C  
ATOM   2839  HG2 ARG A 179       0.296  19.175  22.275  1.00 71.51           H  
ATOM   2840  HG3 ARG A 179       1.669  18.218  22.874  1.00 71.51           H  
ATOM   2841  CD  ARG A 179      -0.161  17.888  23.946  1.00 71.51           C  
ATOM   2842  HD2 ARG A 179      -1.217  17.774  23.705  1.00 71.51           H  
ATOM   2843  HD3 ARG A 179       0.211  16.944  24.345  1.00 71.51           H  
ATOM   2844  NE  ARG A 179       0.000  18.952  24.952  1.00 71.51           N  
ATOM   2845  HE  ARG A 179       0.489  19.787  24.665  1.00 71.51           H  
ATOM   2846  NH1 ARG A 179      -1.086  17.841  26.605  1.00 71.51           N  
ATOM   2847 HH11 ARG A 179      -1.272  17.663  27.582  1.00 71.51           H  
ATOM   2848 HH12 ARG A 179      -1.381  17.152  25.927  1.00 71.51           H  
ATOM   2849  NH2 ARG A 179      -0.190  19.818  27.064  1.00 71.51           N  
ATOM   2850 HH21 ARG A 179      -0.560  19.724  27.999  1.00 71.51           H  
ATOM   2851 HH22 ARG A 179       0.316  20.648  26.789  1.00 71.51           H  
ATOM   2852  CZ  ARG A 179      -0.421  18.874  26.200  1.00 71.51           C  
ATOM   2853  N   ASP A 180       2.126  15.154  19.506  1.00 76.86           N  
ATOM   2854  H   ASP A 180       2.980  15.467  19.945  1.00 76.86           H  
ATOM   2855  CA  ASP A 180       2.234  13.978  18.635  1.00 76.86           C  
ATOM   2856  HA  ASP A 180       1.394  13.975  17.941  1.00 76.86           H  
ATOM   2857  C   ASP A 180       2.111  12.667  19.427  1.00 76.86           C  
ATOM   2858  CB  ASP A 180       3.512  14.102  17.790  1.00 76.86           C  
ATOM   2859  HB2 ASP A 180       3.573  13.250  17.113  1.00 76.86           H  
ATOM   2860  HB3 ASP A 180       4.379  14.081  18.451  1.00 76.86           H  
ATOM   2861  O   ASP A 180       2.705  11.643  19.102  1.00 76.86           O  
ATOM   2862  CG  ASP A 180       3.531  15.392  16.957  1.00 76.86           C  
ATOM   2863  OD1 ASP A 180       2.427  15.879  16.598  1.00 76.86           O  
ATOM   2864  OD2 ASP A 180       4.626  15.932  16.718  1.00 76.86           O  
ATOM   2865  N   ILE A 181       1.310  12.692  20.498  1.00 85.01           N  
ATOM   2866  H   ILE A 181       0.840  13.565  20.693  1.00 85.01           H  
ATOM   2867  CA  ILE A 181       1.140  11.577  21.448  1.00 85.01           C  
ATOM   2868  HA  ILE A 181       2.112  11.353  21.888  1.00 85.01           H  
ATOM   2869  C   ILE A 181       0.653  10.274  20.796  1.00 85.01           C  
ATOM   2870  CB  ILE A 181       0.171  11.984  22.581  1.00 85.01           C  
ATOM   2871  HB  ILE A 181       0.012  11.109  23.212  1.00 85.01           H  
ATOM   2872  O   ILE A 181       0.836   9.199  21.362  1.00 85.01           O  
ATOM   2873  CG1 ILE A 181      -1.202  12.457  22.043  1.00 85.01           C  
ATOM   2874 HG12 ILE A 181      -1.124  13.486  21.691  1.00 85.01           H  
ATOM   2875 HG13 ILE A 181      -1.508  11.838  21.200  1.00 85.01           H  
ATOM   2876  CG2 ILE A 181       0.826  13.073  23.449  1.00 85.01           C  
ATOM   2877 HG21 ILE A 181       0.154  13.366  24.256  1.00 85.01           H  
ATOM   2878 HG22 ILE A 181       1.068  13.954  22.855  1.00 85.01           H  
ATOM   2879 HG23 ILE A 181       1.741  12.683  23.895  1.00 85.01           H  
ATOM   2880  CD1 ILE A 181      -2.326  12.367  23.078  1.00 85.01           C  
ATOM   2881 HD11 ILE A 181      -3.237  12.803  22.668  1.00 85.01           H  
ATOM   2882 HD12 ILE A 181      -2.512  11.321  23.320  1.00 85.01           H  
ATOM   2883 HD13 ILE A 181      -2.051  12.900  23.988  1.00 85.01           H  
ATOM   2884  N   PHE A 182       0.026  10.368  19.623  1.00 89.32           N  
ATOM   2885  H   PHE A 182      -0.036  11.281  19.197  1.00 89.32           H  
ATOM   2886  CA  PHE A 182      -0.542   9.246  18.879  1.00 89.32           C  
ATOM   2887  HA  PHE A 182      -0.729   8.425  19.572  1.00 89.32           H  
ATOM   2888  C   PHE A 182       0.398   8.674  17.811  1.00 89.32           C  
ATOM   2889  CB  PHE A 182      -1.900   9.663  18.306  1.00 89.32           C  
ATOM   2890  HB2 PHE A 182      -2.601   9.774  19.133  1.00 89.32           H  
ATOM   2891  HB3 PHE A 182      -2.277   8.858  17.674  1.00 89.32           H  
ATOM   2892  O   PHE A 182       0.126   7.593  17.292  1.00 89.32           O  
ATOM   2893  CG  PHE A 182      -1.867  10.953  17.511  1.00 89.32           C  
ATOM   2894  CD1 PHE A 182      -2.274  12.162  18.108  1.00 89.32           C  
ATOM   2895  HD1 PHE A 182      -2.634  12.172  19.126  1.00 89.32           H  
ATOM   2896  CD2 PHE A 182      -1.389  10.953  16.189  1.00 89.32           C  
ATOM   2897  HD2 PHE A 182      -1.048  10.034  15.736  1.00 89.32           H  
ATOM   2898  CE1 PHE A 182      -2.216  13.359  17.376  1.00 89.32           C  
ATOM   2899  HE1 PHE A 182      -2.510  14.294  17.830  1.00 89.32           H  
ATOM   2900  CE2 PHE A 182      -1.336  12.151  15.461  1.00 89.32           C  
ATOM   2901  HE2 PHE A 182      -0.935  12.145  14.459  1.00 89.32           H  
ATOM   2902  CZ  PHE A 182      -1.764  13.353  16.050  1.00 89.32           C  
ATOM   2903  HZ  PHE A 182      -1.719  14.280  15.496  1.00 89.32           H  
ATOM   2904  N   ASP A 183       1.524   9.329  17.505  1.00 89.46           N  
ATOM   2905  H   ASP A 183       1.731  10.209  17.956  1.00 89.46           H  
ATOM   2906  CA  ASP A 183       2.481   8.838  16.502  1.00 89.46           C  
ATOM   2907  HA  ASP A 183       1.971   8.707  15.548  1.00 89.46           H  
ATOM   2908  C   ASP A 183       3.067   7.469  16.904  1.00 89.46           C  
ATOM   2909  CB  ASP A 183       3.610   9.866  16.308  1.00 89.46           C  
ATOM   2910  HB2 ASP A 183       4.435   9.359  15.807  1.00 89.46           H  
ATOM   2911  HB3 ASP A 183       3.980  10.189  17.282  1.00 89.46           H  
ATOM   2912  O   ASP A 183       3.346   6.624  16.054  1.00 89.46           O  
ATOM   2913  CG  ASP A 183       3.255  11.099  15.456  1.00 89.46           C  
ATOM   2914  OD1 ASP A 183       2.061  11.375  15.167  1.00 89.46           O  
ATOM   2915  OD2 ASP A 183       4.218  11.779  15.045  1.00 89.46           O  
ATOM   2916  N   VAL A 184       3.191   7.210  18.211  1.00 92.08           N  
ATOM   2917  H   VAL A 184       2.946   7.951  18.852  1.00 92.08           H  
ATOM   2918  CA  VAL A 184       3.704   5.941  18.756  1.00 92.08           C  
ATOM   2919  HA  VAL A 184       4.438   5.549  18.052  1.00 92.08           H  
ATOM   2920  C   VAL A 184       2.643   4.846  18.896  1.00 92.08           C  
ATOM   2921  CB  VAL A 184       4.437   6.153  20.095  1.00 92.08           C  
ATOM   2922  HB  VAL A 184       4.819   5.190  20.434  1.00 92.08           H  
ATOM   2923  O   VAL A 184       2.998   3.698  19.154  1.00 92.08           O  
ATOM   2924  CG1 VAL A 184       5.644   7.082  19.922  1.00 92.08           C  
ATOM   2925 HG11 VAL A 184       6.209   7.128  20.853  1.00 92.08           H  
ATOM   2926 HG12 VAL A 184       6.294   6.701  19.134  1.00 92.08           H  
ATOM   2927 HG13 VAL A 184       5.317   8.088  19.658  1.00 92.08           H  
ATOM   2928  CG2 VAL A 184       3.524   6.716  21.194  1.00 92.08           C  
ATOM   2929 HG21 VAL A 184       4.095   6.840  22.114  1.00 92.08           H  
ATOM   2930 HG22 VAL A 184       3.117   7.684  20.903  1.00 92.08           H  
ATOM   2931 HG23 VAL A 184       2.707   6.023  21.393  1.00 92.08           H  
ATOM   2932  N   TRP A 185       1.351   5.153  18.724  1.00 94.95           N  
ATOM   2933  H   TRP A 185       1.099   6.086  18.433  1.00 94.95           H  
ATOM   2934  CA  TRP A 185       0.276   4.169  18.937  1.00 94.95           C  
ATOM   2935  HA  TRP A 185       0.377   3.722  19.926  1.00 94.95           H  
ATOM   2936  C   TRP A 185       0.328   3.023  17.933  1.00 94.95           C  
ATOM   2937  CB  TRP A 185      -1.095   4.840  18.849  1.00 94.95           C  
ATOM   2938  HB2 TRP A 185      -1.175   5.375  17.903  1.00 94.95           H  
ATOM   2939  HB3 TRP A 185      -1.851   4.055  18.836  1.00 94.95           H  
ATOM   2940  O   TRP A 185      -0.005   1.893  18.272  1.00 94.95           O  
ATOM   2941  CG  TRP A 185      -1.469   5.768  19.957  1.00 94.95           C  
ATOM   2942  CD1 TRP A 185      -0.672   6.229  20.950  1.00 94.95           C  
ATOM   2943  HD1 TRP A 185       0.374   5.994  21.076  1.00 94.95           H  
ATOM   2944  CD2 TRP A 185      -2.779   6.358  20.189  1.00 94.95           C  
ATOM   2945  CE2 TRP A 185      -2.682   7.235  21.306  1.00 94.95           C  
ATOM   2946  CE3 TRP A 185      -4.029   6.265  19.543  1.00 94.95           C  
ATOM   2947  HE3 TRP A 185      -4.129   5.602  18.697  1.00 94.95           H  
ATOM   2948  NE1 TRP A 185      -1.383   7.104  21.744  1.00 94.95           N  
ATOM   2949  HE1 TRP A 185      -0.950   7.651  22.475  1.00 94.95           H  
ATOM   2950  CH2 TRP A 185      -4.993   7.914  21.058  1.00 94.95           C  
ATOM   2951  HH2 TRP A 185      -5.828   8.527  21.360  1.00 94.95           H  
ATOM   2952  CZ2 TRP A 185      -3.754   8.035  21.708  1.00 94.95           C  
ATOM   2953  HZ2 TRP A 185      -3.605   8.771  22.484  1.00 94.95           H  
ATOM   2954  CZ3 TRP A 185      -5.133   7.020  19.982  1.00 94.95           C  
ATOM   2955  HZ3 TRP A 185      -6.080   6.932  19.471  1.00 94.95           H  
ATOM   2956  N   GLY A 186       0.811   3.286  16.715  1.00 93.44           N  
ATOM   2957  H   GLY A 186       1.101   4.233  16.517  1.00 93.44           H  
ATOM   2958  CA  GLY A 186       1.000   2.257  15.691  1.00 93.44           C  
ATOM   2959  HA2 GLY A 186       0.048   1.757  15.512  1.00 93.44           H  
ATOM   2960  HA3 GLY A 186       1.325   2.736  14.768  1.00 93.44           H  
ATOM   2961  C   GLY A 186       2.031   1.178  16.048  1.00 93.44           C  
ATOM   2962  O   GLY A 186       2.130   0.201  15.312  1.00 93.44           O  
ATOM   2963  N   ASN A 187       2.784   1.340  17.143  1.00 94.23           N  
ATOM   2964  H   ASN A 187       2.657   2.174  17.700  1.00 94.23           H  
ATOM   2965  CA  ASN A 187       3.697   0.319  17.661  1.00 94.23           C  
ATOM   2966  HA  ASN A 187       4.139  -0.223  16.825  1.00 94.23           H  
ATOM   2967  C   ASN A 187       2.986  -0.723  18.542  1.00 94.23           C  
ATOM   2968  CB  ASN A 187       4.825   1.006  18.449  1.00 94.23           C  
ATOM   2969  HB2 ASN A 187       5.483   0.240  18.860  1.00 94.23           H  
ATOM   2970  HB3 ASN A 187       4.396   1.558  19.285  1.00 94.23           H  
ATOM   2971  O   ASN A 187       3.536  -1.799  18.769  1.00 94.23           O  
ATOM   2972  CG  ASN A 187       5.683   1.932  17.607  1.00 94.23           C  
ATOM   2973  ND2 ASN A 187       6.216   2.976  18.198  1.00 94.23           N  
ATOM   2974 HD21 ASN A 187       6.777   3.580  17.614  1.00 94.23           H  
ATOM   2975 HD22 ASN A 187       5.995   3.170  19.165  1.00 94.23           H  
ATOM   2976  OD1 ASN A 187       5.907   1.737  16.425  1.00 94.23           O  
ATOM   2977  N   ASP A 188       1.785  -0.426  19.052  1.00 96.93           N  
ATOM   2978  H   ASP A 188       1.326   0.432  18.782  1.00 96.93           H  
ATOM   2979  CA  ASP A 188       1.008  -1.381  19.839  1.00 96.93           C  
ATOM   2980  HA  ASP A 188       1.694  -1.988  20.429  1.00 96.93           H  
ATOM   2981  C   ASP A 188       0.208  -2.320  18.927  1.00 96.93           C  
ATOM   2982  CB  ASP A 188       0.101  -0.661  20.840  1.00 96.93           C  
ATOM   2983  HB2 ASP A 188       0.710  -0.089  21.539  1.00 96.93           H  
ATOM   2984  HB3 ASP A 188      -0.559   0.023  20.307  1.00 96.93           H  
ATOM   2985  O   ASP A 188      -0.699  -1.907  18.203  1.00 96.93           O  
ATOM   2986  CG  ASP A 188      -0.729  -1.690  21.605  1.00 96.93           C  
ATOM   2987  OD1 ASP A 188      -0.150  -2.468  22.390  1.00 96.93           O  
ATOM   2988  OD2 ASP A 188      -1.945  -1.783  21.336  1.00 96.93           O  
ATOM   2989  N   SER A 189       0.527  -3.615  18.990  1.00 97.31           N  
ATOM   2990  H   SER A 189       1.318  -3.871  19.564  1.00 97.31           H  
ATOM   2991  CA  SER A 189      -0.090  -4.619  18.113  1.00 97.31           C  
ATOM   2992  HA  SER A 189       0.021  -4.273  17.086  1.00 97.31           H  
ATOM   2993  C   SER A 189      -1.591  -4.823  18.356  1.00 97.31           C  
ATOM   2994  CB  SER A 189       0.643  -5.957  18.232  1.00 97.31           C  
ATOM   2995  HB2 SER A 189       0.291  -6.618  17.440  1.00 97.31           H  
ATOM   2996  HB3 SER A 189       1.713  -5.798  18.095  1.00 97.31           H  
ATOM   2997  O   SER A 189      -2.303  -5.262  17.454  1.00 97.31           O  
ATOM   2998  OG  SER A 189       0.410  -6.580  19.486  1.00 97.31           O  
ATOM   2999  HG  SER A 189       0.735  -6.007  20.184  1.00 97.31           H  
ATOM   3000  N   ASN A 190      -2.100  -4.524  19.558  1.00 97.99           N  
ATOM   3001  H   ASN A 190      -1.511  -4.068  20.240  1.00 97.99           H  
ATOM   3002  CA  ASN A 190      -3.533  -4.630  19.834  1.00 97.99           C  
ATOM   3003  HA  ASN A 190      -3.912  -5.559  19.409  1.00 97.99           H  
ATOM   3004  C   ASN A 190      -4.290  -3.489  19.146  1.00 97.99           C  
ATOM   3005  CB  ASN A 190      -3.779  -4.663  21.348  1.00 97.99           C  
ATOM   3006  HB2 ASN A 190      -4.851  -4.658  21.544  1.00 97.99           H  
ATOM   3007  HB3 ASN A 190      -3.350  -3.772  21.806  1.00 97.99           H  
ATOM   3008  O   ASN A 190      -5.305  -3.737  18.493  1.00 97.99           O  
ATOM   3009  CG  ASN A 190      -3.196  -5.893  22.014  1.00 97.99           C  
ATOM   3010  ND2 ASN A 190      -2.382  -5.705  23.026  1.00 97.99           N  
ATOM   3011 HD21 ASN A 190      -2.010  -6.523  23.488  1.00 97.99           H  
ATOM   3012 HD22 ASN A 190      -2.092  -4.768  23.267  1.00 97.99           H  
ATOM   3013  OD1 ASN A 190      -3.445  -7.026  21.619  1.00 97.99           O  
ATOM   3014  N   TYR A 191      -3.760  -2.266  19.208  1.00 98.37           N  
ATOM   3015  H   TYR A 191      -2.953  -2.113  19.795  1.00 98.37           H  
ATOM   3016  CA  TYR A 191      -4.316  -1.114  18.506  1.00 98.37           C  
ATOM   3017  HA  TYR A 191      -5.339  -0.962  18.850  1.00 98.37           H  
ATOM   3018  C   TYR A 191      -4.362  -1.339  16.989  1.00 98.37           C  
ATOM   3019  CB  TYR A 191      -3.502   0.136  18.854  1.00 98.37           C  
ATOM   3020  HB2 TYR A 191      -3.516   0.284  19.934  1.00 98.37           H  
ATOM   3021  HB3 TYR A 191      -2.463  -0.020  18.564  1.00 98.37           H  
ATOM   3022  O   TYR A 191      -5.410  -1.143  16.369  1.00 98.37           O  
ATOM   3023  CG  TYR A 191      -4.024   1.391  18.185  1.00 98.37           C  
ATOM   3024  CD1 TYR A 191      -3.250   2.035  17.204  1.00 98.37           C  
ATOM   3025  HD1 TYR A 191      -2.277   1.641  16.949  1.00 98.37           H  
ATOM   3026  CD2 TYR A 191      -5.284   1.912  18.543  1.00 98.37           C  
ATOM   3027  HD2 TYR A 191      -5.863   1.419  19.310  1.00 98.37           H  
ATOM   3028  CE1 TYR A 191      -3.731   3.205  16.590  1.00 98.37           C  
ATOM   3029  HE1 TYR A 191      -3.122   3.748  15.883  1.00 98.37           H  
ATOM   3030  CE2 TYR A 191      -5.778   3.072  17.911  1.00 98.37           C  
ATOM   3031  HE2 TYR A 191      -6.740   3.476  18.189  1.00 98.37           H  
ATOM   3032  OH  TYR A 191      -5.416   4.863  16.327  1.00 98.37           O  
ATOM   3033  HH  TYR A 191      -6.247   5.213  16.658  1.00 98.37           H  
ATOM   3034  CZ  TYR A 191      -4.998   3.718  16.929  1.00 98.37           C  
ATOM   3035  N   THR A 192      -3.272  -1.825  16.379  1.00 98.44           N  
ATOM   3036  H   THR A 192      -2.434  -1.981  16.921  1.00 98.44           H  
ATOM   3037  CA  THR A 192      -3.246  -2.096  14.929  1.00 98.44           C  
ATOM   3038  HA  THR A 192      -3.556  -1.188  14.412  1.00 98.44           H  
ATOM   3039  C   THR A 192      -4.235  -3.187  14.519  1.00 98.44           C  
ATOM   3040  CB  THR A 192      -1.846  -2.456  14.411  1.00 98.44           C  
ATOM   3041  HB  THR A 192      -1.911  -2.629  13.337  1.00 98.44           H  
ATOM   3042  O   THR A 192      -4.907  -3.036  13.499  1.00 98.44           O  
ATOM   3043  CG2 THR A 192      -0.846  -1.323  14.646  1.00 98.44           C  
ATOM   3044 HG21 THR A 192      -1.207  -0.410  14.172  1.00 98.44           H  
ATOM   3045 HG22 THR A 192       0.114  -1.600  14.210  1.00 98.44           H  
ATOM   3046 HG23 THR A 192      -0.707  -1.149  15.713  1.00 98.44           H  
ATOM   3047  OG1 THR A 192      -1.351  -3.625  15.020  1.00 98.44           O  
ATOM   3048  HG1 THR A 192      -1.680  -4.387  14.537  1.00 98.44           H  
ATOM   3049  N   LYS A 193      -4.403  -4.242  15.330  1.00 98.76           N  
ATOM   3050  H   LYS A 193      -3.787  -4.325  16.126  1.00 98.76           H  
ATOM   3051  CA  LYS A 193      -5.399  -5.304  15.093  1.00 98.76           C  
ATOM   3052  HA  LYS A 193      -5.251  -5.715  14.094  1.00 98.76           H  
ATOM   3053  C   LYS A 193      -6.830  -4.778  15.135  1.00 98.76           C  
ATOM   3054  CB  LYS A 193      -5.236  -6.419  16.132  1.00 98.76           C  
ATOM   3055  HB2 LYS A 193      -6.145  -7.018  16.173  1.00 98.76           H  
ATOM   3056  HB3 LYS A 193      -5.076  -5.969  17.111  1.00 98.76           H  
ATOM   3057  O   LYS A 193      -7.634  -5.162  14.291  1.00 98.76           O  
ATOM   3058  CG  LYS A 193      -4.071  -7.349  15.792  1.00 98.76           C  
ATOM   3059  HG2 LYS A 193      -3.190  -6.761  15.531  1.00 98.76           H  
ATOM   3060  HG3 LYS A 193      -4.354  -7.979  14.949  1.00 98.76           H  
ATOM   3061  CD  LYS A 193      -3.735  -8.249  16.977  1.00 98.76           C  
ATOM   3062  HD2 LYS A 193      -4.571  -8.917  17.185  1.00 98.76           H  
ATOM   3063  HD3 LYS A 193      -3.549  -7.625  17.851  1.00 98.76           H  
ATOM   3064  CE  LYS A 193      -2.481  -9.054  16.645  1.00 98.76           C  
ATOM   3065  HE2 LYS A 193      -1.760  -8.394  16.163  1.00 98.76           H  
ATOM   3066  HE3 LYS A 193      -2.740  -9.841  15.936  1.00 98.76           H  
ATOM   3067  NZ  LYS A 193      -1.900  -9.618  17.880  1.00 98.76           N  
ATOM   3068  HZ1 LYS A 193      -2.610 -10.154  18.359  1.00 98.76           H  
ATOM   3069  HZ2 LYS A 193      -1.610  -8.873  18.497  1.00 98.76           H  
ATOM   3070  HZ3 LYS A 193      -1.110 -10.212  17.669  1.00 98.76           H  
ATOM   3071  N   ILE A 194      -7.147  -3.890  16.082  1.00 98.78           N  
ATOM   3072  H   ILE A 194      -6.439  -3.643  16.759  1.00 98.78           H  
ATOM   3073  CA  ILE A 194      -8.463  -3.238  16.158  1.00 98.78           C  
ATOM   3074  HA  ILE A 194      -9.236  -4.006  16.184  1.00 98.78           H  
ATOM   3075  C   ILE A 194      -8.704  -2.402  14.896  1.00 98.78           C  
ATOM   3076  CB  ILE A 194      -8.581  -2.384  17.442  1.00 98.78           C  
ATOM   3077  HB  ILE A 194      -7.719  -1.719  17.493  1.00 98.78           H  
ATOM   3078  O   ILE A 194      -9.736  -2.557  14.246  1.00 98.78           O  
ATOM   3079  CG1 ILE A 194      -8.584  -3.278  18.703  1.00 98.78           C  
ATOM   3080 HG12 ILE A 194      -9.539  -3.796  18.789  1.00 98.78           H  
ATOM   3081 HG13 ILE A 194      -7.811  -4.041  18.612  1.00 98.78           H  
ATOM   3082  CG2 ILE A 194      -9.852  -1.512  17.413  1.00 98.78           C  
ATOM   3083 HG21 ILE A 194     -10.738  -2.130  17.269  1.00 98.78           H  
ATOM   3084 HG22 ILE A 194      -9.795  -0.777  16.611  1.00 98.78           H  
ATOM   3085 HG23 ILE A 194      -9.947  -0.961  18.349  1.00 98.78           H  
ATOM   3086  CD1 ILE A 194      -8.319  -2.502  20.000  1.00 98.78           C  
ATOM   3087 HD11 ILE A 194      -9.153  -1.839  20.233  1.00 98.78           H  
ATOM   3088 HD12 ILE A 194      -8.200  -3.205  20.825  1.00 98.78           H  
ATOM   3089 HD13 ILE A 194      -7.403  -1.919  19.906  1.00 98.78           H  
ATOM   3090  N   VAL A 195      -7.741  -1.557  14.515  1.00 98.69           N  
ATOM   3091  H   VAL A 195      -6.917  -1.485  15.093  1.00 98.69           H  
ATOM   3092  CA  VAL A 195      -7.822  -0.721  13.304  1.00 98.69           C  
ATOM   3093  HA  VAL A 195      -8.677  -0.051  13.394  1.00 98.69           H  
ATOM   3094  C   VAL A 195      -8.054  -1.574  12.049  1.00 98.69           C  
ATOM   3095  CB  VAL A 195      -6.543   0.130  13.176  1.00 98.69           C  
ATOM   3096  HB  VAL A 195      -5.673  -0.512  13.311  1.00 98.69           H  
ATOM   3097  O   VAL A 195      -8.934  -1.256  11.246  1.00 98.69           O  
ATOM   3098  CG1 VAL A 195      -6.409   0.812  11.811  1.00 98.69           C  
ATOM   3099 HG11 VAL A 195      -5.489   1.396  11.804  1.00 98.69           H  
ATOM   3100 HG12 VAL A 195      -6.338   0.064  11.021  1.00 98.69           H  
ATOM   3101 HG13 VAL A 195      -7.262   1.466  11.626  1.00 98.69           H  
ATOM   3102  CG2 VAL A 195      -6.499   1.236  14.239  1.00 98.69           C  
ATOM   3103 HG21 VAL A 195      -6.637   0.817  15.236  1.00 98.69           H  
ATOM   3104 HG22 VAL A 195      -7.281   1.972  14.052  1.00 98.69           H  
ATOM   3105 HG23 VAL A 195      -5.528   1.731  14.214  1.00 98.69           H  
ATOM   3106  N   ALA A 196      -7.301  -2.665  11.891  1.00 98.59           N  
ATOM   3107  H   ALA A 196      -6.574  -2.855  12.566  1.00 98.59           H  
ATOM   3108  CA  ALA A 196      -7.428  -3.577  10.758  1.00 98.59           C  
ATOM   3109  HA  ALA A 196      -7.359  -3.006   9.833  1.00 98.59           H  
ATOM   3110  C   ALA A 196      -8.775  -4.317  10.741  1.00 98.59           C  
ATOM   3111  CB  ALA A 196      -6.255  -4.558  10.799  1.00 98.59           C  
ATOM   3112  HB1 ALA A 196      -6.213  -5.065  11.763  1.00 98.59           H  
ATOM   3113  HB2 ALA A 196      -5.326  -4.013  10.632  1.00 98.59           H  
ATOM   3114  HB3 ALA A 196      -6.379  -5.302  10.013  1.00 98.59           H  
ATOM   3115  O   ALA A 196      -9.422  -4.378   9.695  1.00 98.59           O  
ATOM   3116  N   ALA A 197      -9.237  -4.827  11.890  1.00 98.64           N  
ATOM   3117  H   ALA A 197      -8.657  -4.765  12.715  1.00 98.64           H  
ATOM   3118  CA  ALA A 197     -10.532  -5.501  12.012  1.00 98.64           C  
ATOM   3119  HA  ALA A 197     -10.562  -6.348  11.327  1.00 98.64           H  
ATOM   3120  C   ALA A 197     -11.690  -4.569  11.633  1.00 98.64           C  
ATOM   3121  CB  ALA A 197     -10.693  -6.029  13.443  1.00 98.64           C  
ATOM   3122  HB1 ALA A 197     -10.646  -5.207  14.157  1.00 98.64           H  
ATOM   3123  HB2 ALA A 197     -11.656  -6.531  13.542  1.00 98.64           H  
ATOM   3124  HB3 ALA A 197      -9.903  -6.745  13.671  1.00 98.64           H  
ATOM   3125  O   ALA A 197     -12.584  -4.963  10.885  1.00 98.64           O  
ATOM   3126  N   VAL A 198     -11.640  -3.311  12.082  1.00 98.65           N  
ATOM   3127  H   VAL A 198     -10.884  -3.056  12.701  1.00 98.65           H  
ATOM   3128  CA  VAL A 198     -12.633  -2.291  11.724  1.00 98.65           C  
ATOM   3129  HA  VAL A 198     -13.622  -2.656  12.000  1.00 98.65           H  
ATOM   3130  C   VAL A 198     -12.659  -2.048  10.212  1.00 98.65           C  
ATOM   3131  CB  VAL A 198     -12.369  -0.990  12.506  1.00 98.65           C  
ATOM   3132  HB  VAL A 198     -11.321  -0.710  12.398  1.00 98.65           H  
ATOM   3133  O   VAL A 198     -13.740  -2.061   9.617  1.00 98.65           O  
ATOM   3134  CG1 VAL A 198     -13.242   0.166  12.007  1.00 98.65           C  
ATOM   3135 HG11 VAL A 198     -13.135   1.025  12.669  1.00 98.65           H  
ATOM   3136 HG12 VAL A 198     -12.939   0.467  11.004  1.00 98.65           H  
ATOM   3137 HG13 VAL A 198     -14.284  -0.153  11.998  1.00 98.65           H  
ATOM   3138  CG2 VAL A 198     -12.677  -1.163  13.998  1.00 98.65           C  
ATOM   3139 HG21 VAL A 198     -12.172  -2.042  14.399  1.00 98.65           H  
ATOM   3140 HG22 VAL A 198     -12.334  -0.287  14.548  1.00 98.65           H  
ATOM   3141 HG23 VAL A 198     -13.750  -1.285  14.144  1.00 98.65           H  
ATOM   3142  N   ASP A 199     -11.503  -1.861   9.558  1.00 98.58           N  
ATOM   3143  H   ASP A 199     -10.632  -1.875  10.069  1.00 98.58           H  
ATOM   3144  CA  ASP A 199     -11.498  -1.637   8.104  1.00 98.58           C  
ATOM   3145  HA  ASP A 199     -12.216  -0.842   7.903  1.00 98.58           H  
ATOM   3146  C   ASP A 199     -11.963  -2.870   7.326  1.00 98.58           C  
ATOM   3147  CB  ASP A 199     -10.130  -1.191   7.563  1.00 98.58           C  
ATOM   3148  HB2 ASP A 199      -9.649  -0.518   8.272  1.00 98.58           H  
ATOM   3149  HB3 ASP A 199      -9.482  -2.058   7.435  1.00 98.58           H  
ATOM   3150  O   ASP A 199     -12.737  -2.735   6.378  1.00 98.58           O  
ATOM   3151  CG  ASP A 199     -10.327  -0.450   6.230  1.00 98.58           C  
ATOM   3152  OD1 ASP A 199     -10.951   0.634   6.261  1.00 98.58           O  
ATOM   3153  OD2 ASP A 199      -9.957  -0.911   5.128  1.00 98.58           O  
ATOM   3154  N   MET A 200     -11.526  -4.067   7.731  1.00 98.48           N  
ATOM   3155  H   MET A 200     -10.887  -4.097   8.513  1.00 98.48           H  
ATOM   3156  CA  MET A 200     -11.911  -5.335   7.109  1.00 98.48           C  
ATOM   3157  HA  MET A 200     -11.665  -5.292   6.048  1.00 98.48           H  
ATOM   3158  C   MET A 200     -13.419  -5.577   7.213  1.00 98.48           C  
ATOM   3159  CB  MET A 200     -11.100  -6.472   7.748  1.00 98.48           C  
ATOM   3160  HB2 MET A 200     -10.038  -6.241   7.660  1.00 98.48           H  
ATOM   3161  HB3 MET A 200     -11.339  -6.543   8.809  1.00 98.48           H  
ATOM   3162  O   MET A 200     -14.052  -5.904   6.208  1.00 98.48           O  
ATOM   3163  CG  MET A 200     -11.361  -7.828   7.083  1.00 98.48           C  
ATOM   3164  HG2 MET A 200     -12.372  -8.149   7.334  1.00 98.48           H  
ATOM   3165  HG3 MET A 200     -11.284  -7.722   6.001  1.00 98.48           H  
ATOM   3166  SD  MET A 200     -10.201  -9.113   7.616  1.00 98.48           S  
ATOM   3167  CE  MET A 200     -10.907 -10.583   6.822  1.00 98.48           C  
ATOM   3168  HE1 MET A 200     -10.995 -10.419   5.748  1.00 98.48           H  
ATOM   3169  HE2 MET A 200     -10.253 -11.435   7.004  1.00 98.48           H  
ATOM   3170  HE3 MET A 200     -11.887 -10.796   7.250  1.00 98.48           H  
ATOM   3171  N   PHE A 201     -14.009  -5.334   8.385  1.00 98.66           N  
ATOM   3172  H   PHE A 201     -13.432  -5.080   9.174  1.00 98.66           H  
ATOM   3173  CA  PHE A 201     -15.448  -5.440   8.603  1.00 98.66           C  
ATOM   3174  HA  PHE A 201     -15.769  -6.457   8.379  1.00 98.66           H  
ATOM   3175  C   PHE A 201     -16.231  -4.498   7.677  1.00 98.66           C  
ATOM   3176  CB  PHE A 201     -15.741  -5.160  10.081  1.00 98.66           C  
ATOM   3177  HB2 PHE A 201     -15.203  -5.883  10.693  1.00 98.66           H  
ATOM   3178  HB3 PHE A 201     -15.367  -4.170  10.346  1.00 98.66           H  
ATOM   3179  O   PHE A 201     -17.080  -4.938   6.904  1.00 98.66           O  
ATOM   3180  CG  PHE A 201     -17.211  -5.235  10.426  1.00 98.66           C  
ATOM   3181  CD1 PHE A 201     -18.008  -4.076  10.359  1.00 98.66           C  
ATOM   3182  HD1 PHE A 201     -17.567  -3.130  10.081  1.00 98.66           H  
ATOM   3183  CD2 PHE A 201     -17.780  -6.459  10.825  1.00 98.66           C  
ATOM   3184  HD2 PHE A 201     -17.171  -7.348  10.895  1.00 98.66           H  
ATOM   3185  CE1 PHE A 201     -19.373  -4.142  10.678  1.00 98.66           C  
ATOM   3186  HE1 PHE A 201     -19.989  -3.255  10.637  1.00 98.66           H  
ATOM   3187  CE2 PHE A 201     -19.142  -6.519  11.161  1.00 98.66           C  
ATOM   3188  HE2 PHE A 201     -19.578  -7.454  11.481  1.00 98.66           H  
ATOM   3189  CZ  PHE A 201     -19.935  -5.362  11.080  1.00 98.66           C  
ATOM   3190  HZ  PHE A 201     -20.983  -5.393  11.341  1.00 98.66           H  
ATOM   3191  N   PHE A 202     -15.916  -3.201   7.667  1.00 98.18           N  
ATOM   3192  H   PHE A 202     -15.206  -2.865   8.303  1.00 98.18           H  
ATOM   3193  CA  PHE A 202     -16.640  -2.247   6.818  1.00 98.18           C  
ATOM   3194  HA  PHE A 202     -17.702  -2.487   6.866  1.00 98.18           H  
ATOM   3195  C   PHE A 202     -16.263  -2.339   5.328  1.00 98.18           C  
ATOM   3196  CB  PHE A 202     -16.456  -0.834   7.370  1.00 98.18           C  
ATOM   3197  HB2 PHE A 202     -16.889  -0.125   6.665  1.00 98.18           H  
ATOM   3198  HB3 PHE A 202     -15.386  -0.643   7.454  1.00 98.18           H  
ATOM   3199  O   PHE A 202     -16.962  -1.780   4.479  1.00 98.18           O  
ATOM   3200  CG  PHE A 202     -17.109  -0.579   8.711  1.00 98.18           C  
ATOM   3201  CD1 PHE A 202     -18.496  -0.771   8.867  1.00 98.18           C  
ATOM   3202  HD1 PHE A 202     -19.097  -1.115   8.039  1.00 98.18           H  
ATOM   3203  CD2 PHE A 202     -16.340  -0.126   9.798  1.00 98.18           C  
ATOM   3204  HD2 PHE A 202     -15.277   0.029   9.687  1.00 98.18           H  
ATOM   3205  CE1 PHE A 202     -19.102  -0.531  10.112  1.00 98.18           C  
ATOM   3206  HE1 PHE A 202     -20.158  -0.712  10.244  1.00 98.18           H  
ATOM   3207  CE2 PHE A 202     -16.953   0.123  11.038  1.00 98.18           C  
ATOM   3208  HE2 PHE A 202     -16.375   0.479  11.878  1.00 98.18           H  
ATOM   3209  CZ  PHE A 202     -18.331  -0.081  11.195  1.00 98.18           C  
ATOM   3210  HZ  PHE A 202     -18.792   0.110  12.153  1.00 98.18           H  
ATOM   3211  N   HIS A 203     -15.179  -3.036   4.974  1.00 97.80           N  
ATOM   3212  H   HIS A 203     -14.568  -3.388   5.697  1.00 97.80           H  
ATOM   3213  CA  HIS A 203     -14.899  -3.398   3.585  1.00 97.80           C  
ATOM   3214  HA  HIS A 203     -15.014  -2.503   2.974  1.00 97.80           H  
ATOM   3215  C   HIS A 203     -15.901  -4.433   3.060  1.00 97.80           C  
ATOM   3216  CB  HIS A 203     -13.461  -3.906   3.422  1.00 97.80           C  
ATOM   3217  HB2 HIS A 203     -13.341  -4.859   3.937  1.00 97.80           H  
ATOM   3218  HB3 HIS A 203     -12.769  -3.186   3.859  1.00 97.80           H  
ATOM   3219  O   HIS A 203     -16.381  -4.274   1.933  1.00 97.80           O  
ATOM   3220  CG  HIS A 203     -13.108  -4.074   1.969  1.00 97.80           C  
ATOM   3221  CD2 HIS A 203     -13.041  -5.235   1.243  1.00 97.80           C  
ATOM   3222  HD2 HIS A 203     -13.199  -6.233   1.623  1.00 97.80           H  
ATOM   3223  ND1 HIS A 203     -12.910  -3.034   1.096  1.00 97.80           N  
ATOM   3224  HD1 HIS A 203     -12.964  -2.060   1.357  1.00 97.80           H  
ATOM   3225  CE1 HIS A 203     -12.724  -3.545  -0.130  1.00 97.80           C  
ATOM   3226  HE1 HIS A 203     -12.554  -2.970  -1.027  1.00 97.80           H  
ATOM   3227  NE2 HIS A 203     -12.780  -4.880  -0.092  1.00 97.80           N  
ATOM   3228  N   MET A 204     -16.255  -5.421   3.893  1.00 97.69           N  
ATOM   3229  H   MET A 204     -15.786  -5.493   4.785  1.00 97.69           H  
ATOM   3230  CA  MET A 204     -17.346  -6.362   3.625  1.00 97.69           C  
ATOM   3231  HA  MET A 204     -17.192  -6.801   2.639  1.00 97.69           H  
ATOM   3232  C   MET A 204     -18.694  -5.621   3.609  1.00 97.69           C  
ATOM   3233  CB  MET A 204     -17.310  -7.496   4.671  1.00 97.69           C  
ATOM   3234  HB2 MET A 204     -16.349  -8.007   4.608  1.00 97.69           H  
ATOM   3235  HB3 MET A 204     -17.398  -7.080   5.675  1.00 97.69           H  
ATOM   3236  O   MET A 204     -19.434  -5.675   2.626  1.00 97.69           O  
ATOM   3237  CG  MET A 204     -18.438  -8.521   4.493  1.00 97.69           C  
ATOM   3238  HG2 MET A 204     -19.395  -8.014   4.620  1.00 97.69           H  
ATOM   3239  HG3 MET A 204     -18.360  -9.265   5.286  1.00 97.69           H  
ATOM   3240  SD  MET A 204     -18.455  -9.382   2.892  1.00 97.69           S  
ATOM   3241  CE  MET A 204     -17.100 -10.546   3.182  1.00 97.69           C  
ATOM   3242  HE1 MET A 204     -16.227 -10.012   3.557  1.00 97.69           H  
ATOM   3243  HE2 MET A 204     -17.413 -11.279   3.926  1.00 97.69           H  
ATOM   3244  HE3 MET A 204     -16.842 -11.058   2.255  1.00 97.69           H  
ATOM   3245  N   PHE A 205     -18.982  -4.832   4.649  1.00 97.73           N  
ATOM   3246  H   PHE A 205     -18.346  -4.850   5.433  1.00 97.73           H  
ATOM   3247  CA  PHE A 205     -20.261  -4.131   4.826  1.00 97.73           C  
ATOM   3248  HA  PHE A 205     -21.009  -4.642   4.219  1.00 97.73           H  
ATOM   3249  C   PHE A 205     -20.231  -2.673   4.339  1.00 97.73           C  
ATOM   3250  CB  PHE A 205     -20.727  -4.265   6.279  1.00 97.73           C  
ATOM   3251  HB2 PHE A 205     -20.055  -3.709   6.932  1.00 97.73           H  
ATOM   3252  HB3 PHE A 205     -21.724  -3.830   6.356  1.00 97.73           H  
ATOM   3253  O   PHE A 205     -20.415  -1.726   5.104  1.00 97.73           O  
ATOM   3254  CG  PHE A 205     -20.834  -5.693   6.759  1.00 97.73           C  
ATOM   3255  CD1 PHE A 205     -21.845  -6.529   6.254  1.00 97.73           C  
ATOM   3256  HD1 PHE A 205     -22.554  -6.161   5.526  1.00 97.73           H  
ATOM   3257  CD2 PHE A 205     -19.914  -6.199   7.694  1.00 97.73           C  
ATOM   3258  HD2 PHE A 205     -19.146  -5.561   8.106  1.00 97.73           H  
ATOM   3259  CE1 PHE A 205     -21.926  -7.862   6.682  1.00 97.73           C  
ATOM   3260  HE1 PHE A 205     -22.678  -8.514   6.262  1.00 97.73           H  
ATOM   3261  CE2 PHE A 205     -20.000  -7.534   8.120  1.00 97.73           C  
ATOM   3262  HE2 PHE A 205     -19.292  -7.922   8.838  1.00 97.73           H  
ATOM   3263  CZ  PHE A 205     -21.016  -8.364   7.626  1.00 97.73           C  
ATOM   3264  HZ  PHE A 205     -21.093  -9.386   7.966  1.00 97.73           H  
ATOM   3265  N   LYS A 206     -20.040  -2.475   3.029  1.00 94.93           N  
ATOM   3266  H   LYS A 206     -19.855  -3.309   2.489  1.00 94.93           H  
ATOM   3267  CA  LYS A 206     -19.802  -1.149   2.410  1.00 94.93           C  
ATOM   3268  HA  LYS A 206     -18.892  -0.737   2.845  1.00 94.93           H  
ATOM   3269  C   LYS A 206     -20.895  -0.098   2.654  1.00 94.93           C  
ATOM   3270  CB  LYS A 206     -19.613  -1.308   0.893  1.00 94.93           C  
ATOM   3271  HB2 LYS A 206     -19.445  -0.327   0.449  1.00 94.93           H  
ATOM   3272  HB3 LYS A 206     -20.523  -1.731   0.465  1.00 94.93           H  
ATOM   3273  O   LYS A 206     -20.612   1.091   2.543  1.00 94.93           O  
ATOM   3274  CG  LYS A 206     -18.424  -2.211   0.552  1.00 94.93           C  
ATOM   3275  HG2 LYS A 206     -17.508  -1.769   0.944  1.00 94.93           H  
ATOM   3276  HG3 LYS A 206     -18.574  -3.184   1.019  1.00 94.93           H  
ATOM   3277  CD  LYS A 206     -18.286  -2.432  -0.957  1.00 94.93           C  
ATOM   3278  HD2 LYS A 206     -19.226  -2.823  -1.346  1.00 94.93           H  
ATOM   3279  HD3 LYS A 206     -18.039  -1.494  -1.453  1.00 94.93           H  
ATOM   3280  CE  LYS A 206     -17.172  -3.464  -1.163  1.00 94.93           C  
ATOM   3281  HE2 LYS A 206     -16.221  -3.034  -0.850  1.00 94.93           H  
ATOM   3282  HE3 LYS A 206     -17.358  -4.304  -0.494  1.00 94.93           H  
ATOM   3283  NZ  LYS A 206     -17.101  -3.950  -2.562  1.00 94.93           N  
ATOM   3284  HZ1 LYS A 206     -17.971  -4.399  -2.810  1.00 94.93           H  
ATOM   3285  HZ2 LYS A 206     -16.905  -3.199  -3.208  1.00 94.93           H  
ATOM   3286  HZ3 LYS A 206     -16.377  -4.651  -2.625  1.00 94.93           H  
ATOM   3287  N   LYS A 207     -22.135  -0.527   2.907  1.00 96.25           N  
ATOM   3288  H   LYS A 207     -22.253  -1.523   3.025  1.00 96.25           H  
ATOM   3289  CA  LYS A 207     -23.315   0.340   3.094  1.00 96.25           C  
ATOM   3290  HA  LYS A 207     -23.035   1.374   2.894  1.00 96.25           H  
ATOM   3291  C   LYS A 207     -23.836   0.368   4.538  1.00 96.25           C  
ATOM   3292  CB  LYS A 207     -24.433  -0.049   2.110  1.00 96.25           C  
ATOM   3293  HB2 LYS A 207     -24.703  -1.092   2.270  1.00 96.25           H  
ATOM   3294  HB3 LYS A 207     -25.312   0.560   2.326  1.00 96.25           H  
ATOM   3295  O   LYS A 207     -24.926   0.877   4.764  1.00 96.25           O  
ATOM   3296  CG  LYS A 207     -24.070   0.170   0.635  1.00 96.25           C  
ATOM   3297  HG2 LYS A 207     -23.266  -0.507   0.345  1.00 96.25           H  
ATOM   3298  HG3 LYS A 207     -23.743   1.200   0.492  1.00 96.25           H  
ATOM   3299  CD  LYS A 207     -25.308  -0.097  -0.231  1.00 96.25           C  
ATOM   3300  HD2 LYS A 207     -26.114   0.563   0.092  1.00 96.25           H  
ATOM   3301  HD3 LYS A 207     -25.625  -1.130  -0.084  1.00 96.25           H  
ATOM   3302  CE  LYS A 207     -25.021   0.147  -1.715  1.00 96.25           C  
ATOM   3303  HE2 LYS A 207     -24.207  -0.508  -2.024  1.00 96.25           H  
ATOM   3304  HE3 LYS A 207     -24.695   1.179  -1.839  1.00 96.25           H  
ATOM   3305  NZ  LYS A 207     -26.231  -0.113  -2.536  1.00 96.25           N  
ATOM   3306  HZ1 LYS A 207     -26.051   0.049  -3.516  1.00 96.25           H  
ATOM   3307  HZ2 LYS A 207     -26.539  -1.067  -2.418  1.00 96.25           H  
ATOM   3308  HZ3 LYS A 207     -26.988   0.490  -2.246  1.00 96.25           H  
ATOM   3309  N   HIS A 208     -23.090  -0.192   5.490  1.00 96.98           N  
ATOM   3310  H   HIS A 208     -22.180  -0.562   5.252  1.00 96.98           H  
ATOM   3311  CA  HIS A 208     -23.449  -0.150   6.907  1.00 96.98           C  
ATOM   3312  HA  HIS A 208     -24.435  -0.593   7.042  1.00 96.98           H  
ATOM   3313  C   HIS A 208     -23.506   1.304   7.410  1.00 96.98           C  
ATOM   3314  CB  HIS A 208     -22.422  -0.994   7.671  1.00 96.98           C  
ATOM   3315  HB2 HIS A 208     -21.446  -0.511   7.622  1.00 96.98           H  
ATOM   3316  HB3 HIS A 208     -22.346  -1.964   7.180  1.00 96.98           H  
ATOM   3317  O   HIS A 208     -22.727   2.145   6.961  1.00 96.98           O  
ATOM   3318  CG  HIS A 208     -22.768  -1.244   9.111  1.00 96.98           C  
ATOM   3319  CD2 HIS A 208     -23.166  -2.425   9.678  1.00 96.98           C  
ATOM   3320  HD2 HIS A 208     -23.293  -3.371   9.173  1.00 96.98           H  
ATOM   3321  ND1 HIS A 208     -22.750  -0.305  10.108  1.00 96.98           N  
ATOM   3322  HD1 HIS A 208     -22.584   0.681   9.968  1.00 96.98           H  
ATOM   3323  CE1 HIS A 208     -23.174  -0.883  11.241  1.00 96.98           C  
ATOM   3324  HE1 HIS A 208     -23.336  -0.378  12.182  1.00 96.98           H  
ATOM   3325  NE2 HIS A 208     -23.382  -2.188  11.036  1.00 96.98           N  
ATOM   3326  N   GLU A 209     -24.373   1.607   8.375  1.00 93.89           N  
ATOM   3327  H   GLU A 209     -24.957   0.875   8.753  1.00 93.89           H  
ATOM   3328  CA  GLU A 209     -24.605   2.967   8.885  1.00 93.89           C  
ATOM   3329  HA  GLU A 209     -24.936   3.601   8.062  1.00 93.89           H  
ATOM   3330  C   GLU A 209     -23.318   3.587   9.456  1.00 93.89           C  
ATOM   3331  CB  GLU A 209     -25.707   2.958   9.964  1.00 93.89           C  
ATOM   3332  HB2 GLU A 209     -25.359   2.422  10.847  1.00 93.89           H  
ATOM   3333  HB3 GLU A 209     -25.864   3.994  10.266  1.00 93.89           H  
ATOM   3334  O   GLU A 209     -22.979   4.736   9.185  1.00 93.89           O  
ATOM   3335  CG  GLU A 209     -27.073   2.400   9.513  1.00 93.89           C  
ATOM   3336  HG2 GLU A 209     -27.288   2.770   8.511  1.00 93.89           H  
ATOM   3337  HG3 GLU A 209     -27.830   2.810  10.181  1.00 93.89           H  
ATOM   3338  CD  GLU A 209     -27.194   0.864   9.542  1.00 93.89           C  
ATOM   3339  OE1 GLU A 209     -28.285   0.371   9.188  1.00 93.89           O  
ATOM   3340  OE2 GLU A 209     -26.184   0.199   9.868  1.00 93.89           O  
ATOM   3341  N   CYS A 210     -22.545   2.787  10.192  1.00 93.94           N  
ATOM   3342  H   CYS A 210     -23.017   1.994  10.602  1.00 93.94           H  
ATOM   3343  CA  CYS A 210     -21.221   3.140  10.711  1.00 93.94           C  
ATOM   3344  HA  CYS A 210     -21.240   4.199  10.971  1.00 93.94           H  
ATOM   3345  C   CYS A 210     -20.049   2.978   9.714  1.00 93.94           C  
ATOM   3346  CB  CYS A 210     -20.973   2.351  12.006  1.00 93.94           C  
ATOM   3347  HB2 CYS A 210     -20.032   2.671  12.455  1.00 93.94           H  
ATOM   3348  HB3 CYS A 210     -20.897   1.288  11.782  1.00 93.94           H  
ATOM   3349  O   CYS A 210     -18.896   3.052  10.129  1.00 93.94           O  
ATOM   3350  SG  CYS A 210     -22.321   2.617  13.193  1.00 93.94           S  
ATOM   3351  HG  CYS A 210     -22.122   3.921  13.403  1.00 93.94           H  
ATOM   3352  N   ALA A 211     -20.268   2.779   8.407  1.00 94.49           N  
ATOM   3353  H   ALA A 211     -21.215   2.735   8.059  1.00 94.49           H  
ATOM   3354  CA  ALA A 211     -19.160   2.584   7.455  1.00 94.49           C  
ATOM   3355  HA  ALA A 211     -18.539   1.770   7.831  1.00 94.49           H  
ATOM   3356  C   ALA A 211     -18.228   3.810   7.314  1.00 94.49           C  
ATOM   3357  CB  ALA A 211     -19.725   2.148   6.098  1.00 94.49           C  
ATOM   3358  HB1 ALA A 211     -20.381   2.921   5.698  1.00 94.49           H  
ATOM   3359  HB2 ALA A 211     -18.909   1.971   5.398  1.00 94.49           H  
ATOM   3360  HB3 ALA A 211     -20.289   1.222   6.213  1.00 94.49           H  
ATOM   3361  O   ALA A 211     -17.096   3.679   6.838  1.00 94.49           O  
ATOM   3362  N   SER A 212     -18.655   4.995   7.771  1.00 91.98           N  
ATOM   3363  H   SER A 212     -19.571   5.036   8.195  1.00 91.98           H  
ATOM   3364  CA  SER A 212     -17.833   6.217   7.836  1.00 91.98           C  
ATOM   3365  HA  SER A 212     -17.508   6.471   6.827  1.00 91.98           H  
ATOM   3366  C   SER A 212     -16.571   6.061   8.695  1.00 91.98           C  
ATOM   3367  CB  SER A 212     -18.670   7.381   8.373  1.00 91.98           C  
ATOM   3368  HB2 SER A 212     -18.053   8.277   8.443  1.00 91.98           H  
ATOM   3369  HB3 SER A 212     -19.498   7.575   7.691  1.00 91.98           H  
ATOM   3370  O   SER A 212     -15.583   6.761   8.466  1.00 91.98           O  
ATOM   3371  OG  SER A 212     -19.183   7.054   9.650  1.00 91.98           O  
ATOM   3372  HG  SER A 212     -19.733   7.776   9.962  1.00 91.98           H  
ATOM   3373  N   PHE A 213     -16.544   5.082   9.604  1.00 95.40           N  
ATOM   3374  H   PHE A 213     -17.392   4.551   9.746  1.00 95.40           H  
ATOM   3375  CA  PHE A 213     -15.377   4.702  10.404  1.00 95.40           C  
ATOM   3376  HA  PHE A 213     -15.096   5.520  11.067  1.00 95.40           H  
ATOM   3377  C   PHE A 213     -14.141   4.382   9.559  1.00 95.40           C  
ATOM   3378  CB  PHE A 213     -15.775   3.521  11.283  1.00 95.40           C  
ATOM   3379  HB2 PHE A 213     -16.394   2.825  10.718  1.00 95.40           H  
ATOM   3380  HB3 PHE A 213     -14.871   2.983  11.567  1.00 95.40           H  
ATOM   3381  O   PHE A 213     -13.010   4.663   9.967  1.00 95.40           O  
ATOM   3382  CG  PHE A 213     -16.500   3.953  12.543  1.00 95.40           C  
ATOM   3383  CD1 PHE A 213     -15.875   3.728  13.771  1.00 95.40           C  
ATOM   3384  HD1 PHE A 213     -14.939   3.190  13.809  1.00 95.40           H  
ATOM   3385  CD2 PHE A 213     -17.749   4.610  12.520  1.00 95.40           C  
ATOM   3386  HD2 PHE A 213     -18.241   4.837  11.586  1.00 95.40           H  
ATOM   3387  CE1 PHE A 213     -16.475   4.159  14.953  1.00 95.40           C  
ATOM   3388  HE1 PHE A 213     -15.958   3.947  15.877  1.00 95.40           H  
ATOM   3389  CE2 PHE A 213     -18.369   5.012  13.717  1.00 95.40           C  
ATOM   3390  HE2 PHE A 213     -19.325   5.514  13.695  1.00 95.40           H  
ATOM   3391  CZ  PHE A 213     -17.726   4.795  14.944  1.00 95.40           C  
ATOM   3392  HZ  PHE A 213     -18.190   5.109  15.867  1.00 95.40           H  
ATOM   3393  N   ARG A 214     -14.351   3.912   8.322  1.00 96.43           N  
ATOM   3394  H   ARG A 214     -15.304   3.737   8.037  1.00 96.43           H  
ATOM   3395  CA  ARG A 214     -13.269   3.677   7.361  1.00 96.43           C  
ATOM   3396  HA  ARG A 214     -12.557   2.982   7.807  1.00 96.43           H  
ATOM   3397  C   ARG A 214     -12.469   4.923   7.022  1.00 96.43           C  
ATOM   3398  CB  ARG A 214     -13.807   3.047   6.080  1.00 96.43           C  
ATOM   3399  HB2 ARG A 214     -12.981   2.974   5.373  1.00 96.43           H  
ATOM   3400  HB3 ARG A 214     -14.581   3.678   5.644  1.00 96.43           H  
ATOM   3401  O   ARG A 214     -11.324   4.799   6.604  1.00 96.43           O  
ATOM   3402  CG  ARG A 214     -14.367   1.648   6.353  1.00 96.43           C  
ATOM   3403  HG2 ARG A 214     -13.700   1.097   7.016  1.00 96.43           H  
ATOM   3404  HG3 ARG A 214     -15.340   1.740   6.834  1.00 96.43           H  
ATOM   3405  CD  ARG A 214     -14.514   0.878   5.043  1.00 96.43           C  
ATOM   3406  HD2 ARG A 214     -15.088  -0.031   5.223  1.00 96.43           H  
ATOM   3407  HD3 ARG A 214     -15.059   1.497   4.331  1.00 96.43           H  
ATOM   3408  NE  ARG A 214     -13.192   0.496   4.529  1.00 96.43           N  
ATOM   3409  HE  ARG A 214     -12.445   0.441   5.206  1.00 96.43           H  
ATOM   3410  NH1 ARG A 214     -13.724   0.356   2.315  1.00 96.43           N  
ATOM   3411 HH11 ARG A 214     -13.433   0.400   1.349  1.00 96.43           H  
ATOM   3412 HH12 ARG A 214     -14.682   0.512   2.596  1.00 96.43           H  
ATOM   3413  NH2 ARG A 214     -11.606   0.007   3.016  1.00 96.43           N  
ATOM   3414 HH21 ARG A 214     -11.247  -0.123   2.081  1.00 96.43           H  
ATOM   3415 HH22 ARG A 214     -11.007  -0.182   3.807  1.00 96.43           H  
ATOM   3416  CZ  ARG A 214     -12.848   0.284   3.285  1.00 96.43           C  
ATOM   3417  N   TYR A 215     -13.005   6.128   7.223  1.00 94.42           N  
ATOM   3418  H   TYR A 215     -13.935   6.195   7.611  1.00 94.42           H  
ATOM   3419  CA  TYR A 215     -12.228   7.350   7.025  1.00 94.42           C  
ATOM   3420  HA  TYR A 215     -11.975   7.429   5.967  1.00 94.42           H  
ATOM   3421  C   TYR A 215     -10.907   7.323   7.817  1.00 94.42           C  
ATOM   3422  CB  TYR A 215     -13.071   8.569   7.414  1.00 94.42           C  
ATOM   3423  HB2 TYR A 215     -13.353   8.497   8.464  1.00 94.42           H  
ATOM   3424  HB3 TYR A 215     -13.988   8.577   6.825  1.00 94.42           H  
ATOM   3425  O   TYR A 215      -9.869   7.744   7.292  1.00 94.42           O  
ATOM   3426  CG  TYR A 215     -12.321   9.865   7.186  1.00 94.42           C  
ATOM   3427  CD1 TYR A 215     -11.530  10.407   8.217  1.00 94.42           C  
ATOM   3428  HD1 TYR A 215     -11.508   9.933   9.188  1.00 94.42           H  
ATOM   3429  CD2 TYR A 215     -12.365  10.490   5.924  1.00 94.42           C  
ATOM   3430  HD2 TYR A 215     -12.997  10.087   5.147  1.00 94.42           H  
ATOM   3431  CE1 TYR A 215     -10.750  11.552   7.980  1.00 94.42           C  
ATOM   3432  HE1 TYR A 215     -10.125  11.951   8.766  1.00 94.42           H  
ATOM   3433  CE2 TYR A 215     -11.595  11.645   5.687  1.00 94.42           C  
ATOM   3434  HE2 TYR A 215     -11.625  12.144   4.730  1.00 94.42           H  
ATOM   3435  OH  TYR A 215      -9.976  13.232   6.465  1.00 94.42           O  
ATOM   3436  HH  TYR A 215      -9.486  13.490   7.248  1.00 94.42           H  
ATOM   3437  CZ  TYR A 215     -10.777  12.166   6.712  1.00 94.42           C  
ATOM   3438  N   GLY A 216     -10.936   6.791   9.045  1.00 94.41           N  
ATOM   3439  H   GLY A 216     -11.807   6.412   9.388  1.00 94.41           H  
ATOM   3440  CA  GLY A 216      -9.753   6.643   9.891  1.00 94.41           C  
ATOM   3441  HA2 GLY A 216      -9.119   7.523   9.782  1.00 94.41           H  
ATOM   3442  HA3 GLY A 216     -10.075   6.565  10.929  1.00 94.41           H  
ATOM   3443  C   GLY A 216      -8.909   5.408   9.572  1.00 94.41           C  
ATOM   3444  O   GLY A 216      -7.684   5.488   9.575  1.00 94.41           O  
ATOM   3445  N   THR A 217      -9.534   4.281   9.232  1.00 97.57           N  
ATOM   3446  H   THR A 217     -10.544   4.256   9.259  1.00 97.57           H  
ATOM   3447  CA  THR A 217      -8.843   2.982   9.146  1.00 97.57           C  
ATOM   3448  HA  THR A 217      -7.933   3.028   9.743  1.00 97.57           H  
ATOM   3449  C   THR A 217      -8.405   2.575   7.738  1.00 97.57           C  
ATOM   3450  CB  THR A 217      -9.708   1.880   9.765  1.00 97.57           C  
ATOM   3451  HB  THR A 217      -9.162   0.937   9.746  1.00 97.57           H  
ATOM   3452  O   THR A 217      -7.566   1.690   7.602  1.00 97.57           O  
ATOM   3453  CG2 THR A 217     -10.073   2.206  11.212  1.00 97.57           C  
ATOM   3454 HG21 THR A 217     -10.443   1.298  11.689  1.00 97.57           H  
ATOM   3455 HG22 THR A 217      -9.199   2.562  11.758  1.00 97.57           H  
ATOM   3456 HG23 THR A 217     -10.855   2.965  11.245  1.00 97.57           H  
ATOM   3457  OG1 THR A 217     -10.918   1.777   9.047  1.00 97.57           O  
ATOM   3458  HG1 THR A 217     -10.775   1.258   8.252  1.00 97.57           H  
ATOM   3459  N   ILE A 218      -8.887   3.239   6.680  1.00 96.65           N  
ATOM   3460  H   ILE A 218      -9.631   3.900   6.852  1.00 96.65           H  
ATOM   3461  CA  ILE A 218      -8.645   2.844   5.275  1.00 96.65           C  
ATOM   3462  HA  ILE A 218      -9.061   1.845   5.146  1.00 96.65           H  
ATOM   3463  C   ILE A 218      -7.165   2.747   4.892  1.00 96.65           C  
ATOM   3464  CB  ILE A 218      -9.398   3.799   4.320  1.00 96.65           C  
ATOM   3465  HB  ILE A 218     -10.441   3.809   4.637  1.00 96.65           H  
ATOM   3466  O   ILE A 218      -6.808   2.003   3.984  1.00 96.65           O  
ATOM   3467  CG1 ILE A 218      -9.420   3.263   2.874  1.00 96.65           C  
ATOM   3468 HG12 ILE A 218      -9.669   2.202   2.899  1.00 96.65           H  
ATOM   3469 HG13 ILE A 218      -8.434   3.370   2.421  1.00 96.65           H  
ATOM   3470  CG2 ILE A 218      -8.844   5.241   4.380  1.00 96.65           C  
ATOM   3471 HG21 ILE A 218      -9.507   5.914   3.837  1.00 96.65           H  
ATOM   3472 HG22 ILE A 218      -8.806   5.582   5.415  1.00 96.65           H  
ATOM   3473 HG23 ILE A 218      -7.846   5.285   3.944  1.00 96.65           H  
ATOM   3474  CD1 ILE A 218     -10.450   3.969   1.983  1.00 96.65           C  
ATOM   3475 HD11 ILE A 218     -11.440   3.905   2.435  1.00 96.65           H  
ATOM   3476 HD12 ILE A 218     -10.474   3.483   1.008  1.00 96.65           H  
ATOM   3477 HD13 ILE A 218     -10.180   5.016   1.842  1.00 96.65           H  
ATOM   3478  N   VAL A 219      -6.289   3.483   5.581  1.00 95.02           N  
ATOM   3479  H   VAL A 219      -6.645   4.016   6.361  1.00 95.02           H  
ATOM   3480  CA  VAL A 219      -4.838   3.465   5.330  1.00 95.02           C  
ATOM   3481  HA  VAL A 219      -4.683   3.403   4.252  1.00 95.02           H  
ATOM   3482  C   VAL A 219      -4.125   2.240   5.911  1.00 95.02           C  
ATOM   3483  CB  VAL A 219      -4.164   4.757   5.816  1.00 95.02           C  
ATOM   3484  HB  VAL A 219      -3.102   4.704   5.576  1.00 95.02           H  
ATOM   3485  O   VAL A 219      -2.944   2.050   5.633  1.00 95.02           O  
ATOM   3486  CG1 VAL A 219      -4.729   5.990   5.098  1.00 95.02           C  
ATOM   3487 HG11 VAL A 219      -4.688   5.832   4.020  1.00 95.02           H  
ATOM   3488 HG12 VAL A 219      -4.125   6.862   5.349  1.00 95.02           H  
ATOM   3489 HG13 VAL A 219      -5.763   6.163   5.397  1.00 95.02           H  
ATOM   3490  CG2 VAL A 219      -4.297   4.957   7.328  1.00 95.02           C  
ATOM   3491 HG21 VAL A 219      -3.881   4.104   7.863  1.00 95.02           H  
ATOM   3492 HG22 VAL A 219      -5.339   5.089   7.620  1.00 95.02           H  
ATOM   3493 HG23 VAL A 219      -3.724   5.841   7.607  1.00 95.02           H  
ATOM   3494  N   SER A 220      -4.818   1.427   6.714  1.00 96.96           N  
ATOM   3495  H   SER A 220      -5.778   1.661   6.925  1.00 96.96           H  
ATOM   3496  CA  SER A 220      -4.355   0.101   7.143  1.00 96.96           C  
ATOM   3497  HA  SER A 220      -3.318   0.155   7.474  1.00 96.96           H  
ATOM   3498  C   SER A 220      -4.432  -0.908   5.992  1.00 96.96           C  
ATOM   3499  CB  SER A 220      -5.217  -0.361   8.323  1.00 96.96           C  
ATOM   3500  HB2 SER A 220      -5.116   0.349   9.144  1.00 96.96           H  
ATOM   3501  HB3 SER A 220      -6.262  -0.398   8.017  1.00 96.96           H  
ATOM   3502  O   SER A 220      -3.565  -1.768   5.850  1.00 96.96           O  
ATOM   3503  OG  SER A 220      -4.850  -1.641   8.770  1.00 96.96           O  
ATOM   3504  HG  SER A 220      -3.954  -1.624   9.113  1.00 96.96           H  
ATOM   3505  N   ARG A 221      -5.423  -0.768   5.102  1.00 97.19           N  
ATOM   3506  H   ARG A 221      -6.073  -0.004   5.216  1.00 97.19           H  
ATOM   3507  CA  ARG A 221      -5.613  -1.684   3.975  1.00 97.19           C  
ATOM   3508  HA  ARG A 221      -5.567  -2.696   4.377  1.00 97.19           H  
ATOM   3509  C   ARG A 221      -4.498  -1.539   2.944  1.00 97.19           C  
ATOM   3510  CB  ARG A 221      -6.998  -1.458   3.362  1.00 97.19           C  
ATOM   3511  HB2 ARG A 221      -7.720  -1.366   4.173  1.00 97.19           H  
ATOM   3512  HB3 ARG A 221      -7.010  -0.534   2.784  1.00 97.19           H  
ATOM   3513  O   ARG A 221      -4.255  -0.452   2.426  1.00 97.19           O  
ATOM   3514  CG  ARG A 221      -7.407  -2.641   2.479  1.00 97.19           C  
ATOM   3515  HG2 ARG A 221      -6.764  -2.694   1.601  1.00 97.19           H  
ATOM   3516  HG3 ARG A 221      -7.297  -3.559   3.056  1.00 97.19           H  
ATOM   3517  CD  ARG A 221      -8.869  -2.511   2.047  1.00 97.19           C  
ATOM   3518  HD2 ARG A 221      -8.979  -1.646   1.393  1.00 97.19           H  
ATOM   3519  HD3 ARG A 221      -9.476  -2.337   2.935  1.00 97.19           H  
ATOM   3520  NE  ARG A 221      -9.338  -3.750   1.398  1.00 97.19           N  
ATOM   3521  HE  ARG A 221      -9.599  -4.506   2.015  1.00 97.19           H  
ATOM   3522  NH1 ARG A 221      -9.100  -3.119  -0.789  1.00 97.19           N  
ATOM   3523 HH11 ARG A 221      -8.660  -2.271  -0.462  1.00 97.19           H  
ATOM   3524 HH12 ARG A 221      -9.084  -3.396  -1.760  1.00 97.19           H  
ATOM   3525  NH2 ARG A 221      -9.761  -5.177  -0.330  1.00 97.19           N  
ATOM   3526 HH21 ARG A 221     -10.093  -5.891   0.303  1.00 97.19           H  
ATOM   3527 HH22 ARG A 221      -9.857  -5.378  -1.315  1.00 97.19           H  
ATOM   3528  CZ  ARG A 221      -9.399  -4.014   0.108  1.00 97.19           C  
ATOM   3529  N   PHE A 222      -3.863  -2.660   2.612  1.00 95.32           N  
ATOM   3530  H   PHE A 222      -4.063  -3.474   3.175  1.00 95.32           H  
ATOM   3531  CA  PHE A 222      -2.665  -2.747   1.772  1.00 95.32           C  
ATOM   3532  HA  PHE A 222      -2.320  -3.779   1.840  1.00 95.32           H  
ATOM   3533  C   PHE A 222      -1.482  -1.919   2.287  1.00 95.32           C  
ATOM   3534  CB  PHE A 222      -3.004  -2.468   0.302  1.00 95.32           C  
ATOM   3535  HB2 PHE A 222      -3.358  -1.442   0.200  1.00 95.32           H  
ATOM   3536  HB3 PHE A 222      -2.095  -2.550  -0.294  1.00 95.32           H  
ATOM   3537  O   PHE A 222      -0.576  -1.562   1.520  1.00 95.32           O  
ATOM   3538  CG  PHE A 222      -4.011  -3.420  -0.297  1.00 95.32           C  
ATOM   3539  CD1 PHE A 222      -3.700  -4.787  -0.391  1.00 95.32           C  
ATOM   3540  HD1 PHE A 222      -2.768  -5.168   0.001  1.00 95.32           H  
ATOM   3541  CD2 PHE A 222      -5.212  -2.935  -0.844  1.00 95.32           C  
ATOM   3542  HD2 PHE A 222      -5.428  -1.877  -0.806  1.00 95.32           H  
ATOM   3543  CE1 PHE A 222      -4.589  -5.663  -1.027  1.00 95.32           C  
ATOM   3544  HE1 PHE A 222      -4.328  -6.706  -1.128  1.00 95.32           H  
ATOM   3545  CE2 PHE A 222      -6.083  -3.816  -1.507  1.00 95.32           C  
ATOM   3546  HE2 PHE A 222      -6.947  -3.432  -2.030  1.00 95.32           H  
ATOM   3547  CZ  PHE A 222      -5.785  -5.186  -1.581  1.00 95.32           C  
ATOM   3548  HZ  PHE A 222      -6.435  -5.869  -2.108  1.00 95.32           H  
ATOM   3549  N   LYS A 223      -1.462  -1.626   3.592  1.00 92.46           N  
ATOM   3550  H   LYS A 223      -2.211  -1.966   4.178  1.00 92.46           H  
ATOM   3551  CA  LYS A 223      -0.262  -1.130   4.254  1.00 92.46           C  
ATOM   3552  HA  LYS A 223       0.040  -0.195   3.782  1.00 92.46           H  
ATOM   3553  C   LYS A 223       0.855  -2.159   4.072  1.00 92.46           C  
ATOM   3554  CB  LYS A 223      -0.575  -0.874   5.729  1.00 92.46           C  
ATOM   3555  HB2 LYS A 223      -0.974  -1.792   6.161  1.00 92.46           H  
ATOM   3556  HB3 LYS A 223      -1.325  -0.088   5.815  1.00 92.46           H  
ATOM   3557  O   LYS A 223       0.631  -3.359   4.175  1.00 92.46           O  
ATOM   3558  CG  LYS A 223       0.679  -0.473   6.509  1.00 92.46           C  
ATOM   3559  HG2 LYS A 223       1.428  -1.254   6.381  1.00 92.46           H  
ATOM   3560  HG3 LYS A 223       1.074   0.474   6.139  1.00 92.46           H  
ATOM   3561  CD  LYS A 223       0.373  -0.382   7.997  1.00 92.46           C  
ATOM   3562  HD2 LYS A 223      -0.127   0.566   8.196  1.00 92.46           H  
ATOM   3563  HD3 LYS A 223      -0.296  -1.198   8.268  1.00 92.46           H  
ATOM   3564  CE  LYS A 223       1.654  -0.532   8.826  1.00 92.46           C  
ATOM   3565  HE2 LYS A 223       2.338   0.291   8.619  1.00 92.46           H  
ATOM   3566  HE3 LYS A 223       2.153  -1.449   8.512  1.00 92.46           H  
ATOM   3567  NZ  LYS A 223       1.330  -0.635  10.268  1.00 92.46           N  
ATOM   3568  HZ1 LYS A 223       0.701   0.086  10.593  1.00 92.46           H  
ATOM   3569  HZ2 LYS A 223       2.134  -0.764  10.865  1.00 92.46           H  
ATOM   3570  HZ3 LYS A 223       0.753  -1.450  10.416  1.00 92.46           H  
ATOM   3571  N   ASP A 224       2.056  -1.664   3.779  1.00 90.79           N  
ATOM   3572  H   ASP A 224       2.180  -0.663   3.827  1.00 90.79           H  
ATOM   3573  CA  ASP A 224       3.244  -2.482   3.516  1.00 90.79           C  
ATOM   3574  HA  ASP A 224       4.020  -1.788   3.192  1.00 90.79           H  
ATOM   3575  C   ASP A 224       3.098  -3.451   2.323  1.00 90.79           C  
ATOM   3576  CB  ASP A 224       3.772  -3.101   4.825  1.00 90.79           C  
ATOM   3577  HB2 ASP A 224       4.668  -3.685   4.615  1.00 90.79           H  
ATOM   3578  HB3 ASP A 224       3.017  -3.769   5.241  1.00 90.79           H  
ATOM   3579  O   ASP A 224       3.884  -4.385   2.180  1.00 90.79           O  
ATOM   3580  CG  ASP A 224       4.136  -2.007   5.839  1.00 90.79           C  
ATOM   3581  OD1 ASP A 224       4.819  -1.045   5.415  1.00 90.79           O  
ATOM   3582  OD2 ASP A 224       3.659  -2.053   6.995  1.00 90.79           O  
ATOM   3583  N   CYS A 225       2.166  -3.159   1.401  1.00 95.28           N  
ATOM   3584  H   CYS A 225       1.463  -2.481   1.656  1.00 95.28           H  
ATOM   3585  CA  CYS A 225       2.005  -3.822   0.098  1.00 95.28           C  
ATOM   3586  HA  CYS A 225       2.733  -4.631   0.041  1.00 95.28           H  
ATOM   3587  C   CYS A 225       2.334  -2.887  -1.087  1.00 95.28           C  
ATOM   3588  CB  CYS A 225       0.612  -4.460  -0.011  1.00 95.28           C  
ATOM   3589  HB2 CYS A 225      -0.154  -3.687   0.059  1.00 95.28           H  
ATOM   3590  HB3 CYS A 225       0.525  -4.958  -0.976  1.00 95.28           H  
ATOM   3591  O   CYS A 225       1.713  -2.938  -2.153  1.00 95.28           O  
ATOM   3592  SG  CYS A 225       0.368  -5.687   1.304  1.00 95.28           S  
ATOM   3593  HG  CYS A 225      -0.666  -6.354   0.783  1.00 95.28           H  
ATOM   3594  N   ALA A 226       3.292  -1.974  -0.900  1.00 92.51           N  
ATOM   3595  H   ALA A 226       3.782  -1.996  -0.017  1.00 92.51           H  
ATOM   3596  CA  ALA A 226       3.624  -0.929  -1.873  1.00 92.51           C  
ATOM   3597  HA  ALA A 226       2.715  -0.365  -2.084  1.00 92.51           H  
ATOM   3598  C   ALA A 226       4.148  -1.464  -3.222  1.00 92.51           C  
ATOM   3599  CB  ALA A 226       4.642   0.021  -1.232  1.00 92.51           C  
ATOM   3600  HB1 ALA A 226       4.871   0.834  -1.921  1.00 92.51           H  
ATOM   3601  HB2 ALA A 226       5.563  -0.516  -1.004  1.00 92.51           H  
ATOM   3602  HB3 ALA A 226       4.234   0.440  -0.313  1.00 92.51           H  
ATOM   3603  O   ALA A 226       3.966  -0.802  -4.250  1.00 92.51           O  
ATOM   3604  N   ALA A 227       4.775  -2.643  -3.242  1.00 95.42           N  
ATOM   3605  H   ALA A 227       4.859  -3.183  -2.393  1.00 95.42           H  
ATOM   3606  CA  ALA A 227       5.258  -3.260  -4.472  1.00 95.42           C  
ATOM   3607  HA  ALA A 227       5.776  -2.505  -5.064  1.00 95.42           H  
ATOM   3608  C   ALA A 227       4.089  -3.784  -5.330  1.00 95.42           C  
ATOM   3609  CB  ALA A 227       6.291  -4.324  -4.111  1.00 95.42           C  
ATOM   3610  HB1 ALA A 227       7.064  -3.899  -3.471  1.00 95.42           H  
ATOM   3611  HB2 ALA A 227       5.816  -5.159  -3.595  1.00 95.42           H  
ATOM   3612  HB3 ALA A 227       6.766  -4.686  -5.022  1.00 95.42           H  
ATOM   3613  O   ALA A 227       4.009  -3.443  -6.508  1.00 95.42           O  
ATOM   3614  N   LEU A 228       3.079  -4.427  -4.728  1.00 95.48           N  
ATOM   3615  H   LEU A 228       3.189  -4.698  -3.761  1.00 95.48           H  
ATOM   3616  CA  LEU A 228       1.830  -4.784  -5.428  1.00 95.48           C  
ATOM   3617  HA  LEU A 228       2.072  -5.404  -6.292  1.00 95.48           H  
ATOM   3618  C   LEU A 228       1.098  -3.544  -5.962  1.00 95.48           C  
ATOM   3619  CB  LEU A 228       0.895  -5.565  -4.486  1.00 95.48           C  
ATOM   3620  HB2 LEU A 228       0.718  -4.970  -3.590  1.00 95.48           H  
ATOM   3621  HB3 LEU A 228      -0.064  -5.693  -4.989  1.00 95.48           H  
ATOM   3622  O   LEU A 228       0.622  -3.519  -7.097  1.00 95.48           O  
ATOM   3623  CG  LEU A 228       1.392  -6.958  -4.063  1.00 95.48           C  
ATOM   3624  HG  LEU A 228       2.357  -6.862  -3.564  1.00 95.48           H  
ATOM   3625  CD1 LEU A 228       0.384  -7.567  -3.087  1.00 95.48           C  
ATOM   3626 HD11 LEU A 228      -0.596  -7.648  -3.557  1.00 95.48           H  
ATOM   3627 HD12 LEU A 228       0.712  -8.566  -2.799  1.00 95.48           H  
ATOM   3628 HD13 LEU A 228       0.312  -6.959  -2.186  1.00 95.48           H  
ATOM   3629  CD2 LEU A 228       1.550  -7.901  -5.251  1.00 95.48           C  
ATOM   3630 HD21 LEU A 228       2.348  -7.557  -5.910  1.00 95.48           H  
ATOM   3631 HD22 LEU A 228       0.616  -7.978  -5.806  1.00 95.48           H  
ATOM   3632 HD23 LEU A 228       1.827  -8.893  -4.892  1.00 95.48           H  
ATOM   3633  N   ALA A 229       1.061  -2.464  -5.175  1.00 93.71           N  
ATOM   3634  H   ALA A 229       1.413  -2.550  -4.233  1.00 93.71           H  
ATOM   3635  CA  ALA A 229       0.488  -1.197  -5.627  1.00 93.71           C  
ATOM   3636  HA  ALA A 229      -0.514  -1.399  -6.006  1.00 93.71           H  
ATOM   3637  C   ALA A 229       1.290  -0.549  -6.773  1.00 93.71           C  
ATOM   3638  CB  ALA A 229       0.372  -0.253  -4.426  1.00 93.71           C  
ATOM   3639  HB1 ALA A 229      -0.189   0.635  -4.718  1.00 93.71           H  
ATOM   3640  HB2 ALA A 229      -0.158  -0.755  -3.617  1.00 93.71           H  
ATOM   3641  HB3 ALA A 229       1.366   0.031  -4.080  1.00 93.71           H  
ATOM   3642  O   ALA A 229       0.718   0.232  -7.537  1.00 93.71           O  
ATOM   3643  N   THR A 230       2.592  -0.843  -6.878  1.00 96.44           N  
ATOM   3644  H   THR A 230       2.974  -1.510  -6.223  1.00 96.44           H  
ATOM   3645  CA  THR A 230       3.442  -0.451  -8.012  1.00 96.44           C  
ATOM   3646  HA  THR A 230       3.241   0.589  -8.265  1.00 96.44           H  
ATOM   3647  C   THR A 230       3.087  -1.284  -9.238  1.00 96.44           C  
ATOM   3648  CB  THR A 230       4.942  -0.565  -7.676  1.00 96.44           C  
ATOM   3649  HB  THR A 230       5.193  -1.588  -7.396  1.00 96.44           H  
ATOM   3650  O   THR A 230       2.839  -0.701 -10.286  1.00 96.44           O  
ATOM   3651  CG2 THR A 230       5.843  -0.172  -8.848  1.00 96.44           C  
ATOM   3652 HG21 THR A 230       5.535   0.785  -9.270  1.00 96.44           H  
ATOM   3653 HG22 THR A 230       5.790  -0.934  -9.627  1.00 96.44           H  
ATOM   3654 HG23 THR A 230       6.879  -0.110  -8.515  1.00 96.44           H  
ATOM   3655  OG1 THR A 230       5.237   0.285  -6.579  1.00 96.44           O  
ATOM   3656  HG1 THR A 230       4.801  -0.108  -5.819  1.00 96.44           H  
ATOM   3657  N   PHE A 231       2.945  -2.604  -9.095  1.00 97.93           N  
ATOM   3658  H   PHE A 231       3.167  -3.031  -8.207  1.00 97.93           H  
ATOM   3659  CA  PHE A 231       2.577  -3.496 -10.197  1.00 97.93           C  
ATOM   3660  HA  PHE A 231       3.336  -3.394 -10.973  1.00 97.93           H  
ATOM   3661  C   PHE A 231       1.222  -3.131 -10.818  1.00 97.93           C  
ATOM   3662  CB  PHE A 231       2.564  -4.944  -9.686  1.00 97.93           C  
ATOM   3663  HB2 PHE A 231       1.781  -5.042  -8.934  1.00 97.93           H  
ATOM   3664  HB3 PHE A 231       3.506  -5.164  -9.183  1.00 97.93           H  
ATOM   3665  O   PHE A 231       1.124  -2.892 -12.021  1.00 97.93           O  
ATOM   3666  CG  PHE A 231       2.338  -6.001 -10.753  1.00 97.93           C  
ATOM   3667  CD1 PHE A 231       1.632  -7.172 -10.416  1.00 97.93           C  
ATOM   3668  HD1 PHE A 231       1.256  -7.316  -9.414  1.00 97.93           H  
ATOM   3669  CD2 PHE A 231       2.843  -5.851 -12.064  1.00 97.93           C  
ATOM   3670  HD2 PHE A 231       3.412  -4.982 -12.359  1.00 97.93           H  
ATOM   3671  CE1 PHE A 231       1.426  -8.177 -11.375  1.00 97.93           C  
ATOM   3672  HE1 PHE A 231       0.899  -9.083 -11.113  1.00 97.93           H  
ATOM   3673  CE2 PHE A 231       2.639  -6.862 -13.015  1.00 97.93           C  
ATOM   3674  HE2 PHE A 231       3.042  -6.777 -14.014  1.00 97.93           H  
ATOM   3675  CZ  PHE A 231       1.938  -8.025 -12.672  1.00 97.93           C  
ATOM   3676  HZ  PHE A 231       1.816  -8.814 -13.399  1.00 97.93           H  
ATOM   3677  N   GLY A 232       0.189  -2.962  -9.987  1.00 96.47           N  
ATOM   3678  H   GLY A 232       0.312  -3.221  -9.018  1.00 96.47           H  
ATOM   3679  CA  GLY A 232      -1.133  -2.549 -10.463  1.00 96.47           C  
ATOM   3680  HA2 GLY A 232      -1.464  -3.241 -11.237  1.00 96.47           H  
ATOM   3681  HA3 GLY A 232      -1.837  -2.597  -9.632  1.00 96.47           H  
ATOM   3682  C   GLY A 232      -1.160  -1.128 -11.043  1.00 96.47           C  
ATOM   3683  O   GLY A 232      -1.980  -0.828 -11.908  1.00 96.47           O  
ATOM   3684  N   HIS A 233      -0.271  -0.236 -10.589  1.00 96.32           N  
ATOM   3685  H   HIS A 233       0.418  -0.549  -9.920  1.00 96.32           H  
ATOM   3686  CA  HIS A 233      -0.102   1.090 -11.197  1.00 96.32           C  
ATOM   3687  HA  HIS A 233      -1.081   1.539 -11.368  1.00 96.32           H  
ATOM   3688  C   HIS A 233       0.563   0.997 -12.573  1.00 96.32           C  
ATOM   3689  CB  HIS A 233       0.691   2.005 -10.250  1.00 96.32           C  
ATOM   3690  HB2 HIS A 233       0.155   2.078  -9.304  1.00 96.32           H  
ATOM   3691  HB3 HIS A 233       1.675   1.578 -10.059  1.00 96.32           H  
ATOM   3692  O   HIS A 233       0.163   1.714 -13.487  1.00 96.32           O  
ATOM   3693  CG  HIS A 233       0.863   3.394 -10.803  1.00 96.32           C  
ATOM   3694  CD2 HIS A 233       1.919   3.815 -11.555  1.00 96.32           C  
ATOM   3695  HD2 HIS A 233       2.777   3.217 -11.824  1.00 96.32           H  
ATOM   3696  ND1 HIS A 233      -0.134   4.370 -10.822  1.00 96.32           N  
ATOM   3697  CE1 HIS A 233       0.313   5.321 -11.656  1.00 96.32           C  
ATOM   3698  HE1 HIS A 233      -0.267   6.171 -11.985  1.00 96.32           H  
ATOM   3699  NE2 HIS A 233       1.545   5.021 -12.098  1.00 96.32           N  
ATOM   3700  HE2 HIS A 233       1.981   5.465 -12.893  1.00 96.32           H  
ATOM   3701  N   LEU A 234       1.538   0.101 -12.721  1.00 97.73           N  
ATOM   3702  H   LEU A 234       1.810  -0.458 -11.925  1.00 97.73           H  
ATOM   3703  CA  LEU A 234       2.242  -0.148 -13.972  1.00 97.73           C  
ATOM   3704  HA  LEU A 234       2.643   0.803 -14.324  1.00 97.73           H  
ATOM   3705  C   LEU A 234       1.271  -0.672 -15.042  1.00 97.73           C  
ATOM   3706  CB  LEU A 234       3.430  -1.084 -13.686  1.00 97.73           C  
ATOM   3707  HB2 LEU A 234       3.100  -2.122 -13.686  1.00 97.73           H  
ATOM   3708  HB3 LEU A 234       3.815  -0.856 -12.692  1.00 97.73           H  
ATOM   3709  O   LEU A 234       1.158  -0.053 -16.091  1.00 97.73           O  
ATOM   3710  CG  LEU A 234       4.603  -0.912 -14.663  1.00 97.73           C  
ATOM   3711  HG  LEU A 234       4.890   0.139 -14.697  1.00 97.73           H  
ATOM   3712  CD1 LEU A 234       5.793  -1.718 -14.161  1.00 97.73           C  
ATOM   3713 HD11 LEU A 234       5.563  -2.783 -14.198  1.00 97.73           H  
ATOM   3714 HD12 LEU A 234       6.029  -1.449 -13.131  1.00 97.73           H  
ATOM   3715 HD13 LEU A 234       6.662  -1.531 -14.791  1.00 97.73           H  
ATOM   3716  CD2 LEU A 234       4.271  -1.386 -16.067  1.00 97.73           C  
ATOM   3717 HD21 LEU A 234       5.159  -1.320 -16.696  1.00 97.73           H  
ATOM   3718 HD22 LEU A 234       3.887  -2.406 -16.051  1.00 97.73           H  
ATOM   3719 HD23 LEU A 234       3.513  -0.737 -16.506  1.00 97.73           H  
ATOM   3720  N   CYS A 235       0.466  -1.692 -14.734  1.00 97.91           N  
ATOM   3721  H   CYS A 235       0.622  -2.186 -13.866  1.00 97.91           H  
ATOM   3722  CA  CYS A 235      -0.548  -2.210 -15.668  1.00 97.91           C  
ATOM   3723  HA  CYS A 235      -0.060  -2.622 -16.551  1.00 97.91           H  
ATOM   3724  C   CYS A 235      -1.500  -1.101 -16.159  1.00 97.91           C  
ATOM   3725  CB  CYS A 235      -1.352  -3.326 -14.983  1.00 97.91           C  
ATOM   3726  HB2 CYS A 235      -1.933  -2.920 -14.155  1.00 97.91           H  
ATOM   3727  HB3 CYS A 235      -2.039  -3.748 -15.717  1.00 97.91           H  
ATOM   3728  O   CYS A 235      -1.788  -0.976 -17.345  1.00 97.91           O  
ATOM   3729  SG  CYS A 235      -0.292  -4.669 -14.372  1.00 97.91           S  
ATOM   3730  HG  CYS A 235       0.434  -3.989 -13.479  1.00 97.91           H  
ATOM   3731  N   LYS A 236      -1.948  -0.223 -15.249  1.00 97.37           N  
ATOM   3732  H   LYS A 236      -1.652  -0.350 -14.292  1.00 97.37           H  
ATOM   3733  CA  LYS A 236      -2.843   0.893 -15.597  1.00 97.37           C  
ATOM   3734  HA  LYS A 236      -3.672   0.507 -16.189  1.00 97.37           H  
ATOM   3735  C   LYS A 236      -2.185   1.955 -16.474  1.00 97.37           C  
ATOM   3736  CB  LYS A 236      -3.379   1.561 -14.329  1.00 97.37           C  
ATOM   3737  HB2 LYS A 236      -2.552   1.767 -13.650  1.00 97.37           H  
ATOM   3738  HB3 LYS A 236      -3.850   2.506 -14.597  1.00 97.37           H  
ATOM   3739  O   LYS A 236      -2.876   2.539 -17.299  1.00 97.37           O  
ATOM   3740  CG  LYS A 236      -4.422   0.683 -13.639  1.00 97.37           C  
ATOM   3741  HG2 LYS A 236      -5.282   0.560 -14.298  1.00 97.37           H  
ATOM   3742  HG3 LYS A 236      -4.002  -0.301 -13.429  1.00 97.37           H  
ATOM   3743  CD  LYS A 236      -4.868   1.340 -12.334  1.00 97.37           C  
ATOM   3744  HD2 LYS A 236      -3.999   1.492 -11.693  1.00 97.37           H  
ATOM   3745  HD3 LYS A 236      -5.338   2.298 -12.556  1.00 97.37           H  
ATOM   3746  CE  LYS A 236      -5.861   0.402 -11.654  1.00 97.37           C  
ATOM   3747  HE2 LYS A 236      -6.674   0.197 -12.351  1.00 97.37           H  
ATOM   3748  HE3 LYS A 236      -5.356  -0.544 -11.457  1.00 97.37           H  
ATOM   3749  NZ  LYS A 236      -6.387   0.985 -10.400  1.00 97.37           N  
ATOM   3750  HZ1 LYS A 236      -6.871   1.848 -10.605  1.00 97.37           H  
ATOM   3751  HZ2 LYS A 236      -7.037   0.337  -9.978  1.00 97.37           H  
ATOM   3752  HZ3 LYS A 236      -5.626   1.160  -9.760  1.00 97.37           H  
ATOM   3753  N   ILE A 237      -0.906   2.264 -16.250  1.00 97.19           N  
ATOM   3754  H   ILE A 237      -0.384   1.722 -15.576  1.00 97.19           H  
ATOM   3755  CA  ILE A 237      -0.222   3.330 -16.996  1.00 97.19           C  
ATOM   3756  HA  ILE A 237      -0.961   4.108 -17.190  1.00 97.19           H  
ATOM   3757  C   ILE A 237       0.239   2.855 -18.376  1.00 97.19           C  
ATOM   3758  CB  ILE A 237       0.915   3.965 -16.159  1.00 97.19           C  
ATOM   3759  HB  ILE A 237       0.582   4.019 -15.122  1.00 97.19           H  
ATOM   3760  O   ILE A 237       0.269   3.658 -19.301  1.00 97.19           O  
ATOM   3761  CG1 ILE A 237       1.273   5.397 -16.607  1.00 97.19           C  
ATOM   3762 HG12 ILE A 237       2.196   5.706 -16.117  1.00 97.19           H  
ATOM   3763 HG13 ILE A 237       1.447   5.417 -17.683  1.00 97.19           H  
ATOM   3764  CG2 ILE A 237       2.212   3.147 -16.182  1.00 97.19           C  
ATOM   3765 HG21 ILE A 237       2.658   3.156 -17.176  1.00 97.19           H  
ATOM   3766 HG22 ILE A 237       2.001   2.116 -15.897  1.00 97.19           H  
ATOM   3767 HG23 ILE A 237       2.924   3.554 -15.464  1.00 97.19           H  
ATOM   3768  CD1 ILE A 237       0.202   6.433 -16.252  1.00 97.19           C  
ATOM   3769 HD11 ILE A 237      -0.718   6.237 -16.803  1.00 97.19           H  
ATOM   3770 HD12 ILE A 237       0.562   7.425 -16.522  1.00 97.19           H  
ATOM   3771 HD13 ILE A 237      -0.000   6.407 -15.182  1.00 97.19           H  
ATOM   3772  N   THR A 238       0.573   1.571 -18.525  1.00 97.29           N  
ATOM   3773  H   THR A 238       0.583   0.951 -17.728  1.00 97.29           H  
ATOM   3774  CA  THR A 238       0.920   0.981 -19.826  1.00 97.29           C  
ATOM   3775  HA  THR A 238       1.430   1.729 -20.433  1.00 97.29           H  
ATOM   3776  C   THR A 238      -0.307   0.554 -20.621  1.00 97.29           C  
ATOM   3777  CB  THR A 238       1.862  -0.219 -19.671  1.00 97.29           C  
ATOM   3778  HB  THR A 238       2.057  -0.651 -20.652  1.00 97.29           H  
ATOM   3779  O   THR A 238      -0.220   0.433 -21.837  1.00 97.29           O  
ATOM   3780  CG2 THR A 238       3.190   0.209 -19.053  1.00 97.29           C  
ATOM   3781 HG21 THR A 238       3.695   0.892 -19.735  1.00 97.29           H  
ATOM   3782 HG22 THR A 238       3.031   0.711 -18.098  1.00 97.29           H  
ATOM   3783 HG23 THR A 238       3.827  -0.665 -18.913  1.00 97.29           H  
ATOM   3784  OG1 THR A 238       1.292  -1.204 -18.843  1.00 97.29           O  
ATOM   3785  HG1 THR A 238       1.793  -2.007 -19.001  1.00 97.29           H  
ATOM   3786  N   GLY A 239      -1.444   0.335 -19.950  1.00 97.24           N  
ATOM   3787  H   GLY A 239      -1.409   0.356 -18.941  1.00 97.24           H  
ATOM   3788  CA  GLY A 239      -2.655  -0.212 -20.565  1.00 97.24           C  
ATOM   3789  HA2 GLY A 239      -2.846   0.295 -21.511  1.00 97.24           H  
ATOM   3790  HA3 GLY A 239      -3.499  -0.044 -19.897  1.00 97.24           H  
ATOM   3791  C   GLY A 239      -2.568  -1.714 -20.845  1.00 97.24           C  
ATOM   3792  O   GLY A 239      -3.412  -2.245 -21.556  1.00 97.24           O  
ATOM   3793  N   MET A 240      -1.556  -2.389 -20.298  1.00 97.71           N  
ATOM   3794  H   MET A 240      -0.958  -1.897 -19.649  1.00 97.71           H  
ATOM   3795  CA  MET A 240      -1.277  -3.805 -20.527  1.00 97.71           C  
ATOM   3796  HA  MET A 240      -1.720  -4.120 -21.472  1.00 97.71           H  
ATOM   3797  C   MET A 240      -1.848  -4.699 -19.424  1.00 97.71           C  
ATOM   3798  CB  MET A 240       0.234  -4.002 -20.619  1.00 97.71           C  
ATOM   3799  HB2 MET A 240       0.707  -3.572 -19.735  1.00 97.71           H  
ATOM   3800  HB3 MET A 240       0.458  -5.068 -20.627  1.00 97.71           H  
ATOM   3801  O   MET A 240      -2.109  -4.246 -18.303  1.00 97.71           O  
ATOM   3802  CG  MET A 240       0.843  -3.387 -21.870  1.00 97.71           C  
ATOM   3803  HG2 MET A 240       0.609  -2.324 -21.914  1.00 97.71           H  
ATOM   3804  HG3 MET A 240       0.425  -3.882 -22.747  1.00 97.71           H  
ATOM   3805  SD  MET A 240       2.632  -3.604 -21.863  1.00 97.71           S  
ATOM   3806  CE  MET A 240       2.977  -2.924 -23.480  1.00 97.71           C  
ATOM   3807  HE1 MET A 240       2.557  -3.585 -24.238  1.00 97.71           H  
ATOM   3808  HE2 MET A 240       2.504  -1.943 -23.531  1.00 97.71           H  
ATOM   3809  HE3 MET A 240       4.054  -2.842 -23.625  1.00 97.71           H  
ATOM   3810  N   SER A 241      -1.994  -5.989 -19.737  1.00 98.09           N  
ATOM   3811  H   SER A 241      -1.700  -6.307 -20.650  1.00 98.09           H  
ATOM   3812  CA  SER A 241      -2.328  -7.019 -18.753  1.00 98.09           C  
ATOM   3813  HA  SER A 241      -3.195  -6.684 -18.183  1.00 98.09           H  
ATOM   3814  C   SER A 241      -1.178  -7.262 -17.765  1.00 98.09           C  
ATOM   3815  CB  SER A 241      -2.707  -8.322 -19.465  1.00 98.09           C  
ATOM   3816  HB2 SER A 241      -3.130  -9.016 -18.740  1.00 98.09           H  
ATOM   3817  HB3 SER A 241      -3.450  -8.128 -20.239  1.00 98.09           H  
ATOM   3818  O   SER A 241      -0.040  -6.832 -17.972  1.00 98.09           O  
ATOM   3819  OG  SER A 241      -1.561  -8.907 -20.041  1.00 98.09           O  
ATOM   3820  HG  SER A 241      -1.440  -8.592 -20.940  1.00 98.09           H  
ATOM   3821  N   THR A 242      -1.465  -7.967 -16.670  1.00 97.74           N  
ATOM   3822  H   THR A 242      -2.367  -8.415 -16.598  1.00 97.74           H  
ATOM   3823  CA  THR A 242      -0.443  -8.371 -15.693  1.00 97.74           C  
ATOM   3824  HA  THR A 242       0.075  -7.484 -15.331  1.00 97.74           H  
ATOM   3825  C   THR A 242       0.621  -9.277 -16.310  1.00 97.74           C  
ATOM   3826  CB  THR A 242      -1.099  -9.096 -14.506  1.00 97.74           C  
ATOM   3827  HB  THR A 242      -0.364  -9.728 -14.006  1.00 97.74           H  
ATOM   3828  O   THR A 242       1.802  -9.172 -15.981  1.00 97.74           O  
ATOM   3829  CG2 THR A 242      -1.639  -8.074 -13.504  1.00 97.74           C  
ATOM   3830 HG21 THR A 242      -2.390  -7.446 -13.983  1.00 97.74           H  
ATOM   3831 HG22 THR A 242      -2.090  -8.601 -12.662  1.00 97.74           H  
ATOM   3832 HG23 THR A 242      -0.825  -7.449 -13.138  1.00 97.74           H  
ATOM   3833  OG1 THR A 242      -2.232  -9.864 -14.856  1.00 97.74           O  
ATOM   3834  HG1 THR A 242      -2.103 -10.390 -15.648  1.00 97.74           H  
ATOM   3835  N   GLU A 243       0.206 -10.139 -17.227  1.00 98.21           N  
ATOM   3836  H   GLU A 243      -0.783 -10.166 -17.430  1.00 98.21           H  
ATOM   3837  CA  GLU A 243       1.011 -11.098 -17.961  1.00 98.21           C  
ATOM   3838  HA  GLU A 243       1.610 -11.688 -17.268  1.00 98.21           H  
ATOM   3839  C   GLU A 243       1.972 -10.365 -18.899  1.00 98.21           C  
ATOM   3840  CB  GLU A 243       0.076 -12.042 -18.741  1.00 98.21           C  
ATOM   3841  HB2 GLU A 243      -0.566 -11.468 -19.410  1.00 98.21           H  
ATOM   3842  HB3 GLU A 243       0.706 -12.680 -19.361  1.00 98.21           H  
ATOM   3843  O   GLU A 243       3.185 -10.544 -18.788  1.00 98.21           O  
ATOM   3844  CG  GLU A 243      -0.793 -12.968 -17.865  1.00 98.21           C  
ATOM   3845  HG2 GLU A 243      -1.105 -13.802 -18.494  1.00 98.21           H  
ATOM   3846  HG3 GLU A 243      -0.166 -13.384 -17.077  1.00 98.21           H  
ATOM   3847  CD  GLU A 243      -2.066 -12.356 -17.235  1.00 98.21           C  
ATOM   3848  OE1 GLU A 243      -2.832 -13.140 -16.639  1.00 98.21           O  
ATOM   3849  OE2 GLU A 243      -2.265 -11.114 -17.256  1.00 98.21           O  
ATOM   3850  N   ASP A 244       1.454  -9.456 -19.727  1.00 98.12           N  
ATOM   3851  H   ASP A 244       0.448  -9.377 -19.784  1.00 98.12           H  
ATOM   3852  CA  ASP A 244       2.265  -8.668 -20.660  1.00 98.12           C  
ATOM   3853  HA  ASP A 244       2.794  -9.341 -21.335  1.00 98.12           H  
ATOM   3854  C   ASP A 244       3.295  -7.819 -19.905  1.00 98.12           C  
ATOM   3855  CB  ASP A 244       1.378  -7.742 -21.496  1.00 98.12           C  
ATOM   3856  HB2 ASP A 244       2.006  -7.127 -22.141  1.00 98.12           H  
ATOM   3857  HB3 ASP A 244       0.850  -7.093 -20.797  1.00 98.12           H  
ATOM   3858  O   ASP A 244       4.479  -7.845 -20.232  1.00 98.12           O  
ATOM   3859  CG  ASP A 244       0.339  -8.455 -22.354  1.00 98.12           C  
ATOM   3860  OD1 ASP A 244       0.638  -9.543 -22.881  1.00 98.12           O  
ATOM   3861  OD2 ASP A 244      -0.796  -7.917 -22.387  1.00 98.12           O  
ATOM   3862  N   VAL A 245       2.896  -7.135 -18.823  1.00 98.55           N  
ATOM   3863  H   VAL A 245       1.918  -7.172 -18.573  1.00 98.55           H  
ATOM   3864  CA  VAL A 245       3.843  -6.375 -17.983  1.00 98.55           C  
ATOM   3865  HA  VAL A 245       4.329  -5.626 -18.607  1.00 98.55           H  
ATOM   3866  C   VAL A 245       4.949  -7.277 -17.433  1.00 98.55           C  
ATOM   3867  CB  VAL A 245       3.124  -5.676 -16.813  1.00 98.55           C  
ATOM   3868  HB  VAL A 245       2.511  -6.408 -16.286  1.00 98.55           H  
ATOM   3869  O   VAL A 245       6.101  -6.851 -17.357  1.00 98.55           O  
ATOM   3870  CG1 VAL A 245       4.109  -5.057 -15.805  1.00 98.55           C  
ATOM   3871 HG11 VAL A 245       4.665  -5.839 -15.287  1.00 98.55           H  
ATOM   3872 HG12 VAL A 245       4.825  -4.422 -16.325  1.00 98.55           H  
ATOM   3873 HG13 VAL A 245       3.563  -4.485 -15.055  1.00 98.55           H  
ATOM   3874  CG2 VAL A 245       2.211  -4.543 -17.293  1.00 98.55           C  
ATOM   3875 HG21 VAL A 245       2.786  -3.725 -17.727  1.00 98.55           H  
ATOM   3876 HG22 VAL A 245       1.629  -4.166 -16.452  1.00 98.55           H  
ATOM   3877 HG23 VAL A 245       1.518  -4.921 -18.046  1.00 98.55           H  
ATOM   3878  N   THR A 246       4.615  -8.510 -17.049  1.00 98.62           N  
ATOM   3879  H   THR A 246       3.667  -8.820 -17.208  1.00 98.62           H  
ATOM   3880  CA  THR A 246       5.587  -9.471 -16.513  1.00 98.62           C  
ATOM   3881  HA  THR A 246       6.147  -8.989 -15.711  1.00 98.62           H  
ATOM   3882  C   THR A 246       6.603  -9.886 -17.577  1.00 98.62           C  
ATOM   3883  CB  THR A 246       4.880 -10.699 -15.918  1.00 98.62           C  
ATOM   3884  HB  THR A 246       4.324 -11.226 -16.693  1.00 98.62           H  
ATOM   3885  O   THR A 246       7.787  -9.999 -17.265  1.00 98.62           O  
ATOM   3886  CG2 THR A 246       5.847 -11.679 -15.256  1.00 98.62           C  
ATOM   3887 HG21 THR A 246       5.280 -12.487 -14.794  1.00 98.62           H  
ATOM   3888 HG22 THR A 246       6.429 -11.165 -14.491  1.00 98.62           H  
ATOM   3889 HG23 THR A 246       6.518 -12.107 -16.000  1.00 98.62           H  
ATOM   3890  OG1 THR A 246       3.987 -10.289 -14.905  1.00 98.62           O  
ATOM   3891  HG1 THR A 246       3.219  -9.912 -15.339  1.00 98.62           H  
ATOM   3892  N   THR A 247       6.192 -10.043 -18.839  1.00 98.46           N  
ATOM   3893  H   THR A 247       5.206  -9.965 -19.045  1.00 98.46           H  
ATOM   3894  CA  THR A 247       7.127 -10.365 -19.937  1.00 98.46           C  
ATOM   3895  HA  THR A 247       7.717 -11.232 -19.639  1.00 98.46           H  
ATOM   3896  C   THR A 247       8.133  -9.252 -20.237  1.00 98.46           C  
ATOM   3897  CB  THR A 247       6.404 -10.739 -21.235  1.00 98.46           C  
ATOM   3898  HB  THR A 247       7.160 -11.025 -21.966  1.00 98.46           H  
ATOM   3899  O   THR A 247       9.214  -9.527 -20.750  1.00 98.46           O  
ATOM   3900  CG2 THR A 247       5.478 -11.942 -21.061  1.00 98.46           C  
ATOM   3901 HG21 THR A 247       6.056 -12.786 -20.685  1.00 98.46           H  
ATOM   3902 HG22 THR A 247       4.667 -11.720 -20.368  1.00 98.46           H  
ATOM   3903 HG23 THR A 247       5.055 -12.212 -22.029  1.00 98.46           H  
ATOM   3904  OG1 THR A 247       5.686  -9.655 -21.771  1.00 98.46           O  
ATOM   3905  HG1 THR A 247       5.210  -9.181 -21.086  1.00 98.46           H  
ATOM   3906  N   TRP A 248       7.827  -8.012 -19.846  1.00 98.75           N  
ATOM   3907  H   TRP A 248       6.912  -7.857 -19.448  1.00 98.75           H  
ATOM   3908  CA  TRP A 248       8.712  -6.852 -19.980  1.00 98.75           C  
ATOM   3909  HA  TRP A 248       9.311  -6.983 -20.881  1.00 98.75           H  
ATOM   3910  C   TRP A 248       9.735  -6.706 -18.836  1.00 98.75           C  
ATOM   3911  CB  TRP A 248       7.849  -5.599 -20.188  1.00 98.75           C  
ATOM   3912  HB2 TRP A 248       6.961  -5.644 -19.558  1.00 98.75           H  
ATOM   3913  HB3 TRP A 248       8.415  -4.719 -19.883  1.00 98.75           H  
ATOM   3914  O   TRP A 248      10.466  -5.714 -18.775  1.00 98.75           O  
ATOM   3915  CG  TRP A 248       7.442  -5.375 -21.610  1.00 98.75           C  
ATOM   3916  CD1 TRP A 248       6.271  -5.724 -22.194  1.00 98.75           C  
ATOM   3917  HD1 TRP A 248       5.456  -6.233 -21.700  1.00 98.75           H  
ATOM   3918  CD2 TRP A 248       8.235  -4.751 -22.659  1.00 98.75           C  
ATOM   3919  CE2 TRP A 248       7.466  -4.730 -23.858  1.00 98.75           C  
ATOM   3920  CE3 TRP A 248       9.534  -4.201 -22.708  1.00 98.75           C  
ATOM   3921  HE3 TRP A 248      10.148  -4.229 -21.820  1.00 98.75           H  
ATOM   3922  NE1 TRP A 248       6.289  -5.361 -23.529  1.00 98.75           N  
ATOM   3923  HE1 TRP A 248       5.576  -5.613 -24.198  1.00 98.75           H  
ATOM   3924  CH2 TRP A 248       9.237  -3.608 -25.054  1.00 98.75           C  
ATOM   3925  HH2 TRP A 248       9.626  -3.167 -25.960  1.00 98.75           H  
ATOM   3926  CZ2 TRP A 248       7.951  -4.167 -25.044  1.00 98.75           C  
ATOM   3927  HZ2 TRP A 248       7.352  -4.180 -25.943  1.00 98.75           H  
ATOM   3928  CZ3 TRP A 248      10.031  -3.634 -23.896  1.00 98.75           C  
ATOM   3929  HZ3 TRP A 248      11.030  -3.226 -23.923  1.00 98.75           H  
ATOM   3930  N   ILE A 249       9.822  -7.678 -17.922  1.00 98.78           N  
ATOM   3931  H   ILE A 249       9.210  -8.477 -18.011  1.00 98.78           H  
ATOM   3932  CA  ILE A 249      10.869  -7.722 -16.897  1.00 98.78           C  
ATOM   3933  HA  ILE A 249      11.043  -6.708 -16.537  1.00 98.78           H  
ATOM   3934  C   ILE A 249      12.174  -8.232 -17.525  1.00 98.78           C  
ATOM   3935  CB  ILE A 249      10.421  -8.568 -15.685  1.00 98.78           C  
ATOM   3936  HB  ILE A 249      10.126  -9.558 -16.033  1.00 98.78           H  
ATOM   3937  O   ILE A 249      12.297  -9.405 -17.865  1.00 98.78           O  
ATOM   3938  CG1 ILE A 249       9.214  -7.895 -14.985  1.00 98.78           C  
ATOM   3939 HG12 ILE A 249       8.438  -7.692 -15.722  1.00 98.78           H  
ATOM   3940 HG13 ILE A 249       9.525  -6.942 -14.559  1.00 98.78           H  
ATOM   3941  CG2 ILE A 249      11.598  -8.731 -14.705  1.00 98.78           C  
ATOM   3942 HG21 ILE A 249      11.277  -9.253 -13.804  1.00 98.78           H  
ATOM   3943 HG22 ILE A 249      12.389  -9.332 -15.154  1.00 98.78           H  
ATOM   3944 HG23 ILE A 249      11.995  -7.749 -14.446  1.00 98.78           H  
ATOM   3945  CD1 ILE A 249       8.572  -8.749 -13.885  1.00 98.78           C  
ATOM   3946 HD11 ILE A 249       8.346  -9.742 -14.274  1.00 98.78           H  
ATOM   3947 HD12 ILE A 249       9.237  -8.838 -13.025  1.00 98.78           H  
ATOM   3948 HD13 ILE A 249       7.646  -8.277 -13.557  1.00 98.78           H  
ATOM   3949  N   LEU A 250      13.170  -7.347 -17.641  1.00 98.51           N  
ATOM   3950  H   LEU A 250      12.962  -6.387 -17.405  1.00 98.51           H  
ATOM   3951  CA  LEU A 250      14.445  -7.626 -18.326  1.00 98.51           C  
ATOM   3952  HA  LEU A 250      14.353  -8.564 -18.873  1.00 98.51           H  
ATOM   3953  C   LEU A 250      15.643  -7.815 -17.378  1.00 98.51           C  
ATOM   3954  CB  LEU A 250      14.727  -6.514 -19.354  1.00 98.51           C  
ATOM   3955  HB2 LEU A 250      15.634  -6.776 -19.899  1.00 98.51           H  
ATOM   3956  HB3 LEU A 250      14.922  -5.588 -18.814  1.00 98.51           H  
ATOM   3957  O   LEU A 250      16.762  -8.049 -17.831  1.00 98.51           O  
ATOM   3958  CG  LEU A 250      13.606  -6.259 -20.379  1.00 98.51           C  
ATOM   3959  HG  LEU A 250      12.720  -5.891 -19.860  1.00 98.51           H  
ATOM   3960  CD1 LEU A 250      14.046  -5.167 -21.355  1.00 98.51           C  
ATOM   3961 HD11 LEU A 250      14.265  -4.251 -20.807  1.00 98.51           H  
ATOM   3962 HD12 LEU A 250      14.932  -5.489 -21.903  1.00 98.51           H  
ATOM   3963 HD13 LEU A 250      13.240  -4.969 -22.061  1.00 98.51           H  
ATOM   3964  CD2 LEU A 250      13.233  -7.517 -21.163  1.00 98.51           C  
ATOM   3965 HD21 LEU A 250      12.717  -8.222 -20.511  1.00 98.51           H  
ATOM   3966 HD22 LEU A 250      12.556  -7.262 -21.977  1.00 98.51           H  
ATOM   3967 HD23 LEU A 250      14.127  -7.993 -21.566  1.00 98.51           H  
ATOM   3968  N   ASN A 251      15.427  -7.704 -16.066  1.00 98.60           N  
ATOM   3969  H   ASN A 251      14.472  -7.582 -15.759  1.00 98.60           H  
ATOM   3970  CA  ASN A 251      16.466  -7.808 -15.041  1.00 98.60           C  
ATOM   3971  HA  ASN A 251      17.434  -7.958 -15.518  1.00 98.60           H  
ATOM   3972  C   ASN A 251      16.204  -9.010 -14.136  1.00 98.60           C  
ATOM   3973  CB  ASN A 251      16.531  -6.504 -14.236  1.00 98.60           C  
ATOM   3974  HB2 ASN A 251      17.255  -6.606 -13.428  1.00 98.60           H  
ATOM   3975  HB3 ASN A 251      15.552  -6.298 -13.802  1.00 98.60           H  
ATOM   3976  O   ASN A 251      15.063  -9.256 -13.736  1.00 98.60           O  
ATOM   3977  CG  ASN A 251      16.924  -5.326 -15.100  1.00 98.60           C  
ATOM   3978  ND2 ASN A 251      18.200  -5.137 -15.323  1.00 98.60           N  
ATOM   3979 HD21 ASN A 251      18.892  -5.721 -14.875  1.00 98.60           H  
ATOM   3980 HD22 ASN A 251      18.475  -4.386 -15.939  1.00 98.60           H  
ATOM   3981  OD1 ASN A 251      16.090  -4.573 -15.574  1.00 98.60           O  
ATOM   3982  N   ARG A 252      17.268  -9.736 -13.777  1.00 98.26           N  
ATOM   3983  H   ARG A 252      18.188  -9.391 -14.008  1.00 98.26           H  
ATOM   3984  CA  ARG A 252      17.161 -10.963 -12.981  1.00 98.26           C  
ATOM   3985  HA  ARG A 252      16.446 -11.633 -13.458  1.00 98.26           H  
ATOM   3986  C   ARG A 252      16.610 -10.684 -11.584  1.00 98.26           C  
ATOM   3987  CB  ARG A 252      18.533 -11.643 -12.918  1.00 98.26           C  
ATOM   3988  HB2 ARG A 252      19.241 -10.988 -12.408  1.00 98.26           H  
ATOM   3989  HB3 ARG A 252      18.892 -11.831 -13.930  1.00 98.26           H  
ATOM   3990  O   ARG A 252      15.713 -11.384 -11.140  1.00 98.26           O  
ATOM   3991  CG  ARG A 252      18.428 -12.970 -12.163  1.00 98.26           C  
ATOM   3992  HG2 ARG A 252      18.049 -12.797 -11.156  1.00 98.26           H  
ATOM   3993  HG3 ARG A 252      17.734 -13.628 -12.686  1.00 98.26           H  
ATOM   3994  CD  ARG A 252      19.786 -13.653 -12.036  1.00 98.26           C  
ATOM   3995  HD2 ARG A 252      20.467 -12.981 -11.514  1.00 98.26           H  
ATOM   3996  HD3 ARG A 252      20.194 -13.857 -13.026  1.00 98.26           H  
ATOM   3997  NE  ARG A 252      19.617 -14.879 -11.245  1.00 98.26           N  
ATOM   3998  HE  ARG A 252      19.369 -14.721 -10.279  1.00 98.26           H  
ATOM   3999  NH1 ARG A 252      19.537 -16.392 -12.976  1.00 98.26           N  
ATOM   4000 HH11 ARG A 252      19.302 -17.314 -13.312  1.00 98.26           H  
ATOM   4001 HH12 ARG A 252      19.715 -15.631 -13.616  1.00 98.26           H  
ATOM   4002  NH2 ARG A 252      19.085 -17.045 -10.886  1.00 98.26           N  
ATOM   4003 HH21 ARG A 252      18.784 -16.757  -9.966  1.00 98.26           H  
ATOM   4004 HH22 ARG A 252      18.790 -17.944 -11.239  1.00 98.26           H  
ATOM   4005  CZ  ARG A 252      19.427 -16.097 -11.707  1.00 98.26           C  
ATOM   4006  N   GLU A 253      17.099  -9.644 -10.926  1.00 97.23           N  
ATOM   4007  H   GLU A 253      17.857  -9.129 -11.350  1.00 97.23           H  
ATOM   4008  CA  GLU A 253      16.708  -9.262  -9.568  1.00 97.23           C  
ATOM   4009  HA  GLU A 253      16.851 -10.110  -8.898  1.00 97.23           H  
ATOM   4010  C   GLU A 253      15.231  -8.868  -9.505  1.00 97.23           C  
ATOM   4011  CB  GLU A 253      17.579  -8.090  -9.082  1.00 97.23           C  
ATOM   4012  HB2 GLU A 253      17.279  -7.867  -8.057  1.00 97.23           H  
ATOM   4013  HB3 GLU A 253      17.381  -7.200  -9.680  1.00 97.23           H  
ATOM   4014  O   GLU A 253      14.517  -9.254  -8.586  1.00 97.23           O  
ATOM   4015  CG  GLU A 253      19.088  -8.389  -9.078  1.00 97.23           C  
ATOM   4016  HG2 GLU A 253      19.524  -7.834  -8.248  1.00 97.23           H  
ATOM   4017  HG3 GLU A 253      19.248  -9.448  -8.876  1.00 97.23           H  
ATOM   4018  CD  GLU A 253      19.821  -7.987 -10.372  1.00 97.23           C  
ATOM   4019  OE1 GLU A 253      20.992  -7.588 -10.239  1.00 97.23           O  
ATOM   4020  OE2 GLU A 253      19.232  -8.101 -11.479  1.00 97.23           O  
ATOM   4021  N   VAL A 254      14.740  -8.167 -10.532  1.00 98.67           N  
ATOM   4022  H   VAL A 254      15.373  -7.934 -11.284  1.00 98.67           H  
ATOM   4023  CA  VAL A 254      13.316  -7.825 -10.661  1.00 98.67           C  
ATOM   4024  HA  VAL A 254      12.986  -7.351  -9.737  1.00 98.67           H  
ATOM   4025  C   VAL A 254      12.472  -9.087 -10.852  1.00 98.67           C  
ATOM   4026  CB  VAL A 254      13.092  -6.847 -11.829  1.00 98.67           C  
ATOM   4027  HB  VAL A 254      13.426  -7.315 -12.756  1.00 98.67           H  
ATOM   4028  O   VAL A 254      11.384  -9.181 -10.288  1.00 98.67           O  
ATOM   4029  CG1 VAL A 254      11.622  -6.441 -11.973  1.00 98.67           C  
ATOM   4030 HG11 VAL A 254      11.283  -6.002 -11.035  1.00 98.67           H  
ATOM   4031 HG12 VAL A 254      11.004  -7.309 -12.201  1.00 98.67           H  
ATOM   4032 HG13 VAL A 254      11.507  -5.717 -12.780  1.00 98.67           H  
ATOM   4033  CG2 VAL A 254      13.883  -5.552 -11.640  1.00 98.67           C  
ATOM   4034 HG21 VAL A 254      14.948  -5.771 -11.556  1.00 98.67           H  
ATOM   4035 HG22 VAL A 254      13.729  -4.894 -12.495  1.00 98.67           H  
ATOM   4036 HG23 VAL A 254      13.553  -5.048 -10.731  1.00 98.67           H  
ATOM   4037  N   ALA A 255      12.962 -10.065 -11.621  1.00 98.59           N  
ATOM   4038  H   ALA A 255      13.863  -9.940 -12.059  1.00 98.59           H  
ATOM   4039  CA  ALA A 255      12.280 -11.344 -11.805  1.00 98.59           C  
ATOM   4040  HA  ALA A 255      11.247 -11.144 -12.087  1.00 98.59           H  
ATOM   4041  C   ALA A 255      12.243 -12.168 -10.504  1.00 98.59           C  
ATOM   4042  CB  ALA A 255      12.944 -12.107 -12.958  1.00 98.59           C  
ATOM   4043  HB1 ALA A 255      12.956 -11.488 -13.855  1.00 98.59           H  
ATOM   4044  HB2 ALA A 255      12.377 -13.015 -13.162  1.00 98.59           H  
ATOM   4045  HB3 ALA A 255      13.965 -12.382 -12.695  1.00 98.59           H  
ATOM   4046  O   ALA A 255      11.185 -12.689 -10.151  1.00 98.59           O  
ATOM   4047  N   ASP A 256      13.354 -12.235  -9.765  1.00 98.14           N  
ATOM   4048  H   ASP A 256      14.199 -11.823 -10.134  1.00 98.14           H  
ATOM   4049  CA  ASP A 256      13.439 -12.925  -8.471  1.00 98.14           C  
ATOM   4050  HA  ASP A 256      13.147 -13.966  -8.608  1.00 98.14           H  
ATOM   4051  C   ASP A 256      12.455 -12.305  -7.450  1.00 98.14           C  
ATOM   4052  CB  ASP A 256      14.900 -12.898  -7.957  1.00 98.14           C  
ATOM   4053  HB2 ASP A 256      14.899 -13.244  -6.923  1.00 98.14           H  
ATOM   4054  HB3 ASP A 256      15.258 -11.869  -7.957  1.00 98.14           H  
ATOM   4055  O   ASP A 256      11.699 -13.020  -6.785  1.00 98.14           O  
ATOM   4056  CG  ASP A 256      15.901 -13.782  -8.738  1.00 98.14           C  
ATOM   4057  OD1 ASP A 256      15.476 -14.732  -9.435  1.00 98.14           O  
ATOM   4058  OD2 ASP A 256      17.132 -13.572  -8.598  1.00 98.14           O  
ATOM   4059  N   GLU A 257      12.382 -10.971  -7.384  1.00 98.31           N  
ATOM   4060  H   GLU A 257      13.052 -10.436  -7.919  1.00 98.31           H  
ATOM   4061  CA  GLU A 257      11.410 -10.233  -6.562  1.00 98.31           C  
ATOM   4062  HA  GLU A 257      11.477 -10.568  -5.527  1.00 98.31           H  
ATOM   4063  C   GLU A 257       9.956 -10.448  -7.023  1.00 98.31           C  
ATOM   4064  CB  GLU A 257      11.742  -8.734  -6.614  1.00 98.31           C  
ATOM   4065  HB2 GLU A 257      11.850  -8.436  -7.657  1.00 98.31           H  
ATOM   4066  HB3 GLU A 257      10.902  -8.180  -6.196  1.00 98.31           H  
ATOM   4067  O   GLU A 257       9.048 -10.608  -6.202  1.00 98.31           O  
ATOM   4068  CG  GLU A 257      13.014  -8.341  -5.838  1.00 98.31           C  
ATOM   4069  HG2 GLU A 257      12.836  -8.511  -4.776  1.00 98.31           H  
ATOM   4070  HG3 GLU A 257      13.848  -8.977  -6.137  1.00 98.31           H  
ATOM   4071  CD  GLU A 257      13.386  -6.864  -6.059  1.00 98.31           C  
ATOM   4072  OE1 GLU A 257      14.477  -6.420  -5.641  1.00 98.31           O  
ATOM   4073  OE2 GLU A 257      12.534  -6.083  -6.542  1.00 98.31           O  
ATOM   4074  N   MET A 258       9.706 -10.501  -8.334  1.00 98.44           N  
ATOM   4075  H   MET A 258      10.470 -10.339  -8.974  1.00 98.44           H  
ATOM   4076  CA  MET A 258       8.374 -10.779  -8.878  1.00 98.44           C  
ATOM   4077  HA  MET A 258       7.677 -10.066  -8.436  1.00 98.44           H  
ATOM   4078  C   MET A 258       7.891 -12.182  -8.487  1.00 98.44           C  
ATOM   4079  CB  MET A 258       8.382 -10.568 -10.400  1.00 98.44           C  
ATOM   4080  HB2 MET A 258       9.068 -11.276 -10.866  1.00 98.44           H  
ATOM   4081  HB3 MET A 258       8.731  -9.558 -10.614  1.00 98.44           H  
ATOM   4082  O   MET A 258       6.752 -12.340  -8.046  1.00 98.44           O  
ATOM   4083  CG  MET A 258       6.998 -10.738 -11.032  1.00 98.44           C  
ATOM   4084  HG2 MET A 258       7.090 -10.564 -12.104  1.00 98.44           H  
ATOM   4085  HG3 MET A 258       6.667 -11.766 -10.890  1.00 98.44           H  
ATOM   4086  SD  MET A 258       5.722  -9.623 -10.381  1.00 98.44           S  
ATOM   4087  CE  MET A 258       4.353 -10.134 -11.448  1.00 98.44           C  
ATOM   4088  HE1 MET A 258       4.367 -11.215 -11.587  1.00 98.44           H  
ATOM   4089  HE2 MET A 258       4.453  -9.652 -12.420  1.00 98.44           H  
ATOM   4090  HE3 MET A 258       3.408  -9.843 -10.990  1.00 98.44           H  
ATOM   4091  N   VAL A 259       8.763 -13.192  -8.565  1.00 98.43           N  
ATOM   4092  H   VAL A 259       9.686 -12.996  -8.926  1.00 98.43           H  
ATOM   4093  CA  VAL A 259       8.460 -14.558  -8.109  1.00 98.43           C  
ATOM   4094  HA  VAL A 259       7.550 -14.897  -8.605  1.00 98.43           H  
ATOM   4095  C   VAL A 259       8.176 -14.590  -6.604  1.00 98.43           C  
ATOM   4096  CB  VAL A 259       9.600 -15.523  -8.488  1.00 98.43           C  
ATOM   4097  HB  VAL A 259      10.552 -15.109  -8.156  1.00 98.43           H  
ATOM   4098  O   VAL A 259       7.215 -15.238  -6.188  1.00 98.43           O  
ATOM   4099  CG1 VAL A 259       9.434 -16.915  -7.860  1.00 98.43           C  
ATOM   4100 HG11 VAL A 259       8.456 -17.325  -8.114  1.00 98.43           H  
ATOM   4101 HG12 VAL A 259       9.531 -16.853  -6.777  1.00 98.43           H  
ATOM   4102 HG13 VAL A 259      10.214 -17.580  -8.230  1.00 98.43           H  
ATOM   4103  CG2 VAL A 259       9.650 -15.723 -10.010  1.00 98.43           C  
ATOM   4104 HG21 VAL A 259       9.762 -14.764 -10.515  1.00 98.43           H  
ATOM   4105 HG22 VAL A 259      10.506 -16.345 -10.271  1.00 98.43           H  
ATOM   4106 HG23 VAL A 259       8.733 -16.199 -10.358  1.00 98.43           H  
ATOM   4107  N   GLN A 260       8.947 -13.858  -5.791  1.00 97.55           N  
ATOM   4108  H   GLN A 260       9.737 -13.371  -6.189  1.00 97.55           H  
ATOM   4109  CA  GLN A 260       8.690 -13.715  -4.352  1.00 97.55           C  
ATOM   4110  HA  GLN A 260       8.740 -14.699  -3.888  1.00 97.55           H  
ATOM   4111  C   GLN A 260       7.282 -13.151  -4.087  1.00 97.55           C  
ATOM   4112  CB  GLN A 260       9.785 -12.821  -3.736  1.00 97.55           C  
ATOM   4113  HB2 GLN A 260      10.759 -13.270  -3.925  1.00 97.55           H  
ATOM   4114  HB3 GLN A 260       9.768 -11.844  -4.221  1.00 97.55           H  
ATOM   4115  O   GLN A 260       6.524 -13.695  -3.287  1.00 97.55           O  
ATOM   4116  CG  GLN A 260       9.629 -12.601  -2.225  1.00 97.55           C  
ATOM   4117  HG2 GLN A 260       8.626 -12.240  -1.997  1.00 97.55           H  
ATOM   4118  HG3 GLN A 260       9.785 -13.548  -1.708  1.00 97.55           H  
ATOM   4119  CD  GLN A 260      10.629 -11.577  -1.696  1.00 97.55           C  
ATOM   4120  NE2 GLN A 260      10.370 -10.294  -1.834  1.00 97.55           N  
ATOM   4121 HE21 GLN A 260      11.155  -9.674  -1.694  1.00 97.55           H  
ATOM   4122 HE22 GLN A 260       9.664  -9.989  -2.490  1.00 97.55           H  
ATOM   4123  OE1 GLN A 260      11.654 -11.916  -1.129  1.00 97.55           O  
ATOM   4124  N   MET A 261       6.890 -12.074  -4.770  1.00 97.76           N  
ATOM   4125  H   MET A 261       7.540 -11.647  -5.415  1.00 97.76           H  
ATOM   4126  CA  MET A 261       5.572 -11.463  -4.559  1.00 97.76           C  
ATOM   4127  HA  MET A 261       5.414 -11.327  -3.489  1.00 97.76           H  
ATOM   4128  C   MET A 261       4.406 -12.306  -5.081  1.00 97.76           C  
ATOM   4129  CB  MET A 261       5.507 -10.100  -5.240  1.00 97.76           C  
ATOM   4130  HB2 MET A 261       4.487  -9.722  -5.173  1.00 97.76           H  
ATOM   4131  HB3 MET A 261       5.768 -10.213  -6.292  1.00 97.76           H  
ATOM   4132  O   MET A 261       3.295 -12.162  -4.578  1.00 97.76           O  
ATOM   4133  CG  MET A 261       6.420  -9.075  -4.581  1.00 97.76           C  
ATOM   4134  HG2 MET A 261       7.458  -9.384  -4.706  1.00 97.76           H  
ATOM   4135  HG3 MET A 261       6.193  -9.041  -3.516  1.00 97.76           H  
ATOM   4136  SD  MET A 261       6.193  -7.417  -5.267  1.00 97.76           S  
ATOM   4137  CE  MET A 261       6.915  -7.671  -6.912  1.00 97.76           C  
ATOM   4138  HE1 MET A 261       6.329  -8.397  -7.476  1.00 97.76           H  
ATOM   4139  HE2 MET A 261       6.924  -6.730  -7.461  1.00 97.76           H  
ATOM   4140  HE3 MET A 261       7.937  -8.037  -6.811  1.00 97.76           H  
ATOM   4141  N   MET A 262       4.626 -13.150  -6.090  1.00 98.12           N  
ATOM   4142  H   MET A 262       5.555 -13.187  -6.483  1.00 98.12           H  
ATOM   4143  CA  MET A 262       3.571 -13.918  -6.765  1.00 98.12           C  
ATOM   4144  HA  MET A 262       2.610 -13.461  -6.530  1.00 98.12           H  
ATOM   4145  C   MET A 262       3.451 -15.357  -6.254  1.00 98.12           C  
ATOM   4146  CB  MET A 262       3.744 -13.838  -8.289  1.00 98.12           C  
ATOM   4147  HB2 MET A 262       4.729 -14.217  -8.563  1.00 98.12           H  
ATOM   4148  HB3 MET A 262       2.990 -14.455  -8.777  1.00 98.12           H  
ATOM   4149  O   MET A 262       2.958 -16.234  -6.967  1.00 98.12           O  
ATOM   4150  CG  MET A 262       3.586 -12.410  -8.819  1.00 98.12           C  
ATOM   4151  HG2 MET A 262       3.766 -12.438  -9.894  1.00 98.12           H  
ATOM   4152  HG3 MET A 262       4.354 -11.777  -8.376  1.00 98.12           H  
ATOM   4153  SD  MET A 262       1.959 -11.651  -8.539  1.00 98.12           S  
ATOM   4154  CE  MET A 262       2.485 -10.123  -7.730  1.00 98.12           C  
ATOM   4155  HE1 MET A 262       1.614  -9.488  -7.569  1.00 98.12           H  
ATOM   4156  HE2 MET A 262       2.944 -10.366  -6.772  1.00 98.12           H  
ATOM   4157  HE3 MET A 262       3.205  -9.603  -8.362  1.00 98.12           H  
ATOM   4158  N   LEU A 263       3.877 -15.619  -5.013  1.00 97.87           N  
ATOM   4159  H   LEU A 263       4.331 -14.883  -4.490  1.00 97.87           H  
ATOM   4160  CA  LEU A 263       3.703 -16.931  -4.400  1.00 97.87           C  
ATOM   4161  HA  LEU A 263       4.295 -17.622  -5.001  1.00 97.87           H  
ATOM   4162  C   LEU A 263       2.211 -17.340  -4.427  1.00 97.87           C  
ATOM   4163  CB  LEU A 263       4.270 -16.936  -2.969  1.00 97.87           C  
ATOM   4164  HB2 LEU A 263       3.659 -16.278  -2.353  1.00 97.87           H  
ATOM   4165  HB3 LEU A 263       5.285 -16.539  -2.981  1.00 97.87           H  
ATOM   4166  O   LEU A 263       1.357 -16.582  -3.953  1.00 97.87           O  
ATOM   4167  CG  LEU A 263       4.288 -18.347  -2.346  1.00 97.87           C  
ATOM   4168  HG  LEU A 263       3.306 -18.807  -2.451  1.00 97.87           H  
ATOM   4169  CD1 LEU A 263       5.336 -19.258  -2.994  1.00 97.87           C  
ATOM   4170 HD11 LEU A 263       5.328 -20.234  -2.509  1.00 97.87           H  
ATOM   4171 HD12 LEU A 263       6.325 -18.812  -2.890  1.00 97.87           H  
ATOM   4172 HD13 LEU A 263       5.128 -19.394  -4.055  1.00 97.87           H  
ATOM   4173  CD2 LEU A 263       4.608 -18.282  -0.856  1.00 97.87           C  
ATOM   4174 HD21 LEU A 263       3.922 -17.598  -0.357  1.00 97.87           H  
ATOM   4175 HD22 LEU A 263       4.514 -19.272  -0.408  1.00 97.87           H  
ATOM   4176 HD23 LEU A 263       5.626 -17.921  -0.715  1.00 97.87           H  
ATOM   4177  N   PRO A 264       1.864 -18.539  -4.931  1.00 97.68           N  
ATOM   4178  CA  PRO A 264       0.481 -19.001  -4.936  1.00 97.68           C  
ATOM   4179  HA  PRO A 264      -0.104 -18.288  -5.516  1.00 97.68           H  
ATOM   4180  C   PRO A 264      -0.123 -19.122  -3.529  1.00 97.68           C  
ATOM   4181  CB  PRO A 264       0.495 -20.342  -5.676  1.00 97.68           C  
ATOM   4182  HB2 PRO A 264      -0.424 -20.502  -6.240  1.00 97.68           H  
ATOM   4183  HB3 PRO A 264       0.661 -21.157  -4.972  1.00 97.68           H  
ATOM   4184  O   PRO A 264       0.569 -19.358  -2.536  1.00 97.68           O  
ATOM   4185  CG  PRO A 264       1.708 -20.217  -6.596  1.00 97.68           C  
ATOM   4186  HG2 PRO A 264       2.109 -21.190  -6.878  1.00 97.68           H  
ATOM   4187  HG3 PRO A 264       1.443 -19.637  -7.480  1.00 97.68           H  
ATOM   4188  CD  PRO A 264       2.690 -19.425  -5.740  1.00 97.68           C  
ATOM   4189  HD2 PRO A 264       3.242 -20.103  -5.090  1.00 97.68           H  
ATOM   4190  HD3 PRO A 264       3.369 -18.873  -6.390  1.00 97.68           H  
ATOM   4191  N   GLY A 265      -1.451 -19.005  -3.447  1.00 97.04           N  
ATOM   4192  H   GLY A 265      -1.965 -18.817  -4.296  1.00 97.04           H  
ATOM   4193  CA  GLY A 265      -2.201 -19.261  -2.211  1.00 97.04           C  
ATOM   4194  HA2 GLY A 265      -1.826 -20.173  -1.748  1.00 97.04           H  
ATOM   4195  HA3 GLY A 265      -3.249 -19.418  -2.466  1.00 97.04           H  
ATOM   4196  C   GLY A 265      -2.141 -18.145  -1.163  1.00 97.04           C  
ATOM   4197  O   GLY A 265      -2.477 -18.390  -0.008  1.00 97.04           O  
ATOM   4198  N   GLN A 266      -1.736 -16.930  -1.546  1.00 98.16           N  
ATOM   4199  H   GLN A 266      -1.368 -16.817  -2.480  1.00 98.16           H  
ATOM   4200  CA  GLN A 266      -1.687 -15.775  -0.640  1.00 98.16           C  
ATOM   4201  HA  GLN A 266      -1.658 -16.146   0.385  1.00 98.16           H  
ATOM   4202  C   GLN A 266      -2.927 -14.870  -0.694  1.00 98.16           C  
ATOM   4203  CB  GLN A 266      -0.392 -14.980  -0.846  1.00 98.16           C  
ATOM   4204  HB2 GLN A 266      -0.358 -14.203  -0.084  1.00 98.16           H  
ATOM   4205  HB3 GLN A 266      -0.402 -14.509  -1.829  1.00 98.16           H  
ATOM   4206  O   GLN A 266      -2.942 -13.830  -0.046  1.00 98.16           O  
ATOM   4207  CG  GLN A 266       0.875 -15.837  -0.722  1.00 98.16           C  
ATOM   4208  HG2 GLN A 266       1.758 -15.200  -0.775  1.00 98.16           H  
ATOM   4209  HG3 GLN A 266       0.919 -16.525  -1.567  1.00 98.16           H  
ATOM   4210  CD  GLN A 266       0.927 -16.657   0.558  1.00 98.16           C  
ATOM   4211  NE2 GLN A 266       1.278 -17.919   0.456  1.00 98.16           N  
ATOM   4212 HE21 GLN A 266       1.454 -18.315  -0.456  1.00 98.16           H  
ATOM   4213 HE22 GLN A 266       1.376 -18.446   1.311  1.00 98.16           H  
ATOM   4214  OE1 GLN A 266       0.627 -16.197   1.655  1.00 98.16           O  
ATOM   4215  N   GLU A 267      -3.966 -15.256  -1.446  1.00 98.19           N  
ATOM   4216  H   GLU A 267      -3.896 -16.146  -1.916  1.00 98.19           H  
ATOM   4217  CA  GLU A 267      -5.235 -14.514  -1.563  1.00 98.19           C  
ATOM   4218  HA  GLU A 267      -5.826 -15.007  -2.336  1.00 98.19           H  
ATOM   4219  C   GLU A 267      -5.075 -13.057  -2.071  1.00 98.19           C  
ATOM   4220  CB  GLU A 267      -6.044 -14.625  -0.247  1.00 98.19           C  
ATOM   4221  HB2 GLU A 267      -5.486 -14.153   0.562  1.00 98.19           H  
ATOM   4222  HB3 GLU A 267      -6.975 -14.070  -0.370  1.00 98.19           H  
ATOM   4223  O   GLU A 267      -5.843 -12.175  -1.684  1.00 98.19           O  
ATOM   4224  CG  GLU A 267      -6.430 -16.055   0.179  1.00 98.19           C  
ATOM   4225  HG2 GLU A 267      -6.866 -16.563  -0.681  1.00 98.19           H  
ATOM   4226  HG3 GLU A 267      -5.532 -16.597   0.474  1.00 98.19           H  
ATOM   4227  CD  GLU A 267      -7.448 -16.084   1.339  1.00 98.19           C  
ATOM   4228  OE1 GLU A 267      -8.143 -17.106   1.527  1.00 98.19           O  
ATOM   4229  OE2 GLU A 267      -7.631 -15.066   2.050  1.00 98.19           O  
ATOM   4230  N   ILE A 268      -4.087 -12.788  -2.944  1.00 96.96           N  
ATOM   4231  H   ILE A 268      -3.496 -13.556  -3.230  1.00 96.96           H  
ATOM   4232  CA  ILE A 268      -3.779 -11.440  -3.481  1.00 96.96           C  
ATOM   4233  HA  ILE A 268      -3.498 -10.800  -2.646  1.00 96.96           H  
ATOM   4234  C   ILE A 268      -4.994 -10.791  -4.167  1.00 96.96           C  
ATOM   4235  CB  ILE A 268      -2.540 -11.470  -4.412  1.00 96.96           C  
ATOM   4236  HB  ILE A 268      -2.693 -12.228  -5.180  1.00 96.96           H  
ATOM   4237  O   ILE A 268      -5.254  -9.597  -4.008  1.00 96.96           O  
ATOM   4238  CG1 ILE A 268      -1.290 -11.842  -3.579  1.00 96.96           C  
ATOM   4239 HG12 ILE A 268      -1.146 -11.108  -2.786  1.00 96.96           H  
ATOM   4240 HG13 ILE A 268      -1.457 -12.811  -3.109  1.00 96.96           H  
ATOM   4241  CG2 ILE A 268      -2.324 -10.110  -5.112  1.00 96.96           C  
ATOM   4242 HG21 ILE A 268      -2.198  -9.322  -4.370  1.00 96.96           H  
ATOM   4243 HG22 ILE A 268      -3.170  -9.872  -5.757  1.00 96.96           H  
ATOM   4244 HG23 ILE A 268      -1.446 -10.149  -5.756  1.00 96.96           H  
ATOM   4245  CD1 ILE A 268       0.013 -11.949  -4.380  1.00 96.96           C  
ATOM   4246 HD11 ILE A 268      -0.133 -12.585  -5.254  1.00 96.96           H  
ATOM   4247 HD12 ILE A 268       0.779 -12.396  -3.745  1.00 96.96           H  
ATOM   4248 HD13 ILE A 268       0.359 -10.964  -4.693  1.00 96.96           H  
ATOM   4249  N   ASP A 269      -5.752 -11.591  -4.906  1.00 94.22           N  
ATOM   4250  H   ASP A 269      -5.543 -12.579  -4.911  1.00 94.22           H  
ATOM   4251  CA  ASP A 269      -6.927 -11.221  -5.695  1.00 94.22           C  
ATOM   4252  HA  ASP A 269      -6.802 -10.197  -6.047  1.00 94.22           H  
ATOM   4253  C   ASP A 269      -8.251 -11.263  -4.905  1.00 94.22           C  
ATOM   4254  CB  ASP A 269      -6.970 -12.137  -6.931  1.00 94.22           C  
ATOM   4255  HB2 ASP A 269      -6.074 -11.954  -7.525  1.00 94.22           H  
ATOM   4256  HB3 ASP A 269      -7.829 -11.864  -7.543  1.00 94.22           H  
ATOM   4257  O   ASP A 269      -9.310 -10.892  -5.420  1.00 94.22           O  
ATOM   4258  CG  ASP A 269      -7.040 -13.641  -6.610  1.00 94.22           C  
ATOM   4259  OD1 ASP A 269      -6.905 -14.017  -5.417  1.00 94.22           O  
ATOM   4260  OD2 ASP A 269      -7.202 -14.414  -7.573  1.00 94.22           O  
ATOM   4261  N   LYS A 270      -8.221 -11.650  -3.625  1.00 96.35           N  
ATOM   4262  H   LYS A 270      -7.325 -11.919  -3.244  1.00 96.35           H  
ATOM   4263  CA  LYS A 270      -9.414 -11.768  -2.781  1.00 96.35           C  
ATOM   4264  HA  LYS A 270     -10.277 -11.914  -3.431  1.00 96.35           H  
ATOM   4265  C   LYS A 270      -9.631 -10.500  -1.954  1.00 96.35           C  
ATOM   4266  CB  LYS A 270      -9.267 -13.023  -1.929  1.00 96.35           C  
ATOM   4267  HB2 LYS A 270      -9.023 -13.867  -2.574  1.00 96.35           H  
ATOM   4268  HB3 LYS A 270      -8.433 -12.852  -1.249  1.00 96.35           H  
ATOM   4269  O   LYS A 270      -8.967 -10.251  -0.949  1.00 96.35           O  
ATOM   4270  CG  LYS A 270     -10.525 -13.355  -1.118  1.00 96.35           C  
ATOM   4271  HG2 LYS A 270     -11.359 -13.569  -1.786  1.00 96.35           H  
ATOM   4272  HG3 LYS A 270     -10.780 -12.515  -0.471  1.00 96.35           H  
ATOM   4273  CD  LYS A 270     -10.213 -14.578  -0.255  1.00 96.35           C  
ATOM   4274  HD2 LYS A 270      -9.285 -14.377   0.280  1.00 96.35           H  
ATOM   4275  HD3 LYS A 270     -10.045 -15.456  -0.878  1.00 96.35           H  
ATOM   4276  CE  LYS A 270     -11.271 -14.859   0.804  1.00 96.35           C  
ATOM   4277  HE2 LYS A 270     -11.598 -13.926   1.263  1.00 96.35           H  
ATOM   4278  HE3 LYS A 270     -10.782 -15.445   1.583  1.00 96.35           H  
ATOM   4279  NZ  LYS A 270     -12.414 -15.638   0.281  1.00 96.35           N  
ATOM   4280  HZ1 LYS A 270     -12.992 -15.090  -0.340  1.00 96.35           H  
ATOM   4281  HZ2 LYS A 270     -12.939 -15.964   1.079  1.00 96.35           H  
ATOM   4282  HZ3 LYS A 270     -12.065 -16.458  -0.196  1.00 96.35           H  
ATOM   4283  N   ALA A 271     -10.632  -9.711  -2.343  1.00 85.26           N  
ATOM   4284  H   ALA A 271     -11.077  -9.944  -3.219  1.00 85.26           H  
ATOM   4285  CA  ALA A 271     -10.910  -8.405  -1.737  1.00 85.26           C  
ATOM   4286  HA  ALA A 271     -10.028  -7.781  -1.881  1.00 85.26           H  
ATOM   4287  C   ALA A 271     -11.190  -8.448  -0.218  1.00 85.26           C  
ATOM   4288  CB  ALA A 271     -12.084  -7.773  -2.495  1.00 85.26           C  
ATOM   4289  HB1 ALA A 271     -12.282  -6.777  -2.098  1.00 85.26           H  
ATOM   4290  HB2 ALA A 271     -11.845  -7.695  -3.556  1.00 85.26           H  
ATOM   4291  HB3 ALA A 271     -12.980  -8.381  -2.369  1.00 85.26           H  
ATOM   4292  O   ALA A 271     -10.703  -7.589   0.520  1.00 85.26           O  
ATOM   4293  N   ASP A 272     -11.933  -9.450   0.250  1.00 93.84           N  
ATOM   4294  H   ASP A 272     -12.313 -10.105  -0.418  1.00 93.84           H  
ATOM   4295  CA  ASP A 272     -12.364  -9.586   1.648  1.00 93.84           C  
ATOM   4296  HA  ASP A 272     -12.309  -8.606   2.123  1.00 93.84           H  
ATOM   4297  C   ASP A 272     -11.427 -10.521   2.462  1.00 93.84           C  
ATOM   4298  CB  ASP A 272     -13.849 -10.013   1.693  1.00 93.84           C  
ATOM   4299  HB2 ASP A 272     -13.918 -11.054   1.379  1.00 93.84           H  
ATOM   4300  HB3 ASP A 272     -14.185  -9.954   2.729  1.00 93.84           H  
ATOM   4301  O   ASP A 272     -11.879 -11.262   3.327  1.00 93.84           O  
ATOM   4302  CG  ASP A 272     -14.801  -9.168   0.823  1.00 93.84           C  
ATOM   4303  OD1 ASP A 272     -14.821  -7.931   0.997  1.00 93.84           O  
ATOM   4304  OD2 ASP A 272     -15.503  -9.769  -0.041  1.00 93.84           O  
ATOM   4305  N   SER A 273     -10.129 -10.578   2.142  1.00 97.91           N  
ATOM   4306  H   SER A 273      -9.797  -9.961   1.414  1.00 97.91           H  
ATOM   4307  CA  SER A 273      -9.126 -11.440   2.808  1.00 97.91           C  
ATOM   4308  HA  SER A 273      -9.607 -12.354   3.155  1.00 97.91           H  
ATOM   4309  C   SER A 273      -8.465 -10.770   4.026  1.00 97.91           C  
ATOM   4310  CB  SER A 273      -8.061 -11.835   1.774  1.00 97.91           C  
ATOM   4311  HB2 SER A 273      -7.633 -10.929   1.345  1.00 97.91           H  
ATOM   4312  HB3 SER A 273      -8.528 -12.403   0.969  1.00 97.91           H  
ATOM   4313  O   SER A 273      -8.524  -9.549   4.175  1.00 97.91           O  
ATOM   4314  OG  SER A 273      -7.015 -12.597   2.342  1.00 97.91           O  
ATOM   4315  HG  SER A 273      -7.194 -13.528   2.192  1.00 97.91           H  
ATOM   4316  N   TYR A 274      -7.768 -11.554   4.858  1.00 98.50           N  
ATOM   4317  H   TYR A 274      -7.801 -12.551   4.699  1.00 98.50           H  
ATOM   4318  CA  TYR A 274      -6.781 -11.053   5.823  1.00 98.50           C  
ATOM   4319  HA  TYR A 274      -7.235 -10.255   6.410  1.00 98.50           H  
ATOM   4320  C   TYR A 274      -5.511 -10.470   5.166  1.00 98.50           C  
ATOM   4321  CB  TYR A 274      -6.373 -12.190   6.771  1.00 98.50           C  
ATOM   4322  HB2 TYR A 274      -6.100 -13.070   6.188  1.00 98.50           H  
ATOM   4323  HB3 TYR A 274      -5.482 -11.868   7.310  1.00 98.50           H  
ATOM   4324  O   TYR A 274      -4.844  -9.631   5.774  1.00 98.50           O  
ATOM   4325  CG  TYR A 274      -7.407 -12.562   7.813  1.00 98.50           C  
ATOM   4326  CD1 TYR A 274      -7.723 -11.640   8.827  1.00 98.50           C  
ATOM   4327  HD1 TYR A 274      -7.228 -10.681   8.858  1.00 98.50           H  
ATOM   4328  CD2 TYR A 274      -8.035 -13.822   7.794  1.00 98.50           C  
ATOM   4329  HD2 TYR A 274      -7.772 -14.549   7.040  1.00 98.50           H  
ATOM   4330  CE1 TYR A 274      -8.693 -11.950   9.795  1.00 98.50           C  
ATOM   4331  HE1 TYR A 274      -8.950 -11.246  10.572  1.00 98.50           H  
ATOM   4332  CE2 TYR A 274      -9.010 -14.138   8.760  1.00 98.50           C  
ATOM   4333  HE2 TYR A 274      -9.500 -15.101   8.738  1.00 98.50           H  
ATOM   4334  OH  TYR A 274     -10.310 -13.478  10.668  1.00 98.50           O  
ATOM   4335  HH  TYR A 274     -10.684 -14.357  10.572  1.00 98.50           H  
ATOM   4336  CZ  TYR A 274      -9.348 -13.196   9.756  1.00 98.50           C  
ATOM   4337  N   MET A 275      -5.171 -10.874   3.933  1.00 98.25           N  
ATOM   4338  H   MET A 275      -5.779 -11.531   3.466  1.00 98.25           H  
ATOM   4339  CA  MET A 275      -3.932 -10.479   3.239  1.00 98.25           C  
ATOM   4340  HA  MET A 275      -3.098 -10.913   3.792  1.00 98.25           H  
ATOM   4341  C   MET A 275      -3.672  -8.960   3.205  1.00 98.25           C  
ATOM   4342  CB  MET A 275      -3.906 -11.095   1.828  1.00 98.25           C  
ATOM   4343  HB2 MET A 275      -4.798 -10.813   1.269  1.00 98.25           H  
ATOM   4344  HB3 MET A 275      -3.934 -12.179   1.939  1.00 98.25           H  
ATOM   4345  O   MET A 275      -2.545  -8.565   3.511  1.00 98.25           O  
ATOM   4346  CG  MET A 275      -2.646 -10.740   1.014  1.00 98.25           C  
ATOM   4347  HG2 MET A 275      -1.771 -10.857   1.653  1.00 98.25           H  
ATOM   4348  HG3 MET A 275      -2.554 -11.467   0.207  1.00 98.25           H  
ATOM   4349  SD  MET A 275      -2.577  -9.099   0.228  1.00 98.25           S  
ATOM   4350  CE  MET A 275      -4.046  -9.232  -0.818  1.00 98.25           C  
ATOM   4351  HE1 MET A 275      -4.331 -10.278  -0.926  1.00 98.25           H  
ATOM   4352  HE2 MET A 275      -4.883  -8.721  -0.341  1.00 98.25           H  
ATOM   4353  HE3 MET A 275      -3.853  -8.796  -1.798  1.00 98.25           H  
ATOM   4354  N   PRO A 276      -4.660  -8.080   2.925  1.00 98.08           N  
ATOM   4355  CA  PRO A 276      -4.440  -6.635   2.884  1.00 98.08           C  
ATOM   4356  HA  PRO A 276      -3.710  -6.424   2.102  1.00 98.08           H  
ATOM   4357  C   PRO A 276      -3.938  -6.023   4.198  1.00 98.08           C  
ATOM   4358  CB  PRO A 276      -5.792  -6.022   2.500  1.00 98.08           C  
ATOM   4359  HB2 PRO A 276      -5.667  -5.149   1.858  1.00 98.08           H  
ATOM   4360  HB3 PRO A 276      -6.348  -5.756   3.399  1.00 98.08           H  
ATOM   4361  O   PRO A 276      -3.493  -4.880   4.183  1.00 98.08           O  
ATOM   4362  CG  PRO A 276      -6.525  -7.148   1.781  1.00 98.08           C  
ATOM   4363  HG2 PRO A 276      -6.207  -7.202   0.740  1.00 98.08           H  
ATOM   4364  HG3 PRO A 276      -7.608  -7.041   1.851  1.00 98.08           H  
ATOM   4365  CD  PRO A 276      -6.032  -8.370   2.540  1.00 98.08           C  
ATOM   4366  HD2 PRO A 276      -6.123  -9.262   1.919  1.00 98.08           H  
ATOM   4367  HD3 PRO A 276      -6.611  -8.472   3.457  1.00 98.08           H  
ATOM   4368  N   TYR A 277      -4.025  -6.741   5.317  1.00 98.28           N  
ATOM   4369  H   TYR A 277      -4.386  -7.682   5.259  1.00 98.28           H  
ATOM   4370  CA  TYR A 277      -3.711  -6.238   6.654  1.00 98.28           C  
ATOM   4371  HA  TYR A 277      -3.331  -5.219   6.584  1.00 98.28           H  
ATOM   4372  C   TYR A 277      -2.631  -7.076   7.355  1.00 98.28           C  
ATOM   4373  CB  TYR A 277      -4.997  -6.204   7.476  1.00 98.28           C  
ATOM   4374  HB2 TYR A 277      -4.798  -5.719   8.432  1.00 98.28           H  
ATOM   4375  HB3 TYR A 277      -5.273  -7.242   7.665  1.00 98.28           H  
ATOM   4376  O   TYR A 277      -2.535  -7.058   8.580  1.00 98.28           O  
ATOM   4377  CG  TYR A 277      -6.183  -5.537   6.818  1.00 98.28           C  
ATOM   4378  CD1 TYR A 277      -6.304  -4.137   6.830  1.00 98.28           C  
ATOM   4379  HD1 TYR A 277      -5.542  -3.538   7.306  1.00 98.28           H  
ATOM   4380  CD2 TYR A 277      -7.169  -6.332   6.204  1.00 98.28           C  
ATOM   4381  HD2 TYR A 277      -7.075  -7.407   6.196  1.00 98.28           H  
ATOM   4382  CE1 TYR A 277      -7.425  -3.528   6.238  1.00 98.28           C  
ATOM   4383  HE1 TYR A 277      -7.546  -2.455   6.265  1.00 98.28           H  
ATOM   4384  CE2 TYR A 277      -8.292  -5.730   5.616  1.00 98.28           C  
ATOM   4385  HE2 TYR A 277      -9.050  -6.351   5.163  1.00 98.28           H  
ATOM   4386  OH  TYR A 277      -9.513  -3.764   5.071  1.00 98.28           O  
ATOM   4387  HH  TYR A 277     -10.230  -4.398   4.993  1.00 98.28           H  
ATOM   4388  CZ  TYR A 277      -8.423  -4.328   5.643  1.00 98.28           C  
ATOM   4389  N   LEU A 278      -1.817  -7.824   6.599  1.00 97.97           N  
ATOM   4390  H   LEU A 278      -1.971  -7.818   5.600  1.00 97.97           H  
ATOM   4391  CA  LEU A 278      -0.862  -8.806   7.129  1.00 97.97           C  
ATOM   4392  HA  LEU A 278      -1.451  -9.619   7.553  1.00 97.97           H  
ATOM   4393  C   LEU A 278       0.039  -8.298   8.267  1.00 97.97           C  
ATOM   4394  CB  LEU A 278      -0.019  -9.393   5.980  1.00 97.97           C  
ATOM   4395  HB2 LEU A 278      -0.689  -9.718   5.184  1.00 97.97           H  
ATOM   4396  HB3 LEU A 278       0.468 -10.281   6.383  1.00 97.97           H  
ATOM   4397  O   LEU A 278       0.280  -9.038   9.218  1.00 97.97           O  
ATOM   4398  CG  LEU A 278       1.089  -8.500   5.375  1.00 97.97           C  
ATOM   4399  HG  LEU A 278       1.776  -8.183   6.160  1.00 97.97           H  
ATOM   4400  CD1 LEU A 278       1.903  -9.317   4.376  1.00 97.97           C  
ATOM   4401 HD11 LEU A 278       2.697  -8.700   3.956  1.00 97.97           H  
ATOM   4402 HD12 LEU A 278       1.256  -9.665   3.571  1.00 97.97           H  
ATOM   4403 HD13 LEU A 278       2.359 -10.173   4.874  1.00 97.97           H  
ATOM   4404  CD2 LEU A 278       0.566  -7.260   4.645  1.00 97.97           C  
ATOM   4405 HD21 LEU A 278       0.094  -6.563   5.338  1.00 97.97           H  
ATOM   4406 HD22 LEU A 278       1.394  -6.735   4.169  1.00 97.97           H  
ATOM   4407 HD23 LEU A 278      -0.150  -7.552   3.876  1.00 97.97           H  
ATOM   4408  N   ILE A 279       0.507  -7.048   8.190  1.00 97.24           N  
ATOM   4409  H   ILE A 279       0.271  -6.501   7.375  1.00 97.24           H  
ATOM   4410  CA  ILE A 279       1.338  -6.439   9.236  1.00 97.24           C  
ATOM   4411  HA  ILE A 279       2.056  -7.176   9.596  1.00 97.24           H  
ATOM   4412  C   ILE A 279       0.483  -6.042  10.442  1.00 97.24           C  
ATOM   4413  CB  ILE A 279       2.123  -5.230   8.677  1.00 97.24           C  
ATOM   4414  HB  ILE A 279       1.406  -4.517   8.271  1.00 97.24           H  
ATOM   4415  O   ILE A 279       0.824  -6.373  11.573  1.00 97.24           O  
ATOM   4416  CG1 ILE A 279       3.091  -5.601   7.530  1.00 97.24           C  
ATOM   4417 HG12 ILE A 279       3.656  -4.709   7.259  1.00 97.24           H  
ATOM   4418 HG13 ILE A 279       2.514  -5.897   6.653  1.00 97.24           H  
ATOM   4419  CG2 ILE A 279       2.898  -4.503   9.792  1.00 97.24           C  
ATOM   4420 HG21 ILE A 279       3.523  -3.720   9.362  1.00 97.24           H  
ATOM   4421 HG22 ILE A 279       3.529  -5.206  10.336  1.00 97.24           H  
ATOM   4422 HG23 ILE A 279       2.207  -4.041  10.497  1.00 97.24           H  
ATOM   4423  CD1 ILE A 279       4.104  -6.707   7.843  1.00 97.24           C  
ATOM   4424 HD11 ILE A 279       3.590  -7.668   7.886  1.00 97.24           H  
ATOM   4425 HD12 ILE A 279       4.615  -6.511   8.786  1.00 97.24           H  
ATOM   4426 HD13 ILE A 279       4.857  -6.753   7.056  1.00 97.24           H  
ATOM   4427  N   ASP A 280      -0.646  -5.365  10.215  1.00 97.95           N  
ATOM   4428  H   ASP A 280      -0.947  -5.225   9.261  1.00 97.95           H  
ATOM   4429  CA  ASP A 280      -1.477  -4.828  11.299  1.00 97.95           C  
ATOM   4430  HA  ASP A 280      -0.825  -4.315  12.006  1.00 97.95           H  
ATOM   4431  C   ASP A 280      -2.169  -5.933  12.112  1.00 97.95           C  
ATOM   4432  CB  ASP A 280      -2.484  -3.801  10.741  1.00 97.95           C  
ATOM   4433  HB2 ASP A 280      -2.967  -4.208   9.853  1.00 97.95           H  
ATOM   4434  HB3 ASP A 280      -3.248  -3.630  11.499  1.00 97.95           H  
ATOM   4435  O   ASP A 280      -2.330  -5.775  13.323  1.00 97.95           O  
ATOM   4436  CG  ASP A 280      -1.856  -2.437  10.415  1.00 97.95           C  
ATOM   4437  OD1 ASP A 280      -0.736  -2.147  10.885  1.00 97.95           O  
ATOM   4438  OD2 ASP A 280      -2.463  -1.610   9.692  1.00 97.95           O  
ATOM   4439  N   PHE A 281      -2.492  -7.074  11.490  1.00 98.54           N  
ATOM   4440  H   PHE A 281      -2.378  -7.118  10.487  1.00 98.54           H  
ATOM   4441  CA  PHE A 281      -2.942  -8.279  12.195  1.00 98.54           C  
ATOM   4442  HA  PHE A 281      -3.562  -7.955  13.030  1.00 98.54           H  
ATOM   4443  C   PHE A 281      -1.805  -9.096  12.828  1.00 98.54           C  
ATOM   4444  CB  PHE A 281      -3.803  -9.154  11.270  1.00 98.54           C  
ATOM   4445  HB2 PHE A 281      -3.879 -10.153  11.701  1.00 98.54           H  
ATOM   4446  HB3 PHE A 281      -3.294  -9.252  10.312  1.00 98.54           H  
ATOM   4447  O   PHE A 281      -2.072  -9.996  13.626  1.00 98.54           O  
ATOM   4448  CG  PHE A 281      -5.220  -8.660  11.043  1.00 98.54           C  
ATOM   4449  CD1 PHE A 281      -6.035  -8.265  12.122  1.00 98.54           C  
ATOM   4450  HD1 PHE A 281      -5.670  -8.314  13.137  1.00 98.54           H  
ATOM   4451  CD2 PHE A 281      -5.750  -8.649   9.743  1.00 98.54           C  
ATOM   4452  HD2 PHE A 281      -5.149  -9.004   8.919  1.00 98.54           H  
ATOM   4453  CE1 PHE A 281      -7.348  -7.821  11.896  1.00 98.54           C  
ATOM   4454  HE1 PHE A 281      -7.966  -7.522  12.730  1.00 98.54           H  
ATOM   4455  CE2 PHE A 281      -7.061  -8.192   9.514  1.00 98.54           C  
ATOM   4456  HE2 PHE A 281      -7.467  -8.179   8.513  1.00 98.54           H  
ATOM   4457  CZ  PHE A 281      -7.861  -7.781  10.590  1.00 98.54           C  
ATOM   4458  HZ  PHE A 281      -8.874  -7.456  10.407  1.00 98.54           H  
ATOM   4459  N   GLY A 282      -0.543  -8.787  12.520  1.00 97.53           N  
ATOM   4460  H   GLY A 282      -0.365  -7.977  11.944  1.00 97.53           H  
ATOM   4461  CA  GLY A 282       0.618  -9.527  13.019  1.00 97.53           C  
ATOM   4462  HA2 GLY A 282       0.544  -9.642  14.101  1.00 97.53           H  
ATOM   4463  HA3 GLY A 282       1.515  -8.950  12.793  1.00 97.53           H  
ATOM   4464  C   GLY A 282       0.784 -10.914  12.393  1.00 97.53           C  
ATOM   4465  O   GLY A 282       1.318 -11.814  13.036  1.00 97.53           O  
ATOM   4466  N   LEU A 283       0.312 -11.099  11.156  1.00 97.90           N  
ATOM   4467  H   LEU A 283      -0.061 -10.291  10.678  1.00 97.90           H  
ATOM   4468  CA  LEU A 283       0.516 -12.323  10.368  1.00 97.90           C  
ATOM   4469  HA  LEU A 283       0.392 -13.192  11.014  1.00 97.90           H  
ATOM   4470  C   LEU A 283       1.928 -12.384   9.774  1.00 97.90           C  
ATOM   4471  CB  LEU A 283      -0.510 -12.389   9.223  1.00 97.90           C  
ATOM   4472  HB2 LEU A 283      -0.423 -13.365   8.746  1.00 97.90           H  
ATOM   4473  HB3 LEU A 283      -0.254 -11.633   8.480  1.00 97.90           H  
ATOM   4474  O   LEU A 283       2.418 -13.457   9.438  1.00 97.90           O  
ATOM   4475  CG  LEU A 283      -1.970 -12.172   9.642  1.00 97.90           C  
ATOM   4476  HG  LEU A 283      -2.082 -11.175  10.068  1.00 97.90           H  
ATOM   4477  CD1 LEU A 283      -2.880 -12.270   8.422  1.00 97.90           C  
ATOM   4478 HD11 LEU A 283      -2.773 -13.249   7.954  1.00 97.90           H  
ATOM   4479 HD12 LEU A 283      -2.634 -11.492   7.700  1.00 97.90           H  
ATOM   4480 HD13 LEU A 283      -3.910 -12.135   8.754  1.00 97.90           H  
ATOM   4481  CD2 LEU A 283      -2.439 -13.201  10.664  1.00 97.90           C  
ATOM   4482 HD21 LEU A 283      -1.865 -13.108  11.586  1.00 97.90           H  
ATOM   4483 HD22 LEU A 283      -3.491 -13.028  10.894  1.00 97.90           H  
ATOM   4484 HD23 LEU A 283      -2.321 -14.206  10.260  1.00 97.90           H  
ATOM   4485  N   SER A 284       2.555 -11.220   9.618  1.00 96.97           N  
ATOM   4486  H   SER A 284       2.068 -10.383   9.906  1.00 96.97           H  
ATOM   4487  CA  SER A 284       3.894 -11.042   9.076  1.00 96.97           C  
ATOM   4488  HA  SER A 284       4.479 -11.951   9.213  1.00 96.97           H  
ATOM   4489  C   SER A 284       4.577  -9.892   9.810  1.00 96.97           C  
ATOM   4490  CB  SER A 284       3.772 -10.745   7.579  1.00 96.97           C  
ATOM   4491  HB2 SER A 284       3.275 -11.586   7.093  1.00 96.97           H  
ATOM   4492  HB3 SER A 284       3.155  -9.857   7.440  1.00 96.97           H  
ATOM   4493  O   SER A 284       3.956  -8.865  10.081  1.00 96.97           O  
ATOM   4494  OG  SER A 284       5.024 -10.537   6.964  1.00 96.97           O  
ATOM   4495  HG  SER A 284       5.162 -11.278   6.370  1.00 96.97           H  
ATOM   4496  N   SER A 285       5.856 -10.056  10.125  1.00 93.98           N  
ATOM   4497  H   SER A 285       6.264 -10.970   9.994  1.00 93.98           H  
ATOM   4498  CA  SER A 285       6.742  -8.981  10.581  1.00 93.98           C  
ATOM   4499  HA  SER A 285       6.144  -8.172  11.001  1.00 93.98           H  
ATOM   4500  C   SER A 285       7.566  -8.390   9.430  1.00 93.98           C  
ATOM   4501  CB  SER A 285       7.649  -9.512  11.694  1.00 93.98           C  
ATOM   4502  HB2 SER A 285       7.045 -10.012  12.452  1.00 93.98           H  
ATOM   4503  HB3 SER A 285       8.157  -8.667  12.160  1.00 93.98           H  
ATOM   4504  O   SER A 285       8.031  -7.252   9.508  1.00 93.98           O  
ATOM   4505  OG  SER A 285       8.626 -10.405  11.199  1.00 93.98           O  
ATOM   4506  HG  SER A 285       8.234 -11.249  10.962  1.00 93.98           H  
ATOM   4507  N   LYS A 286       7.712  -9.145   8.332  1.00 94.52           N  
ATOM   4508  H   LYS A 286       7.281 -10.058   8.359  1.00 94.52           H  
ATOM   4509  CA  LYS A 286       8.495  -8.793   7.141  1.00 94.52           C  
ATOM   4510  HA  LYS A 286       8.742  -7.732   7.170  1.00 94.52           H  
ATOM   4511  C   LYS A 286       7.666  -9.045   5.881  1.00 94.52           C  
ATOM   4512  CB  LYS A 286       9.813  -9.594   7.135  1.00 94.52           C  
ATOM   4513  HB2 LYS A 286       9.588 -10.658   7.215  1.00 94.52           H  
ATOM   4514  HB3 LYS A 286      10.319  -9.429   6.183  1.00 94.52           H  
ATOM   4515  O   LYS A 286       7.709 -10.130   5.301  1.00 94.52           O  
ATOM   4516  CG  LYS A 286      10.772  -9.197   8.272  1.00 94.52           C  
ATOM   4517  HG2 LYS A 286      11.007  -8.136   8.194  1.00 94.52           H  
ATOM   4518  HG3 LYS A 286      10.292  -9.382   9.232  1.00 94.52           H  
ATOM   4519  CD  LYS A 286      12.075 -10.012   8.211  1.00 94.52           C  
ATOM   4520  HD2 LYS A 286      11.824 -11.073   8.219  1.00 94.52           H  
ATOM   4521  HD3 LYS A 286      12.607  -9.782   7.288  1.00 94.52           H  
ATOM   4522  CE  LYS A 286      12.968  -9.712   9.424  1.00 94.52           C  
ATOM   4523  HE2 LYS A 286      13.137  -8.637   9.491  1.00 94.52           H  
ATOM   4524  HE3 LYS A 286      12.423 -10.023  10.315  1.00 94.52           H  
ATOM   4525  NZ  LYS A 286      14.274 -10.424   9.361  1.00 94.52           N  
ATOM   4526  HZ1 LYS A 286      14.166 -11.385   9.069  1.00 94.52           H  
ATOM   4527  HZ2 LYS A 286      14.749 -10.409  10.252  1.00 94.52           H  
ATOM   4528  HZ3 LYS A 286      14.935  -9.977   8.741  1.00 94.52           H  
ATOM   4529  N   SER A 287       6.921  -8.024   5.448  1.00 97.12           N  
ATOM   4530  H   SER A 287       6.900  -7.188   6.015  1.00 97.12           H  
ATOM   4531  CA  SER A 287       6.011  -8.135   4.300  1.00 97.12           C  
ATOM   4532  HA  SER A 287       5.291  -8.914   4.550  1.00 97.12           H  
ATOM   4533  C   SER A 287       6.758  -8.484   2.998  1.00 97.12           C  
ATOM   4534  CB  SER A 287       5.217  -6.840   4.086  1.00 97.12           C  
ATOM   4535  HB2 SER A 287       4.530  -6.684   4.917  1.00 97.12           H  
ATOM   4536  HB3 SER A 287       5.907  -5.998   4.031  1.00 97.12           H  
ATOM   4537  O   SER A 287       7.623  -7.698   2.580  1.00 97.12           O  
ATOM   4538  OG  SER A 287       4.471  -6.908   2.884  1.00 97.12           O  
ATOM   4539  HG  SER A 287       4.133  -6.030   2.693  1.00 97.12           H  
ATOM   4540  N   PRO A 288       6.370  -9.573   2.297  1.00 97.40           N  
ATOM   4541  CA  PRO A 288       6.889  -9.912   0.969  1.00 97.40           C  
ATOM   4542  HA  PRO A 288       7.978  -9.956   0.990  1.00 97.40           H  
ATOM   4543  C   PRO A 288       6.485  -8.898  -0.103  1.00 97.40           C  
ATOM   4544  CB  PRO A 288       6.321 -11.301   0.643  1.00 97.40           C  
ATOM   4545  HB2 PRO A 288       6.985 -12.080   1.018  1.00 97.40           H  
ATOM   4546  HB3 PRO A 288       6.150 -11.446  -0.424  1.00 97.40           H  
ATOM   4547  O   PRO A 288       7.052  -8.893  -1.185  1.00 97.40           O  
ATOM   4548  CG  PRO A 288       5.021 -11.339   1.433  1.00 97.40           C  
ATOM   4549  HG2 PRO A 288       4.249 -10.819   0.866  1.00 97.40           H  
ATOM   4550  HG3 PRO A 288       4.712 -12.356   1.674  1.00 97.40           H  
ATOM   4551  CD  PRO A 288       5.350 -10.540   2.687  1.00 97.40           C  
ATOM   4552  HD2 PRO A 288       5.762 -11.203   3.448  1.00 97.40           H  
ATOM   4553  HD3 PRO A 288       4.442 -10.057   3.048  1.00 97.40           H  
ATOM   4554  N   TYR A 289       5.527  -8.016   0.190  1.00 97.81           N  
ATOM   4555  H   TYR A 289       5.094  -8.085   1.100  1.00 97.81           H  
ATOM   4556  CA  TYR A 289       4.929  -7.076  -0.760  1.00 97.81           C  
ATOM   4557  HA  TYR A 289       5.193  -7.373  -1.774  1.00 97.81           H  
ATOM   4558  C   TYR A 289       5.414  -5.632  -0.562  1.00 97.81           C  
ATOM   4559  CB  TYR A 289       3.409  -7.169  -0.606  1.00 97.81           C  
ATOM   4560  HB2 TYR A 289       3.145  -6.690   0.337  1.00 97.81           H  
ATOM   4561  HB3 TYR A 289       2.927  -6.613  -1.410  1.00 97.81           H  
ATOM   4562  O   TYR A 289       4.910  -4.699  -1.199  1.00 97.81           O  
ATOM   4563  CG  TYR A 289       2.855  -8.579  -0.573  1.00 97.81           C  
ATOM   4564  CD1 TYR A 289       3.143  -9.487  -1.611  1.00 97.81           C  
ATOM   4565  HD1 TYR A 289       3.741  -9.189  -2.459  1.00 97.81           H  
ATOM   4566  CD2 TYR A 289       2.088  -8.991   0.536  1.00 97.81           C  
ATOM   4567  HD2 TYR A 289       1.874  -8.299   1.337  1.00 97.81           H  
ATOM   4568  CE1 TYR A 289       2.672 -10.809  -1.528  1.00 97.81           C  
ATOM   4569  HE1 TYR A 289       2.901 -11.530  -2.299  1.00 97.81           H  
ATOM   4570  CE2 TYR A 289       1.600 -10.307   0.607  1.00 97.81           C  
ATOM   4571  HE2 TYR A 289       1.004 -10.624   1.450  1.00 97.81           H  
ATOM   4572  OH  TYR A 289       1.484 -12.502  -0.334  1.00 97.81           O  
ATOM   4573  HH  TYR A 289       0.905 -12.647   0.418  1.00 97.81           H  
ATOM   4574  CZ  TYR A 289       1.904 -11.219  -0.424  1.00 97.81           C  
ATOM   4575  N   SER A 290       6.359  -5.414   0.355  1.00 95.86           N  
ATOM   4576  H   SER A 290       6.741  -6.216   0.836  1.00 95.86           H  
ATOM   4577  CA  SER A 290       6.902  -4.085   0.635  1.00 95.86           C  
ATOM   4578  HA  SER A 290       6.069  -3.383   0.657  1.00 95.86           H  
ATOM   4579  C   SER A 290       7.868  -3.640  -0.465  1.00 95.86           C  
ATOM   4580  CB  SER A 290       7.561  -4.041   2.016  1.00 95.86           C  
ATOM   4581  HB2 SER A 290       7.790  -3.005   2.264  1.00 95.86           H  
ATOM   4582  HB3 SER A 290       6.871  -4.428   2.765  1.00 95.86           H  
ATOM   4583  O   SER A 290       8.534  -4.457  -1.095  1.00 95.86           O  
ATOM   4584  OG  SER A 290       8.759  -4.786   2.032  1.00 95.86           O  
ATOM   4585  HG  SER A 290       8.541  -5.712   2.160  1.00 95.86           H  
ATOM   4586  N   SER A 291       8.001  -2.330  -0.682  1.00 94.03           N  
ATOM   4587  H   SER A 291       7.475  -1.667  -0.130  1.00 94.03           H  
ATOM   4588  CA  SER A 291       9.007  -1.799  -1.616  1.00 94.03           C  
ATOM   4589  HA  SER A 291       8.915  -2.310  -2.574  1.00 94.03           H  
ATOM   4590  C   SER A 291      10.442  -2.020  -1.130  1.00 94.03           C  
ATOM   4591  CB  SER A 291       8.767  -0.306  -1.846  1.00 94.03           C  
ATOM   4592  HB2 SER A 291       7.802  -0.173  -2.335  1.00 94.03           H  
ATOM   4593  HB3 SER A 291       9.545   0.097  -2.495  1.00 94.03           H  
ATOM   4594  O   SER A 291      11.361  -1.991  -1.932  1.00 94.03           O  
ATOM   4595  OG  SER A 291       8.762   0.389  -0.609  1.00 94.03           O  
ATOM   4596  HG  SER A 291       9.669   0.644  -0.425  1.00 94.03           H  
ATOM   4597  N   VAL A 292      10.646  -2.235   0.175  1.00 93.93           N  
ATOM   4598  H   VAL A 292       9.840  -2.274   0.783  1.00 93.93           H  
ATOM   4599  CA  VAL A 292      11.967  -2.525   0.760  1.00 93.93           C  
ATOM   4600  HA  VAL A 292      12.716  -1.883   0.296  1.00 93.93           H  
ATOM   4601  C   VAL A 292      12.396  -3.965   0.481  1.00 93.93           C  
ATOM   4602  CB  VAL A 292      11.960  -2.247   2.277  1.00 93.93           C  
ATOM   4603  HB  VAL A 292      11.182  -2.850   2.744  1.00 93.93           H  
ATOM   4604  O   VAL A 292      13.584  -4.223   0.342  1.00 93.93           O  
ATOM   4605  CG1 VAL A 292      13.296  -2.577   2.954  1.00 93.93           C  
ATOM   4606 HG11 VAL A 292      13.490  -3.649   2.914  1.00 93.93           H  
ATOM   4607 HG12 VAL A 292      14.111  -2.056   2.452  1.00 93.93           H  
ATOM   4608 HG13 VAL A 292      13.273  -2.282   4.003  1.00 93.93           H  
ATOM   4609  CG2 VAL A 292      11.655  -0.767   2.555  1.00 93.93           C  
ATOM   4610 HG21 VAL A 292      12.409  -0.141   2.079  1.00 93.93           H  
ATOM   4611 HG22 VAL A 292      10.668  -0.503   2.176  1.00 93.93           H  
ATOM   4612 HG23 VAL A 292      11.667  -0.586   3.630  1.00 93.93           H  
ATOM   4613  N   LYS A 293      11.442  -4.900   0.385  1.00 95.40           N  
ATOM   4614  H   LYS A 293      10.482  -4.631   0.546  1.00 95.40           H  
ATOM   4615  CA  LYS A 293      11.700  -6.302   0.014  1.00 95.40           C  
ATOM   4616  HA  LYS A 293      12.740  -6.542   0.238  1.00 95.40           H  
ATOM   4617  C   LYS A 293      11.643  -6.572  -1.483  1.00 95.40           C  
ATOM   4618  CB  LYS A 293      10.760  -7.240   0.798  1.00 95.40           C  
ATOM   4619  HB2 LYS A 293       9.726  -6.947   0.615  1.00 95.40           H  
ATOM   4620  HB3 LYS A 293      10.876  -8.260   0.433  1.00 95.40           H  
ATOM   4621  O   LYS A 293      11.966  -7.679  -1.890  1.00 95.40           O  
ATOM   4622  CG  LYS A 293      11.036  -7.233   2.311  1.00 95.40           C  
ATOM   4623  HG2 LYS A 293      10.277  -7.828   2.819  1.00 95.40           H  
ATOM   4624  HG3 LYS A 293      10.989  -6.215   2.696  1.00 95.40           H  
ATOM   4625  CD  LYS A 293      12.416  -7.826   2.606  1.00 95.40           C  
ATOM   4626  HD2 LYS A 293      13.180  -7.282   2.051  1.00 95.40           H  
ATOM   4627  HD3 LYS A 293      12.439  -8.868   2.287  1.00 95.40           H  
ATOM   4628  CE  LYS A 293      12.790  -7.732   4.077  1.00 95.40           C  
ATOM   4629  HE2 LYS A 293      12.152  -8.395   4.661  1.00 95.40           H  
ATOM   4630  HE3 LYS A 293      12.647  -6.704   4.412  1.00 95.40           H  
ATOM   4631  NZ  LYS A 293      14.209  -8.117   4.206  1.00 95.40           N  
ATOM   4632  HZ1 LYS A 293      14.585  -7.926   5.124  1.00 95.40           H  
ATOM   4633  HZ2 LYS A 293      14.322  -9.106   4.041  1.00 95.40           H  
ATOM   4634  HZ3 LYS A 293      14.793  -7.635   3.537  1.00 95.40           H  
ATOM   4635  N   ASN A 294      11.257  -5.565  -2.265  1.00 96.92           N  
ATOM   4636  H   ASN A 294      11.032  -4.686  -1.822  1.00 96.92           H  
ATOM   4637  CA  ASN A 294      11.262  -5.602  -3.724  1.00 96.92           C  
ATOM   4638  HA  ASN A 294      11.927  -6.404  -4.044  1.00 96.92           H  
ATOM   4639  C   ASN A 294      11.829  -4.281  -4.291  1.00 96.92           C  
ATOM   4640  CB  ASN A 294       9.853  -5.936  -4.238  1.00 96.92           C  
ATOM   4641  HB2 ASN A 294       9.913  -6.153  -5.305  1.00 96.92           H  
ATOM   4642  HB3 ASN A 294       9.194  -5.079  -4.097  1.00 96.92           H  
ATOM   4643  O   ASN A 294      11.100  -3.525  -4.954  1.00 96.92           O  
ATOM   4644  CG  ASN A 294       9.247  -7.143  -3.552  1.00 96.92           C  
ATOM   4645  ND2 ASN A 294       8.470  -6.921  -2.519  1.00 96.92           N  
ATOM   4646 HD21 ASN A 294       8.399  -5.992  -2.130  1.00 96.92           H  
ATOM   4647 HD22 ASN A 294       8.070  -7.747  -2.097  1.00 96.92           H  
ATOM   4648  OD1 ASN A 294       9.480  -8.287  -3.886  1.00 96.92           O  
ATOM   4649  N   PRO A 295      13.069  -3.906  -3.916  1.00 96.99           N  
ATOM   4650  CA  PRO A 295      13.641  -2.615  -4.274  1.00 96.99           C  
ATOM   4651  HA  PRO A 295      12.966  -1.815  -3.967  1.00 96.99           H  
ATOM   4652  C   PRO A 295      13.883  -2.475  -5.781  1.00 96.99           C  
ATOM   4653  CB  PRO A 295      14.934  -2.512  -3.456  1.00 96.99           C  
ATOM   4654  HB2 PRO A 295      15.700  -1.921  -3.959  1.00 96.99           H  
ATOM   4655  HB3 PRO A 295      14.710  -2.080  -2.481  1.00 96.99           H  
ATOM   4656  O   PRO A 295      13.580  -1.411  -6.331  1.00 96.99           O  
ATOM   4657  CG  PRO A 295      15.362  -3.967  -3.270  1.00 96.99           C  
ATOM   4658  HG2 PRO A 295      15.999  -4.096  -2.395  1.00 96.99           H  
ATOM   4659  HG3 PRO A 295      15.859  -4.334  -4.168  1.00 96.99           H  
ATOM   4660  CD  PRO A 295      14.015  -4.660  -3.098  1.00 96.99           C  
ATOM   4661  HD2 PRO A 295      13.718  -4.592  -2.051  1.00 96.99           H  
ATOM   4662  HD3 PRO A 295      14.081  -5.708  -3.389  1.00 96.99           H  
ATOM   4663  N   ALA A 296      14.363  -3.518  -6.468  1.00 98.32           N  
ATOM   4664  H   ALA A 296      14.471  -4.417  -6.019  1.00 98.32           H  
ATOM   4665  CA  ALA A 296      14.641  -3.446  -7.900  1.00 98.32           C  
ATOM   4666  HA  ALA A 296      15.271  -2.577  -8.091  1.00 98.32           H  
ATOM   4667  C   ALA A 296      13.342  -3.266  -8.700  1.00 98.32           C  
ATOM   4668  CB  ALA A 296      15.420  -4.698  -8.324  1.00 98.32           C  
ATOM   4669  HB1 ALA A 296      14.803  -5.588  -8.207  1.00 98.32           H  
ATOM   4670  HB2 ALA A 296      16.312  -4.807  -7.707  1.00 98.32           H  
ATOM   4671  HB3 ALA A 296      15.722  -4.611  -9.368  1.00 98.32           H  
ATOM   4672  O   ALA A 296      13.239  -2.359  -9.533  1.00 98.32           O  
ATOM   4673  N   PHE A 297      12.313  -4.056  -8.383  1.00 98.56           N  
ATOM   4674  H   PHE A 297      12.473  -4.780  -7.697  1.00 98.56           H  
ATOM   4675  CA  PHE A 297      10.982  -3.969  -8.976  1.00 98.56           C  
ATOM   4676  HA  PHE A 297      11.066  -4.084 -10.057  1.00 98.56           H  
ATOM   4677  C   PHE A 297      10.334  -2.611  -8.710  1.00 98.56           C  
ATOM   4678  CB  PHE A 297      10.104  -5.099  -8.416  1.00 98.56           C  
ATOM   4679  HB2 PHE A 297      10.040  -5.000  -7.333  1.00 98.56           H  
ATOM   4680  HB3 PHE A 297      10.578  -6.058  -8.627  1.00 98.56           H  
ATOM   4681  O   PHE A 297       9.765  -2.000  -9.618  1.00 98.56           O  
ATOM   4682  CG  PHE A 297       8.702  -5.102  -8.994  1.00 98.56           C  
ATOM   4683  CD1 PHE A 297       7.683  -4.329  -8.402  1.00 98.56           C  
ATOM   4684  HD1 PHE A 297       7.889  -3.769  -7.502  1.00 98.56           H  
ATOM   4685  CD2 PHE A 297       8.424  -5.856 -10.148  1.00 98.56           C  
ATOM   4686  HD2 PHE A 297       9.182  -6.492 -10.581  1.00 98.56           H  
ATOM   4687  CE1 PHE A 297       6.405  -4.282  -8.989  1.00 98.56           C  
ATOM   4688  HE1 PHE A 297       5.621  -3.693  -8.537  1.00 98.56           H  
ATOM   4689  CE2 PHE A 297       7.152  -5.809 -10.733  1.00 98.56           C  
ATOM   4690  HE2 PHE A 297       6.945  -6.402 -11.612  1.00 98.56           H  
ATOM   4691  CZ  PHE A 297       6.150  -5.009 -10.166  1.00 98.56           C  
ATOM   4692  HZ  PHE A 297       5.179  -4.982 -10.639  1.00 98.56           H  
ATOM   4693  N   HIS A 298      10.432  -2.104  -7.475  1.00 97.66           N  
ATOM   4694  H   HIS A 298      10.905  -2.647  -6.767  1.00 97.66           H  
ATOM   4695  CA  HIS A 298       9.888  -0.792  -7.137  1.00 97.66           C  
ATOM   4696  HA  HIS A 298       8.823  -0.800  -7.368  1.00 97.66           H  
ATOM   4697  C   HIS A 298      10.530   0.315  -7.976  1.00 97.66           C  
ATOM   4698  CB  HIS A 298      10.063  -0.499  -5.643  1.00 97.66           C  
ATOM   4699  HB2 HIS A 298       9.583  -1.290  -5.067  1.00 97.66           H  
ATOM   4700  HB3 HIS A 298      11.123  -0.495  -5.391  1.00 97.66           H  
ATOM   4701  O   HIS A 298       9.812   1.144  -8.542  1.00 97.66           O  
ATOM   4702  CG  HIS A 298       9.448   0.824  -5.253  1.00 97.66           C  
ATOM   4703  CD2 HIS A 298      10.101   1.979  -4.906  1.00 97.66           C  
ATOM   4704  HD2 HIS A 298      11.171   2.112  -4.850  1.00 97.66           H  
ATOM   4705  ND1 HIS A 298       8.100   1.100  -5.242  1.00 97.66           N  
ATOM   4706  HD1 HIS A 298       7.372   0.483  -5.571  1.00 97.66           H  
ATOM   4707  CE1 HIS A 298       7.944   2.380  -4.872  1.00 97.66           C  
ATOM   4708  HE1 HIS A 298       6.994   2.889  -4.804  1.00 97.66           H  
ATOM   4709  NE2 HIS A 298       9.130   2.960  -4.648  1.00 97.66           N  
ATOM   4710  N   PHE A 299      11.861   0.322  -8.077  1.00 98.45           N  
ATOM   4711  H   PHE A 299      12.392  -0.406  -7.621  1.00 98.45           H  
ATOM   4712  CA  PHE A 299      12.583   1.314  -8.864  1.00 98.45           C  
ATOM   4713  HA  PHE A 299      12.293   2.307  -8.523  1.00 98.45           H  
ATOM   4714  C   PHE A 299      12.225   1.228 -10.353  1.00 98.45           C  
ATOM   4715  CB  PHE A 299      14.085   1.156  -8.621  1.00 98.45           C  
ATOM   4716  HB2 PHE A 299      14.294   1.331  -7.566  1.00 98.45           H  
ATOM   4717  HB3 PHE A 299      14.382   0.132  -8.849  1.00 98.45           H  
ATOM   4718  O   PHE A 299      11.770   2.224 -10.920  1.00 98.45           O  
ATOM   4719  CG  PHE A 299      14.916   2.109  -9.452  1.00 98.45           C  
ATOM   4720  CD1 PHE A 299      15.430   1.679 -10.687  1.00 98.45           C  
ATOM   4721  HD1 PHE A 299      15.248   0.669 -11.024  1.00 98.45           H  
ATOM   4722  CD2 PHE A 299      15.143   3.428  -9.014  1.00 98.45           C  
ATOM   4723  HD2 PHE A 299      14.750   3.755  -8.063  1.00 98.45           H  
ATOM   4724  CE1 PHE A 299      16.176   2.559 -11.485  1.00 98.45           C  
ATOM   4725  HE1 PHE A 299      16.580   2.234 -12.432  1.00 98.45           H  
ATOM   4726  CE2 PHE A 299      15.890   4.312  -9.813  1.00 98.45           C  
ATOM   4727  HE2 PHE A 299      16.086   5.322  -9.483  1.00 98.45           H  
ATOM   4728  CZ  PHE A 299      16.405   3.869 -11.043  1.00 98.45           C  
ATOM   4729  HZ  PHE A 299      17.002   4.524 -11.660  1.00 98.45           H  
ATOM   4730  N   TRP A 300      12.347   0.043 -10.960  1.00 98.78           N  
ATOM   4731  H   TRP A 300      12.691  -0.740 -10.423  1.00 98.78           H  
ATOM   4732  CA  TRP A 300      12.027  -0.193 -12.373  1.00 98.78           C  
ATOM   4733  HA  TRP A 300      12.688   0.403 -13.001  1.00 98.78           H  
ATOM   4734  C   TRP A 300      10.587   0.215 -12.713  1.00 98.78           C  
ATOM   4735  CB  TRP A 300      12.264  -1.676 -12.696  1.00 98.78           C  
ATOM   4736  HB2 TRP A 300      11.864  -2.285 -11.885  1.00 98.78           H  
ATOM   4737  HB3 TRP A 300      13.337  -1.860 -12.744  1.00 98.78           H  
ATOM   4738  O   TRP A 300      10.353   0.972 -13.661  1.00 98.78           O  
ATOM   4739  CG  TRP A 300      11.631  -2.156 -13.966  1.00 98.78           C  
ATOM   4740  CD1 TRP A 300      12.140  -2.020 -15.212  1.00 98.78           C  
ATOM   4741  HD1 TRP A 300      13.091  -1.564 -15.447  1.00 98.78           H  
ATOM   4742  CD2 TRP A 300      10.356  -2.853 -14.126  1.00 98.78           C  
ATOM   4743  CE2 TRP A 300      10.157  -3.110 -15.516  1.00 98.78           C  
ATOM   4744  CE3 TRP A 300       9.357  -3.311 -13.236  1.00 98.78           C  
ATOM   4745  HE3 TRP A 300       9.484  -3.164 -12.174  1.00 98.78           H  
ATOM   4746  NE1 TRP A 300      11.270  -2.580 -16.130  1.00 98.78           N  
ATOM   4747  HE1 TRP A 300      11.464  -2.653 -17.118  1.00 98.78           H  
ATOM   4748  CH2 TRP A 300       8.066  -4.250 -15.090  1.00 98.78           C  
ATOM   4749  HH2 TRP A 300       7.224  -4.822 -15.448  1.00 98.78           H  
ATOM   4750  CZ2 TRP A 300       9.037  -3.800 -15.999  1.00 98.78           C  
ATOM   4751  HZ2 TRP A 300       8.948  -4.027 -17.051  1.00 98.78           H  
ATOM   4752  CZ3 TRP A 300       8.224  -3.998 -13.714  1.00 98.78           C  
ATOM   4753  HZ3 TRP A 300       7.485  -4.367 -13.019  1.00 98.78           H  
ATOM   4754  N   GLY A 301       9.615  -0.217 -11.907  1.00 98.44           N  
ATOM   4755  H   GLY A 301       9.858  -0.844 -11.153  1.00 98.44           H  
ATOM   4756  CA  GLY A 301       8.204   0.032 -12.182  1.00 98.44           C  
ATOM   4757  HA2 GLY A 301       7.603  -0.557 -11.490  1.00 98.44           H  
ATOM   4758  HA3 GLY A 301       7.988  -0.288 -13.202  1.00 98.44           H  
ATOM   4759  C   GLY A 301       7.817   1.504 -12.045  1.00 98.44           C  
ATOM   4760  O   GLY A 301       7.103   2.048 -12.891  1.00 98.44           O  
ATOM   4761  N   GLN A 302       8.310   2.187 -11.008  1.00 98.31           N  
ATOM   4762  H   GLN A 302       8.938   1.718 -10.371  1.00 98.31           H  
ATOM   4763  CA  GLN A 302       8.033   3.613 -10.816  1.00 98.31           C  
ATOM   4764  HA  GLN A 302       6.966   3.788 -10.957  1.00 98.31           H  
ATOM   4765  C   GLN A 302       8.763   4.485 -11.843  1.00 98.31           C  
ATOM   4766  CB  GLN A 302       8.412   4.039  -9.396  1.00 98.31           C  
ATOM   4767  HB2 GLN A 302       8.340   5.123  -9.308  1.00 98.31           H  
ATOM   4768  HB3 GLN A 302       9.449   3.745  -9.236  1.00 98.31           H  
ATOM   4769  O   GLN A 302       8.178   5.456 -12.321  1.00 98.31           O  
ATOM   4770  CG  GLN A 302       7.561   3.391  -8.296  1.00 98.31           C  
ATOM   4771  HG2 GLN A 302       7.615   2.306  -8.385  1.00 98.31           H  
ATOM   4772  HG3 GLN A 302       7.990   3.661  -7.331  1.00 98.31           H  
ATOM   4773  CD  GLN A 302       6.092   3.794  -8.296  1.00 98.31           C  
ATOM   4774  NE2 GLN A 302       5.242   3.031  -7.645  1.00 98.31           N  
ATOM   4775 HE21 GLN A 302       4.266   3.261  -7.767  1.00 98.31           H  
ATOM   4776 HE22 GLN A 302       5.541   2.135  -7.287  1.00 98.31           H  
ATOM   4777  OE1 GLN A 302       5.653   4.794  -8.847  1.00 98.31           O  
ATOM   4778  N   LEU A 303       9.999   4.145 -12.223  1.00 98.68           N  
ATOM   4779  H   LEU A 303      10.447   3.346 -11.796  1.00 98.68           H  
ATOM   4780  CA  LEU A 303      10.735   4.861 -13.265  1.00 98.68           C  
ATOM   4781  HA  LEU A 303      10.772   5.917 -12.999  1.00 98.68           H  
ATOM   4782  C   LEU A 303      10.029   4.746 -14.622  1.00 98.68           C  
ATOM   4783  CB  LEU A 303      12.168   4.314 -13.328  1.00 98.68           C  
ATOM   4784  HB2 LEU A 303      12.125   3.244 -13.532  1.00 98.68           H  
ATOM   4785  HB3 LEU A 303      12.645   4.449 -12.358  1.00 98.68           H  
ATOM   4786  O   LEU A 303       9.775   5.764 -15.265  1.00 98.68           O  
ATOM   4787  CG  LEU A 303      13.032   4.982 -14.410  1.00 98.68           C  
ATOM   4788  HG  LEU A 303      12.569   4.858 -15.389  1.00 98.68           H  
ATOM   4789  CD1 LEU A 303      13.243   6.474 -14.142  1.00 98.68           C  
ATOM   4790 HD11 LEU A 303      13.968   6.869 -14.853  1.00 98.68           H  
ATOM   4791 HD12 LEU A 303      12.303   7.012 -14.268  1.00 98.68           H  
ATOM   4792 HD13 LEU A 303      13.625   6.617 -13.131  1.00 98.68           H  
ATOM   4793  CD2 LEU A 303      14.388   4.297 -14.444  1.00 98.68           C  
ATOM   4794 HD21 LEU A 303      14.252   3.228 -14.609  1.00 98.68           H  
ATOM   4795 HD22 LEU A 303      14.919   4.446 -13.504  1.00 98.68           H  
ATOM   4796 HD23 LEU A 303      14.979   4.709 -15.262  1.00 98.68           H  
ATOM   4797  N   THR A 304       9.634   3.533 -15.012  1.00 98.74           N  
ATOM   4798  H   THR A 304       9.914   2.734 -14.461  1.00 98.74           H  
ATOM   4799  CA  THR A 304       8.865   3.289 -16.243  1.00 98.74           C  
ATOM   4800  HA  THR A 304       9.457   3.594 -17.106  1.00 98.74           H  
ATOM   4801  C   THR A 304       7.569   4.102 -16.234  1.00 98.74           C  
ATOM   4802  CB  THR A 304       8.541   1.793 -16.390  1.00 98.74           C  
ATOM   4803  HB  THR A 304       7.893   1.476 -15.574  1.00 98.74           H  
ATOM   4804  O   THR A 304       7.277   4.847 -17.170  1.00 98.74           O  
ATOM   4805  CG2 THR A 304       7.861   1.477 -17.720  1.00 98.74           C  
ATOM   4806 HG21 THR A 304       7.568   0.427 -17.725  1.00 98.74           H  
ATOM   4807 HG22 THR A 304       8.552   1.652 -18.545  1.00 98.74           H  
ATOM   4808 HG23 THR A 304       6.963   2.079 -17.860  1.00 98.74           H  
ATOM   4809  OG1 THR A 304       9.732   1.046 -16.345  1.00 98.74           O  
ATOM   4810  HG1 THR A 304       9.952   0.857 -15.430  1.00 98.74           H  
ATOM   4811  N   ALA A 305       6.820   4.052 -15.128  1.00 98.45           N  
ATOM   4812  H   ALA A 305       7.088   3.419 -14.388  1.00 98.45           H  
ATOM   4813  CA  ALA A 305       5.592   4.823 -14.980  1.00 98.45           C  
ATOM   4814  HA  ALA A 305       4.927   4.560 -15.803  1.00 98.45           H  
ATOM   4815  C   ALA A 305       5.828   6.342 -15.048  1.00 98.45           C  
ATOM   4816  CB  ALA A 305       4.928   4.422 -13.658  1.00 98.45           C  
ATOM   4817  HB1 ALA A 305       4.754   3.346 -13.650  1.00 98.45           H  
ATOM   4818  HB2 ALA A 305       5.573   4.685 -12.820  1.00 98.45           H  
ATOM   4819  HB3 ALA A 305       3.972   4.937 -13.563  1.00 98.45           H  
ATOM   4820  O   ALA A 305       5.002   7.066 -15.604  1.00 98.45           O  
ATOM   4821  N   LEU A 306       6.927   6.847 -14.479  1.00 98.47           N  
ATOM   4822  H   LEU A 306       7.566   6.211 -14.023  1.00 98.47           H  
ATOM   4823  CA  LEU A 306       7.289   8.264 -14.536  1.00 98.47           C  
ATOM   4824  HA  LEU A 306       6.460   8.852 -14.140  1.00 98.47           H  
ATOM   4825  C   LEU A 306       7.534   8.719 -15.979  1.00 98.47           C  
ATOM   4826  CB  LEU A 306       8.537   8.499 -13.669  1.00 98.47           C  
ATOM   4827  HB2 LEU A 306       9.352   7.892 -14.064  1.00 98.47           H  
ATOM   4828  HB3 LEU A 306       8.344   8.164 -12.649  1.00 98.47           H  
ATOM   4829  O   LEU A 306       7.023   9.769 -16.376  1.00 98.47           O  
ATOM   4830  CG  LEU A 306       9.008   9.961 -13.638  1.00 98.47           C  
ATOM   4831  HG  LEU A 306       9.131  10.343 -14.652  1.00 98.47           H  
ATOM   4832  CD1 LEU A 306       8.028  10.860 -12.879  1.00 98.47           C  
ATOM   4833 HD11 LEU A 306       8.441  11.867 -12.817  1.00 98.47           H  
ATOM   4834 HD12 LEU A 306       7.869  10.462 -11.877  1.00 98.47           H  
ATOM   4835 HD13 LEU A 306       7.079  10.901 -13.414  1.00 98.47           H  
ATOM   4836  CD2 LEU A 306      10.363  10.032 -12.951  1.00 98.47           C  
ATOM   4837 HD21 LEU A 306      10.743  11.053 -13.000  1.00 98.47           H  
ATOM   4838 HD22 LEU A 306      10.284   9.701 -11.915  1.00 98.47           H  
ATOM   4839 HD23 LEU A 306      11.064   9.380 -13.472  1.00 98.47           H  
ATOM   4840  N   LEU A 307       8.268   7.922 -16.761  1.00 98.54           N  
ATOM   4841  H   LEU A 307       8.653   7.077 -16.364  1.00 98.54           H  
ATOM   4842  CA  LEU A 307       8.515   8.195 -18.179  1.00 98.54           C  
ATOM   4843  HA  LEU A 307       8.918   9.204 -18.266  1.00 98.54           H  
ATOM   4844  C   LEU A 307       7.210   8.177 -18.997  1.00 98.54           C  
ATOM   4845  CB  LEU A 307       9.563   7.204 -18.716  1.00 98.54           C  
ATOM   4846  HB2 LEU A 307       9.643   7.338 -19.794  1.00 98.54           H  
ATOM   4847  HB3 LEU A 307       9.205   6.191 -18.529  1.00 98.54           H  
ATOM   4848  O   LEU A 307       7.032   8.994 -19.899  1.00 98.54           O  
ATOM   4849  CG  LEU A 307      10.972   7.344 -18.102  1.00 98.54           C  
ATOM   4850  HG  LEU A 307      10.925   7.188 -17.024  1.00 98.54           H  
ATOM   4851  CD1 LEU A 307      11.898   6.286 -18.701  1.00 98.54           C  
ATOM   4852 HD11 LEU A 307      12.887   6.353 -18.248  1.00 98.54           H  
ATOM   4853 HD12 LEU A 307      11.988   6.426 -19.778  1.00 98.54           H  
ATOM   4854 HD13 LEU A 307      11.498   5.291 -18.504  1.00 98.54           H  
ATOM   4855  CD2 LEU A 307      11.588   8.721 -18.354  1.00 98.54           C  
ATOM   4856 HD21 LEU A 307      12.624   8.727 -18.014  1.00 98.54           H  
ATOM   4857 HD22 LEU A 307      11.565   8.943 -19.421  1.00 98.54           H  
ATOM   4858 HD23 LEU A 307      11.043   9.484 -17.798  1.00 98.54           H  
ATOM   4859  N   LEU A 308       6.243   7.357 -18.575  1.00 97.98           N  
ATOM   4860  H   LEU A 308       6.504   6.667 -17.885  1.00 97.98           H  
ATOM   4861  CA  LEU A 308       4.858   7.324 -19.061  1.00 97.98           C  
ATOM   4862  HA  LEU A 308       4.865   7.603 -20.115  1.00 97.98           H  
ATOM   4863  C   LEU A 308       3.931   8.352 -18.384  1.00 97.98           C  
ATOM   4864  CB  LEU A 308       4.321   5.888 -18.947  1.00 97.98           C  
ATOM   4865  HB2 LEU A 308       4.387   5.574 -17.905  1.00 97.98           H  
ATOM   4866  HB3 LEU A 308       3.270   5.869 -19.235  1.00 97.98           H  
ATOM   4867  O   LEU A 308       2.718   8.174 -18.317  1.00 97.98           O  
ATOM   4868  CG  LEU A 308       5.065   4.873 -19.828  1.00 97.98           C  
ATOM   4869  HG  LEU A 308       6.139   4.931 -19.650  1.00 97.98           H  
ATOM   4870  CD1 LEU A 308       4.595   3.468 -19.473  1.00 97.98           C  
ATOM   4871 HD11 LEU A 308       5.118   2.746 -20.100  1.00 97.98           H  
ATOM   4872 HD12 LEU A 308       4.825   3.251 -18.430  1.00 97.98           H  
ATOM   4873 HD13 LEU A 308       3.521   3.378 -19.640  1.00 97.98           H  
ATOM   4874  CD2 LEU A 308       4.794   5.118 -21.311  1.00 97.98           C  
ATOM   4875 HD21 LEU A 308       3.731   5.003 -21.525  1.00 97.98           H  
ATOM   4876 HD22 LEU A 308       5.359   4.399 -21.905  1.00 97.98           H  
ATOM   4877 HD23 LEU A 308       5.113   6.117 -21.607  1.00 97.98           H  
ATOM   4878  N   ARG A 309       4.484   9.470 -17.898  1.00 95.55           N  
ATOM   4879  H   ARG A 309       5.493   9.509 -17.914  1.00 95.55           H  
ATOM   4880  CA  ARG A 309       3.739  10.641 -17.386  1.00 95.55           C  
ATOM   4881  HA  ARG A 309       4.490  11.387 -17.128  1.00 95.55           H  
ATOM   4882  C   ARG A 309       2.986  10.433 -16.072  1.00 95.55           C  
ATOM   4883  CB  ARG A 309       2.819  11.237 -18.482  1.00 95.55           C  
ATOM   4884  HB2 ARG A 309       2.476  12.219 -18.158  1.00 95.55           H  
ATOM   4885  HB3 ARG A 309       1.935  10.609 -18.590  1.00 95.55           H  
ATOM   4886  O   ARG A 309       2.167  11.275 -15.700  1.00 95.55           O  
ATOM   4887  CG  ARG A 309       3.470  11.383 -19.862  1.00 95.55           C  
ATOM   4888  HG2 ARG A 309       3.740  10.405 -20.259  1.00 95.55           H  
ATOM   4889  HG3 ARG A 309       2.757  11.840 -20.548  1.00 95.55           H  
ATOM   4890  CD  ARG A 309       4.708  12.267 -19.759  1.00 95.55           C  
ATOM   4891  HD2 ARG A 309       4.385  13.277 -19.506  1.00 95.55           H  
ATOM   4892  HD3 ARG A 309       5.371  11.894 -18.978  1.00 95.55           H  
ATOM   4893  NE  ARG A 309       5.468  12.256 -21.008  1.00 95.55           N  
ATOM   4894  HE  ARG A 309       5.420  11.416 -21.567  1.00 95.55           H  
ATOM   4895  NH1 ARG A 309       6.534  14.227 -20.617  1.00 95.55           N  
ATOM   4896 HH11 ARG A 309       7.283  14.866 -20.840  1.00 95.55           H  
ATOM   4897 HH12 ARG A 309       6.060  14.301 -19.728  1.00 95.55           H  
ATOM   4898  NH2 ARG A 309       7.102  12.998 -22.397  1.00 95.55           N  
ATOM   4899 HH21 ARG A 309       7.061  12.129 -22.911  1.00 95.55           H  
ATOM   4900 HH22 ARG A 309       7.796  13.697 -22.619  1.00 95.55           H  
ATOM   4901  CZ  ARG A 309       6.351  13.162 -21.348  1.00 95.55           C  
ATOM   4902  N   SER A 310       3.309   9.394 -15.305  1.00 96.08           N  
ATOM   4903  H   SER A 310       3.961   8.715 -15.674  1.00 96.08           H  
ATOM   4904  CA  SER A 310       2.740   9.193 -13.970  1.00 96.08           C  
ATOM   4905  HA  SER A 310       1.659   9.100 -14.076  1.00 96.08           H  
ATOM   4906  C   SER A 310       3.050  10.364 -13.032  1.00 96.08           C  
ATOM   4907  CB  SER A 310       3.261   7.898 -13.353  1.00 96.08           C  
ATOM   4908  HB2 SER A 310       4.349   7.936 -13.315  1.00 96.08           H  
ATOM   4909  HB3 SER A 310       2.950   7.059 -13.975  1.00 96.08           H  
ATOM   4910  O   SER A 310       4.203  10.673 -12.722  1.00 96.08           O  
ATOM   4911  OG  SER A 310       2.769   7.724 -12.032  1.00 96.08           O  
ATOM   4912  HG  SER A 310       3.149   6.908 -11.699  1.00 96.08           H  
ATOM   4913  N   THR A 311       2.002  10.992 -12.499  1.00 87.91           N  
ATOM   4914  H   THR A 311       1.077  10.751 -12.823  1.00 87.91           H  
ATOM   4915  CA  THR A 311       2.124  12.014 -11.446  1.00 87.91           C  
ATOM   4916  HA  THR A 311       2.924  12.704 -11.713  1.00 87.91           H  
ATOM   4917  C   THR A 311       2.489  11.403 -10.094  1.00 87.91           C  
ATOM   4918  CB  THR A 311       0.824  12.814 -11.309  1.00 87.91           C  
ATOM   4919  HB  THR A 311       0.908  13.500 -10.466  1.00 87.91           H  
ATOM   4920  O   THR A 311       3.207  12.026  -9.313  1.00 87.91           O  
ATOM   4921  CG2 THR A 311       0.513  13.621 -12.569  1.00 87.91           C  
ATOM   4922 HG21 THR A 311       0.369  12.961 -13.424  1.00 87.91           H  
ATOM   4923 HG22 THR A 311       1.338  14.302 -12.781  1.00 87.91           H  
ATOM   4924 HG23 THR A 311      -0.393  14.207 -12.417  1.00 87.91           H  
ATOM   4925  OG1 THR A 311      -0.253  11.934 -11.091  1.00 87.91           O  
ATOM   4926  HG1 THR A 311      -1.068  12.417 -11.246  1.00 87.91           H  
ATOM   4927  N   ARG A 312       2.046  10.165  -9.835  1.00 88.47           N  
ATOM   4928  H   ARG A 312       1.479   9.730 -10.549  1.00 88.47           H  
ATOM   4929  CA  ARG A 312       2.293   9.426  -8.588  1.00 88.47           C  
ATOM   4930  HA  ARG A 312       2.037  10.067  -7.744  1.00 88.47           H  
ATOM   4931  C   ARG A 312       3.766   9.055  -8.417  1.00 88.47           C  
ATOM   4932  CB  ARG A 312       1.387   8.183  -8.572  1.00 88.47           C  
ATOM   4933  HB2 ARG A 312       1.652   7.535  -9.408  1.00 88.47           H  
ATOM   4934  HB3 ARG A 312       0.353   8.501  -8.701  1.00 88.47           H  
ATOM   4935  O   ARG A 312       4.288   9.154  -7.309  1.00 88.47           O  
ATOM   4936  CG  ARG A 312       1.497   7.382  -7.266  1.00 88.47           C  
ATOM   4937  HG2 ARG A 312       1.216   8.018  -6.426  1.00 88.47           H  
ATOM   4938  HG3 ARG A 312       2.522   7.039  -7.127  1.00 88.47           H
[truncated: 137,466 more chars]
