# Supplementary material for: Using structure prediction of negative sense RNA virus nucleoproteins to assess evolutionary relationships
Source: bioRxiv. 2024 May 22:2024.02.16.580771. Originally published 2024 Feb 17. Preprint. [Version 2] doi: 10.1101/2024.02.16.580771 (PMC10888975; doi:10.1101/2024.02.16.580771)
Supplement: Supplement 2 — Supplementary File 2: Full NSV Dataset NP AlphaFold PDBs (.pdb files) [file media-2.zip › Full NSV Dataset NP AlphaFold PDBs/RSV.pdb]

ATOM      1  N   MET A   1      22.536 -12.765 -42.458  1.00 30.58           N  
ATOM      2  H   MET A   1      22.746 -13.559 -43.046  1.00 30.58           H  
ATOM      3  H2  MET A   1      21.747 -13.010 -41.877  1.00 30.58           H  
ATOM      4  H3  MET A   1      22.287 -11.973 -43.033  1.00 30.58           H  
ATOM      5  CA  MET A   1      23.686 -12.442 -41.582  1.00 30.58           C  
ATOM      6  HA  MET A   1      24.578 -12.279 -42.187  1.00 30.58           H  
ATOM      7  C   MET A   1      23.925 -13.645 -40.680  1.00 30.58           C  
ATOM      8  CB  MET A   1      23.405 -11.173 -40.752  1.00 30.58           C  
ATOM      9  HB2 MET A   1      23.534 -11.382 -39.690  1.00 30.58           H  
ATOM     10  HB3 MET A   1      22.373 -10.854 -40.900  1.00 30.58           H  
ATOM     11  O   MET A   1      22.984 -14.060 -40.022  1.00 30.58           O  
ATOM     12  CG  MET A   1      24.333 -10.012 -41.121  1.00 30.58           C  
ATOM     13  HG2 MET A   1      25.356 -10.273 -40.851  1.00 30.58           H  
ATOM     14  HG3 MET A   1      24.285  -9.838 -42.196  1.00 30.58           H  
ATOM     15  SD  MET A   1      23.873  -8.482 -40.270  1.00 30.58           S  
ATOM     16  CE  MET A   1      25.118  -7.327 -40.906  1.00 30.58           C  
ATOM     17  HE1 MET A   1      25.053  -7.271 -41.993  1.00 30.58           H  
ATOM     18  HE2 MET A   1      24.936  -6.337 -40.487  1.00 30.58           H  
ATOM     19  HE3 MET A   1      26.113  -7.659 -40.613  1.00 30.58           H  
ATOM     20  N   ALA A   2      25.113 -14.256 -40.721  1.00 25.98           N  
ATOM     21  H   ALA A   2      25.873 -13.856 -41.252  1.00 25.98           H  
ATOM     22  CA  ALA A   2      25.440 -15.446 -39.931  1.00 25.98           C  
ATOM     23  HA  ALA A   2      24.565 -16.095 -39.888  1.00 25.98           H  
ATOM     24  C   ALA A   2      25.820 -15.056 -38.490  1.00 25.98           C  
ATOM     25  CB  ALA A   2      26.561 -16.218 -40.643  1.00 25.98           C  
ATOM     26  HB1 ALA A   2      26.236 -16.519 -41.639  1.00 25.98           H  
ATOM     27  HB2 ALA A   2      27.454 -15.598 -40.721  1.00 25.98           H  
ATOM     28  HB3 ALA A   2      26.807 -17.113 -40.072  1.00 25.98           H  
ATOM     29  O   ALA A   2      26.669 -14.187 -38.290  1.00 25.98           O  
ATOM     30  N   LEU A   3      25.195 -15.711 -37.506  1.00 27.72           N  
ATOM     31  H   LEU A   3      24.505 -16.399 -37.772  1.00 27.72           H  
ATOM     32  CA  LEU A   3      25.329 -15.475 -36.057  1.00 27.72           C  
ATOM     33  HA  LEU A   3      25.080 -14.435 -35.846  1.00 27.72           H  
ATOM     34  C   LEU A   3      26.751 -15.682 -35.493  1.00 27.72           C  
ATOM     35  CB  LEU A   3      24.300 -16.381 -35.341  1.00 27.72           C  
ATOM     36  HB2 LEU A   3      24.675 -16.660 -34.356  1.00 27.72           H  
ATOM     37  HB3 LEU A   3      24.191 -17.311 -35.899  1.00 27.72           H  
ATOM     38  O   LEU A   3      27.002 -15.353 -34.340  1.00 27.72           O  
ATOM     39  CG  LEU A   3      22.923 -15.708 -35.163  1.00 27.72           C  
ATOM     40  HG  LEU A   3      22.773 -14.974 -35.955  1.00 27.72           H  
ATOM     41  CD1 LEU A   3      21.791 -16.728 -35.254  1.00 27.72           C  
ATOM     42 HD11 LEU A   3      21.910 -17.488 -34.482  1.00 27.72           H  
ATOM     43 HD12 LEU A   3      21.790 -17.207 -36.233  1.00 27.72           H  
ATOM     44 HD13 LEU A   3      20.832 -16.231 -35.106  1.00 27.72           H  
ATOM     45  CD2 LEU A   3      22.841 -15.004 -33.808  1.00 27.72           C  
ATOM     46 HD21 LEU A   3      23.648 -14.277 -33.712  1.00 27.72           H  
ATOM     47 HD22 LEU A   3      22.920 -15.731 -33.000  1.00 27.72           H  
ATOM     48 HD23 LEU A   3      21.886 -14.486 -33.717  1.00 27.72           H  
ATOM     49  N   SER A   4      27.715 -16.137 -36.301  1.00 30.07           N  
ATOM     50  H   SER A   4      27.490 -16.324 -37.267  1.00 30.07           H  
ATOM     51  CA  SER A   4      29.110 -16.337 -35.882  1.00 30.07           C  
ATOM     52  HA  SER A   4      29.104 -16.906 -34.952  1.00 30.07           H  
ATOM     53  C   SER A   4      29.885 -15.044 -35.592  1.00 30.07           C  
ATOM     54  CB  SER A   4      29.855 -17.169 -36.929  1.00 30.07           C  
ATOM     55  HB2 SER A   4      29.381 -18.147 -37.009  1.00 30.07           H  
ATOM     56  HB3 SER A   4      30.887 -17.312 -36.608  1.00 30.07           H  
ATOM     57  O   SER A   4      30.989 -15.108 -35.055  1.00 30.07           O  
ATOM     58  OG  SER A   4      29.834 -16.536 -38.199  1.00 30.07           O  
ATOM     59  HG  SER A   4      30.367 -17.071 -38.792  1.00 30.07           H  
ATOM     60  N   LYS A   5      29.341 -13.863 -35.921  1.00 28.76           N  
ATOM     61  H   LYS A   5      28.441 -13.875 -36.378  1.00 28.76           H  
ATOM     62  CA  LYS A   5      29.989 -12.572 -35.618  1.00 28.76           C  
ATOM     63  HA  LYS A   5      31.053 -12.756 -35.468  1.00 28.76           H  
ATOM     64  C   LYS A   5      29.575 -11.937 -34.287  1.00 28.76           C  
ATOM     65  CB  LYS A   5      29.871 -11.603 -36.805  1.00 28.76           C  
ATOM     66  HB2 LYS A   5      28.848 -11.594 -37.181  1.00 28.76           H  
ATOM     67  HB3 LYS A   5      30.117 -10.597 -36.463  1.00 28.76           H  
ATOM     68  O   LYS A   5      30.172 -10.933 -33.909  1.00 28.76           O  
ATOM     69  CG  LYS A   5      30.852 -11.981 -37.927  1.00 28.76           C  
ATOM     70  HG2 LYS A   5      30.526 -12.908 -38.399  1.00 28.76           H  
ATOM     71  HG3 LYS A   5      31.843 -12.133 -37.500  1.00 28.76           H  
ATOM     72  CD  LYS A   5      30.941 -10.867 -38.978  1.00 28.76           C  
ATOM     73  HD2 LYS A   5      29.967 -10.738 -39.450  1.00 28.76           H  
ATOM     74  HD3 LYS A   5      31.223  -9.938 -38.483  1.00 28.76           H  
ATOM     75  CE  LYS A   5      31.995 -11.221 -40.034  1.00 28.76           C  
ATOM     76  HE2 LYS A   5      31.683 -12.130 -40.549  1.00 28.76           H  
ATOM     77  HE3 LYS A   5      32.933 -11.438 -39.523  1.00 28.76           H  
ATOM     78  NZ  LYS A   5      32.195 -10.115 -41.006  1.00 28.76           N  
ATOM     79  HZ1 LYS A   5      31.338  -9.903 -41.496  1.00 28.76           H  
ATOM     80  HZ2 LYS A   5      32.901 -10.363 -41.685  1.00 28.76           H  
ATOM     81  HZ3 LYS A   5      32.505  -9.280 -40.530  1.00 28.76           H  
ATOM     82  N   VAL A   6      28.628 -12.513 -33.544  1.00 28.58           N  
ATOM     83  H   VAL A   6      28.209 -13.377 -33.856  1.00 28.58           H  
ATOM     84  CA  VAL A   6      28.274 -12.015 -32.205  1.00 28.58           C  
ATOM     85  HA  VAL A   6      28.483 -10.947 -32.155  1.00 28.58           H  
ATOM     86  C   VAL A   6      29.177 -12.703 -31.179  1.00 28.58           C  
ATOM     87  CB  VAL A   6      26.767 -12.167 -31.910  1.00 28.58           C  
ATOM     88  HB  VAL A   6      26.506 -13.224 -31.859  1.00 28.58           H  
ATOM     89  O   VAL A   6      28.832 -13.731 -30.604  1.00 28.58           O  
ATOM     90  CG1 VAL A   6      26.398 -11.482 -30.588  1.00 28.58           C  
ATOM     91 HG11 VAL A   6      26.954 -11.928 -29.763  1.00 28.58           H  
ATOM     92 HG12 VAL A   6      25.335 -11.619 -30.389  1.00 28.58           H  
ATOM     93 HG13 VAL A   6      26.618 -10.415 -30.631  1.00 28.58           H  
ATOM     94  CG2 VAL A   6      25.916 -11.505 -33.005  1.00 28.58           C  
ATOM     95 HG21 VAL A   6      26.065 -12.006 -33.961  1.00 28.58           H  
ATOM     96 HG22 VAL A   6      24.862 -11.587 -32.742  1.00 28.58           H  
ATOM     97 HG23 VAL A   6      26.176 -10.450 -33.096  1.00 28.58           H  
ATOM     98  N   LYS A   7      30.388 -12.166 -30.981  1.00 29.79           N  
ATOM     99  H   LYS A   7      30.632 -11.346 -31.517  1.00 29.79           H  
ATOM    100  CA  LYS A   7      31.288 -12.611 -29.906  1.00 29.79           C  
ATOM    101  HA  LYS A   7      31.329 -13.700 -29.903  1.00 29.79           H  
ATOM    102  C   LYS A   7      30.703 -12.182 -28.555  1.00 29.79           C  
ATOM    103  CB  LYS A   7      32.716 -12.068 -30.108  1.00 29.79           C  
ATOM    104  HB2 LYS A   7      33.247 -12.163 -29.162  1.00 29.79           H  
ATOM    105  HB3 LYS A   7      32.674 -11.008 -30.360  1.00 29.79           H  
ATOM    106  O   LYS A   7      30.990 -11.096 -28.065  1.00 29.79           O  
ATOM    107  CG  LYS A   7      33.517 -12.831 -31.176  1.00 29.79           C  
ATOM    108  HG2 LYS A   7      33.059 -12.686 -32.154  1.00 29.79           H  
ATOM    109  HG3 LYS A   7      33.515 -13.894 -30.935  1.00 29.79           H  
ATOM    110  CD  LYS A   7      34.967 -12.321 -31.198  1.00 29.79           C  
ATOM    111  HD2 LYS A   7      35.385 -12.415 -30.196  1.00 29.79           H  
ATOM    112  HD3 LYS A   7      34.967 -11.267 -31.475  1.00 29.79           H  
ATOM    113  CE  LYS A   7      35.836 -13.115 -32.181  1.00 29.79           C  
ATOM    114  HE2 LYS A   7      35.773 -14.172 -31.923  1.00 29.79           H  
ATOM    115  HE3 LYS A   7      35.432 -12.988 -33.185  1.00 29.79           H  
ATOM    116  NZ  LYS A   7      37.249 -12.659 -32.126  1.00 29.79           N  
ATOM    117  HZ1 LYS A   7      37.825 -13.175 -32.775  1.00 29.79           H  
ATOM    118  HZ2 LYS A   7      37.623 -12.793 -31.198  1.00 29.79           H  
ATOM    119  HZ3 LYS A   7      37.315 -11.673 -32.338  1.00 29.79           H  
ATOM    120  N   LEU A   8      29.902 -13.056 -27.948  1.00 30.46           N  
ATOM    121  H   LEU A   8      29.635 -13.869 -28.485  1.00 30.46           H  
ATOM    122  CA  LEU A   8      29.255 -12.875 -26.640  1.00 30.46           C  
ATOM    123  HA  LEU A   8      28.717 -11.928 -26.660  1.00 30.46           H  
ATOM    124  C   LEU A   8      30.227 -12.770 -25.444  1.00 30.46           C  
ATOM    125  CB  LEU A   8      28.237 -14.023 -26.432  1.00 30.46           C  
ATOM    126  HB2 LEU A   8      28.009 -14.141 -25.372  1.00 30.46           H  
ATOM    127  HB3 LEU A   8      28.701 -14.956 -26.753  1.00 30.46           H  
ATOM    128  O   LEU A   8      29.761 -12.719 -24.314  1.00 30.46           O  
ATOM    129  CG  LEU A   8      26.902 -13.833 -27.173  1.00 30.46           C  
ATOM    130  HG  LEU A   8      27.101 -13.488 -28.188  1.00 30.46           H  
ATOM    131  CD1 LEU A   8      26.153 -15.159 -27.264  1.00 30.46           C  
ATOM    132 HD11 LEU A   8      25.946 -15.544 -26.266  1.00 30.46           H  
ATOM    133 HD12 LEU A   8      25.211 -15.015 -27.794  1.00 30.46           H  
ATOM    134 HD13 LEU A   8      26.751 -15.887 -27.813  1.00 30.46           H  
ATOM    135  CD2 LEU A   8      26.003 -12.820 -26.457  1.00 30.46           C  
ATOM    136 HD21 LEU A   8      25.067 -12.714 -27.005  1.00 30.46           H  
ATOM    137 HD22 LEU A   8      26.485 -11.844 -26.413  1.00 30.46           H  
ATOM    138 HD23 LEU A   8      25.776 -13.165 -25.448  1.00 30.46           H  
ATOM    139  N   ASN A   9      31.545 -12.692 -25.641  1.00 35.15           N  
ATOM    140  H   ASN A   9      31.890 -12.666 -26.590  1.00 35.15           H  
ATOM    141  CA  ASN A   9      32.512 -12.538 -24.543  1.00 35.15           C  
ATOM    142  HA  ASN A   9      31.989 -12.594 -23.588  1.00 35.15           H  
ATOM    143  C   ASN A   9      33.179 -11.159 -24.490  1.00 35.15           C  
ATOM    144  CB  ASN A   9      33.507 -13.712 -24.556  1.00 35.15           C  
ATOM    145  HB2 ASN A   9      34.349 -13.475 -23.905  1.00 35.15           H  
ATOM    146  HB3 ASN A   9      33.889 -13.877 -25.563  1.00 35.15           H  
ATOM    147  O   ASN A   9      34.046 -10.941 -23.654  1.00 35.15           O  
ATOM    148  CG  ASN A   9      32.890 -14.996 -24.025  1.00 35.15           C  
ATOM    149  ND2 ASN A   9      33.640 -16.069 -23.987  1.00 35.15           N  
ATOM    150 HD21 ASN A   9      34.630 -16.022 -24.183  1.00 35.15           H  
ATOM    151 HD22 ASN A   9      33.218 -16.874 -23.546  1.00 35.15           H  
ATOM    152  OD1 ASN A   9      31.735 -15.061 -23.645  1.00 35.15           O  
ATOM    153  N   ASP A  10      32.770 -10.222 -25.345  1.00 33.41           N  
ATOM    154  H   ASP A  10      32.035 -10.427 -26.007  1.00 33.41           H  
ATOM    155  CA  ASP A  10      33.290  -8.857 -25.315  1.00 33.41           C  
ATOM    156  HA  ASP A  10      34.277  -8.857 -24.852  1.00 33.41           H  
ATOM    157  C   ASP A  10      32.368  -7.972 -24.460  1.00 33.41           C  
ATOM    158  CB  ASP A  10      33.476  -8.375 -26.759  1.00 33.41           C  
ATOM    159  HB2 ASP A  10      33.866  -9.201 -27.354  1.00 33.41           H  
ATOM    160  HB3 ASP A  10      32.515  -8.087 -27.185  1.00 33.41           H  
ATOM    161  O   ASP A  10      31.272  -7.594 -24.884  1.00 33.41           O  
ATOM    162  CG  ASP A  10      34.465  -7.216 -26.872  1.00 33.41           C  
ATOM    163  OD1 ASP A  10      34.758  -6.591 -25.830  1.00 33.41           O  
ATOM    164  OD2 ASP A  10      34.906  -6.986 -28.020  1.00 33.41           O  
ATOM    165  N   THR A  11      32.771  -7.706 -23.215  1.00 33.94           N  
ATOM    166  H   THR A  11      33.691  -8.008 -22.928  1.00 33.94           H  
ATOM    167  CA  THR A  11      32.019  -6.892 -22.242  1.00 33.94           C  
ATOM    168  HA  THR A  11      31.058  -7.368 -22.050  1.00 33.94           H  
ATOM    169  C   THR A  11      31.710  -5.497 -22.781  1.00 33.94           C  
ATOM    170  CB  THR A  11      32.780  -6.769 -20.906  1.00 33.94           C  
ATOM    171  HB  THR A  11      32.555  -5.810 -20.441  1.00 33.94           H  
ATOM    172  O   THR A  11      30.599  -5.014 -22.589  1.00 33.94           O  
ATOM    173  CG2 THR A  11      32.388  -7.884 -19.939  1.00 33.94           C  
ATOM    174 HG21 THR A  11      32.940  -7.770 -19.006  1.00 33.94           H  
ATOM    175 HG22 THR A  11      32.616  -8.855 -20.377  1.00 33.94           H  
ATOM    176 HG23 THR A  11      31.322  -7.819 -19.721  1.00 33.94           H  
ATOM    177  OG1 THR A  11      34.174  -6.886 -21.103  1.00 33.94           O  
ATOM    178  HG1 THR A  11      34.605  -6.608 -20.292  1.00 33.94           H  
ATOM    179  N   LEU A  12      32.620  -4.907 -23.561  1.00 32.63           N  
ATOM    180  H   LEU A  12      33.486  -5.398 -23.734  1.00 32.63           H  
ATOM    181  CA  LEU A  12      32.433  -3.597 -24.195  1.00 32.63           C  
ATOM    182  HA  LEU A  12      32.114  -2.885 -23.435  1.00 32.63           H  
ATOM    183  C   LEU A  12      31.326  -3.612 -25.260  1.00 32.63           C  
ATOM    184  CB  LEU A  12      33.791  -3.162 -24.787  1.00 32.63           C  
ATOM    185  HB2 LEU A  12      34.467  -4.016 -24.816  1.00 32.63           H  
ATOM    186  HB3 LEU A  12      33.664  -2.842 -25.821  1.00 32.63           H  
ATOM    187  O   LEU A  12      30.523  -2.683 -25.344  1.00 32.63           O  
ATOM    188  CG  LEU A  12      34.440  -2.023 -23.981  1.00 32.63           C  
ATOM    189  HG  LEU A  12      34.115  -2.068 -22.941  1.00 32.63           H  
ATOM    190  CD1 LEU A  12      35.963  -2.145 -23.994  1.00 32.63           C  
ATOM    191 HD11 LEU A  12      36.255  -3.084 -23.524  1.00 32.63           H  
ATOM    192 HD12 LEU A  12      36.330  -2.127 -25.020  1.00 32.63           H  
ATOM    193 HD13 LEU A  12      36.403  -1.320 -23.432  1.00 32.63           H  
ATOM    194  CD2 LEU A  12      34.054  -0.666 -24.573  1.00 32.63           C  
ATOM    195 HD21 LEU A  12      32.968  -0.576 -24.593  1.00 32.63           H  
ATOM    196 HD22 LEU A  12      34.445  -0.570 -25.586  1.00 32.63           H  
ATOM    197 HD23 LEU A  12      34.459   0.132 -23.950  1.00 32.63           H  
ATOM    198  N   ASN A  13      31.241  -4.691 -26.042  1.00 36.83           N  
ATOM    199  H   ASN A  13      31.914  -5.431 -25.906  1.00 36.83           H  
ATOM    200  CA  ASN A  13      30.190  -4.852 -27.046  1.00 36.83           C  
ATOM    201  HA  ASN A  13      30.052  -3.891 -27.542  1.00 36.83           H  
ATOM    202  C   ASN A  13      28.843  -5.221 -26.395  1.00 36.83           C  
ATOM    203  CB  ASN A  13      30.667  -5.874 -28.092  1.00 36.83           C  
ATOM    204  HB2 ASN A  13      30.464  -6.883 -27.733  1.00 36.83           H  
ATOM    205  HB3 ASN A  13      31.744  -5.771 -28.228  1.00 36.83           H  
ATOM    206  O   ASN A  13      27.795  -4.832 -26.899  1.00 36.83           O  
ATOM    207  CG  ASN A  13      30.036  -5.691 -29.463  1.00 36.83           C  
ATOM    208  ND2 ASN A  13      30.298  -6.603 -30.369  1.00 36.83           N  
ATOM    209 HD21 ASN A  13      30.931  -7.357 -30.143  1.00 36.83           H  
ATOM    210 HD22 ASN A  13      29.907  -6.423 -31.282  1.00 36.83           H  
ATOM    211  OD1 ASN A  13      29.337  -4.746 -29.774  1.00 36.83           O  
ATOM    212  N   LYS A  14      28.854  -5.913 -25.242  1.00 35.69           N  
ATOM    213  H   LYS A  14      29.751  -6.217 -24.890  1.00 35.69           H  
ATOM    214  CA  LYS A  14      27.656  -6.149 -24.414  1.00 35.69           C  
ATOM    215  HA  LYS A  14      26.853  -6.511 -25.056  1.00 35.69           H  
ATOM    216  C   LYS A  14      27.120  -4.859 -23.795  1.00 35.69           C  
ATOM    217  CB  LYS A  14      27.922  -7.193 -23.319  1.00 35.69           C  
ATOM    218  HB2 LYS A  14      28.901  -7.020 -22.872  1.00 35.69           H  
ATOM    219  HB3 LYS A  14      27.169  -7.072 -22.540  1.00 35.69           H  
ATOM    220  O   LYS A  14      25.916  -4.654 -23.859  1.00 35.69           O  
ATOM    221  CG  LYS A  14      27.830  -8.630 -23.847  1.00 35.69           C  
ATOM    222  HG2 LYS A  14      26.845  -8.780 -24.289  1.00 35.69           H  
ATOM    223  HG3 LYS A  14      28.589  -8.789 -24.613  1.00 35.69           H  
ATOM    224  CD  LYS A  14      28.033  -9.642 -22.708  1.00 35.69           C  
ATOM    225  HD2 LYS A  14      27.361  -9.406 -21.883  1.00 35.69           H  
ATOM    226  HD3 LYS A  14      29.067  -9.585 -22.369  1.00 35.69           H  
ATOM    227  CE  LYS A  14      27.723 -11.048 -23.226  1.00 35.69           C  
ATOM    228  HE2 LYS A  14      28.272 -11.165 -24.161  1.00 35.69           H  
ATOM    229  HE3 LYS A  14      26.663 -11.124 -23.469  1.00 35.69           H  
ATOM    230  NZ  LYS A  14      28.115 -12.132 -22.282  1.00 35.69           N  
ATOM    231  HZ1 LYS A  14      28.403 -12.929 -22.831  1.00 35.69           H  
ATOM    232  HZ2 LYS A  14      28.940 -11.888 -21.754  1.00 35.69           H  
ATOM    233  HZ3 LYS A  14      27.357 -12.423 -21.682  1.00 35.69           H  
ATOM    234  N   ASP A  15      27.970  -3.976 -23.277  1.00 35.73           N  
ATOM    235  H   ASP A  15      28.936  -4.240 -23.144  1.00 35.73           H  
ATOM    236  CA  ASP A  15      27.536  -2.673 -22.748  1.00 35.73           C  
ATOM    237  HA  ASP A  15      26.721  -2.827 -22.040  1.00 35.73           H  
ATOM    238  C   ASP A  15      26.997  -1.765 -23.862  1.00 35.73           C  
ATOM    239  CB  ASP A  15      28.691  -1.992 -21.997  1.00 35.73           C  
ATOM    240  HB2 ASP A  15      28.411  -0.958 -21.797  1.00 35.73           H  
ATOM    241  HB3 ASP A  15      29.576  -1.982 -22.634  1.00 35.73           H  
ATOM    242  O   ASP A  15      26.007  -1.055 -23.670  1.00 35.73           O  
ATOM    243  CG  ASP A  15      29.028  -2.654 -20.654  1.00 35.73           C  
ATOM    244  OD1 ASP A  15      28.204  -3.465 -20.165  1.00 35.73           O  
ATOM    245  OD2 ASP A  15      30.116  -2.334 -20.129  1.00 35.73           O  
ATOM    246  N   GLN A  16      27.564  -1.840 -25.073  1.00 33.06           N  
ATOM    247  H   GLN A  16      28.421  -2.366 -25.171  1.00 33.06           H  
ATOM    248  CA  GLN A  16      26.983  -1.192 -26.253  1.00 33.06           C  
ATOM    249  HA  GLN A  16      26.744  -0.162 -25.987  1.00 33.06           H  
ATOM    250  C   GLN A  16      25.663  -1.830 -26.702  1.00 33.06           C  
ATOM    251  CB  GLN A  16      27.984  -1.126 -27.412  1.00 33.06           C  
ATOM    252  HB2 GLN A  16      28.647  -1.991 -27.396  1.00 33.06           H  
ATOM    253  HB3 GLN A  16      27.434  -1.133 -28.353  1.00 33.06           H  
ATOM    254  O   GLN A  16      24.740  -1.106 -27.059  1.00 33.06           O  
ATOM    255  CG  GLN A  16      28.794   0.178 -27.349  1.00 33.06           C  
ATOM    256  HG2 GLN A  16      29.439   0.160 -26.471  1.00 33.06           H  
ATOM    257  HG3 GLN A  16      28.110   1.022 -27.258  1.00 33.06           H  
ATOM    258  CD  GLN A  16      29.654   0.407 -28.586  1.00 33.06           C  
ATOM    259  NE2 GLN A  16      30.218   1.585 -28.739  1.00 33.06           N  
ATOM    260 HE21 GLN A  16      30.109   2.298 -28.032  1.00 33.06           H  
ATOM    261 HE22 GLN A  16      30.807   1.684 -29.554  1.00 33.06           H  
ATOM    262  OE1 GLN A  16      29.837  -0.437 -29.446  1.00 33.06           O  
ATOM    263  N   LEU A  17      25.513  -3.157 -26.661  1.00 33.76           N  
ATOM    264  H   LEU A  17      26.319  -3.720 -26.429  1.00 33.76           H  
ATOM    265  CA  LEU A  17      24.247  -3.843 -26.962  1.00 33.76           C  
ATOM    266  HA  LEU A  17      23.843  -3.438 -27.890  1.00 33.76           H  
ATOM    267  C   LEU A  17      23.171  -3.594 -25.901  1.00 33.76           C  
ATOM    268  CB  LEU A  17      24.492  -5.347 -27.187  1.00 33.76           C  
ATOM    269  HB2 LEU A  17      23.723  -5.927 -26.678  1.00 33.76           H  
ATOM    270  HB3 LEU A  17      25.441  -5.635 -26.734  1.00 33.76           H  
ATOM    271  O   LEU A  17      22.002  -3.535 -26.251  1.00 33.76           O  
ATOM    272  CG  LEU A  17      24.484  -5.708 -28.686  1.00 33.76           C  
ATOM    273  HG  LEU A  17      24.810  -4.853 -29.278  1.00 33.76           H  
ATOM    274  CD1 LEU A  17      25.440  -6.861 -28.983  1.00 33.76           C  
ATOM    275 HD11 LEU A  17      26.454  -6.555 -28.726  1.00 33.76           H  
ATOM    276 HD12 LEU A  17      25.163  -7.735 -28.394  1.00 33.76           H  
ATOM    277 HD13 LEU A  17      25.405  -7.103 -30.046  1.00 33.76           H  
ATOM    278  CD2 LEU A  17      23.077  -6.120 -29.132  1.00 33.76           C  
ATOM    279 HD21 LEU A  17      23.071  -6.313 -30.204  1.00 33.76           H  
ATOM    280 HD22 LEU A  17      22.380  -5.310 -28.915  1.00 33.76           H  
ATOM    281 HD23 LEU A  17      22.758  -7.014 -28.597  1.00 33.76           H  
ATOM    282  N   LEU A  18      23.550  -3.392 -24.638  1.00 32.65           N  
ATOM    283  H   LEU A  18      24.522  -3.550 -24.412  1.00 32.65           H  
ATOM    284  CA  LEU A  18      22.642  -3.062 -23.537  1.00 32.65           C  
ATOM    285  HA  LEU A  18      21.705  -3.600 -23.683  1.00 32.65           H  
ATOM    286  C   LEU A  18      22.284  -1.566 -23.511  1.00 32.65           C  
ATOM    287  CB  LEU A  18      23.266  -3.529 -22.209  1.00 32.65           C  
ATOM    288  HB2 LEU A  18      24.281  -3.137 -22.147  1.00 32.65           H  
ATOM    289  HB3 LEU A  18      22.699  -3.101 -21.382  1.00 32.65           H  
ATOM    290  O   LEU A  18      21.139  -1.214 -23.242  1.00 32.65           O  
ATOM    291  CG  LEU A  18      23.294  -5.062 -22.039  1.00 32.65           C  
ATOM    292  HG  LEU A  18      23.662  -5.536 -22.949  1.00 32.65           H  
ATOM    293  CD1 LEU A  18      24.227  -5.447 -20.889  1.00 32.65           C  
ATOM    294 HD11 LEU A  18      23.879  -4.991 -19.962  1.00 32.65           H  
ATOM    295 HD12 LEU A  18      24.248  -6.532 -20.781  1.00 32.65           H  
ATOM    296 HD13 LEU A  18      25.233  -5.085 -21.102  1.00 32.65           H  
ATOM    297  CD2 LEU A  18      21.907  -5.634 -21.730  1.00 32.65           C  
ATOM    298 HD21 LEU A  18      21.218  -5.415 -22.546  1.00 32.65           H  
ATOM    299 HD22 LEU A  18      21.966  -6.717 -21.620  1.00 32.65           H  
ATOM    300 HD23 LEU A  18      21.516  -5.199 -20.811  1.00 32.65           H  
ATOM    301  N   SER A  19      23.204  -0.673 -23.881  1.00 35.29           N  
ATOM    302  H   SER A  19      24.156  -0.982 -24.018  1.00 35.29           H  
ATOM    303  CA  SER A  19      22.870   0.745 -24.105  1.00 35.29           C  
ATOM    304  HA  SER A  19      22.216   1.073 -23.297  1.00 35.29           H  
ATOM    305  C   SER A  19      22.092   0.971 -25.407  1.00 35.29           C  
ATOM    306  CB  SER A  19      24.110   1.639 -24.061  1.00 35.29           C  
ATOM    307  HB2 SER A  19      23.820   2.662 -24.303  1.00 35.29           H  
ATOM    308  HB3 SER A  19      24.526   1.626 -23.054  1.00 35.29           H  
ATOM    309  O   SER A  19      21.278   1.890 -25.475  1.00 35.29           O  
ATOM    310  OG  SER A  19      25.089   1.203 -24.973  1.00 35.29           O  
ATOM    311  HG  SER A  19      25.530   0.462 -24.552  1.00 35.29           H  
ATOM    312  N   SER A  20      22.294   0.124 -26.427  1.00 28.86           N  
ATOM    313  H   SER A  20      23.055  -0.534 -26.338  1.00 28.86           H  
ATOM    314  CA  SER A  20      21.542   0.157 -27.693  1.00 28.86           C  
ATOM    315  HA  SER A  20      21.175   1.174 -27.832  1.00 28.86           H  
ATOM    316  C   SER A  20      20.305  -0.738 -27.714  1.00 28.86           C  
ATOM    317  CB  SER A  20      22.425  -0.152 -28.902  1.00 28.86           C  
ATOM    318  HB2 SER A  20      23.284   0.518 -28.904  1.00 28.86           H  
ATOM    319  HB3 SER A  20      21.851   0.016 -29.813  1.00 28.86           H  
ATOM    320  O   SER A  20      19.470  -0.582 -28.613  1.00 28.86           O  
ATOM    321  OG  SER A  20      22.869  -1.486 -28.883  1.00 28.86           O  
ATOM    322  HG  SER A  20      23.584  -1.503 -28.243  1.00 28.86           H  
ATOM    323  N   SER A  21      20.120  -1.626 -26.728  1.00 31.26           N  
ATOM    324  H   SER A  21      20.881  -1.841 -26.099  1.00 31.26           H  
ATOM    325  CA  SER A  21      18.818  -2.225 -26.477  1.00 31.26           C  
ATOM    326  HA  SER A  21      18.483  -2.686 -27.406  1.00 31.26           H  
ATOM    327  C   SER A  21      17.890  -1.068 -26.150  1.00 31.26           C  
ATOM    328  CB  SER A  21      18.828  -3.348 -25.425  1.00 31.26           C  
ATOM    329  HB2 SER A  21      17.810  -3.721 -25.311  1.00 31.26           H  
ATOM    330  HB3 SER A  21      19.434  -4.170 -25.805  1.00 31.26           H  
ATOM    331  O   SER A  21      17.992  -0.438 -25.104  1.00 31.26           O  
ATOM    332  OG  SER A  21      19.308  -3.003 -24.148  1.00 31.26           O  
ATOM    333  HG  SER A  21      19.605  -2.091 -24.101  1.00 31.26           H  
ATOM    334  N   LYS A  22      17.032  -0.741 -27.123  1.00 26.10           N  
ATOM    335  H   LYS A  22      17.174  -1.244 -27.987  1.00 26.10           H  
ATOM    336  CA  LYS A  22      16.115   0.410 -27.175  1.00 26.10           C  
ATOM    337  HA  LYS A  22      16.706   1.326 -27.200  1.00 26.10           H  
ATOM    338  C   LYS A  22      15.188   0.566 -25.964  1.00 26.10           C  
ATOM    339  CB  LYS A  22      15.275   0.297 -28.456  1.00 26.10           C  
ATOM    340  HB2 LYS A  22      14.953  -0.736 -28.590  1.00 26.10           H  
ATOM    341  HB3 LYS A  22      14.377   0.906 -28.349  1.00 26.10           H  
ATOM    342  O   LYS A  22      14.398   1.501 -25.930  1.00 26.10           O  
ATOM    343  CG  LYS A  22      16.008   0.791 -29.706  1.00 26.10           C  
ATOM    344  HG2 LYS A  22      16.910   0.201 -29.871  1.00 26.10           H  
ATOM    345  HG3 LYS A  22      16.281   1.837 -29.570  1.00 26.10           H  
ATOM    346  CD  LYS A  22      15.069   0.655 -30.910  1.00 26.10           C  
ATOM    347  HD2 LYS A  22      14.120   1.139 -30.677  1.00 26.10           H  
ATOM    348  HD3 LYS A  22      14.890  -0.403 -31.103  1.00 26.10           H  
ATOM    349  CE  LYS A  22      15.676   1.316 -32.146  1.00 26.10           C  
ATOM    350  HE2 LYS A  22      16.629   0.833 -32.365  1.00 26.10           H  
ATOM    351  HE3 LYS A  22      15.880   2.361 -31.913  1.00 26.10           H  
ATOM    352  NZ  LYS A  22      14.758   1.214 -33.307  1.00 26.10           N  
ATOM    353  HZ1 LYS A  22      13.880   1.664 -33.092  1.00 26.10           H  
ATOM    354  HZ2 LYS A  22      14.580   0.245 -33.528  1.00 26.10           H  
ATOM    355  HZ3 LYS A  22      15.163   1.667 -34.114  1.00 26.10           H  
ATOM    356  N   TYR A  23      15.291  -0.303 -24.970  1.00 29.57           N  
ATOM    357  H   TYR A  23      16.041  -0.977 -25.034  1.00 29.57           H  
ATOM    358  CA  TYR A  23      14.733  -0.115 -23.644  1.00 29.57           C  
ATOM    359  HA  TYR A  23      13.819   0.473 -23.723  1.00 29.57           H  
ATOM    360  C   TYR A  23      15.713   0.686 -22.783  1.00 29.57           C  
ATOM    361  CB  TYR A  23      14.358  -1.476 -23.052  1.00 29.57           C  
ATOM    362  HB2 TYR A  23      15.269  -2.024 -22.811  1.00 29.57           H  
ATOM    363  HB3 TYR A  23      13.811  -1.320 -22.123  1.00 29.57           H  
ATOM    364  O   TYR A  23      16.070   0.285 -21.677  1.00 29.57           O  
ATOM    365  CG  TYR A  23      13.510  -2.313 -23.987  1.00 29.57           C  
ATOM    366  CD1 TYR A  23      12.152  -1.997 -24.185  1.00 29.57           C  
ATOM    367  HD1 TYR A  23      11.705  -1.176 -23.644  1.00 29.57           H  
ATOM    368  CD2 TYR A  23      14.093  -3.391 -24.681  1.00 29.57           C  
ATOM    369  HD2 TYR A  23      15.129  -3.644 -24.508  1.00 29.57           H  
ATOM    370  CE1 TYR A  23      11.372  -2.766 -25.068  1.00 29.57           C  
ATOM    371  HE1 TYR A  23      10.324  -2.546 -25.208  1.00 29.57           H  
ATOM    372  CE2 TYR A  23      13.317  -4.165 -25.561  1.00 29.57           C  
ATOM    373  HE2 TYR A  23      13.762  -5.012 -26.062  1.00 29.57           H  
ATOM    374  OH  TYR A  23      11.199  -4.619 -26.584  1.00 29.57           O  
ATOM    375  HH  TYR A  23      11.704  -5.377 -26.888  1.00 29.57           H  
ATOM    376  CZ  TYR A  23      11.952  -3.856 -25.749  1.00 29.57           C  
ATOM    377  N   THR A  24      16.130   1.861 -23.268  1.00 27.61           N  
ATOM    378  H   THR A  24      15.850   2.125 -24.202  1.00 27.61           H  
ATOM    379  CA  THR A  24      16.462   2.948 -22.350  1.00 27.61           C  
ATOM    380  HA  THR A  24      17.217   2.612 -21.639  1.00 27.61           H  
ATOM    381  C   THR A  24      15.156   3.225 -21.618  1.00 27.61           C  
ATOM    382  CB  THR A  24      16.966   4.214 -23.072  1.00 27.61           C  
ATOM    383  HB  THR A  24      16.126   4.777 -23.480  1.00 27.61           H  
ATOM    384  O   THR A  24      14.305   3.957 -22.119  1.00 27.61           O  
ATOM    385  CG2 THR A  24      17.753   5.121 -22.125  1.00 27.61           C  
ATOM    386 HG21 THR A  24      17.112   5.437 -21.302  1.00 27.61           H  
ATOM    387 HG22 THR A  24      18.617   4.590 -21.726  1.00 27.61           H  
ATOM    388 HG23 THR A  24      18.093   6.003 -22.667  1.00 27.61           H  
ATOM    389  OG1 THR A  24      17.807   3.890 -24.156  1.00 27.61           O  
ATOM    390  HG1 THR A  24      18.481   3.278 -23.851  1.00 27.61           H  
ATOM    391  N   ILE A  25      14.929   2.545 -20.492  1.00 37.36           N  
ATOM    392  H   ILE A  25      15.582   1.822 -20.225  1.00 37.36           H  
ATOM    393  CA  ILE A  25      13.868   2.922 -19.568  1.00 37.36           C  
ATOM    394  HA  ILE A  25      12.901   2.881 -20.071  1.00 37.36           H  
ATOM    395  C   ILE A  25      14.216   4.367 -19.243  1.00 37.36           C  
ATOM    396  CB  ILE A  25      13.836   2.006 -18.320  1.00 37.36           C  
ATOM    397  HB  ILE A  25      14.815   2.037 -17.842  1.00 37.36           H  
ATOM    398  O   ILE A  25      15.223   4.624 -18.583  1.00 37.36           O  
ATOM    399  CG1 ILE A  25      13.532   0.542 -18.722  1.00 37.36           C  
ATOM    400 HG12 ILE A  25      14.186   0.242 -19.540  1.00 37.36           H  
ATOM    401 HG13 ILE A  25      12.503   0.468 -19.074  1.00 37.36           H  
ATOM    402  CG2 ILE A  25      12.784   2.518 -17.315  1.00 37.36           C  
ATOM    403 HG21 ILE A  25      13.006   3.541 -17.012  1.00 37.36           H  
ATOM    404 HG22 ILE A  25      11.789   2.485 -17.758  1.00 37.36           H  
ATOM    405 HG23 ILE A  25      12.785   1.907 -16.413  1.00 37.36           H  
ATOM    406  CD1 ILE A  25      13.746  -0.470 -17.588  1.00 37.36           C  
ATOM    407 HD11 ILE A  25      13.063  -0.273 -16.762  1.00 37.36           H  
ATOM    408 HD12 ILE A  25      13.558  -1.476 -17.963  1.00 37.36           H  
ATOM    409 HD13 ILE A  25      14.774  -0.413 -17.229  1.00 37.36           H  
ATOM    410  N   GLN A  26      13.476   5.317 -19.818  1.00 37.07           N  
ATOM    411  H   GLN A  26      12.751   5.044 -20.466  1.00 37.07           H  
ATOM    412  CA  GLN A  26      13.582   6.712 -19.434  1.00 37.07           C  
ATOM    413  HA  GLN A  26      14.625   7.028 -19.457  1.00 37.07           H  
ATOM    414  C   GLN A  26      13.103   6.753 -17.989  1.00 37.07           C  
ATOM    415  CB  GLN A  26      12.766   7.624 -20.364  1.00 37.07           C  
ATOM    416  HB2 GLN A  26      12.603   8.573 -19.853  1.00 37.07           H  
ATOM    417  HB3 GLN A  26      11.793   7.175 -20.566  1.00 37.07           H  
ATOM    418  O   GLN A  26      11.914   6.860 -17.705  1.00 37.07           O  
ATOM    419  CG  GLN A  26      13.493   7.922 -21.684  1.00 37.07           C  
ATOM    420  HG2 GLN A  26      14.489   8.304 -21.461  1.00 37.07           H  
ATOM    421  HG3 GLN A  26      13.600   7.002 -22.260  1.00 37.07           H  
ATOM    422  CD  GLN A  26      12.758   8.956 -22.537  1.00 37.07           C  
ATOM    423  NE2 GLN A  26      13.435   9.621 -23.448  1.00 37.07           N  
ATOM    424 HE21 GLN A  26      12.904  10.313 -23.956  1.00 37.07           H  
ATOM    425 HE22 GLN A  26      14.427   9.469 -23.568  1.00 37.07           H  
ATOM    426  OE1 GLN A  26      11.570   9.195 -22.420  1.00 37.07           O  
ATOM    427  N   ARG A  27      14.044   6.544 -17.070  1.00 51.64           N  
ATOM    428  H   ARG A  27      14.967   6.303 -17.404  1.00 51.64           H  
ATOM    429  CA  ARG A  27      13.841   6.664 -15.637  1.00 51.64           C  
ATOM    430  HA  ARG A  27      13.029   6.012 -15.313  1.00 51.64           H  
ATOM    431  C   ARG A  27      13.437   8.111 -15.423  1.00 51.64           C  
ATOM    432  CB  ARG A  27      15.141   6.278 -14.913  1.00 51.64           C  
ATOM    433  HB2 ARG A  27      15.980   6.824 -15.345  1.00 51.64           H  
ATOM    434  HB3 ARG A  27      15.060   6.554 -13.862  1.00 51.64           H  
ATOM    435  O   ARG A  27      14.222   8.998 -15.742  1.00 51.64           O  
ATOM    436  CG  ARG A  27      15.406   4.766 -14.995  1.00 51.64           C  
ATOM    437  HG2 ARG A  27      14.601   4.239 -14.482  1.00 51.64           H  
ATOM    438  HG3 ARG A  27      15.437   4.438 -16.034  1.00 51.64           H  
ATOM    439  CD  ARG A  27      16.738   4.416 -14.331  1.00 51.64           C  
ATOM    440  HD2 ARG A  27      16.731   4.854 -13.333  1.00 51.64           H  
ATOM    441  HD3 ARG A  27      17.551   4.864 -14.903  1.00 51.64           H  
ATOM    442  NE  ARG A  27      16.930   2.955 -14.233  1.00 51.64           N  
ATOM    443  HE  ARG A  27      16.119   2.382 -14.418  1.00 51.64           H  
ATOM    444  NH1 ARG A  27      19.032   2.979 -13.297  1.00 51.64           N  
ATOM    445 HH11 ARG A  27      19.725   2.506 -12.734  1.00 51.64           H  
ATOM    446 HH12 ARG A  27      18.932   3.981 -13.226  1.00 51.64           H  
ATOM    447  NH2 ARG A  27      17.973   1.043 -13.550  1.00 51.64           N  
ATOM    448 HH21 ARG A  27      18.731   0.607 -13.044  1.00 51.64           H  
ATOM    449 HH22 ARG A  27      17.115   0.530 -13.690  1.00 51.64           H  
ATOM    450  CZ  ARG A  27      17.974   2.337 -13.700  1.00 51.64           C  
ATOM    451  N   SER A  28      12.185   8.322 -15.014  1.00 54.01           N  
ATOM    452  H   SER A  28      11.613   7.511 -14.828  1.00 54.01           H  
ATOM    453  CA  SER A  28      11.512   9.625 -14.979  1.00 54.01           C  
ATOM    454  HA  SER A  28      11.080   9.818 -15.962  1.00 54.01           H  
ATOM    455  C   SER A  28      12.469  10.767 -14.631  1.00 54.01           C  
ATOM    456  CB  SER A  28      10.366   9.604 -13.964  1.00 54.01           C  
ATOM    457  HB2 SER A  28       9.976  10.619 -13.883  1.00 54.01           H  
ATOM    458  HB3 SER A  28       9.574   8.940 -14.310  1.00 54.01           H  
ATOM    459  O   SER A  28      13.008  10.823 -13.522  1.00 54.01           O  
ATOM    460  OG  SER A  28      10.817   9.188 -12.687  1.00 54.01           O  
ATOM    461  HG  SER A  28      11.500   9.807 -12.420  1.00 54.01           H  
ATOM    462  N   THR A  29      12.697  11.658 -15.593  1.00 53.57           N  
ATOM    463  H   THR A  29      12.288  11.499 -16.502  1.00 53.57           H  
ATOM    464  CA  THR A  29      13.513  12.865 -15.435  1.00 53.57           C  
ATOM    465  HA  THR A  29      14.131  12.780 -14.541  1.00 53.57           H  
ATOM    466  C   THR A  29      12.601  14.070 -15.281  1.00 53.57           C  
ATOM    467  CB  THR A  29      14.443  13.094 -16.638  1.00 53.57           C  
ATOM    468  HB  THR A  29      14.828  14.113 -16.591  1.00 53.57           H  
ATOM    469  O   THR A  29      11.819  14.363 -16.182  1.00 53.57           O  
ATOM    470  CG2 THR A  29      15.642  12.149 -16.691  1.00 53.57           C  
ATOM    471 HG21 THR A  29      15.341  11.136 -16.423  1.00 53.57           H  
ATOM    472 HG22 THR A  29      16.418  12.501 -16.011  1.00 53.57           H  
ATOM    473 HG23 THR A  29      16.055  12.139 -17.700  1.00 53.57           H  
ATOM    474  OG1 THR A  29      13.723  12.955 -17.842  1.00 53.57           O  
ATOM    475  HG1 THR A  29      12.930  13.488 -17.752  1.00 53.57           H  
ATOM    476  N   GLY A  30      12.729  14.796 -14.173  1.00 61.82           N  
ATOM    477  H   GLY A  30      13.342  14.452 -13.448  1.00 61.82           H  
ATOM    478  CA  GLY A  30      11.981  16.031 -13.918  1.00 61.82           C  
ATOM    479  HA2 GLY A  30      11.774  16.530 -14.865  1.00 61.82           H  
ATOM    480  HA3 GLY A  30      12.597  16.695 -13.311  1.00 61.82           H  
ATOM    481  C   GLY A  30      10.646  15.846 -13.197  1.00 61.82           C  
ATOM    482  O   GLY A  30      10.059  16.845 -12.784  1.00 61.82           O  
ATOM    483  N   ASP A  31      10.198  14.607 -12.982  1.00 74.88           N  
ATOM    484  H   ASP A  31      10.685  13.823 -13.393  1.00 74.88           H  
ATOM    485  CA  ASP A  31       8.999  14.346 -12.187  1.00 74.88           C  
ATOM    486  HA  ASP A  31       8.184  14.937 -12.605  1.00 74.88           H  
ATOM    487  C   ASP A  31       9.204  14.812 -10.745  1.00 74.88           C  
ATOM    488  CB  ASP A  31       8.584  12.867 -12.240  1.00 74.88           C  
ATOM    489  HB2 ASP A  31       9.464  12.239 -12.099  1.00 74.88           H  
ATOM    490  HB3 ASP A  31       7.895  12.670 -11.419  1.00 74.88           H  
ATOM    491  O   ASP A  31      10.225  14.538 -10.107  1.00 74.88           O  
ATOM    492  CG  ASP A  31       7.878  12.470 -13.541  1.00 74.88           C  
ATOM    493  OD1 ASP A  31       7.462  13.376 -14.295  1.00 74.88           O  
ATOM    494  OD2 ASP A  31       7.739  11.248 -13.753  1.00 74.88           O  
ATOM    495  N   SER A  32       8.218  15.544 -10.236  1.00 84.12           N  
ATOM    496  H   SER A  32       7.409  15.710 -10.817  1.00 84.12           H  
ATOM    497  CA  SER A  32       8.149  15.927  -8.835  1.00 84.12           C  
ATOM    498  HA  SER A  32       9.164  16.079  -8.467  1.00 84.12           H  
ATOM    499  C   SER A  32       7.514  14.796  -8.037  1.00 84.12           C  
ATOM    500  CB  SER A  32       7.364  17.230  -8.676  1.00 84.12           C  
ATOM    501  HB2 SER A  32       6.665  17.133  -7.845  1.00 84.12           H  
ATOM    502  HB3 SER A  32       6.782  17.434  -9.574  1.00 84.12           H  
ATOM    503  O   SER A  32       6.407  14.370  -8.354  1.00 84.12           O  
ATOM    504  OG  SER A  32       8.257  18.303  -8.431  1.00 84.12           O  
ATOM    505  HG  SER A  32       8.839  18.016  -7.723  1.00 84.12           H  
ATOM    506  N   ILE A  33       8.207  14.334  -7.001  1.00 88.21           N  
ATOM    507  H   ILE A  33       9.092  14.768  -6.778  1.00 88.21           H  
ATOM    508  CA  ILE A  33       7.750  13.253  -6.131  1.00 88.21           C  
ATOM    509  HA  ILE A  33       6.745  12.964  -6.439  1.00 88.21           H  
ATOM    510  C   ILE A  33       7.653  13.760  -4.696  1.00 88.21           C  
ATOM    511  CB  ILE A  33       8.641  12.006  -6.300  1.00 88.21           C  
ATOM    512  HB  ILE A  33       8.690  11.789  -7.367  1.00 88.21           H  
ATOM    513  O   ILE A  33       8.590  14.361  -4.172  1.00 88.21           O  
ATOM    514  CG1 ILE A  33       7.978  10.788  -5.621  1.00 88.21           C  
ATOM    515 HG12 ILE A  33       7.009  10.612  -6.088  1.00 88.21           H  
ATOM    516 HG13 ILE A  33       7.822  10.982  -4.560  1.00 88.21           H  
ATOM    517  CG2 ILE A  33      10.086  12.240  -5.819  1.00 88.21           C  
ATOM    518 HG21 ILE A  33      10.491  13.155  -6.252  1.00 88.21           H  
ATOM    519 HG22 ILE A  33      10.112  12.305  -4.731  1.00 88.21           H  
ATOM    520 HG23 ILE A  33      10.718  11.407  -6.128  1.00 88.21           H  
ATOM    521  CD1 ILE A  33       8.818   9.517  -5.763  1.00 88.21           C  
ATOM    522 HD11 ILE A  33       9.188   9.417  -6.783  1.00 88.21           H  
ATOM    523 HD12 ILE A  33       9.655   9.579  -5.067  1.00 88.21           H  
ATOM    524 HD13 ILE A  33       8.236   8.631  -5.509  1.00 88.21           H  
ATOM    525  N   ASP A  34       6.506  13.540  -4.065  1.00 92.41           N  
ATOM    526  H   ASP A  34       5.775  13.036  -4.547  1.00 92.41           H  
ATOM    527  CA  ASP A  34       6.296  13.865  -2.657  1.00 92.41           C  
ATOM    528  HA  ASP A  34       6.696  14.857  -2.445  1.00 92.41           H  
ATOM    529  C   ASP A  34       7.045  12.840  -1.789  1.00 92.41           C  
ATOM    530  CB  ASP A  34       4.787  13.889  -2.365  1.00 92.41           C  
ATOM    531  HB2 ASP A  34       4.368  12.922  -2.644  1.00 92.41           H  
ATOM    532  HB3 ASP A  34       4.633  14.033  -1.296  1.00 92.41           H  
ATOM    533  O   ASP A  34       6.746  11.647  -1.830  1.00 92.41           O  
ATOM    534  CG  ASP A  34       4.033  14.988  -3.124  1.00 92.41           C  
ATOM    535  OD1 ASP A  34       4.502  16.147  -3.177  1.00 92.41           O  
ATOM    536  OD2 ASP A  34       2.956  14.709  -3.705  1.00 92.41           O  
ATOM    537  N   THR A  35       8.027  13.297  -1.012  1.00 92.27           N  
ATOM    538  H   THR A  35       8.233  14.285  -1.050  1.00 92.27           H  
ATOM    539  CA  THR A  35       8.878  12.460  -0.152  1.00 92.27           C  
ATOM    540  HA  THR A  35       8.639  11.409  -0.314  1.00 92.27           H  
ATOM    541  C   THR A  35       8.614  12.791   1.318  1.00 92.27           C  
ATOM    542  CB  THR A  35      10.369  12.606  -0.498  1.00 92.27           C  
ATOM    543  HB  THR A  35      10.941  11.998   0.203  1.00 92.27           H  
ATOM    544  O   THR A  35       9.308  13.646   1.886  1.00 92.27           O  
ATOM    545  CG2 THR A  35      10.673  12.118  -1.908  1.00 92.27           C  
ATOM    546 HG21 THR A  35      10.227  12.809  -2.623  1.00 92.27           H  
ATOM    547 HG22 THR A  35      11.752  12.082  -2.059  1.00 92.27           H  
ATOM    548 HG23 THR A  35      10.259  11.121  -2.057  1.00 92.27           H  
ATOM    549  OG1 THR A  35      10.783  13.957  -0.400  1.00 92.27           O  
ATOM    550  HG1 THR A  35      10.310  14.288   0.368  1.00 92.27           H  
ATOM    551  N   PRO A  36       7.580  12.190   1.932  1.00 94.31           N  
ATOM    552  CA  PRO A  36       7.219  12.475   3.313  1.00 94.31           C  
ATOM    553  HA  PRO A  36       7.127  13.553   3.448  1.00 94.31           H  
ATOM    554  C   PRO A  36       8.269  11.964   4.304  1.00 94.31           C  
ATOM    555  CB  PRO A  36       5.854  11.816   3.521  1.00 94.31           C  
ATOM    556  HB2 PRO A  36       5.721  11.477   4.548  1.00 94.31           H  
ATOM    557  HB3 PRO A  36       5.063  12.513   3.245  1.00 94.31           H  
ATOM    558  O   PRO A  36       8.910  10.936   4.094  1.00 94.31           O  
ATOM    559  CG  PRO A  36       5.870  10.652   2.532  1.00 94.31           C  
ATOM    560  HG2 PRO A  36       6.423   9.815   2.958  1.00 94.31           H  
ATOM    561  HG3 PRO A  36       4.865  10.349   2.240  1.00 94.31           H  
ATOM    562  CD  PRO A  36       6.657  11.218   1.357  1.00 94.31           C  
ATOM    563  HD2 PRO A  36       7.179  10.413   0.840  1.00 94.31           H  
ATOM    564  HD3 PRO A  36       5.975  11.727   0.675  1.00 94.31           H  
ATOM    565  N   ASN A  37       8.414  12.688   5.411  1.00 92.92           N  
ATOM    566  H   ASN A  37       7.824  13.498   5.536  1.00 92.92           H  
ATOM    567  CA  ASN A  37       9.188  12.258   6.570  1.00 92.92           C  
ATOM    568  HA  ASN A  37      10.043  11.666   6.241  1.00 92.92           H  
ATOM    569  C   ASN A  37       8.344  11.356   7.493  1.00 92.92           C  
ATOM    570  CB  ASN A  37       9.696  13.521   7.286  1.00 92.92           C  
ATOM    571  HB2 ASN A  37       9.893  13.308   8.336  1.00 92.92           H  
ATOM    572  HB3 ASN A  37       8.920  14.286   7.242  1.00 92.92           H  
ATOM    573  O   ASN A  37       7.130  11.215   7.334  1.00 92.92           O  
ATOM    574  CG  ASN A  37      10.959  14.120   6.722  1.00 92.92           C  
ATOM    575  ND2 ASN A  37      11.141  15.407   6.890  1.00 92.92           N  
ATOM    576 HD21 ASN A  37      10.435  15.934   7.382  1.00 92.92           H  
ATOM    577 HD22 ASN A  37      12.055  15.779   6.672  1.00 92.92           H  
ATOM    578  OD1 ASN A  37      11.818  13.448   6.184  1.00 92.92           O  
ATOM    579  N   TYR A  38       8.993  10.736   8.480  1.00 92.82           N  
ATOM    580  H   TYR A  38       9.993  10.856   8.557  1.00 92.82           H  
ATOM    581  CA  TYR A  38       8.320   9.867   9.452  1.00 92.82           C  
ATOM    582  HA  TYR A  38       7.723   9.133   8.912  1.00 92.82           H  
ATOM    583  C   TYR A  38       7.363  10.624  10.396  1.00 92.82           C  
ATOM    584  CB  TYR A  38       9.397   9.121  10.249  1.00 92.82           C  
ATOM    585  HB2 TYR A  38      10.029   8.568   9.555  1.00 92.82           H  
ATOM    586  HB3 TYR A  38      10.026   9.844  10.768  1.00 92.82           H  
ATOM    587  O   TYR A  38       6.393  10.062  10.898  1.00 92.82           O  
ATOM    588  CG  TYR A  38       8.826   8.146  11.257  1.00 92.82           C  
ATOM    589  CD1 TYR A  38       8.664   8.531  12.603  1.00 92.82           C  
ATOM    590  HD1 TYR A  38       8.966   9.519  12.918  1.00 92.82           H  
ATOM    591  CD2 TYR A  38       8.417   6.868  10.833  1.00 92.82           C  
ATOM    592  HD2 TYR A  38       8.547   6.583   9.799  1.00 92.82           H  
ATOM    593  CE1 TYR A  38       8.091   7.638  13.528  1.00 92.82           C  
ATOM    594  HE1 TYR A  38       7.964   7.939  14.558  1.00 92.82           H  
ATOM    595  CE2 TYR A  38       7.843   5.972  11.754  1.00 92.82           C  
ATOM    596  HE2 TYR A  38       7.540   4.984  11.441  1.00 92.82           H  
ATOM    597  OH  TYR A  38       7.119   5.493  13.988  1.00 92.82           O  
ATOM    598  HH  TYR A  38       7.142   5.853  14.878  1.00 92.82           H  
ATOM    599  CZ  TYR A  38       7.678   6.357  13.100  1.00 92.82           C  
ATOM    600  N   ASP A  39       7.591  11.911  10.637  1.00 93.86           N  
ATOM    601  H   ASP A  39       8.248  12.398  10.044  1.00 93.86           H  
ATOM    602  CA  ASP A  39       6.757  12.768  11.490  1.00 93.86           C  
ATOM    603  HA  ASP A  39       6.700  12.316  12.480  1.00 93.86           H  
ATOM    604  C   ASP A  39       5.309  12.913  10.984  1.00 93.86           C  
ATOM    605  CB  ASP A  39       7.437  14.141  11.637  1.00 93.86           C  
ATOM    606  HB2 ASP A  39       8.400  13.998  12.127  1.00 93.86           H  
ATOM    607  HB3 ASP A  39       6.824  14.761  12.292  1.00 93.86           H  
ATOM    608  O   ASP A  39       4.371  12.914  11.784  1.00 93.86           O  
ATOM    609  CG  ASP A  39       7.671  14.888  10.316  1.00 93.86           C  
ATOM    610  OD1 ASP A  39       7.644  14.228   9.252  1.00 93.86           O  
ATOM    611  OD2 ASP A  39       7.935  16.101  10.388  1.00 93.86           O  
ATOM    612  N   VAL A  40       5.104  12.937   9.665  1.00 94.39           N  
ATOM    613  H   VAL A  40       5.921  13.052   9.083  1.00 94.39           H  
ATOM    614  CA  VAL A  40       3.770  13.000   9.043  1.00 94.39           C  
ATOM    615  HA  VAL A  40       3.126  13.570   9.713  1.00 94.39           H  
ATOM    616  C   VAL A  40       3.092  11.628   8.897  1.00 94.39           C  
ATOM    617  CB  VAL A  40       3.798  13.783   7.717  1.00 94.39           C  
ATOM    618  HB  VAL A  40       2.772  13.857   7.356  1.00 94.39           H  
ATOM    619  O   VAL A  40       1.948  11.537   8.438  1.00 94.39           O  
ATOM    620  CG1 VAL A  40       4.328  15.206   7.920  1.00 94.39           C  
ATOM    621 HG11 VAL A  40       5.406  15.199   8.082  1.00 94.39           H  
ATOM    622 HG12 VAL A  40       3.862  15.662   8.794  1.00 94.39           H  
ATOM    623 HG13 VAL A  40       4.120  15.810   7.036  1.00 94.39           H  
ATOM    624  CG2 VAL A  40       4.640  13.116   6.629  1.00 94.39           C  
ATOM    625 HG21 VAL A  40       4.462  13.618   5.679  1.00 94.39           H  
ATOM    626 HG22 VAL A  40       5.698  13.211   6.876  1.00 94.39           H  
ATOM    627 HG23 VAL A  40       4.386  12.059   6.540  1.00 94.39           H  
ATOM    628  N   GLN A  41       3.745  10.541   9.332  1.00 94.53           N  
ATOM    629  H   GLN A  41       4.675  10.677   9.701  1.00 94.53           H  
ATOM    630  CA  GLN A  41       3.244   9.163   9.226  1.00 94.53           C  
ATOM    631  HA  GLN A  41       3.215   8.881   8.173  1.00 94.53           H  
ATOM    632  C   GLN A  41       1.842   8.995   9.820  1.00 94.53           C  
ATOM    633  CB  GLN A  41       4.207   8.230   9.979  1.00 94.53           C  
ATOM    634  HB2 GLN A  41       5.207   8.351   9.564  1.00 94.53           H  
ATOM    635  HB3 GLN A  41       4.235   8.521  11.029  1.00 94.53           H  
ATOM    636  O   GLN A  41       1.002   8.287   9.257  1.00 94.53           O  
ATOM    637  CG  GLN A  41       3.837   6.743   9.904  1.00 94.53           C  
ATOM    638  HG2 GLN A  41       4.484   6.193  10.587  1.00 94.53           H  
ATOM    639  HG3 GLN A  41       2.806   6.572  10.213  1.00 94.53           H  
ATOM    640  CD  GLN A  41       4.077   6.203   8.510  1.00 94.53           C  
ATOM    641  NE2 GLN A  41       3.139   5.562   7.865  1.00 94.53           N  
ATOM    642 HE21 GLN A  41       2.187   5.519   8.199  1.00 94.53           H  
ATOM    643 HE22 GLN A  41       3.381   5.266   6.929  1.00 94.53           H  
ATOM    644  OE1 GLN A  41       5.148   6.329   7.966  1.00 94.53           O  
ATOM    645  N   LYS A  42       1.579   9.633  10.968  1.00 94.64           N  
ATOM    646  H   LYS A  42       2.308  10.220  11.347  1.00 94.64           H  
ATOM    647  CA  LYS A  42       0.288   9.533  11.659  1.00 94.64           C  
ATOM    648  HA  LYS A  42       0.053   8.478  11.800  1.00 94.64           H  
ATOM    649  C   LYS A  42      -0.837  10.125  10.811  1.00 94.64           C  
ATOM    650  CB  LYS A  42       0.389  10.210  13.033  1.00 94.64           C  
ATOM    651  HB2 LYS A  42       1.248   9.801  13.566  1.00 94.64           H  
ATOM    652  HB3 LYS A  42       0.544  11.280  12.900  1.00 94.64           H  
ATOM    653  O   LYS A  42      -1.906   9.525  10.719  1.00 94.64           O  
ATOM    654  CG  LYS A  42      -0.876   9.969  13.871  1.00 94.64           C  
ATOM    655  HG2 LYS A  42      -1.743  10.382  13.356  1.00 94.64           H  
ATOM    656  HG3 LYS A  42      -1.021   8.897  14.004  1.00 94.64           H  
ATOM    657  CD  LYS A  42      -0.759  10.639  15.243  1.00 94.64           C  
ATOM    658  HD2 LYS A  42       0.103  10.229  15.771  1.00 94.64           H  
ATOM    659  HD3 LYS A  42      -0.616  11.711  15.103  1.00 94.64           H  
ATOM    660  CE  LYS A  42      -2.036  10.385  16.050  1.00 94.64           C  
ATOM    661  HE2 LYS A  42      -2.162   9.310  16.175  1.00 94.64           H  
ATOM    662  HE3 LYS A  42      -2.888  10.752  15.477  1.00 94.64           H  
ATOM    663  NZ  LYS A  42      -1.982  11.054  17.372  1.00 94.64           N  
ATOM    664  HZ1 LYS A  42      -1.187  10.723  17.899  1.00 94.64           H  
ATOM    665  HZ2 LYS A  42      -2.823  10.859  17.896  1.00 94.64           H  
ATOM    666  HZ3 LYS A  42      -1.895  12.054  17.254  1.00 94.64           H  
ATOM    667  N   HIS A  43      -0.588  11.261  10.162  1.00 95.14           N  
ATOM    668  H   HIS A  43       0.317  11.694  10.276  1.00 95.14           H  
ATOM    669  CA  HIS A  43      -1.542  11.929   9.275  1.00 95.14           C  
ATOM    670  HA  HIS A  43      -2.502  12.022   9.782  1.00 95.14           H  
ATOM    671  C   HIS A  43      -1.789  11.127   7.999  1.00 95.14           C  
ATOM    672  CB  HIS A  43      -1.034  13.342   8.964  1.00 95.14           C  
ATOM    673  HB2 HIS A  43      -1.668  13.791   8.200  1.00 95.14           H  
ATOM    674  HB3 HIS A  43      -0.018  13.294   8.573  1.00 95.14           H  
ATOM    675  O   HIS A  43      -2.942  10.943   7.614  1.00 95.14           O  
ATOM    676  CG  HIS A  43      -1.044  14.233  10.177  1.00 95.14           C  
ATOM    677  CD2 HIS A  43      -2.013  15.141  10.479  1.00 95.14           C  
ATOM    678  HD2 HIS A  43      -2.883  15.380   9.885  1.00 95.14           H  
ATOM    679  ND1 HIS A  43      -0.100  14.218  11.206  1.00 95.14           N  
ATOM    680  CE1 HIS A  43      -0.500  15.157  12.079  1.00 95.14           C  
ATOM    681  HE1 HIS A  43       0.027  15.416  12.985  1.00 95.14           H  
ATOM    682  NE2 HIS A  43      -1.666  15.701  11.685  1.00 95.14           N  
ATOM    683  HE2 HIS A  43      -2.231  16.364  12.195  1.00 95.14           H  
ATOM    684  N   ILE A  44      -0.741  10.559   7.396  1.00 95.89           N  
ATOM    685  H   ILE A  44       0.186  10.775   7.734  1.00 95.89           H  
ATOM    686  CA  ILE A  44      -0.885   9.687   6.220  1.00 95.89           C  
ATOM    687  HA  ILE A  44      -1.455  10.221   5.460  1.00 95.89           H  
ATOM    688  C   ILE A  44      -1.678   8.419   6.573  1.00 95.89           C  
ATOM    689  CB  ILE A  44       0.495   9.339   5.624  1.00 95.89           C  
ATOM    690  HB  ILE A  44       1.099   8.845   6.386  1.00 95.89           H  
ATOM    691  O   ILE A  44      -2.593   8.027   5.848  1.00 95.89           O  
ATOM    692  CG1 ILE A  44       1.236  10.600   5.131  1.00 95.89           C  
ATOM    693 HG12 ILE A  44       0.768  10.946   4.209  1.00 95.89           H  
ATOM    694 HG13 ILE A  44       1.165  11.395   5.872  1.00 95.89           H  
ATOM    695  CG2 ILE A  44       0.302   8.383   4.436  1.00 95.89           C  
ATOM    696 HG21 ILE A  44      -0.106   7.428   4.769  1.00 95.89           H  
ATOM    697 HG22 ILE A  44      -0.368   8.820   3.696  1.00 95.89           H  
ATOM    698 HG23 ILE A  44       1.262   8.188   3.958  1.00 95.89           H  
ATOM    699  CD1 ILE A  44       2.724  10.379   4.857  1.00 95.89           C  
ATOM    700 HD11 ILE A  44       2.879   9.656   4.057  1.00 95.89           H  
ATOM    701 HD12 ILE A  44       3.211  10.031   5.768  1.00 95.89           H  
ATOM    702 HD13 ILE A  44       3.169  11.327   4.554  1.00 95.89           H  
ATOM    703  N   ASN A  45      -1.384   7.794   7.717  1.00 96.14           N  
ATOM    704  H   ASN A  45      -0.606   8.131   8.266  1.00 96.14           H  
ATOM    705  CA  ASN A  45      -2.132   6.628   8.187  1.00 96.14           C  
ATOM    706  HA  ASN A  45      -2.116   5.866   7.409  1.00 96.14           H  
ATOM    707  C   ASN A  45      -3.605   6.964   8.468  1.00 96.14           C  
ATOM    708  CB  ASN A  45      -1.449   6.066   9.439  1.00 96.14           C  
ATOM    709  HB2 ASN A  45      -1.521   6.785  10.255  1.00 96.14           H  
ATOM    710  HB3 ASN A  45      -0.393   5.885   9.239  1.00 96.14           H  
ATOM    711  O   ASN A  45      -4.495   6.183   8.136  1.00 96.14           O  
ATOM    712  CG  ASN A  45      -2.104   4.757   9.837  1.00 96.14           C  
ATOM    713  ND2 ASN A  45      -2.729   4.716  10.986  1.00 96.14           N  
ATOM    714 HD21 ASN A  45      -2.790   5.519  11.595  1.00 96.14           H  
ATOM    715 HD22 ASN A  45      -3.256   3.879  11.188  1.00 96.14           H  
ATOM    716  OD1 ASN A  45      -2.095   3.789   9.093  1.00 96.14           O  
ATOM    717  N   LYS A  46      -3.869   8.154   9.021  1.00 95.14           N  
ATOM    718  H   LYS A  46      -3.089   8.731   9.302  1.00 95.14           H  
ATOM    719  CA  LYS A  46      -5.225   8.670   9.225  1.00 95.14           C  
ATOM    720  HA  LYS A  46      -5.776   7.950   9.831  1.00 95.14           H  
ATOM    721  C   LYS A  46      -5.977   8.795   7.893  1.00 95.14           C  
ATOM    722  CB  LYS A  46      -5.139  10.008   9.979  1.00 95.14           C  
ATOM    723  HB2 LYS A  46      -4.768  10.778   9.302  1.00 95.14           H  
ATOM    724  HB3 LYS A  46      -4.444   9.916  10.813  1.00 95.14           H  
ATOM    725  O   LYS A  46      -7.120   8.354   7.809  1.00 95.14           O  
ATOM    726  CG  LYS A  46      -6.490  10.449  10.545  1.00 95.14           C  
ATOM    727  HG2 LYS A  46      -6.718   9.830  11.413  1.00 95.14           H  
ATOM    728  HG3 LYS A  46      -7.251  10.300   9.779  1.00 95.14           H  
ATOM    729  CD  LYS A  46      -6.483  11.928  10.959  1.00 95.14           C  
ATOM    730  HD2 LYS A  46      -6.239  12.522  10.078  1.00 95.14           H  
ATOM    731  HD3 LYS A  46      -5.710  12.094  11.710  1.00 95.14           H  
ATOM    732  CE  LYS A  46      -7.845  12.378  11.513  1.00 95.14           C  
ATOM    733  HE2 LYS A  46      -7.955  12.006  12.532  1.00 95.14           H  
ATOM    734  HE3 LYS A  46      -8.637  11.916  10.924  1.00 95.14           H  
ATOM    735  NZ  LYS A  46      -7.989  13.859  11.468  1.00 95.14           N  
ATOM    736  HZ1 LYS A  46      -7.879  14.205  10.525  1.00 95.14           H  
ATOM    737  HZ2 LYS A  46      -8.914  14.156  11.744  1.00 95.14           H  
ATOM    738  HZ3 LYS A  46      -7.295  14.323  12.037  1.00 95.14           H  
ATOM    739  N   LEU A  47      -5.342   9.332   6.845  1.00 94.80           N  
ATOM    740  H   LEU A  47      -4.413   9.701   6.988  1.00 94.80           H  
ATOM    741  CA  LEU A  47      -5.926   9.399   5.495  1.00 94.80           C  
ATOM    742  HA  LEU A  47      -6.886   9.912   5.550  1.00 94.80           H  
ATOM    743  C   LEU A  47      -6.214   8.004   4.920  1.00 94.80           C  
ATOM    744  CB  LEU A  47      -4.994  10.171   4.543  1.00 94.80           C  
ATOM    745  HB2 LEU A  47      -5.325   9.997   3.519  1.00 94.80           H  
ATOM    746  HB3 LEU A  47      -3.987   9.763   4.628  1.00 94.80           H  
ATOM    747  O   LEU A  47      -7.280   7.794   4.343  1.00 94.80           O  
ATOM    748  CG  LEU A  47      -4.938  11.691   4.766  1.00 94.80           C  
ATOM    749  HG  LEU A  47      -4.684  11.905   5.804  1.00 94.80           H  
ATOM    750  CD1 LEU A  47      -3.856  12.276   3.862  1.00 94.80           C  
ATOM    751 HD11 LEU A  47      -4.104  12.113   2.814  1.00 94.80           H  
ATOM    752 HD12 LEU A  47      -3.763  13.346   4.045  1.00 94.80           H  
ATOM    753 HD13 LEU A  47      -2.904  11.795   4.087  1.00 94.80           H  
ATOM    754  CD2 LEU A  47      -6.262  12.376   4.421  1.00 94.80           C  
ATOM    755 HD21 LEU A  47      -7.045  12.058   5.110  1.00 94.80           H  
ATOM    756 HD22 LEU A  47      -6.558  12.139   3.399  1.00 94.80           H  
ATOM    757 HD23 LEU A  47      -6.150  13.456   4.516  1.00 94.80           H  
ATOM    758  N   CYS A  48      -5.312   7.038   5.130  1.00 95.77           N  
ATOM    759  H   CYS A  48      -4.439   7.283   5.576  1.00 95.77           H  
ATOM    760  CA  CYS A  48      -5.551   5.638   4.768  1.00 95.77           C  
ATOM    761  HA  CYS A  48      -5.705   5.568   3.691  1.00 95.77           H  
ATOM    762  C   CYS A  48      -6.825   5.109   5.444  1.00 95.77           C  
ATOM    763  CB  CYS A  48      -4.343   4.765   5.151  1.00 95.77           C  
ATOM    764  HB2 CYS A  48      -4.127   4.853   6.216  1.00 95.77           H  
ATOM    765  HB3 CYS A  48      -4.578   3.719   4.956  1.00 95.77           H  
ATOM    766  O   CYS A  48      -7.709   4.577   4.776  1.00 95.77           O  
ATOM    767  SG  CYS A  48      -2.863   5.208   4.205  1.00 95.77           S  
ATOM    768  HG  CYS A  48      -2.739   6.464   4.645  1.00 95.77           H  
ATOM    769  N   GLY A  49      -6.965   5.295   6.759  1.00 95.02           N  
ATOM    770  H   GLY A  49      -6.222   5.744   7.275  1.00 95.02           H  
ATOM    771  CA  GLY A  49      -8.138   4.816   7.489  1.00 95.02           C  
ATOM    772  HA2 GLY A  49      -8.282   3.756   7.277  1.00 95.02           H  
ATOM    773  HA3 GLY A  49      -7.958   4.918   8.559  1.00 95.02           H  
ATOM    774  C   GLY A  49      -9.433   5.552   7.143  1.00 95.02           C  
ATOM    775  O   GLY A  49     -10.495   4.934   7.130  1.00 95.02           O  
ATOM    776  N   MET A  50      -9.373   6.842   6.796  1.00 95.06           N  
ATOM    777  H   MET A  50      -8.484   7.317   6.863  1.00 95.06           H  
ATOM    778  CA  MET A  50     -10.539   7.580   6.292  1.00 95.06           C  
ATOM    779  HA  MET A  50     -11.338   7.538   7.032  1.00 95.06           H  
ATOM    780  C   MET A  50     -11.081   6.970   4.994  1.00 95.06           C  
ATOM    781  CB  MET A  50     -10.179   9.046   6.033  1.00 95.06           C  
ATOM    782  HB2 MET A  50     -10.975   9.500   5.443  1.00 95.06           H  
ATOM    783  HB3 MET A  50      -9.261   9.100   5.447  1.00 95.06           H  
ATOM    784  O   MET A  50     -12.296   6.824   4.850  1.00 95.06           O  
ATOM    785  CG  MET A  50     -10.011   9.880   7.301  1.00 95.06           C  
ATOM    786  HG2 MET A  50     -10.936   9.858   7.877  1.00 95.06           H  
ATOM    787  HG3 MET A  50      -9.214   9.466   7.918  1.00 95.06           H  
ATOM    788  SD  MET A  50      -9.611  11.593   6.879  1.00 95.06           S  
ATOM    789  CE  MET A  50      -9.323  12.278   8.515  1.00 95.06           C  
ATOM    790  HE1 MET A  50      -9.139  13.348   8.420  1.00 95.06           H  
ATOM    791  HE2 MET A  50     -10.189  12.099   9.151  1.00 95.06           H  
ATOM    792  HE3 MET A  50      -8.433  11.799   8.924  1.00 95.06           H  
ATOM    793  N   LEU A  51     -10.195   6.572   4.075  1.00 94.68           N  
ATOM    794  H   LEU A  51      -9.213   6.731   4.251  1.00 94.68           H  
ATOM    795  CA  LEU A  51     -10.578   5.880   2.842  1.00 94.68           C  
ATOM    796  HA  LEU A  51     -11.349   6.456   2.329  1.00 94.68           H  
ATOM    797  C   LEU A  51     -11.186   4.503   3.126  1.00 94.68           C  
ATOM    798  CB  LEU A  51      -9.351   5.745   1.930  1.00 94.68           C  
ATOM    799  HB2 LEU A  51      -9.581   5.040   1.130  1.00 94.68           H  
ATOM    800  HB3 LEU A  51      -8.527   5.323   2.507  1.00 94.68           H  
ATOM    801  O   LEU A  51     -12.182   4.149   2.511  1.00 94.68           O  
ATOM    802  CG  LEU A  51      -8.899   7.069   1.298  1.00 94.68           C  
ATOM    803  HG  LEU A  51      -8.853   7.856   2.050  1.00 94.68           H  
ATOM    804  CD1 LEU A  51      -7.501   6.873   0.716  1.00 94.68           C  
ATOM    805 HD11 LEU A  51      -7.442   5.926   0.178  1.00 94.68           H  
ATOM    806 HD12 LEU A  51      -7.274   7.703   0.048  1.00 94.68           H  
ATOM    807 HD13 LEU A  51      -6.777   6.860   1.531  1.00 94.68           H  
ATOM    808  CD2 LEU A  51      -9.846   7.510   0.178  1.00 94.68           C  
ATOM    809 HD21 LEU A  51      -9.918   6.738  -0.588  1.00 94.68           H  
ATOM    810 HD22 LEU A  51     -10.839   7.704   0.582  1.00 94.68           H  
ATOM    811 HD23 LEU A  51      -9.482   8.433  -0.275  1.00 94.68           H  
ATOM    812  N   LEU A  52     -10.634   3.753   4.083  1.00 94.85           N  
ATOM    813  H   LEU A  52      -9.792   4.092   4.526  1.00 94.85           H  
ATOM    814  CA  LEU A  52     -11.147   2.430   4.457  1.00 94.85           C  
ATOM    815  HA  LEU A  52     -11.287   1.837   3.553  1.00 94.85           H  
ATOM    816  C   LEU A  52     -12.526   2.477   5.139  1.00 94.85           C  
ATOM    817  CB  LEU A  52     -10.118   1.744   5.372  1.00 94.85           C  
ATOM    818  HB2 LEU A  52      -9.902   2.399   6.216  1.00 94.85           H  
ATOM    819  HB3 LEU A  52     -10.571   0.838   5.776  1.00 94.85           H  
ATOM    820  O   LEU A  52     -13.311   1.538   5.020  1.00 94.85           O  
ATOM    821  CG  LEU A  52      -8.797   1.337   4.700  1.00 94.85           C  
ATOM    822  HG  LEU A  52      -8.282   2.218   4.314  1.00 94.85           H  
ATOM    823  CD1 LEU A  52      -7.902   0.658   5.738  1.00 94.85           C  
ATOM    824 HD11 LEU A  52      -6.948   0.388   5.286  1.00 94.85           H  
ATOM    825 HD12 LEU A  52      -7.715   1.343   6.565  1.00 94.85           H  
ATOM    826 HD13 LEU A  52      -8.386  -0.240   6.123  1.00 94.85           H  
ATOM    827  CD2 LEU A  52      -9.022   0.372   3.538  1.00 94.85           C  
ATOM    828 HD21 LEU A  52      -8.066  -0.022   3.191  1.00 94.85           H  
ATOM    829 HD22 LEU A  52      -9.502   0.890   2.708  1.00 94.85           H  
ATOM    830 HD23 LEU A  52      -9.662  -0.446   3.871  1.00 94.85           H  
ATOM    831  N   ILE A  53     -12.842   3.549   5.868  1.00 92.60           N  
ATOM    832  H   ILE A  53     -12.133   4.256   6.002  1.00 92.60           H  
ATOM    833  CA  ILE A  53     -14.144   3.700   6.540  1.00 92.60           C  
ATOM    834  HA  ILE A  53     -14.486   2.718   6.866  1.00 92.60           H  
ATOM    835  C   ILE A  53     -15.236   4.216   5.599  1.00 92.60           C  
ATOM    836  CB  ILE A  53     -13.982   4.582   7.800  1.00 92.60           C  
ATOM    837  HB  ILE A  53     -13.380   5.454   7.545  1.00 92.60           H  
ATOM    838  O   ILE A  53     -16.414   3.940   5.824  1.00 92.60           O  
ATOM    839  CG1 ILE A  53     -13.231   3.752   8.861  1.00 92.60           C  
ATOM    840 HG12 ILE A  53     -13.768   2.820   9.036  1.00 92.60           H  
ATOM    841 HG13 ILE A  53     -12.237   3.511   8.484  1.00 92.60           H  
ATOM    842  CG2 ILE A  53     -15.328   5.092   8.355  1.00 92.60           C  
ATOM    843 HG21 ILE A  53     -15.192   5.656   9.277  1.00 92.60           H  
ATOM    844 HG22 ILE A  53     -15.791   5.767   7.635  1.00 92.60           H  
ATOM    845 HG23 ILE A  53     -15.995   4.249   8.535  1.00 92.60           H  
ATOM    846  CD1 ILE A  53     -13.068   4.444  10.210  1.00 92.60           C  
ATOM    847 HD11 ILE A  53     -12.891   5.511  10.072  1.00 92.60           H  
ATOM    848 HD12 ILE A  53     -12.235   3.980  10.737  1.00 92.60           H  
ATOM    849 HD13 ILE A  53     -13.974   4.311  10.802  1.00 92.60           H  
ATOM    850  N   THR A  54     -14.874   4.974   4.567  1.00 92.09           N  
ATOM    851  H   THR A  54     -13.892   5.087   4.361  1.00 92.09           H  
ATOM    852  CA  THR A  54     -15.856   5.614   3.685  1.00 92.09           C  
ATOM    853  HA  THR A  54     -16.672   5.998   4.297  1.00 92.09           H  
ATOM    854  C   THR A  54     -16.448   4.584   2.718  1.00 92.09           C  
ATOM    855  CB  THR A  54     -15.227   6.819   2.970  1.00 92.09           C  
ATOM    856  HB  THR A  54     -14.406   6.492   2.331  1.00 92.09           H  
ATOM    857  O   THR A  54     -15.742   4.084   1.854  1.00 92.09           O  
ATOM    858  CG2 THR A  54     -16.240   7.606   2.146  1.00 92.09           C  
ATOM    859 HG21 THR A  54     -16.661   6.973   1.365  1.00 92.09           H  
ATOM    860 HG22 THR A  54     -15.740   8.452   1.673  1.00 92.09           H  
ATOM    861 HG23 THR A  54     -17.045   7.968   2.785  1.00 92.09           H  
ATOM    862  OG1 THR A  54     -14.682   7.710   3.917  1.00 92.09           O  
ATOM    863  HG1 THR A  54     -13.832   7.348   4.179  1.00 92.09           H  
ATOM    864  N   GLU A  55     -17.737   4.252   2.866  1.00 81.57           N  
ATOM    865  H   GLU A  55     -18.257   4.677   3.620  1.00 81.57           H  
ATOM    866  CA  GLU A  55     -18.410   3.204   2.065  1.00 81.57           C  
ATOM    867  HA  GLU A  55     -17.876   2.263   2.189  1.00 81.57           H  
ATOM    868  C   GLU A  55     -18.376   3.511   0.553  1.00 81.57           C  
ATOM    869  CB  GLU A  55     -19.868   3.006   2.553  1.00 81.57           C  
ATOM    870  HB2 GLU A  55     -20.395   2.386   1.828  1.00 81.57           H  
ATOM    871  HB3 GLU A  55     -20.363   3.976   2.593  1.00 81.57           H  
ATOM    872  O   GLU A  55     -18.092   2.621  -0.243  1.00 81.57           O  
ATOM    873  CG  GLU A  55     -19.987   2.318   3.933  1.00 81.57           C  
ATOM    874  HG2 GLU A  55     -19.533   1.330   3.852  1.00 81.57           H  
ATOM    875  HG3 GLU A  55     -19.409   2.889   4.659  1.00 81.57           H  
ATOM    876  CD  GLU A  55     -21.434   2.158   4.475  1.00 81.57           C  
ATOM    877  OE1 GLU A  55     -21.635   1.640   5.604  1.00 81.57           O  
ATOM    878  OE2 GLU A  55     -22.421   2.602   3.850  1.00 81.57           O  
ATOM    879  N   ASP A  56     -18.575   4.778   0.177  1.00 77.07           N  
ATOM    880  H   ASP A  56     -18.856   5.438   0.888  1.00 77.07           H  
ATOM    881  CA  ASP A  56     -18.532   5.266  -1.211  1.00 77.07           C  
ATOM    882  HA  ASP A  56     -18.572   4.410  -1.884  1.00 77.07           H  
ATOM    883  C   ASP A  56     -17.215   6.008  -1.514  1.00 77.07           C  
ATOM    884  CB  ASP A  56     -19.770   6.130  -1.500  1.00 77.07           C  
ATOM    885  HB2 ASP A  56     -19.753   7.000  -0.843  1.00 77.07           H  
ATOM    886  HB3 ASP A  56     -19.726   6.483  -2.530  1.00 77.07           H  
ATOM    887  O   ASP A  56     -17.192   7.040  -2.194  1.00 77.07           O  
ATOM    888  CG  ASP A  56     -21.090   5.376  -1.320  1.00 77.07           C  
ATOM    889  OD1 ASP A  56     -21.237   4.291  -1.925  1.00 77.07           O  
ATOM    890  OD2 ASP A  56     -21.962   5.914  -0.598  1.00 77.07           O  
ATOM    891  N   ALA A  57     -16.099   5.544  -0.943  1.00 76.60           N  
ATOM    892  H   ALA A  57     -16.144   4.692  -0.402  1.00 76.60           H  
ATOM    893  CA  ALA A  57     -14.809   6.195  -1.129  1.00 76.60           C  
ATOM    894  HA  ALA A  57     -14.889   7.218  -0.761  1.00 76.60           H  
ATOM    895  C   ALA A  57     -14.415   6.229  -2.609  1.00 76.60           C  
ATOM    896  CB  ALA A  57     -13.719   5.476  -0.335  1.00 76.60           C  
ATOM    897  HB1 ALA A  57     -13.627   4.456  -0.710  1.00 76.60           H  
ATOM    898  HB2 ALA A  57     -12.764   5.989  -0.446  1.00 76.60           H  
ATOM    899  HB3 ALA A  57     -13.974   5.409   0.723  1.00 76.60           H  
ATOM    900  O   ALA A  57     -14.365   5.208  -3.298  1.00 76.60           O  
ATOM    901  N   ASN A  58     -14.003   7.405  -3.083  1.00 80.08           N  
ATOM    902  H   ASN A  58     -14.097   8.225  -2.502  1.00 80.08           H  
ATOM    903  CA  ASN A  58     -13.279   7.486  -4.340  1.00 80.08           C  
ATOM    904  HA  ASN A  58     -13.771   6.833  -5.061  1.00 80.08           H  
ATOM    905  C   ASN A  58     -11.850   6.958  -4.135  1.00 80.08           C  
ATOM    906  CB  ASN A  58     -13.343   8.910  -4.903  1.00 80.08           C  
ATOM    907  HB2 ASN A  58     -14.386   9.224  -4.948  1.00 80.08           H  
ATOM    908  HB3 ASN A  58     -12.796   9.596  -4.256  1.00 80.08           H  
ATOM    909  O   ASN A  58     -10.929   7.706  -3.798  1.00 80.08           O  
ATOM    910  CG  ASN A  58     -12.761   8.978  -6.303  1.00 80.08           C  
ATOM    911  ND2 ASN A  58     -12.982  10.064  -7.003  1.00 80.08           N  
ATOM    912 HD21 ASN A  58     -12.673  10.045  -7.964  1.00 80.08           H  
ATOM    913 HD22 ASN A  58     -13.563  10.796  -6.620  1.00 80.08           H  
ATOM    914  OD1 ASN A  58     -12.115   8.070  -6.802  1.00 80.08           O  
ATOM    915  N   HIS A  59     -11.669   5.657  -4.359  1.00 87.62           N  
ATOM    916  H   HIS A  59     -12.495   5.088  -4.477  1.00 87.62           H  
ATOM    917  CA  HIS A  59     -10.386   4.981  -4.188  1.00 87.62           C  
ATOM    918  HA  HIS A  59      -9.986   5.300  -3.225  1.00 87.62           H  
ATOM    919  C   HIS A  59      -9.325   5.346  -5.227  1.00 87.62           C  
ATOM    920  CB  HIS A  59     -10.592   3.466  -4.136  1.00 87.62           C  
ATOM    921  HB2 HIS A  59      -9.634   2.953  -4.221  1.00 87.62           H  
ATOM    922  HB3 HIS A  59     -11.215   3.163  -4.978  1.00 87.62           H  
ATOM    923  O   HIS A  59      -8.210   4.840  -5.139  1.00 87.62           O  
ATOM    924  CG  HIS A  59     -11.219   3.023  -2.852  1.00 87.62           C  
ATOM    925  CD2 HIS A  59     -12.431   2.411  -2.707  1.00 87.62           C  
ATOM    926  HD2 HIS A  59     -13.130   2.165  -3.492  1.00 87.62           H  
ATOM    927  ND1 HIS A  59     -10.663   3.164  -1.600  1.00 87.62           N  
ATOM    928  HD1 HIS A  59      -9.769   3.588  -1.400  1.00 87.62           H  
ATOM    929  CE1 HIS A  59     -11.527   2.644  -0.712  1.00 87.62           C  
ATOM    930  HE1 HIS A  59     -11.397   2.614   0.360  1.00 87.62           H  
ATOM    931  NE2 HIS A  59     -12.598   2.155  -1.352  1.00 87.62           N  
ATOM    932  N   LYS A  60      -9.608   6.251  -6.175  1.00 89.89           N  
ATOM    933  H   LYS A  60     -10.538   6.644  -6.190  1.00 89.89           H  
ATOM    934  CA  LYS A  60      -8.660   6.672  -7.219  1.00 89.89           C  
ATOM    935  HA  LYS A  60      -8.504   5.842  -7.908  1.00 89.89           H  
ATOM    936  C   LYS A  60      -7.281   7.047  -6.669  1.00 89.89           C  
ATOM    937  CB  LYS A  60      -9.289   7.840  -7.987  1.00 89.89           C  
ATOM    938  HB2 LYS A  60     -10.239   7.504  -8.401  1.00 89.89           H  
ATOM    939  HB3 LYS A  60      -9.469   8.672  -7.305  1.00 89.89           H  
ATOM    940  O   LYS A  60      -6.271   6.724  -7.285  1.00 89.89           O  
ATOM    941  CG  LYS A  60      -8.411   8.316  -9.147  1.00 89.89           C  
ATOM    942  HG2 LYS A  60      -8.215   7.477  -9.815  1.00 89.89           H  
ATOM    943  HG3 LYS A  60      -7.464   8.699  -8.767  1.00 89.89           H  
ATOM    944  CD  LYS A  60      -9.114   9.431  -9.921  1.00 89.89           C  
ATOM    945  HD2 LYS A  60     -10.075   9.067 -10.283  1.00 89.89           H  
ATOM    946  HD3 LYS A  60      -9.265  10.287  -9.263  1.00 89.89           H  
ATOM    947  CE  LYS A  60      -8.224   9.819 -11.102  1.00 89.89           C  
ATOM    948  HE2 LYS A  60      -8.047   8.926 -11.701  1.00 89.89           H  
ATOM    949  HE3 LYS A  60      -7.259  10.148 -10.717  1.00 89.89           H  
ATOM    950  NZ  LYS A  60      -8.850  10.879 -11.926  1.00 89.89           N  
ATOM    951  HZ1 LYS A  60      -9.736  10.552 -12.284  1.00 89.89           H  
ATOM    952  HZ2 LYS A  60      -8.255  11.098 -12.712  1.00 89.89           H  
ATOM    953  HZ3 LYS A  60      -8.999  11.714 -11.377  1.00 89.89           H  
ATOM    954  N   PHE A  61      -7.228   7.682  -5.498  1.00 91.69           N  
ATOM    955  H   PHE A  61      -8.106   7.898  -5.047  1.00 91.69           H  
ATOM    956  CA  PHE A  61      -5.979   8.118  -4.863  1.00 91.69           C  
ATOM    957  HA  PHE A  61      -5.203   8.183  -5.626  1.00 91.69           H  
ATOM    958  C   PHE A  61      -5.443   7.149  -3.801  1.00 91.69           C  
ATOM    959  CB  PHE A  61      -6.173   9.529  -4.293  1.00 91.69           C  
ATOM    960  HB2 PHE A  61      -6.895   9.487  -3.477  1.00 91.69           H  
ATOM    961  HB3 PHE A  61      -5.228   9.878  -3.878  1.00 91.69           H  
ATOM    962  O   PHE A  61      -4.403   7.417  -3.203  1.00 91.69           O  
ATOM    963  CG  PHE A  61      -6.638  10.532  -5.329  1.00 91.69           C  
ATOM    964  CD1 PHE A  61      -5.734  11.011  -6.296  1.00 91.69           C  
ATOM    965  HD1 PHE A  61      -4.704  10.684  -6.284  1.00 91.69           H  
ATOM    966  CD2 PHE A  61      -7.975  10.972  -5.342  1.00 91.69           C  
ATOM    967  HD2 PHE A  61      -8.673  10.610  -4.602  1.00 91.69           H  
ATOM    968  CE1 PHE A  61      -6.160  11.937  -7.263  1.00 91.69           C  
ATOM    969  HE1 PHE A  61      -5.451  12.328  -7.977  1.00 91.69           H  
ATOM    970  CE2 PHE A  61      -8.403  11.893  -6.314  1.00 91.69           C  
ATOM    971  HE2 PHE A  61      -9.424  12.245  -6.306  1.00 91.69           H  
ATOM    972  CZ  PHE A  61      -7.495  12.377  -7.273  1.00 91.69           C  
ATOM    973  HZ  PHE A  61      -7.815  13.112  -7.996  1.00 91.69           H  
ATOM    974  N   THR A  62      -6.125   6.029  -3.537  1.00 95.22           N  
ATOM    975  H   THR A  62      -6.906   5.775  -4.125  1.00 95.22           H  
ATOM    976  CA  THR A  62      -5.746   5.108  -2.457  1.00 95.22           C  
ATOM    977  HA  THR A  62      -5.669   5.681  -1.533  1.00 95.22           H  
ATOM    978  C   THR A  62      -4.372   4.480  -2.683  1.00 95.22           C  
ATOM    979  CB  THR A  62      -6.805   4.015  -2.255  1.00 95.22           C  
ATOM    980  HB  THR A  62      -6.906   3.404  -3.152  1.00 95.22           H  
ATOM    981  O   THR A  62      -3.598   4.385  -1.736  1.00 95.22           O  
ATOM    982  CG2 THR A  62      -6.451   3.129  -1.067  1.00 95.22           C  
ATOM    983 HG21 THR A  62      -5.648   2.445  -1.342  1.00 95.22           H  
ATOM    984 HG22 THR A  62      -7.318   2.551  -0.744  1.00 95.22           H  
ATOM    985 HG23 THR A  62      -6.116   3.759  -0.244  1.00 95.22           H  
ATOM    986  OG1 THR A  62      -8.048   4.601  -1.939  1.00 95.22           O  
ATOM    987  HG1 THR A  62      -7.873   5.486  -1.612  1.00 95.22           H  
ATOM    988  N   GLY A  63      -4.030   4.118  -3.920  1.00 94.73           N  
ATOM    989  H   GLY A  63      -4.705   4.216  -4.665  1.00 94.73           H  
ATOM    990  CA  GLY A  63      -2.711   3.591  -4.267  1.00 94.73           C  
ATOM    991  HA2 GLY A  63      -2.522   2.694  -3.677  1.00 94.73           H  
ATOM    992  HA3 GLY A  63      -2.698   3.324  -5.324  1.00 94.73           H  
ATOM    993  C   GLY A  63      -1.592   4.601  -4.004  1.00 94.73           C  
ATOM    994  O   GLY A  63      -0.572   4.261  -3.412  1.00 94.73           O  
ATOM    995  N   LEU A  64      -1.818   5.870  -4.356  1.00 94.71           N  
ATOM    996  H   LEU A  64      -2.697   6.090  -4.802  1.00 94.71           H  
ATOM    997  CA  LEU A  64      -0.857   6.951  -4.135  1.00 94.71           C  
ATOM    998  HA  LEU A  64       0.110   6.650  -4.538  1.00 94.71           H  
ATOM    999  C   LEU A  64      -0.670   7.228  -2.637  1.00 94.71           C  
ATOM   1000  CB  LEU A  64      -1.350   8.197  -4.886  1.00 94.71           C  
ATOM   1001  HB2 LEU A  64      -1.409   7.974  -5.951  1.00 94.71           H  
ATOM   1002  HB3 LEU A  64      -2.355   8.431  -4.534  1.00 94.71           H  
ATOM   1003  O   LEU A  64       0.457   7.341  -2.167  1.00 94.71           O  
ATOM   1004  CG  LEU A  64      -0.462   9.436  -4.681  1.00 94.71           C  
ATOM   1005  HG  LEU A  64      -0.337   9.628  -3.616  1.00 94.71           H  
ATOM   1006  CD1 LEU A  64       0.914   9.279  -5.329  1.00 94.71           C  
ATOM   1007 HD11 LEU A  64       0.814   9.049  -6.390  1.00 94.71           H  
ATOM   1008 HD12 LEU A  64       1.473   8.485  -4.836  1.00 94.71           H  
ATOM   1009 HD13 LEU A  64       1.478  10.206  -5.219  1.00 94.71           H  
ATOM   1010  CD2 LEU A  64      -1.178  10.644  -5.276  1.00 94.71           C  
ATOM   1011 HD21 LEU A  64      -2.214  10.679  -4.940  1.00 94.71           H  
ATOM   1012 HD22 LEU A  64      -0.687  11.543  -4.901  1.00 94.71           H  
ATOM   1013 HD23 LEU A  64      -1.141  10.618  -6.365  1.00 94.71           H  
ATOM   1014  N   ILE A  65      -1.765   7.292  -1.876  1.00 95.60           N  
ATOM   1015  H   ILE A  65      -2.664   7.204  -2.326  1.00 95.60           H  
ATOM   1016  CA  ILE A  65      -1.721   7.484  -0.419  1.00 95.60           C  
ATOM   1017  HA  ILE A  65      -1.088   8.344  -0.199  1.00 95.60           H  
ATOM   1018  C   ILE A  65      -1.056   6.282   0.271  1.00 95.60           C  
ATOM   1019  CB  ILE A  65      -3.138   7.798   0.113  1.00 95.60           C  
ATOM   1020  HB  ILE A  65      -3.819   7.023  -0.237  1.00 95.60           H  
ATOM   1021  O   ILE A  65      -0.279   6.466   1.206  1.00 95.60           O  
ATOM   1022  CG1 ILE A  65      -3.612   9.173  -0.417  1.00 95.60           C  
ATOM   1023 HG12 ILE A  65      -3.097   9.966   0.126  1.00 95.60           H  
ATOM   1024 HG13 ILE A  65      -3.353   9.283  -1.470  1.00 95.60           H  
ATOM   1025  CG2 ILE A  65      -3.162   7.817   1.651  1.00 95.60           C  
ATOM   1026 HG21 ILE A  65      -4.159   8.054   2.025  1.00 95.60           H  
ATOM   1027 HG22 ILE A  65      -2.449   8.548   2.033  1.00 95.60           H  
ATOM   1028 HG23 ILE A  65      -2.897   6.831   2.032  1.00 95.60           H  
ATOM   1029  CD1 ILE A  65      -5.123   9.392  -0.304  1.00 95.60           C  
ATOM   1030 HD11 ILE A  65      -5.368  10.398  -0.645  1.00 95.60           H  
ATOM   1031 HD12 ILE A  65      -5.466   9.281   0.724  1.00 95.60           H  
ATOM   1032 HD13 ILE A  65      -5.628   8.679  -0.955  1.00 95.60           H  
ATOM   1033  N   GLY A  66      -1.280   5.063  -0.228  1.00 96.56           N  
ATOM   1034  H   GLY A  66      -1.955   4.960  -0.972  1.00 96.56           H  
ATOM   1035  CA  GLY A  66      -0.550   3.873   0.206  1.00 96.56           C  
ATOM   1036  HA2 GLY A  66      -0.921   3.013  -0.351  1.00 96.56           H  
ATOM   1037  HA3 GLY A  66      -0.718   3.708   1.271  1.00 96.56           H  
ATOM   1038  C   GLY A  66       0.956   3.994  -0.041  1.00 96.56           C  
ATOM   1039  O   GLY A  66       1.749   3.722   0.858  1.00 96.56           O  
ATOM   1040  N   MET A  67       1.373   4.480  -1.212  1.00 95.72           N  
ATOM   1041  H   MET A  67       0.697   4.669  -1.938  1.00 95.72           H  
ATOM   1042  CA  MET A  67       2.793   4.730  -1.485  1.00 95.72           C  
ATOM   1043  HA  MET A  67       3.348   3.829  -1.226  1.00 95.72           H  
ATOM   1044  C   MET A  67       3.382   5.830  -0.601  1.00 95.72           C  
ATOM   1045  CB  MET A  67       3.018   5.040  -2.973  1.00 95.72           C  
ATOM   1046  HB2 MET A  67       4.026   5.434  -3.106  1.00 95.72           H  
ATOM   1047  HB3 MET A  67       2.319   5.806  -3.308  1.00 95.72           H  
ATOM   1048  O   MET A  67       4.493   5.664  -0.104  1.00 95.72           O  
ATOM   1049  CG  MET A  67       2.867   3.794  -3.855  1.00 95.72           C  
ATOM   1050  HG2 MET A  67       1.814   3.513  -3.888  1.00 95.72           H  
ATOM   1051  HG3 MET A  67       3.164   4.061  -4.869  1.00 95.72           H  
ATOM   1052  SD  MET A  67       3.817   2.330  -3.338  1.00 95.72           S  
ATOM   1053  CE  MET A  67       5.473   3.052  -3.118  1.00 95.72           C  
ATOM   1054  HE1 MET A  67       5.468   3.762  -2.291  1.00 95.72           H  
ATOM   1055  HE2 MET A  67       5.786   3.567  -4.026  1.00 95.72           H  
ATOM   1056  HE3 MET A  67       6.198   2.270  -2.889  1.00 95.72           H  
ATOM   1057  N   LEU A  68       2.636   6.905  -0.322  1.00 95.65           N  
ATOM   1058  H   LEU A  68       1.751   7.008  -0.798  1.00 95.65           H  
ATOM   1059  CA  LEU A  68       3.040   7.922   0.657  1.00 95.65           C  
ATOM   1060  HA  LEU A  68       4.002   8.341   0.362  1.00 95.65           H  
ATOM   1061  C   LEU A  68       3.259   7.307   2.043  1.00 95.65           C  
ATOM   1062  CB  LEU A  68       2.001   9.056   0.720  1.00 95.65           C  
ATOM   1063  HB2 LEU A  68       2.207   9.673   1.595  1.00 95.65           H  
ATOM   1064  HB3 LEU A  68       1.013   8.618   0.859  1.00 95.65           H  
ATOM   1065  O   LEU A  68       4.236   7.648   2.702  1.00 95.65           O  
ATOM   1066  CG  LEU A  68       1.977   9.970  -0.517  1.00 95.65           C  
ATOM   1067  HG  LEU A  68       1.967   9.373  -1.429  1.00 95.65           H  
ATOM   1068  CD1 LEU A  68       0.728  10.852  -0.490  1.00 95.65           C  
ATOM   1069 HD11 LEU A  68       0.710  11.442   0.426  1.00 95.65           H  
ATOM   1070 HD12 LEU A  68      -0.168  10.233  -0.543  1.00 95.65           H  
ATOM   1071 HD13 LEU A  68       0.736  11.518  -1.353  1.00 95.65           H  
ATOM   1072  CD2 LEU A  68       3.171  10.921  -0.555  1.00 95.65           C  
ATOM   1073 HD21 LEU A  68       4.112  10.371  -0.577  1.00 95.65           H  
ATOM   1074 HD22 LEU A  68       3.170  11.573   0.318  1.00 95.65           H  
ATOM   1075 HD23 LEU A  68       3.114  11.529  -1.458  1.00 95.65           H  
ATOM   1076  N   TYR A  69       2.404   6.365   2.457  1.00 96.63           N  
ATOM   1077  H   TYR A  69       1.607   6.155   1.874  1.00 96.63           H  
ATOM   1078  CA  TYR A  69       2.553   5.649   3.726  1.00 96.63           C  
ATOM   1079  HA  TYR A  69       2.638   6.381   4.530  1.00 96.63           H  
ATOM   1080  C   TYR A  69       3.833   4.799   3.767  1.00 96.63           C  
ATOM   1081  CB  TYR A  69       1.301   4.791   3.978  1.00 96.63           C  
ATOM   1082  HB2 TYR A  69       1.154   4.099   3.148  1.00 96.63           H  
ATOM   1083  HB3 TYR A  69       0.418   5.429   4.004  1.00 96.63           H  
ATOM   1084  O   TYR A  69       4.515   4.775   4.791  1.00 96.63           O  
ATOM   1085  CG  TYR A  69       1.361   3.964   5.243  1.00 96.63           C  
ATOM   1086  CD1 TYR A  69       2.017   2.720   5.218  1.00 96.63           C  
ATOM   1087  HD1 TYR A  69       2.472   2.375   4.302  1.00 96.63           H  
ATOM   1088  CD2 TYR A  69       0.772   4.426   6.434  1.00 96.63           C  
ATOM   1089  HD2 TYR A  69       0.246   5.370   6.443  1.00 96.63           H  
ATOM   1090  CE1 TYR A  69       2.122   1.943   6.381  1.00 96.63           C  
ATOM   1091  HE1 TYR A  69       2.653   1.003   6.352  1.00 96.63           H  
ATOM   1092  CE2 TYR A  69       0.867   3.643   7.604  1.00 96.63           C  
ATOM   1093  HE2 TYR A  69       0.399   3.950   8.527  1.00 96.63           H  
ATOM   1094  OH  TYR A  69       1.647   1.669   8.703  1.00 96.63           O  
ATOM   1095  HH  TYR A  69       2.060   0.822   8.517  1.00 96.63           H  
ATOM   1096  CZ  TYR A  69       1.550   2.412   7.577  1.00 96.63           C  
ATOM   1097  N   ALA A  70       4.165   4.104   2.673  1.00 94.17           N  
ATOM   1098  H   ALA A  70       3.552   4.150   1.871  1.00 94.17           H  
ATOM   1099  CA  ALA A  70       5.403   3.330   2.565  1.00 94.17           C  
ATOM   1100  HA  ALA A  70       5.475   2.652   3.416  1.00 94.17           H  
ATOM   1101  C   ALA A  70       6.642   4.244   2.600  1.00 94.17           C  
ATOM   1102  CB  ALA A  70       5.358   2.491   1.280  1.00 94.17           C  
ATOM   1103  HB1 ALA A  70       6.261   1.884   1.211  1.00 94.17           H  
ATOM   1104  HB2 ALA A  70       5.306   3.140   0.405  1.00 94.17           H  
ATOM   1105  HB3 ALA A  70       4.489   1.833   1.287  1.00 94.17           H  
ATOM   1106  O   ALA A  70       7.588   3.978   3.340  1.00 94.17           O  
ATOM   1107  N   MET A  71       6.607   5.356   1.857  1.00 94.67           N  
ATOM   1108  H   MET A  71       5.801   5.512   1.269  1.00 94.67           H  
ATOM   1109  CA  MET A  71       7.690   6.346   1.817  1.00 94.67           C  
ATOM   1110  HA  MET A  71       8.622   5.849   1.547  1.00 94.67           H  
ATOM   1111  C   MET A  71       7.924   7.009   3.172  1.00 94.67           C  
ATOM   1112  CB  MET A  71       7.388   7.424   0.769  1.00 94.67           C  
ATOM   1113  HB2 MET A  71       8.091   8.248   0.897  1.00 94.67           H  
ATOM   1114  HB3 MET A  71       6.373   7.800   0.900  1.00 94.67           H  
ATOM   1115  O   MET A  71       9.069   7.153   3.584  1.00 94.67           O  
ATOM   1116  CG  MET A  71       7.575   6.861  -0.637  1.00 94.67           C  
ATOM   1117  HG2 MET A  71       6.888   6.029  -0.791  1.00 94.67           H  
ATOM   1118  HG3 MET A  71       8.595   6.478  -0.672  1.00 94.67           H  
ATOM   1119  SD  MET A  71       7.406   8.017  -2.024  1.00 94.67           S  
ATOM   1120  CE  MET A  71       5.672   8.480  -1.868  1.00 94.67           C  
ATOM   1121  HE1 MET A  71       5.422   9.221  -2.628  1.00 94.67           H  
ATOM   1122  HE2 MET A  71       5.039   7.600  -1.983  1.00 94.67           H  
ATOM   1123  HE3 MET A  71       5.541   8.922  -0.881  1.00 94.67           H  
ATOM   1124  N   SER A  72       6.868   7.363   3.908  1.00 95.35           N  
ATOM   1125  H   SER A  72       5.933   7.255   3.541  1.00 95.35           H  
ATOM   1126  CA  SER A  72       7.030   7.973   5.232  1.00 95.35           C  
ATOM   1127  HA  SER A  72       7.744   8.792   5.145  1.00 95.35           H  
ATOM   1128  C   SER A  72       7.610   6.991   6.254  1.00 95.35           C  
ATOM   1129  CB  SER A  72       5.711   8.576   5.718  1.00 95.35           C  
ATOM   1130  HB2 SER A  72       5.401   9.354   5.021  1.00 95.35           H  
ATOM   1131  HB3 SER A  72       5.859   9.027   6.699  1.00 95.35           H  
ATOM   1132  O   SER A  72       8.344   7.414   7.145  1.00 95.35           O  
ATOM   1133  OG  SER A  72       4.682   7.614   5.796  1.00 95.35           O  
ATOM   1134  HG  SER A  72       4.923   7.024   6.514  1.00 95.35           H  
ATOM   1135  N   ARG A  73       7.337   5.682   6.109  1.00 93.06           N  
ATOM   1136  H   ARG A  73       6.712   5.413   5.362  1.00 93.06           H  
ATOM   1137  CA  ARG A  73       7.920   4.631   6.962  1.00 93.06           C  
ATOM   1138  HA  ARG A  73       7.877   4.954   8.002  1.00 93.06           H  
ATOM   1139  C   ARG A  73       9.401   4.411   6.672  1.00 93.06           C  
ATOM   1140  CB  ARG A  73       7.182   3.292   6.788  1.00 93.06           C  
ATOM   1141  HB2 ARG A  73       7.030   3.110   5.724  1.00 93.06           H  
ATOM   1142  HB3 ARG A  73       7.825   2.496   7.161  1.00 93.06           H  
ATOM   1143  O   ARG A  73      10.151   4.182   7.613  1.00 93.06           O  
ATOM   1144  CG  ARG A  73       5.830   3.154   7.499  1.00 93.06           C  
ATOM   1145  HG2 ARG A  73       5.401   2.192   7.217  1.00 93.06           H  
ATOM   1146  HG3 ARG A  73       5.152   3.932   7.148  1.00 93.06           H  
ATOM   1147  CD  ARG A  73       5.956   3.200   9.028  1.00 93.06           C  
ATOM   1148  HD2 ARG A  73       6.264   4.204   9.321  1.00 93.06           H  
ATOM   1149  HD3 ARG A  73       6.741   2.510   9.337  1.00 93.06           H  
ATOM   1150  NE  ARG A  73       4.672   2.878   9.692  1.00 93.06           N  
ATOM   1151  HE  ARG A  73       3.906   3.505   9.492  1.00 93.06           H  
ATOM   1152  NH1 ARG A  73       5.281   0.930  10.779  1.00 93.06           N  
ATOM   1153 HH11 ARG A  73       6.179   0.947  10.318  1.00 93.06           H  
ATOM   1154 HH12 ARG A  73       5.015   0.092  11.277  1.00 93.06           H  
ATOM   1155  NH2 ARG A  73       3.234   1.725  11.044  1.00 93.06           N  
ATOM   1156 HH21 ARG A  73       3.062   0.917  11.625  1.00 93.06           H  
ATOM   1157 HH22 ARG A  73       2.446   2.226  10.660  1.00 93.06           H  
ATOM   1158  CZ  ARG A  73       4.411   1.861  10.504  1.00 93.06           C  
ATOM   1159  N   LEU A  74       9.799   4.464   5.400  1.00 90.71           N  
ATOM   1160  H   LEU A  74       9.099   4.597   4.685  1.00 90.71           H  
ATOM   1161  CA  LEU A  74      11.210   4.449   5.001  1.00 90.71           C  
ATOM   1162  HA  LEU A  74      11.728   3.623   5.488  1.00 90.71           H  
ATOM   1163  C   LEU A  74      11.924   5.731   5.445  1.00 90.71           C  
ATOM   1164  CB  LEU A  74      11.299   4.301   3.472  1.00 90.71           C  
ATOM   1165  HB2 LEU A  74      12.314   4.547   3.159  1.00 90.71           H  
ATOM   1166  HB3 LEU A  74      10.634   5.030   3.008  1.00 90.71           H  
ATOM   1167  O   LEU A  74      13.080   5.703   5.837  1.00 90.71           O  
ATOM   1168  CG  LEU A  74      10.959   2.899   2.941  1.00 90.71           C  
ATOM   1169  HG  LEU A  74       9.987   2.583   3.320  1.00 90.71           H  
ATOM   1170  CD1 LEU A  74      10.887   2.949   1.416  1.00 90.71           C  
ATOM   1171 HD11 LEU A  74      10.767   1.948   1.002  1.00 90.71           H  
ATOM   1172 HD12 LEU A  74      11.802   3.386   1.017  1.00 90.71           H  
ATOM   1173 HD13 LEU A  74      10.038   3.564   1.115  1.00 90.71           H  
ATOM   1174  CD2 LEU A  74      12.013   1.869   3.357  1.00 90.71           C  
ATOM   1175 HD21 LEU A  74      11.965   1.692   4.431  1.00 90.71           H  
ATOM   1176 HD22 LEU A  74      11.851   0.925   2.837  1.00 90.71           H  
ATOM   1177 HD23 LEU A  74      13.007   2.236   3.102  1.00 90.71           H  
ATOM   1178  N   GLY A  75      11.216   6.856   5.407  1.00 90.56           N  
ATOM   1179  H   GLY A  75      10.293   6.808   4.999  1.00 90.56           H  
ATOM   1180  CA  GLY A  75      11.786   8.175   5.604  1.00 90.56           C  
ATOM   1181  HA2 GLY A  75      11.025   8.813   6.054  1.00 90.56           H  
ATOM   1182  HA3 GLY A  75      12.639   8.124   6.281  1.00 90.56           H  
ATOM   1183  C   GLY A  75      12.240   8.798   4.285  1.00 90.56           C  
ATOM   1184  O   GLY A  75      12.510   8.128   3.282  1.00 90.56           O  
ATOM   1185  N   ARG A  76      12.313  10.130   4.289  1.00 93.16           N  
ATOM   1186  H   ARG A  76      12.046  10.617   5.133  1.00 93.16           H  
ATOM   1187  CA  ARG A  76      12.601  10.933   3.099  1.00 93.16           C  
ATOM   1188  HA  ARG A  76      11.856  10.709   2.336  1.00 93.16           H  
ATOM   1189  C   ARG A  76      13.962  10.628   2.492  1.00 93.16           C  
ATOM   1190  CB  ARG A  76      12.494  12.405   3.491  1.00 93.16           C  
ATOM   1191  HB2 ARG A  76      11.463  12.609   3.779  1.00 93.16           H  
ATOM   1192  HB3 ARG A  76      13.159  12.587   4.335  1.00 93.16           H  
ATOM   1193  O   ARG A  76      14.040  10.413   1.288  1.00 93.16           O  
ATOM   1194  CG  ARG A  76      12.902  13.362   2.374  1.00 93.16           C  
ATOM   1195  HG2 ARG A  76      13.971  13.269   2.180  1.00 93.16           H  
ATOM   1196  HG3 ARG A  76      12.348  13.120   1.467  1.00 93.16           H  
ATOM   1197  CD  ARG A  76      12.610  14.795   2.800  1.00 93.16           C  
ATOM   1198  HD2 ARG A  76      11.559  14.881   3.073  1.00 93.16           H  
ATOM   1199  HD3 ARG A  76      13.225  15.020   3.672  1.00 93.16           H  
ATOM   1200  NE  ARG A  76      12.912  15.725   1.701  1.00 93.16           N  
ATOM   1201  HE  ARG A  76      12.938  15.322   0.775  1.00 93.16           H  
ATOM   1202  NH1 ARG A  76      13.105  17.613   2.982  1.00 93.16           N  
ATOM   1203 HH11 ARG A  76      12.926  17.039   3.793  1.00 93.16           H  
ATOM   1204 HH12 ARG A  76      13.290  18.601   3.082  1.00 93.16           H  
ATOM   1205  NH2 ARG A  76      13.412  17.737   0.770  1.00 93.16           N  
ATOM   1206 HH21 ARG A  76      13.398  17.304  -0.142  1.00 93.16           H  
ATOM   1207 HH22 ARG A  76      13.610  18.722   0.874  1.00 93.16           H  
ATOM   1208  CZ  ARG A  76      13.149  17.015   1.823  1.00 93.16           C  
ATOM   1209  N   GLU A  77      15.017  10.636   3.302  1.00 93.03           N  
ATOM   1210  H   GLU A  77      14.878  10.829   4.284  1.00 93.03           H  
ATOM   1211  CA  GLU A  77      16.387  10.462   2.804  1.00 93.03           C  
ATOM   1212  HA  GLU A  77      16.569  11.175   2.000  1.00 93.03           H  
ATOM   1213  C   GLU A  77      16.590   9.073   2.192  1.00 93.03           C  
ATOM   1214  CB  GLU A  77      17.406  10.729   3.924  1.00 93.03           C  
ATOM   1215  HB2 GLU A  77      17.214  10.047   4.752  1.00 93.03           H  
ATOM   1216  HB3 GLU A  77      18.407  10.520   3.545  1.00 93.03           H  
ATOM   1217  O   GLU A  77      17.138   8.968   1.095  1.00 93.03           O  
ATOM   1218  CG  GLU A  77      17.373  12.174   4.456  1.00 93.03           C  
ATOM   1219  HG2 GLU A  77      16.421  12.335   4.961  1.00 93.03           H  
ATOM   1220  HG3 GLU A  77      18.160  12.283   5.202  1.00 93.03           H  
ATOM   1221  CD  GLU A  77      17.565  13.245   3.365  1.00 93.03           C  
ATOM   1222  OE1 GLU A  77      16.959  14.333   3.508  1.00 93.03           O  
ATOM   1223  OE2 GLU A  77      18.281  12.979   2.371  1.00 93.03           O  
ATOM   1224  N   ASP A  78      16.052   8.028   2.826  1.00 89.34           N  
ATOM   1225  H   ASP A  78      15.651   8.157   3.744  1.00 89.34           H  
ATOM   1226  CA  ASP A  78      16.100   6.664   2.295  1.00 89.34           C  
ATOM   1227  HA  ASP A  78      17.130   6.421   2.034  1.00 89.34           H  
ATOM   1228  C   ASP A  78      15.276   6.535   1.011  1.00 89.34           C  
ATOM   1229  CB  ASP A  78      15.626   5.664   3.362  1.00 89.34           C  
ATOM   1230  HB2 ASP A  78      15.446   4.702   2.880  1.00 89.34           H  
ATOM   1231  HB3 ASP A  78      14.683   6.012   3.781  1.00 89.34           H  
ATOM   1232  O   ASP A  78      15.748   5.959   0.035  1.00 89.34           O  
ATOM   1233  CG  ASP A  78      16.652   5.443   4.484  1.00 89.34           C  
ATOM   1234  OD1 ASP A  78      17.828   5.842   4.303  1.00 89.34           O  
ATOM   1235  OD2 ASP A  78      16.272   4.839   5.507  1.00 89.34           O  
ATOM   1236  N   THR A  79      14.092   7.154   0.952  1.00 89.78           N  
ATOM   1237  H   THR A  79      13.748   7.598   1.791  1.00 89.78           H  
ATOM   1238  CA  THR A  79      13.284   7.204  -0.278  1.00 89.78           C  
ATOM   1239  HA  THR A  79      13.060   6.185  -0.592  1.00 89.78           H  
ATOM   1240  C   THR A  79      14.049   7.881  -1.421  1.00 89.78           C  
ATOM   1241  CB  THR A  79      11.953   7.930  -0.029  1.00 89.78           C  
ATOM   1242  HB  THR A  79      12.147   8.950   0.303  1.00 89.78           H  
ATOM   1243  O   THR A  79      14.113   7.350  -2.528  1.00 89.78           O  
ATOM   1244  CG2 THR A  79      11.074   7.985  -1.278  1.00 89.78           C  
ATOM   1245 HG21 THR A  79      10.905   6.979  -1.661  1.00 89.78           H  
ATOM   1246 HG22 THR A  79      11.548   8.596  -2.046  1.00 89.78           H  
ATOM   1247 HG23 THR A  79      10.119   8.443  -1.020  1.00 89.78           H  
ATOM   1248  OG1 THR A  79      11.196   7.269   0.959  1.00 89.78           O  
ATOM   1249  HG1 THR A  79      11.605   7.439   1.810  1.00 89.78           H  
ATOM   1250  N   ILE A  80      14.675   9.036  -1.166  1.00 90.63           N  
ATOM   1251  H   ILE A  80      14.623   9.406  -0.228  1.00 90.63           H  
ATOM   1252  CA  ILE A  80      15.483   9.757  -2.162  1.00 90.63           C  
ATOM   1253  HA  ILE A  80      14.874   9.934  -3.049  1.00 90.63           H  
ATOM   1254  C   ILE A  80      16.677   8.911  -2.604  1.00 90.63           C  
ATOM   1255  CB  ILE A  80      15.947  11.120  -1.597  1.00 90.63           C  
ATOM   1256  HB  ILE A  80      16.398  10.956  -0.619  1.00 90.63           H  
ATOM   1257  O   ILE A  80      16.995   8.880  -3.794  1.00 90.63           O  
ATOM   1258  CG1 ILE A  80      14.735  12.063  -1.435  1.00 90.63           C  
ATOM   1259 HG12 ILE A  80      14.367  12.341  -2.423  1.00 90.63           H  
ATOM   1260 HG13 ILE A  80      13.923  11.541  -0.928  1.00 90.63           H  
ATOM   1261  CG2 ILE A  80      16.998  11.790  -2.508  1.00 90.63           C  
ATOM   1262 HG21 ILE A  80      17.897  11.176  -2.550  1.00 90.63           H  
ATOM   1263 HG22 ILE A  80      16.593  11.916  -3.512  1.00 90.63           H  
ATOM   1264 HG23 ILE A  80      17.292  12.754  -2.094  1.00 90.63           H  
ATOM   1265  CD1 ILE A  80      15.041  13.332  -0.630  1.00 90.63           C  
ATOM   1266 HD11 ILE A  80      15.522  13.068   0.312  1.00 90.63           H  
ATOM   1267 HD12 ILE A  80      15.690  14.002  -1.195  1.00 90.63           H  
ATOM   1268 HD13 ILE A  80      14.108  13.854  -0.419  1.00 90.63           H  
ATOM   1269  N   LYS A  81      17.337   8.232  -1.662  1.00 87.00           N  
ATOM   1270  H   LYS A  81      17.036   8.325  -0.703  1.00 87.00           H  
ATOM   1271  CA  LYS A  81      18.466   7.351  -1.943  1.00 87.00           C  
ATOM   1272  HA  LYS A  81      19.225   7.905  -2.495  1.00 87.00           H  
ATOM   1273  C   LYS A  81      18.051   6.188  -2.843  1.00 87.00           C  
ATOM   1274  CB  LYS A  81      19.075   6.886  -0.618  1.00 87.00           C  
ATOM   1275  HB2 LYS A  81      19.365   7.754  -0.026  1.00 87.00           H  
ATOM   1276  HB3 LYS A  81      18.338   6.310  -0.057  1.00 87.00           H  
ATOM   1277  O   LYS A  81      18.667   6.023  -3.886  1.00 87.00           O  
ATOM   1278  CG  LYS A  81      20.307   6.019  -0.875  1.00 87.00           C  
ATOM   1279  HG2 LYS A  81      20.014   5.161  -1.481  1.00 87.00           H  
ATOM   1280  HG3 LYS A  81      21.063   6.595  -1.408  1.00 87.00           H  
ATOM   1281  CD  LYS A  81      20.882   5.495   0.436  1.00 87.00           C  
ATOM   1282  HD2 LYS A  81      20.095   4.977   0.984  1.00 87.00           H  
ATOM   1283  HD3 LYS A  81      21.263   6.321   1.036  1.00 87.00           H  
ATOM   1284  CE  LYS A  81      22.001   4.520   0.080  1.00 87.00           C  
ATOM   1285  HE2 LYS A  81      22.838   5.071  -0.349  1.00 87.00           H  
ATOM   1286  HE3 LYS A  81      21.636   3.850  -0.698  1.00 87.00           H  
ATOM   1287  NZ  LYS A  81      22.412   3.745   1.271  1.00 87.00           N  
ATOM   1288  HZ1 LYS A  81      23.119   3.073   1.010  1.00 87.00           H  
ATOM   1289  HZ2 LYS A  81      21.609   3.241   1.621  1.00 87.00           H  
ATOM   1290  HZ3 LYS A  81      22.752   4.359   1.997  1.00 87.00           H  
ATOM   1291  N   ILE A  82      16.971   5.474  -2.516  1.00 78.46           N  
ATOM   1292  H   ILE A  82      16.518   5.680  -1.637  1.00 78.46           H  
ATOM   1293  CA  ILE A  82      16.430   4.375  -3.337  1.00 78.46           C  
ATOM   1294  HA  ILE A  82      17.165   3.571  -3.391  1.00 78.46           H  
ATOM   1295  C   ILE A  82      16.171   4.848  -4.769  1.00 78.46           C  
ATOM   1296  CB  ILE A  82      15.134   3.822  -2.700  1.00 78.46           C  
ATOM   1297  HB  ILE A  82      14.471   4.659  -2.481  1.00 78.46           H  
ATOM   1298  O   ILE A  82      16.582   4.200  -5.727  1.00 78.46           O  
ATOM   1299  CG1 ILE A  82      15.458   3.090  -1.380  1.00 78.46           C  
ATOM   1300 HG12 ILE A  82      15.849   2.098  -1.610  1.00 78.46           H  
ATOM   1301 HG13 ILE A  82      16.241   3.615  -0.832  1.00 78.46           H  
ATOM   1302  CG2 ILE A  82      14.398   2.865  -3.660  1.00 78.46           C  
ATOM   1303 HG21 ILE A  82      13.988   3.407  -4.512  1.00 78.46           H  
ATOM   1304 HG22 ILE A  82      15.091   2.106  -4.024  1.00 78.46           H  
ATOM   1305 HG23 ILE A  82      13.573   2.362  -3.156  1.00 78.46           H  
ATOM   1306  CD1 ILE A  82      14.246   2.967  -0.448  1.00 78.46           C  
ATOM   1307 HD11 ILE A  82      14.526   2.393   0.435  1.00 78.46           H  
ATOM   1308 HD12 ILE A  82      13.924   3.960  -0.133  1.00 78.46           H  
ATOM   1309 HD13 ILE A  82      13.414   2.473  -0.949  1.00 78.46           H  
ATOM   1310  N   LEU A  83      15.538   6.012  -4.928  1.00 80.97           N  
ATOM   1311  H   LEU A  83      15.207   6.491  -4.102  1.00 80.97           H  
ATOM   1312  CA  LEU A  83      15.230   6.566  -6.246  1.00 80.97           C  
ATOM   1313  HA  LEU A  83      14.709   5.804  -6.825  1.00 80.97           H  
ATOM   1314  C   LEU A  83      16.501   6.925  -7.029  1.00 80.97           C  
ATOM   1315  CB  LEU A  83      14.314   7.787  -6.069  1.00 80.97           C  
ATOM   1316  HB2 LEU A  83      14.797   8.480  -5.381  1.00 80.97           H  
ATOM   1317  HB3 LEU A  83      14.193   8.294  -7.026  1.00 80.97           H  
ATOM   1318  O   LEU A  83      16.574   6.656  -8.226  1.00 80.97           O  
ATOM   1319  CG  LEU A  83      12.925   7.409  -5.521  1.00 80.97           C  
ATOM   1320  HG  LEU A  83      13.020   6.684  -4.713  1.00 80.97           H  
ATOM   1321  CD1 LEU A  83      12.220   8.641  -4.966  1.00 80.97           C  
ATOM   1322 HD11 LEU A  83      11.332   8.307  -4.430  1.00 80.97           H  
ATOM   1323 HD12 LEU A  83      11.932   9.317  -5.771  1.00 80.97           H  
ATOM   1324 HD13 LEU A  83      12.872   9.155  -4.259  1.00 80.97           H  
ATOM   1325  CD2 LEU A  83      12.040   6.795  -6.601  1.00 80.97           C  
ATOM   1326 HD21 LEU A  83      11.935   7.488  -7.435  1.00 80.97           H  
ATOM   1327 HD22 LEU A  83      11.054   6.576  -6.190  1.00 80.97           H  
ATOM   1328 HD23 LEU A  83      12.473   5.859  -6.954  1.00 80.97           H  
ATOM   1329  N   ARG A  84      17.512   7.504  -6.372  1.00 82.55           N  
ATOM   1330  H   ARG A  84      17.400   7.655  -5.380  1.00 82.55           H  
ATOM   1331  CA  ARG A  84      18.803   7.832  -7.001  1.00 82.55           C  
ATOM   1332  HA  ARG A  84      18.623   8.353  -7.941  1.00 82.55           H  
ATOM   1333  C   ARG A  84      19.607   6.588  -7.361  1.00 82.55           C  
ATOM   1334  CB  ARG A  84      19.638   8.715  -6.071  1.00 82.55           C  
ATOM   1335  HB2 ARG A  84      20.663   8.739  -6.441  1.00 82.55           H  
ATOM   1336  HB3 ARG A  84      19.652   8.274  -5.074  1.00 82.55           H  
ATOM   1337  O   ARG A  84      20.160   6.546  -8.456  1.00 82.55           O  
ATOM   1338  CG  ARG A  84      19.120  10.153  -6.004  1.00 82.55           C  
ATOM   1339  HG2 ARG A  84      18.078  10.167  -5.684  1.00 82.55           H  
ATOM   1340  HG3 ARG A  84      19.195  10.613  -6.989  1.00 82.55           H  
ATOM   1341  CD  ARG A  84      19.983  10.923  -5.005  1.00 82.55           C  
ATOM   1342  HD2 ARG A  84      21.012  10.936  -5.365  1.00 82.55           H  
ATOM   1343  HD3 ARG A  84      19.951  10.395  -4.052  1.00 82.55           H  
ATOM   1344  NE  ARG A  84      19.503  12.302  -4.815  1.00 82.55           N  
ATOM   1345  HE  ARG A  84      18.706  12.579  -5.371  1.00 82.55           H  
ATOM   1346  NH1 ARG A  84      20.940  12.842  -3.111  1.00 82.55           N  
ATOM   1347 HH11 ARG A  84      21.344  11.920  -3.187  1.00 82.55           H  
ATOM   1348 HH12 ARG A  84      21.191  13.436  -2.333  1.00 82.55           H  
ATOM   1349  NH2 ARG A  84      19.377  14.305  -3.739  1.00 82.55           N  
ATOM   1350 HH21 ARG A  84      18.568  14.545  -4.293  1.00 82.55           H  
ATOM   1351 HH22 ARG A  84      19.675  14.900  -2.979  1.00 82.55           H  
ATOM   1352  CZ  ARG A  84      19.944  13.142  -3.897  1.00 82.55           C  
ATOM   1353  N   ASP A  85      19.642   5.593  -6.481  1.00 73.11           N  
ATOM   1354  H   ASP A  85      19.204   5.733  -5.582  1.00 73.11           H  
ATOM   1355  CA  ASP A  85      20.353   4.325  -6.681  1.00 73.11           C  
ATOM   1356  HA  ASP A  85      21.380   4.532  -6.980  1.00 73.11           H  
ATOM   1357  C   ASP A  85      19.697   3.522  -7.818  1.00 73.11           C  
ATOM   1358  CB  ASP A  85      20.390   3.531  -5.357  1.00 73.11           C  
ATOM   1359  HB2 ASP A  85      20.770   2.532  -5.571  1.00 73.11           H  
ATOM   1360  HB3 ASP A  85      19.375   3.424  -4.976  1.00 73.11           H  
ATOM   1361  O   ASP A  85      20.378   2.976  -8.687  1.00 73.11           O  
ATOM   1362  CG  ASP A  85      21.284   4.148  -4.260  1.00 73.11           C  
ATOM   1363  OD1 ASP A  85      22.025   5.117  -4.552  1.00 73.11           O  
ATOM   1364  OD2 ASP A  85      21.258   3.643  -3.110  1.00 73.11           O  
ATOM   1365  N   ALA A  86      18.366   3.575  -7.912  1.00 66.77           N  
ATOM   1366  H   ALA A  86      17.846   3.959  -7.136  1.00 66.77           H  
ATOM   1367  CA  ALA A  86      17.608   3.081  -9.055  1.00 66.77           C  
ATOM   1368  HA  ALA A  86      18.018   2.110  -9.334  1.00 66.77           H  
ATOM   1369  C   ALA A  86      17.713   3.984 -10.302  1.00 66.77           C  
ATOM   1370  CB  ALA A  86      16.162   2.855  -8.617  1.00 66.77           C  
ATOM   1371  HB1 ALA A  86      15.592   2.441  -9.449  1.00 66.77           H  
ATOM   1372  HB2 ALA A  86      15.715   3.795  -8.292  1.00 66.77           H  
ATOM   1373  HB3 ALA A  86      16.130   2.145  -7.791  1.00 66.77           H  
ATOM   1374  O   ALA A  86      17.113   3.680 -11.326  1.00 66.77           O  
ATOM   1375  N   GLY A  87      18.492   5.071 -10.266  1.00 67.98           N  
ATOM   1376  H   GLY A  87      18.970   5.258  -9.396  1.00 67.98           H  
ATOM   1377  CA  GLY A  87      18.809   5.960 -11.389  1.00 67.98           C  
ATOM   1378  HA2 GLY A  87      19.637   6.597 -11.076  1.00 67.98           H  
ATOM   1379  HA3 GLY A  87      19.152   5.377 -12.244  1.00 67.98           H  
ATOM   1380  C   GLY A  87      17.684   6.889 -11.850  1.00 67.98           C  
ATOM   1381  O   GLY A  87      17.705   7.328 -12.999  1.00 67.98           O  
ATOM   1382  N   TYR A  88      16.695   7.172 -11.002  1.00 72.06           N  
ATOM   1383  H   TYR A  88      16.731   6.778 -10.073  1.00 72.06           H  
ATOM   1384  CA  TYR A  88      15.651   8.156 -11.283  1.00 72.06           C  
ATOM   1385  HA  TYR A  88      15.411   8.109 -12.345  1.00 72.06           H  
ATOM   1386  C   TYR A  88      16.126   9.581 -10.986  1.00 72.06           C  
ATOM   1387  CB  TYR A  88      14.365   7.829 -10.515  1.00 72.06           C  
ATOM   1388  HB2 TYR A  88      14.562   7.869  -9.443  1.00 72.06           H  
ATOM   1389  HB3 TYR A  88      13.624   8.596 -10.738  1.00 72.06           H  
ATOM   1390  O   TYR A  88      16.727   9.869  -9.949  1.00 72.06           O  
ATOM   1391  CG  TYR A  88      13.754   6.491 -10.870  1.00 72.06           C  
ATOM   1392  CD1 TYR A  88      13.012   6.341 -12.057  1.00 72.06           C  
ATOM   1393  HD1 TYR A  88      12.851   7.201 -12.691  1.00 72.06           H  
ATOM   1394  CD2 TYR A  88      13.920   5.397 -10.008  1.00 72.06           C  
ATOM   1395  HD2 TYR A  88      14.485   5.506  -9.094  1.00 72.06           H  
ATOM   1396  CE1 TYR A  88      12.457   5.088 -12.393  1.00 72.06           C  
ATOM   1397  HE1 TYR A  88      11.866   4.958 -13.288  1.00 72.06           H  
ATOM   1398  CE2 TYR A  88      13.346   4.156 -10.326  1.00 72.06           C  
ATOM   1399  HE2 TYR A  88      13.474   3.321  -9.654  1.00 72.06           H  
ATOM   1400  OH  TYR A  88      11.993   2.813 -11.785  1.00 72.06           O  
ATOM   1401  HH  TYR A  88      11.998   2.240 -11.015  1.00 72.06           H  
ATOM   1402  CZ  TYR A  88      12.610   3.992 -11.515  1.00 72.06           C  
ATOM   1403  N   HIS A  89      15.791  10.510 -11.882  1.00 76.56           N  
ATOM   1404  H   HIS A  89      15.258  10.226 -12.691  1.00 76.56           H  
ATOM   1405  CA  HIS A  89      16.092  11.933 -11.737  1.00 76.56           C  
ATOM   1406  HA  HIS A  89      16.798  12.076 -10.918  1.00 76.56           H  
ATOM   1407  C   HIS A  89      14.825  12.707 -11.367  1.00 76.56           C  
ATOM   1408  CB  HIS A  89      16.763  12.452 -13.009  1.00 76.56           C  
ATOM   1409  HB2 HIS A  89      16.860  13.536 -12.949  1.00 76.56           H  
ATOM   1410  HB3 HIS A  89      16.121  12.210 -13.856  1.00 76.56           H  
ATOM   1411  O   HIS A  89      14.272  13.461 -12.169  1.00 76.56           O  
ATOM   1412  CG  HIS A  89      18.131  11.875 -13.253  1.00 76.56           C  
ATOM   1413  CD2 HIS A  89      18.506  11.074 -14.299  1.00 76.56           C  
ATOM   1414  HD2 HIS A  89      17.866  10.718 -15.092  1.00 76.56           H  
ATOM   1415  ND1 HIS A  89      19.246  12.070 -12.470  1.00 76.56           N  
ATOM   1416  HD1 HIS A  89      19.278  12.554 -11.584  1.00 76.56           H  
ATOM   1417  CE1 HIS A  89      20.269  11.406 -13.034  1.00 76.56           C  
ATOM   1418  HE1 HIS A  89      21.270  11.346 -12.633  1.00 76.56           H  
ATOM   1419  NE2 HIS A  89      19.870  10.801 -14.161  1.00 76.56           N  
ATOM   1420  N   VAL A  90      14.366  12.510 -10.133  1.00 77.33           N  
ATOM   1421  H   VAL A  90      14.871  11.869  -9.538  1.00 77.33           H  
ATOM   1422  CA  VAL A  90      13.126  13.099  -9.607  1.00 77.33           C  
ATOM   1423  HA  VAL A  90      12.559  13.511 -10.441  1.00 77.33           H  
ATOM   1424  C   VAL A  90      13.397  14.260  -8.653  1.00 77.33           C  
ATOM   1425  CB  VAL A  90      12.226  12.030  -8.965  1.00 77.33           C  
ATOM   1426  HB  VAL A  90      11.359  12.523  -8.523  1.00 77.33           H  
ATOM   1427  O   VAL A  90      14.355  14.252  -7.875  1.00 77.33           O  
ATOM   1428  CG1 VAL A  90      11.721  11.055 -10.032  1.00 77.33           C  
ATOM   1429 HG11 VAL A  90      12.555  10.524 -10.489  1.00 77.33           H  
ATOM   1430 HG12 VAL A  90      11.033  10.337  -9.586  1.00 77.33           H  
ATOM   1431 HG13 VAL A  90      11.189  11.611 -10.804  1.00 77.33           H  
ATOM   1432  CG2 VAL A  90      12.941  11.230  -7.872  1.00 77.33           C  
ATOM   1433 HG21 VAL A  90      13.201  11.876  -7.033  1.00 77.33           H  
ATOM   1434 HG22 VAL A  90      13.838  10.746  -8.257  1.00 77.33           H  
ATOM   1435 HG23 VAL A  90      12.266  10.446  -7.528  1.00 77.33           H  
ATOM   1436  N   LYS A  91      12.535  15.279  -8.696  1.00 87.71           N  
ATOM   1437  H   LYS A  91      11.741  15.179  -9.312  1.00 87.71           H  
ATOM   1438  CA  LYS A  91      12.552  16.399  -7.754  1.00 87.71           C  
ATOM   1439  HA  LYS A  91      13.584  16.594  -7.461  1.00 87.71           H  
ATOM   1440  C   LYS A  91      11.768  16.014  -6.500  1.00 87.71           C  
ATOM   1441  CB  LYS A  91      12.009  17.662  -8.440  1.00 87.71           C  
ATOM   1442  HB2 LYS A  91      10.987  17.485  -8.775  1.00 87.71           H  
ATOM   1443  HB3 LYS A  91      12.622  17.882  -9.314  1.00 87.71           H  
ATOM   1444  O   LYS A  91      10.541  15.983  -6.521  1.00 87.71           O  
ATOM   1445  CG  LYS A  91      12.040  18.864  -7.484  1.00 87.71           C  
ATOM   1446  HG2 LYS A  91      13.065  19.049  -7.163  1.00 87.71           H  
ATOM   1447  HG3 LYS A  91      11.430  18.648  -6.607  1.00 87.71           H  
ATOM   1448  CD  LYS A  91      11.485  20.119  -8.161  1.00 87.71           C  
ATOM   1449  HD2 LYS A  91      10.498  19.897  -8.565  1.00 87.71           H  
ATOM   1450  HD3 LYS A  91      12.146  20.419  -8.974  1.00 87.71           H  
ATOM   1451  CE  LYS A  91      11.372  21.236  -7.120  1.00 87.71           C  
ATOM   1452  HE2 LYS A  91      10.787  20.856  -6.283  1.00 87.71           H  
ATOM   1453  HE3 LYS A  91      12.368  21.480  -6.750  1.00 87.71           H  
ATOM   1454  NZ  LYS A  91      10.712  22.431  -7.693  1.00 87.71           N  
ATOM   1455  HZ1 LYS A  91      11.242  22.794  -8.473  1.00 87.71           H  
ATOM   1456  HZ2 LYS A  91      10.609  23.147  -6.988  1.00 87.71           H  
ATOM   1457  HZ3 LYS A  91       9.791  22.176  -8.019  1.00 87.71           H  
ATOM   1458  N   ALA A  92      12.483  15.758  -5.410  1.00 89.07           N  
ATOM   1459  H   ALA A  92      13.489  15.734  -5.493  1.00 89.07           H  
ATOM   1460  CA  ALA A  92      11.894  15.406  -4.122  1.00 89.07           C  
ATOM   1461  HA  ALA A  92      11.104  14.672  -4.284  1.00 89.07           H  
ATOM   1462  C   ALA A  92      11.276  16.629  -3.419  1.00 89.07           C  
ATOM   1463  CB  ALA A  92      12.979  14.738  -3.277  1.00 89.07           C  
ATOM   1464  HB1 ALA A  92      12.556  14.433  -2.320  1.00 89.07           H  
ATOM   1465  HB2 ALA A  92      13.347  13.854  -3.799  1.00 89.07           H  
ATOM   1466  HB3 ALA A  92      13.802  15.429  -3.099  1.00 89.07           H  
ATOM   1467  O   ALA A  92      11.989  17.546  -2.999  1.00 89.07           O  
ATOM   1468  N   ASN A  93       9.954  16.626  -3.275  1.00 92.34           N  
ATOM   1469  H   ASN A  93       9.449  15.817  -3.608  1.00 92.34           H  
ATOM   1470  CA  ASN A  93       9.182  17.637  -2.565  1.00 92.34           C  
ATOM   1471  HA  ASN A  93       9.732  18.577  -2.556  1.00 92.34           H  
ATOM   1472  C   ASN A  93       8.960  17.183  -1.115  1.00 92.34           C  
ATOM   1473  CB  ASN A  93       7.852  17.862  -3.300  1.00 92.34           C  
ATOM   1474  HB2 ASN A  93       7.236  18.557  -2.729  1.00 92.34           H  
ATOM   1475  HB3 ASN A  93       7.310  16.918  -3.346  1.00 92.34           H  
ATOM   1476  O   ASN A  93       8.452  16.090  -0.871  1.00 92.34           O  
ATOM   1477  CG  ASN A  93       7.998  18.412  -4.709  1.00 92.34           C  
ATOM   1478  ND2 ASN A  93       7.039  18.126  -5.556  1.00 92.34           N  
ATOM   1479 HD21 ASN A  93       7.093  18.509  -6.489  1.00 92.34           H  
ATOM   1480 HD22 ASN A  93       6.273  17.535  -5.268  1.00 92.34           H  
ATOM   1481  OD1 ASN A  93       8.930  19.126  -5.070  1.00 92.34           O  
ATOM   1482  N   GLY A  94       9.342  18.017  -0.145  1.00 92.12           N  
ATOM   1483  H   GLY A  94       9.672  18.937  -0.400  1.00 92.12           H  
ATOM   1484  CA  GLY A  94       9.024  17.766   1.262  1.00 92.12           C  
ATOM   1485  HA2 GLY A  94       9.508  18.508   1.898  1.00 92.12           H  
ATOM   1486  HA3 GLY A  94       9.382  16.776   1.545  1.00 92.12           H  
ATOM   1487  C   GLY A  94       7.517  17.839   1.509  1.00 92.12           C  
ATOM   1488  O   GLY A  94       6.822  18.617   0.856  1.00 92.12           O  
ATOM   1489  N   VAL A  95       7.031  17.023   2.442  1.00 94.27           N  
ATOM   1490  H   VAL A  95       7.671  16.458   2.981  1.00 94.27           H  
ATOM   1491  CA  VAL A  95       5.621  16.988   2.842  1.00 94.27           C  
ATOM   1492  HA  VAL A  95       5.047  17.683   2.228  1.00 94.27           H  
ATOM   1493  C   VAL A  95       5.518  17.425   4.295  1.00 94.27           C  
ATOM   1494  CB  VAL A  95       5.008  15.588   2.663  1.00 94.27           C  
ATOM   1495  HB  VAL A  95       5.485  14.899   3.360  1.00 94.27           H  
ATOM   1496  O   VAL A  95       6.101  16.781   5.162  1.00 94.27           O  
ATOM   1497  CG1 VAL A  95       3.506  15.593   2.966  1.00 94.27           C  
ATOM   1498 HG11 VAL A  95       3.102  14.588   2.848  1.00 94.27           H  
ATOM   1499 HG12 VAL A  95       2.995  16.275   2.285  1.00 94.27           H  
ATOM   1500 HG13 VAL A  95       3.332  15.918   3.992  1.00 94.27           H  
ATOM   1501  CG2 VAL A  95       5.214  15.051   1.241  1.00 94.27           C  
ATOM   1502 HG21 VAL A  95       4.708  14.092   1.127  1.00 94.27           H  
ATOM   1503 HG22 VAL A  95       6.275  14.905   1.043  1.00 94.27           H  
ATOM   1504 HG23 VAL A  95       4.819  15.766   0.518  1.00 94.27           H  
ATOM   1505  N   ASP A  96       4.738  18.470   4.537  1.00 94.05           N  
ATOM   1506  H   ASP A  96       4.325  18.957   3.754  1.00 94.05           H  
ATOM   1507  CA  ASP A  96       4.416  19.018   5.850  1.00 94.05           C  
ATOM   1508  HA  ASP A  96       4.926  18.447   6.626  1.00 94.05           H  
ATOM   1509  C   ASP A  96       2.902  18.933   6.104  1.00 94.05           C  
ATOM   1510  CB  ASP A  96       4.904  20.475   5.926  1.00 94.05           C  
ATOM   1511  HB2 ASP A  96       4.462  21.045   5.109  1.00 94.05           H  
ATOM   1512  HB3 ASP A  96       4.560  20.917   6.861  1.00 94.05           H  
ATOM   1513  O   ASP A  96       2.110  18.651   5.199  1.00 94.05           O  
ATOM   1514  CG  ASP A  96       6.430  20.597   5.885  1.00 94.05           C  
ATOM   1515  OD1 ASP A  96       7.084  19.932   6.716  1.00 94.05           O  
ATOM   1516  OD2 ASP A  96       6.933  21.392   5.058  1.00 94.05           O  
ATOM   1517  N   VAL A  97       2.480  19.197   7.342  1.00 94.86           N  
ATOM   1518  H   VAL A  97       3.175  19.448   8.031  1.00 94.86           H  
ATOM   1519  CA  VAL A  97       1.062  19.289   7.720  1.00 94.86           C  
ATOM   1520  HA  VAL A  97       0.454  18.852   6.929  1.00 94.86           H  
ATOM   1521  C   VAL A  97       0.661  20.755   7.867  1.00 94.86           C  
ATOM   1522  CB  VAL A  97       0.761  18.501   9.009  1.00 94.86           C  
ATOM   1523  HB  VAL A  97       1.389  18.880   9.815  1.00 94.86           H  
ATOM   1524  O   VAL A  97       1.228  21.486   8.678  1.00 94.86           O  
ATOM   1525  CG1 VAL A  97      -0.712  18.631   9.423  1.00 94.86           C  
ATOM   1526 HG11 VAL A  97      -0.909  17.989  10.281  1.00 94.86           H  
ATOM   1527 HG12 VAL A  97      -1.359  18.341   8.596  1.00 94.86           H  
ATOM   1528 HG13 VAL A  97      -0.932  19.658   9.714  1.00 94.86           H  
ATOM   1529  CG2 VAL A  97       1.045  17.006   8.832  1.00 94.86           C  
ATOM   1530 HG21 VAL A  97       2.047  16.860   8.428  1.00 94.86           H  
ATOM   1531 HG22 VAL A  97       0.985  16.504   9.798  1.00 94.86           H  
ATOM   1532 HG23 VAL A  97       0.317  16.564   8.152  1.00 94.86           H  
ATOM   1533  N   THR A  98      -0.368  21.181   7.139  1.00 94.40           N  
ATOM   1534  H   THR A  98      -0.789  20.539   6.482  1.00 94.40           H  
ATOM   1535  CA  THR A  98      -0.974  22.512   7.263  1.00 94.40           C  
ATOM   1536  HA  THR A  98      -0.397  23.091   7.984  1.00 94.40           H  
ATOM   1537  C   THR A  98      -2.396  22.416   7.803  1.00 94.40           C  
ATOM   1538  CB  THR A  98      -0.941  23.299   5.944  1.00 94.40           C  
ATOM   1539  HB  THR A  98      -1.479  24.237   6.083  1.00 94.40           H  
ATOM   1540  O   THR A  98      -3.134  21.469   7.540  1.00 94.40           O  
ATOM   1541  CG2 THR A  98       0.493  23.627   5.532  1.00 94.40           C  
ATOM   1542 HG21 THR A  98       0.955  24.271   6.280  1.00 94.40           H  
ATOM   1543 HG22 THR A  98       1.081  22.713   5.450  1.00 94.40           H  
ATOM   1544 HG23 THR A  98       0.492  24.140   4.570  1.00 94.40           H  
ATOM   1545  OG1 THR A  98      -1.558  22.586   4.899  1.00 94.40           O  
ATOM   1546  HG1 THR A  98      -2.198  23.150   4.458  1.00 94.40           H  
ATOM   1547  N   THR A  99      -2.813  23.418   8.581  1.00 94.42           N  
ATOM   1548  H   THR A  99      -2.187  24.191   8.753  1.00 94.42           H  
ATOM   1549  CA  THR A  99      -4.197  23.514   9.064  1.00 94.42           C  
ATOM   1550  HA  THR A  99      -4.659  22.527   9.036  1.00 94.42           H  
ATOM   1551  C   THR A  99      -5.001  24.451   8.175  1.00 94.42           C  
ATOM   1552  CB  THR A  99      -4.266  23.988  10.517  1.00 94.42           C  
ATOM   1553  HB  THR A  99      -3.842  24.989  10.594  1.00 94.42           H  
ATOM   1554  O   THR A  99      -4.693  25.637   8.078  1.00 94.42           O  
ATOM   1555  CG2 THR A  99      -5.698  23.998  11.061  1.00 94.42           C  
ATOM   1556 HG21 THR A  99      -6.298  24.741  10.536  1.00 94.42           H  
ATOM   1557 HG22 THR A  99      -6.145  23.012  10.929  1.00 94.42           H  
ATOM   1558 HG23 THR A  99      -5.677  24.241  12.124  1.00 94.42           H  
ATOM   1559  OG1 THR A  99      -3.544  23.125  11.357  1.00 94.42           O  
ATOM   1560  HG1 THR A  99      -2.887  22.658  10.836  1.00 94.42           H  
ATOM   1561  N   HIS A 100      -6.079  23.943   7.592  1.00 90.87           N  
ATOM   1562  H   HIS A 100      -6.272  22.961   7.733  1.00 90.87           H  
ATOM   1563  CA  HIS A 100      -7.062  24.716   6.845  1.00 90.87           C  
ATOM   1564  HA  HIS A 100      -6.661  25.711   6.652  1.00 90.87           H  
ATOM   1565  C   HIS A 100      -8.334  24.885   7.667  1.00 90.87           C  
ATOM   1566  CB  HIS A 100      -7.326  24.066   5.484  1.00 90.87           C  
ATOM   1567  HB2 HIS A 100      -7.571  23.013   5.618  1.00 90.87           H  
ATOM   1568  HB3 HIS A 100      -8.175  24.556   5.007  1.00 90.87           H  
ATOM   1569  O   HIS A 100      -8.730  24.001   8.430  1.00 90.87           O  
ATOM   1570  CG  HIS A 100      -6.128  24.193   4.584  1.00 90.87           C  
ATOM   1571  CD2 HIS A 100      -4.963  23.492   4.702  1.00 90.87           C  
ATOM   1572  HD2 HIS A 100      -4.763  22.744   5.456  1.00 90.87           H  
ATOM   1573  ND1 HIS A 100      -5.939  25.121   3.585  1.00 90.87           N  
ATOM   1574  HD1 HIS A 100      -6.620  25.786   3.247  1.00 90.87           H  
ATOM   1575  CE1 HIS A 100      -4.697  24.958   3.097  1.00 90.87           C  
ATOM   1576  HE1 HIS A 100      -4.266  25.528   2.286  1.00 90.87           H  
ATOM   1577  NE2 HIS A 100      -4.061  23.972   3.747  1.00 90.87           N  
ATOM   1578  N   ARG A 101      -8.973  26.044   7.521  1.00 89.97           N  
ATOM   1579  H   ARG A 101      -8.632  26.703   6.836  1.00 89.97           H  
ATOM   1580  CA  ARG A 101     -10.256  26.338   8.156  1.00 89.97           C  
ATOM   1581  HA  ARG A 101     -10.577  25.479   8.745  1.00 89.97           H  
ATOM   1582  C   ARG A 101     -11.296  26.560   7.078  1.00 89.97           C  
ATOM   1583  CB  ARG A 101     -10.160  27.539   9.098  1.00 89.97           C  
ATOM   1584  HB2 ARG A 101     -10.013  28.452   8.521  1.00 89.97           H  
ATOM   1585  HB3 ARG A 101     -11.108  27.622   9.628  1.00 89.97           H  
ATOM   1586  O   ARG A 101     -11.061  27.335   6.157  1.00 89.97           O  
ATOM   1587  CG  ARG A 101      -9.013  27.395  10.106  1.00 89.97           C  
ATOM   1588  HG2 ARG A 101      -8.066  27.627   9.618  1.00 89.97           H  
ATOM   1589  HG3 ARG A 101      -8.981  26.380  10.501  1.00 89.97           H  
ATOM   1590  CD  ARG A 101      -9.272  28.382  11.233  1.00 89.97           C  
ATOM   1591  HD2 ARG A 101      -9.507  29.351  10.792  1.00 89.97           H  
ATOM   1592  HD3 ARG A 101     -10.141  28.025  11.785  1.00 89.97           H  
ATOM   1593  NE  ARG A 101      -8.152  28.532  12.171  1.00 89.97           N  
ATOM   1594  HE  ARG A 101      -7.303  28.021  11.975  1.00 89.97           H  
ATOM   1595  NH1 ARG A 101      -9.179  30.237  13.303  1.00 89.97           N  
ATOM   1596 HH11 ARG A 101     -10.001  30.113  12.729  1.00 89.97           H  
ATOM   1597 HH12 ARG A 101      -9.199  30.988  13.978  1.00 89.97           H  
ATOM   1598  NH2 ARG A 101      -7.123  29.573  13.914  1.00 89.97           N  
ATOM   1599 HH21 ARG A 101      -6.256  29.120  13.664  1.00 89.97           H  
ATOM   1600 HH22 ARG A 101      -7.103  30.364  14.542  1.00 89.97           H  
ATOM   1601  CZ  ARG A 101      -8.153  29.449  13.121  1.00 89.97           C  
ATOM   1602  N   GLN A 102     -12.419  25.870   7.197  1.00 88.48           N  
ATOM   1603  H   GLN A 102     -12.531  25.250   7.986  1.00 88.48           H  
ATOM   1604  CA  GLN A 102     -13.529  25.988   6.264  1.00 88.48           C  
ATOM   1605  HA  GLN A 102     -13.441  26.929   5.720  1.00 88.48           H  
ATOM   1606  C   GLN A 102     -14.837  26.018   7.042  1.00 88.48           C  
ATOM   1607  CB  GLN A 102     -13.465  24.841   5.247  1.00 88.48           C  
ATOM   1608  HB2 GLN A 102     -12.483  24.856   4.774  1.00 88.48           H  
ATOM   1609  HB3 GLN A 102     -13.588  23.886   5.757  1.00 88.48           H  
ATOM   1610  O   GLN A 102     -15.020  25.255   7.992  1.00 88.48           O  
ATOM   1611  CG  GLN A 102     -14.540  24.965   4.157  1.00 88.48           C  
ATOM   1612  HG2 GLN A 102     -14.493  25.958   3.709  1.00 88.48           H  
ATOM   1613  HG3 GLN A 102     -15.526  24.831   4.601  1.00 88.48           H  
ATOM   1614  CD  GLN A 102     -14.376  23.927   3.054  1.00 88.48           C  
ATOM   1615  NE2 GLN A 102     -15.215  23.942   2.044  1.00 88.48           N  
ATOM   1616 HE21 GLN A 102     -15.055  23.245   1.331  1.00 88.48           H  
ATOM   1617 HE22 GLN A 102     -15.976  24.605   2.010  1.00 88.48           H  
ATOM   1618  OE1 GLN A 102     -13.497  23.087   3.074  1.00 88.48           O  
ATOM   1619  N   ASP A 103     -15.740  26.907   6.641  1.00 84.27           N  
ATOM   1620  H   ASP A 103     -15.540  27.504   5.851  1.00 84.27           H  
ATOM   1621  CA  ASP A 103     -17.105  26.913   7.146  1.00 84.27           C  
ATOM   1622  HA  ASP A 103     -17.092  26.696   8.214  1.00 84.27           H  
ATOM   1623  C   ASP A 103     -17.910  25.816   6.439  1.00 84.27           C  
ATOM   1624  CB  ASP A 103     -17.727  28.304   6.974  1.00 84.27           C  
ATOM   1625  HB2 ASP A 103     -17.925  28.495   5.920  1.00 84.27           H  
ATOM   1626  HB3 ASP A 103     -17.015  29.050   7.328  1.00 84.27           H  
ATOM   1627  O   ASP A 103     -18.013  25.794   5.210  1.00 84.27           O  
ATOM   1628  CG  ASP A 103     -19.025  28.446   7.777  1.00 84.27           C  
ATOM   1629  OD1 ASP A 103     -19.763  27.440   7.904  1.00 84.27           O  
ATOM   1630  OD2 ASP A 103     -19.262  29.550   8.303  1.00 84.27           O  
ATOM   1631  N   ILE A 104     -18.454  24.886   7.224  1.00 80.99           N  
ATOM   1632  H   ILE A 104     -18.336  24.988   8.222  1.00 80.99           H  
ATOM   1633  CA  ILE A 104     -19.393  23.875   6.748  1.00 80.99           C  
ATOM   1634  HA  ILE A 104     -19.613  24.056   5.696  1.00 80.99           H  
ATOM   1635  C   ILE A 104     -20.690  24.032   7.534  1.00 80.99           C  
ATOM   1636  CB  ILE A 104     -18.798  22.456   6.862  1.00 80.99           C  
ATOM   1637  HB  ILE A 104     -18.593  22.250   7.912  1.00 80.99           H  
ATOM   1638  O   ILE A 104     -20.740  23.758   8.734  1.00 80.99           O  
ATOM   1639  CG1 ILE A 104     -17.469  22.371   6.079  1.00 80.99           C  
ATOM   1640 HG12 ILE A 104     -17.632  22.672   5.044  1.00 80.99           H  
ATOM   1641 HG13 ILE A 104     -16.746  23.056   6.521  1.00 80.99           H  
ATOM   1642  CG2 ILE A 104     -19.820  21.417   6.352  1.00 80.99           C  
ATOM   1643 HG21 ILE A 104     -19.439  20.407   6.502  1.00 80.99           H  
ATOM   1644 HG22 ILE A 104     -20.013  21.577   5.292  1.00 80.99           H  
ATOM   1645 HG23 ILE A 104     -20.757  21.497   6.904  1.00 80.99           H  
ATOM   1646  CD1 ILE A 104     -16.837  20.981   6.092  1.00 80.99           C  
ATOM   1647 HD11 ILE A 104     -15.826  21.053   5.692  1.00 80.99           H  
ATOM   1648 HD12 ILE A 104     -17.416  20.301   5.466  1.00 80.99           H  
ATOM   1649 HD13 ILE A 104     -16.808  20.599   7.112  1.00 80.99           H  
ATOM   1650  N   ASN A 105     -21.762  24.418   6.837  1.00 80.65           N  
ATOM   1651  H   ASN A 105     -21.629  24.641   5.861  1.00 80.65           H  
ATOM   1652  CA  ASN A 105     -23.101  24.615   7.402  1.00 80.65           C  
ATOM   1653  HA  ASN A 105     -23.700  25.106   6.636  1.00 80.65           H  
ATOM   1654  C   ASN A 105     -23.133  25.575   8.612  1.00 80.65           C  
ATOM   1655  CB  ASN A 105     -23.755  23.247   7.689  1.00 80.65           C  
ATOM   1656  HB2 ASN A 105     -24.747  23.408   8.112  1.00 80.65           H  
ATOM   1657  HB3 ASN A 105     -23.156  22.714   8.427  1.00 80.65           H  
ATOM   1658  O   ASN A 105     -23.832  25.312   9.591  1.00 80.65           O  
ATOM   1659  CG  ASN A 105     -23.934  22.383   6.458  1.00 80.65           C  
ATOM   1660  ND2 ASN A 105     -23.984  21.082   6.624  1.00 80.65           N  
ATOM   1661 HD21 ASN A 105     -24.113  20.551   5.775  1.00 80.65           H  
ATOM   1662 HD22 ASN A 105     -23.886  20.688   7.549  1.00 80.65           H  
ATOM   1663  OD1 ASN A 105     -24.057  22.840   5.337  1.00 80.65           O  
ATOM   1664  N   GLY A 106     -22.373  26.673   8.559  1.00 81.71           N  
ATOM   1665  H   GLY A 106     -21.699  26.787   7.816  1.00 81.71           H  
ATOM   1666  CA  GLY A 106     -22.316  27.696   9.608  1.00 81.71           C  
ATOM   1667  HA2 GLY A 106     -21.927  28.615   9.169  1.00 81.71           H  
ATOM   1668  HA3 GLY A 106     -23.317  27.889   9.994  1.00 81.71           H  
ATOM   1669  C   GLY A 106     -21.404  27.336  10.783  1.00 81.71           C  
ATOM   1670  O   GLY A 106     -21.466  27.980  11.831  1.00 81.71           O  
ATOM   1671  N   LYS A 107     -20.589  26.282  10.655  1.00 85.52           N  
ATOM   1672  H   LYS A 107     -20.543  25.853   9.742  1.00 85.52           H  
ATOM   1673  CA  LYS A 107     -19.622  25.867  11.672  1.00 85.52           C  
ATOM   1674  HA  LYS A 107     -19.639  26.596  12.482  1.00 85.52           H  
ATOM   1675  C   LYS A 107     -18.222  25.880  11.079  1.00 85.52           C  
ATOM   1676  CB  LYS A 107     -20.029  24.503  12.250  1.00 85.52           C  
ATOM   1677  HB2 LYS A 107     -21.072  24.558  12.561  1.00 85.52           H  
ATOM   1678  HB3 LYS A 107     -19.935  23.735  11.482  1.00 85.52           H  
ATOM   1679  O   LYS A 107     -17.914  25.093  10.186  1.00 85.52           O  
ATOM   1680  CG  LYS A 107     -19.162  24.141  13.464  1.00 85.52           C  
ATOM   1681  HG2 LYS A 107     -19.195  24.961  14.181  1.00 85.52           H  
ATOM   1682  HG3 LYS A 107     -18.131  23.996  13.143  1.00 85.52           H  
ATOM   1683  CD  LYS A 107     -19.661  22.864  14.146  1.00 85.52           C  
ATOM   1684  HD2 LYS A 107     -20.694  23.014  14.461  1.00 85.52           H  
ATOM   1685  HD3 LYS A 107     -19.611  22.036  13.439  1.00 85.52           H  
ATOM   1686  CE  LYS A 107     -18.774  22.582  15.363  1.00 85.52           C  
ATOM   1687  HE2 LYS A 107     -18.755  23.478  15.983  1.00 85.52           H  
ATOM   1688  HE3 LYS A 107     -17.757  22.405  15.013  1.00 85.52           H  
ATOM   1689  NZ  LYS A 107     -19.273  21.428  16.148  1.00 85.52           N  
ATOM   1690  HZ1 LYS A 107     -18.675  21.269  16.946  1.00 85.52           H  
ATOM   1691  HZ2 LYS A 107     -20.205  21.627  16.483  1.00 85.52           H  
ATOM   1692  HZ3 LYS A 107     -19.297  20.599  15.573  1.00 85.52           H  
ATOM   1693  N   GLU A 108     -17.352  26.721  11.638  1.00 87.68           N  
ATOM   1694  H   GLU A 108     -17.691  27.405  12.300  1.00 87.68           H  
ATOM   1695  CA  GLU A 108     -15.926  26.715  11.309  1.00 87.68           C  
ATOM   1696  HA  GLU A 108     -15.828  26.815  10.228  1.00 87.68           H  
ATOM   1697  C   GLU A 108     -15.315  25.373  11.737  1.00 87.68           C  
ATOM   1698  CB  GLU A 108     -15.201  27.910  11.957  1.00 87.68           C  
ATOM   1699  HB2 GLU A 108     -15.768  28.820  11.761  1.00 87.68           H  
ATOM   1700  HB3 GLU A 108     -15.166  27.751  13.035  1.00 87.68           H  
ATOM   1701  O   GLU A 108     -15.323  24.987  12.912  1.00 87.68           O  
ATOM   1702  CG  GLU A 108     -13.770  28.101  11.406  1.00 87.68           C  
ATOM   1703  HG2 GLU A 108     -13.836  28.354  10.348  1.00 87.68           H  
ATOM   1704  HG3 GLU A 108     -13.233  27.156  11.484  1.00 87.68           H  
ATOM   1705  CD  GLU A 108     -12.947  29.179  12.147  1.00 87.68           C  
ATOM   1706  OE1 GLU A 108     -11.883  29.592  11.623  1.00 87.68           O  
ATOM   1707  OE2 GLU A 108     -13.261  29.489  13.314  1.00 87.68           O  
ATOM   1708  N   MET A 109     -14.798  24.636  10.761  1.00 91.07           N  
ATOM   1709  H   MET A 109     -14.884  24.969   9.812  1.00 91.07           H  
ATOM   1710  CA  MET A 109     -14.141  23.355  10.957  1.00 91.07           C  
ATOM   1711  HA  MET A 109     -14.190  23.083  12.011  1.00 91.07           H  
ATOM   1712  C   MET A 109     -12.667  23.471  10.586  1.00 91.07           C  
ATOM   1713  CB  MET A 109     -14.869  22.264  10.161  1.00 91.07           C  
ATOM   1714  HB2 MET A 109     -14.281  21.348  10.207  1.00 91.07           H  
ATOM   1715  HB3 MET A 109     -14.968  22.571   9.120  1.00 91.07           H  
ATOM   1716  O   MET A 109     -12.303  24.096   9.591  1.00 91.07           O  
ATOM   1717  CG  MET A 109     -16.268  22.007  10.738  1.00 91.07           C  
ATOM   1718  HG2 MET A 109     -16.863  22.910  10.601  1.00 91.07           H  
ATOM   1719  HG3 MET A 109     -16.181  21.831  11.810  1.00 91.07           H  
ATOM   1720  SD  MET A 109     -17.200  20.632  10.010  1.00 91.07           S  
ATOM   1721  CE  MET A 109     -16.178  19.241  10.505  1.00 91.07           C  
ATOM   1722  HE1 MET A 109     -15.208  19.312  10.013  1.00 91.07           H  
ATOM   1723  HE2 MET A 109     -16.061  19.262  11.588  1.00 91.07           H  
ATOM   1724  HE3 MET A 109     -16.665  18.316  10.195  1.00 91.07           H  
ATOM   1725  N   LYS A 110     -11.814  22.860  11.412  1.00 91.98           N  
ATOM   1726  H   LYS A 110     -12.199  22.347  12.192  1.00 91.98           H  
ATOM   1727  CA  LYS A 110     -10.372  22.753  11.179  1.00 91.98           C  
ATOM   1728  HA  LYS A 110     -10.069  23.516  10.462  1.00 91.98           H  
ATOM   1729  C   LYS A 110     -10.053  21.395  10.554  1.00 91.98           C  
ATOM   1730  CB  LYS A 110      -9.588  22.980  12.480  1.00 91.98           C  
ATOM   1731  HB2 LYS A 110      -9.923  22.264  13.230  1.00 91.98           H  
ATOM   1732  HB3 LYS A 110      -8.531  22.799  12.283  1.00 91.98           H  
ATOM   1733  O   LYS A 110     -10.528  20.367  11.051  1.00 91.98           O  
ATOM   1734  CG  LYS A 110      -9.750  24.410  13.024  1.00 91.98           C  
ATOM   1735  HG2 LYS A 110     -10.802  24.611  13.227  1.00 91.98           H  
ATOM   1736  HG3 LYS A 110      -9.394  25.118  12.276  1.00 91.98           H  
ATOM   1737  CD  LYS A 110      -8.945  24.599  14.314  1.00 91.98           C  
ATOM   1738  HD2 LYS A 110      -9.286  23.874  15.053  1.00 91.98           H  
ATOM   1739  HD3 LYS A 110      -7.890  24.422  14.106  1.00 91.98           H  
ATOM   1740  CE  LYS A 110      -9.138  26.019  14.858  1.00 91.98           C  
ATOM   1741  HE2 LYS A 110     -10.204  26.195  15.004  1.00 91.98           H  
ATOM   1742  HE3 LYS A 110      -8.791  26.729  14.107  1.00 91.98           H  
ATOM   1743  NZ  LYS A 110      -8.407  26.212  16.136  1.00 91.98           N  
ATOM   1744  HZ1 LYS A 110      -8.757  25.575  16.837  1.00 91.98           H  
ATOM   1745  HZ2 LYS A 110      -7.420  26.030  16.016  1.00 91.98           H  
ATOM   1746  HZ3 LYS A 110      -8.532  27.153  16.479  1.00 91.98           H  
ATOM   1747  N   PHE A 111      -9.241  21.427   9.507  1.00 92.97           N  
ATOM   1748  H   PHE A 111      -8.935  22.330   9.173  1.00 92.97           H  
ATOM   1749  CA  PHE A 111      -8.763  20.279   8.745  1.00 92.97           C  
ATOM   1750  HA  PHE A 111      -9.082  19.347   9.213  1.00 92.97           H  
ATOM   1751  C   PHE A 111      -7.240  20.315   8.714  1.00 92.97           C  
ATOM   1752  CB  PHE A 111      -9.343  20.327   7.326  1.00 92.97           C  
ATOM   1753  HB2 PHE A 111      -9.023  21.244   6.833  1.00 92.97           H  
ATOM   1754  HB3 PHE A 111      -8.938  19.490   6.757  1.00 92.97           H  
ATOM   1755  O   PHE A 111      -6.656  21.336   8.360  1.00 92.97           O  
ATOM   1756  CG  PHE A 111     -10.855  20.249   7.305  1.00 92.97           C  
ATOM   1757  CD1 PHE A 111     -11.483  18.993   7.328  1.00 92.97           C  
ATOM   1758  HD1 PHE A 111     -10.881  18.099   7.267  1.00 92.97           H  
ATOM   1759  CD2 PHE A 111     -11.635  21.420   7.294  1.00 92.97           C  
ATOM   1760  HD2 PHE A 111     -11.160  22.389   7.254  1.00 92.97           H  
ATOM   1761  CE1 PHE A 111     -12.881  18.895   7.388  1.00 92.97           C  
ATOM   1762  HE1 PHE A 111     -13.355  17.925   7.375  1.00 92.97           H  
ATOM   1763  CE2 PHE A 111     -13.036  21.325   7.335  1.00 92.97           C  
ATOM   1764  HE2 PHE A 111     -13.635  22.223   7.305  1.00 92.97           H  
ATOM   1765  CZ  PHE A 111     -13.655  20.065   7.404  1.00 92.97           C  
ATOM   1766  HZ  PHE A 111     -14.731  19.988   7.439  1.00 92.97           H  
ATOM   1767  N   GLU A 112      -6.602  19.218   9.099  1.00 92.83           N  
ATOM   1768  H   GLU A 112      -7.140  18.377   9.252  1.00 92.83           H  
ATOM   1769  CA  GLU A 112      -5.156  19.046   8.952  1.00 92.83           C  
ATOM   1770  HA  GLU A 112      -4.653  20.011   8.899  1.00 92.83           H  
ATOM   1771  C   GLU A 112      -4.913  18.301   7.644  1.00 92.83           C  
ATOM   1772  CB  GLU A 112      -4.577  18.271  10.142  1.00 92.83           C  
ATOM   1773  HB2 GLU A 112      -3.538  18.023   9.924  1.00 92.83           H  
ATOM   1774  HB3 GLU A 112      -5.135  17.343  10.265  1.00 92.83           H  
ATOM   1775  O   GLU A 112      -5.394  17.180   7.477  1.00 92.83           O  
ATOM   1776  CG  GLU A 112      -4.623  19.075  11.450  1.00 92.83           C  
ATOM   1777  HG2 GLU A 112      -4.068  20.002  11.306  1.00 92.83           H  
ATOM   1778  HG3 GLU A 112      -5.657  19.334  11.676  1.00 92.83           H  
ATOM   1779  CD  GLU A 112      -4.035  18.302  12.643  1.00 92.83           C  
ATOM   1780  OE1 GLU A 112      -3.694  18.963  13.646  1.00 92.83           O  
ATOM   1781  OE2 GLU A 112      -3.966  17.050  12.586  1.00 92.83           O  
ATOM   1782  N   VAL A 113      -4.199  18.926   6.713  1.00 94.22           N  
ATOM   1783  H   VAL A 113      -3.779  19.818   6.932  1.00 94.22           H  
ATOM   1784  CA  VAL A 113      -3.925  18.368   5.384  1.00 94.22           C  
ATOM   1785  HA  VAL A 113      -4.292  17.343   5.343  1.00 94.22           H  
ATOM   1786  C   VAL A 113      -2.426  18.311   5.143  1.00 94.22           C  
ATOM   1787  CB  VAL A 113      -4.641  19.142   4.260  1.00 94.22           C  
ATOM   1788  HB  VAL A 113      -4.542  18.575   3.335  1.00 94.22           H  
ATOM   1789  O   VAL A 113      -1.661  19.086   5.712  1.00 94.22           O  
ATOM   1790  CG1 VAL A 113      -6.143  19.292   4.539  1.00 94.22           C  
ATOM   1791 HG11 VAL A 113      -6.645  19.683   3.654  1.00 94.22           H  
ATOM   1792 HG12 VAL A 113      -6.311  19.968   5.378  1.00 94.22           H  
ATOM   1793 HG13 VAL A 113      -6.567  18.316   4.775  1.00 94.22           H  
ATOM   1794  CG2 VAL A 113      -3.997  20.509   4.029  1.00 94.22           C  
ATOM   1795 HG21 VAL A 113      -4.643  21.145   3.424  1.00 94.22           H  
ATOM   1796 HG22 VAL A 113      -3.783  20.979   4.989  1.00 94.22           H  
ATOM   1797 HG23 VAL A 113      -3.051  20.386   3.502  1.00 94.22           H  
ATOM   1798  N   LEU A 114      -2.009  17.391   4.284  1.00 94.70           N  
ATOM   1799  H   LEU A 114      -2.700  16.815   3.825  1.00 94.70           H  
ATOM   1800  CA  LEU A 114      -0.625  17.253   3.857  1.00 94.70           C  
ATOM   1801  HA  LEU A 114       0.035  17.544   4.674  1.00 94.70           H  
ATOM   1802  C   LEU A 114      -0.343  18.170   2.666  1.00 94.70           C  
ATOM   1803  CB  LEU A 114      -0.361  15.787   3.495  1.00 94.70           C  
ATOM   1804  HB2 LEU A 114      -1.074  15.501   2.722  1.00 94.70           H  
ATOM   1805  HB3 LEU A 114       0.643  15.699   3.080  1.00 94.70           H  
ATOM   1806  O   LEU A 114      -1.150  18.247   1.733  1.00 94.70           O  
ATOM   1807  CG  LEU A 114      -0.488  14.816   4.678  1.00 94.70           C  
ATOM   1808  HG  LEU A 114      -1.418  14.993   5.218  1.00 94.70           H  
ATOM   1809  CD1 LEU A 114      -0.515  13.392   4.137  1.00 94.70           C  
ATOM   1810 HD11 LEU A 114      -1.301  13.301   3.388  1.00 94.70           H  
ATOM   1811 HD12 LEU A 114      -0.714  12.703   4.957  1.00 94.70           H  
ATOM   1812 HD13 LEU A 114       0.443  13.161   3.670  1.00 94.70           H  
ATOM   1813  CD2 LEU A 114       0.691  14.929   5.643  1.00 94.70           C  
ATOM   1814 HD21 LEU A 114       1.620  14.657   5.142  1.00 94.70           H  
ATOM   1815 HD22 LEU A 114       0.784  15.953   6.005  1.00 94.70           H  
ATOM   1816 HD23 LEU A 114       0.537  14.264   6.493  1.00 94.70           H  
ATOM   1817  N   THR A 115       0.822  18.811   2.652  1.00 93.11           N  
ATOM   1818  H   THR A 115       1.425  18.744   3.460  1.00 93.11           H  
ATOM   1819  CA  THR A 115       1.302  19.585   1.502  1.00 93.11           C  
ATOM   1820  HA  THR A 115       0.463  20.135   1.077  1.00 93.11           H  
ATOM   1821  C   THR A 115       1.827  18.635   0.426  1.00 93.11           C  
ATOM   1822  CB  THR A 115       2.359  20.625   1.904  1.00 93.11           C  
ATOM   1823  HB  THR A 115       2.650  21.186   1.016  1.00 93.11           H  
ATOM   1824  O   THR A 115       3.017  18.334   0.361  1.00 93.11           O  
ATOM   1825  CG2 THR A 115       1.834  21.608   2.947  1.00 93.11           C  
ATOM   1826 HG21 THR A 115       1.608  21.080   3.873  1.00 93.11           H  
ATOM   1827 HG22 THR A 115       0.933  22.100   2.580  1.00 93.11           H  
ATOM   1828 HG23 THR A 115       2.599  22.358   3.150  1.00 93.11           H  
ATOM   1829  OG1 THR A 115       3.498  20.001   2.433  1.00 93.11           O  
ATOM   1830  HG1 THR A 115       3.856  19.461   1.725  1.00 93.11           H  
ATOM   1831  N   LEU A 116       0.919  18.122  -0.401  1.00 91.61           N  
ATOM   1832  H   LEU A 116      -0.049  18.374  -0.259  1.00 91.61           H  
ATOM   1833  CA  LEU A 116       1.228  17.179  -1.474  1.00 91.61           C  
ATOM   1834  HA  LEU A 116       2.252  16.821  -1.372  1.00 91.61           H  
ATOM   1835  C   LEU A 116       1.129  17.871  -2.830  1.00 91.61           C  
ATOM   1836  CB  LEU A 116       0.278  15.971  -1.387  1.00 91.61           C  
ATOM   1837  HB2 LEU A 116      -0.746  16.340  -1.440  1.00 91.61           H  
ATOM   1838  HB3 LEU A 116       0.449  15.324  -2.247  1.00 91.61           H  
ATOM   1839  O   LEU A 116       0.127  18.519  -3.133  1.00 91.61           O  
ATOM   1840  CG  LEU A 116       0.440  15.140  -0.102  1.00 91.61           C  
ATOM   1841  HG  LEU A 116       0.389  15.798   0.765  1.00 91.61           H  
ATOM   1842  CD1 LEU A 116      -0.697  14.125   0.012  1.00 91.61           C  
ATOM   1843 HD11 LEU A 116      -1.644  14.657   0.098  1.00 91.61           H  
ATOM   1844 HD12 LEU A 116      -0.713  13.480  -0.868  1.00 91.61           H  
ATOM   1845 HD13 LEU A 116      -0.560  13.519   0.908  1.00 91.61           H  
ATOM   1846  CD2 LEU A 116       1.770  14.390  -0.070  1.00 91.61           C  
ATOM   1847 HD21 LEU A 116       2.592  15.106  -0.039  1.00 91.61           H  
ATOM   1848 HD22 LEU A 116       1.874  13.770  -0.960  1.00 91.61           H  
ATOM   1849 HD23 LEU A 116       1.826  13.766   0.822  1.00 91.61           H  
ATOM   1850  N   SER A 117       2.134  17.679  -3.681  1.00 88.20           N  
ATOM   1851  H   SER A 117       2.921  17.122  -3.379  1.00 88.20           H  
ATOM   1852  CA  SER A 117       2.055  18.072  -5.092  1.00 88.20           C  
ATOM   1853  HA  SER A 117       1.668  19.090  -5.145  1.00 88.20           H  
ATOM   1854  C   SER A 117       1.080  17.189  -5.878  1.00 88.20           C  
ATOM   1855  CB  SER A 117       3.450  18.077  -5.726  1.00 88.20           C  
ATOM   1856  HB2 SER A 117       4.068  18.806  -5.202  1.00 88.20           H  
ATOM   1857  HB3 SER A 117       3.361  18.391  -6.766  1.00 88.20           H  
ATOM   1858  O   SER A 117       0.472  17.639  -6.848  1.00 88.20           O  
ATOM   1859  OG  SER A 117       4.097  16.821  -5.681  1.00 88.20           O  
ATOM   1860  HG  SER A 117       4.170  16.533  -4.768  1.00 88.20           H  
ATOM   1861  N   SER A 118       0.876  15.952  -5.419  1.00 83.10           N  
ATOM   1862  H   SER A 118       1.491  15.636  -4.683  1.00 83.10           H  
ATOM   1863  CA  SER A 118       0.066  14.945  -6.108  1.00 83.10           C  
ATOM   1864  HA  SER A 118       0.118  15.125  -7.182  1.00 83.10           H  
ATOM   1865  C   SER A 118      -1.420  14.939  -5.712  1.00 83.10           C  
ATOM   1866  CB  SER A 118       0.673  13.569  -5.837  1.00 83.10           C  
ATOM   1867  HB2 SER A 118       0.498  13.308  -4.793  1.00 83.10           H  
ATOM   1868  HB3 SER A 118       0.193  12.838  -6.488  1.00 83.10           H  
ATOM   1869  O   SER A 118      -2.235  14.326  -6.404  1.00 83.10           O  
ATOM   1870  OG  SER A 118       2.064  13.543  -6.066  1.00 83.10           O  
ATOM   1871  HG  SER A 118       2.495  13.969  -5.321  1.00 83.10           H  
ATOM   1872  N   LEU A 119      -1.794  15.588  -4.600  1.00 89.13           N  
ATOM   1873  H   LEU A 119      -1.097  16.134  -4.114  1.00 89.13           H  
ATOM   1874  CA  LEU A 119      -3.151  15.554  -4.042  1.00 89.13           C  
ATOM   1875  HA  LEU A 119      -3.847  15.269  -4.832  1.00 89.13           H  
ATOM   1876  C   LEU A 119      -3.565  16.929  -3.507  1.00 89.13           C  
ATOM   1877  CB  LEU A 119      -3.200  14.493  -2.927  1.00 89.13           C  
ATOM   1878  HB2 LEU A 119      -2.590  14.845  -2.095  1.00 89.13           H  
ATOM   1879  HB3 LEU A 119      -2.753  13.568  -3.292  1.00 89.13           H  
ATOM   1880  O   LEU A 119      -2.979  17.432  -2.551  1.00 89.13           O  
ATOM   1881  CG  LEU A 119      -4.617  14.189  -2.410  1.00 89.13           C  
ATOM   1882  HG  LEU A 119      -5.126  15.114  -2.138  1.00 89.13           H  
ATOM   1883  CD1 LEU A 119      -5.440  13.451  -3.465  1.00 89.13           C  
ATOM   1884 HD11 LEU A 119      -5.722  14.131  -4.269  1.00 89.13           H  
ATOM   1885 HD12 LEU A 119      -4.860  12.626  -3.880  1.00 89.13           H  
ATOM   1886 HD13 LEU A 119      -6.342  13.042  -3.009  1.00 89.13           H  
ATOM   1887  CD2 LEU A 119      -4.533  13.294  -1.175  1.00 89.13           C  
ATOM   1888 HD21 LEU A 119      -3.934  13.780  -0.406  1.00 89.13           H  
ATOM   1889 HD22 LEU A 119      -5.533  13.104  -0.784  1.00 89.13           H  
ATOM   1890 HD23 LEU A 119      -4.060  12.347  -1.436  1.00 89.13           H  
ATOM   1891  N   THR A 120      -4.616  17.519  -4.080  1.00 91.38           N  
ATOM   1892  H   THR A 120      -5.112  17.050  -4.824  1.00 91.38           H  
ATOM   1893  CA  THR A 120      -5.060  18.861  -3.680  1.00 91.38           C  
ATOM   1894  HA  THR A 120      -4.177  19.500  -3.662  1.00 91.38           H  
ATOM   1895  C   THR A 120      -5.656  18.877  -2.270  1.00 91.38           C  
ATOM   1896  CB  THR A 120      -6.051  19.490  -4.677  1.00 91.38           C  
ATOM   1897  HB  THR A 120      -6.208  20.530  -4.391  1.00 91.38           H  
ATOM   1898  O   THR A 120      -6.248  17.898  -1.803  1.00 91.38           O  
ATOM   1899  CG2 THR A 120      -5.552  19.459  -6.121  1.00 91.38           C  
ATOM   1900 HG21 THR A 120      -6.230  20.033  -6.753  1.00 91.38           H  
ATOM   1901 HG22 THR A 120      -5.505  18.434  -6.489  1.00 91.38           H  
ATOM   1902 HG23 THR A 120      -4.560  19.906  -6.176  1.00 91.38           H  
ATOM   1903  OG1 THR A 120      -7.292  18.832  -4.642  1.00 91.38           O  
ATOM   1904  HG1 THR A 120      -7.890  19.304  -5.226  1.00 91.38           H  
ATOM   1905  N   THR A 121      -5.551  20.028  -1.601  1.00 91.50           N  
ATOM   1906  H   THR A 121      -4.949  20.754  -1.964  1.00 91.50           H  
ATOM   1907  CA  THR A 121      -6.180  20.284  -0.296  1.00 91.50           C  
ATOM   1908  HA  THR A 121      -5.724  19.643   0.458  1.00 91.50           H  
ATOM   1909  C   THR A 121      -7.683  20.003  -0.313  1.00 91.50           C  
ATOM   1910  CB  THR A 121      -5.954  21.752   0.089  1.00 91.50           C  
ATOM   1911  HB  THR A 121      -6.392  22.386  -0.682  1.00 91.50           H  
ATOM   1912  O   THR A 121      -8.205  19.406   0.623  1.00 91.50           O  
ATOM   1913  CG2 THR A 121      -6.577  22.134   1.425  1.00 91.50           C  
ATOM   1914 HG21 THR A 121      -7.653  22.254   1.302  1.00 91.50           H  
ATOM   1915 HG22 THR A 121      -6.161  23.083   1.764  1.00 91.50           H  
ATOM   1916 HG23 THR A 121      -6.395  21.356   2.167  1.00 91.50           H  
ATOM   1917  OG1 THR A 121      -4.575  22.031   0.135  1.00 91.50           O  
ATOM   1918  HG1 THR A 121      -4.243  21.792   1.004  1.00 91.50           H  
ATOM   1919  N   GLU A 122      -8.374  20.380  -1.390  1.00 91.01           N  
ATOM   1920  H   GLU A 122      -7.888  20.851  -2.140  1.00 91.01           H  
ATOM   1921  CA  GLU A 122      -9.813  20.147  -1.556  1.00 91.01           C  
ATOM   1922  HA  GLU A 122     -10.357  20.629  -0.744  1.00 91.01           H  
ATOM   1923  C   GLU A 122     -10.161  18.652  -1.525  1.00 91.01           C  
ATOM   1924  CB  GLU A 122     -10.246  20.782  -2.883  1.00 91.01           C  
ATOM   1925  HB2 GLU A 122      -9.933  21.826  -2.889  1.00 91.01           H  
ATOM   1926  HB3 GLU A 122      -9.742  20.263  -3.699  1.00 91.01           H  
ATOM   1927  O   GLU A 122     -11.095  18.247  -0.834  1.00 91.01           O  
ATOM   1928  CG  GLU A 122     -11.765  20.720  -3.097  1.00 91.01           C  
ATOM   1929  HG2 GLU A 122     -12.253  21.284  -2.302  1.00 91.01           H  
ATOM   1930  HG3 GLU A 122     -12.093  19.683  -3.029  1.00 91.01           H  
ATOM   1931  CD  GLU A 122     -12.199  21.271  -4.462  1.00 91.01           C  
ATOM   1932  OE1 GLU A 122     -13.415  21.180  -4.738  1.00 91.01           O  
ATOM   1933  OE2 GLU A 122     -11.319  21.730  -5.226  1.00 91.01           O  
ATOM   1934  N   ILE A 123      -9.378  17.809  -2.210  1.00 91.24           N  
ATOM   1935  H   ILE A 123      -8.589  18.180  -2.720  1.00 91.24           H  
ATOM   1936  CA  ILE A 123      -9.607  16.360  -2.217  1.00 91.24           C  
ATOM   1937  HA  ILE A 123     -10.648  16.181  -2.486  1.00 91.24           H  
ATOM   1938  C   ILE A 123      -9.408  15.778  -0.811  1.00 91.24           C  
ATOM   1939  CB  ILE A 123      -8.715  15.661  -3.268  1.00 91.24           C  
ATOM   1940  HB  ILE A 123      -7.674  15.917  -3.071  1.00 91.24           H  
ATOM   1941  O   ILE A 123     -10.225  14.971  -0.368  1.00 91.24           O  
ATOM   1942  CG1 ILE A 123      -9.085  16.107  -4.701  1.00 91.24           C  
ATOM   1943 HG12 ILE A 123     -10.020  15.633  -5.000  1.00 91.24           H  
ATOM   1944 HG13 ILE A 123      -9.254  17.184  -4.727  1.00 91.24           H  
ATOM   1945  CG2 ILE A 123      -8.880  14.132  -3.163  1.00 91.24           C  
ATOM   1946 HG21 ILE A 123      -9.935  13.865  -3.223  1.00 91.24           H  
ATOM   1947 HG22 ILE A 123      -8.346  13.628  -3.968  1.00 91.24           H  
ATOM   1948 HG23 ILE A 123      -8.478  13.770  -2.217  1.00 91.24           H  
ATOM   1949  CD1 ILE A 123      -8.001  15.779  -5.738  1.00 91.24           C  
ATOM   1950 HD11 ILE A 123      -8.287  16.197  -6.703  1.00 91.24           H  
ATOM   1951 HD12 ILE A 123      -7.049  16.213  -5.433  1.00 91.24           H  
ATOM   1952 HD13 ILE A 123      -7.884  14.701  -5.844  1.00 91.24           H  
ATOM   1953  N   GLN A 124      -8.365  16.203  -0.090  1.00 92.74           N  
ATOM   1954  H   GLN A 124      -7.749  16.891  -0.499  1.00 92.74           H  
ATOM   1955  CA  GLN A 124      -8.108  15.745   1.283  1.00 92.74           C  
ATOM   1956  HA  GLN A 124      -8.056  14.657   1.288  1.00 92.74           H  
ATOM   1957  C   GLN A 124      -9.239  16.140   2.241  1.00 92.74           C  
ATOM   1958  CB  GLN A 124      -6.766  16.298   1.787  1.00 92.74           C  
ATOM   1959  HB2 GLN A 124      -6.664  16.054   2.844  1.00 92.74           H  
ATOM   1960  HB3 GLN A 124      -6.748  17.383   1.684  1.00 92.74           H  
ATOM   1961  O   GLN A 124      -9.705  15.307   3.019  1.00 92.74           O  
ATOM   1962  CG  GLN A 124      -5.581  15.690   1.029  1.00 92.74           C  
ATOM   1963  HG2 GLN A 124      -5.605  14.607   1.148  1.00 92.74           H  
ATOM   1964  HG3 GLN A 124      -5.662  15.933  -0.030  1.00 92.74           H  
ATOM   1965  CD  GLN A 124      -4.248  16.196   1.561  1.00 92.74           C  
ATOM   1966  NE2 GLN A 124      -3.456  16.876   0.759  1.00 92.74           N  
ATOM   1967 HE21 GLN A 124      -3.687  17.051  -0.208  1.00 92.74           H  
ATOM   1968 HE22 GLN A 124      -2.610  17.264   1.153  1.00 92.74           H  
ATOM   1969  OE1 GLN A 124      -3.912  15.991   2.716  1.00 92.74           O  
ATOM   1970  N   ILE A 125      -9.732  17.379   2.144  1.00 92.14           N  
ATOM   1971  H   ILE A 125      -9.306  18.019   1.489  1.00 92.14           H  
ATOM   1972  CA  ILE A 125     -10.867  17.851   2.946  1.00 92.14           C  
ATOM   1973  HA  ILE A 125     -10.646  17.672   3.998  1.00 92.14           H  
ATOM   1974  C   ILE A 125     -12.132  17.050   2.621  1.00 92.14           C  
ATOM   1975  CB  ILE A 125     -11.072  19.370   2.753  1.00 92.14           C  
ATOM   1976  HB  ILE A 125     -11.092  19.593   1.686  1.00 92.14           H  
ATOM   1977  O   ILE A 125     -12.831  16.623   3.539  1.00 92.14           O  
ATOM   1978  CG1 ILE A 125      -9.907  20.146   3.408  1.00 92.14           C  
ATOM   1979 HG12 ILE A 125      -9.934  19.991   4.486  1.00 92.14           H  
ATOM   1980 HG13 ILE A 125      -8.959  19.748   3.045  1.00 92.14           H  
ATOM   1981  CG2 ILE A 125     -12.413  19.804   3.364  1.00 92.14           C  
ATOM   1982 HG21 ILE A 125     -13.238  19.398   2.779  1.00 92.14           H  
ATOM   1983 HG22 ILE A 125     -12.513  20.889   3.332  1.00 92.14           H  
ATOM   1984 HG23 ILE A 125     -12.489  19.472   4.399  1.00 92.14           H  
ATOM   1985  CD1 ILE A 125      -9.911  21.653   3.124  1.00 92.14           C  
ATOM   1986 HD11 ILE A 125     -10.008  21.831   2.053  1.00 92.14           H  
ATOM   1987 HD12 ILE A 125      -8.973  22.085   3.475  1.00 92.14           H  
ATOM   1988 HD13 ILE A 125     -10.729  22.143   3.653  1.00 92.14           H  
ATOM   1989  N   ASN A 126     -12.409  16.781   1.342  1.00 92.04           N  
ATOM   1990  H   ASN A 126     -11.837  17.201   0.624  1.00 92.04           H  
ATOM   1991  CA  ASN A 126     -13.566  15.979   0.940  1.00 92.04           C  
ATOM   1992  HA  ASN A 126     -14.463  16.429   1.365  1.00 92.04           H  
ATOM   1993  C   ASN A 126     -13.501  14.548   1.502  1.00 92.04           C  
ATOM   1994  CB  ASN A 126     -13.692  16.007  -0.594  1.00 92.04           C  
ATOM   1995  HB2 ASN A 126     -14.405  15.244  -0.907  1.00 92.04           H  
ATOM   1996  HB3 ASN A 126     -12.726  15.783  -1.047  1.00 92.04           H  
ATOM   1997  O   ASN A 126     -14.500  14.062   2.033  1.00 92.04           O  
ATOM   1998  CG  ASN A 126     -14.202  17.341  -1.121  1.00 92.04           C  
ATOM   1999  ND2 ASN A 126     -13.994  17.625  -2.386  1.00 92.04           N  
ATOM   2000 HD21 ASN A 126     -13.416  17.030  -2.962  1.00 92.04           H  
ATOM   2001 HD22 ASN A 126     -14.269  18.550  -2.685  1.00 92.04           H  
ATOM   2002  OD1 ASN A 126     -14.825  18.122  -0.422  1.00 92.04           O  
ATOM   2003  N   ILE A 127     -12.330  13.897   1.480  1.00 92.44           N  
ATOM   2004  H   ILE A 127     -11.545  14.346   1.029  1.00 92.44           H  
ATOM   2005  CA  ILE A 127     -12.120  12.586   2.126  1.00 92.44           C  
ATOM   2006  HA  ILE A 127     -12.829  11.872   1.706  1.00 92.44           H  
ATOM   2007  C   ILE A 127     -12.413  12.668   3.634  1.00 92.44           C  
ATOM   2008  CB  ILE A 127     -10.684  12.069   1.851  1.00 92.44           C  
ATOM   2009  HB  ILE A 127      -9.978  12.859   2.108  1.00 92.44           H  
ATOM   2010  O   ILE A 127     -13.077  11.793   4.199  1.00 92.44           O  
ATOM   2011  CG1 ILE A 127     -10.505  11.715   0.357  1.00 92.44           C  
ATOM   2012 HG12 ILE A 127     -10.932  12.503  -0.263  1.00 92.44           H  
ATOM   2013 HG13 ILE A 127     -11.051  10.798   0.135  1.00 92.44           H  
ATOM   2014  CG2 ILE A 127     -10.351  10.835   2.716  1.00 92.44           C  
ATOM   2015 HG21 ILE A 127     -10.338  11.109   3.771  1.00 92.44           H  
ATOM   2016 HG22 ILE A 127      -9.359  10.450   2.481  1.00 92.44           H  
ATOM   2017 HG23 ILE A 127     -11.089  10.049   2.553  1.00 92.44           H  
ATOM   2018  CD1 ILE A 127      -9.038  11.542  -0.066  1.00 92.44           C  
ATOM   2019 HD11 ILE A 127      -8.585  10.686   0.434  1.00 92.44           H  
ATOM   2020 HD12 ILE A 127      -8.475  12.444   0.173  1.00 92.44           H  
ATOM   2021 HD13 ILE A 127      -8.994  11.374  -1.143  1.00 92.44           H  
ATOM   2022  N   GLU A 128     -11.966  13.731   4.307  1.00 92.77           N  
ATOM   2023  H   GLU A 128     -11.401  14.414   3.822  1.00 92.77           H  
ATOM   2024  CA  GLU A 128     -12.234  13.918   5.734  1.00 92.77           C  
ATOM   2025  HA  GLU A 128     -11.978  12.988   6.241  1.00 92.77           H  
ATOM   2026  C   GLU A 128     -13.726  14.175   6.025  1.00 92.77           C  
ATOM   2027  CB  GLU A 128     -11.303  14.993   6.321  1.00 92.77           C  
ATOM   2028  HB2 GLU A 128     -10.272  14.680   6.156  1.00 92.77           H  
ATOM   2029  HB3 GLU A 128     -11.467  15.954   5.834  1.00 92.77           H  
ATOM   2030  O   GLU A 128     -14.268  13.647   6.997  1.00 92.77           O  
ATOM   2031  CG  GLU A 128     -11.558  15.134   7.829  1.00 92.77           C  
ATOM   2032  HG2 GLU A 128     -12.440  15.759   7.974  1.00 92.77           H  
ATOM   2033  HG3 GLU A 128     -11.789  14.152   8.242  1.00 92.77           H  
ATOM   2034  CD  GLU A 128     -10.401  15.712   8.653  1.00 92.77           C  
ATOM   2035  OE1 GLU A 128     -10.446  15.494   9.892  1.00 92.77           O  
ATOM   2036  OE2 GLU A 128      -9.508  16.397   8.131  1.00 92.77           O  
ATOM   2037  N   ILE A 129     -14.428  14.931   5.180  1.00 91.25           N  
ATOM   2038  H   ILE A 129     -13.938  15.350   4.403  1.00 91.25           H  
ATOM   2039  CA  ILE A 129     -15.871  15.171   5.323  1.00 91.25           C  
ATOM   2040  HA  ILE A 129     -16.062  15.525   6.336  1.00 91.25           H  
ATOM   2041  C   ILE A 129     -16.663  13.867   5.154  1.00 91.25           C  
ATOM   2042  CB  ILE A 129     -16.336  16.271   4.340  1.00 91.25           C  
ATOM   2043  HB  ILE A 129     -15.969  16.020   3.344  1.00 91.25           H  
ATOM   2044  O   ILE A 129     -17.492  13.541   6.011  1.00 91.25           O  
ATOM   2045  CG1 ILE A 129     -15.755  17.641   4.757  1.00 91.25           C  
ATOM   2046 HG12 ILE A 129     -16.255  17.994   5.659  1.00 91.25           H  
ATOM   2047 HG13 ILE A 129     -14.695  17.542   4.991  1.00 91.25           H  
ATOM   2048  CG2 ILE A 129     -17.876  16.351   4.277  1.00 91.25           C  
ATOM   2049 HG21 ILE A 129     -18.277  15.430   3.854  1.00 91.25           H  
ATOM   2050 HG22 ILE A 129     -18.287  16.520   5.273  1.00 91.25           H  
ATOM   2051 HG23 ILE A 129     -18.183  17.158   3.612  1.00 91.25           H  
ATOM   2052  CD1 ILE A 129     -15.883  18.702   3.656  1.00 91.25           C  
ATOM   2053 HD11 ILE A 129     -16.926  18.975   3.494  1.00 91.25           H  
ATOM   2054 HD12 ILE A 129     -15.461  18.323   2.726  1.00 91.25           H  
ATOM   2055 HD13 ILE A 129     -15.331  19.595   3.948  1.00 91.25           H  
ATOM   2056  N   GLU A 130     -16.410  13.105   4.088  1.00 91.87           N  
ATOM   2057  H   GLU A 130     -15.729  13.423   3.413  1.00 91.87           H  
ATOM   2058  CA  GLU A 130     -17.132  11.857   3.806  1.00 91.87           C  
ATOM   2059  HA  GLU A 130     -18.204  12.041   3.887  1.00 91.87           H  
ATOM   2060  C   GLU A 130     -16.827  10.760   4.835  1.00 91.87           C  
ATOM   2061  CB  GLU A 130     -16.837  11.374   2.376  1.00 91.87           C  
ATOM   2062  HB2 GLU A 130     -15.762  11.250   2.249  1.00 91.87           H  
ATOM   2063  HB3 GLU A 130     -17.306  10.399   2.243  1.00 91.87           H  
ATOM   2064  O   GLU A 130     -17.732  10.054   5.297  1.00 91.87           O  
ATOM   2065  CG  GLU A 130     -17.372  12.309   1.274  1.00 91.87           C  
ATOM   2066  HG2 GLU A 130     -16.770  13.218   1.257  1.00 91.87           H  
ATOM   2067  HG3 GLU A 130     -17.254  11.819   0.308  1.00 91.87           H  
ATOM   2068  CD  GLU A 130     -18.846  12.694   1.479  1.00 91.87           C  
ATOM   2069  OE1 GLU A 130     -19.171  13.904   1.439  1.00 91.87           O  
ATOM   2070  OE2 GLU A 130     -19.678  11.833   1.834  1.00 91.87           O  
ATOM   2071  N   SER A 131     -15.582  10.677   5.307  1.00 91.94           N  
ATOM   2072  H   SER A 131     -14.857  11.226   4.867  1.00 91.94           H  
ATOM   2073  CA  SER A 131     -15.225   9.744   6.379  1.00 91.94           C  
ATOM   2074  HA  SER A 131     -15.599   8.758   6.106  1.00 91.94           H  
ATOM   2075  C   SER A 131     -15.872  10.116   7.712  1.00 91.94           C  
ATOM   2076  CB  SER A 131     -13.714   9.624   6.531  1.00 91.94           C  
ATOM   2077  HB2 SER A 131     -13.488   8.882   7.297  1.00 91.94           H  
ATOM   2078  HB3 SER A 131     -13.282   9.296   5.585  1.00 91.94           H  
ATOM   2079  O   SER A 131     -16.356   9.230   8.416  1.00 91.94           O  
ATOM   2080  OG  SER A 131     -13.160  10.864   6.896  1.00 91.94           O  
ATOM   2081  HG  SER A 131     -13.054  11.350   6.076  1.00 91.94           H  
ATOM   2082  N   ARG A 132     -15.991  11.410   8.054  1.00 90.59           N  
ATOM   2083  H   ARG A 132     -15.523  12.089   7.472  1.00 90.59           H  
ATOM   2084  CA  ARG A 132     -16.741  11.860   9.243  1.00 90.59           C  
ATOM   2085  HA  ARG A 132     -16.361  11.325  10.114  1.00 90.59           H  
ATOM   2086  C   ARG A 132     -18.229  11.503   9.145  1.00 90.59           C  
ATOM   2087  CB  ARG A 132     -16.544  13.370   9.459  1.00 90.59           C  
ATOM   2088  HB2 ARG A 132     -17.303  13.727  10.155  1.00 90.59           H  
ATOM   2089  HB3 ARG A 132     -16.692  13.885   8.509  1.00 90.59           H  
ATOM   2090  O   ARG A 132     -18.820  11.120  10.158  1.00 90.59           O  
ATOM   2091  CG  ARG A 132     -15.162  13.737  10.034  1.00 90.59           C  
ATOM   2092  HG2 ARG A 132     -14.370  13.296   9.429  1.00 90.59           H  
ATOM   2093  HG3 ARG A 132     -15.075  13.342  11.045  1.00 90.59           H  
ATOM   2094  CD  ARG A 132     -14.997  15.265  10.069  1.00 90.59           C  
ATOM   2095  HD2 ARG A 132     -15.194  15.647   9.067  1.00 90.59           H  
ATOM   2096  HD3 ARG A 132     -15.745  15.678  10.745  1.00 90.59           H  
ATOM   2097  NE  ARG A 132     -13.632  15.695  10.458  1.00 90.59           N  
ATOM   2098  HE  ARG A 132     -12.863  15.218  10.010  1.00 90.59           H  
ATOM   2099  NH1 ARG A 132     -14.153  17.502  11.773  1.00 90.59           N  
ATOM   2100 HH11 ARG A 132     -13.818  18.316  12.269  1.00 90.59           H  
ATOM   2101 HH12 ARG A 132     -15.112  17.184  11.797  1.00 90.59           H  
ATOM   2102  NH2 ARG A 132     -12.068  17.231  11.129  1.00 90.59           N  
ATOM   2103 HH21 ARG A 132     -11.361  16.684  10.659  1.00 90.59           H  
ATOM   2104 HH22 ARG A 132     -11.810  18.176  11.377  1.00 90.59           H  
ATOM   2105  CZ  ARG A 132     -13.291  16.798  11.107  1.00 90.59           C  
ATOM   2106  N   LYS A 133     -18.844  11.588   7.956  1.00 91.34           N  
ATOM   2107  H   LYS A 133     -18.299  11.917   7.171  1.00 91.34           H  
ATOM   2108  CA  LYS A 133     -20.234  11.137   7.729  1.00 91.34           C  
ATOM   2109  HA  LYS A 133     -20.892  11.613   8.457  1.00 91.34           H  
ATOM   2110  C   LYS A 133     -20.369   9.626   7.940  1.00 91.34           C  
ATOM   2111  CB  LYS A 133     -20.710  11.506   6.315  1.00 91.34           C  
ATOM   2112  HB2 LYS A 133     -21.658  11.001   6.127  1.00 91.34           H  
ATOM   2113  HB3 LYS A 133     -19.992  11.126   5.588  1.00 91.34           H  
ATOM   2114  O   LYS A 133     -21.249   9.201   8.692  1.00 91.34           O  
ATOM   2115  CG  LYS A 133     -20.923  13.010   6.080  1.00 91.34           C  
ATOM   2116  HG2 LYS A 133     -20.030  13.568   6.364  1.00 91.34           H  
ATOM   2117  HG3 LYS A 133     -21.768  13.362   6.671  1.00 91.34           H  
ATOM   2118  CD  LYS A 133     -21.201  13.222   4.587  1.00 91.34           C  
ATOM   2119  HD2 LYS A 133     -22.100  12.676   4.299  1.00 91.34           H  
ATOM   2120  HD3 LYS A 133     -20.363  12.799   4.034  1.00 91.34           H  
ATOM   2121  CE  LYS A 133     -21.338  14.687   4.174  1.00 91.34           C  
ATOM   2122  HE2 LYS A 133     -20.475  15.236   4.552  1.00 91.34           H  
ATOM   2123  HE3 LYS A 133     -22.247  15.108   4.603  1.00 91.34           H  
ATOM   2124  NZ  LYS A 133     -21.362  14.778   2.693  1.00 91.34           N  
ATOM   2125  HZ1 LYS A 133     -21.409  15.721   2.335  1.00 91.34           H  
ATOM   2126  HZ2 LYS A 133     -22.065  14.188   2.271  1.00 91.34           H  
ATOM   2127  HZ3 LYS A 133     -20.505  14.399   2.316  1.00 91.34           H  
ATOM   2128  N   SER A 134     -19.467   8.843   7.351  1.00 91.10           N  
ATOM   2129  H   SER A 134     -18.811   9.275   6.717  1.00 91.10           H  
ATOM   2130  CA  SER A 134     -19.440   7.378   7.470  1.00 91.10           C  
ATOM   2131  HA  SER A 134     -20.403   6.977   7.156  1.00 91.10           H  
ATOM   2132  C   SER A 134     -19.198   6.927   8.915  1.00 91.10           C  
ATOM   2133  CB  SER A 134     -18.373   6.801   6.533  1.00 91.10           C  
ATOM   2134  HB2 SER A 134     -17.389   7.185   6.799  1.00 91.10           H  
ATOM   2135  HB3 SER A 134     -18.369   5.715   6.616  1.00 91.10           H  
ATOM   2136  O   SER A 134     -19.934   6.100   9.447  1.00 91.10           O  
ATOM   2137  OG  SER A 134     -18.678   7.164   5.200  1.00 91.10           O  
ATOM   2138  HG  SER A 134     -18.306   8.027   5.002  1.00 91.10           H  
ATOM   2139  N   TYR A 135     -18.263   7.567   9.618  1.00 90.43           N  
ATOM   2140  H   TYR A 135     -17.654   8.209   9.131  1.00 90.43           H  
ATOM   2141  CA  TYR A 135     -17.998   7.309  11.033  1.00 90.43           C  
ATOM   2142  HA  TYR A 135     -17.782   6.248  11.157  1.00 90.43           H  
ATOM   2143  C   TYR A 135     -19.204   7.649  11.923  1.00 90.43           C  
ATOM   2144  CB  TYR A 135     -16.761   8.107  11.458  1.00 90.43           C  
ATOM   2145  HB2 TYR A 135     -16.977   9.174  11.405  1.00 90.43           H  
ATOM   2146  HB3 TYR A 135     -15.952   7.899  10.758  1.00 90.43           H  
ATOM   2147  O   TYR A 135     -19.552   6.889  12.824  1.00 90.43           O  
ATOM   2148  CG  TYR A 135     -16.280   7.755  12.849  1.00 90.43           C  
ATOM   2149  CD1 TYR A 135     -16.670   8.527  13.962  1.00 90.43           C  
ATOM   2150  HD1 TYR A 135     -17.312   9.384  13.825  1.00 90.43           H  
ATOM   2151  CD2 TYR A 135     -15.464   6.622  13.026  1.00 90.43           C  
ATOM   2152  HD2 TYR A 135     -15.194   6.009  12.179  1.00 90.43           H  
ATOM   2153  CE1 TYR A 135     -16.239   8.167  15.254  1.00 90.43           C  
ATOM   2154  HE1 TYR A 135     -16.545   8.749  16.111  1.00 90.43           H  
ATOM   2155  CE2 TYR A 135     -15.020   6.271  14.313  1.00 90.43           C  
ATOM   2156  HE2 TYR A 135     -14.399   5.399  14.459  1.00 90.43           H  
ATOM   2157  OH  TYR A 135     -14.978   6.687  16.668  1.00 90.43           O  
ATOM   2158  HH  TYR A 135     -15.346   7.245  17.357  1.00 90.43           H  
ATOM   2159  CZ  TYR A 135     -15.410   7.037  15.430  1.00 90.43           C  
ATOM   2160  N   LYS A 136     -19.906   8.760  11.652  1.00 90.42           N  
ATOM   2161  H   LYS A 136     -19.571   9.364  10.915  1.00 90.42           H  
ATOM   2162  CA  LYS A 136     -21.141   9.120  12.372  1.00 90.42           C  
ATOM   2163  HA  LYS A 136     -20.924   9.107  13.440  1.00 90.42           H  
ATOM   2164  C   LYS A 136     -22.256   8.093  12.149  1.00 90.42           C  
ATOM   2165  CB  LYS A 136     -21.576  10.536  11.962  1.00 90.42           C  
ATOM   2166  HB2 LYS A 136     -21.841  10.540  10.905  1.00 90.42           H  
ATOM   2167  HB3 LYS A 136     -20.730  11.208  12.105  1.00 90.42           H  
ATOM   2168  O   LYS A 136     -23.036   7.852  13.067  1.00 90.42           O  
ATOM   2169  CG  LYS A 136     -22.762  11.061  12.789  1.00 90.42           C  
ATOM   2170  HG2 LYS A 136     -22.497  11.046  13.846  1.00 90.42           H  
ATOM   2171  HG3 LYS A 136     -23.634  10.426  12.632  1.00 90.42           H  
ATOM   2172  CD  LYS A 136     -23.115  12.494  12.373  1.00 90.42           C  
ATOM   2173  HD2 LYS A 136     -23.396  12.498  11.320  1.00 90.42           H  
ATOM   2174  HD3 LYS A 136     -22.236  13.124  12.504  1.00 90.42           H  
ATOM   2175  CE  LYS A 136     -24.269  13.037  13.224  1.00 90.42           C  
ATOM   2176  HE2 LYS A 136     -25.132  12.383  13.099  1.00 90.42           H  
ATOM   2177  HE3 LYS A 136     -23.970  12.999  14.272  1.00 90.42           H  
ATOM   2178  NZ  LYS A 136     -24.619  14.431  12.844  1.00 90.42           N  
ATOM   2179  HZ1 LYS A 136     -23.820  15.036  12.968  1.00 90.42           H  
ATOM   2180  HZ2 LYS A 136     -25.367  14.791  13.418  1.00 90.42           H  
ATOM   2181  HZ3 LYS A 136     -24.896  14.486  11.874  1.00 90.42           H  
ATOM   2182  N   LYS A 137     -22.344   7.499  10.954  1.00 90.32           N  
ATOM   2183  H   LYS A 137     -21.683   7.772  10.242  1.00 90.32           H  
ATOM   2184  CA  LYS A 137     -23.264   6.390  10.657  1.00 90.32           C  
ATOM   2185  HA  LYS A 137     -24.272   6.657  10.976  1.00 90.32           H  
ATOM   2186  C   LYS A 137     -22.885   5.142  11.461  1.00 90.32           C  
ATOM   2187  CB  LYS A 137     -23.287   6.145   9.138  1.00 90.32           C  
ATOM   2188  HB2 LYS A 137     -22.286   5.874   8.804  1.00 90.32           H  
ATOM   2189  HB3 LYS A 137     -23.568   7.070   8.635  1.00 90.32           H  
ATOM   2190  O   LYS A 137     -23.742   4.615  12.162  1.00 90.32           O  
ATOM   2191  CG  LYS A 137     -24.253   5.033   8.697  1.00 90.32           C  
ATOM   2192  HG2 LYS A 137     -24.017   4.115   9.235  1.00 90.32           H  
ATOM   2193  HG3 LYS A 137     -25.280   5.323   8.917  1.00 90.32           H  
ATOM   2194  CD  LYS A 137     -24.090   4.774   7.190  1.00 90.32           C  
ATOM   2195  HD2 LYS A 137     -24.370   5.667   6.631  1.00 90.32           H  
ATOM   2196  HD3 LYS A 137     -23.043   4.551   6.987  1.00 90.32           H  
ATOM   2197  CE  LYS A 137     -24.931   3.584   6.714  1.00 90.32           C  
ATOM   2198  HE2 LYS A 137     -24.731   2.738   7.371  1.00 90.32           H  
ATOM   2199  HE3 LYS A 137     -25.989   3.827   6.809  1.00 90.32           H  
ATOM   2200  NZ  LYS A 137     -24.597   3.210   5.312  1.00 90.32           N  
ATOM   2201  HZ1 LYS A 137     -25.133   2.421   4.981  1.00 90.32           H  
ATOM   2202  HZ2 LYS A 137     -23.637   2.916   5.200  1.00 90.32           H  
ATOM   2203  HZ3 LYS A 137     -24.686   3.969   4.652  1.00 90.32           H  
ATOM   2204  N   MET A 138     -21.607   4.754  11.471  1.00 88.04           N  
ATOM   2205  H   MET A 138     -20.959   5.221  10.853  1.00 88.04           H  
ATOM   2206  CA  MET A 138     -21.116   3.629  12.283  1.00 88.04           C  
ATOM   2207  HA  MET A 138     -21.620   2.715  11.968  1.00 88.04           H  
ATOM   2208  C   MET A 138     -21.407   3.812  13.776  1.00 88.04           C  
ATOM   2209  CB  MET A 138     -19.606   3.444  12.097  1.00 88.04           C  
ATOM   2210  HB2 MET A 138     -19.258   2.722  12.837  1.00 88.04           H  
ATOM   2211  HB3 MET A 138     -19.089   4.386  12.275  1.00 88.04           H  
ATOM   2212  O   MET A 138     -21.893   2.889  14.419  1.00 88.04           O  
ATOM   2213  CG  MET A 138     -19.237   2.920  10.709  1.00 88.04           C  
ATOM   2214  HG2 MET A 138     -19.701   1.946  10.560  1.00 88.04           H  
ATOM   2215  HG3 MET A 138     -19.629   3.601   9.953  1.00 88.04           H  
ATOM   2216  SD  MET A 138     -17.451   2.764  10.450  1.00 88.04           S  
ATOM   2217  CE  MET A 138     -17.029   1.436  11.614  1.00 88.04           C  
ATOM   2218  HE1 MET A 138     -17.185   1.769  12.640  1.00 88.04           H  
ATOM   2219  HE2 MET A 138     -15.979   1.172  11.485  1.00 88.04           H  
ATOM   2220  HE3 MET A 138     -17.643   0.559  11.416  1.00 88.04           H  
ATOM   2221  N   LEU A 139     -21.188   5.013  14.320  1.00 89.64           N  
ATOM   2222  H   LEU A 139     -20.712   5.709  13.764  1.00 89.64           H  
ATOM   2223  CA  LEU A 139     -21.477   5.311  15.726  1.00 89.64           C  
ATOM   2224  HA  LEU A 139     -20.936   4.593  16.341  1.00 89.64           H  
ATOM   2225  C   LEU A 139     -22.971   5.157  16.056  1.00 89.64           C  
ATOM   2226  CB  LEU A 139     -20.978   6.733  16.037  1.00 89.64           C  
ATOM   2227  HB2 LEU A 139     -19.957   6.841  15.672  1.00 89.64           H  
ATOM   2228  HB3 LEU A 139     -21.605   7.441  15.495  1.00 89.64           H  
ATOM   2229  O   LEU A 139     -23.315   4.686  17.133  1.00 89.64           O  
ATOM   2230  CG  LEU A 139     -21.000   7.086  17.538  1.00 89.64           C  
ATOM   2231  HG  LEU A 139     -21.975   6.852  17.966  1.00 89.64           H  
ATOM   2232  CD1 LEU A 139     -19.911   6.340  18.310  1.00 89.64           C  
ATOM   2233 HD11 LEU A 139     -18.927   6.539  17.885  1.00 89.64           H  
ATOM   2234 HD12 LEU A 139     -19.931   6.644  19.356  1.00 89.64           H  
ATOM   2235 HD13 LEU A 139     -20.113   5.269  18.287  1.00 89.64           H  
ATOM   2236  CD2 LEU A 139     -20.765   8.588  17.708  1.00 89.64           C  
ATOM   2237 HD21 LEU A 139     -21.560   9.142  17.209  1.00 89.64           H  
ATOM   2238 HD22 LEU A 139     -20.780   8.834  18.770  1.00 89.64           H  
ATOM   2239 HD23 LEU A 139     -19.798   8.863  17.287  1.00 89.64           H  
ATOM   2240  N   LYS A 140     -23.868   5.518  15.129  1.00 90.19           N  
ATOM   2241  H   LYS A 140     -23.523   5.853  14.241  1.00 90.19           H  
ATOM   2242  CA  LYS A 140     -25.314   5.306  15.300  1.00 90.19           C  
ATOM   2243  HA  LYS A 140     -25.617   5.648  16.290  1.00 90.19           H  
ATOM   2244  C   LYS A 140     -25.707   3.829  15.244  1.00 90.19           C  
ATOM   2245  CB  LYS A 140     -26.099   6.066  14.229  1.00 90.19           C  
ATOM   2246  HB2 LYS A 140     -27.127   5.704  14.241  1.00 90.19           H  
ATOM   2247  HB3 LYS A 140     -25.681   5.843  13.247  1.00 90.19           H  
ATOM   2248  O   LYS A 140     -26.635   3.441  15.940  1.00 90.19           O  
ATOM   2249  CG  LYS A 140     -26.129   7.582  14.450  1.00 90.19           C  
ATOM   2250  HG2 LYS A 140     -25.118   7.989  14.487  1.00 90.19           H  
ATOM   2251  HG3 LYS A 140     -26.636   7.800  15.389  1.00 90.19           H  
ATOM   2252  CD  LYS A 140     -26.906   8.200  13.286  1.00 90.19           C  
ATOM   2253  HD2 LYS A 140     -26.378   7.992  12.355  1.00 90.19           H  
ATOM   2254  HD3 LYS A 140     -27.889   7.730  13.243  1.00 90.19           H  
ATOM   2255  CE  LYS A 140     -27.076   9.707  13.455  1.00 90.19           C  
ATOM   2256  HE2 LYS A 140     -27.462   9.894  14.457  1.00 90.19           H  
ATOM   2257  HE3 LYS A 140     -26.097  10.178  13.366  1.00 90.19           H  
ATOM   2258  NZ  LYS A 140     -28.024  10.218  12.434  1.00 90.19           N  
ATOM   2259  HZ1 LYS A 140     -28.216  11.203  12.548  1.00 90.19           H  
ATOM   2260  HZ2 LYS A 140     -27.682  10.031  11.502  1.00 90.19           H  
ATOM   2261  HZ3 LYS A 140     -28.902   9.726  12.524  1.00 90.19           H  
ATOM   2262  N   GLU A 141     -25.039   3.037  14.406  1.00 87.21           N  
ATOM   2263  H   GLU A 141     -24.323   3.450  13.826  1.00 87.21           H  
ATOM   2264  CA  GLU A 141     -25.313   1.603  14.243  1.00 87.21           C  
ATOM   2265  HA  GLU A 141     -26.389   1.435  14.223  1.00 87.21           H  
ATOM   2266  C   GLU A 141     -24.767   0.772  15.417  1.00 87.21           C  
ATOM   2267  CB  GLU A 141     -24.715   1.105  12.906  1.00 87.21           C  
ATOM   2268  HB2 GLU A 141     -24.742   0.015  12.896  1.00 87.21           H  
ATOM   2269  HB3 GLU A 141     -23.674   1.420  12.842  1.00 87.21           H  
ATOM   2270  O   GLU A 141     -25.422  -0.170  15.853  1.00 87.21           O  
ATOM   2271  CG  GLU A 141     -25.481   1.612  11.669  1.00 87.21           C  
ATOM   2272  HG2 GLU A 141     -26.494   1.211  11.708  1.00 87.21           H  
ATOM   2273  HG3 GLU A 141     -25.563   2.698  11.726  1.00 87.21           H  
ATOM   2274  CD  GLU A 141     -24.850   1.240  10.304  1.00 87.21           C  
ATOM   2275  OE1 GLU A 141     -25.344   1.774   9.283  1.00 87.21           O  
ATOM   2276  OE2 GLU A 141     -23.870   0.454  10.219  1.00 87.21           O  
ATOM   2277  N   MET A 142     -23.581   1.116  15.929  1.00 85.63           N  
ATOM   2278  H   MET A 142     -23.083   1.875  15.487  1.00 85.63           H  
ATOM   2279  CA  MET A 142     -22.849   0.311  16.919  1.00 85.63           C  
ATOM   2280  HA  MET A 142     -23.278  -0.690  16.955  1.00 85.63           H  
ATOM   2281  C   MET A 142     -22.923   0.862  18.351  1.00 85.63           C  
ATOM   2282  CB  MET A 142     -21.382   0.172  16.476  1.00 85.63           C  
ATOM   2283  HB2 MET A 142     -20.913   1.156  16.459  1.00 85.63           H  
ATOM   2284  HB3 MET A 142     -20.852  -0.445  17.202  1.00 85.63           H  
ATOM   2285  O   MET A 142     -22.578   0.155  19.293  1.00 85.63           O  
ATOM   2286  CG  MET A 142     -21.235  -0.479  15.093  1.00 85.63           C  
ATOM   2287  HG2 MET A 142     -21.724  -1.453  15.114  1.00 85.63           H  
ATOM   2288  HG3 MET A 142     -21.736   0.141  14.350  1.00 85.63           H  
ATOM   2289  SD  MET A 142     -19.513  -0.707  14.568  1.00 85.63           S  
ATOM   2290  CE  MET A 142     -19.787  -1.454  12.941  1.00 85.63           C  
ATOM   2291  HE1 MET A 142     -20.357  -0.767  12.315  1.00 85.63           H  
ATOM   2292  HE2 MET A 142     -20.339  -2.386  13.057  1.00 85.63           H  
ATOM   2293  HE3 MET A 142     -18.824  -1.661  12.472  1.00 85.63           H  
ATOM   2294  N   GLY A 143     -23.336   2.120  18.538  1.00 84.35           N  
ATOM   2295  H   GLY A 143     -23.590   2.664  17.726  1.00 84.35           H  
ATOM   2296  CA  GLY A 143     -23.312   2.826  19.826  1.00 84.35           C  
ATOM   2297  HA2 GLY A 143     -23.946   3.710  19.761  1.00 84.35           H  
ATOM   2298  HA3 GLY A 143     -23.705   2.171  20.603  1.00 84.35           H  
ATOM   2299  C   GLY A 143     -21.905   3.270  20.241  1.00 84.35           C  
ATOM   2300  O   GLY A 143     -21.680   4.451  20.501  1.00 84.35           O  
ATOM   2301  N   GLU A 144     -20.942   2.348  20.227  1.00 84.58           N  
ATOM   2302  H   GLU A 144     -21.207   1.398  20.007  1.00 84.58           H  
ATOM   2303  CA  GLU A 144     -19.521   2.603  20.460  1.00 84.58           C  
ATOM   2304  HA  GLU A 144     -19.357   3.681  20.451  1.00 84.58           H  
ATOM   2305  C   GLU A 144     -18.671   1.989  19.340  1.00 84.58           C  
ATOM   2306  CB  GLU A 144     -19.114   2.092  21.852  1.00 84.58           C  
ATOM   2307  HB2 GLU A 144     -19.797   2.519  22.587  1.00 84.58           H  
ATOM   2308  HB3 GLU A 144     -19.196   1.005  21.881  1.00 84.58           H  
ATOM   2309  O   GLU A 144     -18.936   0.887  18.864  1.00 84.58           O  
ATOM   2310  CG  GLU A 144     -17.679   2.516  22.204  1.00 84.58           C  
ATOM   2311  HG2 GLU A 144     -17.588   3.590  22.043  1.00 84.58           H  
ATOM   2312  HG3 GLU A 144     -16.987   2.022  21.523  1.00 84.58           H  
ATOM   2313  CD  GLU A 144     -17.261   2.191  23.646  1.00 84.58           C  
ATOM   2314  OE1 GLU A 144     -16.134   2.619  23.992  1.00 84.58           O  
ATOM   2315  OE2 GLU A 144     -18.044   1.545  24.375  1.00 84.58           O  
ATOM   2316  N   VAL A 145     -17.636   2.715  18.902  1.00 83.22           N  
ATOM   2317  H   VAL A 145     -17.435   3.586  19.372  1.00 83.22           H  
ATOM   2318  CA  VAL A 145     -16.695   2.244  17.877  1.00 83.22           C  
ATOM   2319  HA  VAL A 145     -17.100   1.348  17.408  1.00 83.22           H  
ATOM   2320  C   VAL A 145     -15.383   1.863  18.556  1.00 83.22           C  
ATOM   2321  CB  VAL A 145     -16.501   3.278  16.750  1.00 83.22           C  
ATOM   2322  HB  VAL A 145     -16.038   4.177  17.158  1.00 83.22           H  
ATOM   2323  O   VAL A 145     -14.627   2.736  19.016  1.00 83.22           O  
ATOM   2324  CG1 VAL A 145     -15.607   2.714  15.642  1.00 83.22           C  
ATOM   2325 HG11 VAL A 145     -15.525   3.428  14.822  1.00 83.22           H  
ATOM   2326 HG12 VAL A 145     -16.047   1.794  15.255  1.00 83.22           H  
ATOM   2327 HG13 VAL A 145     -14.608   2.512  16.027  1.00 83.22           H  
ATOM   2328  CG2 VAL A 145     -17.835   3.669  16.098  1.00 83.22           C  
ATOM   2329 HG21 VAL A 145     -17.661   4.377  15.287  1.00 83.22           H  
ATOM   2330 HG22 VAL A 145     -18.332   2.783  15.704  1.00 83.22           H  
ATOM   2331 HG23 VAL A 145     -18.488   4.141  16.833  1.00 83.22           H  
ATOM   2332  N   ALA A 146     -15.123   0.554  18.612  1.00 84.60           N  
ATOM   2333  H   ALA A 146     -15.817  -0.093  18.266  1.00 84.60           H  
ATOM   2334  CA  ALA A 146     -13.899   0.004  19.182  1.00 84.60           C  
ATOM   2335  HA  ALA A 146     -13.892   0.291  20.233  1.00 84.60           H  
ATOM   2336  C   ALA A 146     -12.654   0.596  18.485  1.00 84.60           C  
ATOM   2337  CB  ALA A 146     -13.945  -1.527  19.121  1.00 84.60           C  
ATOM   2338  HB1 ALA A 146     -14.781  -1.893  19.717  1.00 84.60           H  
ATOM   2339  HB2 ALA A 146     -14.070  -1.872  18.094  1.00 84.60           H  
ATOM   2340  HB3 ALA A 146     -13.023  -1.946  19.525  1.00 84.60           H  
ATOM   2341  O   ALA A 146     -12.725   0.913  17.292  1.00 84.60           O  
ATOM   2342  N   PRO A 147     -11.528   0.786  19.202  1.00 83.54           N  
ATOM   2343  CA  PRO A 147     -10.346   1.474  18.679  1.00 83.54           C  
ATOM   2344  HA  PRO A 147     -10.592   2.526  18.536  1.00 83.54           H  
ATOM   2345  C   PRO A 147      -9.825   0.914  17.356  1.00 83.54           C  
ATOM   2346  CB  PRO A 147      -9.284   1.358  19.774  1.00 83.54           C  
ATOM   2347  HB2 PRO A 147      -8.623   2.224  19.787  1.00 83.54           H  
ATOM   2348  HB3 PRO A 147      -8.709   0.440  19.647  1.00 83.54           H  
ATOM   2349  O   PRO A 147      -9.371   1.684  16.512  1.00 83.54           O  
ATOM   2350  CG  PRO A 147     -10.113   1.256  21.050  1.00 83.54           C  
ATOM   2351  HG2 PRO A 147     -10.436   2.250  21.359  1.00 83.54           H  
ATOM   2352  HG3 PRO A 147      -9.566   0.760  21.851  1.00 83.54           H  
ATOM   2353  CD  PRO A 147     -11.321   0.441  20.602  1.00 83.54           C  
ATOM   2354  HD2 PRO A 147     -12.175   0.697  21.230  1.00 83.54           H  
ATOM   2355  HD3 PRO A 147     -11.101  -0.624  20.680  1.00 83.54           H  
ATOM   2356  N   GLU A 148      -9.933  -0.397  17.129  1.00 83.61           N  
ATOM   2357  H   GLU A 148     -10.249  -1.024  17.855  1.00 83.61           H  
ATOM   2358  CA  GLU A 148      -9.551  -0.976  15.850  1.00 83.61           C  
ATOM   2359  HA  GLU A 148      -8.548  -0.614  15.621  1.00 83.61           H  
ATOM   2360  C   GLU A 148     -10.437  -0.453  14.701  1.00 83.61           C  
ATOM   2361  CB  GLU A 148      -9.413  -2.510  15.944  1.00 83.61           C  
ATOM   2362  HB2 GLU A 148      -8.663  -2.753  16.697  1.00 83.61           H  
ATOM   2363  HB3 GLU A 148      -9.002  -2.848  14.993  1.00 83.61           H  
ATOM   2364  O   GLU A 148      -9.929  -0.084  13.656  1.00 83.61           O  
ATOM   2365  CG  GLU A 148     -10.679  -3.338  16.204  1.00 83.61           C  
ATOM   2366  HG2 GLU A 148     -10.516  -4.317  15.753  1.00 83.61           H  
ATOM   2367  HG3 GLU A 148     -11.509  -2.883  15.664  1.00 83.61           H  
ATOM   2368  CD  GLU A 148     -11.042  -3.556  17.682  1.00 83.61           C  
ATOM   2369  OE1 GLU A 148     -11.829  -4.497  17.926  1.00 83.61           O  
ATOM   2370  OE2 GLU A 148     -10.576  -2.764  18.534  1.00 83.61           O  
ATOM   2371  N   TYR A 149     -11.740  -0.245  14.863  1.00 83.26           N  
ATOM   2372  H   TYR A 149     -12.136  -0.356  15.786  1.00 83.26           H  
ATOM   2373  CA  TYR A 149     -12.615   0.221  13.771  1.00 83.26           C  
ATOM   2374  HA  TYR A 149     -12.375  -0.340  12.868  1.00 83.26           H  
ATOM   2375  C   TYR A 149     -12.427   1.705  13.405  1.00 83.26           C  
ATOM   2376  CB  TYR A 149     -14.076  -0.082  14.125  1.00 83.26           C  
ATOM   2377  HB2 TYR A 149     -14.290   0.336  15.108  1.00 83.26           H  
ATOM   2378  HB3 TYR A 149     -14.732   0.406  13.404  1.00 83.26           H  
ATOM   2379  O   TYR A 149     -13.091   2.207  12.497  1.00 83.26           O  
ATOM   2380  CG  TYR A 149     -14.417  -1.554  14.159  1.00 83.26           C  
ATOM   2381  CD1 TYR A 149     -15.165  -2.147  13.124  1.00 83.26           C  
ATOM   2382  HD1 TYR A 149     -15.512  -1.551  12.293  1.00 83.26           H  
ATOM   2383  CD2 TYR A 149     -13.996  -2.333  15.249  1.00 83.26           C  
ATOM   2384  HD2 TYR A 149     -13.447  -1.873  16.057  1.00 83.26           H  
ATOM   2385  CE1 TYR A 149     -15.470  -3.522  13.183  1.00 83.26           C  
ATOM   2386  HE1 TYR A 149     -16.079  -3.985  12.420  1.00 83.26           H  
ATOM   2387  CE2 TYR A 149     -14.250  -3.712  15.288  1.00 83.26           C  
ATOM   2388  HE2 TYR A 149     -13.886  -4.298  16.119  1.00 83.26           H  
ATOM   2389  OH  TYR A 149     -15.219  -5.648  14.273  1.00 83.26           O  
ATOM   2390  HH  TYR A 149     -14.864  -6.020  15.084  1.00 83.26           H  
ATOM   2391  CZ  TYR A 149     -14.983  -4.311  14.245  1.00 83.26           C  
ATOM   2392  N   ARG A 150     -11.548   2.436  14.101  1.00 86.79           N  
ATOM   2393  H   ARG A 150     -10.966   1.955  14.772  1.00 86.79           H  
ATOM   2394  CA  ARG A 150     -11.332   3.871  13.884  1.00 86.79           C  
ATOM   2395  HA  ARG A 150     -12.293   4.311  13.618  1.00 86.79           H  
ATOM   2396  C   ARG A 150     -10.395   4.138  12.703  1.00 86.79           C  
ATOM   2397  CB  ARG A 150     -10.844   4.538  15.177  1.00 86.79           C  
ATOM   2398  HB2 ARG A 150      -9.864   4.138  15.438  1.00 86.79           H  
ATOM   2399  HB3 ARG A 150     -10.751   5.609  15.000  1.00 86.79           H  
ATOM   2400  O   ARG A 150      -9.624   3.281  12.273  1.00 86.79           O  
ATOM   2401  CG  ARG A 150     -11.809   4.326  16.350  1.00 86.79           C  
ATOM   2402  HG2 ARG A 150     -12.797   4.704  16.087  1.00 86.79           H  
ATOM   2403  HG3 ARG A 150     -11.887   3.261  16.570  1.00 86.79           H  
ATOM   2404  CD  ARG A 150     -11.312   5.046  17.601  1.00 86.79           C  
ATOM   2405  HD2 ARG A 150     -11.299   6.119  17.410  1.00 86.79           H  
ATOM   2406  HD3 ARG A 150     -10.294   4.717  17.812  1.00 86.79           H  
ATOM   2407  NE  ARG A 150     -12.190   4.744  18.746  1.00 86.79           N  
ATOM   2408  HE  ARG A 150     -12.979   4.137  18.574  1.00 86.79           H  
ATOM   2409  NH1 ARG A 150     -10.988   5.853  20.353  1.00 86.79           N  
ATOM   2410 HH11 ARG A 150     -10.317   6.115  19.644  1.00 86.79           H  
ATOM   2411 HH12 ARG A 150     -10.841   6.087  21.324  1.00 86.79           H  
ATOM   2412  NH2 ARG A 150     -12.863   4.736  20.900  1.00 86.79           N  
ATOM   2413 HH21 ARG A 150     -13.612   4.116  20.628  1.00 86.79           H  
ATOM   2414 HH22 ARG A 150     -12.748   4.959  21.878  1.00 86.79           H  
ATOM   2415  CZ  ARG A 150     -12.007   5.119  19.995  1.00 86.79           C  
ATOM   2416  N   HIS A 151     -10.481   5.353  12.163  1.00 86.73           N  
ATOM   2417  H   HIS A 151     -11.072   6.033  12.621  1.00 86.73           H  
ATOM   2418  CA  HIS A 151      -9.699   5.795  11.002  1.00 86.73           C  
ATOM   2419  HA  HIS A 151      -9.717   5.011  10.245  1.00 86.73           H  
ATOM   2420  C   HIS A 151      -8.225   6.055  11.347  1.00 86.73           C  
ATOM   2421  CB  HIS A 151     -10.334   7.062  10.403  1.00 86.73           C  
ATOM   2422  HB2 HIS A 151      -9.696   7.415   9.593  1.00 86.73           H  
ATOM   2423  HB3 HIS A 151     -11.299   6.831   9.953  1.00 86.73           H  
ATOM   2424  O   HIS A 151      -7.386   6.128  10.460  1.00 86.73           O  
ATOM   2425  CG  HIS A 151     -10.513   8.185  11.393  1.00 86.73           C  
ATOM   2426  CD2 HIS A 151      -9.667   9.243  11.537  1.00 86.73           C  
ATOM   2427  HD2 HIS A 151      -8.781   9.394  10.938  1.00 86.73           H  
ATOM   2428  ND1 HIS A 151     -11.522   8.351  12.316  1.00 86.73           N  
ATOM   2429  HD1 HIS A 151     -12.348   7.778  12.415  1.00 86.73           H  
ATOM   2430  CE1 HIS A 151     -11.263   9.474  13.010  1.00 86.73           C  
ATOM   2431  HE1 HIS A 151     -11.880   9.864  13.805  1.00 86.73           H  
ATOM   2432  NE2 HIS A 151     -10.148  10.071  12.555  1.00 86.73           N  
ATOM   2433  N   ASP A 152      -7.896   6.204  12.626  1.00 87.21           N  
ATOM   2434  H   ASP A 152      -8.605   6.135  13.342  1.00 87.21           H  
ATOM   2435  CA  ASP A 152      -6.542   6.414  13.136  1.00 87.21           C  
ATOM   2436  HA  ASP A 152      -5.917   6.789  12.326  1.00 87.21           H  
ATOM   2437  C   ASP A 152      -5.872   5.119  13.619  1.00 87.21           C  
ATOM   2438  CB  ASP A 152      -6.579   7.502  14.221  1.00 87.21           C  
ATOM   2439  HB2 ASP A 152      -5.558   7.716  14.537  1.00 87.21           H  
ATOM   2440  HB3 ASP A 152      -6.977   8.415  13.778  1.00 87.21           H  
ATOM   2441  O   ASP A 152      -4.783   5.167  14.193  1.00 87.21           O  
ATOM   2442  CG  ASP A 152      -7.425   7.157  15.458  1.00 87.21           C  
ATOM   2443  OD1 ASP A 152      -8.346   6.313  15.348  1.00 87.21           O  
ATOM   2444  OD2 ASP A 152      -7.203   7.815  16.498  1.00 87.21           O  
ATOM   2445  N   SER A 153      -6.491   3.961  13.367  1.00 89.32           N  
ATOM   2446  H   SER A 153      -7.379   3.976  12.886  1.00 89.32           H  
ATOM   2447  CA  SER A 153      -5.921   2.673  13.748  1.00 89.32           C  
ATOM   2448  HA  SER A 153      -5.795   2.697  14.830  1.00 89.32           H  
ATOM   2449  C   SER A 153      -4.560   2.430  13.076  1.00 89.32           C  
ATOM   2450  CB  SER A 153      -6.876   1.548  13.397  1.00 89.32           C  
ATOM   2451  HB2 SER A 153      -7.905   1.846  13.598  1.00 89.32           H  
ATOM   2452  HB3 SER A 153      -6.766   1.275  12.347  1.00 89.32           H  
ATOM   2453  O   SER A 153      -4.410   2.721  11.886  1.00 89.32           O  
ATOM   2454  OG  SER A 153      -6.543   0.467  14.230  1.00 89.32           O  
ATOM   2455  HG  SER A 153      -7.015   0.593  15.057  1.00 89.32           H  
ATOM   2456  N   PRO A 154      -3.542   1.923  13.798  1.00 87.25           N  
ATOM   2457  CA  PRO A 154      -2.150   1.933  13.333  1.00 87.25           C  
ATOM   2458  HA  PRO A 154      -1.870   2.951  13.061  1.00 87.25           H  
ATOM   2459  C   PRO A 154      -1.864   1.039  12.116  1.00 87.25           C  
ATOM   2460  CB  PRO A 154      -1.321   1.501  14.549  1.00 87.25           C  
ATOM   2461  HB2 PRO A 154      -1.017   2.384  15.110  1.00 87.25           H  
ATOM   2462  HB3 PRO A 154      -0.444   0.916  14.269  1.00 87.25           H  
ATOM   2463  O   PRO A 154      -0.816   1.189  11.492  1.00 87.25           O  
ATOM   2464  CG  PRO A 154      -2.298   0.681  15.386  1.00 87.25           C  
ATOM   2465  HG2 PRO A 154      -2.017   0.660  16.439  1.00 87.25           H  
ATOM   2466  HG3 PRO A 154      -2.373  -0.329  14.984  1.00 87.25           H  
ATOM   2467  CD  PRO A 154      -3.609   1.422  15.164  1.00 87.25           C  
ATOM   2468  HD2 PRO A 154      -4.437   0.731  15.319  1.00 87.25           H  
ATOM   2469  HD3 PRO A 154      -3.682   2.262  15.856  1.00 87.25           H  
ATOM   2470  N   ASP A 155      -2.766   0.118  11.777  1.00 90.54           N  
ATOM   2471  H   ASP A 155      -3.634   0.065  12.291  1.00 90.54           H  
ATOM   2472  CA  ASP A 155      -2.614  -0.853  10.692  1.00 90.54           C  
ATOM   2473  HA  ASP A 155      -1.554  -0.929  10.449  1.00 90.54           H  
ATOM   2474  C   ASP A 155      -3.316  -0.448   9.382  1.00 90.54           C  
ATOM   2475  CB  ASP A 155      -3.050  -2.246  11.187  1.00 90.54           C  
ATOM   2476  HB2 ASP A 155      -2.869  -2.971  10.393  1.00 90.54           H  
ATOM   2477  HB3 ASP A 155      -2.423  -2.525  12.034  1.00 90.54           H  
ATOM   2478  O   ASP A 155      -3.136  -1.136   8.377  1.00 90.54           O  
ATOM   2479  CG  ASP A 155      -4.520  -2.346  11.621  1.00 90.54           C  
ATOM   2480  OD1 ASP A 155      -5.187  -1.304  11.801  1.00 90.54           O  
ATOM   2481  OD2 ASP A 155      -5.010  -3.478  11.826  1.00 90.54           O  
ATOM   2482  N   CYS A 156      -4.052   0.672   9.342  1.00 94.51           N  
ATOM   2483  H   CYS A 156      -4.188   1.178  10.206  1.00 94.51           H  
ATOM   2484  CA  CYS A 156      -4.791   1.132   8.157  1.00 94.51           C  
ATOM   2485  HA  CYS A 156      -5.615   0.445   7.963  1.00 94.51           H  
ATOM   2486  C   CYS A 156      -3.926   1.178   6.886  1.00 94.51           C  
ATOM   2487  CB  CYS A 156      -5.364   2.530   8.429  1.00 94.51           C  
ATOM   2488  HB2 CYS A 156      -5.739   2.953   7.497  1.00 94.51           H  
ATOM   2489  HB3 CYS A 156      -4.579   3.180   8.814  1.00 94.51           H  
ATOM   2490  O   CYS A 156      -4.316   0.638   5.848  1.00 94.51           O  
ATOM   2491  SG  CYS A 156      -6.724   2.461   9.623  1.00 94.51           S  
ATOM   2492  HG  CYS A 156      -6.674   3.748   9.978  1.00 94.51           H  
ATOM   2493  N   GLY A 157      -2.738   1.789   6.957  1.00 94.33           N  
ATOM   2494  H   GLY A 157      -2.479   2.253   7.816  1.00 94.33           H  
ATOM   2495  CA  GLY A 157      -1.813   1.826   5.822  1.00 94.33           C  
ATOM   2496  HA2 GLY A 157      -2.298   2.302   4.970  1.00 94.33           H  
ATOM   2497  HA3 GLY A 157      -0.937   2.414   6.094  1.00 94.33           H  
ATOM   2498  C   GLY A 157      -1.341   0.433   5.395  1.00 94.33           C  
ATOM   2499  O   GLY A 157      -1.330   0.122   4.207  1.00 94.33           O  
ATOM   2500  N   MET A 158      -1.046  -0.456   6.350  1.00 93.48           N  
ATOM   2501  H   MET A 158      -1.200  -0.193   7.313  1.00 93.48           H  
ATOM   2502  CA  MET A 158      -0.612  -1.829   6.055  1.00 93.48           C  
ATOM   2503  HA  MET A 158       0.209  -1.782   5.339  1.00 93.48           H  
ATOM   2504  C   MET A 158      -1.705  -2.674   5.393  1.00 93.48           C  
ATOM   2505  CB  MET A 158      -0.111  -2.529   7.329  1.00 93.48           C  
ATOM   2506  HB2 MET A 158      -0.871  -2.478   8.108  1.00 93.48           H  
ATOM   2507  HB3 MET A 158       0.066  -3.582   7.107  1.00 93.48           H  
ATOM   2508  O   MET A 158      -1.396  -3.470   4.506  1.00 93.48           O  
ATOM   2509  CG  MET A 158       1.195  -1.933   7.862  1.00 93.48           C  
ATOM   2510  HG2 MET A 158       1.519  -2.521   8.720  1.00 93.48           H  
ATOM   2511  HG3 MET A 158       0.989  -0.923   8.217  1.00 93.48           H  
ATOM   2512  SD  MET A 158       2.565  -1.848   6.673  1.00 93.48           S  
ATOM   2513  CE  MET A 158       2.763  -3.587   6.206  1.00 93.48           C  
ATOM   2514  HE1 MET A 158       3.601  -3.666   5.514  1.00 93.48           H  
ATOM   2515  HE2 MET A 158       2.971  -4.193   7.088  1.00 93.48           H  
ATOM   2516  HE3 MET A 158       1.860  -3.945   5.711  1.00 93.48           H  
ATOM   2517  N   ILE A 159      -2.977  -2.483   5.766  1.00 94.92           N  
ATOM   2518  H   ILE A 159      -3.157  -1.846   6.528  1.00 94.92           H  
ATOM   2519  CA  ILE A 159      -4.120  -3.149   5.114  1.00 94.92           C  
ATOM   2520  HA  ILE A 159      -3.994  -4.229   5.194  1.00 94.92           H  
ATOM   2521  C   ILE A 159      -4.147  -2.800   3.622  1.00 94.92           C  
ATOM   2522  CB  ILE A 159      -5.451  -2.754   5.803  1.00 94.92           C  
ATOM   2523  HB  ILE A 159      -5.512  -1.666   5.841  1.00 94.92           H  
ATOM   2524  O   ILE A 159      -4.282  -3.683   2.774  1.00 94.92           O  
ATOM   2525  CG1 ILE A 159      -5.498  -3.296   7.248  1.00 94.92           C  
ATOM   2526 HG12 ILE A 159      -5.509  -4.386   7.229  1.00 94.92           H  
ATOM   2527 HG13 ILE A 159      -4.596  -2.990   7.779  1.00 94.92           H  
ATOM   2528  CG2 ILE A 159      -6.668  -3.268   5.009  1.00 94.92           C  
ATOM   2529 HG21 ILE A 159      -7.593  -2.965   5.500  1.00 94.92           H  
ATOM   2530 HG22 ILE A 159      -6.638  -4.355   4.934  1.00 94.92           H  
ATOM   2531 HG23 ILE A 159      -6.690  -2.837   4.008  1.00 94.92           H  
ATOM   2532  CD1 ILE A 159      -6.676  -2.790   8.086  1.00 94.92           C  
ATOM   2533 HD11 ILE A 159      -6.544  -3.110   9.119  1.00 94.92           H  
ATOM   2534 HD12 ILE A 159      -6.709  -1.701   8.056  1.00 94.92           H  
ATOM   2535 HD13 ILE A 159      -7.618  -3.196   7.716  1.00 94.92           H  
ATOM   2536  N   ILE A 160      -3.967  -1.518   3.296  1.00 96.13           N  
ATOM   2537  H   ILE A 160      -3.843  -0.851   4.044  1.00 96.13           H  
ATOM   2538  CA  ILE A 160      -3.919  -1.033   1.914  1.00 96.13           C  
ATOM   2539  HA  ILE A 160      -4.802  -1.395   1.386  1.00 96.13           H  
ATOM   2540  C   ILE A 160      -2.698  -1.618   1.183  1.00 96.13           C  
ATOM   2541  CB  ILE A 160      -3.965   0.514   1.916  1.00 96.13           C  
ATOM   2542  HB  ILE A 160      -3.196   0.887   2.594  1.00 96.13           H  
ATOM   2543  O   ILE A 160      -2.834  -2.146   0.077  1.00 96.13           O  
ATOM   2544  CG1 ILE A 160      -5.339   0.997   2.428  1.00 96.13           C  
ATOM   2545 HG12 ILE A 160      -6.123   0.667   1.747  1.00 96.13           H  
ATOM   2546 HG13 ILE A 160      -5.531   0.544   3.401  1.00 96.13           H  
ATOM   2547  CG2 ILE A 160      -3.682   1.095   0.528  1.00 96.13           C  
ATOM   2548 HG21 ILE A 160      -3.759   2.183   0.539  1.00 96.13           H  
ATOM   2549 HG22 ILE A 160      -2.657   0.847   0.252  1.00 96.13           H  
ATOM   2550 HG23 ILE A 160      -4.383   0.690  -0.202  1.00 96.13           H  
ATOM   2551  CD1 ILE A 160      -5.443   2.514   2.611  1.00 96.13           C  
ATOM   2552 HD11 ILE A 160      -4.459   2.949   2.790  1.00 96.13           H  
ATOM   2553 HD12 ILE A 160      -5.888   2.968   1.726  1.00 96.13           H  
ATOM   2554 HD13 ILE A 160      -6.089   2.726   3.462  1.00 96.13           H  
ATOM   2555  N   LEU A 161      -1.520  -1.620   1.815  1.00 95.14           N  
ATOM   2556  H   LEU A 161      -1.459  -1.165   2.715  1.00 95.14           H  
ATOM   2557  CA  LEU A 161      -0.295  -2.167   1.221  1.00 95.14           C  
ATOM   2558  HA  LEU A 161      -0.185  -1.739   0.224  1.00 95.14           H  
ATOM   2559  C   LEU A 161      -0.322  -3.692   1.013  1.00 95.14           C  
ATOM   2560  CB  LEU A 161       0.926  -1.760   2.060  1.00 95.14           C  
ATOM   2561  HB2 LEU A 161       0.792  -2.107   3.084  1.00 95.14           H  
ATOM   2562  HB3 LEU A 161       1.790  -2.283   1.649  1.00 95.14           H  
ATOM   2563  O   LEU A 161       0.367  -4.197   0.127  1.00 95.14           O  
ATOM   2564  CG  LEU A 161       1.272  -0.259   2.080  1.00 95.14           C  
ATOM   2565  HG  LEU A 161       0.555   0.285   2.695  1.00 95.14           H  
ATOM   2566  CD1 LEU A 161       2.649  -0.093   2.710  1.00 95.14           C  
ATOM   2567 HD11 LEU A 161       2.650  -0.492   3.724  1.00 95.14           H  
ATOM   2568 HD12 LEU A 161       3.397  -0.609   2.108  1.00 95.14           H  
ATOM   2569 HD13 LEU A 161       2.914   0.964   2.743  1.00 95.14           H  
ATOM   2570  CD2 LEU A 161       1.268   0.383   0.693  1.00 95.14           C  
ATOM   2571 HD21 LEU A 161       1.826   1.319   0.722  1.00 95.14           H  
ATOM   2572 HD22 LEU A 161       0.241   0.594   0.395  1.00 95.14           H  
ATOM   2573 HD23 LEU A 161       1.735  -0.259  -0.055  1.00 95.14           H  
ATOM   2574  N   CYS A 162      -1.148  -4.447   1.746  1.00 92.63           N  
ATOM   2575  H   CYS A 162      -1.640  -4.017   2.516  1.00 92.63           H  
ATOM   2576  CA  CYS A 162      -1.372  -5.869   1.451  1.00 92.63           C  
ATOM   2577  HA  CYS A 162      -0.424  -6.405   1.502  1.00 92.63           H  
ATOM   2578  C   CYS A 162      -1.933  -6.072   0.035  1.00 92.63           C  
ATOM   2579  CB  CYS A 162      -2.341  -6.471   2.475  1.00 92.63           C  
ATOM   2580  HB2 CYS A 162      -2.644  -7.464   2.142  1.00 92.63           H  
ATOM   2581  HB3 CYS A 162      -3.232  -5.849   2.560  1.00 92.63           H  
ATOM   2582  O   CYS A 162      -1.568  -7.027  -0.654  1.00 92.63           O  
ATOM   2583  SG  CYS A 162      -1.556  -6.630   4.097  1.00 92.63           S  
ATOM   2584  HG  CYS A 162      -1.385  -5.325   4.330  1.00 92.63           H  
ATOM   2585  N   ILE A 163      -2.800  -5.163  -0.424  1.00 93.47           N  
ATOM   2586  H   ILE A 163      -3.024  -4.371   0.161  1.00 93.47           H  
ATOM   2587  CA  ILE A 163      -3.331  -5.194  -1.791  1.00 93.47           C  
ATOM   2588  HA  ILE A 163      -3.617  -6.220  -2.023  1.00 93.47           H  
ATOM   2589  C   ILE A 163      -2.232  -4.812  -2.786  1.00 93.47           C  
ATOM   2590  CB  ILE A 163      -4.599  -4.319  -1.921  1.00 93.47           C  
ATOM   2591  HB  ILE A 163      -4.358  -3.293  -1.645  1.00 93.47           H  
ATOM   2592  O   ILE A 163      -2.105  -5.477  -3.813  1.00 93.47           O  
ATOM   2593  CG1 ILE A 163      -5.698  -4.855  -0.972  1.00 93.47           C  
ATOM   2594 HG12 ILE A 163      -6.009  -5.844  -1.308  1.00 93.47           H  
ATOM   2595 HG13 ILE A 163      -5.296  -4.952   0.036  1.00 93.47           H  
ATOM   2596  CG2 ILE A 163      -5.094  -4.325  -3.382  1.00 93.47           C  
ATOM   2597 HG21 ILE A 163      -5.993  -3.719  -3.490  1.00 93.47           H  
ATOM   2598 HG22 ILE A 163      -4.342  -3.890  -4.040  1.00 93.47           H  
ATOM   2599 HG23 ILE A 163      -5.308  -5.344  -3.706  1.00 93.47           H  
ATOM   2600  CD1 ILE A 163      -6.934  -3.962  -0.856  1.00 93.47           C  
ATOM   2601 HD11 ILE A 163      -7.382  -3.790  -1.835  1.00 93.47           H  
ATOM   2602 HD12 ILE A 163      -7.671  -4.455  -0.221  1.00 93.47           H  
ATOM   2603 HD13 ILE A 163      -6.658  -3.009  -0.404  1.00 93.47           H  
ATOM   2604  N   ALA A 164      -1.381  -3.832  -2.465  1.00 92.00           N  
ATOM   2605  H   ALA A 164      -1.538  -3.308  -1.615  1.00 92.00           H  
ATOM   2606  CA  ALA A 164      -0.222  -3.482  -3.291  1.00 92.00           C  
ATOM   2607  HA  ALA A 164      -0.579  -3.150  -4.266  1.00 92.00           H  
ATOM   2608  C   ALA A 164       0.722  -4.678  -3.512  1.00 92.00           C  
ATOM   2609  CB  ALA A 164       0.530  -2.320  -2.642  1.00 92.00           C  
ATOM   2610  HB1 ALA A 164      -0.168  -1.520  -2.397  1.00 92.00           H  
ATOM   2611  HB2 ALA A 164       1.019  -2.645  -1.724  1.00 92.00           H  
ATOM   2612  HB3 ALA A 164       1.286  -1.941  -3.329  1.00 92.00           H  
ATOM   2613  O   ALA A 164       1.108  -4.951  -4.646  1.00 92.00           O  
ATOM   2614  N   ALA A 165       1.018  -5.458  -2.465  1.00 85.57           N  
ATOM   2615  H   ALA A 165       0.711  -5.162  -1.549  1.00 85.57           H  
ATOM   2616  CA  ALA A 165       1.857  -6.656  -2.575  1.00 85.57           C  
ATOM   2617  HA  ALA A 165       2.832  -6.365  -2.968  1.00 85.57           H  
ATOM   2618  C   ALA A 165       1.261  -7.697  -3.544  1.00 85.57           C  
ATOM   2619  CB  ALA A 165       2.051  -7.247  -1.171  1.00 85.57           C  
ATOM   2620  HB1 ALA A 165       2.690  -8.128  -1.233  1.00 85.57           H  
ATOM   2621  HB2 ALA A 165       2.527  -6.516  -0.518  1.00 85.57           H  
ATOM   2622  HB3 ALA A 165       1.089  -7.533  -0.744  1.00 85.57           H  
ATOM   2623  O   ALA A 165       1.970  -8.306  -4.352  1.00 85.57           O  
ATOM   2624  N   LEU A 166      -0.065  -7.869  -3.518  1.00 85.35           N  
ATOM   2625  H   LEU A 166      -0.597  -7.324  -2.855  1.00 85.35           H  
ATOM   2626  CA  LEU A 166      -0.775  -8.735  -4.462  1.00 85.35           C  
ATOM   2627  HA  LEU A 166      -0.283  -9.707  -4.486  1.00 85.35           H  
ATOM   2628  C   LEU A 166      -0.737  -8.192  -5.894  1.00 85.35           C  
ATOM   2629  CB  LEU A 166      -2.233  -8.901  -4.012  1.00 85.35           C  
ATOM   2630  HB2 LEU A 166      -2.671  -7.914  -3.861  1.00 85.35           H  
ATOM   2631  HB3 LEU A 166      -2.782  -9.392  -4.815  1.00 85.35           H  
ATOM   2632  O   LEU A 166      -0.527  -8.971  -6.826  1.00 85.35           O  
ATOM   2633  CG  LEU A 166      -2.416  -9.723  -2.735  1.00 85.35           C  
ATOM   2634  HG  LEU A 166      -1.756  -9.357  -1.948  1.00 85.35           H  
ATOM   2635  CD1 LEU A 166      -3.866  -9.632  -2.261  1.00 85.35           C  
ATOM   2636 HD11 LEU A 166      -4.542 -10.005  -3.030  1.00 85.35           H  
ATOM   2637 HD12 LEU A 166      -4.102  -8.589  -2.049  1.00 85.35           H  
ATOM   2638 HD13 LEU A 166      -3.991 -10.199  -1.339  1.00 85.35           H  
ATOM   2639  CD2 LEU A 166      -2.107 -11.192  -3.013  1.00 85.35           C  
ATOM   2640 HD21 LEU A 166      -2.401 -11.782  -2.145  1.00 85.35           H  
ATOM   2641 HD22 LEU A 166      -2.661 -11.511  -3.895  1.00 85.35           H  
ATOM   2642 HD23 LEU A 166      -1.037 -11.315  -3.179  1.00 85.35           H  
ATOM   2643  N   VAL A 167      -0.933  -6.882  -6.067  1.00 82.97           N  
ATOM   2644  H   VAL A 167      -1.109  -6.315  -5.250  1.00 82.97           H  
ATOM   2645  CA  VAL A 167      -0.864  -6.205  -7.370  1.00 82.97           C  
ATOM   2646  HA  VAL A 167      -1.568  -6.675  -8.058  1.00 82.97           H  
ATOM   2647  C   VAL A 167       0.517  -6.380  -7.985  1.00 82.97           C  
ATOM   2648  CB  VAL A 167      -1.248  -4.716  -7.247  1.00 82.97           C  
ATOM   2649  HB  VAL A 167      -0.711  -4.264  -6.413  1.00 82.97           H  
ATOM   2650  O   VAL A 167       0.616  -6.845  -9.115  1.00 82.97           O  
ATOM   2651  CG1 VAL A 167      -0.921  -3.919  -8.514  1.00 82.97           C  
ATOM   2652 HG11 VAL A 167      -1.356  -2.921  -8.459  1.00 82.97           H  
ATOM   2653 HG12 VAL A 167      -1.307  -4.424  -9.399  1.00 82.97           H  
ATOM   2654 HG13 VAL A 167       0.159  -3.805  -8.606  1.00 82.97           H  
ATOM   2655  CG2 VAL A 167      -2.752  -4.579  -6.992  1.00 82.97           C  
ATOM   2656 HG21 VAL A 167      -3.045  -5.129  -6.098  1.00 82.97           H  
ATOM   2657 HG22 VAL A 167      -2.998  -3.527  -6.847  1.00 82.97           H  
ATOM   2658 HG23 VAL A 167      -3.311  -4.952  -7.850  1.00 82.97           H  
ATOM   2659  N   ILE A 168       1.582  -6.124  -7.229  1.00 73.95           N  
ATOM   2660  H   ILE A 168       1.432  -5.737  -6.308  1.00 73.95           H  
ATOM   2661  CA  ILE A 168       2.962  -6.243  -7.707  1.00 73.95           C  
ATOM   2662  HA  ILE A 168       3.072  -5.636  -8.606  1.00 73.95           H  
ATOM   2663  C   ILE A 168       3.308  -7.674  -8.121  1.00 73.95           C  
ATOM   2664  CB  ILE A 168       3.900  -5.669  -6.633  1.00 73.95           C  
ATOM   2665  HB  ILE A 168       3.575  -6.016  -5.652  1.00 73.95           H  
ATOM   2666  O   ILE A 168       3.960  -7.871  -9.143  1.00 73.95           O  
ATOM   2667  CG1 ILE A 168       3.768  -4.133  -6.707  1.00 73.95           C  
ATOM   2668 HG12 ILE A 168       2.763  -3.847  -6.399  1.00 73.95           H  
ATOM   2669 HG13 ILE A 168       3.931  -3.775  -7.724  1.00 73.95           H  
ATOM   2670  CG2 ILE A 168       5.360  -6.091  -6.806  1.00 73.95           C  
ATOM   2671 HG21 ILE A 168       5.451  -7.177  -6.804  1.00 73.95           H  
ATOM   2672 HG22 ILE A 168       5.980  -5.736  -5.983  1.00 73.95           H  
ATOM   2673 HG23 ILE A 168       5.733  -5.643  -7.727  1.00 73.95           H  
ATOM   2674  CD1 ILE A 168       4.760  -3.441  -5.792  1.00 73.95           C  
ATOM   2675 HD11 ILE A 168       4.384  -2.465  -5.485  1.00 73.95           H  
ATOM   2676 HD12 ILE A 168       4.867  -4.096  -4.928  1.00 73.95           H  
ATOM   2677 HD13 ILE A 168       5.724  -3.321  -6.287  1.00 73.95           H  
ATOM   2678  N   THR A 169       2.787  -8.683  -7.415  1.00 66.59           N  
ATOM   2679  H   THR A 169       2.260  -8.449  -6.586  1.00 66.59           H  
ATOM   2680  CA  THR A 169       2.937 -10.093  -7.823  1.00 66.59           C  
ATOM   2681  HA  THR A 169       3.993 -10.362  -7.801  1.00 66.59           H  
ATOM   2682  C   THR A 169       2.407 -10.338  -9.244  1.00 66.59           C  
ATOM   2683  CB  THR A 169       2.149 -11.036  -6.896  1.00 66.59           C  
ATOM   2684  HB  THR A 169       1.084 -10.928  -7.104  1.00 66.59           H  
ATOM   2685  O   THR A 169       2.923 -11.181  -9.976  1.00 66.59           O  
ATOM   2686  CG2 THR A 169       2.534 -12.503  -7.106  1.00 66.59           C  
ATOM   2687 HG21 THR A 169       3.614 -12.615  -7.021  1.00 66.59           H  
ATOM   2688 HG22 THR A 169       2.216 -12.842  -8.092  1.00 66.59           H  
ATOM   2689 HG23 THR A 169       2.052 -13.121  -6.348  1.00 66.59           H  
ATOM   2690  OG1 THR A 169       2.336 -10.806  -5.523  1.00 66.59           O  
ATOM   2691  HG1 THR A 169       2.280  -9.871  -5.314  1.00 66.59           H  
ATOM   2692  N   LYS A 170       1.332  -9.640  -9.632  1.00 64.54           N  
ATOM   2693  H   LYS A 170       1.000  -8.908  -9.020  1.00 64.54           H  
ATOM   2694  CA  LYS A 170       0.651  -9.817 -10.922  1.00 64.54           C  
ATOM   2695  HA  LYS A 170       0.899 -10.796 -11.331  1.00 64.54           H  
ATOM   2696  C   LYS A 170       1.136  -8.870 -12.009  1.00 64.54           C  
ATOM   2697  CB  LYS A 170      -0.864  -9.704 -10.721  1.00 64.54           C  
ATOM   2698  HB2 LYS A 170      -1.343  -9.670 -11.699  1.00 64.54           H  
ATOM   2699  HB3 LYS A 170      -1.087  -8.774 -10.198  1.00 64.54           H  
ATOM   2700  O   LYS A 170       1.205  -9.294 -13.159  1.00 64.54           O  
ATOM   2701  CG  LYS A 170      -1.462 -10.872  -9.927  1.00 64.54           C  
ATOM   2702  HG2 LYS A 170      -1.144 -10.826  -8.885  1.00 64.54           H  
ATOM   2703  HG3 LYS A 170      -2.548 -10.796  -9.980  1.00 64.54           H  
ATOM   2704  CD  LYS A 170      -1.076 -12.221 -10.528  1.00 64.54           C  
ATOM   2705  HD2 LYS A 170      -1.235 -12.177 -11.605  1.00 64.54           H  
ATOM   2706  HD3 LYS A 170      -0.023 -12.423 -10.332  1.00 64.54           H  
ATOM   2707  CE  LYS A 170      -1.905 -13.351  -9.937  1.00 64.54           C  
ATOM   2708  HE2 LYS A 170      -1.629 -13.484  -8.891  1.00 64.54           H  
ATOM   2709  HE3 LYS A 170      -2.957 -13.072  -9.998  1.00 64.54           H  
ATOM   2710  NZ  LYS A 170      -1.645 -14.575 -10.729  1.00 64.54           N  
ATOM   2711  HZ1 LYS A 170      -2.172 -15.372 -10.400  1.00 64.54           H  
ATOM   2712  HZ2 LYS A 170      -1.881 -14.406 -11.697  1.00 64.54           H  
ATOM   2713  HZ3 LYS A 170      -0.658 -14.792 -10.722  1.00 64.54           H  
ATOM   2714  N   LEU A 171       1.543  -7.659 -11.639  1.00 60.51           N  
ATOM   2715  H   LEU A 171       1.397  -7.373 -10.681  1.00 60.51           H  
ATOM   2716  CA  LEU A 171       2.289  -6.766 -12.518  1.00 60.51           C  
ATOM   2717  HA  LEU A 171       1.714  -6.586 -13.426  1.00 60.51           H  
ATOM   2718  C   LEU A 171       3.593  -7.422 -12.955  1.00 60.51           C  
ATOM   2719  CB  LEU A 171       2.580  -5.438 -11.805  1.00 60.51           C  
ATOM   2720  HB2 LEU A 171       2.897  -5.643 -10.782  1.00 60.51           H  
ATOM   2721  HB3 LEU A 171       3.411  -4.946 -12.310  1.00 60.51           H  
ATOM   2722  O   LEU A 171       3.866  -7.450 -14.148  1.00 60.51           O  
ATOM   2723  CG  LEU A 171       1.414  -4.446 -11.804  1.00 60.51           C  
ATOM   2724  HG  LEU A 171       0.516  -4.927 -11.415  1.00 60.51           H  
ATOM   2725  CD1 LEU A 171       1.764  -3.258 -10.913  1.00 60.51           C  
ATOM   2726 HD11 LEU A 171       2.618  -2.720 -11.325  1.00 60.51           H  
ATOM   2727 HD12 LEU A 171       2.020  -3.599  -9.910  1.00 60.51           H  
ATOM   2728 HD13 LEU A 171       0.912  -2.580 -10.860  1.00 60.51           H  
ATOM   2729  CD2 LEU A 171       1.170  -3.907 -13.217  1.00 60.51           C  
ATOM   2730 HD21 LEU A 171       0.780  -4.684 -13.875  1.00 60.51           H  
ATOM   2731 HD22 LEU A 171       2.103  -3.529 -13.635  1.00 60.51           H  
ATOM   2732 HD23 LEU A 171       0.473  -3.070 -13.181  1.00 60.51           H  
ATOM   2733  N   ALA A 172       4.347  -8.021 -12.025  1.00 51.12           N  
ATOM   2734  H   ALA A 172       4.111  -7.920 -11.048  1.00 51.12           H  
ATOM   2735  CA  ALA A 172       5.554  -8.762 -12.371  1.00 51.12           C  
ATOM   2736  HA  ALA A 172       6.240  -8.103 -12.902  1.00 51.12           H  
ATOM   2737  C   ALA A 172       5.223  -9.923 -13.303  1.00 51.12           C  
ATOM   2738  CB  ALA A 172       6.230  -9.245 -11.093  1.00 51.12           C  
ATOM   2739  HB1 ALA A 172       6.432  -8.368 -10.477  1.00 51.12           H  
ATOM   2740  HB2 ALA A 172       5.583  -9.933 -10.549  1.00 51.12           H  
ATOM   2741  HB3 ALA A 172       7.172  -9.735 -11.336  1.00 51.12           H  
ATOM   2742  O   ALA A 172       5.876 -10.118 -14.303  1.00 51.12           O  
ATOM   2743  N   ALA A 173       4.125 -10.637 -13.089  1.00 47.82           N  
ATOM   2744  H   ALA A 173       3.573 -10.456 -12.263  1.00 47.82           H  
ATOM   2745  CA  ALA A 173       3.690 -11.651 -14.043  1.00 47.82           C  
ATOM   2746  HA  ALA A 173       4.538 -12.300 -14.262  1.00 47.82           H  
ATOM   2747  C   ALA A 173       3.215 -11.094 -15.406  1.00 47.82           C  
ATOM   2748  CB  ALA A 173       2.612 -12.488 -13.350  1.00 47.82           C  
ATOM   2749  HB1 ALA A 173       3.004 -12.902 -12.421  1.00 47.82           H  
ATOM   2750  HB2 ALA A 173       1.740 -11.867 -13.144  1.00 47.82           H  
ATOM   2751  HB3 ALA A 173       2.301 -13.299 -14.008  1.00 47.82           H  
ATOM   2752  O   ALA A 173       2.700 -11.883 -16.189  1.00 47.82           O  
ATOM   2753  N   GLY A 174       3.289  -9.775 -15.649  1.00 46.80           N  
ATOM   2754  H   GLY A 174       3.780  -9.210 -14.971  1.00 46.80           H  
ATOM   2755  CA  GLY A 174       2.799  -9.044 -16.824  1.00 46.80           C  
ATOM   2756  HA2 GLY A 174       3.454  -9.242 -17.673  1.00 46.80           H  
ATOM   2757  HA3 GLY A 174       2.877  -7.979 -16.606  1.00 46.80           H  
ATOM   2758  C   GLY A 174       1.337  -9.335 -17.180  1.00 46.80           C  
ATOM   2759  O   GLY A 174       0.922  -9.186 -18.331  1.00 46.80           O  
ATOM   2760  N   ASP A 175       0.554  -9.781 -16.200  1.00 48.82           N  
ATOM   2761  H   ASP A 175       0.958  -9.823 -15.275  1.00 48.82           H  
ATOM   2762  CA  ASP A 175      -0.767 -10.362 -16.384  1.00 48.82           C  
ATOM   2763  HA  ASP A 175      -0.960 -10.504 -17.447  1.00 48.82           H  
ATOM   2764  C   ASP A 175      -1.845  -9.422 -15.831  1.00 48.82           C  
ATOM   2765  CB  ASP A 175      -0.795 -11.759 -15.736  1.00 48.82           C  
ATOM   2766  HB2 ASP A 175      -0.503 -11.677 -14.689  1.00 48.82           H  
ATOM   2767  HB3 ASP A 175      -0.076 -12.402 -16.244  1.00 48.82           H  
ATOM   2768  O   ASP A 175      -2.200  -9.478 -14.650  1.00 48.82           O  
ATOM   2769  CG  ASP A 175      -2.175 -12.409 -15.822  1.00 48.82           C  
ATOM   2770  OD1 ASP A 175      -2.982 -11.953 -16.668  1.00 48.82           O  
ATOM   2771  OD2 ASP A 175      -2.465 -13.309 -14.997  1.00 48.82           O  
ATOM   2772  N   ARG A 176      -2.431  -8.587 -16.704  1.00 50.98           N  
ATOM   2773  H   ARG A 176      -2.052  -8.547 -17.639  1.00 50.98           H  
ATOM   2774  CA  ARG A 176      -3.605  -7.769 -16.343  1.00 50.98           C  
ATOM   2775  HA  ARG A 176      -3.380  -7.244 -15.414  1.00 50.98           H  
ATOM   2776  C   ARG A 176      -4.844  -8.612 -16.026  1.00 50.98           C  
ATOM   2777  CB  ARG A 176      -3.934  -6.730 -17.428  1.00 50.98           C  
ATOM   2778  HB2 ARG A 176      -3.852  -7.181 -18.417  1.00 50.98           H  
ATOM   2779  HB3 ARG A 176      -4.970  -6.421 -17.287  1.00 50.98           H  
ATOM   2780  O   ARG A 176      -5.671  -8.179 -15.223  1.00 50.98           O  
ATOM   2781  CG  ARG A 176      -3.058  -5.468 -17.348  1.00 50.98           C  
ATOM   2782  HG2 ARG A 176      -2.056  -5.688 -17.717  1.00 50.98           H  
ATOM   2783  HG3 ARG A 176      -2.991  -5.139 -16.311  1.00 50.98           H  
ATOM   2784  CD  ARG A 176      -3.695  -4.343 -18.178  1.00 50.98           C  
ATOM   2785  HD2 ARG A 176      -3.732  -4.655 -19.222  1.00 50.98           H  
ATOM   2786  HD3 ARG A 176      -4.712  -4.179 -17.822  1.00 50.98           H  
ATOM   2787  NE  ARG A 176      -2.952  -3.075 -18.073  1.00 50.98           N  
ATOM   2788  HE  ARG A 176      -2.130  -3.042 -17.487  1.00 50.98           H  
ATOM   2789  NH1 ARG A 176      -4.243  -1.810 -19.505  1.00 50.98           N  
ATOM   2790 HH11 ARG A 176      -4.888  -2.578 -19.629  1.00 50.98           H  
ATOM   2791 HH12 ARG A 176      -4.392  -0.899 -19.913  1.00 50.98           H  
ATOM   2792  NH2 ARG A 176      -2.437  -0.934 -18.586  1.00 50.98           N  
ATOM   2793 HH21 ARG A 176      -2.501  -0.058 -19.085  1.00 50.98           H  
ATOM   2794 HH22 ARG A 176      -1.878  -0.777 -17.760  1.00 50.98           H  
ATOM   2795  CZ  ARG A 176      -3.216  -1.951 -18.716  1.00 50.98           C  
ATOM   2796  N   SER A 177      -4.970  -9.828 -16.575  1.00 53.30           N  
ATOM   2797  H   SER A 177      -4.192 -10.205 -17.098  1.00 53.30           H  
ATOM   2798  CA  SER A 177      -6.035 -10.762 -16.163  1.00 53.30           C  
ATOM   2799  HA  SER A 177      -6.979 -10.218 -16.196  1.00 53.30           H  
ATOM   2800  C   SER A 177      -5.849 -11.230 -14.709  1.00 53.30           C  
ATOM   2801  CB  SER A 177      -6.162 -11.932 -17.151  1.00 53.30           C  
ATOM   2802  HB2 SER A 177      -7.171 -12.335 -17.072  1.00 53.30           H  
ATOM   2803  HB3 SER A 177      -6.025 -11.565 -18.168  1.00 53.30           H  
ATOM   2804  O   SER A 177      -6.794 -11.656 -14.038  1.00 53.30           O  
ATOM   2805  OG  SER A 177      -5.259 -12.986 -16.911  1.00 53.30           O  
ATOM   2806  HG  SER A 177      -4.366 -12.636 -16.854  1.00 53.30           H  
ATOM   2807  N   GLY A 178      -4.646 -11.022 -14.166  1.00 62.70           N  
ATOM   2808  H   GLY A 178      -3.902 -10.738 -14.786  1.00 62.70           H  
ATOM   2809  CA  GLY A 178      -4.287 -11.221 -12.776  1.00 62.70           C  
ATOM   2810  HA2 GLY A 178      -3.231 -10.974 -12.666  1.00 62.70           H  
ATOM   2811  HA3 GLY A 178      -4.431 -12.273 -12.527  1.00 62.70           H  
ATOM   2812  C   GLY A 178      -5.077 -10.364 -11.791  1.00 62.70           C  
ATOM   2813  O   GLY A 178      -5.182 -10.779 -10.637  1.00 62.70           O  
ATOM   2814  N   LEU A 179      -5.695  -9.245 -12.199  1.00 73.27           N  
ATOM   2815  H   LEU A 179      -5.574  -8.950 -13.158  1.00 73.27           H  
ATOM   2816  CA  LEU A 179      -6.520  -8.416 -11.309  1.00 73.27           C  
ATOM   2817  HA  LEU A 179      -5.880  -8.038 -10.512  1.00 73.27           H  
ATOM   2818  C   LEU A 179      -7.650  -9.229 -10.652  1.00 73.27           C  
ATOM   2819  CB  LEU A 179      -7.077  -7.214 -12.093  1.00 73.27           C  
ATOM   2820  HB2 LEU A 179      -7.663  -7.593 -12.931  1.00 73.27           H  
ATOM   2821  HB3 LEU A 179      -6.249  -6.636 -12.502  1.00 73.27           H  
ATOM   2822  O   LEU A 179      -7.854  -9.134  -9.444  1.00 73.27           O  
ATOM   2823  CG  LEU A 179      -7.968  -6.284 -11.246  1.00 73.27           C  
ATOM   2824  HG  LEU A 179      -8.747  -6.876 -10.766  1.00 73.27           H  
ATOM   2825  CD1 LEU A 179      -7.190  -5.530 -10.167  1.00 73.27           C  
ATOM   2826 HD11 LEU A 179      -6.437  -4.900 -10.639  1.00 73.27           H  
ATOM   2827 HD12 LEU A 179      -7.875  -4.881  -9.622  1.00 73.27           H  
ATOM   2828 HD13 LEU A 179      -6.727  -6.224  -9.466  1.00 73.27           H  
ATOM   2829  CD2 LEU A 179      -8.670  -5.276 -12.144  1.00 73.27           C  
ATOM   2830 HD21 LEU A 179      -7.940  -4.601 -12.591  1.00 73.27           H  
ATOM   2831 HD22 LEU A 179      -9.374  -4.692 -11.552  1.00 73.27           H  
ATOM   2832 HD23 LEU A 179      -9.215  -5.788 -12.936  1.00 73.27           H  
ATOM   2833  N   THR A 180      -8.332 -10.104 -11.396  1.00 81.24           N  
ATOM   2834  H   THR A 180      -8.148 -10.157 -12.387  1.00 81.24           H  
ATOM   2835  CA  THR A 180      -9.368 -10.983 -10.825  1.00 81.24           C  
ATOM   2836  HA  THR A 180     -10.131 -10.365 -10.351  1.00 81.24           H  
ATOM   2837  C   THR A 180      -8.789 -11.913  -9.754  1.00 81.24           C  
ATOM   2838  CB  THR A 180     -10.034 -11.812 -11.933  1.00 81.24           C  
ATOM   2839  HB  THR A 180      -9.288 -12.457 -12.397  1.00 81.24           H  
ATOM   2840  O   THR A 180      -9.409 -12.145  -8.713  1.00 81.24           O  
ATOM   2841  CG2 THR A 180     -11.199 -12.665 -11.432  1.00 81.24           C  
ATOM   2842 HG21 THR A 180     -11.683 -13.150 -12.279  1.00 81.24           H  
ATOM   2843 HG22 THR A 180     -11.923 -12.044 -10.906  1.00 81.24           H  
ATOM   2844 HG23 THR A 180     -10.833 -13.440 -10.758  1.00 81.24           H  
ATOM   2845  OG1 THR A 180     -10.552 -10.945 -12.909  1.00 81.24           O  
ATOM   2846  HG1 THR A 180     -11.498 -10.852 -12.774  1.00 81.24           H  
ATOM   2847  N   ALA A 181      -7.570 -12.418  -9.966  1.00 78.67           N  
ATOM   2848  H   ALA A 181      -7.072 -12.124 -10.793  1.00 78.67           H  
ATOM   2849  CA  ALA A 181      -6.870 -13.240  -8.985  1.00 78.67           C  
ATOM   2850  HA  ALA A 181      -7.570 -13.986  -8.608  1.00 78.67           H  
ATOM   2851  C   ALA A 181      -6.386 -12.428  -7.767  1.00 78.67           C  
ATOM   2852  CB  ALA A 181      -5.727 -13.982  -9.687  1.00 78.67           C  
ATOM   2853  HB1 ALA A 181      -5.020 -13.267 -10.106  1.00 78.67           H  
ATOM   2854  HB2 ALA A 181      -5.211 -14.621  -8.970  1.00 78.67           H  
ATOM   2855  HB3 ALA A 181      -6.128 -14.595 -10.494  1.00 78.67           H  
ATOM   2856  O   ALA A 181      -6.468 -12.944  -6.650  1.00 78.67           O  
ATOM   2857  N   VAL A 182      -5.937 -11.178  -7.961  1.00 82.52           N  
ATOM   2858  H   VAL A 182      -5.875 -10.841  -8.911  1.00 82.52           H  
ATOM   2859  CA  VAL A 182      -5.616 -10.224  -6.880  1.00 82.52           C  
ATOM   2860  HA  VAL A 182      -4.832 -10.642  -6.249  1.00 82.52           H  
ATOM   2861  C   VAL A 182      -6.840 -10.018  -6.004  1.00 82.52           C  
ATOM   2862  CB  VAL A 182      -5.130  -8.854  -7.414  1.00 82.52           C  
ATOM   2863  HB  VAL A 182      -5.827  -8.485  -8.166  1.00 82.52           H  
ATOM   2864  O   VAL A 182      -6.762 -10.255  -4.804  1.00 82.52           O  
ATOM   2865  CG1 VAL A 182      -5.039  -7.779  -6.324  1.00 82.52           C  
ATOM   2866 HG11 VAL A 182      -4.458  -8.131  -5.472  1.00 82.52           H  
ATOM   2867 HG12 VAL A 182      -6.035  -7.498  -5.980  1.00 82.52           H  
ATOM   2868 HG13 VAL A 182      -4.574  -6.879  -6.726  1.00 82.52           H  
ATOM   2869  CG2 VAL A 182      -3.760  -8.981  -8.071  1.00 82.52           C  
ATOM   2870 HG21 VAL A 182      -3.057  -9.482  -7.406  1.00 82.52           H  
ATOM   2871 HG22 VAL A 182      -3.875  -9.544  -8.998  1.00 82.52           H  
ATOM   2872 HG23 VAL A 182      -3.374  -7.996  -8.331  1.00 82.52           H  
ATOM   2873  N   ILE A 183      -7.981  -9.669  -6.603  1.00 87.03           N  
ATOM   2874  H   ILE A 183      -7.953  -9.480  -7.595  1.00 87.03           H  
ATOM   2875  CA  ILE A 183      -9.234  -9.404  -5.888  1.00 87.03           C  
ATOM   2876  HA  ILE A 183      -9.071  -8.597  -5.174  1.00 87.03           H  
ATOM   2877  C   ILE A 183      -9.669 -10.635  -5.095  1.00 87.03           C  
ATOM   2878  CB  ILE A 183     -10.327  -8.962  -6.885  1.00 87.03           C  
ATOM   2879  HB  ILE A 183     -10.388  -9.701  -7.684  1.00 87.03           H  
ATOM   2880  O   ILE A 183      -9.949 -10.537  -3.903  1.00 87.03           O  
ATOM   2881  CG1 ILE A 183      -9.960  -7.595  -7.494  1.00 87.03           C  
ATOM   2882 HG12 ILE A 183      -8.905  -7.564  -7.767  1.00 87.03           H  
ATOM   2883 HG13 ILE A 183     -10.113  -6.827  -6.736  1.00 87.03           H  
ATOM   2884  CG2 ILE A 183     -11.703  -8.871  -6.196  1.00 87.03           C  
ATOM   2885 HG21 ILE A 183     -12.456  -8.492  -6.887  1.00 87.03           H  
ATOM   2886 HG22 ILE A 183     -12.034  -9.857  -5.870  1.00 87.03           H  
ATOM   2887 HG23 ILE A 183     -11.649  -8.206  -5.334  1.00 87.03           H  
ATOM   2888  CD1 ILE A 183     -10.767  -7.260  -8.754  1.00 87.03           C  
ATOM   2889 HD11 ILE A 183     -10.390  -6.328  -9.173  1.00 87.03           H  
ATOM   2890 HD12 ILE A 183     -11.825  -7.139  -8.521  1.00 87.03           H  
ATOM   2891 HD13 ILE A 183     -10.646  -8.051  -9.494  1.00 87.03           H  
ATOM   2892  N   ARG A 184      -9.669 -11.819  -5.722  1.00 86.68           N  
ATOM   2893  H   ARG A 184      -9.452 -11.832  -6.709  1.00 86.68           H  
ATOM   2894  CA  ARG A 184     -10.024 -13.071  -5.041  1.00 86.68           C  
ATOM   2895  HA  ARG A 184     -11.030 -12.970  -4.633  1.00 86.68           H  
ATOM   2896  C   ARG A 184      -9.106 -13.352  -3.850  1.00 86.68           C  
ATOM   2897  CB  ARG A 184     -10.006 -14.221  -6.055  1.00 86.68           C  
ATOM   2898  HB2 ARG A 184     -10.648 -13.960  -6.897  1.00 86.68           H  
ATOM   2899  HB3 ARG A 184      -8.990 -14.352  -6.427  1.00 86.68           H  
ATOM   2900  O   ARG A 184      -9.586 -13.753  -2.793  1.00 86.68           O  
ATOM   2901  CG  ARG A 184     -10.516 -15.535  -5.438  1.00 86.68           C  
ATOM   2902  HG2 ARG A 184      -9.908 -15.814  -4.577  1.00 86.68           H  
ATOM   2903  HG3 ARG A 184     -11.543 -15.393  -5.102  1.00 86.68           H  
ATOM   2904  CD  ARG A 184     -10.484 -16.681  -6.454  1.00 86.68           C  
ATOM   2905  HD2 ARG A 184     -10.970 -17.549  -6.008  1.00 86.68           H  
ATOM   2906  HD3 ARG A 184     -11.053 -16.381  -7.334  1.00 86.68           H  
ATOM   2907  NE  ARG A 184      -9.102 -17.038  -6.835  1.00 86.68           N  
ATOM   2908  HE  ARG A 184      -8.360 -16.629  -6.285  1.00 86.68           H  
ATOM   2909  NH1 ARG A 184      -9.628 -18.422  -8.591  1.00 86.68           N  
ATOM   2910 HH11 ARG A 184     -10.611 -18.254  -8.428  1.00 86.68           H  
ATOM   2911 HH12 ARG A 184      -9.348 -19.048  -9.333  1.00 86.68           H  
ATOM   2912  NH2 ARG A 184      -7.490 -18.099  -8.045  1.00 86.68           N  
ATOM   2913 HH21 ARG A 184      -6.775 -17.708  -7.449  1.00 86.68           H  
ATOM   2914 HH22 ARG A 184      -7.239 -18.753  -8.773  1.00 86.68           H  
ATOM   2915  CZ  ARG A 184      -8.749 -17.847  -7.819  1.00 86.68           C  
ATOM   2916  N   ARG A 185      -7.792 -13.157  -4.005  1.00 85.58           N  
ATOM   2917  H   ARG A 185      -7.462 -12.789  -4.885  1.00 85.58           H  
ATOM   2918  CA  ARG A 185      -6.827 -13.395  -2.922  1.00 85.58           C  
ATOM   2919  HA  ARG A 185      -7.076 -14.346  -2.451  1.00 85.58           H  
ATOM   2920  C   ARG A 185      -6.957 -12.350  -1.815  1.00 85.58           C  
ATOM   2921  CB  ARG A 185      -5.406 -13.498  -3.496  1.00 85.58           C  
ATOM   2922  HB2 ARG A 185      -5.095 -12.532  -3.895  1.00 85.58           H  
ATOM   2923  HB3 ARG A 185      -5.421 -14.219  -4.313  1.00 85.58           H  
ATOM   2924  O   ARG A 185      -6.942 -12.733  -0.651  1.00 85.58           O  
ATOM   2925  CG  ARG A 185      -4.397 -13.975  -2.437  1.00 85.58           C  
ATOM   2926  HG2 ARG A 185      -4.821 -14.815  -1.885  1.00 85.58           H  
ATOM   2927  HG3 ARG A 185      -4.201 -13.165  -1.734  1.00 85.58           H  
ATOM   2928  CD  ARG A 185      -3.086 -14.439  -3.089  1.00 85.58           C  
ATOM   2929  HD2 ARG A 185      -2.704 -13.654  -3.742  1.00 85.58           H  
ATOM   2930  HD3 ARG A 185      -3.297 -15.313  -3.706  1.00 85.58           H  
ATOM   2931  NE  ARG A 185      -2.064 -14.801  -2.086  1.00 85.58           N  
ATOM   2932  HE  ARG A 185      -2.360 -14.842  -1.121  1.00 85.58           H  
ATOM   2933  NH1 ARG A 185      -0.259 -14.999  -3.505  1.00 85.58           N  
ATOM   2934 HH11 ARG A 185       0.730 -15.165  -3.620  1.00 85.58           H  
ATOM   2935 HH12 ARG A 185      -0.785 -14.562  -4.248  1.00 85.58           H  
ATOM   2936  NH2 ARG A 185      -0.027 -15.518  -1.350  1.00 85.58           N  
ATOM   2937 HH21 ARG A 185      -0.380 -15.613  -0.408  1.00 85.58           H  
ATOM   2938 HH22 ARG A 185       0.943 -15.749  -1.510  1.00 85.58           H  
ATOM   2939  CZ  ARG A 185      -0.793 -15.101  -2.319  1.00 85.58           C  
ATOM   2940  N   ALA A 186      -7.161 -11.083  -2.161  1.00 90.54           N  
ATOM   2941  H   ALA A 186      -7.153 -10.838  -3.141  1.00 90.54           H  
ATOM   2942  CA  ALA A 186      -7.407 -10.010  -1.205  1.00 90.54           C  
ATOM   2943  HA  ALA A 186      -6.571  -9.957  -0.507  1.00 90.54           H  
ATOM   2944  C   ALA A 186      -8.678 -10.273  -0.383  1.00 90.54           C  
ATOM   2945  CB  ALA A 186      -7.478  -8.686  -1.966  1.00 90.54           C  
ATOM   2946  HB1 ALA A 186      -8.295  -8.715  -2.686  1.00 90.54           H  
ATOM   2947  HB2 ALA A 186      -6.544  -8.502  -2.497  1.00 90.54           H  
ATOM   2948  HB3 ALA A 186      -7.643  -7.874  -1.257  1.00 90.54           H  
ATOM   2949  O   ALA A 186      -8.611 -10.232   0.840  1.00 90.54           O  
ATOM   2950  N   ASN A 187      -9.786 -10.670  -1.022  1.00 92.11           N  
ATOM   2951  H   ASN A 187      -9.793 -10.636  -2.032  1.00 92.11           H  
ATOM   2952  CA  ASN A 187     -11.036 -11.029  -0.336  1.00 92.11           C  
ATOM   2953  HA  ASN A 187     -11.401 -10.163   0.215  1.00 92.11           H  
ATOM   2954  C   ASN A 187     -10.859 -12.163   0.688  1.00 92.11           C  
ATOM   2955  CB  ASN A 187     -12.086 -11.448  -1.382  1.00 92.11           C  
ATOM   2956  HB2 ASN A 187     -12.907 -11.954  -0.873  1.00 92.11           H  
ATOM   2957  HB3 ASN A 187     -11.643 -12.152  -2.087  1.00 92.11           H  
ATOM   2958  O   ASN A 187     -11.519 -12.180   1.725  1.00 92.11           O  
ATOM   2959  CG  ASN A 187     -12.705 -10.286  -2.136  1.00 92.11           C  
ATOM   2960  ND2 ASN A 187     -13.136 -10.493  -3.356  1.00 92.11           N  
ATOM   2961 HD21 ASN A 187     -13.582  -9.697  -3.789  1.00 92.11           H  
ATOM   2962 HD22 ASN A 187     -13.062 -11.405  -3.783  1.00 92.11           H  
ATOM   2963  OD1 ASN A 187     -12.863  -9.189  -1.646  1.00 92.11           O  
ATOM   2964  N   ASN A 188      -9.976 -13.123   0.404  1.00 89.05           N  
ATOM   2965  H   ASN A 188      -9.498 -13.083  -0.485  1.00 89.05           H  
ATOM   2966  CA  ASN A 188      -9.713 -14.240   1.309  1.00 89.05           C  
ATOM   2967  HA  ASN A 188     -10.650 -14.562   1.764  1.00 89.05           H  
ATOM   2968  C   ASN A 188      -8.784 -13.845   2.460  1.00 89.05           C  
ATOM   2969  CB  ASN A 188      -9.129 -15.410   0.502  1.00 89.05           C  
ATOM   2970  HB2 ASN A 188      -8.741 -16.158   1.194  1.00 89.05           H  
ATOM   2971  HB3 ASN A 188      -8.304 -15.055  -0.117  1.00 89.05           H  
ATOM   2972  O   ASN A 188      -9.037 -14.201   3.609  1.00 89.05           O  
ATOM   2973  CG  ASN A 188     -10.155 -16.101  -0.377  1.00 89.05           C  
ATOM   2974  ND2 ASN A 188      -9.713 -16.935  -1.287  1.00 89.05           N  
ATOM   2975 HD21 ASN A 188      -8.726 -17.140  -1.354  1.00 89.05           H  
ATOM   2976 HD22 ASN A 188     -10.432 -17.436  -1.790  1.00 89.05           H  
ATOM   2977  OD1 ASN A 188     -11.357 -15.960  -0.238  1.00 89.05           O  
ATOM   2978  N   VAL A 189      -7.702 -13.132   2.147  1.00 88.54           N  
ATOM   2979  H   VAL A 189      -7.580 -12.843   1.187  1.00 88.54           H  
ATOM   2980  CA  VAL A 189      -6.634 -12.822   3.103  1.00 88.54           C  
ATOM   2981  HA  VAL A 189      -6.472 -13.687   3.745  1.00 88.54           H  
ATOM   2982  C   VAL A 189      -7.019 -11.667   4.032  1.00 88.54           C  
ATOM   2983  CB  VAL A 189      -5.325 -12.555   2.338  1.00 88.54           C  
ATOM   2984  HB  VAL A 189      -5.490 -11.774   1.596  1.00 88.54           H  
ATOM   2985  O   VAL A 189      -6.703 -11.723   5.215  1.00 88.54           O  
ATOM   2986  CG1 VAL A 189      -4.209 -12.109   3.270  1.00 88.54           C  
ATOM   2987 HG11 VAL A 189      -4.111 -12.796   4.110  1.00 88.54           H  
ATOM   2988 HG12 VAL A 189      -3.265 -12.063   2.727  1.00 88.54           H  
ATOM   2989 HG13 VAL A 189      -4.441 -11.112   3.645  1.00 88.54           H  
ATOM   2990  CG2 VAL A 189      -4.828 -13.824   1.624  1.00 88.54           C  
ATOM   2991 HG21 VAL A 189      -4.592 -14.592   2.361  1.00 88.54           H  
ATOM   2992 HG22 VAL A 189      -3.935 -13.591   1.044  1.00 88.54           H  
ATOM   2993 HG23 VAL A 189      -5.593 -14.208   0.949  1.00 88.54           H  
ATOM   2994  N   LEU A 190      -7.757 -10.676   3.522  1.00 92.87           N  
ATOM   2995  H   LEU A 190      -7.999 -10.711   2.542  1.00 92.87           H  
ATOM   2996  CA  LEU A 190      -8.223  -9.496   4.262  1.00 92.87           C  
ATOM   2997  HA  LEU A 190      -7.630  -9.405   5.172  1.00 92.87           H  
ATOM   2998  C   LEU A 190      -9.680  -9.630   4.734  1.00 92.87           C  
ATOM   2999  CB  LEU A 190      -7.995  -8.224   3.421  1.00 92.87           C  
ATOM   3000  HB2 LEU A 190      -8.593  -8.291   2.513  1.00 92.87           H  
ATOM   3001  HB3 LEU A 190      -8.360  -7.364   3.983  1.00 92.87           H  
ATOM   3002  O   LEU A 190     -10.355  -8.639   5.002  1.00 92.87           O  
ATOM   3003  CG  LEU A 190      -6.528  -7.950   3.049  1.00 92.87           C  
ATOM   3004  HG  LEU A 190      -6.118  -8.804   2.510  1.00 92.87           H  
ATOM   3005  CD1 LEU A 190      -6.457  -6.734   2.126  1.00 92.87           C  
ATOM   3006 HD11 LEU A 190      -5.422  -6.554   1.835  1.00 92.87           H  
ATOM   3007 HD12 LEU A 190      -7.054  -6.910   1.231  1.00 92.87           H  
ATOM   3008 HD13 LEU A 190      -6.832  -5.850   2.641  1.00 92.87           H  
ATOM   3009  CD2 LEU A 190      -5.664  -7.678   4.282  1.00 92.87           C  
ATOM   3010 HD21 LEU A 190      -6.078  -6.848   4.855  1.00 92.87           H  
ATOM   3011 HD22 LEU A 190      -5.620  -8.561   4.919  1.00 92.87           H  
ATOM   3012 HD23 LEU A 190      -4.647  -7.425   3.979  1.00 92.87           H  
ATOM   3013  N   LYS A 191     -10.210 -10.858   4.823  1.00 93.59           N  
ATOM   3014  H   LYS A 191      -9.616 -11.632   4.562  1.00 93.59           H  
ATOM   3015  CA  LYS A 191     -11.623 -11.113   5.156  1.00 93.59           C  
ATOM   3016  HA  LYS A 191     -12.239 -10.661   4.378  1.00 93.59           H  
ATOM   3017  C   LYS A 191     -12.050 -10.486   6.487  1.00 93.59           C  
ATOM   3018  CB  LYS A 191     -11.858 -12.632   5.170  1.00 93.59           C  
ATOM   3019  HB2 LYS A 191     -11.541 -13.043   4.211  1.00 93.59           H  
ATOM   3020  HB3 LYS A 191     -11.247 -13.083   5.951  1.00 93.59           H  
ATOM   3021  O   LYS A 191     -13.208 -10.105   6.641  1.00 93.59           O  
ATOM   3022  CG  LYS A 191     -13.334 -13.000   5.401  1.00 93.59           C  
ATOM   3023  HG2 LYS A 191     -13.948 -12.514   4.642  1.00 93.59           H  
ATOM   3024  HG3 LYS A 191     -13.652 -12.663   6.387  1.00 93.59           H  
ATOM   3025  CD  LYS A 191     -13.532 -14.516   5.322  1.00 93.59           C  
ATOM   3026  HD2 LYS A 191     -12.911 -14.997   6.078  1.00 93.59           H  
ATOM   3027  HD3 LYS A 191     -13.220 -14.858   4.336  1.00 93.59           H  
ATOM   3028  CE  LYS A 191     -15.006 -14.868   5.551  1.00 93.59           C  
ATOM   3029  HE2 LYS A 191     -15.300 -14.515   6.540  1.00 93.59           H  
ATOM   3030  HE3 LYS A 191     -15.601 -14.334   4.811  1.00 93.59           H  
ATOM   3031  NZ  LYS A 191     -15.236 -16.330   5.430  1.00 93.59           N  
ATOM   3032  HZ1 LYS A 191     -16.212 -16.560   5.555  1.00 93.59           H  
ATOM   3033  HZ2 LYS A 191     -14.964 -16.642   4.509  1.00 93.59           H  
ATOM   3034  HZ3 LYS A 191     -14.685 -16.843   6.103  1.00 93.59           H  
ATOM   3035  N   ASN A 192     -11.149 -10.419   7.464  1.00 91.88           N  
ATOM   3036  H   ASN A 192     -10.183 -10.601   7.232  1.00 91.88           H  
ATOM   3037  CA  ASN A 192     -11.458  -9.844   8.772  1.00 91.88           C  
ATOM   3038  HA  ASN A 192     -12.475 -10.110   9.061  1.00 91.88           H  
ATOM   3039  C   ASN A 192     -11.414  -8.315   8.733  1.00 91.88           C  
ATOM   3040  CB  ASN A 192     -10.488 -10.421   9.805  1.00 91.88           C  
ATOM   3041  HB2 ASN A 192      -9.465 -10.339   9.436  1.00 91.88           H  
ATOM   3042  HB3 ASN A 192     -10.557  -9.829  10.717  1.00 91.88           H  
ATOM   3043  O   ASN A 192     -12.274  -7.657   9.308  1.00 91.88           O  
ATOM   3044  CG  ASN A 192     -10.796 -11.861  10.163  1.00 91.88           C  
ATOM   3045  ND2 ASN A 192      -9.966 -12.446  10.985  1.00 91.88           N  
ATOM   3046 HD21 ASN A 192      -9.294 -11.829  11.419  1.00 91.88           H  
ATOM   3047 HD22 ASN A 192     -10.304 -13.310  11.383  1.00 91.88           H  
ATOM   3048  OD1 ASN A 192     -11.785 -12.475   9.790  1.00 91.88           O  
ATOM   3049  N   GLU A 193     -10.467  -7.764   7.991  1.00 93.42           N  
ATOM   3050  H   GLU A 193      -9.766  -8.365   7.582  1.00 93.42           H  
ATOM   3051  CA  GLU A 193     -10.290  -6.339   7.759  1.00 93.42           C  
ATOM   3052  HA  GLU A 193     -10.270  -5.812   8.713  1.00 93.42           H  
ATOM   3053  C   GLU A 193     -11.470  -5.783   6.947  1.00 93.42           C  
ATOM   3054  CB  GLU A 193      -8.940  -6.113   7.052  1.00 93.42           C  
ATOM   3055  HB2 GLU A 193      -8.864  -5.053   6.810  1.00 93.42           H  
ATOM   3056  HB3 GLU A 193      -8.927  -6.661   6.110  1.00 93.42           H  
ATOM   3057  O   GLU A 193     -11.961  -4.704   7.250  1.00 93.42           O  
ATOM   3058  CG  GLU A 193      -7.693  -6.498   7.882  1.00 93.42           C  
ATOM   3059  HG2 GLU A 193      -6.814  -6.206   7.307  1.00 93.42           H  
ATOM   3060  HG3 GLU A 193      -7.701  -5.908   8.799  1.00 93.42           H  
ATOM   3061  CD  GLU A 193      -7.545  -7.997   8.233  1.00 93.42           C  
ATOM   3062  OE1 GLU A 193      -6.992  -8.313   9.311  1.00 93.42           O  
ATOM   3063  OE2 GLU A 193      -8.050  -8.863   7.474  1.00 93.42           O  
ATOM   3064  N   MET A 194     -12.022  -6.558   6.007  1.00 92.52           N  
ATOM   3065  H   MET A 194     -11.525  -7.397   5.746  1.00 92.52           H  
ATOM   3066  CA  MET A 194     -13.235  -6.197   5.257  1.00 92.52           C  
ATOM   3067  HA  MET A 194     -13.119  -5.200   4.830  1.00 92.52           H  
ATOM   3068  C   MET A 194     -14.493  -6.158   6.130  1.00 92.52           C  
ATOM   3069  CB  MET A 194     -13.464  -7.200   4.123  1.00 92.52           C  
ATOM   3070  HB2 MET A 194     -13.428  -8.214   4.522  1.00 92.52           H  
ATOM   3071  HB3 MET A 194     -14.460  -7.031   3.714  1.00 92.52           H  
ATOM   3072  O   MET A 194     -15.405  -5.382   5.867  1.00 92.52           O  
ATOM   3073  CG  MET A 194     -12.454  -7.072   2.981  1.00 92.52           C  
ATOM   3074  HG2 MET A 194     -11.443  -7.193   3.372  1.00 92.52           H  
ATOM   3075  HG3 MET A 194     -12.531  -6.076   2.546  1.00 92.52           H  
ATOM   3076  SD  MET A 194     -12.709  -8.302   1.680  1.00 92.52           S  
ATOM   3077  CE  MET A 194     -14.191  -7.604   0.901  1.00 92.52           C  
ATOM   3078  HE1 MET A 194     -14.479  -8.217   0.047  1.00 92.52           H  
ATOM   3079  HE2 MET A 194     -15.017  -7.576   1.612  1.00 92.52           H  
ATOM   3080  HE3 MET A 194     -13.980  -6.591   0.558  1.00 92.52           H  
ATOM   3081  N   LYS A 195     -14.565  -6.977   7.188  1.00 90.71           N  
ATOM   3082  H   LYS A 195     -13.784  -7.591   7.369  1.00 90.71           H  
ATOM   3083  CA  LYS A 195     -15.653  -6.866   8.179  1.00 90.71           C  
ATOM   3084  HA  LYS A 195     -16.609  -6.782   7.664  1.00 90.71           H  
ATOM   3085  C   LYS A 195     -15.519  -5.601   9.023  1.00 90.71           C  
ATOM   3086  CB  LYS A 195     -15.673  -8.079   9.110  1.00 90.71           C  
ATOM   3087  HB2 LYS A 195     -14.686  -8.212   9.552  1.00 90.71           H  
ATOM   3088  HB3 LYS A 195     -16.374  -7.879   9.921  1.00 90.71           H  
ATOM   3089  O   LYS A 195     -16.522  -5.069   9.486  1.00 90.71           O  
ATOM   3090  CG  LYS A 195     -16.109  -9.367   8.410  1.00 90.71           C  
ATOM   3091  HG2 LYS A 195     -15.485  -9.558   7.536  1.00 90.71           H  
ATOM   3092  HG3 LYS A 195     -17.148  -9.277   8.094  1.00 90.71           H  
ATOM   3093  CD  LYS A 195     -15.964 -10.511   9.412  1.00 90.71           C  
ATOM   3094  HD2 LYS A 195     -14.921 -10.578   9.724  1.00 90.71           H  
ATOM   3095  HD3 LYS A 195     -16.580 -10.292  10.284  1.00 90.71           H  
ATOM   3096  CE  LYS A 195     -16.395 -11.839   8.800  1.00 90.71           C  
ATOM   3097  HE2 LYS A 195     -17.421 -11.737   8.446  1.00 90.71           H  
ATOM   3098  HE3 LYS A 195     -15.751 -12.048   7.946  1.00 90.71           H  
ATOM   3099  NZ  LYS A 195     -16.297 -12.906   9.824  1.00 90.71           N  
ATOM   3100  HZ1 LYS A 195     -15.339 -13.001  10.131  1.00 90.71           H  
ATOM   3101  HZ2 LYS A 195     -16.639 -13.792   9.478  1.00 90.71           H  
ATOM   3102  HZ3 LYS A 195     -16.847 -12.649  10.631  1.00 90.71           H  
ATOM   3103  N   ARG A 196     -14.281  -5.155   9.237  1.00 89.96           N  
ATOM   3104  H   ARG A 196     -13.522  -5.674   8.820  1.00 89.96           H  
ATOM   3105  CA  ARG A 196     -13.946  -3.975  10.034  1.00 89.96           C  
ATOM   3106  HA  ARG A 196     -14.626  -3.917  10.884  1.00 89.96           H  
ATOM   3107  C   ARG A 196     -14.146  -2.675   9.260  1.00 89.96           C  
ATOM   3108  CB  ARG A 196     -12.525  -4.179  10.563  1.00 89.96           C  
ATOM   3109  HB2 ARG A 196     -11.846  -4.317   9.722  1.00 89.96           H  
ATOM   3110  HB3 ARG A 196     -12.516  -5.091  11.160  1.00 89.96           H  
ATOM   3111  O   ARG A 196     -14.650  -1.705   9.815  1.00 89.96           O  
ATOM   3112  CG  ARG A 196     -11.988  -3.031  11.417  1.00 89.96           C  
ATOM   3113  HG2 ARG A 196     -12.669  -2.805  12.238  1.00 89.96           H  
ATOM   3114  HG3 ARG A 196     -11.855  -2.146  10.794  1.00 89.96           H  
ATOM   3115  CD  ARG A 196     -10.642  -3.490  11.981  1.00 89.96           C  
ATOM   3116  HD2 ARG A 196     -10.140  -4.111  11.240  1.00 89.96           H  
ATOM   3117  HD3 ARG A 196     -10.814  -4.085  12.878  1.00 89.96           H  
ATOM   3118  NE  ARG A 196      -9.774  -2.359  12.291  1.00 89.96           N  
ATOM   3119  HE  ARG A 196     -10.190  -1.447  12.413  1.00 89.96           H  
ATOM   3120  NH1 ARG A 196      -7.729  -3.412  12.281  1.00 89.96           N  
ATOM   3121 HH11 ARG A 196      -8.146  -4.322  12.148  1.00 89.96           H  
ATOM   3122 HH12 ARG A 196      -6.726  -3.307  12.214  1.00 89.96           H  
ATOM   3123  NH2 ARG A 196      -7.830  -1.249  12.503  1.00 89.96           N  
ATOM   3124 HH21 ARG A 196      -8.355  -0.387  12.534  1.00 89.96           H  
ATOM   3125 HH22 ARG A 196      -6.823  -1.217  12.428  1.00 89.96           H  
ATOM   3126  CZ  ARG A 196      -8.460  -2.351  12.366  1.00 89.96           C  
ATOM   3127  N   TYR A 197     -13.805  -2.681   7.978  1.00 91.38           N  
ATOM   3128  H   TYR A 197     -13.368  -3.515   7.614  1.00 91.38           H  
ATOM   3129  CA  TYR A 197     -13.808  -1.514   7.111  1.00 91.38           C  
ATOM   3130  HA  TYR A 197     -14.193  -0.645   7.645  1.00 91.38           H  
ATOM   3131  C   TYR A 197     -14.709  -1.747   5.901  1.00 91.38           C  
ATOM   3132  CB  TYR A 197     -12.355  -1.235   6.714  1.00 91.38           C  
ATOM   3133  HB2 TYR A 197     -11.916  -2.146   6.308  1.00 91.38           H  
ATOM   3134  HB3 TYR A 197     -12.341  -0.499   5.910  1.00 91.38           H  
ATOM   3135  O   TYR A 197     -14.320  -2.415   4.948  1.00 91.38           O  
ATOM   3136  CG  TYR A 197     -11.497  -0.727   7.857  1.00 91.38           C  
ATOM   3137  CD1 TYR A 197     -11.874   0.442   8.545  1.00 91.38           C  
ATOM   3138  HD1 TYR A 197     -12.768   0.970   8.248  1.00 91.38           H  
ATOM   3139  CD2 TYR A 197     -10.330  -1.418   8.236  1.00 91.38           C  
ATOM   3140  HD2 TYR A 197     -10.038  -2.315   7.710  1.00 91.38           H  
ATOM   3141  CE1 TYR A 197     -11.097   0.924   9.612  1.00 91.38           C  
ATOM   3142  HE1 TYR A 197     -11.396   1.811  10.150  1.00 91.38           H  
ATOM   3143  CE2 TYR A 197      -9.538  -0.925   9.293  1.00 91.38           C  
ATOM   3144  HE2 TYR A 197      -8.626  -1.425   9.583  1.00 91.38           H  
ATOM   3145  OH  TYR A 197      -9.165   0.728  10.997  1.00 91.38           O  
ATOM   3146  HH  TYR A 197      -9.470   1.572  11.337  1.00 91.38           H  
ATOM   3147  CZ  TYR A 197      -9.920   0.248   9.978  1.00 91.38           C  
ATOM   3148  N   LYS A 198     -15.920  -1.178   5.928  1.00 87.80           N  
ATOM   3149  H   LYS A 198     -16.181  -0.641   6.743  1.00 87.80           H  
ATOM   3150  CA  LYS A 198     -16.894  -1.330   4.833  1.00 87.80           C  
ATOM   3151  HA  LYS A 198     -17.002  -2.390   4.605  1.00 87.80           H  
ATOM   3152  C   LYS A 198     -16.433  -0.675   3.521  1.00 87.80           C  
ATOM   3153  CB  LYS A 198     -18.263  -0.773   5.247  1.00 87.80           C  
ATOM   3154  HB2 LYS A 198     -18.141   0.273   5.528  1.00 87.80           H  
ATOM   3155  HB3 LYS A 198     -18.910  -0.815   4.371  1.00 87.80           H  
ATOM   3156  O   LYS A 198     -16.832  -1.135   2.459  1.00 87.80           O  
ATOM   3157  CG  LYS A 198     -18.974  -1.529   6.389  1.00 87.80           C  
ATOM   3158  HG2 LYS A 198     -18.376  -1.481   7.299  1.00 87.80           H  
ATOM   3159  HG3 LYS A 198     -19.129  -2.571   6.107  1.00 87.80           H  
ATOM   3160  CD  LYS A 198     -20.328  -0.844   6.623  1.00 87.80           C  
ATOM   3161  HD2 LYS A 198     -20.108   0.205   6.823  1.00 87.80           H  
ATOM   3162  HD3 LYS A 198     -20.911  -0.904   5.704  1.00 87.80           H  
ATOM   3163  CE  LYS A 198     -21.188  -1.347   7.791  1.00 87.80           C  
ATOM   3164  HE2 LYS A 198     -21.446  -2.396   7.642  1.00 87.80           H  
ATOM   3165  HE3 LYS A 198     -20.599  -1.260   8.704  1.00 87.80           H  
ATOM   3166  NZ  LYS A 198     -22.415  -0.504   7.905  1.00 87.80           N  
ATOM   3167  HZ1 LYS A 198     -22.782  -0.409   8.841  1.00 87.80           H  
ATOM   3168  HZ2 LYS A 198     -23.158  -0.834   7.306  1.00 87.80           H  
ATOM   3169  HZ3 LYS A 198     -22.207   0.431   7.584  1.00 87.80           H  
ATOM   3170  N   GLY A 199     -15.576   0.346   3.595  1.00 90.51           N  
ATOM   3171  H   GLY A 199     -15.272   0.663   4.504  1.00 90.51           H  
ATOM   3172  CA  GLY A 199     -14.904   0.955   2.443  1.00 90.51           C  
ATOM   3173  HA2 GLY A 199     -14.602   1.970   2.700  1.00 90.51           H  
ATOM   3174  HA3 GLY A 199     -15.591   1.011   1.598  1.00 90.51           H  
ATOM   3175  C   GLY A 199     -13.649   0.200   1.991  1.00 90.51           C  
ATOM   3176  O   GLY A 199     -12.947   0.655   1.099  1.00 90.51           O  
ATOM   3177  N   LEU A 200     -13.303  -0.954   2.576  1.00 93.40           N  
ATOM   3178  H   LEU A 200     -13.881  -1.331   3.313  1.00 93.40           H  
ATOM   3179  CA  LEU A 200     -12.236  -1.796   2.032  1.00 93.40           C  
ATOM   3180  HA  LEU A 200     -11.428  -1.142   1.703  1.00 93.40           H  
ATOM   3181  C   LEU A 200     -12.769  -2.546   0.806  1.00 93.40           C  
ATOM   3182  CB  LEU A 200     -11.670  -2.726   3.123  1.00 93.40           C  
ATOM   3183  HB2 LEU A 200     -12.479  -3.357   3.493  1.00 93.40           H  
ATOM   3184  HB3 LEU A 200     -11.315  -2.113   3.951  1.00 93.40           H  
ATOM   3185  O   LEU A 200     -13.283  -3.658   0.927  1.00 93.40           O  
ATOM   3186  CG  LEU A 200     -10.530  -3.654   2.656  1.00 93.40           C  
ATOM   3187  HG  LEU A 200     -10.896  -4.334   1.887  1.00 93.40           H  
ATOM   3188  CD1 LEU A 200      -9.315  -2.917   2.106  1.00 93.40           C  
ATOM   3189 HD11 LEU A 200      -8.857  -2.309   2.886  1.00 93.40           H  
ATOM   3190 HD12 LEU A 200      -8.578  -3.635   1.745  1.00 93.40           H  
ATOM   3191 HD13 LEU A 200      -9.629  -2.280   1.280  1.00 93.40           H  
ATOM   3192  CD2 LEU A 200     -10.020  -4.483   3.829  1.00 93.40           C  
ATOM   3193 HD21 LEU A 200      -9.674  -3.828   4.628  1.00 93.40           H  
ATOM   3194 HD22 LEU A 200     -10.836  -5.098   4.209  1.00 93.40           H  
ATOM   3195 HD23 LEU A 200      -9.206  -5.133   3.508  1.00 93.40           H  
ATOM   3196  N   LEU A 201     -12.626  -1.939  -0.375  1.00 93.61           N  
ATOM   3197  H   LEU A 201     -12.355  -0.966  -0.358  1.00 93.61           H  
ATOM   3198  CA  LEU A 201     -13.034  -2.507  -1.662  1.00 93.61           C  
ATOM   3199  HA  LEU A 201     -13.682  -3.367  -1.492  1.00 93.61           H  
ATOM   3200  C   LEU A 201     -11.803  -2.987  -2.450  1.00 93.61           C  
ATOM   3201  CB  LEU A 201     -13.859  -1.460  -2.436  1.00 93.61           C  
ATOM   3202  HB2 LEU A 201     -13.240  -0.579  -2.605  1.00 93.61           H  
ATOM   3203  HB3 LEU A 201     -14.122  -1.868  -3.412  1.00 93.61           H  
ATOM   3204  O   LEU A 201     -11.160  -2.190  -3.140  1.00 93.61           O  
ATOM   3205  CG  LEU A 201     -15.153  -1.004  -1.730  1.00 93.61           C  
ATOM   3206  HG  LEU A 201     -14.904  -0.531  -0.780  1.00 93.61           H  
ATOM   3207  CD1 LEU A 201     -15.875   0.021  -2.600  1.00 93.61           C  
ATOM   3208 HD11 LEU A 201     -15.221   0.876  -2.771  1.00 93.61           H  
ATOM   3209 HD12 LEU A 201     -16.148  -0.409  -3.564  1.00 93.61           H  
ATOM   3210 HD13 LEU A 201     -16.767   0.382  -2.088  1.00 93.61           H  
ATOM   3211  CD2 LEU A 201     -16.112  -2.169  -1.461  1.00 93.61           C  
ATOM   3212 HD21 LEU A 201     -17.035  -1.772  -1.037  1.00 93.61           H  
ATOM   3213 HD22 LEU A 201     -16.337  -2.693  -2.390  1.00 93.61           H  
ATOM   3214 HD23 LEU A 201     -15.679  -2.848  -0.727  1.00 93.61           H  
ATOM   3215  N   PRO A 202     -11.444  -4.292  -2.408  1.00 93.12           N  
ATOM   3216  CA  PRO A 202     -10.181  -4.752  -2.983  1.00 93.12           C  
ATOM   3217  HA  PRO A 202      -9.374  -4.237  -2.462  1.00 93.12           H  
ATOM   3218  C   PRO A 202     -10.028  -4.494  -4.479  1.00 93.12           C  
ATOM   3219  CB  PRO A 202     -10.103  -6.246  -2.678  1.00 93.12           C  
ATOM   3220  HB2 PRO A 202      -9.064  -6.553  -2.557  1.00 93.12           H  
ATOM   3221  HB3 PRO A 202     -10.596  -6.828  -3.456  1.00 93.12           H  
ATOM   3222  O   PRO A 202      -8.911  -4.306  -4.947  1.00 93.12           O  
ATOM   3223  CG  PRO A 202     -10.887  -6.358  -1.377  1.00 93.12           C  
ATOM   3224  HG2 PRO A 202     -11.239  -7.373  -1.191  1.00 93.12           H  
ATOM   3225  HG3 PRO A 202     -10.277  -6.009  -0.544  1.00 93.12           H  
ATOM   3226  CD  PRO A 202     -12.029  -5.377  -1.624  1.00 93.12           C  
ATOM   3227  HD2 PRO A 202     -12.417  -5.040  -0.662  1.00 93.12           H  
ATOM   3228  HD3 PRO A 202     -12.821  -5.861  -2.196  1.00 93.12           H  
ATOM   3229  N   LYS A 203     -11.136  -4.472  -5.228  1.00 92.71           N  
ATOM   3230  H   LYS A 203     -12.020  -4.558  -4.746  1.00 92.71           H  
ATOM   3231  CA  LYS A 203     -11.143  -4.156  -6.660  1.00 92.71           C  
ATOM   3232  HA  LYS A 203     -10.431  -4.794  -7.184  1.00 92.71           H  
ATOM   3233  C   LYS A 203     -10.659  -2.734  -6.925  1.00 92.71           C  
ATOM   3234  CB  LYS A 203     -12.553  -4.395  -7.217  1.00 92.71           C  
ATOM   3235  HB2 LYS A 203     -12.827  -5.438  -7.059  1.00 92.71           H  
ATOM   3236  HB3 LYS A 203     -13.260  -3.768  -6.673  1.00 92.71           H  
ATOM   3237  O   LYS A 203      -9.758  -2.549  -7.737  1.00 92.71           O  
ATOM   3238  CG  LYS A 203     -12.652  -4.065  -8.713  1.00 92.71           C  
ATOM   3239  HG2 LYS A 203     -11.961  -4.685  -9.284  1.00 92.71           H  
ATOM   3240  HG3 LYS A 203     -12.394  -3.018  -8.873  1.00 92.71           H  
ATOM   3241  CD  LYS A 203     -14.079  -4.284  -9.217  1.00 92.71           C  
ATOM   3242  HD2 LYS A 203     -14.751  -3.669  -8.618  1.00 92.71           H  
ATOM   3243  HD3 LYS A 203     -14.355  -5.333  -9.113  1.00 92.71           H  
ATOM   3244  CE  LYS A 203     -14.166  -3.853 -10.683  1.00 92.71           C  
ATOM   3245  HE2 LYS A 203     -13.702  -2.870 -10.768  1.00 92.71           H  
ATOM   3246  HE3 LYS A 203     -13.597  -4.550 -11.298  1.00 92.71           H  
ATOM   3247  NZ  LYS A 203     -15.575  -3.769 -11.133  1.00 92.71           N  
ATOM   3248  HZ1 LYS A 203     -16.061  -3.091 -10.563  1.00 92.71           H  
ATOM   3249  HZ2 LYS A 203     -16.045  -4.659 -11.045  1.00 92.71           H  
ATOM   3250  HZ3 LYS A 203     -15.625  -3.450 -12.090  1.00 92.71           H  
ATOM   3251  N   ASP A 204     -11.234  -1.758  -6.238  1.00 93.70           N  
ATOM   3252  H   ASP A 204     -11.952  -1.975  -5.560  1.00 93.70           H  
ATOM   3253  CA  ASP A 204     -10.984  -0.347  -6.527  1.00 93.70           C  
ATOM   3254  HA  ASP A 204     -10.975  -0.204  -7.608  1.00 93.70           H  
ATOM   3255  C   ASP A 204      -9.613   0.085  -6.004  1.00 93.70           C  
ATOM   3256  CB  ASP A 204     -12.132   0.497  -5.965  1.00 93.70           C  
ATOM   3257  HB2 ASP A 204     -11.975   1.536  -6.255  1.00 93.70           H  
ATOM   3258  HB3 ASP A 204     -12.128   0.425  -4.877  1.00 93.70           H  
ATOM   3259  O   ASP A 204      -8.882   0.804  -6.684  1.00 93.70           O  
ATOM   3260  CG  ASP A 204     -13.490   0.046  -6.513  1.00 93.70           C  
ATOM   3261  OD1 ASP A 204     -13.539  -0.407  -7.685  1.00 93.70           O  
ATOM   3262  OD2 ASP A 204     -14.456   0.058  -5.728  1.00 93.70           O  
ATOM   3263  N   ILE A 205      -9.199  -0.460  -4.857  1.00 95.02           N  
ATOM   3264  H   ILE A 205      -9.860  -1.009  -4.326  1.00 95.02           H  
ATOM   3265  CA  ILE A 205      -7.852  -0.250  -4.318  1.00 95.02           C  
ATOM   3266  HA  ILE A 205      -7.645   0.820  -4.316  1.00 95.02           H  
ATOM   3267  C   ILE A 205      -6.796  -0.910  -5.212  1.00 95.02           C  
ATOM   3268  CB  ILE A 205      -7.772  -0.757  -2.865  1.00 95.02           C  
ATOM   3269  HB  ILE A 205      -8.052  -1.810  -2.854  1.00 95.02           H  
ATOM   3270  O   ILE A 205      -5.773  -0.292  -5.500  1.00 95.02           O  
ATOM   3271  CG1 ILE A 205      -8.769   0.028  -1.984  1.00 95.02           C  
ATOM   3272 HG12 ILE A 205      -8.468   1.074  -1.925  1.00 95.02           H  
ATOM   3273 HG13 ILE A 205      -9.764   0.002  -2.427  1.00 95.02           H  
ATOM   3274  CG2 ILE A 205      -6.330  -0.623  -2.332  1.00 95.02           C  
ATOM   3275 HG21 ILE A 205      -5.662  -1.299  -2.865  1.00 95.02           H  
ATOM   3276 HG22 ILE A 205      -5.977   0.399  -2.468  1.00 95.02           H  
ATOM   3277 HG23 ILE A 205      -6.273  -0.878  -1.273  1.00 95.02           H  
ATOM   3278  CD1 ILE A 205      -8.905  -0.551  -0.578  1.00 95.02           C  
ATOM   3279 HD11 ILE A 205      -9.745  -0.074  -0.073  1.00 95.02           H  
ATOM   3280 HD12 ILE A 205      -9.099  -1.620  -0.671  1.00 95.02           H  
ATOM   3281 HD13 ILE A 205      -8.002  -0.381   0.008  1.00 95.02           H  
ATOM   3282  N   ALA A 206      -7.034  -2.136  -5.695  1.00 91.92           N  
ATOM   3283  H   ALA A 206      -7.886  -2.617  -5.443  1.00 91.92           H  
ATOM   3284  CA  ALA A 206      -6.110  -2.788  -6.619  1.00 91.92           C  
ATOM   3285  HA  ALA A 206      -5.123  -2.807  -6.158  1.00 91.92           H  
ATOM   3286  C   ALA A 206      -5.980  -1.997  -7.927  1.00 91.92           C  
ATOM   3287  CB  ALA A 206      -6.547  -4.233  -6.879  1.00 91.92           C  
ATOM   3288  HB1 ALA A 206      -7.553  -4.250  -7.296  1.00 91.92           H  
ATOM   3289  HB2 ALA A 206      -5.856  -4.697  -7.583  1.00 91.92           H  
ATOM   3290  HB3 ALA A 206      -6.530  -4.797  -5.946  1.00 91.92           H  
ATOM   3291  O   ALA A 206      -4.859  -1.771  -8.370  1.00 91.92           O  
ATOM   3292  N   ASN A 207      -7.093  -1.529  -8.504  1.00 91.84           N  
ATOM   3293  H   ASN A 207      -7.987  -1.760  -8.094  1.00 91.84           H  
ATOM   3294  CA  ASN A 207      -7.079  -0.667  -9.691  1.00 91.84           C  
ATOM   3295  HA  ASN A 207      -6.604  -1.194 -10.518  1.00 91.84           H  
ATOM   3296  C   ASN A 207      -6.264   0.608  -9.461  1.00 91.84           C  
ATOM   3297  CB  ASN A 207      -8.518  -0.305 -10.083  1.00 91.84           C  
ATOM   3298  HB2 ASN A 207      -9.078   0.002  -9.200  1.00 91.84           H  
ATOM   3299  HB3 ASN A 207      -8.496   0.537 -10.774  1.00 91.84           H  
ATOM   3300  O   ASN A 207      -5.424   0.946 -10.287  1.00 91.84           O  
ATOM   3301  CG  ASN A 207      -9.244  -1.429 -10.786  1.00 91.84           C  
ATOM   3302  ND2 ASN A 207     -10.553  -1.465 -10.702  1.00 91.84           N  
ATOM   3303 HD21 ASN A 207     -11.036  -0.775 -10.145  1.00 91.84           H  
ATOM   3304 HD22 ASN A 207     -11.006  -2.176 -11.258  1.00 91.84           H  
ATOM   3305  OD1 ASN A 207      -8.670  -2.275 -11.449  1.00 91.84           O  
ATOM   3306  N   SER A 208      -6.450   1.268  -8.315  1.00 93.74           N  
ATOM   3307  H   SER A 208      -7.186   0.970  -7.692  1.00 93.74           H  
ATOM   3308  CA  SER A 208      -5.666   2.453  -7.965  1.00 93.74           C  
ATOM   3309  HA  SER A 208      -5.813   3.205  -8.741  1.00 93.74           H  
ATOM   3310  C   SER A 208      -4.164   2.155  -7.891  1.00 93.74           C  
ATOM   3311  CB  SER A 208      -6.173   3.022  -6.644  1.00 93.74           C  
ATOM   3312  HB2 SER A 208      -6.016   2.298  -5.844  1.00 93.74           H  
ATOM   3313  HB3 SER A 208      -7.241   3.220  -6.734  1.00 93.74           H  
ATOM   3314  O   SER A 208      -3.364   2.929  -8.407  1.00 93.74           O  
ATOM   3315  OG  SER A 208      -5.490   4.221  -6.331  1.00 93.74           O  
ATOM   3316  HG  SER A 208      -5.723   4.890  -6.978  1.00 93.74           H  
ATOM   3317  N   PHE A 209      -3.756   1.014  -7.325  1.00 90.45           N  
ATOM   3318  H   PHE A 209      -4.441   0.409  -6.895  1.00 90.45           H  
ATOM   3319  CA  PHE A 209      -2.347   0.605  -7.342  1.00 90.45           C  
ATOM   3320  HA  PHE A 209      -1.742   1.441  -6.991  1.00 90.45           H  
ATOM   3321  C   PHE A 209      -1.829   0.279  -8.743  1.00 90.45           C  
ATOM   3322  CB  PHE A 209      -2.117  -0.585  -6.407  1.00 90.45           C  
ATOM   3323  HB2 PHE A 209      -2.960  -1.273  -6.477  1.00 90.45           H  
ATOM   3324  HB3 PHE A 209      -1.223  -1.121  -6.726  1.00 90.45           H  
ATOM   3325  O   PHE A 209      -0.708   0.662  -9.063  1.00 90.45           O  
ATOM   3326  CG  PHE A 209      -1.898  -0.173  -4.973  1.00 90.45           C  
ATOM   3327  CD1 PHE A 209      -0.760   0.586  -4.640  1.00 90.45           C  
ATOM   3328  HD1 PHE A 209      -0.044   0.859  -5.401  1.00 90.45           H  
ATOM   3329  CD2 PHE A 209      -2.817  -0.542  -3.976  1.00 90.45           C  
ATOM   3330  HD2 PHE A 209      -3.684  -1.134  -4.231  1.00 90.45           H  
ATOM   3331  CE1 PHE A 209      -0.555   1.001  -3.317  1.00 90.45           C  
ATOM   3332  HE1 PHE A 209       0.313   1.593  -3.066  1.00 90.45           H  
ATOM   3333  CE2 PHE A 209      -2.607  -0.136  -2.649  1.00 90.45           C  
ATOM   3334  HE2 PHE A 209      -3.305  -0.431  -1.880  1.00 90.45           H  
ATOM   3335  CZ  PHE A 209      -1.484   0.649  -2.326  1.00 90.45           C  
ATOM   3336  HZ  PHE A 209      -1.301   0.970  -1.311  1.00 90.45           H  
ATOM   3337  N   TYR A 210      -2.621  -0.392  -9.583  1.00 85.67           N  
ATOM   3338  H   TYR A 210      -3.534  -0.683  -9.262  1.00 85.67           H  
ATOM   3339  CA  TYR A 210      -2.256  -0.632 -10.981  1.00 85.67           C  
ATOM   3340  HA  TYR A 210      -1.323  -1.196 -11.012  1.00 85.67           H  
ATOM   3341  C   TYR A 210      -1.991   0.686 -11.716  1.00 85.67           C  
ATOM   3342  CB  TYR A 210      -3.345  -1.448 -11.698  1.00 85.67           C  
ATOM   3343  HB2 TYR A 210      -4.326  -1.202 -11.292  1.00 85.67           H  
ATOM   3344  HB3 TYR A 210      -3.361  -1.158 -12.749  1.00 85.67           H  
ATOM   3345  O   TYR A 210      -0.932   0.834 -12.317  1.00 85.67           O  
ATOM   3346  CG  TYR A 210      -3.129  -2.947 -11.651  1.00 85.67           C  
ATOM   3347  CD1 TYR A 210      -2.201  -3.538 -12.526  1.00 85.67           C  
ATOM   3348  HD1 TYR A 210      -1.672  -2.912 -13.229  1.00 85.67           H  
ATOM   3349  CD2 TYR A 210      -3.872  -3.758 -10.776  1.00 85.67           C  
ATOM   3350  HD2 TYR A 210      -4.617  -3.306 -10.138  1.00 85.67           H  
ATOM   3351  CE1 TYR A 210      -1.994  -4.930 -12.506  1.00 85.67           C  
ATOM   3352  HE1 TYR A 210      -1.294  -5.397 -13.183  1.00 85.67           H  
ATOM   3353  CE2 TYR A 210      -3.660  -5.148 -10.737  1.00 85.67           C  
ATOM   3354  HE2 TYR A 210      -4.225  -5.760 -10.050  1.00 85.67           H  
ATOM   3355  OH  TYR A 210      -2.525  -7.075 -11.578  1.00 85.67           O  
ATOM   3356  HH  TYR A 210      -3.083  -7.489 -10.916  1.00 85.67           H  
ATOM   3357  CZ  TYR A 210      -2.713  -5.733 -11.602  1.00 85.67           C  
ATOM   3358  N   GLU A 211      -2.905   1.656 -11.612  1.00 86.67           N  
ATOM   3359  H   GLU A 211      -3.759   1.467 -11.109  1.00 86.67           H  
ATOM   3360  CA  GLU A 211      -2.746   2.981 -12.226  1.00 86.67           C  
ATOM   3361  HA  GLU A 211      -2.627   2.871 -13.304  1.00 86.67           H  
ATOM   3362  C   GLU A 211      -1.505   3.713 -11.704  1.00 86.67           C  
ATOM   3363  CB  GLU A 211      -3.984   3.849 -11.940  1.00 86.67           C  
ATOM   3364  HB2 GLU A 211      -3.747   4.877 -12.214  1.00 86.67           H  
ATOM   3365  HB3 GLU A 211      -4.204   3.822 -10.873  1.00 86.67           H  
ATOM   3366  O   GLU A 211      -0.764   4.313 -12.480  1.00 86.67           O  
ATOM   3367  CG  GLU A 211      -5.230   3.421 -12.730  1.00 86.67           C  
ATOM   3368  HG2 GLU A 211      -5.001   3.487 -13.794  1.00 86.67           H  
ATOM   3369  HG3 GLU A 211      -5.460   2.380 -12.505  1.00 86.67           H  
ATOM   3370  CD  GLU A 211      -6.467   4.292 -12.431  1.00 86.67           C  
ATOM   3371  OE1 GLU A 211      -7.571   3.887 -12.862  1.00 86.67           O  
ATOM   3372  OE2 GLU A 211      -6.330   5.374 -11.807  1.00 86.67           O  
ATOM   3373  N   VAL A 212      -1.260   3.653 -10.392  1.00 88.17           N  
ATOM   3374  H   VAL A 212      -1.926   3.169  -9.808  1.00 88.17           H  
ATOM   3375  CA  VAL A 212      -0.108   4.303  -9.757  1.00 88.17           C  
ATOM   3376  HA  VAL A 212      -0.082   5.347 -10.072  1.00 88.17           H  
ATOM   3377  C   VAL A 212       1.204   3.685 -10.222  1.00 88.17           C  
ATOM   3378  CB  VAL A 212      -0.256   4.268  -8.227  1.00 88.17           C  
ATOM   3379  HB  VAL A 212      -0.562   3.269  -7.917  1.00 88.17           H  
ATOM   3380  O   VAL A 212       2.099   4.427 -10.606  1.00 88.17           O  
ATOM   3381  CG1 VAL A 212       1.018   4.636  -7.460  1.00 88.17           C  
ATOM   3382 HG11 VAL A 212       0.815   4.649  -6.389  1.00 88.17           H  
ATOM   3383 HG12 VAL A 212       1.359   5.623  -7.772  1.00 88.17           H  
ATOM   3384 HG13 VAL A 212       1.798   3.897  -7.644  1.00 88.17           H  
ATOM   3385  CG2 VAL A 212      -1.331   5.277  -7.807  1.00 88.17           C  
ATOM   3386 HG21 VAL A 212      -1.627   5.071  -6.778  1.00 88.17           H  
ATOM   3387 HG22 VAL A 212      -2.217   5.184  -8.435  1.00 88.17           H  
ATOM   3388 HG23 VAL A 212      -0.953   6.296  -7.892  1.00 88.17           H  
ATOM   3389  N   PHE A 213       1.324   2.358 -10.235  1.00 80.07           N  
ATOM   3390  H   PHE A 213       0.548   1.790  -9.927  1.00 80.07           H  
ATOM   3391  CA  PHE A 213       2.554   1.686 -10.659  1.00 80.07           C  
ATOM   3392  HA  PHE A 213       3.407   2.189 -10.204  1.00 80.07           H  
ATOM   3393  C   PHE A 213       2.798   1.773 -12.167  1.00 80.07           C  
ATOM   3394  CB  PHE A 213       2.516   0.226 -10.194  1.00 80.07           C  
ATOM   3395  HB2 PHE A 213       1.602  -0.231 -10.575  1.00 80.07           H  
ATOM   3396  HB3 PHE A 213       3.356  -0.303 -10.645  1.00 80.07           H  
ATOM   3397  O   PHE A 213       3.947   1.831 -12.591  1.00 80.07           O  
ATOM   3398  CG  PHE A 213       2.600   0.019  -8.692  1.00 80.07           C  
ATOM   3399  CD1 PHE A 213       3.514   0.760  -7.915  1.00 80.07           C  
ATOM   3400  HD1 PHE A 213       4.175   1.479  -8.374  1.00 80.07           H  
ATOM   3401  CD2 PHE A 213       1.787  -0.947  -8.069  1.00 80.07           C  
ATOM   3402  HD2 PHE A 213       1.080  -1.511  -8.658  1.00 80.07           H  
ATOM   3403  CE1 PHE A 213       3.596   0.551  -6.529  1.00 80.07           C  
ATOM   3404  HE1 PHE A 213       4.310   1.109  -5.942  1.00 80.07           H  
ATOM   3405  CE2 PHE A 213       1.870  -1.157  -6.681  1.00 80.07           C  
ATOM   3406  HE2 PHE A 213       1.238  -1.891  -6.204  1.00 80.07           H  
ATOM   3407  CZ  PHE A 213       2.769  -0.399  -5.910  1.00 80.07           C  
ATOM   3408  HZ  PHE A 213       2.841  -0.554  -4.844  1.00 80.07           H  
ATOM   3409  N   GLU A 214       1.742   1.825 -12.977  1.00 77.19           N  
ATOM   3410  H   GLU A 214       0.817   1.703 -12.590  1.00 77.19           H  
ATOM   3411  CA  GLU A 214       1.864   2.043 -14.420  1.00 77.19           C  
ATOM   3412  HA  GLU A 214       2.637   1.387 -14.818  1.00 77.19           H  
ATOM   3413  C   GLU A 214       2.283   3.482 -14.743  1.00 77.19           C  
ATOM   3414  CB  GLU A 214       0.526   1.675 -15.072  1.00 77.19           C  
ATOM   3415  HB2 GLU A 214      -0.260   2.326 -14.687  1.00 77.19           H  
ATOM   3416  HB3 GLU A 214       0.300   0.647 -14.789  1.00 77.19           H  
ATOM   3417  O   GLU A 214       3.136   3.702 -15.601  1.00 77.19           O  
ATOM   3418  CG  GLU A 214       0.547   1.766 -16.605  1.00 77.19           C  
ATOM   3419  HG2 GLU A 214       0.675   2.807 -16.900  1.00 77.19           H  
ATOM   3420  HG3 GLU A 214       1.396   1.194 -16.979  1.00 77.19           H  
ATOM   3421  CD  GLU A 214      -0.739   1.217 -17.240  1.00 77.19           C  
ATOM   3422  OE1 GLU A 214      -0.935   1.370 -18.469  1.00 77.19           O  
ATOM   3423  OE2 GLU A 214      -1.532   0.529 -16.553  1.00 77.19           O  
ATOM   3424  N   LYS A 215       1.712   4.468 -14.040  1.00 79.86           N  
ATOM   3425  H   LYS A 215       0.996   4.222 -13.372  1.00 79.86           H  
ATOM   3426  CA  LYS A 215       2.029   5.885 -14.248  1.00 79.86           C  
ATOM   3427  HA  LYS A 215       2.116   6.062 -15.320  1.00 79.86           H  
ATOM   3428  C   LYS A 215       3.373   6.290 -13.642  1.00 79.86           C  
ATOM   3429  CB  LYS A 215       0.879   6.729 -13.688  1.00 79.86           C  
ATOM   3430  HB2 LYS A 215       0.841   6.619 -12.604  1.00 79.86           H  
ATOM   3431  HB3 LYS A 215      -0.059   6.368 -14.111  1.00 79.86           H  
ATOM   3432  O   LYS A 215       4.060   7.136 -14.205  1.00 79.86           O  
ATOM   3433  CG  LYS A 215       1.049   8.205 -14.055  1.00 79.86           C  
ATOM   3434  HG2 LYS A 215       1.125   8.302 -15.138  1.00 79.86           H  
ATOM   3435  HG3 LYS A 215       1.959   8.595 -13.598  1.00 79.86           H  
ATOM   3436  CD  LYS A 215      -0.135   9.028 -13.554  1.00 79.86           C  
ATOM   3437  HD2 LYS A 215      -1.058   8.665 -14.005  1.00 79.86           H  
ATOM   3438  HD3 LYS A 215      -0.201   8.924 -12.471  1.00 79.86           H  
ATOM   3439  CE  LYS A 215       0.109  10.485 -13.944  1.00 79.86           C  
ATOM   3440  HE2 LYS A 215       1.165  10.708 -13.789  1.00 79.86           H  
ATOM   3441  HE3 LYS A 215      -0.104  10.604 -15.006  1.00 79.86           H  
ATOM   3442  NZ  LYS A 215      -0.712  11.401 -13.123  1.00 79.86           N  
ATOM   3443  HZ1 LYS A 215      -0.618  12.350 -13.457  1.00 79.86           H  
ATOM   3444  HZ2 LYS A 215      -1.680  11.115 -13.123  1.00 79.86           H  
ATOM   3445  HZ3 LYS A 215      -0.350  11.376 -12.180  1.00 79.86           H  
ATOM   3446  N   TYR A 216       3.732   5.706 -12.504  1.00 80.61           N  
ATOM   3447  H   TYR A 216       3.095   5.035 -12.097  1.00 80.61           H  
ATOM   3448  CA  TYR A 216       4.928   6.034 -11.733  1.00 80.61           C  
ATOM   3449  HA  TYR A 216       5.569   6.705 -12.304  1.00 80.61           H  
ATOM   3450  C   TYR A 216       5.728   4.757 -11.430  1.00 80.61           C  
ATOM   3451  CB  TYR A 216       4.505   6.766 -10.455  1.00 80.61           C  
ATOM   3452  HB2 TYR A 216       3.930   6.064  -9.851  1.00 80.61           H  
ATOM   3453  HB3 TYR A 216       5.395   7.035  -9.887  1.00 80.61           H  
ATOM   3454  O   TYR A 216       5.695   4.258 -10.300  1.00 80.61           O  
ATOM   3455  CG  TYR A 216       3.663   8.009 -10.659  1.00 80.61           C  
ATOM   3456  CD1 TYR A 216       4.237   9.164 -11.219  1.00 80.61           C  
ATOM   3457  HD1 TYR A 216       5.271   9.153 -11.531  1.00 80.61           H  
ATOM   3458  CD2 TYR A 216       2.308   8.013 -10.273  1.00 80.61           C  
ATOM   3459  HD2 TYR A 216       1.876   7.117  -9.852  1.00 80.61           H  
ATOM   3460  CE1 TYR A 216       3.473  10.334 -11.368  1.00 80.61           C  
ATOM   3461  HE1 TYR A 216       3.938  11.213 -11.789  1.00 80.61           H  
ATOM   3462  CE2 TYR A 216       1.535   9.180 -10.423  1.00 80.61           C  
ATOM   3463  HE2 TYR A 216       0.506   9.193 -10.094  1.00 80.61           H  
ATOM   3464  OH  TYR A 216       1.390  11.482 -11.111  1.00 80.61           O  
ATOM   3465  HH  TYR A 216       2.008  12.213 -11.190  1.00 80.61           H  
ATOM   3466  CZ  TYR A 216       2.122  10.343 -10.965  1.00 80.61           C  
ATOM   3467  N   PRO A 217       6.472   4.217 -12.417  1.00 73.60           N  
ATOM   3468  CA  PRO A 217       7.233   2.977 -12.246  1.00 73.60           C  
ATOM   3469  HA  PRO A 217       6.530   2.158 -12.094  1.00 73.60           H  
ATOM   3470  C   PRO A 217       8.206   3.015 -11.063  1.00 73.60           C  
ATOM   3471  CB  PRO A 217       7.968   2.766 -13.573  1.00 73.60           C  
ATOM   3472  HB2 PRO A 217       8.936   3.267 -13.554  1.00 73.60           H  
ATOM   3473  HB3 PRO A 217       8.092   1.707 -13.799  1.00 73.60           H  
ATOM   3474  O   PRO A 217       8.371   2.012 -10.378  1.00 73.60           O  
ATOM   3475  CG  PRO A 217       7.061   3.458 -14.588  1.00 73.60           C  
ATOM   3476  HG2 PRO A 217       6.233   2.799 -14.848  1.00 73.60           H  
ATOM   3477  HG3 PRO A 217       7.606   3.764 -15.481  1.00 73.60           H  
ATOM   3478  CD  PRO A 217       6.533   4.656 -13.807  1.00 73.60           C  
ATOM   3479  HD2 PRO A 217       7.222   5.497 -13.897  1.00 73.60           H  
ATOM   3480  HD3 PRO A 217       5.553   4.925 -14.201  1.00 73.60           H  
ATOM   3481  N   HIS A 218       8.759   4.192 -10.750  1.00 74.78           N  
ATOM   3482  H   HIS A 218       8.548   4.989 -11.334  1.00 74.78           H  
ATOM   3483  CA  HIS A 218       9.664   4.402  -9.618  1.00 74.78           C  
ATOM   3484  HA  HIS A 218      10.514   3.729  -9.726  1.00 74.78           H  
ATOM   3485  C   HIS A 218       9.048   4.096  -8.242  1.00 74.78           C  
ATOM   3486  CB  HIS A 218      10.184   5.844  -9.677  1.00 74.78           C  
ATOM   3487  HB2 HIS A 218      10.754   5.966 -10.598  1.00 74.78           H  
ATOM   3488  HB3 HIS A 218      10.874   5.999  -8.848  1.00 74.78           H  
ATOM   3489  O   HIS A 218       9.772   3.833  -7.283  1.00 74.78           O  
ATOM   3490  CG  HIS A 218       9.125   6.919  -9.657  1.00 74.78           C  
ATOM   3491  CD2 HIS A 218       8.389   7.336  -8.581  1.00 74.78           C  
ATOM   3492  HD2 HIS A 218       8.441   6.935  -7.579  1.00 74.78           H  
ATOM   3493  ND1 HIS A 218       8.775   7.718 -10.723  1.00 74.78           N  
ATOM   3494  HD1 HIS A 218       9.289   7.818 -11.587  1.00 74.78           H  
ATOM   3495  CE1 HIS A 218       7.847   8.590 -10.300  1.00 74.78           C  
ATOM   3496  HE1 HIS A 218       7.449   9.399 -10.893  1.00 74.78           H  
ATOM   3497  NE2 HIS A 218       7.578   8.395  -9.001  1.00 74.78           N  
ATOM   3498  N   PHE A 219       7.716   4.100  -8.108  1.00 83.81           N  
ATOM   3499  H   PHE A 219       7.139   4.300  -8.912  1.00 83.81           H  
ATOM   3500  CA  PHE A 219       7.070   3.672  -6.865  1.00 83.81           C  
ATOM   3501  HA  PHE A 219       7.589   4.133  -6.025  1.00 83.81           H  
ATOM   3502  C   PHE A 219       7.185   2.170  -6.623  1.00 83.81           C  
ATOM   3503  CB  PHE A 219       5.594   4.087  -6.853  1.00 83.81           C  
ATOM   3504  HB2 PHE A 219       5.147   3.815  -7.809  1.00 83.81           H  
ATOM   3505  HB3 PHE A 219       5.072   3.500  -6.096  1.00 83.81           H  
ATOM   3506  O   PHE A 219       7.098   1.741  -5.473  1.00 83.81           O  
ATOM   3507  CG  PHE A 219       5.301   5.545  -6.554  1.00 83.81           C  
ATOM   3508  CD1 PHE A 219       6.076   6.297  -5.647  1.00 83.81           C  
ATOM   3509  HD1 PHE A 219       6.925   5.867  -5.136  1.00 83.81           H  
ATOM   3510  CD2 PHE A 219       4.173   6.135  -7.142  1.00 83.81           C  
ATOM   3511  HD2 PHE A 219       3.572   5.549  -7.821  1.00 83.81           H  
ATOM   3512  CE1 PHE A 219       5.732   7.631  -5.371  1.00 83.81           C  
ATOM   3513  HE1 PHE A 219       6.316   8.205  -4.666  1.00 83.81           H  
ATOM   3514  CE2 PHE A 219       3.839   7.474  -6.879  1.00 83.81           C  
ATOM   3515  HE2 PHE A 219       2.992   7.930  -7.370  1.00 83.81           H  
ATOM   3516  CZ  PHE A 219       4.627   8.227  -5.996  1.00 83.81           C  
ATOM   3517  HZ  PHE A 219       4.384   9.259  -5.794  1.00 83.81           H  
ATOM   3518  N   ILE A 220       7.405   1.369  -7.667  1.00 78.47           N  
ATOM   3519  H   ILE A 220       7.552   1.777  -8.579  1.00 78.47           H  
ATOM   3520  CA  ILE A 220       7.675  -0.058  -7.504  1.00 78.47           C  
ATOM   3521  HA  ILE A 220       6.894  -0.494  -6.881  1.00 78.47           H  
ATOM   3522  C   ILE A 220       8.999  -0.233  -6.760  1.00 78.47           C  
ATOM   3523  CB  ILE A 220       7.674  -0.785  -8.862  1.00 78.47           C  
ATOM   3524  HB  ILE A 220       8.452  -0.356  -9.493  1.00 78.47           H  
ATOM   3525  O   ILE A 220       9.038  -1.001  -5.802  1.00 78.47           O  
ATOM   3526  CG1 ILE A 220       6.304  -0.612  -9.564  1.00 78.47           C  
ATOM   3527 HG12 ILE A 220       5.520  -1.051  -8.947  1.00 78.47           H  
ATOM   3528 HG13 ILE A 220       6.091   0.451  -9.682  1.00 78.47           H  
ATOM   3529  CG2 ILE A 220       8.008  -2.274  -8.664  1.00 78.47           C  
ATOM   3530 HG21 ILE A 220       8.979  -2.393  -8.184  1.00 78.47           H  
ATOM   3531 HG22 ILE A 220       8.077  -2.768  -9.634  1.00 78.47           H  
ATOM   3532 HG23 ILE A 220       7.242  -2.756  -8.056  1.00 78.47           H  
ATOM   3533  CD1 ILE A 220       6.241  -1.231 -10.964  1.00 78.47           C  
ATOM   3534 HD11 ILE A 220       6.180  -2.317 -10.891  1.00 78.47           H  
ATOM   3535 HD12 ILE A 220       7.123  -0.945 -11.537  1.00 78.47           H  
ATOM   3536 HD13 ILE A 220       5.357  -0.869 -11.490  1.00 78.47           H  
ATOM   3537  N   ASP A 221      10.042   0.520  -7.129  1.00 73.58           N  
ATOM   3538  H   ASP A 221       9.983   1.091  -7.960  1.00 73.58           H  
ATOM   3539  CA  ASP A 221      11.351   0.438  -6.476  1.00 73.58           C  
ATOM   3540  HA  ASP A 221      11.687  -0.598  -6.533  1.00 73.58           H  
ATOM   3541  C   ASP A 221      11.275   0.756  -4.985  1.00 73.58           C  
ATOM   3542  CB  ASP A 221      12.364   1.384  -7.147  1.00 73.58           C  
ATOM   3543  HB2 ASP A 221      12.040   2.415  -7.005  1.00 73.58           H  
ATOM   3544  HB3 ASP A 221      13.320   1.273  -6.635  1.00 73.58           H  
ATOM   3545  O   ASP A 221      11.753  -0.007  -4.140  1.00 73.58           O  
ATOM   3546  CG  ASP A 221      12.581   1.153  -8.643  1.00 73.58           C  
ATOM   3547  OD1 ASP A 221      13.688   0.731  -9.022  1.00 73.58           O  
ATOM   3548  OD2 ASP A 221      11.690   1.526  -9.441  1.00 73.58           O  
ATOM   3549  N   VAL A 222      10.588   1.848  -4.660  1.00 82.53           N  
ATOM   3550  H   VAL A 222      10.254   2.423  -5.420  1.00 82.53           H  
ATOM   3551  CA  VAL A 222      10.320   2.255  -3.281  1.00 82.53           C  
ATOM   3552  HA  VAL A 222      11.262   2.396  -2.753  1.00 82.53           H  
ATOM   3553  C   VAL A 222       9.532   1.176  -2.534  1.00 82.53           C  
ATOM   3554  CB  VAL A 222       9.554   3.583  -3.297  1.00 82.53           C  
ATOM   3555  HB  VAL A 222       8.664   3.468  -3.917  1.00 82.53           H  
ATOM   3556  O   VAL A 222       9.860   0.842  -1.395  1.00 82.53           O  
ATOM   3557  CG1 VAL A 222       9.099   4.022  -1.909  1.00 82.53           C  
ATOM   3558 HG11 VAL A 222       8.484   4.911  -2.051  1.00 82.53           H  
ATOM   3559 HG12 VAL A 222       9.958   4.252  -1.280  1.00 82.53           H  
ATOM   3560 HG13 VAL A 222       8.481   3.263  -1.429  1.00 82.53           H  
ATOM   3561  CG2 VAL A 222      10.409   4.716  -3.883  1.00 82.53           C  
ATOM   3562 HG21 VAL A 222      10.703   4.480  -4.906  1.00 82.53           H  
ATOM   3563 HG22 VAL A 222      11.310   4.854  -3.285  1.00 82.53           H  
ATOM   3564 HG23 VAL A 222       9.840   5.646  -3.895  1.00 82.53           H  
ATOM   3565  N   PHE A 223       8.501   0.601  -3.159  1.00 85.67           N  
ATOM   3566  H   PHE A 223       8.279   0.883  -4.103  1.00 85.67           H  
ATOM   3567  CA  PHE A 223       7.681  -0.424  -2.520  1.00 85.67           C  
ATOM   3568  HA  PHE A 223       7.361  -0.051  -1.547  1.00 85.67           H  
ATOM   3569  C   PHE A 223       8.448  -1.728  -2.278  1.00 85.67           C  
ATOM   3570  CB  PHE A 223       6.431  -0.696  -3.358  1.00 85.67           C  
ATOM   3571  HB2 PHE A 223       5.891   0.234  -3.533  1.00 85.67           H  
ATOM   3572  HB3 PHE A 223       6.725  -1.089  -4.331  1.00 85.67           H  
ATOM   3573  O   PHE A 223       8.251  -2.360  -1.242  1.00 85.67           O  
ATOM   3574  CG  PHE A 223       5.499  -1.676  -2.680  1.00 85.67           C  
ATOM   3575  CD1 PHE A 223       5.655  -3.048  -2.916  1.00 85.67           C  
ATOM   3576  HD1 PHE A 223       6.459  -3.387  -3.553  1.00 85.67           H  
ATOM   3577  CD2 PHE A 223       4.528  -1.238  -1.764  1.00 85.67           C  
ATOM   3578  HD2 PHE A 223       4.442  -0.188  -1.526  1.00 85.67           H  
ATOM   3579  CE1 PHE A 223       4.754  -3.975  -2.372  1.00 85.67           C  
ATOM   3580  HE1 PHE A 223       4.846  -5.022  -2.619  1.00 85.67           H  
ATOM   3581  CE2 PHE A 223       3.678  -2.178  -1.155  1.00 85.67           C  
ATOM   3582  HE2 PHE A 223       2.950  -1.864  -0.422  1.00 85.67           H  
ATOM   3583  CZ  PHE A 223       3.754  -3.536  -1.498  1.00 85.67           C  
ATOM   3584  HZ  PHE A 223       3.066  -4.248  -1.068  1.00 85.67           H  
ATOM   3585  N   VAL A 224       9.317  -2.141  -3.204  1.00 77.90           N  
ATOM   3586  H   VAL A 224       9.428  -1.589  -4.042  1.00 77.90           H  
ATOM   3587  CA  VAL A 224      10.153  -3.339  -3.044  1.00 77.90           C  
ATOM   3588  HA  VAL A 224       9.507  -4.183  -2.801  1.00 77.90           H  
ATOM   3589  C   VAL A 224      11.099  -3.166  -1.859  1.00 77.90           C  
ATOM   3590  CB  VAL A 224      10.904  -3.675  -4.347  1.00 77.90           C  
ATOM   3591  HB  VAL A 224      11.375  -2.773  -4.738  1.00 77.90           H  
ATOM   3592  O   VAL A 224      11.129  -4.029  -0.982  1.00 77.90           O  
ATOM   3593  CG1 VAL A 224      11.985  -4.748  -4.149  1.00 77.90           C  
ATOM   3594 HG11 VAL A 224      11.567  -5.640  -3.681  1.00 77.90           H  
ATOM   3595 HG12 VAL A 224      12.796  -4.359  -3.533  1.00 77.90           H  
ATOM   3596 HG13 VAL A 224      12.419  -5.014  -5.113  1.00 77.90           H  
ATOM   3597  CG2 VAL A 224       9.919  -4.218  -5.394  1.00 77.90           C  
ATOM   3598 HG21 VAL A 224      10.438  -4.359  -6.342  1.00 77.90           H  
ATOM   3599 HG22 VAL A 224       9.506  -5.171  -5.064  1.00 77.90           H  
ATOM   3600 HG23 VAL A 224       9.105  -3.511  -5.556  1.00 77.90           H  
ATOM   3601  N   HIS A 225      11.781  -2.023  -1.765  1.00 78.55           N  
ATOM   3602  H   HIS A 225      11.717  -1.351  -2.516  1.00 78.55           H  
ATOM   3603  CA  HIS A 225      12.652  -1.714  -0.631  1.00 78.55           C  
ATOM   3604  HA  HIS A 225      13.414  -2.489  -0.543  1.00 78.55           H  
ATOM   3605  C   HIS A 225      11.881  -1.670   0.693  1.00 78.55           C  
ATOM   3606  CB  HIS A 225      13.347  -0.379  -0.887  1.00 78.55           C  
ATOM   3607  HB2 HIS A 225      13.747  -0.006   0.055  1.00 78.55           H  
ATOM   3608  HB3 HIS A 225      12.623   0.346  -1.260  1.00 78.55           H  
ATOM   3609  O   HIS A 225      12.313  -2.267   1.680  1.00 78.55           O  
ATOM   3610  CG  HIS A 225      14.485  -0.499  -1.859  1.00 78.55           C  
ATOM   3611  CD2 HIS A 225      15.813  -0.531  -1.536  1.00 78.55           C  
ATOM   3612  HD2 HIS A 225      16.229  -0.464  -0.541  1.00 78.55           H  
ATOM   3613  ND1 HIS A 225      14.397  -0.620  -3.227  1.00 78.55           N  
ATOM   3614  HD1 HIS A 225      13.551  -0.607  -3.778  1.00 78.55           H  
ATOM   3615  CE1 HIS A 225      15.647  -0.741  -3.712  1.00 78.55           C  
ATOM   3616  HE1 HIS A 225      15.910  -0.894  -4.748  1.00 78.55           H  
ATOM   3617  NE2 HIS A 225      16.542  -0.639  -2.716  1.00 78.55           N  
ATOM   3618  N   PHE A 226      10.703  -1.035   0.707  1.00 84.56           N  
ATOM   3619  H   PHE A 226      10.419  -0.526  -0.117  1.00 84.56           H  
ATOM   3620  CA  PHE A 226       9.812  -1.054   1.868  1.00 84.56           C  
ATOM   3621  HA  PHE A 226      10.327  -0.622   2.726  1.00 84.56           H  
ATOM   3622  C   PHE A 226       9.426  -2.484   2.262  1.00 84.56           C  
ATOM   3623  CB  PHE A 226       8.558  -0.216   1.580  1.00 84.56           C  
ATOM   3624  HB2 PHE A 226       8.112  -0.542   0.640  1.00 84.56           H  
ATOM   3625  HB3 PHE A 226       8.839   0.831   1.465  1.00 84.56           H  
ATOM   3626  O   PHE A 226       9.485  -2.846   3.436  1.00 84.56           O  
ATOM   3627  CG  PHE A 226       7.525  -0.328   2.681  1.00 84.56           C  
ATOM   3628  CD1 PHE A 226       6.440  -1.215   2.545  1.00 84.56           C  
ATOM   3629  HD1 PHE A 226       6.313  -1.772   1.628  1.00 84.56           H  
ATOM   3630  CD2 PHE A 226       7.710   0.370   3.887  1.00 84.56           C  
ATOM   3631  HD2 PHE A 226       8.558   1.027   4.011  1.00 84.56           H  
ATOM   3632  CE1 PHE A 226       5.557  -1.416   3.620  1.00 84.56           C  
ATOM   3633  HE1 PHE A 226       4.748  -2.126   3.532  1.00 84.56           H  
ATOM   3634  CE2 PHE A 226       6.822   0.171   4.957  1.00 84.56           C  
ATOM   3635  HE2 PHE A 226       7.001   0.660   5.903  1.00 84.56           H  
ATOM   3636  CZ  PHE A 226       5.746  -0.719   4.824  1.00 84.56           C  
ATOM   3637  HZ  PHE A 226       5.094  -0.899   5.666  1.00 84.56           H  
ATOM   3638  N   GLY A 227       9.058  -3.317   1.289  1.00 78.59           N  
ATOM   3639  H   GLY A 227       9.039  -2.970   0.340  1.00 78.59           H  
ATOM   3640  CA  GLY A 227       8.660  -4.695   1.530  1.00 78.59           C  
ATOM   3641  HA2 GLY A 227       8.326  -5.130   0.588  1.00 78.59           H  
ATOM   3642  HA3 GLY A 227       7.830  -4.702   2.236  1.00 78.59           H  
ATOM   3643  C   GLY A 227       9.788  -5.551   2.101  1.00 78.59           C  
ATOM   3644  O   GLY A 227       9.554  -6.306   3.045  1.00 78.59           O  
ATOM   3645  N   ILE A 228      11.016  -5.388   1.597  1.00 73.41           N  
ATOM   3646  H   ILE A 228      11.129  -4.759   0.815  1.00 73.41           H  
ATOM   3647  CA  ILE A 228      12.209  -6.055   2.133  1.00 73.41           C  
ATOM   3648  HA  ILE A 228      12.027  -7.129   2.155  1.00 73.41           H  
ATOM   3649  C   ILE A 228      12.449  -5.602   3.576  1.00 73.41           C  
ATOM   3650  CB  ILE A 228      13.439  -5.801   1.230  1.00 73.41           C  
ATOM   3651  HB  ILE A 228      13.542  -4.727   1.079  1.00 73.41           H  
ATOM   3652  O   ILE A 228      12.526  -6.450   4.469  1.00 73.41           O  
ATOM   3653  CG1 ILE A 228      13.250  -6.482  -0.146  1.00 73.41           C  
ATOM   3654 HG12 ILE A 228      12.256  -6.261  -0.535  1.00 73.41           H  
ATOM   3655 HG13 ILE A 228      13.323  -7.564  -0.036  1.00 73.41           H  
ATOM   3656  CG2 ILE A 228      14.727  -6.325   1.898  1.00 73.41           C  
ATOM   3657 HG21 ILE A 228      14.637  -7.389   2.115  1.00 73.41           H  
ATOM   3658 HG22 ILE A 228      15.584  -6.162   1.244  1.00 73.41           H  
ATOM   3659 HG23 ILE A 228      14.931  -5.782   2.821  1.00 73.41           H  
ATOM   3660  CD1 ILE A 228      14.261  -6.014  -1.200  1.00 73.41           C  
ATOM   3661 HD11 ILE A 228      13.981  -6.416  -2.174  1.00 73.41           H  
ATOM   3662 HD12 ILE A 228      15.265  -6.361  -0.959  1.00 73.41           H  
ATOM   3663 HD13 ILE A 228      14.258  -4.925  -1.263  1.00 73.41           H  
ATOM   3664  N   ALA A 229      12.475  -4.289   3.827  1.00 74.10           N  
ATOM   3665  H   ALA A 229      12.385  -3.643   3.056  1.00 74.10           H  
ATOM   3666  CA  ALA A 229      12.666  -3.731   5.164  1.00 74.10           C  
ATOM   3667  HA  ALA A 229      13.647  -4.034   5.531  1.00 74.10           H  
ATOM   3668  C   ALA A 229      11.614  -4.262   6.154  1.00 74.10           C  
ATOM   3669  CB  ALA A 229      12.644  -2.201   5.063  1.00 74.10           C  
ATOM   3670  HB1 ALA A 229      13.428  -1.862   4.385  1.00 74.10           H  
ATOM   3671  HB2 ALA A 229      11.680  -1.858   4.688  1.00 74.10           H  
ATOM   3672  HB3 ALA A 229      12.819  -1.765   6.047  1.00 74.10           H  
ATOM   3673  O   ALA A 229      11.965  -4.791   7.209  1.00 74.10           O  
ATOM   3674  N   GLN A 230      10.335  -4.239   5.777  1.00 73.98           N  
ATOM   3675  H   GLN A 230      10.107  -3.787   4.902  1.00 73.98           H  
ATOM   3676  CA  GLN A 230       9.230  -4.720   6.609  1.00 73.98           C  
ATOM   3677  HA  GLN A 230       9.321  -4.264   7.594  1.00 73.98           H  
ATOM   3678  C   GLN A 230       9.233  -6.247   6.801  1.00 73.98           C  
ATOM   3679  CB  GLN A 230       7.921  -4.255   5.957  1.00 73.98           C  
ATOM   3680  HB2 GLN A 230       7.795  -4.790   5.016  1.00 73.98           H  
ATOM   3681  HB3 GLN A 230       7.989  -3.191   5.732  1.00 73.98           H  
ATOM   3682  O   GLN A 230       8.771  -6.747   7.823  1.00 73.98           O  
ATOM   3683  CG  GLN A 230       6.683  -4.485   6.834  1.00 73.98           C  
ATOM   3684  HG2 GLN A 230       6.589  -5.541   7.088  1.00 73.98           H  
ATOM   3685  HG3 GLN A 230       5.800  -4.210   6.256  1.00 73.98           H  
ATOM   3686  CD  GLN A 230       6.679  -3.636   8.103  1.00 73.98           C  
ATOM   3687  NE2 GLN A 230       6.337  -4.203   9.237  1.00 73.98           N  
ATOM   3688 HE21 GLN A 230       6.319  -5.209   9.321  1.00 73.98           H  
ATOM   3689 HE22 GLN A 230       6.266  -3.599  10.044  1.00 73.98           H  
ATOM   3690  OE1 GLN A 230       6.927  -2.441   8.085  1.00 73.98           O  
ATOM   3691  N   SER A 231       9.737  -7.016   5.834  1.00 65.45           N  
ATOM   3692  H   SER A 231      10.017  -6.580   4.967  1.00 65.45           H  
ATOM   3693  CA  SER A 231       9.877  -8.473   5.976  1.00 65.45           C  
ATOM   3694  HA  SER A 231       8.970  -8.864   6.437  1.00 65.45           H  
ATOM   3695  C   SER A 231      11.042  -8.872   6.887  1.00 65.45           C  
ATOM   3696  CB  SER A 231      10.014  -9.129   4.602  1.00 65.45           C  
ATOM   3697  HB2 SER A 231       9.228  -8.761   3.942  1.00 65.45           H  
ATOM   3698  HB3 SER A 231       9.890 -10.206   4.713  1.00 65.45           H  
ATOM   3699  O   SER A 231      11.014  -9.945   7.488  1.00 65.45           O  
ATOM   3700  OG  SER A 231      11.277  -8.882   4.017  1.00 65.45           O  
ATOM   3701  HG  SER A 231      11.527  -7.962   4.136  1.00 65.45           H  
ATOM   3702  N   SER A 232      12.051  -8.004   7.014  1.00 58.65           N  
ATOM   3703  H   SER A 232      12.032  -7.168   6.447  1.00 58.65           H  
ATOM   3704  CA  SER A 232      13.229  -8.241   7.853  1.00 58.65           C  
ATOM   3705  HA  SER A 232      13.512  -9.288   7.749  1.00 58.65           H  
ATOM   3706  C   SER A 232      12.973  -7.992   9.345  1.00 58.65           C  
ATOM   3707  CB  SER A 232      14.400  -7.399   7.337  1.00 58.65           C  
ATOM   3708  HB2 SER A 232      14.454  -7.477   6.252  1.00 58.65           H  
ATOM   3709  HB3 SER A 232      15.325  -7.793   7.757  1.00 58.65           H  
ATOM   3710  O   SER A 232      13.684  -8.526  10.199  1.00 58.65           O  
ATOM   3711  OG  SER A 232      14.285  -6.038   7.702  1.00 58.65           O  
ATOM   3712  HG  SER A 232      13.433  -5.679   7.445  1.00 58.65           H  
ATOM   3713  N   THR A 233      11.935  -7.222   9.689  1.00 56.14           N  
ATOM   3714  H   THR A 233      11.383  -6.785   8.965  1.00 56.14           H  
ATOM   3715  CA  THR A 233      11.578  -6.951  11.083  1.00 56.14           C  
ATOM   3716  HA  THR A 233      12.498  -6.733  11.626  1.00 56.14           H  
ATOM   3717  C   THR A 233      10.941  -8.182  11.733  1.00 56.14           C  
ATOM   3718  CB  THR A 233      10.684  -5.708  11.217  1.00 56.14           C  
ATOM   3719  HB  THR A 233      10.294  -5.657  12.233  1.00 56.14           H  
ATOM   3720  O   THR A 233       9.843  -8.605  11.371  1.00 56.14           O  
ATOM   3721  CG2 THR A 233      11.474  -4.431  10.929  1.00 56.14           C  
ATOM   3722 HG21 THR A 233      10.815  -3.568  11.024  1.00 56.14           H  
ATOM   3723 HG22 THR A 233      11.875  -4.457   9.915  1.00 56.14           H  
ATOM   3724 HG23 THR A 233      12.295  -4.331  11.639  1.00 56.14           H  
ATOM   3725  OG1 THR A 233       9.613  -5.726  10.310  1.00 56.14           O  
ATOM   3726  HG1 THR A 233       9.254  -6.615  10.272  1.00 56.14           H  
ATOM   3727  N   ARG A 234      11.633  -8.768  12.723  1.00 48.96           N  
ATOM   3728  H   ARG A 234      12.552  -8.402  12.924  1.00 48.96           H  
ATOM   3729  CA  ARG A 234      11.094  -9.837  13.579  1.00 48.96           C  
ATOM   3730  HA  ARG A 234      10.596 -10.576  12.951  1.00 48.96           H  
ATOM   3731  C   ARG A 234      10.045  -9.248  14.523  1.00 48.96           C  
ATOM   3732  CB  ARG A 234      12.211 -10.531  14.383  1.00 48.96           C  
ATOM   3733  HB2 ARG A 234      11.741 -11.141  15.154  1.00 48.96           H  
ATOM   3734  HB3 ARG A 234      12.822  -9.777  14.879  1.00 48.96           H  
ATOM   3735  O   ARG A 234      10.389  -8.654  15.539  1.00 48.96           O  
ATOM   3736  CG  ARG A 234      13.111 -11.446  13.541  1.00 48.96           C  
ATOM   3737  HG2 ARG A 234      13.648 -10.851  12.801  1.00 48.96           H  
ATOM   3738  HG3 ARG A 234      12.497 -12.185  13.028  1.00 48.96           H  
ATOM   3739  CD  ARG A 234      14.116 -12.164  14.455  1.00 48.96           C  
ATOM   3740  HD2 ARG A 234      13.563 -12.724  15.209  1.00 48.96           H  
ATOM   3741  HD3 ARG A 234      14.731 -11.415  14.954  1.00 48.96           H  
ATOM   3742  NE  ARG A 234      14.988 -13.087  13.703  1.00 48.96           N  
ATOM   3743  HE  ARG A 234      14.917 -13.058  12.696  1.00 48.96           H  
ATOM   3744  NH1 ARG A 234      16.083 -14.013  15.504  1.00 48.96           N  
ATOM   3745 HH11 ARG A 234      16.782 -14.644  15.870  1.00 48.96           H  
ATOM   3746 HH12 ARG A 234      15.546 -13.428  16.129  1.00 48.96           H  
ATOM   3747  NH2 ARG A 234      16.594 -14.686  13.442  1.00 48.96           N  
ATOM   3748 HH21 ARG A 234      17.268 -15.325  13.838  1.00 48.96           H  
ATOM   3749 HH22 ARG A 234      16.483 -14.647  12.439  1.00 48.96           H  
ATOM   3750  CZ  ARG A 234      15.879 -13.920  14.218  1.00 48.96           C  
ATOM   3751  N   GLY A 235       8.774  -9.443  14.197  1.00 55.88           N  
ATOM   3752  H   GLY A 235       8.589  -9.743  13.250  1.00 55.88           H  
ATOM   3753  CA  GLY A 235       7.646  -8.990  15.009  1.00 55.88           C  
ATOM   3754  HA2 GLY A 235       7.989  -8.541  15.941  1.00 55.88           H  
ATOM   3755  HA3 GLY A 235       7.029  -9.853  15.258  1.00 55.88           H  
ATOM   3756  C   GLY A 235       6.783  -7.965  14.284  1.00 55.88           C  
ATOM   3757  O   GLY A 235       7.229  -7.287  13.365  1.00 55.88           O  
ATOM   3758  N   GLY A 236       5.516  -7.899  14.679  1.00 65.16           N  
ATOM   3759  H   GLY A 236       5.182  -8.519  15.402  1.00 65.16           H  
ATOM   3760  CA  GLY A 236       4.547  -6.998  14.075  1.00 65.16           C  
ATOM   3761  HA2 GLY A 236       4.733  -5.981  14.419  1.00 65.16           H  
ATOM   3762  HA3 GLY A 236       4.656  -7.004  12.991  1.00 65.16           H  
ATOM   3763  C   GLY A 236       3.114  -7.381  14.412  1.00 65.16           C  
ATOM   3764  O   GLY A 236       2.829  -8.442  14.973  1.00 65.16           O  
ATOM   3765  N   SER A 237       2.203  -6.491  14.053  1.00 77.83           N  
ATOM   3766  H   SER A 237       2.553  -5.668  13.585  1.00 77.83           H  
ATOM   3767  CA  SER A 237       0.772  -6.753  14.015  1.00 77.83           C  
ATOM   3768  HA  SER A 237       0.442  -7.014  15.021  1.00 77.83           H  
ATOM   3769  C   SER A 237       0.452  -7.920  13.075  1.00 77.83           C  
ATOM   3770  CB  SER A 237       0.034  -5.487  13.568  1.00 77.83           C  
ATOM   3771  HB2 SER A 237      -1.042  -5.652  13.622  1.00 77.83           H  
ATOM   3772  HB3 SER A 237       0.296  -4.659  14.227  1.00 77.83           H  
ATOM   3773  O   SER A 237       1.196  -8.248  12.147  1.00 77.83           O  
ATOM   3774  OG  SER A 237       0.389  -5.164  12.240  1.00 77.83           O  
ATOM   3775  HG  SER A 237       1.297  -4.851  12.259  1.00 77.83           H  
ATOM   3776  N   ARG A 238      -0.722  -8.530  13.261  1.00 85.25           N  
ATOM   3777  H   ARG A 238      -1.281  -8.251  14.055  1.00 85.25           H  
ATOM   3778  CA  ARG A 238      -1.225  -9.569  12.353  1.00 85.25           C  
ATOM   3779  HA  ARG A 238      -0.576 -10.442  12.420  1.00 85.25           H  
ATOM   3780  C   ARG A 238      -1.203  -9.119  10.885  1.00 85.25           C  
ATOM   3781  CB  ARG A 238      -2.643  -9.937  12.797  1.00 85.25           C  
ATOM   3782  HB2 ARG A 238      -3.254  -9.035  12.797  1.00 85.25           H  
ATOM   3783  HB3 ARG A 238      -2.611 -10.337  13.810  1.00 85.25           H  
ATOM   3784  O   ARG A 238      -0.870  -9.919  10.014  1.00 85.25           O  
ATOM   3785  CG  ARG A 238      -3.276 -10.971  11.864  1.00 85.25           C  
ATOM   3786  HG2 ARG A 238      -2.729 -11.913  11.920  1.00 85.25           H  
ATOM   3787  HG3 ARG A 238      -3.261 -10.609  10.836  1.00 85.25           H  
ATOM   3788  CD  ARG A 238      -4.729 -11.186  12.251  1.00 85.25           C  
ATOM   3789  HD2 ARG A 238      -5.202 -10.217  12.411  1.00 85.25           H  
ATOM   3790  HD3 ARG A 238      -4.769 -11.768  13.172  1.00 85.25           H  
ATOM   3791  NE  ARG A 238      -5.432 -11.873  11.163  1.00 85.25           N  
ATOM   3792  HE  ARG A 238      -4.953 -11.923  10.275  1.00 85.25           H  
ATOM   3793  NH1 ARG A 238      -7.386 -12.165  12.289  1.00 85.25           N  
ATOM   3794 HH11 ARG A 238      -6.969 -11.640  13.045  1.00 85.25           H  
ATOM   3795 HH12 ARG A 238      -8.139 -12.812  12.474  1.00 85.25           H  
ATOM   3796  NH2 ARG A 238      -7.193 -12.899  10.175  1.00 85.25           N  
ATOM   3797 HH21 ARG A 238      -6.679 -12.896   9.306  1.00 85.25           H  
ATOM   3798 HH22 ARG A 238      -8.185 -13.087  10.158  1.00 85.25           H  
ATOM   3799  CZ  ARG A 238      -6.668 -12.304  11.207  1.00 85.25           C  
ATOM   3800  N   VAL A 239      -1.569  -7.865  10.615  1.00 84.63           N  
ATOM   3801  H   VAL A 239      -1.791  -7.250  11.385  1.00 84.63           H  
ATOM   3802  CA  VAL A 239      -1.618  -7.310   9.254  1.00 84.63           C  
ATOM   3803  HA  VAL A 239      -2.164  -8.002   8.613  1.00 84.63           H  
ATOM   3804  C   VAL A 239      -0.213  -7.165   8.668  1.00 84.63           C  
ATOM   3805  CB  VAL A 239      -2.363  -5.963   9.225  1.00 84.63           C  
ATOM   3806  HB  VAL A 239      -1.813  -5.239   9.825  1.00 84.63           H  
ATOM   3807  O   VAL A 239      -0.020  -7.475   7.498  1.00 84.63           O  
ATOM   3808  CG1 VAL A 239      -2.485  -5.425   7.795  1.00 84.63           C  
ATOM   3809 HG11 VAL A 239      -3.096  -6.092   7.187  1.00 84.63           H  
ATOM   3810 HG12 VAL A 239      -1.506  -5.315   7.330  1.00 84.63           H  
ATOM   3811 HG13 VAL A 239      -2.944  -4.437   7.829  1.00 84.63           H  
ATOM   3812  CG2 VAL A 239      -3.785  -6.098   9.790  1.00 84.63           C  
ATOM   3813 HG21 VAL A 239      -4.308  -5.146   9.699  1.00 84.63           H  
ATOM   3814 HG22 VAL A 239      -3.756  -6.351  10.850  1.00 84.63           H  
ATOM   3815 HG23 VAL A 239      -4.344  -6.860   9.248  1.00 84.63           H  
ATOM   3816  N   GLU A 240       0.788  -6.784   9.464  1.00 81.57           N  
ATOM   3817  H   GLU A 240       0.597  -6.534  10.424  1.00 81.57           H  
ATOM   3818  CA  GLU A 240       2.190  -6.776   9.018  1.00 81.57           C  
ATOM   3819  HA  GLU A 240       2.272  -6.190   8.103  1.00 81.57           H  
ATOM   3820  C   GLU A 240       2.684  -8.189   8.683  1.00 81.57           C  
ATOM   3821  CB  GLU A 240       3.089  -6.131  10.081  1.00 81.57           C  
ATOM   3822  HB2 GLU A 240       2.863  -6.580  11.048  1.00 81.57           H  
ATOM   3823  HB3 GLU A 240       4.133  -6.338   9.845  1.00 81.57           H  
ATOM   3824  O   GLU A 240       3.357  -8.371   7.674  1.00 81.57           O  
ATOM   3825  CG  GLU A 240       2.899  -4.605  10.124  1.00 81.57           C  
ATOM   3826  HG2 GLU A 240       1.835  -4.372  10.091  1.00 81.57           H  
ATOM   3827  HG3 GLU A 240       3.360  -4.172   9.237  1.00 81.57           H  
ATOM   3828  CD  GLU A 240       3.490  -3.960  11.382  1.00 81.57           C  
ATOM   3829  OE1 GLU A 240       4.021  -2.831  11.290  1.00 81.57           O  
ATOM   3830  OE2 GLU A 240       3.281  -4.557  12.462  1.00 81.57           O  
ATOM   3831  N   GLY A 241       2.283  -9.207   9.454  1.00 78.17           N  
ATOM   3832  H   GLY A 241       1.786  -8.988  10.306  1.00 78.17           H  
ATOM   3833  CA  GLY A 241       2.568 -10.609   9.128  1.00 78.17           C  
ATOM   3834  HA2 GLY A 241       2.203 -11.240   9.939  1.00 78.17           H  
ATOM   3835  HA3 GLY A 241       3.645 -10.746   9.036  1.00 78.17           H  
ATOM   3836  C   GLY A 241       1.904 -11.070   7.824  1.00 78.17           C  
ATOM   3837  O   GLY A 241       2.532 -11.746   7.007  1.00 78.17           O  
ATOM   3838  N   ILE A 242       0.652 -10.659   7.588  1.00 82.57           N  
ATOM   3839  H   ILE A 242       0.193 -10.114   8.304  1.00 82.57           H  
ATOM   3840  CA  ILE A 242      -0.041 -10.881   6.311  1.00 82.57           C  
ATOM   3841  HA  ILE A 242      -0.043 -11.949   6.095  1.00 82.57           H  
ATOM   3842  C   ILE A 242       0.723 -10.201   5.173  1.00 82.57           C  
ATOM   3843  CB  ILE A 242      -1.506 -10.390   6.385  1.00 82.57           C  
ATOM   3844  HB  ILE A 242      -1.526  -9.396   6.831  1.00 82.57           H  
ATOM   3845  O   ILE A 242       1.009 -10.848   4.166  1.00 82.57           O  
ATOM   3846  CG1 ILE A 242      -2.346 -11.343   7.265  1.00 82.57           C  
ATOM   3847 HG12 ILE A 242      -2.442 -12.307   6.766  1.00 82.57           H  
ATOM   3848 HG13 ILE A 242      -1.826 -11.512   8.208  1.00 82.57           H  
ATOM   3849  CG2 ILE A 242      -2.117 -10.286   4.980  1.00 82.57           C  
ATOM   3850 HG21 ILE A 242      -1.610  -9.517   4.397  1.00 82.57           H  
ATOM   3851 HG22 ILE A 242      -3.161  -9.978   5.046  1.00 82.57           H  
ATOM   3852 HG23 ILE A 242      -2.015 -11.245   4.473  1.00 82.57           H  
ATOM   3853  CD1 ILE A 242      -3.749 -10.815   7.599  1.00 82.57           C  
ATOM   3854 HD11 ILE A 242      -4.373 -10.777   6.706  1.00 82.57           H  
ATOM   3855 HD12 ILE A 242      -4.222 -11.485   8.317  1.00 82.57           H  
ATOM   3856 HD13 ILE A 242      -3.680  -9.819   8.038  1.00 82.57           H  
ATOM   3857  N   PHE A 243       1.071  -8.924   5.333  1.00 85.38           N  
ATOM   3858  H   PHE A 243       0.791  -8.450   6.179  1.00 85.38           H  
ATOM   3859  CA  PHE A 243       1.824  -8.164   4.345  1.00 85.38           C  
ATOM   3860  HA  PHE A 243       1.249  -8.111   3.420  1.00 85.38           H  
ATOM   3861  C   PHE A 243       3.154  -8.840   4.023  1.00 85.38           C  
ATOM   3862  CB  PHE A 243       2.061  -6.737   4.846  1.00 85.38           C  
ATOM   3863  HB2 PHE A 243       1.110  -6.212   4.935  1.00 85.38           H  
ATOM   3864  HB3 PHE A 243       2.511  -6.767   5.839  1.00 85.38           H  
ATOM   3865  O   PHE A 243       3.418  -9.105   2.856  1.00 85.38           O  
ATOM   3866  CG  PHE A 243       2.977  -5.961   3.928  1.00 85.38           C  
ATOM   3867  CD1 PHE A 243       4.362  -5.937   4.173  1.00 85.38           C  
ATOM   3868  HD1 PHE A 243       4.775  -6.433   5.039  1.00 85.38           H  
ATOM   3869  CD2 PHE A 243       2.456  -5.312   2.798  1.00 85.38           C  
ATOM   3870  HD2 PHE A 243       1.392  -5.328   2.609  1.00 85.38           H  
ATOM   3871  CE1 PHE A 243       5.220  -5.276   3.283  1.00 85.38           C  
ATOM   3872  HE1 PHE A 243       6.283  -5.271   3.475  1.00 85.38           H  
ATOM   3873  CE2 PHE A 243       3.317  -4.642   1.915  1.00 85.38           C  
ATOM   3874  HE2 PHE A 243       2.912  -4.133   1.054  1.00 85.38           H  
ATOM   3875  CZ  PHE A 243       4.702  -4.628   2.149  1.00 85.38           C  
ATOM   3876  HZ  PHE A 243       5.365  -4.117   1.467  1.00 85.38           H  
ATOM   3877  N   ALA A 244       3.956  -9.178   5.036  1.00 76.37           N  
ATOM   3878  H   ALA A 244       3.684  -8.925   5.975  1.00 76.37           H  
ATOM   3879  CA  ALA A 244       5.246  -9.832   4.857  1.00 76.37           C  
ATOM   3880  HA  ALA A 244       5.882  -9.195   4.242  1.00 76.37           H  
ATOM   3881  C   ALA A 244       5.087 -11.175   4.135  1.00 76.37           C  
ATOM   3882  CB  ALA A 244       5.910 -10.001   6.228  1.00 76.37           C  
ATOM   3883  HB1 ALA A 244       6.881 -10.480   6.110  1.00 76.37           H  
ATOM   3884  HB2 ALA A 244       6.058  -9.024   6.690  1.00 76.37           H  
ATOM   3885  HB3 ALA A 244       5.285 -10.611   6.880  1.00 76.37           H  
ATOM   3886  O   ALA A 244       5.815 -11.448   3.188  1.00 76.37           O  
ATOM   3887  N   GLY A 245       4.085 -11.983   4.494  1.00 70.92           N  
ATOM   3888  H   GLY A 245       3.523 -11.727   5.294  1.00 70.92           H  
ATOM   3889  CA  GLY A 245       3.786 -13.228   3.787  1.00 70.92           C  
ATOM   3890  HA2 GLY A 245       4.667 -13.870   3.801  1.00 70.92           H  
ATOM   3891  HA3 GLY A 245       2.974 -13.735   4.307  1.00 70.92           H  
ATOM   3892  C   GLY A 245       3.365 -13.006   2.330  1.00 70.92           C  
ATOM   3893  O   GLY A 245       3.774 -13.753   1.443  1.00 70.92           O  
ATOM   3894  N   LEU A 246       2.555 -11.984   2.041  1.00 77.08           N  
ATOM   3895  H   LEU A 246       2.255 -11.388   2.799  1.00 77.08           H  
ATOM   3896  CA  LEU A 246       2.154 -11.638   0.674  1.00 77.08           C  
ATOM   3897  HA  LEU A 246       1.805 -12.535   0.164  1.00 77.08           H  
ATOM   3898  C   LEU A 246       3.336 -11.114  -0.148  1.00 77.08           C  
ATOM   3899  CB  LEU A 246       1.019 -10.601   0.712  1.00 77.08           C  
ATOM   3900  HB2 LEU A 246       0.881 -10.204  -0.294  1.00 77.08           H  
ATOM   3901  HB3 LEU A 246       1.323  -9.769   1.348  1.00 77.08           H  
ATOM   3902  O   LEU A 246       3.548 -11.584  -1.265  1.00 77.08           O  
ATOM   3903  CG  LEU A 246      -0.336 -11.135   1.209  1.00 77.08           C  
ATOM   3904  HG  LEU A 246      -0.248 -11.548   2.214  1.00 77.08           H  
ATOM   3905  CD1 LEU A 246      -1.334  -9.980   1.249  1.00 77.08           C  
ATOM   3906 HD11 LEU A 246      -0.969  -9.224   1.945  1.00 77.08           H  
ATOM   3907 HD12 LEU A 246      -2.309 -10.322   1.595  1.00 77.08           H  
ATOM   3908 HD13 LEU A 246      -1.432  -9.527   0.263  1.00 77.08           H  
ATOM   3909  CD2 LEU A 246      -0.866 -12.254   0.308  1.00 77.08           C  
ATOM   3910 HD21 LEU A 246      -1.924 -12.418   0.514  1.00 77.08           H  
ATOM   3911 HD22 LEU A 246      -0.311 -13.167   0.521  1.00 77.08           H  
ATOM   3912 HD23 LEU A 246      -0.717 -11.969  -0.734  1.00 77.08           H  
ATOM   3913  N   PHE A 247       4.112 -10.193   0.420  1.00 74.14           N  
ATOM   3914  H   PHE A 247       3.871  -9.872   1.346  1.00 74.14           H  
ATOM   3915  CA  PHE A 247       5.282  -9.594  -0.203  1.00 74.14           C  
ATOM   3916  HA  PHE A 247       4.999  -9.196  -1.177  1.00 74.14           H  
ATOM   3917  C   PHE A 247       6.377 -10.630  -0.437  1.00 74.14           C  
ATOM   3918  CB  PHE A 247       5.801  -8.433   0.654  1.00 74.14           C  
ATOM   3919  HB2 PHE A 247       6.085  -8.800   1.641  1.00 74.14           H  
ATOM   3920  HB3 PHE A 247       5.008  -7.698   0.786  1.00 74.14           H  
ATOM   3921  O   PHE A 247       6.851 -10.746  -1.556  1.00 74.14           O  
ATOM   3922  CG  PHE A 247       6.993  -7.762   0.005  1.00 74.14           C  
ATOM   3923  CD1 PHE A 247       8.304  -8.151   0.342  1.00 74.14           C  
ATOM   3924  HD1 PHE A 247       8.481  -8.877   1.121  1.00 74.14           H  
ATOM   3925  CD2 PHE A 247       6.783  -6.813  -1.010  1.00 74.14           C  
ATOM   3926  HD2 PHE A 247       5.777  -6.512  -1.263  1.00 74.14           H  
ATOM   3927  CE1 PHE A 247       9.396  -7.601  -0.349  1.00 74.14           C  
ATOM   3928  HE1 PHE A 247      10.403  -7.899  -0.094  1.00 74.14           H  
ATOM   3929  CE2 PHE A 247       7.876  -6.257  -1.696  1.00 74.14           C  
ATOM   3930  HE2 PHE A 247       7.715  -5.517  -2.466  1.00 74.14           H  
ATOM   3931  CZ  PHE A 247       9.184  -6.657  -1.368  1.00 74.14           C  
ATOM   3932  HZ  PHE A 247      10.032  -6.235  -1.886  1.00 74.14           H  
ATOM   3933  N   MET A 248       6.722 -11.456   0.553  1.00 67.57           N  
ATOM   3934  H   MET A 248       6.323 -11.311   1.469  1.00 67.57           H  
ATOM   3935  CA  MET A 248       7.730 -12.508   0.394  1.00 67.57           C  
ATOM   3936  HA  MET A 248       8.628 -12.062  -0.035  1.00 67.57           H  
ATOM   3937  C   MET A 248       7.288 -13.597  -0.574  1.00 67.57           C  
ATOM   3938  CB  MET A 248       8.093 -13.140   1.745  1.00 67.57           C  
ATOM   3939  HB2 MET A 248       7.187 -13.451   2.265  1.00 67.57           H  
ATOM   3940  HB3 MET A 248       8.697 -14.031   1.571  1.00 67.57           H  
ATOM   3941  O   MET A 248       8.124 -14.157  -1.266  1.00 67.57           O  
ATOM   3942  CG  MET A 248       8.897 -12.178   2.625  1.00 67.57           C  
ATOM   3943  HG2 MET A 248       9.106 -12.661   3.579  1.00 67.57           H  
ATOM   3944  HG3 MET A 248       8.293 -11.293   2.826  1.00 67.57           H  
ATOM   3945  SD  MET A 248      10.463 -11.621   1.900  1.00 67.57           S  
ATOM   3946  CE  MET A 248      11.459 -13.129   2.036  1.00 67.57           C  
ATOM   3947  HE1 MET A 248      11.510 -13.439   3.080  1.00 67.57           H  
ATOM   3948  HE2 MET A 248      12.468 -12.924   1.677  1.00 67.57           H  
ATOM   3949  HE3 MET A 248      11.019 -13.924   1.435  1.00 67.57           H  
ATOM   3950  N   ASN A 249       5.990 -13.879  -0.704  1.00 63.68           N  
ATOM   3951  H   ASN A 249       5.326 -13.428  -0.091  1.00 63.68           H  
ATOM   3952  CA  ASN A 249       5.522 -14.749  -1.784  1.00 63.68           C  
ATOM   3953  HA  ASN A 249       6.112 -15.666  -1.784  1.00 63.68           H  
ATOM   3954  C   ASN A 249       5.720 -14.105  -3.166  1.00 63.68           C  
ATOM   3955  CB  ASN A 249       4.049 -15.102  -1.555  1.00 63.68           C  
ATOM   3956  HB2 ASN A 249       3.637 -15.487  -2.488  1.00 63.68           H  
ATOM   3957  HB3 ASN A 249       3.494 -14.206  -1.277  1.00 63.68           H  
ATOM   3958  O   ASN A 249       5.989 -14.816  -4.127  1.00 63.68           O  
ATOM   3959  CG  ASN A 249       3.858 -16.187  -0.515  1.00 63.68           C  
ATOM   3960  ND2 ASN A 249       2.839 -16.083   0.300  1.00 63.68           N  
ATOM   3961 HD21 ASN A 249       2.884 -16.821   0.988  1.00 63.68           H  
ATOM   3962 HD22 ASN A 249       2.732 -15.138   0.641  1.00 63.68           H  
ATOM   3963  OD1 ASN A 249       4.551 -17.177  -0.454  1.00 63.68           O  
ATOM   3964  N   ALA A 250       5.583 -12.782  -3.277  1.00 59.66           N  
ATOM   3965  H   ALA A 250       5.363 -12.246  -2.450  1.00 59.66           H  
ATOM   3966  CA  ALA A 250       5.790 -12.038  -4.518  1.00 59.66           C  
ATOM   3967  HA  ALA A 250       5.297 -12.566  -5.335  1.00 59.66           H  
ATOM   3968  C   ALA A 250       7.281 -11.912  -4.865  1.00 59.66           C  
ATOM   3969  CB  ALA A 250       5.140 -10.656  -4.362  1.00 59.66           C  
ATOM   3970  HB1 ALA A 250       5.019 -10.196  -5.343  1.00 59.66           H  
ATOM   3971  HB2 ALA A 250       4.173 -10.751  -3.869  1.00 59.66           H  
ATOM   3972  HB3 ALA A 250       5.758  -9.997  -3.751  1.00 59.66           H  
ATOM   3973  O   ALA A 250       7.728 -12.346  -5.924  1.00 59.66           O  
ATOM   3974  N   TYR A 251       8.053 -11.359  -3.931  1.00 54.49           N  
ATOM   3975  H   TYR A 251       7.598 -11.019  -3.096  1.00 54.49           H  
ATOM   3976  CA  TYR A 251       9.487 -11.139  -4.026  1.00 54.49           C  
ATOM   3977  HA  TYR A 251       9.706 -10.587  -4.941  1.00 54.49           H  
ATOM   3978  C   TYR A 251      10.245 -12.462  -4.076  1.00 54.49           C  
ATOM   3979  CB  TYR A 251       9.938 -10.304  -2.822  1.00 54.49           C  
ATOM   3980  HB2 TYR A 251       9.780 -10.862  -1.899  1.00 54.49           H  
ATOM   3981  HB3 TYR A 251       9.331  -9.400  -2.769  1.00 54.49           H  
ATOM   3982  O   TYR A 251      11.106 -12.658  -4.926  1.00 54.49           O  
ATOM   3983  CG  TYR A 251      11.389  -9.896  -2.928  1.00 54.49           C  
ATOM   3984  CD1 TYR A 251      12.388 -10.585  -2.208  1.00 54.49           C  
ATOM   3985  HD1 TYR A 251      12.118 -11.381  -1.530  1.00 54.49           H  
ATOM   3986  CD2 TYR A 251      11.739  -8.848  -3.799  1.00 54.49           C  
ATOM   3987  HD2 TYR A 251      10.978  -8.314  -4.347  1.00 54.49           H  
ATOM   3988  CE1 TYR A 251      13.740 -10.217  -2.360  1.00 54.49           C  
ATOM   3989  HE1 TYR A 251      14.509 -10.729  -1.800  1.00 54.49           H  
ATOM   3990  CE2 TYR A 251      13.089  -8.495  -3.966  1.00 54.49           C  
ATOM   3991  HE2 TYR A 251      13.372  -7.688  -4.625  1.00 54.49           H  
ATOM   3992  OH  TYR A 251      15.388  -8.836  -3.429  1.00 54.49           O  
ATOM   3993  HH  TYR A 251      15.962  -9.132  -2.719  1.00 54.49           H  
ATOM   3994  CZ  TYR A 251      14.088  -9.173  -3.244  1.00 54.49           C  
ATOM   3995  N   GLY A 252       9.867 -13.413  -3.222  1.00 47.91           N  
ATOM   3996  H   GLY A 252       9.148 -13.197  -2.546  1.00 47.91           H  
ATOM   3997  CA  GLY A 252      10.386 -14.773  -3.213  1.00 47.91           C  
ATOM   3998  HA2 GLY A 252       9.954 -15.326  -2.379  1.00 47.91           H  
ATOM   3999  HA3 GLY A 252      11.467 -14.744  -3.078  1.00 47.91           H  
ATOM   4000  C   GLY A 252      10.059 -15.527  -4.494  1.00 47.91           C  
ATOM   4001  O   GLY A 252      10.919 -16.254  -4.961  1.00 47.91           O  
ATOM   4002  N   ALA A 253       8.898 -15.319  -5.128  1.00 46.52           N  
ATOM   4003  H   ALA A 253       8.193 -14.729  -4.708  1.00 46.52           H  
ATOM   4004  CA  ALA A 253       8.655 -15.848  -6.473  1.00 46.52           C  
ATOM   4005  HA  ALA A 253       8.856 -16.919  -6.460  1.00 46.52           H  
ATOM   4006  C   ALA A 253       9.599 -15.222  -7.515  1.00 46.52           C  
ATOM   4007  CB  ALA A 253       7.185 -15.669  -6.863  1.00 46.52           C  
ATOM   4008  HB1 ALA A 253       6.905 -14.616  -6.825  1.00 46.52           H  
ATOM   4009  HB2 ALA A 253       6.553 -16.242  -6.185  1.00 46.52           H  
ATOM   4010  HB3 ALA A 253       7.034 -16.038  -7.878  1.00 46.52           H  
ATOM   4011  O   ALA A 253      10.087 -15.938  -8.385  1.00 46.52           O  
ATOM   4012  N   GLY A 254       9.919 -13.928  -7.392  1.00 45.53           N  
ATOM   4013  H   GLY A 254       9.449 -13.384  -6.683  1.00 45.53           H  
ATOM   4014  CA  GLY A 254      10.961 -13.265  -8.186  1.00 45.53           C  
ATOM   4015  HA2 GLY A 254      10.991 -12.209  -7.918  1.00 45.53           H  
ATOM   4016  HA3 GLY A 254      10.723 -13.349  -9.247  1.00 45.53           H  
ATOM   4017  C   GLY A 254      12.358 -13.854  -7.949  1.00 45.53           C  
ATOM   4018  O   GLY A 254      13.053 -14.187  -8.898  1.00 45.53           O  
ATOM   4019  N   GLN A 255      12.743 -14.089  -6.693  1.00 40.59           N  
ATOM   4020  H   GLN A 255      12.143 -13.742  -5.957  1.00 40.59           H  
ATOM   4021  CA  GLN A 255      14.005 -14.740  -6.306  1.00 40.59           C  
ATOM   4022  HA  GLN A 255      14.842 -14.219  -6.772  1.00 40.59           H  
ATOM   4023  C   GLN A 255      14.068 -16.206  -6.750  1.00 40.59           C  
ATOM   4024  CB  GLN A 255      14.153 -14.666  -4.779  1.00 40.59           C  
ATOM   4025  HB2 GLN A 255      14.951 -15.334  -4.456  1.00 40.59           H  
ATOM   4026  HB3 GLN A 255      13.232 -15.021  -4.316  1.00 40.59           H  
ATOM   4027  O   GLN A 255      15.085 -16.691  -7.235  1.00 40.59           O  
ATOM   4028  CG  GLN A 255      14.448 -13.243  -4.275  1.00 40.59           C  
ATOM   4029  HG2 GLN A 255      14.312 -13.216  -3.193  1.00 40.59           H  
ATOM   4030  HG3 GLN A 255      13.746 -12.534  -4.715  1.00 40.59           H  
ATOM   4031  CD  GLN A 255      15.872 -12.795  -4.578  1.00 40.59           C  
ATOM   4032  NE2 GLN A 255      16.127 -11.514  -4.717  1.00 40.59           N  
ATOM   4033 HE21 GLN A 255      15.411 -10.808  -4.622  1.00 40.59           H  
ATOM   4034 HE22 GLN A 255      17.095 -11.275  -4.877  1.00 40.59           H  
ATOM   4035  OE1 GLN A 255      16.790 -13.590  -4.674  1.00 40.59           O  
ATOM   4036  N   VAL A 256      12.957 -16.925  -6.632  1.00 39.38           N  
ATOM   4037  H   VAL A 256      12.164 -16.490  -6.182  1.00 39.38           H  
ATOM   4038  CA  VAL A 256      12.781 -18.270  -7.172  1.00 39.38           C  
ATOM   4039  HA  VAL A 256      13.588 -18.907  -6.808  1.00 39.38           H  
ATOM   4040  C   VAL A 256      12.915 -18.224  -8.693  1.00 39.38           C  
ATOM   4041  CB  VAL A 256      11.445 -18.858  -6.674  1.00 39.38           C  
ATOM   4042  HB  VAL A 256      10.672 -18.094  -6.749  1.00 39.38           H  
ATOM   4043  O   VAL A 256      13.556 -19.102  -9.247  1.00 39.38           O  
ATOM   4044  CG1 VAL A 256      10.958 -20.059  -7.470  1.00 39.38           C  
ATOM   4045 HG11 VAL A 256      10.543 -19.668  -8.400  1.00 39.38           H  
ATOM   4046 HG12 VAL A 256      11.779 -20.748  -7.665  1.00 39.38           H  
ATOM   4047 HG13 VAL A 256      10.162 -20.576  -6.935  1.00 39.38           H  
ATOM   4048  CG2 VAL A 256      11.558 -19.304  -5.211  1.00 39.38           C  
ATOM   4049 HG21 VAL A 256      10.570 -19.550  -4.823  1.00 39.38           H  
ATOM   4050 HG22 VAL A 256      11.982 -18.509  -4.599  1.00 39.38           H  
ATOM   4051 HG23 VAL A 256      12.203 -20.180  -5.137  1.00 39.38           H  
ATOM   4052  N   MET A 257      12.444 -17.173  -9.369  1.00 41.36           N  
ATOM   4053  H   MET A 257      11.893 -16.484  -8.876  1.00 41.36           H  
ATOM   4054  CA  MET A 257      12.703 -16.943 -10.791  1.00 41.36           C  
ATOM   4055  HA  MET A 257      12.469 -17.862 -11.329  1.00 41.36           H  
ATOM   4056  C   MET A 257      14.175 -16.662 -11.113  1.00 41.36           C  
ATOM   4057  CB  MET A 257      11.743 -15.887 -11.338  1.00 41.36           C  
ATOM   4058  HB2 MET A 257      10.730 -16.145 -11.028  1.00 41.36           H  
ATOM   4059  HB3 MET A 257      11.984 -14.894 -10.959  1.00 41.36           H  
ATOM   4060  O   MET A 257      14.643 -17.133 -12.143  1.00 41.36           O  
ATOM   4061  CG  MET A 257      11.778 -15.845 -12.861  1.00 41.36           C  
ATOM   4062  HG2 MET A 257      12.691 -15.341 -13.176  1.00 41.36           H  
ATOM   4063  HG3 MET A 257      11.782 -16.859 -13.262  1.00 41.36           H  
ATOM   4064  SD  MET A 257      10.349 -14.978 -13.530  1.00 41.36           S  
ATOM   4065  CE  MET A 257      11.059 -14.530 -15.120  1.00 41.36           C  
ATOM   4066  HE1 MET A 257      10.333 -13.921 -15.659  1.00 41.36           H  
ATOM   4067  HE2 MET A 257      11.283 -15.433 -15.689  1.00 41.36           H  
ATOM   4068  HE3 MET A 257      11.978 -13.964 -14.967  1.00 41.36           H  
ATOM   4069  N   LEU A 258      14.944 -16.026 -10.223  1.00 39.16           N  
ATOM   4070  H   LEU A 258      14.500 -15.588  -9.429  1.00 39.16           H  
ATOM   4071  CA  LEU A 258      16.410 -15.976 -10.351  1.00 39.16           C  
ATOM   4072  HA  LEU A 258      16.662 -15.561 -11.327  1.00 39.16           H  
ATOM   4073  C   LEU A 258      17.016 -17.377 -10.283  1.00 39.16           C  
ATOM   4074  CB  LEU A 258      17.063 -15.115  -9.259  1.00 39.16           C  
ATOM   4075  HB2 LEU A 258      16.964 -15.615  -8.296  1.00 39.16           H  
ATOM   4076  HB3 LEU A 258      18.132 -15.051  -9.465  1.00 39.16           H  
ATOM   4077  O   LEU A 258      17.832 -17.733 -11.127  1.00 39.16           O  
ATOM   4078  CG  LEU A 258      16.506 -13.700  -9.142  1.00 39.16           C  
ATOM   4079  HG  LEU A 258      15.423 -13.736  -9.022  1.00 39.16           H  
ATOM   4080  CD1 LEU A 258      17.081 -13.012  -7.916  1.00 39.16           C  
ATOM   4081 HD11 LEU A 258      17.107 -13.715  -7.084  1.00 39.16           H  
ATOM   4082 HD12 LEU A 258      16.431 -12.180  -7.648  1.00 39.16           H  
ATOM   4083 HD13 LEU A 258      18.101 -12.675  -8.104  1.00 39.16           H  
ATOM   4084  CD2 LEU A 258      16.846 -12.883 -10.365  1.00 39.16           C  
ATOM   4085 HD21 LEU A 258      16.405 -13.326 -11.259  1.00 39.16           H  
ATOM   4086 HD22 LEU A 258      16.422 -11.888 -10.230  1.00 39.16           H  
ATOM   4087 HD23 LEU A 258      17.930 -12.836 -10.466  1.00 39.16           H  
ATOM   4088  N   ARG A 259      16.570 -18.205  -9.328  1.00 39.09           N  
ATOM   4089  H   ARG A 259      15.910 -17.833  -8.661  1.00 39.09           H  
ATOM   4090  CA  ARG A 259      16.987 -19.616  -9.235  1.00 39.09           C  
ATOM   4091  HA  ARG A 259      18.076 -19.659  -9.209  1.00 39.09           H  
ATOM   4092  C   ARG A 259      16.574 -20.406 -10.484  1.00 39.09           C  
ATOM   4093  CB  ARG A 259      16.435 -20.271  -7.956  1.00 39.09           C  
ATOM   4094  HB2 ARG A 259      16.725 -21.321  -7.962  1.00 39.09           H  
ATOM   4095  HB3 ARG A 259      15.346 -20.230  -7.962  1.00 39.09           H  
ATOM   4096  O   ARG A 259      17.345 -21.224 -10.975  1.00 39.09           O  
ATOM   4097  CG  ARG A 259      16.958 -19.636  -6.658  1.00 39.09           C  
ATOM   4098  HG2 ARG A 259      16.709 -18.575  -6.630  1.00 39.09           H  
ATOM   4099  HG3 ARG A 259      18.042 -19.744  -6.618  1.00 39.09           H  
ATOM   4100  CD  ARG A 259      16.327 -20.335  -5.448  1.00 39.09           C  
ATOM   4101  HD2 ARG A 259      15.243 -20.241  -5.512  1.00 39.09           H  
ATOM   4102  HD3 ARG A 259      16.593 -21.392  -5.487  1.00 39.09           H  
ATOM   4103  NE  ARG A 259      16.791 -19.755  -4.174  1.00 39.09           N  
ATOM   4104  HE  ARG A 259      17.341 -18.910  -4.235  1.00 39.09           H  
ATOM   4105  NH1 ARG A 259      15.919 -21.362  -2.779  1.00 39.09           N  
ATOM   4106 HH11 ARG A 259      15.587 -21.872  -3.585  1.00 39.09           H  
ATOM   4107 HH12 ARG A 259      15.878 -21.789  -1.864  1.00 39.09           H  
ATOM   4108  NH2 ARG A 259      17.103 -19.680  -1.918  1.00 39.09           N  
ATOM   4109 HH21 ARG A 259      17.009 -20.109  -1.009  1.00 39.09           H  
ATOM   4110 HH22 ARG A 259      17.684 -18.861  -2.027  1.00 39.09           H  
ATOM   4111  CZ  ARG A 259      16.601 -20.265  -2.968  1.00 39.09           C  
ATOM   4112  N   TRP A 260      15.399 -20.125 -11.046  1.00 39.85           N  
ATOM   4113  H   TRP A 260      14.778 -19.504 -10.546  1.00 39.85           H  
ATOM   4114  CA  TRP A 260      14.939 -20.690 -12.317  1.00 39.85           C  
ATOM   4115  HA  TRP A 260      15.081 -21.770 -12.286  1.00 39.85           H  
ATOM   4116  C   TRP A 260      15.733 -20.177 -13.514  1.00 39.85           C  
ATOM   4117  CB  TRP A 260      13.453 -20.388 -12.541  1.00 39.85           C  
ATOM   4118  HB2 TRP A 260      13.301 -19.309 -12.553  1.00 39.85           H  
ATOM   4119  HB3 TRP A 260      13.192 -20.743 -13.538  1.00 39.85           H  
ATOM   4120  O   TRP A 260      15.876 -20.896 -14.490  1.00 39.85           O  
ATOM   4121  CG  TRP A 260      12.486 -21.034 -11.598  1.00 39.85           C  
ATOM   4122  CD1 TRP A 260      11.530 -20.436 -10.857  1.00 39.85           C  
ATOM   4123  HD1 TRP A 260      11.342 -19.374 -10.807  1.00 39.85           H  
ATOM   4124  CD2 TRP A 260      12.272 -22.451 -11.391  1.00 39.85           C  
ATOM   4125  CE2 TRP A 260      11.136 -22.648 -10.561  1.00 39.85           C  
ATOM   4126  CE3 TRP A 260      12.908 -23.596 -11.865  1.00 39.85           C  
ATOM   4127  HE3 TRP A 260      13.802 -23.481 -12.459  1.00 39.85           H  
ATOM   4128  NE1 TRP A 260      10.772 -21.384 -10.206  1.00 39.85           N  
ATOM   4129  HE1 TRP A 260      10.006 -21.158  -9.588  1.00 39.85           H  
ATOM   4130  CH2 TRP A 260      11.188 -25.023 -10.869  1.00 39.85           C  
ATOM   4131  HH2 TRP A 260      10.775 -26.006 -10.693  1.00 39.85           H  
ATOM   4132  CZ2 TRP A 260      10.594 -23.905 -10.281  1.00 39.85           C  
ATOM   4133  HZ2 TRP A 260       9.720 -24.008  -9.655  1.00 39.85           H  
ATOM   4134  CZ3 TRP A 260      12.350 -24.861 -11.639  1.00 39.85           C  
ATOM   4135  HZ3 TRP A 260      12.841 -25.720 -12.072  1.00 39.85           H  
ATOM   4136  N   GLY A 261      16.271 -18.968 -13.431  1.00 44.29           N  
ATOM   4137  H   GLY A 261      16.013 -18.398 -12.638  1.00 44.29           H  
ATOM   4138  CA  GLY A 261      17.202 -18.380 -14.375  1.00 44.29           C  
ATOM   4139  HA2 GLY A 261      17.438 -17.410 -13.939  1.00 44.29           H  
ATOM   4140  HA3 GLY A 261      16.750 -18.263 -15.360  1.00 44.29           H  
ATOM   4141  C   GLY A 261      18.510 -19.146 -14.498  1.00 44.29           C  
ATOM   4142  O   GLY A 261      18.904 -19.522 -15.603  1.00 44.29           O  
ATOM   4143  N   VAL A 262      19.114 -19.474 -13.350  1.00 41.21           N  
ATOM   4144  H   VAL A 262      18.760 -19.058 -12.501  1.00 41.21           H  
ATOM   4145  CA  VAL A 262      20.257 -20.401 -13.258  1.00 41.21           C  
ATOM   4146  HA  VAL A 262      21.117 -19.966 -13.766  1.00 41.21           H  
ATOM   4147  C   VAL A 262      19.902 -21.727 -13.932  1.00 41.21           C  
ATOM   4148  CB  VAL A 262      20.634 -20.710 -11.790  1.00 41.21           C  
ATOM   4149  HB  VAL A 262      19.818 -21.263 -11.324  1.00 41.21           H  
ATOM   4150  O   VAL A 262      20.662 -22.254 -14.745  1.00 41.21           O  
ATOM   4151  CG1 VAL A 262      21.888 -21.588 -11.712  1.00 41.21           C  
ATOM   4152 HG11 VAL A 262      22.716 -21.102 -12.230  1.00 41.21           H  
ATOM   4153 HG12 VAL A 262      21.704 -22.562 -12.165  1.00 41.21           H  
ATOM   4154 HG13 VAL A 262      22.169 -21.749 -10.671  1.00 41.21           H  
ATOM   4155  CG2 VAL A 262      20.904 -19.490 -10.914  1.00 41.21           C  
ATOM   4156 HG21 VAL A 262      21.869 -19.063 -11.184  1.00 41.21           H  
ATOM   4157 HG22 VAL A 262      20.107 -18.752 -11.011  1.00 41.21           H  
ATOM   4158 HG23 VAL A 262      20.958 -19.800  -9.871  1.00 41.21           H  
ATOM   4159  N   LEU A 263      18.711 -22.255 -13.625  1.00 40.99           N  
ATOM   4160  H   LEU A 263      18.152 -21.787 -12.926  1.00 40.99           H  
ATOM   4161  CA  LEU A 263      18.234 -23.515 -14.180  1.00 40.99           C  
ATOM   4162  HA  LEU A 263      18.998 -24.270 -13.991  1.00 40.99           H  
ATOM   4163  C   LEU A 263      18.018 -23.431 -15.695  1.00 40.99           C  
ATOM   4164  CB  LEU A 263      16.935 -23.926 -13.475  1.00 40.99           C  
ATOM   4165  HB2 LEU A 263      16.962 -23.600 -12.436  1.00 40.99           H  
ATOM   4166  HB3 LEU A 263      16.097 -23.417 -13.950  1.00 40.99           H  
ATOM   4167  O   LEU A 263      18.445 -24.317 -16.418  1.00 40.99           O  
ATOM   4168  CG  LEU A 263      16.725 -25.449 -13.537  1.00 40.99           C  
ATOM   4169  HG  LEU A 263      17.407 -25.913 -14.250  1.00 40.99           H  
ATOM   4170  CD1 LEU A 263      16.972 -26.042 -12.161  1.00 40.99           C  
ATOM   4171 HD11 LEU A 263      17.973 -25.759 -11.835  1.00 40.99           H  
ATOM   4172 HD12 LEU A 263      16.890 -27.127 -12.219  1.00 40.99           H  
ATOM   4173 HD13 LEU A 263      16.242 -25.664 -11.446  1.00 40.99           H  
ATOM   4174  CD2 LEU A 263      15.301 -25.798 -13.939  1.00 40.99           C  
ATOM   4175 HD21 LEU A 263      14.598 -25.193 -13.367  1.00 40.99           H  
ATOM   4176 HD22 LEU A 263      15.093 -26.840 -13.696  1.00 40.99           H  
ATOM   4177 HD23 LEU A 263      15.162 -25.619 -15.005  1.00 40.99           H  
ATOM   4178  N   ALA A 264      17.396 -22.369 -16.201  1.00 45.34           N  
ATOM   4179  H   ALA A 264      17.055 -21.665 -15.562  1.00 45.34           H  
ATOM   4180  CA  ALA A 264      17.173 -22.159 -17.626  1.00 45.34           C  
ATOM   4181  HA  ALA A 264      16.686 -23.042 -18.040  1.00 45.34           H  
ATOM   4182  C   ALA A 264      18.496 -21.972 -18.374  1.00 45.34           C  
ATOM   4183  CB  ALA A 264      16.243 -20.960 -17.817  1.00 45.34           C  
ATOM   4184  HB1 ALA A 264      15.298 -21.147 -17.308  1.00 45.34           H  
ATOM   4185  HB2 ALA A 264      16.705 -20.061 -17.409  1.00 45.34           H  
ATOM   4186  HB3 ALA A 264      16.054 -20.813 -18.881  1.00 45.34           H  
ATOM   4187  O   ALA A 264      18.613 -22.449 -19.496  1.00 45.34           O  
ATOM   4188  N   LYS A 265      19.516 -21.368 -17.748  1.00 43.91           N  
ATOM   4189  H   LYS A 265      19.337 -20.938 -16.852  1.00 43.91           H  
ATOM   4190  CA  LYS A 265      20.878 -21.298 -18.299  1.00 43.91           C  
ATOM   4191  HA  LYS A 265      20.829 -20.920 -19.320  1.00 43.91           H  
ATOM   4192  C   LYS A 265      21.489 -22.692 -18.405  1.00 43.91           C  
ATOM   4193  CB  LYS A 265      21.722 -20.328 -17.455  1.00 43.91           C  
ATOM   4194  HB2 LYS A 265      21.960 -20.791 -16.497  1.00 43.91           H  
ATOM   4195  HB3 LYS A 265      21.143 -19.427 -17.257  1.00 43.91           H  
ATOM   4196  O   LYS A 265      21.989 -23.052 -19.469  1.00 43.91           O  
ATOM   4197  CG  LYS A 265      23.024 -19.915 -18.158  1.00 43.91           C  
ATOM   4198  HG2 LYS A 265      22.787 -19.417 -19.099  1.00 43.91           H  
ATOM   4199  HG3 LYS A 265      23.625 -20.800 -18.365  1.00 43.91           H  
ATOM   4200  CD  LYS A 265      23.824 -18.961 -17.260  1.00 43.91           C  
ATOM   4201  HD2 LYS A 265      24.044 -19.473 -16.323  1.00 43.91           H  
ATOM   4202  HD3 LYS A 265      23.225 -18.075 -17.045  1.00 43.91           H  
ATOM   4203  CE  LYS A 265      25.137 -18.531 -17.924  1.00 43.91           C  
ATOM   4204  HE2 LYS A 265      25.623 -19.416 -18.336  1.00 43.91           H  
ATOM   4205  HE3 LYS A 265      24.911 -17.847 -18.741  1.00 43.91           H  
ATOM   4206  NZ  LYS A 265      26.048 -17.886 -16.943  1.00 43.91           N  
ATOM   4207  HZ1 LYS A 265      26.271 -18.524 -16.193  1.00 43.91           H  
ATOM   4208  HZ2 LYS A 265      26.925 -17.633 -17.375  1.00 43.91           H  
ATOM   4209  HZ3 LYS A 265      25.627 -17.059 -16.543  1.00 43.91           H  
ATOM   4210  N   SER A 266      21.337 -23.505 -17.355  1.00 40.99           N  
ATOM   4211  H   SER A 266      20.950 -23.109 -16.510  1.00 40.99           H  
ATOM   4212  CA  SER A 266      21.686 -24.933 -17.373  1.00 40.99           C  
ATOM   4213  HA  SER A 266      22.767 -25.043 -17.451  1.00 40.99           H  
ATOM   4214  C   SER A 266      21.032 -25.660 -18.536  1.00 40.99           C  
ATOM   4215  CB  SER A 266      21.186 -25.645 -16.110  1.00 40.99           C  
ATOM   4216  HB2 SER A 266      20.147 -25.956 -16.211  1.00 40.99           H  
ATOM   4217  HB3 SER A 266      21.225 -24.969 -15.256  1.00 40.99           H  
ATOM   4218  O   SER A 266      21.688 -26.303 -19.349  1.00 40.99           O  
ATOM   4219  OG  SER A 266      21.956 -26.812 -15.911  1.00 40.99           O  
ATOM   4220  HG  SER A 266      21.676 -27.241 -15.099  1.00 40.99           H  
ATOM   4221  N   VAL A 267      19.709 -25.537 -18.632  1.00 41.20           N  
ATOM   4222  H   VAL A 267      19.232 -24.983 -17.935  1.00 41.20           H  
ATOM   4223  CA  VAL A 267      18.911 -26.329 -19.556  1.00 41.20           C  
ATOM   4224  HA  VAL A 267      19.284 -27.352 -19.533  1.00 41.20           H  
ATOM   4225  C   VAL A 267      19.087 -25.827 -20.983  1.00 41.20           C  
ATOM   4226  CB  VAL A 267      17.443 -26.372 -19.118  1.00 41.20           C  
ATOM   4227  HB  VAL A 267      17.057 -25.354 -19.072  1.00 41.20           H  
ATOM   4228  O   VAL A 267      19.161 -26.658 -21.877  1.00 41.20           O  
ATOM   4229  CG1 VAL A 267      16.626 -27.238 -20.086  1.00 41.20           C  
ATOM   4230 HG11 VAL A 267      17.087 -28.222 -20.169  1.00 41.20           H  
ATOM   4231 HG12 VAL A 267      15.608 -27.374 -19.722  1.00 41.20           H  
ATOM   4232 HG13 VAL A 267      16.586 -26.784 -21.076  1.00 41.20           H  
ATOM   4233  CG2 VAL A 267      17.267 -27.014 -17.737  1.00 41.20           C  
ATOM   4234 HG21 VAL A 267      16.239 -26.879 -17.400  1.00 41.20           H  
ATOM   4235 HG22 VAL A 267      17.508 -28.076 -17.788  1.00 41.20           H  
ATOM   4236 HG23 VAL A 267      17.931 -26.570 -16.995  1.00 41.20           H  
ATOM   4237  N   LYS A 268      19.269 -24.520 -21.220  1.00 44.87           N  
ATOM   4238  H   LYS A 268      19.169 -23.877 -20.448  1.00 44.87           H  
ATOM   4239  CA  LYS A 268      19.663 -23.974 -22.529  1.00 44.87           C  
ATOM   4240  HA  LYS A 268      18.905 -24.247 -23.263  1.00 44.87           H  
ATOM   4241  C   LYS A 268      20.982 -24.588 -23.004  1.00 44.87           C  
ATOM   4242  CB  LYS A 268      19.767 -22.437 -22.455  1.00 44.87           C  
ATOM   4243  HB2 LYS A 268      20.551 -22.158 -21.752  1.00 44.87           H  
ATOM   4244  HB3 LYS A 268      18.820 -22.026 -22.103  1.00 44.87           H  
ATOM   4245  O   LYS A 268      21.095 -24.946 -24.173  1.00 44.87           O  
ATOM   4246  CG  LYS A 268      20.077 -21.842 -23.836  1.00 44.87           C  
ATOM   4247  HG2 LYS A 268      20.971 -22.318 -24.239  1.00 44.87           H  
ATOM   4248  HG3 LYS A 268      19.243 -22.056 -24.506  1.00 44.87           H  
ATOM   4249  CD  LYS A 268      20.339 -20.332 -23.823  1.00 44.87           C  
ATOM   4250  HD2 LYS A 268      21.155 -20.108 -23.136  1.00 44.87           H  
ATOM   4251  HD3 LYS A 268      19.437 -19.799 -23.523  1.00 44.87           H  
ATOM   4252  CE  LYS A 268      20.736 -19.975 -25.261  1.00 44.87           C  
ATOM   4253  HE2 LYS A 268      21.541 -20.636 -25.582  1.00 44.87           H  
ATOM   4254  HE3 LYS A 268      19.882 -20.179 -25.908  1.00 44.87           H  
ATOM   4255  NZ  LYS A 268      21.149 -18.567 -25.443  1.00 44.87           N  
ATOM   4256  HZ1 LYS A 268      20.548 -17.952 -24.913  1.00 44.87           H  
ATOM   4257  HZ2 LYS A 268      20.982 -18.338 -26.413  1.00 44.87           H  
ATOM   4258  HZ3 LYS A 268      22.116 -18.416 -25.193  1.00 44.87           H  
ATOM   4259  N   ASN A 269      21.953 -24.738 -22.105  1.00 43.37           N  
ATOM   4260  H   ASN A 269      21.811 -24.383 -21.170  1.00 43.37           H  
ATOM   4261  CA  ASN A 269      23.240 -25.343 -22.433  1.00 43.37           C  
ATOM   4262  HA  ASN A 269      23.598 -24.924 -23.373  1.00 43.37           H  
ATOM   4263  C   ASN A 269      23.145 -26.870 -22.650  1.00 43.37           C  
ATOM   4264  CB  ASN A 269      24.245 -24.976 -21.332  1.00 43.37           C  
ATOM   4265  HB2 ASN A 269      25.157 -25.547 -21.510  1.00 43.37           H  
ATOM   4266  HB3 ASN A 269      23.828 -25.241 -20.360  1.00 43.37           H  
ATOM   4267  O   ASN A 269      23.949 -27.424 -23.395  1.00 43.37           O  
ATOM   4268  CG  ASN A 269      24.658 -23.515 -21.294  1.00 43.37           C  
ATOM   4269  ND2 ASN A 269      25.336 -23.095 -20.251  1.00 43.37           N  
ATOM   4270 HD21 ASN A 269      25.595 -23.719 -19.500  1.00 43.37           H  
ATOM   4271 HD22 ASN A 269      25.656 -22.137 -20.267  1.00 43.37           H  
ATOM   4272  OD1 ASN A 269      24.429 -22.742 -22.212  1.00 43.37           O  
ATOM   4273  N   ILE A 270      22.163 -27.550 -22.042  1.00 41.74           N  
ATOM   4274  H   ILE A 270      21.596 -27.042 -21.377  1.00 41.74           H  
ATOM   4275  CA  ILE A 270      21.934 -29.002 -22.184  1.00 41.74           C  
ATOM   4276  HA  ILE A 270      22.891 -29.489 -22.372  1.00 41.74           H  
ATOM   4277  C   ILE A 270      21.034 -29.339 -23.393  1.00 41.74           C  
ATOM   4278  CB  ILE A 270      21.374 -29.572 -20.852  1.00 41.74           C  
ATOM   4279  HB  ILE A 270      20.493 -28.989 -20.581  1.00 41.74           H  
ATOM   4280  O   ILE A 270      21.258 -30.332 -24.084  1.00 41.74           O  
ATOM   4281  CG1 ILE A 270      22.418 -29.455 -19.714  1.00 41.74           C  
ATOM   4282 HG12 ILE A 270      22.871 -28.464 -19.732  1.00 41.74           H  
ATOM   4283 HG13 ILE A 270      23.219 -30.176 -19.880  1.00 41.74           H  
ATOM   4284  CG2 ILE A 270      20.943 -31.046 -20.993  1.00 41.74           C  
ATOM   4285 HG21 ILE A 270      20.588 -31.437 -20.040  1.00 41.74           H  
ATOM   4286 HG22 ILE A 270      21.784 -31.649 -21.336  1.00 41.74           H  
ATOM   4287 HG23 ILE A 270      20.125 -31.140 -21.707  1.00 41.74           H  
ATOM   4288  CD1 ILE A 270      21.844 -29.660 -18.305  1.00 41.74           C  
ATOM   4289 HD11 ILE A 270      22.613 -29.428 -17.569  1.00 41.74           H  
ATOM   4290 HD12 ILE A 270      20.997 -28.992 -18.148  1.00 41.74           H  
ATOM   4291 HD13 ILE A 270      21.528 -30.693 -18.161  1.00 41.74           H  
ATOM   4292  N   MET A 271      20.002 -28.538 -23.673  1.00 41.03           N  
ATOM   4293  H   MET A 271      19.881 -27.713 -23.102  1.00 41.03           H  
ATOM   4294  CA  MET A 271      18.968 -28.830 -24.670  1.00 41.03           C  
ATOM   4295  HA  MET A 271      18.888 -29.913 -24.763  1.00 41.03           H  
ATOM   4296  C   MET A 271      19.343 -28.303 -26.060  1.00 41.03           C  
ATOM   4297  CB  MET A 271      17.586 -28.326 -24.218  1.00 41.03           C  
ATOM   4298  HB2 MET A 271      17.642 -27.288 -23.891  1.00 41.03           H  
ATOM   4299  HB3 MET A 271      16.910 -28.374 -25.072  1.00 41.03           H  
ATOM   4300  O   MET A 271      18.974 -27.203 -26.472  1.00 41.03           O  
ATOM   4301  CG  MET A 271      16.989 -29.203 -23.114  1.00 41.03           C  
ATOM   4302  HG2 MET A 271      17.102 -30.247 -23.406  1.00 41.03           H  
ATOM   4303  HG3 MET A 271      17.546 -29.047 -22.190  1.00 41.03           H  
ATOM   4304  SD  MET A 271      15.221 -28.898 -22.830  1.00 41.03           S  
ATOM   4305  CE  MET A 271      14.833 -30.324 -21.780  1.00 41.03           C  
ATOM   4306  HE1 MET A 271      15.381 -30.248 -20.841  1.00 41.03           H  
ATOM   4307  HE2 MET A 271      13.762 -30.350 -21.580  1.00 41.03           H  
ATOM   4308  HE3 MET A 271      15.118 -31.244 -22.291  1.00 41.03           H  
ATOM   4309  N   LEU A 272      20.012 -29.157 -26.832  1.00 38.54           N  
ATOM   4310  H   LEU A 272      20.364 -29.989 -26.379  1.00 38.54           H  
ATOM   4311  CA  LEU A 272      20.385 -28.940 -28.237  1.00 38.54           C  
ATOM   4312  HA  LEU A 272      20.696 -27.901 -28.338  1.00 38.54           H  
ATOM   4313  C   LEU A 272      19.238 -29.118 -29.269  1.00 38.54           C  
ATOM   4314  CB  LEU A 272      21.603 -29.849 -28.546  1.00 38.54           C  
ATOM   4315  HB2 LEU A 272      21.632 -30.105 -29.605  1.00 38.54           H  
ATOM   4316  HB3 LEU A 272      21.488 -30.787 -28.004  1.00 38.54           H  
ATOM   4317  O   LEU A 272      19.526 -29.174 -30.460  1.00 38.54           O  
ATOM   4318  CG  LEU A 272      22.957 -29.210 -28.187  1.00 38.54           C  
ATOM   4319  HG  LEU A 272      22.891 -28.737 -27.207  1.00 38.54           H  
ATOM   4320  CD1 LEU A 272      24.048 -30.281 -28.140  1.00 38.54           C  
ATOM   4321 HD11 LEU A 272      24.126 -30.783 -29.104  1.00 38.54           H  
ATOM   4322 HD12 LEU A 272      25.004 -29.820 -27.890  1.00 38.54           H  
ATOM   4323 HD13 LEU A 272      23.807 -31.012 -27.368  1.00 38.54           H  
ATOM   4324  CD2 LEU A 272      23.372 -28.168 -29.232  1.00 38.54           C  
ATOM   4325 HD21 LEU A 272      24.320 -27.718 -28.936  1.00 38.54           H  
ATOM   4326 HD22 LEU A 272      23.483 -28.638 -30.209  1.00 38.54           H  
ATOM   4327 HD23 LEU A 272      22.623 -27.379 -29.295  1.00 38.54           H  
ATOM   4328  N   GLY A 273      17.957 -29.226 -28.880  1.00 44.85           N  
ATOM   4329  H   GLY A 273      17.754 -29.128 -27.896  1.00 44.85           H  
ATOM   4330  CA  GLY A 273      16.949 -29.833 -29.780  1.00 44.85           C  
ATOM   4331  HA2 GLY A 273      16.666 -30.789 -29.340  1.00 44.85           H  
ATOM   4332  HA3 GLY A 273      17.393 -30.070 -30.747  1.00 44.85           H  
ATOM   4333  C   GLY A 273      15.640 -29.096 -30.081  1.00 44.85           C  
ATOM   4334  O   GLY A 273      15.056 -29.347 -31.131  1.00 44.85           O  
ATOM   4335  N   HIS A 274      15.135 -28.210 -29.220  1.00 37.90           N  
ATOM   4336  H   HIS A 274      15.661 -27.965 -28.393  1.00 37.90           H  
ATOM   4337  CA  HIS A 274      13.796 -27.629 -29.406  1.00 37.90           C  
ATOM   4338  HA  HIS A 274      13.354 -27.986 -30.335  1.00 37.90           H  
ATOM   4339  C   HIS A 274      13.864 -26.109 -29.529  1.00 37.90           C  
ATOM   4340  CB  HIS A 274      12.854 -28.092 -28.282  1.00 37.90           C  
ATOM   4341  HB2 HIS A 274      13.400 -28.176 -27.342  1.00 37.90           H  
ATOM   4342  HB3 HIS A 274      12.075 -27.342 -28.145  1.00 37.90           H  
ATOM   4343  O   HIS A 274      14.016 -25.416 -28.530  1.00 37.90           O  
ATOM   4344  CG  HIS A 274      12.172 -29.400 -28.596  1.00 37.90           C  
ATOM   4345  CD2 HIS A 274      12.725 -30.652 -28.564  1.00 37.90           C  
ATOM   4346  HD2 HIS A 274      13.743 -30.893 -28.294  1.00 37.90           H  
ATOM   4347  ND1 HIS A 274      10.864 -29.548 -29.003  1.00 37.90           N  
ATOM   4348  HD1 HIS A 274      10.180 -28.811 -29.101  1.00 37.90           H  
ATOM   4349  CE1 HIS A 274      10.635 -30.856 -29.205  1.00 37.90           C  
ATOM   4350  HE1 HIS A 274       9.694 -31.285 -29.517  1.00 37.90           H  
ATOM   4351  NE2 HIS A 274      11.741 -31.567 -28.951  1.00 37.90           N  
ATOM   4352  N   ALA A 275      13.709 -25.588 -30.749  1.00 43.81           N  
ATOM   4353  H   ALA A 275      13.650 -26.224 -31.531  1.00 43.81           H  
ATOM   4354  CA  ALA A 275      13.820 -24.156 -31.041  1.00 43.81           C  
ATOM   4355  HA  ALA A 275      14.826 -23.827 -30.784  1.00 43.81           H  
ATOM   4356  C   ALA A 275      12.831 -23.281 -30.244  1.00 43.81           C  
ATOM   4357  CB  ALA A 275      13.624 -23.965 -32.551  1.00 43.81           C  
ATOM   4358  HB1 ALA A 275      12.630 -24.299 -32.850  1.00 43.81           H  
ATOM   4359  HB2 ALA A 275      13.735 -22.909 -32.798  1.00 43.81           H  
ATOM   4360  HB3 ALA A 275      14.379 -24.531 -33.096  1.00 43.81           H  
ATOM   4361  O   ALA A 275      13.188 -22.180 -29.834  1.00 43.81           O  
ATOM   4362  N   SER A 276      11.607 -23.765 -29.986  1.00 42.06           N  
ATOM   4363  H   SER A 276      11.359 -24.688 -30.311  1.00 42.06           H  
ATOM   4364  CA  SER A 276      10.622 -23.037 -29.169  1.00 42.06           C  
ATOM   4365  HA  SER A 276      10.540 -22.016 -29.542  1.00 42.06           H  
ATOM   4366  C   SER A 276      11.058 -22.940 -27.706  1.00 42.06           C  
ATOM   4367  CB  SER A 276       9.237 -23.685 -29.267  1.00 42.06           C  
ATOM   4368  HB2 SER A 276       8.564 -23.190 -28.567  1.00 42.06           H  
ATOM   4369  HB3 SER A 276       8.848 -23.552 -30.277  1.00 42.06           H  
ATOM   4370  O   SER A 276      11.085 -21.849 -27.147  1.00 42.06           O  
ATOM   4371  OG  SER A 276       9.294 -25.073 -28.971  1.00 42.06           O  
ATOM   4372  HG  SER A 276       8.448 -25.316 -28.588  1.00 42.06           H  
ATOM   4373  N   VAL A 277      11.491 -24.059 -27.119  1.00 42.94           N  
ATOM   4374  H   VAL A 277      11.437 -24.917 -27.649  1.00 42.94           H  
ATOM   4375  CA  VAL A 277      12.001 -24.111 -25.740  1.00 42.94           C  
ATOM   4376  HA  VAL A 277      11.274 -23.632 -25.084  1.00 42.94           H  
ATOM   4377  C   VAL A 277      13.305 -23.323 -25.618  1.00 42.94           C  
ATOM   4378  CB  VAL A 277      12.190 -25.566 -25.266  1.00 42.94           C  
ATOM   4379  HB  VAL A 277      12.927 -26.055 -25.903  1.00 42.94           H  
ATOM   4380  O   VAL A 277      13.486 -22.613 -24.639  1.00 42.94           O  
ATOM   4381  CG1 VAL A 277      12.676 -25.642 -23.813  1.00 42.94           C  
ATOM   4382 HG11 VAL A 277      11.989 -25.103 -23.160  1.00 42.94           H  
ATOM   4383 HG12 VAL A 277      13.671 -25.206 -23.720  1.00 42.94           H  
ATOM   4384 HG13 VAL A 277      12.735 -26.682 -23.491  1.00 42.94           H  
ATOM   4385  CG2 VAL A 277      10.874 -26.356 -25.355  1.00 42.94           C  
ATOM   4386 HG21 VAL A 277      10.504 -26.380 -26.380  1.00 42.94           H  
ATOM   4387 HG22 VAL A 277      11.038 -27.382 -25.025  1.00 42.94           H  
ATOM   4388 HG23 VAL A 277      10.123 -25.891 -24.716  1.00 42.94           H  
ATOM   4389  N   GLN A 278      14.188 -23.370 -26.619  1.00 48.14           N  
ATOM   4390  H   GLN A 278      14.006 -23.991 -27.395  1.00 48.14           H  
ATOM   4391  CA  GLN A 278      15.405 -22.557 -26.656  1.00 48.14           C  
ATOM   4392  HA  GLN A 278      15.980 -22.738 -25.747  1.00 48.14           H  
ATOM   4393  C   GLN A 278      15.094 -21.063 -26.687  1.00 48.14           C  
ATOM   4394  CB  GLN A 278      16.273 -22.911 -27.870  1.00 48.14           C  
ATOM   4395  HB2 GLN A 278      16.918 -22.063 -28.098  1.00 48.14           H  
ATOM   4396  HB3 GLN A 278      15.637 -23.094 -28.737  1.00 48.14           H  
ATOM   4397  O   GLN A 278      15.691 -20.330 -25.911  1.00 48.14           O  
ATOM   4398  CG  GLN A 278      17.180 -24.118 -27.609  1.00 48.14           C  
ATOM   4399  HG2 GLN A 278      16.574 -25.001 -27.404  1.00 48.14           H  
ATOM   4400  HG3 GLN A 278      17.798 -23.916 -26.735  1.00 48.14           H  
ATOM   4401  CD  GLN A 278      18.096 -24.416 -28.792  1.00 48.14           C  
ATOM   4402  NE2 GLN A 278      19.153 -25.166 -28.582  1.00 48.14           N  
ATOM   4403 HE21 GLN A 278      19.290 -25.610 -27.685  1.00 48.14           H  
ATOM   4404 HE22 GLN A 278      19.742 -25.351 -29.381  1.00 48.14           H  
ATOM   4405  OE1 GLN A 278      17.874 -24.010 -29.922  1.00 48.14           O  
ATOM   4406  N   ALA A 279      14.158 -20.607 -27.524  1.00 51.99           N  
ATOM   4407  H   ALA A 279      13.716 -21.248 -28.167  1.00 51.99           H  
ATOM   4408  CA  ALA A 279      13.783 -19.194 -27.587  1.00 51.99           C  
ATOM   4409  HA  ALA A 279      14.684 -18.601 -27.741  1.00 51.99           H  
ATOM   4410  C   ALA A 279      13.114 -18.703 -26.289  1.00 51.99           C  
ATOM   4411  CB  ALA A 279      12.857 -18.997 -28.792  1.00 51.99           C  
ATOM   4412  HB1 ALA A 279      13.368 -19.311 -29.702  1.00 51.99           H  
ATOM   4413  HB2 ALA A 279      12.593 -17.943 -28.879  1.00 51.99           H  
ATOM   4414  HB3 ALA A 279      11.949 -19.587 -28.666  1.00 51.99           H  
ATOM   4415  O   ALA A 279      13.287 -17.547 -25.899  1.00 51.99           O  
ATOM   4416  N   GLU A 280      12.350 -19.567 -25.616  1.00 48.53           N  
ATOM   4417  H   GLU A 280      12.165 -20.469 -26.033  1.00 48.53           H  
ATOM   4418  CA  GLU A 280      11.753 -19.290 -24.304  1.00 48.53           C  
ATOM   4419  HA  GLU A 280      11.294 -18.301 -24.311  1.00 48.53           H  
ATOM   4420  C   GLU A 280      12.817 -19.277 -23.193  1.00 48.53           C  
ATOM   4421  CB  GLU A 280      10.655 -20.328 -24.006  1.00 48.53           C  
ATOM   4422  HB2 GLU A 280      10.376 -20.249 -22.955  1.00 48.53           H  
ATOM   4423  HB3 GLU A 280      11.054 -21.328 -24.179  1.00 48.53           H  
ATOM   4424  O   GLU A 280      12.854 -18.357 -22.377  1.00 48.53           O  
ATOM   4425  CG  GLU A 280       9.390 -20.118 -24.859  1.00 48.53           C  
ATOM   4426  HG2 GLU A 280       8.945 -19.164 -24.577  1.00 48.53           H  
ATOM   4427  HG3 GLU A 280       9.669 -20.042 -25.910  1.00 48.53           H  
ATOM   4428  CD  GLU A 280       8.335 -21.233 -24.698  1.00 48.53           C  
ATOM   4429  OE1 GLU A 280       7.374 -21.232 -25.503  1.00 48.53           O  
ATOM   4430  OE2 GLU A 280       8.465 -22.086 -23.786  1.00 48.53           O  
ATOM   4431  N   MET A 281      13.740 -20.242 -23.191  1.00 50.70           N  
ATOM   4432  H   MET A 281      13.661 -20.982 -23.874  1.00 50.70           H  
ATOM   4433  CA  MET A 281      14.850 -20.295 -22.238  1.00 50.70           C  
ATOM   4434  HA  MET A 281      14.450 -20.153 -21.234  1.00 50.70           H  
ATOM   4435  C   MET A 281      15.855 -19.176 -22.450  1.00 50.70           C  
ATOM   4436  CB  MET A 281      15.570 -21.644 -22.296  1.00 50.70           C  
ATOM   4437  HB2 MET A 281      16.497 -21.565 -21.728  1.00 50.70           H  
ATOM   4438  HB3 MET A 281      15.807 -21.925 -23.322  1.00 50.70           H  
ATOM   4439  O   MET A 281      16.369 -18.650 -21.475  1.00 50.70           O  
ATOM   4440  CG  MET A 281      14.703 -22.704 -21.629  1.00 50.70           C  
ATOM   4441  HG2 MET A 281      14.239 -22.249 -20.754  1.00 50.70           H  
ATOM   4442  HG3 MET A 281      13.903 -23.024 -22.297  1.00 50.70           H  
ATOM   4443  SD  MET A 281      15.616 -24.140 -21.055  1.00 50.70           S  
ATOM   4444  CE  MET A 281      14.426 -24.642 -19.782  1.00 50.70           C  
ATOM   4445  HE1 MET A 281      14.256 -23.812 -19.097  1.00 50.70           H  
ATOM   4446  HE2 MET A 281      13.482 -24.916 -20.255  1.00 50.70           H  
ATOM   4447  HE3 MET A 281      14.797 -25.488 -19.204  1.00 50.70           H  
ATOM   4448  N   GLU A 282      16.103 -18.762 -23.689  1.00 56.85           N  
ATOM   4449  H   GLU A 282      15.686 -19.267 -24.457  1.00 56.85           H  
ATOM   4450  CA  GLU A 282      16.907 -17.584 -24.003  1.00 56.85           C  
ATOM   4451  HA  GLU A 282      17.916 -17.729 -23.617  1.00 56.85           H  
ATOM   4452  C   GLU A 282      16.387 -16.341 -23.312  1.00 56.85           C  
ATOM   4453  CB  GLU A 282      16.936 -17.349 -25.524  1.00 56.85           C  
ATOM   4454  HB2 GLU A 282      16.006 -17.671 -25.994  1.00 56.85           H  
ATOM   4455  HB3 GLU A 282      17.100 -16.293 -25.735  1.00 56.85           H  
ATOM   4456  O   GLU A 282      17.176 -15.609 -22.727  1.00 56.85           O  
ATOM   4457  CG  GLU A 282      18.121 -18.136 -26.047  1.00 56.85           C  
ATOM   4458  HG2 GLU A 282      18.025 -19.189 -25.782  1.00 56.85           H  
ATOM   4459  HG3 GLU A 282      18.955 -17.706 -25.492  1.00 56.85           H  
ATOM   4460  CD  GLU A 282      18.458 -18.004 -27.529  1.00 56.85           C  
ATOM   4461  OE1 GLU A 282      19.602 -18.435 -27.824  1.00 56.85           O  
ATOM   4462  OE2 GLU A 282      17.662 -17.437 -28.305  1.00 56.85           O  
ATOM   4463  N   GLN A 283      15.070 -16.154 -23.310  1.00 52.51           N  
ATOM   4464  H   GLN A 283      14.483 -16.825 -23.783  1.00 52.51           H  
ATOM   4465  CA  GLN A 283      14.448 -15.022 -22.636  1.00 52.51           C  
ATOM   4466  HA  GLN A 283      14.952 -14.104 -22.937  1.00 52.51           H  
ATOM   4467  C   GLN A 283      14.594 -15.134 -21.118  1.00 52.51           C  
ATOM   4468  CB  GLN A 283      12.975 -14.935 -23.050  1.00 52.51           C  
ATOM   4469  HB2 GLN A 283      12.491 -15.901 -22.908  1.00 52.51           H  
ATOM   4470  HB3 GLN A 283      12.467 -14.202 -22.424  1.00 52.51           H  
ATOM   4471  O   GLN A 283      14.909 -14.150 -20.462  1.00 52.51           O  
ATOM   4472  CG  GLN A 283      12.846 -14.501 -24.514  1.00 52.51           C  
ATOM   4473  HG2 GLN A 283      13.539 -15.068 -25.135  1.00 52.51           H  
ATOM   4474  HG3 GLN A 283      13.114 -13.448 -24.601  1.00 52.51           H  
ATOM   4475  CD  GLN A 283      11.435 -14.696 -25.045  1.00 52.51           C  
ATOM   4476  NE2 GLN A 283      11.282 -15.337 -26.179  1.00 52.51           N  
ATOM   4477 HE21 GLN A 283      12.066 -15.917 -26.444  1.00 52.51           H  
ATOM   4478 HE22 GLN A 283      10.339 -15.654 -26.350  1.00 52.51           H  
ATOM   4479  OE1 GLN A 283      10.443 -14.258 -24.491  1.00 52.51           O  
ATOM   4480  N   VAL A 284      14.425 -16.327 -20.541  1.00 53.10           N  
ATOM   4481  H   VAL A 284      14.149 -17.106 -21.122  1.00 53.10           H  
ATOM   4482  CA  VAL A 284      14.597 -16.532 -19.091  1.00 53.10           C  
ATOM   4483  HA  VAL A 284      13.991 -15.802 -18.556  1.00 53.10           H  
ATOM   4484  C   VAL A 284      16.051 -16.316 -18.679  1.00 53.10           C  
ATOM   4485  CB  VAL A 284      14.155 -17.940 -18.671  1.00 53.10           C  
ATOM   4486  HB  VAL A 284      14.799 -18.665 -19.169  1.00 53.10           H  
ATOM   4487  O   VAL A 284      16.307 -15.702 -17.648  1.00 53.10           O  
ATOM   4488  CG1 VAL A 284      14.293 -18.130 -17.153  1.00 53.10           C  
ATOM   4489 HG11 VAL A 284      14.077 -19.162 -16.879  1.00 53.10           H  
ATOM   4490 HG12 VAL A 284      15.318 -17.935 -16.839  1.00 53.10           H  
ATOM   4491 HG13 VAL A 284      13.625 -17.451 -16.622  1.00 53.10           H  
ATOM   4492  CG2 VAL A 284      12.708 -18.220 -19.095  1.00 53.10           C  
ATOM   4493 HG21 VAL A 284      12.363 -17.516 -19.852  1.00 53.10           H  
ATOM   4494 HG22 VAL A 284      12.667 -19.196 -19.579  1.00 53.10           H  
ATOM   4495 HG23 VAL A 284      12.027 -18.186 -18.245  1.00 53.10           H  
ATOM   4496  N   VAL A 285      16.999 -16.798 -19.484  1.00 57.07           N  
ATOM   4497  H   VAL A 285      16.705 -17.300 -20.310  1.00 57.07           H  
ATOM   4498  CA  VAL A 285      18.435 -16.587 -19.288  1.00 57.07           C  
ATOM   4499  HA  VAL A 285      18.697 -16.882 -18.271  1.00 57.07           H  
ATOM   4500  C   VAL A 285      18.784 -15.117 -19.440  1.00 57.07           C  
ATOM   4501  CB  VAL A 285      19.270 -17.439 -20.257  1.00 57.07           C  
ATOM   4502  HB  VAL A 285      18.931 -17.285 -21.282  1.00 57.07           H  
ATOM   4503  O   VAL A 285      19.562 -14.621 -18.646  1.00 57.07           O  
ATOM   4504  CG1 VAL A 285      20.774 -17.134 -20.178  1.00 57.07           C  
ATOM   4505 HG11 VAL A 285      20.978 -16.129 -20.547  1.00 57.07           H  
ATOM   4506 HG12 VAL A 285      21.337 -17.836 -20.792  1.00 57.07           H  
ATOM   4507 HG13 VAL A 285      21.120 -17.204 -19.146  1.00 57.07           H  
ATOM   4508  CG2 VAL A 285      19.118 -18.913 -19.890  1.00 57.07           C  
ATOM   4509 HG21 VAL A 285      18.072 -19.219 -19.876  1.00 57.07           H  
ATOM   4510 HG22 VAL A 285      19.656 -19.536 -20.604  1.00 57.07           H  
ATOM   4511 HG23 VAL A 285      19.512 -19.044 -18.882  1.00 57.07           H  
ATOM   4512  N   GLU A 286      18.196 -14.398 -20.393  1.00 56.01           N  
ATOM   4513  H   GLU A 286      17.602 -14.862 -21.066  1.00 56.01           H  
ATOM   4514  CA  GLU A 286      18.383 -12.953 -20.539  1.00 56.01           C  
ATOM   4515  HA  GLU A 286      19.446 -12.742 -20.654  1.00 56.01           H  
ATOM   4516  C   GLU A 286      17.900 -12.208 -19.288  1.00 56.01           C  
ATOM   4517  CB  GLU A 286      17.652 -12.482 -21.807  1.00 56.01           C  
ATOM   4518  HB2 GLU A 286      16.586 -12.686 -21.702  1.00 56.01           H  
ATOM   4519  HB3 GLU A 286      18.033 -13.048 -22.657  1.00 56.01           H  
ATOM   4520  O   GLU A 286      18.653 -11.421 -18.716  1.00 56.01           O  
ATOM   4521  CG  GLU A 286      17.843 -10.987 -22.102  1.00 56.01           C  
ATOM   4522  HG2 GLU A 286      17.506 -10.406 -21.244  1.00 56.01           H  
ATOM   4523  HG3 GLU A 286      18.908 -10.797 -22.241  1.00 56.01           H  
ATOM   4524  CD  GLU A 286      17.073 -10.507 -23.347  1.00 56.01           C  
ATOM   4525  OE1 GLU A 286      17.249  -9.318 -23.701  1.00 56.01           O  
ATOM   4526  OE2 GLU A 286      16.314 -11.300 -23.957  1.00 56.01           O  
ATOM   4527  N   VAL A 287      16.692 -12.523 -18.803  1.00 51.05           N  
ATOM   4528  H   VAL A 287      16.121 -13.157 -19.342  1.00 51.05           H  
ATOM   4529  CA  VAL A 287      16.144 -11.966 -17.555  1.00 51.05           C  
ATOM   4530  HA  VAL A 287      16.101 -10.880 -17.642  1.00 51.05           H  
ATOM   4531  C   VAL A 287      17.049 -12.306 -16.369  1.00 51.05           C  
ATOM   4532  CB  VAL A 287      14.725 -12.508 -17.284  1.00 51.05           C  
ATOM   4533  HB  VAL A 287      14.787 -13.589 -17.157  1.00 51.05           H  
ATOM   4534  O   VAL A 287      17.301 -11.458 -15.516  1.00 51.05           O  
ATOM   4535  CG1 VAL A 287      14.137 -11.935 -15.990  1.00 51.05           C  
ATOM   4536 HG11 VAL A 287      13.128 -12.325 -15.856  1.00 51.05           H  
ATOM   4537 HG12 VAL A 287      14.103 -10.847 -16.043  1.00 51.05           H  
ATOM   4538 HG13 VAL A 287      14.730 -12.235 -15.126  1.00 51.05           H  
ATOM   4539  CG2 VAL A 287      13.723 -12.237 -18.419  1.00 51.05           C  
ATOM   4540 HG21 VAL A 287      14.202 -11.725 -19.254  1.00 51.05           H  
ATOM   4541 HG22 VAL A 287      13.339 -13.192 -18.779  1.00 51.05           H  
ATOM   4542 HG23 VAL A 287      12.868 -11.654 -18.077  1.00 51.05           H  
ATOM   4543  N   TYR A 288      17.553 -13.538 -16.317  1.00 53.11           N  
ATOM   4544  H   TYR A 288      17.289 -14.187 -17.045  1.00 53.11           H  
ATOM   4545  CA  TYR A 288      18.448 -14.016 -15.273  1.00 53.11           C  
ATOM   4546  HA  TYR A 288      18.003 -13.809 -14.299  1.00 53.11           H  
ATOM   4547  C   TYR A 288      19.814 -13.350 -15.304  1.00 53.11           C  
ATOM   4548  CB  TYR A 288      18.639 -15.517 -15.419  1.00 53.11           C  
ATOM   4549  HB2 TYR A 288      18.913 -15.740 -16.450  1.00 53.11           H  
ATOM   4550  HB3 TYR A 288      17.665 -15.974 -15.247  1.00 53.11           H  
ATOM   4551  O   TYR A 288      20.254 -12.871 -14.275  1.00 53.11           O  
ATOM   4552  CG  TYR A 288      19.727 -16.071 -14.510  1.00 53.11           C  
ATOM   4553  CD1 TYR A 288      20.960 -16.454 -15.074  1.00 53.11           C  
ATOM   4554  HD1 TYR A 288      21.100 -16.413 -16.144  1.00 53.11           H  
ATOM   4555  CD2 TYR A 288      19.572 -16.063 -13.110  1.00 53.11           C  
ATOM   4556  HD2 TYR A 288      18.644 -15.726 -12.672  1.00 53.11           H  
ATOM   4557  CE1 TYR A 288      22.030 -16.826 -14.244  1.00 53.11           C  
ATOM   4558  HE1 TYR A 288      22.997 -17.073 -14.658  1.00 53.11           H  
ATOM   4559  CE2 TYR A 288      20.646 -16.432 -12.275  1.00 53.11           C  
ATOM   4560  HE2 TYR A 288      20.537 -16.395 -11.201  1.00 53.11           H  
ATOM   4561  OH  TYR A 288      22.952 -17.131 -12.079  1.00 53.11           O  
ATOM   4562  HH  TYR A 288      22.834 -16.983 -11.138  1.00 53.11           H  
ATOM   4563  CZ  TYR A 288      21.881 -16.809 -12.846  1.00 53.11           C  
ATOM   4564  N   GLU A 289      20.490 -13.306 -16.448  1.00 53.97           N  
ATOM   4565  H   GLU A 289      20.067 -13.712 -17.270  1.00 53.97           H  
ATOM   4566  CA  GLU A 289      21.797 -12.670 -16.594  1.00 53.97           C  
ATOM   4567  HA  GLU A 289      22.494 -13.097 -15.874  1.00 53.97           H  
ATOM   4568  C   GLU A 289      21.691 -11.174 -16.304  1.00 53.97           C  
ATOM   4569  CB  GLU A 289      22.344 -12.876 -18.017  1.00 53.97           C  
ATOM   4570  HB2 GLU A 289      23.181 -12.191 -18.152  1.00 53.97           H  
ATOM   4571  HB3 GLU A 289      21.574 -12.622 -18.746  1.00 53.97           H  
ATOM   4572  O   GLU A 289      22.585 -10.599 -15.683  1.00 53.97           O  
ATOM   4573  CG  GLU A 289      22.858 -14.302 -18.272  1.00 53.97           C  
ATOM   4574  HG2 GLU A 289      22.039 -15.016 -18.184  1.00 53.97           H  
ATOM   4575  HG3 GLU A 289      23.583 -14.544 -17.495  1.00 53.97           H  
ATOM   4576  CD  GLU A 289      23.544 -14.471 -19.642  1.00 53.97           C  
ATOM   4577  OE1 GLU A 289      24.084 -15.580 -19.868  1.00 53.97           O  
ATOM   4578  OE2 GLU A 289      23.638 -13.489 -20.421  1.00 53.97           O  
ATOM   4579  N   TYR A 290      20.577 -10.549 -16.697  1.00 49.38           N  
ATOM   4580  H   TYR A 290      19.899 -11.062 -17.243  1.00 49.38           H  
ATOM   4581  CA  TYR A 290      20.259  -9.178 -16.325  1.00 49.38           C  
ATOM   4582  HA  TYR A 290      21.070  -8.528 -16.653  1.00 49.38           H  
ATOM   4583  C   TYR A 290      20.138  -9.032 -14.804  1.00 49.38           C  
ATOM   4584  CB  TYR A 290      18.976  -8.756 -17.049  1.00 49.38           C  
ATOM   4585  HB2 TYR A 290      19.096  -8.945 -18.115  1.00 49.38           H  
ATOM   4586  HB3 TYR A 290      18.135  -9.356 -16.702  1.00 49.38           H  
ATOM   4587  O   TYR A 290      20.763  -8.155 -14.210  1.00 49.38           O  
ATOM   4588  CG  TYR A 290      18.648  -7.295 -16.873  1.00 49.38           C  
ATOM   4589  CD1 TYR A 290      17.800  -6.879 -15.835  1.00 49.38           C  
ATOM   4590  HD1 TYR A 290      17.390  -7.607 -15.150  1.00 49.38           H  
ATOM   4591  CD2 TYR A 290      19.209  -6.348 -17.749  1.00 49.38           C  
ATOM   4592  HD2 TYR A 290      19.870  -6.672 -18.539  1.00 49.38           H  
ATOM   4593  CE1 TYR A 290      17.467  -5.518 -15.700  1.00 49.38           C  
ATOM   4594  HE1 TYR A 290      16.799  -5.189 -14.918  1.00 49.38           H  
ATOM   4595  CE2 TYR A 290      18.906  -4.982 -17.597  1.00 49.38           C  
ATOM   4596  HE2 TYR A 290      19.341  -4.256 -18.267  1.00 49.38           H  
ATOM   4597  OH  TYR A 290      17.726  -3.252 -16.425  1.00 49.38           O  
ATOM   4598  HH  TYR A 290      18.186  -2.710 -17.070  1.00 49.38           H  
ATOM   4599  CZ  TYR A 290      18.027  -4.567 -16.573  1.00 49.38           C  
ATOM   4600  N   ALA A 291      19.407  -9.935 -14.155  1.00 46.72           N  
ATOM   4601  H   ALA A 291      18.912 -10.632 -14.692  1.00 46.72           H  
ATOM   4602  CA  ALA A 291      19.243  -9.942 -12.710  1.00 46.72           C  
ATOM   4603  HA  ALA A 291      18.924  -8.952 -12.384  1.00 46.72           H  
ATOM   4604  C   ALA A 291      20.504 -10.323 -11.924  1.00 46.72           C  
ATOM   4605  CB  ALA A 291      18.157 -10.944 -12.390  1.00 46.72           C  
ATOM   4606  HB1 ALA A 291      17.341 -10.876 -13.110  1.00 46.72           H  
ATOM   4607  HB2 ALA A 291      17.809 -10.707 -11.384  1.00 46.72           H  
ATOM   4608  HB3 ALA A 291      18.558 -11.957 -12.439  1.00 46.72           H  
ATOM   4609  O   ALA A 291      20.750  -9.802 -10.849  1.00 46.72           O  
ATOM   4610  N   GLN A 292      21.324 -11.237 -12.428  1.00 43.18           N  
ATOM   4611  H   GLN A 292      21.055 -11.693 -13.288  1.00 43.18           H  
ATOM   4612  CA  GLN A 292      22.559 -11.661 -11.779  1.00 43.18           C  
ATOM   4613  HA  GLN A 292      22.348 -11.924 -10.743  1.00 43.18           H  
ATOM   4614  C   GLN A 292      23.563 -10.506 -11.783  1.00 43.18           C  
ATOM   4615  CB  GLN A 292      23.109 -12.899 -12.507  1.00 43.18           C  
ATOM   4616  HB2 GLN A 292      22.313 -13.636 -12.615  1.00 43.18           H  
ATOM   4617  HB3 GLN A 292      23.441 -12.604 -13.503  1.00 43.18           H  
ATOM   4618  O   GLN A 292      24.220 -10.252 -10.780  1.00 43.18           O  
ATOM   4619  CG  GLN A 292      24.273 -13.562 -11.747  1.00 43.18           C  
ATOM   4620  HG2 GLN A 292      23.903 -13.948 -10.797  1.00 43.18           H  
ATOM   4621  HG3 GLN A 292      25.047 -12.825 -11.534  1.00 43.18           H  
ATOM   4622  CD  GLN A 292      24.929 -14.706 -12.522  1.00 43.18           C  
ATOM   4623  NE2 GLN A 292      25.697 -15.551 -11.868  1.00 43.18           N  
ATOM   4624 HE21 GLN A 292      25.789 -15.574 -10.862  1.00 43.18           H  
ATOM   4625 HE22 GLN A 292      26.097 -16.335 -12.363  1.00 43.18           H  
ATOM   4626  OE1 GLN A 292      24.787 -14.843 -13.733  1.00 43.18           O  
ATOM   4627  N   LYS A 293      23.642  -9.763 -12.895  1.00 46.47           N  
ATOM   4628  H   LYS A 293      23.077 -10.034 -13.688  1.00 46.47           H  
ATOM   4629  CA  LYS A 293      24.539  -8.609 -13.029  1.00 46.47           C  
ATOM   4630  HA  LYS A 293      25.530  -8.875 -12.661  1.00 46.47           H  
ATOM   4631  C   LYS A 293      24.111  -7.396 -12.213  1.00 46.47           C  
ATOM   4632  CB  LYS A 293      24.625  -8.204 -14.499  1.00 46.47           C  
ATOM   4633  HB2 LYS A 293      25.072  -7.212 -14.566  1.00 46.47           H  
ATOM   4634  HB3 LYS A 293      23.622  -8.156 -14.923  1.00 46.47           H  
ATOM   4635  O   LYS A 293      24.970  -6.651 -11.757  1.00 46.47           O  
ATOM   4636  CG  LYS A 293      25.496  -9.178 -15.291  1.00 46.47           C  
ATOM   4637  HG2 LYS A 293      25.110 -10.195 -15.212  1.00 46.47           H  
ATOM   4638  HG3 LYS A 293      26.515  -9.152 -14.904  1.00 46.47           H  
ATOM   4639  CD  LYS A 293      25.485  -8.731 -16.748  1.00 46.47           C  
ATOM   4640  HD2 LYS A 293      25.833  -7.700 -16.807  1.00 46.47           H  
ATOM   4641  HD3 LYS A 293      24.465  -8.790 -17.128  1.00 46.47           H  
ATOM   4642  CE  LYS A 293      26.396  -9.630 -17.571  1.00 46.47           C  
ATOM   4643  HE2 LYS A 293      27.394  -9.604 -17.135  1.00 46.47           H  
ATOM   4644  HE3 LYS A 293      26.020 -10.651 -17.515  1.00 46.47           H  
ATOM   4645  NZ  LYS A 293      26.416  -9.145 -18.967  1.00 46.47           N  
ATOM   4646  HZ1 LYS A 293      25.487  -9.226 -19.355  1.00 46.47           H  
ATOM   4647  HZ2 LYS A 293      26.680  -8.170 -18.980  1.00 46.47           H  
ATOM   4648  HZ3 LYS A 293      27.070  -9.685 -19.515  1.00 46.47           H  
ATOM   4649  N   LEU A 294      22.808  -7.165 -12.087  1.00 41.99           N  
ATOM   4650  H   LEU A 294      22.169  -7.794 -12.552  1.00 41.99           H  
ATOM   4651  CA  LEU A 294      22.260  -5.939 -11.499  1.00 41.99           C  
ATOM   4652  HA  LEU A 294      23.069  -5.245 -11.271  1.00 41.99           H  
ATOM   4653  C   LEU A 294      21.549  -6.179 -10.152  1.00 41.99           C  
ATOM   4654  CB  LEU A 294      21.355  -5.282 -12.550  1.00 41.99           C  
ATOM   4655  HB2 LEU A 294      20.631  -6.038 -12.855  1.00 41.99           H  
ATOM   4656  HB3 LEU A 294      20.832  -4.442 -12.093  1.00 41.99           H  
ATOM   4657  O   LEU A 294      21.036  -5.238  -9.556  1.00 41.99           O  
ATOM   4658  CG  LEU A 294      22.032  -4.786 -13.835  1.00 41.99           C  
ATOM   4659  HG  LEU A 294      22.629  -5.583 -14.278  1.00 41.99           H  
ATOM   4660  CD1 LEU A 294      20.952  -4.389 -14.842  1.00 41.99           C  
ATOM   4661 HD11 LEU A 294      20.307  -3.615 -14.426  1.00 41.99           H  
ATOM   4662 HD12 LEU A 294      20.357  -5.271 -15.077  1.00 41.99           H  
ATOM   4663 HD13 LEU A 294      21.417  -4.031 -15.761  1.00 41.99           H  
ATOM   4664  CD2 LEU A 294      22.933  -3.581 -13.576  1.00 41.99           C  
ATOM   4665 HD21 LEU A 294      22.389  -2.817 -13.022  1.00 41.99           H  
ATOM   4666 HD22 LEU A 294      23.283  -3.164 -14.520  1.00 41.99           H  
ATOM   4667 HD23 LEU A 294      23.800  -3.893 -12.993  1.00 41.99           H  
ATOM   4668  N   GLY A 295      21.528  -7.421  -9.663  1.00 38.33           N  
ATOM   4669  H   GLY A 295      21.914  -8.157 -10.236  1.00 38.33           H  
ATOM   4670  CA  GLY A 295      20.837  -7.841  -8.444  1.00 38.33           C  
ATOM   4671  HA2 GLY A 295      20.781  -7.008  -7.743  1.00 38.33           H  
ATOM   4672  HA3 GLY A 295      21.424  -8.633  -7.979  1.00 38.33           H  
ATOM   4673  C   GLY A 295      19.418  -8.369  -8.690  1.00 38.33           C  
ATOM   4674  O   GLY A 295      18.778  -8.097  -9.707  1.00 38.33           O  
ATOM   4675  N   GLY A 296      18.889  -9.134  -7.730  1.00 41.88           N  
ATOM   4676  H   GLY A 296      19.458  -9.342  -6.922  1.00 41.88           H  
ATOM   4677  CA  GLY A 296      17.568  -9.764  -7.851  1.00 41.88           C  
ATOM   4678  HA2 GLY A 296      17.597 -10.458  -8.690  1.00 41.88           H  
ATOM   4679  HA3 GLY A 296      17.357 -10.305  -6.929  1.00 41.88           H  
ATOM   4680  C   GLY A 296      16.410  -8.791  -8.098  1.00 41.88           C  
ATOM   4681  O   GLY A 296      15.433  -9.145  -8.760  1.00 41.88           O  
ATOM   4682  N   GLU A 297      16.564  -7.547  -7.647  1.00 42.12           N  
ATOM   4683  H   GLU A 297      17.392  -7.326  -7.113  1.00 42.12           H  
ATOM   4684  CA  GLU A 297      15.669  -6.434  -7.965  1.00 42.12           C  
ATOM   4685  HA  GLU A 297      14.654  -6.673  -7.647  1.00 42.12           H  
ATOM   4686  C   GLU A 297      15.628  -6.139  -9.470  1.00 42.12           C  
ATOM   4687  CB  GLU A 297      16.132  -5.185  -7.209  1.00 42.12           C  
ATOM   4688  HB2 GLU A 297      17.154  -4.947  -7.502  1.00 42.12           H  
ATOM   4689  HB3 GLU A 297      15.476  -4.362  -7.492  1.00 42.12           H  
ATOM   4690  O   GLU A 297      14.554  -5.966 -10.037  1.00 42.12           O  
ATOM   4691  CG  GLU A 297      16.054  -5.359  -5.687  1.00 42.12           C  
ATOM   4692  HG2 GLU A 297      16.737  -6.151  -5.379  1.00 42.12           H  
ATOM   4693  HG3 GLU A 297      15.041  -5.667  -5.426  1.00 42.12           H  
ATOM   4694  CD  GLU A 297      16.405  -4.075  -4.927  1.00 42.12           C  
ATOM   4695  OE1 GLU A 297      16.154  -4.081  -3.703  1.00 42.12           O  
ATOM   4696  OE2 GLU A 297      16.892  -3.122  -5.576  1.00 42.12           O  
ATOM   4697  N   ALA A 298      16.765  -6.184 -10.167  1.00 44.78           N  
ATOM   4698  H   ALA A 298      17.624  -6.411  -9.688  1.00 44.78           H  
ATOM   4699  CA  ALA A 298      16.824  -6.003 -11.614  1.00 44.78           C  
ATOM   4700  HA  ALA A 298      16.309  -5.084 -11.893  1.00 44.78           H  
ATOM   4701  C   ALA A 298      16.140  -7.123 -12.394  1.00 44.78           C  
ATOM   4702  CB  ALA A 298      18.277  -5.839 -12.011  1.00 44.78           C  
ATOM   4703  HB1 ALA A 298      18.719  -5.038 -11.419  1.00 44.78           H  
ATOM   4704  HB2 ALA A 298      18.817  -6.768 -11.829  1.00 44.78           H  
ATOM   4705  HB3 ALA A 298      18.344  -5.583 -13.069  1.00 44.78           H  
ATOM   4706  O   ALA A 298      15.520  -6.856 -13.420  1.00 44.78           O  
ATOM   4707  N   GLY A 299      16.170  -8.357 -11.885  1.00 46.65           N  
ATOM   4708  H   GLY A 299      16.693  -8.503 -11.033  1.00 46.65           H  
ATOM   4709  CA  GLY A 299      15.358  -9.442 -12.435  1.00 46.65           C  
ATOM   4710  HA2 GLY A 299      15.535 -10.356 -11.867  1.00 46.65           H  
ATOM   4711  HA3 GLY A 299      15.610  -9.602 -13.483  1.00 46.65           H  
ATOM   4712  C   GLY A 299      13.879  -9.130 -12.342  1.00 46.65           C  
ATOM   4713  O   GLY A 299      13.166  -9.214 -13.336  1.00 46.65           O  
ATOM   4714  N   PHE A 300      13.439  -8.668 -11.174  1.00 44.68           N  
ATOM   4715  H   PHE A 300      14.096  -8.572 -10.412  1.00 44.68           H  
ATOM   4716  CA  PHE A 300      12.078  -8.192 -10.973  1.00 44.68           C  
ATOM   4717  HA  PHE A 300      11.395  -9.016 -11.180  1.00 44.68           H  
ATOM   4718  C   PHE A 300      11.705  -7.047 -11.944  1.00 44.68           C  
ATOM   4719  CB  PHE A 300      11.930  -7.808  -9.495  1.00 44.68           C  
ATOM   4720  HB2 PHE A 300      12.467  -6.883  -9.284  1.00 44.68           H  
ATOM   4721  HB3 PHE A 300      12.364  -8.591  -8.873  1.00 44.68           H  
ATOM   4722  O   PHE A 300      10.643  -7.097 -12.571  1.00 44.68           O  
ATOM   4723  CG  PHE A 300      10.498  -7.627  -9.093  1.00 44.68           C  
ATOM   4724  CD1 PHE A 300       9.938  -6.338  -9.028  1.00 44.68           C  
ATOM   4725  HD1 PHE A 300      10.546  -5.465  -9.213  1.00 44.68           H  
ATOM   4726  CD2 PHE A 300       9.719  -8.766  -8.834  1.00 44.68           C  
ATOM   4727  HD2 PHE A 300      10.163  -9.749  -8.883  1.00 44.68           H  
ATOM   4728  CE1 PHE A 300       8.571  -6.198  -8.752  1.00 44.68           C  
ATOM   4729  HE1 PHE A 300       8.126  -5.215  -8.714  1.00 44.68           H  
ATOM   4730  CE2 PHE A 300       8.354  -8.626  -8.569  1.00 44.68           C  
ATOM   4731  HE2 PHE A 300       7.737  -9.500  -8.422  1.00 44.68           H  
ATOM   4732  CZ  PHE A 300       7.784  -7.348  -8.577  1.00 44.68           C  
ATOM   4733  HZ  PHE A 300       6.708  -7.279  -8.514  1.00 44.68           H  
ATOM   4734  N   TYR A 301      12.596  -6.068 -12.157  1.00 45.63           N  
ATOM   4735  H   TYR A 301      13.410  -6.035 -11.559  1.00 45.63           H  
ATOM   4736  CA  TYR A 301      12.384  -4.954 -13.097  1.00 45.63           C  
ATOM   4737  HA  TYR A 301      11.409  -4.513 -12.887  1.00 45.63           H  
ATOM   4738  C   TYR A 301      12.373  -5.363 -14.569  1.00 45.63           C  
ATOM   4739  CB  TYR A 301      13.460  -3.870 -12.927  1.00 45.63           C  
ATOM   4740  HB2 TYR A 301      14.443  -4.317 -13.074  1.00 45.63           H  
ATOM   4741  HB3 TYR A 301      13.326  -3.119 -13.706  1.00 45.63           H  
ATOM   4742  O   TYR A 301      11.596  -4.808 -15.348  1.00 45.63           O  
ATOM   4743  CG  TYR A 301      13.417  -3.155 -11.600  1.00 45.63           C  
ATOM   4744  CD1 TYR A 301      12.227  -2.538 -11.169  1.00 45.63           C  
ATOM   4745  HD1 TYR A 301      11.355  -2.499 -11.805  1.00 45.63           H  
ATOM   4746  CD2 TYR A 301      14.564  -3.105 -10.790  1.00 45.63           C  
ATOM   4747  HD2 TYR A 301      15.518  -3.469 -11.141  1.00 45.63           H  
ATOM   4748  CE1 TYR A 301      12.156  -2.004  -9.870  1.00 45.63           C  
ATOM   4749  HE1 TYR A 301      11.253  -1.539  -9.502  1.00 45.63           H  
ATOM   4750  CE2 TYR A 301      14.497  -2.587  -9.495  1.00 45.63           C  
ATOM   4751  HE2 TYR A 301      15.370  -2.571  -8.859  1.00 45.63           H  
ATOM   4752  OH  TYR A 301      13.216  -1.725  -7.721  1.00 45.63           O  
ATOM   4753  HH  TYR A 301      14.102  -1.642  -7.359  1.00 45.63           H  
ATOM   4754  CZ  TYR A 301      13.279  -2.087  -9.019  1.00 45.63           C  
ATOM   4755  N   HIS A 302      13.230  -6.302 -14.973  1.00 45.53           N  
ATOM   4756  H   HIS A 302      13.889  -6.678 -14.306  1.00 45.53           H  
ATOM   4757  CA  HIS A 302      13.274  -6.789 -16.349  1.00 45.53           C  
ATOM   4758  HA  HIS A 302      13.343  -5.937 -17.026  1.00 45.53           H  
ATOM   4759  C   HIS A 302      12.005  -7.557 -16.684  1.00 45.53           C  
ATOM   4760  CB  HIS A 302      14.505  -7.668 -16.549  1.00 45.53           C  
ATOM   4761  HB2 HIS A 302      14.401  -8.597 -15.987  1.00 45.53           H  
ATOM   4762  HB3 HIS A 302      15.357  -7.123 -16.143  1.00 45.53           H  
ATOM   4763  O   HIS A 302      11.480  -7.420 -17.782  1.00 45.53           O  
ATOM   4764  CG  HIS A 302      14.784  -7.965 -17.999  1.00 45.53           C  
ATOM   4765  CD2 HIS A 302      14.205  -8.943 -18.753  1.00 45.53           C  
ATOM   4766  HD2 HIS A 302      13.445  -9.624 -18.401  1.00 45.53           H  
ATOM   4767  ND1 HIS A 302      15.598  -7.244 -18.840  1.00 45.53           N  
ATOM   4768  HD1 HIS A 302      16.235  -6.512 -18.560  1.00 45.53           H  
ATOM   4769  CE1 HIS A 302      15.521  -7.791 -20.067  1.00 45.53           C  
ATOM   4770  HE1 HIS A 302      16.090  -7.477 -20.930  1.00 45.53           H  
ATOM   4771  NE2 HIS A 302      14.663  -8.824 -20.066  1.00 45.53           N  
ATOM   4772  N   ILE A 303      11.472  -8.309 -15.721  1.00 45.67           N  
ATOM   4773  H   ILE A 303      11.966  -8.403 -14.845  1.00 45.67           H  
ATOM   4774  CA  ILE A 303      10.175  -8.949 -15.869  1.00 45.67           C  
ATOM   4775  HA  ILE A 303      10.220  -9.548 -16.779  1.00 45.67           H  
ATOM   4776  C   ILE A 303       9.097  -7.858 -16.063  1.00 45.67           C  
ATOM   4777  CB  ILE A 303       9.931  -9.897 -14.674  1.00 45.67           C  
ATOM   4778  HB  ILE A 303       9.974  -9.299 -13.763  1.00 45.67           H  
ATOM   4779  O   ILE A 303       8.399  -7.834 -17.066  1.00 45.67           O  
ATOM   4780  CG1 ILE A 303      10.963 -11.035 -14.584  1.00 45.67           C  
ATOM   4781 HG12 ILE A 303      10.781 -11.767 -15.371  1.00 45.67           H  
ATOM   4782 HG13 ILE A 303      11.966 -10.650 -14.763  1.00 45.67           H  
ATOM   4783  CG2 ILE A 303       8.573 -10.578 -14.736  1.00 45.67           C  
ATOM   4784 HG21 ILE A 303       8.604 -11.544 -15.240  1.00 45.67           H  
ATOM   4785 HG22 ILE A 303       7.894  -9.934 -15.295  1.00 45.67           H  
ATOM   4786 HG23 ILE A 303       8.206 -10.732 -13.722  1.00 45.67           H  
ATOM   4787  CD1 ILE A 303      10.940 -11.713 -13.207  1.00 45.67           C  
ATOM   4788 HD11 ILE A 303      11.093 -10.966 -12.428  1.00 45.67           H  
ATOM   4789 HD12 ILE A 303       9.984 -12.209 -13.038  1.00 45.67           H  
ATOM   4790 HD13 ILE A 303      11.751 -12.438 -13.145  1.00 45.67           H  
ATOM   4791  N   LEU A 304       9.009  -6.860 -15.188  1.00 41.03           N  
ATOM   4792  H   LEU A 304       9.614  -6.864 -14.379  1.00 41.03           H  
ATOM   4793  CA  LEU A 304       7.981  -5.816 -15.312  1.00 41.03           C  
ATOM   4794  HA  LEU A 304       7.000  -6.289 -15.271  1.00 41.03           H  
ATOM   4795  C   LEU A 304       8.012  -5.021 -16.629  1.00 41.03           C  
ATOM   4796  CB  LEU A 304       8.149  -4.847 -14.140  1.00 41.03           C  
ATOM   4797  HB2 LEU A 304       9.211  -4.655 -13.987  1.00 41.03           H  
ATOM   4798  HB3 LEU A 304       7.678  -3.895 -14.383  1.00 41.03           H  
ATOM   4799  O   LEU A 304       6.961  -4.742 -17.204  1.00 41.03           O  
ATOM   4800  CG  LEU A 304       7.530  -5.384 -12.850  1.00 41.03           C  
ATOM   4801  HG  LEU A 304       7.779  -6.434 -12.704  1.00 41.03           H  
ATOM   4802  CD1 LEU A 304       8.060  -4.579 -11.677  1.00 41.03           C  
ATOM   4803 HD11 LEU A 304       7.478  -4.812 -10.785  1.00 41.03           H  
ATOM   4804 HD12 LEU A 304       9.106  -4.834 -11.506  1.00 41.03           H  
ATOM   4805 HD13 LEU A 304       7.985  -3.513 -11.891  1.00 41.03           H  
ATOM   4806  CD2 LEU A 304       6.017  -5.204 -12.870  1.00 41.03           C  
ATOM   4807 HD21 LEU A 304       5.601  -5.618 -11.951  1.00 41.03           H  
ATOM   4808 HD22 LEU A 304       5.770  -4.144 -12.930  1.00 41.03           H  
ATOM   4809 HD23 LEU A 304       5.596  -5.705 -13.741  1.00 41.03           H  
ATOM   4810  N   ASN A 305       9.201  -4.633 -17.090  1.00 42.21           N  
ATOM   4811  H   ASN A 305      10.020  -4.880 -16.553  1.00 42.21           H  
ATOM   4812  CA  ASN A 305       9.353  -3.752 -18.253  1.00 42.21           C  
ATOM   4813  HA  ASN A 305       8.456  -3.139 -18.348  1.00 42.21           H  
ATOM   4814  C   ASN A 305       9.488  -4.500 -19.578  1.00 42.21           C  
ATOM   4815  CB  ASN A 305      10.536  -2.809 -18.019  1.00 42.21           C  
ATOM   4816  HB2 ASN A 305      10.715  -2.220 -18.918  1.00 42.21           H  
ATOM   4817  HB3 ASN A 305      11.435  -3.384 -17.799  1.00 42.21           H  
ATOM   4818  O   ASN A 305       9.462  -3.877 -20.641  1.00 42.21           O  
ATOM   4819  CG  ASN A 305      10.242  -1.836 -16.899  1.00 42.21           C  
ATOM   4820  ND2 ASN A 305      11.004  -1.873 -15.834  1.00 42.21           N  
ATOM   4821 HD21 ASN A 305      10.759  -1.235 -15.090  1.00 42.21           H  
ATOM   4822 HD22 ASN A 305      11.625  -2.659 -15.701  1.00 42.21           H  
ATOM   4823  OD1 ASN A 305       9.322  -1.043 -16.961  1.00 42.21           O  
ATOM   4824  N   ASN A 306       9.629  -5.824 -19.542  1.00 40.28           N  
ATOM   4825  H   ASN A 306       9.640  -6.300 -18.651  1.00 40.28           H  
ATOM   4826  CA  ASN A 306       9.599  -6.621 -20.748  1.00 40.28           C  
ATOM   4827  HA  ASN A 306       9.984  -6.010 -21.565  1.00 40.28           H  
ATOM   4828  C   ASN A 306       8.135  -7.007 -21.020  1.00 40.28           C  
ATOM   4829  CB  ASN A 306      10.581  -7.793 -20.614  1.00 40.28           C  
ATOM   4830  HB2 ASN A 306      11.530  -7.401 -20.248  1.00 40.28           H  
ATOM   4831  HB3 ASN A 306      10.215  -8.527 -19.896  1.00 40.28           H  
ATOM   4832  O   ASN A 306       7.572  -7.812 -20.279  1.00 40.28           O  
ATOM   4833  CG  ASN A 306      10.874  -8.486 -21.924  1.00 40.28           C  
ATOM   4834  ND2 ASN A 306      12.026  -9.110 -22.024  1.00 40.28           N  
ATOM   4835 HD21 ASN A 306      12.277  -9.566 -22.890  1.00 40.28           H  
ATOM   4836 HD22 ASN A 306      12.703  -9.060 -21.276  1.00 40.28           H  
ATOM   4837  OD1 ASN A 306      10.087  -8.457 -22.863  1.00 40.28           O  
ATOM   4838  N   PRO A 307       7.492  -6.512 -22.095  1.00 34.72           N  
ATOM   4839  CA  PRO A 307       6.154  -6.970 -22.484  1.00 34.72           C  
ATOM   4840  HA  PRO A 307       5.454  -6.752 -21.678  1.00 34.72           H  
ATOM   4841  C   PRO A 307       6.095  -8.489 -22.748  1.00 34.72           C  
ATOM   4842  CB  PRO A 307       5.778  -6.127 -23.710  1.00 34.72           C  
ATOM   4843  HB2 PRO A 307       5.222  -6.700 -24.452  1.00 34.72           H  
ATOM   4844  HB3 PRO A 307       5.190  -5.270 -23.383  1.00 34.72           H  
ATOM   4845  O   PRO A 307       5.010  -9.058 -22.841  1.00 34.72           O  
ATOM   4846  CG  PRO A 307       7.115  -5.634 -24.262  1.00 34.72           C  
ATOM   4847  HG2 PRO A 307       7.015  -4.683 -24.785  1.00 34.72           H  
ATOM   4848  HG3 PRO A 307       7.534  -6.393 -24.922  1.00 34.72           H  
ATOM   4849  CD  PRO A 307       7.989  -5.509 -23.024  1.00 34.72           C  
ATOM   4850  HD2 PRO A 307       7.870  -4.518 -22.586  1.00 34.72           H  
ATOM   4851  HD3 PRO A 307       9.028  -5.677 -23.307  1.00 34.72           H  
ATOM   4852  N   LYS A 308       7.249  -9.171 -22.835  1.00 36.40           N  
ATOM   4853  H   LYS A 308       8.112  -8.650 -22.779  1.00 36.40           H  
ATOM   4854  CA  LYS A 308       7.360 -10.634 -22.862  1.00 36.40           C  
ATOM   4855  HA  LYS A 308       6.427 -11.030 -23.264  1.00 36.40           H  
ATOM   4856  C   LYS A 308       7.524 -11.298 -21.493  1.00 36.40           C  
ATOM   4857  CB  LYS A 308       8.501 -11.089 -23.776  1.00 36.40           C  
ATOM   4858  HB2 LYS A 308       9.457 -10.817 -23.327  1.00 36.40           H  
ATOM   4859  HB3 LYS A 308       8.475 -12.177 -23.827  1.00 36.40           H  
ATOM   4860  O   LYS A 308       7.628 -12.513 -21.434  1.00 36.40           O  
ATOM   4861  CG  LYS A 308       8.423 -10.547 -25.205  1.00 36.40           C  
ATOM   4862  HG2 LYS A 308       8.510  -9.461 -25.210  1.00 36.40           H  
ATOM   4863  HG3 LYS A 308       7.479 -10.847 -25.661  1.00 36.40           H  
ATOM   4864  CD  LYS A 308       9.593 -11.160 -25.973  1.00 36.40           C  
ATOM   4865  HD2 LYS A 308       9.523 -12.246 -25.911  1.00 36.40           H  
ATOM   4866  HD3 LYS A 308      10.525 -10.846 -25.503  1.00 36.40           H  
ATOM   4867  CE  LYS A 308       9.596 -10.751 -27.441  1.00 36.40           C  
ATOM   4868  HE2 LYS A 308       9.664  -9.665 -27.502  1.00 36.40           H  
ATOM   4869  HE3 LYS A 308       8.656 -11.068 -27.893  1.00 36.40           H  
ATOM   4870  NZ  LYS A 308      10.746 -11.394 -28.119  1.00 36.40           N  
ATOM   4871  HZ1 LYS A 308      10.697 -12.396 -28.001  1.00 36.40           H  
ATOM   4872  HZ2 LYS A 308      11.610 -11.096 -27.688  1.00 36.40           H  
ATOM   4873  HZ3 LYS A 308      10.771 -11.174 -29.105  1.00 36.40           H  
ATOM   4874  N   ALA A 309       7.525 -10.589 -20.374  1.00 35.98           N  
ATOM   4875  H   ALA A 309       7.498  -9.580 -20.405  1.00 35.98           H  
ATOM   4876  CA  ALA A 309       7.490 -11.255 -19.074  1.00 35.98           C  
ATOM   4877  HA  ALA A 309       8.007 -12.212 -19.148  1.00 35.98           H  
ATOM   4878  C   ALA A 309       6.071 -11.545 -18.578  1.00 35.98           C  
ATOM   4879  CB  ALA A 309       8.240 -10.443 -18.070  1.00 35.98           C  
ATOM   4880  HB1 ALA A 309       7.494  -9.872 -17.516  1.00 35.98           H  
ATOM   4881  HB2 ALA A 309       8.971  -9.797 -18.556  1.00 35.98           H  
ATOM   4882  HB3 ALA A 309       8.750 -11.121 -17.387  1.00 35.98           H  
ATOM   4883  O   ALA A 309       5.890 -12.420 -17.736  1.00 35.98           O  
ATOM   4884  N   SER A 310       5.063 -10.913 -19.191  1.00 33.33           N  
ATOM   4885  H   SER A 310       5.272 -10.111 -19.768  1.00 33.33           H  
ATOM   4886  CA  SER A 310       3.679 -11.408 -19.211  1.00 33.33           C  
ATOM   4887  HA  SER A 310       3.201 -11.246 -18.244  1.00 33.33           H  
ATOM   4888  C   SER A 310       3.611 -12.892 -19.550  1.00 33.33           C  
ATOM   4889  CB  SER A 310       2.872 -10.658 -20.269  1.00 33.33           C  
ATOM   4890  HB2 SER A 310       1.822 -10.942 -20.196  1.00 33.33           H  
ATOM   4891  HB3 SER A 310       3.237 -10.928 -21.260  1.00 33.33           H  
ATOM   4892  O   SER A 310       2.895 -13.680 -18.930  1.00 33.33           O  
ATOM   4893  OG  SER A 310       3.002  -9.263 -20.124  1.00 33.33           O  
ATOM   4894  HG  SER A 310       2.284  -8.980 -19.552  1.00 33.33           H  
ATOM   4895  N   LEU A 311       4.422 -13.267 -20.536  1.00 30.22           N  
ATOM   4896  H   LEU A 311       5.000 -12.561 -20.970  1.00 30.22           H  
ATOM   4897  CA  LEU A 311       4.595 -14.636 -20.967  1.00 30.22           C  
ATOM   4898  HA  LEU A 311       3.617 -15.096 -21.107  1.00 30.22           H  
ATOM   4899  C   LEU A 311       5.320 -15.461 -19.874  1.00 30.22           C  
ATOM   4900  CB  LEU A 311       5.301 -14.570 -22.332  1.00 30.22           C  
ATOM   4901  HB2 LEU A 311       6.062 -13.790 -22.326  1.00 30.22           H  
ATOM   4902  HB3 LEU A 311       5.867 -15.493 -22.463  1.00 30.22           H  
ATOM   4903  O   LEU A 311       4.909 -16.583 -19.609  1.00 30.22           O  
ATOM   4904  CG  LEU A 311       4.436 -14.360 -23.583  1.00 30.22           C  
ATOM   4905  HG  LEU A 311       3.500 -13.875 -23.305  1.00 30.22           H  
ATOM   4906  CD1 LEU A 311       5.164 -13.477 -24.603  1.00 30.22           C  
ATOM   4907 HD11 LEU A 311       5.236 -12.465 -24.205  1.00 30.22           H  
ATOM   4908 HD12 LEU A 311       4.593 -13.437 -25.530  1.00 30.22           H  
ATOM   4909 HD13 LEU A 311       6.161 -13.873 -24.797  1.00 30.22           H  
ATOM   4910  CD2 LEU A 311       4.133 -15.685 -24.281  1.00 30.22           C  
ATOM   4911 HD21 LEU A 311       3.406 -15.517 -25.076  1.00 30.22           H  
ATOM   4912 HD22 LEU A 311       3.709 -16.389 -23.566  1.00 30.22           H  
ATOM   4913 HD23 LEU A 311       5.040 -16.105 -24.716  1.00 30.22           H  
ATOM   4914  N   LEU A 312       6.290 -14.898 -19.133  1.00 33.77           N  
ATOM   4915  H   LEU A 312       6.540 -13.942 -19.339  1.00 33.77           H  
ATOM   4916  CA  LEU A 312       6.975 -15.548 -17.991  1.00 33.77           C  
ATOM   4917  HA  LEU A 312       7.269 -16.546 -18.317  1.00 33.77           H  
ATOM   4918  C   LEU A 312       6.096 -15.779 -16.753  1.00 33.77           C  
ATOM   4919  CB  LEU A 312       8.250 -14.778 -17.580  1.00 33.77           C  
ATOM   4920  HB2 LEU A 312       8.654 -15.212 -16.666  1.00 33.77           H  
ATOM   4921  HB3 LEU A 312       7.986 -13.745 -17.354  1.00 33.77           H  
ATOM   4922  O   LEU A 312       6.549 -16.446 -15.816  1.00 33.77           O  
ATOM   4923  CG  LEU A 312       9.351 -14.805 -18.648  1.00 33.77           C  
ATOM   4924  HG  LEU A 312       8.907 -14.590 -19.619  1.00 33.77           H  
ATOM   4925  CD1 LEU A 312      10.451 -13.768 -18.408  1.00 33.77           C  
ATOM   4926 HD11 LEU A 312      10.030 -12.814 -18.090  1.00 33.77           H  
ATOM   4927 HD12 LEU A 312      10.981 -13.608 -19.347  1.00 33.77           H  
ATOM   4928 HD13 LEU A 312      11.182 -14.120 -17.680  1.00 33.77           H  
ATOM   4929  CD2 LEU A 312      10.023 -16.173 -18.705  1.00 33.77           C  
ATOM   4930 HD21 LEU A 312      10.768 -16.142 -19.501  1.00 33.77           H  
ATOM   4931 HD22 LEU A 312      10.501 -16.409 -17.755  1.00 33.77           H  
ATOM   4932 HD23 LEU A 312       9.301 -16.951 -18.954  1.00 33.77           H  
ATOM   4933  N   SER A 313       4.827 -15.340 -16.732  1.00 36.04           N  
ATOM   4934  H   SER A 313       4.497 -14.765 -17.494  1.00 36.04           H  
ATOM   4935  CA  SER A 313       3.868 -16.010 -15.856  1.00 36.04           C  
ATOM   4936  HA  SER A 313       4.257 -15.938 -14.841  1.00 36.04           H  
ATOM   4937  C   SER A 313       3.865 -17.486 -16.269  1.00 36.04           C  
ATOM   4938  CB  SER A 313       2.479 -15.341 -15.839  1.00 36.04           C
[truncated: 97,290 more chars]
