# Supplementary material for: Using structure prediction of negative sense RNA virus nucleoproteins to assess evolutionary relationships
Source: bioRxiv. 2024 May 22:2024.02.16.580771. Originally published 2024 Feb 17. Preprint. [Version 2] doi: 10.1101/2024.02.16.580771 (PMC10888975; doi:10.1101/2024.02.16.580771)
Supplement: Supplement 2 — Supplementary File 2: Full NSV Dataset NP AlphaFold PDBs (.pdb files) [file media-2.zip › Full NSV Dataset NP AlphaFold PDBs/RABV.pdb]

ATOM      1  N   MET A   1      23.492 -37.771 -18.369  1.00 46.16           N  
ATOM      2  H   MET A   1      22.913 -37.094 -18.846  1.00 46.16           H  
ATOM      3  H2  MET A   1      23.962 -38.354 -19.046  1.00 46.16           H  
ATOM      4  H3  MET A   1      22.885 -38.331 -17.787  1.00 46.16           H  
ATOM      5  CA  MET A   1      24.462 -37.038 -17.531  1.00 46.16           C  
ATOM      6  HA  MET A   1      25.030 -37.736 -16.915  1.00 46.16           H  
ATOM      7  C   MET A   1      23.655 -36.154 -16.607  1.00 46.16           C  
ATOM      8  CB  MET A   1      25.444 -36.207 -18.372  1.00 46.16           C  
ATOM      9  HB2 MET A   1      25.868 -35.419 -17.750  1.00 46.16           H  
ATOM     10  HB3 MET A   1      24.922 -35.742 -19.208  1.00 46.16           H  
ATOM     11  O   MET A   1      22.768 -35.470 -17.092  1.00 46.16           O  
ATOM     12  CG  MET A   1      26.601 -37.070 -18.889  1.00 46.16           C  
ATOM     13  HG2 MET A   1      26.207 -37.897 -19.480  1.00 46.16           H  
ATOM     14  HG3 MET A   1      27.126 -37.487 -18.030  1.00 46.16           H  
ATOM     15  SD  MET A   1      27.810 -36.161 -19.885  1.00 46.16           S  
ATOM     16  CE  MET A   1      27.387 -36.728 -21.556  1.00 46.16           C  
ATOM     17  HE1 MET A   1      26.347 -36.486 -21.775  1.00 46.16           H  
ATOM     18  HE2 MET A   1      27.539 -37.804 -21.632  1.00 46.16           H  
ATOM     19  HE3 MET A   1      28.028 -36.224 -22.279  1.00 46.16           H  
ATOM     20  N   ASP A   2      23.886 -36.269 -15.305  1.00 47.78           N  
ATOM     21  H   ASP A   2      24.671 -36.816 -14.981  1.00 47.78           H  
ATOM     22  CA  ASP A   2      23.203 -35.498 -14.261  1.00 47.78           C  
ATOM     23  HA  ASP A   2      22.123 -35.592 -14.374  1.00 47.78           H  
ATOM     24  C   ASP A   2      23.624 -34.025 -14.425  1.00 47.78           C  
ATOM     25  CB  ASP A   2      23.656 -36.120 -12.918  1.00 47.78           C  
ATOM     26  HB2 ASP A   2      23.931 -37.161 -13.090  1.00 47.78           H  
ATOM     27  HB3 ASP A   2      24.558 -35.622 -12.565  1.00 47.78           H  
ATOM     28  O   ASP A   2      24.803 -33.718 -14.246  1.00 47.78           O  
ATOM     29  CG  ASP A   2      22.632 -36.147 -11.788  1.00 47.78           C  
ATOM     30  OD1 ASP A   2      21.485 -35.718 -12.015  1.00 47.78           O  
ATOM     31  OD2 ASP A   2      23.054 -36.660 -10.720  1.00 47.78           O  
ATOM     32  N   ALA A   3      22.717 -33.148 -14.872  1.00 57.32           N  
ATOM     33  H   ALA A   3      21.758 -33.450 -14.966  1.00 57.32           H  
ATOM     34  CA  ALA A   3      23.034 -31.783 -15.330  1.00 57.32           C  
ATOM     35  HA  ALA A   3      23.816 -31.854 -16.086  1.00 57.32           H  
ATOM     36  C   ALA A   3      23.584 -30.849 -14.227  1.00 57.32           C  
ATOM     37  CB  ALA A   3      21.782 -31.201 -16.002  1.00 57.32           C  
ATOM     38  HB1 ALA A   3      21.447 -31.854 -16.808  1.00 57.32           H  
ATOM     39  HB2 ALA A   3      22.014 -30.219 -16.414  1.00 57.32           H  
ATOM     40  HB3 ALA A   3      20.987 -31.088 -15.265  1.00 57.32           H  
ATOM     41  O   ALA A   3      24.036 -29.747 -14.522  1.00 57.32           O  
ATOM     42  N   ASP A   4      23.616 -31.322 -12.979  1.00 68.50           N  
ATOM     43  H   ASP A   4      23.177 -32.219 -12.829  1.00 68.50           H  
ATOM     44  CA  ASP A   4      23.956 -30.538 -11.788  1.00 68.50           C  
ATOM     45  HA  ASP A   4      23.865 -29.477 -12.022  1.00 68.50           H  
ATOM     46  C   ASP A   4      25.386 -30.770 -11.267  1.00 68.50           C  
ATOM     47  CB  ASP A   4      22.946 -30.865 -10.680  1.00 68.50           C  
ATOM     48  HB2 ASP A   4      23.236 -30.338  -9.771  1.00 68.50           H  
ATOM     49  HB3 ASP A   4      22.990 -31.933 -10.470  1.00 68.50           H  
ATOM     50  O   ASP A   4      25.729 -30.330 -10.168  1.00 68.50           O  
ATOM     51  CG  ASP A   4      21.502 -30.467 -10.976  1.00 68.50           C  
ATOM     52  OD1 ASP A   4      21.265 -29.700 -11.933  1.00 68.50           O  
ATOM     53  OD2 ASP A   4      20.663 -30.951 -10.182  1.00 68.50           O  
ATOM     54  N   LYS A   5      26.231 -31.511 -11.994  1.00 79.59           N  
ATOM     55  H   LYS A   5      25.914 -31.830 -12.898  1.00 79.59           H  
ATOM     56  CA  LYS A   5      27.592 -31.849 -11.541  1.00 79.59           C  
ATOM     57  HA  LYS A   5      27.713 -31.526 -10.507  1.00 79.59           H  
ATOM     58  C   LYS A   5      28.649 -31.095 -12.338  1.00 79.59           C  
ATOM     59  CB  LYS A   5      27.806 -33.368 -11.562  1.00 79.59           C  
ATOM     60  HB2 LYS A   5      27.543 -33.759 -12.544  1.00 79.59           H  
ATOM     61  HB3 LYS A   5      28.859 -33.578 -11.372  1.00 79.59           H  
ATOM     62  O   LYS A   5      28.697 -31.175 -13.562  1.00 79.59           O  
ATOM     63  CG  LYS A   5      26.952 -34.044 -10.478  1.00 79.59           C  
ATOM     64  HG2 LYS A   5      27.241 -33.656  -9.501  1.00 79.59           H  
ATOM     65  HG3 LYS A   5      25.904 -33.802 -10.650  1.00 79.59           H  
ATOM     66  CD  LYS A   5      27.101 -35.569 -10.477  1.00 79.59           C  
ATOM     67  HD2 LYS A   5      28.122 -35.848 -10.217  1.00 79.59           H  
ATOM     68  HD3 LYS A   5      26.859 -35.946 -11.471  1.00 79.59           H  
ATOM     69  CE  LYS A   5      26.113 -36.130  -9.449  1.00 79.59           C  
ATOM     70  HE2 LYS A   5      26.442 -35.850  -8.448  1.00 79.59           H  
ATOM     71  HE3 LYS A   5      25.144 -35.664  -9.624  1.00 79.59           H  
ATOM     72  NZ  LYS A   5      25.944 -37.595  -9.560  1.00 79.59           N  
ATOM     73  HZ1 LYS A   5      25.275 -37.905  -8.870  1.00 79.59           H  
ATOM     74  HZ2 LYS A   5      25.512 -37.799 -10.450  1.00 79.59           H  
ATOM     75  HZ3 LYS A   5      26.820 -38.086  -9.453  1.00 79.59           H  
ATOM     76  N   ILE A   6      29.546 -30.420 -11.623  1.00 83.92           N  
ATOM     77  H   ILE A   6      29.463 -30.450 -10.617  1.00 83.92           H  
ATOM     78  CA  ILE A   6      30.751 -29.811 -12.185  1.00 83.92           C  
ATOM     79  HA  ILE A   6      30.576 -29.594 -13.238  1.00 83.92           H  
ATOM     80  C   ILE A   6      31.884 -30.829 -12.087  1.00 83.92           C  
ATOM     81  CB  ILE A   6      31.096 -28.476 -11.487  1.00 83.92           C  
ATOM     82  HB  ILE A   6      31.294 -28.676 -10.434  1.00 83.92           H  
ATOM     83  O   ILE A   6      32.075 -31.467 -11.051  1.00 83.92           O  
ATOM     84  CG1 ILE A   6      29.902 -27.496 -11.587  1.00 83.92           C  
ATOM     85 HG12 ILE A   6      29.682 -27.299 -12.636  1.00 83.92           H  
ATOM     86 HG13 ILE A   6      29.020 -27.953 -11.140  1.00 83.92           H  
ATOM     87  CG2 ILE A   6      32.364 -27.862 -12.117  1.00 83.92           C  
ATOM     88 HG21 ILE A   6      33.214 -28.538 -12.020  1.00 83.92           H  
ATOM     89 HG22 ILE A   6      32.194 -27.640 -13.170  1.00 83.92           H  
ATOM     90 HG23 ILE A   6      32.637 -26.942 -11.599  1.00 83.92           H  
ATOM     91  CD1 ILE A   6      30.119 -26.159 -10.870  1.00 83.92           C  
ATOM     92 HD11 ILE A   6      29.190 -25.589 -10.888  1.00 83.92           H  
ATOM     93 HD12 ILE A   6      30.408 -26.334  -9.833  1.00 83.92           H  
ATOM     94 HD13 ILE A   6      30.886 -25.571 -11.373  1.00 83.92           H  
ATOM     95  N   VAL A   7      32.645 -30.977 -13.168  1.00 86.65           N  
ATOM     96  H   VAL A   7      32.457 -30.400 -13.976  1.00 86.65           H  
ATOM     97  CA  VAL A   7      33.772 -31.907 -13.240  1.00 86.65           C  
ATOM     98  HA  VAL A   7      33.868 -32.428 -12.288  1.00 86.65           H  
ATOM     99  C   VAL A   7      35.062 -31.126 -13.470  1.00 86.65           C  
ATOM    100  CB  VAL A   7      33.532 -32.979 -14.318  1.00 86.65           C  
ATOM    101  HB  VAL A   7      33.482 -32.507 -15.299  1.00 86.65           H  
ATOM    102  O   VAL A   7      35.140 -30.311 -14.385  1.00 86.65           O  
ATOM    103  CG1 VAL A   7      34.668 -34.000 -14.317  1.00 86.65           C  
ATOM    104 HG11 VAL A   7      34.460 -34.784 -15.044  1.00 86.65           H  
ATOM    105 HG12 VAL A   7      34.760 -34.438 -13.323  1.00 86.65           H  
ATOM    106 HG13 VAL A   7      35.606 -33.517 -14.591  1.00 86.65           H  
ATOM    107  CG2 VAL A   7      32.224 -33.749 -14.074  1.00 86.65           C  
ATOM    108 HG21 VAL A   7      32.227 -34.190 -13.077  1.00 86.65           H  
ATOM    109 HG22 VAL A   7      32.111 -34.537 -14.819  1.00 86.65           H  
ATOM    110 HG23 VAL A   7      31.370 -33.078 -14.163  1.00 86.65           H  
ATOM    111  N   PHE A   8      36.083 -31.384 -12.655  1.00 86.30           N  
ATOM    112  H   PHE A   8      35.953 -32.070 -11.925  1.00 86.30           H  
ATOM    113  CA  PHE A   8      37.421 -30.801 -12.799  1.00 86.30           C  
ATOM    114  HA  PHE A   8      37.559 -30.514 -13.841  1.00 86.30           H  
ATOM    115  C   PHE A   8      38.505 -31.839 -12.478  1.00 86.30           C  
ATOM    116  CB  PHE A   8      37.544 -29.521 -11.955  1.00 86.30           C  
ATOM    117  HB2 PHE A   8      36.768 -28.824 -12.271  1.00 86.30           H  
ATOM    118  HB3 PHE A   8      38.498 -29.047 -12.181  1.00 86.30           H  
ATOM    119  O   PHE A   8      38.219 -32.909 -11.942  1.00 86.30           O  
ATOM    120  CG  PHE A   8      37.434 -29.707 -10.452  1.00 86.30           C  
ATOM    121  CD1 PHE A   8      36.168 -29.835  -9.849  1.00 86.30           C  
ATOM    122  HD1 PHE A   8      35.274 -29.821 -10.454  1.00 86.30           H  
ATOM    123  CD2 PHE A   8      38.591 -29.708  -9.649  1.00 86.30           C  
ATOM    124  HD2 PHE A   8      39.565 -29.585 -10.098  1.00 86.30           H  
ATOM    125  CE1 PHE A   8      36.060 -29.979  -8.455  1.00 86.30           C  
ATOM    126  HE1 PHE A   8      35.087 -30.073  -7.997  1.00 86.30           H  
ATOM    127  CE2 PHE A   8      38.477 -29.838  -8.253  1.00 86.30           C  
ATOM    128  HE2 PHE A   8      39.357 -29.804  -7.628  1.00 86.30           H  
ATOM    129  CZ  PHE A   8      37.215 -29.982  -7.656  1.00 86.30           C  
ATOM    130  HZ  PHE A   8      37.130 -30.077  -6.584  1.00 86.30           H  
ATOM    131  N   LYS A   9      39.761 -31.565 -12.851  1.00 82.95           N  
ATOM    132  H   LYS A   9      39.961 -30.648 -13.222  1.00 82.95           H  
ATOM    133  CA  LYS A   9      40.890 -32.477 -12.605  1.00 82.95           C  
ATOM    134  HA  LYS A   9      40.503 -33.430 -12.246  1.00 82.95           H  
ATOM    135  C   LYS A   9      41.804 -31.951 -11.505  1.00 82.95           C  
ATOM    136  CB  LYS A   9      41.685 -32.751 -13.891  1.00 82.95           C  
ATOM    137  HB2 LYS A   9      41.834 -31.820 -14.439  1.00 82.95           H  
ATOM    138  HB3 LYS A   9      42.665 -33.136 -13.609  1.00 82.95           H  
ATOM    139  O   LYS A   9      42.211 -30.795 -11.550  1.00 82.95           O  
ATOM    140  CG  LYS A   9      41.012 -33.795 -14.794  1.00 82.95           C  
ATOM    141  HG2 LYS A   9      40.059 -33.410 -15.155  1.00 82.95           H  
ATOM    142  HG3 LYS A   9      40.834 -34.704 -14.219  1.00 82.95           H  
ATOM    143  CD  LYS A   9      41.925 -34.126 -15.985  1.00 82.95           C  
ATOM    144  HD2 LYS A   9      42.069 -33.225 -16.581  1.00 82.95           H  
ATOM    145  HD3 LYS A   9      42.892 -34.458 -15.608  1.00 82.95           H  
ATOM    146  CE  LYS A   9      41.315 -35.231 -16.853  1.00 82.95           C  
ATOM    147  HE2 LYS A   9      41.151 -36.110 -16.230  1.00 82.95           H  
ATOM    148  HE3 LYS A   9      40.345 -34.894 -17.216  1.00 82.95           H  
ATOM    149  NZ  LYS A   9      42.202 -35.573 -17.995  1.00 82.95           N  
ATOM    150  HZ1 LYS A   9      41.792 -36.304 -18.558  1.00 82.95           H  
ATOM    151  HZ2 LYS A   9      42.353 -34.765 -18.582  1.00 82.95           H  
ATOM    152  HZ3 LYS A   9      43.099 -35.896 -17.661  1.00 82.95           H  
ATOM    153  N   VAL A  10      42.190 -32.833 -10.584  1.00 82.80           N  
ATOM    154  H   VAL A  10      41.795 -33.762 -10.626  1.00 82.80           H  
ATOM    155  CA  VAL A  10      43.243 -32.599  -9.580  1.00 82.80           C  
ATOM    156  HA  VAL A  10      43.842 -31.738  -9.877  1.00 82.80           H  
ATOM    157  C   VAL A  10      44.145 -33.833  -9.548  1.00 82.80           C  
ATOM    158  CB  VAL A  10      42.648 -32.310  -8.185  1.00 82.80           C  
ATOM    159  HB  VAL A  10      42.071 -33.173  -7.853  1.00 82.80           H  
ATOM    160  O   VAL A  10      43.643 -34.947  -9.451  1.00 82.80           O  
ATOM    161  CG1 VAL A  10      43.748 -32.031  -7.153  1.00 82.80           C  
ATOM    162 HG11 VAL A  10      44.378 -32.910  -7.021  1.00 82.80           H  
ATOM    163 HG12 VAL A  10      44.361 -31.187  -7.470  1.00 82.80           H  
ATOM    164 HG13 VAL A  10      43.297 -31.798  -6.188  1.00 82.80           H  
ATOM    165  CG2 VAL A  10      41.723 -31.090  -8.211  1.00 82.80           C  
ATOM    166 HG21 VAL A  10      41.383 -30.868  -7.199  1.00 82.80           H  
ATOM    167 HG22 VAL A  10      42.247 -30.224  -8.615  1.00 82.80           H  
ATOM    168 HG23 VAL A  10      40.851 -31.310  -8.827  1.00 82.80           H  
ATOM    169  N   ASN A  11      45.467 -33.661  -9.667  1.00 82.62           N  
ATOM    170  H   ASN A  11      45.828 -32.718  -9.670  1.00 82.62           H  
ATOM    171  CA  ASN A  11      46.460 -34.753  -9.635  1.00 82.62           C  
ATOM    172  HA  ASN A  11      47.397 -34.351 -10.021  1.00 82.62           H  
ATOM    173  C   ASN A  11      46.123 -35.952 -10.551  1.00 82.62           C  
ATOM    174  CB  ASN A  11      46.716 -35.167  -8.173  1.00 82.62           C  
ATOM    175  HB2 ASN A  11      47.423 -35.997  -8.149  1.00 82.62           H  
ATOM    176  HB3 ASN A  11      45.783 -35.506  -7.724  1.00 82.62           H  
ATOM    177  O   ASN A  11      46.155 -37.103 -10.125  1.00 82.62           O  
ATOM    178  CG  ASN A  11      47.307 -34.052  -7.336  1.00 82.62           C  
ATOM    179  ND2 ASN A  11      47.191 -34.136  -6.033  1.00 82.62           N  
ATOM    180 HD21 ASN A  11      47.602 -33.385  -5.499  1.00 82.62           H  
ATOM    181 HD22 ASN A  11      46.733 -34.929  -5.606  1.00 82.62           H  
ATOM    182  OD1 ASN A  11      47.873 -33.096  -7.836  1.00 82.62           O  
ATOM    183  N   ASN A  12      45.772 -35.688 -11.816  1.00 84.56           N  
ATOM    184  H   ASN A  12      45.795 -34.723 -12.112  1.00 84.56           H  
ATOM    185  CA  ASN A  12      45.338 -36.696 -12.798  1.00 84.56           C  
ATOM    186  HA  ASN A  12      45.038 -36.140 -13.686  1.00 84.56           H  
ATOM    187  C   ASN A  12      44.059 -37.486 -12.450  1.00 84.56           C  
ATOM    188  CB  ASN A  12      46.523 -37.611 -13.200  1.00 84.56           C  
ATOM    189  HB2 ASN A  12      47.273 -37.650 -12.409  1.00 84.56           H  
ATOM    190  HB3 ASN A  12      46.165 -38.631 -13.341  1.00 84.56           H  
ATOM    191  O   ASN A  12      43.678 -38.374 -13.212  1.00 84.56           O  
ATOM    192  CG  ASN A  12      47.209 -37.196 -14.485  1.00 84.56           C  
ATOM    193  ND2 ASN A  12      48.020 -38.063 -15.044  1.00 84.56           N  
ATOM    194 HD21 ASN A  12      48.507 -37.756 -15.874  1.00 84.56           H  
ATOM    195 HD22 ASN A  12      48.199 -38.954 -14.604  1.00 84.56           H  
ATOM    196  OD1 ASN A  12      47.022 -36.113 -15.014  1.00 84.56           O  
ATOM    197  N   GLN A  13      43.347 -37.135 -11.379  1.00 79.27           N  
ATOM    198  H   GLN A  13      43.700 -36.418 -10.762  1.00 79.27           H  
ATOM    199  CA  GLN A  13      42.050 -37.714 -11.037  1.00 79.27           C  
ATOM    200  HA  GLN A  13      41.919 -38.647 -11.586  1.00 79.27           H  
ATOM    201  C   GLN A  13      40.910 -36.780 -11.449  1.00 79.27           C  
ATOM    202  CB  GLN A  13      41.996 -38.063  -9.547  1.00 79.27           C  
ATOM    203  HB2 GLN A  13      40.996 -38.427  -9.311  1.00 79.27           H  
ATOM    204  HB3 GLN A  13      42.188 -37.171  -8.950  1.00 79.27           H  
ATOM    205  O   GLN A  13      41.010 -35.556 -11.338  1.00 79.27           O  
ATOM    206  CG  GLN A  13      43.017 -39.156  -9.191  1.00 79.27           C  
ATOM    207  HG2 GLN A  13      42.852 -40.023  -9.831  1.00 79.27           H  
ATOM    208  HG3 GLN A  13      44.028 -38.789  -9.364  1.00 79.27           H  
ATOM    209  CD  GLN A  13      42.922 -39.608  -7.739  1.00 79.27           C  
ATOM    210  NE2 GLN A  13      43.674 -40.613  -7.349  1.00 79.27           N  
ATOM    211 HE21 GLN A  13      44.320 -41.058  -7.985  1.00 79.27           H  
ATOM    212 HE22 GLN A  13      43.576 -40.877  -6.379  1.00 79.27           H  
ATOM    213  OE1 GLN A  13      42.178 -39.086  -6.928  1.00 79.27           O  
ATOM    214  N   VAL A  14      39.825 -37.369 -11.952  1.00 83.92           N  
ATOM    215  H   VAL A  14      39.790 -38.379 -11.953  1.00 83.92           H  
ATOM    216  CA  VAL A  14      38.590 -36.653 -12.285  1.00 83.92           C  
ATOM    217  HA  VAL A  14      38.834 -35.651 -12.639  1.00 83.92           H  
ATOM    218  C   VAL A  14      37.763 -36.518 -11.010  1.00 83.92           C  
ATOM    219  CB  VAL A  14      37.816 -37.383 -13.399  1.00 83.92           C  
ATOM    220  HB  VAL A  14      37.595 -38.403 -13.087  1.00 83.92           H  
ATOM    221  O   VAL A  14      37.325 -37.519 -10.449  1.00 83.92           O  
ATOM    222  CG1 VAL A  14      36.507 -36.668 -13.728  1.00 83.92           C  
ATOM    223 HG11 VAL A  14      36.729 -35.642 -14.021  1.00 83.92           H  
ATOM    224 HG12 VAL A  14      35.846 -36.667 -12.861  1.00 83.92           H  
ATOM    225 HG13 VAL A  14      35.995 -37.178 -14.544  1.00 83.92           H  
ATOM    226  CG2 VAL A  14      38.640 -37.431 -14.697  1.00 83.92           C  
ATOM    227 HG21 VAL A  14      38.876 -36.418 -15.023  1.00 83.92           H  
ATOM    228 HG22 VAL A  14      38.067 -37.937 -15.473  1.00 83.92           H  
ATOM    229 HG23 VAL A  14      39.562 -37.989 -14.534  1.00 83.92           H  
ATOM    230  N   VAL A  15      37.554 -35.284 -10.560  1.00 85.88           N  
ATOM    231  H   VAL A  15      37.929 -34.506 -11.083  1.00 85.88           H  
ATOM    232  CA  VAL A  15      36.728 -34.949  -9.399  1.00 85.88           C  
ATOM    233  HA  VAL A  15      36.542 -35.852  -8.818  1.00 85.88           H  
ATOM    234  C   VAL A  15      35.395 -34.410  -9.902  1.00 85.88           C  
ATOM    235  CB  VAL A  15      37.435 -33.939  -8.473  1.00 85.88           C  
ATOM    236  HB  VAL A  15      37.593 -33.004  -9.009  1.00 85.88           H  
ATOM    237  O   VAL A  15      35.355 -33.492 -10.720  1.00 85.88           O  
ATOM    238  CG1 VAL A  15      36.591 -33.655  -7.222  1.00 85.88           C  
ATOM    239 HG11 VAL A  15      35.650 -33.179  -7.500  1.00 85.88           H  
ATOM    240 HG12 VAL A  15      37.129 -32.971  -6.566  1.00 85.88           H  
ATOM    241 HG13 VAL A  15      36.388 -34.580  -6.683  1.00 85.88           H  
ATOM    242  CG2 VAL A  15      38.801 -34.469  -8.009  1.00 85.88           C  
ATOM    243 HG21 VAL A  15      39.260 -33.756  -7.324  1.00 85.88           H  
ATOM    244 HG22 VAL A  15      38.682 -35.427  -7.504  1.00 85.88           H  
ATOM    245 HG23 VAL A  15      39.468 -34.594  -8.862  1.00 85.88           H  
ATOM    246  N   SER A  16      34.300 -34.986  -9.412  1.00 88.28           N  
ATOM    247  H   SER A  16      34.415 -35.712  -8.720  1.00 88.28           H  
ATOM    248  CA  SER A  16      32.946 -34.486  -9.639  1.00 88.28           C  
ATOM    249  HA  SER A  16      32.953 -33.743 -10.437  1.00 88.28           H  
ATOM    250  C   SER A  16      32.448 -33.836  -8.355  1.00 88.28           C  
ATOM    251  CB  SER A  16      32.021 -35.627 -10.069  1.00 88.28           C  
ATOM    252  HB2 SER A  16      31.944 -36.353  -9.260  1.00 88.28           H  
ATOM    253  HB3 SER A  16      32.443 -36.121 -10.944  1.00 88.28           H  
ATOM    254  O   SER A  16      32.432 -34.475  -7.307  1.00 88.28           O  
ATOM    255  OG  SER A  16      30.730 -35.146 -10.392  1.00 88.28           O  
ATOM    256  HG  SER A  16      30.569 -34.330  -9.911  1.00 88.28           H  
ATOM    257  N   LEU A  17      32.005 -32.587  -8.446  1.00 86.83           N  
ATOM    258  H   LEU A  17      32.055 -32.123  -9.341  1.00 86.83           H  
ATOM    259  CA  LEU A  17      31.399 -31.839  -7.350  1.00 86.83           C  
ATOM    260  HA  LEU A  17      31.365 -32.454  -6.451  1.00 86.83           H  
ATOM    261  C   LEU A  17      29.971 -31.460  -7.743  1.00 86.83           C  
ATOM    262  CB  LEU A  17      32.268 -30.604  -7.059  1.00 86.83           C  
ATOM    263  HB2 LEU A  17      33.289 -30.935  -6.869  1.00 86.83           H  
ATOM    264  HB3 LEU A  17      32.287 -29.988  -7.958  1.00 86.83           H  
ATOM    265  O   LEU A  17      29.740 -30.964  -8.844  1.00 86.83           O  
ATOM    266  CG  LEU A  17      31.772 -29.764  -5.862  1.00 86.83           C  
ATOM    267  HG  LEU A  17      30.764 -30.068  -5.577  1.00 86.83           H  
ATOM    268  CD1 LEU A  17      32.678 -29.951  -4.646  1.00 86.83           C  
ATOM    269 HD11 LEU A  17      32.712 -31.006  -4.371  1.00 86.83           H  
ATOM    270 HD12 LEU A  17      33.686 -29.599  -4.866  1.00 86.83           H  
ATOM    271 HD13 LEU A  17      32.278 -29.387  -3.803  1.00 86.83           H  
ATOM    272  CD2 LEU A  17      31.723 -28.281  -6.225  1.00 86.83           C  
ATOM    273 HD21 LEU A  17      31.040 -28.130  -7.061  1.00 86.83           H  
ATOM    274 HD22 LEU A  17      32.717 -27.927  -6.499  1.00 86.83           H  
ATOM    275 HD23 LEU A  17      31.359 -27.708  -5.373  1.00 86.83           H  
ATOM    276  N   LYS A  18      29.018 -31.667  -6.835  1.00 86.84           N  
ATOM    277  H   LYS A  18      29.281 -32.054  -5.940  1.00 86.84           H  
ATOM    278  CA  LYS A  18      27.706 -31.025  -6.913  1.00 86.84           C  
ATOM    279  HA  LYS A  18      27.494 -30.735  -7.943  1.00 86.84           H  
ATOM    280  C   LYS A  18      27.762 -29.774  -6.031  1.00 86.84           C  
ATOM    281  CB  LYS A  18      26.609 -32.011  -6.488  1.00 86.84           C  
ATOM    282  HB2 LYS A  18      26.736 -32.294  -5.443  1.00 86.84           H  
ATOM    283  HB3 LYS A  18      26.682 -32.905  -7.108  1.00 86.84           H  
ATOM    284  O   LYS A  18      27.893 -29.931  -4.820  1.00 86.84           O  
ATOM    285  CG  LYS A  18      25.226 -31.378  -6.686  1.00 86.84           C  
ATOM    286  HG2 LYS A  18      25.100 -30.554  -5.982  1.00 86.84           H  
ATOM    287  HG3 LYS A  18      25.167 -30.977  -7.698  1.00 86.84           H  
ATOM    288  CD  LYS A  18      24.079 -32.379  -6.493  1.00 86.84           C  
ATOM    289  HD2 LYS A  18      24.221 -33.222  -7.170  1.00 86.84           H  
ATOM    290  HD3 LYS A  18      24.058 -32.726  -5.461  1.00 86.84           H  
ATOM    291  CE  LYS A  18      22.774 -31.648  -6.837  1.00 86.84           C  
ATOM    292  HE2 LYS A  18      22.588 -30.885  -6.081  1.00 86.84           H  
ATOM    293  HE3 LYS A  18      22.917 -31.127  -7.784  1.00 86.84           H  
ATOM    294  NZ  LYS A  18      21.602 -32.548  -6.965  1.00 86.84           N  
ATOM    295  HZ1 LYS A  18      21.771 -33.263  -7.658  1.00 86.84           H  
ATOM    296  HZ2 LYS A  18      20.824 -32.013  -7.323  1.00 86.84           H  
ATOM    297  HZ3 LYS A  18      21.347 -32.956  -6.077  1.00 86.84           H  
ATOM    298  N   PRO A  19      27.753 -28.555  -6.593  1.00 82.25           N  
ATOM    299  CA  PRO A  19      27.701 -27.353  -5.774  1.00 82.25           C  
ATOM    300  HA  PRO A  19      28.504 -27.363  -5.038  1.00 82.25           H  
ATOM    301  C   PRO A  19      26.351 -27.296  -5.047  1.00 82.25           C  
ATOM    302  CB  PRO A  19      27.919 -26.189  -6.745  1.00 82.25           C  
ATOM    303  HB2 PRO A  19      27.380 -25.292  -6.441  1.00 82.25           H  
ATOM    304  HB3 PRO A  19      28.986 -25.980  -6.825  1.00 82.25           H  
ATOM    305  O   PRO A  19      25.297 -27.298  -5.680  1.00 82.25           O  
ATOM    306  CG  PRO A  19      27.407 -26.732  -8.080  1.00 82.25           C  
ATOM    307  HG2 PRO A  19      26.328 -26.592  -8.139  1.00 82.25           H  
ATOM    308  HG3 PRO A  19      27.895 -26.252  -8.929  1.00 82.25           H  
ATOM    309  CD  PRO A  19      27.719 -28.224  -8.011  1.00 82.25           C  
ATOM    310  HD2 PRO A  19      26.940 -28.778  -8.535  1.00 82.25           H  
ATOM    311  HD3 PRO A  19      28.694 -28.423  -8.457  1.00 82.25           H  
ATOM    312  N   GLU A  20      26.386 -27.253  -3.718  1.00 84.67           N  
ATOM    313  H   GLU A  20      27.276 -27.302  -3.245  1.00 84.67           H  
ATOM    314  CA  GLU A  20      25.209 -27.008  -2.885  1.00 84.67           C  
ATOM    315  HA  GLU A  20      24.306 -27.224  -3.455  1.00 84.67           H  
ATOM    316  C   GLU A  20      25.177 -25.530  -2.498  1.00 84.67           C  
ATOM    317  CB  GLU A  20      25.199 -27.921  -1.650  1.00 84.67           C  
ATOM    318  HB2 GLU A  20      24.374 -27.618  -1.006  1.00 84.67           H  
ATOM    319  HB3 GLU A  20      26.136 -27.801  -1.105  1.00 84.67           H  
ATOM    320  O   GLU A  20      26.191 -24.956  -2.094  1.00 84.67           O  
ATOM    321  CG  GLU A  20      25.008 -29.396  -2.041  1.00 84.67           C  
ATOM    322  HG2 GLU A  20      25.835 -29.705  -2.680  1.00 84.67           H  
ATOM    323  HG3 GLU A  20      24.090 -29.481  -2.623  1.00 84.67           H  
ATOM    324  CD  GLU A  20      24.929 -30.352  -0.841  1.00 84.67           C  
ATOM    325  OE1 GLU A  20      24.701 -31.557  -1.103  1.00 84.67           O  
ATOM    326  OE2 GLU A  20      25.091 -29.892   0.312  1.00 84.67           O  
ATOM    327  N   ILE A  21      24.013 -24.902  -2.644  1.00 81.05           N  
ATOM    328  H   ILE A  21      23.204 -25.437  -2.928  1.00 81.05           H  
ATOM    329  CA  ILE A  21      23.794 -23.502  -2.280  1.00 81.05           C  
ATOM    330  HA  ILE A  21      24.703 -23.112  -1.824  1.00 81.05           H  
ATOM    331  C   ILE A  21      22.709 -23.411  -1.213  1.00 81.05           C  
ATOM    332  CB  ILE A  21      23.494 -22.618  -3.513  1.00 81.05           C  
ATOM    333  HB  ILE A  21      23.341 -21.602  -3.150  1.00 81.05           H  
ATOM    334  O   ILE A  21      21.790 -24.229  -1.169  1.00 81.05           O  
ATOM    335  CG1 ILE A  21      22.211 -23.052  -4.259  1.00 81.05           C  
ATOM    336 HG12 ILE A  21      22.355 -24.039  -4.698  1.00 81.05           H  
ATOM    337 HG13 ILE A  21      21.387 -23.115  -3.549  1.00 81.05           H  
ATOM    338  CG2 ILE A  21      24.720 -22.595  -4.445  1.00 81.05           C  
ATOM    339 HG21 ILE A  21      25.619 -22.369  -3.872  1.00 81.05           H  
ATOM    340 HG22 ILE A  21      24.846 -23.566  -4.925  1.00 81.05           H  
ATOM    341 HG23 ILE A  21      24.599 -21.830  -5.212  1.00 81.05           H  
ATOM    342  CD1 ILE A  21      21.781 -22.078  -5.362  1.00 81.05           C  
ATOM    343 HD11 ILE A  21      22.512 -22.070  -6.171  1.00 81.05           H  
ATOM    344 HD12 ILE A  21      20.821 -22.397  -5.767  1.00 81.05           H  
ATOM    345 HD13 ILE A  21      21.676 -21.073  -4.951  1.00 81.05           H  
ATOM    346  N   ILE A  22      22.801 -22.391  -0.359  1.00 79.41           N  
ATOM    347  H   ILE A  22      23.567 -21.741  -0.459  1.00 79.41           H  
ATOM    348  CA  ILE A  22      21.735 -22.073   0.591  1.00 79.41           C  
ATOM    349  HA  ILE A  22      21.423 -22.990   1.091  1.00 79.41           H  
ATOM    350  C   ILE A  22      20.552 -21.528  -0.213  1.00 79.41           C  
ATOM    351  CB  ILE A  22      22.216 -21.076   1.670  1.00 79.41           C  
ATOM    352  HB  ILE A  22      22.536 -20.158   1.176  1.00 79.41           H  
ATOM    353  O   ILE A  22      20.650 -20.462  -0.820  1.00 79.41           O  
ATOM    354  CG1 ILE A  22      23.419 -21.655   2.454  1.00 79.41           C  
ATOM    355 HG12 ILE A  22      23.101 -22.538   3.008  1.00 79.41           H  
ATOM    356 HG13 ILE A  22      24.197 -21.962   1.755  1.00 79.41           H  
ATOM    357  CG2 ILE A  22      21.058 -20.735   2.629  1.00 79.41           C  
ATOM    358 HG21 ILE A  22      21.374 -19.992   3.361  1.00 79.41           H  
ATOM    359 HG22 ILE A  22      20.218 -20.307   2.082  1.00 79.41           H  
ATOM    360 HG23 ILE A  22      20.721 -21.632   3.149  1.00 79.41           H  
ATOM    361  CD1 ILE A  22      24.069 -20.663   3.428  1.00 79.41           C  
ATOM    362 HD11 ILE A  22      23.394 -20.434   4.252  1.00 79.41           H  
ATOM    363 HD12 ILE A  22      24.333 -19.745   2.903  1.00 79.41           H  
ATOM    364 HD13 ILE A  22      24.975 -21.108   3.840  1.00 79.41           H  
ATOM    365  N   VAL A  23      19.441 -22.261  -0.215  1.00 67.54           N  
ATOM    366  H   VAL A  23      19.449 -23.150   0.265  1.00 67.54           H  
ATOM    367  CA  VAL A  23      18.172 -21.802  -0.788  1.00 67.54           C  
ATOM    368  HA  VAL A  23      18.382 -21.062  -1.560  1.00 67.54           H  
ATOM    369  C   VAL A  23      17.371 -21.122   0.318  1.00 67.54           C  
ATOM    370  CB  VAL A  23      17.397 -22.956  -1.456  1.00 67.54           C  
ATOM    371  HB  VAL A  23      17.077 -23.666  -0.695  1.00 67.54           H  
ATOM    372  O   VAL A  23      17.312 -21.625   1.442  1.00 67.54           O  
ATOM    373  CG1 VAL A  23      16.162 -22.437  -2.204  1.00 67.54           C  
ATOM    374 HG11 VAL A  23      16.452 -21.706  -2.959  1.00 67.54           H  
ATOM    375 HG12 VAL A  23      15.649 -23.267  -2.689  1.00 67.54           H  
ATOM    376 HG13 VAL A  23      15.463 -21.980  -1.504  1.00 67.54           H  
ATOM    377  CG2 VAL A  23      18.275 -23.697  -2.477  1.00 67.54           C  
ATOM    378 HG21 VAL A  23      19.113 -24.183  -1.978  1.00 67.54           H  
ATOM    379 HG22 VAL A  23      18.658 -22.999  -3.221  1.00 67.54           H  
ATOM    380 HG23 VAL A  23      17.690 -24.469  -2.978  1.00 67.54           H  
ATOM    381  N   ASP A  24      16.780 -19.965   0.016  1.00 67.82           N  
ATOM    382  H   ASP A  24      16.849 -19.612  -0.928  1.00 67.82           H  
ATOM    383  CA  ASP A  24      15.867 -19.293   0.941  1.00 67.82           C  
ATOM    384  HA  ASP A  24      16.412 -19.049   1.853  1.00 67.82           H  
ATOM    385  C   ASP A  24      14.724 -20.256   1.294  1.00 67.82           C  
ATOM    386  CB  ASP A  24      15.362 -17.980   0.321  1.00 67.82           C  
ATOM    387  HB2 ASP A  24      16.224 -17.400  -0.008  1.00 67.82           H  
ATOM    388  HB3 ASP A  24      14.756 -18.205  -0.557  1.00 67.82           H  
ATOM    389  O   ASP A  24      13.985 -20.708   0.421  1.00 67.82           O  
ATOM    390  CG  ASP A  24      14.542 -17.110   1.284  1.00 67.82           C  
ATOM    391  OD1 ASP A  24      14.192 -17.563   2.395  1.00 67.82           O  
ATOM    392  OD2 ASP A  24      14.204 -15.969   0.885  1.00 67.82           O  
ATOM    393  N   GLN A  25      14.615 -20.604   2.576  1.00 59.83           N  
ATOM    394  H   GLN A  25      15.251 -20.180   3.236  1.00 59.83           H  
ATOM    395  CA  GLN A  25      13.689 -21.631   3.056  1.00 59.83           C  
ATOM    396  HA  GLN A  25      13.779 -22.509   2.417  1.00 59.83           H  
ATOM    397  C   GLN A  25      12.221 -21.186   2.986  1.00 59.83           C  
ATOM    398  CB  GLN A  25      14.070 -22.023   4.494  1.00 59.83           C  
ATOM    399  HB2 GLN A  25      14.095 -21.130   5.117  1.00 59.83           H  
ATOM    400  HB3 GLN A  25      13.307 -22.694   4.888  1.00 59.83           H  
ATOM    401  O   GLN A  25      11.325 -22.014   3.136  1.00 59.83           O  
ATOM    402  CG  GLN A  25      15.425 -22.745   4.567  1.00 59.83           C  
ATOM    403  HG2 GLN A  25      15.387 -23.635   3.939  1.00 59.83           H  
ATOM    404  HG3 GLN A  25      16.212 -22.094   4.183  1.00 59.83           H  
ATOM    405  CD  GLN A  25      15.806 -23.165   5.984  1.00 59.83           C  
ATOM    406  NE2 GLN A  25      16.892 -23.889   6.144  1.00 59.83           N  
ATOM    407 HE21 GLN A  25      17.105 -24.164   7.092  1.00 59.83           H  
ATOM    408 HE22 GLN A  25      17.438 -24.172   5.343  1.00 59.83           H  
ATOM    409  OE1 GLN A  25      15.165 -22.851   6.974  1.00 59.83           O  
ATOM    410  N   TYR A  26      11.959 -19.891   2.775  1.00 70.63           N  
ATOM    411  H   TYR A  26      12.735 -19.264   2.620  1.00 70.63           H  
ATOM    412  CA  TYR A  26      10.608 -19.339   2.789  1.00 70.63           C  
ATOM    413  HA  TYR A  26       9.925 -20.084   3.198  1.00 70.63           H  
ATOM    414  C   TYR A  26      10.112 -19.000   1.383  1.00 70.63           C  
ATOM    415  CB  TYR A  26      10.552 -18.138   3.735  1.00 70.63           C  
ATOM    416  HB2 TYR A  26       9.558 -17.694   3.676  1.00 70.63           H  
ATOM    417  HB3 TYR A  26      11.270 -17.388   3.405  1.00 70.63           H  
ATOM    418  O   TYR A  26      10.531 -18.012   0.766  1.00 70.63           O  
ATOM    419  CG  TYR A  26      10.830 -18.504   5.180  1.00 70.63           C  
ATOM    420  CD1 TYR A  26       9.811 -19.071   5.972  1.00 70.63           C  
ATOM    421  HD1 TYR A  26       8.835 -19.251   5.546  1.00 70.63           H  
ATOM    422  CD2 TYR A  26      12.117 -18.313   5.719  1.00 70.63           C  
ATOM    423  HD2 TYR A  26      12.903 -17.914   5.096  1.00 70.63           H  
ATOM    424  CE1 TYR A  26      10.072 -19.426   7.309  1.00 70.63           C  
ATOM    425  HE1 TYR A  26       9.305 -19.875   7.923  1.00 70.63           H  
ATOM    426  CE2 TYR A  26      12.385 -18.677   7.053  1.00 70.63           C  
ATOM    427  HE2 TYR A  26      13.378 -18.548   7.456  1.00 70.63           H  
ATOM    428  OH  TYR A  26      11.607 -19.582   9.139  1.00 70.63           O  
ATOM    429  HH  TYR A  26      12.543 -19.520   9.345  1.00 70.63           H  
ATOM    430  CZ  TYR A  26      11.359 -19.231   7.850  1.00 70.63           C  
ATOM    431  N   GLU A  27       9.142 -19.779   0.911  1.00 82.75           N  
ATOM    432  H   GLU A  27       8.904 -20.619   1.419  1.00 82.75           H  
ATOM    433  CA  GLU A  27       8.416 -19.503  -0.327  1.00 82.75           C  
ATOM    434  HA  GLU A  27       9.146 -19.290  -1.107  1.00 82.75           H  
ATOM    435  C   GLU A  27       7.502 -18.273  -0.200  1.00 82.75           C  
ATOM    436  CB  GLU A  27       7.615 -20.734  -0.774  1.00 82.75           C  
ATOM    437  HB2 GLU A  27       6.945 -21.039   0.030  1.00 82.75           H  
ATOM    438  HB3 GLU A  27       7.018 -20.452  -1.641  1.00 82.75           H  
ATOM    439  O   GLU A  27       7.044 -17.890   0.883  1.00 82.75           O  
ATOM    440  CG  GLU A  27       8.529 -21.905  -1.169  1.00 82.75           C  
ATOM    441  HG2 GLU A  27       9.258 -21.544  -1.894  1.00 82.75           H  
ATOM    442  HG3 GLU A  27       9.069 -22.247  -0.286  1.00 82.75           H  
ATOM    443  CD  GLU A  27       7.759 -23.088  -1.779  1.00 82.75           C  
ATOM    444  OE1 GLU A  27       8.437 -24.003  -2.291  1.00 82.75           O  
ATOM    445  OE2 GLU A  27       6.506 -23.066  -1.733  1.00 82.75           O  
ATOM    446  N   TYR A  28       7.234 -17.626  -1.336  1.00 89.82           N  
ATOM    447  H   TYR A  28       7.564 -18.026  -2.202  1.00 89.82           H  
ATOM    448  CA  TYR A  28       6.258 -16.541  -1.402  1.00 89.82           C  
ATOM    449  HA  TYR A  28       6.498 -15.813  -0.628  1.00 89.82           H  
ATOM    450  C   TYR A  28       4.853 -17.079  -1.136  1.00 89.82           C  
ATOM    451  CB  TYR A  28       6.318 -15.834  -2.758  1.00 89.82           C  
ATOM    452  HB2 TYR A  28       6.131 -16.555  -3.553  1.00 89.82           H  
ATOM    453  HB3 TYR A  28       5.519 -15.094  -2.790  1.00 89.82           H  
ATOM    454  O   TYR A  28       4.457 -18.110  -1.675  1.00 89.82           O  
ATOM    455  CG  TYR A  28       7.631 -15.125  -3.004  1.00 89.82           C  
ATOM    456  CD1 TYR A  28       7.867 -13.874  -2.407  1.00 89.82           C  
ATOM    457  HD1 TYR A  28       7.095 -13.421  -1.803  1.00 89.82           H  
ATOM    458  CD2 TYR A  28       8.626 -15.726  -3.796  1.00 89.82           C  
ATOM    459  HD2 TYR A  28       8.455 -16.694  -4.244  1.00 89.82           H  
ATOM    460  CE1 TYR A  28       9.099 -13.219  -2.593  1.00 89.82           C  
ATOM    461  HE1 TYR A  28       9.280 -12.263  -2.124  1.00 89.82           H  
ATOM    462  CE2 TYR A  28       9.857 -15.072  -3.990  1.00 89.82           C  
ATOM    463  HE2 TYR A  28      10.634 -15.528  -4.587  1.00 89.82           H  
ATOM    464  OH  TYR A  28      11.310 -13.236  -3.547  1.00 89.82           O  
ATOM    465  HH  TYR A  28      11.379 -12.349  -3.186  1.00 89.82           H  
ATOM    466  CZ  TYR A  28      10.097 -13.821  -3.389  1.00 89.82           C  
ATOM    467  N   LYS A  29       4.070 -16.350  -0.336  1.00 92.85           N  
ATOM    468  H   LYS A  29       4.424 -15.462  -0.011  1.00 92.85           H  
ATOM    469  CA  LYS A  29       2.694 -16.739  -0.016  1.00 92.85           C  
ATOM    470  HA  LYS A  29       2.532 -17.761  -0.358  1.00 92.85           H  
ATOM    471  C   LYS A  29       1.719 -15.847  -0.770  1.00 92.85           C  
ATOM    472  CB  LYS A  29       2.479 -16.740   1.503  1.00 92.85           C  
ATOM    473  HB2 LYS A  29       2.575 -15.724   1.886  1.00 92.85           H  
ATOM    474  HB3 LYS A  29       3.243 -17.365   1.968  1.00 92.85           H  
ATOM    475  O   LYS A  29       1.655 -14.647  -0.509  1.00 92.85           O  
ATOM    476  CG  LYS A  29       1.093 -17.306   1.851  1.00 92.85           C  
ATOM    477  HG2 LYS A  29       0.327 -16.688   1.383  1.00 92.85           H  
ATOM    478  HG3 LYS A  29       1.012 -18.320   1.459  1.00 92.85           H  
ATOM    479  CD  LYS A  29       0.837 -17.331   3.361  1.00 92.85           C  
ATOM    480  HD2 LYS A  29       1.562 -17.980   3.852  1.00 92.85           H  
ATOM    481  HD3 LYS A  29       0.929 -16.318   3.752  1.00 92.85           H  
ATOM    482  CE  LYS A  29      -0.584 -17.850   3.609  1.00 92.85           C  
ATOM    483  HE2 LYS A  29      -0.604 -18.928   3.451  1.00 92.85           H  
ATOM    484  HE3 LYS A  29      -1.243 -17.394   2.871  1.00 92.85           H  
ATOM    485  NZ  LYS A  29      -1.075 -17.500   4.964  1.00 92.85           N  
ATOM    486  HZ1 LYS A  29      -1.158 -16.496   5.032  1.00 92.85           H  
ATOM    487  HZ2 LYS A  29      -0.463 -17.847   5.689  1.00 92.85           H  
ATOM    488  HZ3 LYS A  29      -2.003 -17.872   5.104  1.00 92.85           H  
ATOM    489  N   TYR A  30       0.939 -16.428  -1.666  1.00 94.64           N  
ATOM    490  H   TYR A  30       1.083 -17.405  -1.879  1.00 94.64           H  
ATOM    491  CA  TYR A  30      -0.120 -15.717  -2.372  1.00 94.64           C  
ATOM    492  HA  TYR A  30       0.308 -14.791  -2.755  1.00 94.64           H  
ATOM    493  C   TYR A  30      -1.303 -15.369  -1.448  1.00 94.64           C  
ATOM    494  CB  TYR A  30      -0.549 -16.558  -3.569  1.00 94.64           C  
ATOM    495  HB2 TYR A  30      -0.754 -17.579  -3.247  1.00 94.64           H  
ATOM    496  HB3 TYR A  30      -1.479 -16.162  -3.976  1.00 94.64           H  
ATOM    497  O   TYR A  30      -1.597 -16.137  -0.529  1.00 94.64           O  
ATOM    498  CG  TYR A  30       0.485 -16.553  -4.666  1.00 94.64           C  
ATOM    499  CD1 TYR A  30       0.675 -15.403  -5.457  1.00 94.64           C  
ATOM    500  HD1 TYR A  30       0.052 -14.530  -5.326  1.00 94.64           H  
ATOM    501  CD2 TYR A  30       1.280 -17.694  -4.869  1.00 94.64           C  
ATOM    502  HD2 TYR A  30       1.134 -18.582  -4.272  1.00 94.64           H  
ATOM    503  CE1 TYR A  30       1.681 -15.392  -6.438  1.00 94.64           C  
ATOM    504  HE1 TYR A  30       1.824 -14.525  -7.066  1.00 94.64           H  
ATOM    505  CE2 TYR A  30       2.252 -17.700  -5.880  1.00 94.64           C  
ATOM    506  HE2 TYR A  30       2.840 -18.587  -6.066  1.00 94.64           H  
ATOM    507  OH  TYR A  30       3.387 -16.579  -7.641  1.00 94.64           O  
ATOM    508  HH  TYR A  30       3.560 -17.478  -7.930  1.00 94.64           H  
ATOM    509  CZ  TYR A  30       2.454 -16.549  -6.664  1.00 94.64           C  
ATOM    510  N   PRO A  31      -1.962 -14.214  -1.652  1.00 94.34           N  
ATOM    511  CA  PRO A  31      -3.014 -13.715  -0.766  1.00 94.34           C  
ATOM    512  HA  PRO A  31      -2.699 -13.824   0.272  1.00 94.34           H  
ATOM    513  C   PRO A  31      -4.372 -14.417  -0.908  1.00 94.34           C  
ATOM    514  CB  PRO A  31      -3.122 -12.228  -1.102  1.00 94.34           C  
ATOM    515  HB2 PRO A  31      -4.113 -11.819  -0.906  1.00 94.34           H  
ATOM    516  HB3 PRO A  31      -2.357 -11.688  -0.544  1.00 94.34           H  
ATOM    517  O   PRO A  31      -5.218 -14.221  -0.038  1.00 94.34           O  
ATOM    518  CG  PRO A  31      -2.762 -12.179  -2.581  1.00 94.34           C  
ATOM    519  HG2 PRO A  31      -3.607 -12.503  -3.188  1.00 94.34           H  
ATOM    520  HG3 PRO A  31      -2.423 -11.186  -2.874  1.00 94.34           H  
ATOM    521  CD  PRO A  31      -1.637 -13.206  -2.653  1.00 94.34           C  
ATOM    522  HD2 PRO A  31      -0.694 -12.732  -2.384  1.00 94.34           H  
ATOM    523  HD3 PRO A  31      -1.565 -13.631  -3.654  1.00 94.34           H  
ATOM    524  N   ALA A  32      -4.596 -15.210  -1.963  1.00 95.60           N  
ATOM    525  H   ALA A  32      -3.915 -15.244  -2.708  1.00 95.60           H  
ATOM    526  CA  ALA A  32      -5.865 -15.901  -2.174  1.00 95.60           C  
ATOM    527  HA  ALA A  32      -6.630 -15.137  -2.315  1.00 95.60           H  
ATOM    528  C   ALA A  32      -6.303 -16.750  -0.968  1.00 95.60           C  
ATOM    529  CB  ALA A  32      -5.794 -16.738  -3.455  1.00 95.60           C  
ATOM    530  HB1 ALA A  32      -6.734 -17.271  -3.596  1.00 95.60           H  
ATOM    531  HB2 ALA A  32      -4.975 -17.455  -3.389  1.00 95.60           H  
ATOM    532  HB3 ALA A  32      -5.646 -16.082  -4.313  1.00 95.60           H  
ATOM    533  O   ALA A  32      -5.551 -17.589  -0.460  1.00 95.60           O  
ATOM    534  N   ILE A  33      -7.556 -16.562  -0.548  1.00 95.00           N  
ATOM    535  H   ILE A  33      -8.116 -15.864  -1.016  1.00 95.00           H  
ATOM    536  CA  ILE A  33      -8.154 -17.259   0.594  1.00 95.00           C  
ATOM    537  HA  ILE A  33      -7.359 -17.556   1.278  1.00 95.00           H  
ATOM    538  C   ILE A  33      -8.857 -18.526   0.102  1.00 95.00           C  
ATOM    539  CB  ILE A  33      -9.099 -16.327   1.382  1.00 95.00           C  
ATOM    540  HB  ILE A  33      -9.944 -16.054   0.750  1.00 95.00           H  
ATOM    541  O   ILE A  33      -9.967 -18.480  -0.421  1.00 95.00           O  
ATOM    542  CG1 ILE A  33      -8.378 -15.033   1.826  1.00 95.00           C  
ATOM    543 HG12 ILE A  33      -7.535 -15.293   2.466  1.00 95.00           H  
ATOM    544 HG13 ILE A  33      -7.988 -14.518   0.948  1.00 95.00           H  
ATOM    545  CG2 ILE A  33      -9.623 -17.096   2.603  1.00 95.00           C  
ATOM    546 HG21 ILE A  33      -8.800 -17.424   3.238  1.00 95.00           H  
ATOM    547 HG22 ILE A  33     -10.280 -16.463   3.199  1.00 95.00           H  
ATOM    548 HG23 ILE A  33     -10.211 -17.961   2.297  1.00 95.00           H  
ATOM    549  CD1 ILE A  33      -9.280 -14.034   2.563  1.00 95.00           C  
ATOM    550 HD11 ILE A  33     -10.192 -13.866   1.991  1.00 95.00           H  
ATOM    551 HD12 ILE A  33      -9.531 -14.403   3.558  1.00 95.00           H  
ATOM    552 HD13 ILE A  33      -8.756 -13.084   2.670  1.00 95.00           H  
ATOM    553  N   LYS A  34      -8.195 -19.676   0.254  1.00 91.96           N  
ATOM    554  H   LYS A  34      -7.273 -19.627   0.663  1.00 91.96           H  
ATOM    555  CA  LYS A  34      -8.690 -20.966  -0.264  1.00 91.96           C  
ATOM    556  HA  LYS A  34      -9.226 -20.786  -1.196  1.00 91.96           H  
ATOM    557  C   LYS A  34      -9.706 -21.659   0.645  1.00 91.96           C  
ATOM    558  CB  LYS A  34      -7.510 -21.905  -0.554  1.00 91.96           C  
ATOM    559  HB2 LYS A  34      -7.907 -22.872  -0.864  1.00 91.96           H  
ATOM    560  HB3 LYS A  34      -6.929 -22.050   0.357  1.00 91.96           H  
ATOM    561  O   LYS A  34     -10.443 -22.517   0.177  1.00 91.96           O  
ATOM    562  CG  LYS A  34      -6.599 -21.373  -1.670  1.00 91.96           C  
ATOM    563  HG2 LYS A  34      -7.198 -21.196  -2.564  1.00 91.96           H  
ATOM    564  HG3 LYS A  34      -6.144 -20.433  -1.359  1.00 91.96           H  
ATOM    565  CD  LYS A  34      -5.492 -22.383  -2.000  1.00 91.96           C  
ATOM    566  HD2 LYS A  34      -5.947 -23.323  -2.313  1.00 91.96           H  
ATOM    567  HD3 LYS A  34      -4.886 -22.556  -1.110  1.00 91.96           H  
ATOM    568  CE  LYS A  34      -4.614 -21.832  -3.130  1.00 91.96           C  
ATOM    569  HE2 LYS A  34      -5.253 -21.615  -3.985  1.00 91.96           H  
ATOM    570  HE3 LYS A  34      -4.176 -20.889  -2.802  1.00 91.96           H  
ATOM    571  NZ  LYS A  34      -3.545 -22.784  -3.527  1.00 91.96           N  
ATOM    572  HZ1 LYS A  34      -3.944 -23.659  -3.837  1.00 91.96           H  
ATOM    573  HZ2 LYS A  34      -2.915 -22.965  -2.759  1.00 91.96           H  
ATOM    574  HZ3 LYS A  34      -3.006 -22.405  -4.293  1.00 91.96           H  
ATOM    575  N   ASP A  35      -9.734 -21.321   1.931  1.00 93.35           N  
ATOM    576  H   ASP A  35      -9.177 -20.544   2.256  1.00 93.35           H  
ATOM    577  CA  ASP A  35     -10.634 -21.930   2.917  1.00 93.35           C  
ATOM    578  HA  ASP A  35     -10.861 -22.945   2.591  1.00 93.35           H  
ATOM    579  C   ASP A  35     -11.992 -21.214   3.027  1.00 93.35           C  
ATOM    580  CB  ASP A  35      -9.916 -22.047   4.273  1.00 93.35           C  
ATOM    581  HB2 ASP A  35      -8.979 -22.584   4.128  1.00 93.35           H  
ATOM    582  HB3 ASP A  35     -10.535 -22.645   4.942  1.00 93.35           H  
ATOM    583  O   ASP A  35     -12.832 -21.638   3.820  1.00 93.35           O  
ATOM    584  CG  ASP A  35      -9.617 -20.707   4.951  1.00 93.35           C  
ATOM    585  OD1 ASP A  35      -9.726 -19.664   4.270  1.00 93.35           O  
ATOM    586  OD2 ASP A  35      -9.261 -20.752   6.149  1.00 93.35           O  
ATOM    587  N   LEU A  36     -12.211 -20.162   2.224  1.00 93.97           N  
ATOM    588  H   LEU A  36     -11.457 -19.892   1.609  1.00 93.97           H  
ATOM    589  CA  LEU A  36     -13.438 -19.356   2.168  1.00 93.97           C  
ATOM    590  HA  LEU A  36     -13.216 -18.488   1.547  1.00 93.97           H  
ATOM    591  C   LEU A  36     -13.857 -18.769   3.528  1.00 93.97           C  
ATOM    592  CB  LEU A  36     -14.570 -20.144   1.478  1.00 93.97           C  
ATOM    593  HB2 LEU A  36     -15.452 -19.505   1.418  1.00 93.97           H  
ATOM    594  HB3 LEU A  36     -14.826 -20.998   2.105  1.00 93.97           H  
ATOM    595  O   LEU A  36     -15.037 -18.503   3.764  1.00 93.97           O  
ATOM    596  CG  LEU A  36     -14.253 -20.650   0.061  1.00 93.97           C  
ATOM    597  HG  LEU A  36     -13.370 -21.288   0.081  1.00 93.97           H  
ATOM    598  CD1 LEU A  36     -15.428 -21.481  -0.456  1.00 93.97           C  
ATOM    599 HD11 LEU A  36     -15.604 -22.322   0.215  1.00 93.97           H  
ATOM    600 HD12 LEU A  36     -16.326 -20.865  -0.509  1.00 93.97           H  
ATOM    601 HD13 LEU A  36     -15.195 -21.866  -1.448  1.00 93.97           H  
ATOM    602  CD2 LEU A  36     -14.017 -19.500  -0.916  1.00 93.97           C  
ATOM    603 HD21 LEU A  36     -13.884 -19.888  -1.925  1.00 93.97           H  
ATOM    604 HD22 LEU A  36     -13.108 -18.962  -0.645  1.00 93.97           H  
ATOM    605 HD23 LEU A  36     -14.859 -18.809  -0.904  1.00 93.97           H  
ATOM    606  N   LYS A  37     -12.897 -18.553   4.434  1.00 95.70           N  
ATOM    607  H   LYS A  37     -11.945 -18.790   4.194  1.00 95.70           H  
ATOM    608  CA  LYS A  37     -13.146 -17.942   5.743  1.00 95.70           C  
ATOM    609  HA  LYS A  37     -14.217 -17.955   5.944  1.00 95.70           H  
ATOM    610  C   LYS A  37     -12.709 -16.489   5.751  1.00 95.70           C  
ATOM    611  CB  LYS A  37     -12.449 -18.739   6.847  1.00 95.70           C  
ATOM    612  HB2 LYS A  37     -12.509 -18.186   7.785  1.00 95.70           H  
ATOM    613  HB3 LYS A  37     -11.398 -18.874   6.590  1.00 95.70           H  
ATOM    614  O   LYS A  37     -11.683 -16.127   5.182  1.00 95.70           O  
ATOM    615  CG  LYS A  37     -13.132 -20.097   7.024  1.00 95.70           C  
ATOM    616  HG2 LYS A  37     -13.101 -20.648   6.085  1.00 95.70           H  
ATOM    617  HG3 LYS A  37     -14.173 -19.947   7.310  1.00 95.70           H  
ATOM    618  CD  LYS A  37     -12.425 -20.918   8.096  1.00 95.70           C  
ATOM    619  HD2 LYS A  37     -12.523 -20.420   9.060  1.00 95.70           H  
ATOM    620  HD3 LYS A  37     -11.370 -21.005   7.834  1.00 95.70           H  
ATOM    621  CE  LYS A  37     -13.068 -22.303   8.134  1.00 95.70           C  
ATOM    622  HE2 LYS A  37     -14.117 -22.197   8.409  1.00 95.70           H  
ATOM    623  HE3 LYS A  37     -13.023 -22.720   7.128  1.00 95.70           H  
ATOM    624  NZ  LYS A  37     -12.354 -23.180   9.086  1.00 95.70           N  
ATOM    625  HZ1 LYS A  37     -12.411 -22.796  10.019  1.00 95.70           H  
ATOM    626  HZ2 LYS A  37     -11.384 -23.232   8.811  1.00 95.70           H  
ATOM    627  HZ3 LYS A  37     -12.750 -24.108   9.071  1.00 95.70           H  
ATOM    628  N   LYS A  38     -13.479 -15.646   6.444  1.00 97.51           N  
ATOM    629  H   LYS A  38     -14.277 -16.021   6.937  1.00 97.51           H  
ATOM    630  CA  LYS A  38     -13.060 -14.265   6.699  1.00 97.51           C  
ATOM    631  HA  LYS A  38     -12.936 -13.778   5.731  1.00 97.51           H  
ATOM    632  C   LYS A  38     -11.701 -14.276   7.421  1.00 97.51           C  
ATOM    633  CB  LYS A  38     -14.116 -13.490   7.504  1.00 97.51           C  
ATOM    634  HB2 LYS A  38     -14.379 -14.043   8.406  1.00 97.51           H  
ATOM    635  HB3 LYS A  38     -13.684 -12.534   7.801  1.00 97.51           H  
ATOM    636  O   LYS A  38     -11.494 -15.133   8.284  1.00 97.51           O  
ATOM    637  CG  LYS A  38     -15.374 -13.212   6.667  1.00 97.51           C  
ATOM    638  HG2 LYS A  38     -15.864 -14.155   6.424  1.00 97.51           H  
ATOM    639  HG3 LYS A  38     -15.072 -12.733   5.736  1.00 97.51           H  
ATOM    640  CD  LYS A  38     -16.379 -12.295   7.384  1.00 97.51           C  
ATOM    641  HD2 LYS A  38     -16.796 -12.815   8.247  1.00 97.51           H  
ATOM    642  HD3 LYS A  38     -15.870 -11.392   7.722  1.00 97.51           H  
ATOM    643  CE  LYS A  38     -17.495 -11.912   6.398  1.00 97.51           C  
ATOM    644  HE2 LYS A  38     -17.030 -11.412   5.549  1.00 97.51           H  
ATOM    645  HE3 LYS A  38     -17.968 -12.818   6.019  1.00 97.51           H  
ATOM    646  NZ  LYS A  38     -18.522 -11.016   6.991  1.00 97.51           N  
ATOM    647  HZ1 LYS A  38     -19.144 -10.655   6.282  1.00 97.51           H  
ATOM    648  HZ2 LYS A  38     -19.072 -11.486   7.696  1.00 97.51           H  
ATOM    649  HZ3 LYS A  38     -18.101 -10.205   7.422  1.00 97.51           H  
ATOM    650  N   PRO A  39     -10.789 -13.338   7.109  1.00 97.60           N  
ATOM    651  CA  PRO A  39      -9.535 -13.199   7.843  1.00 97.60           C  
ATOM    652  HA  PRO A  39      -8.914 -14.073   7.646  1.00 97.60           H  
ATOM    653  C   PRO A  39      -9.812 -13.077   9.344  1.00 97.60           C  
ATOM    654  CB  PRO A  39      -8.861 -11.945   7.276  1.00 97.60           C  
ATOM    655  HB2 PRO A  39      -7.778 -12.058   7.221  1.00 97.60           H  
ATOM    656  HB3 PRO A  39      -9.124 -11.070   7.870  1.00 97.60           H  
ATOM    657  O   PRO A  39     -10.759 -12.387   9.731  1.00 97.60           O  
ATOM    658  CG  PRO A  39      -9.480 -11.795   5.888  1.00 97.60           C  
ATOM    659  HG2 PRO A  39      -9.484 -10.757   5.553  1.00 97.60           H  
ATOM    660  HG3 PRO A  39      -8.958 -12.429   5.172  1.00 97.60           H  
ATOM    661  CD  PRO A  39     -10.892 -12.328   6.069  1.00 97.60           C  
ATOM    662  HD2 PRO A  39     -11.241 -12.748   5.125  1.00 97.60           H  
ATOM    663  HD3 PRO A  39     -11.553 -11.528   6.403  1.00 97.60           H  
ATOM    664  N   CYS A  40      -9.007 -13.739  10.179  1.00 97.37           N  
ATOM    665  H   CYS A  40      -8.246 -14.291   9.809  1.00 97.37           H  
ATOM    666  CA  CYS A  40      -9.280 -13.829  11.610  1.00 97.37           C  
ATOM    667  HA  CYS A  40     -10.053 -13.093  11.831  1.00 97.37           H  
ATOM    668  C   CYS A  40      -8.088 -13.465  12.497  1.00 97.37           C  
ATOM    669  CB  CYS A  40      -9.860 -15.213  11.958  1.00 97.37           C  
ATOM    670  HB2 CYS A  40     -10.606 -15.499  11.217  1.00 97.37           H  
ATOM    671  HB3 CYS A  40     -10.361 -15.143  12.924  1.00 97.37           H  
ATOM    672  O   CYS A  40      -6.941 -13.774  12.169  1.00 97.37           O  
ATOM    673  SG  CYS A  40      -8.574 -16.499  12.051  1.00 97.37           S  
ATOM    674  HG  CYS A  40      -7.539 -15.667  12.197  1.00 97.37           H  
ATOM    675  N   ILE A  41      -8.383 -12.905  13.670  1.00 97.68           N  
ATOM    676  H   ILE A  41      -9.355 -12.704  13.858  1.00 97.68           H  
ATOM    677  CA  ILE A  41      -7.432 -12.720  14.775  1.00 97.68           C  
ATOM    678  HA  ILE A  41      -6.575 -13.372  14.609  1.00 97.68           H  
ATOM    679  C   ILE A  41      -8.050 -13.151  16.105  1.00 97.68           C  
ATOM    680  CB  ILE A  41      -6.908 -11.269  14.864  1.00 97.68           C  
ATOM    681  HB  ILE A  41      -6.303 -11.191  15.768  1.00 97.68           H  
ATOM    682  O   ILE A  41      -9.272 -13.235  16.240  1.00 97.68           O  
ATOM    683  CG1 ILE A  41      -8.052 -10.235  14.971  1.00 97.68           C  
ATOM    684 HG12 ILE A  41      -8.576 -10.166  14.018  1.00 97.68           H  
ATOM    685 HG13 ILE A  41      -8.769 -10.564  15.723  1.00 97.68           H  
ATOM    686  CG2 ILE A  41      -5.975 -10.987  13.681  1.00 97.68           C  
ATOM    687 HG21 ILE A  41      -6.550 -10.975  12.754  1.00 97.68           H  
ATOM    688 HG22 ILE A  41      -5.470 -10.031  13.818  1.00 97.68           H  
ATOM    689 HG23 ILE A  41      -5.215 -11.765  13.611  1.00 97.68           H  
ATOM    690  CD1 ILE A  41      -7.570  -8.839  15.379  1.00 97.68           C  
ATOM    691 HD11 ILE A  41      -6.890  -8.428  14.633  1.00 97.68           H  
ATOM    692 HD12 ILE A  41      -8.433  -8.179  15.472  1.00 97.68           H  
ATOM    693 HD13 ILE A  41      -7.055  -8.892  16.338  1.00 97.68           H  
ATOM    694  N   THR A  42      -7.194 -13.380  17.099  1.00 97.69           N  
ATOM    695  H   THR A  42      -6.208 -13.249  16.925  1.00 97.69           H  
ATOM    696  CA  THR A  42      -7.597 -13.679  18.477  1.00 97.69           C  
ATOM    697  HA  THR A  42      -8.684 -13.725  18.533  1.00 97.69           H  
ATOM    698  C   THR A  42      -7.118 -12.565  19.398  1.00 97.69           C  
ATOM    699  CB  THR A  42      -7.060 -15.038  18.942  1.00 97.69           C  
ATOM    700  HB  THR A  42      -5.971 -15.015  18.951  1.00 97.69           H  
ATOM    701  O   THR A  42      -5.941 -12.201  19.377  1.00 97.69           O  
ATOM    702  CG2 THR A  42      -7.568 -15.417  20.331  1.00 97.69           C  
ATOM    703 HG21 THR A  42      -8.657 -15.379  20.356  1.00 97.69           H  
ATOM    704 HG22 THR A  42      -7.168 -14.725  21.073  1.00 97.69           H  
ATOM    705 HG23 THR A  42      -7.236 -16.423  20.589  1.00 97.69           H  
ATOM    706  OG1 THR A  42      -7.489 -16.062  18.071  1.00 97.69           O  
ATOM    707  HG1 THR A  42      -7.072 -16.873  18.370  1.00 97.69           H  
ATOM    708  N   LEU A  43      -8.031 -12.037  20.209  1.00 97.29           N  
ATOM    709  H   LEU A  43      -8.964 -12.425  20.184  1.00 97.29           H  
ATOM    710  CA  LEU A  43      -7.794 -10.976  21.184  1.00 97.29           C  
ATOM    711  HA  LEU A  43      -6.724 -10.789  21.275  1.00 97.29           H  
ATOM    712  C   LEU A  43      -8.289 -11.396  22.572  1.00 97.29           C  
ATOM    713  CB  LEU A  43      -8.498  -9.685  20.718  1.00 97.29           C  
ATOM    714  HB2 LEU A  43      -9.563  -9.895  20.622  1.00 97.29           H  
ATOM    715  HB3 LEU A  43      -8.378  -8.923  21.488  1.00 97.29           H  
ATOM    716  O   LEU A  43      -9.084 -12.329  22.704  1.00 97.29           O  
ATOM    717  CG  LEU A  43      -7.990  -9.109  19.385  1.00 97.29           C  
ATOM    718  HG  LEU A  43      -8.128  -9.838  18.586  1.00 97.29           H  
ATOM    719  CD1 LEU A  43      -8.784  -7.855  19.034  1.00 97.29           C  
ATOM    720 HD11 LEU A  43      -8.481  -7.492  18.052  1.00 97.29           H  
ATOM    721 HD12 LEU A  43      -8.603  -7.076  19.775  1.00 97.29           H  
ATOM    722 HD13 LEU A  43      -9.848  -8.091  19.010  1.00 97.29           H  
ATOM    723  CD2 LEU A  43      -6.520  -8.704  19.454  1.00 97.29           C  
ATOM    724 HD21 LEU A  43      -6.357  -8.018  20.285  1.00 97.29           H  
ATOM    725 HD22 LEU A  43      -5.906  -9.593  19.597  1.00 97.29           H  
ATOM    726 HD23 LEU A  43      -6.229  -8.227  18.518  1.00 97.29           H  
ATOM    727  N   GLY A  44      -7.848 -10.663  23.596  1.00 93.33           N  
ATOM    728  H   GLY A  44      -7.215  -9.897  23.411  1.00 93.33           H  
ATOM    729  CA  GLY A  44      -8.401 -10.762  24.944  1.00 93.33           C  
ATOM    730  HA2 GLY A  44      -7.867 -10.081  25.608  1.00 93.33           H  
ATOM    731  HA3 GLY A  44      -8.266 -11.774  25.325  1.00 93.33           H  
ATOM    732  C   GLY A  44      -9.891 -10.415  24.999  1.00 93.33           C  
ATOM    733  O   GLY A  44     -10.501  -9.991  24.002  1.00 93.33           O  
ATOM    734  N   LYS A  45     -10.471 -10.584  26.187  1.00 93.97           N  
ATOM    735  H   LYS A  45      -9.893 -10.908  26.950  1.00 93.97           H  
ATOM    736  CA  LYS A  45     -11.881 -10.315  26.475  1.00 93.97           C  
ATOM    737  HA  LYS A  45     -12.477 -11.049  25.934  1.00 93.97           H  
ATOM    738  C   LYS A  45     -12.268  -8.909  26.019  1.00 93.97           C  
ATOM    739  CB  LYS A  45     -12.113 -10.509  27.979  1.00 93.97           C  
ATOM    740  HB2 LYS A  45     -11.654 -11.450  28.283  1.00 93.97           H  
ATOM    741  HB3 LYS A  45     -11.612  -9.704  28.516  1.00 93.97           H  
ATOM    742  O   LYS A  45     -11.495  -7.958  26.151  1.00 93.97           O  
ATOM    743  CG  LYS A  45     -13.596 -10.551  28.379  1.00 93.97           C  
ATOM    744  HG2 LYS A  45     -14.070 -11.421  27.926  1.00 93.97           H  
ATOM    745  HG3 LYS A  45     -14.107  -9.644  28.055  1.00 93.97           H  
ATOM    746  CD  LYS A  45     -13.671 -10.655  29.905  1.00 93.97           C  
ATOM    747  HD2 LYS A  45     -13.219  -9.759  30.330  1.00 93.97           H  
ATOM    748  HD3 LYS A  45     -13.090 -11.520  30.227  1.00 93.97           H  
ATOM    749  CE  LYS A  45     -15.090 -10.781  30.455  1.00 93.97           C  
ATOM    750  HE2 LYS A  45     -15.551 -11.677  30.038  1.00 93.97           H  
ATOM    751  HE3 LYS A  45     -15.671  -9.912  30.147  1.00 93.97           H  
ATOM    752  NZ  LYS A  45     -15.029 -10.879  31.936  1.00 93.97           N  
ATOM    753  HZ1 LYS A  45     -14.455 -10.158  32.349  1.00 93.97           H  
ATOM    754  HZ2 LYS A  45     -14.535 -11.712  32.222  1.00 93.97           H  
ATOM    755  HZ3 LYS A  45     -15.938 -10.862  32.376  1.00 93.97           H  
ATOM    756  N   ALA A  46     -13.473  -8.772  25.469  1.00 94.66           N  
ATOM    757  H   ALA A  46     -14.095  -9.568  25.454  1.00 94.66           H  
ATOM    758  CA  ALA A  46     -13.992  -7.462  25.097  1.00 94.66           C  
ATOM    759  HA  ALA A  46     -13.294  -7.017  24.389  1.00 94.66           H  
ATOM    760  C   ALA A  46     -14.105  -6.575  26.354  1.00 94.66           C  
ATOM    761  CB  ALA A  46     -15.339  -7.627  24.388  1.00 94.66           C  
ATOM    762  HB1 ALA A  46     -16.062  -8.085  25.062  1.00 94.66           H  
ATOM    763  HB2 ALA A  46     -15.222  -8.252  23.502  1.00 94.66           H  
ATOM    764  HB3 ALA A  46     -15.714  -6.648  24.089  1.00 94.66           H  
ATOM    765  O   ALA A  46     -14.723  -7.002  27.333  1.00 94.66           O  
ATOM    766  N   PRO A  47     -13.499  -5.377  26.360  1.00 95.42           N  
ATOM    767  CA  PRO A  47     -13.580  -4.502  27.514  1.00 95.42           C  
ATOM    768  HA  PRO A  47     -13.418  -5.069  28.431  1.00 95.42           H  
ATOM    769  C   PRO A  47     -14.898  -3.753  27.622  1.00 95.42           C  
ATOM    770  CB  PRO A  47     -12.451  -3.512  27.330  1.00 95.42           C  
ATOM    771  HB2 PRO A  47     -12.673  -2.550  27.792  1.00 95.42           H  
ATOM    772  HB3 PRO A  47     -11.581  -3.974  27.795  1.00 95.42           H  
ATOM    773  O   PRO A  47     -15.588  -3.529  26.629  1.00 95.42           O  
ATOM    774  CG  PRO A  47     -12.265  -3.406  25.817  1.00 95.42           C  
ATOM    775  HG2 PRO A  47     -11.250  -3.112  25.549  1.00 95.42           H  
ATOM    776  HG3 PRO A  47     -12.994  -2.708  25.405  1.00 95.42           H  
ATOM    777  CD  PRO A  47     -12.588  -4.826  25.360  1.00 95.42           C  
ATOM    778  HD2 PRO A  47     -11.673  -5.418  25.339  1.00 95.42           H  
ATOM    779  HD3 PRO A  47     -13.049  -4.808  24.372  1.00 95.42           H  
ATOM    780  N   ASP A  48     -15.152  -3.242  28.827  1.00 94.99           N  
ATOM    781  H   ASP A  48     -14.533  -3.473  29.591  1.00 94.99           H  
ATOM    782  CA  ASP A  48     -15.985  -2.057  28.989  1.00 94.99           C  
ATOM    783  HA  ASP A  48     -16.959  -2.233  28.533  1.00 94.99           H  
ATOM    784  C   ASP A  48     -15.310  -0.866  28.290  1.00 94.99           C  
ATOM    785  CB  ASP A  48     -16.203  -1.766  30.475  1.00 94.99           C  
ATOM    786  HB2 ASP A  48     -16.724  -2.604  30.938  1.00 94.99           H  
ATOM    787  HB3 ASP A  48     -15.243  -1.638  30.975  1.00 94.99           H  
ATOM    788  O   ASP A  48     -14.178  -0.493  28.616  1.00 94.99           O  
ATOM    789  CG  ASP A  48     -17.040  -0.499  30.610  1.00 94.99           C  
ATOM    790  OD1 ASP A  48     -16.430   0.577  30.800  1.00 94.99           O  
ATOM    791  OD2 ASP A  48     -18.264  -0.610  30.421  1.00 94.99           O  
ATOM    792  N   LEU A  49     -15.988  -0.295  27.294  1.00 95.19           N  
ATOM    793  H   LEU A  49     -16.918  -0.635  27.092  1.00 95.19           H  
ATOM    794  CA  LEU A  49     -15.405   0.726  26.427  1.00 95.19           C  
ATOM    795  HA  LEU A  49     -14.458   0.345  26.046  1.00 95.19           H  
ATOM    796  C   LEU A  49     -15.066   2.015  27.170  1.00 95.19           C  
ATOM    797  CB  LEU A  49     -16.361   1.009  25.262  1.00 95.19           C  
ATOM    798  HB2 LEU A  49     -17.388   0.986  25.625  1.00 95.19           H  
ATOM    799  HB3 LEU A  49     -16.178   2.013  24.879  1.00 95.19           H  
ATOM    800  O   LEU A  49     -14.039   2.620  26.864  1.00 95.19           O  
ATOM    801  CG  LEU A  49     -16.190   0.014  24.108  1.00 95.19           C  
ATOM    802  HG  LEU A  49     -16.208  -1.011  24.479  1.00 95.19           H  
ATOM    803  CD1 LEU A  49     -17.338   0.208  23.133  1.00 95.19           C  
ATOM    804 HD11 LEU A  49     -18.260  -0.176  23.570  1.00 95.19           H  
ATOM    805 HD12 LEU A  49     -17.112  -0.293  22.192  1.00 95.19           H  
ATOM    806 HD13 LEU A  49     -17.469   1.270  22.928  1.00 95.19           H  
ATOM    807  CD2 LEU A  49     -14.884   0.255  23.344  1.00 95.19           C  
ATOM    808 HD21 LEU A  49     -14.022   0.080  23.988  1.00 95.19           H  
ATOM    809 HD22 LEU A  49     -14.821  -0.438  22.505  1.00 95.19           H  
ATOM    810 HD23 LEU A  49     -14.852   1.278  22.967  1.00 95.19           H  
ATOM    811  N   ASN A  50     -15.865   2.404  28.163  1.00 94.03           N  
ATOM    812  H   ASN A  50     -16.654   1.825  28.413  1.00 94.03           H  
ATOM    813  CA  ASN A  50     -15.639   3.626  28.930  1.00 94.03           C  
ATOM    814  HA  ASN A  50     -15.444   4.446  28.238  1.00 94.03           H  
ATOM    815  C   ASN A  50     -14.403   3.471  29.820  1.00 94.03           C  
ATOM    816  CB  ASN A  50     -16.907   3.960  29.739  1.00 94.03           C  
ATOM    817  HB2 ASN A  50     -17.188   3.109  30.359  1.00 94.03           H  
ATOM    818  HB3 ASN A  50     -16.715   4.810  30.394  1.00 94.03           H  
ATOM    819  O   ASN A  50     -13.515   4.326  29.814  1.00 94.03           O  
ATOM    820  CG  ASN A  50     -18.089   4.325  28.858  1.00 94.03           C  
ATOM    821  ND2 ASN A  50     -19.270   4.427  29.410  1.00 94.03           N  
ATOM    822 HD21 ASN A  50     -20.028   4.729  28.814  1.00 94.03           H  
ATOM    823 HD22 ASN A  50     -19.393   4.418  30.413  1.00 94.03           H  
ATOM    824  OD1 ASN A  50     -17.962   4.548  27.667  1.00 94.03           O  
ATOM    825  N   LYS A  51     -14.289   2.347  30.535  1.00 93.33           N  
ATOM    826  H   LYS A  51     -15.065   1.702  30.519  1.00 93.33           H  
ATOM    827  CA  LYS A  51     -13.115   2.013  31.349  1.00 93.33           C  
ATOM    828  HA  LYS A  51     -12.949   2.817  32.067  1.00 93.33           H  
ATOM    829  C   LYS A  51     -11.855   1.901  30.492  1.00 93.33           C  
ATOM    830  CB  LYS A  51     -13.398   0.708  32.106  1.00 93.33           C  
ATOM    831  HB2 LYS A  51     -14.380   0.771  32.576  1.00 93.33           H  
ATOM    832  HB3 LYS A  51     -13.408  -0.123  31.401  1.00 93.33           H  
ATOM    833  O   LYS A  51     -10.821   2.477  30.839  1.00 93.33           O  
ATOM    834  CG  LYS A  51     -12.353   0.455  33.199  1.00 93.33           C  
ATOM    835  HG2 LYS A  51     -11.350   0.507  32.776  1.00 93.33           H  
ATOM    836  HG3 LYS A  51     -12.447   1.226  33.964  1.00 93.33           H  
ATOM    837  CD  LYS A  51     -12.556  -0.923  33.837  1.00 93.33           C  
ATOM    838  HD2 LYS A  51     -12.398  -1.689  33.078  1.00 93.33           H  
ATOM    839  HD3 LYS A  51     -13.576  -0.997  34.215  1.00 93.33           H  
ATOM    840  CE  LYS A  51     -11.561  -1.109  34.987  1.00 93.33           C  
ATOM    841  HE2 LYS A  51     -10.553  -0.923  34.618  1.00 93.33           H  
ATOM    842  HE3 LYS A  51     -11.769  -0.355  35.746  1.00 93.33           H  
ATOM    843  NZ  LYS A  51     -11.660  -2.468  35.577  1.00 93.33           N  
ATOM    844  HZ1 LYS A  51     -11.459  -3.174  34.882  1.00 93.33           H  
ATOM    845  HZ2 LYS A  51     -12.589  -2.633  35.938  1.00 93.33           H  
ATOM    846  HZ3 LYS A  51     -10.997  -2.575  36.332  1.00 93.33           H  
ATOM    847  N   ALA A  52     -11.945   1.203  29.360  1.00 95.00           N  
ATOM    848  H   ALA A  52     -12.819   0.745  29.143  1.00 95.00           H  
ATOM    849  CA  ALA A  52     -10.827   1.044  28.441  1.00 95.00           C  
ATOM    850  HA  ALA A  52      -9.976   0.659  29.004  1.00 95.00           H  
ATOM    851  C   ALA A  52     -10.382   2.370  27.825  1.00 95.00           C  
ATOM    852  CB  ALA A  52     -11.195   0.023  27.369  1.00 95.00           C  
ATOM    853  HB1 ALA A  52     -10.404  -0.022  26.620  1.00 95.00           H  
ATOM    854  HB2 ALA A  52     -11.279  -0.955  27.842  1.00 95.00           H  
ATOM    855  HB3 ALA A  52     -12.139   0.292  26.893  1.00 95.00           H  
ATOM    856  O   ALA A  52      -9.185   2.639  27.790  1.00 95.00           O  
ATOM    857  N   TYR A  53     -11.318   3.230  27.419  1.00 95.62           N  
ATOM    858  H   TYR A  53     -12.288   2.948  27.447  1.00 95.62           H  
ATOM    859  CA  TYR A  53     -11.011   4.571  26.924  1.00 95.62           C  
ATOM    860  HA  TYR A  53     -10.418   4.491  26.013  1.00 95.62           H  
ATOM    861  C   TYR A  53     -10.192   5.370  27.940  1.00 95.62           C  
ATOM    862  CB  TYR A  53     -12.315   5.303  26.594  1.00 95.62           C  
ATOM    863  HB2 TYR A  53     -12.986   5.260  27.452  1.00 95.62           H  
ATOM    864  HB3 TYR A  53     -12.792   4.775  25.768  1.00 95.62           H  
ATOM    865  O   TYR A  53      -9.133   5.893  27.598  1.00 95.62           O  
ATOM    866  CG  TYR A  53     -12.120   6.752  26.200  1.00 95.62           C  
ATOM    867  CD1 TYR A  53     -12.062   7.760  27.184  1.00 95.62           C  
ATOM    868  HD1 TYR A  53     -12.206   7.511  28.225  1.00 95.62           H  
ATOM    869  CD2 TYR A  53     -11.965   7.087  24.844  1.00 95.62           C  
ATOM    870  HD2 TYR A  53     -12.033   6.320  24.087  1.00 95.62           H  
ATOM    871  CE1 TYR A  53     -11.813   9.095  26.812  1.00 95.62           C  
ATOM    872  HE1 TYR A  53     -11.761   9.872  27.559  1.00 95.62           H  
ATOM    873  CE2 TYR A  53     -11.714   8.417  24.470  1.00 95.62           C  
ATOM    874  HE2 TYR A  53     -11.579   8.685  23.433  1.00 95.62           H  
ATOM    875  OH  TYR A  53     -11.376  10.700  25.086  1.00 95.62           O  
ATOM    876  HH  TYR A  53     -11.411  11.316  25.822  1.00 95.62           H  
ATOM    877  CZ  TYR A  53     -11.633   9.421  25.453  1.00 95.62           C  
ATOM    878  N   LYS A  54     -10.643   5.422  29.202  1.00 93.54           N  
ATOM    879  H   LYS A  54     -11.514   4.955  29.413  1.00 93.54           H  
ATOM    880  CA  LYS A  54      -9.959   6.181  30.262  1.00 93.54           C  
ATOM    881  HA  LYS A  54      -9.839   7.213  29.932  1.00 93.54           H  
ATOM    882  C   LYS A  54      -8.544   5.649  30.501  1.00 93.54           C  
ATOM    883  CB  LYS A  54     -10.794   6.167  31.557  1.00 93.54           C  
ATOM    884  HB2 LYS A  54     -10.231   6.676  32.339  1.00 93.54           H  
ATOM    885  HB3 LYS A  54     -10.965   5.136  31.865  1.00 93.54           H  
ATOM    886  O   LYS A  54      -7.603   6.436  30.576  1.00 93.54           O  
ATOM    887  CG  LYS A  54     -12.145   6.885  31.400  1.00 93.54           C  
ATOM    888  HG2 LYS A  54     -11.966   7.929  31.142  1.00 93.54           H  
ATOM    889  HG3 LYS A  54     -12.698   6.452  30.567  1.00 93.54           H  
ATOM    890  CD  LYS A  54     -13.016   6.804  32.667  1.00 93.54           C  
ATOM    891  HD2 LYS A  54     -13.086   5.766  32.993  1.00 93.54           H  
ATOM    892  HD3 LYS A  54     -12.565   7.401  33.460  1.00 93.54           H  
ATOM    893  CE  LYS A  54     -14.427   7.326  32.347  1.00 93.54           C  
ATOM    894  HE2 LYS A  54     -14.346   8.322  31.909  1.00 93.54           H  
ATOM    895  HE3 LYS A  54     -14.875   6.675  31.596  1.00 93.54           H  
ATOM    896  NZ  LYS A  54     -15.317   7.399  33.531  1.00 93.54           N  
ATOM    897  HZ1 LYS A  54     -16.252   7.643  33.236  1.00 93.54           H  
ATOM    898  HZ2 LYS A  54     -14.991   8.125  34.152  1.00 93.54           H  
ATOM    899  HZ3 LYS A  54     -15.377   6.517  34.021  1.00 93.54           H  
ATOM    900  N   SER A  55      -8.386   4.325  30.560  1.00 93.67           N  
ATOM    901  H   SER A  55      -9.212   3.750  30.480  1.00 93.67           H  
ATOM    902  CA  SER A  55      -7.085   3.664  30.730  1.00 93.67           C  
ATOM    903  HA  SER A  55      -6.596   4.061  31.619  1.00 93.67           H  
ATOM    904  C   SER A  55      -6.139   3.920  29.550  1.00 93.67           C  
ATOM    905  CB  SER A  55      -7.315   2.167  30.948  1.00 93.67           C  
ATOM    906  HB2 SER A  55      -7.899   2.019  31.857  1.00 93.67           H  
ATOM    907  HB3 SER A  55      -7.876   1.764  30.106  1.00 93.67           H  
ATOM    908  O   SER A  55      -5.007   4.355  29.758  1.00 93.67           O  
ATOM    909  OG  SER A  55      -6.095   1.467  31.057  1.00 93.67           O  
ATOM    910  HG  SER A  55      -5.618   1.736  31.845  1.00 93.67           H  
ATOM    911  N   VAL A  56      -6.607   3.742  28.311  1.00 94.88           N  
ATOM    912  H   VAL A  56      -7.553   3.405  28.197  1.00 94.88           H  
ATOM    913  CA  VAL A  56      -5.789   3.917  27.101  1.00 94.88           C  
ATOM    914  HA  VAL A  56      -4.854   3.373  27.239  1.00 94.88           H  
ATOM    915  C   VAL A  56      -5.413   5.380  26.881  1.00 94.88           C  
ATOM    916  CB  VAL A  56      -6.499   3.327  25.868  1.00 94.88           C  
ATOM    917  HB  VAL A  56      -7.503   3.745  25.791  1.00 94.88           H  
ATOM    918  O   VAL A  56      -4.259   5.660  26.568  1.00 94.88           O  
ATOM    919  CG1 VAL A  56      -5.745   3.626  24.568  1.00 94.88           C  
ATOM    920 HG11 VAL A  56      -6.188   3.049  23.756  1.00 94.88           H  
ATOM    921 HG12 VAL A  56      -5.812   4.687  24.325  1.00 94.88           H  
ATOM    922 HG13 VAL A  56      -4.696   3.349  24.673  1.00 94.88           H  
ATOM    923  CG2 VAL A  56      -6.600   1.798  25.970  1.00 94.88           C  
ATOM    924 HG21 VAL A  56      -5.606   1.351  25.953  1.00 94.88           H  
ATOM    925 HG22 VAL A  56      -7.187   1.408  25.139  1.00 94.88           H  
ATOM    926 HG23 VAL A  56      -7.090   1.507  26.899  1.00 94.88           H  
ATOM    927  N   LEU A  57      -6.333   6.327  27.086  1.00 94.21           N  
ATOM    928  H   LEU A  57      -7.275   6.055  27.329  1.00 94.21           H  
ATOM    929  CA  LEU A  57      -6.027   7.755  26.971  1.00 94.21           C  
ATOM    930  HA  LEU A  57      -5.595   7.932  25.986  1.00 94.21           H  
ATOM    931  C   LEU A  57      -4.993   8.188  28.018  1.00 94.21           C  
ATOM    932  CB  LEU A  57      -7.330   8.560  27.100  1.00 94.21           C  
ATOM    933  HB2 LEU A  57      -7.788   8.340  28.064  1.00 94.21           H  
ATOM    934  HB3 LEU A  57      -8.020   8.239  26.319  1.00 94.21           H  
ATOM    935  O   LEU A  57      -4.006   8.842  27.689  1.00 94.21           O  
ATOM    936  CG  LEU A  57      -7.124  10.082  26.987  1.00 94.21           C  
ATOM    937  HG  LEU A  57      -6.492  10.429  27.804  1.00 94.21           H  
ATOM    938  CD1 LEU A  57      -6.494  10.483  25.654  1.00 94.21           C  
ATOM    939 HD11 LEU A  57      -5.462  10.134  25.602  1.00 94.21           H  
ATOM    940 HD12 LEU A  57      -6.479  11.569  25.572  1.00 94.21           H  
ATOM    941 HD13 LEU A  57      -7.066  10.068  24.825  1.00 94.21           H  
ATOM    942  CD2 LEU A  57      -8.474  10.779  27.098  1.00 94.21           C  
ATOM    943 HD21 LEU A  57      -8.992  10.426  27.989  1.00 94.21           H  
ATOM    944 HD22 LEU A  57      -9.070  10.545  26.216  1.00 94.21           H  
ATOM    945 HD23 LEU A  57      -8.325  11.857  27.155  1.00 94.21           H  
ATOM    946  N   SER A  58      -5.178   7.761  29.268  1.00 91.55           N  
ATOM    947  H   SER A  58      -6.008   7.222  29.470  1.00 91.55           H  
ATOM    948  CA  SER A  58      -4.218   7.987  30.350  1.00 91.55           C  
ATOM    949  HA  SER A  58      -4.085   9.061  30.486  1.00 91.55           H  
ATOM    950  C   SER A  58      -2.842   7.384  30.030  1.00 91.55           C  
ATOM    951  CB  SER A  58      -4.828   7.405  31.624  1.00 91.55           C  
ATOM    952  HB2 SER A  58      -5.248   6.424  31.403  1.00 91.55           H  
ATOM    953  HB3 SER A  58      -5.632   8.055  31.970  1.00 91.55           H  
ATOM    954  O   SER A  58      -1.820   8.048  30.210  1.00 91.55           O  
ATOM    955  OG  SER A  58      -3.887   7.227  32.648  1.00 91.55           O  
ATOM    956  HG  SER A  58      -3.320   7.995  32.743  1.00 91.55           H  
ATOM    957  N   GLY A  59      -2.802   6.163  29.489  1.00 91.17           N  
ATOM    958  H   GLY A  59      -3.665   5.646  29.404  1.00 91.17           H  
ATOM    959  CA  GLY A  59      -1.573   5.524  29.020  1.00 91.17           C  
ATOM    960  HA2 GLY A  59      -1.812   4.510  28.700  1.00 91.17           H  
ATOM    961  HA3 GLY A  59      -0.855   5.466  29.838  1.00 91.17           H  
ATOM    962  C   GLY A  59      -0.921   6.257  27.845  1.00 91.17           C  
ATOM    963  O   GLY A  59       0.302   6.378  27.802  1.00 91.17           O  
ATOM    964  N   MET A  60      -1.709   6.809  26.918  1.00 90.90           N  
ATOM    965  H   MET A  60      -2.706   6.660  26.990  1.00 90.90           H  
ATOM    966  CA  MET A  60      -1.207   7.586  25.783  1.00 90.90           C  
ATOM    967  HA  MET A  60      -0.459   6.983  25.267  1.00 90.90           H  
ATOM    968  C   MET A  60      -0.515   8.868  26.258  1.00 90.90           C  
ATOM    969  CB  MET A  60      -2.349   7.876  24.795  1.00 90.90           C  
ATOM    970  HB2 MET A  60      -3.092   8.525  25.258  1.00 90.90           H  
ATOM    971  HB3 MET A  60      -2.830   6.939  24.515  1.00 90.90           H  
ATOM    972  O   MET A  60       0.626   9.115  25.857  1.00 90.90           O  
ATOM    973  CG  MET A  60      -1.823   8.549  23.525  1.00 90.90           C  
ATOM    974  HG2 MET A  60      -1.039   7.925  23.094  1.00 90.90           H  
ATOM    975  HG3 MET A  60      -1.383   9.509  23.796  1.00 90.90           H  
ATOM    976  SD  MET A  60      -3.076   8.844  22.251  1.00 90.90           S  
ATOM    977  CE  MET A  60      -2.045   9.780  21.092  1.00 90.90           C  
ATOM    978  HE1 MET A  60      -2.674  10.342  20.401  1.00 90.90           H  
ATOM    979  HE2 MET A  60      -1.432  10.495  21.642  1.00 90.90           H  
ATOM    980  HE3 MET A  60      -1.397   9.100  20.539  1.00 90.90           H  
ATOM    981  N   SER A  61      -1.154   9.616  27.165  1.00 87.40           N  
ATOM    982  H   SER A  61      -2.110   9.384  27.392  1.00 87.40           H  
ATOM    983  CA  SER A  61      -0.595  10.828  27.782  1.00 87.40           C  
ATOM    984  HA  SER A  61      -0.310  11.528  26.996  1.00 87.40           H  
ATOM    985  C   SER A  61       0.650  10.539  28.625  1.00 87.40           C  
ATOM    986  CB  SER A  61      -1.653  11.502  28.661  1.00 87.40           C  
ATOM    987  HB2 SER A  61      -1.231  12.405  29.103  1.00 87.40           H  
ATOM    988  HB3 SER A  61      -1.958  10.822  29.456  1.00 87.40           H  
ATOM    989  O   SER A  61       1.593  11.324  28.632  1.00 87.40           O  
ATOM    990  OG  SER A  61      -2.776  11.847  27.876  1.00 87.40           O  
ATOM    991  HG  SER A  61      -3.392  12.360  28.404  1.00 87.40           H  
ATOM    992  N   ALA A  62       0.695   9.385  29.299  1.00 86.79           N  
ATOM    993  H   ALA A  62      -0.136   8.812  29.319  1.00 86.79           H  
ATOM    994  CA  ALA A  62       1.857   8.936  30.069  1.00 86.79           C  
ATOM    995  HA  ALA A  62       2.334   9.811  30.510  1.00 86.79           H  
ATOM    996  C   ALA A  62       2.935   8.223  29.222  1.00 86.79           C  
ATOM    997  CB  ALA A  62       1.352   8.050  31.213  1.00 86.79           C  
ATOM    998  HB1 ALA A  62       2.185   7.767  31.856  1.00 86.79           H  
ATOM    999  HB2 ALA A  62       0.887   7.152  30.806  1.00 86.79           H  
ATOM   1000  HB3 ALA A  62       0.615   8.594  31.805  1.00 86.79           H  
ATOM   1001  O   ALA A  62       3.931   7.756  29.779  1.00 86.79           O  
ATOM   1002  N   ALA A  63       2.730   8.090  27.905  1.00 85.10           N  
ATOM   1003  H   ALA A  63       1.897   8.514  27.522  1.00 85.10           H  
ATOM   1004  CA  ALA A  63       3.563   7.310  26.983  1.00 85.10           C  
ATOM   1005  HA  ALA A  63       2.982   7.218  26.066  1.00 85.10           H  
ATOM   1006  C   ALA A  63       3.828   5.855  27.443  1.00 85.10           C  
ATOM   1007  CB  ALA A  63       4.822   8.112  26.630  1.00 85.10           C  
ATOM   1008  HB1 ALA A  63       5.353   7.623  25.813  1.00 85.10           H  
ATOM   1009  HB2 ALA A  63       4.541   9.117  26.315  1.00 85.10           H  
ATOM   1010  HB3 ALA A  63       5.477   8.177  27.499  1.00 85.10           H  
ATOM   1011  O   ALA A  63       4.894   5.286  27.200  1.00 85.10           O  
ATOM   1012  N   LYS A  64       2.839   5.241  28.100  1.00 87.76           N  
ATOM   1013  H   LYS A  64       1.986   5.770  28.213  1.00 87.76           H  
ATOM   1014  CA  LYS A  64       2.836   3.857  28.587  1.00 87.76           C  
ATOM   1015  HA  LYS A  64       3.699   3.318  28.197  1.00 87.76           H  
ATOM   1016  C   LYS A  64       1.579   3.155  28.083  1.00 87.76           C  
ATOM   1017  CB  LYS A  64       2.893   3.844  30.121  1.00 87.76           C  
ATOM   1018  HB2 LYS A  64       2.676   2.834  30.470  1.00 87.76           H  
ATOM   1019  HB3 LYS A  64       2.125   4.512  30.510  1.00 87.76           H  
ATOM   1020  O   LYS A  64       0.541   3.183  28.736  1.00 87.76           O  
ATOM   1021  CG  LYS A  64       4.263   4.261  30.667  1.00 87.76           C  
ATOM   1022  HG2 LYS A  64       5.022   3.568  30.304  1.00 87.76           H  
ATOM   1023  HG3 LYS A  64       4.510   5.266  30.327  1.00 87.76           H  
ATOM   1024  CD  LYS A  64       4.238   4.236  32.198  1.00 87.76           C  
ATOM   1025  HD2 LYS A  64       4.002   3.228  32.538  1.00 87.76           H  
ATOM   1026  HD3 LYS A  64       3.468   4.924  32.549  1.00 87.76           H  
ATOM   1027  CE  LYS A  64       5.596   4.672  32.749  1.00 87.76           C  
ATOM   1028  HE2 LYS A  64       5.811   5.673  32.374  1.00 87.76           H  
ATOM   1029  HE3 LYS A  64       6.361   3.999  32.363  1.00 87.76           H  
ATOM   1030  NZ  LYS A  64       5.596   4.663  34.232  1.00 87.76           N  
ATOM   1031  HZ1 LYS A  64       6.494   4.957  34.588  1.00 87.76           H  
ATOM   1032  HZ2 LYS A  64       4.891   5.298  34.578  1.00 87.76           H  
ATOM   1033  HZ3 LYS A  64       5.390   3.737  34.579  1.00 87.76           H  
ATOM   1034  N   LEU A  65       1.680   2.532  26.913  1.00 91.78           N  
ATOM   1035  H   LEU A  65       2.571   2.533  26.437  1.00 91.78           H  
ATOM   1036  CA  LEU A  65       0.591   1.762  26.320  1.00 91.78           C  
ATOM   1037  HA  LEU A  65      -0.306   1.859  26.931  1.00 91.78           H  
ATOM   1038  C   LEU A  65       0.938   0.275  26.272  1.00 91.78           C  
ATOM   1039  CB  LEU A  65       0.270   2.290  24.917  1.00 91.78           C  
ATOM   1040  HB2 LEU A  65      -0.461   1.601  24.494  1.00 91.78           H  
ATOM   1041  HB3 LEU A  65       1.175   2.257  24.311  1.00 91.78           H  
ATOM   1042  O   LEU A  65       2.037  -0.102  25.863  1.00 91.78           O  
ATOM   1043  CG  LEU A  65      -0.345   3.695  24.844  1.00 91.78           C  
ATOM   1044  HG  LEU A  65       0.283   4.411  25.372  1.00 91.78           H  
ATOM   1045  CD1 LEU A  65      -0.456   4.123  23.380  1.00 91.78           C  
ATOM   1046 HD11 LEU A  65      -0.872   5.128  23.322  1.00 91.78           H  
ATOM   1047 HD12 LEU A  65      -1.107   3.438  22.837  1.00 91.78           H  
ATOM   1048 HD13 LEU A  65       0.531   4.114  22.917  1.00 91.78           H  
ATOM   1049  CD2 LEU A  65      -1.752   3.698  25.441  1.00 91.78           C  
ATOM   1050 HD21 LEU A  65      -2.230   4.659  25.252  1.00 91.78           H  
ATOM   1051 HD22 LEU A  65      -1.706   3.545  26.519  1.00 91.78           H  
ATOM   1052 HD23 LEU A  65      -2.360   2.914  24.991  1.00 91.78           H  
ATOM   1053  N   ASN A  66      -0.027  -0.564  26.643  1.00 92.30           N  
ATOM   1054  H   ASN A  66      -0.908  -0.189  26.963  1.00 92.30           H  
ATOM   1055  CA  ASN A  66       0.039  -2.000  26.419  1.00 92.30           C  
ATOM   1056  HA  ASN A  66       1.083  -2.312  26.448  1.00 92.30           H  
ATOM   1057  C   ASN A  66      -0.574  -2.327  25.037  1.00 92.30           C  
ATOM   1058  CB  ASN A  66      -0.658  -2.718  27.582  1.00 92.30           C  
ATOM   1059  HB2 ASN A  66      -0.194  -2.424  28.524  1.00 92.30           H  
ATOM   1060  HB3 ASN A  66      -1.708  -2.428  27.619  1.00 92.30           H  
ATOM   1061  O   ASN A  66      -1.723  -1.951  24.787  1.00 92.30           O  
ATOM   1062  CG  ASN A  66      -0.586  -4.227  27.437  1.00 92.30           C  
ATOM   1063  ND2 ASN A  66      -0.118  -4.938  28.430  1.00 92.30           N  
ATOM   1064 HD21 ASN A  66      -0.194  -5.936  28.294  1.00 92.30           H  
ATOM   1065 HD22 ASN A  66      -0.076  -4.521  29.350  1.00 92.30           H  
ATOM   1066  OD1 ASN A  66      -0.882  -4.787  26.397  1.00 92.30           O  
ATOM   1067  N   PRO A  67       0.152  -3.013  24.133  1.00 93.65           N  
ATOM   1068  CA  PRO A  67      -0.364  -3.338  22.806  1.00 93.65           C  
ATOM   1069  HA  PRO A  67      -0.586  -2.408  22.283  1.00 93.65           H  
ATOM   1070  C   PRO A  67      -1.622  -4.215  22.801  1.00 93.65           C  
ATOM   1071  CB  PRO A  67       0.776  -4.055  22.084  1.00 93.65           C  
ATOM   1072  HB2 PRO A  67       0.794  -3.767  21.033  1.00 93.65           H  
ATOM   1073  HB3 PRO A  67       0.672  -5.136  22.182  1.00 93.65           H  
ATOM   1074  O   PRO A  67      -2.497  -3.999  21.962  1.00 93.65           O  
ATOM   1075  CG  PRO A  67       2.037  -3.608  22.817  1.00 93.65           C  
ATOM   1076  HG2 PRO A  67       2.385  -2.662  22.403  1.00 93.65           H  
ATOM   1077  HG3 PRO A  67       2.824  -4.361  22.766  1.00 93.65           H  
ATOM   1078  CD  PRO A  67       1.553  -3.392  24.245  1.00 93.65           C  
ATOM   1079  HD2 PRO A  67       2.154  -2.610  24.709  1.00 93.65           H  
ATOM   1080  HD3 PRO A  67       1.631  -4.321  24.810  1.00 93.65           H  
ATOM   1081  N   ASP A  68      -1.735  -5.182  23.713  1.00 94.65           N  
ATOM   1082  H   ASP A  68      -1.042  -5.258  24.445  1.00 94.65           H  
ATOM   1083  CA  ASP A  68      -2.863  -6.120  23.767  1.00 94.65           C  
ATOM   1084  HA  ASP A  68      -3.058  -6.497  22.763  1.00 94.65           H  
ATOM   1085  C   ASP A  68      -4.141  -5.428  24.253  1.00 94.65           C  
ATOM   1086  CB  ASP A  68      -2.523  -7.319  24.668  1.00 94.65           C  
ATOM   1087  HB2 ASP A  68      -3.419  -7.929  24.781  1.00 94.65           H  
ATOM   1088  HB3 ASP A  68      -2.236  -6.963  25.657  1.00 94.65           H  
ATOM   1089  O   ASP A  68      -5.217  -5.633  23.677  1.00 94.65           O  
ATOM   1090  CG  ASP A  68      -1.417  -8.211  24.094  1.00 94.65           C  
ATOM   1091  OD1 ASP A  68      -1.352  -8.332  22.846  1.00 94.65           O  
ATOM   1092  OD2 ASP A  68      -0.653  -8.779  24.903  1.00 94.65           O  
ATOM   1093  N   ASP A  69      -4.014  -4.543  25.247  1.00 94.90           N  
ATOM   1094  H   ASP A  69      -3.114  -4.473  25.701  1.00 94.90           H  
ATOM   1095  CA  ASP A  69      -5.116  -3.704  25.730  1.00 94.90           C  
ATOM   1096  HA  ASP A  69      -5.959  -4.341  25.994  1.00 94.90           H  
ATOM   1097  C   ASP A  69      -5.578  -2.742  24.626  1.00 94.90           C  
ATOM   1098  CB  ASP A  69      -4.698  -2.922  26.988  1.00 94.90           C  
ATOM   1099  HB2 ASP A  69      -5.500  -2.231  27.247  1.00 94.90           H  
ATOM   1100  HB3 ASP A  69      -3.815  -2.326  26.757  1.00 94.90           H  
ATOM   1101  O   ASP A  69      -6.775  -2.639  24.342  1.00 94.90           O  
ATOM   1102  CG  ASP A  69      -4.427  -3.808  28.213  1.00 94.90           C  
ATOM   1103  OD1 ASP A  69      -5.096  -4.852  28.362  1.00 94.90           O  
ATOM   1104  OD2 ASP A  69      -3.542  -3.442  29.017  1.00 94.90           O  
ATOM   1105  N   VAL A  70      -4.640  -2.100  23.916  1.00 96.33           N  
ATOM   1106  H   VAL A  70      -3.673  -2.223  24.182  1.00 96.33           H  
ATOM   1107  CA  VAL A  70      -4.975  -1.218  22.787  1.00 96.33           C  
ATOM   1108  HA  VAL A  70      -5.705  -0.490  23.141  1.00 96.33           H  
ATOM   1109  C   VAL A  70      -5.659  -1.981  21.655  1.00 96.33           C  
ATOM   1110  CB  VAL A  70      -3.748  -0.439  22.276  1.00 96.33           C  
ATOM   1111  HB  VAL A  70      -2.903  -1.112  22.132  1.00 96.33           H  
ATOM   1112  O   VAL A  70      -6.676  -1.513  21.145  1.00 96.33           O  
ATOM   1113  CG1 VAL A  70      -4.054   0.261  20.942  1.00 96.33           C  
ATOM   1114 HG11 VAL A  70      -3.301   1.016  20.718  1.00 96.33           H  
ATOM   1115 HG12 VAL A  70      -5.028   0.747  20.995  1.00 96.33           H  
ATOM   1116 HG13 VAL A  70      -4.057  -0.469  20.133  1.00 96.33           H  
ATOM   1117  CG2 VAL A  70      -3.372   0.639  23.300  1.00 96.33           C  
ATOM   1118 HG21 VAL A  70      -3.038   0.176  24.229  1.00 96.33           H  
ATOM   1119 HG22 VAL A  70      -4.240   1.263  23.513  1.00 96.33           H  
ATOM   1120 HG23 VAL A  70      -2.579   1.278  22.911  1.00 96.33           H  
ATOM   1121  N   CYS A  71      -5.164  -3.159  21.268  1.00 97.71           N  
ATOM   1122  H   CYS A  71      -4.328  -3.507  21.714  1.00 97.71           H  
ATOM   1123  CA  CYS A  71      -5.814  -3.975  20.239  1.00 97.71           C  
ATOM   1124  HA  CYS A  71      -5.917  -3.384  19.329  1.00 97.71           H  
ATOM   1125  C   CYS A  71      -7.226  -4.395  20.667  1.00 97.71           C  
ATOM   1126  CB  CYS A  71      -4.960  -5.212  19.932  1.00 97.71           C  
ATOM   1127  HB2 CYS A  71      -4.713  -5.735  20.856  1.00 97.71           H  
ATOM   1128  HB3 CYS A  71      -5.529  -5.883  19.288  1.00 97.71           H  
ATOM   1129  O   CYS A  71      -8.168  -4.323  19.875  1.00 97.71           O  
ATOM   1130  SG  CYS A  71      -3.440  -4.735  19.071  1.00 97.71           S  
ATOM   1131  HG  CYS A  71      -2.829  -4.255  20.158  1.00 97.71           H  
ATOM   1132  N   SER A  72      -7.392  -4.792  21.930  1.00 97.42           N  
ATOM   1133  H   SER A  72      -6.584  -4.832  22.536  1.00 97.42           H  
ATOM   1134  CA  SER A  72      -8.687  -5.201  22.477  1.00 97.42           C  
ATOM   1135  HA  SER A  72      -9.094  -5.981  21.833  1.00 97.42           H  
ATOM   1136  C   SER A  72      -9.692  -4.047  22.493  1.00 97.42           C  
ATOM   1137  CB  SER A  72      -8.510  -5.801  23.874  1.00 97.42           C  
ATOM   1138  HB2 SER A  72      -9.483  -6.084  24.276  1.00 97.42           H  
ATOM   1139  HB3 SER A  72      -8.043  -5.078  24.543  1.00 97.42           H  
ATOM   1140  O   SER A  72     -10.842  -4.257  22.090  1.00 97.42           O  
ATOM   1141  OG  SER A  72      -7.700  -6.954  23.769  1.00 97.42           O  
ATOM   1142  HG  SER A  72      -6.790  -6.666  23.873  1.00 97.42           H  
ATOM   1143  N   TYR A  73      -9.249  -2.841  22.871  1.00 98.16           N  
ATOM   1144  H   TYR A  73      -8.302  -2.771  23.215  1.00 98.16           H  
ATOM   1145  CA  TYR A  73     -10.028  -1.602  22.802  1.00 98.16           C  
ATOM   1146  HA  TYR A  73     -10.964  -1.741  23.344  1.00 98.16           H  
ATOM   1147  C   TYR A  73     -10.392  -1.231  21.359  1.00 98.16           C  
ATOM   1148  CB  TYR A  73      -9.251  -0.461  23.480  1.00 98.16           C  
ATOM   1149  HB2 TYR A  73      -8.225  -0.458  23.112  1.00 98.16           H  
ATOM   1150  HB3 TYR A  73      -9.209  -0.648  24.553  1.00 98.16           H  
ATOM   1151  O   TYR A  73     -11.571  -1.052  21.062  1.00 98.16           O  
ATOM   1152  CG  TYR A  73      -9.857   0.911  23.237  1.00 98.16           C  
ATOM   1153  CD1 TYR A  73      -9.262   1.790  22.310  1.00 98.16           C  
ATOM   1154  HD1 TYR A  73      -8.347   1.508  21.810  1.00 98.16           H  
ATOM   1155  CD2 TYR A  73     -11.054   1.278  23.883  1.00 98.16           C  
ATOM   1156  HD2 TYR A  73     -11.523   0.600  24.581  1.00 98.16           H  
ATOM   1157  CE1 TYR A  73      -9.872   3.023  22.012  1.00 98.16           C  
ATOM   1158  HE1 TYR A  73      -9.424   3.688  21.288  1.00 98.16           H  
ATOM   1159  CE2 TYR A  73     -11.660   2.516  23.601  1.00 98.16           C  
ATOM   1160  HE2 TYR A  73     -12.581   2.794  24.092  1.00 98.16           H  
ATOM   1161  OH  TYR A  73     -11.688   4.548  22.322  1.00 98.16           O  
ATOM   1162  HH  TYR A  73     -11.220   5.017  21.627  1.00 98.16           H  
ATOM   1163  CZ  TYR A  73     -11.076   3.382  22.651  1.00 98.16           C  
ATOM   1164  N   LEU A  74      -9.419  -1.184  20.441  1.00 98.49           N  
ATOM   1165  H   LEU A  74      -8.472  -1.353  20.747  1.00 98.49           H  
ATOM   1166  CA  LEU A  74      -9.644  -0.856  19.027  1.00 98.49           C  
ATOM   1167  HA  LEU A  74     -10.048   0.154  18.955  1.00 98.49           H  
ATOM   1168  C   LEU A  74     -10.667  -1.789  18.377  1.00 98.49           C  
ATOM   1169  CB  LEU A  74      -8.316  -0.953  18.255  1.00 98.49           C  
ATOM   1170  HB2 LEU A  74      -7.804  -1.859  18.578  1.00 98.49           H  
ATOM   1171  HB3 LEU A  74      -8.533  -1.057  17.192  1.00 98.49           H  
ATOM   1172  O   LEU A  74     -11.513  -1.329  17.616  1.00 98.49           O  
ATOM   1173  CG  LEU A  74      -7.358   0.234  18.427  1.00 98.49           C  
ATOM   1174  HG  LEU A  74      -7.154   0.406  19.484  1.00 98.49           H  
ATOM   1175  CD1 LEU A  74      -6.045  -0.087  17.713  1.00 98.49           C  
ATOM   1176 HD11 LEU A  74      -5.594  -0.974  18.157  1.00 98.49           H  
ATOM   1177 HD12 LEU A  74      -6.222  -0.260  16.652  1.00 98.49           H  
ATOM   1178 HD13 LEU A  74      -5.362   0.754  17.833  1.00 98.49           H  
ATOM   1179  CD2 LEU A  74      -7.919   1.521  17.824  1.00 98.49           C  
ATOM   1180 HD21 LEU A  74      -7.166   2.308  17.862  1.00 98.49           H  
ATOM   1181 HD22 LEU A  74      -8.782   1.852  18.401  1.00 98.49           H  
ATOM   1182 HD23 LEU A  74      -8.210   1.358  16.786  1.00 98.49           H  
ATOM   1183  N   ALA A  75     -10.615  -3.085  18.682  1.00 98.50           N  
ATOM   1184  H   ALA A  75      -9.856  -3.414  19.261  1.00 98.50           H  
ATOM   1185  CA  ALA A  75     -11.586  -4.051  18.185  1.00 98.50           C  
ATOM   1186  HA  ALA A  75     -11.682  -3.940  17.105  1.00 98.50           H  
ATOM   1187  C   ALA A  75     -12.985  -3.857  18.794  1.00 98.50           C  
ATOM   1188  CB  ALA A  75     -11.031  -5.442  18.478  1.00 98.50           C  
ATOM   1189  HB1 ALA A  75     -11.755  -6.197  18.171  1.00 98.50           H  
ATOM   1190  HB2 ALA A  75     -10.106  -5.584  17.919  1.00 98.50           H  
ATOM   1191  HB3 ALA A  75     -10.811  -5.545  19.540  1.00 98.50           H  
ATOM   1192  O   ALA A  75     -13.983  -4.019  18.100  1.00 98.50           O  
ATOM   1193  N   ALA A  76     -13.087  -3.510  20.081  1.00 98.04           N  
ATOM   1194  H   ALA A  76     -12.247  -3.318  20.608  1.00 98.04           H  
ATOM   1195  CA  ALA A  76     -14.379  -3.243  20.720  1.00 98.04           C  
ATOM   1196  HA  ALA A  76     -15.080  -4.032  20.448  1.00 98.04           H  
ATOM   1197  C   ALA A  76     -15.005  -1.917  20.255  1.00 98.04           C  
ATOM   1198  CB  ALA A  76     -14.184  -3.289  22.236  1.00 98.04           C  
ATOM   1199  HB1 ALA A  76     -13.439  -2.556  22.549  1.00 98.04           H  
ATOM   1200  HB2 ALA A  76     -15.128  -3.077  22.738  1.00 98.04           H  
ATOM   1201  HB3 ALA A  76     -13.855  -4.290  22.515  1.00 98.04           H  
ATOM   1202  O   ALA A  76     -16.226  -1.821  20.138  1.00 98.04           O  
ATOM   1203  N   ALA A  77     -14.178  -0.915  19.943  1.00 98.40           N  
ATOM   1204  H   ALA A  77     -13.194  -1.032  20.138  1.00 98.40           H  
ATOM   1205  CA  ALA A  77     -14.607   0.395  19.460  1.00 98.40           C  
ATOM   1206  HA  ALA A  77     -15.407   0.758  20.105  1.00 98.40           H  
ATOM   1207  C   ALA A  77     -15.169   0.358  18.027  1.00 98.40           C  
ATOM   1208  CB  ALA A  77     -13.421   1.361  19.580  1.00 98.40           C  
ATOM   1209  HB1 ALA A  77     -12.605   1.032  18.937  1.00 98.40           H  
ATOM   1210  HB2 ALA A  77     -13.731   2.361  19.278  1.00 98.40           H  
ATOM   1211  HB3 ALA A  77     -13.075   1.398  20.613  1.00 98.40           H  
ATOM   1212  O   ALA A  77     -15.802   1.320  17.599  1.00 98.40           O  
ATOM   1213  N   MET A  78     -15.003  -0.753  17.295  1.00 98.49           N  
ATOM   1214  H   MET A  78     -14.476  -1.516  17.693  1.00 98.49           H  
ATOM   1215  CA  MET A  78     -15.543  -0.912  15.938  1.00 98.49           C  
ATOM   1216  HA  MET A  78     -15.075  -0.170  15.291  1.00 98.49           H  
ATOM   1217  C   MET A  78     -17.060  -0.692  15.874  1.00 98.49           C  
ATOM   1218  CB  MET A  78     -15.204  -2.301  15.383  1.00 98.49           C  
ATOM   1219  HB2 MET A  78     -15.526  -3.070  16.085  1.00 98.49           H  
ATOM   1220  HB3 MET A  78     -15.737  -2.447  14.444  1.00 98.49           H  
ATOM   1221  O   MET A  78     -17.557  -0.212  14.859  1.00 98.49           O  
ATOM   1222  CG  MET A  78     -13.707  -2.441  15.108  1.00 98.49           C  
ATOM   1223  HG2 MET A  78     -13.157  -2.279  16.034  1.00 98.49           H  
ATOM   1224  HG3 MET A  78     -13.411  -1.668  14.398  1.00 98.49           H  
ATOM   1225  SD  MET A  78     -13.236  -4.058  14.448  1.00 98.49           S  
ATOM   1226  CE  MET A  78     -11.583  -3.655  13.838  1.00 98.49           C  
ATOM   1227  HE1 MET A  78     -11.660  -2.936  13.023  1.00 98.49           H  
ATOM   1228  HE2 MET A  78     -10.995  -3.217  14.644  1.00 98.49           H  
ATOM   1229  HE3 MET A  78     -11.102  -4.562  13.471  1.00 98.49           H  
ATOM   1230  N   GLN A  79     -17.785  -0.986  16.959  1.00 97.16           N  
ATOM   1231  H   GLN A  79     -17.310  -1.346  17.774  1.00 97.16           H  
ATOM   1232  CA  GLN A  79     -19.239  -0.811  17.030  1.00 97.16           C  
ATOM   1233  HA  GLN A  79     -19.681  -1.347  16.189  1.00 97.16           H  
ATOM   1234  C   GLN A  79     -19.703   0.648  16.903  1.00 97.16           C  
ATOM   1235  CB  GLN A  79     -19.772  -1.457  18.316  1.00 97.16           C  
ATOM   1236  HB2 GLN A  79     -19.360  -2.462  18.403  1.00 97.16           H  
ATOM   1237  HB3 GLN A  79     -20.855  -1.549  18.229  1.00 97.16           H  
ATOM   1238  O   GLN A  79     -20.857   0.889  16.574  1.00 97.16           O  
ATOM   1239  CG  GLN A  79     -19.456  -0.666  19.594  1.00 97.16           C  
ATOM   1240  HG2 GLN A  79     -18.388  -0.453  19.650  1.00 97.16           H  
ATOM   1241  HG3 GLN A  79     -19.994   0.282  19.590  1.00 97.16           H  
ATOM   1242  CD  GLN A  79     -19.891  -1.452  20.821  1.00 97.16           C  
ATOM   1243  NE2 GLN A  79     -18.976  -1.903  21.641  1.00 97.16           N  
ATOM   1244 HE21 GLN A  79     -18.000  -1.754  21.431  1.00 97.16           H  
ATOM   1245 HE22 GLN A  79     -19.318  -2.412  22.444  1.00 97.16           H  
ATOM   1246  OE1 GLN A  79     -21.051  -1.738  21.042  1.00 97.16           O  
ATOM   1247  N   PHE A  80     -18.816   1.624  17.127  1.00 97.26           N  
ATOM   1248  H   PHE A  80     -17.868   1.386  17.381  1.00 97.26           H  
ATOM   1249  CA  PHE A  80     -19.139   3.041  16.947  1.00 97.26           C  
ATOM   1250  HA  PHE A  80     -20.129   3.236  17.360  1.00 97.26           H  
ATOM   1251  C   PHE A  80     -19.195   3.476  15.480  1.00 97.26           C  
ATOM   1252  CB  PHE A  80     -18.104   3.885  17.695  1.00 97.26           C  
ATOM   1253  HB2 PHE A  80     -18.303   4.937  17.488  1.00 97.26           H  
ATOM   1254  HB3 PHE A  80     -17.114   3.665  17.293  1.00 97.26           H  
ATOM   1255  O   PHE A  80     -19.663   4.576  15.188  1.00 97.26           O  
ATOM   1256  CG  PHE A  80     -18.101   3.704  19.198  1.00 97.26           C  
ATOM   1257  CD1 PHE A  80     -19.295   3.846  19.931  1.00 97.26           C  
ATOM   1258  HD1 PHE A  80     -20.227   4.052  19.424  1.00 97.26           H  
ATOM   1259  CD2 PHE A  80     -16.895   3.440  19.871  1.00 97.26           C  
ATOM   1260  HD2 PHE A  80     -15.977   3.340  19.312  1.00 97.26           H  
ATOM   1261  CE1 PHE A  80     -19.280   3.754  21.331  1.00 97.26           C  
ATOM   1262  HE1 PHE A  80     -20.191   3.884  21.896  1.00 97.26           H  
ATOM   1263  CE2 PHE A  80     -16.881   3.347  21.272  1.00 97.26           C  
ATOM   1264  HE2 PHE A  80     -15.952   3.172  21.795  1.00 97.26           H  
ATOM   1265  CZ  PHE A  80     -18.068   3.531  22.002  1.00 97.26           C  
ATOM   1266  HZ  PHE A  80     -18.048   3.509  23.082  1.00 97.26           H  
ATOM   1267  N   PHE A  81     -18.699   2.643  14.564  1.00 98.00           N  
ATOM   1268  H   PHE A  81     -18.372   1.735  14.863  1.00 98.00           H  
ATOM   1269  CA  PHE A  81     -18.548   2.982  13.155  1.00 98.00           C  
ATOM   1270  HA  PHE A  81     -18.824   4.027  13.016  1.00 98.00           H  
ATOM   1271  C   PHE A  81     -19.508   2.159  12.297  1.00 98.00           C  
ATOM   1272  CB  PHE A  81     -17.076   2.841  12.742  1.00 98.00           C  
ATOM   1273  HB2 PHE A  81     -16.821   1.782  12.712  1.00 98.00           H  
ATOM   1274  HB3 PHE A  81     -16.955   3.239  11.734  1.00 98.00           H  
ATOM   1275  O   PHE A  81     -19.086   1.300  11.524  1.00 98.00           O  
ATOM   1276  CG  PHE A  81     -16.104   3.544  13.667  1.00 98.00           C  
ATOM   1277  CD1 PHE A  81     -16.041   4.946  13.708  1.00 98.00           C  
ATOM   1278  HD1 PHE A  81     -16.693   5.522  13.068  1.00 98.00           H  
ATOM   1279  CD2 PHE A  81     -15.288   2.788  14.522  1.00 98.00           C  
ATOM   1280  HD2 PHE A  81     -15.369   1.711  14.517  1.00 98.00           H  
ATOM   1281  CE1 PHE A  81     -15.141   5.587  14.580  1.00 98.00           C  
ATOM   1282  HE1 PHE A  81     -15.099   6.666  14.616  1.00 98.00           H  
ATOM   1283  CE2 PHE A  81     -14.389   3.421  15.395  1.00 98.00           C  
ATOM   1284  HE2 PHE A  81     -13.780   2.829  16.062  1.00 98.00           H  
ATOM   1285  CZ  PHE A  81     -14.309   4.822  15.417  1.00 98.00           C  
ATOM   1286  HZ  PHE A  81     -13.624   5.309  16.096  1.00 98.00           H  
ATOM   1287  N   GLU A  82     -20.811   2.380  12.468  1.00 98.02           N  
ATOM   1288  H   GLU A  82     -21.100   3.107  13.106  1.00 98.02           H  
ATOM   1289  CA  GLU A  82     -21.831   1.755  11.626  1.00 98.02           C  
ATOM   1290  HA  GLU A  82     -21.498   0.748  11.376  1.00 98.02           H  
ATOM   1291  C   GLU A  82     -22.005   2.534  10.317  1.00 98.02           C  
ATOM   1292  CB  GLU A  82     -23.163   1.609  12.379  1.00 98.02           C  
ATOM   1293  HB2 GLU A  82     -23.590   2.596  12.561  1.00 98.02           H  
ATOM   1294  HB3 GLU A  82     -22.982   1.123  13.338  1.00 98.02           H  
ATOM   1295  O   GLU A  82     -22.189   3.751  10.307  1.00 98.02           O  
ATOM   1296  CG  GLU A  82     -24.153   0.757  11.569  1.00 98.02           C  
ATOM   1297  HG2 GLU A  82     -23.737  -0.242  11.437  1.00 98.02           H  
ATOM   1298  HG3 GLU A  82     -24.282   1.187  10.576  1.00 98.02           H  
ATOM   1299  CD  GLU A  82     -25.527   0.663  12.238  1.00 98.02           C  
ATOM   1300  OE1 GLU A  82     -26.432   1.411  11.791  1.00 98.02           O  
ATOM   1301  OE2 GLU A  82     -25.681  -0.205  13.123  1.00 98.02           O  
ATOM   1302  N   GLY A  83     -21.998   1.818   9.196  1.00 97.73           N  
ATOM   1303  H   GLY A  83     -21.843   0.823   9.264  1.00 97.73           H  
ATOM   1304  CA  GLY A  83     -22.347   2.370   7.894  1.00 97.73           C  
ATOM   1305  HA2 GLY A  83     -21.437   2.643   7.358  1.00 97.73           H  
ATOM   1306  HA3 GLY A  83     -22.932   3.280   8.026  1.00 97.73           H  
ATOM   1307  C   GLY A  83     -23.172   1.401   7.057  1.00 97.73           C  
ATOM   1308  O   GLY A  83     -23.375   0.244   7.421  1.00 97.73           O  
ATOM   1309  N   THR A  84     -23.680   1.894   5.929  1.00 98.12           N  
ATOM   1310  H   THR A  84     -23.372   2.806   5.623  1.00 98.12           H  
ATOM   1311  CA  THR A  84     -24.529   1.107   5.021  1.00 98.12           C  
ATOM   1312  HA  THR A  84     -24.917   0.235   5.547  1.00 98.12           H  
ATOM   1313  C   THR A  84     -23.697   0.624   3.844  1.00 98.12           C  
ATOM   1314  CB  THR A  84     -25.734   1.918   4.526  1.00 98.12           C  
ATOM   1315  HB  THR A  84     -25.391   2.692   3.840  1.00 98.12           H  
ATOM   1316  O   THR A  84     -23.034   1.430   3.192  1.00 98.12           O  
ATOM   1317  CG2 THR A  84     -26.764   1.047   3.813  1.00 98.12           C  
ATOM   1318 HG21 THR A  84     -26.329   0.617   2.911  1.00 98.12           H  
ATOM   1319 HG22 THR A  84     -27.623   1.655   3.528  1.00 98.12           H  
ATOM   1320 HG23 THR A  84     -27.092   0.245   4.473  1.00 98.12           H  
ATOM   1321  OG1 THR A  84     -26.367   2.549   5.626  1.00 98.12           O  
ATOM   1322  HG1 THR A  84     -25.754   3.243   5.876  1.00 98.12           H  
ATOM   1323  N   CYS A  85     -23.725  -0.675   3.556  1.00 97.64           N  
ATOM   1324  H   CYS A  85     -24.259  -1.299   4.144  1.00 97.64           H  
ATOM   1325  CA  CYS A  85     -22.980  -1.228   2.434  1.00 97.64           C  
ATOM   1326  HA  CYS A  85     -21.953  -0.875   2.525  1.00 97.64           H  
ATOM   1327  C   CYS A  85     -23.581  -0.749   1.093  1.00 97.64           C  
ATOM   1328  CB  CYS A  85     -22.961  -2.751   2.549  1.00 97.64           C  
ATOM   1329  HB2 CYS A  85     -23.929  -3.145   2.238  1.00 97.64           H  
ATOM   1330  HB3 CYS A  85     -22.780  -3.056   3.579  1.00 97.64           H  
ATOM   1331  O   CYS A  85     -24.771  -0.982   0.852  1.00 97.64           O  
ATOM   1332  SG  CYS A  85     -21.645  -3.395   1.482  1.00 97.64           S  
ATOM   1333  HG  CYS A  85     -20.629  -3.037   2.272  1.00 97.64           H  
ATOM   1334  N   PRO A  86     -22.806  -0.088   0.211  1.00 96.60           N  
ATOM   1335  CA  PRO A  86     -23.356   0.526  -1.002  1.00 96.60           C  
ATOM   1336  HA  PRO A  86     -24.238   1.116  -0.754  1.00 96.60           H  
ATOM   1337  C   PRO A  86     -23.755  -0.503  -2.070  1.00 96.60           C  
ATOM   1338  CB  PRO A  86     -22.249   1.463  -1.501  1.00 96.60           C  
ATOM   1339  HB2 PRO A  86     -22.243   1.553  -2.588  1.00 96.60           H  
ATOM   1340  HB3 PRO A  86     -22.378   2.446  -1.047  1.00 96.60           H  
ATOM   1341  O   PRO A  86     -24.722  -0.305  -2.807  1.00 96.60           O  
ATOM   1342  CG  PRO A  86     -20.959   0.831  -0.977  1.00 96.60           C  
ATOM   1343  HG2 PRO A  86     -20.644   0.029  -1.644  1.00 96.60           H  
ATOM   1344  HG3 PRO A  86     -20.165   1.568  -0.859  1.00 96.60           H  
ATOM   1345  CD  PRO A  86     -21.396   0.250   0.364  1.00 96.60           C  
ATOM   1346  HD2 PRO A  86     -21.290   1.009   1.139  1.00 96.60           H  
ATOM   1347  HD3 PRO A  86     -20.795  -0.627   0.606  1.00 96.60           H  
ATOM   1348  N   GLU A  87     -23.021  -1.611  -2.140  1.00 96.24           N  
ATOM   1349  H   GLU A  87     -22.318  -1.758  -1.429  1.00 96.24           H  
ATOM   1350  CA  GLU A  87     -23.140  -2.663  -3.150  1.00 96.24           C  
ATOM   1351  HA  GLU A  87     -24.173  -2.752  -3.485  1.00 96.24           H  
ATOM   1352  C   GLU A  87     -22.684  -3.993  -2.560  1.00 96.24           C  
ATOM   1353  CB  GLU A  87     -22.241  -2.367  -4.358  1.00 96.24           C  
ATOM   1354  HB2 GLU A  87     -21.212  -2.265  -4.014  1.00 96.24           H  
ATOM   1355  HB3 GLU A  87     -22.298  -3.214  -5.042  1.00 96.24           H  
ATOM   1356  O   GLU A  87     -21.860  -3.994  -1.641  1.00 96.24           O  
ATOM   1357  CG  GLU A  87     -22.646  -1.103  -5.123  1.00 96.24           C  
ATOM   1358  HG2 GLU A  87     -22.524  -0.235  -4.475  1.00 96.24           H  
ATOM   1359  HG3 GLU A  87     -23.698  -1.185  -5.398  1.00 96.24           H  
ATOM   1360  CD  GLU A  87     -21.804  -0.878  -6.382  1.00 96.24           C  
ATOM   1361  OE1 GLU A  87     -22.225  -0.011  -7.178  1.00 96.24           O  
ATOM   1362  OE2 GLU A  87     -20.766  -1.561  -6.534  1.00 96.24           O  
ATOM   1363  N   ASP A  88     -23.147  -5.103  -3.141  1.00 97.09           N  
ATOM   1364  H   ASP A  88     -23.793  -5.028  -3.913  1.00 97.09           H  
ATOM   1365  CA  ASP A  88     -22.686  -6.444  -2.788  1.00 97.09           C  
ATOM   1366  HA  ASP A  88     -23.038  -6.670  -1.781  1.00 97.09           H  
ATOM   1367  C   ASP A  88     -21.154  -6.498  -2.756  1.00 97.09           C  
ATOM   1368  CB  ASP A  88     -23.269  -7.496  -3.750  1.00 97.09           C  
ATOM   1369  HB2 ASP A  88     -23.276  -7.106  -4.768  1.00 97.09           H  
ATOM   1370  HB3 ASP A  88     -22.621  -8.373  -3.732  1.00 97.09           H  
ATOM   1371  O   ASP A  88     -20.450  -6.102  -3.691  1.00 97.09           O  
ATOM   1372  CG  ASP A  88     -24.680  -7.953  -3.358  1.00 97.09           C  
ATOM   1373  OD1 ASP A  88     -25.354  -7.234  -2.586  1.00 97.09           O  
ATOM   1374  OD2 ASP A  88     -25.051  -9.087  -3.742  1.00 97.09           O  
ATOM   1375  N   TRP A  89     -20.627  -6.940  -1.619  1.00 97.48           N  
ATOM   1376  H   TRP A  89     -21.248  -7.211  -0.870  1.00 97.48           H  
ATOM   1377  CA  TRP A  89     -19.205  -6.949  -1.347  1.00 97.48           C  
ATOM   1378  HA  TRP A  89     -18.675  -6.499  -2.186  1.00 97.48           H  
ATOM   1379  C   TRP A  89     -18.727  -8.382  -1.198  1.00 97.48           C  
ATOM   1380  CB  TRP A  89     -18.900  -6.103  -0.111  1.00 97.48           C  
ATOM   1381  HB2 TRP A  89     -19.439  -5.160  -0.198  1.00 97.48           H  
ATOM   1382  HB3 TRP A  89     -19.284  -6.604   0.778  1.00 97.48           H  
ATOM   1383  O   TRP A  89     -19.028  -9.057  -0.214  1.00 97.48           O  
ATOM   1384  CG  TRP A  89     -17.452  -5.775   0.102  1.00 97.48           C  
ATOM   1385  CD1 TRP A  89     -16.397  -6.184  -0.647  1.00 97.48           C  
ATOM   1386  HD1 TRP A  89     -16.432  -6.843  -1.503  1.00 97.48           H  
ATOM   1387  CD2 TRP A  89     -16.890  -4.903   1.126  1.00 97.48           C  
ATOM   1388  CE2 TRP A  89     -15.492  -4.768   0.886  1.00 97.48           C  
ATOM   1389  CE3 TRP A  89     -17.426  -4.178   2.212  1.00 97.48           C  
ATOM   1390  HE3 TRP A  89     -18.480  -4.263   2.431  1.00 97.48           H  
ATOM   1391  NE1 TRP A  89     -15.249  -5.581  -0.190  1.00 97.48           N  
ATOM   1392  HE1 TRP A  89     -14.332  -5.719  -0.589  1.00 97.48           H  
ATOM   1393  CH2 TRP A  89     -15.232  -3.219   2.718  1.00 97.48           C  
ATOM   1394  HH2 TRP A  89     -14.618  -2.563   3.317  1.00 97.48           H  
ATOM   1395  CZ2 TRP A  89     -14.671  -3.929   1.646  1.00 97.48           C  
ATOM   1396  HZ2 TRP A  89     -13.623  -3.826   1.405  1.00 97.48           H  
ATOM   1397  CZ3 TRP A  89     -16.605  -3.345   2.999  1.00 97.48           C  
ATOM   1398  HZ3 TRP A  89     -17.034  -2.787   3.818  1.00 97.48           H  
ATOM   1399  N   THR A  90     -17.953  -8.835  -2.178  1.00 96.97           N  
ATOM   1400  H   THR A  90     -17.824  -8.272  -3.006  1.00 96.97           H  
ATOM   1401  CA  THR A  90     -17.347 -10.165  -2.185  1.00 96.97           C  
ATOM   1402  HA  THR A  90     -17.522 -10.627  -1.214  1.00 96.97           H  
ATOM   1403  C   THR A  90     -15.841 -10.088  -2.395  1.00 96.97           C  
ATOM   1404  CB  THR A  90     -17.983 -11.062  -3.254  1.00 96.97           C  
ATOM   1405  HB  THR A  90     -17.486 -12.032  -3.244  1.00 96.97           H  
ATOM   1406  O   THR A  90     -15.362  -9.195  -3.091  1.00 96.97           O  
ATOM   1407  CG2 THR A  90     -19.479 -11.273  -3.020  1.00 96.97           C  
ATOM   1408 HG21 THR A  90     -19.640 -11.690  -2.026  1.00 96.97           H  
ATOM   1409 HG22 THR A  90     -19.861 -11.971  -3.765  1.00 96.97           H  
ATOM   1410 HG23 THR A  90     -20.018 -10.330  -3.113  1.00 96.97           H  
ATOM   1411  OG1 THR A  90     -17.845 -10.482  -4.530  1.00 96.97           O  
ATOM   1412  HG1 THR A  90     -16.922 -10.267  -4.683  1.00 96.97           H  
ATOM   1413  N   SER A  91     -15.099 -11.035  -1.824  1.00 97.69           N  
ATOM   1414  H   SER A  91     -15.550 -11.703  -1.215  1.00 97.69           H  
ATOM   1415  CA  SER A  91     -13.669 -11.231  -2.092  1.00 97.69           C  
ATOM   1416  HA  SER A  91     -13.449 -10.964  -3.126  1.00 97.69           H  
ATOM   1417  C   SER A  91     -13.298 -12.694  -1.874  1.00 97.69           C  
ATOM   1418  CB  SER A  91     -12.845 -10.331  -1.176  1.00 97.69           C  
ATOM   1419  HB2 SER A  91     -13.106  -9.293  -1.381  1.00 97.69           H  
ATOM   1420  HB3 SER A  91     -13.101 -10.551  -0.140  1.00 97.69           H  
ATOM   1421  O   SER A  91     -13.690 -13.286  -0.875  1.00 97.69           O  
ATOM   1422  OG  SER A  91     -11.452 -10.505  -1.355  1.00 97.69           O  
ATOM   1423  HG  SER A  91     -11.253 -10.685  -2.277  1.00 97.69           H  
ATOM   1424  N   TYR A  92     -12.587 -13.294  -2.822  1.00 96.78           N  
ATOM   1425  H   TYR A  92     -12.291 -12.720  -3.598  1.00 96.78           H  
ATOM   1426  CA  TYR A  92     -12.209 -14.707  -2.873  1.00 96.78           C  
ATOM   1427  HA  TYR A  92     -11.852 -14.896  -3.886  1.00 96.78           H  
ATOM   1428  C   TYR A  92     -13.395 -15.659  -2.670  1.00 96.78           C  
ATOM   1429  CB  TYR A  92     -11.034 -14.977  -1.926  1.00 96.78           C  
ATOM   1430  HB2 TYR A  92     -10.732 -16.020  -2.022  1.00 96.78           H  
ATOM   1431  HB3 TYR A  92     -11.367 -14.828  -0.898  1.00 96.78           H  
ATOM   1432  O   TYR A  92     -13.288 -16.670  -1.987  1.00 96.78           O  
ATOM   1433  CG  TYR A  92      -9.820 -14.115  -2.198  1.00 96.78           C  
ATOM   1434  CD1 TYR A  92      -9.081 -14.293  -3.383  1.00 96.78           C  
ATOM   1435  HD1 TYR A  92      -9.384 -15.029  -4.113  1.00 96.78           H  
ATOM   1436  CD2 TYR A  92      -9.431 -13.139  -1.264  1.00 96.78           C  
ATOM   1437  HD2 TYR A  92     -10.017 -12.990  -0.369  1.00 96.78           H  
ATOM   1438  CE1 TYR A  92      -7.943 -13.503  -3.625  1.00 96.78           C  
ATOM   1439  HE1 TYR A  92      -7.366 -13.636  -4.528  1.00 96.78           H  
ATOM   1440  CE2 TYR A  92      -8.285 -12.358  -1.495  1.00 96.78           C  
ATOM   1441  HE2 TYR A  92      -7.967 -11.630  -0.764  1.00 96.78           H  
ATOM   1442  OH  TYR A  92      -6.398 -11.837  -2.852  1.00 96.78           O  
ATOM   1443  HH  TYR A  92      -6.326 -11.144  -2.192  1.00 96.78           H  
ATOM   1444  CZ  TYR A  92      -7.538 -12.545  -2.674  1.00 96.78           C  
ATOM   1445  N   GLY A  93     -14.562 -15.307  -3.219  1.00 95.45           N  
ATOM   1446  H   GLY A  93     -14.582 -14.465  -3.777  1.00 95.45           H  
ATOM   1447  CA  GLY A  93     -15.806 -16.063  -3.027  1.00 95.45           C  
ATOM   1448  HA2 GLY A  93     -16.528 -15.755  -3.782  1.00 95.45           H  
ATOM   1449  HA3 GLY A  93     -15.600 -17.125  -3.163  1.00 95.45           H  
ATOM   1450  C   GLY A  93     -16.461 -15.893  -1.648  1.00 95.45           C  
ATOM   1451  O   GLY A  93     -17.521 -16.463  -1.406  1.00 95.45           O  
ATOM   1452  N   ILE A  94     -15.884 -15.087  -0.754  1.00 97.72           N  
ATOM   1453  H   ILE A  94     -14.997 -14.664  -0.988  1.00 97.72           H  
ATOM   1454  CA  ILE A  94     -16.446 -14.767   0.560  1.00 97.72           C  
ATOM   1455  HA  ILE A  94     -17.001 -15.631   0.926  1.00 97.72           H  
ATOM   1456  C   ILE A  94     -17.401 -13.589   0.404  1.00 97.72           C  
ATOM   1457  CB  ILE A  94     -15.334 -14.445   1.584  1.00 97.72           C  
ATOM   1458  HB  ILE A  94     -14.813 -13.542   1.264  1.00 97.72           H  
ATOM   1459  O   ILE A  94     -17.001 -12.519  -0.055  1.00 97.72           O  
ATOM   1460  CG1 ILE A  94     -14.315 -15.602   1.675  1.00 97.72           C  
ATOM   1461 HG12 ILE A  94     -14.765 -16.433   2.218  1.00 97.72           H  
ATOM   1462 HG13 ILE A  94     -14.047 -15.964   0.682  1.00 97.72           H  
ATOM   1463  CG2 ILE A  94     -15.940 -14.152   2.970  1.00 97.72           C  
ATOM   1464 HG21 ILE A  94     -15.147 -13.914   3.679  1.00 97.72           H  
ATOM   1465 HG22 ILE A  94     -16.489 -15.023   3.329  1.00 97.72           H  
ATOM   1466 HG23 ILE A  94     -16.608 -13.292   2.924  1.00 97.72           H  
ATOM   1467  CD1 ILE A  94     -13.002 -15.199   2.345  1.00 97.72           C  
ATOM   1468 HD11 ILE A  94     -12.530 -14.399   1.774  1.00 97.72           H  
ATOM   1469 HD12 ILE A  94     -12.340 -16.065   2.359  1.00 97.72           H  
ATOM   1470 HD13 ILE A  94     -13.172 -14.864   3.368  1.00 97.72           H  
ATOM   1471  N   VAL A  95     -18.653 -13.760   0.831  1.00 97.28           N  
ATOM   1472  H   VAL A  95     -18.920 -14.670   1.176  1.00 97.28           H  
ATOM   1473  CA  VAL A  95     -19.600 -12.647   0.969  1.00 97.28           C  
ATOM   1474  HA  VAL A  95     -19.481 -11.973   0.121  1.00 97.28           H  
ATOM   1475  C   VAL A  95     -19.250 -11.871   2.235  1.00 97.28           C  
ATOM   1476  CB  VAL A  95     -21.062 -13.130   0.973  1.00 97.28           C  
ATOM   1477  HB  VAL A  95     -21.223 -13.790   1.825  1.00 97.28           H  
ATOM   1478  O   VAL A  95     -19.412 -12.359   3.355  1.00 97.28           O  
ATOM   1479  CG1 VAL A  95     -22.035 -11.946   1.072  1.00 97.28           C  
ATOM   1480 HG11 VAL A  95     -23.061 -12.313   1.064  1.00 97.28           H  
ATOM   1481 HG12 VAL A  95     -21.881 -11.406   2.006  1.00 97.28           H  
ATOM   1482 HG13 VAL A  95     -21.887 -11.261   0.237  1.00 97.28           H  
ATOM   1483  CG2 VAL A  95     -21.401 -13.904  -0.310  1.00 97.28           C  
ATOM   1484 HG21 VAL A  95     -22.434 -14.250  -0.267  1.00 97.28           H  
ATOM   1485 HG22 VAL A  95     -20.755 -14.777  -0.410  1.00 97.28           H  
ATOM   1486 HG23 VAL A  95     -21.271 -13.263  -1.182  1.00 97.28           H  
ATOM   1487  N   ILE A  96     -18.738 -10.658   2.055  1.00 97.38           N  
ATOM   1488  H   ILE A  96     -18.649 -10.310   1.111  1.00 97.38           H  
ATOM   1489  CA  ILE A  96     -18.379  -9.757   3.148  1.00 97.38           C  
ATOM   1490  HA  ILE A  96     -17.936 -10.342   3.954  1.00 97.38           H  
ATOM   1491  C   ILE A  96     -19.648  -9.109   3.704  1.00 97.38           C  
ATOM   1492  CB  ILE A  96     -17.321  -8.731   2.681  1.00 97.38           C  
ATOM   1493  HB  ILE A  96     -17.706  -8.182   1.821  1.00 97.38           H  
ATOM   1494  O   ILE A  96     -19.885  -9.208   4.910  1.00 97.38           O  
ATOM   1495  CG1 ILE A  96     -16.035  -9.480   2.258  1.00 97.38           C  
ATOM   1496 HG12 ILE A  96     -16.269 -10.180   1.456  1.00 97.38           H  
ATOM   1497 HG13 ILE A  96     -15.670 -10.061   3.105  1.00 97.38           H  
ATOM   1498  CG2 ILE A  96     -17.027  -7.714   3.795  1.00 97.38           C  
ATOM   1499 HG21 ILE A  96     -16.351  -6.948   3.417  1.00 97.38           H  
ATOM   1500 HG22 ILE A  96     -17.936  -7.204   4.113  1.00 97.38           H  
ATOM   1501 HG23 ILE A  96     -16.569  -8.218   4.646  1.00 97.38           H  
ATOM   1502  CD1 ILE A  96     -14.900  -8.589   1.747  1.00 97.38           C  
ATOM   1503 HD11 ILE A  96     -14.054  -9.214   1.458  1.00 97.38           H  
ATOM   1504 HD12 ILE A  96     -15.238  -8.039   0.869  1.00 97.38           H  
ATOM   1505 HD13 ILE A  96     -14.566  -7.901   2.523  1.00 97.38           H  
ATOM   1506  N   ALA A  97     -20.446  -8.505   2.817  1.00 97.67           N  
ATOM   1507  H   ALA A  97     -20.167  -8.525   1.846  1.00 97.67           H  
ATOM   1508  CA  ALA A  97     -21.721  -7.846   3.095  1.00 97.67           C  
ATOM   1509  HA  ALA A  97     -22.277  -8.409   3.845  1.00 97.67           H  
ATOM   1510  C   ALA A  97     -22.575  -7.756   1.815  1.00 97.67           C  
ATOM   1511  CB  ALA A  97     -21.426  -6.445   3.640  1.00 97.67           C  
ATOM   1512  HB1 ALA A  97     -20.894  -5.861   2.888  1.00 97.67           H  
ATOM   1513  HB2 ALA A  97     -20.808  -6.524   4.534  1.00 97.67           H  
ATOM   1514  HB3 ALA A  97     -22.360  -5.943   3.890  1.00 97.67           H  
ATOM   1515  O   ALA A  97     -22.036  -7.782   0.705  1.00 97.67           O  
ATOM   1516  N   ARG A  98     -23.895  -7.641   1.957  1.00 97.87           N  
ATOM   1517  H   ARG A  98     -24.278  -7.619   2.891  1.00 97.87           H  
ATOM   1518  CA  ARG A  98     -24.837  -7.362   0.864  1.00 97.87           C  
ATOM   1519  HA  ARG A  98     -24.386  -7.609  -0.097  1.00 97.87           H  
ATOM   1520  C   ARG A  98     -25.173  -5.881   0.801  1.00 97.87           C  
ATOM   1521  CB  ARG A  98     -26.122  -8.185   1.047  1.00 97.87           C  
ATOM   1522  HB2 ARG A  98     -26.840  -7.905   0.275  1.00 97.87           H  
ATOM   1523  HB3 ARG A  98     -26.570  -7.942   2.011  1.00 97.87           H  
ATOM   1524  O   ARG A  98     -25.078  -5.162   1.796  1.00 97.87           O  
ATOM   1525  CG  ARG A  98     -25.896  -9.698   0.976  1.00 97.87           C  
ATOM   1526  HG2 ARG A  98     -26.847 -10.192   1.179  1.00 97.87           H  
ATOM   1527  HG3 ARG A  98     -25.180 -10.005   1.738  1.00 97.87           H  
ATOM   1528  CD  ARG A  98     -25.401 -10.122  -0.410  1.00 97.87           C  
ATOM   1529  HD2 ARG A  98     -24.418  -9.688  -0.595  1.00 97.87           H  
ATOM   1530  HD3 ARG A  98     -26.092  -9.743  -1.162  1.00 97.87           H  
ATOM   1531  NE  ARG A  98     -25.305 -11.586  -0.509  1.00 97.87           N  
ATOM   1532  HE  ARG A  98     -25.425 -12.103   0.350  1.00 97.87           H  
ATOM   1533  NH1 ARG A  98     -24.956 -11.691  -2.786  1.00 97.87           N  
ATOM   1534 HH11 ARG A  98     -24.803 -12.214  -3.637  1.00 97.87           H  
ATOM   1535 HH12 ARG A  98     -25.055 -10.692  -2.894  1.00 97.87           H  
ATOM   1536  NH2 ARG A  98     -24.995 -13.564  -1.571  1.00 97.87           N  
ATOM   1537 HH21 ARG A  98     -25.113 -14.045  -0.691  1.00 97.87           H  
ATOM   1538 HH22 ARG A  98     -24.833 -14.077  -2.426  1.00 97.87           H  
ATOM   1539  CZ  ARG A  98     -25.086 -12.263  -1.620  1.00 97.87           C  
ATOM   1540  N   LYS A  99     -25.598  -5.424  -0.375  1.00 97.86           N  
ATOM   1541  H   LYS A  99     -25.643  -6.072  -1.149  1.00 97.86           H  
ATOM   1542  CA  LYS A  99     -26.109  -4.064  -0.555  1.00 97.86           C  
ATOM   1543  HA  LYS A  99     -25.290  -3.362  -0.398  1.00 97.86           H  
ATOM   1544  C   LYS A  99     -27.210  -3.760   0.466  1.00 97.86           C  
ATOM   1545  CB  LYS A  99     -26.628  -3.922  -1.988  1.00 97.86           C  
ATOM   1546  HB2 LYS A  99     -25.806  -4.107  -2.679  1.00 97.86           H  
ATOM   1547  HB3 LYS A  99     -27.405  -4.664  -2.173  1.00 97.86           H  
ATOM   1548  O   LYS A  99     -28.192  -4.489   0.560  1.00 97.86           O  
ATOM   1549  CG  LYS A  99     -27.200  -2.520  -2.218  1.00 97.86           C  
ATOM   1550  HG2 LYS A  99     -26.497  -1.778  -1.841  1.00 97.86           H  
ATOM   1551  HG3 LYS A  99     -28.139  -2.413  -1.675  1.00 97.86           H  
ATOM   1552  CD  LYS A  99     -27.461  -2.275  -3.703  1.00 97.86           C  
ATOM   1553  HD2 LYS A  99     -28.209  -2.982  -4.064  1.00 97.86           H  
ATOM   1554  HD3 LYS A  99     -26.531  -2.415  -4.255  1.00 97.86           H  
ATOM   1555  CE  LYS A  99     -27.951  -0.839  -3.887  1.00 97.86           C  
ATOM   1556  HE2 LYS A  99     -28.890  -0.713  -3.347  1.00 97.86           H  
ATOM   1557  HE3 LYS A  99     -27.211  -0.174  -3.443  1.00 97.86           H  
ATOM   1558  NZ  LYS A  99     -28.120  -0.515  -5.322  1.00 97.86           N  
ATOM   1559  HZ1 LYS A  99     -28.777  -1.144  -5.762  1.00 97.86           H  
ATOM   1560  HZ2 LYS A  99     -27.227  -0.599  -5.787  1.00 97.86           H  
ATOM   1561  HZ3 LYS A  99     -28.431   0.439  -5.435  1.00 97.86           H  
ATOM   1562  N   GLY A 100     -27.068  -2.644   1.175  1.00 97.60           N  
ATOM   1563  H   GLY A 100     -26.228  -2.101   1.039  1.00 97.60           H  
ATOM   1564  CA  GLY A 100     -28.015  -2.190   2.194  1.00 97.60           C  
ATOM   1565  HA2 GLY A 100     -29.021  -2.512   1.923  1.00 97.60           H  
ATOM   1566  HA3 GLY A 100     -28.005  -1.100   2.223  1.00 97.60           H  
ATOM   1567  C   GLY A 100     -27.737  -2.701   3.610  1.00 97.60           C  
ATOM   1568  O   GLY A 100     -28.322  -2.158   4.547  1.00 97.60           O  
ATOM   1569  N   ASP A 101     -26.829  -3.665   3.797  1.00 98.01           N  
ATOM   1570  H   ASP A 101     -26.409  -4.126   3.002  1.00 98.01           H  
ATOM   1571  CA  ASP A 101     -26.485  -4.166   5.131  1.00 98.01           C  
ATOM   1572  HA  ASP A 101     -27.398  -4.523   5.607  1.00 98.01           H  
ATOM   1573  C   ASP A 101     -25.890  -3.053   6.005  1.00 98.01           C  
ATOM   1574  CB  ASP A 101     -25.492  -5.341   5.068  1.00 98.01           C  
ATOM   1575  HB2 ASP A 101     -25.115  -5.516   6.075  1.00 98.01           H  
ATOM   1576  HB3 ASP A 101     -24.642  -5.060   4.445  1.00 98.01           H  
ATOM   1577  O   ASP A 101     -25.044  -2.268   5.558  1.00 98.01           O  
ATOM   1578  CG  ASP A 101     -26.077  -6.670   4.579  1.00 98.01           C  
ATOM   1579  OD1 ASP A 101     -27.315  -6.775   4.446  1.00 98.01           O  
ATOM   1580  OD2 ASP A 101     -25.259  -7.598   4.371  1.00 98.01           O  
ATOM   1581  N   LYS A 102     -26.299  -3.021   7.279  1.00 98.15           N  
ATOM   1582  H   LYS A 102     -26.980  -3.708   7.569  1.00 98.15           H  
ATOM   1583  CA  LYS A 102     -25.640  -2.232   8.324  1.00 98.15           C  
ATOM   1584  HA  LYS A 102     -25.276  -1.297   7.899  1.00 98.15           H  
ATOM   1585  C   LYS A 102     -24.425  -2.997   8.820  1.00 98.15           C  
ATOM   1586  CB  LYS A 102     -26.605  -1.920   9.477  1.00 98.15           C  
ATOM   1587  HB2 LYS A 102     -26.055  -1.413  10.270  1.00 98.15           H  
ATOM   1588  HB3 LYS A 102     -26.988  -2.854   9.890  1.00 98.15           H  
ATOM   1589  O   LYS A 102     -24.553  -4.080   9.387  1.00 98.15           O  
ATOM   1590  CG  LYS A 102     -27.794  -1.042   9.069  1.00 98.15           C  
ATOM   1591  HG2 LYS A 102     -28.400  -1.560   8.326  1.00 98.15           H  
ATOM   1592  HG3 LYS A 102     -28.407  -0.874   9.954  1.00 98.15           H  
ATOM   1593  CD  LYS A 102     -27.345   0.311   8.511  1.00 98.15           C  
ATOM   1594  HD2 LYS A 102     -26.840   0.172   7.555  1.00 98.15           H  
ATOM   1595  HD3 LYS A 102     -26.660   0.778   9.219  1.00 98.15           H  
ATOM   1596  CE  LYS A 102     -28.563   1.204   8.308  1.00 98.15           C  
ATOM   1597  HE2 LYS A 102     -29.220   0.741   7.571  1.00 98.15           H  
ATOM   1598  HE3 LYS A 102     -29.094   1.274   9.257  1.00 98.15           H  
ATOM   1599  NZ  LYS A 102     -28.133   2.544   7.864  1.00 98.15           N  
ATOM   1600  HZ1 LYS A 102     -27.613   2.464   7.002  1.00 98.15           H  
ATOM   1601  HZ2 LYS A 102     -27.524   2.935   8.569  1.00 98.15           H  
ATOM   1602  HZ3 LYS A 102     -28.925   3.155   7.726  1.00 98.15           H  
ATOM   1603  N   ILE A 103     -23.244  -2.448   8.564  1.00 98.25           N  
ATOM   1604  H   ILE A 103     -23.226  -1.538   8.127  1.00 98.25           H  
ATOM   1605  CA  ILE A 103     -21.974  -3.096   8.872  1.00 98.25           C  
ATOM   1606  HA  ILE A 103     -22.165  -3.937   9.539  1.00 98.25           H  
ATOM   1607  C   ILE A 103     -21.050  -2.164   9.639  1.00 98.25           C  
ATOM   1608  CB  ILE A 103     -21.298  -3.665   7.607  1.00 98.25           C  
ATOM   1609  HB  ILE A 103     -20.331  -4.066   7.908  1.00 98.25           H  
ATOM   1610  O   ILE A 103     -21.115  -0.943   9.519  1.00 98.25           O  
ATOM   1611  CG1 ILE A 103     -21.051  -2.599   6.518  1.00 98.25           C  
ATOM   1612 HG12 ILE A 103     -20.643  -1.695   6.969  1.00 98.25           H  
ATOM   1613 HG13 ILE A 103     -21.994  -2.332   6.041  1.00 98.25           H  
ATOM   1614  CG2 ILE A 103     -22.132  -4.831   7.052  1.00 98.25           C  
ATOM   1615 HG21 ILE A 103     -23.038  -4.453   6.578  1.00 98.25           H  
ATOM   1616 HG22 ILE A 103     -21.554  -5.396   6.322  1.00 98.25           H  
ATOM   1617 HG23 ILE A 103     -22.418  -5.507   7.858  1.00 98.25           H  
ATOM   1618  CD1 ILE A 103     -20.065  -3.077   5.447  1.00 98.25           C  
ATOM   1619 HD11 ILE A 103     -19.117  -3.348   5.912  1.00 98.25           H  
ATOM   1620 HD12 ILE A 103     -20.469  -3.933   4.906  1.00 98.25           H  
ATOM   1621 HD13 ILE A 103     -19.894  -2.268   4.736  1.00 98.25           H  
ATOM   1622  N   THR A 104     -20.151  -2.777  10.397  1.00 98.45           N  
ATOM   1623  H   THR A 104     -20.150  -3.787  10.399  1.00 98.45           H  
ATOM   1624  CA  THR A 104     -19.050  -2.114  11.100  1.00 98.45           C  
ATOM   1625  HA  THR A 104     -19.078  -1.042  10.906  1.00 98.45           H  
ATOM   1626  C   THR A 104     -17.721  -2.661  10.571  1.00 98.45           C  
ATOM   1627  CB  THR A 104     -19.169  -2.335  12.617  1.00 98.45           C  
ATOM   1628  HB  THR A 104     -18.371  -1.792  13.122  1.00 98.45           H  
ATOM   1629  O   THR A 104     -17.725  -3.679   9.867  1.00 98.45           O  
ATOM   1630  CG2 THR A 104     -20.501  -1.858  13.195  1.00 98.45           C  
ATOM   1631 HG21 THR A 104     -21.345  -2.353  12.715  1.00 98.45           H  
ATOM   1632 HG22 THR A 104     -20.591  -0.782  13.051  1.00 98.45           H  
ATOM   1633 HG23 THR A 104     -20.533  -2.067  14.264  1.00 98.45           H  
ATOM   1634  OG1 THR A 104     -19.014  -3.705  12.920  1.00 98.45           O  
ATOM   1635  HG1 THR A 104     -19.866  -4.115  12.752  1.00 98.45           H  
ATOM   1636  N   PRO A 105     -16.557  -2.081  10.925  1.00 98.58           N  
ATOM   1637  CA  PRO A 105     -15.269  -2.695  10.606  1.00 98.58           C  
ATOM   1638  HA  PRO A 105     -15.125  -2.668   9.526  1.00 98.58           H  
ATOM   1639  C   PRO A 105     -15.175  -4.155  11.083  1.00 98.58           C  
ATOM   1640  CB  PRO A 105     -14.221  -1.808  11.282  1.00 98.58           C  
ATOM   1641  HB2 PRO A 105     -13.306  -1.747  10.692  1.00 98.58           H  
ATOM   1642  HB3 PRO A 105     -14.001  -2.186  12.280  1.00 98.58           H  
ATOM   1643  O   PRO A 105     -14.613  -5.000  10.388  1.00 98.58           O  
ATOM   1644  CG  PRO A 105     -14.898  -0.443  11.402  1.00 98.58           C  
ATOM   1645  HG2 PRO A 105     -14.521   0.123  12.253  1.00 98.58           H  
ATOM   1646  HG3 PRO A 105     -14.751   0.120  10.480  1.00 98.58           H  
ATOM   1647  CD  PRO A 105     -16.375  -0.788  11.569  1.00 98.58           C  
ATOM   1648  HD2 PRO A 105     -16.602  -0.861  12.633  1.00 98.58           H  
ATOM   1649  HD3 PRO A 105     -16.989  -0.021  11.097  1.00 98.58           H  
ATOM   1650  N   GLY A 106     -15.797  -4.481  12.222  1.00 97.89           N  
ATOM   1651  H   GLY A 106     -16.309  -3.762  12.714  1.00 97.89           H  
ATOM   1652  CA  GLY A 106     -15.836  -5.841  12.762  1.00 97.89           C  
ATOM   1653  HA2 GLY A 106     -16.300  -5.813  13.748  1.00 97.89           H  
ATOM   1654  HA3 GLY A 106     -14.819  -6.218  12.867  1.00 97.89           H  
ATOM   1655  C   GLY A 106     -16.625  -6.824  11.896  1.00 97.89           C  
ATOM   1656  O   GLY A 106     -16.321  -8.009  11.903  1.00 97.89           O  
ATOM   1657  N   SER A 107     -17.584  -6.356  11.089  1.00 97.67           N  
ATOM   1658  H   SER A 107     -17.786  -5.367  11.093  1.00 97.67           H  
ATOM   1659  CA  SER A 107     -18.341  -7.201  10.154  1.00 97.67           C  
ATOM   1660  HA  SER A 107     -18.736  -8.060  10.697  1.00 97.67           H  
ATOM   1661  C   SER A 107     -17.475  -7.734   9.003  1.00 97.67           C  
ATOM   1662  CB  SER A 107     -19.514  -6.411   9.559  1.00 97.67           C  
ATOM   1663  HB2 SER A 107     -20.128  -7.071   8.946  1.00 97.67           H  
ATOM   1664  HB3 SER A 107     -19.113  -5.625   8.920  1.00 97.67           H  
ATOM   1665  O   SER A 107     -17.845  -8.719   8.359  1.00 97.67           O  
ATOM   1666  OG  SER A 107     -20.318  -5.818  10.568  1.00 97.67           O  
ATOM   1667  HG  SER A 107     -20.975  -6.457  10.855  1.00 97.67           H  
ATOM   1668  N   LEU A 108     -16.328  -7.101   8.725  1.00 98.19           N  
ATOM   1669  H   LEU A 108     -16.057  -6.322   9.307  1.00 98.19           H  
ATOM   1670  CA  LEU A 108     -15.447  -7.461   7.610  1.00 98.19           C  
ATOM   1671  HA  LEU A 108     -16.063  -7.727   6.750  1.00 98.19           H  
ATOM   1672  C   LEU A 108     -14.551  -8.666   7.908  1.00 98.19           C  
ATOM   1673  CB  LEU A 108     -14.563  -6.261   7.225  1.00 98.19           C  
ATOM   1674  HB2 LEU A 108     -14.010  -6.530   6.325  1.00 98.19           H  
ATOM   1675  HB3 LEU A 108     -13.836  -6.098   8.020  1.00 98.19           H  
ATOM   1676  O   LEU A 108     -14.002  -9.251   6.981  1.00 98.19           O  
ATOM   1677  CG  LEU A 108     -15.293  -4.932   6.972  1.00 98.19           C  
ATOM   1678  HG  LEU A 108     -15.723  -4.563   7.903  1.00 98.19           H  
ATOM   1679  CD1 LEU A 108     -14.285  -3.907   6.459  1.00 98.19           C  
ATOM   1680 HD11 LEU A 108     -13.803  -4.274   5.553  1.00 98.19           H  
ATOM   1681 HD12 LEU A 108     -13.527  -3.723   7.221  1.00 98.19           H  
ATOM   1682 HD13 LEU A 108     -14.805  -2.977   6.234  1.00 98.19           H  
ATOM   1683  CD2 LEU A 108     -16.408  -5.047   5.937  1.00 98.19           C  
ATOM   1684 HD21 LEU A 108     -15.988  -5.351   4.978  1.00 98.19           H  
ATOM   1685 HD22 LEU A 108     -16.889  -4.075   5.824  1.00 98.19           H  
ATOM   1686 HD23 LEU A 108     -17.163  -5.762   6.262  1.00 98.19           H  
ATOM   1687  N   VAL A 109     -14.371  -9.031   9.173  1.00 98.38           N  
ATOM   1688  H   VAL A 109     -14.918  -8.572   9.888  1.00 98.38           H  
ATOM   1689  CA  VAL A 109     -13.352  -9.982   9.644  1.00 98.38           C  
ATOM   1690  HA  VAL A 109     -13.079 -10.666   8.841  1.00 98.38           H  
ATOM   1691  C   VAL A 109     -13.900 -10.830  10.793  1.00 98.38           C  
ATOM   1692  CB  VAL A 109     -12.072  -9.233  10.075  1.00 98.38           C  
ATOM   1693  HB  VAL A 109     -11.393  -9.950  10.536  1.00 98.38           H  
ATOM   1694  O   VAL A 109     -14.984 -10.567  11.301  1.00 98.38           O  
ATOM   1695  CG1 VAL A 109     -11.343  -8.620   8.870  1.00 98.38           C  
ATOM   1696 HG11 VAL A 109     -11.942  -7.827   8.422  1.00 98.38           H  
ATOM   1697 HG12 VAL A 109     -10.395  -8.192   9.194  1.00 98.38           H  
ATOM   1698 HG13 VAL A 109     -11.147  -9.392   8.126  1.00 98.38           H  
ATOM   1699  CG2 VAL A 109     -12.350  -8.137  11.113  1.00 98.38           C  
ATOM   1700 HG21 VAL A 109     -13.008  -7.374  10.698  1.00 98.38           H  
ATOM   1701 HG22 VAL A 109     -12.823  -8.568  11.995  1.00 98.38           H  
ATOM   1702 HG23 VAL A 109     -11.419  -7.655  11.408  1.00 98.38           H  
ATOM   1703  N   GLU A 110     -13.171 -11.861  11.216  1.00 97.99           N  
ATOM   1704  H   GLU A 110     -12.293 -12.057  10.759  1.00 97.99           H  
ATOM   1705  CA  GLU A 110     -13.512 -12.644  12.410  1.00 97.99           C  
ATOM   1706  HA  GLU A 110     -14.537 -12.423  12.707  1.00 97.99           H  
ATOM   1707  C   GLU A 110     -12.594 -12.261  13.586  1.00 97.99           C  
ATOM   1708  CB  GLU A 110     -13.470 -14.145  12.074  1.00 97.99           C  
ATOM   1709  HB2 GLU A 110     -12.443 -14.418  11.832  1.00 97.99           H  
ATOM   1710  HB3 GLU A 110     -14.092 -14.333  11.198  1.00 97.99           H  
ATOM   1711  O   GLU A 110     -11.375 -12.423  13.525  1.00 97.99           O  
ATOM   1712  CG  GLU A 110     -13.986 -15.010  13.236  1.00 97.99           C  
ATOM   1713  HG2 GLU A 110     -15.032 -14.760  13.413  1.00 97.99           H  
ATOM   1714  HG3 GLU A 110     -13.429 -14.756  14.138  1.00 97.99           H  
ATOM   1715  CD  GLU A 110     -13.853 -16.528  13.012  1.00 97.99           C  
ATOM   1716  OE1 GLU A 110     -14.436 -17.285  13.819  1.00 97.99           O  
ATOM   1717  OE2 GLU A 110     -13.035 -16.975  12.177  1.00 97.99           O  
ATOM   1718  N   ILE A 111     -13.170 -11.771  14.688  1.00 97.73           N  
ATOM   1719  H   ILE A 111     -14.173 -11.650  14.697  1.00 97.73           H  
ATOM   1720  CA  ILE A 111     -12.423 -11.439  15.912  1.00 97.73           C  
ATOM   1721  HA  ILE A 111     -11.356 -11.571  15.732  1.00 97.73           H  
ATOM   1722  C   ILE A 111     -12.818 -12.418  17.014  1.00 97.73           C  
ATOM   1723  CB  ILE A 111     -12.618  -9.964  16.327  1.00 97.73           C  
ATOM   1724  HB  ILE A 111     -13.671  -9.795  16.550  1.00 97.73           H  
ATOM   1725  O   ILE A 111     -13.889 -12.302  17.611  1.00 97.73           O  
ATOM   1726  CG1 ILE A 111     -12.208  -9.026  15.167  1.00 97.73           C  
ATOM   1727 HG12 ILE A 111     -12.844  -9.234  14.307  1.00 97.73           H  
ATOM   1728 HG13 ILE A 111     -11.177  -9.231  14.879  1.00 97.73           H  
ATOM   1729  CG2 ILE A 111     -11.794  -9.668  17.598  1.00 97.73           C  
ATOM   1730 HG21 ILE A 111     -12.082 -10.334  18.412  1.00 97.73           H  
ATOM   1731 HG22 ILE A 111     -10.733  -9.802  17.390  1.00 97.73           H  
ATOM   1732 HG23 ILE A 111     -11.973  -8.645  17.930  1.00 97.73           H  
ATOM   1733  CD1 ILE A 111     -12.346  -7.530  15.466  1.00 97.73           C  
ATOM   1734 HD11 ILE A 111     -12.235  -6.972  14.536  1.00 97.73           H  
ATOM   1735 HD12 ILE A 111     -13.325  -7.318  15.894  1.00 97.73           H  
ATOM   1736 HD13 ILE A 111     -11.557  -7.213  16.148  1.00 97.73           H  
ATOM   1737  N   LYS A 112     -11.933 -13.371  17.307  1.00 97.48           N  
ATOM   1738  H   LYS A 112     -11.058 -13.373  16.802  1.00 97.48           H  
ATOM   1739  CA  LYS A 112     -12.113 -14.344  18.390  1.00 97.48           C  
ATOM   1740  HA  LYS A 112     -13.172 -14.590  18.459  1.00 97.48           H  
ATOM   1741  C   LYS A 112     -11.700 -13.718  19.715  1.00 97.48           C  
ATOM   1742  CB  LYS A 112     -11.339 -15.635  18.084  1.00 97.48           C  
ATOM   1743  HB2 LYS A 112     -11.417 -16.317  18.931  1.00 97.48           H  
ATOM   1744  HB3 LYS A 112     -10.288 -15.401  17.914  1.00 97.48           H  
ATOM   1745  O   LYS A 112     -10.668 -13.051  19.795  1.00 97.48           O  
ATOM   1746  CG  LYS A 112     -11.927 -16.308  16.839  1.00 97.48           C  
ATOM   1747  HG2 LYS A 112     -11.902 -15.603  16.007  1.00 97.48           H  
ATOM   1748  HG3 LYS A 112     -12.967 -16.569  17.035  1.00 97.48           H  
ATOM   1749  CD  LYS A 112     -11.166 -17.565  16.411  1.00 97.48           C  
ATOM   1750  HD2 LYS A 112     -11.241 -18.336  17.177  1.00 97.48           H  
ATOM   1751  HD3 LYS A 112     -10.123 -17.310  16.223  1.00 97.48           H  
ATOM   1752  CE  LYS A 112     -11.853 -18.007  15.119  1.00 97.48           C  
ATOM   1753  HE2 LYS A 112     -11.949 -17.135  14.472  1.00 97.48           H  
ATOM   1754  HE3 LYS A 112     -12.872 -18.326  15.335  1.00 97.48           H  
ATOM   1755  NZ  LYS A 112     -11.129 -19.049  14.370  1.00 97.48           N  
ATOM   1756  HZ1 LYS A 112     -11.104 -19.917  14.886  1.00 97.48           H  
ATOM   1757  HZ2 LYS A 112     -10.203 -18.722  14.135  1.00 97.48           H  
ATOM   1758  HZ3 LYS A 112     -11.635 -19.166  13.504  1.00 97.48           H  
ATOM   1759  N   ARG A 113     -12.505 -13.929  20.754  1.00 96.11           N  
ATOM   1760  H   ARG A 113     -13.299 -14.540  20.624  1.00 96.11           H  
ATOM   1761  CA  ARG A 113     -12.276 -13.401  22.104  1.00 96.11           C  
ATOM   1762  HA  ARG A 113     -11.416 -12.731  22.101  1.00 96.11           H  
ATOM   1763  C   ARG A 113     -11.927 -14.538  23.055  1.00 96.11           C  
ATOM   1764  CB  ARG A 113     -13.512 -12.619  22.584  1.00 96.11           C  
ATOM   1765  HB2 ARG A 113     -13.344 -12.288  23.609  1.00 96.11           H  
ATOM   1766  HB3 ARG A 113     -14.371 -13.289  22.590  1.00 96.11           H  
ATOM   1767  O   ARG A 113     -12.556 -15.589  22.997  1.00 96.11           O  
ATOM   1768  CG  ARG A 113     -13.851 -11.394  21.715  1.00 96.11           C  
ATOM   1769  HG2 ARG A 113     -14.779 -10.959  22.085  1.00 96.11           H  
ATOM   1770  HG3 ARG A 113     -14.003 -11.695  20.679  1.00 96.11           H  
ATOM   1771  CD  ARG A 113     -12.746 -10.337  21.791  1.00 96.11           C  
ATOM   1772  HD2 ARG A 113     -11.820 -10.742  21.384  1.00 96.11           H  
ATOM   1773  HD3 ARG A 113     -12.598 -10.098  22.844  1.00 96.11           H  
ATOM   1774  NE  ARG A 113     -13.101  -9.106  21.066  1.00 96.11           N  
ATOM   1775  HE  ARG A 113     -13.886  -9.153  20.433  1.00 96.11           H  
ATOM   1776  NH1 ARG A 113     -11.434  -7.804  21.968  1.00 96.11           N  
ATOM   1777 HH11 ARG A 113     -11.019  -6.894  22.110  1.00 96.11           H  
ATOM   1778 HH12 ARG A 113     -11.106  -8.586  22.516  1.00 96.11           H  
ATOM   1779  NH2 ARG A 113     -12.938  -6.885  20.602  1.00 96.11           N  
ATOM   1780 HH21 ARG A 113     -12.500  -5.993  20.781  1.00 96.11           H  
ATOM   1781 HH22 ARG A 113     -13.757  -6.938  20.013  1.00 96.11           H  
ATOM   1782  CZ  ARG A 113     -12.485  -7.946  21.207  1.00 96.11           C  
ATOM   1783  N   THR A 114     -10.928 -14.322  23.901  1.00 95.30           N  
ATOM   1784  H   THR A 114     -10.416 -13.454  23.834  1.00 95.30           H  
ATOM   1785  CA  THR A 114     -10.587 -15.216  25.016  1.00 95.30           C  
ATOM   1786  HA  THR A 114     -11.049 -16.190  24.856  1.00 95.30           H  
ATOM   1787  C   THR A 114     -11.139 -14.670  26.334  1.00 95.30           C  
ATOM   1788  CB  THR A 114      -9.067 -15.432  25.118  1.00 95.30           C  
ATOM   1789  HB  THR A 114      -8.876 -16.223  25.844  1.00 95.30           H  
ATOM   1790  O   THR A 114     -11.606 -13.532  26.395  1.00 95.30           O  
ATOM   1791  CG2 THR A 114      -8.424 -15.833  23.791  1.00 95.30           C  
ATOM   1792 HG21 THR A 114      -8.476 -15.004  23.085  1.00 95.30           H  
ATOM   1793 HG22 THR A 114      -8.951 -16.693  23.376  1.00 95.30           H  
ATOM   1794 HG23 THR A 114      -7.381 -16.102  23.954  1.00 95.30           H  
ATOM   1795  OG1 THR A 114      -8.420 -14.262  25.556  1.00 95.30           O  
ATOM   1796  HG1 THR A 114      -7.475 -14.384  25.434  1.00 95.30           H  
ATOM   1797  N   ASP A 115     -11.038 -15.458  27.406  1.00 92.21           N  
ATOM   1798  H   ASP A 115     -10.779 -16.427  27.287  1.00 92.21           H  
ATOM   1799  CA  ASP A 115     -11.432 -15.041  28.760  1.00 92.21           C  
ATOM   1800  HA  ASP A 115     -12.308 -14.397  28.682  1.00 92.21           H  
ATOM   1801  C   ASP A 115     -10.353 -14.221  29.492  1.00 92.21           C  
ATOM   1802  CB  ASP A 115     -11.846 -16.277  29.571  1.00 92.21           C  
ATOM   1803  HB2 ASP A 115     -12.116 -15.972  30.582  1.00 92.21           H  
ATOM   1804  HB3 ASP A 115     -10.999 -16.961  29.637  1.00 92.21           H  
ATOM   1805  O   ASP A 115     -10.537 -13.836  30.646  1.00 92.21           O  
ATOM   1806  CG  ASP A 115     -13.049 -16.990  28.952  1.00 92.21           C  
ATOM   1807  OD1 ASP A 115     -14.006 -16.280  28.567  1.00 92.21           O  
ATOM   1808  OD2 ASP A 115     -12.977 -18.232  28.842  1.00 92.21           O  
ATOM   1809  N   VAL A 116      -9.220 -13.936  28.837  1.00 89.82           N  
ATOM   1810  H   VAL A 116      -9.159 -14.197  27.864  1.00 89.82           H  
ATOM   1811  CA  VAL A 116      -8.128 -13.145  29.424  1.00 89.82           C  
ATOM   1812  HA  VAL A 116      -7.950 -13.504  30.438  1.00 89.82           H  
ATOM   1813  C   VAL A 116      -8.551 -11.680  29.503  1.00 89.82           C  
ATOM   1814  CB  VAL A 116      -6.818 -13.303  28.628  1.00 89.82           C  
ATOM   1815  HB  VAL A 116      -6.965 -12.940  27.611  1.00 89.82           H  
ATOM   1816  O   VAL A 116      -8.806 -11.048  28.475  1.00 89.82           O  
ATOM   1817  CG1 VAL A 116      -5.671 -12.510  29.268  1.00 89.82           C  
ATOM   1818 HG11 VAL A 116      -5.518 -12.831  30.299  1.00 89.82           H  
ATOM   1819 HG12 VAL A 116      -5.896 -11.444  29.260  1.00 89.82           H  
ATOM   1820 HG13 VAL A 116      -4.751 -12.663  28.704  1.00 89.82           H  
ATOM   1821  CG2 VAL A 116      -6.383 -14.776  28.557  1.00 89.82           C  
ATOM   1822 HG21 VAL A 116      -5.440 -14.857  28.016  1.00 89.82           H  
ATOM   1823 HG22 VAL A 116      -6.253 -15.173  29.564  1.00 89.82           H  
ATOM   1824 HG23 VAL A 116      -7.134 -15.368  28.035  1.00 89.82           H  
ATOM   1825  N   GLU A 117      -8.623 -11.134  30.717  1.00 89.57           N  
ATOM   1826  H   GLU A 117      -8.432 -11.710  31.525  1.00 89.57           H  
ATOM   1827  CA  GLU A 117      -8.949  -9.724  30.937  1.00 89.57           C  
ATOM   1828  HA  GLU A 117      -9.718  -9.447  30.216  1.00 89.57           H  
ATOM   1829  C   GLU A 117      -7.746  -8.808  30.678  1.00 89.57           C  
ATOM   1830  CB  GLU A 117      -9.534  -9.475  32.338  1.00 89.57           C  
ATOM   1831  HB2 GLU A 117      -9.759  -8.411  32.412  1.00 89.57           H  
ATOM   1832  HB3 GLU A 117      -8.801  -9.732  33.102  1.00 89.57           H  
ATOM   1833  O   GLU A 117      -6.606  -9.145  30.992  1.00 89.57           O  
ATOM   1834  CG  GLU A 117     -10.829 -10.271  32.573  1.00 89.57           C  
ATOM   1835  HG2 GLU A 117     -10.574 -11.292  32.858  1.00 89.57           H  
ATOM   1836  HG3 GLU A 117     -11.373 -10.319  31.630  1.00 89.57           H  
ATOM   1837  CD  GLU A 117     -11.759  -9.657  33.632  1.00 89.57           C  
ATOM   1838  OE1 GLU A 117     -12.993  -9.860  33.470  1.00 89.57           O  
ATOM   1839  OE2 GLU A 117     -11.267  -8.956  34.543  1.00 89.57           O  
ATOM   1840  N   GLY A 118      -8.023  -7.631  30.112  1.00 84.52           N  
ATOM   1841  H   GLY A 118      -8.979  -7.435  29.853  1.00 84.52           H  
ATOM   1842  CA  GLY A 118      -7.032  -6.571  29.937  1.00 84.52           C  
ATOM   1843  HA2 GLY A 118      -6.106  -7.003  29.557  1.00 84.52           H  
ATOM   1844  HA3 GLY A 118      -7.381  -5.849  29.199  1.00 84.52           H  
ATOM   1845  C   GLY A 118      -6.720  -5.821  31.233  1.00 84.52           C  
ATOM   1846  O   GLY A 118      -7.522  -5.795  32.175  1.00 84.52           O  
ATOM   1847  N   ASN A 119      -5.562  -5.163  31.272  1.00 86.23           N  
ATOM   1848  H   ASN A 119      -5.031  -5.099  30.416  1.00 86.23           H  
ATOM   1849  CA  ASN A 119      -5.144  -4.361  32.418  1.00 86.23           C  
ATOM   1850  HA  ASN A 119      -5.597  -4.778  33.317  1.00 86.23           H  
ATOM   1851  C   ASN A 119      -5.655  -2.919  32.282  1.00 86.23           C  
ATOM   1852  CB  ASN A 119      -3.624  -4.456  32.601  1.00 86.23           C  
ATOM   1853  HB2 ASN A 119      -3.331  -5.505  32.657  1.00 86.23           H  
ATOM   1854  HB3 ASN A 119      -3.133  -4.001  31.741  1.00 86.23           H  
ATOM   1855  O   ASN A 119      -4.934  -2.005  31.897  1.00 86.23           O  
ATOM   1856  CG  ASN A 119      -3.159  -3.757  33.869  1.00 86.23           C  
ATOM   1857  ND2 ASN A 119      -1.866  -3.644  34.059  1.00 86.23           N  
ATOM   1858 HD21 ASN A 119      -1.231  -3.971  33.345  1.00 86.23           H  
ATOM   1859 HD22 ASN A 119      -1.581  -3.174  34.906  1.00 86.23           H  
ATOM   1860  OD1 ASN A 119      -3.923  -3.328  34.722  1.00 86.23           O  
ATOM   1861  N   TRP A 120      -6.923  -2.703  32.631  1.00 88.97           N  
ATOM   1862  H   TRP A 120      -7.479  -3.522  32.830  1.00 88.97           H  
ATOM   1863  CA  TRP A 120      -7.602  -1.404  32.496  1.00 88.97           C  
ATOM   1864  HA  TRP A 120      -7.229  -0.939  31.584  1.00 88.97           H  
ATOM   1865  C   TRP A 120      -7.291  -0.411  33.628  1.00 88.97           C  
ATOM   1866  CB  TRP A 120      -9.103  -1.640  32.313  1.00 88.97           C  
ATOM   1867  HB2 TRP A 120      -9.578  -0.692  32.064  1.00 88.97           H  
ATOM   1868  HB3 TRP A 120      -9.513  -2.010  33.253  1.00 88.97           H  
ATOM   1869  O   TRP A 120      -8.187   0.282  34.118  1.00 88.97           O  
ATOM   1870  CG  TRP A 120      -9.434  -2.618  31.239  1.00 88.97           C  
ATOM   1871  CD1 TRP A 120      -9.954  -3.853  31.421  1.00 88.97           C  
ATOM   1872  HD1 TRP A 120     -10.205  -4.297  32.373  1.00 88.97           H  
ATOM   1873  CD2 TRP A 120      -9.133  -2.509  29.817  1.00 88.97           C  
ATOM   1874  CE2 TRP A 120      -9.459  -3.750  29.200  1.00 88.97           C  
ATOM   1875  CE3 TRP A 120      -8.549  -1.518  29.000  1.00 88.97           C  
ATOM   1876  HE3 TRP A 120      -8.213  -0.593  29.445  1.00 88.97           H  
ATOM   1877  NE1 TRP A 120     -10.004  -4.511  30.211  1.00 88.97           N  
ATOM   1878  HE1 TRP A 120     -10.288  -5.475  30.120  1.00 88.97           H  
ATOM   1879  CH2 TRP A 120      -8.711  -2.963  27.041  1.00 88.97           C  
ATOM   1880  HH2 TRP A 120      -8.539  -3.129  25.988  1.00 88.97           H  
ATOM   1881  CZ2 TRP A 120      -9.211  -3.999  27.843  1.00 88.97           C  
ATOM   1882  HZ2 TRP A 120      -9.432  -4.966  27.415  1.00 88.97           H  
ATOM   1883  CZ3 TRP A 120      -8.370  -1.730  27.620  1.00 88.97           C  
ATOM   1884  HZ3 TRP A 120      -7.921  -0.960  27.010  1.00 88.97           H  
ATOM   1885  N   ALA A 121      -6.041  -0.372  34.089  1.00 83.16           N  
ATOM   1886  H   ALA A 121      -5.348  -0.926  33.606  1.00 83.16           H  
ATOM   1887  CA  ALA A 121      -5.591   0.543  35.132  1.00 83.16           C  
ATOM   1888  HA  ALA A 121      -6.372   0.610  35.890  1.00 83.16           H  
ATOM   1889  C   ALA A 121      -5.356   1.957  34.574  1.00 83.16           C  
ATOM   1890  CB  ALA A 121      -4.342  -0.037  35.804  1.00 83.16           C  
ATOM   1891  HB1 ALA A 121      -3.542  -0.139  35.070  1.00 83.16           H  
ATOM   1892  HB2 ALA A 121      -4.010   0.623  36.606  1.00 83.16           H  
ATOM   1893  HB3 ALA A 121      -4.568  -1.019  36.220  1.00 83.16           H  
ATOM   1894  O   ALA A 121      -4.901   2.134  33.441  1.00 83.16           O  
ATOM   1895  N   LEU A 122      -5.647   2.981  35.380  1.00 79.89           N  
ATOM   1896  H   LEU A 122      -5.993   2.785  36.308  1.00 79.89           H  
ATOM   1897  CA  LEU A 122      -5.283   4.362  35.061  1.00 79.89           C  
ATOM   1898  HA  LEU A 122      -5.441   4.535  33.996  1.00 79.89           H  
ATOM   1899  C   LEU A 122      -3.793   4.575  35.346  1.00 79.89           C  
ATOM   1900  CB  LEU A 122      -6.153   5.360  35.847  1.00 79.89           C  
ATOM   1901  HB2 LEU A 122      -5.981   5.202  36.912  1.00 79.89           H  
ATOM   1902  HB3 LEU A 122      -5.822   6.369  35.604  1.00 79.89           H  
ATOM   1903  O   LEU A 122      -3.290   4.216  36.410  1.00 79.89           O  
ATOM   1904  CG  LEU A 122      -7.667   5.267  35.578  1.00 79.89           C  
ATOM   1905  HG  LEU A 122      -8.020   4.271  35.843  1.00 79.89           H  
ATOM   1906  CD1 LEU A 122      -8.408   6.281  36.447  1.00 79.89           C  
ATOM   1907 HD11 LEU A 122      -8.197   6.098  37.501  1.00 79.89           H  
ATOM   1908 HD12 LEU A 122      -9.483   6.189  36.296  1.00 79.89           H  
ATOM   1909 HD13 LEU A 122      -8.099   7.296  36.194  1.00 79.89           H  
ATOM   1910  CD2 LEU A 122      -8.024   5.541  34.117  1.00 79.89           C  
ATOM   1911 HD21 LEU A 122      -9.108   5.517  34.007  1.00 79.89           H  
ATOM   1912 HD22 LEU A 122      -7.648   6.517  33.810  1.00 79.89           H  
ATOM   1913 HD23 LEU A 122      -7.602   4.762  33.481  1.00 79.89           H  
ATOM   1914  N   THR A 123      -3.090   5.202  34.410  1.00 71.38           N  
ATOM   1915  H   THR A 123      -3.581   5.568  33.607  1.00 71.38           H  
ATOM   1916  CA  THR A 123      -1.676   5.553  34.542  1.00 71.38           C  
ATOM   1917  HA  THR A 123      -1.232   4.968  35.348  1.00 71.38           H  
ATOM   1918  C   THR A 123      -1.546   7.038  34.890  1.00 71.38           C  
ATOM   1919  CB  THR A 123      -0.910   5.198  33.258  1.00 71.38           C  
ATOM   1920  HB  THR A 123      -1.257   5.811  32.426  1.00 71.38           H  
ATOM   1921  O   THR A 123      -1.720   7.908  34.043  1.00 71.38           O  
ATOM   1922  CG2 THR A 123       0.597   5.373  33.443  1.00 71.38           C  
ATOM   1923 HG21 THR A 123       1.094   5.092  32.515  1.00 71.38           H  
ATOM   1924 HG22 THR A 123       0.950   4.737  34.255  1.00 71.38           H  
ATOM   1925 HG23 THR A 123       0.825   6.417  33.661  1.00 71.38           H  
ATOM   1926  OG1 THR A 123      -1.091   3.836  32.944  1.00 71.38           O  
ATOM   1927  HG1 THR A 123      -2.012   3.699  32.711  1.00 71.38           H  
ATOM   1928  N   GLY A 124      -1.222   7.355  36.146  1.00 58.63           N  
ATOM   1929  H   GLY A 124      -1.131   6.614  36.827  1.00 58.63           H  
ATOM   1930  CA  GLY A 124      -0.931   8.740  36.549  1.00 58.63           C  
ATOM   1931  HA2 GLY A 124      -0.477   9.280  35.717  1.00 58.63           H  
ATOM   1932  HA3 GLY A 124      -0.199   8.714  37.357  1.00 58.63           H  
ATOM   1933  C   GLY A 124      -2.122   9.571  37.046  1.00 58.63           C  
ATOM   1934  O   GLY A 124      -2.057  10.792  36.996  1.00 58.63           O  
ATOM   1935  N   GLY A 125      -3.184   8.939  37.561  1.00 51.74           N  
ATOM   1936  H   GLY A 125      -3.206   7.930  37.515  1.00 51.74           H  
ATOM   1937  CA  GLY A 125      -4.152   9.598  38.458  1.00 51.74           C  
ATOM   1938  HA2 GLY A 125      -4.715   8.829  38.986  1.00 51.74           H  
ATOM   1939  HA3 GLY A 125      -3.603  10.175  39.203  1.00 51.74           H  
ATOM   1940  C   GLY A 125      -5.176  10.547  37.822  1.00 51.74           C  
ATOM   1941  O   GLY A 125      -5.886  11.231  38.553  1.00 51.74           O  
ATOM   1942  N   MET A 126      -5.289  10.600  36.493  1.00 54.59           N  
ATOM   1943  H   MET A 126      -4.653  10.056  35.927  1.00 54.59           H  
ATOM   1944  CA  MET A 126      -6.319  11.402  35.826  1.00 54.59           C  
ATOM   1945  HA  MET A 126      -6.476  12.303  36.421  1.00 54.59           H  
ATOM   1946  C   MET A 126      -7.649  10.629  35.801  1.00 54.59           C  
ATOM   1947  CB  MET A 126      -5.813  11.847  34.437  1.00 54.59           C  
ATOM   1948  HB2 MET A 126      -4.725  11.790  34.423  1.00 54.59           H  
ATOM   1949  HB3 MET A 126      -6.189  11.193  33.651  1.00 54.59           H  
ATOM   1950  O   MET A 126      -7.861   9.770  34.944  1.00 54.59           O  
ATOM   1951  CG  MET A 126      -6.185  13.303  34.132  1.00 54.59           C  
ATOM   1952  HG2 MET A 126      -5.900  13.912  34.991  1.00 54.59           H  
ATOM   1953  HG3 MET A 126      -7.263  13.390  34.000  1.00 54.59           H  
ATOM   1954  SD  MET A 126      -5.333  13.991  32.684  1.00 54.59           S  
ATOM   1955  CE  MET A 126      -6.456  13.488  31.354  1.00 54.59           C  
ATOM   1956  HE1 MET A 126      -6.533  12.401  31.327  1.00 54.59           H  
ATOM   1957  HE2 MET A 126      -7.442  13.919  31.524  1.00 54.59           H  
ATOM   1958  HE3 MET A 126      -6.071  13.846  30.399  1.00 54.59           H  
ATOM   1959  N   GLU A 127      -8.542  10.899  36.756  1.00 56.54           N  
ATOM   1960  H   GLU A 127      -8.290  11.530  37.503  1.00 56.54           H  
ATOM   1961  CA  GLU A 127      -9.916  10.387  36.714  1.00 56.54           C  
ATOM   1962  HA  GLU A 127      -9.905   9.387  36.281  1.00 56.54           H  
ATOM   1963  C   GLU A 127     -10.779  11.260  35.799  1.00 56.54           C  
ATOM   1964  CB  GLU A 127     -10.547  10.264  38.112  1.00 56.54           C  
ATOM   1965  HB2 GLU A 127     -11.625  10.393  38.011  1.00 56.54           H  
ATOM   1966  HB3 GLU A 127     -10.164  11.047  38.766  1.00 56.54           H  
ATOM   1967  O   GLU A 127     -11.175  12.375  36.135  1.00 56.54           O  
ATOM   1968  CG  GLU A 127     -10.309   8.878  38.732  1.00 56.54           C  
ATOM   1969  HG2 GLU A 127      -9.251   8.772  38.970  1.00 56.54           H  
ATOM   1970  HG3 GLU A 127     -10.563   8.121  37.990  1.00 56.54           H  
ATOM   1971  CD  GLU A 127     -11.156   8.632  39.993  1.00 56.54           C  
ATOM   1972  OE1 GLU A 127     -11.380   7.439  40.296  1.00 56.54           O  
ATOM   1973  OE2 GLU A 127     -11.580   9.623  40.628  1.00 56.54           O  
ATOM   1974  N   LEU A 128     -11.113  10.728  34.625  1.00 64.52           N  
ATOM   1975  H   LEU A 128     -10.698   9.843  34.371  1.00 64.52           H  
ATOM   1976  CA  LEU A 128     -12.238  11.231  33.843  1.00 64.52           C  
ATOM   1977  HA  LEU A 128     -12.193  12.319  33.797  1.00 64.52           H  
ATOM   1978  C   LEU A 128     -13.533  10.831  34.558  1.00 64.52           C  
ATOM   1979  CB  LEU A 128     -12.155  10.663  32.421  1.00 64.52           C  
ATOM   1980  HB2 LEU A 128     -13.138  10.695  31.951  1.00 64.52           H  
ATOM   1981  HB3 LEU A 128     -11.856   9.618  32.503  1.00 64.52           H  
ATOM   1982  O   LEU A 128     -13.925   9.660  34.553  1.00 64.52           O  
ATOM   1983  CG  LEU A 128     -11.148  11.419  31.539  1.00 64.52           C  
ATOM   1984  HG  LEU A 128     -10.273  11.699  32.125  1.00 64.52           H  
ATOM   1985  CD1 LEU A 128     -10.687  10.520  30.398  1.00 64.52           C  
ATOM   1986 HD11 LEU A 128     -10.025  11.098  29.754  1.00 64.52           H  
ATOM   1987 HD12 LEU A 128     -11.548  10.172  29.828  1.00 64.52           H  
ATOM   1988 HD13 LEU A 128     -10.135   9.669  30.796  1.00 64.52           H  
ATOM   1989  CD2 LEU A 128     -11.776  12.678  30.936  1.00 64.52           C  
ATOM   1990 HD21 LEU A 128     -11.040  13.197  30.321  1.00 64.52           H  
ATOM   1991 HD22 LEU A 128     -12.635  12.416  30.318  1.00 64.52           H  
ATOM   1992 HD23 LEU A 128     -12.093  13.352  31.731  1.00 64.52           H  
ATOM   1993  N   THR A 129     -14.190  11.806  35.182  1.00 65.86           N  
ATOM   1994  H   THR A 129     -13.759  12.718  35.236  1.00 65.86           H  
ATOM   1995  CA  THR A 129     -15.407  11.591  35.981  1.00 65.86           C  
ATOM   1996  HA  THR A 129     -15.252  10.735  36.638  1.00 65.86           H  
ATOM   1997  C   THR A 129     -16.636  11.279  35.130  1.00 65.86           C  
ATOM   1998  CB  THR A 129     -15.700  12.811  36.865  1.00 65.86           C  
ATOM   1999  HB  THR A 129     -16.660  12.676  37.363  1.00 65.86           H  
ATOM   2000  O   THR A 129     -17.540  10.597  35.604  1.00 65.86           O  
ATOM   2001  CG2 THR A 129     -14.620  13.015  37.927  1.00 65.86           C  
ATOM   2002 HG21 THR A 129     -14.527  12.114  38.533  1.00 65.86           H  
ATOM   2003 HG22 THR A 129     -14.895  13.844  38.580  1.00 65.86           H  
ATOM   2004 HG23 THR A 129     -13.657  13.227  37.464  1.00 65.86           H  
ATOM   2005  OG1 THR A 129     -15.739  13.982  36.077  1.00 65.86           O  
ATOM   2006  HG1 THR A 129     -15.820  14.721  36.684  1.00 65.86           H  
ATOM   2007  N   ARG A 130     -16.658  11.711  33.862  1.00 87.82           N  
ATOM   2008  H   ARG A 130     -15.859  12.239  33.541  1.00 87.82           H  
ATOM   2009  CA  ARG A 130     -17.738  11.406  32.911  1.00 87.82           C  
ATOM   2010  HA  ARG A 130     -18.583  11.019  33.481  1.00 87.82           H  
ATOM   2011  C   ARG A 130     -17.370  10.302  31.930  1.00 87.82           C  
ATOM   2012  CB  ARG A 130     -18.235  12.673  32.200  1.00 87.82           C  
ATOM   2013  HB2 ARG A 130     -19.169  12.428  31.693  1.00 87.82           H  
ATOM   2014  HB3 ARG A 130     -18.457  13.438  32.944  1.00 87.82           H  
ATOM   2015  O   ARG A 130     -16.192  10.019  31.697  1.00 87.82           O  
ATOM   2016  CG  ARG A 130     -17.254  13.243  31.164  1.00 87.82           C  
ATOM   2017  HG2 ARG A 130     -16.931  12.462  30.475  1.00 87.82           H  
ATOM   2018  HG3 ARG A 130     -16.381  13.651  31.674  1.00 87.82           H  
ATOM   2019  CD  ARG A 130     -17.953  14.347  30.364  1.00 87.82           C  
ATOM   2020  HD2 ARG A 130     -18.807  13.925  29.835  1.00 87.82           H  
ATOM   2021  HD3 ARG A 130     -18.324  15.102  31.057  1.00 87.82           H  
ATOM   2022  NE  ARG A 130     -17.042  14.986  29.403  1.00 87.82           N  
ATOM   2023  HE  ARG A 130     -16.654  15.881  29.667  1.00 87.82           H  
ATOM   2024  NH1 ARG A 130     -17.085  13.386  27.727  1.00 87.82           N  
ATOM   2025 HH11 ARG A 130     -17.669  12.741  28.241  1.00 87.82           H  
ATOM   2026 HH12 ARG A 130     -16.706  13.091  26.839  1.00 87.82           H  
ATOM   2027  NH2 ARG A 130     -15.833  15.210  27.520  1.00 87.82           N  
ATOM   2028 HH21 ARG A 130     -15.429  16.075  27.849  1.00 87.82           H  
ATOM   2029 HH22 ARG A 130     -15.389  14.744  26.742  1.00 87.82           H  
ATOM   2030  CZ  ARG A 130     -16.672  14.518  28.225  1.00 87.82           C  
ATOM   2031  N   ASP A 131     -18.398   9.726  31.326  1.00 89.39           N  
ATOM   2032  H   ASP A 131     -19.339   9.989  31.581  1.00 89.39           H  
ATOM   2033  CA  ASP A 131     -18.232   8.797  30.220  1.00 89.39           C  
ATOM   2034  HA  ASP A 131     -17.395   8.147  30.476  1.00 89.39           H  
ATOM   2035  C   ASP A 131     -17.866   9.537  28.920  1.00 89.39           C  
ATOM   2036  CB  ASP A 131     -19.473   7.906  30.087  1.00 89.39           C  
ATOM   2037  HB2 ASP A 131     -20.366   8.529  30.056  1.00 89.39           H  
ATOM   2038  HB3 ASP A 131     -19.409   7.354  29.149  1.00 89.39           H  
ATOM   2039  O   ASP A 131     -18.318  10.672  28.692  1.00 89.39           O  
ATOM   2040  CG  ASP A 131     -19.578   6.893  31.237  1.00 89.39           C  
ATOM   2041  OD1 ASP A 131     -18.548   6.654  31.920  1.00 89.39           O  
ATOM   2042  OD2 ASP A 131     -20.678   6.327  31.396  1.00 89.39           O  
ATOM   2043  N   PRO A 132     -16.989   8.940  28.095  1.00 93.33           N  
ATOM   2044  CA  PRO A 132     -16.613   9.489  26.801  1.00 93.33           C  
ATOM   2045  HA  PRO A 132     -16.294  10.525  26.917  1.00 93.33           H  
ATOM   2046  C   PRO A 132     -17.771   9.434  25.800  1.00 93.33           C  
ATOM   2047  CB  PRO A 132     -15.425   8.651  26.329  1.00 93.33           C  
ATOM   2048  HB2 PRO A 132     -15.362   8.583  25.243  1.00 93.33           H  
ATOM   2049  HB3 PRO A 132     -14.508   9.071  26.743  1.00 93.33           H  
ATOM   2050  O   PRO A 132     -18.610   8.538  25.803  1.00 93.33           O  
ATOM   2051  CG  PRO A 132     -15.714   7.296  26.971  1.00 93.33           C  
ATOM   2052  HG2 PRO A 132     -16.487   6.779  26.403  1.00 93.33           H  
ATOM   2053  HG3 PRO A 132     -14.822   6.677  27.071  1.00 93.33           H  
ATOM   2054  CD  PRO A 132     -16.308   7.671  28.317  1.00 93.33           C  
ATOM   2055  HD2 PRO A 132     -15.511   7.806  29.049  1.00 93.33           H  
ATOM   2056  HD3 PRO A 132     -17.001   6.895  28.642  1.00 93.33           H  
ATOM   2057  N   THR A 133     -17.791  10.409  24.904  1.00 96.15           N  
ATOM   2058  H   THR A 133     -17.063  11.107  24.969  1.00 96.15           H  
ATOM   2059  CA  THR A 133     -18.713  10.482  23.771  1.00 96.15           C  
ATOM   2060  HA  THR A 133     -19.658  10.021  24.059  1.00 96.15           H  
ATOM   2061  C   THR A 133     -18.167   9.709  22.563  1.00 96.15           C  
ATOM   2062  CB  THR A 133     -18.994  11.946  23.403  1.00 96.15           C  
ATOM   2063  HB  THR A 133     -19.712  11.965  22.583  1.00 96.15           H  
ATOM   2064  O   THR A 133     -16.975   9.409  22.478  1.00 96.15           O  
ATOM   2065  CG2 THR A 133     -19.583  12.762  24.552  1.00 96.15           C  
ATOM   2066 HG21 THR A 133     -18.873  12.832  25.377  1.00 96.15           H  
ATOM   2067 HG22 THR A 133     -20.497  12.287  24.908  1.00 96.15           H  
ATOM   2068 HG23 THR A 133     -19.818  13.766  24.199  1.00 96.15           H  
ATOM   2069  OG1 THR A 133     -17.808  12.583  22.995  1.00 96.15           O  
ATOM   2070  HG1 THR A 133     -17.252  12.656  23.774  1.00 96.15           H  
ATOM   2071  N   VAL A 134     -19.021   9.415  21.576  1.00 96.79           N  
ATOM   2072  H   VAL A 134     -19.999   9.635  21.697  1.00 96.79           H  
ATOM   2073  CA  VAL A 134     -18.597   8.759  20.322  1.00 96.79           C  
ATOM   2074  HA  VAL A 134     -18.138   7.808  20.589  1.00 96.79           H  
ATOM   2075  C   VAL A 134     -17.508   9.553  19.572  1.00 96.79           C  
ATOM   2076  CB  VAL A 134     -19.803   8.433  19.415  1.00 96.79           C  
ATOM   2077  HB  VAL A 134     -20.379   9.336  19.210  1.00 96.79           H  
ATOM   2078  O   VAL A 134     -16.515   8.936  19.184  1.00 96.79           O  
ATOM   2079  CG1 VAL A 134     -19.360   7.832  18.078  1.00 96.79           C  
ATOM   2080 HG11 VAL A 134     -20.226   7.492  17.510  1.00 96.79           H  
ATOM   2081 HG12 VAL A 134     -18.694   6.988  18.258  1.00 96.79           H  
ATOM   2082 HG13 VAL A 134     -18.835   8.578  17.481  1.00 96.79           H  
ATOM   2083  CG2 VAL A 134     -20.742   7.439  20.107  1.00 96.79           C  
ATOM   2084 HG21 VAL A 134     -21.153   7.871  21.020  1.00 96.79           H  
ATOM   2085 HG22 VAL A 134     -20.198   6.529  20.359  1.00 96.79           H  
ATOM   2086 HG23 VAL A 134     -21.570   7.186  19.445  1.00 96.79           H  
ATOM   2087  N   PRO A 135     -17.600  10.893  19.413  1.00 97.96           N  
ATOM   2088  CA  PRO A 135     -16.507  11.696  18.859  1.00 97.96           C  
ATOM   2089  HA  PRO A 135     -16.369  11.433  17.810  1.00 97.96           H  
ATOM   2090  C   PRO A 135     -15.168  11.535  19.587  1.00 97.96           C  
ATOM   2091  CB  PRO A 135     -16.987  13.143  18.966  1.00 97.96           C  
ATOM   2092  HB2 PRO A 135     -16.557  13.771  18.185  1.00 97.96           H  
ATOM   2093  HB3 PRO A 135     -16.743  13.548  19.948  1.00 97.96           H  
ATOM   2094  O   PRO A 135     -14.128  11.467  18.940  1.00 97.96           O  
ATOM   2095  CG  PRO A 135     -18.500  13.034  18.848  1.00 97.96           C  
ATOM   2096  HG2 PRO A 135     -19.002  13.882  19.314  1.00 97.96           H  
ATOM   2097  HG3 PRO A 135     -18.790  12.945  17.802  1.00 97.96           H  
ATOM   2098  CD  PRO A 135     -18.780  11.734  19.593  1.00 97.96           C  
ATOM   2099  HD2 PRO A 135     -18.911  11.957  20.652  1.00 97.96           H  
ATOM   2100  HD3 PRO A 135     -19.681  11.279  19.183  1.00 97.96           H  
ATOM   2101  N   GLU A 136     -15.180  11.433  20.918  1.00 97.16           N  
ATOM   2102  H   GLU A 136     -16.065  11.466  21.404  1.00 97.16           H  
ATOM   2103  CA  GLU A 136     -13.964  11.234  21.714  1.00 97.16           C  
ATOM   2104  HA  GLU A 136     -13.210  11.962  21.416  1.00 97.16           H  
ATOM   2105  C   GLU A 136     -13.359   9.845  21.483  1.00 97.16           C  
ATOM   2106  CB  GLU A 136     -14.287  11.443  23.197  1.00 97.16           C  
ATOM   2107  HB2 GLU A 136     -15.173  10.867  23.465  1.00 97.16           H  
ATOM   2108  HB3 GLU A 136     -13.457  11.073  23.799  1.00 97.16           H  
ATOM   2109  O   GLU A 136     -12.152   9.723  21.258  1.00 97.16           O  
ATOM   2110  CG  GLU A 136     -14.505  12.921  23.527  1.00 97.16           C  
ATOM   2111  HG2 GLU A 136     -15.234  13.352  22.841  1.00 97.16           H  
ATOM   2112  HG3 GLU A 136     -13.566  13.459  23.396  1.00 97.16           H  
ATOM   2113  CD  GLU A 136     -15.015  13.090  24.955  1.00 97.16           C  
ATOM   2114  OE1 GLU A 136     -14.393  13.821  25.749  1.00 97.16           O  
ATOM   2115  OE2 GLU A 136     -16.101  12.557  25.279  1.00 97.16           O  
ATOM   2116  N   HIS A 137     -14.191   8.799  21.441  1.00 97.91           N  
ATOM   2117  H   HIS A 137     -15.168   8.949  21.650  1.00 97.91           H  
ATOM   2118  CA  HIS A 137     -13.748   7.467  21.027  1.00 97.91           C  
ATOM   2119  HA  HIS A 137     -12.967   7.130  21.709  1.00 97.91           H  
ATOM   2120  C   HIS A 137     -13.148   7.479  19.618  1.00 97.91           C  
ATOM   2121  CB  HIS A 137     -14.913   6.474  21.084  1.00 97.91           C  
ATOM   2122  HB2 HIS A 137     -14.678   5.618  20.451  1.00 97.91           H  
ATOM   2123  HB3 HIS A 137     -15.820   6.932  20.690  1.00 97.91           H  
ATOM   2124  O   HIS A 137     -12.086   6.890  19.408  1.00 97.91           O  
ATOM   2125  CG  HIS A 137     -15.174   5.946  22.463  1.00 97.91           C  
ATOM   2126  CD2 HIS A 137     -16.282   6.168  23.231  1.00 97.91           C  
ATOM   2127  HD2 HIS A 137     -17.122   6.798  22.980  1.00 97.91           H  
ATOM   2128  ND1 HIS A 137     -14.387   5.038  23.132  1.00 97.91           N  
ATOM   2129  HD1 HIS A 137     -13.490   4.689  22.826  1.00 97.91           H  
ATOM   2130  CE1 HIS A 137     -15.011   4.709  24.270  1.00 97.91           C  
ATOM   2131  HE1 HIS A 137     -14.658   3.997  25.002  1.00 97.91           H  
ATOM   2132  NE2 HIS A 137     -16.170   5.362  24.364  1.00 97.91           N  
ATOM   2133  N   ALA A 138     -13.788   8.167  18.669  1.00 98.29           N  
ATOM   2134  H   ALA A 138     -14.663   8.612  18.908  1.00 98.29           H  
ATOM   2135  CA  ALA A 138     -13.312   8.285  17.296  1.00 98.29           C  
ATOM   2136  HA  ALA A 138     -13.173   7.280  16.897  1.00 98.29           H  
ATOM   2137  C   ALA A 138     -11.952   8.996  17.214  1.00 98.29           C  
ATOM   2138  CB  ALA A 138     -14.385   8.985  16.456  1.00 98.29           C  
ATOM   2139  HB1 ALA A 138     -14.527  10.010  16.797  1.00 98.29           H  
ATOM   2140  HB2 ALA A 138     -14.078   8.999  15.410  1.00 98.29           H  
ATOM   2141  HB3 ALA A 138     -15.331   8.449  16.538  1.00 98.29           H  
ATOM   2142  O   ALA A 138     -11.062   8.512  16.510  1.00 98.29           O  
ATOM   2143  N   SER A 139     -11.752  10.079  17.977  1.00 98.20           N  
ATOM   2144  H   SER A 139     -12.533  10.475  18.479  1.00 98.20           H  
ATOM   2145  CA  SER A 139     -10.451  10.750  18.100  1.00 98.20           C  
ATOM   2146  HA  SER A 139     -10.135  11.115  17.123  1.00 98.20           H  
ATOM   2147  C   SER A 139      -9.376   9.804  18.626  1.00 98.20           C  
ATOM   2148  CB  SER A 139     -10.528  11.937  19.061  1.00 98.20           C  
ATOM   2149  HB2 SER A 139     -10.907  11.613  20.030  1.00 98.20           H  
ATOM   2150  HB3 SER A 139      -9.525  12.342  19.195  1.00 98.20           H  
ATOM   2151  O   SER A 139      -8.297   9.709  18.042  1.00 98.20           O  
ATOM   2152  OG  SER A 139     -11.352  12.956  18.564  1.00 98.20           O  
ATOM   2153  HG  SER A 139     -11.059  13.755  19.010  1.00 98.20           H  
ATOM   2154  N   LEU A 140      -9.666   9.057  19.700  1.00 97.95           N  
ATOM   2155  H   LEU A 140     -10.562   9.184  20.150  1.00 97.95           H  
ATOM   2156  CA  LEU A 140      -8.694   8.136  20.291  1.00 97.95           C  
ATOM   2157  HA  LEU A 140      -7.773   8.696  20.456  1.00 97.95           H  
ATOM   2158  C   LEU A 140      -8.346   6.995  19.332  1.00 97.95           C  
ATOM   2159  CB  LEU A 140      -9.214   7.622  21.646  1.00 97.95           C  
ATOM   2160  HB2 LEU A 140      -9.467   8.475  22.276  1.00 97.95           H  
ATOM   2161  HB3 LEU A 140     -10.129   7.053  21.483  1.00 97.95           H  
ATOM   2162  O   LEU A 140      -7.171   6.681  19.156  1.00 97.95           O  
ATOM   2163  CG  LEU A 140      -8.204   6.740  22.406  1.00 97.95           C  
ATOM   2164  HG  LEU A 140      -8.030   5.831  21.828  1.00 97.95           H  
ATOM   2165  CD1 LEU A 140      -6.863   7.436  22.651  1.00 97.95           C  
ATOM   2166 HD11 LEU A 140      -6.335   7.591  21.710  1.00 97.95           H  
ATOM   2167 HD12 LEU A 140      -7.026   8.399  23.136  1.00 97.95           H  
ATOM   2168 HD13 LEU A 140      -6.230   6.820  23.291  1.00 97.95           H  
ATOM   2169  CD2 LEU A 140      -8.776   6.331  23.761  1.00 97.95           C  
ATOM   2170 HD21 LEU A 140      -8.981   7.217  24.363  1.00 97.95           H  
ATOM   2171 HD22 LEU A 140      -8.068   5.697  24.295  1.00 97.95           H  
ATOM   2172 HD23 LEU A 140      -9.703   5.774  23.625  1.00 97.95           H  
ATOM   2173  N   VAL A 141      -9.344   6.405  18.669  1.00 98.60           N  
ATOM   2174  H   VAL A 141     -10.284   6.730  18.842  1.00 98.60           H  
ATOM   2175  CA  VAL A 141      -9.132   5.382  17.632  1.00 98.60           C  
ATOM   2176  HA  VAL A 141      -8.607   4.533  18.070  1.00 98.60           H  
ATOM   2177  C   VAL A 141      -8.238   5.930  16.517  1.00 98.60           C  
ATOM   2178  CB  VAL A 141     -10.484   4.884  17.076  1.00 98.60           C  
ATOM   2179  HB  VAL A 141     -11.110   5.744  16.837  1.00 98.60           H  
ATOM   2180  O   VAL A 141      -7.250   5.291  16.158  1.00 98.60           O  
ATOM   2181  CG1 VAL A 141     -10.334   4.036  15.808  1.00 98.60           C  
ATOM   2182 HG11 VAL A 141      -9.975   4.652  14.983  1.00 98.60           H  
ATOM   2183 HG12 VAL A 141      -9.639   3.214  15.980  1.00 98.60           H  
ATOM   2184 HG13 VAL A 141     -11.303   3.629  15.519  1.00 98.60           H  
ATOM   2185  CG2 VAL A 141     -11.213   4.019  18.114  1.00 98.60           C  
ATOM   2186 HG21 VAL A 141     -11.288   4.539  19.069  1.00 98.60           H  
ATOM   2187 HG22 VAL A 141     -12.222   3.804  17.762  1.00 98.60           H  
ATOM   2188 HG23 VAL A 141     -10.684   3.078  18.266  1.00 98.60           H  
ATOM   2189  N   GLY A 142      -8.534   7.128  16.010  1.00 98.01           N  
ATOM   2190  H   GLY A 142      -9.346   7.615  16.361  1.00 98.01           H  
ATOM   2191  CA  GLY A 142      -7.753   7.778  14.961  1.00 98.01           C  
ATOM   2192  HA2 GLY A 142      -7.774   7.172  14.055  1.00 98.01           H  
ATOM   2193  HA3 GLY A 142      -8.226   8.740  14.762  1.00 98.01           H  
ATOM   2194  C   GLY A 142      -6.294   8.034  15.347  1.00 98.01           C  
ATOM   2195  O   GLY A 142      -5.379   7.725  14.575  1.00 98.01           O  
ATOM   2196  N   LEU A 143      -6.061   8.535  16.561  1.00 97.66           N  
ATOM   2197  H   LEU A 143      -6.857   8.801  17.123  1.00 97.66           H  
ATOM   2198  CA  LEU A 143      -4.723   8.775  17.102  1.00 97.66           C  
ATOM   2199  HA  LEU A 143      -4.160   9.392  16.402  1.00 97.66           H  
ATOM   2200  C   LEU A 143      -3.934   7.473  17.286  1.00 97.66           C  
ATOM   2201  CB  LEU A 143      -4.857   9.516  18.440  1.00 97.66           C  
ATOM   2202  HB2 LEU A 143      -5.591   8.994  19.054  1.00 97.66           H  
ATOM   2203  HB3 LEU A 143      -3.899   9.458  18.957  1.00 97.66           H  
ATOM   2204  O   LEU A 143      -2.789   7.381  16.842  1.00 97.66           O  
ATOM   2205  CG  LEU A 143      -5.262  10.997  18.316  1.00 97.66           C  
ATOM   2206  HG  LEU A 143      -6.119  11.095  17.650  1.00 97.66           H  
ATOM   2207  CD1 LEU A 143      -5.651  11.530  19.693  1.00 97.66           C  
ATOM   2208 HD11 LEU A 143      -6.495  10.954  20.075  1.00 97.66           H  
ATOM   2209 HD12 LEU A 143      -5.958  12.572  19.605  1.00 97.66           H  
ATOM   2210 HD13 LEU A 143      -4.815  11.449  20.388  1.00 97.66           H  
ATOM   2211  CD2 LEU A 143      -4.122  11.861  17.770  1.00 97.66           C  
ATOM   2212 HD21 LEU A 143      -4.452  12.898  17.711  1.00 97.66           H  
ATOM   2213 HD22 LEU A 143      -3.841  11.534  16.769  1.00 97.66           H  
ATOM   2214 HD23 LEU A 143      -3.256  11.807  18.429  1.00 97.66           H  
ATOM   2215  N   LEU A 144      -4.549   6.443  17.874  1.00 97.73           N  
ATOM   2216  H   LEU A 144      -5.491   6.578  18.213  1.00 97.73           H  
ATOM   2217  CA  LEU A 144      -3.910   5.139  18.071  1.00 97.73           C  
ATOM   2218  HA  LEU A 144      -2.985   5.277  18.632  1.00 97.73           H  
ATOM   2219  C   LEU A 144      -3.536   4.505  16.734  1.00 97.73           C  
ATOM   2220  CB  LEU A 144      -4.849   4.207  18.850  1.00 97.73           C  
ATOM   2221  HB2 LEU A 144      -4.455   3.191  18.816  1.00 97.73           H  
ATOM   2222  HB3 LEU A 144      -5.815   4.208  18.345  1.00 97.73           H  
ATOM   2223  O   LEU A 144      -2.394   4.098  16.547  1.00 97.73           O  
ATOM   2224  CG  LEU A 144      -5.053   4.602  20.321  1.00 97.73           C  
ATOM   2225  HG  LEU A 144      -5.286   5.664  20.397  1.00 97.73           H  
ATOM   2226  CD1 LEU A 144      -6.233   3.803  20.872  1.00 97.73           C  
ATOM   2227 HD11 LEU A 144      -6.455   4.155  21.879  1.00 97.73           H  
ATOM   2228 HD12 LEU A 144      -6.003   2.738  20.892  1.00 97.73           H  
ATOM   2229 HD13 LEU A 144      -7.112   3.977  20.251  1.00 97.73           H  
ATOM   2230  CD2 LEU A 144      -3.813   4.339  21.177  1.00 97.73           C  
ATOM   2231 HD21 LEU A 144      -4.030   4.597  22.214  1.00 97.73           H  
ATOM   2232 HD22 LEU A 144      -3.526   3.289  21.122  1.00 97.73           H  
ATOM   2233 HD23 LEU A 144      -2.986   4.964  20.841  1.00 97.73           H  
ATOM   2234  N   LEU A 145      -4.459   4.474  15.771  1.00 97.78           N  
ATOM   2235  H   LEU A 145      -5.377   4.842  15.974  1.00 97.78           H  
ATOM   2236  CA  LEU A 145      -4.199   3.929  14.439  1.00 97.78           C  
ATOM   2237  HA  LEU A 145      -3.827   2.909  14.538  1.00 97.78           H  
ATOM   2238  C   LEU A 145      -3.113   4.711  13.689  1.00 97.78           C  
ATOM   2239  CB  LEU A 145      -5.512   3.923  13.651  1.00 97.78           C  
ATOM   2240  HB2 LEU A 145      -5.274   3.720  12.607  1.00 97.78           H  
ATOM   2241  HB3 LEU A 145      -5.958   4.917  13.701  1.00 97.78           H  
ATOM   2242  O   LEU A 145      -2.341   4.127  12.932  1.00 97.78           O  
ATOM   2243  CG  LEU A 145      -6.535   2.878  14.133  1.00 97.78           C  
ATOM   2244  HG  LEU A 145      -6.744   3.013  15.194  1.00 97.78           H  
ATOM   2245  CD1 LEU A 145      -7.834   3.060  13.357  1.00 97.78           C  
ATOM   2246 HD11 LEU A 145      -8.591   2.379  13.745  1.00 97.78           H  
ATOM   2247 HD12 LEU A 145      -7.684   2.876  12.293  1.00 97.78           H  
ATOM   2248 HD13 LEU A 145      -8.193   4.079  13.504  1.00 97.78           H  
ATOM   2249  CD2 LEU A 145      -6.032   1.448  13.930  1.00 97.78           C  
ATOM   2250 HD21 LEU A 145      -6.847   0.743  14.093  1.00 97.78           H  
ATOM   2251 HD22 LEU A 145      -5.646   1.343  12.916  1.00 97.78           H  
ATOM   2252 HD23 LEU A 145      -5.239   1.227  14.645  1.00 97.78           H  
ATOM   2253  N   SER A 146      -2.977   6.011  13.951  1.00 96.81           N  
ATOM   2254  H   SER A 146      -3.643   6.445  14.574  1.00 96.81           H  
ATOM   2255  CA  SER A 146      -1.912   6.836  13.373  1.00 96.81           C  
ATOM   2256  HA  SER A 146      -1.919   6.696  12.292  1.00 96.81           H  
ATOM   2257  C   SER A 146      -0.508   6.450  13.840  1.00 96.81           C  
ATOM   2258  CB  SER A 146      -2.191   8.306  13.651  1.00 96.81           C  
ATOM   2259  HB2 SER A 146      -2.288   8.491  14.721  1.00 96.81           H  
ATOM   2260  HB3 SER A 146      -1.359   8.898  13.269  1.00 96.81           H  
ATOM   2261  O   SER A 146       0.460   6.679  13.106  1.00 96.81           O  
ATOM   2262  OG  SER A 146      -3.383   8.666  12.984  1.00 96.81           O  
ATOM   2263  HG  SER A 146      -4.124   8.358  13.510  1.00 96.81           H  
ATOM   2264  N   LEU A 147      -0.376   5.774  14.989  1.00 94.77           N  
ATOM   2265  H   LEU A 147      -1.199   5.606  15.550  1.00 94.77           H  
ATOM   2266  CA  LEU A 147       0.890   5.163  15.408  1.00 94.77           C  
ATOM   2267  HA  LEU A 147       1.650   5.942  15.461  1.00 94.77           H  
ATOM   2268  C   LEU A 147       1.374   4.126  14.382  1.00 94.77           C  
ATOM   2269  CB  LEU A 147       0.753   4.512  16.799  1.00 94.77           C  
ATOM   2270  HB2 LEU A 147       0.051   3.681  16.728  1.00 94.77           H  
ATOM   2271  HB3 LEU A 147       1.717   4.083  17.073  1.00 94.77           H  
ATOM   2272  O   LEU A 147       2.583   4.019  14.154  1.00 94.77           O  
ATOM   2273  CG  LEU A 147       0.304   5.454  17.934  1.00 94.77           C  
ATOM   2274  HG  LEU A 147      -0.632   5.945  17.666  1.00 94.77           H  
ATOM   2275  CD1 LEU A 147       0.078   4.650  19.215  1.00 94.77           C  
ATOM   2276 HD11 LEU A 147       1.001   4.167  19.536  1.00 94.77           H  
ATOM   2277 HD12 LEU A 147      -0.679   3.887  19.037  1.00 94.77           H  
ATOM   2278 HD13 LEU A 147      -0.280   5.309  20.005  1.00 94.77           H  
ATOM   2279  CD2 LEU A 147       1.361   6.520  18.224  1.00 94.77           C  
ATOM   2280 HD21 LEU A 147       1.487   7.173  17.360  1.00 94.77           H  
ATOM   2281 HD22 LEU A 147       1.036   7.128  19.068  1.00 94.77           H  
ATOM   2282 HD23 LEU A 147       2.307   6.039  18.476  1.00 94.77           H  
ATOM   2283  N   TYR A 148       0.454   3.428  13.695  1.00 94.91           N  
ATOM   2284  H   TYR A 148      -0.523   3.607  13.877  1.00 94.91           H  
ATOM   2285  CA  TYR A 148       0.796   2.508  12.608  1.00 94.91           C  
ATOM   2286  HA  TYR A 148       1.471   1.751  13.005  1.00 94.91           H  
ATOM   2287  C   TYR A 148       1.536   3.247  11.494  1.00 94.91           C  
ATOM   2288  CB  TYR A 148      -0.446   1.794  12.044  1.00 94.91           C  
ATOM   2289  HB2 TYR A 148      -1.039   1.378  12.859  1.00 94.91           H  
ATOM   2290  HB3 TYR A 148      -1.078   2.506  11.513  1.00 94.91           H  
ATOM   2291  O   TYR A 148       2.694   2.931  11.214  1.00 94.91           O  
ATOM   2292  CG  TYR A 148      -0.076   0.675  11.090  1.00 94.91           C  
ATOM   2293  CD1 TYR A 148      -0.085   0.882   9.694  1.00 94.91           C  
ATOM   2294  HD1 TYR A 148      -0.419   1.828   9.295  1.00 94.91           H  
ATOM   2295  CD2 TYR A 148       0.331  -0.564  11.613  1.00 94.91           C  
ATOM   2296  HD2 TYR A 148       0.313  -0.729  12.681  1.00 94.91           H  
ATOM   2297  CE1 TYR A 148       0.337  -0.147   8.823  1.00 94.91           C  
ATOM   2298  HE1 TYR A 148       0.338  -0.009   7.752  1.00 94.91           H  
ATOM   2299  CE2 TYR A 148       0.756  -1.585  10.748  1.00 94.91           C  
ATOM   2300  HE2 TYR A 148       1.074  -2.539  11.143  1.00 94.91           H  
ATOM   2301  OH  TYR A 148       1.220  -2.392   8.570  1.00 94.91           O  
ATOM   2302  HH  TYR A 148       1.094  -2.304   7.623  1.00 94.91           H  
ATOM   2303  CZ  TYR A 148       0.765  -1.381   9.354  1.00 94.91           C  
ATOM   2304  N   ARG A 149       0.931   4.291  10.913  1.00 93.20           N  
ATOM   2305  H   ARG A 149      -0.017   4.504  11.190  1.00 93.20           H  
ATOM   2306  CA  ARG A 149       1.562   5.086   9.850  1.00 93.20           C  
ATOM   2307  HA  ARG A 149       1.795   4.420   9.018  1.00 93.20           H  
ATOM   2308  C   ARG A 149       2.892   5.685  10.275  1.00 93.20           C  
ATOM   2309  CB  ARG A 149       0.589   6.166   9.365  1.00 93.20           C  
ATOM   2310  HB2 ARG A 149      -0.248   5.665   8.878  1.00 93.20           H  
ATOM   2311  HB3 ARG A 149       0.218   6.742  10.212  1.00 93.20           H  
ATOM   2312  O   ARG A 149       3.856   5.597   9.517  1.00 93.20           O  
ATOM   2313  CG  ARG A 149       1.221   7.115   8.340  1.00 93.20           C  
ATOM   2314  HG2 ARG A 149       1.982   7.731   8.819  1.00 93.20           H  
ATOM   2315  HG3 ARG A 149       1.678   6.533   7.540  1.00 93.20           H  
ATOM   2316  CD  ARG A 149       0.145   8.027   7.759  1.00 93.20           C  
ATOM   2317  HD2 ARG A 149      -0.260   8.643   8.562  1.00 93.20           H  
ATOM   2318  HD3 ARG A 149      -0.657   7.410   7.352  1.00 93.20           H  
ATOM   2319  NE  ARG A 149       0.684   8.883   6.689  1.00 93.20           N  
ATOM   2320  HE  ARG A 149       1.629   8.698   6.384  1.00 93.20           H  
ATOM   2321  NH1 ARG A 149      -1.197  10.169   6.408  1.00 93.20           N  
ATOM   2322 HH11 ARG A 149      -1.671   9.604   7.098  1.00 93.20           H  
ATOM   2323 HH12 ARG A 149      -1.701  10.930   5.975  1.00 93.20           H  
ATOM   2324  NH2 ARG A 149       0.592  10.545   5.142  1.00 93.20           N  
ATOM   2325 HH21 ARG A 149       1.542  10.341   4.867  1.00 93.20           H  
ATOM   2326 HH22 ARG A 149       0.061  11.269   4.680  1.00 93.20           H  
ATOM   2327  CZ  ARG A 149       0.025   9.857   6.091  1.00 93.20           C  
ATOM   2328  N   LEU A 150       2.967   6.269  11.469  1.00 91.92           N  
ATOM   2329  H   LEU A 150       2.137   6.309  12.043  1.00 91.92           H  
ATOM   2330  CA  LEU A 150       4.208   6.875  11.945  1.00 91.92           C  
ATOM   2331  HA  LEU A 150       4.550   7.593  11.199  1.00 91.92           H  
ATOM   2332  C   LEU A 150       5.330   5.837  12.071  1.00 91.92           C  
ATOM   2333  CB  LEU A 150       3.954   7.616  13.265  1.00 91.92           C  
ATOM   2334  HB2 LEU A 150       3.477   6.927  13.963  1.00 91.92           H  
ATOM   2335  HB3 LEU A 150       4.915   7.917  13.681  1.00 91.92           H  
ATOM   2336  O   LEU A 150       6.456   6.121  11.661  1.00 91.92           O  
ATOM   2337  CG  LEU A 150       3.078   8.875  13.149  1.00 91.92           C  
ATOM   2338  HG  LEU A 150       2.096   8.614  12.754  1.00 91.92           H  
ATOM   2339  CD1 LEU A 150       2.906   9.475  14.540  1.00 91.92           C  
ATOM   2340 HD11 LEU A 150       2.278  10.363  14.473  1.00 91.92           H  
ATOM   2341 HD12 LEU A 150       3.870   9.758  14.965  1.00 91.92           H  
ATOM   2342 HD13 LEU A 150       2.414   8.756  15.196  1.00 91.92           H  
ATOM   2343  CD2 LEU A 150       3.692   9.943  12.241  1.00 91.92           C  
ATOM   2344 HD21 LEU A 150       3.710   9.601  11.206  1.00 91.92           H  
ATOM   2345 HD22 LEU A 150       3.077  10.842  12.280  1.00 91.92           H  
ATOM   2346 HD23 LEU A 150       4.696  10.201  12.577  1.00 91.92           H  
ATOM   2347  N   SER A 151       5.038   4.622  12.541  1.00 90.05           N  
ATOM   2348  H   SER A 151       4.111   4.448  12.901  1.00 90.05           H  
ATOM   2349  CA  SER A 151       6.047   3.558  12.660  1.00 90.05           C  
ATOM   2350  HA  SER A 151       6.894   3.946  13.224  1.00 90.05           H  
ATOM   2351  C   SER A 151       6.607   3.078  11.312  1.00 90.05           C  
ATOM   2352  CB  SER A 151       5.484   2.392  13.466  1.00 90.05           C  
ATOM   2353  HB2 SER A 151       6.296   1.701  13.695  1.00 90.05           H  
ATOM   2354  HB3 SER A 151       5.053   2.754  14.399  1.00 90.05           H  
ATOM   2355  O   SER A 151       7.738   2.604  11.253  1.00 90.05           O  
ATOM   2356  OG  SER A 151       4.521   1.694  12.720  1.00 90.05           O  
ATOM   2357  HG  SER A 151       3.835   2.294  12.420  1.00 90.05           H  
ATOM   2358  N   LYS A 152       5.871   3.269  10.207  1.00 86.04           N  
ATOM   2359  H   LYS A 152       4.942   3.648  10.321  1.00 86.04           H  
ATOM   2360  CA  LYS A 152       6.332   2.941   8.844  1.00 86.04           C  
ATOM   2361  HA  LYS A 152       6.914   2.021   8.887  1.00 86.04           H  
ATOM   2362  C   LYS A 152       7.278   3.994   8.253  1.00 86.04           C  
ATOM   2363  CB  LYS A 152       5.119   2.723   7.921  1.00 86.04           C  
ATOM   2364  HB2 LYS A 152       5.472   2.524   6.909  1.00 86.04           H  
ATOM   2365  HB3 LYS A 152       4.543   3.648   7.881  1.00 86.04           H  
ATOM   2366  O   LYS A 152       7.932   3.729   7.247  1.00 86.04           O  
ATOM   2367  CG  LYS A 152       4.171   1.587   8.350  1.00 86.04           C  
ATOM   2368  HG2 LYS A 152       3.822   1.772   9.366  1.00 86.04           H  
ATOM   2369  HG3 LYS A 152       3.296   1.613   7.701  1.00 86.04           H  
ATOM   2370  CD  LYS A 152       4.755   0.166   8.309  1.00 86.04           C  
ATOM   2371  HD2 LYS A 152       3.983  -0.515   8.668  1.00 86.04           H  
ATOM   2372  HD3 LYS A 152       5.614   0.094   8.976  1.00 86.04           H  
ATOM   2373  CE  LYS A 152       5.148  -0.242   6.884  1.00 86.04           C  
ATOM   2374  HE2 LYS A 152       6.040   0.312   6.592  1.00 86.04           H  
ATOM   2375  HE3 LYS A 152       4.337   0.033   6.210  1.00 86.04           H  
ATOM   2376  NZ  LYS A 152       5.384  -1.701   6.770  1.00 86.04           N  
ATOM   2377  HZ1 LYS A 152       4.499  -2.181   6.849  1.00 86.04           H  
ATOM   2378  HZ2 LYS A 152       5.705  -1.960   5.849  1.00 86.04           H  
ATOM   2379  HZ3 LYS A 152       6.010  -2.055   7.479  1.00 86.04           H  
ATOM   2380  N   ILE A 153       7.364   5.184   8.850  1.00 84.38           N  
ATOM   2381  H   ILE A 153       6.819   5.332   9.687  1.00 84.38           H  
ATOM   2382  CA  ILE A 153       8.266   6.249   8.398  1.00 84.38           C  
ATOM   2383  HA  ILE A 153       8.361   6.189   7.314  1.00 84.38           H  
ATOM   2384  C   ILE A 153       9.652   6.017   9.014  1.00 84.38           C  
ATOM   2385  CB  ILE A 153       7.698   7.648   8.730  1.00 84.38           C  
ATOM   2386  HB  ILE A 153       7.617   7.744   9.812  1.00 84.38           H  
ATOM   2387  O   ILE A 153       9.832   6.185  10.226  1.00 84.38           O  
ATOM   2388  CG1 ILE A 153       6.296   7.849   8.108  1.00 84.38           C  
ATOM   2389 HG12 ILE A 153       6.377   7.897   7.022  1.00 84.38           H  
ATOM   2390 HG13 ILE A 153       5.656   7.002   8.356  1.00 84.38           H  
ATOM   2391  CG2 ILE A 153       8.657   8.735   8.209  1.00 84.38           C  
ATOM   2392 HG21 ILE A 153       9.654   8.617   8.633  1.00 84.38           H  
ATOM   2393 HG22 ILE A 153       8.301   9.726   8.493  1.00 84.38           H  
ATOM   2394 HG23 ILE A 153       8.724   8.679   7.122  1.00 84.38           H  
ATOM   2395  CD1 ILE A 153       5.580   9.104   8.618  1.00 84.38           C  
ATOM   2396 HD11 ILE A 153       6.111  10.002   8.303  1.00 84.38           H  
ATOM   2397 HD12 ILE A 153       5.526   9.082   9.706  1.00 84.38           H  
ATOM   2398 HD13 ILE A 153       4.567   9.129   8.215  1.00 84.38           H  
ATOM   2399  N   SER A 154      10.625   5.656   8.171  1.00 69.55           N  
ATOM   2400  H   SER A 154      10.379   5.505   7.203  1.00 69.55           H  
ATOM   2401  CA  SER A 154      12.023   5.448   8.573  1.00 69.55           C  
ATOM   2402  HA  SER A 154      12.041   4.764   9.422  1.00 69.55           H  
ATOM   2403  C   SER A 154      12.686   6.761   8.986  1.00 69.55           C  
ATOM   2404  CB  SER A 154      12.835   4.807   7.442  1.00 69.55           C  
ATOM   2405  HB2 SER A 154      12.789   5.432   6.550  1.00 69.55           H  
ATOM   2406  HB3 SER A 154      12.423   3.824   7.215  1.00 69.55           H  
ATOM   2407  O   SER A 154      12.861   7.651   8.160  1.00 69.55           O  
ATOM   2408  OG  SER A 154      14.182   4.675   7.859  1.00 69.55           O  
ATOM   2409  HG  SER A 154      14.650   4.093   7.256  1.00 69.55           H  
ATOM   2410  N   GLY A 155      13.104   6.863  10.252  1.00 60.98           N  
ATOM   2411  H   GLY A 155      12.941   6.079  10.868  1.00 60.98           H  
ATOM   2412  CA  GLY A 155      13.695   8.084  10.810  1.00 60.98           C  
ATOM   2413  HA2 GLY A 155      13.829   7.951  11.883  1.00 60.98           H  
ATOM   2414  HA3 GLY A 155      13.007   8.915  10.650  1.00 60.98           H  
ATOM   2415  C   GLY A 155      15.053   8.478  10.217  1.00 60.98           C  
ATOM   2416  O   GLY A 155      15.394   9.655  10.250  1.00 60.98           O  
ATOM   2417  N   GLN A 156      15.805   7.533   9.637  1.00 55.37           N  
ATOM   2418  H   GLN A 156      15.441   6.593   9.574  1.00 55.37           H  
ATOM   2419  CA  GLN A 156      17.161   7.788   9.125  1.00 55.37           C  
ATOM   2420  HA  GLN A 156      17.724   8.332   9.882  1.00 55.37           H  
ATOM   2421  C   GLN A 156      17.185   8.675   7.867  1.00 55.37           C  
ATOM   2422  CB  GLN A 156      17.877   6.449   8.867  1.00 55.37           C  
ATOM   2423  HB2 GLN A 156      18.803   6.646   8.327  1.00 55.37           H  
ATOM   2424  HB3 GLN A 156      17.249   5.811   8.244  1.00 55.37           H  
ATOM   2425  O   GLN A 156      18.186   9.332   7.612  1.00 55.37           O  
ATOM   2426  CG  GLN A 156      18.234   5.720  10.176  1.00 55.37           C  
ATOM   2427  HG2 GLN A 156      17.325   5.471  10.724  1.00 55.37           H  
ATOM   2428  HG3 GLN A 156      18.833   6.388  10.794  1.00 55.37           H  
ATOM   2429  CD  GLN A 156      19.026   4.434   9.949  1.00 55.37           C  
ATOM   2430  NE2 GLN A 156      19.746   3.953  10.939  1.00 55.37           N  
ATOM   2431 HE21 GLN A 156      19.833   4.445  11.816  1.00 55.37           H  
ATOM   2432 HE22 GLN A 156      20.272   3.117  10.727  1.00 55.37           H  
ATOM   2433  OE1 GLN A 156      18.996   3.823   8.895  1.00 55.37           O  
ATOM   2434  N   ASN A 157      16.081   8.740   7.111  1.00 53.95           N  
ATOM   2435  H   ASN A 157      15.271   8.221   7.417  1.00 53.95           H  
ATOM   2436  CA  ASN A 157      16.062   9.333   5.765  1.00 53.95           C  
ATOM   2437  HA  ASN A 157      17.027   9.797   5.563  1.00 53.95           H  
ATOM   2438  C   ASN A 157      15.025  10.456   5.579  1.00 53.95           C  
ATOM   2439  CB  ASN A 157      15.872   8.191   4.746  1.00 53.95           C  
ATOM   2440  HB2 ASN A 157      15.751   8.610   3.747  1.00 53.95           H  
ATOM   2441  HB3 ASN A 157      14.972   7.629   4.994  1.00 53.95           H  
ATOM   2442  O   ASN A 157      14.785  10.878   4.447  1.00 53.95           O  
ATOM   2443  CG  ASN A 157      17.060   7.246   4.678  1.00 53.95           C  
ATOM   2444  ND2 ASN A 157      16.854   6.018   4.269  1.00 53.95           N  
ATOM   2445 HD21 ASN A 157      17.684   5.445   4.209  1.00 53.95           H  
ATOM   2446 HD22 ASN A 157      15.945   5.704   3.960  1.00 53.95           H  
ATOM   2447  OD1 ASN A 157      18.190   7.592   4.956  1.00 53.95           O  
ATOM   2448  N   THR A 158      14.362  10.917   6.648  1.00 60.86           N  
ATOM   2449  H   THR A 158      14.561  10.498   7.545  1.00 60.86           H  
ATOM   2450  CA  THR A 158      13.154  11.758   6.509  1.00 60.86           C  
ATOM   2451  HA  THR A 158      13.044  12.035   5.460  1.00 60.86           H  
ATOM   2452  C   THR A 158      13.172  13.117   7.210  1.00 60.86           C  
ATOM   2453  CB  THR A 158      11.885  10.965   6.857  1.00 60.86           C  
ATOM   2454  HB  THR A 158      11.035  11.645   6.912  1.00 60.86           H  
ATOM   2455  O   THR A 158      12.200  13.854   7.060  1.00 60.86           O  
ATOM   2456  CG2 THR A 158      11.545   9.933   5.784  1.00 60.86           C  
ATOM   2457 HG21 THR A 158      12.335   9.184   5.727  1.00 60.86           H  
ATOM   2458 HG22 THR A 158      10.609   9.438   6.041  1.00 60.86           H  
ATOM   2459 HG23 THR A 158      11.436  10.424   4.818  1.00 60.86           H  
ATOM   2460  OG1 THR A 158      11.990  10.329   8.105  1.00 60.86           O  
ATOM   2461  HG1 THR A 158      12.272  10.975   8.757  1.00 60.86           H  
ATOM   2462  N   GLY A 159      14.233  13.506   7.928  1.00 66.55           N  
ATOM   2463  H   GLY A 159      15.022  12.881   8.015  1.00 66.55           H  
ATOM   2464  CA  GLY A 159      14.299  14.820   8.596  1.00 66.55           C  
ATOM   2465  HA2 GLY A 159      14.473  15.591   7.845  1.00 66.55           H  
ATOM   2466  HA3 GLY A 159      15.136  14.833   9.294  1.00 66.55           H  
ATOM   2467  C   GLY A 159      13.015  15.154   9.380  1.00 66.55           C  
ATOM   2468  O   GLY A 159      12.491  14.305  10.101  1.00 66.55           O  
ATOM   2469  N   ASN A 160      12.449  16.349   9.160  1.00 80.38           N  
ATOM   2470  H   ASN A 160      12.946  17.004   8.574  1.00 80.38           H  
ATOM   2471  CA  ASN A 160      11.213  16.823   9.812  1.00 80.38           C  
ATOM   2472  HA  ASN A 160      11.244  16.521  10.859  1.00 80.38           H  
ATOM   2473  C   ASN A 160       9.905  16.227   9.245  1.00 80.38           C  
ATOM   2474  CB  ASN A 160      11.178  18.366   9.770  1.00 80.38           C  
ATOM   2475  HB2 ASN A 160      11.266  18.711   8.740  1.00 80.38           H  
ATOM   2476  HB3 ASN A 160      10.224  18.717  10.163  1.00 80.38           H  
ATOM   2477  O   ASN A 160       8.827  16.525   9.751  1.00 80.38           O  
ATOM   2478  CG  ASN A 160      12.264  19.014  10.613  1.00 80.38           C  
ATOM   2479  ND2 ASN A 160      12.531  20.281  10.411  1.00 80.38           N  
ATOM   2480 HD21 ASN A 160      11.959  20.845   9.798  1.00 80.38           H  
ATOM   2481 HD22 ASN A 160      13.224  20.687  11.023  1.00 80.38           H  
ATOM   2482  OD1 ASN A 160      12.900  18.390  11.443  1.00 80.38           O  
ATOM   2483  N   TYR A 161       9.951  15.379   8.210  1.00 83.15           N  
ATOM   2484  H   TYR A 161      10.853  15.110   7.845  1.00 83.15           H  
ATOM   2485  CA  TYR A 161       8.743  14.848   7.554  1.00 83.15           C  
ATOM   2486  HA  TYR A 161       8.165  15.677   7.145  1.00 83.15           H  
ATOM   2487  C   TYR A 161       7.830  14.069   8.508  1.00 83.15           C  
ATOM   2488  CB  TYR A 161       9.182  13.932   6.412  1.00 83.15           C  
ATOM   2489  HB2 TYR A 161       9.847  13.188   6.852  1.00 83.15           H  
ATOM   2490  HB3 TYR A 161       9.752  14.509   5.684  1.00 83.15           H  
ATOM   2491  O   TYR A 161       6.610  14.190   8.429  1.00 83.15           O  
ATOM   2492  CG  TYR A 161       8.085  13.176   5.690  1.00 83.15           C  
ATOM   2493  CD1 TYR A 161       7.925  11.789   5.888  1.00 83.15           C  
ATOM   2494  HD1 TYR A 161       8.561  11.264   6.586  1.00 83.15           H  
ATOM   2495  CD2 TYR A 161       7.254  13.861   4.787  1.00 83.15           C  
ATOM   2496  HD2 TYR A 161       7.377  14.925   4.644  1.00 83.15           H  
ATOM   2497  CE1 TYR A 161       6.948  11.083   5.161  1.00 83.15           C  
ATOM   2498  HE1 TYR A 161       6.817  10.020   5.300  1.00 83.15           H  
ATOM   2499  CE2 TYR A 161       6.273  13.161   4.063  1.00 83.15           C  
ATOM   2500  HE2 TYR A 161       5.637  13.692   3.370  1.00 83.15           H  
ATOM   2501  OH  TYR A 161       5.178  11.092   3.541  1.00 83.15           O  
ATOM   2502  HH  TYR A 161       4.734  11.665   2.912  1.00 83.15           H  
ATOM   2503  CZ  TYR A 161       6.129  11.768   4.240  1.00 83.15           C  
ATOM   2504  N   LYS A 162       8.413  13.283   9.421  1.00 87.50           N  
ATOM   2505  H   LYS A 162       9.422  13.280   9.464  1.00 87.50           H  
ATOM   2506  CA  LYS A 162       7.645  12.492  10.391  1.00 87.50           C  
ATOM   2507  HA  LYS A 162       6.888  11.922   9.853  1.00 87.50           H  
ATOM   2508  C   LYS A 162       6.886  13.383  11.373  1.00 87.50           C  
ATOM   2509  CB  LYS A 162       8.585  11.518  11.108  1.00 87.50           C  
ATOM   2510  HB2 LYS A 162       9.287  12.070  11.732  1.00 87.50           H  
ATOM   2511  HB3 LYS A 162       9.151  10.967  10.357  1.00 87.50           H  
ATOM   2512  O   LYS A 162       5.701  13.152  11.589  1.00 87.50           O  
ATOM   2513  CG  LYS A 162       7.798  10.525  11.974  1.00 87.50           C  
ATOM   2514  HG2 LYS A 162       7.003  10.080  11.374  1.00 87.50           H  
ATOM   2515  HG3 LYS A 162       7.357  11.037  12.830  1.00 87.50           H  
ATOM   2516  CD  LYS A 162       8.737   9.419  12.455  1.00 87.50           C  
ATOM   2517  HD2 LYS A 162       9.502   9.835  13.109  1.00 87.50           H  
ATOM   2518  HD3 LYS A 162       9.218   8.978  11.582  1.00 87.50           H  
ATOM   2519  CE  LYS A 162       7.944   8.345  13.190  1.00 87.50           C  
ATOM   2520  HE2 LYS A 162       7.806   8.634  14.232  1.00 87.50           H  
ATOM   2521  HE3 LYS A 162       6.956   8.269  12.736  1.00 87.50           H  
ATOM   2522  NZ  LYS A 162       8.613   7.028  13.077  1.00 87.50           N  
ATOM   2523  HZ1 LYS A 162       9.556   7.026  13.440  1.00 87.50           H  
ATOM   2524  HZ2 LYS A 162       8.631   6.726  12.114  1.00 87.50           H  
ATOM   2525  HZ3 LYS A 162       8.049   6.336  13.549  1.00 87.50           H  
ATOM   2526  N   THR A 163       7.556  14.410  11.898  1.00 88.60           N  
ATOM   2527  H   THR A 163       8.534  14.527  11.677  1.00 88.60           H  
ATOM   2528  CA  THR A 163       6.956  15.424  12.774  1.00 88.60           C  
ATOM   2529  HA  THR A 163       6.523  14.939  13.649  1.00 88.60           H  
ATOM   2530  C   THR A 163       5.826  16.151  12.050  1.00 88.60           C  
ATOM   2531  CB  THR A 163       8.019  16.423  13.251  1.00 88.60           C  
ATOM   2532  HB  THR A 163       8.340  17.044  12.415  1.00 88.60           H  
ATOM   2533  O   THR A 163       4.696  16.124  12.517  1.00 88.60           O  
ATOM   2534  CG2 THR A 163       7.519  17.321  14.374  1.00 88.60           C  
ATOM   2535 HG21 THR A 163       6.676  17.919  14.027  1.00 88.60           H  
ATOM   2536 HG22 THR A 163       8.304  18.006  14.693  1.00 88.60           H  
ATOM   2537 HG23 THR A 163       7.185  16.725  15.224  1.00 88.60           H  
ATOM   2538  OG1 THR A 163       9.143  15.723  13.748  1.00 88.60           O  
ATOM   2539  HG1 THR A 163       9.669  16.384  14.203  1.00 88.60           H  
ATOM   2540  N   ASN A 164       6.076  16.632  10.826  1.00 89.13           N  
ATOM   2541  H   ASN A 164       7.035  16.666  10.513  1.00 89.13           H  
ATOM   2542  CA  ASN A 164       5.061  17.314  10.017  1.00 89.13           C  
ATOM   2543  HA  ASN A 164       4.736  18.209  10.548  1.00 89.13           H  
ATOM   2544  C   ASN A 164       3.815  16.449   9.755  1.00 89.13           C  
ATOM   2545  CB  ASN A 164       5.682  17.706   8.663  1.00 89.13           C  
ATOM   2546  HB2 ASN A 164       6.072  16.814   8.174  1.00 89.13           H  
ATOM   2547  HB3 ASN A 164       4.898  18.128   8.034  1.00 89.13           H  
ATOM   2548  O   ASN A 164       2.708  16.974   9.645  1.00 89.13           O  
ATOM   2549  CG  ASN A 164       6.790  18.740   8.742  1.00 89.13           C  
ATOM   2550  ND2 ASN A 164       7.465  18.990   7.644  1.00 89.13           N  
ATOM   2551 HD21 ASN A 164       8.143  19.733   7.735  1.00 89.13           H  
ATOM   2552 HD22 ASN A 164       7.228  18.541   6.771  1.00 89.13           H  
ATOM   2553  OD1 ASN A 164       7.072  19.355   9.748  1.00 89.13           O  
ATOM   2554  N   ILE A 165       3.978  15.129   9.595  1.00 90.93           N  
ATOM   2555  H   ILE A 165       4.911  14.750   9.664  1.00 90.93           H  
ATOM   2556  CA  ILE A 165       2.839  14.213   9.457  1.00 90.93           C  
ATOM   2557  HA  ILE A 165       2.133  14.643   8.747  1.00 90.93           H  
ATOM   2558  C   ILE A 165       2.074  14.100  10.768  1.00 90.93           C  
ATOM   2559  CB  ILE A 165       3.278  12.831   8.923  1.00 90.93           C  
ATOM   2560  HB  ILE A 165       4.200  12.525   9.419  1.00 90.93           H  
ATOM   2561  O   ILE A 165       0.850  14.160  10.738  1.00 90.93           O  
ATOM   2562  CG1 ILE A 165       3.532  12.995   7.415  1.00 90.93           C  
ATOM   2563 HG12 ILE A 165       2.602  13.299   6.934  1.00 90.93           H  
ATOM   2564 HG13 ILE A 165       4.263  13.787   7.249  1.00 90.93           H  
ATOM   2565  CG2 ILE A 165       2.210  11.737   9.159  1.00 90.93           C  
ATOM   2566 HG21 ILE A 165       2.012  11.625  10.225  1.00 90.93           H  
ATOM   2567 HG22 ILE A 165       1.279  12.001   8.658  1.00 90.93           H  
ATOM   2568 HG23 ILE A 165       2.558  10.761   8.822  1.00 90.93           H  
ATOM   2569  CD1 ILE A 165       4.036  11.741   6.711  1.00 90.93           C  
ATOM   2570 HD11 ILE A 165       4.026  11.956   5.643  1.00 90.93           H  
ATOM   2571 HD12 ILE A 165       5.049  11.518   7.049  1.00 90.93           H  
ATOM   2572 HD13 ILE A 165       3.381  10.884   6.868  1.00 90.93           H  
ATOM   2573  N   ALA A 166       2.766  13.926  11.891  1.00 92.32           N  
ATOM   2574  H   ALA A 166       3.775  13.964  11.872  1.00 92.32           H  
ATOM   2575  CA  ALA A 166       2.108  13.809  13.183  1.00 92.32           C  
ATOM   2576  HA  ALA A 166       1.388  12.992  13.140  1.00 92.32           H  
ATOM   2577  C   ALA A 166       1.330  15.080  13.548  1.00 92.32           C  
ATOM   2578  CB  ALA A 166       3.158  13.466  14.226  1.00 92.32           C  
ATOM   2579  HB1 ALA A 166       3.877  14.281  14.295  1.00 92.32           H  
ATOM   2580  HB2 ALA A 166       3.667  12.543  13.946  1.00 92.32           H  
ATOM   2581  HB3 ALA A 166       2.668  13.332  15.190  1.00 92.32           H  
ATOM   2582  O   ALA A 166       0.173  14.967  13.938  1.00 92.32           O  
ATOM   2583  N   ASP A 167       1.900  16.264  13.314  1.00 92.57           N  
ATOM   2584  H   ASP A 167       2.886  16.295  13.099  1.00 92.57           H  
ATOM   2585  CA  ASP A 167       1.229  17.541  13.587  1.00 92.57           C  
ATOM   2586  HA  ASP A 167       0.955  17.585  14.641  1.00 92.57           H  
ATOM   2587  C   ASP A 167      -0.051  17.695  12.757  1.00 92.57           C  
ATOM   2588  CB  ASP A 167       2.177  18.710  13.278  1.00 92.57           C  
ATOM   2589  HB2 ASP A 167       2.458  18.668  12.225  1.00 92.57           H  
ATOM   2590  HB3 ASP A 167       1.643  19.645  13.445  1.00 92.57           H  
ATOM   2591  O   ASP A 167      -1.100  18.069  13.274  1.00 92.57           O  
ATOM   2592  CG  ASP A 167       3.446  18.725  14.134  1.00 92.57           C  
ATOM   2593  OD1 ASP A 167       3.409  18.174  15.255  1.00 92.57           O  
ATOM   2594  OD2 ASP A 167       4.454  19.261  13.623  1.00 92.57           O  
ATOM   2595  N   ARG A 168      -0.001  17.334  11.466  1.00 93.45           N  
ATOM   2596  H   ARG A 168       0.892  17.033  11.103  1.00 93.45           H  
ATOM   2597  CA  ARG A 168      -1.190  17.338  10.595  1.00 93.45           C  
ATOM   2598  HA  ARG A 168      -1.661  18.320  10.636  1.00 93.45           H  
ATOM   2599  C   ARG A 168      -2.255  16.350  11.061  1.00 93.45           C  
ATOM   2600  CB  ARG A 168      -0.795  17.005   9.154  1.00 93.45           C  
ATOM   2601  HB2 ARG A 168      -1.696  16.769   8.589  1.00 93.45           H  
ATOM   2602  HB3 ARG A 168      -0.148  16.128   9.152  1.00 93.45           H  
ATOM   2603  O   ARG A 168      -3.440  16.623  10.915  1.00 93.45           O  
ATOM   2604  CG  ARG A 168      -0.095  18.177   8.465  1.00 93.45           C  
ATOM   2605  HG2 ARG A 168       0.770  18.497   9.048  1.00 93.45           H  
ATOM   2606  HG3 ARG A 168      -0.788  19.014   8.381  1.00 93.45           H  
ATOM   2607  CD  ARG A 168       0.348  17.727   7.072  1.00 93.45           C  
ATOM   2608  HD2 ARG A 168      -0.544  17.469   6.502  1.00 93.45           H  
ATOM   2609  HD3 ARG A 168       0.976  16.842   7.175  1.00 93.45           H  
ATOM   2610  NE  ARG A 168       1.117  18.782   6.390  1.00 93.45           N  
ATOM   2611  HE  ARG A 168       1.587  19.434   7.001  1.00 93.45           H  
ATOM   2612  NH1 ARG A 168       0.596  18.220   4.224  1.00 93.45           N  
ATOM   2613 HH11 ARG A 168       0.609  18.451   3.241  1.00 93.45           H  
ATOM   2614 HH12 ARG A 168      -0.045  17.528   4.584  1.00 93.45           H  
ATOM   2615  NH2 ARG A 168       1.939  19.957   4.626  1.00 93.45           N  
ATOM   2616 HH21 ARG A 168       1.961  20.158   3.636  1.00 93.45           H  
ATOM   2617 HH22 ARG A 168       2.367  20.602   5.274  1.00 93.45           H  
ATOM   2618  CZ  ARG A 168       1.215  18.978   5.089  1.00 93.45           C  
ATOM   2619  N   ILE A 169      -1.842  15.191  11.569  1.00 95.36           N  
ATOM   2620  H   ILE A 169      -0.848  15.053  11.687  1.00 95.36           H  
ATOM   2621  CA  ILE A 169      -2.760  14.182  12.100  1.00 95.36           C  
ATOM   2622  HA  ILE A 169      -3.555  14.006  11.376  1.00 95.36           H  
ATOM   2623  C   ILE A 169      -3.446  14.700  13.367  1.00 95.36           C  
ATOM   2624  CB  ILE A 169      -2.010  12.854  12.330  1.00 95.36           C  
ATOM   2625  HB  ILE A 169      -1.076  13.049  12.858  1.00 95.36           H  
ATOM   2626  O   ILE A 169      -4.663  14.586  13.473  1.00 95.36           O  
ATOM   2627  CG1 ILE A 169      -1.701  12.187  10.971  1.00 95.36           C  
ATOM   2628 HG12 ILE A 169      -2.641  11.912  10.493  1.00 95.36           H  
ATOM   2629 HG13 ILE A 169      -1.212  12.904  10.313  1.00 95.36           H  
ATOM   2630  CG2 ILE A 169      -2.845  11.894  13.178  1.00 95.36           C  
ATOM   2631 HG21 ILE A 169      -2.279  10.984  13.373  1.00 95.36           H  
ATOM   2632 HG22 ILE A 169      -3.089  12.325  14.149  1.00 95.36           H  
ATOM   2633 HG23 ILE A 169      -3.759  11.662  12.631  1.00 95.36           H  
ATOM   2634  CD1 ILE A 169      -0.813  10.939  11.059  1.00 95.36           C  
ATOM   2635 HD11 ILE A 169       0.052  11.135  11.693  1.00 95.36           H  
ATOM   2636 HD12 ILE A 169      -1.385  10.100  11.456  1.00 95.36           H  
ATOM   2637 HD13 ILE A 169      -0.474  10.670  10.058  1.00 95.36           H  
ATOM   2638  N   GLU A 170      -2.692  15.288  14.299  1.00 94.67           N  
ATOM   2639  H   GLU A 170      -1.694  15.357  14.162  1.00 94.67           H  
ATOM   2640  CA  GLU A 170      -3.265  15.900  15.502  1.00 94.67           C  
ATOM   2641  HA  GLU A 170      -3.824  15.147  16.057  1.00 94.67           H  
ATOM   2642  C   GLU A 170      -4.271  16.991  15.123  1.00 94.67           C  
ATOM   2643  CB  GLU A 170      -2.159  16.451  16.419  1.00 94.67           C  
ATOM   2644  HB2 GLU A 170      -1.477  17.067  15.834  1.00 94.67           H  
ATOM   2645  HB3 GLU A 170      -2.627  17.078  17.178  1.00 94.67           H  
ATOM   2646  O   GLU A 170      -5.411  16.929  15.568  1.00 94.67           O  
ATOM   2647  CG  GLU A 170      -1.371  15.338  17.134  1.00 94.67           C  
ATOM   2648  HG2 GLU A 170      -0.894  14.699  16.391  1.00 94.67           H  
ATOM   2649  HG3 GLU A 170      -2.074  14.721  17.693  1.00 94.67           H  
ATOM   2650  CD  GLU A 170      -0.295  15.868  18.103  1.00 94.67           C  
ATOM   2651  OE1 GLU A 170       0.347  15.023  18.777  1.00 94.67           O  
ATOM   2652  OE2 GLU A 170      -0.081  17.102  18.185  1.00 94.67           O  
ATOM   2653  N   GLN A 171      -3.914  17.898  14.206  1.00 94.71           N  
ATOM   2654  H   GLN A 171      -2.956  17.903  13.888  1.00 94.71           H  
ATOM   2655  CA  GLN A 171      -4.820  18.945  13.714  1.00 94.71           C  
ATOM   2656  HA  GLN A 171      -5.079  19.605  14.542  1.00 94.71           H  
ATOM   2657  C   GLN A 171      -6.137  18.388  13.155  1.00 94.71           C  
ATOM   2658  CB  GLN A 171      -4.116  19.761  12.622  1.00 94.71           C  
ATOM   2659  HB2 GLN A 171      -3.651  19.082  11.908  1.00 94.71           H  
ATOM   2660  HB3 GLN A 171      -4.856  20.361  12.091  1.00 94.71           H  
ATOM   2661  O   GLN A 171      -7.200  18.927  13.444  1.00 94.71           O  
ATOM   2662  CG  GLN A 171      -3.063  20.712  13.199  1.00 94.71           C  
ATOM   2663  HG2 GLN A 171      -2.381  20.170  13.854  1.00 94.71           H  
ATOM   2664  HG3 GLN A 171      -3.568  21.465  13.804  1.00 94.71           H  
ATOM   2665  CD  GLN A 171      -2.239  21.420  12.127  1.00 94.71           C  
ATOM   2666  NE2 GLN A 171      -1.448  22.393  12.521  1.00 94.71           N  
ATOM   2667 HE21 GLN A 171      -1.395  22.620  13.503  1.00 94.71           H  
ATOM   2668 HE22 GLN A 171      -0.888  22.845  11.812  1.00 94.71           H  
ATOM   2669  OE1 GLN A 171      -2.268  21.131  10.936  1.00 94.71           O  
ATOM   2670  N   ILE A 172      -6.098  17.294  12.384  1.00 95.82           N  
ATOM   2671  H   ILE A 172      -5.197  16.891  12.172  1.00 95.82           H  
ATOM   2672  CA  ILE A 172      -7.316  16.640  11.873  1.00 95.82           C  
ATOM   2673  HA  ILE A 172      -7.896  17.371  11.310  1.00 95.82           H  
ATOM   2674  C   ILE A 172      -8.213  16.173  13.029  1.00 95.82           C  
ATOM   2675  CB  ILE A 172      -6.942  15.474  10.928  1.00 95.82           C  
ATOM   2676  HB  ILE A 172      -6.162  14.880  11.406  1.00 95.82           H  
ATOM   2677  O   ILE A 172      -9.420  16.416  13.003  1.00 95.82           O  
ATOM   2678  CG1 ILE A 172      -6.396  16.031   9.593  1.00 95.82           C  
ATOM   2679 HG12 ILE A 172      -7.222  16.424   9.001  1.00 95.82           H  
ATOM   2680 HG13 ILE A 172      -5.718  16.862   9.790  1.00 95.82           H  
ATOM   2681  CG2 ILE A 172      -8.140  14.544  10.650  1.00 95.82           C  
ATOM   2682 HG21 ILE A 172      -7.863  13.753   9.953  1.00 95.82           H  
ATOM   2683 HG22 ILE A 172      -8.973  15.118  10.245  1.00 95.82           H  
ATOM   2684 HG23 ILE A 172      -8.462  14.056  11.570  1.00 95.82           H  
ATOM   2685  CD1 ILE A 172      -5.631  14.993   8.763  1.00 95.82           C  
ATOM   2686 HD11 ILE A 172      -5.212  15.478   7.881  1.00 95.82           H  
ATOM   2687 HD12 ILE A 172      -4.817  14.580   9.359  1.00 95.82           H  
ATOM   2688 HD13 ILE A 172      -6.293  14.190   8.438  1.00 95.82           H  
ATOM   2689  N   PHE A 173      -7.639  15.536  14.053  1.00 96.69           N  
ATOM   2690  H   PHE A 173      -6.637  15.413  14.048  1.00 96.69           H  
ATOM   2691  CA  PHE A 173      -8.398  15.019  15.198  1.00 96.69           C  
ATOM   2692  HA  PHE A 173      -9.352  14.652  14.820  1.00 96.69           H  
ATOM   2693  C   PHE A 173      -8.781  16.085  16.237  1.00 96.69           C  
ATOM   2694  CB  PHE A 173      -7.659  13.826  15.820  1.00 96.69           C  
ATOM   2695  HB2 PHE A 173      -8.213  13.491  16.696  1.00 96.69           H  
ATOM   2696  HB3 PHE A 173      -6.677  14.160  16.156  1.00 96.69           H  
ATOM   2697  O   PHE A 173      -9.532  15.791  17.165  1.00 96.69           O  
ATOM   2698  CG  PHE A 173      -7.511  12.634  14.888  1.00 96.69           C  
ATOM   2699  CD1 PHE A 173      -8.646  12.071  14.275  1.00 96.69           C  
ATOM   2700  HD1 PHE A 173      -9.622  12.487  14.475  1.00 96.69           H  
ATOM   2701  CD2 PHE A 173      -6.248  12.070  14.642  1.00 96.69           C  
ATOM   2702  HD2 PHE A 173      -5.374  12.487  15.119  1.00 96.69           H  
ATOM   2703  CE1 PHE A 173      -8.520  10.994  13.383  1.00 96.69           C  
ATOM   2704  HE1 PHE A 173      -9.400  10.595  12.900  1.00 96.69           H  
ATOM   2705  CE2 PHE A 173      -6.128  10.962  13.786  1.00 96.69           C  
ATOM   2706  HE2 PHE A 173      -5.168  10.489  13.642  1.00 96.69           H  
ATOM   2707  CZ  PHE A 173      -7.253  10.447  13.126  1.00 96.69           C  
ATOM   2708  HZ  PHE A 173      -7.141   9.612  12.450  1.00 96.69           H  
ATOM   2709  N   GLU A 174      -8.329  17.327  16.065  1.00 94.68           N  
ATOM   2710  H   GLU A 174      -7.608  17.479  15.375  1.00 94.68           H  
ATOM   2711  CA  GLU A 174      -8.827  18.495  16.799  1.00 94.68           C  
ATOM   2712  HA  GLU A 174      -9.146  18.187  17.795  1.00 94.68           H  
ATOM   2713  C   GLU A 174     -10.058  19.135  16.129  1.00 94.68           C  
ATOM   2714  CB  GLU A 174      -7.696  19.526  16.959  1.00 94.68           C  
ATOM   2715  HB2 GLU A 174      -8.118  20.439  17.381  1.00 94.68           H  
ATOM   2716  HB3 GLU A 174      -7.282  19.761  15.978  1.00 94.68           H  
ATOM   2717  O   GLU A 174     -10.745  19.942  16.757  1.00 94.68           O  
ATOM   2718  CG  GLU A 174      -6.570  19.052  17.895  1.00 94.68           C  
ATOM   2719  HG2 GLU A 174      -7.013  18.818  18.864  1.00 94.68           H  
ATOM   2720  HG3 GLU A 174      -6.126  18.127  17.528  1.00 94.68           H  
ATOM   2721  CD  GLU A 174      -5.462  20.100  18.099  1.00 94.68           C  
ATOM   2722  OE1 GLU A 174      -4.703  19.963  19.091  1.00 94.68           O  
ATOM   2723  OE2 GLU A 174      -5.416  21.108  17.362  1.00 94.68           O  
ATOM   2724  N   THR A 175     -10.360  18.782  14.874  1.00 94.92           N  
ATOM   2725  H   THR A 175      -9.777  18.090  14.425  1.00 94.92           H  
ATOM   2726  CA  THR A 175     -11.458  19.382  14.099  1.00 94.92           C  
ATOM   2727  HA  THR A 175     -11.762  20.301  14.600  1.00 94.92           H  
ATOM   2728  C   THR A 175     -12.699  18.503  14.031  1.00 94.92           C  
ATOM   2729  CB  THR A 175     -11.025  19.785  12.684  1.00 94.92           C  
ATOM   2730  HB  THR A 175     -11.893  20.206  12.177  1.00 94.92           H  
ATOM   2731  O   THR A 175     -12.605  17.277  13.980  1.00 94.92           O  
ATOM   2732  CG2 THR A 175      -9.952  20.872  12.720  1.00 94.92           C  
ATOM   2733 HG21 THR A 175      -9.624  21.105  11.706  1.00 94.92           H  
ATOM   2734 HG22 THR A 175      -9.096  20.546  13.309  1.00 94.92           H  
ATOM   2735 HG23 THR A 175     -10.366  21.771  13.176  1.00 94.92           H  
ATOM   2736  OG1 THR A 175     -10.564  18.699  11.911  1.00 94.92           O  
ATOM   2737  HG1 THR A 175     -10.342  17.964  12.487  1.00 94.92           H  
ATOM   2738  N   ALA A 176     -13.878  19.133  13.968  1.00 94.70           N  
ATOM   2739  H   ALA A 176     -13.892  20.143  13.986  1.00 94.70           H  
ATOM   2740  CA  ALA A 176     -15.145  18.424  13.816  1.00 94.70           C  
ATOM   2741  HA  ALA A 176     -15.293  17.837  14.722  1.00 94.70           H  
ATOM   2742  C   ALA A 176     -15.096  17.486  12.590  1.00 94.70           C  
ATOM   2743  CB  ALA A 176     -16.291  19.437  13.707  1.00 94.70           C  
ATOM   2744  HB1 ALA A 176     -16.304  20.076  14.589  1.00 94.70           H  
ATOM   2745  HB2 ALA A 176     -16.160  20.051  12.816  1.00 94.70           H  
ATOM   2746  HB3 ALA A 176     -17.242  18.909  13.638  1.00 94.70           H  
ATOM   2747  O   ALA A 176     -14.604  17.887  11.534  1.00 94.70           O  
ATOM   2748  N   PRO A 177     -15.600  16.246  12.700  1.00 96.58           N  
ATOM   2749  CA  PRO A 177     -16.436  15.703  13.777  1.00 96.58           C  
ATOM   2750  HA  PRO A 177     -17.116  16.468  14.152  1.00 96.58           H  
ATOM   2751  C   PRO A 177     -15.662  15.128  14.976  1.00 96.58           C  
ATOM   2752  CB  PRO A 177     -17.249  14.615  13.077  1.00 96.58           C  
ATOM   2753  HB2 PRO A 177     -18.074  15.082  12.538  1.00 96.58           H  
ATOM   2754  HB3 PRO A 177     -17.625  13.852  13.757  1.00 96.58           H  
ATOM   2755  O   PRO A 177     -16.281  14.546  15.865  1.00 96.58           O  
ATOM   2756  CG  PRO A 177     -16.230  14.053  12.084  1.00 96.58           C  
ATOM   2757  HG2 PRO A 177     -16.698  13.568  11.227  1.00 96.58           H  
ATOM   2758  HG3 PRO A 177     -15.541  13.377  12.591  1.00 96.58           H  
ATOM   2759  CD  PRO A 177     -15.485  15.289  11.615  1.00 96.58           C  
ATOM   2760  HD2 PRO A 177     -14.441  15.053  11.408  1.00 96.58           H  
ATOM   2761  HD3 PRO A 177     -15.962  15.691  10.722  1.00 96.58           H  
ATOM   2762  N   PHE A 178     -14.334  15.242  14.992  1.00 97.98           N  
ATOM   2763  H   PHE A 178     -13.877  15.791  14.279  1.00 97.98           H  
ATOM   2764  CA  PHE A 178     -13.481  14.804  16.093  1.00 97.98           C  
ATOM   2765  HA  PHE A 178     -13.900  13.899  16.531  1.00 97.98           H  
ATOM   2766  C   PHE A 178     -13.412  15.859  17.200  1.00 97.98           C  
ATOM   2767  CB  PHE A 178     -12.087  14.461  15.555  1.00 97.98           C  
ATOM   2768  HB2 PHE A 178     -11.601  15.367  15.192  1.00 97.98           H  
ATOM   2769  HB3 PHE A 178     -11.462  14.081  16.364  1.00 97.98           H  
ATOM   2770  O   PHE A 178     -13.817  17.011  17.032  1.00 97.98           O  
ATOM   2771  CG  PHE A 178     -12.112  13.427  14.457  1.00 97.98           C  
ATOM   2772  CD1 PHE A 178     -12.209  12.060  14.773  1.00 97.98           C  
ATOM   2773  HD1 PHE A 178     -12.243  11.753  15.808  1.00 97.98           H  
ATOM   2774  CD2 PHE A 178     -12.081  13.841  13.117  1.00 97.98           C  
ATOM   2775  HD2 PHE A 178     -12.018  14.892  12.876  1.00 97.98           H  
ATOM   2776  CE1 PHE A 178     -12.242  11.102  13.745  1.00 97.98           C  
ATOM   2777  HE1 PHE A 178     -12.295  10.052  13.994  1.00 97.98           H  
ATOM   2778  CE2 PHE A 178     -12.175  12.889  12.093  1.00 97.98           C  
ATOM   2779  HE2 PHE A 178     -12.229  13.239  11.072  1.00 97.98           H  
ATOM   2780  CZ  PHE A 178     -12.231  11.518  12.401  1.00 97.98           C  
ATOM   2781  HZ  PHE A 178     -12.288  10.787  11.607  1.00 97.98           H  
ATOM   2782  N   VAL A 179     -12.910  15.433  18.354  1.00 96.18           N  
ATOM   2783  H   VAL A 179     -12.599  14.473  18.395  1.00 96.18           H  
ATOM   2784  CA  VAL A 179     -12.708  16.271  19.539  1.00 96.18           C  
ATOM   2785  HA  VAL A 179     -12.914  17.310  19.283  1.00 96.18           H  
ATOM   2786  C   VAL A 179     -11.252  16.178  19.977  1.00 96.18           C  
ATOM   2787  CB  VAL A 179     -13.676  15.857  20.666  1.00 96.18           C  
ATOM   2788  HB  VAL A 179     -13.520  14.805  20.904  1.00 96.18           H  
ATOM   2789  O   VAL A 179     -10.683  15.084  20.029  1.00 96.18           O  
ATOM   2790  CG1 VAL A 179     -13.479  16.682  21.943  1.00 96.18           C  
ATOM   2791 HG11 VAL A 179     -14.226  16.398  22.684  1.00 96.18           H  
ATOM   2792 HG12 VAL A 179     -12.498  16.481  22.374  1.00 96.18           H  
ATOM   2793 HG13 VAL A 179     -13.573  17.746  21.727  1.00 96.18           H  
ATOM   2794  CG2 VAL A 179     -15.135  16.048  20.227  1.00 96.18           C  
ATOM   2795 HG21 VAL A 179     -15.321  17.097  19.996  1.00 96.18           H  
ATOM   2796 HG22 VAL A 179     -15.807  15.727  21.023  1.00 96.18           H  
ATOM   2797 HG23 VAL A 179     -15.343  15.454  19.337  1.00 96.18           H  
ATOM   2798  N   LYS A 180     -10.654  17.316  20.336  1.00 95.36           N  
ATOM   2799  H   LYS A 180     -11.168  18.180  20.238  1.00 95.36           H  
ATOM   2800  CA  LYS A 180      -9.321  17.360  20.941  1.00 95.36           C  
ATOM   2801  HA  LYS A 180      -8.625  16.848  20.277  1.00 95.36           H  
ATOM   2802  C   LYS A 180      -9.330  16.646  22.297  1.00 95.36           C  
ATOM   2803  CB  LYS A 180      -8.875  18.823  21.079  1.00 95.36           C  
ATOM   2804  HB2 LYS A 180      -9.570  19.363  21.722  1.00 95.36           H  
ATOM   2805  HB3 LYS A 180      -8.886  19.290  20.095  1.00 95.36           H  
ATOM   2806  O   LYS A 180      -9.996  17.096  23.224  1.00 95.36           O  
ATOM   2807  CG  LYS A 180      -7.464  18.910  21.678  1.00 95.36           C  
ATOM   2808  HG2 LYS A 180      -6.793  18.254  21.122  1.00 95.36           H  
ATOM   2809  HG3 LYS A 180      -7.484  18.585  22.718  1.00 95.36           H  
ATOM   2810  CD  LYS A 180      -6.929  20.340  21.616  1.00 95.36           C  
ATOM   2811  HD2 LYS A 180      -7.574  21.009  22.186  1.00 95.36           H  
ATOM   2812  HD3 LYS A 180      -6.916  20.660  20.574  1.00 95.36           H  
ATOM   2813  CE  LYS A 180      -5.512  20.364  22.196  1.00 95.36           C  
ATOM   2814  HE2 LYS A 180      -5.553  20.600  23.259  1.00 95.36           H  
ATOM   2815  HE3 LYS A 180      -5.080  19.368  22.094  1.00 95.36           H  
ATOM   2816  NZ  LYS A 180      -4.659  21.320  21.463  1.00 95.36           N  
ATOM   2817  HZ1 LYS A 180      -3.738  21.357  21.875  1.00 95.36           H  
ATOM   2818  HZ2 LYS A 180      -5.075  22.239  21.411  1.00 95.36           H  
ATOM   2819  HZ3 LYS A 180      -4.557  20.966  20.523  1.00 95.36           H  
ATOM   2820  N   ILE A 181      -8.569  15.557  22.406  1.00 93.95           N  
ATOM   2821  H   ILE A 181      -8.140  15.212  21.560  1.00 93.95           H  
ATOM   2822  CA  ILE A 181      -8.472  14.738  23.631  1.00 93.95           C  
ATOM   2823  HA  ILE A 181      -9.033  15.227  24.427  1.00 93.95           H  
ATOM   2824  C   ILE A 181      -7.044  14.594  24.177  1.00 93.95           C  
ATOM   2825  CB  ILE A 181      -9.112  13.351  23.414  1.00 93.95           C  
ATOM   2826  HB  ILE A 181      -9.032  12.807  24.355  1.00 93.95           H  
ATOM   2827  O   ILE A 181      -6.860  14.070  25.272  1.00 93.95           O  
ATOM   2828  CG1 ILE A 181      -8.369  12.553  22.322  1.00 93.95           C  
ATOM   2829 HG12 ILE A 181      -7.297  12.571  22.517  1.00 93.95           H  
ATOM   2830 HG13 ILE A 181      -8.542  13.000  21.343  1.00 93.95           H  
ATOM   2831  CG2 ILE A 181     -10.609  13.471  23.083  1.00 93.95           C  
ATOM   2832 HG21 ILE A 181     -11.080  14.223  23.716  1.00 93.95           H  
ATOM   2833 HG22 ILE A 181     -10.750  13.747  22.038  1.00 93.95           H  
ATOM   2834 HG23 ILE A 181     -11.109  12.516  23.249  1.00 93.95           H  
ATOM   2835  CD1 ILE A 181      -8.797  11.090  22.288  1.00 93.95           C  
ATOM   2836 HD11 ILE A 181      -8.677  10.643  23.274  1.00 93.95           H  
ATOM   2837 HD12 ILE A 181      -8.166  10.558  21.576  1.00 93.95           H  
ATOM   2838 HD13 ILE A 181      -9.840  11.006  21.983  1.00 93.95           H  
ATOM   2839  N   VAL A 182      -6.038  15.040  23.422  1.00 91.20           N  
ATOM   2840  H   VAL A 182      -6.261  15.554  22.582  1.00 91.20           H  
ATOM   2841  CA  VAL A 182      -4.623  15.032  23.816  1.00 91.20           C  
ATOM   2842  HA  VAL A 182      -4.552  14.832  24.885  1.00 91.20           H  
ATOM   2843  C   VAL A 182      -4.008  16.407  23.586  1.00 91.20           C  
ATOM   2844  CB  VAL A 182      -3.799  13.951  23.085  1.00 91.20           C  
ATOM   2845  HB  VAL A 182      -2.764  14.057  23.408  1.00 91.20           H  
ATOM   2846  O   VAL A 182      -4.496  17.188  22.766  1.00 91.20           O  
ATOM   2847  CG1 VAL A 182      -4.232  12.532  23.471  1.00 91.20           C  
ATOM   2848 HG11 VAL A 182      -5.240  12.324  23.112  1.00 91.20           H  
ATOM   2849 HG12 VAL A 182      -3.543  11.807  23.037  1.00 91.20           H  
ATOM   2850 HG13 VAL A 182      -4.210  12.427  24.556  1.00 91.20           H  
ATOM   2851  CG2 VAL A 182      -3.822  14.091  21.557  1.00 91.20           C  
ATOM   2852 HG21 VAL A 182      -3.412  15.059  21.267  1.00 91.20           H  
ATOM   2853 HG22 VAL A 182      -4.843  14.011  21.184  1.00 91.20           H  
ATOM   2854 HG23 VAL A 182      -3.207  13.313  21.105  1.00 91.20           H  
ATOM   2855  N   GLU A 183      -2.922  16.692  24.301  1.00 90.76           N  
ATOM   2856  H   GLU A 183      -2.564  16.006  24.950  1.00 90.76           H  
ATOM   2857  CA  GLU A 183      -2.119  17.889  24.067  1.00 90.76           C  
ATOM   2858  HA  GLU A 183      -2.792  18.737  23.936  1.00 90.76           H  
ATOM   2859  C   GLU A 183      -1.307  17.773  22.775  1.00 90.76           C  
ATOM   2860  CB  GLU A 183      -1.199  18.166  25.268  1.00 90.76           C  
ATOM   2861  HB2 GLU A 183      -0.613  17.273  25.483  1.00 90.76           H  
ATOM   2862  HB3 GLU A 183      -0.501  18.963  25.011  1.00 90.76           H  
ATOM   2863  O   GLU A 183      -1.023  16.674  22.286  1.00 90.76           O  
ATOM   2864  CG  GLU A 183      -1.965  18.578  26.535  1.00 90.76           C  
ATOM   2865  HG2 GLU A 183      -1.240  18.777  27.324  1.00 90.76           H  
ATOM   2866  HG3 GLU A 183      -2.582  17.740  26.858  1.00 90.76           H  
ATOM   2867  CD  GLU A 183      -2.844  19.826  26.335  1.00 90.76           C  
ATOM   2868  OE1 GLU A 183      -3.847  19.943  27.070  1.00 90.76           O  
ATOM   2869  OE2 GLU A 183      -2.537  20.633  25.422  1.00 90.76           O  
ATOM   2870  N   HIS A 184      -0.892  18.918  22.241  1.00 87.62           N  
ATOM   2871  H   HIS A 184      -1.081  19.776  22.740  1.00 87.62           H  
ATOM   2872  CA  HIS A 184      -0.051  18.962  21.049  1.00 87.62           C  
ATOM   2873  HA  HIS A 184      -0.594  18.471  20.241  1.00 87.62           H  
ATOM   2874  C   HIS A 184       1.273  18.203  21.272  1.00 87.62           C  
ATOM   2875  CB  HIS A 184       0.175  20.428  20.666  1.00 87.62           C  
ATOM   2876  HB2 HIS A 184       0.780  20.908  21.435  1.00 87.62           H  
ATOM   2877  HB3 HIS A 184      -0.790  20.935  20.628  1.00 87.62           H  
ATOM   2878  O   HIS A 184       1.824  18.221  22.373  1.00 87.62           O  
ATOM   2879  CG  HIS A 184       0.834  20.614  19.326  1.00 87.62           C  
ATOM   2880  CD2 HIS A 184       1.739  21.585  19.005  1.00 87.62           C  
ATOM   2881  HD2 HIS A 184       2.112  22.351  19.668  1.00 87.62           H  
ATOM   2882  ND1 HIS A 184       0.616  19.869  18.188  1.00 87.62           N  
ATOM   2883  HD1 HIS A 184       0.105  19.000  18.118  1.00 87.62           H  
ATOM   2884  CE1 HIS A 184       1.384  20.371  17.208  1.00 87.62           C  
ATOM   2885  HE1 HIS A 184       1.490  19.939  16.224  1.00 87.62           H  
ATOM   2886  NE2 HIS A 184       2.083  21.423  17.662  1.00 87.62           N  
ATOM   2887  N   HIS A 185       1.793  17.548  20.231  1.00 87.51           N  
ATOM   2888  H   HIS A 185       1.220  17.499  19.400  1.00 87.51           H  
ATOM   2889  CA  HIS A 185       2.978  16.677  20.239  1.00 87.51           C  
ATOM   2890  HA  HIS A 185       3.114  16.360  19.205  1.00 87.51           H  
ATOM   2891  C   HIS A 185       2.846  15.368  21.041  1.00 87.51           C  
ATOM   2892  CB  HIS A 185       4.253  17.443  20.642  1.00 87.51           C  
ATOM   2893  HB2 HIS A 185       5.069  16.727  20.741  1.00 87.51           H  
ATOM   2894  HB3 HIS A 185       4.132  17.904  21.623  1.00 87.51           H  
ATOM   2895  O   HIS A 185       3.816  14.591  21.119  1.00 87.51           O  
ATOM   2896  CG  HIS A 185       4.718  18.488  19.670  1.00 87.51           C  
ATOM   2897  CD2 HIS A 185       5.954  18.535  19.090  1.00 87.51           C  
ATOM   2898  HD2 HIS A 185       6.747  17.818  19.241  1.00 87.51           H  
ATOM   2899  ND1 HIS A 185       4.033  19.591  19.228  1.00 87.51           N  
ATOM   2900  HD1 HIS A 185       3.038  19.752  19.301  1.00 87.51           H  
ATOM   2901  CE1 HIS A 185       4.838  20.275  18.397  1.00 87.51           C  
ATOM   2902  HE1 HIS A 185       4.550  21.146  17.826  1.00 87.51           H  
ATOM   2903  NE2 HIS A 185       6.035  19.679  18.301  1.00 87.51           N  
ATOM   2904  N   THR A 186       1.674  15.064  21.610  1.00 90.38           N  
ATOM   2905  H   THR A 186       0.900  15.702  21.491  1.00 90.38           H  
ATOM   2906  CA  THR A 186       1.460  13.798  22.327  1.00 90.38           C  
ATOM   2907  HA  THR A 186       2.186  13.729  23.136  1.00 90.38           H  
ATOM   2908  C   THR A 186       1.690  12.617  21.389  1.00 90.38           C  
ATOM   2909  CB  THR A 186       0.062  13.710  22.955  1.00 90.38           C  
ATOM   2910  HB  THR A 186      -0.699  13.770  22.177  1.00 90.38           H  
ATOM   2911  O   THR A 186       2.422  11.694  21.744  1.00 90.38           O  
ATOM   2912  CG2 THR A 186      -0.136  12.425  23.763  1.00 90.38           C  
ATOM   2913 HG21 THR A 186      -0.071  11.551  23.116  1.00 90.38           H  
ATOM   2914 HG22 THR A 186      -1.118  12.436  24.236  1.00 90.38           H  
ATOM   2915 HG23 THR A 186       0.625  12.353  24.540  1.00 90.38           H  
ATOM   2916  OG1 THR A 186      -0.115  14.764  23.865  1.00 90.38           O  
ATOM   2917  HG1 THR A 186      -0.399  15.522  23.349  1.00 90.38           H  
ATOM   2918  N   LEU A 187       1.182  12.668  20.153  1.00 91.52           N  
ATOM   2919  H   LEU A 187       0.721  13.514  19.850  1.00 91.52           H  
ATOM   2920  CA  LEU A 187       1.277  11.559  19.202  1.00 91.52           C  
ATOM   2921  HA  LEU A 187       0.823  10.685  19.669  1.00 91.52           H  
ATOM   2922  C   LEU A 187       2.734  11.209  18.863  1.00 91.52           C  
ATOM   2923  CB  LEU A 187       0.476  11.942  17.945  1.00 91.52           C  
ATOM   2924  HB2 LEU A 187       0.951  12.808  17.484  1.00 91.52           H  
ATOM   2925  HB3 LEU A 187      -0.532  12.236  18.239  1.00 91.52           H  
ATOM   2926  O   LEU A 187       3.103  10.032  18.827  1.00 91.52           O  
ATOM   2927  CG  LEU A 187       0.379  10.825  16.896  1.00 91.52           C  
ATOM   2928  HG  LEU A 187       1.385  10.506  16.625  1.00 91.52           H  
ATOM   2929  CD1 LEU A 187      -0.398   9.612  17.406  1.00 91.52           C  
ATOM   2930 HD11 LEU A 187      -0.462   8.855  16.625  1.00 91.52           H  
ATOM   2931 HD12 LEU A 187      -1.407   9.909  17.694  1.00 91.52           H  
ATOM   2932 HD13 LEU A 187       0.105   9.175  18.269  1.00 91.52           H  
ATOM   2933  CD2 LEU A 187      -0.314  11.343  15.637  1.00 91.52           C  
ATOM   2934 HD21 LEU A 187      -0.329  10.566  14.873  1.00 91.52           H  
ATOM   2935 HD22 LEU A 187      -1.334  11.642  15.875  1.00 91.52           H  
ATOM   2936 HD23 LEU A 187       0.217  12.214  15.254  1.00 91.52           H  
ATOM   2937  N   MET A 188       3.586  12.221  18.664  1.00 89.72           N  
ATOM   2938  H   MET A 188       3.221  13.159  18.742  1.00 89.72           H  
ATOM   2939  CA  MET A 188       5.021  12.014  18.427  1.00 89.72           C  
ATOM   2940  HA  MET A 188       5.138  11.300  17.611  1.00 89.72           H  
ATOM   2941  C   MET A 188       5.727  11.402  19.635  1.00 89.72           C  
ATOM   2942  CB  MET A 188       5.715  13.335  18.057  1.00 89.72           C  
ATOM   2943  HB2 MET A 188       5.324  14.148  18.669  1.00 89.72           H  
ATOM   2944  HB3 MET A 188       6.783  13.253  18.256  1.00 89.72           H  
ATOM   2945  O   MET A 188       6.596  10.540  19.470  1.00 89.72           O  
ATOM   2946  CG  MET A 188       5.522  13.674  16.580  1.00 89.72           C  
ATOM   2947  HG2 MET A 188       4.453  13.824  16.431  1.00 89.72           H  
ATOM   2948  HG3 MET A 188       6.016  14.623  16.369  1.00 89.72           H  
ATOM   2949  SD  MET A 188       6.123  12.418  15.395  1.00 89.72           S  
ATOM   2950  CE  MET A 188       7.904  12.551  15.652  1.00 89.72           C  
ATOM   2951  HE1 MET A 188       8.215  13.581  15.478  1.00 89.72           H  
ATOM   2952  HE2 MET A 188       8.148  12.262  16.674  1.00 89.72           H  
ATOM   2953  HE3 MET A 188       8.427  11.899  14.952  1.00 89.72           H  
ATOM   2954  N   THR A 189       5.362  11.835  20.841  1.00 89.91           N  
ATOM   2955  H   THR A 189       4.632  12.530  20.901  1.00 89.91           H  
ATOM   2956  CA  THR A 189       5.933  11.326  22.093  1.00 89.91           C  
ATOM   2957  HA  THR A 189       7.020  11.360  22.026  1.00 89.91           H  
ATOM   2958  C   THR A 189       5.537   9.869  22.314  1.00 89.91           C  
ATOM   2959  CB  THR A 189       5.518  12.214  23.274  1.00 89.91           C  
ATOM   2960  HB  THR A 189       4.434  12.213  23.391  1.00 89.91           H  
ATOM   2961  O   THR A 189       6.412   9.019  22.488  1.00 89.91           O  
ATOM   2962  CG2 THR A 189       6.172  11.771  24.582  1.00 89.91           C  
ATOM   2963 HG21 THR A 189       5.903  12.474  25.370  1.00 89.91           H  
ATOM   2964 HG22 THR A 189       7.256  11.753  24.474  1.00 89.91           H  
ATOM   2965 HG23 THR A 189       5.814  10.781  24.868  1.00 89.91           H  
ATOM   2966  OG1 THR A 189       5.963  13.525  23.003  1.00 89.91           O  
ATOM   2967  HG1 THR A 189       5.229  14.007  22.615  1.00 89.91           H  
ATOM   2968  N   THR A 190       4.247   9.547  22.197  1.00 89.60           N  
ATOM   2969  H   THR A 190       3.566  10.282  22.073  1.00 89.60           H  
ATOM   2970  CA  THR A 190       3.731   8.177  22.308  1.00 89.60           C  
ATOM   2971  HA  THR A 190       3.986   7.780  23.291  1.00 89.60           H  
ATOM   2972  C   THR A 190       4.350   7.263  21.246  1.00 89.60           C  
ATOM   2973  CB  THR A 190       2.201   8.161  22.155  1.00 89.60           C  
ATOM   2974  HB  THR A 190       1.963   8.367  21.111  1.00 89.60           H  
ATOM   2975  O   THR A 190       4.790   6.156  21.563  1.00 89.60           O  
ATOM   2976  CG2 THR A 190       1.577   6.822  22.542  1.00 89.60           C  
ATOM   2977 HG21 THR A 190       2.243   5.990  22.314  1.00 89.60           H  
ATOM   2978 HG22 THR A 190       0.656   6.687  21.976  1.00 89.60           H  
ATOM   2979 HG23 THR A 190       1.346   6.802  23.607  1.00 89.60           H  
ATOM   2980  OG1 THR A 190       1.585   9.152  22.944  1.00 89.60           O  
ATOM   2981  HG1 THR A 190       1.581   8.922  23.876  1.00 89.60           H  
ATOM   2982  N   HIS A 191       4.471   7.729  19.996  1.00 88.81           N  
ATOM   2983  H   HIS A 191       4.064   8.626  19.770  1.00 88.81           H  
ATOM   2984  CA  HIS A 191       5.083   6.950  18.918  1.00 88.81           C  
ATOM   2985  HA  HIS A 191       4.500   6.040  18.773  1.00 88.81           H  
ATOM   2986  C   HIS A 191       6.508   6.491  19.263  1.00 88.81           C  
ATOM   2987  CB  HIS A 191       5.057   7.746  17.598  1.00 88.81           C  
ATOM   2988  HB2 HIS A 191       5.373   8.771  17.790  1.00 88.81           H  
ATOM   2989  HB3 HIS A 191       4.038   7.775  17.212  1.00 88.81           H  
ATOM   2990  O   HIS A 191       6.865   5.364  18.930  1.00 88.81           O  
ATOM   2991  CG  HIS A 191       5.982   7.160  16.558  1.00 88.81           C  
ATOM   2992  CD2 HIS A 191       5.693   6.174  15.652  1.00 88.81           C  
ATOM   2993  HD2 HIS A 191       4.721   5.734  15.484  1.00 88.81           H  
ATOM   2994  ND1 HIS A 191       7.349   7.306  16.578  1.00 88.81           N  
ATOM   2995  HD1 HIS A 191       7.851   7.824  17.284  1.00 88.81           H  
ATOM   2996  CE1 HIS A 191       7.872   6.359  15.794  1.00 88.81           C  
ATOM   2997  HE1 HIS A 191       8.924   6.122  15.738  1.00 88.81           H  
ATOM   2998  NE2 HIS A 191       6.908   5.726  15.111  1.00 88.81           N  
ATOM   2999  N   LYS A 192       7.344   7.322  19.909  1.00 87.95           N  
ATOM   3000  H   LYS A 192       6.986   8.212  20.225  1.00 87.95           H  
ATOM   3001  CA  LYS A 192       8.727   6.929  20.256  1.00 87.95           C  
ATOM   3002  HA  LYS A 192       9.280   6.692  19.347  1.00 87.95           H  
ATOM   3003  C   LYS A 192       8.770   5.650  21.098  1.00 87.95           C  
ATOM   3004  CB  LYS A 192       9.449   8.061  21.003  1.00 87.95           C  
ATOM   3005  HB2 LYS A 192      10.365   7.660  21.439  1.00 87.95           H  
ATOM   3006  HB3 LYS A 192       8.821   8.411  21.822  1.00 87.95           H  
ATOM   3007  O   LYS A 192       9.654   4.827  20.885  1.00 87.95           O  
ATOM   3008  CG  LYS A 192       9.833   9.236  20.094  1.00 87.95           C  
ATOM   3009  HG2 LYS A 192      10.554   8.897  19.350  1.00 87.95           H  
ATOM   3010  HG3 LYS A 192       8.948   9.611  19.579  1.00 87.95           H  
ATOM   3011  CD  LYS A 192      10.450  10.365  20.931  1.00 87.95           C  
ATOM   3012  HD2 LYS A 192       9.728  10.668  21.689  1.00 87.95           H  
ATOM   3013  HD3 LYS A 192      11.347   9.995  21.427  1.00 87.95           H  
ATOM   3014  CE  LYS A 192      10.802  11.575  20.057  1.00 87.95           C  
ATOM   3015  HE2 LYS A 192      11.555  11.276  19.327  1.00 87.95           H  
ATOM   3016  HE3 LYS A 192       9.905  11.877  19.517  1.00 87.95           H  
ATOM   3017  NZ  LYS A 192      11.299  12.709  20.879  1.00 87.95           N  
ATOM   3018  HZ1 LYS A 192      12.125  12.449  21.398  1.00 87.95           H  
ATOM   3019  HZ2 LYS A 192      11.515  13.510  20.303  1.00 87.95           H  
ATOM   3020  HZ3 LYS A 192      10.592  12.995  21.541  1.00 87.95           H  
ATOM   3021  N   MET A 193       7.793   5.464  21.984  1.00 88.14           N  
ATOM   3022  H   MET A 193       7.089   6.183  22.075  1.00 88.14           H  
ATOM   3023  CA  MET A 193       7.666   4.272  22.831  1.00 88.14           C  
ATOM   3024  HA  MET A 193       8.660   3.934  23.123  1.00 88.14           H  
ATOM   3025  C   MET A 193       6.999   3.091  22.112  1.00 88.14           C  
ATOM   3026  CB  MET A 193       6.887   4.644  24.103  1.00 88.14           C  
ATOM   3027  HB2 MET A 193       5.879   4.960  23.836  1.00 88.14           H  
ATOM   3028  HB3 MET A 193       6.803   3.763  24.740  1.00 88.14           H  
ATOM   3029  O   MET A 193       7.159   1.947  22.520  1.00 88.14           O  
ATOM   3030  CG  MET A 193       7.564   5.770  24.899  1.00 88.14           C  
ATOM   3031  HG2 MET A 193       6.994   5.935  25.813  1.00 88.14           H  
ATOM   3032  HG3 MET A 193       7.514   6.690  24.316  1.00 88.14           H  
ATOM   3033  SD  MET A 193       9.297   5.480  25.357  1.00 88.14           S  
ATOM   3034  CE  MET A 193       9.073   4.144  26.563  1.00 88.14           C  
ATOM   3035  HE1 MET A 193       8.655   3.266  26.069  1.00 88.14           H  
ATOM   3036  HE2 MET A 193      10.037   3.883  26.999  1.00 88.14           H  
ATOM   3037  HE3 MET A 193       8.396   4.473  27.351  1.00 88.14           H  
ATOM   3038  N   CYS A 194       6.284   3.364  21.019  1.00 87.25           N  
ATOM   3039  H   CYS A 194       6.206   4.334  20.747  1.00 87.25           H  
ATOM   3040  CA  CYS A 194       5.498   2.399  20.249  1.00 87.25           C  
ATOM   3041  HA  CYS A 194       5.518   1.437  20.761  1.00 87.25           H  
ATOM   3042  C   CYS A 194       6.076   2.160  18.839  1.00 87.25           C  
ATOM   3043  CB  CYS A 194       4.040   2.880  20.214  1.00 87.25           C  
ATOM   3044  HB2 CYS A 194       3.427   2.142  19.697  1.00 87.25           H  
ATOM   3045  HB3 CYS A 194       3.974   3.819  19.664  1.00 87.25           H  
ATOM   3046  O   CYS A 194       5.365   1.755  17.919  1.00 87.25           O  
ATOM   3047  SG  CYS A 194       3.396   3.123  21.896  1.00 87.25           S  
ATOM   3048  HG  CYS A 194       4.097   4.228  22.166  1.00 87.25           H  
ATOM   3049  N   ALA A 195       7.365   2.441  18.629  1.00 84.21           N  
ATOM   3050  H   ALA A 195       7.892   2.812  19.407  1.00 84.21           H  
ATOM   3051  CA  ALA A 195       7.963   2.523  17.294  1.00 84.21           C  
ATOM   3052  HA  ALA A 195       7.394   3.249  16.712  1.00 84.21           H  
ATOM   3053  C   ALA A 195       7.938   1.196  16.514  1.00 84.21           C  
ATOM   3054  CB  ALA A 195       9.396   3.044  17.449  1.00 84.21           C  
ATOM   3055  HB1 ALA A 195       9.852   3.159  16.466  1.00 84.21           H  
ATOM   3056  HB2 ALA A 195       9.384   4.010  17.954  1.00 84.21           H  
ATOM   3057  HB3 ALA A 195       9.987   2.342  18.037  1.00 84.21           H  
ATOM   3058  O   ALA A 195       7.976   1.204  15.287  1.00 84.21           O  
ATOM   3059  N   ASN A 196       7.857   0.059  17.207  1.00 87.46           N  
ATOM   3060  H   ASN A 196       7.784   0.116  18.213  1.00 87.46           H  
ATOM   3061  CA  ASN A 196       7.764  -1.272  16.610  1.00 87.46           C  
ATOM   3062  HA  ASN A 196       8.187  -1.231  15.607  1.00 87.46           H  
ATOM   3063  C   ASN A 196       6.319  -1.762  16.435  1.00 87.46           C  
ATOM   3064  CB  ASN A 196       8.619  -2.260  17.428  1.00 87.46           C  
ATOM   3065  HB2 ASN A 196       9.646  -1.901  17.477  1.00 87.46           H  
ATOM   3066  HB3 ASN A 196       8.620  -3.224  16.918  1.00 87.46           H  
ATOM   3067  O   ASN A 196       6.123  -2.879  15.980  1.00 87.46           O  
ATOM   3068  CG  ASN A 196       8.118  -2.475  18.848  1.00 87.46           C  
ATOM   3069  ND2 ASN A 196       8.591  -3.493  19.525  1.00 87.46           N  
ATOM   3070 HD21 ASN A 196       9.249  -4.138  19.112  1.00 87.46           H  
ATOM   3071 HD22 ASN A 196       8.241  -3.602  20.466  1.00 87.46           H  
ATOM   3072  OD1 ASN A 196       7.326  -1.716  19.381  1.00 87.46           O  
ATOM   3073  N   TRP A 197       5.291  -0.976  16.758  1.00 90.01           N  
ATOM   3074  H   TRP A 197       5.461  -0.058  17.144  1.00 90.01           H  
ATOM   3075  CA  TRP A 197       3.918  -1.489  16.775  1.00 90.01           C  
ATOM   3076  HA  TRP A 197       3.891  -2.378  17.406  1.00 90.01           H  
ATOM   3077  C   TRP A 197       3.391  -1.933  15.409  1.00 90.01           C  
ATOM   3078  CB  TRP A 197       2.994  -0.460  17.408  1.00 90.01           C  
ATOM   3079  HB2 TRP A 197       3.200   0.531  17.002  1.00 90.01           H  
ATOM   3080  HB3 TRP A 197       1.970  -0.712  17.131  1.00 90.01           H  
ATOM   3081  O   TRP A 197       2.570  -2.844  15.348  1.00 90.01           O  
ATOM   3082  CG  TRP A 197       3.029  -0.408  18.901  1.00 90.01           C  
ATOM   3083  CD1 TRP A 197       4.041  -0.767  19.727  1.00 90.01           C  
ATOM   3084  HD1 TRP A 197       5.004  -1.141  19.413  1.00 90.01           H  
ATOM   3085  CD2 TRP A 197       1.939  -0.004  19.766  1.00 90.01           C  
ATOM   3086  CE2 TRP A 197       2.349  -0.162  21.122  1.00 90.01           C  
ATOM   3087  CE3 TRP A 197       0.639   0.476  19.520  1.00 90.01           C  
ATOM   3088  HE3 TRP A 197       0.302   0.617  18.504  1.00 90.01           H  
ATOM   3089  NE1 TRP A 197       3.652  -0.596  21.040  1.00 90.01           N  
ATOM   3090  HE1 TRP A 197       4.246  -0.789  21.835  1.00 90.01           H  
ATOM   3091  CH2 TRP A 197       0.179   0.509  21.910  1.00 90.01           C  
ATOM   3092  HH2 TRP A 197      -0.534   0.631  22.711  1.00 90.01           H  
ATOM   3093  CZ2 TRP A 197       1.485   0.082  22.193  1.00 90.01           C  
ATOM   3094  HZ2 TRP A 197       1.808  -0.081  23.210  1.00 90.01           H  
ATOM   3095  CZ3 TRP A 197      -0.229   0.741  20.587  1.00 90.01           C  
ATOM   3096  HZ3 TRP A 197      -1.227   1.101  20.383  1.00 90.01           H  
ATOM   3097  N   SER A 198       3.906  -1.397  14.296  1.00 88.71           N  
ATOM   3098  H   SER A 198       4.599  -0.666  14.371  1.00 88.71           H  
ATOM   3099  CA  SER A 198       3.580  -1.947  12.969  1.00 88.71           C  
ATOM   3100  HA  SER A 198       2.494  -1.975  12.882  1.00 88.71           H  
ATOM   3101  C   SER A 198       4.066  -3.375  12.752  1.00 88.71           C  
ATOM   3102  CB  SER A 198       4.117  -1.106  11.813  1.00 88.71           C  
ATOM   3103  HB2 SER A 198       3.516  -0.201  11.719  1.00 88.71           H  
ATOM   3104  HB3 SER A 198       3.999  -1.657  10.880  1.00 88.71           H  
ATOM   3105  O   SER A 198       3.625  -4.006  11.790  1.00 88.71           O  
ATOM   3106  OG  SER A 198       5.485  -0.797  11.995  1.00 88.71           O  
ATOM   3107  HG  SER A 198       5.497   0.112  12.305  1.00 88.71           H  
ATOM   3108  N   THR A 199       4.954  -3.912  13.596  1.00 90.98           N  
ATOM   3109  H   THR A 199       5.298  -3.363  14.370  1.00 90.98           H  
ATOM   3110  CA  THR A 199       5.368  -5.320  13.543  1.00 90.98           C  
ATOM   3111  HA  THR A 199       5.392  -5.617  12.494  1.00 90.98           H  
ATOM   3112  C   THR A 199       4.383  -6.249  14.253  1.00 90.98           C  
ATOM   3113  CB  THR A 199       6.805  -5.567  14.019  1.00 90.98           C  
ATOM   3114  HB  THR A 199       7.089  -6.573  13.708  1.00 90.98           H  
ATOM   3115  O   THR A 199       4.359  -7.435  13.926  1.00 90.98           O  
ATOM   3116  CG2 THR A 199       7.803  -4.583  13.405  1.00 90.98           C  
ATOM   3117 HG21 THR A 199       8.817  -4.879  13.671  1.00 90.98           H  
ATOM   3118 HG22 THR A 199       7.620  -3.575  13.777  1.00 90.98           H  
ATOM   3119 HG23 THR A 199       7.708  -4.588  12.319  1.00 90.98           H  
ATOM   3120  OG1 THR A 199       6.906  -5.509  15.413  1.00 90.98           O  
ATOM   3121  HG1 THR A 199       7.803  -5.742  15.664  1.00 90.98           H  
ATOM   3122  N   ILE A 200       3.530  -5.717  15.139  1.00 94.35           N  
ATOM   3123  H   ILE A 200       3.560  -4.718  15.287  1.00 94.35           H  
ATOM   3124  CA  ILE A 200       2.558  -6.474  15.935  1.00 94.35           C  
ATOM   3125  HA  ILE A 200       3.076  -7.335  16.358  1.00 94.35           H  
ATOM   3126  C   ILE A 200       1.404  -6.937  15.030  1.00 94.35           C  
ATOM   3127  CB  ILE A 200       2.052  -5.644  17.139  1.00 94.35           C  
ATOM   3128  HB  ILE A 200       1.561  -4.744  16.765  1.00 94.35           H  
ATOM   3129  O   ILE A 200       0.675  -6.090  14.502  1.00 94.35           O  
ATOM   3130  CG1 ILE A 200       3.250  -5.217  18.020  1.00 94.35           C  
ATOM   3131 HG12 ILE A 200       3.959  -4.648  17.418  1.00 94.35           H  
ATOM   3132 HG13 ILE A 200       3.765  -6.104  18.388  1.00 94.35           H  
ATOM   3133  CG2 ILE A 200       1.016  -6.446  17.954  1.00 94.35           C  
ATOM   3134 HG21 ILE A 200       1.477  -7.338  18.379  1.00 94.35           H  
ATOM   3135 HG22 ILE A 200       0.167  -6.736  17.334  1.00 94.35           H  
ATOM   3136 HG23 ILE A 200       0.623  -5.836  18.767  1.00 94.35           H  
ATOM   3137  CD1 ILE A 200       2.875  -4.340  19.216  1.00 94.35           C  
ATOM   3138 HD11 ILE A 200       3.779  -3.916  19.652  1.00 94.35           H  
ATOM   3139 HD12 ILE A 200       2.216  -3.531  18.903  1.00 94.35           H  
ATOM   3140 HD13 ILE A 200       2.387  -4.956  19.971  1.00 94.35           H  
ATOM   3141  N   PRO A 201       1.193  -8.258  14.850  1.00 95.71           N  
ATOM   3142  CA  PRO A 201       0.198  -8.778  13.910  1.00 95.71           C  
ATOM   3143  HA  PRO A 201       0.482  -8.465  12.905  1.00 95.71           H  
ATOM   3144  C   PRO A 201      -1.227  -8.289  14.179  1.00 95.71           C  
ATOM   3145  CB  PRO A 201       0.301 -10.304  14.000  1.00 95.71           C  
ATOM   3146  HB2 PRO A 201       0.075 -10.779  13.046  1.00 95.71           H  
ATOM   3147  HB3 PRO A 201      -0.359 -10.688  14.779  1.00 95.71           H  
ATOM   3148  O   PRO A 201      -1.884  -7.818  13.256  1.00 95.71           O  
ATOM   3149  CG  PRO A 201       1.752 -10.529  14.416  1.00 95.71           C  
ATOM   3150  HG2 PRO A 201       1.886 -11.486  14.920  1.00 95.71           H  
ATOM   3151  HG3 PRO A 201       2.400 -10.457  13.543  1.00 95.71           H  
ATOM   3152  CD  PRO A 201       2.017  -9.355  15.352  1.00 95.71           C  
ATOM   3153  HD2 PRO A 201       3.081  -9.121  15.333  1.00 95.71           H  
ATOM   3154  HD3 PRO A 201       1.704  -9.608  16.365  1.00 95.71           H  
ATOM   3155  N   ASN A 202      -1.682  -8.327  15.436  1.00 97.46           N  
ATOM   3156  H   ASN A 202      -1.108  -8.763  16.143  1.00 97.46           H  
ATOM   3157  CA  ASN A 202      -3.035  -7.903  15.809  1.00 97.46           C  
ATOM   3158  HA  ASN A 202      -3.759  -8.442  15.198  1.00 97.46           H  
ATOM   3159  C   ASN A 202      -3.269  -6.410  15.539  1.00 97.46           C  
ATOM   3160  CB  ASN A 202      -3.274  -8.253  17.291  1.00 97.46           C  
ATOM   3161  HB2 ASN A 202      -4.159  -7.719  17.639  1.00 97.46           H  
ATOM   3162  HB3 ASN A 202      -2.432  -7.925  17.900  1.00 97.46           H  
ATOM   3163  O   ASN A 202      -4.284  -6.037  14.957  1.00 97.46           O  
ATOM   3164  CG  ASN A 202      -3.524  -9.735  17.527  1.00 97.46           C  
ATOM   3165  ND2 ASN A 202      -3.488 -10.175  18.761  1.00 97.46           N  
ATOM   3166 HD21 ASN A 202      -3.276  -9.566  19.538  1.00 97.46           H  
ATOM   3167 HD22 ASN A 202      -3.815 -11.118  18.915  1.00 97.46           H  
ATOM   3168  OD1 ASN A 202      -3.756 -10.506  16.612  1.00 97.46           O  
ATOM   3169  N   PHE A 203      -2.308  -5.554  15.892  1.00 97.67           N  
ATOM   3170  H   PHE A 203      -1.487  -5.906  16.363  1.00 97.67           H  
ATOM   3171  CA  PHE A 203      -2.415  -4.115  15.652  1.00 97.67           C  
ATOM   3172  HA  PHE A 203      -3.352  -3.755  16.076  1.00 97.67           H  
ATOM   3173  C   PHE A 203      -2.430  -3.793  14.153  1.00 97.67           C  
ATOM   3174  CB  PHE A 203      -1.255  -3.410  16.357  1.00 97.67           C  
ATOM   3175  HB2 PHE A 203      -0.315  -3.741  15.916  1.00 97.67           H  
ATOM   3176  HB3 PHE A 203      -1.242  -3.692  17.410  1.00 97.67           H  
ATOM   3177  O   PHE A 203      -3.276  -3.031  13.682  1.00 97.67           O  
ATOM   3178  CG  PHE A 203      -1.343  -1.904  16.271  1.00 97.67           C  
ATOM   3179  CD1 PHE A 203      -0.455  -1.198  15.443  1.00 97.67           C  
ATOM   3180  HD1 PHE A 203       0.298  -1.731  14.882  1.00 97.67           H  
ATOM   3181  CD2 PHE A 203      -2.317  -1.212  17.015  1.00 97.67           C  
ATOM   3182  HD2 PHE A 203      -2.994  -1.752  17.660  1.00 97.67           H  
ATOM   3183  CE1 PHE A 203      -0.532   0.201  15.364  1.00 97.67           C  
ATOM   3184  HE1 PHE A 203       0.174   0.750  14.760  1.00 97.67           H  
ATOM   3185  CE2 PHE A 203      -2.403   0.188  16.922  1.00 97.67           C  
ATOM   3186  HE2 PHE A 203      -3.136   0.730  17.500  1.00 97.67           H  
ATOM   3187  CZ  PHE A 203      -1.514   0.888  16.091  1.00 97.67           C  
ATOM   3188  HZ  PHE A 203      -1.570   1.965  16.021  1.00 97.67           H  
ATOM   3189  N   ARG A 204      -1.541  -4.438  13.385  1.00 97.02           N  
ATOM   3190  H   ARG A 204      -0.882  -5.053  13.841  1.00 97.02           H  
ATOM   3191  CA  ARG A 204      -1.514  -4.344  11.922  1.00 97.02           C  
ATOM   3192  HA  ARG A 204      -1.366  -3.302  11.639  1.00 97.02           H  
ATOM   3193  C   ARG A 204      -2.850  -4.770  11.303  1.00 97.02           C  
ATOM   3194  CB  ARG A 204      -0.343  -5.193  11.398  1.00 97.02           C  
ATOM   3195  HB2 ARG A 204      -0.474  -6.233  11.697  1.00 97.02           H  
ATOM   3196  HB3 ARG A 204       0.589  -4.819  11.823  1.00 97.02           H  
ATOM   3197  O   ARG A 204      -3.368  -4.067  10.437  1.00 97.02           O  
ATOM   3198  CG  ARG A 204      -0.294  -5.112   9.871  1.00 97.02           C  
ATOM   3199  HG2 ARG A 204      -0.185  -4.068   9.576  1.00 97.02           H  
ATOM   3200  HG3 ARG A 204      -1.263  -5.447   9.501  1.00 97.02           H  
ATOM   3201  CD  ARG A 204       0.774  -5.970   9.188  1.00 97.02           C  
ATOM   3202  HD2 ARG A 204       0.450  -7.009   9.244  1.00 97.02           H  
ATOM   3203  HD3 ARG A 204       0.815  -5.690   8.135  1.00 97.02           H  
ATOM   3204  NE  ARG A 204       2.110  -5.790   9.774  1.00 97.02           N  
ATOM   3205  HE  ARG A 204       2.423  -4.838   9.901  1.00 97.02           H  
ATOM   3206  NH1 ARG A 204       2.609  -8.014  10.114  1.00 97.02           N  
ATOM   3207 HH11 ARG A 204       1.713  -8.263   9.720  1.00 97.02           H  
ATOM   3208 HH12 ARG A 204       3.232  -8.718  10.483  1.00 97.02           H  
ATOM   3209  NH2 ARG A 204       4.060  -6.457  10.701  1.00 97.02           N  
ATOM   3210 HH21 ARG A 204       4.176  -5.486  10.951  1.00 97.02           H  
ATOM   3211 HH22 ARG A 204       4.582  -7.174  11.184  1.00 97.02           H  
ATOM   3212  CZ  ARG A 204       2.914  -6.750  10.185  1.00 97.02           C  
ATOM   3213  N   PHE A 205      -3.398  -5.898  11.747  1.00 98.49           N  
ATOM   3214  H   PHE A 205      -2.889  -6.444  12.427  1.00 98.49           H  
ATOM   3215  CA  PHE A 205      -4.664  -6.437  11.258  1.00 98.49           C  
ATOM   3216  HA  PHE A 205      -4.604  -6.604  10.182  1.00 98.49           H  
ATOM   3217  C   PHE A 205      -5.821  -5.466  11.485  1.00 98.49           C  
ATOM   3218  CB  PHE A 205      -4.911  -7.781  11.948  1.00 98.49           C  
ATOM   3219  HB2 PHE A 205      -4.039  -8.417  11.796  1.00 98.49           H  
ATOM   3220  HB3 PHE A 205      -5.023  -7.628  13.021  1.00 98.49           H  
ATOM   3221  O   PHE A 205      -6.603  -5.199  10.571  1.00 98.49           O  
ATOM   3222  CG  PHE A 205      -6.127  -8.511  11.432  1.00 98.49           C  
ATOM   3223  CD1 PHE A 205      -7.411  -8.168  11.894  1.00 98.49           C  
ATOM   3224  HD1 PHE A 205      -7.545  -7.371  12.610  1.00 98.49           H  
ATOM   3225  CD2 PHE A 205      -5.969  -9.557  10.506  1.00 98.49           C  
ATOM   3226  HD2 PHE A 205      -4.984  -9.836  10.163  1.00 98.49           H  
ATOM   3227  CE1 PHE A 205      -8.530  -8.876  11.434  1.00 98.49           C  
ATOM   3228  HE1 PHE A 205      -9.514  -8.626  11.803  1.00 98.49           H  
ATOM   3229  CE2 PHE A 205      -7.091 -10.258  10.040  1.00 98.49           C  
ATOM   3230  HE2 PHE A 205      -6.963 -11.070   9.338  1.00 98.49           H  
ATOM   3231  CZ  PHE A 205      -8.370  -9.915  10.506  1.00 98.49           C  
ATOM   3232  HZ  PHE A 205      -9.237 -10.457  10.156  1.00 98.49           H  
ATOM   3233  N   LEU A 206      -5.896  -4.878  12.681  1.00 98.62           N  
ATOM   3234  H   LEU A 206      -5.235  -5.152  13.393  1.00 98.62           H  
ATOM   3235  CA  LEU A 206      -6.911  -3.883  13.011  1.00 98.62           C  
ATOM   3236  HA  LEU A 206      -7.893  -4.294  12.777  1.00 98.62           H  
ATOM   3237  C   LEU A 206      -6.757  -2.626  12.147  1.00 98.62           C  
ATOM   3238  CB  LEU A 206      -6.845  -3.569  14.515  1.00 98.62           C  
ATOM   3239  HB2 LEU A 206      -5.827  -3.269  14.761  1.00 98.62           H  
ATOM   3240  HB3 LEU A 206      -7.503  -2.728  14.734  1.00 98.62           H  
ATOM   3241  O   LEU A 206      -7.748  -2.166  11.587  1.00 98.62           O  
ATOM   3242  CG  LEU A 206      -7.251  -4.760  15.405  1.00 98.62           C  
ATOM   3243  HG  LEU A 206      -6.727  -5.664  15.094  1.00 98.62           H  
ATOM   3244  CD1 LEU A 206      -6.884  -4.462  16.855  1.00 98.62           C  
ATOM   3245 HD11 LEU A 206      -5.810  -4.294  16.932  1.00 98.62           H  
ATOM   3246 HD12 LEU A 206      -7.422  -3.579  17.199  1.00 98.62           H  
ATOM   3247 HD13 LEU A 206      -7.152  -5.312  17.481  1.00 98.62           H  
ATOM   3248  CD2 LEU A 206      -8.748  -5.049  15.347  1.00 98.62           C  
ATOM   3249 HD21 LEU A 206      -9.308  -4.187  15.711  1.00 98.62           H  
ATOM   3250 HD22 LEU A 206      -9.049  -5.291  14.328  1.00 98.62           H  
ATOM   3251 HD23 LEU A 206      -8.973  -5.913  15.973  1.00 98.62           H  
ATOM   3252  N   ALA A 207      -5.535  -2.116  11.954  1.00 98.35           N  
ATOM   3253  H   ALA A 207      -4.752  -2.528  12.441  1.00 98.35           H  
ATOM   3254  CA  ALA A 207      -5.292  -0.971  11.075  1.00 98.35           C  
ATOM   3255  HA  ALA A 207      -5.881  -0.129  11.442  1.00 98.35           H  
ATOM   3256  C   ALA A 207      -5.764  -1.222   9.632  1.00 98.35           C  
ATOM   3257  CB  ALA A 207      -3.805  -0.598  11.139  1.00 98.35           C  
ATOM   3258  HB1 ALA A 207      -3.192  -1.422  10.773  1.00 98.35           H  
ATOM   3259  HB2 ALA A 207      -3.524  -0.375  12.169  1.00 98.35           H  
ATOM   3260  HB3 ALA A 207      -3.619   0.282  10.523  1.00 98.35           H  
ATOM   3261  O   ALA A 207      -6.434  -0.367   9.052  1.00 98.35           O  
ATOM   3262  N   GLY A 208      -5.475  -2.406   9.082  1.00 98.13           N  
ATOM   3263  H   GLY A 208      -4.912  -3.056   9.612  1.00 98.13           H  
ATOM   3264  CA  GLY A 208      -5.962  -2.818   7.762  1.00 98.13           C  
ATOM   3265  HA2 GLY A 208      -5.554  -3.803   7.533  1.00 98.13           H  
ATOM   3266  HA3 GLY A 208      -5.634  -2.107   7.004  1.00 98.13           H  
ATOM   3267  C   GLY A 208      -7.483  -2.936   7.694  1.00 98.13           C  
ATOM   3268  O   GLY A 208      -8.097  -2.468   6.741  1.00 98.13           O  
ATOM   3269  N   THR A 209      -8.102  -3.495   8.737  1.00 98.68           N  
ATOM   3270  H   THR A 209      -7.527  -3.861   9.482  1.00 98.68           H  
ATOM   3271  CA  THR A 209      -9.564  -3.644   8.842  1.00 98.68           C  
ATOM   3272  HA  THR A 209      -9.928  -4.202   7.980  1.00 98.68           H  
ATOM   3273  C   THR A 209     -10.270  -2.284   8.848  1.00 98.68           C  
ATOM   3274  CB  THR A 209      -9.933  -4.425  10.113  1.00 98.68           C  
ATOM   3275  HB  THR A 209      -9.631  -3.858  10.993  1.00 98.68           H  
ATOM   3276  O   THR A 209     -11.255  -2.090   8.134  1.00 98.68           O  
ATOM   3277  CG2 THR A 209     -11.430  -4.710  10.204  1.00 98.68           C  
ATOM   3278 HG21 THR A 209     -11.640  -5.274  11.113  1.00 98.68           H  
ATOM   3279 HG22 THR A 209     -11.752  -5.291   9.340  1.00 98.68           H  
ATOM   3280 HG23 THR A 209     -11.999  -3.781  10.244  1.00 98.68           H  
ATOM   3281  OG1 THR A 209      -9.287  -5.678  10.138  1.00 98.68           O  
ATOM   3282  HG1 THR A 209      -8.338  -5.543  10.197  1.00 98.68           H  
ATOM   3283  N   TYR A 210      -9.748  -1.321   9.615  1.00 98.72           N  
ATOM   3284  H   TYR A 210      -8.946  -1.543  10.187  1.00 98.72           H  
ATOM   3285  CA  TYR A 210     -10.273   0.045   9.654  1.00 98.72           C  
ATOM   3286  HA  TYR A 210     -11.340   0.003   9.873  1.00 98.72           H  
ATOM   3287  C   TYR A 210     -10.134   0.764   8.307  1.00 98.72           C  
ATOM   3288  CB  TYR A 210      -9.579   0.840  10.771  1.00 98.72           C  
ATOM   3289  HB2 TYR A 210      -8.531   0.548  10.843  1.00 98.72           H  
ATOM   3290  HB3 TYR A 210      -9.596   1.898  10.510  1.00 98.72           H  
ATOM   3291  O   TYR A 210     -11.100   1.380   7.855  1.00 98.72           O  
ATOM   3292  CG  TYR A 210     -10.250   0.708  12.124  1.00 98.72           C  
ATOM   3293  CD1 TYR A 210     -11.449   1.401  12.352  1.00 98.72           C  
ATOM   3294  HD1 TYR A 210     -11.904   1.971  11.555  1.00 98.72           H  
ATOM   3295  CD2 TYR A 210      -9.686  -0.064  13.160  1.00 98.72           C  
ATOM   3296  HD2 TYR A 210      -8.748  -0.576  13.000  1.00 98.72           H  
ATOM   3297  CE1 TYR A 210     -12.064   1.347  13.612  1.00 98.72           C  
ATOM   3298  HE1 TYR A 210     -12.980   1.892  13.785  1.00 98.72           H  
ATOM   3299  CE2 TYR A 210     -10.320  -0.151  14.416  1.00 98.72           C  
ATOM   3300  HE2 TYR A 210      -9.893  -0.748  15.208  1.00 98.72           H  
ATOM   3301  OH  TYR A 210     -12.149   0.523  15.843  1.00 98.72           O  
ATOM   3302  HH  TYR A 210     -11.797  -0.132  16.450  1.00 98.72           H  
ATOM   3303  CZ  TYR A 210     -11.510   0.571  14.647  1.00 98.72           C  
ATOM   3304  N   ASP A 211      -8.970   0.682   7.643  1.00 98.46           N  
ATOM   3305  H   ASP A 211      -8.210   0.141   8.030  1.00 98.46           H  
ATOM   3306  CA  ASP A 211      -8.815   1.302   6.318  1.00 98.46           C  
ATOM   3307  HA  ASP A 211      -9.111   2.347   6.405  1.00 98.46           H  
ATOM   3308  C   ASP A 211      -9.740   0.658   5.286  1.00 98.46           C  
ATOM   3309  CB  ASP A 211      -7.368   1.251   5.802  1.00 98.46           C  
ATOM   3310  HB2 ASP A 211      -7.150   0.253   5.423  1.00 98.46           H  
ATOM   3311  HB3 ASP A 211      -6.677   1.438   6.624  1.00 98.46           H  
ATOM   3312  O   ASP A 211     -10.406   1.377   4.545  1.00 98.46           O  
ATOM   3313  CG  ASP A 211      -7.122   2.306   4.706  1.00 98.46           C  
ATOM   3314  OD1 ASP A 211      -7.503   3.483   4.896  1.00 98.46           O  
ATOM   3315  OD2 ASP A 211      -6.522   1.995   3.660  1.00 98.46           O  
ATOM   3316  N   MET A 212      -9.845  -0.676   5.286  1.00 98.16           N  
ATOM   3317  H   MET A 212      -9.246  -1.209   5.899  1.00 98.16           H  
ATOM   3318  CA  MET A 212     -10.722  -1.411   4.375  1.00 98.16           C  
ATOM   3319  HA  MET A 212     -10.386  -1.222   3.355  1.00 98.16           H  
ATOM   3320  C   MET A 212     -12.169  -0.929   4.494  1.00 98.16           C  
ATOM   3321  CB  MET A 212     -10.613  -2.918   4.650  1.00 98.16           C  
ATOM   3322  HB2 MET A 212      -9.564  -3.213   4.622  1.00 98.16           H  
ATOM   3323  HB3 MET A 212     -11.006  -3.148   5.641  1.00 98.16           H  
ATOM   3324  O   MET A 212     -12.791  -0.623   3.476  1.00 98.16           O  
ATOM   3325  CG  MET A 212     -11.374  -3.737   3.604  1.00 98.16           C  
ATOM   3326  HG2 MET A 212     -11.035  -3.443   2.611  1.00 98.16           H  
ATOM   3327  HG3 MET A 212     -12.438  -3.514   3.684  1.00 98.16           H  
ATOM   3328  SD  MET A 212     -11.149  -5.526   3.779  1.00 98.16           S  
ATOM   3329  CE  MET A 212     -12.267  -6.093   2.471  1.00 98.16           C  
ATOM   3330  HE1 MET A 212     -13.295  -5.861   2.749  1.00 98.16           H  
ATOM   3331  HE2 MET A 212     -12.175  -7.171   2.337  1.00 98.16           H  
ATOM   3332  HE3 MET A 212     -12.013  -5.601   1.532  1.00 98.16           H  
ATOM   3333  N   PHE A 213     -12.679  -0.780   5.720  1.00 98.59           N  
ATOM   3334  H   PHE A 213     -12.107  -1.043   6.511  1.00 98.59           H  
ATOM   3335  CA  PHE A 213     -14.018  -0.253   5.976  1.00 98.59           C  
ATOM   3336  HA  PHE A 213     -14.748  -0.870   5.451  1.00 98.59           H  
ATOM   3337  C   PHE A 213     -14.190   1.175   5.444  1.00 98.59           C  
ATOM   3338  CB  PHE A 213     -14.309  -0.330   7.480  1.00 98.59           C  
ATOM   3339  HB2 PHE A 213     -13.552   0.235   8.025  1.00 98.59           H  
ATOM   3340  HB3 PHE A 213     -14.231  -1.365   7.813  1.00 98.59           H  
ATOM   3341  O   PHE A 213     -15.020   1.414   4.566  1.00 98.59           O  
ATOM   3342  CG  PHE A 213     -15.677   0.201   7.848  1.00 98.59           C  
ATOM   3343  CD1 PHE A 213     -15.812   1.521   8.319  1.00 98.59           C  
ATOM   3344  HD1 PHE A 213     -14.942   2.152   8.431  1.00 98.59           H  
ATOM   3345  CD2 PHE A 213     -16.814  -0.618   7.721  1.00 98.59           C  
ATOM   3346  HD2 PHE A 213     -16.719  -1.636   7.372  1.00 98.59           H  
ATOM   3347  CE1 PHE A 213     -17.077   2.019   8.665  1.00 98.59           C  
ATOM   3348  HE1 PHE A 213     -17.174   3.023   9.051  1.00 98.59           H  
ATOM   3349  CE2 PHE A 213     -18.078  -0.116   8.072  1.00 98.59           C  
ATOM   3350  HE2 PHE A 213     -18.952  -0.747   8.004  1.00 98.59           H  
ATOM   3351  CZ  PHE A 213     -18.211   1.201   8.539  1.00 98.59           C  
ATOM   3352  HZ  PHE A 213     -19.182   1.571   8.835  1.00 98.59           H  
ATOM   3353  N   PHE A 214     -13.372   2.122   5.911  1.00 98.16           N  
ATOM   3354  H   PHE A 214     -12.667   1.867   6.588  1.00 98.16           H  
ATOM   3355  CA  PHE A 214     -13.517   3.531   5.537  1.00 98.16           C  
ATOM   3356  HA  PHE A 214     -14.565   3.813   5.643  1.00 98.16           H  
ATOM   3357  C   PHE A 214     -13.153   3.820   4.070  1.00 98.16           C  
ATOM   3358  CB  PHE A 214     -12.675   4.394   6.483  1.00 98.16           C  
ATOM   3359  HB2 PHE A 214     -11.655   4.008   6.480  1.00 98.16           H  
ATOM   3360  HB3 PHE A 214     -12.660   5.411   6.093  1.00 98.16           H  
ATOM   3361  O   PHE A 214     -13.465   4.895   3.562  1.00 98.16           O  
ATOM   3362  CG  PHE A 214     -13.167   4.499   7.910  1.00 98.16           C  
ATOM   3363  CD1 PHE A 214     -14.459   4.996   8.168  1.00 98.16           C  
ATOM   3364  HD1 PHE A 214     -15.114   5.251   7.348  1.00 98.16           H  
ATOM   3365  CD2 PHE A 214     -12.316   4.175   8.984  1.00 98.16           C  
ATOM   3366  HD2 PHE A 214     -11.316   3.814   8.795  1.00 98.16           H  
ATOM   3367  CE1 PHE A 214     -14.904   5.149   9.493  1.00 98.16           C  
ATOM   3368  HE1 PHE A 214     -15.901   5.510   9.696  1.00 98.16           H  
ATOM   3369  CE2 PHE A 214     -12.760   4.342  10.307  1.00 98.16           C  
ATOM   3370  HE2 PHE A 214     -12.100   4.127  11.135  1.00 98.16           H  
ATOM   3371  CZ  PHE A 214     -14.055   4.819  10.560  1.00 98.16           C  
ATOM   3372  HZ  PHE A 214     -14.393   4.941  11.579  1.00 98.16           H  
ATOM   3373  N   SER A 215     -12.463   2.905   3.378  1.00 96.61           N  
ATOM   3374  H   SER A 215     -12.102   2.103   3.874  1.00 96.61           H  
ATOM   3375  CA  SER A 215     -12.152   3.043   1.948  1.00 96.61           C  
ATOM   3376  HA  SER A 215     -11.793   4.057   1.772  1.00 96.61           H  
ATOM   3377  C   SER A 215     -13.366   2.836   1.042  1.00 96.61           C  
ATOM   3378  CB  SER A 215     -11.045   2.071   1.523  1.00 96.61           C  
ATOM   3379  HB2 SER A 215     -10.214   2.109   2.227  1.00 96.61           H  
ATOM   3380  HB3 SER A 215     -10.669   2.389   0.551  1.00 96.61           H  
ATOM   3381  O   SER A 215     -13.351   3.307  -0.095  1.00 96.61           O  
ATOM   3382  OG  SER A 215     -11.522   0.742   1.389  1.00 96.61           O  
ATOM   3383  HG  SER A 215     -11.805   0.404   2.242  1.00 96.61           H  
ATOM   3384  N   ARG A 216     -14.385   2.115   1.527  1.00 95.86           N  
ATOM   3385  H   ARG A 216     -14.295   1.762   2.469  1.00 95.86           H  
ATOM   3386  CA  ARG A 216     -15.585   1.752   0.761  1.00 95.86           C  
ATOM   3387  HA  ARG A 216     -15.502   2.143  -0.253  1.00 95.86           H  
ATOM   3388  C   ARG A 216     -16.857   2.367   1.333  1.00 95.86           C  
ATOM   3389  CB  ARG A 216     -15.677   0.218   0.684  1.00 95.86           C  
ATOM   3390  HB2 ARG A 216     -15.817  -0.188   1.686  1.00 95.86           H  
ATOM   3391  HB3 ARG A 216     -14.738  -0.168   0.288  1.00 95.86           H  
ATOM   3392  O   ARG A 216     -17.774   2.661   0.576  1.00 95.86           O  
ATOM   3393  CG  ARG A 216     -16.829  -0.254  -0.223  1.00 95.86           C  
ATOM   3394  HG2 ARG A 216     -16.742   0.220  -1.201  1.00 95.86           H  
ATOM   3395  HG3 ARG A 216     -17.785   0.020   0.223  1.00 95.86           H  
ATOM   3396  CD  ARG A 216     -16.786  -1.773  -0.400  1.00 95.86           C  
ATOM   3397  HD2 ARG A 216     -16.785  -2.226   0.591  1.00 95.86           H  
ATOM   3398  HD3 ARG A 216     -15.852  -2.032  -0.900  1.00 95.86           H  
ATOM   3399  NE  ARG A 216     -17.944  -2.294  -1.161  1.00 95.86           N  
ATOM   3400  HE  ARG A 216     -18.843  -1.873  -0.973  1.00 95.86           H  
ATOM   3401  NH1 ARG A 216     -16.867  -3.868  -2.445  1.00 95.86           N  
ATOM   3402 HH11 ARG A 216     -16.906  -4.524  -3.212  1.00 95.86           H  
ATOM   3403 HH12 ARG A 216     -16.009  -3.688  -1.943  1.00 95.86           H  
ATOM   3404  NH2 ARG A 216     -19.070  -3.657  -2.609  1.00 95.86           N  
ATOM   3405 HH21 ARG A 216     -19.967  -3.374  -2.241  1.00 95.86           H  
ATOM   3406 HH22 ARG A 216     -19.113  -4.380  -3.313  1.00 95.86           H  
ATOM   3407  CZ  ARG A 216     -17.953  -3.261  -2.067  1.00 95.86           C  
ATOM   3408  N   ILE A 217     -16.930   2.528   2.652  1.00 97.27           N  
ATOM   3409  H   ILE A 217     -16.139   2.265   3.222  1.00 97.27           H  
ATOM   3410  CA  ILE A 217     -18.129   3.004   3.339  1.00 97.27           C  
ATOM   3411  HA  ILE A 217     -18.994   2.849   2.695  1.00 97.27           H  
ATOM   3412  C   ILE A 217     -18.021   4.507   3.581  1.00 97.27           C  
ATOM   3413  CB  ILE A 217     -18.365   2.194   4.631  1.00 97.27           C  
ATOM   3414  HB  ILE A 217     -17.558   2.410   5.330  1.00 97.27           H  
ATOM   3415  O   ILE A 217     -17.112   4.970   4.272  1.00 97.27           O  
ATOM   3416  CG1 ILE A 217     -18.368   0.664   4.384  1.00 97.27           C  
ATOM   3417 HG12 ILE A 217     -17.368   0.345   4.088  1.00 97.27           H  
ATOM   3418 HG13 ILE A 217     -18.595   0.152   5.320  1.00 97.27           H  
ATOM   3419  CG2 ILE A 217     -19.683   2.612   5.295  1.00 97.27           C  
ATOM   3420 HG21 ILE A 217     -20.518   2.513   4.601  1.00 97.27           H  
ATOM   3421 HG22 ILE A 217     -19.623   3.645   5.636  1.00 97.27           H  
ATOM   3422 HG23 ILE A 217     -19.850   1.969   6.160  1.00 97.27           H  
ATOM   3423  CD1 ILE A 217     -19.356   0.174   3.316  1.00 97.27           C  
ATOM   3424 HD11 ILE A 217     -19.214  -0.894   3.153  1.00 97.27           H  
ATOM   3425 HD12 ILE A 217     -19.177   0.675   2.364  1.00 97.27           H  
ATOM   3426 HD13 ILE A 217     -20.379   0.358   3.642  1.00 97.27           H  
ATOM   3427  N   GLU A 218     -18.967   5.264   3.023  1.00 95.44           N  
ATOM   3428  H   GLU A 218     -19.679   4.830   2.452  1.00 95.44           H  
ATOM   3429  CA  GLU A 218     -19.106   6.687   3.317  1.00 95.44           C  
ATOM   3430  HA  GLU A 218     -18.148   7.170   3.126  1.00 95.44           H  
ATOM   3431  C   GLU A 218     -19.462   6.859   4.795  1.00 95.44           C  
ATOM   3432  CB  GLU A 218     -20.149   7.332   2.396  1.00 95.44           C  
ATOM   3433  HB2 GLU A 218     -21.134   6.917   2.613  1.00 95.44           H  
ATOM   3434  HB3 GLU A 218     -19.888   7.100   1.363  1.00 95.44           H  
ATOM   3435  O   GLU A 218     -20.478   6.356   5.277  1.00 95.44           O  
ATOM   3436  CG  GLU A 218     -20.170   8.859   2.576  1.00 95.44           C  
ATOM   3437  HG2 GLU A 218     -20.431   9.090   3.608  1.00 95.44           H  
ATOM   3438  HG3 GLU A 218     -19.165   9.240   2.394  1.00 95.44           H  
ATOM   3439  CD  GLU A 218     -21.158   9.575   1.642  1.00 95.44           C  
ATOM   3440  OE1 GLU A 218     -21.205  10.821   1.733  1.00 95.44           O  
ATOM   3441  OE2 GLU A 218     -21.847   8.886   0.857  1.00 95.44           O  
ATOM   3442  N   HIS A 219     -18.584   7.532   5.536  1.00 97.42           N  
ATOM   3443  H   HIS A 219     -17.756   7.904   5.093  1.00 97.42           H  
ATOM   3444  CA  HIS A 219     -18.726   7.672   6.976  1.00 97.42           C  
ATOM   3445  HA  HIS A 219     -19.787   7.644   7.224  1.00 97.42           H  
ATOM   3446  C   HIS A 219     -18.153   9.003   7.459  1.00 97.42           C  
ATOM   3447  CB  HIS A 219     -18.040   6.485   7.672  1.00 97.42           C  
ATOM   3448  HB2 HIS A 219     -16.960   6.626   7.631  1.00 97.42           H  
ATOM   3449  HB3 HIS A 219     -18.275   5.572   7.126  1.00 97.42           H  
ATOM   3450  O   HIS A 219     -17.076   9.433   7.037  1.00 97.42           O  
ATOM   3451  CG  HIS A 219     -18.460   6.282   9.109  1.00 97.42           C  
ATOM   3452  CD2 HIS A 219     -18.988   5.137   9.640  1.00 97.42           C  
ATOM   3453  HD2 HIS A 219     -19.187   4.216   9.113  1.00 97.42           H  
ATOM   3454  ND1 HIS A 219     -18.441   7.217  10.122  1.00 97.42           N  
ATOM   3455  HD1 HIS A 219     -18.409   8.217   9.982  1.00 97.42           H  
ATOM   3456  CE1 HIS A 219     -18.938   6.649  11.230  1.00 97.42           C  
ATOM   3457  HE1 HIS A 219     -19.185   7.159  12.150  1.00 97.42           H  
ATOM   3458  NE2 HIS A 219     -19.253   5.379  10.987  1.00 97.42           N  
ATOM   3459  N   LEU A 220     -18.839   9.593   8.441  1.00 97.27           N  
ATOM   3460  H   LEU A 220     -19.755   9.219   8.642  1.00 97.27           H  
ATOM   3461  CA  LEU A 220     -18.448  10.819   9.138  1.00 97.27           C  
ATOM   3462  HA  LEU A 220     -18.544  11.648   8.436  1.00 97.27           H  
ATOM   3463  C   LEU A 220     -16.985  10.816   9.640  1.00 97.27           C  
ATOM   3464  CB  LEU A 220     -19.461  11.009  10.287  1.00 97.27           C  
ATOM   3465  HB2 LEU A 220     -20.467  11.010   9.869  1.00 97.27           H  
ATOM   3466  HB3 LEU A 220     -19.382  10.162  10.968  1.00 97.27           H  
ATOM   3467  O   LEU A 220     -16.289  11.813   9.501  1.00 97.27           O  
ATOM   3468  CG  LEU A 220     -19.280  12.296  11.106  1.00 97.27           C  
ATOM   3469  HG  LEU A 220     -18.298  12.263  11.578  1.00 97.27           H  
ATOM   3470  CD1 LEU A 220     -19.420  13.548  10.235  1.00 97.27           C  
ATOM   3471 HD11 LEU A 220     -19.431  14.443  10.857  1.00 97.27           H  
ATOM   3472 HD12 LEU A 220     -20.351  13.510   9.669  1.00 97.27           H  
ATOM   3473 HD13 LEU A 220     -18.579  13.625   9.545  1.00 97.27           H  
ATOM   3474  CD2 LEU A 220     -20.309  12.360  12.230  1.00 97.27           C  
ATOM   3475 HD21 LEU A 220     -20.144  13.254  12.832  1.00 97.27           H  
ATOM   3476 HD22 LEU A 220     -20.206  11.487  12.875  1.00 97.27           H  
ATOM   3477 HD23 LEU A 220     -21.317  12.386  11.817  1.00 97.27           H  
ATOM   3478  N   TYR A 221     -16.485   9.690  10.164  1.00 98.13           N  
ATOM   3479  H   TYR A 221     -17.083   8.882  10.260  1.00 98.13           H  
ATOM   3480  CA  TYR A 221     -15.130   9.552  10.708  1.00 98.13           C  
ATOM   3481  HA  TYR A 221     -14.768  10.547  10.967  1.00 98.13           H  
ATOM   3482  C   TYR A 221     -14.110   8.991   9.701  1.00 98.13           C  
ATOM   3483  CB  TYR A 221     -15.181   8.738  12.010  1.00 98.13           C  
ATOM   3484  HB2 TYR A 221     -14.174   8.676  12.425  1.00 98.13           H  
ATOM   3485  HB3 TYR A 221     -15.507   7.723  11.784  1.00 98.13           H  
ATOM   3486  O   TYR A 221     -13.040   8.532  10.100  1.00 98.13           O  
ATOM   3487  CG  TYR A 221     -16.070   9.338  13.082  1.00 98.13           C  
ATOM   3488  CD1 TYR A 221     -15.765  10.605  13.615  1.00 98.13           C  
ATOM   3489  HD1 TYR A 221     -14.901  11.151  13.266  1.00 98.13           H  
ATOM   3490  CD2 TYR A 221     -17.183   8.628  13.568  1.00 98.13           C  
ATOM   3491  HD2 TYR A 221     -17.389   7.629  13.214  1.00 98.13           H  
ATOM   3492  CE1 TYR A 221     -16.574  11.165  14.619  1.00 98.13           C  
ATOM   3493  HE1 TYR A 221     -16.324  12.128  15.039  1.00 98.13           H  
ATOM   3494  CE2 TYR A 221     -18.011   9.193  14.556  1.00 98.13           C  
ATOM   3495  HE2 TYR A 221     -18.863   8.652  14.939  1.00 98.13           H  
ATOM   3496  OH  TYR A 221     -18.497  11.016  16.035  1.00 98.13           O  
ATOM   3497  HH  TYR A 221     -18.181  11.889  16.276  1.00 98.13           H  
ATOM   3498  CZ  TYR A 221     -17.706  10.464  15.082  1.00 98.13           C  
ATOM   3499  N   SER A 222     -14.392   9.044   8.394  1.00 97.31           N  
ATOM   3500  H   SER A 222     -15.268   9.454   8.103  1.00 97.31           H  
ATOM   3501  CA  SER A 222     -13.494   8.531   7.342  1.00 97.31           C  
ATOM   3502  HA  SER A 222     -13.366   7.460   7.500  1.00 97.31           H  
ATOM   3503  C   SER A 222     -12.088   9.150   7.358  1.00 97.31           C  
ATOM   3504  CB  SER A 222     -14.123   8.727   5.959  1.00 97.31           C  
ATOM   3505  HB2 SER A 222     -13.423   8.394   5.194  1.00 97.31           H  
ATOM   3506  HB3 SER A 222     -15.031   8.129   5.881  1.00 97.31           H  
ATOM   3507  O   SER A 222     -11.139   8.522   6.886  1.00 97.31           O  
ATOM   3508  OG  SER A 222     -14.433  10.091   5.754  1.00 97.31           O  
ATOM   3509  HG  SER A 222     -15.370  10.208   5.926  1.00 97.31           H  
ATOM   3510  N   ALA A 223     -11.900  10.325   7.973  1.00 97.61           N  
ATOM   3511  H   ALA A 223     -12.714  10.825   8.302  1.00 97.61           H  
ATOM   3512  CA  ALA A 223     -10.578  10.926   8.155  1.00 97.61           C  
ATOM   3513  HA  ALA A 223     -10.114  11.002   7.171  1.00 97.61           H  
ATOM   3514  C   ALA A 223      -9.629  10.088   9.038  1.00 97.61           C  
ATOM   3515  CB  ALA A 223     -10.726  12.344   8.705  1.00 97.61           C  
ATOM   3516  HB1 ALA A 223      -9.791  12.887   8.563  1.00 97.61           H  
ATOM   3517  HB2 ALA A 223     -10.924  12.284   9.775  1.00 97.61           H  
ATOM   3518  HB3 ALA A 223     -11.526  12.879   8.194  1.00 97.61           H  
ATOM   3519  O   ALA A 223      -8.417  10.272   8.941  1.00 97.61           O  
ATOM   3520  N   ILE A 224     -10.130   9.109   9.812  1.00 98.26           N  
ATOM   3521  H   ILE A 224     -11.134   9.002   9.857  1.00 98.26           H  
ATOM   3522  CA  ILE A 224      -9.305   8.106  10.521  1.00 98.26           C  
ATOM   3523  HA  ILE A 224      -8.710   8.618  11.277  1.00 98.26           H  
ATOM   3524  C   ILE A 224      -8.312   7.418   9.570  1.00 98.26           C  
ATOM   3525  CB  ILE A 224     -10.215   7.074  11.239  1.00 98.26           C  
ATOM   3526  HB  ILE A 224     -10.999   6.764  10.548  1.00 98.26           H  
ATOM   3527  O   ILE A 224      -7.195   7.078   9.971  1.00 98.26           O  
ATOM   3528  CG1 ILE A 224     -10.869   7.743  12.470  1.00 98.26           C  
ATOM   3529 HG12 ILE A 224     -10.101   7.984  13.205  1.00 98.26           H  
ATOM   3530 HG13 ILE A 224     -11.332   8.679  12.161  1.00 98.26           H  
ATOM   3531  CG2 ILE A 224      -9.441   5.811  11.665  1.00 98.26           C  
ATOM   3532 HG21 ILE A 224      -8.583   6.086  12.279  1.00 98.26           H  
ATOM   3533 HG22 ILE A 224      -9.094   5.259  10.792  1.00 98.26           H  
ATOM   3534 HG23 ILE A 224     -10.083   5.133  12.228  1.00 98.26           H  
ATOM   3535  CD1 ILE A 224     -11.956   6.904  13.155  1.00 98.26           C  
ATOM   3536 HD11 ILE A 224     -12.709   6.607  12.425  1.00 98.26           H  
ATOM   3537 HD12 ILE A 224     -11.529   6.018  13.625  1.00 98.26           H  
ATOM   3538 HD13 ILE A 224     -12.434   7.502  13.931  1.00 98.26           H  
ATOM   3539  N   ARG A 225      -8.661   7.303   8.281  1.00 97.47           N  
ATOM   3540  H   ARG A 225      -9.576   7.636   8.012  1.00 97.47           H  
ATOM   3541  CA  ARG A 225      -7.784   6.764   7.235  1.00 97.47           C  
ATOM   3542  HA  ARG A 225      -7.559   5.722   7.463  1.00 97.47           H  
ATOM   3543  C   ARG A 225      -6.445   7.473   7.115  1.00 97.47           C  
ATOM   3544  CB  ARG A 225      -8.483   6.818   5.884  1.00 97.47           C  
ATOM   3545  HB2 ARG A 225      -8.819   7.835   5.678  1.00 97.47           H  
ATOM   3546  HB3 ARG A 225      -7.760   6.533   5.119  1.00 97.47           H  
ATOM   3547  O   ARG A 225      -5.491   6.871   6.630  1.00 97.47           O  
ATOM   3548  CG  ARG A 225      -9.668   5.852   5.835  1.00 97.47           C  
ATOM   3549  HG2 ARG A 225     -10.440   6.170   6.536  1.00 97.47           H  
ATOM   3550  HG3 ARG A 225      -9.348   4.848   6.114  1.00 97.47           H  
ATOM   3551  CD  ARG A 225     -10.234   5.837   4.421  1.00 97.47           C  
ATOM   3552  HD2 ARG A 225     -10.457   6.860   4.117  1.00 97.47           H  
ATOM   3553  HD3 ARG A 225     -11.162   5.264   4.419  1.00 97.47           H  
ATOM   3554  NE  ARG A 225      -9.288   5.190   3.507  1.00 97.47           N  
ATOM   3555  HE  ARG A 225      -8.671   4.509   3.926  1.00 97.47           H  
ATOM   3556  NH1 ARG A 225      -9.880   6.300   1.594  1.00 97.47           N  
ATOM   3557 HH11 ARG A 225      -9.804   6.423   0.595  1.00 97.47           H  
ATOM   3558 HH12 ARG A 225     -10.659   6.701   2.098  1.00 97.47           H  
ATOM   3559  NH2 ARG A 225      -8.202   4.796   1.583  1.00 97.47           N  
ATOM   3560 HH21 ARG A 225      -7.683   4.100   2.099  1.00 97.47           H  
ATOM   3561 HH22 ARG A 225      -8.088   4.894   0.584  1.00 97.47           H  
ATOM   3562  CZ  ARG A 225      -9.129   5.440   2.229  1.00 97.47           C  
ATOM   3563  N   VAL A 226      -6.310   8.713   7.591  1.00 96.25           N  
ATOM   3564  H   VAL A 226      -7.110   9.160   8.016  1.00 96.25           H  
ATOM   3565  CA  VAL A 226      -5.006   9.387   7.640  1.00 96.25           C  
ATOM   3566  HA  VAL A 226      -4.663   9.493   6.611  1.00 96.25           H  
ATOM   3567  C   VAL A 226      -3.958   8.547   8.384  1.00 96.25           C  
ATOM   3568  CB  VAL A 226      -5.140  10.798   8.245  1.00 96.25           C  
ATOM   3569  HB  VAL A 226      -6.009  11.279   7.796  1.00 96.25           H  
ATOM   3570  O   VAL A 226      -2.783   8.596   8.019  1.00 96.25           O  
ATOM   3571  CG1 VAL A 226      -5.323  10.800   9.768  1.00 96.25           C  
ATOM   3572 HG11 VAL A 226      -5.549  11.810  10.109  1.00 96.25           H  
ATOM   3573 HG12 VAL A 226      -4.426  10.451  10.279  1.00 96.25           H  
ATOM   3574 HG13 VAL A 226      -6.155  10.156  10.053  1.00 96.25           H  
ATOM   3575  CG2 VAL A 226      -3.915  11.645   7.877  1.00 96.25           C  
ATOM   3576 HG21 VAL A 226      -4.042  12.650   8.278  1.00 96.25           H  
ATOM   3577 HG22 VAL A 226      -3.010  11.215   8.306  1.00 96.25           H  
ATOM   3578 HG23 VAL A 226      -3.830  11.713   6.792  1.00 96.25           H  
ATOM   3579  N   GLY A 227      -4.368   7.736   9.364  1.00 95.47           N  
ATOM   3580  H   GLY A 227      -5.347   7.742   9.613  1.00 95.47           H  
ATOM   3581  CA  GLY A 227      -3.497   6.831  10.111  1.00 95.47           C  
ATOM   3582  HA2 GLY A 227      -3.937   6.682  11.097  1.00 95.47           H  
ATOM   3583  HA3 GLY A 227      -2.519   7.293  10.242  1.00 95.47           H  
ATOM   3584  C   GLY A 227      -3.305   5.446   9.483  1.00 95.47           C  
ATOM   3585  O   GLY A 227      -2.305   4.789   9.768  1.00 95.47           O  
ATOM   3586  N   THR A 228      -4.209   5.000   8.607  1.00 96.75           N  
ATOM   3587  H   THR A 228      -5.018   5.575   8.419  1.00 96.75           H  
ATOM   3588  CA  THR A 228      -4.266   3.602   8.134  1.00 96.75           C  
ATOM   3589  HA  THR A 228      -3.438   3.041   8.568  1.00 96.75           H  
ATOM   3590  C   THR A 228      -4.138   3.423   6.622  1.00 96.75           C  
ATOM   3591  CB  THR A 228      -5.546   2.912   8.611  1.00 96.75           C  
ATOM   3592  HB  THR A 228      -5.532   1.879   8.264  1.00 96.75           H  
ATOM   3593  O   THR A 228      -3.894   2.302   6.178  1.00 96.75           O  
ATOM   3594  CG2 THR A 228      -5.684   2.895  10.124  1.00 96.75           C  
ATOM   3595 HG21 THR A 228      -6.496   2.219  10.393  1.00 96.75           H  
ATOM   3596 HG22 THR A 228      -5.918   3.898  10.482  1.00 96.75           H  
ATOM   3597 HG23 THR A 228      -4.759   2.540  10.577  1.00 96.75           H  
ATOM   3598  OG1 THR A 228      -6.664   3.600   8.109  1.00 96.75           O  
ATOM   3599  HG1 THR A 228      -7.244   2.957   7.695  1.00 96.75           H  
ATOM   3600  N   VAL A 229      -4.184   4.500   5.829  1.00 94.98           N  
ATOM   3601  H   VAL A 229      -4.504   5.361   6.250  1.00 94.98           H  
ATOM   3602  CA  VAL A 229      -4.086   4.475   4.352  1.00 94.98           C  
ATOM   3603  HA  VAL A 229      -4.940   3.914   3.973  1.00 94.98           H  
ATOM   3604  C   VAL A 229      -2.828   3.772   3.832  1.00 94.98           C  
ATOM   3605  CB  VAL A 229      -4.182   5.912   3.792  1.00 94.98           C  
ATOM   3606  HB  VAL A 229      -5.090   6.363   4.192  1.00 94.98           H  
ATOM   3607  O   VAL A 229      -2.796   3.264   2.718  1.00 94.98           O  
ATOM   3608  CG1 VAL A 229      -2.991   6.801   4.195  1.00 94.98           C  
ATOM   3609 HG11 VAL A 229      -2.067   6.425   3.755  1.00 94.98           H  
ATOM   3610 HG12 VAL A 229      -3.168   7.816   3.841  1.00 94.98           H  
ATOM   3611 HG13 VAL A 229      -2.900   6.828   5.281  1.00 94.98           H  
ATOM   3612  CG2 VAL A 229      -4.330   5.947   2.268  1.00 94.98           C  
ATOM   3613 HG21 VAL A 229      -4.563   6.962   1.944  1.00 94.98           H  
ATOM   3614 HG22 VAL A 229      -3.412   5.618   1.781  1.00 94.98           H  
ATOM   3615 HG23 VAL A 229      -5.144   5.287   1.970  1.00 94.98           H  
ATOM   3616  N   VAL A 230      -1.776   3.703   4.653  1.00 93.63           N  
ATOM   3617  H   VAL A 230      -1.894   4.087   5.579  1.00 93.63           H  
ATOM   3618  CA  VAL A 230      -0.523   3.005   4.327  1.00 93.63           C  
ATOM   3619  HA  VAL A 230      -0.245   3.267   3.306  1.00 93.63           H  
ATOM   3620  C   VAL A 230      -0.640   1.475   4.341  1.00 93.63           C  
ATOM   3621  CB  VAL A 230       0.617   3.451   5.257  1.00 93.63           C  
ATOM   3622  HB  VAL A 230       1.525   2.918   4.972  1.00 93.63           H  
ATOM   3623  O   VAL A 230       0.316   0.803   3.967  1.00 93.63           O  
ATOM   3624  CG1 VAL A 230       0.907   4.950   5.111  1.00 93.63           C  
ATOM   3625 HG11 VAL A 230       1.066   5.185   4.058  1.00 93.63           H  
ATOM   3626 HG12 VAL A 230       1.812   5.196   5.665  1.00 93.63           H  
ATOM   3627 HG13 VAL A 230       0.071   5.541   5.488  1.00 93.63           H  
ATOM   3628  CG2 VAL A 230       0.326   3.144   6.731  1.00 93.63           C  
ATOM   3629 HG21 VAL A 230       0.039   2.099   6.844  1.00 93.63           H  
ATOM   3630 HG22 VAL A 230      -0.475   3.775   7.115  1.00 93.63           H  
ATOM   3631 HG23 VAL A 230       1.234   3.305   7.312  1.00 93.63           H  
ATOM   3632  N   THR A 231      -1.770   0.925   4.794  1.00 95.71           N  
ATOM   3633  H   THR A 231      -2.515   1.536   5.097  1.00 95.71           H  
ATOM   3634  CA  THR A 231      -2.048  -0.520   4.758  1.00 95.71           C  
ATOM   3635  HA  THR A 231      -1.130  -1.069   4.971  1.00 95.71           H  
ATOM   3636  C   THR A 231      -2.543  -0.985   3.389  1.00 95.71           C  
ATOM   3637  CB  THR A 231      -3.090  -0.931   5.807  1.00 95.71           C  
ATOM   3638  HB  THR A 231      -3.222  -2.011   5.741  1.00 95.71           H  
ATOM   3639  O   THR A 231      -2.429  -2.171   3.077  1.00 95.71           O  
ATOM   3640  CG2 THR A 231      -2.677  -0.606   7.240  1.00 95.71           C  
ATOM   3641 HG21 THR A 231      -3.498  -0.842   7.917  1.00 95.71           H  
ATOM   3642 HG22 THR A 231      -1.820  -1.226   7.507  1.00 95.71           H  
ATOM   3643 HG23 THR A 231      -2.417   0.447   7.348  1.00 95.71           H  
ATOM   3644  OG1 THR A 231      -4.338  -0.340   5.542  1.00 95.71           O  
ATOM   3645  HG1 THR A 231      -4.301   0.591   5.773  1.00 95.71           H  
ATOM   3646  N   ALA A 232      -3.083  -0.071   2.574  1.00 95.40           N  
ATOM   3647  H   ALA A 232      -3.154   0.887   2.884  1.00 95.40           H  
ATOM   3648  CA  ALA A 232      -3.505  -0.359   1.212  1.00 95.40           C  
ATOM   3649  HA  ALA A 232      -4.125  -1.256   1.226  1.00 95.40           H  
ATOM   3650  C   ALA A 232      -2.282  -0.614   0.322  1.00 95.40           C  
ATOM   3651  CB  ALA A 232      -4.357   0.802   0.687  1.00 95.40           C  
ATOM   3652  HB1 ALA A 232      -5.213   0.963   1.343  1.00 95.40           H  
ATOM   3653  HB2 ALA A 232      -4.717   0.568  -0.315  1.00 95.40           H  
ATOM   3654  HB3 ALA A 232      -3.761   1.714   0.651  1.00 95.40           H  
ATOM   3655  O   ALA A 232      -1.371   0.212   0.237  1.00 95.40           O  
ATOM   3656  N   TYR A 233      -2.273  -1.764  -0.351  1.00 94.04           N  
ATOM   3657  H   TYR A 233      -3.050  -2.391  -0.202  1.00 94.04           H  
ATOM   3658  CA  TYR A 233      -1.177  -2.250  -1.189  1.00 94.04           C  
ATOM   3659  HA  TYR A 233      -1.409  -3.290  -1.421  1.00 94.04           H  
ATOM   3660  C   TYR A 233       0.178  -2.287  -0.459  1.00 94.04           C  
ATOM   3661  CB  TYR A 233      -1.158  -1.483  -2.518  1.00 94.04           C  
ATOM   3662  HB2 TYR A 233      -0.420  -1.933  -3.181  1.00 94.04           H  
ATOM   3663  HB3 TYR A 233      -0.841  -0.456  -2.333  1.00 94.04           H  
ATOM   3664  O   TYR A 233       1.241  -2.132  -1.071  1.00 94.04           O  
ATOM   3665  CG  TYR A 233      -2.486  -1.477  -3.247  1.00 94.04           C  
ATOM   3666  CD1 TYR A 233      -2.952  -2.653  -3.866  1.00 94.04           C  
ATOM   3667  HD1 TYR A 233      -2.371  -3.563  -3.813  1.00 94.04           H  
ATOM   3668  CD2 TYR A 233      -3.255  -0.299  -3.302  1.00 94.04           C  
ATOM   3669  HD2 TYR A 233      -2.906   0.593  -2.802  1.00 94.04           H  
ATOM   3670  CE1 TYR A 233      -4.175  -2.645  -4.562  1.00 94.04           C  
ATOM   3671  HE1 TYR A 233      -4.542  -3.534  -5.053  1.00 94.04           H  
ATOM   3672  CE2 TYR A 233      -4.481  -0.287  -3.995  1.00 94.04           C  
ATOM   3673  HE2 TYR A 233      -5.074   0.614  -4.034  1.00 94.04           H  
ATOM   3674  OH  TYR A 233      -6.112  -1.460  -5.312  1.00 94.04           O  
ATOM   3675  HH  TYR A 233      -6.564  -0.614  -5.272  1.00 94.04           H  
ATOM   3676  CZ  TYR A 233      -4.937  -1.462  -4.632  1.00 94.04           C  
ATOM   3677  N   GLU A 234       0.156  -2.498   0.859  1.00 92.86           N  
ATOM   3678  H   GLU A 234      -0.738  -2.588   1.321  1.00 92.86           H  
ATOM   3679  CA  GLU A 234       1.370  -2.672   1.650  1.00 92.86           C  
ATOM   3680  HA  GLU A 234       1.989  -1.788   1.495  1.00 92.86           H  
ATOM   3681  C   GLU A 234       2.162  -3.900   1.163  1.00 92.86           C  
ATOM   3682  CB  GLU A 234       1.020  -2.736   3.144  1.00 92.86           C  
ATOM   3683  HB2 GLU A 234       0.463  -1.837   3.406  1.00 92.86           H  
ATOM   3684  HB3 GLU A 234       0.390  -3.604   3.340  1.00 92.86           H  
ATOM   3685  O   GLU A 234       1.592  -4.941   0.844  1.00 92.86           O  
ATOM   3686  CG  GLU A 234       2.285  -2.804   4.010  1.00 92.86           C  
ATOM   3687  HG2 GLU A 234       2.924  -1.957   3.758  1.00 92.86           H  
ATOM   3688  HG3 GLU A 234       2.834  -3.715   3.773  1.00 92.86           H  
ATOM   3689  CD  GLU A 234       2.020  -2.788   5.519  1.00 92.86           C  
ATOM   3690  OE1 GLU A 234       3.027  -2.799   6.266  1.00 92.86           O  
ATOM   3691  OE2 GLU A 234       0.856  -2.727   5.973  1.00 92.86           O  
ATOM   3692  N   ASP A 235       3.491  -3.769   1.077  1.00 91.07           N  
ATOM   3693  H   ASP A 235       3.913  -2.938   1.466  1.00 91.07           H  
ATOM   3694  CA  ASP A 235       4.403  -4.762   0.485  1.00 91.07           C  
ATOM   3695  HA  ASP A 235       5.368  -4.263   0.391  1.00 91.07           H  
ATOM   3696  C   ASP A 235       4.056  -5.159  -0.968  1.00 91.07           C  
ATOM   3697  CB  ASP A 235       4.637  -5.953   1.443  1.00 91.07           C  
ATOM   3698  HB2 ASP A 235       5.218  -6.715   0.923  1.00 91.07           H  
ATOM   3699  HB3 ASP A 235       3.682  -6.401   1.719  1.00 91.07           H  
ATOM   3700  O   ASP A 235       4.427  -6.236  -1.435  1.00 91.07           O  
ATOM   3701  CG  ASP A 235       5.428  -5.589   2.709  1.00 91.07           C  
ATOM   3702  OD1 ASP A 235       6.053  -4.505   2.740  1.00 91.07           O  
ATOM   3703  OD2 ASP A 235       5.445  -6.419   3.652  1.00 91.07           O  
ATOM   3704  N   CYS A 236       3.395  -4.268  -1.715  1.00 93.43           N  
ATOM   3705  H   CYS A 236       2.998  -3.470  -1.240  1.00 93.43           H  
ATOM   3706  CA  CYS A 236       3.030  -4.440  -3.126  1.00 93.43           C  
ATOM   3707  HA  CYS A 236       3.304  -5.448  -3.440  1.00 93.43           H  
ATOM   3708  C   CYS A 236       3.793  -3.474  -4.059  1.00 93.43           C  
ATOM   3709  CB  CYS A 236       1.504  -4.317  -3.219  1.00 93.43           C  
ATOM   3710  HB2 CYS A 236       1.052  -4.718  -2.311  1.00 93.43           H  
ATOM   3711  HB3 CYS A 236       1.240  -3.264  -3.310  1.00 93.43           H  
ATOM   3712  O   CYS A 236       3.324  -3.123  -5.141  1.00 93.43           O  
ATOM   3713  SG  CYS A 236       0.847  -5.231  -4.635  1.00 93.43           S  
ATOM   3714  HG  CYS A 236      -0.452  -5.046  -4.385  1.00 93.43           H  
ATOM   3715  N   SER A 237       4.966  -2.984  -3.634  1.00 92.89           N  
ATOM   3716  H   SER A 237       5.339  -3.323  -2.759  1.00 92.89           H  
ATOM   3717  CA  SER A 237       5.707  -1.932  -4.349  1.00 92.89           C  
ATOM   3718  HA  SER A 237       5.059  -1.058  -4.423  1.00 92.89           H  
ATOM   3719  C   SER A 237       6.087  -2.310  -5.782  1.00 92.89           C  
ATOM   3720  CB  SER A 237       6.965  -1.516  -3.575  1.00 92.89           C  
ATOM   3721  HB2 SER A 237       7.546  -0.823  -4.183  1.00 92.89           H  
ATOM   3722  HB3 SER A 237       6.665  -1.006  -2.659  1.00 92.89           H  
ATOM   3723  O   SER A 237       6.065  -1.441  -6.645  1.00 92.89           O  
ATOM   3724  OG  SER A 237       7.766  -2.634  -3.234  1.00 92.89           O  
ATOM   3725  HG  SER A 237       8.637  -2.324  -2.973  1.00 92.89           H  
ATOM   3726  N   GLY A 238       6.374  -3.584  -6.055  1.00 95.00           N  
ATOM   3727  H   GLY A 238       6.258  -4.271  -5.324  1.00 95.00           H  
ATOM   3728  CA  GLY A 238       6.663  -4.088  -7.395  1.00 95.00           C  
ATOM   3729  HA2 GLY A 238       7.502  -3.547  -7.834  1.00 95.00           H  
ATOM   3730  HA3 GLY A 238       6.931  -5.140  -7.304  1.00 95.00           H  
ATOM   3731  C   GLY A 238       5.464  -3.985  -8.335  1.00 95.00           C  
ATOM   3732  O   GLY A 238       5.553  -3.335  -9.375  1.00 95.00           O  
ATOM   3733  N   LEU A 239       4.319  -4.551  -7.942  1.00 94.63           N  
ATOM   3734  H   LEU A 239       4.307  -5.049  -7.064  1.00 94.63           H  
ATOM   3735  CA  LEU A 239       3.093  -4.516  -8.753  1.00 94.63           C  
ATOM   3736  HA  LEU A 239       3.344  -4.858  -9.758  1.00 94.63           H  
ATOM   3737  C   LEU A 239       2.514  -3.095  -8.881  1.00 94.63           C  
ATOM   3738  CB  LEU A 239       2.076  -5.495  -8.145  1.00 94.63           C  
ATOM   3739  HB2 LEU A 239       2.515  -6.493  -8.130  1.00 94.63           H  
ATOM   3740  HB3 LEU A 239       1.894  -5.185  -7.116  1.00 94.63           H  
ATOM   3741  O   LEU A 239       2.028  -2.711  -9.946  1.00 94.63           O  
ATOM   3742  CG  LEU A 239       0.722  -5.567  -8.877  1.00 94.63           C  
ATOM   3743  HG  LEU A 239       0.275  -4.574  -8.917  1.00 94.63           H  
ATOM   3744  CD1 LEU A 239       0.860  -6.107 -10.299  1.00 94.63           C  
ATOM   3745 HD11 LEU A 239       1.259  -7.121 -10.278  1.00 94.63           H  
ATOM   3746 HD12 LEU A 239      -0.118  -6.128 -10.779  1.00 94.63           H  
ATOM   3747 HD13 LEU A 239       1.516  -5.471 -10.894  1.00 94.63           H  
ATOM   3748  CD2 LEU A 239      -0.237  -6.479  -8.115  1.00 94.63           C  
ATOM   3749 HD21 LEU A 239      -0.397  -6.084  -7.112  1.00 94.63           H  
ATOM   3750 HD22 LEU A 239      -1.196  -6.512  -8.632  1.00 94.63           H  
ATOM   3751 HD23 LEU A 239       0.169  -7.488  -8.051  1.00 94.63           H  
ATOM   3752  N   VAL A 240       2.603  -2.278  -7.826  1.00 93.60           N  
ATOM   3753  H   VAL A 240       2.960  -2.656  -6.960  1.00 93.60           H  
ATOM   3754  CA  VAL A 240       2.205  -0.861  -7.877  1.00 93.60           C  
ATOM   3755  HA  VAL A 240       1.193  -0.800  -8.278  1.00 93.60           H  
ATOM   3756  C   VAL A 240       3.108  -0.075  -8.832  1.00 93.60           C  
ATOM   3757  CB  VAL A 240       2.196  -0.235  -6.468  1.00 93.60           C  
ATOM   3758  HB  VAL A 240       3.146  -0.445  -5.977  1.00 93.60           H  
ATOM   3759  O   VAL A 240       2.599   0.737  -9.607  1.00 93.60           O  
ATOM   3760  CG1 VAL A 240       2.001   1.290  -6.497  1.00 93.60           C  
ATOM   3761 HG11 VAL A 240       1.094   1.531  -7.051  1.00 93.60           H  
ATOM   3762 HG12 VAL A 240       1.910   1.664  -5.477  1.00 93.60           H  
ATOM   3763 HG13 VAL A 240       2.857   1.767  -6.975  1.00 93.60           H  
ATOM   3764  CG2 VAL A 240       1.055  -0.815  -5.621  1.00 93.60           C  
ATOM   3765 HG21 VAL A 240       1.117  -0.436  -4.600  1.00 93.60           H  
ATOM   3766 HG22 VAL A 240       0.090  -0.544  -6.048  1.00 93.60           H  
ATOM   3767 HG23 VAL A 240       1.119  -1.902  -5.586  1.00 93.60           H  
ATOM   3768  N   SER A 241       4.424  -0.318  -8.819  1.00 95.13           N  
ATOM   3769  H   SER A 241       4.810  -0.965  -8.146  1.00 95.13           H  
ATOM   3770  CA  SER A 241       5.349   0.285  -9.787  1.00 95.13           C  
ATOM   3771  HA  SER A 241       5.214   1.367  -9.770  1.00 95.13           H  
ATOM   3772  C   SER A 241       5.043  -0.174 -11.213  1.00 95.13           C  
ATOM   3773  CB  SER A 241       6.813   0.000  -9.428  1.00 95.13           C  
ATOM   3774  HB2 SER A 241       7.444   0.259 -10.278  1.00 95.13           H  
ATOM   3775  HB3 SER A 241       6.949  -1.057  -9.200  1.00 95.13           H  
ATOM   3776  O   SER A 241       4.989   0.670 -12.103  1.00 95.13           O  
ATOM   3777  OG  SER A 241       7.203   0.802  -8.324  1.00 95.13           O  
ATOM   3778  HG  SER A 241       8.159   0.891  -8.350  1.00 95.13           H  
ATOM   3779  N   PHE A 242       4.745  -1.459 -11.430  1.00 95.72           N  
ATOM   3780  H   PHE A 242       4.849  -2.120 -10.673  1.00 95.72           H  
ATOM   3781  CA  PHE A 242       4.329  -1.973 -12.740  1.00 95.72           C  
ATOM   3782  HA  PHE A 242       5.091  -1.733 -13.482  1.00 95.72           H  
ATOM   3783  C   PHE A 242       3.036  -1.309 -13.233  1.00 95.72           C  
ATOM   3784  CB  PHE A 242       4.206  -3.501 -12.679  1.00 95.72           C  
ATOM   3785  HB2 PHE A 242       3.402  -3.781 -11.998  1.00 95.72           H  
ATOM   3786  HB3 PHE A 242       5.133  -3.917 -12.284  1.00 95.72           H  
ATOM   3787  O   PHE A 242       2.970  -0.828 -14.360  1.00 95.72           O  
ATOM   3788  CG  PHE A 242       3.939  -4.115 -14.038  1.00 95.72           C  
ATOM   3789  CD1 PHE A 242       2.622  -4.194 -14.527  1.00 95.72           C  
ATOM   3790  HD1 PHE A 242       1.793  -3.858 -13.922  1.00 95.72           H  
ATOM   3791  CD2 PHE A 242       5.009  -4.561 -14.838  1.00 95.72           C  
ATOM   3792  HD2 PHE A 242       6.023  -4.523 -14.467  1.00 95.72           H  
ATOM   3793  CE1 PHE A 242       2.379  -4.703 -15.814  1.00 95.72           C  
ATOM   3794  HE1 PHE A 242       1.369  -4.761 -16.192  1.00 95.72           H  
ATOM   3795  CE2 PHE A 242       4.765  -5.071 -16.125  1.00 95.72           C  
ATOM   3796  HE2 PHE A 242       5.583  -5.418 -16.739  1.00 95.72           H  
ATOM   3797  CZ  PHE A 242       3.449  -5.138 -16.613  1.00 95.72           C  
ATOM   3798  HZ  PHE A 242       3.255  -5.518 -17.605  1.00 95.72           H  
ATOM   3799  N   THR A 243       2.031  -1.180 -12.364  1.00 92.74           N  
ATOM   3800  H   THR A 243       2.137  -1.615 -11.459  1.00 92.74           H  
ATOM   3801  CA  THR A 243       0.769  -0.495 -12.690  1.00 92.74           C  
ATOM   3802  HA  THR A 243       0.311  -0.989 -13.547  1.00 92.74           H  
ATOM   3803  C   THR A 243       0.993   0.977 -13.052  1.00 92.74           C  
ATOM   3804  CB  THR A 243      -0.211  -0.580 -11.512  1.00 92.74           C  
ATOM   3805  HB  THR A 243       0.208  -0.063 -10.649  1.00 92.74           H  
ATOM   3806  O   THR A 243       0.345   1.506 -13.954  1.00 92.74           O  
ATOM   3807  CG2 THR A 243      -1.576   0.029 -11.843  1.00 92.74           C  
ATOM   3808 HG21 THR A 243      -1.963  -0.421 -12.758  1.00 92.74           H  
ATOM   3809 HG22 THR A 243      -1.489   1.108 -11.971  1.00 92.74           H  
ATOM   3810 HG23 THR A 243      -2.268  -0.176 -11.026  1.00 92.74           H  
ATOM   3811  OG1 THR A 243      -0.445  -1.922 -11.164  1.00 92.74           O  
ATOM   3812  HG1 THR A 243       0.363  -2.300 -10.808  1.00 92.74           H  
ATOM   3813  N   GLY A 244       1.906   1.661 -12.355  1.00 91.74           N  
ATOM   3814  H   GLY A 244       2.401   1.186 -11.615  1.00 91.74           H  
ATOM   3815  CA  GLY A 244       2.295   3.032 -12.691  1.00 91.74           C  
ATOM   3816  HA2 GLY A 244       2.967   3.406 -11.919  1.00 91.74           H  
ATOM   3817  HA3 GLY A 244       1.409   3.666 -12.734  1.00 91.74           H  
ATOM   3818  C   GLY A 244       3.022   3.124 -14.033  1.00 91.74           C  
ATOM   3819  O   GLY A 244       2.720   4.006 -14.831  1.00 91.74           O  
ATOM   3820  N   PHE A 245       3.929   2.183 -14.295  1.00 93.29           N  
ATOM   3821  H   PHE A 245       4.121   1.492 -13.585  1.00 93.29           H  
ATOM   3822  CA  PHE A 245       4.708   2.095 -15.526  1.00 93.29           C  
ATOM   3823  HA  PHE A 245       5.278   3.016 -15.656  1.00 93.29           H  
ATOM   3824  C   PHE A 245       3.832   1.927 -16.766  1.00 93.29           C  
ATOM   3825  CB  PHE A 245       5.687   0.931 -15.384  1.00 93.29           C  
ATOM   3826  HB2 PHE A 245       6.412   1.193 -14.613  1.00 93.29           H  
ATOM   3827  HB3 PHE A 245       5.159   0.045 -15.031  1.00 93.29           H  
ATOM   3828  O   PHE A 245       3.955   2.717 -17.696  1.00 93.29           O  
ATOM   3829  CG  PHE A 245       6.426   0.558 -16.648  1.00 93.29           C  
ATOM   3830  CD1 PHE A 245       6.127  -0.652 -17.301  1.00 93.29           C  
ATOM   3831  HD1 PHE A 245       5.349  -1.301 -16.927  1.00 93.29           H  
ATOM   3832  CD2 PHE A 245       7.425   1.406 -17.159  1.00 93.29           C  
ATOM   3833  HD2 PHE A 245       7.650   2.341 -16.668  1.00 93.29           H  
ATOM   3834  CE1 PHE A 245       6.848  -1.025 -18.446  1.00 93.29           C  
ATOM   3835  HE1 PHE A 245       6.608  -1.945 -18.959  1.00 93.29           H  
ATOM   3836  CE2 PHE A 245       8.141   1.027 -18.307  1.00 93.29           C  
ATOM   3837  HE2 PHE A 245       8.908   1.671 -18.709  1.00 93.29           H  
ATOM   3838  CZ  PHE A 245       7.870  -0.198 -18.939  1.00 93.29           C  
ATOM   3839  HZ  PHE A 245       8.417  -0.486 -19.824  1.00 93.29           H  
ATOM   3840  N   ILE A 246       2.899   0.969 -16.763  1.00 91.98           N  
ATOM   3841  H   ILE A 246       2.864   0.326 -15.985  1.00 91.98           H  
ATOM   3842  CA  ILE A 246       2.036   0.720 -17.929  1.00 91.98           C  
ATOM   3843  HA  ILE A 246       2.678   0.588 -18.800  1.00 91.98           H  
ATOM   3844  C   ILE A 246       1.131   1.919 -18.249  1.00 91.98           C  
ATOM   3845  CB  ILE A 246       1.235  -0.588 -17.769  1.00 91.98           C  
ATOM   3846  HB  ILE A 246       0.677  -0.740 -18.693  1.00 91.98           H  
ATOM   3847  O   ILE A 246       0.931   2.252 -19.413  1.00 91.98           O  
ATOM   3848  CG1 ILE A 246       0.214  -0.534 -16.614  1.00 91.98           C  
ATOM   3849 HG12 ILE A 246      -0.461   0.308 -16.764  1.00 91.98           H  
ATOM   3850 HG13 ILE A 246       0.746  -0.392 -15.673  1.00 91.98           H  
ATOM   3851  CG2 ILE A 246       2.205  -1.773 -17.642  1.00 91.98           C  
ATOM   3852 HG21 ILE A 246       1.674  -2.706 -17.831  1.00 91.98           H  
ATOM   3853 HG22 ILE A 246       2.655  -1.812 -16.650  1.00 91.98           H  
ATOM   3854 HG23 ILE A 246       2.997  -1.679 -18.383  1.00 91.98           H  
ATOM   3855  CD1 ILE A 246      -0.663  -1.783 -16.494  1.00 91.98           C  
ATOM   3856 HD11 ILE A 246      -1.160  -1.979 -17.444  1.00 91.98           H  
ATOM   3857 HD12 ILE A 246      -1.416  -1.623 -15.723  1.00 91.98           H  
ATOM   3858 HD13 ILE A 246      -0.057  -2.645 -16.215  1.00 91.98           H  
ATOM   3859  N   LYS A 247       0.660   2.639 -17.218  1.00 89.47           N  
ATOM   3860  H   LYS A 247       0.880   2.319 -16.286  1.00 89.47           H  
ATOM   3861  CA  LYS A 247      -0.102   3.888 -17.389  1.00 89.47           C  
ATOM   3862  HA  LYS A 247      -0.909   3.726 -18.104  1.00 89.47           H  
ATOM   3863  C   LYS A 247       0.753   5.006 -17.973  1.00 89.47           C  
ATOM   3864  CB  LYS A 247      -0.679   4.349 -16.044  1.00 89.47           C  
ATOM   3865  HB2 LYS A 247       0.104   4.336 -15.286  1.00 89.47           H  
ATOM   3866  HB3 LYS A 247      -1.036   5.373 -16.152  1.00 89.47           H  
ATOM   3867  O   LYS A 247       0.262   5.811 -18.750  1.00 89.47           O  
ATOM   3868  CG  LYS A 247      -1.853   3.477 -15.594  1.00 89.47           C  
ATOM   3869  HG2 LYS A 247      -1.531   2.440 -15.495  1.00 89.47           H  
ATOM   3870  HG3 LYS A 247      -2.641   3.526 -16.345  1.00 89.47           H  
ATOM   3871  CD  LYS A 247      -2.398   3.979 -14.254  1.00 89.47           C  
ATOM   3872  HD2 LYS A 247      -1.612   3.921 -13.501  1.00 89.47           H  
ATOM   3873  HD3 LYS A 247      -2.724   5.013 -14.367  1.00 89.47           H  
ATOM   3874  CE  LYS A 247      -3.581   3.098 -13.847  1.00 89.47           C  
ATOM   3875  HE2 LYS A 247      -3.220   2.079 -13.707  1.00 89.47           H  
ATOM   3876  HE3 LYS A 247      -4.293   3.082 -14.672  1.00 89.47           H  
ATOM   3877  NZ  LYS A 247      -4.242   3.594 -12.616  1.00 89.47           N  
ATOM   3878  HZ1 LYS A 247      -3.591   3.599 -11.843  1.00 89.47           H  
ATOM   3879  HZ2 LYS A 247      -4.596   4.527 -12.768  1.00 89.47           H  
ATOM   3880  HZ3 LYS A 247      -5.022   2.995 -12.384  1.00 89.47           H  
ATOM   3881  N   GLN A 248       2.018   5.069 -17.575  1.00 86.84           N  
ATOM   3882  H   GLN A 248       2.350   4.369 -16.927  1.00 86.84           H  
ATOM   3883  CA  GLN A 248       2.955   6.095 -18.014  1.00 86.84           C  
ATOM   3884  HA  GLN A 248       2.486   7.075 -17.926  1.00 86.84           H  
ATOM   3885  C   GLN A 248       3.367   5.923 -19.477  1.00 86.84           C  
ATOM   3886  CB  GLN A 248       4.154   6.033 -17.072  1.00 86.84           C  
ATOM   3887  HB2 GLN A 248       3.830   6.356 -16.083  1.00 86.84           H  
ATOM   3888  HB3 GLN A 248       4.487   4.999 -16.993  1.00 86.84           H  
ATOM   3889  O   GLN A 248       3.458   6.917 -20.189  1.00 86.84           O  
ATOM   3890  CG  GLN A 248       5.365   6.868 -17.497  1.00 86.84           C  
ATOM   3891  HG2 GLN A 248       5.121   7.930 -17.471  1.00 86.84           H  
ATOM   3892  HG3 GLN A 248       5.677   6.601 -18.507  1.00 86.84           H  
ATOM   3893  CD  GLN A 248       6.527   6.581 -16.565  1.00 86.84           C  
ATOM   3894  NE2 GLN A 248       7.727   6.979 -16.892  1.00 86.84           N  
ATOM   3895 HE21 GLN A 248       7.888   7.373 -17.808  1.00 86.84           H  
ATOM   3896 HE22 GLN A 248       8.476   6.671 -16.288  1.00 86.84           H  
ATOM   3897  OE1 GLN A 248       6.389   6.038 -15.479  1.00 86.84           O  
ATOM   3898  N   ILE A 249       3.626   4.692 -19.919  1.00 86.19           N  
ATOM   3899  H   ILE A 249       3.593   3.922 -19.266  1.00 86.19           H  
ATOM   3900  CA  ILE A 249       3.994   4.401 -21.316  1.00 86.19           C  
ATOM   3901  HA  ILE A 249       4.490   5.279 -21.730  1.00 86.19           H  
ATOM   3902  C   ILE A 249       2.774   4.162 -22.217  1.00 86.19           C  
ATOM   3903  CB  ILE A 249       5.008   3.244 -21.397  1.00 86.19           C  
ATOM   3904  HB  ILE A 249       5.337   3.165 -22.433  1.00 86.19           H  
ATOM   3905  O   ILE A 249       2.939   3.939 -23.410  1.00 86.19           O  
ATOM   3906  CG1 ILE A 249       4.332   1.909 -21.023  1.00 86.19           C  
ATOM   3907 HG12 ILE A 249       3.548   1.692 -21.749  1.00 86.19           H  
ATOM   3908 HG13 ILE A 249       3.860   1.989 -20.043  1.00 86.19           H  
ATOM   3909  CG2 ILE A 249       6.255   3.568 -20.547  1.00 86.19           C  
ATOM   3910 HG21 ILE A 249       6.025   3.487 -19.485  1.00 86.19           H  
ATOM   3911 HG22 ILE A 249       6.600   4.577 -20.776  1.00 86.19           H  
ATOM   3912 HG23 ILE A 249       7.056   2.871 -20.795  1.00 86.19           H  
ATOM   3913  CD1 ILE A 249       5.290   0.726 -21.006  1.00 86.19           C  
ATOM   3914 HD11 ILE A 249       4.731  -0.200 -20.868  1.00 86.19           H  
ATOM   3915 HD12 ILE A 249       5.861   0.685 -21.933  1.00 86.19           H  
ATOM   3916 HD13 ILE A 249       5.969   0.860 -20.164  1.00 86.19           H  
ATOM   3917  N   ASN A 250       1.566   4.217 -21.644  1.00 86.46           N  
ATOM   3918  H   ASN A 250       1.530   4.397 -20.651  1.00 86.46           H  
ATOM   3919  CA  ASN A 250       0.289   4.003 -22.321  1.00 86.46           C  
ATOM   3920  HA  ASN A 250      -0.471   3.960 -21.541  1.00 86.46           H  
ATOM   3921  C   ASN A 250       0.193   2.652 -23.055  1.00 86.46           C  
ATOM   3922  CB  ASN A 250      -0.024   5.227 -23.198  1.00 86.46           C  
ATOM   3923  HB2 ASN A 250       0.636   5.223 -24.066  1.00 86.46           H  
ATOM   3924  HB3 ASN A 250       0.145   6.144 -22.635  1.00 86.46           H  
ATOM   3925  O   ASN A 250      -0.234   2.589 -24.204  1.00 86.46           O  
ATOM   3926  CG  ASN A 250      -1.467   5.229 -23.665  1.00 86.46           C  
ATOM   3927  ND2 ASN A 250      -1.722   5.641 -24.885  1.00 86.46           N  
ATOM   3928 HD21 ASN A 250      -2.674   5.527 -25.204  1.00 86.46           H  
ATOM   3929 HD22 ASN A 250      -0.967   5.839 -25.526  1.00 86.46           H  
ATOM   3930  OD1 ASN A 250      -2.382   4.908 -22.922  1.00 86.46           O  
ATOM   3931  N   LEU A 251       0.596   1.572 -22.383  1.00 88.85           N  
ATOM   3932  H   LEU A 251       0.864   1.692 -21.417  1.00 88.85           H  
ATOM   3933  CA  LEU A 251       0.490   0.204 -22.895  1.00 88.85           C  
ATOM   3934  HA  LEU A 251      -0.015   0.207 -23.861  1.00 88.85           H  
ATOM   3935  C   LEU A 251      -0.370  -0.658 -21.971  1.00 88.85           C  
ATOM   3936  CB  LEU A 251       1.889  -0.411 -23.081  1.00 88.85           C  
ATOM   3937  HB2 LEU A 251       2.427  -0.349 -22.135  1.00 88.85           H  
ATOM   3938  HB3 LEU A 251       1.765  -1.470 -23.310  1.00 88.85           H  
ATOM   3939  O   LEU A 251      -0.475  -0.413 -20.767  1.00 88.85           O  
ATOM   3940  CG  LEU A 251       2.750   0.214 -24.195  1.00 88.85           C  
ATOM   3941  HG  LEU A 251       2.986   1.248 -23.945  1.00 88.85           H  
ATOM   3942  CD1 LEU A 251       4.055  -0.575 -24.303  1.00 88.85           C  
ATOM   3943 HD11 LEU A 251       4.579  -0.579 -23.347  1.00 88.85           H  
ATOM   3944 HD12 LEU A 251       3.842  -1.603 -24.598  1.00 88.85           H  
ATOM   3945 HD13 LEU A 251       4.694  -0.115 -25.057  1.00 88.85           H  
ATOM   3946  CD2 LEU A 251       2.079   0.177 -25.568  1.00 88.85           C  
ATOM   3947 HD21 LEU A 251       1.221   0.849 -25.583  1.00 88.85           H  
ATOM   3948 HD22 LEU A 251       1.742  -0.832 -25.803  1.00 88.85           H  
ATOM   3949 HD23 LEU A 251       2.777   0.512 -26.335  1.00 88.85           H  
ATOM   3950  N   THR A 252      -0.954  -1.719 -22.518  1.00 90.54           N  
ATOM   3951  H   THR A 252      -0.864  -1.856 -23.515  1.00 90.54           H  
ATOM   3952  CA  THR A 252      -1.521  -2.799 -21.707  1.00 90.54           C  
ATOM   3953  HA  THR A 252      -2.158  -2.352 -20.944  1.00 90.54           H  
ATOM   3954  C   THR A 252      -0.412  -3.584 -21.002  1.00 90.54           C  
ATOM   3955  CB  THR A 252      -2.386  -3.754 -22.541  1.00 90.54           C  
ATOM   3956  HB  THR A 252      -2.817  -4.496 -21.869  1.00 90.54           H  
ATOM   3957  O   THR A 252       0.750  -3.572 -21.411  1.00 90.54           O  
ATOM   3958  CG2 THR A 252      -3.534  -3.056 -23.266  1.00 90.54           C  
ATOM   3959 HG21 THR A 252      -3.155  -2.322 -23.977  1.00 90.54           H  
ATOM   3960 HG22 THR A 252      -4.176  -2.550 -22.545  1.00 90.54           H  
ATOM   3961 HG23 THR A 252      -4.121  -3.794 -23.812  1.00 90.54           H  
ATOM   3962  OG1 THR A 252      -1.596  -4.431 -23.483  1.00 90.54           O  
ATOM   3963  HG1 THR A 252      -1.401  -3.773 -24.154  1.00 90.54           H  
ATOM   3964  N   ALA A 253      -0.763  -4.336 -19.953  1.00 90.71           N  
ATOM   3965  H   ALA A 253      -1.714  -4.297 -19.615  1.00 90.71           H  
ATOM   3966  CA  ALA A 253       0.192  -5.226 -19.285  1.00 90.71           C  
ATOM   3967  HA  ALA A 253       1.004  -4.625 -18.874  1.00 90.71           H  
ATOM   3968  C   ALA A 253       0.826  -6.232 -20.263  1.00 90.71           C  
ATOM   3969  CB  ALA A 253      -0.523  -5.944 -18.134  1.00 90.71           C  
ATOM   3970  HB1 ALA A 253      -0.915  -5.214 -17.427  1.00 90.71           H  
ATOM   3971  HB2 ALA A 253       0.185  -6.591 -17.617  1.00 90.71           H  
ATOM   3972  HB3 ALA A 253      -1.341  -6.553 -18.518  1.00 90.71           H  
ATOM   3973  O   ALA A 253       2.025  -6.484 -20.191  1.00 90.71           O  
ATOM   3974  N   ARG A 254       0.031  -6.758 -21.208  1.00 92.03           N  
ATOM   3975  H   ARG A 254      -0.923  -6.428 -21.257  1.00 92.03           H  
ATOM   3976  CA  ARG A 254       0.494  -7.696 -22.237  1.00 92.03           C  
ATOM   3977  HA  ARG A 254       0.981  -8.541 -21.751  1.00 92.03           H  
ATOM   3978  C   ARG A 254       1.554  -7.064 -23.136  1.00 92.03           C  
ATOM   3979  CB  ARG A 254      -0.710  -8.199 -23.051  1.00 92.03           C  
ATOM   3980  HB2 ARG A 254      -1.195  -7.353 -23.537  1.00 92.03           H  
ATOM   3981  HB3 ARG A 254      -1.426  -8.667 -22.376  1.00 92.03           H  
ATOM   3982  O   ARG A 254       2.586  -7.681 -23.352  1.00 92.03           O  
ATOM   3983  CG  ARG A 254      -0.291  -9.221 -24.120  1.00 92.03           C  
ATOM   3984  HG2 ARG A 254       0.447  -8.776 -24.786  1.00 92.03           H  
ATOM   3985  HG3 ARG A 254       0.156 -10.089 -23.635  1.00 92.03           H  
ATOM   3986  CD  ARG A 254      -1.493  -9.670 -24.960  1.00 92.03           C  
ATOM   3987  HD2 ARG A 254      -1.973  -8.797 -25.402  1.00 92.03           H  
ATOM   3988  HD3 ARG A 254      -2.218 -10.156 -24.307  1.00 92.03           H  
ATOM   3989  NE  ARG A 254      -1.083 -10.614 -26.018  1.00 92.03           N  
ATOM   3990  HE  ARG A 254      -1.218 -11.597 -25.829  1.00 92.03           H  
ATOM   3991  NH1 ARG A 254      -0.309  -9.075 -27.554  1.00 92.03           N  
ATOM   3992 HH11 ARG A 254       0.117  -8.866 -28.446  1.00 92.03           H  
ATOM   3993 HH12 ARG A 254      -0.579  -8.310 -26.953  1.00 92.03           H  
ATOM   3994  NH2 ARG A 254      -0.175 -11.249 -28.010  1.00 92.03           N  
ATOM   3995 HH21 ARG A 254       0.261 -11.000 -28.887  1.00 92.03           H  
ATOM   3996 HH22 ARG A 254      -0.301 -12.223 -27.776  1.00 92.03           H  
ATOM   3997  CZ  ARG A 254      -0.529 -10.306 -27.182  1.00 92.03           C  
ATOM   3998  N   GLU A 255       1.301  -5.863 -23.650  1.00 91.58           N  
ATOM   3999  H   GLU A 255       0.430  -5.404 -23.426  1.00 91.58           H  
ATOM   4000  CA  GLU A 255       2.235  -5.160 -24.541  1.00 91.58           C  
ATOM   4001  HA  GLU A 255       2.537  -5.809 -25.363  1.00 91.58           H  
ATOM   4002  C   GLU A 255       3.505  -4.736 -23.802  1.00 91.58           C  
ATOM   4003  CB  GLU A 255       1.545  -3.921 -25.115  1.00 91.58           C  
ATOM   4004  HB2 GLU A 255       2.277  -3.300 -25.632  1.00 91.58           H  
ATOM   4005  HB3 GLU A 255       1.153  -3.360 -24.266  1.00 91.58           H  
ATOM   4006  O   GLU A 255       4.606  -4.938 -24.302  1.00 91.58           O  
ATOM   4007  CG  GLU A 255       0.419  -4.275 -26.100  1.00 91.58           C  
ATOM   4008  HG2 GLU A 255       0.863  -4.509 -27.067  1.00 91.58           H  
ATOM   4009  HG3 GLU A 255      -0.104  -5.168 -25.759  1.00 91.58           H  
ATOM   4010  CD  GLU A 255      -0.613  -3.150 -26.237  1.00 91.58           C  
ATOM   4011  OE1 GLU A 255      -1.230  -3.064 -27.313  1.00 91.58           O  
ATOM   4012  OE2 GLU A 255      -0.884  -2.495 -25.201  1.00 91.58           O  
ATOM   4013  N   ALA A 256       3.368  -4.213 -22.582  1.00 93.06           N  
ATOM   4014  H   ALA A 256       2.435  -4.051 -22.230  1.00 93.06           H  
ATOM   4015  CA  ALA A 256       4.497  -3.751 -21.784  1.00 93.06           C  
ATOM   4016  HA  ALA A 256       5.026  -2.978 -22.341  1.00 93.06           H  
ATOM   4017  C   ALA A 256       5.505  -4.869 -21.468  1.00 93.06           C  
ATOM   4018  CB  ALA A 256       3.936  -3.133 -20.503  1.00 93.06           C  
ATOM   4019  HB1 ALA A 256       3.362  -3.876 -19.949  1.00 93.06           H  
ATOM   4020  HB2 ALA A 256       3.287  -2.295 -20.755  1.00 93.06           H  
ATOM   4021  HB3 ALA A 256       4.755  -2.776 -19.878  1.00 93.06           H  
ATOM   4022  O   ALA A 256       6.712  -4.637 -21.533  1.00 93.06           O  
ATOM   4023  N   ILE A 257       5.030  -6.082 -21.155  1.00 94.23           N  
ATOM   4024  H   ILE A 257       4.028  -6.212 -21.134  1.00 94.23           H  
ATOM   4025  CA  ILE A 257       5.894  -7.231 -20.827  1.00 94.23           C  
ATOM   4026  HA  ILE A 257       6.581  -6.930 -20.036  1.00 94.23           H  
ATOM   4027  C   ILE A 257       6.776  -7.636 -22.017  1.00 94.23           C  
ATOM   4028  CB  ILE A 257       5.040  -8.410 -20.297  1.00 94.23           C  
ATOM   4029  HB  ILE A 257       4.198  -8.556 -20.974  1.00 94.23           H  
ATOM   4030  O   ILE A 257       7.876  -8.138 -21.806  1.00 94.23           O  
ATOM   4031  CG1 ILE A 257       4.504  -8.062 -18.890  1.00 94.23           C  
ATOM   4032 HG12 ILE A 257       4.127  -7.039 -18.896  1.00 94.23           H  
ATOM   4033 HG13 ILE A 257       5.323  -8.097 -18.172  1.00 94.23           H  
ATOM   4034  CG2 ILE A 257       5.828  -9.731 -20.215  1.00 94.23           C  
ATOM   4035 HG21 ILE A 257       5.211 -10.528 -19.799  1.00 94.23           H  
ATOM   4036 HG22 ILE A 257       6.717  -9.602 -19.598  1.00 94.23           H  
ATOM   4037 HG23 ILE A 257       6.134 -10.054 -21.211  1.00 94.23           H  
ATOM   4038  CD1 ILE A 257       3.365  -8.971 -18.403  1.00 94.23           C  
ATOM   4039 HD11 ILE A 257       2.562  -8.988 -19.140  1.00 94.23           H  
ATOM   4040 HD12 ILE A 257       3.723  -9.986 -18.236  1.00 94.23           H  
ATOM   4041 HD13 ILE A 257       2.974  -8.581 -17.464  1.00 94.23           H  
ATOM   4042  N   LEU A 258       6.364  -7.367 -23.261  1.00 94.55           N  
ATOM   4043  H   LEU A 258       5.487  -6.885 -23.401  1.00 94.55           H  
ATOM   4044  CA  LEU A 258       7.173  -7.700 -24.439  1.00 94.55           C  
ATOM   4045  HA  LEU A 258       7.451  -8.752 -24.382  1.00 94.55           H  
ATOM   4046  C   LEU A 258       8.498  -6.926 -24.493  1.00 94.55           C  
ATOM   4047  CB  LEU A 258       6.361  -7.478 -25.726  1.00 94.55           C  
ATOM   4048  HB2 LEU A 258       6.997  -7.726 -26.575  1.00 94.55           H  
ATOM   4049  HB3 LEU A 258       6.110  -6.420 -25.802  1.00 94.55           H  
ATOM   4050  O   LEU A 258       9.424  -7.381 -25.148  1.00 94.55           O  
ATOM   4051  CG  LEU A 258       5.074  -8.312 -25.831  1.00 94.55           C  
ATOM   4052  HG  LEU A 258       4.434  -8.095 -24.976  1.00 94.55           H  
ATOM   4053  CD1 LEU A 258       4.308  -7.934 -27.098  1.00 94.55           C  
ATOM   4054 HD11 LEU A 258       4.910  -8.165 -27.977  1.00 94.55           H  
ATOM   4055 HD12 LEU A 258       4.096  -6.865 -27.090  1.00 94.55           H  
ATOM   4056 HD13 LEU A 258       3.368  -8.485 -27.144  1.00 94.55           H  
ATOM   4057  CD2 LEU A 258       5.351  -9.817 -25.864  1.00 94.55           C  
ATOM   4058 HD21 LEU A 258       6.035 -10.048 -26.681  1.00 94.55           H  
ATOM   4059 HD22 LEU A 258       5.795 -10.136 -24.921  1.00 94.55           H  
ATOM   4060 HD23 LEU A 258       4.418 -10.362 -26.010  1.00 94.55           H  
ATOM   4061  N   TYR A 259       8.627  -5.809 -23.770  1.00 94.96           N  
ATOM   4062  H   TYR A 259       7.823  -5.490 -23.248  1.00 94.96           H  
ATOM   4063  CA  TYR A 259       9.854  -5.005 -23.705  1.00 94.96           C  
ATOM   4064  HA  TYR A 259      10.363  -5.081 -24.666  1.00 94.96           H  
ATOM   4065  C   TYR A 259      10.867  -5.481 -22.643  1.00 94.96           C  
ATOM   4066  CB  TYR A 259       9.470  -3.534 -23.506  1.00 94.96           C  
ATOM   4067  HB2 TYR A 259      10.376  -2.958 -23.317  1.00 94.96           H  
ATOM   4068  HB3 TYR A 259       8.845  -3.438 -22.618  1.00 94.96           H  
ATOM   4069  O   TYR A 259      11.907  -4.853 -22.430  1.00 94.96           O  
ATOM   4070  CG  TYR A 259       8.760  -2.923 -24.698  1.00 94.96           C  
ATOM   4071  CD1 TYR A 259       9.501  -2.356 -25.755  1.00 94.96           C  
ATOM   4072  HD1 TYR A 259      10.581  -2.363 -25.727  1.00 94.96           H  
ATOM   4073  CD2 TYR A 259       7.355  -2.954 -24.764  1.00 94.96           C  
ATOM   4074  HD2 TYR A 259       6.782  -3.417 -23.975  1.00 94.96           H  
ATOM   4075  CE1 TYR A 259       8.835  -1.799 -26.866  1.00 94.96           C  
ATOM   4076  HE1 TYR A 259       9.383  -1.377 -27.695  1.00 94.96           H  
ATOM   4077  CE2 TYR A 259       6.691  -2.406 -25.875  1.00 94.96           C  
ATOM   4078  HE2 TYR A 259       5.614  -2.448 -25.948  1.00 94.96           H  
ATOM   4079  OH  TYR A 259       6.761  -1.285 -27.973  1.00 94.96           O  
ATOM   4080  HH  TYR A 259       7.346  -0.942 -28.653  1.00 94.96           H  
ATOM   4081  CZ  TYR A 259       7.427  -1.820 -26.921  1.00 94.96           C  
ATOM   4082  N   PHE A 260      10.569  -6.565 -21.924  1.00 94.85           N  
ATOM   4083  H   PHE A 260       9.724  -7.071 -22.148  1.00 94.85           H  
ATOM   4084  CA  PHE A 260      11.351  -7.027 -20.778  1.00 94.85           C  
ATOM   4085  HA  PHE A 260      11.874  -6.180 -20.334  1.00 94.85           H  
ATOM   4086  C   PHE A 260      12.436  -8.009 -21.252  1.00 94.85           C  
ATOM   4087  CB  PHE A 260      10.398  -7.571 -19.697  1.00 94.85           C  
ATOM   4088  HB2 PHE A 260       9.659  -8.230 -20.152  1.00 94.85           H  
ATOM   4089  HB3 PHE A 260      10.966  -8.208 -19.018  1.00 94.85           H  
ATOM   4090  O   PHE A 260      12.325  -9.225 -21.109  1.00 94.85           O  
ATOM   4091  CG  PHE A 260       9.688  -6.519 -18.854  1.00 94.85           C  
ATOM   4092  CD1 PHE A 260       9.068  -5.398 -19.440  1.00 94.85           C  
ATOM   4093  HD1 PHE A 260       9.049  -5.264 -20.512  1.00 94.85           H  
ATOM   4094  CD2 PHE A 260       9.624  -6.671 -17.457  1.00 94.85           C  
ATOM   4095  HD2 PHE A 260      10.073  -7.535 -16.989  1.00 94.85           H  
ATOM   4096  CE1 PHE A 260       8.432  -4.431 -18.650  1.00 94.85           C  
ATOM   4097  HE1 PHE A 260       7.974  -3.582 -19.136  1.00 94.85           H  
ATOM   4098  CE2 PHE A 260       8.962  -5.712 -16.670  1.00 94.85           C  
ATOM   4099  HE2 PHE A 260       8.897  -5.853 -15.601  1.00 94.85           H  
ATOM   4100  CZ  PHE A 260       8.377  -4.581 -17.258  1.00 94.85           C  
ATOM   4101  HZ  PHE A 260       7.879  -3.840 -16.651  1.00 94.85           H  
ATOM   4102  N   PHE A 261      13.514  -7.473 -21.832  1.00 94.35           N  
ATOM   4103  H   PHE A 261      13.478  -6.481 -22.016  1.00 94.35           H  
ATOM   4104  CA  PHE A 261      14.576  -8.245 -22.501  1.00 94.35           C  
ATOM   4105  HA  PHE A 261      14.109  -9.111 -22.970  1.00 94.35           H  
ATOM   4106  C   PHE A 261      15.653  -8.803 -21.555  1.00 94.35           C  
ATOM   4107  CB  PHE A 261      15.200  -7.402 -23.620  1.00 94.35           C  
ATOM   4108  HB2 PHE A 261      15.870  -8.035 -24.201  1.00 94.35           H  
ATOM   4109  HB3 PHE A 261      15.800  -6.615 -23.163  1.00 94.35           H  
ATOM   4110  O   PHE A 261      16.842  -8.528 -21.714  1.00 94.35           O  
ATOM   4111  CG  PHE A 261      14.213  -6.764 -24.567  1.00 94.35           C  
ATOM   4112  CD1 PHE A 261      13.185  -7.529 -25.147  1.00 94.35           C  
ATOM   4113  HD1 PHE A 261      13.092  -8.585 -24.941  1.00 94.35           H  
ATOM   4114  CD2 PHE A 261      14.331  -5.396 -24.875  1.00 94.35           C  
ATOM   4115  HD2 PHE A 261      15.122  -4.804 -24.437  1.00 94.35           H  
ATOM   4116  CE1 PHE A 261      12.267  -6.918 -26.013  1.00 94.35           C  
ATOM   4117  HE1 PHE A 261      11.484  -7.503 -26.472  1.00 94.35           H  
ATOM   4118  CE2 PHE A 261      13.401  -4.785 -25.728  1.00 94.35           C  
ATOM   4119  HE2 PHE A 261      13.469  -3.730 -25.946  1.00 94.35           H  
ATOM   4120  CZ  PHE A 261      12.360  -5.545 -26.280  1.00 94.35           C  
ATOM   4121  HZ  PHE A 261      11.623  -5.072 -26.912  1.00 94.35           H  
ATOM   4122  N   HIS A 262      15.260  -9.581 -20.547  1.00 92.73           N  
ATOM   4123  H   HIS A 262      14.275  -9.783 -20.458  1.00 92.73           H  
ATOM   4124  CA  HIS A 262      16.206 -10.236 -19.639  1.00 92.73           C  
ATOM   4125  HA  HIS A 262      17.095 -10.510 -20.207  1.00 92.73           H  
ATOM   4126  C   HIS A 262      15.612 -11.516 -19.039  1.00 92.73           C  
ATOM   4127  CB  HIS A 262      16.635  -9.246 -18.547  1.00 92.73           C  
ATOM   4128  HB2 HIS A 262      16.987  -8.321 -19.006  1.00 92.73           H  
ATOM   4129  HB3 HIS A 262      15.782  -9.017 -17.909  1.00 92.73           H  
ATOM   4130  O   HIS A 262      14.489 -11.521 -18.542  1.00 92.73           O  
ATOM   4131  CG  HIS A 262      17.707  -9.766 -17.645  1.00 92.73           C  
ATOM   4132  CD2 HIS A 262      19.058  -9.583 -17.764  1.00 92.73           C  
ATOM   4133  HD2 HIS A 262      19.579  -9.047 -18.544  1.00 92.73           H  
ATOM   4134  ND1 HIS A 262      17.480 -10.460 -16.484  1.00 92.73           N  
ATOM   4135  HD1 HIS A 262      16.580 -10.547 -16.033  1.00 92.73           H  
ATOM   4136  CE1 HIS A 262      18.671 -10.697 -15.917  1.00 92.73           C  
ATOM   4137  HE1 HIS A 262      18.838 -11.109 -14.933  1.00 92.73           H  
ATOM   4138  NE2 HIS A 262      19.651 -10.216 -16.671  1.00 92.73           N  
ATOM   4139  N   LYS A 263      16.389 -12.606 -19.020  1.00 91.60           N  
ATOM   4140  H   LYS A 263      17.309 -12.530 -19.430  1.00 91.60           H  
ATOM   4141  CA  LYS A 263      15.913 -13.939 -18.599  1.00 91.60           C  
ATOM   4142  HA  LYS A 263      15.115 -14.246 -19.275  1.00 91.60           H  
ATOM   4143  C   LYS A 263      15.283 -13.969 -17.198  1.00 91.60           C  
ATOM   4144  CB  LYS A 263      17.054 -14.964 -18.728  1.00 91.60           C  
ATOM   4145  HB2 LYS A 263      17.428 -14.952 -19.752  1.00 91.60           H  
ATOM   4146  HB3 LYS A 263      16.650 -15.956 -18.529  1.00 91.60           H  
ATOM   4147  O   LYS A 263      14.309 -14.672 -16.974  1.00 91.60           O  
ATOM   4148  CG  LYS A 263      18.214 -14.692 -17.757  1.00 91.60           C  
ATOM   4149  HG2 LYS A 263      17.841 -14.749 -16.734  1.00 91.60           H  
ATOM   4150  HG3 LYS A 263      18.620 -13.695 -17.932  1.00 91.60           H  
ATOM   4151  CD  LYS A 263      19.335 -15.719 -17.895  1.00 91.60           C  
ATOM   4152  HD2 LYS A 263      18.929 -16.718 -17.733  1.00 91.60           H  
ATOM   4153  HD3 LYS A 263      19.766 -15.656 -18.894  1.00 91.60           H  
ATOM   4154  CE  LYS A 263      20.396 -15.407 -16.836  1.00 91.60           C  
ATOM   4155  HE2 LYS A 263      20.771 -14.398 -17.005  1.00 91.60           H  
ATOM   4156  HE3 LYS A 263      19.918 -15.421 -15.856  1.00 91.60           H  
ATOM   4157  NZ  LYS A 263      21.507 -16.385 -16.883  1.00 91.60           N  
ATOM   4158  HZ1 LYS A 263      22.198 -16.159 -16.182  1.00 91.60           H  
ATOM   4159  HZ2 LYS A 263      21.949 -16.365 -17.791  1.00 91.60           H  
ATOM   4160  HZ3 LYS A 263      21.156 -17.316 -16.708  1.00 91.60           H  
ATOM   4161  N   ASN A 264      15.795 -13.166 -16.260  1.00 91.92           N  
ATOM   4162  H   ASN A 264      16.610 -12.622 -16.504  1.00 91.92           H  
ATOM   4163  CA  ASN A 264      15.300 -13.169 -14.877  1.00 91.92           C  
ATOM   4164  HA  ASN A 264      15.173 -14.207 -14.569  1.00 91.92           H  
ATOM   4165  C   ASN A 264      13.910 -12.524 -14.719  1.00 91.92           C  
ATOM   4166  CB  ASN A 264      16.319 -12.523 -13.919  1.00 91.92           C  
ATOM   4167  HB2 ASN A 264      15.875 -12.493 -12.924  1.00 91.92           H  
ATOM   4168  HB3 ASN A 264      16.506 -11.489 -14.209  1.00 91.92           H  
ATOM   4169  O   ASN A 264      13.338 -12.606 -13.634  1.00 91.92           O  
ATOM   4170  CG  ASN A 264      17.633 -13.273 -13.774  1.00 91.92           C  
ATOM   4171  ND2 ASN A 264      18.614 -12.661 -13.157  1.00 91.92           N  
ATOM   4172 HD21 ASN A 264      18.479 -11.737 -12.771  1.00 91.92           H  
ATOM   4173 HD22 ASN A 264      19.474 -13.174 -13.024  1.00 91.92           H  
ATOM   4174  OD1 ASN A 264      17.821 -14.395 -14.209  1.00 91.92           O  
ATOM   4175  N   PHE A 265      13.355 -11.899 -15.763  1.00 95.27           N  
ATOM   4176  H   PHE A 265      13.831 -11.865 -16.653  1.00 95.27           H  
ATOM   4177  CA  PHE A 265      11.978 -11.414 -15.712  1.00 95.27           C  
ATOM   4178  HA  PHE A 265      11.825 -10.877 -14.776  1.00 95.27           H  
ATOM   4179  C   PHE A 265      10.957 -12.549 -15.737  1.00 95.27           C  
ATOM   4180  CB  PHE A 265      11.700 -10.459 -16.873  1.00 95.27           C  
ATOM   4181  HB2 PHE A 265      10.645 -10.188 -16.851  1.00 95.27           H  
ATOM   4182  HB3 PHE A 265      11.875 -10.986 -17.811  1.00 95.27           H  
ATOM   4183  O   PHE A 265       9.885 -12.372 -15.175  1.00 95.27           O  
ATOM   4184  CG  PHE A 265      12.492  -9.169 -16.854  1.00 95.27           C  
ATOM   4185  CD1 PHE A 265      12.475  -8.324 -15.731  1.00 95.27           C  
ATOM   4186  HD1 PHE A 265      11.946  -8.614 -14.835  1.00 95.27           H  
ATOM   4187  CD2 PHE A 265      13.172  -8.760 -18.009  1.00 95.27           C  
ATOM   4188  HD2 PHE A 265      13.168  -9.412 -18.870  1.00 95.27           H  
ATOM   4189  CE1 PHE A 265      13.125  -7.081 -15.793  1.00 95.27           C  
ATOM   4190  HE1 PHE A 265      13.088  -6.393 -14.961  1.00 95.27           H  
ATOM   4191  CE2 PHE A 265      13.810  -7.512 -18.072  1.00 95.27           C  
ATOM   4192  HE2 PHE A 265      14.319  -7.202 -18.973  1.00 95.27           H  
ATOM   4193  CZ  PHE A 265      13.804  -6.681 -16.948  1.00 95.27           C  
ATOM   4194  HZ  PHE A 265      14.308  -5.726 -16.978  1.00 95.27           H  
ATOM   4195  N   GLU A 266      11.264 -13.702 -16.337  1.00 92.47           N  
ATOM   4196  H   GLU A 266      12.179 -13.820 -16.748  1.00 92.47           H  
ATOM   4197  CA  GLU A 266      10.298 -14.795 -16.518  1.00 92.47           C  
ATOM   4198  HA  GLU A 266       9.492 -14.454 -17.167  1.00 92.47           H  
ATOM   4199  C   GLU A 266       9.663 -15.228 -15.188  1.00 92.47           C  
ATOM   4200  CB  GLU A 266      11.013 -15.963 -17.213  1.00 92.47           C  
ATOM   4201  HB2 GLU A 266      11.819 -16.323 -16.574  1.00 92.47           H  
ATOM   4202  HB3 GLU A 266      11.446 -15.594 -18.143  1.00 92.47           H  
ATOM   4203  O   GLU A 266       8.447 -15.139 -15.009  1.00 92.47           O  
ATOM   4204  CG  GLU A 266      10.060 -17.124 -17.533  1.00 92.47           C  
ATOM   4205  HG2 GLU A 266       9.267 -16.753 -18.182  1.00 92.47           H  
ATOM   4206  HG3 GLU A 266       9.601 -17.472 -16.607  1.00 92.47           H  
ATOM   4207  CD  GLU A 266      10.759 -18.312 -18.213  1.00 92.47           C  
ATOM   4208  OE1 GLU A 266      10.098 -19.370 -18.309  1.00 92.47           O  
ATOM   4209  OE2 GLU A 266      11.926 -18.157 -18.643  1.00 92.47           O  
ATOM   4210  N   GLU A 267      10.494 -15.604 -14.215  1.00 92.13           N  
ATOM   4211  H   GLU A 267      11.473 -15.693 -14.445  1.00 92.13           H  
ATOM   4212  CA  GLU A 267      10.044 -16.021 -12.883  1.00 92.13           C  
ATOM   4213  HA  GLU A 267       9.280 -16.792 -12.985  1.00 92.13           H  
ATOM   4214  C   GLU A 267       9.405 -14.874 -12.083  1.00 92.13           C  
ATOM   4215  CB  GLU A 267      11.245 -16.598 -12.112  1.00 92.13           C  
ATOM   4216  HB2 GLU A 267      12.104 -15.941 -12.245  1.00 92.13           H  
ATOM   4217  HB3 GLU A 267      11.020 -16.616 -11.046  1.00 92.13           H  
ATOM   4218  O   GLU A 267       8.475 -15.094 -11.308  1.00 92.13           O  
ATOM   4219  CG  GLU A 267      11.623 -18.019 -12.566  1.00 92.13           C  
ATOM   4220  HG2 GLU A 267      11.852 -18.002 -13.632  1.00 92.13           H  
ATOM   4221  HG3 GLU A 267      12.529 -18.313 -12.036  1.00 92.13           H  
ATOM   4222  CD  GLU A 267      10.519 -19.055 -12.278  1.00 92.13           C  
ATOM   4223  OE1 GLU A 267      10.513 -20.117 -12.933  1.00 92.13           O  
ATOM   4224  OE2 GLU A 267       9.678 -18.784 -11.386  1.00 92.13           O  
ATOM   4225  N   GLU A 268       9.873 -13.635 -12.259  1.00 95.26           N  
ATOM   4226  H   GLU A 268      10.581 -13.489 -12.965  1.00 95.26           H  
ATOM   4227  CA  GLU A 268       9.298 -12.466 -11.582  1.00 95.26           C  
ATOM   4228  HA  GLU A 268       9.169 -12.695 -10.525  1.00 95.26           H  
ATOM   4229  C   GLU A 268       7.904 -12.113 -12.118  1.00 95.26           C  
ATOM   4230  CB  GLU A 268      10.235 -11.253 -11.702  1.00 95.26           C  
ATOM   4231  HB2 GLU A 268      10.495 -11.089 -12.748  1.00 95.26           H  
ATOM   4232  HB3 GLU A 268       9.698 -10.376 -11.343  1.00 95.26           H  
ATOM   4233  O   GLU A 268       6.996 -11.844 -11.334  1.00 95.26           O  
ATOM   4234  CG  GLU A 268      11.520 -11.412 -10.871  1.00 95.26           C  
ATOM   4235  HG2 GLU A 268      12.114 -12.233 -11.274  1.00 95.26           H  
ATOM   4236  HG3 GLU A 268      11.240 -11.683  -9.852  1.00 95.26           H  
ATOM   4237  CD  GLU A 268      12.375 -10.133 -10.821  1.00 95.26           C  
ATOM   4238  OE1 GLU A 268      13.419 -10.135 -10.127  1.00 95.26           O  
ATOM   4239  OE2 GLU A 268      11.978  -9.086 -11.377  1.00 95.26           O  
ATOM   4240  N   ILE A 269       7.710 -12.155 -13.437  1.00 95.09           N  
ATOM   4241  H   ILE A 269       8.497 -12.405 -14.019  1.00 95.09           H  
ATOM   4242  CA  ILE A 269       6.429 -11.899 -14.103  1.00 95.09           C  
ATOM   4243  HA  ILE A 269       5.987 -10.994 -13.686  1.00 95.09           H  
ATOM   4244  C   ILE A 269       5.447 -13.031 -13.803  1.00 95.09           C  
ATOM   4245  CB  ILE A 269       6.662 -11.691 -15.619  1.00 95.09           C  
ATOM   4246  HB  ILE A 269       7.274 -12.520 -15.975  1.00 95.09           H  
ATOM   4247  O   ILE A 269       4.309 -12.754 -13.425  1.00 95.09           O  
ATOM   4248  CG1 ILE A 269       7.438 -10.382 -15.913  1.00 95.09           C  
ATOM   4249 HG12 ILE A 269       7.655 -10.342 -16.981  1.00 95.09           H  
ATOM   4250 HG13 ILE A 269       8.396 -10.402 -15.394  1.00 95.09           H  
ATOM   4251  CG2 ILE A 269       5.367 -11.721 -16.449  1.00 95.09           C  
ATOM   4252 HG21 ILE A 269       4.866 -12.684 -16.350  1.00 95.09           H  
ATOM   4253 HG22 ILE A 269       4.688 -10.925 -16.141  1.00 95.09           H  
ATOM   4254 HG23 ILE A 269       5.612 -11.583 -17.502  1.00 95.09           H  
ATOM   4255  CD1 ILE A 269       6.742  -9.071 -15.517  1.00 95.09           C  
ATOM   4256 HD11 ILE A 269       6.565  -9.037 -14.442  1.00 95.09           H  
ATOM   4257 HD12 ILE A 269       5.797  -8.963 -16.049  1.00 95.09           H  
ATOM   4258 HD13 ILE A 269       7.384  -8.233 -15.787  1.00 95.09           H  
ATOM   4259  N   ARG A 270       5.889 -14.294 -13.870  1.00 93.80           N  
ATOM   4260  H   ARG A 270       6.830 -14.460 -14.199  1.00 93.80           H  
ATOM   4261  CA  ARG A 270       5.066 -15.448 -13.478  1.00 93.80           C  
ATOM   4262  HA  ARG A 270       4.185 -15.485 -14.118  1.00 93.80           H  
ATOM   4263  C   ARG A 270       4.564 -15.308 -12.044  1.00 93.80           C  
ATOM   4264  CB  ARG A 270       5.885 -16.733 -13.652  1.00 93.80           C  
ATOM   4265  HB2 ARG A 270       6.331 -16.733 -14.647  1.00 93.80           H  
ATOM   4266  HB3 ARG A 270       6.686 -16.770 -12.914  1.00 93.80           H  
ATOM   4267  O   ARG A 270       3.380 -15.489 -11.787  1.00 93.80           O  
ATOM   4268  CG  ARG A 270       4.997 -17.973 -13.522  1.00 93.80           C  
ATOM   4269  HG2 ARG A 270       4.231 -17.925 -14.297  1.00 93.80           H  
ATOM   4270  HG3 ARG A 270       4.511 -18.004 -12.547  1.00 93.80           H  
ATOM   4271  CD  ARG A 270       5.838 -19.237 -13.704  1.00 93.80           C  
ATOM   4272  HD2 ARG A 270       6.647 -19.039 -14.406  1.00 93.80           H  
ATOM   4273  HD3 ARG A 270       6.278 -19.504 -12.743  1.00 93.80           H  
ATOM   4274  NE  ARG A 270       5.011 -20.329 -14.244  1.00 93.80           N  
ATOM   4275  HE  ARG A 270       4.194 -20.051 -14.769  1.00 93.80           H  
ATOM   4276  NH1 ARG A 270       6.280 -22.073 -13.476  1.00 93.80           N  
ATOM   4277 HH11 ARG A 270       6.935 -21.406 -13.093  1.00 93.80           H  
ATOM   4278 HH12 ARG A 270       6.526 -23.053 -13.474  1.00 93.80           H  
ATOM   4279  NH2 ARG A 270       4.508 -22.473 -14.783  1.00 93.80           N  
ATOM   4280 HH21 ARG A 270       4.726 -23.458 -14.738  1.00 93.80           H  
ATOM   4281 HH22 ARG A 270       3.733 -22.139 -15.338  1.00 93.80           H  
ATOM   4282  CZ  ARG A 270       5.270 -21.617 -14.160  1.00 93.80           C  
ATOM   4283  N   ARG A 271       5.454 -14.914 -11.130  1.00 93.18           N  
ATOM   4284  H   ARG A 271       6.416 -14.821 -11.425  1.00 93.18           H  
ATOM   4285  CA  ARG A 271       5.121 -14.671  -9.725  1.00 93.18           C  
ATOM   4286  HA  ARG A 271       4.591 -15.549  -9.356  1.00 93.18           H  
ATOM   4287  C   ARG A 271       4.178 -13.485  -9.532  1.00 93.18           C  
ATOM   4288  CB  ARG A 271       6.433 -14.498  -8.959  1.00 93.18           C  
ATOM   4289  HB2 ARG A 271       7.025 -15.397  -9.127  1.00 93.18           H  
ATOM   4290  HB3 ARG A 271       6.976 -13.646  -9.369  1.00 93.18           H  
ATOM   4291  O   ARG A 271       3.279 -13.535  -8.699  1.00 93.18           O  
ATOM   4292  CG  ARG A 271       6.258 -14.288  -7.449  1.00 93.18           C  
ATOM   4293  HG2 ARG A 271       5.628 -13.414  -7.283  1.00 93.18           H  
ATOM   4294  HG3 ARG A 271       5.784 -15.165  -7.008  1.00 93.18           H  
ATOM   4295  CD  ARG A 271       7.606 -14.024  -6.766  1.00 93.18           C  
ATOM   4296  HD2 ARG A 271       7.456 -13.993  -5.687  1.00 93.18           H  
ATOM   4297  HD3 ARG A 271       7.960 -13.044  -7.085  1.00 93.18           H  
ATOM   4298  NE  ARG A 271       8.589 -15.072  -7.106  1.00 93.18           N  
ATOM   4299  HE  ARG A 271       8.276 -16.028  -7.010  1.00 93.18           H  
ATOM   4300  NH1 ARG A 271      10.278 -13.759  -7.988  1.00 93.18           N  
ATOM   4301 HH11 ARG A 271       9.909 -12.906  -7.592  1.00 93.18           H  
ATOM   4302 HH12 ARG A 271      11.116 -13.685  -8.547  1.00 93.18           H  
ATOM   4303  NH2 ARG A 271      10.338 -15.947  -8.262  1.00 93.18           N  
ATOM   4304 HH21 ARG A 271      11.132 -15.808  -8.871  1.00 93.18           H  
ATOM   4305 HH22 ARG A 271       9.867 -16.838  -8.332  1.00 93.18           H  
ATOM   4306  CZ  ARG A 271       9.721 -14.913  -7.772  1.00 93.18           C  
ATOM   4307  N   MET A 272       4.386 -12.399 -10.270  1.00 93.93           N  
ATOM   4308  H   MET A 272       5.174 -12.395 -10.901  1.00 93.93           H  
ATOM   4309  CA  MET A 272       3.584 -11.181 -10.141  1.00 93.93           C  
ATOM   4310  HA  MET A 272       3.531 -10.914  -9.086  1.00 93.93           H  
ATOM   4311  C   MET A 272       2.146 -11.362 -10.644  1.00 93.93           C  
ATOM   4312  CB  MET A 272       4.281 -10.046 -10.901  1.00 93.93           C  
ATOM   4313  HB2 MET A 272       4.295 -10.270 -11.968  1.00 93.93           H  
ATOM   4314  HB3 MET A 272       5.310  -9.973 -10.550  1.00 93.93           H  
ATOM   4315  O   MET A 272       1.232 -10.762 -10.080  1.00 93.93           O  
ATOM   4316  CG  MET A 272       3.580  -8.700 -10.678  1.00 93.93           C  
ATOM   4317  HG2 MET A 272       3.532  -8.505  -9.607  1.00 93.93           H  
ATOM   4318  HG3 MET A 272       2.561  -8.783 -11.055  1.00 93.93           H  
ATOM   4319  SD  MET A 272       4.322  -7.257 -11.491  1.00 93.93           S  
ATOM   4320  CE  MET A 272       5.960  -7.267 -10.745  1.00 93.93           C  
ATOM   4321  HE1 MET A 272       6.459  -6.321 -10.958  1.00 93.93           H  
ATOM   4322  HE2 MET A 272       6.548  -8.085 -11.161  1.00 93.93           H  
ATOM   4323  HE3 MET A 272       5.849  -7.390  -9.668  1.00 93.93           H  
ATOM   4324  N   PHE A 273       1.944 -12.165 -11.690  1.00 93.64           N  
ATOM   4325  H   PHE A 273       2.748 -12.604 -12.117  1.00 93.64           H  
ATOM   4326  CA  PHE A 273       0.655 -12.324 -12.373  1.00 93.64           C  
ATOM   4327  HA  PHE A 273      -0.059 -11.631 -11.926  1.00 93.64           H  
ATOM   4328  C   PHE A 273       0.022 -13.702 -12.171  1.00 93.64           C  
ATOM   4329  CB  PHE A 273       0.789 -11.926 -13.848  1.00 93.64           C  
ATOM   4330  HB2 PHE A 273       1.531 -12.566 -14.325  1.00 93.64           H  
ATOM   4331  HB3 PHE A 273      -0.162 -12.089 -14.355  1.00 93.64           H  
ATOM   4332  O   PHE A 273      -0.739 -14.166 -13.021  1.00 93.64           O  
ATOM   4333  CG  PHE A 273       1.160 -10.473 -14.032  1.00 93.64           C  
ATOM   4334  CD1 PHE A 273       0.209  -9.466 -13.781  1.00 93.64           C  
ATOM   4335  HD1 PHE A 273      -0.794  -9.735 -13.483  1.00 93.64           H  
ATOM   4336  CD2 PHE A 273       2.465 -10.125 -14.412  1.00 93.64           C  
ATOM   4337  HD2 PHE A 273       3.193 -10.903 -14.589  1.00 93.64           H  
ATOM   4338  CE1 PHE A 273       0.572  -8.114 -13.897  1.00 93.64           C  
ATOM   4339  HE1 PHE A 273      -0.148  -7.338 -13.685  1.00 93.64           H  
ATOM   4340  CE2 PHE A 273       2.830  -8.776 -14.531  1.00 93.64           C  
ATOM   4341  HE2 PHE A 273       3.840  -8.505 -14.802  1.00 93.64           H  
ATOM   4342  CZ  PHE A 273       1.885  -7.776 -14.262  1.00 93.64           C  
ATOM   4343  HZ  PHE A 273       2.186  -6.740 -14.306  1.00 93.64           H  
ATOM   4344  N   GLU A 274       0.300 -14.340 -11.032  1.00 93.95           N  
ATOM   4345  H   GLU A 274       0.986 -13.947 -10.404  1.00 93.95           H  
ATOM   4346  CA  GLU A 274      -0.395 -15.560 -10.626  1.00 93.95           C  
ATOM   4347  HA  GLU A 274      -0.078 -16.357 -11.299  1.00 93.95           H  
ATOM   4348  C   GLU A 274      -1.925 -15.343 -10.687  1.00 93.95           C  
ATOM   4349  CB  GLU A 274       0.043 -15.965  -9.216  1.00 93.95           C  
ATOM   4350  HB2 GLU A 274      -0.248 -15.173  -8.526  1.00 93.95           H  
ATOM   4351  HB3 GLU A 274       1.130 -16.042  -9.196  1.00 93.95           H  
ATOM   4352  O   GLU A 274      -2.436 -14.356 -10.139  1.00 93.95           O  
ATOM   4353  CG  GLU A 274      -0.569 -17.287  -8.715  1.00 93.95           C  
ATOM   4354  HG2 GLU A 274      -0.290 -17.410  -7.669  1.00 93.95           H  
ATOM   4355  HG3 GLU A 274      -1.656 -17.207  -8.739  1.00 93.95           H  
ATOM   4356  CD  GLU A 274      -0.125 -18.545  -9.483  1.00 93.95           C  
ATOM   4357  OE1 GLU A 274      -0.811 -19.579  -9.317  1.00 93.95           O  
ATOM   4358  OE2 GLU A 274       0.892 -18.486 -10.208  1.00 93.95           O  
ATOM   4359  N   PRO A 275      -2.688 -16.230 -11.349  1.00 93.72           N  
ATOM   4360  CA  PRO A 275      -4.137 -16.091 -11.449  1.00 93.72           C  
ATOM   4361  HA  PRO A 275      -4.345 -15.113 -11.884  1.00 93.72           H  
ATOM   4362  C   PRO A 275      -4.865 -16.203 -10.100  1.00 93.72           C  
ATOM   4363  CB  PRO A 275      -4.588 -17.173 -12.435  1.00 93.72           C  
ATOM   4364  HB2 PRO A 275      -5.427 -16.841 -13.046  1.00 93.72           H  
ATOM   4365  HB3 PRO A 275      -4.845 -18.085 -11.895  1.00 93.72           H  
ATOM   4366  O   PRO A 275      -4.379 -16.787  -9.130  1.00 93.72           O  
ATOM   4367  CG  PRO A 275      -3.341 -17.429 -13.279  1.00 93.72           C  
ATOM   4368  HG2 PRO A 275      -3.342 -18.428 -13.715  1.00 93.72           H  
ATOM   4369  HG3 PRO A 275      -3.257 -16.667 -14.053  1.00 93.72           H  
ATOM   4370  CD  PRO A 275      -2.215 -17.255 -12.268  1.00 93.72           C  
ATOM   4371  HD2 PRO A 275      -1.312 -16.953 -12.798  1.00 93.72           H  
ATOM   4372  HD3 PRO A 275      -2.046 -18.185 -11.724  1.00 93.72           H  
ATOM   4373  N   GLY A 276      -6.088 -15.666 -10.044  1.00 94.13           N  
ATOM   4374  H   GLY A 276      -6.447 -15.219 -10.875  1.00 94.13           H  
ATOM   4375  CA  GLY A 276      -6.989 -15.845  -8.896  1.00 94.13           C  
ATOM   4376  HA2 GLY A 276      -8.000 -15.570  -9.195  1.00 94.13           H  
ATOM   4377  HA3 GLY A 276      -6.994 -16.898  -8.612  1.00 94.13           H  
ATOM   4378  C   GLY A 276      -6.636 -15.032  -7.646  1.00 94.13           C  
ATOM   4379  O   GLY A 276      -7.189 -15.288  -6.581  1.00 94.13           O  
ATOM   4380  N   GLN A 277      -5.738 -14.050  -7.762  1.00 95.34           N  
ATOM   4381  H   GLN A 277      -5.251 -13.960  -8.642  1.00 95.34           H  
ATOM   4382  CA  GLN A 277      -5.265 -13.235  -6.636  1.00 95.34           C  
ATOM   4383  HA  GLN A 277      -5.407 -13.800  -5.714  1.00 95.34           H  
ATOM   4384  C   GLN A 277      -6.041 -11.929  -6.429  1.00 95.34           C  
ATOM   4385  CB  GLN A 277      -3.759 -12.966  -6.790  1.00 95.34           C  
ATOM   4386  HB2 GLN A 277      -3.592 -12.345  -7.671  1.00 95.34           H  
ATOM   4387  HB3 GLN A 277      -3.407 -12.428  -5.910  1.00 95.34           H  
ATOM   4388  O   GLN A 277      -5.653 -11.131  -5.590  1.00 95.34           O  
ATOM   4389  CG  GLN A 277      -2.937 -14.250  -6.945  1.00 95.34           C  
ATOM   4390  HG2 GLN A 277      -3.190 -14.715  -7.898  1.00 95.34           H  
ATOM   4391  HG3 GLN A 277      -1.870 -14.029  -6.969  1.00 95.34           H  
ATOM   4392  CD  GLN A 277      -3.215 -15.262  -5.853  1.00 95.34           C  
ATOM   4393  NE2 GLN A 277      -3.380 -16.514  -6.213  1.00 95.34           N  
ATOM   4394 HE21 GLN A 277      -3.644 -17.185  -5.506  1.00 95.34           H  
ATOM   4395 HE22 GLN A 277      -3.350 -16.752  -7.194  1.00 95.34           H  
ATOM   4396  OE1 GLN A 277      -3.328 -14.941  -4.675  1.00 95.34           O  
ATOM   4397  N   GLU A 278      -7.104 -11.678  -7.200  1.00 95.62           N  
ATOM   4398  H   GLU A 278      -7.417 -12.415  -7.814  1.00 95.62           H  
ATOM   4399  CA  GLU A 278      -7.929 -10.460  -7.091  1.00 95.62           C  
ATOM   4400  HA  GLU A 278      -8.609 -10.466  -7.943  1.00 95.62           H  
ATOM   4401  C   GLU A 278      -7.155  -9.130  -7.235  1.00 95.62           C  
ATOM   4402  CB  GLU A 278      -8.813 -10.522  -5.829  1.00 95.62           C  
ATOM   4403  HB2 GLU A 278      -8.200 -10.684  -4.942  1.00 95.62           H  
ATOM   4404  HB3 GLU A 278      -9.335  -9.574  -5.698  1.00 95.62           H  
ATOM   4405  O   GLU A 278      -7.638  -8.075  -6.830  1.00 95.62           O  
ATOM   4406  CG  GLU A 278      -9.861 -11.633  -5.942  1.00 95.62           C  
ATOM   4407  HG2 GLU A 278      -9.374 -12.604  -5.851  1.00 95.62           H  
ATOM   4408  HG3 GLU A 278     -10.310 -11.588  -6.934  1.00 95.62           H  
ATOM   4409  CD  GLU A 278     -10.975 -11.515  -4.898  1.00 95.62           C  
ATOM   4410  OE1 GLU A 278     -12.071 -12.046  -5.170  1.00 95.62           O  
ATOM   4411  OE2 GLU A 278     -10.786 -10.923  -3.810  1.00 95.62           O  
ATOM   4412  N   THR A 279      -5.985  -9.151  -7.887  1.00 91.86           N  
ATOM   4413  H   THR A 279      -5.639 -10.045  -8.205  1.00 91.86           H  
ATOM   4414  CA  THR A 279      -5.101  -7.983  -8.094  1.00 91.86           C  
ATOM   4415  HA  THR A 279      -4.762  -7.625  -7.122  1.00 91.86           H  
ATOM   4416  C   THR A 279      -5.786  -6.808  -8.798  1.00 91.86           C  
ATOM   4417  CB  THR A 279      -3.870  -8.376  -8.931  1.00 91.86           C  
ATOM   4418  HB  THR A 279      -3.329  -7.477  -9.226  1.00 91.86           H  
ATOM   4419  O   THR A 279      -5.399  -5.659  -8.595  1.00 91.86           O  
ATOM   4420  CG2 THR A 279      -2.902  -9.299  -8.193  1.00 91.86           C  
ATOM   4421 HG21 THR A 279      -2.215  -9.773  -8.894  1.00 91.86           H  
ATOM   4422 HG22 THR A 279      -3.446 -10.065  -7.640  1.00 91.86           H  
ATOM   4423 HG23 THR A 279      -2.309  -8.710  -7.493  1.00 91.86           H  
ATOM   4424  OG1 THR A 279      -4.274  -9.061 -10.096  1.00 91.86           O  
ATOM   4425  HG1 THR A 279      -3.479  -9.372 -10.535  1.00 91.86           H  
ATOM   4426  N   ALA A 280      -6.810  -7.092  -9.606  1.00 88.08           N  
ATOM   4427  H   ALA A 280      -7.017  -8.071  -9.745  1.00 88.08           H  
ATOM   4428  CA  ALA A 280      -7.614  -6.113 -10.333  1.00 88.08           C  
ATOM   4429  HA  ALA A 280      -7.126  -5.141 -10.270  1.00 88.08           H  
ATOM   4430  C   ALA A 280      -9.034  -5.920  -9.759  1.00 88.08           C  
ATOM   4431  CB  ALA A 280      -7.633  -6.526 -11.811  1.00 88.08           C  
ATOM   4432  HB1 ALA A 280      -6.613  -6.616 -12.185  1.00 88.08           H  
ATOM   4433  HB2 ALA A 280      -8.156  -5.770 -12.398  1.00 88.08           H  
ATOM   4434  HB3 ALA A 280      -8.147  -7.480 -11.927  1.00 88.08           H  
ATOM   4435  O   ALA A 280      -9.831  -5.213 -10.369  1.00 88.08           O  
ATOM   4436  N   VAL A 281      -9.376  -6.540  -8.620  1.00 92.79           N  
ATOM   4437  H   VAL A 281      -8.662  -7.034  -8.103  1.00 92.79           H  
ATOM   4438  CA  VAL A 281     -10.716  -6.452  -8.012  1.00 92.79           C  
ATOM   4439  HA  VAL A 281     -11.440  -6.228  -8.796  1.00 92.79           H  
ATOM   4440  C   VAL A 281     -10.733  -5.341  -6.955  1.00 92.79           C  
ATOM   4441  CB  VAL A 281     -11.170  -7.790  -7.405  1.00 92.79           C  
ATOM   4442  HB  VAL A 281     -10.488  -8.058  -6.598  1.00 92.79           H  
ATOM   4443  O   VAL A 281     -10.090  -5.489  -5.907  1.00 92.79           O  
ATOM   4444  CG1 VAL A 281     -12.588  -7.701  -6.825  1.00 92.79           C  
ATOM   4445 HG11 VAL A 281     -12.876  -8.667  -6.412  1.00 92.79           H  
ATOM   4446 HG12 VAL A 281     -12.630  -6.968  -6.018  1.00 92.79           H  
ATOM   4447 HG13 VAL A 281     -13.299  -7.419  -7.602  1.00 92.79           H  
ATOM   4448  CG2 VAL A 281     -11.170  -8.905  -8.460  1.00 92.79           C  
ATOM   4449 HG21 VAL A 281     -11.510  -9.837  -8.008  1.00 92.79           H  
ATOM   4450 HG22 VAL A 281     -11.841  -8.644  -9.278  1.00 92.79           H  
ATOM   4451 HG23 VAL A 281     -10.165  -9.054  -8.856  1.00 92.79           H  
ATOM   4452  N   PRO A 282     -11.466  -4.233  -7.181  1.00 89.70           N  
ATOM   4453  CA  PRO A 282     -11.553  -3.136  -6.223  1.00 89.70           C  
ATOM   4454  HA  PRO A 282     -10.549  -2.744  -6.062  1.00 89.70           H  
ATOM   4455  C   PRO A 282     -12.153  -3.582  -4.889  1.00 89.70           C  
ATOM   4456  CB  PRO A 282     -12.417  -2.054  -6.883  1.00 89.70           C  
ATOM   4457  HB2 PRO A 282     -13.456  -2.159  -6.570  1.00 89.70           H  
ATOM   4458  HB3 PRO A 282     -12.053  -1.052  -6.657  1.00 89.70           H  
ATOM   4459  O   PRO A 282     -13.043  -4.428  -4.837  1.00 89.70           O  
ATOM   4460  CG  PRO A 282     -12.317  -2.370  -8.372  1.00 89.70           C  
ATOM   4461  HG2 PRO A 282     -13.188  -2.018  -8.923  1.00 89.70           H  
ATOM   4462  HG3 PRO A 282     -11.401  -1.942  -8.780  1.00 89.70           H  
ATOM   4463  CD  PRO A 282     -12.219  -3.891  -8.379  1.00 89.70           C  
ATOM   4464  HD2 PRO A 282     -11.726  -4.211  -9.297  1.00 89.70           H  
ATOM   4465  HD3 PRO A 282     -13.216  -4.327  -8.317  1.00 89.70           H  
ATOM   4466  N   HIS A 283     -11.687  -2.975  -3.799  1.00 93.19           N  
ATOM   4467  H   HIS A 283     -10.980  -2.264  -3.928  1.00 93.19           H  
ATOM   4468  CA  HIS A 283     -12.158  -3.215  -2.431  1.00 93.19           C  
ATOM   4469  HA  HIS A 283     -11.495  -2.664  -1.764  1.00 93.19           H  
ATOM   4470  C   HIS A 283     -12.091  -4.676  -1.945  1.00 93.19           C  
ATOM   4471  CB  HIS A 283     -13.554  -2.608  -2.250  1.00 93.19           C  
ATOM   4472  HB2 HIS A 283     -13.796  -2.623  -1.187  1.00 93.19           H  
ATOM   4473  HB3 HIS A 283     -14.275  -3.228  -2.781  1.00 93.19           H  
ATOM   4474  O   HIS A 283     -12.689  -5.002  -0.923  1.00 93.19           O  
ATOM   4475  CG  HIS A 283     -13.673  -1.192  -2.748  1.00 93.19           C  
ATOM   4476  CD2 HIS A 283     -14.317  -0.780  -3.885  1.00 93.19           C  
ATOM   4477  HD2 HIS A 283     -14.847  -1.409  -4.585  1.00 93.19           H  
ATOM   4478  ND1 HIS A 283     -13.129  -0.073  -2.155  1.00 93.19           N  
ATOM   4479  HD1 HIS A 283     -12.656  -0.027  -1.264  1.00 93.19           H  
ATOM   4480  CE1 HIS A 283     -13.447   0.989  -2.913  1.00 93.19           C  
ATOM   4481  HE1 HIS A 283     -13.204   2.015  -2.676  1.00 93.19           H  
ATOM   4482  NE2 HIS A 283     -14.154   0.603  -3.985  1.00 93.19           N  
ATOM   4483  N   SER A 284     -11.386  -5.568  -2.636  1.00 96.46           N  
ATOM   4484  H   SER A 284     -10.933  -5.285  -3.494  1.00 96.46           H  
ATOM   4485  CA  SER A 284     -11.163  -6.940  -2.175  1.00 96.46           C  
ATOM   4486  HA  SER A 284     -12.119  -7.379  -1.891  1.00 96.46           H  
ATOM   4487  C   SER A 284     -10.234  -6.988  -0.954  1.00 96.46           C  
ATOM   4488  CB  SER A 284     -10.581  -7.777  -3.315  1.00 96.46           C  
ATOM   4489  HB2 SER A 284     -11.292  -7.840  -4.138  1.00 96.46           H  
ATOM   4490  HB3 SER A 284     -10.363  -8.778  -2.945  1.00 96.46           H  
ATOM   4491  O   SER A 284      -9.517  -6.028  -0.650  1.00 96.46           O  
ATOM   4492  OG  SER A 284      -9.376  -7.191  -3.751  1.00 96.46           O  
ATOM   4493  HG  SER A 284      -9.508  -6.831  -4.631  1.00 96.46           H  
ATOM   4494  N   TYR A 285     -10.173  -8.141  -0.280  1.00 97.93           N  
ATOM   4495  H   TYR A 285     -10.747  -8.917  -0.576  1.00 97.93           H  
ATOM   4496  CA  TYR A 285      -9.167  -8.390   0.755  1.00 97.93           C  
ATOM   4497  HA  TYR A 285      -9.267  -7.632   1.532  1.00 97.93           H  
ATOM   4498  C   TYR A 285      -7.733  -8.293   0.214  1.00 97.93           C  
ATOM   4499  CB  TYR A 285      -9.371  -9.776   1.376  1.00 97.93           C  
ATOM   4500  HB2 TYR A 285      -8.502  -9.993   1.998  1.00 97.93           H  
ATOM   4501  HB3 TYR A 285      -9.397 -10.519   0.579  1.00 97.93           H  
ATOM   4502  O   TYR A 285      -6.811  -8.072   1.001  1.00 97.93           O  
ATOM   4503  CG  TYR A 285     -10.584  -9.949   2.264  1.00 97.93           C  
ATOM   4504  CD1 TYR A 285     -10.787  -9.094   3.364  1.00 97.93           C  
ATOM   4505  HD1 TYR A 285     -10.118  -8.264   3.536  1.00 97.93           H  
ATOM   4506  CD2 TYR A 285     -11.474 -11.013   2.033  1.00 97.93           C  
ATOM   4507  HD2 TYR A 285     -11.327 -11.674   1.192  1.00 97.93           H  
ATOM   4508  CE1 TYR A 285     -11.873  -9.297   4.236  1.00 97.93           C  
ATOM   4509  HE1 TYR A 285     -12.032  -8.639   5.078  1.00 97.93           H  
ATOM   4510  CE2 TYR A 285     -12.564 -11.218   2.895  1.00 97.93           C  
ATOM   4511  HE2 TYR A 285     -13.252 -12.032   2.718  1.00 97.93           H  
ATOM   4512  OH  TYR A 285     -13.802 -10.612   4.827  1.00 97.93           O  
ATOM   4513  HH  TYR A 285     -13.810 -10.021   5.583  1.00 97.93           H  
ATOM   4514  CZ  TYR A 285     -12.761 -10.366   3.997  1.00 97.93           C  
ATOM   4515  N   PHE A 286      -7.528  -8.412  -1.108  1.00 97.38           N  
ATOM   4516  H   PHE A 286      -8.324  -8.555  -1.714  1.00 97.38           H  
ATOM   4517  CA  PHE A 286      -6.225  -8.198  -1.735  1.00 97.38           C  
ATOM   4518  HA  PHE A 286      -5.536  -8.969  -1.390  1.00 97.38           H  
ATOM   4519  C   PHE A 286      -5.635  -6.838  -1.360  1.00 97.38           C  
ATOM   4520  CB  PHE A 286      -6.324  -8.295  -3.261  1.00 97.38           C  
ATOM   4521  HB2 PHE A 286      -7.006  -7.527  -3.626  1.00 97.38           H  
ATOM   4522  HB3 PHE A 286      -6.722  -9.267  -3.553  1.00 97.38           H  
ATOM   4523  O   PHE A 286      -4.470  -6.767  -0.994  1.00 97.38           O  
ATOM   4524  CG  PHE A 286      -4.995  -8.064  -3.945  1.00 97.38           C  
ATOM   4525  CD1 PHE A 286      -4.664  -6.792  -4.449  1.00 97.38           C  
ATOM   4526  HD1 PHE A 286      -5.381  -5.987  -4.395  1.00 97.38           H  
ATOM   4527  CD2 PHE A 286      -4.074  -9.115  -4.046  1.00 97.38           C  
ATOM   4528  HD2 PHE A 286      -4.349 -10.100  -3.700  1.00 97.38           H  
ATOM   4529  CE1 PHE A 286      -3.403  -6.569  -5.031  1.00 97.38           C  
ATOM   4530  HE1 PHE A 286      -3.157  -5.597  -5.434  1.00 97.38           H  
ATOM   4531  CE2 PHE A 286      -2.827  -8.898  -4.648  1.00 97.38           C  
ATOM   4532  HE2 PHE A 286      -2.149  -9.728  -4.784  1.00 97.38           H  
ATOM   4533  CZ  PHE A 286      -2.478  -7.622  -5.117  1.00 97.38           C  
ATOM   4534  HZ  PHE A 286      -1.513  -7.468  -5.578  1.00 97.38           H  
ATOM   4535  N   ILE A 287      -6.421  -5.758  -1.368  1.00 96.57           N  
ATOM   4536  H   ILE A 287      -7.396  -5.867  -1.605  1.00 96.57           H  
ATOM   4537  CA  ILE A 287      -5.889  -4.407  -1.118  1.00 96.57           C  
ATOM   4538  HA  ILE A 287      -5.144  -4.187  -1.882  1.00 96.57           H  
ATOM   4539  C   ILE A 287      -5.169  -4.328   0.235  1.00 96.57           C  
ATOM   4540  CB  ILE A 287      -7.013  -3.354  -1.226  1.00 96.57           C  
ATOM   4541  HB  ILE A 287      -7.790  -3.588  -0.498  1.00 96.57           H  
ATOM   4542  O   ILE A 287      -4.140  -3.668   0.347  1.00 96.57           O  
ATOM   4543  CG1 ILE A 287      -7.630  -3.427  -2.642  1.00 96.57           C  
ATOM   4544 HG12 ILE A 287      -8.159  -4.373  -2.752  1.00 96.57           H  
ATOM   4545 HG13 ILE A 287      -6.834  -3.401  -3.387  1.00 96.57           H  
ATOM   4546  CG2 ILE A 287      -6.472  -1.945  -0.910  1.00 96.57           C  
ATOM   4547 HG21 ILE A 287      -5.685  -1.674  -1.614  1.00 96.57           H  
ATOM   4548 HG22 ILE A 287      -7.276  -1.209  -0.949  1.00 96.57           H  
ATOM   4549 HG23 ILE A 287      -6.084  -1.903   0.107  1.00 96.57           H  
ATOM   4550  CD1 ILE A 287      -8.624  -2.312  -2.966  1.00 96.57           C  
ATOM   4551 HD11 ILE A 287      -9.087  -2.527  -3.929  1.00 96.57           H  
ATOM   4552 HD12 ILE A 287      -9.380  -2.251  -2.184  1.00 96.57           H  
ATOM   4553 HD13 ILE A 287      -8.109  -1.355  -3.052  1.00 96.57           H  
ATOM   4554  N   HIS A 288      -5.653  -5.060   1.237  1.00 97.14           N  
ATOM   4555  H   HIS A 288      -6.460  -5.637   1.048  1.00 97.14           H  
ATOM   4556  CA  HIS A 288      -5.098  -5.082   2.588  1.00 97.14           C  
ATOM   4557  HA  HIS A 288      -4.303  -4.340   2.655  1.00 97.14           H  
ATOM   4558  C   HIS A 288      -4.441  -6.430   2.927  1.00 97.14           C  
ATOM   4559  CB  HIS A 288      -6.194  -4.649   3.574  1.00 97.14           C  
ATOM   4560  HB2 HIS A 288      -5.815  -4.655   4.596  1.00 97.14           H  
ATOM   4561  HB3 HIS A 288      -7.023  -5.355   3.523  1.00 97.14           H  
ATOM   4562  O   HIS A 288      -4.285  -6.758   4.101  1.00 97.14           O  
ATOM   4563  CG  HIS A 288      -6.708  -3.269   3.267  1.00 97.14           C  
ATOM   4564  CD2 HIS A 288      -7.826  -2.979   2.534  1.00 97.14           C  
ATOM   4565  HD2 HIS A 288      -8.520  -3.700   2.126  1.00 97.14           H  
ATOM   4566  ND1 HIS A 288      -6.076  -2.075   3.535  1.00 97.14           N  
ATOM   4567  HD1 HIS A 288      -5.263  -1.915   4.113  1.00 97.14           H  
ATOM   4568  CE1 HIS A 288      -6.794  -1.104   2.959  1.00 97.14           C  
ATOM   4569  HE1 HIS A 288      -6.515  -0.060   2.952  1.00 97.14           H  
ATOM   4570  NE2 HIS A 288      -7.873  -1.600   2.340  1.00 97.14           N  
ATOM   4571  N   PHE A 289      -4.022  -7.225   1.931  1.00 96.51           N  
ATOM   4572  H   PHE A 289      -4.192  -6.928   0.980  1.00 96.51           H  
ATOM   4573  CA  PHE A 289      -3.598  -8.616   2.149  1.00 96.51           C  
ATOM   4574  HA  PHE A 289      -4.463  -9.160   2.529  1.00 96.51           H  
ATOM   4575  C   PHE A 289      -2.481  -8.750   3.189  1.00 96.51           C  
ATOM   4576  CB  PHE A 289      -3.158  -9.267   0.821  1.00 96.51           C  
ATOM   4577  HB2 PHE A 289      -3.898  -9.054   0.050  1.00 96.51           H  
ATOM   4578  HB3 PHE A 289      -3.182 -10.345   0.980  1.00 96.51           H  
ATOM   4579  O   PHE A 289      -2.442  -9.706   3.967  1.00 96.51           O  
ATOM   4580  CG  PHE A 289      -1.763  -8.904   0.312  1.00 96.51           C  
ATOM   4581  CD1 PHE A 289      -1.577  -7.976  -0.729  1.00 96.51           C  
ATOM   4582  HD1 PHE A 289      -2.414  -7.580  -1.284  1.00 96.51           H  
ATOM   4583  CD2 PHE A 289      -0.624  -9.490   0.897  1.00 96.51           C  
ATOM   4584  HD2 PHE A 289      -0.754 -10.227   1.676  1.00 96.51           H  
ATOM   4585  CE1 PHE A 289      -0.294  -7.552  -1.100  1.00 96.51           C  
ATOM   4586  HE1 PHE A 289      -0.175  -6.818  -1.883  1.00 96.51           H  
ATOM   4587  CE2 PHE A 289       0.668  -9.069   0.528  1.00 96.51           C  
ATOM   4588  HE2 PHE A 289       1.544  -9.474   1.012  1.00 96.51           H  
ATOM   4589  CZ  PHE A 289       0.830  -8.078  -0.452  1.00 96.51           C  
ATOM   4590  HZ  PHE A 289       1.813  -7.717  -0.713  1.00 96.51           H  
ATOM   4591  N   ARG A 290      -1.548  -7.791   3.195  1.00 94.84           N  
ATOM   4592  H   ARG A 290      -1.617  -7.074   2.486  1.00 94.84           H  
ATOM   4593  CA  ARG A 290      -0.398  -7.798   4.095  1.00 94.84           C  
ATOM   4594  HA  ARG A 290       0.033  -8.799   4.090  1.00 94.84           H  
ATOM   4595  C   ARG A 290      -0.822  -7.503   5.522  1.00 94.84           C  
ATOM   4596  CB  ARG A 290       0.633  -6.779   3.591  1.00 94.84           C  
ATOM   4597  HB2 ARG A 290       0.935  -7.052   2.580  1.00 94.84           H  
ATOM   4598  HB3 ARG A 290       0.170  -5.794   3.543  1.00 94.84           H  
ATOM   4599  O   ARG A 290      -0.351  -8.161   6.450  1.00 94.84           O  
ATOM   4600  CG  ARG A 290       1.888  -6.691   4.468  1.00 94.84           C  
ATOM   4601  HG2 ARG A 290       2.604  -6.040   3.965  1.00 94.84           H  
ATOM   4602  HG3 ARG A 290       1.645  -6.250   5.435  1.00 94.84           H  
ATOM   4603  CD  ARG A 290       2.515  -8.072   4.670  1.00 94.84           C  
ATOM   4604  HD2 ARG A 290       1.900  -8.661   5.350  1.00 94.84           H  
ATOM   4605  HD3 ARG A 290       2.566  -8.580   3.706  1.00 94.84           H  
ATOM   4606  NE  ARG A 290       3.866  -7.953   5.211  1.00 94.84           N  
ATOM   4607  HE  ARG A 290       4.356  -7.105   4.966  1.00 94.84           H  
ATOM   4608  NH1 ARG A 290       4.258 -10.185   5.509  1.00 94.84           N  
ATOM   4609 HH11 ARG A 290       3.329 -10.406   5.180  1.00 94.84           H  
ATOM   4610 HH12 ARG A 290       4.936 -10.929   5.589  1.00 94.84           H  
ATOM   4611  NH2 ARG A 290       5.888  -8.704   5.849  1.00 94.84           N  
ATOM   4612 HH21 ARG A 290       6.227  -7.792   5.579  1.00 94.84           H  
ATOM   4613 HH22 ARG A 290       6.526  -9.470   6.010  1.00 94.84           H  
ATOM   4614  CZ  ARG A 290       4.653  -8.948   5.537  1.00 94.84           C  
ATOM   4615  N   SER A 291      -1.711  -6.529   5.694  1.00 95.83           N  
ATOM   4616  H   SER A 291      -2.156  -6.117   4.886  1.00 95.83           H  
ATOM   4617  CA  SER A 291      -2.183  -6.151   7.016  1.00 95.83           C  
ATOM   4618  HA  SER A 291      -1.294  -6.143   7.647  1.00 95.83           H  
ATOM   4619  C   SER A 291      -3.121  -7.198   7.608  1.00 95.83           C  
ATOM   4620  CB  SER A 291      -2.767  -4.738   7.033  1.00 95.83           C  
ATOM   4621  HB2 SER A 291      -1.970  -4.014   6.859  1.00 95.83           H  
ATOM   4622  HB3 SER A 291      -3.212  -4.542   8.008  1.00 95.83           H  
ATOM   4623  O   SER A 291      -2.969  -7.550   8.773  1.00 95.83           O  
ATOM   4624  OG  SER A 291      -3.749  -4.596   6.036  1.00 95.83           O  
ATOM   4625  HG  SER A 291      -3.400  -4.061   5.320  1.00 95.83           H  
ATOM   4626  N   LEU A 292      -3.968  -7.806   6.776  1.00 97.25           N  
ATOM   4627  H   LEU A 292      -4.056  -7.422   5.847  1.00 97.25           H  
ATOM   4628  CA  LEU A 292      -4.862  -8.912   7.132  1.00 97.25           C  
ATOM   4629  HA  LEU A 292      -5.316  -8.684   8.096  1.00 97.25           H  
ATOM   4630  C   LEU A 292      -4.152 -10.269   7.311  1.00 97.25           C  
ATOM   4631  CB  LEU A 292      -5.979  -8.990   6.077  1.00 97.25           C  
ATOM   4632  HB2 LEU A 292      -5.519  -9.143   5.101  1.00 97.25           H  
ATOM   4633  HB3 LEU A 292      -6.609  -9.853   6.289  1.00 97.25           H  
ATOM   4634  O   LEU A 292      -4.808 -11.284   7.531  1.00 97.25           O  
ATOM   4635  CG  LEU A 292      -6.877  -7.741   6.014  1.00 97.25           C  
ATOM   4636  HG  LEU A 292      -6.275  -6.850   5.836  1.00 97.25           H  
ATOM   4637  CD1 LEU A 292      -7.845  -7.903   4.848  1.00 97.25           C  
ATOM   4638 HD11 LEU A 292      -8.456  -8.792   5.004  1.00 97.25           H  
ATOM   4639 HD12 LEU A 292      -8.488  -7.025   4.786  1.00 97.25           H  
ATOM   4640 HD13 LEU A 292      -7.291  -8.000   3.914  1.00 97.25           H  
ATOM   4641  CD2 LEU A 292      -7.685  -7.530   7.296  1.00 97.25           C  
ATOM   4642 HD21 LEU A 292      -8.262  -8.423   7.533  1.00 97.25           H  
ATOM   4643 HD22 LEU A 292      -7.024  -7.298   8.131  1.00 97.25           H  
ATOM   4644 HD23 LEU A 292      -8.369  -6.691   7.169  1.00 97.25           H  
ATOM   4645  N   GLY A 293      -2.818 -10.316   7.216  1.00 94.37           N  
ATOM   4646  H   GLY A 293      -2.330  -9.448   7.046  1.00 94.37           H  
ATOM   4647  CA  GLY A 293      -2.030 -11.526   7.474  1.00 94.37           C  
ATOM   4648  HA2 GLY A 293      -0.979 -11.246   7.547  1.00 94.37           H  
ATOM   4649  HA3 GLY A 293      -2.341 -11.953   8.428  1.00 94.37           H  
ATOM   4650  C   GLY A 293      -2.154 -12.620   6.406  1.00 94.37           C  
ATOM   4651  O   GLY A 293      -1.727 -13.755   6.631  1.00 94.37           O  
ATOM   4652  N   LEU A 294      -2.695 -12.300   5.228  1.00 94.84           N  
ATOM   4653  H   LEU A 294      -3.000 -11.348   5.085  1.00 94.84           H  
ATOM   4654  CA  LEU A 294      -2.912 -13.272   4.152  1.00 94.84           C  
ATOM   4655  HA  LEU A 294      -3.388 -14.156   4.575  1.00 94.84           H  
ATOM   4656  C   LEU A 294      -1.589 -13.741   3.537  1.00 94.84           C  
ATOM   4657  CB  LEU A 294      -3.856 -12.676   3.093  1.00 94.84           C  
ATOM   4658  HB2 LEU A 294      -4.039 -13.437   2.335  1.00 94.84           H  
ATOM   4659  HB3 LEU A 294      -3.358 -11.835   2.612  1.00 94.84           H  
ATOM   4660  O   LEU A 294      -1.441 -14.920   3.216  1.00 94.84           O  
ATOM   4661  CG  LEU A 294      -5.213 -12.199   3.640  1.00 94.84           C  
ATOM   4662  HG  LEU A 294      -5.056 -11.353   4.310  1.00 94.84           H  
ATOM   4663  CD1 LEU A 294      -6.109 -11.735   2.496  1.00 94.84           C  
ATOM   4664 HD11 LEU A 294      -7.034 -11.337   2.914  1.00 94.84           H  
ATOM   4665 HD12 LEU A 294      -6.346 -12.576   1.844  1.00 94.84           H  
ATOM   4666 HD13 LEU A 294      -5.619 -10.959   1.909  1.00 94.84           H  
ATOM   4667  CD2 LEU A 294      -5.933 -13.307   4.407  1.00 94.84           C  
ATOM   4668 HD21 LEU A 294      -5.975 -14.214   3.805  1.00 94.84           H  
ATOM   4669 HD22 LEU A 294      -6.949 -12.990   4.644  1.00 94.84           H  
ATOM   4670 HD23 LEU A 294      -5.421 -13.507   5.349  1.00 94.84           H  
ATOM   4671  N   SER A 295      -0.586 -12.857   3.473  1.00 92.59           N  
ATOM   4672  H   SER A 295      -0.772 -11.924   3.812  1.00 92.59           H  
ATOM   4673  CA  SER A 295       0.756 -13.169   2.968  1.00 92.59           C  
ATOM   4674  HA  SER A 295       0.808 -14.230   2.721  1.00 92.59           H  
ATOM   4675  C   SER A 295       1.861 -12.853   3.982  1.00 92.59           C  
ATOM   4676  CB  SER A 295       1.022 -12.411   1.676  1.00 92.59           C  
ATOM   4677  HB2 SER A 295       1.056 -11.347   1.909  1.00 92.59           H  
ATOM   4678  HB3 SER A 295       0.238 -12.610   0.945  1.00 92.59           H  
ATOM   4679  O   SER A 295       2.035 -11.709   4.416  1.00 92.59           O  
ATOM   4680  OG  SER A 295       2.277 -12.793   1.166  1.00 92.59           O  
ATOM   4681  HG  SER A 295       2.117 -13.432   0.467  1.00 92.59           H  
ATOM   4682  N   GLY A 296       2.655 -13.876   4.321  1.00 84.98           N  
ATOM   4683  H   GLY A 296       2.446 -14.782   3.926  1.00 84.98           H  
ATOM   4684  CA  GLY A 296       3.855 -13.747   5.156  1.00 84.98           C  
ATOM   4685  HA2 GLY A 296       3.642 -13.102   6.009  1.00 84.98           H  
ATOM   4686  HA3 GLY A 296       4.128 -14.732   5.535  1.00 84.98           H  
ATOM   4687  C   GLY A 296       5.064 -13.184   4.397  1.00 84.98           C  
ATOM   4688  O   GLY A 296       5.806 -12.368   4.946  1.00 84.98           O  
ATOM   4689  N   LYS A 297       5.208 -13.546   3.119  1.00 90.05           N  
ATOM   4690  H   LYS A 297       4.530 -14.187   2.732  1.00 90.05           H  
ATOM   4691  CA  LYS A 297       6.236 -13.048   2.197  1.00 90.05           C  
ATOM   4692  HA  LYS A 297       6.699 -12.152   2.611  1.00 90.05           H  
ATOM   4693  C   LYS A 297       5.559 -12.687   0.876  1.00 90.05           C  
ATOM   4694  CB  LYS A 297       7.326 -14.124   2.039  1.00 90.05           C  
ATOM   4695  HB2 LYS A 297       6.899 -15.005   1.560  1.00 90.05           H  
ATOM   4696  HB3 LYS A 297       7.670 -14.419   3.030  1.00 90.05           H  
ATOM   4697  O   LYS A 297       5.109 -13.574   0.151  1.00 90.05           O  
ATOM   4698  CG  LYS A 297       8.546 -13.646   1.233  1.00 90.05           C  
ATOM   4699  HG2 LYS A 297       8.230 -13.338   0.237  1.00 90.05           H  
ATOM   4700  HG3 LYS A 297       9.006 -12.795   1.736  1.00 90.05           H  
ATOM   4701  CD  LYS A 297       9.570 -14.786   1.119  1.00 90.05           C  
ATOM   4702  HD2 LYS A 297       9.922 -15.054   2.115  1.00 90.05           H  
ATOM   4703  HD3 LYS A 297       9.079 -15.658   0.688  1.00 90.05           H  
ATOM   4704  CE  LYS A 297      10.772 -14.419   0.241  1.00 90.05           C  
ATOM   4705  HE2 LYS A 297      11.267 -13.532   0.636  1.00 90.05           H  
ATOM   4706  HE3 LYS A 297      10.404 -14.203  -0.762  1.00 90.05           H  
ATOM   4707  NZ  LYS A 297      11.733 -15.545   0.169  1.00 90.05           N  
ATOM   4708  HZ1 LYS A 297      11.283 -16.449   0.159  1.00 90.05           H  
ATOM   4709  HZ2 LYS A 297      12.384 -15.585   0.940  1.00 90.05           H  
ATOM   4710  HZ3 LYS A 297      12.366 -15.490  -0.617  1.00 90.05           H  
ATOM   4711  N   SER A 298       5.457 -11.385   0.606  1.00 94.55           N  
ATOM   4712  H   SER A 298       5.872 -10.728   1.250  1.00 94.55           H  
ATOM   4713  CA  SER A 298       4.696 -10.857  -0.531  1.00 94.55           C  
ATOM   4714  HA  SER A 298       3.694 -11.282  -0.488  1.00 94.55           H  
ATOM   4715  C   SER A 298       5.367 -11.193  -1.871  1.00 94.55           C  
ATOM   4716  CB  SER A 298       4.549  -9.338  -0.418  1.00 94.55           C  
ATOM   4717  HB2 SER A 298       5.535  -8.888  -0.297  1.00 94.55           H  
ATOM   4718  HB3 SER A 298       3.936  -9.089   0.448  1.00 94.55           H  
ATOM   4719  O   SER A 298       6.532 -10.816  -2.050  1.00 94.55           O  
ATOM   4720  OG  SER A 298       3.953  -8.827  -1.591  1.00 94.55           O  
ATOM   4721  HG  SER A 298       4.034  -7.871  -1.563  1.00 94.55           H  
ATOM   4722  N   PRO A 299       4.649 -11.816  -2.829  1.00 94.80           N  
ATOM   4723  CA  PRO A 299       5.141 -12.039  -4.192  1.00 94.80           C  
ATOM   4724  HA  PRO A 299       6.142 -12.468  -4.164  1.00 94.80           H  
ATOM   4725  C   PRO A 299       5.204 -10.749  -5.030  1.00 94.80           C  
ATOM   4726  CB  PRO A 299       4.176 -13.063  -4.804  1.00 94.80           C  
ATOM   4727  HB2 PRO A 299       4.039 -12.921  -5.876  1.00 94.80           H  
ATOM   4728  HB3 PRO A 299       4.523 -14.076  -4.598  1.00 94.80           H  
ATOM   4729  O   PRO A 299       5.782 -10.752  -6.110  1.00 94.80           O  
ATOM   4730  CG  PRO A 299       2.868 -12.810  -4.072  1.00 94.80           C  
ATOM   4731  HG2 PRO A 299       2.342 -12.007  -4.589  1.00 94.80           H  
ATOM   4732  HG3 PRO A 299       2.251 -13.708  -4.018  1.00 94.80           H  
ATOM   4733  CD  PRO A 299       3.295 -12.341  -2.687  1.00 94.80           C  
ATOM   4734  HD2 PRO A 299       3.308 -13.190  -2.004  1.00 94.80           H  
ATOM   4735  HD3 PRO A 299       2.603 -11.578  -2.332  1.00 94.80           H  
ATOM   4736  N   TYR A 300       4.651  -9.640  -4.526  1.00 96.15           N  
ATOM   4737  H   TYR A 300       4.167  -9.717  -3.643  1.00 96.15           H  
ATOM   4738  CA  TYR A 300       4.502  -8.373  -5.254  1.00 96.15           C  
ATOM   4739  HA  TYR A 300       4.704  -8.542  -6.312  1.00 96.15           H  
ATOM   4740  C   TYR A 300       5.452  -7.268  -4.774  1.00 96.15           C  
ATOM   4741  CB  TYR A 300       3.053  -7.899  -5.114  1.00 96.15           C  
ATOM   4742  HB2 TYR A 300       2.923  -7.492  -4.112  1.00 96.15           H  
ATOM   4743  HB3 TYR A 300       2.875  -7.093  -5.826  1.00 96.15           H  
ATOM   4744  O   TYR A 300       5.379  -6.133  -5.250  1.00 96.15           O  
ATOM   4745  CG  TYR A 300       2.010  -8.971  -5.325  1.00 96.15           C  
ATOM   4746  CD1 TYR A 300       1.835  -9.553  -6.595  1.00 96.15           C  
ATOM   4747  HD1 TYR A 300       2.428  -9.232  -7.438  1.00 96.15           H  
ATOM   4748  CD2 TYR A 300       1.240  -9.408  -4.231  1.00 96.15           C  
ATOM   4749  HD2 TYR A 300       1.376  -8.962  -3.256  1.00 96.15           H  
ATOM   4750  CE1 TYR A 300       0.882 -10.572  -6.768  1.00 96.15           C  
ATOM   4751  HE1 TYR A 300       0.735 -11.040  -7.730  1.00 96.15           H  
ATOM   4752  CE2 TYR A 300       0.285 -10.421  -4.406  1.00 96.15           C  
ATOM   4753  HE2 TYR A 300      -0.306 -10.748  -3.563  1.00 96.15           H  
ATOM   4754  OH  TYR A 300      -0.820 -11.974  -5.859  1.00 96.15           O  
ATOM   4755  HH  TYR A 300      -1.385 -12.115  -5.096  1.00 96.15           H  
ATOM   4756  CZ  TYR A 300       0.102 -11.000  -5.680  1.00 96.15           C  
ATOM   4757  N   SER A 301       6.302  -7.555  -3.786  1.00 95.01           N  
ATOM   4758  H   SER A 301       6.326  -8.509  -3.455  1.00 95.01           H  
ATOM   4759  CA  SER A 301       7.243  -6.574  -3.234  1.00 95.01           C  
ATOM   4760  HA  SER A 301       6.701  -5.642  -3.069  1.00 95.01           H  
ATOM   4761  C   SER A 301       8.390  -6.281  -4.204  1.00 95.01           C  
ATOM   4762  CB  SER A 301       7.780  -7.036  -1.874  1.00 95.01           C  
ATOM   4763  HB2 SER A 301       8.347  -6.220  -1.427  1.00 95.01           H  
ATOM   4764  HB3 SER A 301       6.946  -7.274  -1.214  1.00 95.01           H  
ATOM   4765  O   SER A 301       8.738  -7.117  -5.032  1.00 95.01           O  
ATOM   4766  OG  SER A 301       8.628  -8.163  -1.998  1.00 95.01           O  
ATOM   4767  HG  SER A 301       8.089  -8.940  -2.163  1.00 95.01           H  
ATOM   4768  N   SER A 302       9.043  -5.127  -4.063  1.00 94.28           N  
ATOM   4769  H   SER A 302       8.700  -4.440  -3.407  1.00 94.28           H  
ATOM   4770  CA  SER A 302      10.237  -4.778  -4.850  1.00 94.28           C  
ATOM   4771  HA  SER A 302       9.962  -4.724  -5.903  1.00 94.28           H  
ATOM   4772  C   SER A 302      11.357  -5.814  -4.731  1.00 94.28           C  
ATOM   4773  CB  SER A 302      10.774  -3.407  -4.427  1.00 94.28           C  
ATOM   4774  HB2 SER A 302      11.709  -3.200  -4.948  1.00 94.28           H  
ATOM   4775  HB3 SER A 302      10.047  -2.647  -4.712  1.00 94.28           H  
ATOM   4776  O   SER A 302      12.077  -6.029  -5.691  1.00 94.28           O  
ATOM   4777  OG  SER A 302      10.973  -3.348  -3.022  1.00 94.28           O  
ATOM   4778  HG  SER A 302      11.893  -3.563  -2.851  1.00 94.28           H  
ATOM   4779  N   ASN A 303      11.481  -6.499  -3.591  1.00 92.07           N  
ATOM   4780  H   ASN A 303      10.851  -6.286  -2.831  1.00 92.07           H  
ATOM   4781  CA  ASN A 303      12.459  -7.579  -3.424  1.00 92.07           C  
ATOM   4782  HA  ASN A 303      13.400  -7.291  -3.892  1.00 92.07           H  
ATOM   4783  C   ASN A 303      12.017  -8.888  -4.094  1.00 92.07           C  
ATOM   4784  CB  ASN A 303      12.699  -7.811  -1.923  1.00 92.07           C  
ATOM   4785  HB2 ASN A 303      11.748  -8.001  -1.427  1.00 92.07           H  
ATOM   4786  HB3 ASN A 303      13.329  -8.693  -1.802  1.00 92.07           H  
ATOM   4787  O   ASN A 303      12.856  -9.721  -4.415  1.00 92.07           O  
ATOM   4788  CG  ASN A 303      13.407  -6.660  -1.235  1.00 92.07           C  
ATOM   4789  ND2 ASN A 303      13.355  -6.608   0.074  1.00 92.07           N  
ATOM   4790 HD21 ASN A 303      12.920  -7.351   0.602  1.00 92.07           H  
ATOM   4791 HD22 ASN A 303      13.882  -5.859   0.500  1.00 92.07           H  
ATOM   4792  OD1 ASN A 303      13.999  -5.786  -1.837  1.00 92.07           O  
ATOM   4793  N   ALA A 304      10.710  -9.100  -4.269  1.00 93.06           N  
ATOM   4794  H   ALA A 304      10.060  -8.362  -4.037  1.00 93.06           H  
ATOM   4795  CA  ALA A 304      10.180 -10.276  -4.952  1.00 93.06           C  
ATOM   4796  HA  ALA A 304      10.764 -11.149  -4.661  1.00 93.06           H  
ATOM   4797  C   ALA A 304      10.288 -10.173  -6.473  1.00 93.06           C  
ATOM   4798  CB  ALA A 304       8.726 -10.484  -4.525  1.00 93.06           C  
ATOM   4799  HB1 ALA A 304       8.105  -9.671  -4.901  1.00 93.06           H  
ATOM   4800  HB2 ALA A 304       8.663 -10.518  -3.437  1.00 93.06           H  
ATOM   4801  HB3 ALA A 304       8.358 -11.423  -4.937  1.00 93.06           H  
ATOM   4802  O   ALA A 304      10.349 -11.200  -7.140  1.00 93.06           O  
ATOM   4803  N   VAL A 305      10.292  -8.956  -7.011  1.00 95.02           N  
ATOM   4804  H   VAL A 305      10.184  -8.168  -6.389  1.00 95.02           H  
ATOM   4805  CA  VAL A 305      10.312  -8.673  -8.452  1.00 95.02           C  
ATOM   4806  HA  VAL A 305      10.629  -9.570  -8.984  1.00 95.02           H  
ATOM   4807  C   VAL A 305      11.359  -7.602  -8.769  1.00 95.02           C  
ATOM   4808  CB  VAL A 305       8.903  -8.325  -8.958  1.00 95.02           C  
ATOM   4809  HB  VAL A 305       8.969  -8.066 -10.015  1.00 95.02           H  
ATOM   4810  O   VAL A 305      11.064  -6.542  -9.320  1.00 95.02           O  
ATOM   4811  CG1 VAL A 305       7.974  -9.543  -8.837  1.00 95.02           C  
ATOM   4812 HG11 VAL A 305       8.397 -10.389  -9.379  1.00 95.02           H  
ATOM   4813 HG12 VAL A 305       7.834  -9.830  -7.795  1.00 95.02           H  
ATOM   4814 HG13 VAL A 305       6.995  -9.318  -9.260  1.00 95.02           H  
ATOM   4815  CG2 VAL A 305       8.282  -7.144  -8.193  1.00 95.02           C  
ATOM   4816 HG21 VAL A 305       7.658  -7.503  -7.374  1.00 95.02           H  
ATOM   4817 HG22 VAL A 305       9.054  -6.492  -7.785  1.00 95.02           H  
ATOM   4818 HG23 VAL A 305       7.685  -6.546  -8.882  1.00 95.02           H  
ATOM   4819  N   GLY A 306      12.584  -7.831  -8.297  1.00 95.98           N  
ATOM   4820  H   GLY A 306      12.800  -8.760  -7.964  1.00 95.98           H  
ATOM   4821  CA  GLY A 306      13.627  -6.811  -8.244  1.00 95.98           C  
ATOM   4822  HA2 GLY A 306      14.455  -7.185  -7.642  1.00 95.98           H  
ATOM   4823  HA3 GLY A 306      13.235  -5.916  -7.761  1.00 95.98           H  
ATOM   4824  C   GLY A 306      14.160  -6.382  -9.605  1.00 95.98           C  
ATOM   4825  O   GLY A 306      14.467  -5.201  -9.771  1.00 95.98           O  
ATOM   4826  N   HIS A 307      14.220  -7.279 -10.593  1.00 97.74           N  
ATOM   4827  H   HIS A 307      13.844  -8.205 -10.444  1.00 97.74           H  
ATOM   4828  CA  HIS A 307      14.601  -6.893 -11.952  1.00 97.74           C  
ATOM   4829  HA  HIS A 307      15.514  -6.298 -11.909  1.00 97.74           H  
ATOM   4830  C   HIS A 307      13.511  -6.009 -12.557  1.00 97.74           C  
ATOM   4831  CB  HIS A 307      14.885  -8.117 -12.836  1.00 97.74           C  
ATOM   4832  HB2 HIS A 307      13.986  -8.727 -12.928  1.00 97.74           H  
ATOM   4833  HB3 HIS A 307      15.148  -7.769 -13.835  1.00 97.74           H  
ATOM   4834  O   HIS A 307      13.814  -4.920 -13.046  1.00 97.74           O  
ATOM   4835  CG  HIS A 307      16.006  -8.982 -12.328  1.00 97.74           C  
ATOM   4836  CD2 HIS A 307      17.301  -9.001 -12.768  1.00 97.74           C  
ATOM   4837  HD2 HIS A 307      17.714  -8.384 -13.553  1.00 97.74           H  
ATOM   4838  ND1 HIS A 307      15.903  -9.907 -11.318  1.00 97.74           N  
ATOM   4839  HD1 HIS A 307      15.053 -10.120 -10.816  1.00 97.74           H  
ATOM   4840  CE1 HIS A 307      17.105 -10.471 -11.142  1.00 97.74           C  
ATOM   4841  HE1 HIS A 307      17.324 -11.242 -10.418  1.00 97.74           H  
ATOM   4842  NE2 HIS A 307      17.993  -9.962 -12.015  1.00 97.74           N  
ATOM   4843  N   VAL A 308      12.241  -6.432 -12.471  1.00 97.27           N  
ATOM   4844  H   VAL A 308      12.077  -7.338 -12.054  1.00 97.27           H  
ATOM   4845  CA  VAL A 308      11.082  -5.654 -12.950  1.00 97.27           C  
ATOM   4846  HA  VAL A 308      11.161  -5.511 -14.028  1.00 97.27           H  
ATOM   4847  C   VAL A 308      11.071  -4.268 -12.305  1.00 97.27           C  
ATOM   4848  CB  VAL A 308       9.761  -6.396 -12.649  1.00 97.27           C  
ATOM   4849  HB  VAL A 308       9.749  -6.669 -11.593  1.00 97.27           H  
ATOM   4850  O   VAL A 308      10.963  -3.251 -12.991  1.00 97.27           O  
ATOM   4851  CG1 VAL A 308       8.527  -5.513 -12.892  1.00 97.27           C  
ATOM   4852 HG11 VAL A 308       7.637  -6.126 -13.035  1.00 97.27           H  
ATOM   4853 HG12 VAL A 308       8.365  -4.876 -12.022  1.00 97.27           H  
ATOM   4854 HG13 VAL A 308       8.672  -4.874 -13.763  1.00 97.27           H  
ATOM   4855  CG2 VAL A 308       9.633  -7.695 -13.455  1.00 97.27           C  
ATOM   4856 HG21 VAL A 308       8.674  -8.172 -13.252  1.00 97.27           H  
ATOM   4857 HG22 VAL A 308      10.413  -8.394 -13.154  1.00 97.27           H  
ATOM   4858 HG23 VAL A 308       9.732  -7.509 -14.524  1.00 97.27           H  
ATOM   4859  N   PHE A 309      11.236  -4.220 -10.983  1.00 97.61           N  
ATOM   4860  H   PHE A 309      11.329  -5.096 -10.488  1.00 97.61           H  
ATOM   4861  CA  PHE A 309      11.260  -2.983 -10.211  1.00 97.61           C  
ATOM   4862  HA  PHE A 309      10.325  -2.449 -10.381  1.00 97.61           H  
ATOM   4863  C   PHE A 309      12.402  -2.055 -10.643  1.00 97.61           C  
ATOM   4864  CB  PHE A 309      11.357  -3.347  -8.726  1.00 97.61           C  
ATOM   4865  HB2 PHE A 309      12.290  -3.881  -8.546  1.00 97.61           H  
ATOM   4866  HB3 PHE A 309      10.541  -4.025  -8.476  1.00 97.61           H  
ATOM   4867  O   PHE A 309      12.167  -0.868 -10.881  1.00 97.61           O  
ATOM   4868  CG  PHE A 309      11.284  -2.157  -7.798  1.00 97.61           C  
ATOM   4869  CD1 PHE A 309      12.463  -1.543  -7.337  1.00 97.61           C  
ATOM   4870  HD1 PHE A 309      13.426  -1.909  -7.660  1.00 97.61           H  
ATOM   4871  CD2 PHE A 309      10.031  -1.655  -7.401  1.00 97.61           C  
ATOM   4872  HD2 PHE A 309       9.125  -2.101  -7.783  1.00 97.61           H  
ATOM   4873  CE1 PHE A 309      12.385  -0.443  -6.467  1.00 97.61           C  
ATOM   4874  HE1 PHE A 309      13.294   0.030  -6.125  1.00 97.61           H  
ATOM   4875  CE2 PHE A 309       9.954  -0.563  -6.522  1.00 97.61           C  
ATOM   4876  HE2 PHE A 309       8.988  -0.171  -6.239  1.00 97.61           H  
ATOM   4877  CZ  PHE A 309      11.133   0.043  -6.053  1.00 97.61           C  
ATOM   4878  HZ  PHE A 309      11.079   0.902  -5.400  1.00 97.61           H  
ATOM   4879  N   ASN A 310      13.622  -2.586 -10.786  1.00 98.05           N  
ATOM   4880  H   ASN A 310      13.754  -3.567 -10.585  1.00 98.05           H  
ATOM   4881  CA  ASN A 310      14.775  -1.814 -11.241  1.00 98.05           C  
ATOM   4882  HA  ASN A 310      14.892  -0.946 -10.592  1.00 98.05           H  
ATOM   4883  C   ASN A 310      14.561  -1.245 -12.647  1.00 98.05           C  
ATOM   4884  CB  ASN A 310      16.056  -2.664 -11.169  1.00 98.05           C  
ATOM   4885  HB2 ASN A 310      15.846  -3.667 -11.539  1.00 98.05           H  
ATOM   4886  HB3 ASN A 310      16.806  -2.219 -11.824  1.00 98.05           H  
ATOM   4887  O   ASN A 310      14.750  -0.044 -12.836  1.00 98.05           O  
ATOM   4888  CG  ASN A 310      16.695  -2.769  -9.793  1.00 98.05           C  
ATOM   4889  ND2 ASN A 310      17.730  -3.573  -9.695  1.00 98.05           N  
ATOM   4890 HD21 ASN A 310      17.982  -4.178 -10.463  1.00 98.05           H  
ATOM   4891 HD22 ASN A 310      18.159  -3.706  -8.791  1.00 98.05           H  
ATOM   4892  OD1 ASN A 310      16.335  -2.113  -8.823  1.00 98.05           O  
ATOM   4893  N   LEU A 311      14.129  -2.069 -13.608  1.00 97.90           N  
ATOM   4894  H   LEU A 311      13.979  -3.042 -13.384  1.00 97.90           H  
ATOM   4895  CA  LEU A 311      13.868  -1.631 -14.981  1.00 97.90           C  
ATOM   4896  HA  LEU A 311      14.806  -1.288 -15.419  1.00 97.90           H  
ATOM   4897  C   LEU A 311      12.884  -0.457 -15.013  1.00 97.90           C  
ATOM   4898  CB  LEU A 311      13.334  -2.820 -15.806  1.00 97.90           C  
ATOM   4899  HB2 LEU A 311      14.103  -3.591 -15.849  1.00 97.90           H  
ATOM   4900  HB3 LEU A 311      12.466  -3.245 -15.301  1.00 97.90           H  
ATOM   4901  O   LEU A 311      13.190   0.601 -15.563  1.00 97.90           O  
ATOM   4902  CG  LEU A 311      12.920  -2.433 -17.241  1.00 97.90           C  
ATOM   4903  HG  LEU A 311      12.120  -1.693 -17.208  1.00 97.90           H  
ATOM   4904  CD1 LEU A 311      14.109  -1.846 -17.999  1.00 97.90           C  
ATOM   4905 HD11 LEU A 311      14.971  -2.499 -17.859  1.00 97.90           H  
ATOM   4906 HD12 LEU A 311      13.880  -1.774 -19.062  1.00 97.90           H  
ATOM   4907 HD13 LEU A 311      14.346  -0.850 -17.625  1.00 97.90           H  
ATOM   4908  CD2 LEU A 311      12.395  -3.638 -18.018  1.00 97.90           C  
ATOM   4909 HD21 LEU A 311      11.643  -4.168 -17.433  1.00 97.90           H  
ATOM   4910 HD22 LEU A 311      13.211  -4.315 -18.271  1.00 97.90           H  
ATOM   4911 HD23 LEU A 311      11.932  -3.301 -18.945  1.00 97.90           H  
ATOM   4912  N   ILE A 312      11.725  -0.624 -14.370  1.00 97.23           N  
ATOM   4913  H   ILE A 312      11.555  -1.516 -13.929  1.00 97.23           H  
ATOM   4914  CA  ILE A 312      10.671   0.396 -14.319  1.00 97.23           C  
ATOM   4915  HA  ILE A 312      10.307   0.588 -15.328  1.00 97.23           H  
ATOM   4916  C   ILE A 312      11.209   1.716 -13.769  1.00 97.23           C  
ATOM   4917  CB  ILE A 312       9.502  -0.121 -13.455  1.00 97.23           C  
ATOM   4918  HB  ILE A 312       9.912  -0.572 -12.551  1.00 97.23           H  
ATOM   4919  O   ILE A 312      10.950   2.784 -14.328  1.00 97.23           O  
ATOM   4920  CG1 ILE A 312       8.735  -1.205 -14.237  1.00 97.23           C  
ATOM   4921 HG12 ILE A 312       9.433  -1.893 -14.714  1.00 97.23           H  
ATOM   4922 HG13 ILE A 312       8.144  -0.738 -15.025  1.00 97.23           H  
ATOM   4923  CG2 ILE A 312       8.584   1.041 -13.021  1.00 97.23           C  
ATOM   4924 HG21 ILE A 312       8.389   1.697 -13.870  1.00 97.23           H  
ATOM   4925 HG22 ILE A 312       7.636   0.677 -12.625  1.00 97.23           H  
ATOM   4926 HG23 ILE A 312       9.064   1.622 -12.233  1.00 97.23           H  
ATOM   4927  CD1 ILE A 312       7.819  -2.031 -13.334  1.00 97.23           C  
ATOM   4928 HD11 ILE A 312       7.290  -2.766 -13.940  1.00 97.23           H  
ATOM   4929 HD12 ILE A 312       7.097  -1.386 -12.833  1.00 97.23           H  
ATOM   4930 HD13 ILE A 312       8.410  -2.543 -12.575  1.00 97.23           H  
ATOM   4931  N   HIS A 313      11.972   1.660 -12.678  1.00 97.62           N  
ATOM   4932  H   HIS A 313      12.171   0.764 -12.257  1.00 97.62           H  
ATOM   4933  CA  HIS A 313      12.499   2.870 -12.065  1.00 97.62           C  
ATOM   4934  HA  HIS A 313      11.707   3.619 -12.078  1.00 97.62           H  
ATOM   4935  C   HIS A 313      13.643   3.494 -12.866  1.00 97.62           C  
ATOM   4936  CB  HIS A 313      12.840   2.604 -10.599  1.00 97.62           C  
ATOM   4937  HB2 HIS A 313      13.491   3.396 -10.231  1.00 97.62           H  
ATOM   4938  HB3 HIS A 313      13.369   1.655 -10.517  1.00 97.62           H
[truncated: 171,405 more chars]
