# Supplementary material for: Using structure prediction of negative sense RNA virus nucleoproteins to assess evolutionary relationships
Source: bioRxiv. 2024 May 22:2024.02.16.580771. Originally published 2024 Feb 17. Preprint. [Version 2] doi: 10.1101/2024.02.16.580771 (PMC10888975; doi:10.1101/2024.02.16.580771)
Supplement: Supplement 2 — Supplementary File 2: Full NSV Dataset NP AlphaFold PDBs (.pdb files) [file media-2.zip › Full NSV Dataset NP AlphaFold PDBs/NDV.pdb]

ATOM      1  N   MET A   1       0.272  10.265  48.520  1.00 46.45           N  
ATOM      2  H   MET A   1       0.757  10.629  47.713  1.00 46.45           H  
ATOM      3  H2  MET A   1      -0.683  10.591  48.487  1.00 46.45           H  
ATOM      4  H3  MET A   1       0.716  10.594  49.366  1.00 46.45           H  
ATOM      5  CA  MET A   1       0.261   8.791  48.478  1.00 46.45           C  
ATOM      6  HA  MET A   1       1.277   8.402  48.419  1.00 46.45           H  
ATOM      7  C   MET A   1      -0.467   8.410  47.208  1.00 46.45           C  
ATOM      8  CB  MET A   1      -0.425   8.188  49.718  1.00 46.45           C  
ATOM      9  HB2 MET A   1      -1.416   8.621  49.855  1.00 46.45           H  
ATOM     10  HB3 MET A   1      -0.533   7.115  49.561  1.00 46.45           H  
ATOM     11  O   MET A   1      -1.633   8.756  47.095  1.00 46.45           O  
ATOM     12  CG  MET A   1       0.416   8.410  50.981  1.00 46.45           C  
ATOM     13  HG2 MET A   1       1.451   8.164  50.744  1.00 46.45           H  
ATOM     14  HG3 MET A   1       0.376   9.459  51.273  1.00 46.45           H  
ATOM     15  SD  MET A   1      -0.054   7.386  52.400  1.00 46.45           S  
ATOM     16  CE  MET A   1      -1.556   8.214  52.985  1.00 46.45           C  
ATOM     17  HE1 MET A   1      -1.937   7.690  53.862  1.00 46.45           H  
ATOM     18  HE2 MET A   1      -2.317   8.196  52.204  1.00 46.45           H  
ATOM     19  HE3 MET A   1      -1.329   9.245  53.255  1.00 46.45           H  
ATOM     20  N   SER A   2       0.249   7.865  46.226  1.00 50.97           N  
ATOM     21  H   SER A   2       1.176   7.515  46.418  1.00 50.97           H  
ATOM     22  CA  SER A   2      -0.363   7.336  45.003  1.00 50.97           C  
ATOM     23  HA  SER A   2      -1.028   8.076  44.559  1.00 50.97           H  
ATOM     24  C   SER A   2      -1.201   6.113  45.390  1.00 50.97           C  
ATOM     25  CB  SER A   2       0.756   7.027  43.996  1.00 50.97           C  
ATOM     26  HB2 SER A   2       1.682   6.813  44.529  1.00 50.97           H  
ATOM     27  HB3 SER A   2       0.917   7.903  43.367  1.00 50.97           H  
ATOM     28  O   SER A   2      -0.769   5.318  46.224  1.00 50.97           O  
ATOM     29  OG  SER A   2       0.482   5.921  43.186  1.00 50.97           O  
ATOM     30  HG  SER A   2       0.875   5.148  43.597  1.00 50.97           H  
ATOM     31  N   SER A   3      -2.435   6.028  44.896  1.00 80.76           N  
ATOM     32  H   SER A   3      -2.715   6.685  44.182  1.00 80.76           H  
ATOM     33  CA  SER A   3      -3.285   4.853  45.091  1.00 80.76           C  
ATOM     34  HA  SER A   3      -3.280   4.562  46.141  1.00 80.76           H  
ATOM     35  C   SER A   3      -2.746   3.697  44.244  1.00 80.76           C  
ATOM     36  CB  SER A   3      -4.709   5.229  44.678  1.00 80.76           C  
ATOM     37  HB2 SER A   3      -5.071   6.030  45.323  1.00 80.76           H  
ATOM     38  HB3 SER A   3      -4.698   5.589  43.649  1.00 80.76           H  
ATOM     39  O   SER A   3      -2.232   3.930  43.153  1.00 80.76           O  
ATOM     40  OG  SER A   3      -5.585   4.127  44.758  1.00 80.76           O  
ATOM     41  HG  SER A   3      -6.447   4.451  44.488  1.00 80.76           H  
ATOM     42  N   VAL A   4      -2.924   2.442  44.674  1.00 83.93           N  
ATOM     43  H   VAL A   4      -3.335   2.305  45.586  1.00 83.93           H  
ATOM     44  CA  VAL A   4      -2.567   1.250  43.869  1.00 83.93           C  
ATOM     45  HA  VAL A   4      -1.484   1.217  43.748  1.00 83.93           H  
ATOM     46  C   VAL A   4      -3.178   1.310  42.459  1.00 83.93           C  
ATOM     47  CB  VAL A   4      -3.020  -0.032  44.602  1.00 83.93           C  
ATOM     48  HB  VAL A   4      -4.051   0.098  44.931  1.00 83.93           H  
ATOM     49  O   VAL A   4      -2.584   0.828  41.497  1.00 83.93           O  
ATOM     50  CG1 VAL A   4      -2.965  -1.302  43.742  1.00 83.93           C  
ATOM     51 HG11 VAL A   4      -3.205  -2.176  44.348  1.00 83.93           H  
ATOM     52 HG12 VAL A   4      -1.965  -1.419  43.324  1.00 83.93           H  
ATOM     53 HG13 VAL A   4      -3.690  -1.246  42.930  1.00 83.93           H  
ATOM     54  CG2 VAL A   4      -2.145  -0.273  45.839  1.00 83.93           C  
ATOM     55 HG21 VAL A   4      -1.107  -0.407  45.534  1.00 83.93           H  
ATOM     56 HG22 VAL A   4      -2.482  -1.163  46.371  1.00 83.93           H  
ATOM     57 HG23 VAL A   4      -2.200   0.580  46.516  1.00 83.93           H  
ATOM     58  N   PHE A   5      -4.344   1.945  42.311  1.00 81.06           N  
ATOM     59  H   PHE A   5      -4.772   2.353  43.131  1.00 81.06           H  
ATOM     60  CA  PHE A   5      -4.983   2.164  41.012  1.00 81.06           C  
ATOM     61  HA  PHE A   5      -5.012   1.215  40.475  1.00 81.06           H  
ATOM     62  C   PHE A   5      -4.207   3.148  40.123  1.00 81.06           C  
ATOM     63  CB  PHE A   5      -6.426   2.637  41.237  1.00 81.06           C  
ATOM     64  HB2 PHE A   5      -6.895   2.792  40.266  1.00 81.06           H  
ATOM     65  HB3 PHE A   5      -6.408   3.600  41.748  1.00 81.06           H  
ATOM     66  O   PHE A   5      -4.066   2.897  38.928  1.00 81.06           O  
ATOM     67  CG  PHE A   5      -7.276   1.656  42.026  1.00 81.06           C  
ATOM     68  CD1 PHE A   5      -7.577   0.394  41.482  1.00 81.06           C  
ATOM     69  HD1 PHE A   5      -7.214   0.130  40.499  1.00 81.06           H  
ATOM     70  CD2 PHE A   5      -7.758   1.990  43.305  1.00 81.06           C  
ATOM     71  HD2 PHE A   5      -7.561   2.967  43.720  1.00 81.06           H  
ATOM     72  CE1 PHE A   5      -8.342  -0.530  42.217  1.00 81.06           C  
ATOM     73  HE1 PHE A   5      -8.565  -1.499  41.796  1.00 81.06           H  
ATOM     74  CE2 PHE A   5      -8.514   1.065  44.046  1.00 81.06           C  
ATOM     75  HE2 PHE A   5      -8.877   1.327  45.029  1.00 81.06           H  
ATOM     76  CZ  PHE A   5      -8.806  -0.197  43.501  1.00 81.06           C  
ATOM     77  HZ  PHE A   5      -9.389  -0.909  44.067  1.00 81.06           H  
ATOM     78  N   ASP A   6      -3.647   4.215  40.699  1.00 81.36           N  
ATOM     79  H   ASP A   6      -3.679   4.301  41.705  1.00 81.36           H  
ATOM     80  CA  ASP A   6      -2.827   5.188  39.969  1.00 81.36           C  
ATOM     81  HA  ASP A   6      -3.367   5.509  39.078  1.00 81.36           H  
ATOM     82  C   ASP A   6      -1.497   4.558  39.530  1.00 81.36           C  
ATOM     83  CB  ASP A   6      -2.536   6.426  40.836  1.00 81.36           C  
ATOM     84  HB2 ASP A   6      -1.930   7.118  40.252  1.00 81.36           H  
ATOM     85  HB3 ASP A   6      -1.943   6.124  41.700  1.00 81.36           H  
ATOM     86  O   ASP A   6      -1.042   4.773  38.407  1.00 81.36           O  
ATOM     87  CG  ASP A   6      -3.776   7.178  41.323  1.00 81.36           C  
ATOM     88  OD1 ASP A   6      -4.756   7.273  40.556  1.00 81.36           O  
ATOM     89  OD2 ASP A   6      -3.716   7.669  42.477  1.00 81.36           O  
ATOM     90  N   GLU A   7      -0.888   3.738  40.392  1.00 84.13           N  
ATOM     91  H   GLU A   7      -1.283   3.658  41.318  1.00 84.13           H  
ATOM     92  CA  GLU A   7       0.307   2.943  40.076  1.00 84.13           C  
ATOM     93  HA  GLU A   7       1.101   3.601  39.724  1.00 84.13           H  
ATOM     94  C   GLU A   7       0.045   1.928  38.963  1.00 84.13           C  
ATOM     95  CB  GLU A   7       0.778   2.213  41.343  1.00 84.13           C  
ATOM     96  HB2 GLU A   7      -0.088   2.003  41.972  1.00 84.13           H  
ATOM     97  HB3 GLU A   7       1.237   1.261  41.076  1.00 84.13           H  
ATOM     98  O   GLU A   7       0.850   1.801  38.038  1.00 84.13           O  
ATOM     99  CG  GLU A   7       1.811   3.039  42.114  1.00 84.13           C  
ATOM    100  HG2 GLU A   7       2.807   2.774  41.760  1.00 84.13           H  
ATOM    101  HG3 GLU A   7       1.668   4.096  41.889  1.00 84.13           H  
ATOM    102  CD  GLU A   7       1.729   2.823  43.629  1.00 84.13           C  
ATOM    103  OE1 GLU A   7       1.898   3.844  44.339  1.00 84.13           O  
ATOM    104  OE2 GLU A   7       1.494   1.671  44.058  1.00 84.13           O  
ATOM    105  N   TYR A   8      -1.097   1.242  39.006  1.00 82.37           N  
ATOM    106  H   TYR A   8      -1.698   1.358  39.809  1.00 82.37           H  
ATOM    107  CA  TYR A   8      -1.500   0.307  37.960  1.00 82.37           C  
ATOM    108  HA  TYR A   8      -0.695  -0.413  37.816  1.00 82.37           H  
ATOM    109  C   TYR A   8      -1.726   1.015  36.615  1.00 82.37           C  
ATOM    110  CB  TYR A   8      -2.745  -0.451  38.426  1.00 82.37           C  
ATOM    111  HB2 TYR A   8      -3.544   0.261  38.633  1.00 82.37           H  
ATOM    112  HB3 TYR A   8      -2.513  -0.968  39.358  1.00 82.37           H  
ATOM    113  O   TYR A   8      -1.226   0.557  35.584  1.00 82.37           O  
ATOM    114  CG  TYR A   8      -3.232  -1.475  37.424  1.00 82.37           C  
ATOM    115  CD1 TYR A   8      -4.426  -1.254  36.711  1.00 82.37           C  
ATOM    116  HD1 TYR A   8      -4.999  -0.354  36.881  1.00 82.37           H  
ATOM    117  CD2 TYR A   8      -2.476  -2.640  37.193  1.00 82.37           C  
ATOM    118  HD2 TYR A   8      -1.559  -2.800  37.742  1.00 82.37           H  
ATOM    119  CE1 TYR A   8      -4.872  -2.209  35.779  1.00 82.37           C  
ATOM    120  HE1 TYR A   8      -5.789  -2.056  35.230  1.00 82.37           H  
ATOM    121  CE2 TYR A   8      -2.910  -3.590  36.250  1.00 82.37           C  
ATOM    122  HE2 TYR A   8      -2.326  -4.481  36.072  1.00 82.37           H  
ATOM    123  OH  TYR A   8      -4.540  -4.281  34.628  1.00 82.37           O  
ATOM    124  HH  TYR A   8      -3.947  -5.033  34.559  1.00 82.37           H  
ATOM    125  CZ  TYR A   8      -4.113  -3.374  35.545  1.00 82.37           C  
ATOM    126  N   GLU A   9      -2.397   2.173  36.607  1.00 79.90           N  
ATOM    127  H   GLU A   9      -2.805   2.508  37.468  1.00 79.90           H  
ATOM    128  CA  GLU A   9      -2.554   2.982  35.392  1.00 79.90           C  
ATOM    129  HA  GLU A   9      -3.025   2.371  34.621  1.00 79.90           H  
ATOM    130  C   GLU A   9      -1.204   3.449  34.829  1.00 79.90           C  
ATOM    131  CB  GLU A   9      -3.435   4.218  35.644  1.00 79.90           C  
ATOM    132  HB2 GLU A   9      -3.117   4.729  36.553  1.00 79.90           H  
ATOM    133  HB3 GLU A   9      -3.268   4.890  34.802  1.00 79.90           H  
ATOM    134  O   GLU A   9      -0.984   3.403  33.612  1.00 79.90           O  
ATOM    135  CG  GLU A   9      -4.940   3.911  35.716  1.00 79.90           C  
ATOM    136  HG2 GLU A   9      -5.174   3.425  36.663  1.00 79.90           H  
ATOM    137  HG3 GLU A   9      -5.182   3.211  34.917  1.00 79.90           H  
ATOM    138  CD  GLU A   9      -5.827   5.162  35.534  1.00 79.90           C  
ATOM    139  OE1 GLU A   9      -7.069   4.995  35.521  1.00 79.90           O  
ATOM    140  OE2 GLU A   9      -5.307   6.258  35.207  1.00 79.90           O  
ATOM    141  N   GLN A  10      -0.284   3.878  35.698  1.00 81.60           N  
ATOM    142  H   GLN A  10      -0.534   3.913  36.676  1.00 81.60           H  
ATOM    143  CA  GLN A  10       1.064   4.290  35.308  1.00 81.60           C  
ATOM    144  HA  GLN A  10       0.989   5.041  34.521  1.00 81.60           H  
ATOM    145  C   GLN A  10       1.880   3.126  34.741  1.00 81.60           C  
ATOM    146  CB  GLN A  10       1.791   4.909  36.507  1.00 81.60           C  
ATOM    147  HB2 GLN A  10       1.670   4.265  37.378  1.00 81.60           H  
ATOM    148  HB3 GLN A  10       2.855   4.978  36.281  1.00 81.60           H  
ATOM    149  O   GLN A  10       2.567   3.307  33.732  1.00 81.60           O  
ATOM    150  CG  GLN A  10       1.276   6.317  36.832  1.00 81.60           C  
ATOM    151  HG2 GLN A  10       1.547   6.998  36.026  1.00 81.60           H  
ATOM    152  HG3 GLN A  10       0.189   6.313  36.911  1.00 81.60           H  
ATOM    153  CD  GLN A  10       1.877   6.841  38.130  1.00 81.60           C  
ATOM    154  NE2 GLN A  10       1.107   7.504  38.960  1.00 81.60           N  
ATOM    155 HE21 GLN A  10       0.106   7.446  38.841  1.00 81.60           H  
ATOM    156 HE22 GLN A  10       1.512   7.687  39.866  1.00 81.60           H  
ATOM    157  OE1 GLN A  10       3.057   6.694  38.401  1.00 81.60           O  
ATOM    158  N   LEU A  11       1.772   1.934  35.333  1.00 82.89           N  
ATOM    159  H   LEU A  11       1.226   1.872  36.181  1.00 82.89           H  
ATOM    160  CA  LEU A  11       2.441   0.723  34.862  1.00 82.89           C  
ATOM    161  HA  LEU A  11       3.511   0.924  34.807  1.00 82.89           H  
ATOM    162  C   LEU A  11       1.964   0.331  33.459  1.00 82.89           C  
ATOM    163  CB  LEU A  11       2.193  -0.407  35.877  1.00 82.89           C  
ATOM    164  HB2 LEU A  11       1.119  -0.573  35.957  1.00 82.89           H  
ATOM    165  HB3 LEU A  11       2.552  -0.091  36.857  1.00 82.89           H  
ATOM    166  O   LEU A  11       2.784   0.149  32.559  1.00 82.89           O  
ATOM    167  CG  LEU A  11       2.866  -1.739  35.501  1.00 82.89           C  
ATOM    168  HG  LEU A  11       2.585  -2.027  34.488  1.00 82.89           H  
ATOM    169  CD1 LEU A  11       4.392  -1.647  35.583  1.00 82.89           C  
ATOM    170 HD11 LEU A  11       4.764  -0.942  34.841  1.00 82.89           H  
ATOM    171 HD12 LEU A  11       4.829  -2.625  35.380  1.00 82.89           H  
ATOM    172 HD13 LEU A  11       4.692  -1.321  36.579  1.00 82.89           H  
ATOM    173  CD2 LEU A  11       2.390  -2.842  36.443  1.00 82.89           C  
ATOM    174 HD21 LEU A  11       1.307  -2.945  36.368  1.00 82.89           H  
ATOM    175 HD22 LEU A  11       2.654  -2.595  37.471  1.00 82.89           H  
ATOM    176 HD23 LEU A  11       2.851  -3.790  36.169  1.00 82.89           H  
ATOM    177  N   LEU A  12       0.648   0.263  33.242  1.00 80.40           N  
ATOM    178  H   LEU A  12       0.025   0.413  34.023  1.00 80.40           H  
ATOM    179  CA  LEU A  12       0.082  -0.041  31.924  1.00 80.40           C  
ATOM    180  HA  LEU A  12       0.462  -1.002  31.577  1.00 80.40           H  
ATOM    181  C   LEU A  12       0.492   1.013  30.881  1.00 80.40           C  
ATOM    182  CB  LEU A  12      -1.446  -0.099  32.038  1.00 80.40           C  
ATOM    183  HB2 LEU A  12      -1.787   0.823  32.510  1.00 80.40           H  
ATOM    184  HB3 LEU A  12      -1.838  -0.156  31.022  1.00 80.40           H  
ATOM    185  O   LEU A  12       0.860   0.689  29.747  1.00 80.40           O  
ATOM    186  CG  LEU A  12      -2.062  -1.277  32.803  1.00 80.40           C  
ATOM    187  HG  LEU A  12      -1.696  -1.306  33.829  1.00 80.40           H  
ATOM    188  CD1 LEU A  12      -3.578  -1.063  32.804  1.00 80.40           C  
ATOM    189 HD11 LEU A  12      -4.073  -1.946  33.208  1.00 80.40           H  
ATOM    190 HD12 LEU A  12      -3.827  -0.206  33.431  1.00 80.40           H  
ATOM    191 HD13 LEU A  12      -3.948  -0.906  31.790  1.00 80.40           H  
ATOM    192  CD2 LEU A  12      -1.756  -2.611  32.124  1.00 80.40           C  
ATOM    193 HD21 LEU A  12      -2.090  -2.596  31.086  1.00 80.40           H  
ATOM    194 HD22 LEU A  12      -0.686  -2.816  32.158  1.00 80.40           H  
ATOM    195 HD23 LEU A  12      -2.271  -3.413  32.652  1.00 80.40           H  
ATOM    196  N   ALA A  13       0.493   2.290  31.276  1.00 78.30           N  
ATOM    197  H   ALA A  13       0.168   2.510  32.207  1.00 78.30           H  
ATOM    198  CA  ALA A  13       0.940   3.369  30.409  1.00 78.30           C  
ATOM    199  HA  ALA A  13       0.386   3.301  29.473  1.00 78.30           H  
ATOM    200  C   ALA A  13       2.430   3.244  30.062  1.00 78.30           C  
ATOM    201  CB  ALA A  13       0.620   4.714  31.069  1.00 78.30           C  
ATOM    202  HB1 ALA A  13       0.914   5.527  30.406  1.00 78.30           H  
ATOM    203  HB2 ALA A  13       1.159   4.802  32.012  1.00 78.30           H  
ATOM    204  HB3 ALA A  13      -0.450   4.777  31.268  1.00 78.30           H  
ATOM    205  O   ALA A  13       2.801   3.556  28.934  1.00 78.30           O  
ATOM    206  N   ALA A  14       3.277   2.791  30.991  1.00 78.74           N  
ATOM    207  H   ALA A  14       2.918   2.579  31.911  1.00 78.74           H  
ATOM    208  CA  ALA A  14       4.696   2.553  30.747  1.00 78.74           C  
ATOM    209  HA  ALA A  14       5.121   3.442  30.281  1.00 78.74           H  
ATOM    210  C   ALA A  14       4.930   1.384  29.776  1.00 78.74           C  
ATOM    211  CB  ALA A  14       5.405   2.339  32.089  1.00 78.74           C  
ATOM    212  HB1 ALA A  14       6.476   2.220  31.923  1.00 78.74           H  
ATOM    213  HB2 ALA A  14       5.239   3.197  32.741  1.00 78.74           H  
ATOM    214  HB3 ALA A  14       5.026   1.443  32.581  1.00 78.74           H  
ATOM    215  O   ALA A  14       5.770   1.509  28.890  1.00 78.74           O  
ATOM    216  N   GLN A  15       4.148   0.304  29.877  1.00 77.83           N  
ATOM    217  H   GLN A  15       3.499   0.257  30.650  1.00 77.83           H  
ATOM    218  CA  GLN A  15       4.228  -0.855  28.973  1.00 77.83           C  
ATOM    219  HA  GLN A  15       5.260  -1.203  28.923  1.00 77.83           H  
ATOM    220  C   GLN A  15       3.794  -0.542  27.533  1.00 77.83           C  
ATOM    221  CB  GLN A  15       3.348  -1.983  29.526  1.00 77.83           C  
ATOM    222  HB2 GLN A  15       2.350  -1.596  29.730  1.00 77.83           H  
ATOM    223  HB3 GLN A  15       3.262  -2.765  28.771  1.00 77.83           H  
ATOM    224  O   GLN A  15       4.253  -1.187  26.597  1.00 77.83           O  
ATOM    225  CG  GLN A  15       3.928  -2.615  30.799  1.00 77.83           C  
ATOM    226  HG2 GLN A  15       4.066  -1.857  31.570  1.00 77.83           H  
ATOM    227  HG3 GLN A  15       4.903  -3.044  30.568  1.00 77.83           H  
ATOM    228  CD  GLN A  15       3.033  -3.714  31.362  1.00 77.83           C  
ATOM    229  NE2 GLN A  15       3.509  -4.474  32.323  1.00 77.83           N  
ATOM    230 HE21 GLN A  15       4.446  -4.341  32.678  1.00 77.83           H  
ATOM    231 HE22 GLN A  15       2.885  -5.195  32.655  1.00 77.83           H  
ATOM    232  OE1 GLN A  15       1.898  -3.915  30.966  1.00 77.83           O  
ATOM    233  N   THR A  16       2.920   0.452  27.350  1.00 74.82           N  
ATOM    234  H   THR A  16       2.521   0.869  28.178  1.00 74.82           H  
ATOM    235  CA  THR A  16       2.374   0.832  26.033  1.00 74.82           C  
ATOM    236  HA  THR A  16       2.530  -0.001  25.347  1.00 74.82           H  
ATOM    237  C   THR A  16       3.106   2.034  25.414  1.00 74.82           C  
ATOM    238  CB  THR A  16       0.851   1.052  26.130  1.00 74.82           C  
ATOM    239  HB  THR A  16       0.652   1.991  26.645  1.00 74.82           H  
ATOM    240  O   THR A  16       2.745   2.507  24.334  1.00 74.82           O  
ATOM    241  CG2 THR A  16       0.132   1.051  24.776  1.00 74.82           C  
ATOM    242 HG21 THR A  16      -0.943   0.954  24.929  1.00 74.82           H  
ATOM    243 HG22 THR A  16       0.315   1.987  24.248  1.00 74.82           H  
ATOM    244 HG23 THR A  16       0.479   0.215  24.170  1.00 74.82           H  
ATOM    245  OG1 THR A  16       0.239   0.007  26.856  1.00 74.82           O  
ATOM    246  HG1 THR A  16       0.248   0.225  27.791  1.00 74.82           H  
ATOM    247  N   ARG A  17       4.140   2.573  26.079  1.00 68.20           N  
ATOM    248  H   ARG A  17       4.463   2.100  26.911  1.00 68.20           H  
ATOM    249  CA  ARG A  17       4.998   3.599  25.471  1.00 68.20           C  
ATOM    250  HA  ARG A  17       4.346   4.345  25.017  1.00 68.20           H  
ATOM    251  C   ARG A  17       5.835   2.962  24.359  1.00 68.20           C  
ATOM    252  CB  ARG A  17       5.900   4.276  26.512  1.00 68.20           C  
ATOM    253  HB2 ARG A  17       6.752   4.735  26.009  1.00 68.20           H  
ATOM    254  HB3 ARG A  17       6.281   3.525  27.204  1.00 68.20           H  
ATOM    255  O   ARG A  17       6.351   1.867  24.553  1.00 68.20           O  
ATOM    256  CG  ARG A  17       5.144   5.371  27.271  1.00 68.20           C  
ATOM    257  HG2 ARG A  17       4.891   6.180  26.586  1.00 68.20           H  
ATOM    258  HG3 ARG A  17       4.217   4.960  27.670  1.00 68.20           H  
ATOM    259  CD  ARG A  17       5.995   5.924  28.417  1.00 68.20           C  
ATOM    260  HD2 ARG A  17       6.819   6.496  27.991  1.00 68.20           H  
ATOM    261  HD3 ARG A  17       6.404   5.087  28.981  1.00 68.20           H  
ATOM    262  NE  ARG A  17       5.192   6.762  29.329  1.00 68.20           N  
ATOM    263  HE  ARG A  17       4.199   6.577  29.338  1.00 68.20           H  
ATOM    264  NH1 ARG A  17       6.938   7.849  30.355  1.00 68.20           N  
ATOM    265 HH11 ARG A  17       7.283   8.468  31.074  1.00 68.20           H  
ATOM    266 HH12 ARG A  17       7.586   7.334  29.777  1.00 68.20           H  
ATOM    267  NH2 ARG A  17       4.854   8.231  31.042  1.00 68.20           N  
ATOM    268 HH21 ARG A  17       5.232   8.834  31.758  1.00 68.20           H  
ATOM    269 HH22 ARG A  17       3.872   7.995  31.058  1.00 68.20           H  
ATOM    270  CZ  ARG A  17       5.662   7.610  30.229  1.00 68.20           C  
ATOM    271  N   PRO A  18       6.012   3.647  23.217  1.00 60.42           N  
ATOM    272  CA  PRO A  18       6.874   3.143  22.164  1.00 60.42           C  
ATOM    273  HA  PRO A  18       6.511   2.177  21.811  1.00 60.42           H  
ATOM    274  C   PRO A  18       8.291   2.981  22.720  1.00 60.42           C  
ATOM    275  CB  PRO A  18       6.787   4.170  21.028  1.00 60.42           C  
ATOM    276  HB2 PRO A  18       7.733   4.276  20.497  1.00 60.42           H  
ATOM    277  HB3 PRO A  18       6.001   3.868  20.336  1.00 60.42           H  
ATOM    278  O   PRO A  18       8.786   3.865  23.432  1.00 60.42           O  
ATOM    279  CG  PRO A  18       6.378   5.468  21.726  1.00 60.42           C  
ATOM    280  HG2 PRO A  18       5.796   6.115  21.071  1.00 60.42           H  
ATOM    281  HG3 PRO A  18       7.270   5.985  22.080  1.00 60.42           H  
ATOM    282  CD  PRO A  18       5.562   4.996  22.925  1.00 60.42           C  
ATOM    283  HD2 PRO A  18       4.504   4.963  22.662  1.00 60.42           H  
ATOM    284  HD3 PRO A  18       5.724   5.666  23.769  1.00 60.42           H  
ATOM    285  N   ASN A  19       8.955   1.882  22.361  1.00 56.08           N  
ATOM    286  H   ASN A  19       8.453   1.168  21.852  1.00 56.08           H  
ATOM    287  CA  ASN A  19      10.396   1.712  22.545  1.00 56.08           C  
ATOM    288  HA  ASN A  19      10.650   1.840  23.597  1.00 56.08           H  
ATOM    289  C   ASN A  19      11.122   2.804  21.738  1.00 56.08           C  
ATOM    290  CB  ASN A  19      10.807   0.293  22.090  1.00 56.08           C  
ATOM    291  HB2 ASN A  19      11.872   0.288  21.858  1.00 56.08           H  
ATOM    292  HB3 ASN A  19      10.271   0.025  21.179  1.00 56.08           H  
ATOM    293  O   ASN A  19      11.479   2.601  20.582  1.00 56.08           O  
ATOM    294  CG  ASN A  19      10.597  -0.786  23.137  1.00 56.08           C  
ATOM    295  ND2 ASN A  19      10.639  -2.036  22.743  1.00 56.08           N  
ATOM    296 HD21 ASN A  19      10.715  -2.269  21.764  1.00 56.08           H  
ATOM    297 HD22 ASN A  19      10.462  -2.726  23.459  1.00 56.08           H  
ATOM    298  OD1 ASN A  19      10.445  -0.529  24.317  1.00 56.08           O  
ATOM    299  N   GLY A  20      11.261   4.011  22.292  1.00 51.85           N  
ATOM    300  H   GLY A  20      10.761   4.172  23.155  1.00 51.85           H  
ATOM    301  CA  GLY A  20      11.790   5.129  21.508  1.00 51.85           C  
ATOM    302  HA2 GLY A  20      11.154   5.258  20.631  1.00 51.85           H  
ATOM    303  HA3 GLY A  20      12.783   4.857  21.152  1.00 51.85           H  
ATOM    304  C   GLY A  20      11.912   6.496  22.174  1.00 51.85           C  
ATOM    305  O   GLY A  20      12.447   7.396  21.538  1.00 51.85           O  
ATOM    306  N   ALA A  21      11.489   6.694  23.428  1.00 44.26           N  
ATOM    307  H   ALA A  21      10.980   5.967  23.910  1.00 44.26           H  
ATOM    308  CA  ALA A  21      11.759   7.971  24.108  1.00 44.26           C  
ATOM    309  HA  ALA A  21      11.565   8.783  23.407  1.00 44.26           H  
ATOM    310  C   ALA A  21      13.234   8.126  24.543  1.00 44.26           C  
ATOM    311  CB  ALA A  21      10.784   8.144  25.275  1.00 44.26           C  
ATOM    312  HB1 ALA A  21       9.758   8.092  24.911  1.00 44.26           H  
ATOM    313  HB2 ALA A  21      10.945   9.118  25.738  1.00 44.26           H  
ATOM    314  HB3 ALA A  21      10.948   7.365  26.020  1.00 44.26           H  
ATOM    315  O   ALA A  21      13.678   9.236  24.815  1.00 44.26           O  
ATOM    316  N   HIS A  22      14.001   7.032  24.574  1.00 42.76           N  
ATOM    317  H   HIS A  22      13.596   6.153  24.284  1.00 42.76           H  
ATOM    318  CA  HIS A  22      15.434   7.042  24.869  1.00 42.76           C  
ATOM    319  HA  HIS A  22      15.737   8.033  25.206  1.00 42.76           H  
ATOM    320  C   HIS A  22      16.206   6.753  23.579  1.00 42.76           C  
ATOM    321  CB  HIS A  22      15.751   6.070  26.017  1.00 42.76           C  
ATOM    322  HB2 HIS A  22      16.831   6.031  26.152  1.00 42.76           H  
ATOM    323  HB3 HIS A  22      15.410   5.068  25.754  1.00 42.76           H  
ATOM    324  O   HIS A  22      16.609   5.624  23.304  1.00 42.76           O  
ATOM    325  CG  HIS A  22      15.119   6.479  27.326  1.00 42.76           C  
ATOM    326  CD2 HIS A  22      15.760   6.970  28.433  1.00 42.76           C  
ATOM    327  HD2 HIS A  22      16.823   7.131  28.534  1.00 42.76           H  
ATOM    328  ND1 HIS A  22      13.775   6.442  27.625  1.00 42.76           N  
ATOM    329  HD1 HIS A  22      13.045   6.084  27.026  1.00 42.76           H  
ATOM    330  CE1 HIS A  22      13.610   6.909  28.872  1.00 42.76           C  
ATOM    331  HE1 HIS A  22      12.666   6.987  29.392  1.00 42.76           H  
ATOM    332  NE2 HIS A  22      14.791   7.239  29.406  1.00 42.76           N  
ATOM    333  N   GLY A  23      16.372   7.785  22.749  1.00 44.43           N  
ATOM    334  H   GLY A  23      15.983   8.677  23.019  1.00 44.43           H  
ATOM    335  CA  GLY A  23      17.409   7.774  21.723  1.00 44.43           C  
ATOM    336  HA2 GLY A  23      17.394   8.711  21.166  1.00 44.43           H  
ATOM    337  HA3 GLY A  23      17.252   6.940  21.039  1.00 44.43           H  
ATOM    338  C   GLY A  23      18.764   7.636  22.416  1.00 44.43           C  
ATOM    339  O   GLY A  23      19.149   8.524  23.167  1.00 44.43           O  
ATOM    340  N   GLY A  24      19.457   6.516  22.223  1.00 40.53           N  
ATOM    341  H   GLY A  24      19.076   5.789  21.634  1.00 40.53           H  
ATOM    342  CA  GLY A  24      20.772   6.331  22.842  1.00 40.53           C  
ATOM    343  HA2 GLY A  24      20.735   6.696  23.869  1.00 40.53           H  
ATOM    344  HA3 GLY A  24      21.502   6.937  22.304  1.00 40.53           H  
ATOM    345  C   GLY A  24      21.311   4.907  22.904  1.00 40.53           C  
ATOM    346  O   GLY A  24      22.486   4.740  23.196  1.00 40.53           O  
ATOM    347  N   GLY A  25      20.516   3.876  22.608  1.00 45.79           N  
ATOM    348  H   GLY A  25      19.533   4.028  22.430  1.00 45.79           H  
ATOM    349  CA  GLY A  25      21.098   2.569  22.300  1.00 45.79           C  
ATOM    350  HA2 GLY A  25      21.852   2.303  23.040  1.00 45.79           H  
ATOM    351  HA3 GLY A  25      20.325   1.801  22.296  1.00 45.79           H  
ATOM    352  C   GLY A  25      21.731   2.632  20.916  1.00 45.79           C  
ATOM    353  O   GLY A  25      21.046   3.044  19.974  1.00 45.79           O  
ATOM    354  N   GLU A  26      23.007   2.253  20.778  1.00 45.92           N  
ATOM    355  H   GLU A  26      23.536   1.987  21.596  1.00 45.92           H  
ATOM    356  CA  GLU A  26      23.592   1.957  19.469  1.00 45.92           C  
ATOM    357  HA  GLU A  26      23.761   2.883  18.919  1.00 45.92           H  
ATOM    358  C   GLU A  26      22.584   1.093  18.712  1.00 45.92           C  
ATOM    359  CB  GLU A  26      24.925   1.199  19.593  1.00 45.92           C  
ATOM    360  HB2 GLU A  26      24.818   0.409  20.336  1.00 45.92           H  
ATOM    361  HB3 GLU A  26      25.146   0.740  18.630  1.00 45.92           H  
ATOM    362  O   GLU A  26      22.258  -0.020  19.129  1.00 45.92           O  
ATOM    363  CG  GLU A  26      26.103   2.112  19.960  1.00 45.92           C  
ATOM    364  HG2 GLU A  26      25.913   2.558  20.937  1.00 45.92           H  
ATOM    365  HG3 GLU A  26      26.155   2.917  19.227  1.00 45.92           H  
ATOM    366  CD  GLU A  26      27.444   1.357  19.997  1.00 45.92           C  
ATOM    367  OE1 GLU A  26      28.476   2.018  19.749  1.00 45.92           O  
ATOM    368  OE2 GLU A  26      27.422   0.135  20.265  1.00 45.92           O  
ATOM    369  N   LYS A  27      22.009   1.637  17.635  1.00 58.33           N  
ATOM    370  H   LYS A  27      22.266   2.583  17.387  1.00 58.33           H  
ATOM    371  CA  LYS A  27      21.209   0.840  16.713  1.00 58.33           C  
ATOM    372  HA  LYS A  27      20.431   0.302  17.254  1.00 58.33           H  
ATOM    373  C   LYS A  27      22.193  -0.167  16.141  1.00 58.33           C  
ATOM    374  CB  LYS A  27      20.593   1.716  15.609  1.00 58.33           C  
ATOM    375  HB2 LYS A  27      21.374   2.324  15.153  1.00 58.33           H  
ATOM    376  HB3 LYS A  27      20.186   1.057  14.842  1.00 58.33           H  
ATOM    377  O   LYS A  27      22.937   0.202  15.237  1.00 58.33           O  
ATOM    378  CG  LYS A  27      19.471   2.630  16.115  1.00 58.33           C  
ATOM    379  HG2 LYS A  27      18.682   2.021  16.555  1.00 58.33           H  
ATOM    380  HG3 LYS A  27      19.864   3.306  16.874  1.00 58.33           H  
ATOM    381  CD  LYS A  27      18.899   3.447  14.948  1.00 58.33           C  
ATOM    382  HD2 LYS A  27      19.694   4.061  14.524  1.00 58.33           H  
ATOM    383  HD3 LYS A  27      18.524   2.765  14.185  1.00 58.33           H  
ATOM    384  CE  LYS A  27      17.761   4.344  15.444  1.00 58.33           C  
ATOM    385  HE2 LYS A  27      16.985   3.710  15.872  1.00 58.33           H  
ATOM    386  HE3 LYS A  27      18.146   4.976  16.244  1.00 58.33           H  
ATOM    387  NZ  LYS A  27      17.202   5.180  14.352  1.00 58.33           N  
ATOM    388  HZ1 LYS A  27      17.918   5.785  13.974  1.00 58.33           H  
ATOM    389  HZ2 LYS A  27      16.456   5.759  14.709  1.00 58.33           H  
ATOM    390  HZ3 LYS A  27      16.832   4.599  13.613  1.00 58.33           H  
ATOM    391  N   GLY A  28      22.262  -1.364  16.727  1.00 55.35           N  
ATOM    392  H   GLY A  28      21.781  -1.476  17.608  1.00 55.35           H  
ATOM    393  CA  GLY A  28      23.187  -2.406  16.302  1.00 55.35           C  
ATOM    394  HA2 GLY A  28      22.909  -3.364  16.741  1.00 55.35           H  
ATOM    395  HA3 GLY A  28      24.201  -2.149  16.610  1.00 55.35           H  
ATOM    396  C   GLY A  28      23.111  -2.512  14.786  1.00 55.35           C  
ATOM    397  O   GLY A  28      22.040  -2.783  14.240  1.00 55.35           O  
ATOM    398  N   SER A  29      24.196  -2.162  14.095  1.00 61.87           N  
ATOM    399  H   SER A  29      25.040  -1.884  14.576  1.00 61.87           H  
ATOM    400  CA  SER A  29      24.172  -2.146  12.639  1.00 61.87           C  
ATOM    401  HA  SER A  29      23.248  -1.670  12.311  1.00 61.87           H  
ATOM    402  C   SER A  29      24.174  -3.589  12.166  1.00 61.87           C  
ATOM    403  CB  SER A  29      25.334  -1.350  12.039  1.00 61.87           C  
ATOM    404  HB2 SER A  29      25.357  -0.351  12.473  1.00 61.87           H  
ATOM    405  HB3 SER A  29      25.174  -1.260  10.965  1.00 61.87           H  
ATOM    406  O   SER A  29      25.120  -4.331  12.429  1.00 61.87           O  
ATOM    407  OG  SER A  29      26.572  -1.990  12.254  1.00 61.87           O  
ATOM    408  HG  SER A  29      26.420  -2.937  12.302  1.00 61.87           H  
ATOM    409  N   THR A  30      23.123  -3.997  11.472  1.00 72.77           N  
ATOM    410  H   THR A  30      22.336  -3.380  11.329  1.00 72.77           H  
ATOM    411  CA  THR A  30      23.114  -5.272  10.762  1.00 72.77           C  
ATOM    412  HA  THR A  30      23.598  -6.028  11.380  1.00 72.77           H  
ATOM    413  C   THR A  30      23.919  -5.140   9.471  1.00 72.77           C  
ATOM    414  CB  THR A  30      21.675  -5.734  10.499  1.00 72.77           C  
ATOM    415  HB  THR A  30      21.688  -6.645   9.901  1.00 72.77           H  
ATOM    416  O   THR A  30      24.098  -4.035   8.949  1.00 72.77           O  
ATOM    417  CG2 THR A  30      20.947  -6.017  11.815  1.00 72.77           C  
ATOM    418 HG21 THR A  30      20.878  -5.112  12.418  1.00 72.77           H  
ATOM    419 HG22 THR A  30      21.478  -6.785  12.376  1.00 72.77           H  
ATOM    420 HG23 THR A  30      19.939  -6.371  11.597  1.00 72.77           H  
ATOM    421  OG1 THR A  30      20.948  -4.738   9.816  1.00 72.77           O  
ATOM    422  HG1 THR A  30      21.161  -4.800   8.882  1.00 72.77           H  
ATOM    423  N   LEU A  31      24.402  -6.266   8.936  1.00 82.90           N  
ATOM    424  H   LEU A  31      24.232  -7.147   9.401  1.00 82.90           H  
ATOM    425  CA  LEU A  31      24.953  -6.290   7.581  1.00 82.90           C  
ATOM    426  HA  LEU A  31      25.828  -5.641   7.544  1.00 82.90           H  
ATOM    427  C   LEU A  31      23.911  -5.732   6.608  1.00 82.90           C  
ATOM    428  CB  LEU A  31      25.352  -7.720   7.177  1.00 82.90           C  
ATOM    429  HB2 LEU A  31      25.600  -7.725   6.116  1.00 82.90           H  
ATOM    430  HB3 LEU A  31      24.488  -8.370   7.314  1.00 82.90           H  
ATOM    431  O   LEU A  31      22.737  -6.102   6.679  1.00 82.90           O  
ATOM    432  CG  LEU A  31      26.545  -8.301   7.955  1.00 82.90           C  
ATOM    433  HG  LEU A  31      26.334  -8.267   9.024  1.00 82.90           H  
ATOM    434  CD1 LEU A  31      26.751  -9.760   7.552  1.00 82.90           C  
ATOM    435 HD11 LEU A  31      27.577 -10.186   8.122  1.00 82.90           H  
ATOM    436 HD12 LEU A  31      25.849 -10.334   7.765  1.00 82.90           H  
ATOM    437 HD13 LEU A  31      26.978  -9.828   6.488  1.00 82.90           H  
ATOM    438  CD2 LEU A  31      27.843  -7.538   7.679  1.00 82.90           C  
ATOM    439 HD21 LEU A  31      28.672  -8.031   8.186  1.00 82.90           H  
ATOM    440 HD22 LEU A  31      28.046  -7.512   6.608  1.00 82.90           H  
ATOM    441 HD23 LEU A  31      27.774  -6.520   8.063  1.00 82.90           H  
ATOM    442  N   LYS A  32      24.346  -4.833   5.724  1.00 85.55           N  
ATOM    443  H   LYS A  32      25.332  -4.618   5.699  1.00 85.55           H  
ATOM    444  CA  LYS A  32      23.479  -4.211   4.726  1.00 85.55           C  
ATOM    445  HA  LYS A  32      22.444  -4.306   5.053  1.00 85.55           H  
ATOM    446  C   LYS A  32      23.604  -4.943   3.406  1.00 85.55           C  
ATOM    447  CB  LYS A  32      23.785  -2.721   4.562  1.00 85.55           C  
ATOM    448  HB2 LYS A  32      23.146  -2.321   3.775  1.00 85.55           H  
ATOM    449  HB3 LYS A  32      24.825  -2.591   4.261  1.00 85.55           H  
ATOM    450  O   LYS A  32      24.704  -5.298   2.990  1.00 85.55           O  
ATOM    451  CG  LYS A  32      23.520  -1.952   5.860  1.00 85.55           C  
ATOM    452  HG2 LYS A  32      22.508  -2.161   6.208  1.00 85.55           H  
ATOM    453  HG3 LYS A  32      24.233  -2.261   6.624  1.00 85.55           H  
ATOM    454  CD  LYS A  32      23.666  -0.453   5.604  1.00 85.55           C  
ATOM    455  HD2 LYS A  32      24.655  -0.247   5.195  1.00 85.55           H  
ATOM    456  HD3 LYS A  32      22.910  -0.145   4.882  1.00 85.55           H  
ATOM    457  CE  LYS A  32      23.476   0.309   6.914  1.00 85.55           C  
ATOM    458  HE2 LYS A  32      24.278   0.032   7.599  1.00 85.55           H  
ATOM    459  HE3 LYS A  32      22.533  -0.006   7.362  1.00 85.55           H  
ATOM    460  NZ  LYS A  32      23.469   1.768   6.666  1.00 85.55           N  
ATOM    461  HZ1 LYS A  32      23.339   2.278   7.529  1.00 85.55           H  
ATOM    462  HZ2 LYS A  32      22.713   1.997   6.038  1.00 85.55           H  
ATOM    463  HZ3 LYS A  32      24.336   2.051   6.231  1.00 85.55           H  
ATOM    464  N   VAL A  33      22.471  -5.138   2.749  1.00 88.38           N  
ATOM    465  H   VAL A  33      21.612  -4.824   3.178  1.00 88.38           H  
ATOM    466  CA  VAL A  33      22.429  -5.687   1.395  1.00 88.38           C  
ATOM    467  HA  VAL A  33      23.324  -6.284   1.223  1.00 88.38           H  
ATOM    468  C   VAL A  33      22.434  -4.539   0.392  1.00 88.38           C  
ATOM    469  CB  VAL A  33      21.214  -6.610   1.219  1.00 88.38           C  
ATOM    470  HB  VAL A  33      20.297  -6.041   1.369  1.00 88.38           H  
ATOM    471  O   VAL A  33      21.677  -3.581   0.549  1.00 88.38           O  
ATOM    472  CG1 VAL A  33      21.187  -7.228  -0.181  1.00 88.38           C  
ATOM    473 HG11 VAL A  33      22.139  -7.713  -0.399  1.00 88.38           H  
ATOM    474 HG12 VAL A  33      20.389  -7.969  -0.223  1.00 88.38           H  
ATOM    475 HG13 VAL A  33      20.995  -6.458  -0.928  1.00 88.38           H  
ATOM    476  CG2 VAL A  33      21.248  -7.765   2.232  1.00 88.38           C  
ATOM    477 HG21 VAL A  33      22.174  -8.329   2.128  1.00 88.38           H  
ATOM    478 HG22 VAL A  33      20.397  -8.428   2.072  1.00 88.38           H  
ATOM    479 HG23 VAL A  33      21.180  -7.376   3.248  1.00 88.38           H  
ATOM    480  N   ASP A  34      23.258  -4.645  -0.647  1.00 91.70           N  
ATOM    481  H   ASP A  34      23.918  -5.408  -0.688  1.00 91.70           H  
ATOM    482  CA  ASP A  34      23.261  -3.683  -1.746  1.00 91.70           C  
ATOM    483  HA  ASP A  34      23.099  -2.686  -1.336  1.00 91.70           H  
ATOM    484  C   ASP A  34      22.118  -3.989  -2.722  1.00 91.70           C  
ATOM    485  CB  ASP A  34      24.621  -3.657  -2.455  1.00 91.70           C  
ATOM    486  HB2 ASP A  34      24.874  -4.668  -2.777  1.00 91.70           H  
ATOM    487  HB3 ASP A  34      24.534  -3.033  -3.344  1.00 91.70           H  
ATOM    488  O   ASP A  34      22.030  -5.074  -3.303  1.00 91.70           O  
ATOM    489  CG  ASP A  34      25.751  -3.092  -1.587  1.00 91.70           C  
ATOM    490  OD1 ASP A  34      25.466  -2.260  -0.695  1.00 91.70           O  
ATOM    491  OD2 ASP A  34      26.905  -3.489  -1.850  1.00 91.70           O  
ATOM    492  N   VAL A  35      21.229  -3.016  -2.902  1.00 94.41           N  
ATOM    493  H   VAL A  35      21.369  -2.163  -2.380  1.00 94.41           H  
ATOM    494  CA  VAL A  35      20.062  -3.090  -3.785  1.00 94.41           C  
ATOM    495  HA  VAL A  35      19.907  -4.124  -4.094  1.00 94.41           H  
ATOM    496  C   VAL A  35      20.334  -2.212  -5.011  1.00 94.41           C  
ATOM    497  CB  VAL A  35      18.793  -2.663  -3.028  1.00 94.41           C  
ATOM    498  HB  VAL A  35      18.960  -1.675  -2.600  1.00 94.41           H  
ATOM    499  O   VAL A  35      20.370  -0.985  -4.875  1.00 94.41           O  
ATOM    500  CG1 VAL A  35      17.558  -2.597  -3.935  1.00 94.41           C  
ATOM    501 HG11 VAL A  35      16.685  -2.312  -3.349  1.00 94.41           H  
ATOM    502 HG12 VAL A  35      17.702  -1.853  -4.718  1.00 94.41           H  
ATOM    503 HG13 VAL A  35      17.381  -3.572  -4.389  1.00 94.41           H  
ATOM    504  CG2 VAL A  35      18.475  -3.638  -1.885  1.00 94.41           C  
ATOM    505 HG21 VAL A  35      19.327  -3.719  -1.209  1.00 94.41           H  
ATOM    506 HG22 VAL A  35      17.616  -3.278  -1.319  1.00 94.41           H  
ATOM    507 HG23 VAL A  35      18.246  -4.625  -2.285  1.00 94.41           H  
ATOM    508  N   PRO A  36      20.547  -2.797  -6.205  1.00 95.57           N  
ATOM    509  CA  PRO A  36      20.790  -2.031  -7.423  1.00 95.57           C  
ATOM    510  HA  PRO A  36      21.521  -1.245  -7.235  1.00 95.57           H  
ATOM    511  C   PRO A  36      19.488  -1.405  -7.932  1.00 95.57           C  
ATOM    512  CB  PRO A  36      21.380  -3.033  -8.418  1.00 95.57           C  
ATOM    513  HB2 PRO A  36      21.128  -2.785  -9.449  1.00 95.57           H  
ATOM    514  HB3 PRO A  36      22.461  -3.073  -8.289  1.00 95.57           H  
ATOM    515  O   PRO A  36      18.569  -2.123  -8.312  1.00 95.57           O  
ATOM    516  CG  PRO A  36      20.765  -4.366  -7.993  1.00 95.57           C  
ATOM    517  HG2 PRO A  36      21.400  -5.210  -8.262  1.00 95.57           H  
ATOM    518  HG3 PRO A  36      19.779  -4.474  -8.445  1.00 95.57           H  
ATOM    519  CD  PRO A  36      20.620  -4.228  -6.478  1.00 95.57           C  
ATOM    520  HD2 PRO A  36      21.494  -4.648  -5.982  1.00 95.57           H  
ATOM    521  HD3 PRO A  36      19.715  -4.740  -6.150  1.00 95.57           H  
ATOM    522  N   VAL A  37      19.410  -0.076  -7.963  1.00 96.55           N  
ATOM    523  H   VAL A  37      20.231   0.450  -7.699  1.00 96.55           H  
ATOM    524  CA  VAL A  37      18.239   0.675  -8.438  1.00 96.55           C  
ATOM    525  HA  VAL A  37      17.421  -0.015  -8.643  1.00 96.55           H  
ATOM    526  C   VAL A  37      18.593   1.385  -9.736  1.00 96.55           C  
ATOM    527  CB  VAL A  37      17.740   1.686  -7.389  1.00 96.55           C  
ATOM    528  HB  VAL A  37      18.499   2.450  -7.225  1.00 96.55           H  
ATOM    529  O   VAL A  37      19.493   2.216  -9.767  1.00 96.55           O  
ATOM    530  CG1 VAL A  37      16.449   2.364  -7.864  1.00 96.55           C  
ATOM    531 HG11 VAL A  37      15.696   1.610  -8.095  1.00 96.55           H  
ATOM    532 HG12 VAL A  37      16.639   2.969  -8.750  1.00 96.55           H  
ATOM    533 HG13 VAL A  37      16.061   3.010  -7.076  1.00 96.55           H  
ATOM    534  CG2 VAL A  37      17.432   1.023  -6.040  1.00 96.55           C  
ATOM    535 HG21 VAL A  37      17.066   1.770  -5.335  1.00 96.55           H  
ATOM    536 HG22 VAL A  37      18.337   0.577  -5.627  1.00 96.55           H  
ATOM    537 HG23 VAL A  37      16.674   0.251  -6.172  1.00 96.55           H  
ATOM    538  N   PHE A  38      17.866   1.087 -10.802  1.00 97.41           N  
ATOM    539  H   PHE A  38      17.109   0.427 -10.701  1.00 97.41           H  
ATOM    540  CA  PHE A  38      18.028   1.723 -12.104  1.00 97.41           C  
ATOM    541  HA  PHE A  38      19.096   1.856 -12.276  1.00 97.41           H  
ATOM    542  C   PHE A  38      17.348   3.097 -12.164  1.00 97.41           C  
ATOM    543  CB  PHE A  38      17.500   0.783 -13.194  1.00 97.41           C  
ATOM    544  HB2 PHE A  38      17.777   1.191 -14.167  1.00 97.41           H  
ATOM    545  HB3 PHE A  38      16.412   0.744 -13.147  1.00 97.41           H  
ATOM    546  O   PHE A  38      16.238   3.267 -11.647  1.00 97.41           O  
ATOM    547  CG  PHE A  38      18.056  -0.622 -13.093  1.00 97.41           C  
ATOM    548  CD1 PHE A  38      19.405  -0.848 -13.404  1.00 97.41           C  
ATOM    549  HD1 PHE A  38      20.005  -0.015 -13.737  1.00 97.41           H  
ATOM    550  CD2 PHE A  38      17.249  -1.689 -12.657  1.00 97.41           C  
ATOM    551  HD2 PHE A  38      16.209  -1.519 -12.418  1.00 97.41           H  
ATOM    552  CE1 PHE A  38      19.953  -2.137 -13.294  1.00 97.41           C  
ATOM    553  HE1 PHE A  38      20.987  -2.312 -13.552  1.00 97.41           H  
ATOM    554  CE2 PHE A  38      17.796  -2.981 -12.543  1.00 97.41           C  
ATOM    555  HE2 PHE A  38      17.172  -3.802 -12.222  1.00 97.41           H  
ATOM    556  CZ  PHE A  38      19.147  -3.204 -12.866  1.00 97.41           C  
ATOM    557  HZ  PHE A  38      19.566  -4.197 -12.803  1.00 97.41           H  
ATOM    558  N   THR A  39      17.975   4.060 -12.835  1.00 97.05           N  
ATOM    559  H   THR A  39      18.899   3.870 -13.195  1.00 97.05           H  
ATOM    560  CA  THR A  39      17.368   5.350 -13.203  1.00 97.05           C  
ATOM    561  HA  THR A  39      16.285   5.288 -13.094  1.00 97.05           H  
ATOM    562  C   THR A  39      17.658   5.659 -14.662  1.00 97.05           C  
ATOM    563  CB  THR A  39      17.871   6.518 -12.338  1.00 97.05           C  
ATOM    564  HB  THR A  39      17.440   7.444 -12.719  1.00 97.05           H  
ATOM    565  O   THR A  39      18.759   5.375 -15.122  1.00 97.05           O  
ATOM    566  CG2 THR A  39      17.459   6.367 -10.873  1.00 97.05           C  
ATOM    567 HG21 THR A  39      17.799   7.237 -10.311  1.00 97.05           H  
ATOM    568 HG22 THR A  39      16.374   6.290 -10.804  1.00 97.05           H  
ATOM    569 HG23 THR A  39      17.907   5.467 -10.452  1.00 97.05           H  
ATOM    570  OG1 THR A  39      19.274   6.636 -12.356  1.00 97.05           O  
ATOM    571  HG1 THR A  39      19.546   6.769 -13.267  1.00 97.05           H  
ATOM    572  N   LEU A  40      16.705   6.261 -15.367  1.00 97.09           N  
ATOM    573  H   LEU A  40      15.823   6.495 -14.934  1.00 97.09           H  
ATOM    574  CA  LEU A  40      16.873   6.674 -16.756  1.00 97.09           C  
ATOM    575  HA  LEU A  40      17.699   6.114 -17.197  1.00 97.09           H  
ATOM    576  C   LEU A  40      17.207   8.171 -16.836  1.00 97.09           C  
ATOM    577  CB  LEU A  40      15.589   6.320 -17.520  1.00 97.09           C  
ATOM    578  HB2 LEU A  40      15.315   5.287 -17.305  1.00 97.09           H  
ATOM    579  HB3 LEU A  40      14.786   6.962 -17.157  1.00 97.09           H  
ATOM    580  O   LEU A  40      16.556   8.973 -16.167  1.00 97.09           O  
ATOM    581  CG  LEU A  40      15.706   6.487 -19.044  1.00 97.09           C  
ATOM    582  HG  LEU A  40      16.063   7.491 -19.271  1.00 97.09           H  
ATOM    583  CD1 LEU A  40      16.649   5.473 -19.684  1.00 97.09           C  
ATOM    584 HD11 LEU A  40      16.620   5.580 -20.768  1.00 97.09           H  
ATOM    585 HD12 LEU A  40      16.349   4.459 -19.419  1.00 97.09           H  
ATOM    586 HD13 LEU A  40      17.676   5.651 -19.364  1.00 97.09           H  
ATOM    587  CD2 LEU A  40      14.332   6.331 -19.665  1.00 97.09           C  
ATOM    588 HD21 LEU A  40      13.892   5.374 -19.384  1.00 97.09           H  
ATOM    589 HD22 LEU A  40      14.404   6.398 -20.750  1.00 97.09           H  
ATOM    590 HD23 LEU A  40      13.714   7.163 -19.326  1.00 97.09           H  
ATOM    591  N   ASN A  41      18.199   8.524 -17.654  1.00 94.37           N  
ATOM    592  H   ASN A  41      18.732   7.790 -18.099  1.00 94.37           H  
ATOM    593  CA  ASN A  41      18.604   9.907 -17.937  1.00 94.37           C  
ATOM    594  HA  ASN A  41      18.268  10.555 -17.127  1.00 94.37           H  
ATOM    595  C   ASN A  41      17.977  10.475 -19.227  1.00 94.37           C  
ATOM    596  CB  ASN A  41      20.139   9.964 -17.998  1.00 94.37           C  
ATOM    597  HB2 ASN A  41      20.448  10.953 -18.338  1.00 94.37           H  
ATOM    598  HB3 ASN A  41      20.494   9.243 -18.734  1.00 94.37           H  
ATOM    599  O   ASN A  41      18.182  11.646 -19.539  1.00 94.37           O  
ATOM    600  CG  ASN A  41      20.842   9.709 -16.678  1.00 94.37           C  
ATOM    601  ND2 ASN A  41      22.090   9.306 -16.746  1.00 94.37           N  
ATOM    602 HD21 ASN A  41      22.488   9.055 -17.640  1.00 94.37           H  
ATOM    603 HD22 ASN A  41      22.613   9.181 -15.891  1.00 94.37           H  
ATOM    604  OD1 ASN A  41      20.316   9.898 -15.587  1.00 94.37           O  
ATOM    605  N   SER A  42      17.230   9.651 -19.963  1.00 93.39           N  
ATOM    606  H   SER A  42      17.138   8.697 -19.645  1.00 93.39           H  
ATOM    607  CA  SER A  42      16.489  10.010 -21.173  1.00 93.39           C  
ATOM    608  HA  SER A  42      16.954  10.890 -21.616  1.00 93.39           H  
ATOM    609  C   SER A  42      15.024  10.347 -20.855  1.00 93.39           C  
ATOM    610  CB  SER A  42      16.605   8.877 -22.203  1.00 93.39           C  
ATOM    611  HB2 SER A  42      16.089   7.989 -21.838  1.00 93.39           H  
ATOM    612  HB3 SER A  42      17.657   8.638 -22.356  1.00 93.39           H  
ATOM    613  O   SER A  42      14.361   9.665 -20.060  1.00 93.39           O  
ATOM    614  OG  SER A  42      16.052   9.265 -23.437  1.00 93.39           O  
ATOM    615  HG  SER A  42      16.218   8.558 -24.066  1.00 93.39           H  
ATOM    616  N   ASP A  43      14.532  11.406 -21.497  1.00 92.14           N  
ATOM    617  H   ASP A  43      15.152  11.892 -22.130  1.00 92.14           H  
ATOM    618  CA  ASP A  43      13.112  11.776 -21.550  1.00 92.14           C  
ATOM    619  HA  ASP A  43      12.573  11.256 -20.759  1.00 92.14           H  
ATOM    620  C   ASP A  43      12.458  11.317 -22.871  1.00 92.14           C  
ATOM    621  CB  ASP A  43      12.947  13.293 -21.310  1.00 92.14           C  
ATOM    622  HB2 ASP A  43      11.934  13.587 -21.585  1.00 92.14           H  
ATOM    623  HB3 ASP A  43      13.634  13.832 -21.961  1.00 92.14           H  
ATOM    624  O   ASP A  43      11.284  11.607 -23.108  1.00 92.14           O  
ATOM    625  CG  ASP A  43      13.157  13.738 -19.852  1.00 92.14           C  
ATOM    626  OD1 ASP A  43      12.864  12.946 -18.919  1.00 92.14           O  
ATOM    627  OD2 ASP A  43      13.535  14.919 -19.654  1.00 92.14           O  
ATOM    628  N   ASP A  44      13.199  10.596 -23.724  1.00 94.97           N  
ATOM    629  H   ASP A  44      14.134  10.318 -23.465  1.00 94.97           H  
ATOM    630  CA  ASP A  44      12.664  10.018 -24.954  1.00 94.97           C  
ATOM    631  HA  ASP A  44      12.258  10.837 -25.549  1.00 94.97           H  
ATOM    632  C   ASP A  44      11.556   8.984 -24.642  1.00 94.97           C  
ATOM    633  CB  ASP A  44      13.787   9.401 -25.794  1.00 94.97           C  
ATOM    634  HB2 ASP A  44      14.504  10.174 -26.072  1.00 94.97           H  
ATOM    635  HB3 ASP A  44      14.304   8.635 -25.218  1.00 94.97           H  
ATOM    636  O   ASP A  44      11.759   8.111 -23.786  1.00 94.97           O  
ATOM    637  CG  ASP A  44      13.194   8.769 -27.046  1.00 94.97           C  
ATOM    638  OD1 ASP A  44      12.894   9.547 -27.978  1.00 94.97           O  
ATOM    639  OD2 ASP A  44      12.920   7.550 -26.988  1.00 94.97           O  
ATOM    640  N   PRO A  45      10.379   9.068 -25.296  1.00 96.14           N  
ATOM    641  CA  PRO A  45       9.266   8.150 -25.061  1.00 96.14           C  
ATOM    642  HA  PRO A  45       8.890   8.309 -24.050  1.00 96.14           H  
ATOM    643  C   PRO A  45       9.625   6.665 -25.225  1.00 96.14           C  
ATOM    644  CB  PRO A  45       8.189   8.576 -26.070  1.00 96.14           C  
ATOM    645  HB2 PRO A  45       7.179   8.387 -25.707  1.00 96.14           H  
ATOM    646  HB3 PRO A  45       8.344   8.074 -27.025  1.00 96.14           H  
ATOM    647  O   PRO A  45       9.233   5.847 -24.385  1.00 96.14           O  
ATOM    648  CG  PRO A  45       8.444  10.066 -26.249  1.00 96.14           C  
ATOM    649  HG2 PRO A  45       8.021  10.616 -25.408  1.00 96.14           H  
ATOM    650  HG3 PRO A  45       8.050  10.435 -27.196  1.00 96.14           H  
ATOM    651  CD  PRO A  45       9.964  10.137 -26.198  1.00 96.14           C  
ATOM    652  HD2 PRO A  45      10.260  11.120 -25.831  1.00 96.14           H  
ATOM    653  HD3 PRO A  45      10.379   9.957 -27.189  1.00 96.14           H  
ATOM    654  N   GLU A  46      10.388   6.298 -26.259  1.00 95.61           N  
ATOM    655  H   GLU A  46      10.852   7.004 -26.813  1.00 95.61           H  
ATOM    656  CA  GLU A  46      10.734   4.902 -26.552  1.00 95.61           C  
ATOM    657  HA  GLU A  46       9.834   4.292 -26.482  1.00 95.61           H  
ATOM    658  C   GLU A  46      11.743   4.349 -25.542  1.00 95.61           C  
ATOM    659  CB  GLU A  46      11.303   4.737 -27.970  1.00 95.61           C  
ATOM    660  HB2 GLU A  46      11.538   3.679 -28.091  1.00 95.61           H  
ATOM    661  HB3 GLU A  46      12.232   5.300 -28.068  1.00 95.61           H  
ATOM    662  O   GLU A  46      11.560   3.240 -25.025  1.00 95.61           O  
ATOM    663  CG  GLU A  46      10.340   5.149 -29.093  1.00 95.61           C  
ATOM    664  HG2 GLU A  46      10.195   6.229 -29.060  1.00 95.61           H  
ATOM    665  HG3 GLU A  46       9.375   4.676 -28.910  1.00 95.61           H  
ATOM    666  CD  GLU A  46      10.831   4.736 -30.495  1.00 95.61           C  
ATOM    667  OE1 GLU A  46      10.088   5.007 -31.466  1.00 95.61           O  
ATOM    668  OE2 GLU A  46      11.902   4.094 -30.607  1.00 95.61           O  
ATOM    669  N   ASP A  47      12.766   5.135 -25.190  1.00 96.31           N  
ATOM    670  H   ASP A  47      12.894   5.995 -25.704  1.00 96.31           H  
ATOM    671  CA  ASP A  47      13.709   4.783 -24.122  1.00 96.31           C  
ATOM    672  HA  ASP A  47      14.217   3.851 -24.369  1.00 96.31           H  
ATOM    673  C   ASP A  47      12.980   4.598 -22.789  1.00 96.31           C  
ATOM    674  CB  ASP A  47      14.746   5.893 -23.908  1.00 96.31           C  
ATOM    675  HB2 ASP A  47      15.165   5.777 -22.909  1.00 96.31           H  
ATOM    676  HB3 ASP A  47      14.247   6.862 -23.930  1.00 96.31           H  
ATOM    677  O   ASP A  47      13.255   3.664 -22.027  1.00 96.31           O  
ATOM    678  CG  ASP A  47      15.936   5.880 -24.859  1.00 96.31           C  
ATOM    679  OD1 ASP A  47      16.351   4.766 -25.260  1.00 96.31           O  
ATOM    680  OD2 ASP A  47      16.561   6.961 -24.964  1.00 96.31           O  
ATOM    681  N   ARG A  48      12.025   5.485 -22.492  1.00 96.56           N  
ATOM    682  H   ARG A  48      11.875   6.237 -23.150  1.00 96.56           H  
ATOM    683  CA  ARG A  48      11.247   5.449 -21.254  1.00 96.56           C  
ATOM    684  HA  ARG A  48      11.949   5.370 -20.424  1.00 96.56           H  
ATOM    685  C   ARG A  48      10.348   4.223 -21.188  1.00 96.56           C  
ATOM    686  CB  ARG A  48      10.443   6.748 -21.156  1.00 96.56           C  
ATOM    687  HB2 ARG A  48      11.071   7.587 -21.456  1.00 96.56           H  
ATOM    688  HB3 ARG A  48       9.614   6.705 -21.862  1.00 96.56           H  
ATOM    689  O   ARG A  48      10.260   3.589 -20.134  1.00 96.56           O  
ATOM    690  CG  ARG A  48       9.920   7.032 -19.749  1.00 96.56           C  
ATOM    691  HG2 ARG A  48       9.413   6.159 -19.338  1.00 96.56           H  
ATOM    692  HG3 ARG A  48       9.222   7.867 -19.805  1.00 96.56           H  
ATOM    693  CD  ARG A  48      11.107   7.420 -18.869  1.00 96.56           C  
ATOM    694  HD2 ARG A  48      11.671   6.524 -18.608  1.00 96.56           H  
ATOM    695  HD3 ARG A  48      11.746   8.092 -19.441  1.00 96.56           H  
ATOM    696  NE  ARG A  48      10.674   8.090 -17.648  1.00 96.56           N  
ATOM    697  HE  ARG A  48       9.824   7.760 -17.212  1.00 96.56           H  
ATOM    698  NH1 ARG A  48      12.360   9.683 -17.505  1.00 96.56           N  
ATOM    699 HH11 ARG A  48      12.614  10.618 -17.220  1.00 96.56           H  
ATOM    700 HH12 ARG A  48      12.786   9.392 -18.374  1.00 96.56           H  
ATOM    701  NH2 ARG A  48      10.658   9.603 -16.048  1.00 96.56           N  
ATOM    702 HH21 ARG A  48      11.121  10.300 -15.481  1.00 96.56           H  
ATOM    703 HH22 ARG A  48       9.819   9.136 -15.735  1.00 96.56           H  
ATOM    704  CZ  ARG A  48      11.252   9.129 -17.090  1.00 96.56           C  
ATOM    705  N   TRP A  49       9.712   3.864 -22.298  1.00 96.85           N  
ATOM    706  H   TRP A  49       9.804   4.450 -23.115  1.00 96.85           H  
ATOM    707  CA  TRP A  49       8.929   2.638 -22.398  1.00 96.85           C  
ATOM    708  HA  TRP A  49       8.218   2.616 -21.572  1.00 96.85           H  
ATOM    709  C   TRP A  49       9.812   1.392 -22.255  1.00 96.85           C  
ATOM    710  CB  TRP A  49       8.144   2.640 -23.712  1.00 96.85           C  
ATOM    711  HB2 TRP A  49       7.475   3.500 -23.717  1.00 96.85           H  
ATOM    712  HB3 TRP A  49       8.838   2.751 -24.546  1.00 96.85           H  
ATOM    713  O   TRP A  49       9.522   0.522 -21.429  1.00 96.85           O  
ATOM    714  CG  TRP A  49       7.325   1.407 -23.920  1.00 96.85           C  
ATOM    715  CD1 TRP A  49       7.423   0.560 -24.969  1.00 96.85           C  
ATOM    716  HD1 TRP A  49       8.094   0.682 -25.807  1.00 96.85           H  
ATOM    717  CD2 TRP A  49       6.327   0.827 -23.029  1.00 96.85           C  
ATOM    718  CE2 TRP A  49       5.864  -0.394 -23.607  1.00 96.85           C  
ATOM    719  CE3 TRP A  49       5.776   1.208 -21.783  1.00 96.85           C  
ATOM    720  HE3 TRP A  49       6.093   2.136 -21.330  1.00 96.85           H  
ATOM    721  NE1 TRP A  49       6.557  -0.502 -24.799  1.00 96.85           N  
ATOM    722  HE1 TRP A  49       6.505  -1.258 -25.466  1.00 96.85           H  
ATOM    723  CH2 TRP A  49       4.390  -0.797 -21.724  1.00 96.85           C  
ATOM    724  HH2 TRP A  49       3.654  -1.414 -21.228  1.00 96.85           H  
ATOM    725  CZ2 TRP A  49       4.906  -1.194 -22.969  1.00 96.85           C  
ATOM    726  HZ2 TRP A  49       4.580  -2.115 -23.430  1.00 96.85           H  
ATOM    727  CZ3 TRP A  49       4.831   0.397 -21.128  1.00 96.85           C  
ATOM    728  HZ3 TRP A  49       4.434   0.701 -20.171  1.00 96.85           H  
ATOM    729  N   SER A  50      10.948   1.355 -22.954  1.00 96.77           N  
ATOM    730  H   SER A  50      11.121   2.096 -23.618  1.00 96.77           H  
ATOM    731  CA  SER A  50      11.941   0.277 -22.861  1.00 96.77           C  
ATOM    732  HA  SER A  50      11.480  -0.659 -23.178  1.00 96.77           H  
ATOM    733  C   SER A  50      12.454   0.097 -21.432  1.00 96.77           C  
ATOM    734  CB  SER A  50      13.122   0.569 -23.791  1.00 96.77           C  
ATOM    735  HB2 SER A  50      13.860  -0.228 -23.690  1.00 96.77           H  
ATOM    736  HB3 SER A  50      13.589   1.517 -23.526  1.00 96.77           H  
ATOM    737  O   SER A  50      12.531  -1.023 -20.925  1.00 96.77           O  
ATOM    738  OG  SER A  50      12.682   0.615 -25.129  1.00 96.77           O  
ATOM    739  HG  SER A  50      12.363   1.502 -25.317  1.00 96.77           H  
ATOM    740  N   PHE A  51      12.714   1.201 -20.728  1.00 97.72           N  
ATOM    741  H   PHE A  51      12.696   2.083 -21.219  1.00 97.72           H  
ATOM    742  CA  PHE A  51      13.108   1.202 -19.322  1.00 97.72           C  
ATOM    743  HA  PHE A  51      14.027   0.627 -19.208  1.00 97.72           H  
ATOM    744  C   PHE A  51      12.060   0.559 -18.411  1.00 97.72           C  
ATOM    745  CB  PHE A  51      13.366   2.649 -18.889  1.00 97.72           C  
ATOM    746  HB2 PHE A  51      14.174   3.072 -19.485  1.00 97.72           H  
ATOM    747  HB3 PHE A  51      12.480   3.253 -19.086  1.00 97.72           H  
ATOM    748  O   PHE A  51      12.392  -0.235 -17.525  1.00 97.72           O  
ATOM    749  CG  PHE A  51      13.710   2.772 -17.426  1.00 97.72           C  
ATOM    750  CD1 PHE A  51      12.689   3.005 -16.489  1.00 97.72           C  
ATOM    751  HD1 PHE A  51      11.670   3.129 -16.825  1.00 97.72           H  
ATOM    752  CD2 PHE A  51      15.035   2.589 -16.998  1.00 97.72           C  
ATOM    753  HD2 PHE A  51      15.816   2.413 -17.723  1.00 97.72           H  
ATOM    754  CE1 PHE A  51      12.989   3.026 -15.121  1.00 97.72           C  
ATOM    755  HE1 PHE A  51      12.191   3.150 -14.404  1.00 97.72           H  
ATOM    756  CE2 PHE A  51      15.344   2.668 -15.632  1.00 97.72           C  
ATOM    757  HE2 PHE A  51      16.370   2.569 -15.309  1.00 97.72           H  
ATOM    758  CZ  PHE A  51      14.322   2.880 -14.694  1.00 97.72           C  
ATOM    759  HZ  PHE A  51      14.568   2.930 -13.644  1.00 97.72           H  
ATOM    760  N   VAL A  52      10.789   0.904 -18.614  1.00 97.57           N  
ATOM    761  H   VAL A  52      10.594   1.540 -19.374  1.00 97.57           H  
ATOM    762  CA  VAL A  52       9.662   0.401 -17.820  1.00 97.57           C  
ATOM    763  HA  VAL A  52       9.864   0.560 -16.760  1.00 97.57           H  
ATOM    764  C   VAL A  52       9.487  -1.095 -18.033  1.00 97.57           C  
ATOM    765  CB  VAL A  52       8.391   1.173 -18.203  1.00 97.57           C  
ATOM    766  HB  VAL A  52       8.297   1.184 -19.289  1.00 97.57           H  
ATOM    767  O   VAL A  52       9.389  -1.839 -17.055  1.00 97.57           O  
ATOM    768  CG1 VAL A  52       7.098   0.579 -17.632  1.00 97.57           C  
ATOM    769 HG11 VAL A  52       6.261   1.223 -17.905  1.00 97.57           H  
ATOM    770 HG12 VAL A  52       6.918  -0.407 -18.059  1.00 97.57           H  
ATOM    771 HG13 VAL A  52       7.162   0.507 -16.546  1.00 97.57           H  
ATOM    772  CG2 VAL A  52       8.520   2.619 -17.717  1.00 97.57           C  
ATOM    773 HG21 VAL A  52       7.995   3.258 -18.426  1.00 97.57           H  
ATOM    774 HG22 VAL A  52       8.115   2.725 -16.711  1.00 97.57           H  
ATOM    775 HG23 VAL A  52       9.557   2.956 -17.718  1.00 97.57           H  
ATOM    776  N   VAL A  53       9.513  -1.535 -19.292  1.00 97.14           N  
ATOM    777  H   VAL A  53       9.599  -0.855 -20.034  1.00 97.14           H  
ATOM    778  CA  VAL A  53       9.444  -2.950 -19.673  1.00 97.14           C  
ATOM    779  HA  VAL A  53       8.534  -3.386 -19.262  1.00 97.14           H  
ATOM    780  C   VAL A  53      10.621  -3.724 -19.081  1.00 97.14           C  
ATOM    781  CB  VAL A  53       9.383  -3.077 -21.208  1.00 97.14           C  
ATOM    782  HB  VAL A  53      10.167  -2.465 -21.655  1.00 97.14           H  
ATOM    783  O   VAL A  53      10.415  -4.742 -18.422  1.00 97.14           O  
ATOM    784  CG1 VAL A  53       9.584  -4.523 -21.663  1.00 97.14           C  
ATOM    785 HG11 VAL A  53       8.951  -5.189 -21.076  1.00 97.14           H  
ATOM    786 HG12 VAL A  53       9.333  -4.620 -22.719  1.00 97.14           H  
ATOM    787 HG13 VAL A  53      10.630  -4.807 -21.547  1.00 97.14           H  
ATOM    788  CG2 VAL A  53       8.023  -2.589 -21.721  1.00 97.14           C  
ATOM    789 HG21 VAL A  53       7.220  -3.209 -21.322  1.00 97.14           H  
ATOM    790 HG22 VAL A  53       7.854  -1.550 -21.437  1.00 97.14           H  
ATOM    791 HG23 VAL A  53       8.004  -2.641 -22.810  1.00 97.14           H  
ATOM    792  N   PHE A  54      11.844  -3.212 -19.217  1.00 97.79           N  
ATOM    793  H   PHE A  54      11.955  -2.386 -19.788  1.00 97.79           H  
ATOM    794  CA  PHE A  54      13.048  -3.809 -18.642  1.00 97.79           C  
ATOM    795  HA  PHE A  54      13.190  -4.802 -19.070  1.00 97.79           H  
ATOM    796  C   PHE A  54      12.944  -3.976 -17.117  1.00 97.79           C  
ATOM    797  CB  PHE A  54      14.245  -2.936 -19.035  1.00 97.79           C  
ATOM    798  HB2 PHE A  54      14.381  -2.994 -20.115  1.00 97.79           H  
ATOM    799  HB3 PHE A  54      14.025  -1.896 -18.795  1.00 97.79           H  
ATOM    800  O   PHE A  54      13.159  -5.072 -16.592  1.00 97.79           O  
ATOM    801  CG  PHE A  54      15.542  -3.316 -18.359  1.00 97.79           C  
ATOM    802  CD1 PHE A  54      16.006  -2.562 -17.265  1.00 97.79           C  
ATOM    803  HD1 PHE A  54      15.429  -1.725 -16.900  1.00 97.79           H  
ATOM    804  CD2 PHE A  54      16.288  -4.412 -18.830  1.00 97.79           C  
ATOM    805  HD2 PHE A  54      15.933  -4.986 -19.673  1.00 97.79           H  
ATOM    806  CE1 PHE A  54      17.234  -2.878 -16.664  1.00 97.79           C  
ATOM    807  HE1 PHE A  54      17.601  -2.286 -15.839  1.00 97.79           H  
ATOM    808  CE2 PHE A  54      17.516  -4.731 -18.227  1.00 97.79           C  
ATOM    809  HE2 PHE A  54      18.102  -5.555 -18.607  1.00 97.79           H  
ATOM    810  CZ  PHE A  54      17.995  -3.948 -17.159  1.00 97.79           C  
ATOM    811  HZ  PHE A  54      18.960  -4.148 -16.718  1.00 97.79           H  
ATOM    812  N   CYS A  55      12.554  -2.922 -16.392  1.00 98.29           N  
ATOM    813  H   CYS A  55      12.384  -2.048 -16.869  1.00 98.29           H  
ATOM    814  CA  CYS A  55      12.398  -2.979 -14.937  1.00 98.29           C  
ATOM    815  HA  CYS A  55      13.325  -3.349 -14.499  1.00 98.29           H  
ATOM    816  C   CYS A  55      11.283  -3.945 -14.513  1.00 98.29           C  
ATOM    817  CB  CYS A  55      12.121  -1.577 -14.384  1.00 98.29           C  
ATOM    818  HB2 CYS A  55      11.285  -1.123 -14.917  1.00 98.29           H  
ATOM    819  HB3 CYS A  55      11.868  -1.657 -13.327  1.00 98.29           H  
ATOM    820  O   CYS A  55      11.464  -4.711 -13.566  1.00 98.29           O  
ATOM    821  SG  CYS A  55      13.593  -0.534 -14.547  1.00 98.29           S  
ATOM    822  HG  CYS A  55      13.434  -0.263 -15.846  1.00 98.29           H  
ATOM    823  N   LEU A  56      10.145  -3.942 -15.212  1.00 98.37           N  
ATOM    824  H   LEU A  56      10.053  -3.300 -15.986  1.00 98.37           H  
ATOM    825  CA  LEU A  56       9.040  -4.862 -14.947  1.00 98.37           C  
ATOM    826  HA  LEU A  56       8.741  -4.755 -13.904  1.00 98.37           H  
ATOM    827  C   LEU A  56       9.471  -6.317 -15.154  1.00 98.37           C  
ATOM    828  CB  LEU A  56       7.855  -4.485 -15.849  1.00 98.37           C  
ATOM    829  HB2 LEU A  56       8.201  -4.459 -16.883  1.00 98.37           H  
ATOM    830  HB3 LEU A  56       7.517  -3.482 -15.588  1.00 98.37           H  
ATOM    831  O   LEU A  56       9.247  -7.146 -14.272  1.00 98.37           O  
ATOM    832  CG  LEU A  56       6.664  -5.456 -15.770  1.00 98.37           C  
ATOM    833  HG  LEU A  56       6.985  -6.457 -16.058  1.00 98.37           H  
ATOM    834  CD1 LEU A  56       6.046  -5.520 -14.369  1.00 98.37           C  
ATOM    835 HD11 LEU A  56       5.750  -4.521 -14.048  1.00 98.37           H  
ATOM    836 HD12 LEU A  56       6.765  -5.936 -13.664  1.00 98.37           H  
ATOM    837 HD13 LEU A  56       5.170  -6.168 -14.392  1.00 98.37           H  
ATOM    838  CD2 LEU A  56       5.596  -5.005 -16.760  1.00 98.37           C  
ATOM    839 HD21 LEU A  56       5.159  -4.056 -16.449  1.00 98.37           H  
ATOM    840 HD22 LEU A  56       4.822  -5.768 -16.837  1.00 98.37           H  
ATOM    841 HD23 LEU A  56       6.039  -4.885 -17.749  1.00 98.37           H  
ATOM    842  N   ARG A  57      10.131  -6.610 -16.280  1.00 98.00           N  
ATOM    843  H   ARG A  57      10.266  -5.869 -16.952  1.00 98.00           H  
ATOM    844  CA  ARG A  57      10.659  -7.938 -16.608  1.00 98.00           C  
ATOM    845  HA  ARG A  57       9.842  -8.659 -16.635  1.00 98.00           H  
ATOM    846  C   ARG A  57      11.629  -8.436 -15.539  1.00 98.00           C  
ATOM    847  CB  ARG A  57      11.325  -7.890 -17.990  1.00 98.00           C  
ATOM    848  HB2 ARG A  57      11.968  -8.767 -18.071  1.00 98.00           H  
ATOM    849  HB3 ARG A  57      11.955  -7.005 -18.067  1.00 98.00           H  
ATOM    850  O   ARG A  57      11.471  -9.552 -15.056  1.00 98.00           O  
ATOM    851  CG  ARG A  57      10.324  -7.918 -19.161  1.00 98.00           C  
ATOM    852  HG2 ARG A  57       9.771  -8.857 -19.137  1.00 98.00           H  
ATOM    853  HG3 ARG A  57       9.605  -7.103 -19.074  1.00 98.00           H  
ATOM    854  CD  ARG A  57      11.046  -7.811 -20.510  1.00 98.00           C  
ATOM    855  HD2 ARG A  57      11.341  -6.773 -20.666  1.00 98.00           H  
ATOM    856  HD3 ARG A  57      11.959  -8.406 -20.483  1.00 98.00           H  
ATOM    857  NE  ARG A  57      10.190  -8.250 -21.631  1.00 98.00           N  
ATOM    858  HE  ARG A  57       9.457  -7.635 -21.953  1.00 98.00           H  
ATOM    859  NH1 ARG A  57      11.049 -10.370 -21.911  1.00 98.00           N  
ATOM    860 HH11 ARG A  57      11.664 -10.243 -21.120  1.00 98.00           H  
ATOM    861 HH12 ARG A  57      11.028 -11.234 -22.434  1.00 98.00           H  
ATOM    862  NH2 ARG A  57       9.419  -9.672 -23.229  1.00 98.00           N  
ATOM    863 HH21 ARG A  57       8.867  -8.897 -23.566  1.00 98.00           H  
ATOM    864 HH22 ARG A  57       9.219 -10.609 -23.548  1.00 98.00           H  
ATOM    865  CZ  ARG A  57      10.232  -9.415 -22.254  1.00 98.00           C  
ATOM    866  N   ILE A  58      12.567  -7.600 -15.083  1.00 98.28           N  
ATOM    867  H   ILE A  58      12.663  -6.701 -15.533  1.00 98.28           H  
ATOM    868  CA  ILE A  58      13.468  -7.961 -13.976  1.00 98.28           C  
ATOM    869  HA  ILE A  58      13.944  -8.910 -14.222  1.00 98.28           H  
ATOM    870  C   ILE A  58      12.693  -8.191 -12.671  1.00 98.28           C  
ATOM    871  CB  ILE A  58      14.581  -6.904 -13.800  1.00 98.28           C  
ATOM    872  HB  ILE A  58      14.132  -5.912 -13.746  1.00 98.28           H  
ATOM    873  O   ILE A  58      12.966  -9.162 -11.964  1.00 98.28           O  
ATOM    874  CG1 ILE A  58      15.541  -6.969 -15.006  1.00 98.28           C  
ATOM    875 HG12 ILE A  58      14.977  -6.787 -15.920  1.00 98.28           H  
ATOM    876 HG13 ILE A  58      15.964  -7.971 -15.074  1.00 98.28           H  
ATOM    877  CG2 ILE A  58      15.370  -7.162 -12.504  1.00 98.28           C  
ATOM    878 HG21 ILE A  58      14.724  -7.137 -11.626  1.00 98.28           H  
ATOM    879 HG22 ILE A  58      16.113  -6.379 -12.354  1.00 98.28           H  
ATOM    880 HG23 ILE A  58      15.858  -8.134 -12.563  1.00 98.28           H  
ATOM    881  CD1 ILE A  58      16.697  -5.964 -14.975  1.00 98.28           C  
ATOM    882 HD11 ILE A  58      17.329  -6.096 -14.097  1.00 98.28           H  
ATOM    883 HD12 ILE A  58      17.320  -6.148 -15.850  1.00 98.28           H  
ATOM    884 HD13 ILE A  58      16.305  -4.948 -15.004  1.00 98.28           H  
ATOM    885  N   ALA A  59      11.725  -7.333 -12.338  1.00 98.13           N  
ATOM    886  H   ALA A  59      11.537  -6.549 -12.947  1.00 98.13           H  
ATOM    887  CA  ALA A  59      10.959  -7.442 -11.096  1.00 98.13           C  
ATOM    888  HA  ALA A  59      11.658  -7.420 -10.260  1.00 98.13           H  
ATOM    889  C   ALA A  59      10.170  -8.760 -10.988  1.00 98.13           C  
ATOM    890  CB  ALA A  59      10.034  -6.224 -10.974  1.00 98.13           C  
ATOM    891  HB1 ALA A  59       9.316  -6.213 -11.794  1.00 98.13           H  
ATOM    892  HB2 ALA A  59       9.494  -6.270 -10.028  1.00 98.13           H  
ATOM    893  HB3 ALA A  59      10.623  -5.307 -11.000  1.00 98.13           H  
ATOM    894  O   ALA A  59       9.934  -9.239  -9.876  1.00 98.13           O  
ATOM    895  N   VAL A  60       9.790  -9.358 -12.123  1.00 97.83           N  
ATOM    896  H   VAL A  60       9.972  -8.875 -12.991  1.00 97.83           H  
ATOM    897  CA  VAL A  60       9.026 -10.617 -12.183  1.00 97.83           C  
ATOM    898  HA  VAL A  60       8.712 -10.863 -11.168  1.00 97.83           H  
ATOM    899  C   VAL A  60       9.840 -11.827 -12.651  1.00 97.83           C  
ATOM    900  CB  VAL A  60       7.729 -10.460 -12.998  1.00 97.83           C  
ATOM    901  HB  VAL A  60       7.128 -11.358 -12.862  1.00 97.83           H  
ATOM    902  O   VAL A  60       9.298 -12.928 -12.679  1.00 97.83           O  
ATOM    903  CG1 VAL A  60       6.894  -9.285 -12.477  1.00 97.83           C  
ATOM    904 HG11 VAL A  60       6.663  -9.444 -11.423  1.00 97.83           H  
ATOM    905 HG12 VAL A  60       7.432  -8.345 -12.597  1.00 97.83           H  
ATOM    906 HG13 VAL A  60       5.966  -9.213 -13.044  1.00 97.83           H  
ATOM    907  CG2 VAL A  60       7.978 -10.298 -14.500  1.00 97.83           C  
ATOM    908 HG21 VAL A  60       7.037 -10.120 -15.021  1.00 97.83           H  
ATOM    909 HG22 VAL A  60       8.657  -9.467 -14.693  1.00 97.83           H  
ATOM    910 HG23 VAL A  60       8.427 -11.209 -14.894  1.00 97.83           H  
ATOM    911  N   SER A  61      11.115 -11.640 -12.996  1.00 97.62           N  
ATOM    912  H   SER A  61      11.475 -10.697 -12.974  1.00 97.62           H  
ATOM    913  CA  SER A  61      11.991 -12.676 -13.557  1.00 97.62           C  
ATOM    914  HA  SER A  61      11.497 -13.096 -14.433  1.00 97.62           H  
ATOM    915  C   SER A  61      12.267 -13.816 -12.574  1.00 97.62           C  
ATOM    916  CB  SER A  61      13.301 -12.028 -14.016  1.00 97.62           C  
ATOM    917  HB2 SER A  61      13.657 -11.355 -13.235  1.00 97.62           H  
ATOM    918  HB3 SER A  61      13.115 -11.445 -14.918  1.00 97.62           H  
ATOM    919  O   SER A  61      12.518 -13.570 -11.388  1.00 97.62           O  
ATOM    920  OG  SER A  61      14.310 -12.978 -14.281  1.00 97.62           O  
ATOM    921  HG  SER A  61      14.570 -12.856 -15.197  1.00 97.62           H  
ATOM    922  N   GLU A  62      12.277 -15.060 -13.067  1.00 94.71           N  
ATOM    923  H   GLU A  62      12.166 -15.170 -14.065  1.00 94.71           H  
ATOM    924  CA  GLU A  62      12.604 -16.257 -12.276  1.00 94.71           C  
ATOM    925  HA  GLU A  62      12.030 -16.227 -11.350  1.00 94.71           H  
ATOM    926  C   GLU A  62      14.086 -16.277 -11.864  1.00 94.71           C  
ATOM    927  CB  GLU A  62      12.199 -17.550 -13.018  1.00 94.71           C  
ATOM    928  HB2 GLU A  62      12.643 -17.558 -14.013  1.00 94.71           H  
ATOM    929  HB3 GLU A  62      12.585 -18.400 -12.455  1.00 94.71           H  
ATOM    930  O   GLU A  62      14.391 -16.650 -10.728  1.00 94.71           O  
ATOM    931  CG  GLU A  62      10.667 -17.699 -13.125  1.00 94.71           C  
ATOM    932  HG2 GLU A  62      10.288 -16.924 -13.792  1.00 94.71           H  
ATOM    933  HG3 GLU A  62      10.240 -17.514 -12.139  1.00 94.71           H  
ATOM    934  CD  GLU A  62      10.165 -19.079 -13.616  1.00 94.71           C  
ATOM    935  OE1 GLU A  62       8.953 -19.354 -13.422  1.00 94.71           O  
ATOM    936  OE2 GLU A  62      10.943 -19.870 -14.191  1.00 94.71           O  
ATOM    937  N   ASP A  63      14.972 -15.743 -12.710  1.00 96.77           N  
ATOM    938  H   ASP A  63      14.632 -15.456 -13.616  1.00 96.77           H  
ATOM    939  CA  ASP A  63      16.427 -15.721 -12.491  1.00 96.77           C  
ATOM    940  HA  ASP A  63      16.704 -16.602 -11.912  1.00 96.77           H  
ATOM    941  C   ASP A  63      16.918 -14.501 -11.694  1.00 96.77           C  
ATOM    942  CB  ASP A  63      17.148 -15.806 -13.845  1.00 96.77           C  
ATOM    943  HB2 ASP A  63      18.215 -15.653 -13.688  1.00 96.77           H  
ATOM    944  HB3 ASP A  63      16.788 -15.007 -14.493  1.00 96.77           H  
ATOM    945  O   ASP A  63      18.064 -14.456 -11.234  1.00 96.77           O  
ATOM    946  CG  ASP A  63      16.969 -17.160 -14.538  1.00 96.77           C  
ATOM    947  OD1 ASP A  63      16.721 -18.165 -13.842  1.00 96.77           O  
ATOM    948  OD2 ASP A  63      17.084 -17.176 -15.783  1.00 96.77           O  
ATOM    949  N   ALA A  64      16.067 -13.490 -11.492  1.00 97.12           N  
ATOM    950  H   ALA A  64      15.156 -13.548 -11.923  1.00 97.12           H  
ATOM    951  CA  ALA A  64      16.421 -12.332 -10.679  1.00 97.12           C  
ATOM    952  HA  ALA A  64      17.410 -11.999 -10.994  1.00 97.12           H  
ATOM    953  C   ALA A  64      16.494 -12.692  -9.184  1.00 97.12           C  
ATOM    954  CB  ALA A  64      15.445 -11.183 -10.949  1.00 97.12           C  
ATOM    955  HB1 ALA A  64      15.492 -10.895 -11.999  1.00 97.12           H  
ATOM    956  HB2 ALA A  64      14.427 -11.496 -10.720  1.00 97.12           H  
ATOM    957  HB3 ALA A  64      15.708 -10.319 -10.339  1.00 97.12           H  
ATOM    958  O   ALA A  64      15.542 -13.199  -8.586  1.00 97.12           O  
ATOM    959  N   ASN A  65      17.609 -12.349  -8.535  1.00 95.88           N  
ATOM    960  H   ASN A  65      18.364 -11.941  -9.068  1.00 95.88           H  
ATOM    961  CA  ASN A  65      17.729 -12.471  -7.084  1.00 95.88           C  
ATOM    962  HA  ASN A  65      17.306 -13.439  -6.814  1.00 95.88           H  
ATOM    963  C   ASN A  65      16.888 -11.404  -6.346  1.00 95.88           C  
ATOM    964  CB  ASN A  65      19.218 -12.509  -6.686  1.00 95.88           C  
ATOM    965  HB2 ASN A  65      19.304 -12.833  -5.649  1.00 95.88           H  
ATOM    966  HB3 ASN A  65      19.723 -13.249  -7.307  1.00 95.88           H  
ATOM    967  O   ASN A  65      16.425 -10.422  -6.932  1.00 95.88           O  
ATOM    968  CG  ASN A  65      19.960 -11.188  -6.817  1.00 95.88           C  
ATOM    969  ND2 ASN A  65      21.264 -11.208  -6.701  1.00 95.88           N  
ATOM    970 HD21 ASN A  65      21.739 -10.322  -6.792  1.00 95.88           H  
ATOM    971 HD22 ASN A  65      21.763 -12.083  -6.617  1.00 95.88           H  
ATOM    972  OD1 ASN A  65      19.397 -10.119  -6.959  1.00 95.88           O  
ATOM    973  N   LYS A  66      16.690 -11.581  -5.030  1.00 95.36           N  
ATOM    974  H   LYS A  66      17.090 -12.400  -4.595  1.00 95.36           H  
ATOM    975  CA  LYS A  66      15.819 -10.690  -4.238  1.00 95.36           C  
ATOM    976  HA  LYS A  66      14.830 -10.726  -4.694  1.00 95.36           H  
ATOM    977  C   LYS A  66      16.224  -9.206  -4.317  1.00 95.36           C  
ATOM    978  CB  LYS A  66      15.670 -11.150  -2.776  1.00 95.36           C  
ATOM    979  HB2 LYS A  66      16.639 -11.179  -2.278  1.00 95.36           H  
ATOM    980  HB3 LYS A  66      15.055 -10.415  -2.257  1.00 95.36           H  
ATOM    981  O   LYS A  66      15.334  -8.405  -4.595  1.00 95.36           O  
ATOM    982  CG  LYS A  66      15.010 -12.525  -2.620  1.00 95.36           C  
ATOM    983  HG2 LYS A  66      15.636 -13.289  -3.081  1.00 95.36           H  
ATOM    984  HG3 LYS A  66      14.035 -12.517  -3.108  1.00 95.36           H  
ATOM    985  CD  LYS A  66      14.833 -12.838  -1.128  1.00 95.36           C  
ATOM    986  HD2 LYS A  66      15.804 -12.817  -0.634  1.00 95.36           H  
ATOM    987  HD3 LYS A  66      14.191 -12.078  -0.684  1.00 95.36           H  
ATOM    988  CE  LYS A  66      14.192 -14.214  -0.937  1.00 95.36           C  
ATOM    989  HE2 LYS A  66      14.873 -14.977  -1.315  1.00 95.36           H  
ATOM    990  HE3 LYS A  66      13.277 -14.253  -1.526  1.00 95.36           H  
ATOM    991  NZ  LYS A  66      13.872 -14.461   0.490  1.00 95.36           N  
ATOM    992  HZ1 LYS A  66      14.688 -14.346   1.074  1.00 95.36           H  
ATOM    993  HZ2 LYS A  66      13.508 -15.394   0.616  1.00 95.36           H  
ATOM    994  HZ3 LYS A  66      13.159 -13.809   0.785  1.00 95.36           H  
ATOM    995  N   PRO A  67      17.498  -8.805  -4.118  1.00 95.70           N  
ATOM    996  CA  PRO A  67      17.879  -7.390  -4.192  1.00 95.70           C  
ATOM    997  HA  PRO A  67      17.299  -6.827  -3.460  1.00 95.70           H  
ATOM    998  C   PRO A  67      17.646  -6.783  -5.575  1.00 95.70           C  
ATOM    999  CB  PRO A  67      19.360  -7.329  -3.804  1.00 95.70           C  
ATOM   1000  HB2 PRO A  67      19.994  -7.406  -4.687  1.00 95.70           H  
ATOM   1001  HB3 PRO A  67      19.593  -6.423  -3.245  1.00 95.70           H  
ATOM   1002  O   PRO A  67      17.182  -5.652  -5.676  1.00 95.70           O  
ATOM   1003  CG  PRO A  67      19.532  -8.576  -2.947  1.00 95.70           C  
ATOM   1004  HG2 PRO A  67      20.570  -8.905  -2.901  1.00 95.70           H  
ATOM   1005  HG3 PRO A  67      19.129  -8.389  -1.951  1.00 95.70           H  
ATOM   1006  CD  PRO A  67      18.638  -9.584  -3.652  1.00 95.70           C  
ATOM   1007  HD2 PRO A  67      18.368 -10.376  -2.953  1.00 95.70           H  
ATOM   1008  HD3 PRO A  67      19.171 -10.008  -4.503  1.00 95.70           H  
ATOM   1009  N   LEU A  68      17.897  -7.540  -6.645  1.00 97.49           N  
ATOM   1010  H   LEU A  68      18.277  -8.469  -6.531  1.00 97.49           H  
ATOM   1011  CA  LEU A  68      17.653  -7.068  -8.003  1.00 97.49           C  
ATOM   1012  HA  LEU A  68      18.126  -6.092  -8.108  1.00 97.49           H  
ATOM   1013  C   LEU A  68      16.154  -6.865  -8.277  1.00 97.49           C  
ATOM   1014  CB  LEU A  68      18.326  -8.046  -8.976  1.00 97.49           C  
ATOM   1015  HB2 LEU A  68      17.872  -9.030  -8.854  1.00 97.49           H  
ATOM   1016  HB3 LEU A  68      19.384  -8.119  -8.725  1.00 97.49           H  
ATOM   1017  O   LEU A  68      15.781  -5.823  -8.809  1.00 97.49           O  
ATOM   1018  CG  LEU A  68      18.204  -7.644 -10.448  1.00 97.49           C  
ATOM   1019  HG  LEU A  68      17.142  -7.616 -10.695  1.00 97.49           H  
ATOM   1020  CD1 LEU A  68      18.832  -6.284 -10.750  1.00 97.49           C  
ATOM   1021 HD11 LEU A  68      18.262  -5.491 -10.267  1.00 97.49           H  
ATOM   1022 HD12 LEU A  68      19.867  -6.256 -10.410  1.00 97.49           H  
ATOM   1023 HD13 LEU A  68      18.799  -6.109 -11.826  1.00 97.49           H  
ATOM   1024  CD2 LEU A  68      18.875  -8.694 -11.330  1.00 97.49           C  
ATOM   1025 HD21 LEU A  68      18.421  -9.668 -11.147  1.00 97.49           H  
ATOM   1026 HD22 LEU A  68      18.726  -8.440 -12.380  1.00 97.49           H  
ATOM   1027 HD23 LEU A  68      19.943  -8.746 -11.117  1.00 97.49           H  
ATOM   1028  N   ARG A  69      15.281  -7.792  -7.843  1.00 97.76           N  
ATOM   1029  H   ARG A  69      15.652  -8.641  -7.442  1.00 97.76           H  
ATOM   1030  CA  ARG A  69      13.817  -7.609  -7.938  1.00 97.76           C  
ATOM   1031  HA  ARG A  69      13.553  -7.420  -8.979  1.00 97.76           H  
ATOM   1032  C   ARG A  69      13.340  -6.385  -7.153  1.00 97.76           C  
ATOM   1033  CB  ARG A  69      13.051  -8.853  -7.452  1.00 97.76           C  
ATOM   1034  HB2 ARG A  69      13.382  -9.115  -6.447  1.00 97.76           H  
ATOM   1035  HB3 ARG A  69      11.992  -8.601  -7.403  1.00 97.76           H  
ATOM   1036  O   ARG A  69      12.506  -5.629  -7.642  1.00 97.76           O  
ATOM   1037  CG  ARG A  69      13.198 -10.073  -8.371  1.00 97.76           C  
ATOM   1038  HG2 ARG A  69      14.233 -10.416  -8.355  1.00 97.76           H  
ATOM   1039  HG3 ARG A  69      12.926  -9.800  -9.390  1.00 97.76           H  
ATOM   1040  CD  ARG A  69      12.279 -11.205  -7.893  1.00 97.76           C  
ATOM   1041  HD2 ARG A  69      12.457 -11.360  -6.829  1.00 97.76           H  
ATOM   1042  HD3 ARG A  69      11.243 -10.899  -8.037  1.00 97.76           H  
ATOM   1043  NE  ARG A  69      12.524 -12.461  -8.627  1.00 97.76           N  
ATOM   1044  HE  ARG A  69      12.822 -12.396  -9.589  1.00 97.76           H  
ATOM   1045  NH1 ARG A  69      11.891 -13.959  -7.006  1.00 97.76           N  
ATOM   1046 HH11 ARG A  69      11.700 -14.926  -6.789  1.00 97.76           H  
ATOM   1047 HH12 ARG A  69      11.463 -13.188  -6.513  1.00 97.76           H  
ATOM   1048  NH2 ARG A  69      12.780 -14.702  -8.909  1.00 97.76           N  
ATOM   1049 HH21 ARG A  69      13.092 -14.500  -9.847  1.00 97.76           H  
ATOM   1050 HH22 ARG A  69      12.857 -15.658  -8.592  1.00 97.76           H  
ATOM   1051  CZ  ARG A  69      12.408 -13.697  -8.176  1.00 97.76           C  
ATOM   1052  N   GLN A  70      13.877  -6.174  -5.949  1.00 96.07           N  
ATOM   1053  H   GLN A  70      14.558  -6.842  -5.616  1.00 96.07           H  
ATOM   1054  CA  GLN A  70      13.550  -5.015  -5.109  1.00 96.07           C  
ATOM   1055  HA  GLN A  70      12.477  -4.993  -4.919  1.00 96.07           H  
ATOM   1056  C   GLN A  70      13.922  -3.702  -5.796  1.00 96.07           C  
ATOM   1057  CB  GLN A  70      14.303  -5.100  -3.775  1.00 96.07           C  
ATOM   1058  HB2 GLN A  70      14.206  -4.150  -3.250  1.00 96.07           H  
ATOM   1059  HB3 GLN A  70      15.362  -5.268  -3.971  1.00 96.07           H  
ATOM   1060  O   GLN A  70      13.101  -2.789  -5.871  1.00 96.07           O  
ATOM   1061  CG  GLN A  70      13.778  -6.208  -2.859  1.00 96.07           C  
ATOM   1062  HG2 GLN A  70      13.639  -7.135  -3.415  1.00 96.07           H  
ATOM   1063  HG3 GLN A  70      12.798  -5.912  -2.485  1.00 96.07           H  
ATOM   1064  CD  GLN A  70      14.712  -6.468  -1.680  1.00 96.07           C  
ATOM   1065  NE2 GLN A  70      14.491  -7.515  -0.917  1.00 96.07           N  
ATOM   1066 HE21 GLN A  70      15.125  -7.627  -0.139  1.00 96.07           H  
ATOM   1067 HE22 GLN A  70      13.738  -8.155  -1.126  1.00 96.07           H  
ATOM   1068  OE1 GLN A  70      15.618  -5.720  -1.366  1.00 96.07           O  
ATOM   1069  N   GLY A  71      15.148  -3.615  -6.307  1.00 96.85           N  
ATOM   1070  H   GLY A  71      15.784  -4.394  -6.207  1.00 96.85           H  
ATOM   1071  CA  GLY A  71      15.635  -2.414  -6.962  1.00 96.85           C  
ATOM   1072  HA2 GLY A  71      16.698  -2.555  -7.158  1.00 96.85           H  
ATOM   1073  HA3 GLY A  71      15.504  -1.564  -6.292  1.00 96.85           H  
ATOM   1074  C   GLY A  71      14.908  -2.119  -8.270  1.00 96.85           C  
ATOM   1075  O   GLY A  71      14.482  -0.986  -8.473  1.00 96.85           O  
ATOM   1076  N   ALA A  72      14.643  -3.142  -9.087  1.00 98.23           N  
ATOM   1077  H   ALA A  72      15.035  -4.049  -8.877  1.00 98.23           H  
ATOM   1078  CA  ALA A  72      13.841  -3.011 -10.302  1.00 98.23           C  
ATOM   1079  HA  ALA A  72      14.299  -2.257 -10.942  1.00 98.23           H  
ATOM   1080  C   ALA A  72      12.398  -2.562 -10.015  1.00 98.23           C  
ATOM   1081  CB  ALA A  72      13.873  -4.351 -11.037  1.00 98.23           C  
ATOM   1082  HB1 ALA A  72      13.388  -5.126 -10.443  1.00 98.23           H  
ATOM   1083  HB2 ALA A  72      13.358  -4.250 -11.992  1.00 98.23           H  
ATOM   1084  HB3 ALA A  72      14.908  -4.633 -11.228  1.00 98.23           H  
ATOM   1085  O   ALA A  72      11.851  -1.737 -10.746  1.00 98.23           O  
ATOM   1086  N   LEU A  73      11.789  -3.033  -8.921  1.00 98.04           N  
ATOM   1087  H   LEU A  73      12.249  -3.752  -8.382  1.00 98.04           H  
ATOM   1088  CA  LEU A  73      10.462  -2.580  -8.504  1.00 98.04           C  
ATOM   1089  HA  LEU A  73       9.801  -2.658  -9.367  1.00 98.04           H  
ATOM   1090  C   LEU A  73      10.460  -1.105  -8.063  1.00 98.04           C  
ATOM   1091  CB  LEU A  73       9.945  -3.521  -7.404  1.00 98.04           C  
ATOM   1092  HB2 LEU A  73      10.633  -3.486  -6.559  1.00 98.04           H  
ATOM   1093  HB3 LEU A  73       9.940  -4.538  -7.794  1.00 98.04           H  
ATOM   1094  O   LEU A  73       9.545  -0.364  -8.421  1.00 98.04           O  
ATOM   1095  CG  LEU A  73       8.533  -3.177  -6.901  1.00 98.04           C  
ATOM   1096  HG  LEU A  73       8.536  -2.188  -6.443  1.00 98.04           H  
ATOM   1097  CD1 LEU A  73       7.485  -3.212  -8.015  1.00 98.04           C  
ATOM   1098 HD11 LEU A  73       7.542  -4.156  -8.557  1.00 98.04           H  
ATOM   1099 HD12 LEU A  73       7.650  -2.386  -8.707  1.00 98.04           H  
ATOM   1100 HD13 LEU A  73       6.489  -3.102  -7.586  1.00 98.04           H  
ATOM   1101  CD2 LEU A  73       8.124  -4.189  -5.833  1.00 98.04           C  
ATOM   1102 HD21 LEU A  73       8.879  -4.217  -5.048  1.00 98.04           H  
ATOM   1103 HD22 LEU A  73       8.030  -5.181  -6.275  1.00 98.04           H  
ATOM   1104 HD23 LEU A  73       7.167  -3.883  -5.410  1.00 98.04           H  
ATOM   1105  N   ILE A  74      11.486  -0.655  -7.329  1.00 96.91           N  
ATOM   1106  H   ILE A  74      12.208  -1.310  -7.064  1.00 96.91           H  
ATOM   1107  CA  ILE A  74      11.651   0.767  -6.976  1.00 96.91           C  
ATOM   1108  HA  ILE A  74      10.734   1.119  -6.503  1.00 96.91           H  
ATOM   1109  C   ILE A  74      11.835   1.604  -8.251  1.00 96.91           C  
ATOM   1110  CB  ILE A  74      12.815   0.965  -5.973  1.00 96.91           C  
ATOM   1111  HB  ILE A  74      13.705   0.480  -6.374  1.00 96.91           H  
ATOM   1112  O   ILE A  74      11.169   2.622  -8.417  1.00 96.91           O  
ATOM   1113  CG1 ILE A  74      12.465   0.319  -4.612  1.00 96.91           C  
ATOM   1114 HG12 ILE A  74      12.059  -0.679  -4.778  1.00 96.91           H  
ATOM   1115 HG13 ILE A  74      11.691   0.908  -4.119  1.00 96.91           H  
ATOM   1116  CG2 ILE A  74      13.131   2.461  -5.768  1.00 96.91           C  
ATOM   1117 HG21 ILE A  74      13.455   2.914  -6.706  1.00 96.91           H  
ATOM   1118 HG22 ILE A  74      12.245   2.986  -5.410  1.00 96.91           H  
ATOM   1119 HG23 ILE A  74      13.943   2.590  -5.053  1.00 96.91           H  
ATOM   1120  CD1 ILE A  74      13.663   0.171  -3.663  1.00 96.91           C  
ATOM   1121 HD11 ILE A  74      14.456  -0.392  -4.155  1.00 96.91           H  
ATOM   1122 HD12 ILE A  74      13.348  -0.370  -2.770  1.00 96.91           H  
ATOM   1123 HD13 ILE A  74      14.042   1.147  -3.361  1.00 96.91           H  
ATOM   1124  N   SER A  75      12.682   1.158  -9.180  1.00 97.78           N  
ATOM   1125  H   SER A  75      13.243   0.343  -8.978  1.00 97.78           H  
ATOM   1126  CA  SER A  75      12.888   1.803 -10.483  1.00 97.78           C  
ATOM   1127  HA  SER A  75      13.301   2.801 -10.333  1.00 97.78           H  
ATOM   1128  C   SER A  75      11.596   1.943 -11.281  1.00 97.78           C  
ATOM   1129  CB  SER A  75      13.876   0.980 -11.301  1.00 97.78           C  
ATOM   1130  HB2 SER A  75      13.966   1.391 -12.307  1.00 97.78           H  
ATOM   1131  HB3 SER A  75      13.541  -0.054 -11.375  1.00 97.78           H  
ATOM   1132  O   SER A  75      11.288   3.032 -11.769  1.00 97.78           O  
ATOM   1133  OG  SER A  75      15.119   1.029 -10.659  1.00 97.78           O  
ATOM   1134  HG  SER A  75      15.521   1.864 -10.910  1.00 97.78           H  
ATOM   1135  N   LEU A  76      10.803   0.871 -11.355  1.00 97.86           N  
ATOM   1136  H   LEU A  76      11.137   0.003 -10.959  1.00 97.86           H  
ATOM   1137  CA  LEU A  76       9.505   0.858 -12.025  1.00 97.86           C  
ATOM   1138  HA  LEU A  76       9.660   1.114 -13.073  1.00 97.86           H  
ATOM   1139  C   LEU A  76       8.547   1.893 -11.421  1.00 97.86           C  
ATOM   1140  CB  LEU A  76       8.928  -0.567 -11.934  1.00 97.86           C  
ATOM   1141  HB2 LEU A  76       8.878  -0.859 -10.885  1.00 97.86           H  
ATOM   1142  HB3 LEU A  76       9.607  -1.254 -12.438  1.00 97.86           H  
ATOM   1143  O   LEU A  76       7.888   2.624 -12.161  1.00 97.86           O  
ATOM   1144  CG  LEU A  76       7.523  -0.725 -12.540  1.00 97.86           C  
ATOM   1145  HG  LEU A  76       6.827  -0.049 -12.043  1.00 97.86           H  
ATOM   1146  CD1 LEU A  76       7.518  -0.429 -14.037  1.00 97.86           C  
ATOM   1147 HD11 LEU A  76       8.226  -1.076 -14.555  1.00 97.86           H  
ATOM   1148 HD12 LEU A  76       6.521  -0.598 -14.444  1.00 97.86           H  
ATOM   1149 HD13 LEU A  76       7.782   0.613 -14.220  1.00 97.86           H  
ATOM   1150  CD2 LEU A  76       7.026  -2.152 -12.316  1.00 97.86           C  
ATOM   1151 HD21 LEU A  76       7.691  -2.857 -12.815  1.00 97.86           H  
ATOM   1152 HD22 LEU A  76       6.020  -2.262 -12.722  1.00 97.86           H  
ATOM   1153 HD23 LEU A  76       7.002  -2.373 -11.249  1.00 97.86           H  
ATOM   1154  N   LEU A  77       8.488   2.001 -10.093  1.00 96.64           N  
ATOM   1155  H   LEU A  77       9.055   1.376  -9.538  1.00 96.64           H  
ATOM   1156  CA  LEU A  77       7.627   2.965  -9.400  1.00 96.64           C  
ATOM   1157  HA  LEU A  77       6.632   2.933  -9.845  1.00 96.64           H  
ATOM   1158  C   LEU A  77       8.101   4.421  -9.546  1.00 96.64           C  
ATOM   1159  CB  LEU A  77       7.521   2.563  -7.925  1.00 96.64           C  
ATOM   1160  HB2 LEU A  77       8.527   2.412  -7.535  1.00 96.64           H  
ATOM   1161  HB3 LEU A  77       7.066   3.392  -7.384  1.00 96.64           H  
ATOM   1162  O   LEU A  77       7.290   5.337  -9.442  1.00 96.64           O  
ATOM   1163  CG  LEU A  77       6.674   1.301  -7.678  1.00 96.64           C  
ATOM   1164  HG  LEU A  77       6.942   0.521  -8.390  1.00 96.64           H  
ATOM   1165  CD1 LEU A  77       6.922   0.766  -6.267  1.00 96.64           C  
ATOM   1166 HD11 LEU A  77       7.981   0.538  -6.150  1.00 96.64           H  
ATOM   1167 HD12 LEU A  77       6.622   1.511  -5.530  1.00 96.64           H  
ATOM   1168 HD13 LEU A  77       6.350  -0.150  -6.119  1.00 96.64           H  
ATOM   1169  CD2 LEU A  77       5.180   1.612  -7.820  1.00 96.64           C  
ATOM   1170 HD21 LEU A  77       4.950   1.891  -8.848  1.00 96.64           H  
ATOM   1171 HD22 LEU A  77       4.900   2.430  -7.157  1.00 96.64           H  
ATOM   1172 HD23 LEU A  77       4.585   0.736  -7.561  1.00 96.64           H  
ATOM   1173  N   CYS A  78       9.380   4.647  -9.843  1.00 95.70           N  
ATOM   1174  H   CYS A  78      10.016   3.862  -9.820  1.00 95.70           H  
ATOM   1175  CA  CYS A  78       9.937   5.977 -10.104  1.00 95.70           C  
ATOM   1176  HA  CYS A  78       9.424   6.710  -9.482  1.00 95.70           H  
ATOM   1177  C   CYS A  78       9.769   6.441 -11.564  1.00 95.70           C  
ATOM   1178  CB  CYS A  78      11.420   5.959  -9.709  1.00 95.70           C  
ATOM   1179  HB2 CYS A  78      11.913   5.129 -10.215  1.00 95.70           H  
ATOM   1180  HB3 CYS A  78      11.890   6.893 -10.016  1.00 95.70           H  
ATOM   1181  O   CYS A  78       9.976   7.619 -11.848  1.00 95.70           O  
ATOM   1182  SG  CYS A  78      11.610   5.762  -7.915  1.00 95.70           S  
ATOM   1183  HG  CYS A  78      12.633   4.905  -7.965  1.00 95.70           H  
ATOM   1184  N   SER A  79       9.422   5.548 -12.497  1.00 96.17           N  
ATOM   1185  H   SER A  79       9.292   4.592 -12.199  1.00 96.17           H  
ATOM   1186  CA  SER A  79       9.493   5.801 -13.952  1.00 96.17           C  
ATOM   1187  HA  SER A  79      10.513   6.095 -14.198  1.00 96.17           H  
ATOM   1188  C   SER A  79       8.581   6.920 -14.475  1.00 96.17           C  
ATOM   1189  CB  SER A  79       9.192   4.515 -14.724  1.00 96.17           C  
ATOM   1190  HB2 SER A  79       9.927   3.751 -14.471  1.00 96.17           H  
ATOM   1191  HB3 SER A  79       9.249   4.718 -15.793  1.00 96.17           H  
ATOM   1192  O   SER A  79       8.842   7.474 -15.540  1.00 96.17           O  
ATOM   1193  OG  SER A  79       7.898   4.051 -14.399  1.00 96.17           O  
ATOM   1194  HG  SER A  79       7.973   3.407 -13.691  1.00 96.17           H  
ATOM   1195  N   HIS A  80       7.560   7.327 -13.720  1.00 93.59           N  
ATOM   1196  H   HIS A  80       7.442   6.903 -12.811  1.00 93.59           H  
ATOM   1197  CA  HIS A  80       6.697   8.460 -14.078  1.00 93.59           C  
ATOM   1198  HA  HIS A  80       6.439   8.392 -15.134  1.00 93.59           H  
ATOM   1199  C   HIS A  80       7.381   9.826 -13.855  1.00 93.59           C  
ATOM   1200  CB  HIS A  80       5.399   8.364 -13.257  1.00 93.59           C  
ATOM   1201  HB2 HIS A  80       4.941   7.386 -13.407  1.00 93.59           H  
ATOM   1202  HB3 HIS A  80       4.697   9.112 -13.626  1.00 93.59           H  
ATOM   1203  O   HIS A  80       6.889  10.849 -14.319  1.00 93.59           O  
ATOM   1204  CG  HIS A  80       5.617   8.597 -11.780  1.00 93.59           C  
ATOM   1205  CD2 HIS A  80       5.669   9.817 -11.161  1.00 93.59           C  
ATOM   1206  HD2 HIS A  80       5.523  10.772 -11.644  1.00 93.59           H  
ATOM   1207  ND1 HIS A  80       5.909   7.649 -10.823  1.00 93.59           N  
ATOM   1208  HD1 HIS A  80       5.800   6.647 -10.892  1.00 93.59           H  
ATOM   1209  CE1 HIS A  80       6.147   8.289  -9.667  1.00 93.59           C  
ATOM   1210  HE1 HIS A  80       6.361   7.800  -8.729  1.00 93.59           H  
ATOM   1211  NE2 HIS A  80       6.024   9.618  -9.824  1.00 93.59           N  
ATOM   1212  N   SER A  81       8.477   9.866 -13.089  1.00 92.39           N  
ATOM   1213  H   SER A  81       8.871   8.995 -12.765  1.00 92.39           H  
ATOM   1214  CA  SER A  81       9.075  11.104 -12.582  1.00 92.39           C  
ATOM   1215  HA  SER A  81       8.302  11.868 -12.501  1.00 92.39           H  
ATOM   1216  C   SER A  81      10.187  11.620 -13.481  1.00 92.39           C  
ATOM   1217  CB  SER A  81       9.647  10.857 -11.188  1.00 92.39           C  
ATOM   1218  HB2 SER A  81       8.871  10.426 -10.556  1.00 92.39           H  
ATOM   1219  HB3 SER A  81      10.481  10.158 -11.249  1.00 92.39           H  
ATOM   1220  O   SER A  81      11.131  10.886 -13.764  1.00 92.39           O  
ATOM   1221  OG  SER A  81      10.092  12.073 -10.616  1.00 92.39           O  
ATOM   1222  HG  SER A  81       9.725  12.091  -9.729  1.00 92.39           H  
ATOM   1223  N   GLN A  82      10.150  12.902 -13.844  1.00 89.52           N  
ATOM   1224  H   GLN A  82       9.325  13.446 -13.634  1.00 89.52           H  
ATOM   1225  CA  GLN A  82      11.224  13.544 -14.610  1.00 89.52           C  
ATOM   1226  HA  GLN A  82      11.281  13.088 -15.599  1.00 89.52           H  
ATOM   1227  C   GLN A  82      12.598  13.381 -13.934  1.00 89.52           C  
ATOM   1228  CB  GLN A  82      10.867  15.026 -14.774  1.00 89.52           C  
ATOM   1229  HB2 GLN A  82      10.915  15.523 -13.805  1.00 89.52           H  
ATOM   1230  HB3 GLN A  82       9.849  15.105 -15.157  1.00 89.52           H  
ATOM   1231  O   GLN A  82      13.593  13.116 -14.594  1.00 89.52           O  
ATOM   1232  CG  GLN A  82      11.808  15.725 -15.762  1.00 89.52           C  
ATOM   1233  HG2 GLN A  82      12.837  15.668 -15.407  1.00 89.52           H  
ATOM   1234  HG3 GLN A  82      11.757  15.219 -16.725  1.00 89.52           H  
ATOM   1235  CD  GLN A  82      11.464  17.194 -15.965  1.00 89.52           C  
ATOM   1236  NE2 GLN A  82      12.069  17.824 -16.944  1.00 89.52           N  
ATOM   1237 HE21 GLN A  82      11.781  18.773 -17.134  1.00 89.52           H  
ATOM   1238 HE22 GLN A  82      12.627  17.292 -17.596  1.00 89.52           H  
ATOM   1239  OE1 GLN A  82      10.679  17.796 -15.244  1.00 89.52           O  
ATOM   1240  N   VAL A  83      12.655  13.466 -12.598  1.00 90.73           N  
ATOM   1241  H   VAL A  83      11.787  13.599 -12.100  1.00 90.73           H  
ATOM   1242  CA  VAL A  83      13.898  13.281 -11.831  1.00 90.73           C  
ATOM   1243  HA  VAL A  83      14.708  13.072 -12.530  1.00 90.73           H  
ATOM   1244  C   VAL A  83      13.775  12.058 -10.929  1.00 90.73           C  
ATOM   1245  CB  VAL A  83      14.316  14.556 -11.073  1.00 90.73           C  
ATOM   1246  HB  VAL A  83      13.619  14.747 -10.257  1.00 90.73           H  
ATOM   1247  O   VAL A  83      13.512  12.157  -9.726  1.00 90.73           O  
ATOM   1248  CG1 VAL A  83      15.732  14.387 -10.496  1.00 90.73           C  
ATOM   1249 HG11 VAL A  83      16.035  15.303  -9.990  1.00 90.73           H  
ATOM   1250 HG12 VAL A  83      16.437  14.184 -11.301  1.00 90.73           H  
ATOM   1251 HG13 VAL A  83      15.759  13.571  -9.773  1.00 90.73           H  
ATOM   1252  CG2 VAL A  83      14.333  15.789 -11.986  1.00 90.73           C  
ATOM   1253 HG21 VAL A  83      13.327  16.017 -12.336  1.00 90.73           H  
ATOM   1254 HG22 VAL A  83      14.968  15.603 -12.853  1.00 90.73           H  
ATOM   1255 HG23 VAL A  83      14.710  16.657 -11.446  1.00 90.73           H  
ATOM   1256  N   MET A  84      14.003  10.880 -11.512  1.00 93.27           N  
ATOM   1257  H   MET A  84      14.135  10.877 -12.513  1.00 93.27           H  
ATOM   1258  CA  MET A  84      13.854   9.591 -10.825  1.00 93.27           C  
ATOM   1259  HA  MET A  84      12.809   9.460 -10.545  1.00 93.27           H  
ATOM   1260  C   MET A  84      14.698   9.484  -9.547  1.00 93.27           C  
ATOM   1261  CB  MET A  84      14.254   8.455 -11.769  1.00 93.27           C  
ATOM   1262  HB2 MET A  84      15.280   8.598 -12.107  1.00 93.27           H  
ATOM   1263  HB3 MET A  84      14.209   7.529 -11.195  1.00 93.27           H  
ATOM   1264  O   MET A  84      14.231   8.968  -8.530  1.00 93.27           O  
ATOM   1265  CG  MET A  84      13.341   8.334 -12.992  1.00 93.27           C  
ATOM   1266  HG2 MET A  84      12.300   8.320 -12.670  1.00 93.27           H  
ATOM   1267  HG3 MET A  84      13.482   9.203 -13.635  1.00 93.27           H  
ATOM   1268  SD  MET A  84      13.665   6.848 -13.973  1.00 93.27           S  
ATOM   1269  CE  MET A  84      13.175   5.592 -12.768  1.00 93.27           C  
ATOM   1270  HE1 MET A  84      12.175   5.819 -12.397  1.00 93.27           H  
ATOM   1271  HE2 MET A  84      13.884   5.553 -11.941  1.00 93.27           H  
ATOM   1272  HE3 MET A  84      13.153   4.608 -13.236  1.00 93.27           H  
ATOM   1273  N   ARG A  85      15.925  10.026  -9.558  1.00 89.72           N  
ATOM   1274  H   ARG A  85      16.241  10.429 -10.428  1.00 89.72           H  
ATOM   1275  CA  ARG A  85      16.849   9.994  -8.410  1.00 89.72           C  
ATOM   1276  HA  ARG A  85      17.069   8.952  -8.176  1.00 89.72           H  
ATOM   1277  C   ARG A  85      16.240  10.597  -7.137  1.00 89.72           C  
ATOM   1278  CB  ARG A  85      18.162  10.688  -8.812  1.00 89.72           C  
ATOM   1279  HB2 ARG A  85      17.948  11.709  -9.128  1.00 89.72           H  
ATOM   1280  HB3 ARG A  85      18.597  10.150  -9.654  1.00 89.72           H  
ATOM   1281  O   ARG A  85      16.487  10.080  -6.049  1.00 89.72           O  
ATOM   1282  CG  ARG A  85      19.182  10.726  -7.664  1.00 89.72           C  
ATOM   1283  HG2 ARG A  85      18.790  11.360  -6.869  1.00 89.72           H  
ATOM   1284  HG3 ARG A  85      19.333   9.725  -7.260  1.00 89.72           H  
ATOM   1285  CD  ARG A  85      20.522  11.323  -8.106  1.00 89.72           C  
ATOM   1286  HD2 ARG A  85      20.988  11.791  -7.239  1.00 89.72           H  
ATOM   1287  HD3 ARG A  85      20.352  12.106  -8.846  1.00 89.72           H  
ATOM   1288  NE  ARG A  85      21.439  10.290  -8.610  1.00 89.72           N  
ATOM   1289  HE  ARG A  85      21.696   9.555  -7.966  1.00 89.72           H  
ATOM   1290  NH1 ARG A  85      21.851  11.085 -10.746  1.00 89.72           N  
ATOM   1291 HH11 ARG A  85      22.302  10.842 -11.617  1.00 89.72           H  
ATOM   1292 HH12 ARG A  85      21.125  11.787 -10.723  1.00 89.72           H  
ATOM   1293  NH2 ARG A  85      22.921   9.308  -9.979  1.00 89.72           N  
ATOM   1294 HH21 ARG A  85      23.304   9.290 -10.914  1.00 89.72           H  
ATOM   1295 HH22 ARG A  85      23.093   8.541  -9.346  1.00 89.72           H  
ATOM   1296  CZ  ARG A  85      22.052  10.245  -9.774  1.00 89.72           C  
ATOM   1297  N   ASN A  86      15.408  11.634  -7.262  1.00 87.75           N  
ATOM   1298  H   ASN A  86      15.192  11.971  -8.189  1.00 87.75           H  
ATOM   1299  CA  ASN A  86      14.750  12.259  -6.111  1.00 87.75           C  
ATOM   1300  HA  ASN A  86      15.504  12.521  -5.369  1.00 87.75           H  
ATOM   1301  C   ASN A  86      13.769  11.302  -5.423  1.00 87.75           C  
ATOM   1302  CB  ASN A  86      14.033  13.543  -6.564  1.00 87.75           C  
ATOM   1303  HB2 ASN A  86      13.401  13.901  -5.750  1.00 87.75           H  
ATOM   1304  HB3 ASN A  86      13.393  13.333  -7.421  1.00 87.75           H  
ATOM   1305  O   ASN A  86      13.668  11.302  -4.198  1.00 87.75           O  
ATOM   1306  CG  ASN A  86      14.985  14.672  -6.914  1.00 87.75           C  
ATOM   1307  ND2 ASN A  86      14.492  15.726  -7.518  1.00 87.75           N  
ATOM   1308 HD21 ASN A  86      13.529  15.757  -7.818  1.00 87.75           H  
ATOM   1309 HD22 ASN A  86      15.154  16.452  -7.753  1.00 87.75           H  
ATOM   1310  OD1 ASN A  86      16.171  14.631  -6.641  1.00 87.75           O  
ATOM   1311  N   HIS A  87      13.074  10.463  -6.195  1.00 86.33           N  
ATOM   1312  H   HIS A  87      13.248  10.452  -7.190  1.00 86.33           H  
ATOM   1313  CA  HIS A  87      12.188   9.440  -5.642  1.00 86.33           C  
ATOM   1314  HA  HIS A  87      11.608   9.869  -4.824  1.00 86.33           H  
ATOM   1315  C   HIS A  87      12.995   8.281  -5.050  1.00 86.33           C  
ATOM   1316  CB  HIS A  87      11.197   8.964  -6.708  1.00 86.33           C  
ATOM   1317  HB2 HIS A  87      10.702   8.064  -6.342  1.00 86.33           H  
ATOM   1318  HB3 HIS A  87      11.728   8.709  -7.625  1.00 86.33           H  
ATOM   1319  O   HIS A  87      12.716   7.856  -3.931  1.00 86.33           O  
ATOM   1320  CG  HIS A  87      10.125   9.970  -7.026  1.00 86.33           C  
ATOM   1321  CD2 HIS A  87      10.292  11.166  -7.671  1.00 86.33           C  
ATOM   1322  HD2 HIS A  87      11.230  11.562  -8.031  1.00 86.33           H  
ATOM   1323  ND1 HIS A  87       8.776   9.823  -6.790  1.00 86.33           N  
ATOM   1324  HD1 HIS A  87       8.297   9.063  -6.328  1.00 86.33           H  
ATOM   1325  CE1 HIS A  87       8.145  10.862  -7.347  1.00 86.33           C  
ATOM   1326  HE1 HIS A  87       7.070  10.937  -7.421  1.00 86.33           H  
ATOM   1327  NE2 HIS A  87       9.030  11.756  -7.832  1.00 86.33           N  
ATOM   1328  N   VAL A  88      14.060   7.829  -5.724  1.00 86.99           N  
ATOM   1329  H   VAL A  88      14.228   8.190  -6.652  1.00 86.99           H  
ATOM   1330  CA  VAL A  88      14.944   6.772  -5.195  1.00 86.99           C  
ATOM   1331  HA  VAL A  88      14.342   5.879  -5.025  1.00 86.99           H  
ATOM   1332  C   VAL A  88      15.549   7.163  -3.841  1.00 86.99           C  
ATOM   1333  CB  VAL A  88      16.052   6.413  -6.203  1.00 86.99           C  
ATOM   1334  HB  VAL A  88      16.628   7.305  -6.447  1.00 86.99           H  
ATOM   1335  O   VAL A  88      15.616   6.336  -2.933  1.00 86.99           O  
ATOM   1336  CG1 VAL A  88      17.007   5.357  -5.632  1.00 86.99           C  
ATOM   1337 HG11 VAL A  88      16.441   4.515  -5.234  1.00 86.99           H  
ATOM   1338 HG12 VAL A  88      17.621   5.785  -4.839  1.00 86.99           H  
ATOM   1339 HG13 VAL A  88      17.671   4.995  -6.418  1.00 86.99           H  
ATOM   1340  CG2 VAL A  88      15.448   5.849  -7.496  1.00 86.99           C  
ATOM   1341 HG21 VAL A  88      14.821   6.593  -7.988  1.00 86.99           H  
ATOM   1342 HG22 VAL A  88      14.836   4.975  -7.274  1.00 86.99           H  
ATOM   1343 HG23 VAL A  88      16.242   5.566  -8.187  1.00 86.99           H  
ATOM   1344  N   ALA A  89      15.909   8.434  -3.646  1.00 84.27           N  
ATOM   1345  H   ALA A  89      15.873   9.072  -4.428  1.00 84.27           H  
ATOM   1346  CA  ALA A  89      16.419   8.929  -2.368  1.00 84.27           C  
ATOM   1347  HA  ALA A  89      17.323   8.372  -2.122  1.00 84.27           H  
ATOM   1348  C   ALA A  89      15.433   8.737  -1.193  1.00 84.27           C  
ATOM   1349  CB  ALA A  89      16.800  10.403  -2.543  1.00 84.27           C  
ATOM   1350  HB1 ALA A  89      17.525  10.505  -3.350  1.00 84.27           H  
ATOM   1351  HB2 ALA A  89      17.244  10.779  -1.621  1.00 84.27           H  
ATOM   1352  HB3 ALA A  89      15.915  10.994  -2.780  1.00 84.27           H  
ATOM   1353  O   ALA A  89      15.864   8.618  -0.045  1.00 84.27           O  
ATOM   1354  N   LEU A  90      14.120   8.646  -1.448  1.00 78.92           N  
ATOM   1355  H   LEU A  90      13.811   8.695  -2.409  1.00 78.92           H  
ATOM   1356  CA  LEU A  90      13.121   8.340  -0.415  1.00 78.92           C  
ATOM   1357  HA  LEU A  90      13.262   9.022   0.424  1.00 78.92           H  
ATOM   1358  C   LEU A  90      13.289   6.921   0.137  1.00 78.92           C  
ATOM   1359  CB  LEU A  90      11.694   8.508  -0.969  1.00 78.92           C  
ATOM   1360  HB2 LEU A  90      10.990   8.272  -0.171  1.00 78.92           H  
ATOM   1361  HB3 LEU A  90      11.531   7.771  -1.756  1.00 78.92           H  
ATOM   1362  O   LEU A  90      13.160   6.716   1.344  1.00 78.92           O  
ATOM   1363  CG  LEU A  90      11.360   9.905  -1.517  1.00 78.92           C  
ATOM   1364  HG  LEU A  90      12.082  10.189  -2.283  1.00 78.92           H  
ATOM   1365  CD1 LEU A  90       9.971   9.893  -2.150  1.00 78.92           C  
ATOM   1366 HD11 LEU A  90       9.937   9.158  -2.954  1.00 78.92           H  
ATOM   1367 HD12 LEU A  90       9.743  10.868  -2.581  1.00 78.92           H  
ATOM   1368 HD13 LEU A  90       9.207   9.632  -1.418  1.00 78.92           H  
ATOM   1369  CD2 LEU A  90      11.377  10.955  -0.400  1.00 78.92           C  
ATOM   1370 HD21 LEU A  90      11.071  11.915  -0.817  1.00 78.92           H  
ATOM   1371 HD22 LEU A  90      10.685  10.663   0.390  1.00 78.92           H  
ATOM   1372 HD23 LEU A  90      12.391  11.056  -0.014  1.00 78.92           H  
ATOM   1373  N   ALA A  91      13.636   5.966  -0.728  1.00 71.73           N  
ATOM   1374  H   ALA A  91      13.798   6.225  -1.690  1.00 71.73           H  
ATOM   1375  CA  ALA A  91      13.928   4.590  -0.342  1.00 71.73           C  
ATOM   1376  HA  ALA A  91      13.124   4.222   0.295  1.00 71.73           H  
ATOM   1377  C   ALA A  91      15.242   4.474   0.452  1.00 71.73           C  
ATOM   1378  CB  ALA A  91      13.968   3.733  -1.615  1.00 71.73           C  
ATOM   1379  HB1 ALA A  91      14.773   4.063  -2.272  1.00 71.73           H  
ATOM   1380  HB2 ALA A  91      14.113   2.685  -1.351  1.00 71.73           H  
ATOM   1381  HB3 ALA A  91      13.048   3.830  -2.191  1.00 71.73           H  
ATOM   1382  O   ALA A  91      15.434   3.495   1.163  1.00 71.73           O  
ATOM   1383  N   GLY A  92      16.142   5.461   0.357  1.00 69.68           N  
ATOM   1384  H   GLY A  92      15.935   6.222  -0.273  1.00 69.68           H  
ATOM   1385  CA  GLY A  92      17.434   5.486   1.055  1.00 69.68           C  
ATOM   1386  HA2 GLY A  92      18.075   6.223   0.571  1.00 69.68           H  
ATOM   1387  HA3 GLY A  92      17.909   4.510   0.966  1.00 69.68           H  
ATOM   1388  C   GLY A  92      17.357   5.841   2.546  1.00 69.68           C  
ATOM   1389  O   GLY A  92      18.363   5.764   3.242  1.00 69.68           O  
ATOM   1390  N   LYS A  93      16.178   6.205   3.071  1.00 72.06           N  
ATOM   1391  H   LYS A  93      15.386   6.230   2.444  1.00 72.06           H  
ATOM   1392  CA  LYS A  93      15.969   6.611   4.480  1.00 72.06           C  
ATOM   1393  HA  LYS A  93      16.833   7.198   4.791  1.00 72.06           H  
ATOM   1394  C   LYS A  93      15.907   5.439   5.478  1.00 72.06           C  
ATOM   1395  CB  LYS A  93      14.717   7.499   4.578  1.00 72.06           C  
ATOM   1396  HB2 LYS A  93      14.536   7.749   5.624  1.00 72.06           H  
ATOM   1397  HB3 LYS A  93      13.856   6.945   4.205  1.00 72.06           H  
ATOM   1398  O   LYS A  93      15.409   5.601   6.590  1.00 72.06           O  
ATOM   1399  CG  LYS A  93      14.863   8.812   3.800  1.00 72.06           C  
ATOM   1400  HG2 LYS A  93      15.723   9.363   4.181  1.00 72.06           H  
ATOM   1401  HG3 LYS A  93      15.015   8.601   2.742  1.00 72.06           H  
ATOM   1402  CD  LYS A  93      13.599   9.662   3.961  1.00 72.06           C  
ATOM   1403  HD2 LYS A  93      12.747   9.106   3.569  1.00 72.06           H  
ATOM   1404  HD3 LYS A  93      13.439   9.878   5.017  1.00 72.06           H  
ATOM   1405  CE  LYS A  93      13.771  10.967   3.180  1.00 72.06           C  
ATOM   1406  HE2 LYS A  93      14.633  11.501   3.578  1.00 72.06           H  
ATOM   1407  HE3 LYS A  93      13.991  10.716   2.142  1.00 72.06           H  
ATOM   1408  NZ  LYS A  93      12.556  11.814   3.254  1.00 72.06           N  
ATOM   1409  HZ1 LYS A  93      12.688  12.657   2.713  1.00 72.06           H  
ATOM   1410  HZ2 LYS A  93      11.764  11.315   2.874  1.00 72.06           H  
ATOM   1411  HZ3 LYS A  93      12.360  12.071   4.211  1.00 72.06           H  
ATOM   1412  N   GLN A  94      16.363   4.258   5.078  1.00 76.30           N  
ATOM   1413  H   GLN A  94      16.910   4.246   4.228  1.00 76.30           H  
ATOM   1414  CA  GLN A  94      16.278   3.009   5.836  1.00 76.30           C  
ATOM   1415  HA  GLN A  94      15.797   3.215   6.793  1.00 76.30           H  
ATOM   1416  C   GLN A  94      17.673   2.465   6.173  1.00 76.30           C  
ATOM   1417  CB  GLN A  94      15.361   2.025   5.090  1.00 76.30           C  
ATOM   1418  HB2 GLN A  94      14.394   2.517   4.988  1.00 76.30           H  
ATOM   1419  HB3 GLN A  94      15.217   1.121   5.682  1.00 76.30           H  
ATOM   1420  O   GLN A  94      18.665   2.862   5.566  1.00 76.30           O  
ATOM   1421  CG  GLN A  94      15.814   1.663   3.671  1.00 76.30           C  
ATOM   1422  HG2 GLN A  94      16.173   2.568   3.181  1.00 76.30           H  
ATOM   1423  HG3 GLN A  94      14.963   1.279   3.109  1.00 76.30           H  
ATOM   1424  CD  GLN A  94      16.929   0.653   3.600  1.00 76.30           C  
ATOM   1425  NE2 GLN A  94      17.465   0.445   2.429  1.00 76.30           N  
ATOM   1426 HE21 GLN A  94      18.399   0.060   2.448  1.00 76.30           H  
ATOM   1427 HE22 GLN A  94      17.160   0.999   1.641  1.00 76.30           H  
ATOM   1428  OE1 GLN A  94      17.334   0.067   4.582  1.00 76.30           O  
ATOM   1429  N   ASN A  95      17.746   1.569   7.161  1.00 75.15           N  
ATOM   1430  H   ASN A  95      16.886   1.220   7.559  1.00 75.15           H  
ATOM   1431  CA  ASN A  95      19.015   1.090   7.724  1.00 75.15           C  
ATOM   1432  HA  ASN A  95      19.830   1.694   7.326  1.00 75.15           H  
ATOM   1433  C   ASN A  95      19.386  -0.364   7.366  1.00 75.15           C  
ATOM   1434  CB  ASN A  95      18.973   1.298   9.248  1.00 75.15           C  
ATOM   1435  HB2 ASN A  95      19.804   0.761   9.704  1.00 75.15           H  
ATOM   1436  HB3 ASN A  95      18.050   0.877   9.648  1.00 75.15           H  
ATOM   1437  O   ASN A  95      20.475  -0.796   7.730  1.00 75.15           O  
ATOM   1438  CG  ASN A  95      19.099   2.749   9.676  1.00 75.15           C  
ATOM   1439  ND2 ASN A  95      18.835   3.036  10.928  1.00 75.15           N  
ATOM   1440 HD21 ASN A  95      19.088   3.979  11.185  1.00 75.15           H  
ATOM   1441 HD22 ASN A  95      18.649   2.278  11.569  1.00 75.15           H  
ATOM   1442  OD1 ASN A  95      19.486   3.640   8.946  1.00 75.15           O  
ATOM   1443  N   GLU A  96      18.520  -1.106   6.681  1.00 77.41           N  
ATOM   1444  H   GLU A  96      17.734  -0.633   6.258  1.00 77.41           H  
ATOM   1445  CA  GLU A  96      18.667  -2.532   6.344  1.00 77.41           C  
ATOM   1446  HA  GLU A  96      19.234  -3.032   7.129  1.00 77.41           H  
ATOM   1447  C   GLU A  96      19.405  -2.781   5.013  1.00 77.41           C  
ATOM   1448  CB  GLU A  96      17.252  -3.136   6.306  1.00 77.41           C  
ATOM   1449  HB2 GLU A  96      16.724  -2.745   5.436  1.00 77.41           H  
ATOM   1450  HB3 GLU A  96      16.720  -2.817   7.202  1.00 77.41           H  
ATOM   1451  O   GLU A  96      20.063  -3.804   4.840  1.00 77.41           O  
ATOM   1452  CG  GLU A  96      17.242  -4.673   6.262  1.00 77.41           C  
ATOM   1453  HG2 GLU A  96      17.786  -5.008   5.379  1.00 77.41           H  
ATOM   1454  HG3 GLU A  96      17.756  -5.052   7.145  1.00 77.41           H  
ATOM   1455  CD  GLU A  96      15.823  -5.264   6.207  1.00 77.41           C  
ATOM   1456  OE1 GLU A  96      15.701  -6.481   5.950  1.00 77.41           O  
ATOM   1457  OE2 GLU A  96      14.848  -4.498   6.378  1.00 77.41           O  
ATOM   1458  N   ALA A  97      19.335  -1.846   4.067  1.00 85.10           N  
ATOM   1459  H   ALA A  97      18.791  -1.018   4.266  1.00 85.10           H  
ATOM   1460  CA  ALA A  97      19.947  -1.976   2.747  1.00 85.10           C  
ATOM   1461  HA  ALA A  97      20.744  -2.717   2.797  1.00 85.10           H  
ATOM   1462  C   ALA A  97      20.611  -0.674   2.285  1.00 85.10           C  
ATOM   1463  CB  ALA A  97      18.897  -2.502   1.753  1.00 85.10           C  
ATOM   1464  HB1 ALA A  97      18.705  -3.554   1.965  1.00 85.10           H  
ATOM   1465  HB2 ALA A  97      19.277  -2.417   0.735  1.00 85.10           H  
ATOM   1466  HB3 ALA A  97      17.955  -1.960   1.832  1.00 85.10           H  
ATOM   1467  O   ALA A  97      20.224   0.421   2.695  1.00 85.10           O  
ATOM   1468  N   THR A  98      21.584  -0.793   1.392  1.00 89.21           N  
ATOM   1469  H   THR A  98      21.816  -1.719   1.061  1.00 89.21           H  
ATOM   1470  CA  THR A  98      22.206   0.340   0.702  1.00 89.21           C  
ATOM   1471  HA  THR A  98      21.939   1.275   1.195  1.00 89.21           H  
ATOM   1472  C   THR A  98      21.691   0.364  -0.730  1.00 89.21           C  
ATOM   1473  CB  THR A  98      23.731   0.218   0.719  1.00 89.21           C  
ATOM   1474  HB  THR A  98      24.001  -0.664   0.138  1.00 89.21           H  
ATOM   1475  O   THR A  98      21.662  -0.667  -1.396  1.00 89.21           O  
ATOM   1476  CG2 THR A  98      24.428   1.444   0.130  1.00 89.21           C  
ATOM   1477 HG21 THR A  98      25.507   1.309   0.201  1.00 89.21           H  
ATOM   1478 HG22 THR A  98      24.138   2.342   0.675  1.00 89.21           H  
ATOM   1479 HG23 THR A  98      24.172   1.551  -0.924  1.00 89.21           H  
ATOM   1480  OG1 THR A  98      24.214   0.061   2.036  1.00 89.21           O  
ATOM   1481  HG1 THR A  98      24.967  -0.523   1.925  1.00 89.21           H  
ATOM   1482  N   LEU A  99      21.257   1.525  -1.222  1.00 90.82           N  
ATOM   1483  H   LEU A  99      21.353   2.365  -0.669  1.00 90.82           H  
ATOM   1484  CA  LEU A  99      20.785   1.648  -2.602  1.00 90.82           C  
ATOM   1485  HA  LEU A  99      20.421   0.681  -2.948  1.00 90.82           H  
ATOM   1486  C   LEU A  99      21.943   2.054  -3.510  1.00 90.82           C  
ATOM   1487  CB  LEU A  99      19.613   2.632  -2.700  1.00 90.82           C  
ATOM   1488  HB2 LEU A  99      19.971   3.635  -2.468  1.00 90.82           H  
ATOM   1489  HB3 LEU A  99      19.262   2.632  -3.732  1.00 90.82           H  
ATOM   1490  O   LEU A  99      22.491   3.146  -3.364  1.00 90.82           O  
ATOM   1491  CG  LEU A  99      18.438   2.304  -1.771  1.00 90.82           C  
ATOM   1492  HG  LEU A  99      18.739   2.459  -0.735  1.00 90.82           H  
ATOM   1493  CD1 LEU A  99      17.303   3.261  -2.077  1.00 90.82           C  
ATOM   1494 HD11 LEU A  99      17.635   4.293  -1.971  1.00 90.82           H  
ATOM   1495 HD12 LEU A  99      16.930   3.099  -3.089  1.00 90.82           H  
ATOM   1496 HD13 LEU A  99      16.513   3.055  -1.355  1.00 90.82           H  
ATOM   1497  CD2 LEU A  99      17.901   0.880  -1.914  1.00 90.82           C  
ATOM   1498 HD21 LEU A  99      17.724   0.645  -2.964  1.00 90.82           H  
ATOM   1499 HD22 LEU A  99      18.631   0.185  -1.500  1.00 90.82           H  
ATOM   1500 HD23 LEU A  99      16.972   0.765  -1.355  1.00 90.82           H  
ATOM   1501  N   ALA A 100      22.286   1.188  -4.458  1.00 92.84           N  
ATOM   1502  H   ALA A 100      21.763   0.327  -4.532  1.00 92.84           H  
ATOM   1503  CA  ALA A 100      23.273   1.473  -5.490  1.00 92.84           C  
ATOM   1504  HA  ALA A 100      23.945   2.261  -5.152  1.00 92.84           H  
ATOM   1505  C   ALA A 100      22.546   1.959  -6.748  1.00 92.84           C  
ATOM   1506  CB  ALA A 100      24.118   0.215  -5.724  1.00 92.84           C  
ATOM   1507  HB1 ALA A 100      24.859   0.413  -6.498  1.00 92.84           H  
ATOM   1508  HB2 ALA A 100      24.631  -0.061  -4.803  1.00 92.84           H  
ATOM   1509  HB3 ALA A 100      23.482  -0.612  -6.039  1.00 92.84           H  
ATOM   1510  O   ALA A 100      21.911   1.167  -7.442  1.00 92.84           O  
ATOM   1511  N   VAL A 101      22.601   3.264  -7.025  1.00 94.52           N  
ATOM   1512  H   VAL A 101      23.155   3.864  -6.431  1.00 94.52           H  
ATOM   1513  CA  VAL A 101      21.940   3.848  -8.201  1.00 94.52           C  
ATOM   1514  HA  VAL A 101      20.965   3.372  -8.310  1.00 94.52           H  
ATOM   1515  C   VAL A 101      22.756   3.552  -9.457  1.00 94.52           C  
ATOM   1516  CB  VAL A 101      21.685   5.358  -8.043  1.00 94.52           C  
ATOM   1517  HB  VAL A 101      22.632   5.882  -7.916  1.00 94.52           H  
ATOM   1518  O   VAL A 101      23.918   3.939  -9.537  1.00 94.52           O  
ATOM   1519  CG1 VAL A 101      20.961   5.938  -9.265  1.00 94.52           C  
ATOM   1520 HG11 VAL A 101      20.046   5.377  -9.458  1.00 94.52           H  
ATOM   1521 HG12 VAL A 101      20.710   6.987  -9.104  1.00 94.52           H  
ATOM   1522 HG13 VAL A 101      21.595   5.875 -10.150  1.00 94.52           H  
ATOM   1523  CG2 VAL A 101      20.810   5.629  -6.810  1.00 94.52           C  
ATOM   1524 HG21 VAL A 101      20.570   6.690  -6.744  1.00 94.52           H  
ATOM   1525 HG22 VAL A 101      19.889   5.052  -6.887  1.00 94.52           H  
ATOM   1526 HG23 VAL A 101      21.337   5.335  -5.902  1.00 94.52           H  
ATOM   1527  N   LEU A 102      22.134   2.885 -10.427  1.00 96.57           N  
ATOM   1528  H   LEU A 102      21.170   2.626 -10.271  1.00 96.57           H  
ATOM   1529  CA  LEU A 102      22.700   2.561 -11.730  1.00 96.57           C  
ATOM   1530  HA  LEU A 102      23.753   2.841 -11.753  1.00 96.57           H  
ATOM   1531  C   LEU A 102      21.971   3.381 -12.801  1.00 96.57           C  
ATOM   1532  CB  LEU A 102      22.598   1.046 -11.988  1.00 96.57           C  
ATOM   1533  HB2 LEU A 102      21.546   0.790 -12.115  1.00 96.57           H  
ATOM   1534  HB3 LEU A 102      23.117   0.835 -12.923  1.00 96.57           H  
ATOM   1535  O   LEU A 102      20.817   3.118 -13.131  1.00 96.57           O  
ATOM   1536  CG  LEU A 102      23.172   0.130 -10.892  1.00 96.57           C  
ATOM   1537  HG  LEU A 102      22.609   0.266  -9.968  1.00 96.57           H  
ATOM   1538  CD1 LEU A 102      23.023  -1.333 -11.319  1.00 96.57           C  
ATOM   1539 HD11 LEU A 102      23.543  -1.499 -12.263  1.00 96.57           H  
ATOM   1540 HD12 LEU A 102      23.437  -1.984 -10.549  1.00 96.57           H  
ATOM   1541 HD13 LEU A 102      21.964  -1.559 -11.443  1.00 96.57           H  
ATOM   1542  CD2 LEU A 102      24.652   0.390 -10.608  1.00 96.57           C  
ATOM   1543 HD21 LEU A 102      24.785   1.404 -10.232  1.00 96.57           H  
ATOM   1544 HD22 LEU A 102      25.239   0.275 -11.519  1.00 96.57           H  
ATOM   1545 HD23 LEU A 102      25.014  -0.301  -9.847  1.00 96.57           H  
ATOM   1546  N   GLU A 103      22.643   4.397 -13.322  1.00 96.28           N  
ATOM   1547  H   GLU A 103      23.606   4.531 -13.048  1.00 96.28           H  
ATOM   1548  CA  GLU A 103      22.125   5.264 -14.376  1.00 96.28           C  
ATOM   1549  HA  GLU A 103      21.083   5.504 -14.165  1.00 96.28           H  
ATOM   1550  C   GLU A 103      22.194   4.577 -15.742  1.00 96.28           C  
ATOM   1551  CB  GLU A 103      22.921   6.570 -14.418  1.00 96.28           C  
ATOM   1552  HB2 GLU A 103      22.574   7.159 -15.268  1.00 96.28           H  
ATOM   1553  HB3 GLU A 103      23.971   6.322 -14.572  1.00 96.28           H  
ATOM   1554  O   GLU A 103      23.230   4.011 -16.106  1.00 96.28           O  
ATOM   1555  CG  GLU A 103      22.800   7.418 -13.148  1.00 96.28           C  
ATOM   1556  HG2 GLU A 103      23.137   6.842 -12.286  1.00 96.28           H  
ATOM   1557  HG3 GLU A 103      21.752   7.674 -12.994  1.00 96.28           H  
ATOM   1558  CD  GLU A 103      23.635   8.705 -13.235  1.00 96.28           C  
ATOM   1559  OE1 GLU A 103      23.265   9.682 -12.545  1.00 96.28           O  
ATOM   1560  OE2 GLU A 103      24.698   8.732 -13.882  1.00 96.28           O  
ATOM   1561  N   ILE A 104      21.096   4.664 -16.486  1.00 97.03           N  
ATOM   1562  H   ILE A 104      20.302   5.150 -16.093  1.00 97.03           H  
ATOM   1563  CA  ILE A 104      20.929   4.233 -17.871  1.00 97.03           C  
ATOM   1564  HA  ILE A 104      21.831   3.725 -18.214  1.00 97.03           H  
ATOM   1565  C   ILE A 104      20.739   5.497 -18.710  1.00 97.03           C  
ATOM   1566  CB  ILE A 104      19.737   3.251 -17.988  1.00 97.03           C  
ATOM   1567  HB  ILE A 104      18.848   3.740 -17.590  1.00 97.03           H  
ATOM   1568  O   ILE A 104      19.896   6.333 -18.383  1.00 97.03           O  
ATOM   1569  CG1 ILE A 104      20.009   1.972 -17.158  1.00 97.03           C  
ATOM   1570 HG12 ILE A 104      20.263   2.249 -16.135  1.00 97.03           H  
ATOM   1571 HG13 ILE A 104      20.863   1.444 -17.582  1.00 97.03           H  
ATOM   1572  CG2 ILE A 104      19.463   2.884 -19.457  1.00 97.03           C  
ATOM   1573 HG21 ILE A 104      19.237   3.776 -20.040  1.00 97.03           H  
ATOM   1574 HG22 ILE A 104      20.329   2.387 -19.896  1.00 97.03           H  
ATOM   1575 HG23 ILE A 104      18.596   2.229 -19.544  1.00 97.03           H  
ATOM   1576  CD1 ILE A 104      18.821   1.004 -17.072  1.00 97.03           C  
ATOM   1577 HD11 ILE A 104      18.595   0.579 -18.050  1.00 97.03           H  
ATOM   1578 HD12 ILE A 104      17.944   1.529 -16.695  1.00 97.03           H  
ATOM   1579 HD13 ILE A 104      19.070   0.189 -16.393  1.00 97.03           H  
ATOM   1580  N   ASP A 105      21.523   5.638 -19.772  1.00 95.90           N  
ATOM   1581  H   ASP A 105      22.164   4.893 -20.007  1.00 95.90           H  
ATOM   1582  CA  ASP A 105      21.455   6.784 -20.680  1.00 95.90           C  
ATOM   1583  HA  ASP A 105      21.091   7.655 -20.135  1.00 95.90           H  
ATOM   1584  C   ASP A 105      20.452   6.557 -21.823  1.00 95.90           C  
ATOM   1585  CB  ASP A 105      22.865   7.127 -21.189  1.00 95.90           C  
ATOM   1586  HB2 ASP A 105      23.307   6.237 -21.637  1.00 95.90           H  
ATOM   1587  HB3 ASP A 105      22.779   7.887 -21.965  1.00 95.90           H  
ATOM   1588  O   ASP A 105      19.895   7.524 -22.325  1.00 95.90           O  
ATOM   1589  CG  ASP A 105      23.801   7.675 -20.097  1.00 95.90           C  
ATOM   1590  OD1 ASP A 105      23.341   8.304 -19.110  1.00 95.90           O  
ATOM   1591  OD2 ASP A 105      25.032   7.489 -20.212  1.00 95.90           O  
ATOM   1592  N   GLY A 106      20.166   5.300 -22.176  1.00 95.61           N  
ATOM   1593  H   GLY A 106      20.672   4.549 -21.727  1.00 95.61           H  
ATOM   1594  CA  GLY A 106      19.181   4.919 -23.193  1.00 95.61           C  
ATOM   1595  HA2 GLY A 106      19.406   5.429 -24.130  1.00 95.61           H  
ATOM   1596  HA3 GLY A 106      18.183   5.231 -22.885  1.00 95.61           H  
ATOM   1597  C   GLY A 106      19.171   3.410 -23.445  1.00 95.61           C  
ATOM   1598  O   GLY A 106      19.783   2.641 -22.692  1.00 95.61           O  
ATOM   1599  N   PHE A 107      18.494   2.976 -24.506  1.00 94.74           N  
ATOM   1600  H   PHE A 107      17.939   3.639 -25.026  1.00 94.74           H  
ATOM   1601  CA  PHE A 107      18.452   1.577 -24.935  1.00 94.74           C  
ATOM   1602  HA  PHE A 107      19.122   0.991 -24.306  1.00 94.74           H  
ATOM   1603  C   PHE A 107      18.946   1.409 -26.374  1.00 94.74           C  
ATOM   1604  CB  PHE A 107      17.037   1.007 -24.744  1.00 94.74           C  
ATOM   1605  HB2 PHE A 107      16.956   0.072 -25.298  1.00 94.74           H  
ATOM   1606  HB3 PHE A 107      16.308   1.699 -25.165  1.00 94.74           H  
ATOM   1607  O   PHE A 107      18.659   2.208 -27.255  1.00 94.74           O  
ATOM   1608  CG  PHE A 107      16.698   0.736 -23.291  1.00 94.74           C  
ATOM   1609  CD1 PHE A 107      16.777  -0.572 -22.774  1.00 94.74           C  
ATOM   1610  HD1 PHE A 107      17.025  -1.395 -23.427  1.00 94.74           H  
ATOM   1611  CD2 PHE A 107      16.354   1.800 -22.440  1.00 94.74           C  
ATOM   1612  HD2 PHE A 107      16.272   2.801 -22.836  1.00 94.74           H  
ATOM   1613  CE1 PHE A 107      16.542  -0.811 -21.409  1.00 94.74           C  
ATOM   1614  HE1 PHE A 107      16.603  -1.817 -21.021  1.00 94.74           H  
ATOM   1615  CE2 PHE A 107      16.157   1.566 -21.071  1.00 94.74           C  
ATOM   1616  HE2 PHE A 107      15.951   2.406 -20.424  1.00 94.74           H  
ATOM   1617  CZ  PHE A 107      16.256   0.263 -20.551  1.00 94.74           C  
ATOM   1618  HZ  PHE A 107      16.120   0.084 -19.495  1.00 94.74           H  
ATOM   1619  N   ALA A 108      19.666   0.317 -26.636  1.00 90.41           N  
ATOM   1620  H   ALA A 108      19.889  -0.305 -25.872  1.00 90.41           H  
ATOM   1621  CA  ALA A 108      20.004  -0.105 -27.993  1.00 90.41           C  
ATOM   1622  HA  ALA A 108      19.459   0.505 -28.714  1.00 90.41           H  
ATOM   1623  C   ALA A 108      19.581  -1.553 -28.203  1.00 90.41           C  
ATOM   1624  CB  ALA A 108      21.494   0.104 -28.254  1.00 90.41           C  
ATOM   1625  HB1 ALA A 108      22.082  -0.372 -27.470  1.00 90.41           H  
ATOM   1626  HB2 ALA A 108      21.680   1.177 -28.288  1.00 90.41           H  
ATOM   1627  HB3 ALA A 108      21.761  -0.324 -29.221  1.00 90.41           H  
ATOM   1628  O   ALA A 108      20.040  -2.447 -27.491  1.00 90.41           O  
ATOM   1629  N   ASN A 109      18.699  -1.786 -29.179  1.00 83.94           N  
ATOM   1630  H   ASN A 109      18.385  -1.006 -29.740  1.00 83.94           H  
ATOM   1631  CA  ASN A 109      18.145  -3.109 -29.489  1.00 83.94           C  
ATOM   1632  HA  ASN A 109      17.288  -2.961 -30.145  1.00 83.94           H  
ATOM   1633  C   ASN A 109      17.606  -3.830 -28.233  1.00 83.94           C  
ATOM   1634  CB  ASN A 109      19.193  -3.925 -30.271  1.00 83.94           C  
ATOM   1635  HB2 ASN A 109      20.049  -4.121 -29.625  1.00 83.94           H  
ATOM   1636  HB3 ASN A 109      18.762  -4.885 -30.556  1.00 83.94           H  
ATOM   1637  O   ASN A 109      17.900  -5.002 -28.002  1.00 83.94           O  
ATOM   1638  CG  ASN A 109      19.666  -3.237 -31.538  1.00 83.94           C  
ATOM   1639  ND2 ASN A 109      20.906  -3.433 -31.922  1.00 83.94           N  
ATOM   1640 HD21 ASN A 109      21.183  -2.947 -32.762  1.00 83.94           H  
ATOM   1641 HD22 ASN A 109      21.525  -4.014 -31.374  1.00 83.94           H  
ATOM   1642  OD1 ASN A 109      18.946  -2.516 -32.201  1.00 83.94           O  
ATOM   1643  N   GLY A 110      16.894  -3.101 -27.365  1.00 78.19           N  
ATOM   1644  H   GLY A 110      16.676  -2.146 -27.611  1.00 78.19           H  
ATOM   1645  CA  GLY A 110      16.343  -3.624 -26.107  1.00 78.19           C  
ATOM   1646  HA2 GLY A 110      15.591  -2.926 -25.739  1.00 78.19           H  
ATOM   1647  HA3 GLY A 110      15.848  -4.575 -26.307  1.00 78.19           H  
ATOM   1648  C   GLY A 110      17.360  -3.854 -24.978  1.00 78.19           C  
ATOM   1649  O   GLY A 110      16.975  -4.279 -23.890  1.00 78.19           O  
ATOM   1650  N   THR A 111      18.646  -3.556 -25.189  1.00 89.27           N  
ATOM   1651  H   THR A 111      18.917  -3.196 -26.093  1.00 89.27           H  
ATOM   1652  CA  THR A 111      19.690  -3.665 -24.158  1.00 89.27           C  
ATOM   1653  HA  THR A 111      19.346  -4.372 -23.403  1.00 89.27           H  
ATOM   1654  C   THR A 111      19.948  -2.300 -23.509  1.00 89.27           C  
ATOM   1655  CB  THR A 111      20.984  -4.245 -24.741  1.00 89.27           C  
ATOM   1656  HB  THR A 111      21.377  -3.576 -25.507  1.00 89.27           H  
ATOM   1657  O   THR A 111      20.150  -1.323 -24.235  1.00 89.27           O  
ATOM   1658  CG2 THR A 111      22.066  -4.496 -23.688  1.00 89.27           C  
ATOM   1659 HG21 THR A 111      21.700  -5.190 -22.931  1.00 89.27           H  
ATOM   1660 HG22 THR A 111      22.367  -3.559 -23.220  1.00 89.27           H  
ATOM   1661 HG23 THR A 111      22.939  -4.933 -24.173  1.00 89.27           H  
ATOM   1662  OG1 THR A 111      20.696  -5.499 -25.313  1.00 89.27           O  
ATOM   1663  HG1 THR A 111      20.040  -5.353 -25.999  1.00 89.27           H  
ATOM   1664  N   PRO A 112      19.970  -2.202 -22.165  1.00 94.69           N  
ATOM   1665  CA  PRO A 112      20.240  -0.943 -21.473  1.00 94.69           C  
ATOM   1666  HA  PRO A 112      19.559  -0.168 -21.824  1.00 94.69           H  
ATOM   1667  C   PRO A 112      21.685  -0.478 -21.686  1.00 94.69           C  
ATOM   1668  CB  PRO A 112      19.967  -1.228 -19.993  1.00 94.69           C  
ATOM   1669  HB2 PRO A 112      18.913  -1.057 -19.777  1.00 94.69           H  
ATOM   1670  HB3 PRO A 112      20.594  -0.629 -19.333  1.00 94.69           H  
ATOM   1671  O   PRO A 112      22.635  -1.234 -21.463  1.00 94.69           O  
ATOM   1672  CG  PRO A 112      20.274  -2.720 -19.875  1.00 94.69           C  
ATOM   1673  HG2 PRO A 112      21.351  -2.880 -19.830  1.00 94.69           H  
ATOM   1674  HG3 PRO A 112      19.781  -3.175 -19.016  1.00 94.69           H  
ATOM   1675  CD  PRO A 112      19.754  -3.270 -21.196  1.00 94.69           C  
ATOM   1676  HD2 PRO A 112      18.687  -3.480 -21.120  1.00 94.69           H  
ATOM   1677  HD3 PRO A 112      20.302  -4.175 -21.455  1.00 94.69           H  
ATOM   1678  N   GLN A 113      21.854   0.793 -22.041  1.00 95.49           N  
ATOM   1679  H   GLN A 113      21.039   1.360 -22.227  1.00 95.49           H  
ATOM   1680  CA  GLN A 113      23.151   1.459 -22.103  1.00 95.49           C  
ATOM   1681  HA  GLN A 113      23.939   0.716 -22.229  1.00 95.49           H  
ATOM   1682  C   GLN A 113      23.401   2.207 -20.796  1.00 95.49           C  
ATOM   1683  CB  GLN A 113      23.211   2.401 -23.307  1.00 95.49           C  
ATOM   1684  HB2 GLN A 113      24.169   2.920 -23.284  1.00 95.49           H  
ATOM   1685  HB3 GLN A 113      22.417   3.145 -23.239  1.00 95.49           H  
ATOM   1686  O   GLN A 113      22.777   3.227 -20.514  1.00 95.49           O  
ATOM   1687  CG  GLN A 113      23.091   1.646 -24.637  1.00 95.49           C  
ATOM   1688  HG2 GLN A 113      23.800   0.818 -24.646  1.00 95.49           H  
ATOM   1689  HG3 GLN A 113      22.085   1.242 -24.749  1.00 95.49           H  
ATOM   1690  CD  GLN A 113      23.385   2.552 -25.826  1.00 95.49           C  
ATOM   1691  NE2 GLN A 113      23.691   2.000 -26.976  1.00 95.49           N  
ATOM   1692 HE21 GLN A 113      23.659   0.998 -27.095  1.00 95.49           H  
ATOM   1693 HE22 GLN A 113      23.822   2.655 -27.734  1.00 95.49           H  
ATOM   1694  OE1 GLN A 113      23.391   3.765 -25.754  1.00 95.49           O  
ATOM   1695  N   PHE A 114      24.294   1.677 -19.964  1.00 96.21           N  
ATOM   1696  H   PHE A 114      24.810   0.860 -20.259  1.00 96.21           H  
ATOM   1697  CA  PHE A 114      24.605   2.277 -18.671  1.00 96.21           C  
ATOM   1698  HA  PHE A 114      23.681   2.656 -18.234  1.00 96.21           H  
ATOM   1699  C   PHE A 114      25.562   3.456 -18.806  1.00 96.21           C  
ATOM   1700  CB  PHE A 114      25.166   1.229 -17.711  1.00 96.21           C  
ATOM   1701  HB2 PHE A 114      25.608   1.740 -16.856  1.00 96.21           H  
ATOM   1702  HB3 PHE A 114      25.963   0.671 -18.204  1.00 96.21           H  
ATOM   1703  O   PHE A 114      26.541   3.394 -19.547  1.00 96.21           O  
ATOM   1704  CG  PHE A 114      24.111   0.276 -17.199  1.00 96.21           C  
ATOM   1705  CD1 PHE A 114      23.416   0.577 -16.016  1.00 96.21           C  
ATOM   1706  HD1 PHE A 114      23.628   1.492 -15.483  1.00 96.21           H  
ATOM   1707  CD2 PHE A 114      23.794  -0.889 -17.919  1.00 96.21           C  
ATOM   1708  HD2 PHE A 114      24.298  -1.102 -18.851  1.00 96.21           H  
ATOM   1709  CE1 PHE A 114      22.420  -0.294 -15.548  1.00 96.21           C  
ATOM   1710  HE1 PHE A 114      21.876  -0.038 -14.651  1.00 96.21           H  
ATOM   1711  CE2 PHE A 114      22.801  -1.762 -17.445  1.00 96.21           C  
ATOM   1712  HE2 PHE A 114      22.555  -2.649 -18.009  1.00 96.21           H  
ATOM   1713  CZ  PHE A 114      22.106  -1.462 -16.262  1.00 96.21           C  
ATOM   1714  HZ  PHE A 114      21.313  -2.112 -15.923  1.00 96.21           H  
ATOM   1715  N   ASN A 115      25.331   4.486 -17.995  1.00 94.77           N  
ATOM   1716  H   ASN A 115      24.499   4.479 -17.422  1.00 94.77           H  
ATOM   1717  CA  ASN A 115      26.269   5.585 -17.852  1.00 94.77           C  
ATOM   1718  HA  ASN A 115      26.441   6.010 -18.841  1.00 94.77           H  
ATOM   1719  C   ASN A 115      27.602   5.078 -17.284  1.00 94.77           C  
ATOM   1720  CB  ASN A 115      25.664   6.660 -16.940  1.00 94.77           C  
ATOM   1721  HB2 ASN A 115      25.693   6.327 -15.902  1.00 94.77           H  
ATOM   1722  HB3 ASN A 115      24.628   6.844 -17.224  1.00 94.77           H  
ATOM   1723  O   ASN A 115      27.628   4.288 -16.334  1.00 94.77           O  
ATOM   1724  CG  ASN A 115      26.434   7.959 -17.042  1.00 94.77           C  
ATOM   1725  ND2 ASN A 115      25.944   8.884 -17.825  1.00 94.77           N  
ATOM   1726 HD21 ASN A 115      25.158   8.635 -18.408  1.00 94.77           H  
ATOM   1727 HD22 ASN A 115      26.476   9.721 -18.019  1.00 94.77           H  
ATOM   1728  OD1 ASN A 115      27.520   8.116 -16.489  1.00 94.77           O  
ATOM   1729  N   ASN A 116      28.717   5.606 -17.791  1.00 90.78           N  
ATOM   1730  H   ASN A 116      28.617   6.197 -18.604  1.00 90.78           H  
ATOM   1731  CA  ASN A 116      30.065   5.261 -17.325  1.00 90.78           C  
ATOM   1732  HA  ASN A 116      30.252   4.209 -17.542  1.00 90.78           H  
ATOM   1733  C   ASN A 116      30.246   5.446 -15.805  1.00 90.78           C  
ATOM   1734  CB  ASN A 116      31.078   6.124 -18.100  1.00 90.78           C  
ATOM   1735  HB2 ASN A 116      30.797   7.174 -18.025  1.00 90.78           H  
ATOM   1736  HB3 ASN A 116      32.067   5.997 -17.660  1.00 90.78           H  
ATOM   1737  O   ASN A 116      30.995   4.700 -15.173  1.00 90.78           O  
ATOM   1738  CG  ASN A 116      31.189   5.729 -19.563  1.00 90.78           C  
ATOM   1739  ND2 ASN A 116      31.514   6.650 -20.437  1.00 90.78           N  
ATOM   1740 HD21 ASN A 116      31.515   6.337 -21.398  1.00 90.78           H  
ATOM   1741 HD22 ASN A 116      31.623   7.619 -20.173  1.00 90.78           H  
ATOM   1742  OD1 ASN A 116      31.009   4.589 -19.940  1.00 90.78           O  
ATOM   1743  N   ARG A 117      29.534   6.405 -15.194  1.00 89.18           N  
ATOM   1744  H   ARG A 117      28.889   6.938 -15.760  1.00 89.18           H  
ATOM   1745  CA  ARG A 117      29.570   6.674 -13.744  1.00 89.18           C  
ATOM   1746  HA  ARG A 117      30.604   6.797 -13.424  1.00 89.18           H  
ATOM   1747  C   ARG A 117      29.006   5.533 -12.900  1.00 89.18           C  
ATOM   1748  CB  ARG A 117      28.781   7.954 -13.442  1.00 89.18           C  
ATOM   1749  HB2 ARG A 117      28.720   8.087 -12.362  1.00 89.18           H  
ATOM   1750  HB3 ARG A 117      27.766   7.849 -13.825  1.00 89.18           H  
ATOM   1751  O   ARG A 117      29.384   5.403 -11.740  1.00 89.18           O  
ATOM   1752  CG  ARG A 117      29.443   9.194 -14.050  1.00 89.18           C  
ATOM   1753  HG2 ARG A 117      30.412   9.352 -13.577  1.00 89.18           H  
ATOM   1754  HG3 ARG A 117      29.587   9.064 -15.123  1.00 89.18           H  
ATOM   1755  CD  ARG A 117      28.550  10.409 -13.815  1.00 89.18           C  
ATOM   1756  HD2 ARG A 117      28.372  10.512 -12.745  1.00 89.18           H  
ATOM   1757  HD3 ARG A 117      27.596  10.238 -14.314  1.00 89.18           H  
ATOM   1758  NE  ARG A 117      29.177  11.634 -14.343  1.00 89.18           N  
ATOM   1759  HE  ARG A 117      29.995  11.508 -14.922  1.00 89.18           H  
ATOM   1760  NH1 ARG A 117      27.612  13.091 -13.530  1.00 89.18           N  
ATOM   1761 HH11 ARG A 117      27.064  12.289 -13.252  1.00 89.18           H  
ATOM   1762 HH12 ARG A 117      27.203  14.013 -13.500  1.00 89.18           H  
ATOM   1763  NH2 ARG A 117      29.335  13.874 -14.722  1.00 89.18           N  
ATOM   1764 HH21 ARG A 117      30.155  13.717 -15.292  1.00 89.18           H  
ATOM   1765 HH22 ARG A 117      28.946  14.802 -14.640  1.00 89.18           H  
ATOM   1766  CZ  ARG A 117      28.710  12.858 -14.194  1.00 89.18           C  
ATOM   1767  N   SER A 118      28.141   4.700 -13.475  1.00 89.81           N  
ATOM   1768  H   SER A 118      27.865   4.877 -14.430  1.00 89.81           H  
ATOM   1769  CA  SER A 118      27.540   3.545 -12.801  1.00 89.81           C  
ATOM   1770  HA  SER A 118      27.210   3.846 -11.806  1.00 89.81           H  
ATOM   1771  C   SER A 118      28.517   2.377 -12.634  1.00 89.81           C  
ATOM   1772  CB  SER A 118      26.314   3.072 -13.588  1.00 89.81           C  
ATOM   1773  HB2 SER A 118      25.823   2.263 -13.047  1.00 89.81           H  
ATOM   1774  HB3 SER A 118      26.627   2.704 -14.565  1.00 89.81           H  
ATOM   1775  O   SER A 118      28.220   1.441 -11.893  1.00 89.81           O  
ATOM   1776  OG  SER A 118      25.404   4.136 -13.754  1.00 89.81           O  
ATOM   1777  HG  SER A 118      25.048   4.103 -14.645  1.00 89.81           H  
ATOM   1778  N   GLY A 119      29.660   2.387 -13.338  1.00 89.70           N  
ATOM   1779  H   GLY A 119      29.864   3.189 -13.917  1.00 89.70           H  
ATOM   1780  CA  GLY A 119      30.662   1.315 -13.272  1.00 89.70           C  
ATOM   1781  HA2 GLY A 119      31.025   1.226 -12.248  1.00 89.70           H  
ATOM   1782  HA3 GLY A 119      31.499   1.582 -13.917  1.00 89.70           H  
ATOM   1783  C   GLY A 119      30.137  -0.057 -13.719  1.00 89.70           C  
ATOM   1784  O   GLY A 119      30.635  -1.091 -13.272  1.00 89.70           O  
ATOM   1785  N   VAL A 120      29.097  -0.089 -14.558  1.00 93.36           N  
ATOM   1786  H   VAL A 120      28.767   0.788 -14.933  1.00 93.36           H  
ATOM   1787  CA  VAL A 120      28.503  -1.326 -15.080  1.00 93.36           C  
ATOM   1788  HA  VAL A 120      28.644  -2.125 -14.352  1.00 93.36           H  
ATOM   1789  C   VAL A 120      29.237  -1.714 -16.360  1.00 93.36           C  
ATOM   1790  CB  VAL A 120      26.986  -1.165 -15.310  1.00 93.36           C  
ATOM   1791  HB  VAL A 120      26.813  -0.336 -15.996  1.00 93.36           H  
ATOM   1792  O   VAL A 120      29.214  -0.971 -17.334  1.00 93.36           O  
ATOM   1793  CG1 VAL A 120      26.349  -2.434 -15.887  1.00 93.36           C  
ATOM   1794 HG11 VAL A 120      26.547  -3.289 -15.242  1.00 93.36           H  
ATOM   1795 HG12 VAL A 120      25.272  -2.296 -15.979  1.00 93.36           H  
ATOM   1796 HG13 VAL A 120      26.742  -2.624 -16.886  1.00 93.36           H  
ATOM   1797  CG2 VAL A 120      26.264  -0.866 -13.989  1.00 93.36           C  
ATOM   1798 HG21 VAL A 120      26.636   0.067 -13.566  1.00 93.36           H  
ATOM   1799 HG22 VAL A 120      25.195  -0.752 -14.172  1.00 93.36           H  
ATOM   1800 HG23 VAL A 120      26.428  -1.672 -13.273  1.00 93.36           H  
ATOM   1801  N   SER A 121      29.895  -2.876 -16.358  1.00 92.75           N  
ATOM   1802  H   SER A 121      29.901  -3.448 -15.526  1.00 92.75           H  
ATOM   1803  CA  SER A 121      30.521  -3.422 -17.565  1.00 92.75           C  
ATOM   1804  HA  SER A 121      31.120  -2.637 -18.026  1.00 92.75           H  
ATOM   1805  C   SER A 121      29.472  -3.866 -18.587  1.00 92.75           C  
ATOM   1806  CB  SER A 121      31.454  -4.591 -17.222  1.00 92.75           C  
ATOM   1807  HB2 SER A 121      32.211  -4.251 -16.516  1.00 92.75           H  
ATOM   1808  HB3 SER A 121      31.955  -4.920 -18.132  1.00 92.75           H  
ATOM   1809  O   SER A 121      28.346  -4.211 -18.223  1.00 92.75           O  
ATOM   1810  OG  SER A 121      30.747  -5.688 -16.663  1.00 92.75           O  
ATOM   1811  HG  SER A 121      31.322  -6.457 -16.698  1.00 92.75           H  
ATOM   1812  N   GLU A 122      29.862  -3.939 -19.859  1.00 89.62           N  
ATOM   1813  H   GLU A 122      30.765  -3.576 -20.128  1.00 89.62           H  
ATOM   1814  CA  GLU A 122      28.994  -4.439 -20.931  1.00 89.62           C  
ATOM   1815  HA  GLU A 122      28.119  -3.794 -21.013  1.00 89.62           H  
ATOM   1816  C   GLU A 122      28.502  -5.868 -20.650  1.00 89.62           C  
ATOM   1817  CB  GLU A 122      29.771  -4.374 -22.249  1.00 89.62           C  
ATOM   1818  HB2 GLU A 122      30.567  -5.119 -22.233  1.00 89.62           H  
ATOM   1819  HB3 GLU A 122      30.217  -3.384 -22.343  1.00 89.62           H  
ATOM   1820  O   GLU A 122      27.315  -6.155 -20.771  1.00 89.62           O  
ATOM   1821  CG  GLU A 122      28.850  -4.615 -23.449  1.00 89.62           C  
ATOM   1822  HG2 GLU A 122      28.351  -5.576 -23.325  1.00 89.62           H  
ATOM   1823  HG3 GLU A 122      28.085  -3.839 -23.464  1.00 89.62           H  
ATOM   1824  CD  GLU A 122      29.599  -4.618 -24.786  1.00 89.62           C  
ATOM   1825  OE1 GLU A 122      28.943  -5.006 -25.777  1.00 89.62           O  
ATOM   1826  OE2 GLU A 122      30.804  -4.279 -24.798  1.00 89.62           O  
ATOM   1827  N   GLU A 123      29.379  -6.743 -20.149  1.00 91.74           N  
ATOM   1828  H   GLU A 123      30.353  -6.479 -20.126  1.00 91.74           H  
ATOM   1829  CA  GLU A 123      29.005  -8.100 -19.736  1.00 91.74           C  
ATOM   1830  HA  GLU A 123      28.616  -8.640 -20.599  1.00 91.74           H  
ATOM   1831  C   GLU A 123      27.918  -8.087 -18.646  1.00 91.74           C  
ATOM   1832  CB  GLU A 123      30.261  -8.815 -19.217  1.00 91.74           C  
ATOM   1833  HB2 GLU A 123      31.072  -8.692 -19.935  1.00 91.74           H  
ATOM   1834  HB3 GLU A 123      30.557  -8.354 -18.275  1.00 91.74           H  
ATOM   1835  O   GLU A 123      26.970  -8.872 -18.679  1.00 91.74           O  
ATOM   1836  CG  GLU A 123      30.010 -10.315 -19.012  1.00 91.74           C  
ATOM   1837  HG2 GLU A 123      29.098 -10.453 -18.430  1.00 91.74           H  
ATOM   1838  HG3 GLU A 123      29.858 -10.782 -19.985  1.00 91.74           H  
ATOM   1839  CD  GLU A 123      31.138 -11.034 -18.267  1.00 91.74           C  
ATOM   1840  OE1 GLU A 123      30.924 -12.236 -17.982  1.00 91.74           O  
ATOM   1841  OE2 GLU A 123      32.111 -10.381 -17.837  1.00 91.74           O  
ATOM   1842  N   ARG A 124      28.012  -7.168 -17.675  1.00 93.13           N  
ATOM   1843  H   ARG A 124      28.749  -6.481 -17.742  1.00 93.13           H  
ATOM   1844  CA  ARG A 124      26.995  -7.026 -16.627  1.00 93.13           C  
ATOM   1845  HA  ARG A 124      26.762  -8.021 -16.248  1.00 93.13           H  
ATOM   1846  C   ARG A 124      25.682  -6.475 -17.190  1.00 93.13           C  
ATOM   1847  CB  ARG A 124      27.560  -6.181 -15.479  1.00 93.13           C  
ATOM   1848  HB2 ARG A 124      28.490  -6.636 -15.138  1.00 93.13           H  
ATOM   1849  HB3 ARG A 124      27.782  -5.176 -15.839  1.00 93.13           H  
ATOM   1850  O   ARG A 124      24.623  -6.940 -16.770  1.00 93.13           O  
ATOM   1851  CG  ARG A 124      26.584  -6.103 -14.298  1.00 93.13           C  
ATOM   1852  HG2 ARG A 124      26.324  -7.112 -13.978  1.00 93.13           H  
ATOM   1853  HG3 ARG A 124      25.676  -5.584 -14.606  1.00 93.13           H  
ATOM   1854  CD  ARG A 124      27.217  -5.346 -13.129  1.00 93.13           C  
ATOM   1855  HD2 ARG A 124      27.467  -4.336 -13.455  1.00 93.13           H  
ATOM   1856  HD3 ARG A 124      28.136  -5.855 -12.838  1.00 93.13           H  
ATOM   1857  NE  ARG A 124      26.302  -5.283 -11.975  1.00 93.13           N  
ATOM   1858  HE  ARG A 124      25.400  -5.721 -12.094  1.00 93.13           H  
ATOM   1859  NH1 ARG A 124      27.655  -4.026 -10.606  1.00 93.13           N  
ATOM   1860 HH11 ARG A 124      27.813  -3.532  -9.739  1.00 93.13           H  
ATOM   1861 HH12 ARG A 124      28.325  -3.927 -11.355  1.00 93.13           H  
ATOM   1862  NH2 ARG A 124      25.678  -4.724  -9.853  1.00 93.13           N  
ATOM   1863 HH21 ARG A 124      25.876  -4.243  -8.987  1.00 93.13           H  
ATOM   1864 HH22 ARG A 124      24.809  -5.227  -9.967  1.00 93.13           H  
ATOM   1865  CZ  ARG A 124      26.549  -4.681 -10.823  1.00 93.13           C  
ATOM   1866  N   ALA A 125      25.737  -5.542 -18.139  1.00 92.82           N  
ATOM   1867  H   ALA A 125      26.644  -5.211 -18.437  1.00 92.82           H  
ATOM   1868  CA  ALA A 125      24.557  -5.034 -18.837  1.00 92.82           C  
ATOM   1869  HA  ALA A 125      23.853  -4.652 -18.099  1.00 92.82           H  
ATOM   1870  C   ALA A 125      23.842  -6.149 -19.623  1.00 92.82           C  
ATOM   1871  CB  ALA A 125      24.980  -3.869 -19.739  1.00 92.82           C  
ATOM   1872  HB1 ALA A 125      24.096  -3.406 -20.179  1.00 92.82           H  
ATOM   1873  HB2 ALA A 125      25.622  -4.220 -20.546  1.00 92.82           H  
ATOM   1874  HB3 ALA A 125      25.521  -3.122 -19.157  1.00 92.82           H  
ATOM   1875  O   ALA A 125      22.632  -6.329 -19.474  1.00 92.82           O  
ATOM   1876  N   GLN A 126      24.596  -6.973 -20.358  1.00 92.29           N  
ATOM   1877  H   GLN A 126      25.574  -6.750 -20.471  1.00 92.29           H  
ATOM   1878  CA  GLN A 126      24.075  -8.144 -21.072  1.00 92.29           C  
ATOM   1879  HA  GLN A 126      23.292  -7.825 -21.760  1.00 92.29           H  
ATOM   1880  C   GLN A 126      23.457  -9.172 -20.114  1.00 92.29           C  
ATOM   1881  CB  GLN A 126      25.201  -8.802 -21.880  1.00 92.29           C  
ATOM   1882  HB2 GLN A 126      24.845  -9.762 -22.253  1.00 92.29           H  
ATOM   1883  HB3 GLN A 126      26.050  -8.989 -21.223  1.00 92.29           H  
ATOM   1884  O   GLN A 126      22.385  -9.708 -20.387  1.00 92.29           O  
ATOM   1885  CG  GLN A 126      25.665  -7.964 -23.084  1.00 92.29           C  
ATOM   1886  HG2 GLN A 126      24.845  -7.868 -23.796  1.00 92.29           H  
ATOM   1887  HG3 GLN A 126      25.946  -6.962 -22.760  1.00 92.29           H  
ATOM   1888  CD  GLN A 126      26.859  -8.594 -23.799  1.00 92.29           C  
ATOM   1889  NE2 GLN A 126      27.511  -7.890 -24.699  1.00 92.29           N  
ATOM   1890 HE21 GLN A 126      27.307  -6.920 -24.895  1.00 92.29           H  
ATOM   1891 HE22 GLN A 126      28.313  -8.323 -25.134  1.00 92.29           H  
ATOM   1892  OE1 GLN A 126      27.234  -9.732 -23.556  1.00 92.29           O  
ATOM   1893  N   ARG A 127      24.068  -9.411 -18.945  1.00 94.18           N  
ATOM   1894  H   ARG A 127      24.979  -9.002 -18.798  1.00 94.18           H  
ATOM   1895  CA  ARG A 127      23.473 -10.276 -17.910  1.00 94.18           C  
ATOM   1896  HA  ARG A 127      23.245 -11.246 -18.350  1.00 94.18           H  
ATOM   1897  C   ARG A 127      22.130  -9.749 -17.411  1.00 94.18           C  
ATOM   1898  CB  ARG A 127      24.435 -10.471 -16.735  1.00 94.18           C  
ATOM   1899  HB2 ARG A 127      23.883 -10.909 -15.902  1.00 94.18           H  
ATOM   1900  HB3 ARG A 127      24.808  -9.498 -16.417  1.00 94.18           H  
ATOM   1901  O   ARG A 127      21.215 -10.546 -17.226  1.00 94.18           O  
ATOM   1902  CG  ARG A 127      25.614 -11.401 -17.059  1.00 94.18           C  
ATOM   1903  HG2 ARG A 127      26.147 -11.051 -17.943  1.00 94.18           H  
ATOM   1904  HG3 ARG A 127      25.248 -12.410 -17.250  1.00 94.18           H  
ATOM   1905  CD  ARG A 127      26.553 -11.417 -15.850  1.00 94.18           C  
ATOM   1906  HD2 ARG A 127      26.053 -11.942 -15.036  1.00 94.18           H  
ATOM   1907  HD3 ARG A 127      26.738 -10.387 -15.543  1.00 94.18           H  
ATOM   1908  NE  ARG A 127      27.856 -12.048 -16.130  1.00 94.18           N  
ATOM   1909  HE  ARG A 127      28.106 -12.230 -17.092  1.00 94.18           H  
ATOM   1910  NH1 ARG A 127      28.625 -12.012 -13.970  1.00 94.18           N  
ATOM   1911 HH11 ARG A 127      27.721 -11.673 -13.675  1.00 94.18           H  
ATOM   1912 HH12 ARG A 127      29.377 -12.196 -13.321  1.00 94.18           H  
ATOM   1913  NH2 ARG A 127      29.954 -12.765 -15.572  1.00 94.18           N  
ATOM   1914 HH21 ARG A 127      30.221 -12.765 -16.546  1.00 94.18           H  
ATOM   1915 HH22 ARG A 127      30.720 -12.861 -14.921  1.00 94.18           H  
ATOM   1916  CZ  ARG A 127      28.802 -12.276 -15.236  1.00 94.18           C  
ATOM   1917  N   PHE A 128      21.979  -8.438 -17.213  1.00 96.01           N  
ATOM   1918  H   PHE A 128      22.758  -7.818 -17.383  1.00 96.01           H  
ATOM   1919  CA  PHE A 128      20.675  -7.880 -16.848  1.00 96.01           C  
ATOM   1920  HA  PHE A 128      20.297  -8.420 -15.981  1.00 96.01           H  
ATOM   1921  C   PHE A 128      19.632  -8.085 -17.952  1.00 96.01           C  
ATOM   1922  CB  PHE A 128      20.782  -6.396 -16.491  1.00 96.01           C  
ATOM   1923  HB2 PHE A 128      19.762  -6.052 -16.321  1.00 96.01           H  
ATOM   1924  HB3 PHE A 128      21.183  -5.845 -17.341  1.00 96.01           H  
ATOM   1925  O   PHE A 128      18.498  -8.442 -17.640  1.00 96.01           O  
ATOM   1926  CG  PHE A 128      21.559  -6.047 -15.236  1.00 96.01           C  
ATOM   1927  CD1 PHE A 128      21.316  -6.736 -14.032  1.00 96.01           C  
ATOM   1928  HD1 PHE A 128      20.609  -7.552 -14.006  1.00 96.01           H  
ATOM   1929  CD2 PHE A 128      22.447  -4.955 -15.242  1.00 96.01           C  
ATOM   1930  HD2 PHE A 128      22.622  -4.410 -16.158  1.00 96.01           H  
ATOM   1931  CE1 PHE A 128      21.959  -6.339 -12.846  1.00 96.01           C  
ATOM   1932  HE1 PHE A 128      21.745  -6.861 -11.925  1.00 96.01           H  
ATOM   1933  CE2 PHE A 128      23.079  -4.546 -14.055  1.00 96.01           C  
ATOM   1934  HE2 PHE A 128      23.728  -3.683 -14.071  1.00 96.01           H  
ATOM   1935  CZ  PHE A 128      22.829  -5.234 -12.854  1.00 96.01           C  
ATOM   1936  HZ  PHE A 128      23.272  -4.885 -11.934  1.00 96.01           H  
ATOM   1937  N   ALA A 129      20.014  -7.928 -19.223  1.00 93.77           N  
ATOM   1938  H   ALA A 129      20.950  -7.604 -19.420  1.00 93.77           H  
ATOM   1939  CA  ALA A 129      19.131  -8.212 -20.354  1.00 93.77           C  
ATOM   1940  HA  ALA A 129      18.217  -7.631 -20.235  1.00 93.77           H  
ATOM   1941  C   ALA A 129      18.720  -9.697 -20.410  1.00 93.77           C  
ATOM   1942  CB  ALA A 129      19.818  -7.745 -21.642  1.00 93.77           C  
ATOM   1943  HB1 ALA A 129      20.075  -6.689 -21.567  1.00 93.77           H  
ATOM   1944  HB2 ALA A 129      20.723  -8.324 -21.829  1.00 93.77           H  
ATOM   1945  HB3 ALA A 129      19.139  -7.878 -22.485  1.00 93.77           H  
ATOM   1946  O   ALA A 129      17.542  -9.999 -20.587  1.00 93.77           O  
ATOM   1947  N   MET A 130      19.649 -10.630 -20.160  1.00 94.59           N  
ATOM   1948  H   MET A 130      20.612 -10.334 -20.084  1.00 94.59           H  
ATOM   1949  CA  MET A 130      19.334 -12.063 -20.064  1.00 94.59           C  
ATOM   1950  HA  MET A 130      18.852 -12.379 -20.989  1.00 94.59           H  
ATOM   1951  C   MET A 130      18.345 -12.362 -18.930  1.00 94.59           C  
ATOM   1952  CB  MET A 130      20.608 -12.899 -19.869  1.00 94.59           C  
ATOM   1953  HB2 MET A 130      20.316 -13.917 -19.614  1.00 94.59           H  
ATOM   1954  HB3 MET A 130      21.197 -12.496 -19.045  1.00 94.59           H  
ATOM   1955  O   MET A 130      17.363 -13.069 -19.142  1.00 94.59           O  
ATOM   1956  CG  MET A 130      21.467 -12.967 -21.135  1.00 94.59           C  
ATOM   1957  HG2 MET A 130      20.824 -13.254 -21.967  1.00 94.59           H  
ATOM   1958  HG3 MET A 130      21.877 -11.981 -21.357  1.00 94.59           H  
ATOM   1959  SD  MET A 130      22.824 -14.172 -21.056  1.00 94.59           S  
ATOM   1960  CE  MET A 130      23.946 -13.370 -19.885  1.00 94.59           C  
ATOM   1961  HE1 MET A 130      24.875 -13.937 -19.834  1.00 94.59           H  
ATOM   1962  HE2 MET A 130      23.483 -13.348 -18.898  1.00 94.59           H  
ATOM   1963  HE3 MET A 130      24.162 -12.357 -20.225  1.00 94.59           H  
ATOM   1964  N   ILE A 131      18.551 -11.775 -17.745  1.00 97.10           N  
ATOM   1965  H   ILE A 131      19.382 -11.213 -17.629  1.00 97.10           H  
ATOM   1966  CA  ILE A 131      17.629 -11.923 -16.607  1.00 97.10           C  
ATOM   1967  HA  ILE A 131      17.508 -12.985 -16.394  1.00 97.10           H  
ATOM   1968  C   ILE A 131      16.236 -11.383 -16.965  1.00 97.10           C  
ATOM   1969  CB  ILE A 131      18.215 -11.239 -15.350  1.00 97.10           C  
ATOM   1970  HB  ILE A 131      18.519 -10.227 -15.619  1.00 97.10           H  
ATOM   1971  O   ILE A 131      15.235 -12.025 -16.648  1.00 97.10           O  
ATOM   1972  CG1 ILE A 131      19.452 -12.018 -14.845  1.00 97.10           C  
ATOM   1973 HG12 ILE A 131      20.108 -12.255 -15.683  1.00 97.10           H  
ATOM   1974 HG13 ILE A 131      19.132 -12.965 -14.411  1.00 97.10           H  
ATOM   1975  CG2 ILE A 131      17.180 -11.140 -14.214  1.00 97.10           C  
ATOM   1976 HG21 ILE A 131      16.321 -10.544 -14.520  1.00 97.10           H  
ATOM   1977 HG22 ILE A 131      16.843 -12.139 -13.939  1.00 97.10           H  
ATOM   1978 HG23 ILE A 131      17.615 -10.655 -13.341  1.00 97.10           H  
ATOM   1979  CD1 ILE A 131      20.285 -11.250 -13.809  1.00 97.10           C  
ATOM   1980 HD11 ILE A 131      19.737 -11.152 -12.872  1.00 97.10           H  
ATOM   1981 HD12 ILE A 131      20.540 -10.262 -14.194  1.00 97.10           H  
ATOM   1982 HD13 ILE A 131      21.205 -11.801 -13.614  1.00 97.10           H  
ATOM   1983  N   ALA A 132      16.153 -10.243 -17.659  1.00 96.20           N  
ATOM   1984  H   ALA A 132      17.005  -9.754 -17.893  1.00 96.20           H  
ATOM   1985  CA  ALA A 132      14.889  -9.682 -18.145  1.00 96.20           C  
ATOM   1986  HA  ALA A 132      14.210  -9.585 -17.299  1.00 96.20           H  
ATOM   1987  C   ALA A 132      14.185 -10.578 -19.193  1.00 96.20           C  
ATOM   1988  CB  ALA A 132      15.172  -8.278 -18.700  1.00 96.20           C  
ATOM   1989  HB1 ALA A 132      15.794  -8.344 -19.592  1.00 96.20           H  
ATOM   1990  HB2 ALA A 132      14.234  -7.790 -18.964  1.00 96.20           H  
ATOM   1991  HB3 ALA A 132      15.687  -7.674 -17.954  1.00 96.20           H  
ATOM   1992  O   ALA A 132      12.971 -10.485 -19.386  1.00 96.20           O  
ATOM   1993  N   GLY A 133      14.916 -11.473 -19.861  1.00 94.15           N  
ATOM   1994  H   GLY A 133      15.917 -11.472 -19.729  1.00 94.15           H  
ATOM   1995  CA  GLY A 133      14.347 -12.493 -20.745  1.00 94.15           C  
ATOM   1996  HA2 GLY A 133      13.591 -12.044 -21.389  1.00 94.15           H  
ATOM   1997  HA3 GLY A 133      15.146 -12.880 -21.377  1.00 94.15           H  
ATOM   1998  C   GLY A 133      13.718 -13.686 -20.012  1.00 94.15           C  
ATOM   1999  O   GLY A 133      12.866 -14.365 -20.581  1.00 94.15           O  
ATOM   2000  N   SER A 134      14.097 -13.937 -18.754  1.00 95.46           N  
ATOM   2001  H   SER A 134      14.776 -13.318 -18.335  1.00 95.46           H  
ATOM   2002  CA  SER A 134      13.699 -15.127 -17.985  1.00 95.46           C  
ATOM   2003  HA  SER A 134      13.537 -15.949 -18.683  1.00 95.46           H  
ATOM   2004  C   SER A 134      12.386 -14.923 -17.220  1.00 95.46           C  
ATOM   2005  CB  SER A 134      14.848 -15.553 -17.075  1.00 95.46           C  
ATOM   2006  HB2 SER A 134      15.770 -15.586 -17.656  1.00 95.46           H  
ATOM   2007  HB3 SER A 134      14.971 -14.840 -16.259  1.00 95.46           H  
ATOM   2008  O   SER A 134      12.355 -14.730 -16.002  1.00 95.46           O  
ATOM   2009  OG  SER A 134      14.598 -16.838 -16.559  1.00 95.46           O  
ATOM   2010  HG  SER A 134      15.448 -17.170 -16.263  1.00 95.46           H  
ATOM   2011  N   LEU A 135      11.276 -14.889 -17.958  1.00 96.70           N  
ATOM   2012  H   LEU A 135      11.374 -15.042 -18.951  1.00 96.70           H  
ATOM   2013  CA  LEU A 135       9.940 -14.670 -17.401  1.00 96.70           C  
ATOM   2014  HA  LEU A 135      10.047 -13.981 -16.564  1.00 96.70           H  
ATOM   2015  C   LEU A 135       9.300 -15.956 -16.847  1.00 96.70           C  
ATOM   2016  CB  LEU A 135       9.039 -14.027 -18.466  1.00 96.70           C  
ATOM   2017  HB2 LEU A 135       9.073 -14.642 -19.365  1.00 96.70           H  
ATOM   2018  HB3 LEU A 135       8.008 -14.026 -18.110  1.00 96.70           H  
ATOM   2019  O   LEU A 135       9.612 -17.050 -17.319  1.00 96.70           O  
ATOM   2020  CG  LEU A 135       9.429 -12.584 -18.825  1.00 96.70           C  
ATOM   2021  HG  LEU A 135      10.458 -12.546 -19.183  1.00 96.70           H  
ATOM   2022  CD1 LEU A 135       8.504 -12.098 -19.936  1.00 96.70           C  
ATOM   2023 HD11 LEU A 135       7.465 -12.145 -19.609  1.00 96.70           H  
ATOM   2024 HD12 LEU A 135       8.755 -11.073 -20.211  1.00 96.70           H  
ATOM   2025 HD13 LEU A 135       8.638 -12.736 -20.809  1.00 96.70           H  
ATOM   2026  CD2 LEU A 135       9.271 -11.639 -17.631  1.00 96.70           C  
ATOM   2027 HD21 LEU A 135      10.011 -11.869 -16.865  1.00 96.70           H  
ATOM   2028 HD22 LEU A 135       9.445 -10.612 -17.953  1.00 96.70           H  
ATOM   2029 HD23 LEU A 135       8.263 -11.721 -17.224  1.00 96.70           H  
ATOM   2030  N   PRO A 136       8.343 -15.838 -15.902  1.00 95.46           N  
ATOM   2031  CA  PRO A 136       7.605 -16.986 -15.395  1.00 95.46           C  
ATOM   2032  HA  PRO A 136       8.313 -17.633 -14.877  1.00 95.46           H  
ATOM   2033  C   PRO A 136       6.921 -17.772 -16.507  1.00 95.46           C  
ATOM   2034  CB  PRO A 136       6.582 -16.435 -14.397  1.00 95.46           C  
ATOM   2035  HB2 PRO A 136       5.638 -16.221 -14.898  1.00 95.46           H  
ATOM   2036  HB3 PRO A 136       6.428 -17.119 -13.562  1.00 95.46           H  
ATOM   2037  O   PRO A 136       6.277 -17.178 -17.371  1.00 95.46           O  
ATOM   2038  CG  PRO A 136       7.213 -15.122 -13.941  1.00 95.46           C  
ATOM   2039  HG2 PRO A 136       6.466 -14.406 -13.599  1.00 95.46           H  
ATOM   2040  HG3 PRO A 136       7.943 -15.324 -13.157  1.00 95.46           H  
ATOM   2041  CD  PRO A 136       7.936 -14.632 -15.194  1.00 95.46           C  
ATOM   2042  HD2 PRO A 136       8.794 -14.024 -14.907  1.00 95.46           H  
ATOM   2043  HD3 PRO A 136       7.253 -14.055 -15.817  1.00 95.46           H  
ATOM   2044  N   ARG A 137       6.949 -19.108 -16.434  1.00 93.68           N  
ATOM   2045  H   ARG A 137       7.537 -19.505 -15.715  1.00 93.68           H  
ATOM   2046  CA  ARG A 137       6.367 -19.986 -17.476  1.00 93.68           C  
ATOM   2047  HA  ARG A 137       6.897 -19.808 -18.412  1.00 93.68           H  
ATOM   2048  C   ARG A 137       4.890 -19.721 -17.784  1.00 93.68           C  
ATOM   2049  CB  ARG A 137       6.521 -21.458 -17.079  1.00 93.68           C  
ATOM   2050  HB2 ARG A 137       6.001 -22.071 -17.815  1.00 93.68           H  
ATOM   2051  HB3 ARG A 137       6.055 -21.620 -16.107  1.00 93.68           H  
ATOM   2052  O   ARG A 137       4.434 -20.020 -18.882  1.00 93.68           O  
ATOM   2053  CG  ARG A 137       7.983 -21.907 -17.027  1.00 93.68           C  
ATOM   2054  HG2 ARG A 137       8.462 -21.713 -17.987  1.00 93.68           H  
ATOM   2055  HG3 ARG A 137       8.512 -21.361 -16.245  1.00 93.68           H  
ATOM   2056  CD  ARG A 137       8.027 -23.405 -16.722  1.00 93.68           C  
ATOM   2057  HD2 ARG A 137       7.497 -23.585 -15.787  1.00 93.68           H  
ATOM   2058  HD3 ARG A 137       7.531 -23.944 -17.529  1.00 93.68           H  
ATOM   2059  NE  ARG A 137       9.414 -23.872 -16.591  1.00 93.68           N  
ATOM   2060  HE  ARG A 137      10.128 -23.160 -16.649  1.00 93.68           H  
ATOM   2061  NH1 ARG A 137       8.946 -26.066 -16.111  1.00 93.68           N  
ATOM   2062 HH11 ARG A 137       7.962 -25.846 -16.171  1.00 93.68           H  
ATOM   2063 HH12 ARG A 137       9.263 -26.997 -15.883  1.00 93.68           H  
ATOM   2064  NH2 ARG A 137      11.071 -25.377 -16.218  1.00 93.68           N  
ATOM   2065 HH21 ARG A 137      11.387 -26.310 -15.993  1.00 93.68           H  
ATOM   2066 HH22 ARG A 137      11.741 -24.629 -16.319  1.00 93.68           H  
ATOM   2067  CZ  ARG A 137       9.802 -25.100 -16.310  1.00 93.68           C  
ATOM   2068  N   ALA A 138       4.136 -19.179 -16.826  1.00 94.26           N  
ATOM   2069  H   ALA A 138       4.585 -18.936 -15.954  1.00 94.26           H  
ATOM   2070  CA  ALA A 138       2.728 -18.835 -17.031  1.00 94.26           C  
ATOM   2071  HA  ALA A 138       2.245 -19.690 -17.505  1.00 94.26           H  
ATOM   2072  C   ALA A 138       2.527 -17.632 -17.980  1.00 94.26           C  
ATOM   2073  CB  ALA A 138       2.054 -18.615 -15.670  1.00 94.26           C  
ATOM   2074  HB1 ALA A 138       0.997 -18.868 -15.754  1.00 94.26           H  
ATOM   2075  HB2 ALA A 138       2.124 -17.564 -15.390  1.00 94.26           H  
ATOM   2076  HB3 ALA A 138       2.507 -19.240 -14.900  1.00 94.26           H  
ATOM   2077  O   ALA A 138       1.416 -17.413 -18.456  1.00 94.26           O  
ATOM   2078  N   CYS A 139       3.585 -16.869 -18.271  1.00 95.45           N  
ATOM   2079  H   CYS A 139       4.483 -17.118 -17.881  1.00 95.45           H  
ATOM   2080  CA  CYS A 139       3.606 -15.799 -19.266  1.00 95.45           C  
ATOM   2081  HA  CYS A 139       2.671 -15.241 -19.224  1.00 95.45           H  
ATOM   2082  C   CYS A 139       3.740 -16.401 -20.674  1.00 95.45           C  
ATOM   2083  CB  CYS A 139       4.758 -14.836 -18.946  1.00 95.45           C  
ATOM   2084  HB2 CYS A 139       5.712 -15.358 -19.025  1.00 95.45           H  
ATOM   2085  HB3 CYS A 139       4.762 -14.040 -19.690  1.00 95.45           H  
ATOM   2086  O   CYS A 139       4.803 -16.360 -21.294  1.00 95.45           O  
ATOM   2087  SG  CYS A 139       4.581 -14.128 -17.284  1.00 95.45           S  
ATOM   2088  HG  CYS A 139       5.090 -15.199 -16.668  1.00 95.45           H  
ATOM   2089  N   SER A 140       2.667 -17.016 -21.175  1.00 90.99           N  
ATOM   2090  H   SER A 140       1.824 -17.026 -20.618  1.00 90.99           H  
ATOM   2091  CA  SER A 140       2.704 -17.874 -22.370  1.00 90.99           C  
ATOM   2092  HA  SER A 140       3.460 -18.643 -22.213  1.00 90.99           H  
ATOM   2093  C   SER A 140       3.065 -17.161 -23.677  1.00 90.99           C  
ATOM   2094  CB  SER A 140       1.351 -18.570 -22.534  1.00 90.99           C  
ATOM   2095  HB2 SER A 140       1.187 -19.224 -21.678  1.00 90.99           H  
ATOM   2096  HB3 SER A 140       1.357 -19.180 -23.438  1.00 90.99           H  
ATOM   2097  O   SER A 140       3.476 -17.811 -24.631  1.00 90.99           O  
ATOM   2098  OG  SER A 140       0.291 -17.631 -22.597  1.00 90.99           O  
ATOM   2099  HG  SER A 140       0.349 -17.134 -23.416  1.00 90.99           H  
ATOM   2100  N   ASN A 141       2.897 -15.840 -23.743  1.00 92.81           N  
ATOM   2101  H   ASN A 141       2.627 -15.356 -22.899  1.00 92.81           H  
ATOM   2102  CA  ASN A 141       3.245 -15.009 -24.900  1.00 92.81           C  
ATOM   2103  HA  ASN A 141       3.252 -15.633 -25.793  1.00 92.81           H  
ATOM   2104  C   ASN A 141       4.660 -14.404 -24.804  1.00 92.81           C  
ATOM   2105  CB  ASN A 141       2.157 -13.930 -25.090  1.00 92.81           C  
ATOM   2106  HB2 ASN A 141       1.190 -14.410 -25.237  1.00 92.81           H  
ATOM   2107  HB3 ASN A 141       2.387 -13.345 -25.981  1.00 92.81           H  
ATOM   2108  O   ASN A 141       5.009 -13.572 -25.633  1.00 92.81           O  
ATOM   2109  CG  ASN A 141       2.056 -12.979 -23.909  1.00 92.81           C  
ATOM   2110  ND2 ASN A 141       1.144 -12.040 -23.937  1.00 92.81           N  
ATOM   2111 HD21 ASN A 141       1.120 -11.428 -23.134  1.00 92.81           H  
ATOM   2112 HD22 ASN A 141       0.537 -11.900 -24.732  1.00 92.81           H  
ATOM   2113  OD1 ASN A 141       2.729 -13.126 -22.905  1.00 92.81           O  
ATOM   2114  N   GLY A 142       5.459 -14.782 -23.798  1.00 92.92           N  
ATOM   2115  H   GLY A 142       5.119 -15.452 -23.124  1.00 92.92           H  
ATOM   2116  CA  GLY A 142       6.818 -14.264 -23.623  1.00 92.92           C  
ATOM   2117  HA2 GLY A 142       7.339 -14.890 -22.898  1.00 92.92           H  
ATOM   2118  HA3 GLY A 142       7.350 -14.321 -24.573  1.00 92.92           H  
ATOM   2119  C   GLY A 142       6.890 -12.815 -23.128  1.00 92.92           C  
ATOM   2120  O   GLY A 142       7.951 -12.195 -23.227  1.00 92.92           O  
ATOM   2121  N   THR A 143       5.790 -12.275 -22.588  1.00 95.46           N  
ATOM   2122  H   THR A 143       4.940 -12.820 -22.567  1.00 95.46           H  
ATOM   2123  CA  THR A 143       5.713 -10.929 -21.998  1.00 95.46           C  
ATOM   2124  HA  THR A 143       6.729 -10.574 -21.824  1.00 95.46           H  
ATOM   2125  C   THR A 143       4.995 -10.984 -20.637  1.00 95.46           C  
ATOM   2126  CB  THR A 143       5.043  -9.905 -22.944  1.00 95.46           C  
ATOM   2127  HB  THR A 143       5.464  -8.922 -22.731  1.00 95.46           H  
ATOM   2128  O   THR A 143       4.220 -11.907 -20.381  1.00 95.46           O  
ATOM   2129  CG2 THR A 143       5.241 -10.161 -24.437  1.00 95.46           C  
ATOM   2130 HG21 THR A 143       6.305 -10.265 -24.652  1.00 95.46           H  
ATOM   2131 HG22 THR A 143       4.719 -11.066 -24.747  1.00 95.46           H  
ATOM   2132 HG23 THR A 143       4.866  -9.312 -25.010  1.00 95.46           H  
ATOM   2133  OG1 THR A 143       3.655  -9.826 -22.724  1.00 95.46           O  
ATOM   2134  HG1 THR A 143       3.256  -9.577 -23.561  1.00 95.46           H  
ATOM   2135  N   PRO A 144       5.201 -10.015 -19.728  1.00 96.55           N  
ATOM   2136  CA  PRO A 144       4.491  -9.944 -18.455  1.00 96.55           C  
ATOM   2137  HA  PRO A 144       4.502 -10.921 -17.971  1.00 96.55           H  
ATOM   2138  C   PRO A 144       3.019  -9.509 -18.611  1.00 96.55           C  
ATOM   2139  CB  PRO A 144       5.312  -8.957 -17.620  1.00 96.55           C  
ATOM   2140  HB2 PRO A 144       4.715  -8.451 -16.862  1.00 96.55           H  
ATOM   2141  HB3 PRO A 144       6.143  -9.488 -17.155  1.00 96.55           H  
ATOM   2142  O   PRO A 144       2.280  -9.495 -17.621  1.00 96.55           O  
ATOM   2143  CG  PRO A 144       5.864  -7.983 -18.658  1.00 96.55           C  
ATOM   2144  HG2 PRO A 144       6.810  -7.542 -18.342  1.00 96.55           H  
ATOM   2145  HG3 PRO A 144       5.125  -7.208 -18.857  1.00 96.55           H  
ATOM   2146  CD  PRO A 144       6.038  -8.847 -19.901  1.00 96.55           C  
ATOM   2147  HD2 PRO A 144       5.674  -8.284 -20.760  1.00 96.55           H  
ATOM   2148  HD3 PRO A 144       7.083  -9.134 -20.024  1.00 96.55           H  
ATOM   2149  N   PHE A 145       2.577  -9.163 -19.826  1.00 97.40           N  
ATOM   2150  H   PHE A 145       3.189  -9.306 -20.616  1.00 97.40           H  
ATOM   2151  CA  PHE A 145       1.233  -8.677 -20.129  1.00 97.40           C  
ATOM   2152  HA  PHE A 145       0.776  -8.306 -19.211  1.00 97.40           H  
ATOM   2153  C   PHE A 145       0.346  -9.781 -20.698  1.00 97.40           C  
ATOM   2154  CB  PHE A 145       1.301  -7.514 -21.123  1.00 97.40           C  
ATOM   2155  HB2 PHE A 145       1.692  -7.883 -22.072  1.00 97.40           H  
ATOM   2156  HB3 PHE A 145       0.292  -7.147 -21.309  1.00 97.40           H  
ATOM   2157  O   PHE A 145       0.761 -10.552 -21.559  1.00 97.40           O  
ATOM   2158  CG  PHE A 145       2.153  -6.358 -20.653  1.00 97.40           C  
ATOM   2159  CD1 PHE A 145       1.637  -5.446 -19.718  1.00 97.40           C  
ATOM   2160  HD1 PHE A 145       0.636  -5.581 -19.338  1.00 97.40           H  
ATOM   2161  CD2 PHE A 145       3.470  -6.214 -21.119  1.00 97.40           C  
ATOM   2162  HD2 PHE A 145       3.882  -6.930 -21.815  1.00 97.40           H  
ATOM   2163  CE1 PHE A 145       2.424  -4.370 -19.275  1.00 97.40           C  
ATOM   2164  HE1 PHE A 145       2.015  -3.662 -18.570  1.00 97.40           H  
ATOM   2165  CE2 PHE A 145       4.265  -5.153 -20.655  1.00 97.40           C  
ATOM   2166  HE2 PHE A 145       5.290  -5.061 -20.982  1.00 97.40           H  
ATOM   2167  CZ  PHE A 145       3.741  -4.225 -19.745  1.00 97.40           C  
ATOM   2168  HZ  PHE A 145       4.364  -3.412 -19.402  1.00 97.40           H  
ATOM   2169  N   VAL A 146      -0.924  -9.802 -20.294  1.00 95.77           N  
ATOM   2170  H   VAL A 146      -1.220  -9.113 -19.616  1.00 95.77           H  
ATOM   2171  CA  VAL A 146      -1.912 -10.754 -20.832  1.00 95.77           C  
ATOM   2172  HA  VAL A 146      -1.525 -11.765 -20.711  1.00 95.77           H  
ATOM   2173  C   VAL A 146      -2.132 -10.533 -22.333  1.00 95.77           C  
ATOM   2174  CB  VAL A 146      -3.245 -10.648 -20.067  1.00 95.77           C  
ATOM   2175  HB  VAL A 146      -3.643  -9.638 -20.173  1.00 95.77           H  
ATOM   2176  O   VAL A 146      -2.328 -11.484 -23.087  1.00 95.77           O  
ATOM   2177  CG1 VAL A 146      -4.288 -11.640 -20.597  1.00 95.77           C  
ATOM   2178 HG11 VAL A 146      -4.609 -11.346 -21.596  1.00 95.77           H  
ATOM   2179 HG12 VAL A 146      -5.162 -11.656 -19.946  1.00 95.77           H  
ATOM   2180 HG13 VAL A 146      -3.855 -12.639 -20.645  1.00 95.77           H  
ATOM   2181  CG2 VAL A 146      -3.050 -10.932 -18.572  1.00 95.77           C  
ATOM   2182 HG21 VAL A 146      -2.392 -10.181 -18.136  1.00 95.77           H  
ATOM   2183 HG22 VAL A 146      -4.007 -10.887 -18.053  1.00 95.77           H  
ATOM   2184 HG23 VAL A 146      -2.606 -11.919 -18.438  1.00 95.77           H  
ATOM   2185  N   THR A 147      -2.075  -9.278 -22.780  1.00 95.22           N  
ATOM   2186  H   THR A 147      -1.835  -8.547 -22.127  1.00 95.22           H  
ATOM   2187  CA  THR A 147      -2.205  -8.924 -24.196  1.00 95.22           C  
ATOM   2188  HA  THR A 147      -2.959  -9.568 -24.650  1.00 95.22           H  
ATOM   2189  C   THR A 147      -0.871  -9.153 -24.907  1.00 95.22           C  
ATOM   2190  CB  THR A 147      -2.670  -7.469 -24.367  1.00 95.22           C  
ATOM   2191  HB  THR A 147      -1.852  -6.797 -24.109  1.00 95.22           H  
ATOM   2192  O   THR A 147       0.138  -8.545 -24.552  1.00 95.22           O  
ATOM   2193  CG2 THR A 147      -3.127  -7.166 -25.791  1.00 95.22           C  
ATOM   2194 HG21 THR A 147      -3.892  -7.878 -26.101  1.00 95.22           H  
ATOM   2195 HG22 THR A 147      -2.279  -7.223 -26.472  1.00 95.22           H  
ATOM   2196 HG23 THR A 147      -3.535  -6.156 -25.837  1.00 95.22           H  
ATOM   2197  OG1 THR A 147      -3.767  -7.188 -23.521  1.00 95.22           O  
ATOM   2198  HG1 THR A 147      -3.413  -6.621 -22.831  1.00 95.22           H  
ATOM   2199  N   ALA A 148      -0.854 -10.025 -25.918  1.00 90.74           N  
ATOM   2200  H   ALA A 148      -1.715 -10.483 -26.181  1.00 90.74           H  
ATOM   2201  CA  ALA A 148       0.304 -10.180 -26.801  1.00 90.74           C  
ATOM   2202  HA  ALA A 148       1.188 -10.376 -26.194  1.00 90.74           H  
ATOM   2203  C   ALA A 148       0.561  -8.885 -27.591  1.00 90.74           C  
ATOM   2204  CB  ALA A 148       0.070 -11.380 -27.724  1.00 90.74           C  
ATOM   2205  HB1 ALA A 148       0.945 -11.528 -28.357  1.00 90.74           H  
ATOM   2206  HB2 ALA A 148      -0.096 -12.282 -27.135  1.00 90.74           H  
ATOM   2207  HB3 ALA A 148      -0.795 -11.195 -28.362  1.00 90.74           H  
ATOM   2208  O   ALA A 148      -0.380  -8.149 -27.883  1.00 90.74           O  
ATOM   2209  N   GLY A 149       1.822  -8.594 -27.915  1.00 88.71           N  
ATOM   2210  H   GLY A 149       2.570  -9.242 -27.712  1.00 88.71           H  
ATOM   2211  CA  GLY A 149       2.190  -7.361 -28.621  1.00 88.71           C  
ATOM   2212  HA2 GLY A 149       1.477  -7.177 -29.425  1.00 88.71           H  
ATOM   2213  HA3 GLY A 149       3.168  -7.489 -29.085  1.00 88.71           H  
ATOM   2214  C   GLY A 149       2.234  -6.103 -27.749  1.00 88.71           C  
ATOM   2215  O   GLY A 149       2.589  -5.037 -28.231  1.00 88.71           O  
ATOM   2216  N   ALA A 150       1.884  -6.187 -26.457  1.00 91.68           N  
ATOM   2217  H   ALA A 150       1.561  -7.073 -26.095  1.00 91.68           H  
ATOM   2218  CA  ALA A 150       1.818  -5.005 -25.595  1.00 91.68           C  
ATOM   2219  HA  ALA A 150       1.137  -4.290 -26.057  1.00 91.68           H  
ATOM   2220  C   ALA A 150       3.168  -4.283 -25.432  1.00 91.68           C  
ATOM   2221  CB  ALA A 150       1.245  -5.412 -24.234  1.00 91.68           C  
ATOM   2222  HB1 ALA A 150       1.178  -4.537 -23.588  1.00 91.68           H  
ATOM   2223  HB2 ALA A 150       1.897  -6.150 -23.767  1.00 91.68           H  
ATOM   2224  HB3 ALA A 150       0.248  -5.834 -24.362  1.00 91.68           H  
ATOM   2225  O   ALA A 150       3.169  -3.078 -25.203  1.00 91.68           O  
ATOM   2226  N   GLU A 151       4.287  -5.002 -25.539  1.00 92.06           N  
ATOM   2227  H   GLU A 151       4.215  -5.977 -25.796  1.00 92.06           H  
ATOM   2228  CA  GLU A 151       5.637  -4.431 -25.447  1.00 92.06           C  
ATOM   2229  HA  GLU A 151       5.642  -3.595 -24.748  1.00 92.06           H  
ATOM   2230  C   GLU A 151       6.158  -3.881 -26.775  1.00 92.06           C  
ATOM   2231  CB  GLU A 151       6.615  -5.493 -24.929  1.00 92.06           C  
ATOM   2232  HB2 GLU A 151       6.564  -6.377 -25.565  1.00 92.06           H  
ATOM   2233  HB3 GLU A 151       7.625  -5.085 -24.969  1.00 92.06           H  
ATOM   2234  O   GLU A 151       6.957  -2.949 -26.748  1.00 92.06           O  
ATOM   2235  CG  GLU A 151       6.304  -5.879 -23.481  1.00 92.06           C  
ATOM   2236  HG2 GLU A 151       6.274  -4.962 -22.892  1.00 92.06           H  
ATOM   2237  HG3 GLU A 151       5.327  -6.361 -23.440  1.00 92.06           H  
ATOM   2238  CD  GLU A 151       7.350  -6.820 -22.884  1.00 92.06           C  
ATOM   2239  OE1 GLU A 151       7.366  -7.021 -21.653  1.00 92.06           O  
ATOM   2240  OE2 GLU A 151       8.161  -7.398 -23.627  1.00 92.06           O  
ATOM   2241  N   ASP A 152       5.696  -4.440 -27.897  1.00 88.26           N  
ATOM   2242  H   ASP A 152       4.976  -5.146 -27.828  1.00 88.26           H  
ATOM   2243  CA  ASP A 152       6.305  -4.265 -29.221  1.00 88.26           C  
ATOM   2244  HA  ASP A 152       7.390  -4.271 -29.117  1.00 88.26           H  
ATOM   2245  C   ASP A 152       5.912  -2.942 -29.891  1.00 88.26           C  
ATOM   2246  CB  ASP A 152       5.898  -5.451 -30.115  1.00 88.26           C  
ATOM   2247  HB2 ASP A 152       4.820  -5.421 -30.272  1.00 88.26           H  
ATOM   2248  HB3 ASP A 152       6.380  -5.342 -31.087  1.00 88.26           H  
ATOM   2249  O   ASP A 152       6.646  -2.417 -30.726  1.00 88.26           O  
ATOM   2250  CG  ASP A 152       6.287  -6.815 -29.531  1.00 88.26           C  
ATOM   2251  OD1 ASP A 152       7.453  -6.978 -29.114  1.00 88.26           O  
ATOM   2252  OD2 ASP A 152       5.402  -7.702 -29.469  1.00 88.26           O  
ATOM   2253  N   ASP A 153       4.755  -2.391 -29.522  1.00 87.19           N  
ATOM   2254  H   ASP A 153       4.188  -2.888 -28.851  1.00 87.19           H  
ATOM   2255  CA  ASP A 153       4.276  -1.136 -30.090  1.00 87.19           C  
ATOM   2256  HA  ASP A 153       4.447  -1.152 -31.166  1.00 87.19           H  
ATOM   2257  C   ASP A 153       5.045   0.048 -29.495  1.00 87.19           C  
ATOM   2258  CB  ASP A 153       2.768  -0.981 -29.855  1.00 87.19           C  
ATOM   2259  HB2 ASP A 153       2.463   0.009 -30.193  1.00 87.19           H  
ATOM   2260  HB3 ASP A 153       2.565  -1.044 -28.786  1.00 87.19           H  
ATOM   2261  O   ASP A 153       4.986   0.286 -28.283  1.00 87.19           O  
ATOM   2262  CG  ASP A 153       1.917  -2.019 -30.595  1.00 87.19           C  
ATOM   2263  OD1 ASP A 153       2.285  -2.451 -31.702  1.00 87.19           O  
ATOM   2264  OD2 ASP A 153       0.826  -2.324 -30.055  1.00 87.19           O  
ATOM   2265  N   ALA A 154       5.698   0.840 -30.345  1.00 89.47           N  
ATOM   2266  H   ALA A 154       5.756   0.579 -31.319  1.00 89.47           H  
ATOM   2267  CA  ALA A 154       6.308   2.097 -29.925  1.00 89.47           C  
ATOM   2268  HA  ALA A 154       7.051   1.855 -29.165  1.00 89.47           H  
ATOM   2269  C   ALA A 154       5.244   3.043 -29.322  1.00 89.47           C  
ATOM   2270  CB  ALA A 154       7.044   2.735 -31.109  1.00 89.47           C  
ATOM   2271  HB1 ALA A 154       7.809   2.056 -31.486  1.00 89.47           H  
ATOM   2272  HB2 ALA A 154       7.531   3.656 -30.787  1.00 89.47           H  
ATOM   2273  HB3 ALA A 154       6.339   2.973 -31.905  1.00 89.47           H  
ATOM   2274  O   ALA A 154       4.089   3.047 -29.771  1.00 89.47           O  
ATOM   2275  N   PRO A 155       5.569   3.793 -28.257  1.00 94.23           N  
ATOM   2276  CA  PRO A 155       4.710   4.870 -27.787  1.00 94.23           C  
ATOM   2277  HA  PRO A 155       3.707   4.497 -27.583  1.00 94.23           H  
ATOM   2278  C   PRO A 155       4.591   5.985 -28.825  1.00 94.23           C  
ATOM   2279  CB  PRO A 155       5.323   5.356 -26.481  1.00 94.23           C  
ATOM   2280  HB2 PRO A 155       5.175   6.428 -26.353  1.00 94.23           H  
ATOM   2281  HB3 PRO A 155       4.893   4.803 -25.645  1.00 94.23           H  
ATOM   2282  O   PRO A 155       5.572   6.342 -29.468  1.00 94.23           O  
ATOM   2283  CG  PRO A 155       6.801   5.001 -26.629  1.00 94.23           C  
ATOM   2284  HG2 PRO A 155       7.314   5.791 -27.178  1.00 94.23           H  
ATOM   2285  HG3 PRO A 155       7.269   4.836 -25.659  1.00 94.23           H  
ATOM   2286  CD  PRO A 155       6.789   3.728 -27.469  1.00 94.23           C  
ATOM   2287  HD2 PRO A 155       6.752   2.855 -26.817  1.00 94.23           H  
ATOM   2288  HD3 PRO A 155       7.675   3.688 -28.103  1.00 94.23           H  
ATOM   2289  N   GLU A 156       3.391   6.548 -28.965  1.00 93.16           N  
ATOM   2290  H   GLU A 156       2.616   6.196 -28.421  1.00 93.16           H  
ATOM   2291  CA  GLU A 156       3.157   7.667 -29.891  1.00 93.16           C  
ATOM   2292  HA  GLU A 156       3.561   7.418 -30.873  1.00 93.16           H  
ATOM   2293  C   GLU A 156       3.873   8.938 -29.420  1.00 93.16           C  
ATOM   2294  CB  GLU A 156       1.649   7.944 -30.026  1.00 93.16           C  
ATOM   2295  HB2 GLU A 156       1.230   8.136 -29.038  1.00 93.16           H  
ATOM   2296  HB3 GLU A 156       1.521   8.838 -30.636  1.00 93.16           H  
ATOM   2297  O   GLU A 156       4.502   9.648 -30.204  1.00 93.16           O  
ATOM   2298  CG  GLU A 156       0.882   6.787 -30.687  1.00 93.16           C  
ATOM   2299  HG2 GLU A 156       0.995   5.891 -30.076  1.00 93.16           H  
ATOM   2300  HG3 GLU A 156       1.333   6.586 -31.659  1.00 93.16           H  
ATOM   2301  CD  GLU A 156      -0.621   7.065 -30.882  1.00 93.16           C  
ATOM   2302  OE1 GLU A 156      -1.314   6.142 -31.378  1.00 93.16           O  
ATOM   2303  OE2 GLU A 156      -1.090   8.183 -30.571  1.00 93.16           O  
ATOM   2304  N   ASP A 157       3.784   9.214 -28.119  1.00 94.49           N  
ATOM   2305  H   ASP A 157       3.230   8.598 -27.541  1.00 94.49           H  
ATOM   2306  CA  ASP A 157       4.417  10.349 -27.468  1.00 94.49           C  
ATOM   2307  HA  ASP A 157       5.403  10.485 -27.914  1.00 94.49           H  
ATOM   2308  C   ASP A 157       4.628  10.092 -25.962  1.00 94.49           C  
ATOM   2309  CB  ASP A 157       3.594  11.627 -27.757  1.00 94.49           C  
ATOM   2310  HB2 ASP A 157       3.509  11.758 -28.835  1.00 94.49           H  
ATOM   2311  HB3 ASP A 157       4.148  12.488 -27.382  1.00 94.49           H  
ATOM   2312  O   ASP A 157       4.416   8.994 -25.424  1.00 94.49           O  
ATOM   2313  CG  ASP A 157       2.186  11.662 -27.151  1.00 94.49           C  
ATOM   2314  OD1 ASP A 157       1.927  10.885 -26.203  1.00 94.49           O  
ATOM   2315  OD2 ASP A 157       1.422  12.573 -27.532  1.00 94.49           O  
ATOM   2316  N   ILE A 158       5.078  11.126 -25.248  1.00 94.16           N  
ATOM   2317  H   ILE A 158       5.228  12.002 -25.726  1.00 94.16           H  
ATOM   2318  CA  ILE A 158       5.281  11.055 -23.799  1.00 94.16           C  
ATOM   2319  HA  ILE A 158       5.871  10.157 -23.614  1.00 94.16           H  
ATOM   2320  C   ILE A 158       3.962  10.897 -23.028  1.00 94.16           C  
ATOM   2321  CB  ILE A 158       6.095  12.277 -23.320  1.00 94.16           C  
ATOM   2322  HB  ILE A 158       6.964  12.370 -23.971  1.00 94.16           H  
ATOM   2323  O   ILE A 158       3.959  10.314 -21.944  1.00 94.16           O  
ATOM   2324  CG1 ILE A 158       6.626  12.131 -21.877  1.00 94.16           C  
ATOM   2325 HG12 ILE A 158       7.212  13.018 -21.638  1.00 94.16           H  
ATOM   2326 HG13 ILE A 158       5.795  12.081 -21.174  1.00 94.16           H  
ATOM   2327  CG2 ILE A 158       5.294  13.590 -23.432  1.00 94.16           C  
ATOM   2328 HG21 ILE A 158       4.457  13.593 -22.733  1.00 94.16           H  
ATOM   2329 HG22 ILE A 158       5.945  14.434 -23.207  1.00 94.16           H  
ATOM   2330 HG23 ILE A 158       4.910  13.716 -24.444  1.00 94.16           H  
ATOM   2331  CD1 ILE A 158       7.532  10.909 -21.667  1.00 94.16           C  
ATOM   2332 HD11 ILE A 158       7.989  10.965 -20.679  1.00 94.16           H  
ATOM   2333 HD12 ILE A 158       6.953   9.987 -21.725  1.00 94.16           H  
ATOM   2334 HD13 ILE A 158       8.320  10.894 -22.420  1.00 94.16           H  
ATOM   2335  N   THR A 159       2.840  11.390 -23.561  1.00 94.40           N  
ATOM   2336  H   THR A 159       2.843  11.671 -24.531  1.00 94.40           H  
ATOM   2337  CA  THR A 159       1.525  11.260 -22.929  1.00 94.40           C  
ATOM   2338  HA  THR A 159       1.615  11.531 -21.877  1.00 94.40           H  
ATOM   2339  C   THR A 159       1.067   9.809 -22.967  1.00 94.40           C  
ATOM   2340  CB  THR A 159       0.492  12.199 -23.575  1.00 94.40           C  
ATOM   2341  HB  THR A 159       0.411  12.014 -24.646  1.00 94.40           H  
ATOM   2342  O   THR A 159       0.776   9.265 -21.900  1.00 94.40           O  
ATOM   2343  CG2 THR A 159      -0.891  12.068 -22.936  1.00 94.40           C  
ATOM   2344 HG21 THR A 159      -1.558  12.814 -23.369  1.00 94.40           H  
ATOM   2345 HG22 THR A 159      -0.832  12.205 -21.856  1.00 94.40           H  
ATOM   2346 HG23 THR A 159      -1.307  11.084 -23.150  1.00 94.40           H  
ATOM   2347  OG1 THR A 159       0.896  13.535 -23.350  1.00 94.40           O  
ATOM   2348  HG1 THR A 159       0.948  13.656 -22.399  1.00 94.40           H  
ATOM   2349  N   ASP A 160       1.111   9.160 -24.134  1.00 95.58           N  
ATOM   2350  H   ASP A 160       1.361   9.681 -24.962  1.00 95.58           H  
ATOM   2351  CA  ASP A 160       0.872   7.720 -24.272  1.00 95.58           C  
ATOM   2352  HA  ASP A 160      -0.158   7.499 -23.991  1.00 95.58           H  
ATOM   2353  C   ASP A 160       1.790   6.952 -23.314  1.00 95.58           C  
ATOM   2354  CB  ASP A 160       1.070   7.296 -25.740  1.00 95.58           C  
ATOM   2355  HB2 ASP A 160       0.333   7.812 -26.356  1.00 95.58           H  
ATOM   2356  HB3 ASP A 160       2.060   7.612 -26.068  1.00 95.58           H  
ATOM   2357  O   ASP A 160       1.314   6.243 -22.428  1.00 95.58           O  
ATOM   2358  CG  ASP A 160       0.936   5.784 -25.978  1.00 95.58           C  
ATOM   2359  OD1 ASP A 160       0.349   5.050 -25.151  1.00 95.58           O  
ATOM   2360  OD2 ASP A 160       1.521   5.284 -26.963  1.00 95.58           O  
ATOM   2361  N   THR A 161       3.102   7.205 -23.363  1.00 96.22           N  
ATOM   2362  H   THR A 161       3.423   7.831 -24.088  1.00 96.22           H  
ATOM   2363  CA  THR A 161       4.088   6.565 -22.472  1.00 96.22           C  
ATOM   2364  HA  THR A 161       4.158   5.510 -22.737  1.00 96.22           H  
ATOM   2365  C   THR A 161       3.705   6.658 -20.991  1.00 96.22           C  
ATOM   2366  CB  THR A 161       5.470   7.198 -22.653  1.00 96.22           C  
ATOM   2367  HB  THR A 161       5.444   8.247 -22.358  1.00 96.22           H  
ATOM   2368  O   THR A 161       3.758   5.658 -20.268  1.00 96.22           O  
ATOM   2369  CG2 THR A 161       6.552   6.480 -21.853  1.00 96.22           C  
ATOM   2370 HG21 THR A 161       7.511   6.920 -22.124  1.00 96.22           H  
ATOM   2371 HG22 THR A 161       6.389   6.618 -20.784  1.00 96.22           H  
ATOM   2372 HG23 THR A 161       6.561   5.418 -22.103  1.00 96.22           H  
ATOM   2373  OG1 THR A 161       5.870   7.108 -23.988  1.00 96.22           O  
ATOM   2374  HG1 THR A 161       5.372   7.733 -24.519  1.00 96.22           H  
ATOM   2375  N   LEU A 162       3.288   7.836 -20.517  1.00 95.67           N  
ATOM   2376  H   LEU A 162       3.224   8.612 -21.161  1.00 95.67           H  
ATOM   2377  CA  LEU A 162       2.849   8.033 -19.136  1.00 95.67           C  
ATOM   2378  HA  LEU A 162       3.621   7.647 -18.471  1.00 95.67           H  
ATOM   2379  C   LEU A 162       1.576   7.243 -18.815  1.00 95.67           C  
ATOM   2380  CB  LEU A 162       2.647   9.532 -18.860  1.00 95.67           C  
ATOM   2381  HB2 LEU A 162       2.057   9.646 -17.951  1.00 95.67           H  
ATOM   2382  HB3 LEU A 162       2.068   9.957 -19.681  1.00 95.67           H  
ATOM   2383  O   LEU A 162       1.485   6.674 -17.727  1.00 95.67           O  
ATOM   2384  CG  LEU A 162       3.952  10.332 -18.696  1.00 95.67           C  
ATOM   2385  HG  LEU A 162       4.615  10.160 -19.544  1.00 95.67           H  
ATOM   2386  CD1 LEU A 162       3.614  11.823 -18.621  1.00 95.67           C  
ATOM   2387 HD11 LEU A 162       2.956  12.023 -17.776  1.00 95.67           H  
ATOM   2388 HD12 LEU A 162       4.532  12.401 -18.524  1.00 95.67           H  
ATOM   2389 HD13 LEU A 162       3.122  12.119 -19.548  1.00 95.67           H  
ATOM   2390  CD2 LEU A 162       4.713   9.953 -17.420  1.00 95.67           C  
ATOM   2391 HD21 LEU A 162       5.585  10.599 -17.315  1.00 95.67           H  
ATOM   2392 HD22 LEU A 162       4.069  10.068 -16.548  1.00 95.67           H  
ATOM   2393 HD23 LEU A 162       5.065   8.923 -17.489  1.00 95.67           H  
ATOM   2394  N   GLU A 163       0.613   7.142 -19.728  1.00 95.47           N  
ATOM   2395  H   GLU A 163       0.735   7.592 -20.624  1.00 95.47           H  
ATOM   2396  CA  GLU A 163      -0.576   6.310 -19.524  1.00 95.47           C  
ATOM   2397  HA  GLU A 163      -1.054   6.598 -18.588  1.00 95.47           H  
ATOM   2398  C   GLU A 163      -0.232   4.816 -19.419  1.00 95.47           C  
ATOM   2399  CB  GLU A 163      -1.589   6.514 -20.648  1.00 95.47           C  
ATOM   2400  HB2 GLU A 163      -2.397   5.807 -20.458  1.00 95.47           H  
ATOM   2401  HB3 GLU A 163      -1.134   6.279 -21.611  1.00 95.47           H  
ATOM   2402  O   GLU A 163      -0.777   4.111 -18.554  1.00 95.47           O  
ATOM   2403  CG  GLU A 163      -2.202   7.919 -20.690  1.00 95.47           C  
ATOM   2404  HG2 GLU A 163      -2.616   8.138 -19.705  1.00 95.47           H  
ATOM   2405  HG3 GLU A 163      -1.428   8.659 -20.895  1.00 95.47           H  
ATOM   2406  CD  GLU A 163      -3.319   8.032 -21.736  1.00 95.47           C  
ATOM   2407  OE1 GLU A 163      -3.893   9.140 -21.830  1.00 95.47           O  
ATOM   2408  OE2 GLU A 163      -3.688   6.985 -22.322  1.00 95.47           O  
ATOM   2409  N   ARG A 164       0.721   4.332 -20.229  1.00 96.61           N  
ATOM   2410  H   ARG A 164       1.074   4.949 -20.947  1.00 96.61           H  
ATOM   2411  CA  ARG A 164       1.243   2.956 -20.130  1.00 96.61           C  
ATOM   2412  HA  ARG A 164       0.406   2.263 -20.208  1.00 96.61           H  
ATOM   2413  C   ARG A 164       1.910   2.721 -18.773  1.00 96.61           C  
ATOM   2414  CB  ARG A 164       2.233   2.638 -21.268  1.00 96.61           C  
ATOM   2415  HB2 ARG A 164       3.170   3.168 -21.100  1.00 96.61           H  
ATOM   2416  HB3 ARG A 164       2.431   1.566 -21.232  1.00 96.61           H  
ATOM   2417  O   ARG A 164       1.593   1.751 -18.078  1.00 96.61           O  
ATOM   2418  CG  ARG A 164       1.744   2.971 -22.683  1.00 96.61           C  
ATOM   2419  HG2 ARG A 164       1.653   4.051 -22.794  1.00 96.61           H  
ATOM   2420  HG3 ARG A 164       0.756   2.548 -22.861  1.00 96.61           H  
ATOM   2421  CD  ARG A 164       2.728   2.510 -23.755  1.00 96.61           C  
ATOM   2422  HD2 ARG A 164       2.859   1.432 -23.668  1.00 96.61           H  
ATOM   2423  HD3 ARG A 164       3.690   2.994 -23.585  1.00 96.61           H  
ATOM   2424  NE  ARG A 164       2.246   2.861 -25.105  1.00 96.61           N  
ATOM   2425  HE  ARG A 164       1.562   3.599 -25.187  1.00 96.61           H  
ATOM   2426  NH1 ARG A 164       3.573   1.398 -26.237  1.00 96.61           N  
ATOM   2427 HH11 ARG A 164       4.117   1.239 -25.401  1.00 96.61           H  
ATOM   2428 HH12 ARG A 164       3.962   1.067 -27.109  1.00 96.61           H  
ATOM   2429  NH2 ARG A 164       2.130   2.667 -27.374  1.00 96.61           N  
ATOM   2430 HH21 ARG A 164       1.644   3.552 -27.350  1.00 96.61           H  
ATOM   2431 HH22 ARG A 164       2.631   2.479 -28.231  1.00 96.61           H  
ATOM   2432  CZ  ARG A 164       2.650   2.316 -26.236  1.00 96.61           C  
ATOM   2433  N   ILE A 165       2.779   3.644 -18.353  1.00 97.20           N  
ATOM   2434  H   ILE A 165       2.980   4.402 -18.990  1.00 97.20           H  
ATOM   2435  CA  ILE A 165       3.476   3.609 -17.057  1.00 97.20           C  
ATOM   2436  HA  ILE A 165       4.066   2.695 -17.001  1.00 97.20           H  
ATOM   2437  C   ILE A 165       2.483   3.574 -15.898  1.00 97.20           C  
ATOM   2438  CB  ILE A 165       4.427   4.822 -16.927  1.00 97.20           C  
ATOM   2439  HB  ILE A 165       3.903   5.728 -17.234  1.00 97.20           H  
ATOM   2440  O   ILE A 165       2.575   2.711 -15.020  1.00 97.20           O  
ATOM   2441  CG1 ILE A 165       5.633   4.601 -17.849  1.00 97.20           C  
ATOM   2442 HG12 ILE A 165       6.197   3.770 -17.427  1.00 97.20           H  
ATOM   2443 HG13 ILE A 165       5.301   4.299 -18.843  1.00 97.20           H  
ATOM   2444  CG2 ILE A 165       4.913   5.009 -15.475  1.00 97.20           C  
ATOM   2445 HG21 ILE A 165       5.339   4.076 -15.107  1.00 97.20           H  
ATOM   2446 HG22 ILE A 165       5.668   5.794 -15.422  1.00 97.20           H  
ATOM   2447 HG23 ILE A 165       4.087   5.316 -14.834  1.00 97.20           H  
ATOM   2448  CD1 ILE A 165       6.552   5.818 -18.012  1.00 97.20           C  
ATOM   2449 HD11 ILE A 165       7.089   6.026 -17.086  1.00 97.20           H  
ATOM   2450 HD12 ILE A 165       5.968   6.689 -18.308  1.00 97.20           H  
ATOM   2451 HD13 ILE A 165       7.283   5.601 -18.791  1.00 97.20           H  
ATOM   2452  N   LEU A 166       1.516   4.492 -15.891  1.00 96.91           N  
ATOM   2453  H   LEU A 166       1.493   5.168 -16.641  1.00 96.91           H  
ATOM   2454  CA  LEU A 166       0.525   4.599 -14.826  1.00 96.91           C  
ATOM   2455  HA  LEU A 166       1.046   4.620 -13.869  1.00 96.91           H  
ATOM   2456  C   LEU A 166      -0.392   3.374 -14.784  1.00 96.91           C  
ATOM   2457  CB  LEU A 166      -0.274   5.902 -14.990  1.00 96.91           C  
ATOM   2458  HB2 LEU A 166      -1.115   5.884 -14.298  1.00 96.91           H  
ATOM   2459  HB3 LEU A 166      -0.679   5.934 -16.001  1.00 96.91           H  
ATOM   2460  O   LEU A 166      -0.749   2.936 -13.693  1.00 96.91           O  
ATOM   2461  CG  LEU A 166       0.543   7.183 -14.732  1.00 96.91           C  
ATOM   2462  HG  LEU A 166       1.444   7.198 -15.347  1.00 96.91           H  
ATOM   2463  CD1 LEU A 166      -0.306   8.409 -15.068  1.00 96.91           C  
ATOM   2464 HD11 LEU A 166       0.271   9.318 -14.897  1.00 96.91           H  
ATOM   2465 HD12 LEU A 166      -1.214   8.417 -14.464  1.00 96.91           H  
ATOM   2466 HD13 LEU A 166      -0.576   8.373 -16.124  1.00 96.91           H  
ATOM   2467  CD2 LEU A 166       0.988   7.311 -13.278  1.00 96.91           C  
ATOM   2468 HD21 LEU A 166       1.652   6.486 -13.018  1.00 96.91           H  
ATOM   2469 HD22 LEU A 166       0.123   7.316 -12.614  1.00 96.91           H  
ATOM   2470 HD23 LEU A 166       1.558   8.234 -13.171  1.00 96.91           H  
ATOM   2471  N   SER A 167      -0.696   2.755 -15.929  1.00 97.38           N  
ATOM   2472  H   SER A 167      -0.407   3.187 -16.795  1.00 97.38           H  
ATOM   2473  CA  SER A 167      -1.457   1.499 -15.987  1.00 97.38           C  
ATOM   2474  HA  SER A 167      -2.417   1.654 -15.494  1.00 97.38           H  
ATOM   2475  C   SER A 167      -0.740   0.347 -15.271  1.00 97.38           C  
ATOM   2476  CB  SER A 167      -1.719   1.096 -17.442  1.00 97.38           C  
ATOM   2477  HB2 SER A 167      -2.232   0.135 -17.455  1.00 97.38           H  
ATOM   2478  HB3 SER A 167      -0.779   0.993 -17.984  1.00 97.38           H  
ATOM   2479  O   SER A 167      -1.379  -0.460 -14.585  1.00 97.38           O  
ATOM   2480  OG  SER A 167      -2.536   2.052 -18.084  1.00 97.38           O  
ATOM   2481  HG  SER A 167      -1.995   2.818 -18.289  1.00 97.38           H  
ATOM   2482  N   ILE A 168       0.590   0.275 -15.387  1.00 97.95           N  
ATOM   2483  H   ILE A 168       1.050   0.946 -15.985  1.00 97.95           H  
ATOM   2484  CA  ILE A 168       1.415  -0.722 -14.689  1.00 97.95           C  
ATOM   2485  HA  ILE A 168       0.927  -1.694 -14.755  1.00 97.95           H  
ATOM   2486  C   ILE A 168       1.526  -0.365 -13.203  1.00 97.95           C  
ATOM   2487  CB  ILE A 168       2.802  -0.844 -15.362  1.00 97.95           C  
ATOM   2488  HB  ILE A 168       3.269   0.141 -15.379  1.00 97.95           H  
ATOM   2489  O   ILE A 168       1.243  -1.197 -12.339  1.00 97.95           O  
ATOM   2490  CG1 ILE A 168       2.654  -1.351 -16.813  1.00 97.95           C  
ATOM   2491 HG12 ILE A 168       1.838  -0.831 -17.315  1.00 97.95           H  
ATOM   2492 HG13 ILE A 168       2.411  -2.413 -16.797  1.00 97.95           H  
ATOM   2493  CG2 ILE A 168       3.710  -1.803 -14.568  1.00 97.95           C  
ATOM   2494 HG21 ILE A 168       3.237  -2.782 -14.482  1.00 97.95           H  
ATOM   2495 HG22 ILE A 168       3.908  -1.407 -13.572  1.00 97.95           H  
ATOM   2496 HG23 ILE A 168       4.667  -1.922 -15.074  1.00 97.95           H  
ATOM   2497  CD1 ILE A 168       3.909  -1.123 -17.662  1.00 97.95           C  
ATOM   2498 HD11 ILE A 168       3.682  -1.361 -18.701  1.00 97.95           H  
ATOM   2499 HD12 ILE A 168       4.200  -0.074 -17.608  1.00 97.95           H  
ATOM   2500 HD13 ILE A 168       4.731  -1.753 -17.323  1.00 97.95           H  
ATOM   2501  N   GLN A 169       1.878   0.883 -12.885  1.00 97.24           N  
ATOM   2502  H   GLN A 169       2.070   1.530 -13.636  1.00 97.24           H  
ATOM   2503  CA  GLN A 169       2.036   1.346 -11.502  1.00 97.24           C  
ATOM   2504  HA  GLN A 169       2.771   0.716 -11.001  1.00 97.24           H  
ATOM   2505  C   GLN A 169       0.733   1.240 -10.700  1.00 97.24           C  
ATOM   2506  CB  GLN A 169       2.543   2.792 -11.490  1.00 97.24           C  
ATOM   2507  HB2 GLN A 169       1.917   3.394 -12.148  1.00 97.24           H  
ATOM   2508  HB3 GLN A 169       2.457   3.190 -10.479  1.00 97.24           H  
ATOM   2509  O   GLN A 169       0.771   0.873  -9.528  1.00 97.24           O  
ATOM   2510  CG  GLN A 169       4.014   2.904 -11.921  1.00 97.24           C  
ATOM   2511  HG2 GLN A 169       4.642   2.378 -11.202  1.00 97.24           H  
ATOM   2512  HG3 GLN A 169       4.155   2.438 -12.896  1.00 97.24           H  
ATOM   2513  CD  GLN A 169       4.486   4.350 -12.022  1.00 97.24           C  
ATOM   2514  NE2 GLN A 169       5.762   4.581 -12.213  1.00 97.24           N  
ATOM   2515 HE21 GLN A 169       5.969   5.480 -12.624  1.00 97.24           H  
ATOM   2516 HE22 GLN A 169       6.401   3.808 -12.326  1.00 97.24           H  
ATOM   2517  OE1 GLN A 169       3.731   5.304 -11.951  1.00 97.24           O  
ATOM   2518  N   ALA A 170      -0.427   1.489 -11.313  1.00 96.07           N  
ATOM   2519  H   ALA A 170      -0.410   1.839 -12.260  1.00 96.07           H  
ATOM   2520  CA  ALA A 170      -1.729   1.303 -10.679  1.00 96.07           C  
ATOM   2521  HA  ALA A 170      -1.790   1.929  -9.789  1.00 96.07           H  
ATOM   2522  C   ALA A 170      -1.940  -0.140 -10.219  1.00 96.07           C  
ATOM   2523  CB  ALA A 170      -2.826   1.715 -11.665  1.00 96.07           C  
ATOM   2524  HB1 ALA A 170      -3.809   1.547 -11.225  1.00 96.07           H  
ATOM   2525  HB2 ALA A 170      -2.724   1.125 -12.575  1.00 96.07           H  
ATOM   2526  HB3 ALA A 170      -2.730   2.768 -11.930  1.00 96.07           H  
ATOM   2527  O   ALA A 170      -2.379  -0.358  -9.093  1.00 96.07           O  
ATOM   2528  N   GLN A 171      -1.586  -1.127 -11.045  1.00 95.85           N  
ATOM   2529  H   GLN A 171      -1.175  -0.892 -11.937  1.00 95.85           H  
ATOM   2530  CA  GLN A 171      -1.679  -2.536 -10.656  1.00 95.85           C  
ATOM   2531  HA  GLN A 171      -2.691  -2.741 -10.309  1.00 95.85           H  
ATOM   2532  C   GLN A 171      -0.737  -2.855  -9.490  1.00 95.85           C  
ATOM   2533  CB  GLN A 171      -1.393  -3.436 -11.863  1.00 95.85           C  
ATOM   2534  HB2 GLN A 171      -0.448  -3.148 -12.323  1.00 95.85           H  
ATOM   2535  HB3 GLN A 171      -1.305  -4.468 -11.526  1.00 95.85           H  
ATOM   2536  O   GLN A 171      -1.162  -3.513  -8.542  1.00 95.85           O  
ATOM   2537  CG  GLN A 171      -2.516  -3.362 -12.906  1.00 95.85           C  
ATOM   2538  HG2 GLN A 171      -2.734  -2.323 -13.155  1.00 95.85           H  
ATOM   2539  HG3 GLN A 171      -3.422  -3.813 -12.500  1.00 95.85           H  
ATOM   2540  CD  GLN A 171      -2.121  -4.104 -14.170  1.00 95.85           C  
ATOM   2541  NE2 GLN A 171      -1.639  -3.382 -15.158  1.00 95.85           N  
ATOM   2542 HE21 GLN A 171      -1.337  -3.811 -16.021  1.00 95.85           H  
ATOM   2543 HE22 GLN A 171      -1.549  -2.382 -15.046  1.00 95.85           H  
ATOM   2544  OE1 GLN A 171      -2.221  -5.323 -14.251  1.00 95.85           O  
ATOM   2545  N   VAL A 172       0.493  -2.322  -9.498  1.00 95.98           N  
ATOM   2546  H   VAL A 172       0.780  -1.790 -10.307  1.00 95.98           H  
ATOM   2547  CA  VAL A 172       1.425  -2.459  -8.363  1.00 95.98           C  
ATOM   2548  HA  VAL A 172       1.589  -3.522  -8.184  1.00 95.98           H  
ATOM   2549  C   VAL A 172       0.812  -1.880  -7.085  1.00 95.98           C  
ATOM   2550  CB  VAL A 172       2.792  -1.804  -8.655  1.00 95.98           C  
ATOM   2551  HB  VAL A 172       2.658  -0.741  -8.856  1.00 95.98           H  
ATOM   2552  O   VAL A 172       0.788  -2.553  -6.057  1.00 95.98           O  
ATOM   2553  CG1 VAL A 172       3.746  -1.948  -7.461  1.00 95.98           C  
ATOM   2554 HG11 VAL A 172       3.381  -1.371  -6.612  1.00 95.98           H  
ATOM   2555 HG12 VAL A 172       4.731  -1.569  -7.731  1.00 95.98           H  
ATOM   2556 HG13 VAL A 172       3.832  -2.996  -7.174  1.00 95.98           H  
ATOM   2557  CG2 VAL A 172       3.473  -2.442  -9.871  1.00 95.98           C  
ATOM   2558 HG21 VAL A 172       2.872  -2.294 -10.768  1.00 95.98           H  
ATOM   2559 HG22 VAL A 172       3.601  -3.512  -9.707  1.00 95.98           H  
ATOM   2560 HG23 VAL A 172       4.448  -1.982 -10.039  1.00 95.98           H  
ATOM   2561  N   TRP A 173       0.253  -0.669  -7.146  1.00 94.84           N  
ATOM   2562  H   TRP A 173       0.324  -0.154  -8.011  1.00 94.84           H  
ATOM   2563  CA  TRP A 173      -0.398  -0.017  -6.008  1.00 94.84           C  
ATOM   2564  HA  TRP A 173       0.315   0.037  -5.186  1.00 94.84           H  
ATOM   2565  C   TRP A 173      -1.611  -0.792  -5.476  1.00 94.84           C  
ATOM   2566  CB  TRP A 173      -0.785   1.411  -6.406  1.00 94.84           C  
ATOM   2567  HB2 TRP A 173      -1.566   1.754  -5.727  1.00 94.84           H  
ATOM   2568  HB3 TRP A 173      -1.199   1.424  -7.414  1.00 94.84           H  
ATOM   2569  O   TRP A 173      -1.779  -0.900  -4.260  1.00 94.84           O  
ATOM   2570  CG  TRP A 173       0.318   2.410  -6.291  1.00 94.84           C  
ATOM   2571  CD1 TRP A 173       0.848   3.147  -7.294  1.00 94.84           C  
ATOM   2572  HD1 TRP A 173       0.539   3.101  -8.327  1.00 94.84           H  
ATOM   2573  CD2 TRP A 173       1.029   2.805  -5.081  1.00 94.84           C  
ATOM   2574  CE2 TRP A 173       2.010   3.776  -5.436  1.00 94.84           C  
ATOM   2575  CE3 TRP A 173       0.939   2.438  -3.720  1.00 94.84           C  
ATOM   2576  HE3 TRP A 173       0.198   1.713  -3.416  1.00 94.84           H  
ATOM   2577  NE1 TRP A 173       1.860   3.945  -6.794  1.00 94.84           N  
ATOM   2578  HE1 TRP A 173       2.400   4.594  -7.348  1.00 94.84           H  
ATOM   2579  CH2 TRP A 173       2.744   3.978  -3.144  1.00 94.84           C  
ATOM   2580  HH2 TRP A 173       3.384   4.427  -2.399  1.00 94.84           H  
ATOM   2581  CZ2 TRP A 173       2.859   4.362  -4.490  1.00 94.84           C  
ATOM   2582  HZ2 TRP A 173       3.583   5.102  -4.797  1.00 94.84           H  
ATOM   2583  CZ3 TRP A 173       1.791   3.017  -2.762  1.00 94.84           C  
ATOM   2584  HZ3 TRP A 173       1.709   2.730  -1.724  1.00 94.84           H  
ATOM   2585  N   VAL A 174      -2.427  -1.387  -6.351  1.00 92.02           N  
ATOM   2586  H   VAL A 174      -2.244  -1.260  -7.336  1.00 92.02           H  
ATOM   2587  CA  VAL A 174      -3.534  -2.270  -5.937  1.00 92.02           C  
ATOM   2588  HA  VAL A 174      -4.203  -1.708  -5.285  1.00 92.02           H  
ATOM   2589  C   VAL A 174      -3.015  -3.451  -5.120  1.00 92.02           C  
ATOM   2590  CB  VAL A 174      -4.334  -2.763  -7.159  1.00 92.02           C  
ATOM   2591  HB  VAL A 174      -3.657  -3.140  -7.926  1.00 92.02           H  
ATOM   2592  O   VAL A 174      -3.575  -3.768  -4.070  1.00 92.02           O  
ATOM   2593  CG1 VAL A 174      -5.327  -3.879  -6.807  1.00 92.02           C  
ATOM   2594 HG11 VAL A 174      -4.779  -4.788  -6.559  1.00 92.02           H  
ATOM   2595 HG12 VAL A 174      -5.955  -4.107  -7.667  1.00 92.02           H  
ATOM   2596 HG13 VAL A 174      -5.947  -3.586  -5.959  1.00 92.02           H  
ATOM   2597  CG2 VAL A 174      -5.140  -1.601  -7.738  1.00 92.02           C  
ATOM   2598 HG21 VAL A 174      -5.758  -1.946  -8.567  1.00 92.02           H  
ATOM   2599 HG22 VAL A 174      -4.473  -0.823  -8.109  1.00 92.02           H  
ATOM   2600 HG23 VAL A 174      -5.749  -1.159  -6.950  1.00 92.02           H  
ATOM   2601  N   THR A 175      -1.917  -4.056  -5.563  1.00 90.81           N  
ATOM   2602  H   THR A 175      -1.537  -3.773  -6.455  1.00 90.81           H  
ATOM   2603  CA  THR A 175      -1.281  -5.190  -4.893  1.00 90.81           C  
ATOM   2604  HA  THR A 175      -2.033  -5.961  -4.724  1.00 90.81           H  
ATOM   2605  C   THR A 175      -0.703  -4.819  -3.515  1.00 90.81           C  
ATOM   2606  CB  THR A 175      -0.223  -5.760  -5.846  1.00 90.81           C  
ATOM   2607  HB  THR A 175       0.475  -4.976  -6.140  1.00 90.81           H  
ATOM   2608  O   THR A 175      -0.766  -5.628  -2.581  1.00 90.81           O  
ATOM   2609  CG2 THR A 175       0.564  -6.904  -5.255  1.00 90.81           C  
ATOM   2610 HG21 THR A 175      -0.133  -7.676  -4.929  1.00 90.81           H  
ATOM   2611 HG22 THR A 175       1.166  -6.546  -4.420  1.00 90.81           H  
ATOM   2612 HG23 THR A 175       1.227  -7.302  -6.023  1.00 90.81           H  
ATOM   2613  OG1 THR A 175      -0.836  -6.284  -7.002  1.00 90.81           O  
ATOM   2614  HG1 THR A 175      -1.404  -7.009  -6.733  1.00 90.81           H  
ATOM   2615  N   VAL A 176      -0.216  -3.581  -3.323  1.00 90.37           N  
ATOM   2616  H   VAL A 176      -0.169  -2.967  -4.124  1.00 90.37           H  
ATOM   2617  CA  VAL A 176       0.259  -3.083  -2.009  1.00 90.37           C  
ATOM   2618  HA  VAL A 176       1.099  -3.701  -1.691  1.00 90.37           H  
ATOM   2619  C   VAL A 176      -0.828  -3.202  -0.939  1.00 90.37           C  
ATOM   2620  CB  VAL A 176       0.738  -1.613  -2.065  1.00 90.37           C  
ATOM   2621  HB  VAL A 176      -0.083  -0.975  -2.391  1.00 90.37           H  
ATOM   2622  O   VAL A 176      -0.537  -3.628   0.181  1.00 90.37           O  
ATOM   2623  CG1 VAL A 176       1.219  -1.105  -0.696  1.00 90.37           C  
ATOM   2624 HG11 VAL A 176       1.590  -0.084  -0.790  1.00 90.37           H  
ATOM   2625 HG12 VAL A 176       2.017  -1.743  -0.318  1.00 90.37           H  
ATOM   2626 HG13 VAL A 176       0.401  -1.101   0.025  1.00 90.37           H  
ATOM   2627  CG2 VAL A 176       1.920  -1.417  -3.014  1.00 90.37           C  
ATOM   2628 HG21 VAL A 176       2.155  -0.355  -3.091  1.00 90.37           H  
ATOM   2629 HG22 VAL A 176       2.793  -1.959  -2.651  1.00 90.37           H  
ATOM   2630 HG23 VAL A 176       1.674  -1.776  -4.014  1.00 90.37           H  
ATOM   2631  N   ALA A 177      -2.085  -2.895  -1.278  1.00 80.83           N  
ATOM   2632  H   ALA A 177      -2.267  -2.601  -2.227  1.00 80.83           H  
ATOM   2633  CA  ALA A 177      -3.204  -2.920  -0.331  1.00 80.83           C  
ATOM   2634  HA  ALA A 177      -2.964  -2.263   0.505  1.00 80.83           H  
ATOM   2635  C   ALA A 177      -3.467  -4.302   0.291  1.00 80.83           C  
ATOM   2636  CB  ALA A 177      -4.451  -2.372  -1.037  1.00 80.83           C  
ATOM   2637  HB1 ALA A 177      -4.747  -3.040  -1.846  1.00 80.83           H  
ATOM   2638  HB2 ALA A 177      -4.240  -1.384  -1.446  1.00 80.83           H  
ATOM   2639  HB3 ALA A 177      -5.268  -2.290  -0.321  1.00 80.83           H  
ATOM   2640  O   ALA A 177      -4.105  -4.394   1.341  1.00 80.83           O  
ATOM   2641  N   LYS A 178      -2.977  -5.381  -0.332  1.00 80.09           N  
ATOM   2642  H   LYS A 178      -2.486  -5.234  -1.202  1.00 80.09           H  
ATOM   2643  CA  LYS A 178      -3.197  -6.761   0.123  1.00 80.09           C  
ATOM   2644  HA  LYS A 178      -3.781  -6.750   1.043  1.00 80.09           H  
ATOM   2645  C   LYS A 178      -1.936  -7.504   0.537  1.00 80.09           C  
ATOM   2646  CB  LYS A 178      -3.982  -7.521  -0.958  1.00 80.09           C  
ATOM   2647  HB2 LYS A 178      -4.084  -8.563  -0.655  1.00 80.09           H  
ATOM   2648  HB3 LYS A 178      -3.422  -7.496  -1.892  1.00 80.09           H  
ATOM   2649  O   LYS A 178      -2.048  -8.498   1.256  1.00 80.09           O  
ATOM   2650  CG  LYS A 178      -5.385  -6.942  -1.210  1.00 80.09           C  
ATOM   2651  HG2 LYS A 178      -5.312  -5.893  -1.496  1.00 80.09           H  
ATOM   2652  HG3 LYS A 178      -5.839  -7.484  -2.040  1.00 80.09           H  
ATOM   2653  CD  LYS A 178      -6.283  -7.087   0.024  1.00 80.09           C  
ATOM   2654  HD2 LYS A 178      -6.428  -8.150   0.216  1.00 80.09           H  
ATOM   2655  HD3 LYS A 178      -5.823  -6.621   0.895  1.00 80.09           H  
ATOM   2656  CE  LYS A 178      -7.632  -6.417  -0.203  1.00 80.09           C  
ATOM   2657  HE2 LYS A 178      -7.469  -5.348  -0.335  1.00 80.09           H  
ATOM   2658  HE3 LYS A 178      -8.064  -6.812  -1.122  1.00 80.09           H  
ATOM   2659  NZ  LYS A 178      -8.522  -6.678   0.950  1.00 80.09           N  
ATOM   2660  HZ1 LYS A 178      -8.101  -6.322   1.796  1.00 80.09           H  
ATOM   2661  HZ2 LYS A 178      -8.649  -7.676   1.049  1.00 80.09           H  
ATOM   2662  HZ3 LYS A 178      -9.425  -6.247   0.811  1.00 80.09           H  
ATOM   2663  N   ALA A 179      -0.756  -6.986   0.195  1.00 78.18           N  
ATOM   2664  H   ALA A 179      -0.755  -6.168  -0.398  1.00 78.18           H  
ATOM   2665  CA  ALA A 179       0.528  -7.641   0.448  1.00 78.18           C  
ATOM   2666  HA  ALA A 179       0.571  -8.549  -0.154  1.00 78.18           H  
ATOM   2667  C   ALA A 179       0.739  -8.066   1.919  1.00 78.18           C  
ATOM   2668  CB  ALA A 179       1.634  -6.688  -0.028  1.00 78.18           C  
ATOM   2669  HB1 ALA A 179       1.613  -5.765   0.551  1.00 78.18           H  
ATOM   2670  HB2 ALA A 179       2.606  -7.166   0.095  1.00 78.18           H  
ATOM   2671  HB3 ALA A 179       1.495  -6.451  -1.082  1.00 78.18           H  
ATOM   2672  O   ALA A 179       1.342  -9.112   2.186  1.00 78.18           O  
ATOM   2673  N   MET A 180       0.207  -7.294   2.876  1.00 79.20           N  
ATOM   2674  H   MET A 180      -0.266  -6.450   2.589  1.00 79.20           H  
ATOM   2675  CA  MET A 180       0.426  -7.541   4.306  1.00 79.20           C  
ATOM   2676  HA  MET A 180       1.319  -8.155   4.424  1.00 79.20           H  
ATOM   2677  C   MET A 180      -0.691  -8.308   5.023  1.00 79.20           C  
ATOM   2678  CB  MET A 180       0.698  -6.218   5.024  1.00 79.20           C  
ATOM   2679  HB2 MET A 180       0.843  -6.429   6.084  1.00 79.20           H  
ATOM   2680  HB3 MET A 180      -0.167  -5.563   4.918  1.00 79.20           H  
ATOM   2681  O   MET A 180      -0.401  -8.973   6.013  1.00 79.20           O  
ATOM   2682  CG  MET A 180       1.941  -5.487   4.508  1.00 79.20           C  
ATOM   2683  HG2 MET A 180       1.733  -5.103   3.509  1.00 79.20           H  
ATOM   2684  HG3 MET A 180       2.100  -4.636   5.169  1.00 79.20           H  
ATOM   2685  SD  MET A 180       3.486  -6.441   4.435  1.00 79.20           S  
ATOM   2686  CE  MET A 180       3.673  -6.950   6.168  1.00 79.20           C  
ATOM   2687  HE1 MET A 180       3.719  -6.073   6.814  1.00 79.20           H  
ATOM   2688  HE2 MET A 180       4.596  -7.519   6.276  1.00 79.20           H  
ATOM   2689  HE3 MET A 180       2.834  -7.577   6.468  1.00 79.20           H  
ATOM   2690  N   THR A 181      -1.946  -8.248   4.565  1.00 73.89           N  
ATOM   2691  H   THR A 181      -2.137  -7.724   3.723  1.00 73.89           H  
ATOM   2692  CA  THR A 181      -3.101  -8.708   5.368  1.00 73.89           C  
ATOM   2693  HA  THR A 181      -2.750  -9.077   6.332  1.00 73.89           H  
ATOM   2694  C   THR A 181      -3.894  -9.866   4.781  1.00 73.89           C  
ATOM   2695  CB  THR A 181      -4.065  -7.552   5.661  1.00 73.89           C  
ATOM   2696  HB  THR A 181      -4.970  -7.942   6.127  1.00 73.89           H  
ATOM   2697  O   THR A 181      -4.580 -10.547   5.536  1.00 73.89           O  
ATOM   2698  CG2 THR A 181      -3.425  -6.552   6.619  1.00 73.89           C  
ATOM   2699 HG21 THR A 181      -2.644  -5.986   6.112  1.00 73.89           H  
ATOM   2700 HG22 THR A 181      -4.193  -5.887   7.014  1.00 73.89           H  
ATOM   2701 HG23 THR A 181      -2.983  -7.083   7.462  1.00 73.89           H  
ATOM   2702  OG1 THR A 181      -4.401  -6.879   4.465  1.00 73.89           O  
ATOM   2703  HG1 THR A 181      -4.665  -5.984   4.692  1.00 73.89           H  
ATOM   2704  N   ALA A 182      -3.818 -10.113   3.472  1.00 71.15           N  
ATOM   2705  H   ALA A 182      -3.243  -9.521   2.890  1.00 71.15           H  
ATOM   2706  CA  ALA A 182      -4.632 -11.138   2.816  1.00 71.15           C  
ATOM   2707  HA  ALA A 182      -4.754 -11.986   3.491  1.00 71.15           H  
ATOM   2708  C   ALA A 182      -3.948 -11.681   1.552  1.00 71.15           C  
ATOM   2709  CB  ALA A 182      -6.024 -10.547   2.540  1.00 71.15           C  
ATOM   2710  HB1 ALA A 182      -5.931  -9.686   1.878  1.00 71.15           H  
ATOM   2711  HB2 ALA A 182      -6.654 -11.297   2.061  1.00 71.15           H  
ATOM   2712  HB3 ALA A 182      -6.493 -10.244   3.476  1.00 71.15           H  
ATOM   2713  O   ALA A 182      -4.566 -11.732   0.497  1.00 71.15           O  
ATOM   2714  N   TYR A 183      -2.666 -12.047   1.655  1.00 71.55           N  
ATOM   2715  H   TYR A 183      -2.222 -11.978   2.560  1.00 71.55           H  
ATOM   2716  CA  TYR A 183      -1.851 -12.502   0.517  1.00 71.55           C  
ATOM   2717  HA  TYR A 183      -1.726 -11.675  -0.183  1.00 71.55           H  
ATOM   2718  C   TYR A 183      -2.512 -13.649  -0.266  1.00 71.55           C  
ATOM   2719  CB  TYR A 183      -0.466 -12.918   1.042  1.00 71.55           C  
ATOM   2720  HB2 TYR A 183       0.012 -12.045   1.487  1.00 71.55           H  
ATOM   2721  HB3 TYR A 183      -0.593 -13.664   1.827  1.00 71.55           H  
ATOM   2722  O   TYR A 183      -2.626 -13.580  -1.483  1.00 71.55           O  
ATOM   2723  CG  TYR A 183       0.463 -13.479  -0.017  1.00 71.55           C  
ATOM   2724  CD1 TYR A 183       0.762 -14.856  -0.059  1.00 71.55           C  
ATOM   2725  HD1 TYR A 183       0.337 -15.535   0.666  1.00 71.55           H  
ATOM   2726  CD2 TYR A 183       0.996 -12.621  -0.994  1.00 71.55           C  
ATOM   2727  HD2 TYR A 183       0.728 -11.574  -0.982  1.00 71.55           H  
ATOM   2728  CE1 TYR A 183       1.585 -15.368  -1.083  1.00 71.55           C  
ATOM   2729  HE1 TYR A 183       1.794 -16.426  -1.139  1.00 71.55           H  
ATOM   2730  CE2 TYR A 183       1.808 -13.129  -2.026  1.00 71.55           C  
ATOM   2731  HE2 TYR A 183       2.172 -12.475  -2.804  1.00 71.55           H  
ATOM   2732  OH  TYR A 183       2.878 -14.997  -3.075  1.00 71.55           O  
ATOM   2733  HH  TYR A 183       3.045 -14.337  -3.752  1.00 71.55           H  
ATOM   2734  CZ  TYR A 183       2.099 -14.508  -2.075  1.00 71.55           C  
ATOM   2735  N   GLU A 184      -3.020 -14.663   0.435  1.00 69.77           N  
ATOM   2736  H   GLU A 184      -2.888 -14.683   1.436  1.00 69.77           H  
ATOM   2737  CA  GLU A 184      -3.566 -15.879  -0.188  1.00 69.77           C  
ATOM   2738  HA  GLU A 184      -2.926 -16.179  -1.018  1.00 69.77           H  
ATOM   2739  C   GLU A 184      -4.977 -15.697  -0.771  1.00 69.77           C  
ATOM   2740  CB  GLU A 184      -3.560 -17.009   0.852  1.00 69.77           C  
ATOM   2741  HB2 GLU A 184      -4.167 -16.702   1.704  1.00 69.77           H  
ATOM   2742  HB3 GLU A 184      -4.001 -17.902   0.409  1.00 69.77           H  
ATOM   2743  O   GLU A 184      -5.398 -16.474  -1.621  1.00 69.77           O  
ATOM   2744  CG  GLU A 184      -2.133 -17.342   1.323  1.00 69.77           C  
ATOM   2745  HG2 GLU A 184      -1.679 -16.447   1.749  1.00 69.77           H  
ATOM   2746  HG3 GLU A 184      -1.541 -17.637   0.456  1.00 69.77           H  
ATOM   2747  CD  GLU A 184      -2.077 -18.447   2.384  1.00 69.77           C  
ATOM   2748  OE1 GLU A 184      -0.935 -18.855   2.693  1.00 69.77           O  
ATOM   2749  OE2 GLU A 184      -3.143 -18.799   2.936  1.00 69.77           O  
ATOM   2750  N   THR A 185      -5.712 -14.664  -0.347  1.00 74.61           N  
ATOM   2751  H   THR A 185      -5.297 -14.028   0.319  1.00 74.61           H  
ATOM   2752  CA  THR A 185      -7.110 -14.416  -0.752  1.00 74.61           C  
ATOM   2753  HA  THR A 185      -7.409 -15.183  -1.466  1.00 74.61           H  
ATOM   2754  C   THR A 185      -7.291 -13.086  -1.491  1.00 74.61           C  
ATOM   2755  CB  THR A 185      -8.066 -14.535   0.446  1.00 74.61           C  
ATOM   2756  HB  THR A 185      -9.085 -14.331   0.118  1.00 74.61           H  
ATOM   2757  O   THR A 185      -8.413 -12.612  -1.681  1.00 74.61           O  
ATOM   2758  CG2 THR A 185      -8.038 -15.928   1.077  1.00 74.61           C  
ATOM   2759 HG21 THR A 185      -8.807 -16.005   1.846  1.00 74.61           H  
ATOM   2760 HG22 THR A 185      -8.237 -16.677   0.311  1.00 74.61           H  
ATOM   2761 HG23 THR A 185      -7.062 -16.133   1.518  1.00 74.61           H  
ATOM   2762  OG1 THR A 185      -7.720 -13.632   1.474  1.00 74.61           O  
ATOM   2763  HG1 THR A 185      -8.088 -14.005   2.278  1.00 74.61           H  
ATOM   2764  N   ALA A 186      -6.190 -12.459  -1.918  1.00 74.69           N  
ATOM   2765  H   ALA A 186      -5.295 -12.880  -1.716  1.00 74.69           H  
ATOM   2766  CA  ALA A 186      -6.197 -11.126  -2.514  1.00 74.69           C  
ATOM   2767  HA  ALA A 186      -6.726 -10.451  -1.842  1.00 74.69           H  
ATOM   2768  C   ALA A 186      -6.896 -11.069  -3.884  1.00 74.69           C  
ATOM   2769  CB  ALA A 186      -4.746 -10.645  -2.640  1.00 74.69           C  
ATOM   2770  HB1 ALA A 186      -4.198 -11.288  -3.329  1.00 74.69           H  
ATOM   2771  HB2 ALA A 186      -4.241 -10.662  -1.675  1.00 74.69           H  
ATOM   2772  HB3 ALA A 186      -4.731  -9.627  -3.030  1.00 74.69           H  
ATOM   2773  O   ALA A 186      -7.532 -10.054  -4.191  1.00 74.69           O  
ATOM   2774  N   ASP A 187      -6.811 -12.143  -4.673  1.00 78.55           N  
ATOM   2775  H   ASP A 187      -6.311 -12.941  -4.307  1.00 78.55           H  
ATOM   2776  CA  ASP A 187      -7.029 -12.140  -6.128  1.00 78.55           C  
ATOM   2777  HA  ASP A 187      -6.260 -11.515  -6.584  1.00 78.55           H  
ATOM   2778  C   ASP A 187      -8.391 -11.570  -6.566  1.00 78.55           C  
ATOM   2779  CB  ASP A 187      -6.827 -13.574  -6.643  1.00 78.55           C  
ATOM   2780  HB2 ASP A 187      -5.875 -13.953  -6.273  1.00 78.55           H  
ATOM   2781  HB3 ASP A 187      -7.620 -14.212  -6.255  1.00 78.55           H  
ATOM   2782  O   ASP A 187      -8.464 -10.670  -7.408  1.00 78.55           O  
ATOM   2783  CG  ASP A 187      -6.805 -13.632  -8.173  1.00 78.55           C  
ATOM   2784  OD1 ASP A 187      -6.072 -12.813  -8.775  1.00 78.55           O  
ATOM   2785  OD2 ASP A 187      -7.545 -14.472  -8.724  1.00 78.55           O  
ATOM   2786  N   GLU A 188      -9.487 -11.990  -5.926  1.00 81.81           N  
ATOM   2787  H   GLU A 188      -9.385 -12.751  -5.269  1.00 81.81           H  
ATOM   2788  CA  GLU A 188     -10.833 -11.506  -6.264  1.00 81.81           C  
ATOM   2789  HA  GLU A 188     -11.010 -11.680  -7.326  1.00 81.81           H  
ATOM   2790  C   GLU A 188     -10.982  -9.997  -5.982  1.00 81.81           C  
ATOM   2791  CB  GLU A 188     -11.867 -12.296  -5.444  1.00 81.81           C  
ATOM   2792  HB2 GLU A 188     -11.618 -13.357  -5.455  1.00 81.81           H  
ATOM   2793  HB3 GLU A 188     -11.803 -11.945  -4.414  1.00 81.81           H  
ATOM   2794  O   GLU A 188     -11.587  -9.234  -6.742  1.00 81.81           O  
ATOM   2795  CG  GLU A 188     -13.296 -12.129  -6.000  1.00 81.81           C  
ATOM   2796  HG2 GLU A 188     -13.405 -11.125  -6.410  1.00 81.81           H  
ATOM   2797  HG3 GLU A 188     -13.436 -12.832  -6.821  1.00 81.81           H  
ATOM   2798  CD  GLU A 188     -14.409 -12.312  -4.959  1.00 81.81           C  
ATOM   2799  OE1 GLU A 188     -15.587 -12.166  -5.348  1.00 81.81           O  
ATOM   2800  OE2 GLU A 188     -14.135 -12.217  -3.744  1.00 81.81           O  
ATOM   2801  N   SER A 189     -10.417  -9.532  -4.865  1.00 82.04           N  
ATOM   2802  H   SER A 189      -9.820 -10.170  -4.359  1.00 82.04           H  
ATOM   2803  CA  SER A 189     -10.480  -8.123  -4.473  1.00 82.04           C  
ATOM   2804  HA  SER A 189     -11.496  -7.771  -4.652  1.00 82.04           H  
ATOM   2805  C   SER A 189      -9.565  -7.228  -5.314  1.00 82.04           C  
ATOM   2806  CB  SER A 189     -10.210  -7.983  -2.975  1.00 82.04           C  
ATOM   2807  HB2 SER A 189     -10.482  -6.974  -2.664  1.00 82.04           H  
ATOM   2808  HB3 SER A 189     -10.841  -8.688  -2.435  1.00 82.04           H  
ATOM   2809  O   SER A 189      -9.959  -6.104  -5.634  1.00 82.04           O  
ATOM   2810  OG  SER A 189      -8.862  -8.211  -2.623  1.00 82.04           O  
ATOM   2811  HG  SER A 189      -8.482  -8.902  -3.170  1.00 82.04           H  
ATOM   2812  N   GLU A 190      -8.394  -7.732  -5.714  1.00 87.48           N  
ATOM   2813  H   GLU A 190      -8.140  -8.668  -5.430  1.00 87.48           H  
ATOM   2814  CA  GLU A 190      -7.480  -7.052  -6.634  1.00 87.48           C  
ATOM   2815  HA  GLU A 190      -7.278  -6.045  -6.272  1.00 87.48           H  
ATOM   2816  C   GLU A 190      -8.117  -6.919  -8.018  1.00 87.48           C  
ATOM   2817  CB  GLU A 190      -6.144  -7.805  -6.739  1.00 87.48           C  
ATOM   2818  HB2 GLU A 190      -6.325  -8.855  -6.966  1.00 87.48           H  
ATOM   2819  HB3 GLU A 190      -5.583  -7.362  -7.562  1.00 87.48           H  
ATOM   2820  O   GLU A 190      -8.183  -5.816  -8.560  1.00 87.48           O  
ATOM   2821  CG  GLU A 190      -5.305  -7.688  -5.456  1.00 87.48           C  
ATOM   2822  HG2 GLU A 190      -5.814  -8.207  -4.645  1.00 87.48           H  
ATOM   2823  HG3 GLU A 190      -5.247  -6.636  -5.176  1.00 87.48           H  
ATOM   2824  CD  GLU A 190      -3.874  -8.238  -5.598  1.00 87.48           C  
ATOM   2825  OE1 GLU A 190      -3.143  -8.173  -4.581  1.00 87.48           O  
ATOM   2826  OE2 GLU A 190      -3.481  -8.639  -6.716  1.00 87.48           O  
ATOM   2827  N   THR A 191      -8.695  -8.001  -8.542  1.00 89.97           N  
ATOM   2828  H   THR A 191      -8.569  -8.886  -8.071  1.00 89.97           H  
ATOM   2829  CA  THR A 191      -9.376  -8.006  -9.843  1.00 89.97           C  
ATOM   2830  HA  THR A 191      -8.662  -7.713 -10.612  1.00 89.97           H  
ATOM   2831  C   THR A 191     -10.531  -7.006  -9.881  1.00 89.97           C  
ATOM   2832  CB  THR A 191      -9.866  -9.421 -10.178  1.00 89.97           C  
ATOM   2833  HB  THR A 191     -10.527  -9.789  -9.393  1.00 89.97           H  
ATOM   2834  O   THR A 191     -10.620  -6.191 -10.801  1.00 89.97           O  
ATOM   2835  CG2 THR A 191     -10.595  -9.474 -11.522  1.00 89.97           C  
ATOM   2836 HG21 THR A 191      -9.977  -9.022 -12.298  1.00 89.97           H  
ATOM   2837 HG22 THR A 191     -11.549  -8.951 -11.457  1.00 89.97           H  
ATOM   2838 HG23 THR A 191     -10.787 -10.515 -11.783  1.00 89.97           H  
ATOM   2839  OG1 THR A 191      -8.752 -10.269 -10.291  1.00 89.97           O  
ATOM   2840  HG1 THR A 191      -8.542 -10.651  -9.436  1.00 89.97           H  
ATOM   2841  N   ARG A 192     -11.383  -6.973  -8.843  1.00 90.49           N  
ATOM   2842  H   ARG A 192     -11.278  -7.675  -8.124  1.00 90.49           H  
ATOM   2843  CA  ARG A 192     -12.447  -5.956  -8.727  1.00 90.49           C  
ATOM   2844  HA  ARG A 192     -13.116  -6.041  -9.584  1.00 90.49           H  
ATOM   2845  C   ARG A 192     -11.897  -4.531  -8.773  1.00 90.49           C  
ATOM   2846  CB  ARG A 192     -13.244  -6.157  -7.429  1.00 90.49           C  
ATOM   2847  HB2 ARG A 192     -12.561  -6.363  -6.605  1.00 90.49           H  
ATOM   2848  HB3 ARG A 192     -13.779  -5.233  -7.206  1.00 90.49           H  
ATOM   2849  O   ARG A 192     -12.508  -3.652  -9.381  1.00 90.49           O  
ATOM   2850  CG  ARG A 192     -14.280  -7.281  -7.548  1.00 90.49           C  
ATOM   2851  HG2 ARG A 192     -14.906  -7.085  -8.419  1.00 90.49           H  
ATOM   2852  HG3 ARG A 192     -13.789  -8.243  -7.692  1.00 90.49           H  
ATOM   2853  CD  ARG A 192     -15.195  -7.338  -6.315  1.00 90.49           C  
ATOM   2854  HD2 ARG A 192     -15.580  -6.340  -6.105  1.00 90.49           H  
ATOM   2855  HD3 ARG A 192     -16.044  -7.971  -6.571  1.00 90.49           H  
ATOM   2856  NE  ARG A 192     -14.495  -7.863  -5.120  1.00 90.49           N  
ATOM   2857  HE  ARG A 192     -13.566  -7.507  -4.947  1.00 90.49           H  
ATOM   2858  NH1 ARG A 192     -15.952  -9.577  -4.628  1.00 90.49           N  
ATOM   2859 HH11 ARG A 192     -16.527  -9.324  -5.419  1.00 90.49           H  
ATOM   2860 HH12 ARG A 192     -15.946 -10.570  -4.444  1.00 90.49           H  
ATOM   2861  NH2 ARG A 192     -14.042  -9.444  -3.532  1.00 90.49           N  
ATOM   2862 HH21 ARG A 192     -14.236 -10.407  -3.293  1.00 90.49           H  
ATOM   2863 HH22 ARG A 192     -13.069  -9.178  -3.491  1.00 90.49           H  
ATOM   2864  CZ  ARG A 192     -14.839  -8.939  -4.425  1.00 90.49           C  
ATOM   2865  N   ARG A 193     -10.753  -4.287  -8.129  1.00 90.70           N  
ATOM   2866  H   ARG A 193     -10.275  -5.068  -7.703  1.00 90.70           H  
ATOM   2867  CA  ARG A 193     -10.129  -2.963  -8.084  1.00 90.70           C  
ATOM   2868  HA  ARG A 193     -10.907  -2.234  -7.857  1.00 90.70           H  
ATOM   2869  C   ARG A 193      -9.535  -2.554  -9.427  1.00 90.70           C  
ATOM   2870  CB  ARG A 193      -9.054  -2.957  -6.992  1.00 90.70           C  
ATOM   2871  HB2 ARG A 193      -9.483  -3.304  -6.052  1.00 90.70           H  
ATOM   2872  HB3 ARG A 193      -8.260  -3.654  -7.258  1.00 90.70           H  
ATOM   2873  O   ARG A 193      -9.747  -1.423  -9.853  1.00 90.70           O  
ATOM   2874  CG  ARG A 193      -8.429  -1.571  -6.806  1.00 90.70           C  
ATOM   2875  HG2 ARG A 193      -7.705  -1.629  -5.993  1.00 90.70           H  
ATOM   2876  HG3 ARG A 193      -7.911  -1.277  -7.719  1.00 90.70           H  
ATOM   2877  CD  ARG A 193      -9.446  -0.493  -6.468  1.00 90.70           C  
ATOM   2878  HD2 ARG A 193      -8.885   0.428  -6.306  1.00 90.70           H  
ATOM   2879  HD3 ARG A 193     -10.120  -0.332  -7.310  1.00 90.70           H  
ATOM   2880  NE  ARG A 193     -10.193  -0.882  -5.263  1.00 90.70           N  
ATOM   2881  HE  ARG A 193     -10.260  -1.871  -5.069  1.00 90.70           H  
ATOM   2882  NH1 ARG A 193     -10.558   1.229  -4.578  1.00 90.70           N  
ATOM   2883 HH11 ARG A 193     -10.771   1.869  -3.827  1.00 90.70           H  
ATOM   2884 HH12 ARG A 193      -9.939   1.553  -5.307  1.00 90.70           H  
ATOM   2885  NH2 ARG A 193     -11.125  -0.503  -3.243  1.00 90.70           N  
ATOM   2886 HH21 ARG A 193     -11.278   0.153  -2.490  1.00 90.70           H  
ATOM   2887 HH22 ARG A 193     -11.111  -1.494  -3.048  1.00 90.70           H  
ATOM   2888  CZ  ARG A 193     -10.627  -0.050  -4.356  1.00 90.70           C  
ATOM   2889  N   ILE A 194      -8.833  -3.470 -10.085  1.00 93.50           N  
ATOM   2890  H   ILE A 194      -8.685  -4.367  -9.645  1.00 93.50           H  
ATOM   2891  CA  ILE A 194      -8.266  -3.255 -11.417  1.00 93.50           C  
ATOM   2892  HA  ILE A 194      -7.618  -2.379 -11.393  1.00 93.50           H  
ATOM   2893  C   ILE A 194      -9.392  -2.948 -12.408  1.00 93.50           C  
ATOM   2894  CB  ILE A 194      -7.413  -4.475 -11.822  1.00 93.50           C  
ATOM   2895  HB  ILE A 194      -8.003  -5.380 -11.675  1.00 93.50           H  
ATOM   2896  O   ILE A 194      -9.321  -1.940 -13.104  1.00 93.50           O  
ATOM   2897  CG1 ILE A 194      -6.148  -4.549 -10.933  1.00 93.50           C  
ATOM   2898 HG12 ILE A 194      -5.484  -3.718 -11.174  1.00 93.50           H  
ATOM   2899 HG13 ILE A 194      -6.431  -4.443  -9.885  1.00 93.50           H  
ATOM   2900  CG2 ILE A 194      -7.009  -4.399 -13.301  1.00 93.50           C  
ATOM   2901 HG21 ILE A 194      -6.443  -3.489 -13.498  1.00 93.50           H  
ATOM   2902 HG22 ILE A 194      -7.887  -4.424 -13.947  1.00 93.50           H  
ATOM   2903 HG23 ILE A 194      -6.402  -5.265 -13.562  1.00 93.50           H  
ATOM   2904  CD1 ILE A 194      -5.366  -5.864 -11.053  1.00 93.50           C  
ATOM   2905 HD11 ILE A 194      -4.566  -5.872 -10.314  1.00 93.50           H  
ATOM   2906 HD12 ILE A 194      -4.921  -5.963 -12.043  1.00 93.50           H  
ATOM   2907 HD13 ILE A 194      -6.029  -6.709 -10.862  1.00 93.50           H  
ATOM   2908  N   ASN A 195     -10.488  -3.713 -12.384  1.00 94.44           N  
ATOM   2909  H   ASN A 195     -10.469  -4.561 -11.835  1.00 94.44           H  
ATOM   2910  CA  ASN A 195     -11.658  -3.458 -13.229  1.00 94.44           C  
ATOM   2911  HA  ASN A 195     -11.347  -3.486 -14.274  1.00 94.44           H  
ATOM   2912  C   ASN A 195     -12.272  -2.070 -12.985  1.00 94.44           C  
ATOM   2913  CB  ASN A 195     -12.700  -4.564 -12.989  1.00 94.44           C  
ATOM   2914  HB2 ASN A 195     -12.881  -4.675 -11.920  1.00 94.44           H  
ATOM   2915  HB3 ASN A 195     -13.636  -4.283 -13.471  1.00 94.44           H  
ATOM   2916  O   ASN A 195     -12.621  -1.376 -13.939  1.00 94.44           O  
ATOM   2917  CG  ASN A 195     -12.285  -5.905 -13.568  1.00 94.44           C  
ATOM   2918  ND2 ASN A 195     -12.912  -6.977 -13.147  1.00 94.44           N  
ATOM   2919 HD21 ASN A 195     -13.642  -6.922 -12.451  1.00 94.44           H  
ATOM   2920 HD22 ASN A 195     -12.597  -7.846 -13.554  1.00 94.44           H  
ATOM   2921  OD1 ASN A 195     -11.429  -6.012 -14.424  1.00 94.44           O  
ATOM   2922  N   LYS A 196     -12.358  -1.627 -11.722  1.00 94.23           N  
ATOM   2923  H   LYS A 196     -12.093  -2.256 -10.978  1.00 94.23           H  
ATOM   2924  CA  LYS A 196     -12.786  -0.258 -11.393  1.00 94.23           C  
ATOM   2925  HA  LYS A 196     -13.770  -0.087 -11.828  1.00 94.23           H  
ATOM   2926  C   LYS A 196     -11.854   0.781 -12.028  1.00 94.23           C  
ATOM   2927  CB  LYS A 196     -12.886  -0.092  -9.866  1.00 94.23           C  
ATOM   2928  HB2 LYS A 196     -11.916  -0.306  -9.416  1.00 94.23           H  
ATOM   2929  HB3 LYS A 196     -13.609  -0.809  -9.476  1.00 94.23           H  
ATOM   2930  O   LYS A 196     -12.336   1.738 -12.624  1.00 94.23           O  
ATOM   2931  CG  LYS A 196     -13.313   1.328  -9.455  1.00 94.23           C  
ATOM   2932  HG2 LYS A 196     -14.322   1.525  -9.815  1.00 94.23           H  
ATOM   2933  HG3 LYS A 196     -12.636   2.054  -9.905  1.00 94.23           H  
ATOM   2934  CD  LYS A 196     -13.259   1.521  -7.932  1.00 94.23           C  
ATOM   2935  HD2 LYS A 196     -12.261   1.264  -7.579  1.00 94.23           H  
ATOM   2936  HD3 LYS A 196     -13.996   0.876  -7.453  1.00 94.23           H  
ATOM   2937  CE  LYS A 196     -13.553   2.993  -7.617  1.00 94.23           C  
ATOM   2938  HE2 LYS A 196     -12.907   3.597  -8.254  1.00 94.23           H  
ATOM   2939  HE3 LYS A 196     -14.585   3.211  -7.892  1.00 94.23           H  
ATOM   2940  NZ  LYS A 196     -13.302   3.348  -6.195  1.00 94.23           N  
ATOM   2941  HZ1 LYS A 196     -13.519   4.321  -6.034  1.00 94.23           H  
ATOM   2942  HZ2 LYS A 196     -13.862   2.788  -5.568  1.00 94.23           H  
ATOM   2943  HZ3 LYS A 196     -12.324   3.237  -5.970  1.00 94.23           H  
ATOM   2944  N   TYR A 197     -10.536   0.607 -11.927  1.00 94.93           N  
ATOM   2945  H   TYR A 197     -10.183  -0.203 -11.438  1.00 94.93           H  
ATOM   2946  CA  TYR A 197      -9.583   1.542 -12.533  1.00 94.93           C  
ATOM   2947  HA  TYR A 197      -9.902   2.558 -12.300  1.00 94.93           H  
ATOM   2948  C   TYR A 197      -9.581   1.510 -14.058  1.00 94.93           C  
ATOM   2949  CB  TYR A 197      -8.176   1.318 -11.967  1.00 94.93           C  
ATOM   2950  HB2 TYR A 197      -7.474   1.903 -12.561  1.00 94.93           H  
ATOM   2951  HB3 TYR A 197      -7.910   0.268 -12.090  1.00 94.93           H  
ATOM   2952  O   TYR A 197      -9.393   2.559 -14.671  1.00 94.93           O  
ATOM   2953  CG  TYR A 197      -7.976   1.726 -10.519  1.00 94.93           C  
ATOM   2954  CD1 TYR A 197      -8.706   2.794  -9.955  1.00 94.93           C  
ATOM   2955  HD1 TYR A 197      -9.430   3.350 -10.533  1.00 94.93           H  
ATOM   2956  CD2 TYR A 197      -7.000   1.069  -9.745  1.00 94.93           C  
ATOM   2957  HD2 TYR A 197      -6.401   0.284 -10.183  1.00 94.93           H  
ATOM   2958  CE1 TYR A 197      -8.505   3.167  -8.620  1.00 94.93           C  
ATOM   2959  HE1 TYR A 197      -9.083   3.977  -8.200  1.00 94.93           H  
ATOM   2960  CE2 TYR A 197      -6.787   1.453  -8.407  1.00 94.93           C  
ATOM   2961  HE2 TYR A 197      -6.022   0.978  -7.810  1.00 94.93           H  
ATOM   2962  OH  TYR A 197      -7.406   2.772  -6.524  1.00 94.93           O  
ATOM   2963  HH  TYR A 197      -7.936   3.534  -6.279  1.00 94.93           H  
ATOM   2964  CZ  TYR A 197      -7.553   2.484  -7.838  1.00 94.93           C  
ATOM   2965  N   MET A 198      -9.885   0.367 -14.670  1.00 95.41           N  
ATOM   2966  H   MET A 198      -9.944  -0.478 -14.120  1.00 95.41           H  
ATOM   2967  CA  MET A 198     -10.120   0.285 -16.109  1.00 95.41           C  
ATOM   2968  HA  MET A 198      -9.268   0.720 -16.633  1.00 95.41           H  
ATOM   2969  C   MET A 198     -11.351   1.091 -16.532  1.00 95.41           C  
ATOM   2970  CB  MET A 198     -10.273  -1.174 -16.543  1.00 95.41           C  
ATOM   2971  HB2 MET A 198     -11.036  -1.661 -15.936  1.00 95.41           H  
ATOM   2972  HB3 MET A 198     -10.608  -1.181 -17.580  1.00 95.41           H  
ATOM   2973  O   MET A 198     -11.268   1.883 -17.463  1.00 95.41           O  
ATOM   2974  CG  MET A 198      -8.974  -1.979 -16.452  1.00 95.41           C  
ATOM   2975  HG2 MET A 198      -8.267  -1.592 -17.186  1.00 95.41           H  
ATOM   2976  HG3 MET A 198      -8.531  -1.853 -15.464  1.00 95.41           H  
ATOM   2977  SD  MET A 198      -9.205  -3.753 -16.746  1.00 95.41           S  
ATOM   2978  CE  MET A 198      -9.918  -3.714 -18.409  1.00 95.41           C  
ATOM   2979  HE1 MET A 198     -10.930  -3.312 -18.369  1.00 95.41           H  
ATOM   2980  HE2 MET A 198      -9.951  -4.728 -18.808  1.00 95.41           H  
ATOM   2981  HE3 MET A 198      -9.297  -3.086 -19.048  1.00 95.41           H  
ATOM   2982  N   GLN A 199     -12.476   0.958 -15.818  1.00 94.58           N  
ATOM   2983  H   GLN A 199     -12.495   0.282 -15.068  1.00 94.58           H  
ATOM   2984  CA  GLN A 199     -13.693   1.739 -16.094  1.00 94.58           C  
ATOM   2985  HA  GLN A 199     -14.002   1.573 -17.126  1.00 94.58           H  
ATOM   2986  C   GLN A 199     -13.480   3.250 -15.929  1.00 94.58           C  
ATOM   2987  CB  GLN A 199     -14.819   1.292 -15.153  1.00 94.58           C  
ATOM   2988  HB2 GLN A 199     -15.644   2.000 -15.226  1.00 94.58           H  
ATOM   2989  HB3 GLN A 199     -14.453   1.302 -14.126  1.00 94.58           H  
ATOM   2990  O   GLN A 199     -14.132   4.044 -16.597  1.00 94.58           O  
ATOM   2991  CG  GLN A 199     -15.360  -0.102 -15.492  1.00 94.58           C  
ATOM   2992  HG2 GLN A 199     -14.542  -0.821 -15.541  1.00 94.58           H  
ATOM   2993  HG3 GLN A 199     -15.837  -0.070 -16.472  1.00 94.58           H  
ATOM   2994  CD  GLN A 199     -16.377  -0.600 -14.470  1.00 94.58           C  
ATOM   2995  NE2 GLN A 199     -16.886  -1.800 -14.636  1.00 94.58           N  
ATOM   2996 HE21 GLN A 199     -17.607  -2.064 -13.980  1.00 94.58           H  
ATOM   2997 HE22 GLN A 199     -16.648  -2.347 -15.451  1.00 94.58           H  
ATOM   2998  OE1 GLN A 199     -16.735   0.053 -13.502  1.00 94.58           O  
ATOM   2999  N   GLN A 200     -12.563   3.648 -15.047  1.00 92.54           N  
ATOM   3000  H   GLN A 200     -12.096   2.935 -14.504  1.00 92.54           H  
ATOM   3001  CA  GLN A 200     -12.186   5.045 -14.825  1.00 92.54           C  
ATOM   3002  HA  GLN A 200     -13.065   5.676 -14.957  1.00 92.54           H  
ATOM   3003  C   GLN A 200     -11.134   5.567 -15.817  1.00 92.54           C  
ATOM   3004  CB  GLN A 200     -11.685   5.195 -13.381  1.00 92.54           C  
ATOM   3005  HB2 GLN A 200     -11.280   6.197 -13.238  1.00 92.54           H  
ATOM   3006  HB3 GLN A 200     -10.887   4.476 -13.201  1.00 92.54           H  
ATOM   3007  O   GLN A 200     -10.705   6.708 -15.670  1.00 92.54           O  
ATOM   3008  CG  GLN A 200     -12.807   4.997 -12.355  1.00 92.54           C  
ATOM   3009  HG2 GLN A 200     -13.566   5.760 -12.525  1.00 92.54           H  
ATOM   3010  HG3 GLN A 200     -13.285   4.026 -12.485  1.00 92.54           H  
ATOM   3011  CD  GLN A 200     -12.316   5.112 -10.918  1.00 92.54           C  
ATOM   3012  NE2 GLN A 200     -13.217   5.238  -9.970  1.00 92.54           N  
ATOM   3013 HE21 GLN A 200     -14.179   5.349 -10.256  1.00 92.54           H  
ATOM   3014 HE22 GLN A 200     -12.851   5.621  -9.110  1.00 92.54           H  
ATOM   3015  OE1 GLN A 200     -11.139   5.144 -10.592  1.00 92.54           O  
ATOM   3016  N   GLY A 201     -10.660   4.743 -16.760  1.00 92.06           N  
ATOM   3017  H   GLY A 201     -11.068   3.826 -16.866  1.00 92.06           H  
ATOM   3018  CA  GLY A 201      -9.592   5.116 -17.694  1.00 92.06           C  
ATOM   3019  HA2 GLY A 201      -9.519   4.352 -18.468  1.00 92.06           H  
ATOM   3020  HA3 GLY A 201      -9.844   6.062 -18.173  1.00 92.06           H  
ATOM   3021  C   GLY A 201      -8.207   5.267 -17.051  1.00 92.06           C  
ATOM   3022  O   GLY A 201      -7.308   5.825 -17.660  1.00 92.06           O  
ATOM   3023  N   ARG A 202      -8.010   4.785 -15.816  1.00 92.08           N  
ATOM   3024  H   ARG A 202      -8.778   4.282 -15.394  1.00 92.08           H  
ATOM   3025  CA  ARG A 202      -6.721   4.854 -15.096  1.00 92.08           C  
ATOM   3026  HA  ARG A 202      -6.174   5.737 -15.427  1.00 92.08           H  
ATOM   3027  C   ARG A 202      -5.798   3.672 -15.389  1.00 92.08           C  
ATOM   3028  CB  ARG A 202      -6.967   4.948 -13.586  1.00 92.08           C  
ATOM   3029  HB2 ARG A 202      -7.536   4.075 -13.265  1.00 92.08           H  
ATOM   3030  HB3 ARG A 202      -6.003   4.936 -13.076  1.00 92.08           H  
ATOM   3031  O   ARG A 202      -4.616   3.726 -15.072  1.00 92.08           O  
ATOM   3032  CG  ARG A 202      -7.720   6.215 -13.172  1.00 92.08           C  
ATOM   3033  HG2 ARG A 202      -8.708   6.230 -13.630  1.00 92.08           H  
ATOM   3034  HG3 ARG A 202      -7.159   7.093 -13.492  1.00 92.08           H  
ATOM   3035  CD  ARG A 202      -7.863   6.213 -11.648  1.00 92.08           C  
ATOM   3036  HD2 ARG A 202      -8.398   5.312 -11.347  1.00 92.08           H  
ATOM   3037  HD3 ARG A 202      -6.866   6.198 -11.207  1.00 92.08           H  
ATOM   3038  NE  ARG A 202      -8.601   7.392 -11.171  1.00 92.08           N  
ATOM   3039  HE  ARG A 202      -9.074   7.939 -11.876  1.00 92.08           H  
ATOM   3040  NH1 ARG A 202      -8.134   7.132  -8.934  1.00 92.08           N  
ATOM   3041 HH11 ARG A 202      -7.645   6.274  -9.146  1.00 92.08           H  
ATOM   3042 HH12 ARG A 202      -8.153   7.484  -7.987  1.00 92.08           H  
ATOM   3043  NH2 ARG A 202      -9.325   8.889  -9.618  1.00 92.08           N  
ATOM   3044 HH21 ARG A 202      -9.333   9.221  -8.664  1.00 92.08           H  
ATOM   3045 HH22 ARG A 202      -9.749   9.436 -10.355  1.00 92.08           H  
ATOM   3046  CZ  ARG A 202      -8.687   7.793  -9.915  1.00 92.08           C  
ATOM   3047  N   VAL A 203      -6.359   2.585 -15.918  1.00 96.38           N  
ATOM   3048  H   VAL A 203      -7.341   2.642 -16.145  1.00 96.38           H  
ATOM   3049  CA  VAL A 203      -5.632   1.386 -16.344  1.00 96.38           C  
ATOM   3050  HA  VAL A 203      -4.566   1.605 -16.405  1.00 96.38           H  
ATOM   3051  C   VAL A 203      -6.121   1.008 -17.728  1.00 96.38           C  
ATOM   3052  CB  VAL A 203      -5.840   0.215 -15.364  1.00 96.38           C  
ATOM   3053  HB  VAL A 203      -6.907   0.057 -15.207  1.00 96.38           H  
ATOM   3054  O   VAL A 203      -7.298   0.696 -17.909  1.00 96.38           O  
ATOM   3055  CG1 VAL A 203      -5.218  -1.091 -15.877  1.00 96.38           C  
ATOM   3056 HG11 VAL A 203      -5.324  -1.870 -15.122  1.00 96.38           H  
ATOM   3057 HG12 VAL A 203      -4.159  -0.946 -16.094  1.00 96.38           H  
ATOM   3058 HG13 VAL A 203      -5.722  -1.424 -16.784  1.00 96.38           H  
ATOM   3059  CG2 VAL A 203      -5.186   0.498 -14.010  1.00 96.38           C  
ATOM   3060 HG21 VAL A 203      -5.416  -0.303 -13.308  1.00 96.38           H  
ATOM   3061 HG22 VAL A 203      -5.536   1.447 -13.604  1.00 96.38           H  
ATOM   3062 HG23 VAL A 203      -4.107   0.559 -14.154  1.00 96.38           H  
ATOM   3063  N   GLN A 204      -5.225   0.988 -18.704  1.00 95.69           N  
ATOM   3064  H   GLN A 204      -4.283   1.309 -18.531  1.00 95.69           H  
ATOM   3065  CA  GLN A 204      -5.573   0.517 -20.033  1.00 95.69           C  
ATOM   3066  HA  GLN A 204      -6.572   0.875 -20.281  1.00 95.69           H  
ATOM   3067  C   GLN A 204      -5.574  -1.018 -20.083  1.00 95.69           C  
ATOM   3068  CB  GLN A 204      -4.622   1.088 -21.076  1.00 95.69           C  
ATOM   3069  HB2 GLN A 204      -4.967   0.726 -22.044  1.00 95.69           H  
ATOM   3070  HB3 GLN A 204      -3.635   0.664 -20.890  1.00 95.69           H  
ATOM   3071  O   GLN A 204      -4.659  -1.682 -19.591  1.00 95.69           O  
ATOM   3072  CG  GLN A 204      -4.499   2.630 -21.137  1.00 95.69           C  
ATOM   3073  HG2 GLN A 204      -4.061   3.012 -20.215  1.00 95.69           H  
ATOM   3074  HG3 GLN A 204      -5.483   3.079 -21.274  1.00 95.69           H  
ATOM   3075  CD  GLN A 204      -3.608   3.034 -22.312  1.00 95.69           C  
ATOM   3076  NE2 GLN A 204      -3.140   4.251 -22.441  1.00 95.69           N  
ATOM   3077 HE21 GLN A 204      -3.515   5.078 -21.999  1.00 95.69           H  
ATOM   3078 HE22 GLN A 204      -2.564   4.438 -23.249  1.00 95.69           H  
ATOM   3079  OE1 GLN A 204      -3.318   2.207 -23.158  1.00 95.69           O  
ATOM   3080  N   LYS A 205      -6.589  -1.596 -20.740  1.00 95.62           N  
ATOM   3081  H   LYS A 205      -7.297  -0.984 -21.118  1.00 95.62           H  
ATOM   3082  CA  LYS A 205      -6.764  -3.057 -20.868  1.00 95.62           C  
ATOM   3083  HA  LYS A 205      -6.877  -3.479 -19.870  1.00 95.62           H  
ATOM   3084  C   LYS A 205      -5.551  -3.752 -21.502  1.00 95.62           C  
ATOM   3085  CB  LYS A 205      -8.038  -3.330 -21.684  1.00 95.62           C  
ATOM   3086  HB2 LYS A 205      -7.899  -2.964 -22.701  1.00 95.62           H  
ATOM   3087  HB3 LYS A 205      -8.869  -2.783 -21.239  1.00 95.62           H  
ATOM   3088  O   LYS A 205      -5.244  -4.887 -21.147  1.00 95.62           O  
ATOM   3089  CG  LYS A 205      -8.393  -4.825 -21.729  1.00 95.62           C  
ATOM   3090  HG2 LYS A 205      -8.481  -5.210 -20.713  1.00 95.62           H  
ATOM   3091  HG3 LYS A 205      -7.605  -5.372 -22.246  1.00 95.62           H  
ATOM   3092  CD  LYS A 205      -9.711  -5.052 -22.477  1.00 95.62           C  
ATOM   3093  HD2 LYS A 205      -9.625  -4.630 -23.479  1.00 95.62           H  
ATOM   3094  HD3 LYS A 205     -10.520  -4.553 -21.945  1.00 95.62           H  
ATOM   3095  CE  LYS A 205      -9.993  -6.555 -22.574  1.00 95.62           C  
ATOM   3096  HE2 LYS A 205      -9.131  -7.035 -23.036  1.00 95.62           H  
ATOM   3097  HE3 LYS A 205     -10.096  -6.959 -21.567  1.00 95.62           H  
ATOM   3098  NZ  LYS A 205     -11.213  -6.830 -23.374  1.00 95.62           N  
ATOM   3099  HZ1 LYS A 205     -12.025  -6.400 -22.953  1.00 95.62           H  
ATOM   3100  HZ2 LYS A 205     -11.105  -6.464 -24.309  1.00 95.62           H  
ATOM   3101  HZ3 LYS A 205     -11.369  -7.825 -23.446  1.00 95.62           H  
ATOM   3102  N   LYS A 206      -4.866  -3.069 -22.422  1.00 95.74           N  
ATOM   3103  H   LYS A 206      -5.169  -2.128 -22.630  1.00 95.74           H  
ATOM   3104  CA  LYS A 206      -3.685  -3.580 -23.127  1.00 95.74           C  
ATOM   3105  HA  LYS A 206      -3.951  -4.496 -23.654  1.00 95.74           H  
ATOM   3106  C   LYS A 206      -2.544  -3.935 -22.166  1.00 95.74           C  
ATOM   3107  CB  LYS A 206      -3.267  -2.529 -24.167  1.00 95.74           C  
ATOM   3108  HB2 LYS A 206      -2.935  -1.625 -23.657  1.00 95.74           H  
ATOM   3109  HB3 LYS A 206      -4.137  -2.277 -24.773  1.00 95.74           H  
ATOM   3110  O   LYS A 206      -1.919  -4.974 -22.343  1.00 95.74           O  
ATOM   3111  CG  LYS A 206      -2.151  -3.014 -25.104  1.00 95.74           C  
ATOM   3112  HG2 LYS A 206      -2.438  -3.958 -25.566  1.00 95.74           H  
ATOM   3113  HG3 LYS A 206      -1.230  -3.154 -24.538  1.00 95.74           H  
ATOM   3114  CD  LYS A 206      -1.926  -1.961 -26.196  1.00 95.74           C  
ATOM   3115  HD2 LYS A 206      -1.706  -1.004 -25.723  1.00 95.74           H  
ATOM   3116  HD3 LYS A 206      -2.834  -1.853 -26.789  1.00 95.74           H  
ATOM   3117  CE  LYS A 206      -0.767  -2.337 -27.118  1.00 95.74           C  
ATOM   3118  HE2 LYS A 206      -0.991  -3.262 -27.648  1.00 95.74           H  
ATOM   3119  HE3 LYS A 206       0.132  -2.499 -26.522  1.00 95.74           H  
ATOM   3120  NZ  LYS A 206      -0.508  -1.258 -28.095  1.00 95.74           N  
ATOM   3121  HZ1 LYS A 206       0.220  -1.564 -28.725  1.00 95.74           H  
ATOM   3122  HZ2 LYS A 206      -0.197  -0.396 -27.670  1.00 95.74           H  
ATOM   3123  HZ3 LYS A 206      -1.287  -1.086 -28.714  1.00 95.74           H  
ATOM   3124  N   TYR A 207      -2.357  -3.152 -21.101  1.00 96.82           N  
ATOM   3125  H   TYR A 207      -2.950  -2.341 -21.000  1.00 96.82           H  
ATOM   3126  CA  TYR A 207      -1.236  -3.276 -20.159  1.00 96.82           C  
ATOM   3127  HA  TYR A 207      -0.459  -3.864 -20.648  1.00 96.82           H  
ATOM   3128  C   TYR A 207      -1.579  -4.038 -18.872  1.00 96.82           C  
ATOM   3129  CB  TYR A 207      -0.633  -1.890 -19.888  1.00 96.82           C  
ATOM   3130  HB2 TYR A 207       0.257  -1.994 -19.267  1.00 96.82           H  
ATOM   3131  HB3 TYR A 207      -1.358  -1.287 -19.343  1.00 96.82           H  
ATOM   3132  O   TYR A 207      -0.914  -3.879 -17.846  1.00 96.82           O  
ATOM   3133  CG  TYR A 207      -0.239  -1.186 -21.165  1.00 96.82           C  
ATOM   3134  CD1 TYR A 207       0.760  -1.740 -21.988  1.00 96.82           C  
ATOM   3135  HD1 TYR A 207       1.312  -2.613 -21.672  1.00 96.82           H  
ATOM   3136  CD2 TYR A 207      -0.916  -0.025 -21.571  1.00 96.82           C  
ATOM   3137  HD2 TYR A 207      -1.609   0.468 -20.905  1.00 96.82           H  
ATOM   3138  CE1 TYR A 207       1.048  -1.159 -23.235  1.00 96.82           C  
ATOM   3139  HE1 TYR A 207       1.824  -1.572 -23.862  1.00 96.82           H  
ATOM   3140  CE2 TYR A 207      -0.673   0.512 -22.845  1.00 96.82           C  
ATOM   3141  HE2 TYR A 207      -1.170   1.406 -23.191  1.00 96.82           H  
ATOM   3142  OH  TYR A 207       0.517   0.452 -24.919  1.00 96.82           O  
ATOM   3143  HH  TYR A 207       1.351   0.156 -25.292  1.00 96.82           H  
ATOM   3144  CZ  TYR A 207       0.301  -0.056 -23.683  1.00 96.82           C  
ATOM   3145  N   ILE A 208      -2.613  -4.882 -18.896  1.00 97.05           N  
ATOM   3146  H   ILE A 208      -3.127  -4.990 -19.758  1.00 97.05           H  
ATOM   3147  CA  ILE A 208      -2.922  -5.768 -17.770  1.00 97.05           C  
ATOM   3148  HA  ILE A 208      -2.889  -5.181 -16.853  1.00 97.05           H  
ATOM   3149  C   ILE A 208      -1.847  -6.847 -17.642  1.00 97.05           C  
ATOM   3150  CB  ILE A 208      -4.340  -6.359 -17.902  1.00 97.05           C  
ATOM   3151  HB  ILE A 208      -4.424  -6.830 -18.881  1.00 97.05           H  
ATOM   3152  O   ILE A 208      -1.556  -7.568 -18.596  1.00 97.05           O  
ATOM   3153  CG1 ILE A 208      -5.418  -5.254 -17.819  1.00 97.05           C  
ATOM   3154 HG12 ILE A 208      -5.245  -4.523 -18.609  1.00 97.05           H  
ATOM   3155 HG13 ILE A 208      -6.394  -5.705 -17.998  1.00 97.05           H  
ATOM   3156  CG2 ILE A 208      -4.602  -7.445 -16.841  1.00 97.05           C  
ATOM   3157 HG21 ILE A 208      -5.653  -7.735 -16.859  1.00 97.05           H  
ATOM   3158 HG22 ILE A 208      -4.342  -7.082 -15.846  1.00 97.05           H  
ATOM   3159 HG23 ILE A 208      -4.005  -8.329 -17.061  1.00 97.05           H  
ATOM   3160  CD1 ILE A 208      -5.473  -4.491 -16.491  1.00 97.05           C  
ATOM   3161 HD11 ILE A 208      -4.552  -3.931 -16.332  1.00 97.05           H  
ATOM   3162 HD12 ILE A 208      -6.305  -3.788 -16.519  1.00 97.05           H  
ATOM   3163 HD13 ILE A 208      -5.628  -5.186 -15.665  1.00 97.05           H  
ATOM   3164  N   LEU A 209      -1.283  -6.971 -16.441  1.00 96.91           N  
ATOM   3165  H   LEU A 209      -1.588  -6.349 -15.706  1.00 96.91           H  
ATOM   3166  CA  LEU A 209      -0.271  -7.971 -16.116  1.00 96.91           C  
ATOM   3167  HA  LEU A 209       0.433  -8.035 -16.946  1.00 96.91           H  
ATOM   3168  C   LEU A 209      -0.897  -9.356 -15.936  1.00 96.91           C  
ATOM   3169  CB  LEU A 209       0.493  -7.550 -14.846  1.00 96.91           C  
ATOM   3170  HB2 LEU A 209      -0.211  -7.523 -14.015  1.00 96.91           H  
ATOM   3171  HB3 LEU A 209       1.241  -8.313 -14.629  1.00 96.91           H  
ATOM   3172  O   LEU A 209      -2.054  -9.479 -15.513  1.00 96.91           O  
ATOM   3173  CG  LEU A 209       1.200  -6.186 -14.929  1.00 96.91           C  
ATOM   3174  HG  LEU A 209       0.466  -5.399 -15.104  1.00 96.91           H  
ATOM   3175  CD1 LEU A 209       1.903  -5.893 -13.601  1.00 96.91           C  
ATOM   3176 HD11 LEU A 209       2.658  -6.654 -13.400  1.00 96.91           H  
ATOM   3177 HD12 LEU A 209       2.385  -4.917 -13.652  1.00 96.91           H  
ATOM   3178 HD13 LEU A 209       1.172  -5.878 -12.793  1.00 96.91           H  
ATOM   3179  CD2 LEU A 209       2.238  -6.142 -16.043  1.00 96.91           C  
ATOM   3180 HD21 LEU A 209       1.757  -6.263 -17.014  1.00 96.91           H  
ATOM   3181 HD22 LEU A 209       2.736  -5.173 -16.039  1.00 96.91           H  
ATOM   3182 HD23 LEU A 209       2.970  -6.939 -15.909  1.00 96.91           H  
ATOM   3183  N   TYR A 210      -0.122 -10.415 -16.163  1.00 95.82           N  
ATOM   3184  H   TYR A 210       0.800 -10.280 -16.554  1.00 95.82           H  
ATOM   3185  CA  TYR A 210      -0.529 -11.741 -15.702  1.00 95.82           C  
ATOM   3186  HA  TYR A 210      -1.491 -11.959 -16.164  1.00 95.82           H  
ATOM   3187  C   TYR A 210      -0.687 -11.762 -14.169  1.00 95.82           C  
ATOM   3188  CB  TYR A 210       0.453 -12.826 -16.152  1.00 95.82           C  
ATOM   3189  HB2 TYR A 210       1.477 -12.490 -15.987  1.00 95.82           H  
ATOM   3190  HB3 TYR A 210       0.294 -13.712 -15.538  1.00 95.82           H  
ATOM   3191  O   TYR A 210       0.082 -11.105 -13.458  1.00 95.82           O  
ATOM   3192  CG  TYR A 210       0.269 -13.245 -17.591  1.00 95.82           C  
ATOM   3193  CD1 TYR A 210      -0.736 -14.172 -17.937  1.00 95.82           C  
ATOM   3194  HD1 TYR A 210      -1.371 -14.602 -17.177  1.00 95.82           H  
ATOM   3195  CD2 TYR A 210       1.114 -12.722 -18.583  1.00 95.82           C  
ATOM   3196  HD2 TYR A 210       1.915 -12.046 -18.324  1.00 95.82           H  
ATOM   3197  CE1 TYR A 210      -0.908 -14.554 -19.283  1.00 95.82           C  
ATOM   3198  HE1 TYR A 210      -1.668 -15.266 -19.569  1.00 95.82           H  
ATOM   3199  CE2 TYR A 210       0.947 -13.105 -19.922  1.00 95.82           C  
ATOM   3200  HE2 TYR A 210       1.617 -12.711 -20.672  1.00 95.82           H  
ATOM   3201  OH  TYR A 210      -0.249 -14.327 -21.585  1.00 95.82           O  
ATOM   3202  HH  TYR A 210       0.332 -13.789 -22.127  1.00 95.82           H  
ATOM   3203  CZ  TYR A 210      -0.072 -14.008 -20.279  1.00 95.82           C  
ATOM   3204  N   PRO A 211      -1.635 -12.551 -13.624  1.00 93.40           N  
ATOM   3205  CA  PRO A 211      -1.768 -12.726 -12.178  1.00 93.40           C  
ATOM   3206  HA  PRO A 211      -2.071 -11.776 -11.735  1.00 93.40           H  
ATOM   3207  C   PRO A 211      -0.463 -13.169 -11.506  1.00 93.40           C  
ATOM   3208  CB  PRO A 211      -2.892 -13.749 -11.986  1.00 93.40           C  
ATOM   3209  HB2 PRO A 211      -3.479 -13.540 -11.092  1.00 93.40           H  
ATOM   3210  HB3 PRO A 211      -2.482 -14.758 -11.938  1.00 93.40           H  
ATOM   3211  O   PRO A 211      -0.091 -12.601 -10.485  1.00 93.40           O  
ATOM   3212  CG  PRO A 211      -3.731 -13.611 -13.256  1.00 93.40           C  
ATOM   3213  HG2 PRO A 211      -4.441 -12.791 -13.145  1.00 93.40           H  
ATOM   3214  HG3 PRO A 211      -4.257 -14.536 -13.493  1.00 93.40           H  
ATOM   3215  CD  PRO A 211      -2.698 -13.260 -14.325  1.00 93.40           C  
ATOM   3216  HD2 PRO A 211      -3.165 -12.640 -15.090  1.00 93.40           H  
ATOM   3217  HD3 PRO A 211      -2.299 -14.173 -14.767  1.00 93.40           H  
ATOM   3218  N   VAL A 212       0.294 -14.087 -12.129  1.00 93.99           N  
ATOM   3219  H   VAL A 212      -0.064 -14.515 -12.971  1.00 93.99           H  
ATOM   3220  CA  VAL A 212       1.587 -14.557 -11.594  1.00 93.99           C  
ATOM   3221  HA  VAL A 212       1.396 -14.970 -10.604  1.00 93.99           H  
ATOM   3222  C   VAL A 212       2.591 -13.414 -11.408  1.00 93.99           C  
ATOM   3223  CB  VAL A 212       2.178 -15.685 -12.468  1.00 93.99           C  
ATOM   3224  HB  VAL A 212       1.381 -16.397 -12.683  1.00 93.99           H  
ATOM   3225  O   VAL A 212       3.286 -13.361 -10.398  1.00 93.99           O  
ATOM   3226  CG1 VAL A 212       2.755 -15.202 -13.808  1.00 93.99           C  
ATOM   3227 HG11 VAL A 212       1.982 -14.725 -14.411  1.00 93.99           H  
ATOM   3228 HG12 VAL A 212       3.164 -16.047 -14.361  1.00 93.99           H  
ATOM   3229 HG13 VAL A 212       3.584 -14.510 -13.656  1.00 93.99           H  
ATOM   3230  CG2 VAL A 212       3.276 -16.443 -11.719  1.00 93.99           C  
ATOM   3231 HG21 VAL A 212       4.126 -15.790 -11.519  1.00 93.99           H  
ATOM   3232 HG22 VAL A 212       3.615 -17.290 -12.314  1.00 93.99           H  
ATOM   3233 HG23 VAL A 212       2.887 -16.818 -10.772  1.00 93.99           H  
ATOM   3234  N   CYS A 213       2.625 -12.451 -12.335  1.00 96.03           N  
ATOM   3235  H   CYS A 213       2.020 -12.528 -13.140  1.00 96.03           H  
ATOM   3236  CA  CYS A 213       3.493 -11.281 -12.251  1.00 96.03           C  
ATOM   3237  HA  CYS A 213       4.524 -11.602 -12.104  1.00 96.03           H  
ATOM   3238  C   CYS A 213       3.110 -10.406 -11.054  1.00 96.03           C  
ATOM   3239  CB  CYS A 213       3.394 -10.495 -13.566  1.00 96.03           C  
ATOM   3240  HB2 CYS A 213       3.919  -9.543 -13.481  1.00 96.03           H  
ATOM   3241  HB3 CYS A 213       2.351 -10.276 -13.796  1.00 96.03           H  
ATOM   3242  O   CYS A 213       3.981 -10.003 -10.280  1.00 96.03           O  
ATOM   3243  SG  CYS A 213       4.107 -11.458 -14.923  1.00 96.03           S  
ATOM   3244  HG  CYS A 213       5.388 -11.420 -14.547  1.00 96.03           H  
ATOM   3245  N   ARG A 214       1.805 -10.166 -10.853  1.00 94.39           N  
ATOM   3246  H   ARG A 214       1.142 -10.587 -11.488  1.00 94.39           H  
ATOM   3247  CA  ARG A 214       1.308  -9.434  -9.679  1.00 94.39           C  
ATOM   3248  HA  ARG A 214       1.822  -8.474  -9.616  1.00 94.39           H  
ATOM   3249  C   ARG A 214       1.641 -10.163  -8.381  1.00 94.39           C  
ATOM   3250  CB  ARG A 214      -0.201  -9.169  -9.767  1.00 94.39           C  
ATOM   3251  HB2 ARG A 214      -0.735 -10.108  -9.913  1.00 94.39           H  
ATOM   3252  HB3 ARG A 214      -0.523  -8.743  -8.816  1.00 94.39           H  
ATOM   3253  O   ARG A 214       2.129  -9.520  -7.458  1.00 94.39           O  
ATOM   3254  CG  ARG A 214      -0.563  -8.182 -10.885  1.00 94.39           C  
ATOM   3255  HG2 ARG A 214      -0.429  -8.659 -11.855  1.00 94.39           H  
ATOM   3256  HG3 ARG A 214       0.097  -7.317 -10.824  1.00 94.39           H  
ATOM   3257  CD  ARG A 214      -2.011  -7.692 -10.730  1.00 94.39           C  
ATOM   3258  HD2 ARG A 214      -2.203  -6.909 -11.463  1.00 94.39           H  
ATOM   3259  HD3 ARG A 214      -2.123  -7.246  -9.741  1.00 94.39           H  
ATOM   3260  NE  ARG A 214      -2.993  -8.786 -10.876  1.00 94.39           N  
ATOM   3261  HE  ARG A 214      -3.301  -9.229 -10.022  1.00 94.39           H  
ATOM   3262  NH1 ARG A 214      -3.137  -8.720 -13.152  1.00 94.39           N  
ATOM   3263 HH11 ARG A 214      -2.556  -7.894 -13.155  1.00 94.39           H  
ATOM   3264 HH12 ARG A 214      -3.241  -9.203 -14.033  1.00 94.39           H  
ATOM   3265  NH2 ARG A 214      -4.277 -10.281 -12.022  1.00 94.39           N  
ATOM   3266 HH21 ARG A 214      -4.691 -10.582 -12.892  1.00 94.39           H  
ATOM   3267 HH22 ARG A 214      -4.580 -10.701 -11.155  1.00 94.39           H  
ATOM   3268  CZ  ARG A 214      -3.464  -9.262 -12.013  1.00 94.39           C  
ATOM   3269  N   SER A 215       1.481 -11.485  -8.317  1.00 92.31           N  
ATOM   3270  H   SER A 215       1.016 -11.954  -9.081  1.00 92.31           H  
ATOM   3271  CA  SER A 215       1.851 -12.285  -7.140  1.00 92.31           C  
ATOM   3272  HA  SER A 215       1.313 -11.899  -6.274  1.00 92.31           H  
ATOM   3273  C   SER A 215       3.351 -12.216  -6.822  1.00 92.31           C  
ATOM   3274  CB  SER A 215       1.444 -13.748  -7.336  1.00 92.31           C  
ATOM   3275  HB2 SER A 215       1.985 -14.166  -8.185  1.00 92.31           H  
ATOM   3276  HB3 SER A 215       1.700 -14.318  -6.443  1.00 92.31           H  
ATOM   3277  O   SER A 215       3.722 -12.098  -5.652  1.00 92.31           O  
ATOM   3278  OG  SER A 215       0.057 -13.857  -7.575  1.00 92.31           O  
ATOM   3279  HG  SER A 215      -0.435 -13.521  -6.822  1.00 92.31           H  
ATOM   3280  N   THR A 216       4.226 -12.225  -7.835  1.00 94.67           N  
ATOM   3281  H   THR A 216       3.890 -12.432  -8.764  1.00 94.67           H  
ATOM   3282  CA  THR A 216       5.680 -12.052  -7.650  1.00 94.67           C  
ATOM   3283  HA  THR A 216       6.025 -12.782  -6.918  1.00 94.67           H  
ATOM   3284  C   THR A 216       6.022 -10.659  -7.112  1.00 94.67           C  
ATOM   3285  CB  THR A 216       6.438 -12.316  -8.963  1.00 94.67           C  
ATOM   3286  HB  THR A 216       6.086 -11.640  -9.742  1.00 94.67           H  
ATOM   3287  O   THR A 216       6.823 -10.525  -6.178  1.00 94.67           O  
ATOM   3288  CG2 THR A 216       7.953 -12.181  -8.810  1.00 94.67           C  
ATOM   3289 HG21 THR A 216       8.226 -11.136  -8.667  1.00 94.67           H  
ATOM   3290 HG22 THR A 216       8.449 -12.546  -9.709  1.00 94.67           H  
ATOM   3291 HG23 THR A 216       8.298 -12.768  -7.959  1.00 94.67           H  
ATOM   3292  OG1 THR A 216       6.206 -13.643  -9.359  1.00 94.67           O  
ATOM   3293  HG1 THR A 216       6.567 -13.764 -10.240  1.00 94.67           H  
ATOM   3294  N   ILE A 217       5.376  -9.615  -7.638  1.00 96.00           N  
ATOM   3295  H   ILE A 217       4.757  -9.780  -8.419  1.00 96.00           H  
ATOM   3296  CA  ILE A 217       5.509  -8.239  -7.133  1.00 96.00           C  
ATOM   3297  HA  ILE A 217       6.566  -7.971  -7.118  1.00 96.00           H  
ATOM   3298  C   ILE A 217       5.002  -8.150  -5.688  1.00 96.00           C  
ATOM   3299  CB  ILE A 217       4.779  -7.257  -8.078  1.00 96.00           C  
ATOM   3300  HB  ILE A 217       3.775  -7.638  -8.269  1.00 96.00           H  
ATOM   3301  O   ILE A 217       5.692  -7.610  -4.822  1.00 96.00           O  
ATOM   3302  CG1 ILE A 217       5.535  -7.163  -9.423  1.00 96.00           C  
ATOM   3303 HG12 ILE A 217       5.798  -8.166  -9.759  1.00 96.00           H  
ATOM   3304 HG13 ILE A 217       6.466  -6.613  -9.284  1.00 96.00           H  
ATOM   3305  CG2 ILE A 217       4.640  -5.862  -7.443  1.00 96.00           C  
ATOM   3306 HG21 ILE A 217       3.977  -5.904  -6.579  1.00 96.00           H  
ATOM   3307 HG22 ILE A 217       4.192  -5.169  -8.155  1.00 96.00           H  
ATOM   3308 HG23 ILE A 217       5.616  -5.484  -7.140  1.00 96.00           H  
ATOM   3309  CD1 ILE A 217       4.725  -6.508 -10.549  1.00 96.00           C  
ATOM   3310 HD11 ILE A 217       4.595  -5.443 -10.358  1.00 96.00           H  
ATOM   3311 HD12 ILE A 217       3.752  -6.990 -10.640  1.00 96.00           H  
ATOM   3312 HD13 ILE A 217       5.264  -6.624 -11.490  1.00 96.00           H  
ATOM   3313  N   GLN A 218       3.844  -8.742  -5.393  1.00 93.45           N  
ATOM   3314  H   GLN A 218       3.316  -9.150  -6.152  1.00 93.45           H  
ATOM   3315  CA  GLN A 218       3.254  -8.788  -4.056  1.00 93.45           C  
ATOM   3316  HA  GLN A 218       3.037  -7.769  -3.736  1.00 93.45           H  
ATOM   3317  C   GLN A 218       4.194  -9.427  -3.036  1.00 93.45           C  
ATOM   3318  CB  GLN A 218       1.955  -9.600  -4.107  1.00 93.45           C  
ATOM   3319  HB2 GLN A 218       2.183 -10.665  -4.166  1.00 93.45           H  
ATOM   3320  HB3 GLN A 218       1.387  -9.357  -5.005  1.00 93.45           H  
ATOM   3321  O   GLN A 218       4.388  -8.893  -1.942  1.00 93.45           O  
ATOM   3322  CG  GLN A 218       1.085  -9.335  -2.875  1.00 93.45           C  
ATOM   3323  HG2 GLN A 218       1.589  -9.700  -1.980  1.00 93.45           H  
ATOM   3324  HG3 GLN A 218       0.927  -8.262  -2.763  1.00 93.45           H  
ATOM   3325  CD  GLN A 218      -0.267 -10.023  -3.001  1.00 93.45           C  
ATOM   3326  NE2 GLN A 218      -1.321  -9.429  -2.500  1.00 93.45           N  
ATOM   3327 HE21 GLN A 218      -2.169  -9.820  -2.885  1.00 93.45           H  
ATOM   3328 HE22 GLN A 218      -1.294  -8.423  -2.416  1.00 93.45           H  
ATOM   3329  OE1 GLN A 218      -0.387 -11.100  -3.549  1.00 93.45           O  
ATOM   3330  N   LEU A 219       4.806 -10.554  -3.404  1.00 93.41           N  
ATOM   3331  H   LEU A 219       4.568 -10.955  -4.300  1.00 93.41           H  
ATOM   3332  CA  LEU A 219       5.765 -11.256  -2.562  1.00 93.41           C  
ATOM   3333  HA  LEU A 219       5.289 -11.448  -1.601  1.00 93.41           H  
ATOM   3334  C   LEU A 219       7.016 -10.403  -2.314  1.00 93.41           C  
ATOM   3335  CB  LEU A 219       6.113 -12.592  -3.237  1.00 93.41           C  
ATOM   3336  HB2 LEU A 219       6.627 -12.390  -4.176  1.00 93.41           H  
ATOM   3337  HB3 LEU A 219       5.189 -13.121  -3.472  1.00 93.41           H  
ATOM   3338  O   LEU A 219       7.503 -10.340  -1.185  1.00 93.41           O  
ATOM   3339  CG  LEU A 219       6.996 -13.507  -2.373  1.00 93.41           C  
ATOM   3340  HG  LEU A 219       7.924 -12.995  -2.119  1.00 93.41           H  
ATOM   3341  CD1 LEU A 219       6.280 -13.917  -1.081  1.00 93.41           C  
ATOM   3342 HD11 LEU A 219       6.810 -14.739  -0.601  1.00 93.41           H  
ATOM   3343 HD12 LEU A 219       5.272 -14.259  -1.314  1.00 93.41           H  
ATOM   3344 HD13 LEU A 219       6.228 -13.070  -0.397  1.00 93.41           H  
ATOM   3345  CD2 LEU A 219       7.353 -14.767  -3.159  1.00 93.41           C  
ATOM   3346 HD21 LEU A 219       8.007 -15.407  -2.568  1.00 93.41           H  
ATOM   3347 HD22 LEU A 219       6.446 -15.318  -3.410  1.00 93.41           H  
ATOM   3348 HD23 LEU A 219       7.865 -14.494  -4.082  1.00 93.41           H  
ATOM   3349  N   THR A 220       7.500  -9.705  -3.343  1.00 95.41           N  
ATOM   3350  H   THR A 220       7.044  -9.806  -4.239  1.00 95.41           H  
ATOM   3351  CA  THR A 220       8.651  -8.795  -3.241  1.00 95.41           C  
ATOM   3352  HA  THR A 220       9.497  -9.350  -2.835  1.00 95.41           H  
ATOM   3353  C   THR A 220       8.360  -7.641  -2.280  1.00 95.41           C  
ATOM   3354  CB  THR A 220       9.052  -8.271  -4.630  1.00 95.41           C  
ATOM   3355  HB  THR A 220       8.224  -7.720  -5.076  1.00 95.41           H  
ATOM   3356  O   THR A 220       9.179  -7.356  -1.406  1.00 95.41           O  
ATOM   3357  CG2 THR A 220      10.287  -7.368  -4.593  1.00 95.41           C  
ATOM   3358 HG21 THR A 220      11.122  -7.896  -4.134  1.00 95.41           H  
ATOM   3359 HG22 THR A 220      10.072  -6.457  -4.034  1.00 95.41           H  
ATOM   3360 HG23 THR A 220      10.557  -7.090  -5.612  1.00 95.41           H  
ATOM   3361  OG1 THR A 220       9.375  -9.367  -5.458  1.00 95.41           O  
ATOM   3362  HG1 THR A 220       8.560  -9.700  -5.840  1.00 95.41           H  
ATOM   3363  N   ILE A 221       7.171  -7.033  -2.373  1.00 95.17           N  
ATOM   3364  H   ILE A 221       6.557  -7.308  -3.126  1.00 95.17           H  
ATOM   3365  CA  ILE A 221       6.707  -5.991  -1.445  1.00 95.17           C  
ATOM   3366  HA  ILE A 221       7.429  -5.174  -1.441  1.00 95.17           H  
ATOM   3367  C   ILE A 221       6.647  -6.544  -0.019  1.00 95.17           C  
ATOM   3368  CB  ILE A 221       5.334  -5.428  -1.889  1.00 95.17           C  
ATOM   3369  HB  ILE A 221       4.646  -6.262  -2.025  1.00 95.17           H  
ATOM   3370  O   ILE A 221       7.211  -5.946   0.892  1.00 95.17           O  
ATOM   3371  CG1 ILE A 221       5.465  -4.673  -3.229  1.00 95.17           C  
ATOM   3372 HG12 ILE A 221       5.919  -3.698  -3.057  1.00 95.17           H  
ATOM   3373 HG13 ILE A 221       6.119  -5.228  -3.901  1.00 95.17           H  
ATOM   3374  CG2 ILE A 221       4.745  -4.484  -0.820  1.00 95.17           C  
ATOM   3375 HG21 ILE A 221       4.528  -5.028   0.099  1.00 95.17           H  
ATOM   3376 HG22 ILE A 221       5.452  -3.682  -0.605  1.00 95.17           H  
ATOM   3377 HG23 ILE A 221       3.809  -4.047  -1.166  1.00 95.17           H  
ATOM   3378  CD1 ILE A 221       4.129  -4.488  -3.959  1.00 95.17           C  
ATOM   3379 HD11 ILE A 221       4.292  -3.915  -4.872  1.00 95.17           H  
ATOM   3380 HD12 ILE A 221       3.407  -3.961  -3.335  1.00 95.17           H  
ATOM   3381 HD13 ILE A 221       3.717  -5.463  -4.221  1.00 95.17           H  
ATOM   3382  N   ARG A 222       6.009  -7.703   0.185  1.00 92.43           N  
ATOM   3383  H   ARG A 222       5.573  -8.144  -0.612  1.00 92.43           H  
ATOM   3384  CA  ARG A 222       5.851  -8.328   1.509  1.00 92.43           C  
ATOM   3385  HA  ARG A 222       5.317  -7.640   2.164  1.00 92.43           H  
ATOM   3386  C   ARG A 222       7.196  -8.613   2.186  1.00 92.43           C  
ATOM   3387  CB  ARG A 222       5.017  -9.609   1.340  1.00 92.43           C  
ATOM   3388  HB2 ARG A 222       5.558 -10.305   0.699  1.00 92.43           H  
ATOM   3389  HB3 ARG A 222       4.079  -9.353   0.848  1.00 92.43           H  
ATOM   3390  O   ARG A 222       7.320  -8.428   3.393  1.00 92.43           O  
ATOM   3391  CG  ARG A 222       4.693 -10.303   2.671  1.00 92.43           C  
ATOM   3392  HG2 ARG A 222       5.614 -10.560   3.194  1.00 92.43           H  
ATOM   3393  HG3 ARG A 222       4.101  -9.633   3.295  1.00 92.43           H  
ATOM   3394  CD  ARG A 222       3.905 -11.589   2.403  1.00 92.43           C  
ATOM   3395  HD2 ARG A 222       2.986 -11.345   1.870  1.00 92.43           H  
ATOM   3396  HD3 ARG A 222       4.495 -12.232   1.749  1.00 92.43           H  
ATOM   3397  NE  ARG A 222       3.611 -12.327   3.647  1.00 92.43           N  
ATOM   3398  HE  ARG A 222       4.334 -12.942   3.992  1.00 92.43           H  
ATOM   3399  NH1 ARG A 222       1.451 -11.594   3.955  1.00 92.43           N  
ATOM   3400 HH11 ARG A 222       1.565 -10.928   3.204  1.00 92.43           H  
ATOM   3401 HH12 ARG A 222       0.619 -11.562   4.527  1.00 92.43           H  
ATOM   3402  NH2 ARG A 222       2.314 -13.115   5.343  1.00 92.43           N  
ATOM   3403 HH21 ARG A 222       3.045 -13.756   5.614  1.00 92.43           H  
ATOM   3404 HH22 ARG A 222       1.419 -13.164   5.810  1.00 92.43           H  
ATOM   3405  CZ  ARG A 222       2.463 -12.342   4.302  1.00 92.43           C  
ATOM   3406  N   GLN A 223       8.190  -9.067   1.423  1.00 91.42           N  
ATOM   3407  H   GLN A 223       8.001  -9.209   0.441  1.00 91.42           H  
ATOM   3408  CA  GLN A 223       9.489  -9.492   1.952  1.00 91.42           C  
ATOM   3409  HA  GLN A 223       9.343  -9.915   2.946  1.00 91.42           H  
ATOM   3410  C   GLN A 223      10.508  -8.356   2.124  1.00 91.42           C  
ATOM   3411  CB  GLN A 223      10.075 -10.591   1.051  1.00 91.42           C  
ATOM   3412  HB2 GLN A 223      10.102 -10.239   0.020  1.00 91.42           H  
ATOM   3413  HB3 GLN A 223      11.098 -10.794   1.368  1.00 91.42           H  
ATOM   3414  O   GLN A 223      11.507  -8.562   2.805  1.00 91.42           O  
ATOM   3415  CG  GLN A 223       9.285 -11.907   1.129  1.00 91.42           C  
ATOM   3416  HG2 GLN A 223       8.260 -11.749   0.795  1.00 91.42           H  
ATOM   3417  HG3 GLN A 223       9.250 -12.238   2.166  1.00 91.42           H  
ATOM   3418  CD  GLN A 223       9.903 -13.025   0.290  1.00 91.42           C  
ATOM   3419  NE2 GLN A 223       9.305 -14.195   0.291  1.00 91.42           N  
ATOM   3420 HE21 GLN A 223       8.420 -14.313   0.764  1.00 91.42           H  
ATOM   3421 HE22 GLN A 223       9.667 -14.900  -0.335  1.00 91.42           H  
ATOM   3422  OE1 GLN A 223      10.958 -12.917  -0.324  1.00 91.42           O  
ATOM   3423  N   SER A 224      10.304  -7.183   1.516  1.00 91.33           N  
ATOM   3424  H   SER A 224       9.467  -7.056   0.964  1.00 91.33           H  
ATOM   3425  CA  SER A 224      11.294  -6.098   1.529  1.00 91.33           C  
ATOM   3426  HA  SER A 224      12.224  -6.454   1.972  1.00 91.33           H  
ATOM   3427  C   SER A 224      10.822  -4.899   2.341  1.00 91.33           C  
ATOM   3428  CB  SER A 224      11.623  -5.673   0.101  1.00 91.33           C  
ATOM   3429  HB2 SER A 224      11.984  -6.538  -0.457  1.00 91.33           H  
ATOM   3430  HB3 SER A 224      10.719  -5.303  -0.382  1.00 91.33           H  
ATOM   3431  O   SER A 224       9.891  -4.190   1.957  1.00 91.33           O  
ATOM   3432  OG  SER A 224      12.610  -4.653   0.119  1.00 91.33           O  
ATOM   3433  HG  SER A 224      13.483  -5.052   0.090  1.00 91.33           H  
ATOM   3434  N   LEU A 225      11.489  -4.614   3.462  1.00 88.28           N  
ATOM   3435  H   LEU A 225      12.243  -5.213   3.765  1.00 88.28           H  
ATOM   3436  CA  LEU A 225      11.232  -3.384   4.211  1.00 88.28           C  
ATOM   3437  HA  LEU A 225      10.163  -3.320   4.416  1.00 88.28           H  
ATOM   3438  C   LEU A 225      11.623  -2.134   3.410  1.00 88.28           C  
ATOM   3439  CB  LEU A 225      11.989  -3.445   5.540  1.00 88.28           C  
ATOM   3440  HB2 LEU A 225      13.051  -3.453   5.293  1.00 88.28           H  
ATOM   3441  HB3 LEU A 225      11.747  -4.370   6.064  1.00 88.28           H  
ATOM   3442  O   LEU A 225      10.893  -1.148   3.450  1.00 88.28           O  
ATOM   3443  CG  LEU A 225      11.744  -2.252   6.478  1.00 88.28           C  
ATOM   3444  HG  LEU A 225      12.095  -1.344   5.987  1.00 88.28           H  
ATOM   3445  CD1 LEU A 225      10.265  -2.075   6.831  1.00 88.28           C  
ATOM   3446 HD11 LEU A 225       9.874  -2.991   7.275  1.00 88.28           H  
ATOM   3447 HD12 LEU A 225       9.685  -1.807   5.948  1.00 88.28           H  
ATOM   3448 HD13 LEU A 225      10.158  -1.271   7.559  1.00 88.28           H  
ATOM   3449  CD2 LEU A 225      12.531  -2.421   7.773  1.00 88.28           C  
ATOM   3450 HD21 LEU A 225      13.592  -2.523   7.543  1.00 88.28           H  
ATOM   3451 HD22 LEU A 225      12.389  -1.554   8.418  1.00 88.28           H  
ATOM   3452 HD23 LEU A 225      12.207  -3.321   8.295  1.00 88.28           H  
ATOM   3453  N   ALA A 226      12.715  -2.177   2.638  1.00 89.11           N  
ATOM   3454  H   ALA A 226      13.290  -3.007   2.666  1.00 89.11           H  
ATOM   3455  CA  ALA A 226      13.159  -1.049   1.817  1.00 89.11           C  
ATOM   3456  HA  ALA A 226      13.339  -0.197   2.472  1.00 89.11           H  
ATOM   3457  C   ALA A 226      12.090  -0.616   0.796  1.00 89.11           C  
ATOM   3458  CB  ALA A 226      14.482  -1.424   1.136  1.00 89.11           C  
ATOM   3459  HB1 ALA A 226      14.341  -2.278   0.474  1.00 89.11           H  
ATOM   3460  HB2 ALA A 226      14.845  -0.579   0.552  1.00 89.11           H  
ATOM   3461  HB3 ALA A 226      15.229  -1.675   1.890  1.00 89.11           H  
ATOM   3462  O   ALA A 226      11.757   0.567   0.714  1.00 89.11           O  
ATOM   3463  N   VAL A 227      11.482  -1.578   0.088  1.00 94.31           N  
ATOM   3464  H   VAL A 227      11.803  -2.529   0.193  1.00 94.31           H  
ATOM   3465  CA  VAL A 227      10.356  -1.310  -0.825  1.00 94.31           C  
ATOM   3466  HA  VAL A 227      10.661  -0.558  -1.552  1.00 94.31           H  
ATOM   3467  C   VAL A 227       9.159  -0.740  -0.056  1.00 94.31           C  
ATOM   3468  CB  VAL A 227       9.953  -2.585  -1.592  1.00 94.31           C  
ATOM   3469  HB  VAL A 227       9.739  -3.374  -0.870  1.00 94.31           H  
ATOM   3470  O   VAL A 227       8.560   0.243  -0.486  1.00 94.31           O  
ATOM   3471  CG1 VAL A 227       8.699  -2.385  -2.453  1.00 94.31           C  
ATOM   3472 HG11 VAL A 227       8.858  -1.580  -3.170  1.00 94.31           H  
ATOM   3473 HG12 VAL A 227       7.837  -2.148  -1.829  1.00 94.31           H  
ATOM   3474 HG13 VAL A 227       8.474  -3.306  -2.989  1.00 94.31           H  
ATOM   3475  CG2 VAL A 227      11.076  -3.059  -2.526  1.00 94.31           C  
ATOM   3476 HG21 VAL A 227      10.799  -4.008  -2.984  1.00 94.31           H  
ATOM   3477 HG22 VAL A 227      11.244  -2.323  -3.313  1.00 94.31           H  
ATOM   3478 HG23 VAL A 227      12.007  -3.196  -1.976  1.00 94.31           H  
ATOM   3479  N   ARG A 228       8.815  -1.299   1.110  1.00 93.24           N  
ATOM   3480  H   ARG A 228       9.338  -2.102   1.429  1.00 93.24           H  
ATOM   3481  CA  ARG A 228       7.679  -0.817   1.918  1.00 93.24           C  
ATOM   3482  HA  ARG A 228       6.804  -0.737   1.272  1.00 93.24           H  
ATOM   3483  C   ARG A 228       7.893   0.603   2.455  1.00 93.24           C  
ATOM   3484  CB  ARG A 228       7.355  -1.826   3.032  1.00 93.24           C  
ATOM   3485  HB2 ARG A 228       8.255  -2.032   3.612  1.00 93.24           H  
ATOM   3486  HB3 ARG A 228       6.608  -1.391   3.696  1.00 93.24           H  
ATOM   3487  O   ARG A 228       6.963   1.401   2.422  1.00 93.24           O  
ATOM   3488  CG  ARG A 228       6.793  -3.132   2.437  1.00 93.24           C  
ATOM   3489  HG2 ARG A 228       5.892  -2.896   1.871  1.00 93.24           H  
ATOM   3490  HG3 ARG A 228       7.513  -3.544   1.729  1.00 93.24           H  
ATOM   3491  CD  ARG A 228       6.434  -4.224   3.457  1.00 93.24           C  
ATOM   3492  HD2 ARG A 228       6.127  -5.115   2.909  1.00 93.24           H  
ATOM   3493  HD3 ARG A 228       5.558  -3.910   4.025  1.00 93.24           H  
ATOM   3494  NE  ARG A 228       7.561  -4.592   4.337  1.00 93.24           N  
ATOM   3495  HE  ARG A 228       8.464  -4.624   3.887  1.00 93.24           H  
ATOM   3496  NH1 ARG A 228       6.355  -5.088   6.233  1.00 93.24           N  
ATOM   3497 HH11 ARG A 228       5.597  -4.547   5.842  1.00 93.24           H  
ATOM   3498 HH12 ARG A 228       6.340  -5.331   7.214  1.00 93.24           H  
ATOM   3499  NH2 ARG A 228       8.548  -5.431   6.220  1.00 93.24           N  
ATOM   3500 HH21 ARG A 228       9.446  -5.425   5.758  1.00 93.24           H  
ATOM   3501 HH22 ARG A 228       8.488  -5.726   7.184  1.00 93.24           H  
ATOM   3502  CZ  ARG A 228       7.481  -5.038   5.583  1.00 93.24           C  
ATOM   3503  N   ILE A 229       9.107   0.959   2.879  1.00 91.05           N  
ATOM   3504  H   ILE A 229       9.823   0.247   2.896  1.00 91.05           H  
ATOM   3505  CA  ILE A 229       9.459   2.323   3.314  1.00 91.05           C  
ATOM   3506  HA  ILE A 229       8.735   2.648   4.060  1.00 91.05           H  
ATOM   3507  C   ILE A 229       9.360   3.317   2.153  1.00 91.05           C  
ATOM   3508  CB  ILE A 229      10.863   2.332   3.966  1.00 91.05           C  
ATOM   3509  HB  ILE A 229      11.546   1.754   3.344  1.00 91.05           H  
ATOM   3510  O   ILE A 229       8.850   4.428   2.337  1.00 91.05           O  
ATOM   3511  CG1 ILE A 229      10.753   1.663   5.355  1.00 91.05           C  
ATOM   3512 HG12 ILE A 229      10.270   0.691   5.252  1.00 91.05           H  
ATOM   3513 HG13 ILE A 229      10.123   2.277   5.999  1.00 91.05           H  
ATOM   3514  CG2 ILE A 229      11.430   3.762   4.099  1.00 91.05           C  
ATOM   3515 HG21 ILE A 229      12.397   3.749   4.603  1.00 91.05           H  
ATOM   3516 HG22 ILE A 229      11.602   4.202   3.116  1.00 91.05           H  
ATOM   3517 HG23 ILE A 229      10.741   4.391   4.662  1.00 91.05           H  
ATOM   3518  CD1 ILE A 229      12.090   1.434   6.062  1.00 91.05           C  
ATOM   3519 HD11 ILE A 229      12.541   2.383   6.350  1.00 91.05           H  
ATOM   3520 HD12 ILE A 229      12.757   0.873   5.407  1.00 91.05           H  
ATOM   3521 HD13 ILE A 229      11.918   0.857   6.971  1.00 91.05           H  
ATOM   3522  N   PHE A 230       9.801   2.919   0.958  1.00 93.32           N  
ATOM   3523  H   PHE A 230      10.240   2.013   0.873  1.00 93.32           H  
ATOM   3524  CA  PHE A 230       9.623   3.716  -0.253  1.00 93.32           C  
ATOM   3525  HA  PHE A 230      10.101   4.686  -0.119  1.00 93.32           H  
ATOM   3526  C   PHE A 230       8.136   3.975  -0.536  1.00 93.32           C  
ATOM   3527  CB  PHE A 230      10.302   3.004  -1.425  1.00 93.32           C  
ATOM   3528  HB2 PHE A 230       9.962   1.970  -1.480  1.00 93.32           H  
ATOM   3529  HB3 PHE A 230      11.374   2.962  -1.235  1.00 93.32           H  
ATOM   3530  O   PHE A 230       7.725   5.129  -0.642  1.00 93.32           O  
ATOM   3531  CG  PHE A 230      10.021   3.661  -2.758  1.00 93.32           C  
ATOM   3532  CD1 PHE A 230       9.002   3.141  -3.575  1.00 93.32           C  
ATOM   3533  HD1 PHE A 230       8.454   2.259  -3.275  1.00 93.32           H  
ATOM   3534  CD2 PHE A 230      10.695   4.835  -3.146  1.00 93.32           C  
ATOM   3535  HD2 PHE A 230      11.443   5.280  -2.507  1.00 93.32           H  
ATOM   3536  CE1 PHE A 230       8.661   3.791  -4.768  1.00 93.32           C  
ATOM   3537  HE1 PHE A 230       7.842   3.420  -5.366  1.00 93.32           H  
ATOM   3538  CE2 PHE A 230      10.376   5.458  -4.364  1.00 93.32           C  
ATOM   3539  HE2 PHE A 230      10.890   6.357  -4.670  1.00 93.32           H  
ATOM   3540  CZ  PHE A 230       9.357   4.938  -5.177  1.00 93.32           C  
ATOM   3541  HZ  PHE A 230       9.092   5.432  -6.100  1.00 93.32           H  
ATOM   3542  N   LEU A 231       7.314   2.920  -0.549  1.00 94.87           N  
ATOM   3543  H   LEU A 231       7.723   2.002  -0.457  1.00 94.87           H  
ATOM   3544  CA  LEU A 231       5.868   3.020  -0.773  1.00 94.87           C  
ATOM   3545  HA  LEU A 231       5.689   3.465  -1.752  1.00 94.87           H  
ATOM   3546  C   LEU A 231       5.185   3.924   0.262  1.00 94.87           C  
ATOM   3547  CB  LEU A 231       5.254   1.611  -0.728  1.00 94.87           C  
ATOM   3548  HB2 LEU A 231       5.566   1.131   0.199  1.00 94.87           H  
ATOM   3549  HB3 LEU A 231       4.168   1.704  -0.697  1.00 94.87           H  
ATOM   3550  O   LEU A 231       4.403   4.796  -0.102  1.00 94.87           O  
ATOM   3551  CG  LEU A 231       5.630   0.704  -1.912  1.00 94.87           C  
ATOM   3552  HG  LEU A 231       6.705   0.725  -2.088  1.00 94.87           H  
ATOM   3553  CD1 LEU A 231       5.217  -0.728  -1.575  1.00 94.87           C  
ATOM   3554 HD11 LEU A 231       5.373  -1.369  -2.443  1.00 94.87           H  
ATOM   3555 HD12 LEU A 231       5.827  -1.098  -0.751  1.00 94.87           H  
ATOM   3556 HD13 LEU A 231       4.166  -0.750  -1.285  1.00 94.87           H  
ATOM   3557  CD2 LEU A 231       4.933   1.136  -3.199  1.00 94.87           C  
ATOM   3558 HD21 LEU A 231       5.296   2.114  -3.515  1.00 94.87           H  
ATOM   3559 HD22 LEU A 231       5.136   0.416  -3.991  1.00 94.87           H  
ATOM   3560 HD23 LEU A 231       3.855   1.194  -3.046  1.00 94.87           H  
ATOM   3561  N   VAL A 232       5.508   3.775   1.550  1.00 93.90           N  
ATOM   3562  H   VAL A 232       6.133   3.022   1.800  1.00 93.90           H  
ATOM   3563  CA  VAL A 232       4.975   4.649   2.612  1.00 93.90           C  
ATOM   3564  HA  VAL A 232       3.887   4.633   2.567  1.00 93.90           H  
ATOM   3565  C   VAL A 232       5.388   6.108   2.407  1.00 93.90           C  
ATOM   3566  CB  VAL A 232       5.402   4.142   4.002  1.00 93.90           C  
ATOM   3567  HB  VAL A 232       6.475   3.948   4.010  1.00 93.90           H  
ATOM   3568  O   VAL A 232       4.596   7.014   2.666  1.00 93.90           O  
ATOM   3569  CG1 VAL A 232       5.081   5.138   5.126  1.00 93.90           C  
ATOM   3570 HG11 VAL A 232       5.725   6.013   5.036  1.00 93.90           H  
ATOM   3571 HG12 VAL A 232       4.036   5.441   5.057  1.00 93.90           H  
ATOM   3572 HG13 VAL A 232       5.262   4.677   6.097  1.00 93.90           H  
ATOM   3573  CG2 VAL A 232       4.655   2.847   4.326  1.00 93.90           C  
ATOM   3574 HG21 VAL A 232       3.583   3.042   4.334  1.00 93.90           H  
ATOM   3575 HG22 VAL A 232       4.872   2.087   3.576  1.00 93.90           H  
ATOM   3576 HG23 VAL A 232       4.963   2.465   5.299  1.00 93.90           H  
ATOM   3577  N   SER A 233       6.605   6.359   1.927  1.00 92.28           N  
ATOM   3578  H   SER A 233       7.199   5.581   1.677  1.00 92.28           H  
ATOM   3579  CA  SER A 233       7.056   7.719   1.617  1.00 92.28           C  
ATOM   3580  HA  SER A 233       6.899   8.351   2.491  1.00 92.28           H  
ATOM   3581  C   SER A 233       6.254   8.334   0.466  1.00 92.28           C  
ATOM   3582  CB  SER A 233       8.551   7.732   1.302  1.00 92.28           C  
ATOM   3583  HB2 SER A 233       8.763   7.115   0.429  1.00 92.28           H  
ATOM   3584  HB3 SER A 233       8.855   8.756   1.084  1.00 92.28           H  
ATOM   3585  O   SER A 233       5.846   9.492   0.568  1.00 92.28           O  
ATOM   3586  OG  SER A 233       9.275   7.255   2.423  1.00 92.28           O  
ATOM   3587  HG  SER A 233       9.179   6.300   2.437  1.00 92.28           H  
ATOM   3588  N   GLU A 234       5.957   7.557  -0.577  1.00 92.60           N  
ATOM   3589  H   GLU A 234       6.347   6.626  -0.619  1.00 92.60           H  
ATOM   3590  CA  GLU A 234       5.111   7.990  -1.696  1.00 92.60           C  
ATOM   3591  HA  GLU A 234       5.476   8.945  -2.073  1.00 92.60           H  
ATOM   3592  C   GLU A 234       3.651   8.212  -1.267  1.00 92.60           C  
ATOM   3593  CB  GLU A 234       5.195   6.965  -2.838  1.00 92.60           C  
ATOM   3594  HB2 GLU A 234       4.401   7.162  -3.559  1.00 92.60           H  
ATOM   3595  HB3 GLU A 234       5.040   5.966  -2.430  1.00 92.60           H  
ATOM   3596  O   GLU A 234       3.062   9.225  -1.637  1.00 92.60           O  
ATOM   3597  CG  GLU A 234       6.544   6.987  -3.570  1.00 92.60           C  
ATOM   3598  HG2 GLU A 234       7.361   6.941  -2.850  1.00 92.60           H  
ATOM   3599  HG3 GLU A 234       6.605   6.095  -4.192  1.00 92.60           H  
ATOM   3600  CD  GLU A 234       6.690   8.228  -4.459  1.00 92.60           C  
ATOM   3601  OE1 GLU A 234       7.284   9.235  -4.006  1.00 92.60           O  
ATOM   3602  OE2 GLU A 234       6.209   8.168  -5.614  1.00 92.60           O  
ATOM   3603  N   LEU A 235       3.082   7.347  -0.415  1.00 93.29           N  
ATOM   3604  H   LEU A 235       3.595   6.507  -0.187  1.00 93.29           H  
ATOM   3605  CA  LEU A 235       1.729   7.519   0.141  1.00 93.29           C  
ATOM   3606  HA  LEU A 235       1.013   7.583  -0.679  1.00 93.29           H  
ATOM   3607  C   LEU A 235       1.605   8.822   0.938  1.00 93.29           C  
ATOM   3608  CB  LEU A 235       1.374   6.318   1.041  1.00 93.29           C  
ATOM   3609  HB2 LEU A 235       2.192   6.155   1.743  1.00 93.29           H  
ATOM   3610  HB3 LEU A 235       0.485   6.561   1.624  1.00 93.29           H  
ATOM   3611  O   LEU A 235       0.678   9.608   0.738  1.00 93.29           O  
ATOM   3612  CG  LEU A 235       1.101   5.016   0.271  1.00 93.29           C  
ATOM   3613  HG  LEU A 235       1.884   4.855  -0.469  1.00 93.29           H  
ATOM   3614  CD1 LEU A 235       1.081   3.824   1.231  1.00 93.29           C  
ATOM   3615 HD11 LEU A 235       0.293   3.962   1.971  1.00 93.29           H  
ATOM   3616 HD12 LEU A 235       2.046   3.736   1.731  1.00 93.29           H  
ATOM   3617 HD13 LEU A 235       0.898   2.910   0.667  1.00 93.29           H  
ATOM   3618  CD2 LEU A 235      -0.246   5.047  -0.444  1.00 93.29           C  
ATOM   3619 HD21 LEU A 235      -1.042   5.097   0.300  1.00 93.29           H  
ATOM   3620 HD22 LEU A 235      -0.319   5.915  -1.099  1.00 93.29           H  
ATOM   3621 HD23 LEU A 235      -0.366   4.151  -1.054  1.00 93.29           H  
ATOM   3622  N   LYS A 236       2.586   9.104   1.802  1.00 91.04           N  
ATOM   3623  H   LYS A 236       3.319   8.419   1.913  1.00 91.04           H  
ATOM   3624  CA  LYS A 236       2.646  10.364   2.556  1.00 91.04           C  
ATOM   3625  HA  LYS A 236       1.726  10.494   3.127  1.00 91.04           H  
ATOM   3626  C   LYS A 236       2.754  11.576   1.641  1.00 91.04           C  
ATOM   3627  CB  LYS A 236       3.849  10.346   3.490  1.00 91.04           C  
ATOM   3628  HB2 LYS A 236       4.018  11.354   3.870  1.00 91.04           H  
ATOM   3629  HB3 LYS A 236       4.731  10.039   2.927  1.00 91.04           H  
ATOM   3630  O   LYS A 236       2.098  12.586   1.889  1.00 91.04           O  
ATOM   3631  CG  LYS A 236       3.637   9.412   4.679  1.00 91.04           C  
ATOM   3632  HG2 LYS A 236       3.337   8.416   4.353  1.00 91.04           H  
ATOM   3633  HG3 LYS A 236       2.865   9.821   5.331  1.00 91.04           H  
ATOM   3634  CD  LYS A 236       4.963   9.341   5.425  1.00 91.04           C  
ATOM   3635  HD2 LYS A 236       5.726   8.916   4.772  1.00 91.04           H  
ATOM   3636  HD3 LYS A 236       5.254  10.351   5.714  1.00 91.04           H  
ATOM   3637  CE  LYS A 236       4.817   8.477   6.662  1.00 91.04           C  
ATOM   3638  HE2 LYS A 236       3.906   8.760   7.189  1.00 91.04           H  
ATOM   3639  HE3 LYS A 236       4.723   7.432   6.367  1.00 91.04           H  
ATOM   3640  NZ  LYS A 236       5.991   8.682   7.524  1.00 91.04           N  
ATOM   3641  HZ1 LYS A 236       6.030   9.631   7.868  1.00 91.04           H  
ATOM   3642  HZ2 LYS A 236       6.841   8.447   7.032  1.00 91.04           H  
ATOM   3643  HZ3 LYS A 236       5.935   8.050   8.310  1.00 91.04           H  
ATOM   3644  N   ARG A 237       3.569  11.485   0.589  1.00 88.87           N  
ATOM   3645  H   ARG A 237       4.082  10.626   0.450  1.00 88.87           H  
ATOM   3646  CA  ARG A 237       3.710  12.562  -0.392  1.00 88.87           C  
ATOM   3647  HA  ARG A 237       3.910  13.493   0.138  1.00 88.87           H  
ATOM   3648  C   ARG A 237       2.413  12.785  -1.162  1.00 88.87           C  
ATOM   3649  CB  ARG A 237       4.899  12.253  -1.304  1.00 88.87           C  
ATOM   3650  HB2 ARG A 237       5.767  12.044  -0.680  1.00 88.87           H  
ATOM   3651  HB3 ARG A 237       4.691  11.372  -1.912  1.00 88.87           H  
ATOM   3652  O   ARG A 237       1.995  13.933  -1.280  1.00 88.87           O  
ATOM   3653  CG  ARG A 237       5.219  13.439  -2.218  1.00 88.87           C  
ATOM   3654  HG2 ARG A 237       4.449  13.536  -2.983  1.00 88.87           H  
ATOM   3655  HG3 ARG A 237       5.267  14.358  -1.633  1.00 88.87           H  
ATOM   3656  CD  ARG A 237       6.575  13.192  -2.875  1.00 88.87           C  
ATOM   3657  HD2 ARG A 237       6.543  12.228  -3.382  1.00 88.87           H  
ATOM   3658  HD3 ARG A 237       7.340  13.136  -2.100  1.00 88.87           H  
ATOM   3659  NE  ARG A 237       6.921  14.273  -3.815  1.00 88.87           N  
ATOM   3660  HE  ARG A 237       6.397  15.133  -3.736  1.00 88.87           H  
ATOM   3661  NH1 ARG A 237       8.432  13.067  -5.055  1.00 88.87           N  
ATOM   3662 HH11 ARG A 237       8.135  12.232  -4.570  1.00 88.87           H  
ATOM   3663 HH12 ARG A 237       8.941  12.929  -5.916  1.00 88.87           H  
ATOM   3664  NH2 ARG A 237       8.014  15.200  -5.582  1.00 88.87           N  
ATOM   3665 HH21 ARG A 237       7.524  16.071  -5.437  1.00 88.87           H  
ATOM   3666 HH22 ARG A 237       8.643  15.095  -6.365  1.00 88.87           H  
ATOM   3667  CZ  ARG A 237       7.791  14.177  -4.804  1.00 88.87           C  
ATOM   3668  N   GLY A 238       1.741  11.717  -1.589  1.00 87.68           N  
ATOM   3669  H   GLY A 238       2.165  10.807  -1.476  1.00 87.68           H  
ATOM   3670  CA  GLY A 238       0.429  11.790  -2.229  1.00 87.68           C  
ATOM   3671  HA2 GLY A 238       0.086  10.784  -2.472  1.00 87.68           H  
ATOM   3672  HA3 GLY A 238       0.507  12.375  -3.146  1.00 87.68           H  
ATOM   3673  C   GLY A 238      -0.614  12.454  -1.338  1.00 87.68           C  
ATOM   3674  O   GLY A 238      -1.311  13.354  -1.788  1.00 87.68           O  
ATOM   3675  N   ARG A 239      -0.649  12.109  -0.044  1.00 85.14           N  
ATOM   3676  H   ARG A 239      -0.080  11.326   0.247  1.00 85.14           H  
ATOM   3677  CA  ARG A 239      -1.554  12.727   0.940  1.00 85.14           C  
ATOM   3678  HA  ARG A 239      -2.579  12.610   0.588  1.00 85.14           H  
ATOM   3679  C   ARG A 239      -1.323  14.231   1.109  1.00 85.14           C  
ATOM   3680  CB  ARG A 239      -1.384  12.008   2.286  1.00 85.14           C  
ATOM   3681  HB2 ARG A 239      -0.402  12.246   2.693  1.00 85.14           H  
ATOM   3682  HB3 ARG A 239      -1.437  10.931   2.128  1.00 85.14           H  
ATOM   3683  O   ARG A 239      -2.273  14.978   1.313  1.00 85.14           O  
ATOM   3684  CG  ARG A 239      -2.477  12.402   3.293  1.00 85.14           C  
ATOM   3685  HG2 ARG A 239      -3.425  11.984   2.956  1.00 85.14           H  
ATOM   3686  HG3 ARG A 239      -2.583  13.485   3.353  1.00 85.14           H  
ATOM   3687  CD  ARG A 239      -2.170  11.878   4.698  1.00 85.14           C  
ATOM   3688  HD2 ARG A 239      -3.070  11.990   5.303  1.00 85.14           H  
ATOM   3689  HD3 ARG A 239      -1.914  10.820   4.637  1.00 85.14           H  
ATOM   3690  NE  ARG A 239      -1.071  12.641   5.322  1.00 85.14           N  
ATOM   3691  HE  ARG A 239      -0.630  13.347   4.750  1.00 85.14           H  
ATOM   3692  NH1 ARG A 239      -1.109  11.721   7.442  1.00 85.14           N  
ATOM   3693 HH11 ARG A 239      -0.678  11.734   8.355  1.00 85.14           H  
ATOM   3694 HH12 ARG A 239      -1.873  11.111   7.188  1.00 85.14           H  
ATOM   3695  NH2 ARG A 239       0.351  13.311   6.947  1.00 85.14           N  
ATOM   3696 HH21 ARG A 239       0.761  13.214   7.865  1.00 85.14           H  
ATOM   3697 HH22 ARG A 239       0.709  14.025   6.329  1.00 85.14           H  
ATOM   3698  CZ  ARG A 239      -0.625  12.550   6.561  1.00 85.14           C  
ATOM   3699  N   ASN A 240      -0.066  14.660   1.067  1.00 83.04           N  
ATOM   3700  H   ASN A 240       0.663  13.976   0.922  1.00 83.04           H  
ATOM   3701  CA  ASN A 240       0.310  16.061   1.252  1.00 83.04           C  
ATOM   3702  HA  ASN A 240      -0.405  16.537   1.925  1.00 83.04           H  
ATOM   3703  C   ASN A 240       0.264  16.864  -0.063  1.00 83.04           C  
ATOM   3704  CB  ASN A 240       1.695  16.107   1.914  1.00 83.04           C  
ATOM   3705  HB2 ASN A 240       2.408  15.599   1.265  1.00 83.04           H  
ATOM   3706  HB3 ASN A 240       2.005  17.148   2.005  1.00 83.04           H  
ATOM   3707  O   ASN A 240       0.532  18.062  -0.060  1.00 83.04           O  
ATOM   3708  CG  ASN A 240       1.766  15.485   3.304  1.00 83.04           C  
ATOM   3709  ND2 ASN A 240       2.970  15.269   3.782  1.00 83.04           N  
ATOM   3710 HD21 ASN A 240       3.036  14.940   4.735  1.00 83.04           H  
ATOM   3711 HD22 ASN A 240       3.773  15.561   3.245  1.00 83.04           H  
ATOM   3712  OD1 ASN A 240       0.794  15.191   3.992  1.00 83.04           O  
ATOM   3713  N   THR A 241      -0.049  16.214  -1.184  1.00 83.38           N  
ATOM   3714  H   THR A 241      -0.333  15.247  -1.118  1.00 83.38           H  
ATOM   3715  CA  THR A 241      -0.172  16.845  -2.498  1.00 83.38           C  
ATOM   3716  HA  THR A 241       0.435  17.751  -2.526  1.00 83.38           H  
ATOM   3717  C   THR A 241      -1.630  17.232  -2.731  1.00 83.38           C  
ATOM   3718  CB  THR A 241       0.354  15.897  -3.584  1.00 83.38           C  
ATOM   3719  HB  THR A 241      -0.194  14.956  -3.546  1.00 83.38           H  
ATOM   3720  O   THR A 241      -2.529  16.410  -2.564  1.00 83.38           O  
ATOM   3721  CG2 THR A 241       0.237  16.472  -4.987  1.00 83.38           C  
ATOM   3722 HG21 THR A 241       0.667  17.472  -5.030  1.00 83.38           H  
ATOM   3723 HG22 THR A 241      -0.817  16.502  -5.263  1.00 83.38           H  
ATOM   3724 HG23 THR A 241       0.756  15.825  -5.694  1.00 83.38           H  
ATOM   3725  OG1 THR A 241       1.724  15.640  -3.364  1.00 83.38           O  
ATOM   3726  HG1 THR A 241       1.775  15.105  -2.569  1.00 83.38           H  
ATOM   3727  N   ALA A 242      -1.883  18.485  -3.116  1.00 79.00           N  
ATOM   3728  H   ALA A 242      -1.118  19.134  -3.237  1.00 79.00           H  
ATOM   3729  CA  ALA A 242      -3.241  18.944  -3.396  1.00 79.00           C  
ATOM   3730  HA  ALA A 242      -3.844  18.771  -2.504  1.00 79.00           H  
ATOM   3731  C   ALA A 242      -3.864  18.142  -4.553  1.00 79.00           C  
ATOM   3732  CB  ALA A 242      -3.227  20.450  -3.673  1.00 79.00           C  
ATOM   3733  HB1 ALA A 242      -2.827  20.983  -2.810  1.00 79.00           H  
ATOM   3734  HB2 ALA A 242      -4.243  20.798  -3.863  1.00 79.00           H  
ATOM   3735  HB3 ALA A 242      -2.612  20.665  -4.546  1.00 79.00           H  
ATOM   3736  O   ALA A 242      -3.217  17.897  -5.576  1.00 79.00           O  
ATOM   3737  N   GLY A 243      -5.126  17.740  -4.394  1.00 77.52           N  
ATOM   3738  H   GLY A 243      -5.604  17.974  -3.536  1.00 77.52           H  
ATOM   3739  CA  GLY A 243      -5.850  16.987  -5.418  1.00 77.52           C  
ATOM   3740  HA2 GLY A 243      -5.355  16.027  -5.567  1.00 77.52           H  
ATOM   3741  HA3 GLY A 243      -6.872  16.802  -5.085  1.00 77.52           H  
ATOM   3742  C   GLY A 243      -5.902  17.736  -6.752  1.00 77.52           C  
ATOM   3743  O   GLY A 243      -6.013  18.959  -6.783  1.00 77.52           O  
ATOM   3744  N   GLY A 244      -5.806  16.998  -7.860  1.00 72.74           N  
ATOM   3745  H   GLY A 244      -5.667  16.004  -7.753  1.00 72.74           H  
ATOM   3746  CA  GLY A 244      -5.855  17.573  -9.212  1.00 72.74           C  
ATOM   3747  HA2 GLY A 244      -6.239  16.830  -9.910  1.00 72.74           H  
ATOM   3748  HA3 GLY A 244      -6.548  18.415  -9.217  1.00 72.74           H  
ATOM   3749  C   GLY A 244      -4.515  18.088  -9.752  1.00 72.74           C  
ATOM   3750  O   GLY A 244      -4.454  18.467 -10.914  1.00 72.74           O  
ATOM   3751  N   THR A 245      -3.437  18.052  -8.965  1.00 79.44           N  
ATOM   3752  H   THR A 245      -3.555  17.787  -7.997  1.00 79.44           H  
ATOM   3753  CA  THR A 245      -2.108  18.540  -9.395  1.00 79.44           C  
ATOM   3754  HA  THR A 245      -2.240  19.371 -10.088  1.00 79.44           H  
ATOM   3755  C   THR A 245      -1.262  17.495 -10.126  1.00 79.44           C  
ATOM   3756  CB  THR A 245      -1.304  19.060  -8.201  1.00 79.44           C  
ATOM   3757  HB  THR A 245      -0.315  19.361  -8.546  1.00 79.44           H  
ATOM   3758  O   THR A 245      -0.361  17.846 -10.880  1.00 79.44           O  
ATOM   3759  CG2 THR A 245      -1.962  20.258  -7.519  1.00 79.44           C  
ATOM   3760 HG21 THR A 245      -2.958  20.005  -7.155  1.00 79.44           H  
ATOM   3761 HG22 THR A 245      -1.341  20.587  -6.686  1.00 79.44           H  
ATOM   3762 HG23 THR A 245      -2.048  21.075  -8.235  1.00 79.44           H  
ATOM   3763  OG1 THR A 245      -1.156  18.034  -7.252  1.00 79.44           O  
ATOM   3764  HG1 THR A 245      -1.899  18.072  -6.646  1.00 79.44           H  
ATOM   3765  N   SER A 246      -1.527  16.203  -9.913  1.00 86.26           N  
ATOM   3766  H   SER A 246      -2.252  15.973  -9.249  1.00 86.26           H  
ATOM   3767  CA  SER A 246      -0.789  15.107 -10.543  1.00 86.26           C  
ATOM   3768  HA  SER A 246      -0.445  15.419 -11.529  1.00 86.26           H  
ATOM   3769  C   SER A 246      -1.675  13.876 -10.695  1.00 86.26           C  
ATOM   3770  CB  SER A 246       0.432  14.765  -9.684  1.00 86.26           C  
ATOM   3771  HB2 SER A 246       1.136  15.596  -9.705  1.00 86.26           H  
ATOM   3772  HB3 SER A 246       0.100  14.620  -8.656  1.00 86.26           H  
ATOM   3773  O   SER A 246      -2.231  13.383  -9.713  1.00 86.26           O  
ATOM   3774  OG  SER A 246       1.071  13.581 -10.134  1.00 86.26           O  
ATOM   3775  HG  SER A 246       1.768  13.837 -10.742  1.00 86.26           H  
ATOM   3776  N   THR A 247      -1.770  13.336 -11.912  1.00 88.85           N  
ATOM   3777  H   THR A 247      -1.394  13.835 -12.706  1.00 88.85           H  
ATOM   3778  CA  THR A 247      -2.505  12.089 -12.191  1.00 88.85           C  
ATOM   3779  HA  THR A 247      -3.552  12.234 -11.927  1.00 88.85           H  
ATOM   3780  C   THR A 247      -1.969  10.922 -11.360  1.00 88.85           C  
ATOM   3781  CB  THR A 247      -2.436  11.744 -13.687  1.00 88.85           C  
ATOM   3782  HB  THR A 247      -1.413  11.486 -13.960  1.00 88.85           H  
ATOM   3783  O   THR A 247      -2.755  10.162 -10.793  1.00 88.85           O  
ATOM   3784  CG2 THR A 247      -3.373  10.601 -14.072  1.00 88.85           C  
ATOM   3785 HG21 THR A 247      -3.286  10.405 -15.141  1.00 88.85           H  
ATOM   3786 HG22 THR A 247      -3.106   9.691 -13.535  1.00 88.85           H  
ATOM   3787 HG23 THR A 247      -4.404  10.868 -13.842  1.00 88.85           H  
ATOM   3788  OG1 THR A 247      -2.841  12.875 -14.417  1.00 88.85           O  
ATOM   3789  HG1 THR A 247      -2.823  12.653 -15.351  1.00 88.85           H  
ATOM   3790  N   TYR A 248      -0.643  10.832 -11.205  1.00 92.27           N  
ATOM   3791  H   TYR A 248      -0.056  11.516 -11.661  1.00 92.27           H  
ATOM   3792  CA  TYR A 248       0.002   9.829 -10.358  1.00 92.27           C  
ATOM   3793  HA  TYR A 248      -0.315   8.837 -10.682  1.00 92.27           H  
ATOM   3794  C   TYR A 248      -0.407   9.980  -8.889  1.00 92.27           C  
ATOM   3795  CB  TYR A 248       1.525   9.914 -10.509  1.00 92.27           C  
ATOM   3796  HB2 TYR A 248       1.848  10.939 -10.325  1.00 92.27           H  
ATOM   3797  HB3 TYR A 248       1.806   9.672 -11.535  1.00 92.27           H  
ATOM   3798  O   TYR A 248      -0.926   9.034  -8.301  1.00 92.27           O  
ATOM   3799  CG  TYR A 248       2.271   8.992  -9.565  1.00 92.27           C  
ATOM   3800  CD1 TYR A 248       2.904   9.530  -8.429  1.00 92.27           C  
ATOM   3801  HD1 TYR A 248       2.878  10.593  -8.240  1.00 92.27           H  
ATOM   3802  CD2 TYR A 248       2.328   7.604  -9.807  1.00 92.27           C  
ATOM   3803  HD2 TYR A 248       1.872   7.185 -10.692  1.00 92.27           H  
ATOM   3804  CE1 TYR A 248       3.620   8.692  -7.557  1.00 92.27           C  
ATOM   3805  HE1 TYR A 248       4.149   9.112  -6.714  1.00 92.27           H  
ATOM   3806  CE2 TYR A 248       3.033   6.760  -8.927  1.00 92.27           C  
ATOM   3807  HE2 TYR A 248       3.133   5.708  -9.149  1.00 92.27           H  
ATOM   3808  OH  TYR A 248       4.448   6.526  -6.990  1.00 92.27           O  
ATOM   3809  HH  TYR A 248       5.025   7.077  -6.456  1.00 92.27           H  
ATOM   3810  CZ  TYR A 248       3.695   7.308  -7.806  1.00 92.27           C  
ATOM   3811  N   TYR A 249      -0.260  11.165  -8.287  1.00 92.18           N  
ATOM   3812  H   TYR A 249       0.152  11.936  -8.793  1.00 92.18           H  
ATOM   3813  CA  TYR A 249      -0.604  11.322  -6.867  1.00 92.18           C  
ATOM   3814  HA  TYR A 249      -0.184  10.464  -6.343  1.00 92.18           H  
ATOM   3815  C   TYR A 249      -2.111  11.267  -6.591  1.00 92.18           C  
ATOM   3816  CB  TYR A 249       0.048  12.565  -6.259  1.00 92.18           C  
ATOM   3817  HB2 TYR A 249      -0.385  12.738  -5.274  1.00 92.18           H  
ATOM   3818  HB3 TYR A 249      -0.186  13.437  -6.868  1.00 92.18           H  
ATOM   3819  O   TYR A 249      -2.502  10.846  -5.505  1.00 92.18           O  
ATOM   3820  CG  TYR A 249       1.547  12.421  -6.078  1.00 92.18           C  
ATOM   3821  CD1 TYR A 249       2.059  11.453  -5.189  1.00 92.18           C  
ATOM   3822  HD1 TYR A 249       1.390  10.795  -4.654  1.00 92.18           H  
ATOM   3823  CD2 TYR A 249       2.427  13.239  -6.810  1.00 92.18           C  
ATOM   3824  HD2 TYR A 249       2.039  13.980  -7.492  1.00 92.18           H  
ATOM   3825  CE1 TYR A 249       3.447  11.317  -5.012  1.00 92.18           C  
ATOM   3826  HE1 TYR A 249       3.853  10.562  -4.355  1.00 92.18           H  
ATOM   3827  CE2 TYR A 249       3.815  13.084  -6.664  1.00 92.18           C  
ATOM   3828  HE2 TYR A 249       4.487  13.697  -7.246  1.00 92.18           H  
ATOM   3829  OH  TYR A 249       5.657  11.974  -5.652  1.00 92.18           O  
ATOM   3830  HH  TYR A 249       6.096  12.388  -6.399  1.00 92.18           H  
ATOM   3831  CZ  TYR A 249       4.320  12.125  -5.763  1.00 92.18           C  
ATOM   3832  N   ASN A 250      -2.966  11.575  -7.572  1.00 90.02           N  
ATOM   3833  H   ASN A 250      -2.599  11.986  -8.418  1.00 90.02           H  
ATOM   3834  CA  ASN A 250      -4.407  11.319  -7.478  1.00 90.02           C  
ATOM   3835  HA  ASN A 250      -4.792  11.774  -6.565  1.00 90.02           H  
ATOM   3836  C   ASN A 250      -4.718   9.810  -7.406  1.00 90.02           C  
ATOM   3837  CB  ASN A 250      -5.114  11.944  -8.692  1.00 90.02           C  
ATOM   3838  HB2 ASN A 250      -6.145  11.591  -8.723  1.00 90.02           H  
ATOM   3839  HB3 ASN A 250      -4.619  11.615  -9.606  1.00 90.02           H  
ATOM   3840  O   ASN A 250      -5.610   9.391  -6.665  1.00 90.02           O  
ATOM   3841  CG  ASN A 250      -5.171  13.463  -8.683  1.00 90.02           C  
ATOM   3842  ND2 ASN A 250      -5.359  14.060  -9.838  1.00 90.02           N  
ATOM   3843 HD21 ASN A 250      -5.357  13.526 -10.695  1.00 90.02           H  
ATOM   3844 HD22 ASN A 250      -5.361  15.070  -9.849  1.00 90.02           H  
ATOM   3845  OD1 ASN A 250      -5.120  14.133  -7.664  1.00 90.02           O  
ATOM   3846  N   LEU A 251      -3.988   8.984  -8.164  1.00 90.90           N  
ATOM   3847  H   LEU A 251      -3.284   9.381  -8.769  1.00 90.90           H  
ATOM   3848  CA  LEU A 251      -4.077   7.525  -8.089  1.00 90.90           C  
ATOM   3849  HA  LEU A 251      -5.124   7.229  -8.157  1.00 90.90           H  
ATOM   3850  C   LEU A 251      -3.550   7.013  -6.742  1.00 90.90           C  
ATOM   3851  CB  LEU A 251      -3.322   6.928  -9.290  1.00 90.90           C  
ATOM   3852  HB2 LEU A 251      -3.863   7.169 -10.205  1.00 90.90           H  
ATOM   3853  HB3 LEU A 251      -2.347   7.409  -9.364  1.00 90.90           H  
ATOM   3854  O   LEU A 251      -4.252   6.258  -6.068  1.00 90.90           O  
ATOM   3855  CG  LEU A 251      -3.084   5.410  -9.226  1.00 90.90           C  
ATOM   3856  HG  LEU A 251      -2.633   5.139  -8.272  1.00 90.90           H  
ATOM   3857  CD1 LEU A 251      -4.390   4.629  -9.401  1.00 90.90           C  
ATOM   3858 HD11 LEU A 251      -4.848   4.878 -10.358  1.00 90.90           H  
ATOM   3859 HD12 LEU A 251      -4.174   3.561  -9.378  1.00 90.90           H  
ATOM   3860 HD13 LEU A 251      -5.071   4.859  -8.582  1.00 90.90           H  
ATOM   3861  CD2 LEU A 251      -2.089   5.037 -10.320  1.00 90.90           C  
ATOM   3862 HD21 LEU A 251      -1.782   3.998 -10.201  1.00 90.90           H  
ATOM   3863 HD22 LEU A 251      -1.192   5.650 -10.237  1.00 90.90           H  
ATOM   3864 HD23 LEU A 251      -2.526   5.183 -11.308  1.00 90.90           H  
ATOM   3865  N   VAL A 252      -2.359   7.458  -6.328  1.00 91.86           N  
ATOM   3866  H   VAL A 252      -1.832   8.050  -6.953  1.00 91.86           H  
ATOM   3867  CA  VAL A 252      -1.756   7.084  -5.037  1.00 91.86           C  
ATOM   3868  HA  VAL A 252      -1.637   6.001  -5.008  1.00 91.86           H  
ATOM   3869  C   VAL A 252      -2.676   7.464  -3.875  1.00 91.86           C  
ATOM   3870  CB  VAL A 252      -0.362   7.721  -4.863  1.00 91.86           C  
ATOM   3871  HB  VAL A 252      -0.446   8.803  -4.968  1.00 91.86           H  
ATOM   3872  O   VAL A 252      -2.888   6.648  -2.987  1.00 91.86           O  
ATOM   3873  CG1 VAL A 252       0.260   7.423  -3.493  1.00 91.86           C  
ATOM   3874 HG11 VAL A 252       0.335   6.345  -3.348  1.00 91.86           H  
ATOM   3875 HG12 VAL A 252       1.258   7.857  -3.437  1.00 91.86           H  
ATOM   3876 HG13 VAL A 252      -0.343   7.859  -2.696  1.00 91.86           H  
ATOM   3877  CG2 VAL A 252       0.619   7.187  -5.909  1.00 91.86           C  
ATOM   3878 HG21 VAL A 252       0.703   6.106  -5.802  1.00 91.86           H  
ATOM   3879 HG22 VAL A 252       1.600   7.641  -5.768  1.00 91.86           H  
ATOM   3880 HG23 VAL A 252       0.282   7.408  -6.922  1.00 91.86           H  
ATOM   3881  N   GLY A 253      -3.280   8.655  -3.898  1.00 89.73           N  
ATOM   3882  H   GLY A 253      -3.046   9.298  -4.641  1.00 89.73           H  
ATOM   3883  CA  GLY A 253      -4.221   9.114  -2.874  1.00 89.73           C  
ATOM   3884  HA2 GLY A 253      -4.485  10.150  -3.086  1.00 89.73           H  
ATOM   3885  HA3 GLY A 253      -3.738   9.075  -1.898  1.00 89.73           H  
ATOM   3886  C   GLY A 253      -5.518   8.298  -2.807  1.00 89.73           C  
ATOM   3887  O   GLY A 253      -6.016   8.032  -1.712  1.00 89.73           O  
ATOM   3888  N   ASP A 254      -6.055   7.838  -3.946  1.00 88.18           N  
ATOM   3889  H   ASP A 254      -5.625   8.082  -4.826  1.00 88.18           H  
ATOM   3890  CA  ASP A 254      -7.199   6.912  -3.932  1.00 88.18           C  
ATOM   3891  HA  ASP A 254      -7.983   7.342  -3.309  1.00 88.18           H  
ATOM   3892  C   ASP A 254      -6.801   5.575  -3.295  1.00 88.18           C  
ATOM   3893  CB  ASP A 254      -7.787   6.705  -5.338  1.00 88.18           C  
ATOM   3894  HB2 ASP A 254      -8.094   7.670  -5.741  1.00 88.18           H  
ATOM   3895  HB3 ASP A 254      -7.021   6.294  -5.995  1.00 88.18           H  
ATOM   3896  O   ASP A 254      -7.505   5.086  -2.413  1.00 88.18           O  
ATOM   3897  CG  ASP A 254      -9.007   5.764  -5.321  1.00 88.18           C  
ATOM   3898  OD1 ASP A 254     -10.059   6.096  -4.739  1.00 88.18           O  
ATOM   3899  OD2 ASP A 254      -8.941   4.680  -5.937  1.00 88.18           O  
ATOM   3900  N   VAL A 255      -5.651   5.011  -3.672  1.00 88.85           N  
ATOM   3901  H   VAL A 255      -5.091   5.480  -4.370  1.00 88.85           H  
ATOM   3902  CA  VAL A 255      -5.160   3.743  -3.108  1.00 88.85           C  
ATOM   3903  HA  VAL A 255      -5.953   3.001  -3.201  1.00 88.85           H  
ATOM   3904  C   VAL A 255      -4.834   3.874  -1.615  1.00 88.85           C  
ATOM   3905  CB  VAL A 255      -3.960   3.210  -3.908  1.00 88.85           C  
ATOM   3906  HB  VAL A 255      -3.168   3.959  -3.931  1.00 88.85           H  
ATOM   3907  O   VAL A 255      -5.154   2.971  -0.839  1.00 88.85           O  
ATOM   3908  CG1 VAL A 255      -3.418   1.924  -3.276  1.00 88.85           C  
ATOM   3909 HG11 VAL A 255      -2.584   1.538  -3.862  1.00 88.85           H  
ATOM   3910 HG12 VAL A 255      -3.036   2.139  -2.278  1.00 88.85           H  
ATOM   3911 HG13 VAL A 255      -4.198   1.166  -3.213  1.00 88.85           H  
ATOM   3912  CG2 VAL A 255      -4.385   2.876  -5.346  1.00 88.85           C  
ATOM   3913 HG21 VAL A 255      -4.844   3.742  -5.822  1.00 88.85           H  
ATOM   3914 HG22 VAL A 255      -5.097   2.051  -5.344  1.00 88.85           H  
ATOM   3915 HG23 VAL A 255      -3.517   2.599  -5.945  1.00 88.85           H  
ATOM   3916  N   ASP A 256      -4.278   5.009  -1.189  1.00 91.04           N  
ATOM   3917  H   ASP A 256      -3.997   5.685  -1.884  1.00 91.04           H  
ATOM   3918  CA  ASP A 256      -3.943   5.312   0.204  1.00 91.04           C  
ATOM   3919  HA  ASP A 256      -3.157   4.634   0.537  1.00 91.04           H  
ATOM   3920  C   ASP A 256      -5.138   5.126   1.147  1.00 91.04           C  
ATOM   3921  CB  ASP A 256      -3.421   6.755   0.292  1.00 91.04           C  
ATOM   3922  HB2 ASP A 256      -2.533   6.871  -0.329  1.00 91.04           H  
ATOM   3923  HB3 ASP A 256      -4.184   7.443  -0.072  1.00 91.04           H  
ATOM   3924  O   ASP A 256      -5.001   4.560   2.231  1.00 91.04           O  
ATOM   3925  CG  ASP A 256      -3.076   7.110   1.731  1.00 91.04           C  
ATOM   3926  OD1 ASP A 256      -2.218   6.405   2.296  1.00 91.04           O  
ATOM   3927  OD2 ASP A 256      -3.756   8.001   2.298  1.00 91.04           O  
ATOM   3928  N   SER A 257      -6.343   5.505   0.709  1.00 85.85           N  
ATOM   3929  H   SER A 257      -6.396   5.927  -0.207  1.00 85.85           H  
ATOM   3930  CA  SER A 257      -7.569   5.312   1.494  1.00 85.85           C  
ATOM   3931  HA  SER A 257      -7.446   5.842   2.439  1.00 85.85           H  
ATOM   3932  C   SER A 257      -7.861   3.846   1.856  1.00 85.85           C  
ATOM   3933  CB  SER A 257      -8.764   5.929   0.763  1.00 85.85           C  
ATOM   3934  HB2 SER A 257      -8.513   6.939   0.436  1.00 85.85           H  
ATOM   3935  HB3 SER A 257      -9.601   5.990   1.459  1.00 85.85           H  
ATOM   3936  O   SER A 257      -8.521   3.592   2.862  1.00 85.85           O  
ATOM   3937  OG  SER A 257      -9.172   5.163  -0.350  1.00 85.85           O  
ATOM   3938  HG  SER A 257      -8.516   5.209  -1.049  1.00 85.85           H  
ATOM   3939  N   TYR A 258      -7.338   2.890   1.081  1.00 84.42           N  
ATOM   3940  H   TYR A 258      -6.778   3.178   0.291  1.00 84.42           H  
ATOM   3941  CA  TYR A 258      -7.471   1.452   1.333  1.00 84.42           C  
ATOM   3942  HA  TYR A 258      -8.352   1.282   1.952  1.00 84.42           H  
ATOM   3943  C   TYR A 258      -6.284   0.861   2.081  1.00 84.42           C  
ATOM   3944  CB  TYR A 258      -7.663   0.694   0.013  1.00 84.42           C  
ATOM   3945  HB2 TYR A 258      -6.753   0.768  -0.581  1.00 84.42           H  
ATOM   3946  HB3 TYR A 258      -7.828  -0.362   0.229  1.00 84.42           H  
ATOM   3947  O   TYR A 258      -6.414  -0.236   2.606  1.00 84.42           O  
ATOM   3948  CG  TYR A 258      -8.831   1.218  -0.784  1.00 84.42           C  
ATOM   3949  CD1 TYR A 258     -10.148   0.846  -0.451  1.00 84.42           C  
ATOM   3950  HD1 TYR A 258     -10.315   0.134   0.343  1.00 84.42           H  
ATOM   3951  CD2 TYR A 258      -8.597   2.202  -1.756  1.00 84.42           C  
ATOM   3952  HD2 TYR A 258      -7.586   2.519  -1.966  1.00 84.42           H  
ATOM   3953  CE1 TYR A 258     -11.235   1.489  -1.078  1.00 84.42           C  
ATOM   3954  HE1 TYR A 258     -12.251   1.258  -0.794  1.00 84.42           H  
ATOM   3955  CE2 TYR A 258      -9.671   2.863  -2.363  1.00 84.42           C  
ATOM   3956  HE2 TYR A 258      -9.477   3.659  -3.067  1.00 84.42           H  
ATOM   3957  OH  TYR A 258     -11.993   3.079  -2.728  1.00 84.42           O  
ATOM   3958  HH  TYR A 258     -11.714   3.957  -2.999  1.00 84.42           H  
ATOM   3959  CZ  TYR A 258     -10.987   2.519  -2.011  1.00 84.42           C  
ATOM   3960  N   ILE A 259      -5.139   1.547   2.110  1.00 89.70           N  
ATOM   3961  H   ILE A 259      -5.114   2.442   1.642  1.00 89.70           H  
ATOM   3962  CA  ILE A 259      -3.932   1.094   2.810  1.00 89.70           C  
ATOM   3963  HA  ILE A 259      -3.939   0.006   2.870  1.00 89.70           H  
ATOM   3964  C   ILE A 259      -3.927   1.617   4.245  1.00 89.70           C  
ATOM   3965  CB  ILE A 259      -2.665   1.513   2.032  1.00 89.70           C  
ATOM   3966  HB  ILE A 259      -2.706   2.585   1.839  1.00 89.70           H  
ATOM   3967  O   ILE A 259      -3.584   0.872   5.165  1.00 89.70           O  
ATOM   3968  CG1 ILE A 259      -2.619   0.756   0.687  1.00 89.70           C  
ATOM   3969 HG12 ILE A 259      -2.479  -0.305   0.895  1.00 89.70           H  
ATOM   3970 HG13 ILE A 259      -3.561   0.881   0.154  1.00 89.70           H  
ATOM   3971  CG2 ILE A 259      -1.393   1.209   2.851  1.00 89.70           C  
ATOM   3972 HG21 ILE A 259      -0.502   1.518   2.305  1.00 89.70           H  
ATOM   3973 HG22 ILE A 259      -1.331   0.144   3.072  1.00 89.70           H  
ATOM   3974 HG23 ILE A 259      -1.394   1.773   3.785  1.00 89.70           H  
ATOM   3975  CD1 ILE A 259      -1.501   1.208  -0.255  1.00 89.70           C  
ATOM   3976 HD11 ILE A 259      -1.572   0.654  -1.191  1.00 89.70           H  
ATOM   3977 HD12 ILE A 259      -0.521   1.018   0.182  1.00 89.70           H  
ATOM   3978 HD13 ILE A 259      -1.603   2.275  -0.456  1.00 89.70           H  
ATOM   3979  N   ARG A 260      -4.338   2.871   4.461  1.00 90.61           N  
ATOM   3980  H   ARG A 260      -4.616   3.427   3.665  1.00 90.61           H  
ATOM   3981  CA  ARG A 260      -4.349   3.491   5.788  1.00 90.61           C  
ATOM   3982  HA  ARG A 260      -3.321   3.543   6.146  1.00 90.61           H  
ATOM   3983  C   ARG A 260      -5.134   2.657   6.784  1.00 90.61           C  
ATOM   3984  CB  ARG A 260      -4.936   4.904   5.729  1.00 90.61           C  
ATOM   3985  HB2 ARG A 260      -5.198   5.216   6.740  1.00 90.61           H  
ATOM   3986  HB3 ARG A 260      -5.840   4.909   5.120  1.00 90.61           H  
ATOM   3987  O   ARG A 260      -6.271   2.264   6.536  1.00 90.61           O  
ATOM   3988  CG  ARG A 260      -3.912   5.893   5.171  1.00 90.61           C  
ATOM   3989  HG2 ARG A 260      -3.721   5.671   4.121  1.00 90.61           H  
ATOM   3990  HG3 ARG A 260      -2.973   5.785   5.715  1.00 90.61           H  
ATOM   3991  CD  ARG A 260      -4.385   7.339   5.328  1.00 90.61           C  
ATOM   3992  HD2 ARG A 260      -3.539   7.984   5.090  1.00 90.61           H  
ATOM   3993  HD3 ARG A 260      -4.676   7.509   6.364  1.00 90.61           H  
ATOM   3994  NE  ARG A 260      -5.472   7.660   4.394  1.00 90.61           N  
ATOM   3995  HE  ARG A 260      -5.198   7.509   3.434  1.00 90.61           H  
ATOM   3996  NH1 ARG A 260      -6.778   8.984   5.738  1.00 90.61           N  
ATOM   3997 HH11 ARG A 260      -6.124   8.822   6.490  1.00 90.61           H  
ATOM   3998 HH12 ARG A 260      -7.592   9.571   5.851  1.00 90.61           H  
ATOM   3999  NH2 ARG A 260      -7.365   8.636   3.614  1.00 90.61           N  
ATOM   4000 HH21 ARG A 260      -8.154   9.257   3.721  1.00 90.61           H  
ATOM   4001 HH22 ARG A 260      -7.096   8.303   2.699  1.00 90.61           H  
ATOM   4002  CZ  ARG A 260      -6.533   8.414   4.590  1.00 90.61           C  
ATOM   4003  N   ASN A 261      -4.521   2.433   7.941  1.00 91.97           N  
ATOM   4004  H   ASN A 261      -3.558   2.726   8.027  1.00 91.97           H  
ATOM   4005  CA  ASN A 261      -5.090   1.679   9.055  1.00 91.97           C  
ATOM   4006  HA  ASN A 261      -4.316   1.613   9.820  1.00 91.97           H  
ATOM   4007  C   ASN A 261      -5.449   0.228   8.711  1.00 91.97           C  
ATOM   4008  CB  ASN A 261      -6.269   2.466   9.650  1.00 91.97           C  
ATOM   4009  HB2 ASN A 261      -7.084   2.523   8.928  1.00 91.97           H  
ATOM   4010  HB3 ASN A 261      -6.644   1.946  10.531  1.00 91.97           H  
ATOM   4011  O   ASN A 261      -6.126  -0.444   9.493  1.00 91.97           O  
ATOM   4012  CG  ASN A 261      -5.856   3.858  10.063  1.00 91.97           C  
ATOM   4013  ND2 ASN A 261      -6.696   4.849   9.889  1.00 91.97           N  
ATOM   4014 HD21 ASN A 261      -6.410   5.728  10.295  1.00 91.97           H  
ATOM   4015 HD22 ASN A 261      -7.623   4.665   9.533  1.00 91.97           H  
ATOM   4016  OD1 ASN A 261      -4.767   4.072  10.553  1.00 91.97           O  
ATOM   4017  N   THR A 262      -4.984  -0.284   7.570  1.00 86.52           N  
ATOM   4018  H   THR A 262      -4.439   0.302   6.953  1.00 86.52           H  
ATOM   4019  CA  THR A 262      -5.094  -1.704   7.250  1.00 86.52           C  
ATOM   4020  HA  THR A 262      -6.144  -1.992   7.280  1.00 86.52           H  
ATOM   4021  C   THR A 262      -4.326  -2.493   8.296  1.00 86.52           C  
ATOM   4022  CB  THR A 262      -4.560  -1.993   5.848  1.00 86.52           C  
ATOM   4023  HB  THR A 262      -3.550  -1.602   5.725  1.00 86.52           H  
ATOM   4024  O   THR A 262      -3.190  -2.157   8.597  1.00 86.52           O  
ATOM   4025  CG2 THR A 262      -4.578  -3.470   5.481  1.00 86.52           C  
ATOM   4026 HG21 THR A 262      -3.755  -3.954   6.008  1.00 86.52           H  
ATOM   4027 HG22 THR A 262      -4.412  -3.578   4.410  1.00 86.52           H  
ATOM   4028 HG23 THR A 262      -5.536  -3.916   5.748  1.00 86.52           H  
ATOM   4029  OG1 THR A 262      -5.433  -1.394   4.946  1.00 86.52           O  
ATOM   4030  HG1 THR A 262      -5.181  -0.473   4.845  1.00 86.52           H  
ATOM   4031  N   GLY A 263      -4.965  -3.510   8.879  1.00 86.10           N  
ATOM   4032  H   GLY A 263      -5.909  -3.708   8.581  1.00 86.10           H  
ATOM   4033  CA  GLY A 263      -4.433  -4.253  10.029  1.00 86.10           C  
ATOM   4034  HA2 GLY A 263      -3.348  -4.312   9.952  1.00 86.10           H  
ATOM   4035  HA3 GLY A 263      -4.828  -5.268  10.008  1.00 86.10           H  
ATOM   4036  C   GLY A 263      -4.772  -3.643  11.397  1.00 86.10           C  
ATOM   4037  O   GLY A 263      -4.635  -4.328  12.403  1.00 86.10           O  
ATOM   4038  N   LEU A 264      -5.302  -2.415  11.436  1.00 92.02           N  
ATOM   4039  H   LEU A 264      -5.348  -1.892  10.573  1.00 92.02           H  
ATOM   4040  CA  LEU A 264      -5.829  -1.746  12.636  1.00 92.02           C  
ATOM   4041  HA  LEU A 264      -5.605  -2.356  13.511  1.00 92.02           H  
ATOM   4042  C   LEU A 264      -7.361  -1.608  12.598  1.00 92.02           C  
ATOM   4043  CB  LEU A 264      -5.142  -0.380  12.821  1.00 92.02           C  
ATOM   4044  HB2 LEU A 264      -5.436   0.271  11.997  1.00 92.02           H  
ATOM   4045  HB3 LEU A 264      -5.512   0.069  13.742  1.00 92.02           H  
ATOM   4046  O   LEU A 264      -7.952  -0.892  13.402  1.00 92.02           O  
ATOM   4047  CG  LEU A 264      -3.604  -0.415  12.887  1.00 92.02           C  
ATOM   4048  HG  LEU A 264      -3.201  -0.798  11.949  1.00 92.02           H  
ATOM   4049  CD1 LEU A 264      -3.085   1.007  13.091  1.00 92.02           C  
ATOM   4050 HD11 LEU A 264      -3.411   1.645  12.270  1.00 92.02           H  
ATOM   4051 HD12 LEU A 264      -3.451   1.412  14.035  1.00 92.02           H  
ATOM   4052 HD13 LEU A 264      -1.995   1.004  13.109  1.00 92.02           H  
ATOM   4053  CD2 LEU A 264      -3.096  -1.275  14.040  1.00 92.02           C  
ATOM   4054 HD21 LEU A 264      -3.375  -2.319  13.898  1.00 92.02           H  
ATOM   4055 HD22 LEU A 264      -3.520  -0.903  14.973  1.00 92.02           H  
ATOM   4056 HD23 LEU A 264      -2.009  -1.215  14.098  1.00 92.02           H  
ATOM   4057  N   THR A 265      -8.026  -2.289  11.661  1.00 90.40           N  
ATOM   4058  H   THR A 265      -7.486  -2.795  10.974  1.00 90.40           H  
ATOM   4059  CA  THR A 265      -9.478  -2.198  11.458  1.00 90.40           C  
ATOM   4060  HA  THR A 265      -9.724  -1.183  11.146  1.00 90.40           H  
ATOM   4061  C   THR A 265     -10.257  -2.482  12.741  1.00 90.40           C  
ATOM   4062  CB  THR A 265      -9.920  -3.171  10.356  1.00 90.40           C  
ATOM   4063  HB  THR A 265      -9.768  -4.193  10.702  1.00 90.40           H  
ATOM   4064  O   THR A 265     -11.146  -1.709  13.083  1.00 90.40           O  
ATOM   4065  CG2 THR A 265     -11.382  -3.001   9.958  1.00 90.40           C  
ATOM   4066 HG21 THR A 265     -11.608  -3.644   9.107  1.00 90.40           H  
ATOM   4067 HG22 THR A 265     -12.023  -3.299  10.788  1.00 90.40           H  
ATOM   4068 HG23 THR A 265     -11.589  -1.963   9.697  1.00 90.40           H  
ATOM   4069  OG1 THR A 265      -9.130  -2.978   9.202  1.00 90.40           O  
ATOM   4070  HG1 THR A 265      -9.342  -2.115   8.838  1.00 90.40           H  
ATOM   4071  N   ALA A 266      -9.887  -3.526  13.490  1.00 92.27           N  
ATOM   4072  H   ALA A 266      -9.117  -4.103  13.184  1.00 92.27           H  
ATOM   4073  CA  ALA A 266     -10.543  -3.869  14.751  1.00 92.27           C  
ATOM   4074  HA  ALA A 266     -11.598  -4.065  14.559  1.00 92.27           H  
ATOM   4075  C   ALA A 266     -10.465  -2.723  15.774  1.00 92.27           C  
ATOM   4076  CB  ALA A 266      -9.906  -5.149  15.297  1.00 92.27           C  
ATOM   4077  HB1 ALA A 266     -10.404  -5.420  16.228  1.00 92.27           H  
ATOM   4078  HB2 ALA A 266      -8.846  -4.990  15.495  1.00 92.27           H  
ATOM   4079  HB3 ALA A 266     -10.031  -5.965  14.585  1.00 92.27           H  
ATOM   4080  O   ALA A 266     -11.484  -2.349  16.344  1.00 92.27           O  
ATOM   4081  N   PHE A 267      -9.292  -2.102  15.928  1.00 95.87           N  
ATOM   4082  H   PHE A 267      -8.493  -2.437  15.410  1.00 95.87           H  
ATOM   4083  CA  PHE A 267      -9.090  -0.959  16.821  1.00 95.87           C  
ATOM   4084  HA  PHE A 267      -9.319  -1.262  17.843  1.00 95.87           H  
ATOM   4085  C   PHE A 267     -10.021   0.212  16.478  1.00 95.87           C  
ATOM   4086  CB  PHE A 267      -7.614  -0.538  16.749  1.00 95.87           C  
ATOM   4087  HB2 PHE A 267      -6.988  -1.347  17.126  1.00 95.87           H  
ATOM   4088  HB3 PHE A 267      -7.328  -0.373  15.711  1.00 95.87           H  
ATOM   4089  O   PHE A 267     -10.726   0.732  17.345  1.00 95.87           O  
ATOM   4090  CG  PHE A 267      -7.297   0.717  17.528  1.00 95.87           C  
ATOM   4091  CD1 PHE A 267      -6.992   1.914  16.851  1.00 95.87           C  
ATOM   4092  HD1 PHE A 267      -6.983   1.943  15.772  1.00 95.87           H  
ATOM   4093  CD2 PHE A 267      -7.311   0.687  18.932  1.00 95.87           C  
ATOM   4094  HD2 PHE A 267      -7.550  -0.228  19.454  1.00 95.87           H  
ATOM   4095  CE1 PHE A 267      -6.686   3.076  17.581  1.00 95.87           C  
ATOM   4096  HE1 PHE A 267      -6.440   3.989  17.059  1.00 95.87           H  
ATOM   4097  CE2 PHE A 267      -7.023   1.853  19.661  1.00 95.87           C  
ATOM   4098  HE2 PHE A 267      -7.054   1.828  20.740  1.00 95.87           H  
ATOM   4099  CZ  PHE A 267      -6.699   3.043  18.987  1.00 95.87           C  
ATOM   4100  HZ  PHE A 267      -6.464   3.933  19.552  1.00 95.87           H  
ATOM   4101  N   PHE A 268     -10.082   0.603  15.202  1.00 95.73           N  
ATOM   4102  H   PHE A 268      -9.497   0.132  14.526  1.00 95.73           H  
ATOM   4103  CA  PHE A 268     -10.939   1.710  14.768  1.00 95.73           C  
ATOM   4104  HA  PHE A 268     -10.783   2.548  15.448  1.00 95.73           H  
ATOM   4105  C   PHE A 268     -12.431   1.381  14.838  1.00 95.73           C  
ATOM   4106  CB  PHE A 268     -10.544   2.164  13.360  1.00 95.73           C  
ATOM   4107  HB2 PHE A 268     -10.409   1.294  12.717  1.00 95.73           H  
ATOM   4108  HB3 PHE A 268     -11.356   2.759  12.941  1.00 95.73           H  
ATOM   4109  O   PHE A 268     -13.225   2.260  15.175  1.00 95.73           O  
ATOM   4110  CG  PHE A 268      -9.298   3.021  13.356  1.00 95.73           C  
ATOM   4111  CD1 PHE A 268      -9.372   4.357  13.792  1.00 95.73           C  
ATOM   4112  HD1 PHE A 268     -10.319   4.771  14.107  1.00 95.73           H  
ATOM   4113  CD2 PHE A 268      -8.061   2.482  12.962  1.00 95.73           C  
ATOM   4114  HD2 PHE A 268      -7.995   1.454  12.636  1.00 95.73           H  
ATOM   4115  CE1 PHE A 268      -8.214   5.153  13.828  1.00 95.73           C  
ATOM   4116  HE1 PHE A 268      -8.271   6.177  14.167  1.00 95.73           H  
ATOM   4117  CE2 PHE A 268      -6.900   3.271  13.020  1.00 95.73           C  
ATOM   4118  HE2 PHE A 268      -5.942   2.851  12.753  1.00 95.73           H  
ATOM   4119  CZ  PHE A 268      -6.980   4.608  13.441  1.00 95.73           C  
ATOM   4120  HZ  PHE A 268      -6.083   5.209  13.486  1.00 95.73           H  
ATOM   4121  N   LEU A 269     -12.830   0.136  14.567  1.00 94.34           N  
ATOM   4122  H   LEU A 269     -12.144  -0.550  14.286  1.00 94.34           H  
ATOM   4123  CA  LEU A 269     -14.216  -0.291  14.750  1.00 94.34           C  
ATOM   4124  HA  LEU A 269     -14.873   0.422  14.250  1.00 94.34           H  
ATOM   4125  C   LEU A 269     -14.614  -0.270  16.233  1.00 94.34           C  
ATOM   4126  CB  LEU A 269     -14.434  -1.680  14.136  1.00 94.34           C  
ATOM   4127  HB2 LEU A 269     -15.431  -2.002  14.435  1.00 94.34           H  
ATOM   4128  HB3 LEU A 269     -13.709  -2.371  14.568  1.00 94.34           H  
ATOM   4129  O   LEU A 269     -15.699   0.212  16.555  1.00 94.34           O  
ATOM   4130  CG  LEU A 269     -14.372  -1.771  12.601  1.00 94.34           C  
ATOM   4131  HG  LEU A 269     -13.429  -1.367  12.232  1.00 94.34           H  
ATOM   4132  CD1 LEU A 269     -14.489  -3.238  12.185  1.00 94.34           C  
ATOM   4133 HD11 LEU A 269     -14.460  -3.328  11.099  1.00 94.34           H  
ATOM   4134 HD12 LEU A 269     -13.660  -3.806  12.607  1.00 94.34           H  
ATOM   4135 HD13 LEU A 269     -15.423  -3.665  12.550  1.00 94.34           H  
ATOM   4136  CD2 LEU A 269     -15.506  -1.015  11.914  1.00 94.34           C  
ATOM   4137 HD21 LEU A 269     -16.453  -1.487  12.178  1.00 94.34           H  
ATOM   4138 HD22 LEU A 269     -15.505   0.035  12.208  1.00 94.34           H  
ATOM   4139 HD23 LEU A 269     -15.379  -1.076  10.833  1.00 94.34           H  
ATOM   4140  N   THR A 270     -13.730  -0.689  17.143  1.00 96.19           N  
ATOM   4141  H   THR A 270     -12.888  -1.158  16.839  1.00 96.19           H  
ATOM   4142  CA  THR A 270     -13.963  -0.578  18.591  1.00 96.19           C  
ATOM   4143  HA  THR A 270     -14.890  -1.100  18.831  1.00 96.19           H  
ATOM   4144  C   THR A 270     -14.125   0.874  19.028  1.00 96.19           C  
ATOM   4145  CB  THR A 270     -12.842  -1.238  19.402  1.00 96.19           C  
ATOM   4146  HB  THR A 270     -11.893  -0.732  19.222  1.00 96.19           H  
ATOM   4147  O   THR A 270     -15.037   1.188  19.792  1.00 96.19           O  
ATOM   4148  CG2 THR A 270     -13.137  -1.266  20.898  1.00 96.19           C  
ATOM   4149 HG21 THR A 270     -14.082  -1.778  21.075  1.00 96.19           H  
ATOM   4150 HG22 THR A 270     -12.338  -1.787  21.426  1.00 96.19           H  
ATOM   4151 HG23 THR A 270     -13.197  -0.253  21.295  1.00 96.19           H  
ATOM   4152  OG1 THR A 270     -12.733  -2.584  19.041  1.00 96.19           O  
ATOM   4153  HG1 THR A 270     -12.123  -2.984  19.665  1.00 96.19           H  
ATOM   4154  N   LEU A 271     -13.307   1.796  18.510  1.00 96.93           N  
ATOM   4155  H   LEU A 271     -12.546   1.492  17.920  1.00 96.93           H  
ATOM   4156  CA  LEU A 271     -13.495   3.226  18.774  1.00 96.93           C  
ATOM   4157  HA  LEU A 271     -13.524   3.382  19.852  1.00 96.93           H  
ATOM   4158  C   LEU A 271     -14.839   3.735  18.233  1.00 96.93           C  
ATOM   4159  CB  LEU A 271     -12.336   4.040  18.172  1.00 96.93           C  
ATOM   4160  HB2 LEU A 271     -12.223   3.769  17.123  1.00 96.93           H  
ATOM   4161  HB3 LEU A 271     -12.606   5.095  18.211  1.00 96.93           H  
ATOM   4162  O   LEU A 271     -15.553   4.439  18.945  1.00 96.93           O  
ATOM   4163  CG  LEU A 271     -10.982   3.868  18.879  1.00 96.93           C  
ATOM   4164  HG  LEU A 271     -10.684   2.820  18.860  1.00 96.93           H  
ATOM   4165  CD1 LEU A 271      -9.926   4.687  18.137  1.00 96.93           C  
ATOM   4166 HD11 LEU A 271      -9.819   4.307  17.121  1.00 96.93           H  
ATOM   4167 HD12 LEU A 271     -10.213   5.738  18.111  1.00 96.93           H  
ATOM   4168 HD13 LEU A 271      -8.967   4.585  18.644  1.00 96.93           H  
ATOM   4169  CD2 LEU A 271     -11.026   4.349  20.331  1.00 96.93           C  
ATOM   4170 HD21 LEU A 271     -11.402   5.371  20.380  1.00 96.93           H  
ATOM   4171 HD22 LEU A 271     -11.666   3.697  20.925  1.00 96.93           H  
ATOM   4172 HD23 LEU A 271     -10.025   4.319  20.759  1.00 96.93           H  
ATOM   4173  N   LYS A 272     -15.198   3.367  16.998  1.00 95.15           N  
ATOM   4174  H   LYS A 272     -14.557   2.785  16.478  1.00 95.15           H  
ATOM   4175  CA  LYS A 272     -16.416   3.838  16.323  1.00 95.15           C  
ATOM   4176  HA  LYS A 272     -16.439   4.927  16.375  1.00 95.15           H  
ATOM   4177  C   LYS A 272     -17.699   3.351  17.001  1.00 95.15           C  
ATOM   4178  CB  LYS A 272     -16.365   3.418  14.843  1.00 95.15           C  
ATOM   4179  HB2 LYS A 272     -15.439   3.789  14.403  1.00 95.15           H  
ATOM   4180  HB3 LYS A 272     -16.363   2.330  14.780  1.00 95.15           H  
ATOM   4181  O   LYS A 272     -18.616   4.148  17.168  1.00 95.15           O  
ATOM   4182  CG  LYS A 272     -17.551   3.967  14.029  1.00 95.15           C  
ATOM   4183  HG2 LYS A 272     -17.551   5.056  14.080  1.00 95.15           H  
ATOM   4184  HG3 LYS A 272     -18.484   3.594  14.451  1.00 95.15           H  
ATOM   4185  CD  LYS A 272     -17.480   3.525  12.559  1.00 95.15           C  
ATOM   4186  HD2 LYS A 272     -16.581   3.931  12.096  1.00 95.15           H  
ATOM   4187  HD3 LYS A 272     -17.432   2.437  12.526  1.00 95.15           H  
ATOM   4188  CE  LYS A 272     -18.724   4.007  11.796  1.00 95.15           C  
ATOM   4189  HE2 LYS A 272     -18.658   5.085  11.655  1.00 95.15           H  
ATOM   4190  HE3 LYS A 272     -19.599   3.805  12.414  1.00 95.15           H  
ATOM   4191  NZ  LYS A 272     -18.892   3.313  10.490  1.00 95.15           N  
ATOM   4192  HZ1 LYS A 272     -18.075   3.386   9.901  1.00 95.15           H  
ATOM   4193  HZ2 LYS A 272     -19.698   3.660   9.989  1.00 95.15           H  
ATOM   4194  HZ3 LYS A 272     -19.091   2.335  10.642  1.00 95.15           H  
ATOM   4195  N   TYR A 273     -17.774   2.075  17.372  1.00 94.32           N  
ATOM   4196  H   TYR A 273     -16.995   1.469  17.156  1.00 94.32           H  
ATOM   4197  CA  TYR A 273     -19.011   1.466  17.879  1.00 94.32           C  
ATOM   4198  HA  TYR A 273     -19.852   2.127  17.671  1.00 94.32           H  
ATOM   4199  C   TYR A 273     -19.022   1.237  19.391  1.00 94.32           C  
ATOM   4200  CB  TYR A 273     -19.285   0.162  17.127  1.00 94.32           C  
ATOM   4201  HB2 TYR A 273     -20.178  -0.302  17.546  1.00 94.32           H  
ATOM   4202  HB3 TYR A 273     -18.454  -0.527  17.279  1.00 94.32           H  
ATOM   4203  O   TYR A 273     -20.093   1.228  19.989  1.00 94.32           O  
ATOM   4204  CG  TYR A 273     -19.521   0.359  15.647  1.00 94.32           C  
ATOM   4205  CD1 TYR A 273     -20.735   0.915  15.197  1.00 94.32           C  
ATOM   4206  HD1 TYR A 273     -21.498   1.186  15.911  1.00 94.32           H  
ATOM   4207  CD2 TYR A 273     -18.530  -0.019  14.724  1.00 94.32           C  
ATOM   4208  HD2 TYR A 273     -17.613  -0.473  15.070  1.00 94.32           H  
ATOM   4209  CE1 TYR A 273     -20.967   1.091  13.819  1.00 94.32           C  
ATOM   4210  HE1 TYR A 273     -21.904   1.501  13.472  1.00 94.32           H  
ATOM   4211  CE2 TYR A 273     -18.749   0.182  13.353  1.00 94.32           C  
ATOM   4212  HE2 TYR A 273     -18.005  -0.101  12.623  1.00 94.32           H  
ATOM   4213  OH  TYR A 273     -20.091   0.958  11.577  1.00 94.32           O  
ATOM   4214  HH  TYR A 273     -20.991   0.857  11.259  1.00 94.32           H  
ATOM   4215  CZ  TYR A 273     -19.960   0.729  12.903  1.00 94.32           C  
ATOM   4216  N   GLY A 274     -17.855   1.076  20.017  1.00 93.77           N  
ATOM   4217  H   GLY A 274     -17.000   1.089  19.479  1.00 93.77           H  
ATOM   4218  CA  GLY A 274     -17.733   0.908  21.465  1.00 93.77           C  
ATOM   4219  HA2 GLY A 274     -16.831   0.337  21.683  1.00 93.77           H  
ATOM   4220  HA3 GLY A 274     -18.589   0.355  21.852  1.00 93.77           H  
ATOM   4221  C   GLY A 274     -17.639   2.238  22.208  1.00 93.77           C  
ATOM   4222  O   GLY A 274     -18.378   2.456  23.156  1.00 93.77           O  
ATOM   4223  N   ILE A 275     -16.749   3.141  21.777  1.00 94.68           N  
ATOM   4224  H   ILE A 275     -16.174   2.893  20.984  1.00 94.68           H  
ATOM   4225  CA  ILE A 275     -16.478   4.402  22.496  1.00 94.68           C  
ATOM   4226  HA  ILE A 275     -16.740   4.268  23.545  1.00 94.68           H  
ATOM   4227  C   ILE A 275     -17.350   5.561  21.995  1.00 94.68           C  
ATOM   4228  CB  ILE A 275     -14.969   4.743  22.440  1.00 94.68           C  
ATOM   4229  HB  ILE A 275     -14.680   4.834  21.392  1.00 94.68           H  
ATOM   4230  O   ILE A 275     -17.977   6.261  22.789  1.00 94.68           O  
ATOM   4231  CG1 ILE A 275     -14.072   3.645  23.061  1.00 94.68           C  
ATOM   4232 HG12 ILE A 275     -13.031   3.950  22.952  1.00 94.68           H  
ATOM   4233 HG13 ILE A 275     -14.192   2.718  22.501  1.00 94.68           H  
ATOM   4234  CG2 ILE A 275     -14.670   6.100  23.103  1.00 94.68           C  
ATOM   4235 HG21 ILE A 275     -13.593   6.258  23.167  1.00 94.68           H  
ATOM   4236 HG22 ILE A 275     -15.098   6.911  22.513  1.00 94.68           H  
ATOM   4237 HG23 ILE A 275     -15.099   6.137  24.104  1.00 94.68           H  
ATOM   4238  CD1 ILE A 275     -14.325   3.353  24.547  1.00 94.68           C  
ATOM   4239 HD11 ILE A 275     -13.556   2.676  24.919  1.00 94.68           H  
ATOM   4240 HD12 ILE A 275     -15.300   2.882  24.674  1.00 94.68           H  
ATOM   4241 HD13 ILE A 275     -14.280   4.267  25.139  1.00 94.68           H  
ATOM   4242  N   ASN A 276     -17.400   5.790  20.680  1.00 92.24           N  
ATOM   4243  H   ASN A 276     -16.864   5.191  20.069  1.00 92.24           H  
ATOM   4244  CA  ASN A 276     -18.036   6.979  20.099  1.00 92.24           C  
ATOM   4245  HA  ASN A 276     -17.684   7.858  20.639  1.00 92.24           H  
ATOM   4246  C   ASN A 276     -19.571   6.985  20.224  1.00 92.24           C  
ATOM   4247  CB  ASN A 276     -17.568   7.099  18.643  1.00 92.24           C  
ATOM   4248  HB2 ASN A 276     -16.479   7.137  18.610  1.00 92.24           H  
ATOM   4249  HB3 ASN A 276     -17.899   6.222  18.086  1.00 92.24           H  
ATOM   4250  O   ASN A 276     -20.184   8.048  20.190  1.00 92.24           O  
ATOM   4251  CG  ASN A 276     -18.096   8.347  17.964  1.00 92.24           C  
ATOM   4252  ND2 ASN A 276     -18.828   8.202  16.884  1.00 92.24           N  
ATOM   4253 HD21 ASN A 276     -19.133   7.281  16.606  1.00 92.24           H  
ATOM   4254 HD22 ASN A 276     -19.238   9.050  16.518  1.00 92.24           H  
ATOM   4255  OD1 ASN A 276     -17.839   9.459  18.388  1.00 92.24           O  
ATOM   4256  N   THR A 277     -20.188   5.821  20.423  1.00 88.39           N  
ATOM   4257  H   THR A 277     -19.638   4.976  20.475  1.00 88.39           H  
ATOM   4258  CA  THR A 277     -21.626   5.682  20.711  1.00 88.39           C  
ATOM   4259  HA  THR A 277     -22.200   6.270  19.994  1.00 88.39           H  
ATOM   4260  C   THR A 277     -22.004   6.189  22.104  1.00 88.39           C  
ATOM   4261  CB  THR A 277     -22.051   4.212  20.581  1.00 88.39           C  
ATOM   4262  HB  THR A 277     -23.070   4.083  20.945  1.00 88.39           H  
ATOM   4263  O   THR A 277     -23.184   6.427  22.352  1.00 88.39           O  
ATOM   4264  CG2 THR A 277     -21.978   3.737  19.131  1.00 88.39           C  
ATOM   4265 HG21 THR A 277     -22.269   2.688  19.074  1.00 88.39           H  
ATOM   4266 HG22 THR A 277     -22.673   4.319  18.527  1.00 88.39           H  
ATOM   4267 HG23 THR A 277     -20.968   3.856  18.738  1.00 88.39           H  
ATOM   4268  OG1 THR A 277     -21.166   3.432  21.353  1.00 88.39           O  
ATOM   4269  HG1 THR A 277     -21.130   2.546  20.984  1.00 88.39           H  
ATOM   4270  N   LYS A 278     -21.023   6.384  23.005  1.00 88.66           N  
ATOM   4271  H   LYS A 278     -20.083   6.151  22.717  1.00 88.66           H  
ATOM   4272  CA  LYS A 278     -21.193   6.949  24.357  1.00 88.66           C  
ATOM   4273  HA  LYS A 278     -20.273   6.756  24.908  1.00 88.66           H  
ATOM   4274  C   LYS A 278     -22.303   6.266  25.175  1.00 88.66           C  
ATOM   4275  CB  LYS A 278     -21.375   8.477  24.285  1.00 88.66           C  
ATOM   4276  HB2 LYS A 278     -21.500   8.861  25.297  1.00 88.66           H  
ATOM   4277  HB3 LYS A 278     -22.289   8.691  23.731  1.00 88.66           H  
ATOM   4278  O   LYS A 278     -23.018   6.914  25.935  1.00 88.66           O  
ATOM   4279  CG  LYS A 278     -20.202   9.231  23.639  1.00 88.66           C  
ATOM   4280  HG2 LYS A 278     -20.040   8.871  22.623  1.00 88.66           H  
ATOM   4281  HG3 LYS A 278     -19.296   9.071  24.224  1.00 88.66           H  
ATOM   4282  CD  LYS A 278     -20.538  10.727  23.595  1.00 88.66           C  
ATOM   4283  HD2 LYS A 278     -21.481  10.855  23.063  1.00 88.66           H  
ATOM   4284  HD3 LYS A 278     -20.663  11.093  24.615  1.00 88.66           H  
ATOM   4285  CE  LYS A 278     -19.454  11.544  22.887  1.00 88.66           C  
ATOM   4286  HE2 LYS A 278     -19.324  11.142  21.882  1.00 88.66           H  
ATOM   4287  HE3 LYS A 278     -18.514  11.423  23.426  1.00 88.66           H  
ATOM   4288  NZ  LYS A 278     -19.839  12.979  22.821  1.00 88.66           N  
ATOM   4289  HZ1 LYS A 278     -20.717  13.089  22.335  1.00 88.66           H  
ATOM   4290  HZ2 LYS A 278     -19.144  13.531  22.338  1.00 88.66           H  
ATOM   4291  HZ3 LYS A 278     -19.972  13.365  23.745  1.00 88.66           H  
ATOM   4292  N   THR A 279     -22.464   4.953  25.018  1.00 89.02           N  
ATOM   4293  H   THR A 279     -21.875   4.474  24.351  1.00 89.02           H  
ATOM   4294  CA  THR A 279     -23.479   4.175  25.745  1.00 89.02           C  
ATOM   4295  HA  THR A 279     -24.452   4.646  25.607  1.00 89.02           H  
ATOM   4296  C   THR A 279     -23.175   4.109  27.242  1.00 89.02           C  
ATOM   4297  CB  THR A 279     -23.553   2.735  25.223  1.00 89.02           C  
ATOM   4298  HB  THR A 279     -24.268   2.178  25.827  1.00 89.02           H  
ATOM   4299  O   THR A 279     -22.006   4.037  27.626  1.00 89.02           O  
ATOM   4300  CG2 THR A 279     -23.977   2.636  23.762  1.00 89.02           C  
ATOM   4301 HG21 THR A 279     -25.024   2.927  23.676  1.00 89.02           H  
ATOM   4302 HG22 THR A 279     -23.358   3.272  23.130  1.00 89.02           H  
ATOM   4303 HG23 THR A 279     -23.884   1.603  23.426  1.00 89.02           H  
ATOM   4304  OG1 THR A 279     -22.296   2.120  25.350  1.00 89.02           O  
ATOM   4305  HG1 THR A 279     -21.744   2.662  25.919  1.00 89.02           H  
ATOM   4306  N   SER A 280     -24.206   3.991  28.086  1.00 89.21           N  
ATOM   4307  H   SER A 280     -25.153   4.035  27.739  1.00 89.21           H  
ATOM   4308  CA  SER A 280     -24.035   3.775  29.534  1.00 89.21           C  
ATOM   4309  HA  SER A 280     -23.430   4.590  29.932  1.00 89.21           H  
ATOM   4310  C   SER A 280     -23.303   2.475  29.881  1.00 89.21           C  
ATOM   4311  CB  SER A 280     -25.388   3.810  30.251  1.00 89.21           C  
ATOM   4312  HB2 SER A 280     -25.772   4.830  30.217  1.00 89.21           H  
ATOM   4313  HB3 SER A 280     -25.270   3.521  31.295  1.00 89.21           H  
ATOM   4314  O   SER A 280     -22.714   2.388  30.955  1.00 89.21           O  
ATOM   4315  OG  SER A 280     -26.319   2.961  29.612  1.00 89.21           O  
ATOM   4316  HG  SER A 280     -26.304   2.079  29.991  1.00 89.21           H  
ATOM   4317  N   ALA A 281     -23.257   1.493  28.971  1.00 89.98           N  
ATOM   4318  H   ALA A 281     -23.795   1.592  28.122  1.00 89.98           H  
ATOM   4319  CA  ALA A 281     -22.461   0.277  29.135  1.00 89.98           C  
ATOM   4320  HA  ALA A 281     -22.842  -0.275  29.995  1.00 89.98           H  
ATOM   4321  C   ALA A 281     -20.967   0.563  29.395  1.00 89.98           C  
ATOM   4322  CB  ALA A 281     -22.639  -0.591  27.885  1.00 89.98           C  
ATOM   4323  HB1 ALA A 281     -22.243  -0.075  27.011  1.00 89.98           H  
ATOM   4324  HB2 ALA A 281     -23.693  -0.814  27.724  1.00 89.98           H  
ATOM   4325  HB3 ALA A 281     -22.098  -1.529  28.010  1.00 89.98           H  
ATOM   4326  O   ALA A 281     -20.312  -0.216  30.079  1.00 89.98           O  
ATOM   4327  N   LEU A 282     -20.434   1.703  28.935  1.00 91.49           N  
ATOM   4328  H   LEU A 282     -21.030   2.342  28.428  1.00 91.49           H  
ATOM   4329  CA  LEU A 282     -19.045   2.109  29.186  1.00 91.49           C  
ATOM   4330  HA  LEU A 282     -18.384   1.295  28.887  1.00 91.49           H  
ATOM   4331  C   LEU A 282     -18.732   2.366  30.669  1.00 91.49           C  
ATOM   4332  CB  LEU A 282     -18.727   3.364  28.353  1.00 91.49           C  
ATOM   4333  HB2 LEU A 282     -17.753   3.746  28.657  1.00 91.49           H  
ATOM   4334  HB3 LEU A 282     -19.466   4.130  28.587  1.00 91.49           H  
ATOM   4335  O   LEU A 282     -17.562   2.410  31.038  1.00 91.49           O  
ATOM   4336  CG  LEU A 282     -18.699   3.129  26.834  1.00 91.49           C  
ATOM   4337  HG  LEU A 282     -19.644   2.694  26.507  1.00 91.49           H  
ATOM   4338  CD1 LEU A 282     -18.515   4.469  26.120  1.00 91.49           C  
ATOM   4339 HD11 LEU A 282     -19.311   5.151  26.422  1.00 91.49           H  
ATOM   4340 HD12 LEU A 282     -18.577   4.317  25.043  1.00 91.49           H  
ATOM   4341 HD13 LEU A 282     -17.547   4.901  26.374  1.00 91.49           H  
ATOM   4342  CD2 LEU A 282     -17.552   2.190  26.453  1.00 91.49           C  
ATOM   4343 HD21 LEU A 282     -17.473   2.121  25.368  1.00 91.49           H  
ATOM   4344 HD22 LEU A 282     -17.746   1.185  26.830  1.00 91.49           H  
ATOM   4345 HD23 LEU A 282     -16.610   2.558  26.859  1.00 91.49           H  
ATOM   4346  N   ALA A 283     -19.751   2.518  31.521  1.00 91.67           N  
ATOM   4347  H   ALA A 283     -20.694   2.468  31.164  1.00 91.67           H  
ATOM   4348  CA  ALA A 283     -19.585   2.657  32.966  1.00 91.67           C  
ATOM   4349  HA  ALA A 283     -18.676   3.227  33.159  1.00 91.67           H  
ATOM   4350  C   ALA A 283     -19.423   1.308  33.697  1.00 91.67           C  
ATOM   4351  CB  ALA A 283     -20.770   3.463  33.509  1.00 91.67           C  
ATOM   4352  HB1 ALA A 283     -20.849   4.412  32.979  1.00 91.67           H  
ATOM   4353  HB2 ALA A 283     -21.694   2.899  33.383  1.00 91.67           H  
ATOM   4354  HB3 ALA A 283     -20.621   3.662  34.570  1.00 91.67           H  
ATOM   4355  O   ALA A 283     -19.194   1.291  34.907  1.00 91.67           O  
ATOM   4356  N   LEU A 284     -19.552   0.174  32.997  1.00 92.71           N  
ATOM   4357  H   LEU A 284     -19.707   0.229  32.000  1.00 92.71           H  
ATOM   4358  CA  LEU A 284     -19.380  -1.147  33.596  1.00 92.71           C  
ATOM   4359  HA  LEU A 284     -20.004  -1.200  34.488  1.00 92.71           H  
ATOM   4360  C   LEU A 284     -17.929  -1.357  34.039  1.00 92.71           C  
ATOM   4361  CB  LEU A 284     -19.818  -2.245  32.613  1.00 92.71           C  
ATOM   4362  HB2 LEU A 284     -19.268  -2.113  31.681  1.00 92.71           H  
ATOM   4363  HB3 LEU A 284     -19.534  -3.214  33.025  1.00 92.71           H  
ATOM   4364  O   LEU A 284     -16.990  -1.186  33.261  1.00 92.71           O  
ATOM   4365  CG  LEU A 284     -21.327  -2.274  32.313  1.00 92.71           C  
ATOM   4366  HG  LEU A 284     -21.666  -1.293  31.981  1.00 92.71           H  
ATOM   4367  CD1 LEU A 284     -21.603  -3.288  31.203  1.00 92.71           C  
ATOM   4368 HD11 LEU A 284     -21.276  -4.282  31.509  1.00 92.71           H  
ATOM   4369 HD12 LEU A 284     -22.671  -3.308  30.986  1.00 92.71           H  
ATOM   4370 HD13 LEU A 284     -21.067  -2.991  30.302  1.00 92.71           H  
ATOM   4371  CD2 LEU A 284     -22.153  -2.675  33.538  1.00 92.71           C  
ATOM   4372 HD21 LEU A 284     -23.204  -2.756  33.259  1.00 92.71           H  
ATOM   4373 HD22 LEU A 284     -21.811  -3.634  33.927  1.00 92.71           H  
ATOM   4374 HD23 LEU A 284     -22.070  -1.913  34.313  1.00 92.71           H  
ATOM   4375  N   SER A 285     -17.750  -1.803  35.283  1.00 90.61           N  
ATOM   4376  H   SER A 285     -18.559  -1.947  35.871  1.00 90.61           H  
ATOM   4377  CA  SER A 285     -16.428  -2.056  35.872  1.00 90.61           C  
ATOM   4378  HA  SER A 285     -15.865  -1.123  35.877  1.00 90.61           H  
ATOM   4379  C   SER A 285     -15.610  -3.082  35.086  1.00 90.61           C  
ATOM   4380  CB  SER A 285     -16.588  -2.531  37.319  1.00 90.61           C  
ATOM   4381  HB2 SER A 285     -17.021  -1.725  37.912  1.00 90.61           H  
ATOM   4382  HB3 SER A 285     -15.609  -2.780  37.728  1.00 90.61           H  
ATOM   4383  O   SER A 285     -14.391  -2.955  34.999  1.00 90.61           O  
ATOM   4384  OG  SER A 285     -17.438  -3.664  37.383  1.00 90.61           O  
ATOM   4385  HG  SER A 285     -17.474  -3.971  38.292  1.00 90.61           H  
ATOM   4386  N   SER A 286     -16.276  -4.053  34.462  1.00 92.01           N  
ATOM   4387  H   SER A 286     -17.282  -4.072  34.550  1.00 92.01           H  
ATOM   4388  CA  SER A 286     -15.667  -5.058  33.590  1.00 92.01           C  
ATOM   4389  HA  SER A 286     -14.905  -5.599  34.151  1.00 92.01           H  
ATOM   4390  C   SER A 286     -14.973  -4.458  32.363  1.00 92.01           C  
ATOM   4391  CB  SER A 286     -16.744  -6.054  33.161  1.00 92.01           C  
ATOM   4392  HB2 SER A 286     -16.983  -6.699  34.006  1.00 92.01           H  
ATOM   4393  HB3 SER A 286     -16.354  -6.672  32.351  1.00 92.01           H  
ATOM   4394  O   SER A 286     -13.929  -4.958  31.964  1.00 92.01           O  
ATOM   4395  OG  SER A 286     -17.925  -5.372  32.756  1.00 92.01           O  
ATOM   4396  HG  SER A 286     -18.566  -6.016  32.445  1.00 92.01           H  
ATOM   4397  N   LEU A 287     -15.470  -3.339  31.821  1.00 93.96           N  
ATOM   4398  H   LEU A 287     -16.288  -2.923  32.241  1.00 93.96           H  
ATOM   4399  CA  LEU A 287     -14.856  -2.656  30.675  1.00 93.96           C  
ATOM   4400  HA  LEU A 287     -14.365  -3.398  30.047  1.00 93.96           H  
ATOM   4401  C   LEU A 287     -13.752  -1.665  31.069  1.00 93.96           C  
ATOM   4402  CB  LEU A 287     -15.948  -1.957  29.843  1.00 93.96           C  
ATOM   4403  HB2 LEU A 287     -16.475  -1.247  30.480  1.00 93.96           H  
ATOM   4404  HB3 LEU A 287     -15.463  -1.390  29.049  1.00 93.96           H  
ATOM   4405  O   LEU A 287     -13.056  -1.158  30.191  1.00 93.96           O  
ATOM   4406  CG  LEU A 287     -16.972  -2.904  29.193  1.00 93.96           C  
ATOM   4407  HG  LEU A 287     -17.532  -3.428  29.968  1.00 93.96           H  
ATOM   4408  CD1 LEU A 287     -17.954  -2.088  28.355  1.00 93.96           C  
ATOM   4409 HD11 LEU A 287     -17.439  -1.621  27.515  1.00 93.96           H  
ATOM   4410 HD12 LEU A 287     -18.749  -2.733  27.980  1.00 93.96           H  
ATOM   4411 HD13 LEU A 287     -18.396  -1.310  28.977  1.00 93.96           H  
ATOM   4412  CD2 LEU A 287     -16.315  -3.930  28.268  1.00 93.96           C  
ATOM   4413 HD21 LEU A 287     -17.074  -4.474  27.706  1.00 93.96           H  
ATOM   4414 HD22 LEU A 287     -15.638  -3.430  27.576  1.00 93.96           H  
ATOM   4415 HD23 LEU A 287     -15.753  -4.651  28.863  1.00 93.96           H  
ATOM   4416  N   SER A 288     -13.562  -1.384  32.362  1.00 90.29           N  
ATOM   4417  H   SER A 288     -14.150  -1.851  33.038  1.00 90.29           H  
ATOM   4418  CA  SER A 288     -12.616  -0.361  32.834  1.00 90.29           C  
ATOM   4419  HA  SER A 288     -12.936   0.609  32.455  1.00 90.29           H  
ATOM   4420  C   SER A 288     -11.185  -0.608  32.333  1.00 90.29           C  
ATOM   4421  CB  SER A 288     -12.650  -0.309  34.364  1.00 90.29           C  
ATOM   4422  HB2 SER A 288     -13.672  -0.128  34.694  1.00 90.29           H  
ATOM   4423  HB3 SER A 288     -12.310  -1.262  34.770  1.00 90.29           H  
ATOM   4424  O   SER A 288     -10.544   0.304  31.806  1.00 90.29           O  
ATOM   4425  OG  SER A 288     -11.817   0.728  34.839  1.00 90.29           O  
ATOM   4426  HG  SER A 288     -11.832   0.724  35.799  1.00 90.29           H  
ATOM   4427  N   GLY A 289     -10.707  -1.857  32.412  1.00 90.27           N  
ATOM   4428  H   GLY A 289     -11.310  -2.575  32.788  1.00 90.27           H  
ATOM   4429  CA  GLY A 289      -9.378  -2.244  31.923  1.00 90.27           C  
ATOM   4430  HA2 GLY A 289      -8.616  -1.660  32.439  1.00 90.27           H  
ATOM   4431  HA3 GLY A 289      -9.213  -3.300  32.135  1.00 90.27           H  
ATOM   4432  C   GLY A 289      -9.217  -2.031  30.415  1.00 90.27           C  
ATOM   4433  O   GLY A 289      -8.279  -1.358  29.981  1.00 90.27           O  
ATOM   4434  N   ASP A 290     -10.174  -2.520  29.623  1.00 94.84           N  
ATOM   4435  H   ASP A 290     -10.884  -3.113  30.029  1.00 94.84           H  
ATOM   4436  CA  ASP A 290     -10.182  -2.372  28.163  1.00 94.84           C  
ATOM   4437  HA  ASP A 290      -9.269  -2.805  27.754  1.00 94.84           H  
ATOM   4438  C   ASP A 290     -10.236  -0.894  27.741  1.00 94.84           C  
ATOM   4439  CB  ASP A 290     -11.386  -3.118  27.562  1.00 94.84           C  
ATOM   4440  HB2 ASP A 290     -12.292  -2.849  28.106  1.00 94.84           H  
ATOM   4441  HB3 ASP A 290     -11.502  -2.774  26.534  1.00 94.84           H  
ATOM   4442  O   ASP A 290      -9.531  -0.479  26.821  1.00 94.84           O  
ATOM   4443  CG  ASP A 290     -11.256  -4.645  27.519  1.00 94.84           C  
ATOM   4444  OD1 ASP A 290     -10.348  -5.196  28.169  1.00 94.84           O  
ATOM   4445  OD2 ASP A 290     -12.061  -5.261  26.782  1.00 94.84           O  
ATOM   4446  N   ILE A 291     -11.021  -0.062  28.435  1.00 94.31           N  
ATOM   4447  H   ILE A 291     -11.587  -0.457  29.173  1.00 94.31           H  
ATOM   4448  CA  ILE A 291     -11.110   1.383  28.173  1.00 94.31           C  
ATOM   4449  HA  ILE A 291     -11.334   1.528  27.116  1.00 94.31           H  
ATOM   4450  C   ILE A 291      -9.764   2.070  28.441  1.00 94.31           C  
ATOM   4451  CB  ILE A 291     -12.261   2.008  28.998  1.00 94.31           C  
ATOM   4452  HB  ILE A 291     -12.166   1.678  30.033  1.00 94.31           H  
ATOM   4453  O   ILE A 291      -9.313   2.891  27.633  1.00 94.31           O  
ATOM   4454  CG1 ILE A 291     -13.626   1.534  28.445  1.00 94.31           C  
ATOM   4455 HG12 ILE A 291     -13.607   0.455  28.293  1.00 94.31           H  
ATOM   4456 HG13 ILE A 291     -13.806   1.994  27.473  1.00 94.31           H  
ATOM   4457  CG2 ILE A 291     -12.198   3.550  28.978  1.00 94.31           C  
ATOM   4458 HG21 ILE A 291     -13.040   3.970  29.529  1.00 94.31           H  
ATOM   4459 HG22 ILE A 291     -11.292   3.901  29.471  1.00 94.31           H  
ATOM   4460 HG23 ILE A 291     -12.223   3.913  27.950  1.00 94.31           H  
ATOM   4461  CD1 ILE A 291     -14.812   1.842  29.368  1.00 94.31           C  
ATOM   4462 HD11 ILE A 291     -14.617   1.455  30.368  1.00 94.31           H  
ATOM   4463 HD12 ILE A 291     -15.705   1.355  28.977  1.00 94.31           H  
ATOM   4464 HD13 ILE A 291     -14.999   2.914  29.419  1.00 94.31           H  
ATOM   4465  N   GLN A 292      -9.084   1.722  29.537  1.00 90.90           N  
ATOM   4466  H   GLN A 292      -9.488   1.044  30.167  1.00 90.90           H  
ATOM   4467  CA  GLN A 292      -7.752   2.260  29.832  1.00 90.90           C  
ATOM   4468  HA  GLN A 292      -7.799   3.347  29.777  1.00 90.90           H  
ATOM   4469  C   GLN A 292      -6.719   1.816  28.792  1.00 90.90           C  
ATOM   4470  CB  GLN A 292      -7.307   1.860  31.245  1.00 90.90           C  
ATOM   4471  HB2 GLN A 292      -6.255   2.112  31.379  1.00 90.90           H  
ATOM   4472  HB3 GLN A 292      -7.412   0.782  31.366  1.00 90.90           H  
ATOM   4473  O   GLN A 292      -5.924   2.640  28.326  1.00 90.90           O  
ATOM   4474  CG  GLN A 292      -8.124   2.569  32.334  1.00 90.90           C  
ATOM   4475  HG2 GLN A 292      -7.860   2.130  33.297  1.00 90.90           H  
ATOM   4476  HG3 GLN A 292      -9.187   2.389  32.176  1.00 90.90           H  
ATOM   4477  CD  GLN A 292      -7.904   4.079  32.435  1.00 90.90           C  
ATOM   4478  NE2 GLN A 292      -8.667   4.721  33.286  1.00 90.90           N  
ATOM   4479 HE21 GLN A 292      -9.356   4.155  33.761  1.00 90.90           H  
ATOM   4480 HE22 GLN A 292      -8.121   5.236  33.962  1.00 90.90           H  
ATOM   4481  OE1 GLN A 292      -7.074   4.705  31.775  1.00 90.90           O  
ATOM   4482  N   LYS A 293      -6.771   0.555  28.347  1.00 92.78           N  
ATOM   4483  H   LYS A 293      -7.421  -0.083  28.783  1.00 92.78           H  
ATOM   4484  CA  LYS A 293      -5.928   0.067  27.250  1.00 92.78           C  
ATOM   4485  HA  LYS A 293      -4.888   0.246  27.521  1.00 92.78           H  
ATOM   4486  C   LYS A 293      -6.198   0.837  25.956  1.00 92.78           C  
ATOM   4487  CB  LYS A 293      -6.141  -1.443  27.073  1.00 92.78           C  
ATOM   4488  HB2 LYS A 293      -7.169  -1.633  26.767  1.00 92.78           H  
ATOM   4489  HB3 LYS A 293      -5.983  -1.945  28.028  1.00 92.78           H  
ATOM   4490  O   LYS A 293      -5.256   1.336  25.342  1.00 92.78           O  
ATOM   4491  CG  LYS A 293      -5.204  -2.063  26.026  1.00 92.78           C  
ATOM   4492  HG2 LYS A 293      -5.505  -3.103  25.901  1.00 92.78           H  
ATOM   4493  HG3 LYS A 293      -5.334  -1.567  25.065  1.00 92.78           H  
ATOM   4494  CD  LYS A 293      -3.718  -2.032  26.428  1.00 92.78           C  
ATOM   4495  HD2 LYS A 293      -3.331  -1.014  26.424  1.00 92.78           H  
ATOM   4496  HD3 LYS A 293      -3.620  -2.459  27.426  1.00 92.78           H  
ATOM   4497  CE  LYS A 293      -2.948  -2.893  25.421  1.00 92.78           C  
ATOM   4498  HE2 LYS A 293      -3.560  -3.776  25.232  1.00 92.78           H  
ATOM   4499  HE3 LYS A 293      -2.829  -2.368  24.473  1.00 92.78           H  
ATOM   4500  NZ  LYS A 293      -1.655  -3.395  25.933  1.00 92.78           N  
ATOM   4501  HZ1 LYS A 293      -1.754  -3.698  26.891  1.00 92.78           H  
ATOM   4502  HZ2 LYS A 293      -0.899  -2.730  25.848  1.00 92.78           H  
ATOM   4503  HZ3 LYS A 293      -1.457  -4.259  25.449  1.00 92.78           H  
ATOM   4504  N   MET A 294      -7.461   1.038  25.575  1.00 94.45           N  
ATOM   4505  H   MET A 294      -8.189   0.575  26.099  1.00 94.45           H  
ATOM   4506  CA  MET A 294      -7.826   1.828  24.391  1.00 94.45           C  
ATOM   4507  HA  MET A 294      -7.374   1.365  23.514  1.00 94.45           H  
ATOM   4508  C   MET A 294      -7.287   3.261  24.464  1.00 94.45           C  
ATOM   4509  CB  MET A 294      -9.349   1.856  24.204  1.00 94.45           C  
ATOM   4510  HB2 MET A 294      -9.833   2.108  25.148  1.00 94.45           H  
ATOM   4511  HB3 MET A 294      -9.606   2.630  23.481  1.00 94.45           H  
ATOM   4512  O   MET A 294      -6.712   3.751  23.492  1.00 94.45           O  
ATOM   4513  CG  MET A 294      -9.907   0.524  23.698  1.00 94.45           C  
ATOM   4514  HG2 MET A 294      -9.701  -0.255  24.431  1.00 94.45           H  
ATOM   4515  HG3 MET A 294     -10.987   0.634  23.610  1.00 94.45           H  
ATOM   4516  SD  MET A 294      -9.279  -0.051  22.099  1.00 94.45           S  
ATOM   4517  CE  MET A 294     -10.054   1.152  21.002  1.00 94.45           C  
ATOM   4518  HE1 MET A 294      -9.902   0.846  19.966  1.00 94.45           H  
ATOM   4519  HE2 MET A 294     -11.124   1.202  21.206  1.00 94.45           H  
ATOM   4520  HE3 MET A 294      -9.597   2.128  21.161  1.00 94.45           H  
ATOM   4521  N   LYS A 295      -7.384   3.922  25.623  1.00 92.27           N  
ATOM   4522  H   LYS A 295      -7.888   3.471  26.374  1.00 92.27           H  
ATOM   4523  CA  LYS A 295      -6.804   5.257  25.855  1.00 92.27           C  
ATOM   4524  HA  LYS A 295      -7.246   5.959  25.148  1.00 92.27           H  
ATOM   4525  C   LYS A 295      -5.289   5.271  25.626  1.00 92.27           C  
ATOM   4526  CB  LYS A 295      -7.174   5.679  27.284  1.00 92.27           C  
ATOM   4527  HB2 LYS A 295      -8.261   5.704  27.360  1.00 92.27           H  
ATOM   4528  HB3 LYS A 295      -6.822   4.905  27.967  1.00 92.27           H  
ATOM   4529  O   LYS A 295      -4.765   6.210  25.022  1.00 92.27           O  
ATOM   4530  CG  LYS A 295      -6.617   7.032  27.766  1.00 92.27           C  
ATOM   4531  HG2 LYS A 295      -7.058   7.847  27.192  1.00 92.27           H  
ATOM   4532  HG3 LYS A 295      -5.531   7.053  27.669  1.00 92.27           H  
ATOM   4533  CD  LYS A 295      -6.994   7.154  29.250  1.00 92.27           C  
ATOM   4534  HD2 LYS A 295      -8.080   7.119  29.339  1.00 92.27           H  
ATOM   4535  HD3 LYS A 295      -6.598   6.278  29.764  1.00 92.27           H  
ATOM   4536  CE  LYS A 295      -6.479   8.393  29.986  1.00 92.27           C  
ATOM   4537  HE2 LYS A 295      -5.401   8.462  29.840  1.00 92.27           H  
ATOM   4538  HE3 LYS A 295      -6.962   9.281  29.577  1.00 92.27           H  
ATOM   4539  NZ  LYS A 295      -6.788   8.249  31.439  1.00 92.27           N  
ATOM   4540  HZ1 LYS A 295      -6.425   7.383  31.812  1.00 92.27           H  
ATOM   4541  HZ2 LYS A 295      -6.441   8.996  32.024  1.00 92.27           H  
ATOM   4542  HZ3 LYS A 295      -7.782   8.165  31.600  1.00 92.27           H  
ATOM   4543  N   GLN A 296      -4.574   4.246  26.085  1.00 91.32           N  
ATOM   4544  H   GLN A 296      -5.058   3.504  26.570  1.00 91.32           H  
ATOM   4545  CA  GLN A 296      -3.129   4.118  25.871  1.00 91.32           C  
ATOM   4546  HA  GLN A 296      -2.640   5.048  26.161  1.00 91.32           H  
ATOM   4547  C   GLN A 296      -2.789   3.873  24.399  1.00 91.32           C  
ATOM   4548  CB  GLN A 296      -2.571   2.994  26.742  1.00 91.32           C  
ATOM   4549  HB2 GLN A 296      -3.131   2.078  26.554  1.00 91.32           H  
ATOM   4550  HB3 GLN A 296      -1.528   2.820  26.477  1.00 91.32           H  
ATOM   4551  O   GLN A 296      -1.898   4.533  23.869  1.00 91.32           O  
ATOM   4552  CG  GLN A 296      -2.635   3.349  28.232  1.00 91.32           C  
ATOM   4553  HG2 GLN A 296      -3.616   3.751  28.485  1.00 91.32           H  
ATOM   4554  HG3 GLN A 296      -1.889   4.111  28.456  1.00 91.32           H  
ATOM   4555  CD  GLN A 296      -2.386   2.143  29.120  1.00 91.32           C  
ATOM   4556  NE2 GLN A 296      -2.610   2.288  30.404  1.00 91.32           N  
ATOM   4557 HE21 GLN A 296      -2.495   1.459  30.968  1.00 91.32           H  
ATOM   4558 HE22 GLN A 296      -2.997   3.133  30.798  1.00 91.32           H  
ATOM   4559  OE1 GLN A 296      -1.986   1.078  28.686  1.00 91.32           O  
ATOM   4560  N   LEU A 297      -3.545   3.017  23.711  1.00 94.46           N  
ATOM   4561  H   LEU A 297      -4.237   2.480  24.215  1.00 94.46           H  
ATOM   4562  CA  LEU A 297      -3.377   2.759  22.281  1.00 94.46           C  
ATOM   4563  HA  LEU A 297      -2.338   2.495  22.088  1.00 94.46           H  
ATOM   4564  C   LEU A 297      -3.670   4.000  21.426  1.00 94.46           C  
ATOM   4565  CB  LEU A 297      -4.275   1.580  21.879  1.00 94.46           C  
ATOM   4566  HB2 LEU A 297      -5.296   1.803  22.190  1.00 94.46           H  
ATOM   4567  HB3 LEU A 297      -4.267   1.489  20.793  1.00 94.46           H  
ATOM   4568  O   LEU A 297      -2.928   4.289  20.491  1.00 94.46           O  
ATOM   4569  CG  LEU A 297      -3.867   0.224  22.479  1.00 94.46           C  
ATOM   4570  HG  LEU A 297      -3.855   0.284  23.567  1.00 94.46           H  
ATOM   4571  CD1 LEU A 297      -4.901  -0.820  22.064  1.00 94.46           C  
ATOM   4572 HD11 LEU A 297      -4.622  -1.794  22.465  1.00 94.46           H  
ATOM   4573 HD12 LEU A 297      -5.882  -0.554  22.459  1.00 94.46           H  
ATOM   4574 HD13 LEU A 297      -4.954  -0.885  20.977  1.00 94.46           H  
ATOM   4575  CD2 LEU A 297      -2.478  -0.223  22.023  1.00 94.46           C  
ATOM   4576 HD21 LEU A 297      -2.251  -1.187  22.476  1.00 94.46           H  
ATOM   4577 HD22 LEU A 297      -2.449  -0.320  20.938  1.00 94.46           H  
ATOM   4578 HD23 LEU A 297      -1.713   0.481  22.353  1.00 94.46           H  
ATOM   4579  N   MET A 298      -4.677   4.806  21.782  1.00 94.66           N  
ATOM   4580  H   MET A 298      -5.297   4.491  22.514  1.00 94.66           H  
ATOM   4581  CA  MET A 298      -4.929   6.101  21.135  1.00 94.66           C  
ATOM   4582  HA  MET A 298      -5.077   5.946  20.067  1.00 94.66           H  
ATOM   4583  C   MET A 298      -3.744   7.061  21.303  1.00 94.66           C  
ATOM   4584  CB  MET A 298      -6.185   6.759  21.724  1.00 94.66           C  
ATOM   4585  HB2 MET A 298      -6.234   7.791  21.376  1.00 94.66           H  
ATOM   4586  HB3 MET A 298      -6.110   6.771  22.811  1.00 94.66           H  
ATOM   4587  O   MET A 298      -3.373   7.762  20.359  1.00 94.66           O  
ATOM   4588  CG  MET A 298      -7.487   6.064  21.325  1.00 94.66           C  
ATOM   4589  HG2 MET A 298      -7.418   5.001  21.556  1.00 94.66           H  
ATOM   4590  HG3 MET A 298      -7.635   6.158  20.249  1.00 94.66           H  
ATOM   4591  SD  MET A 298      -8.936   6.735  22.184  1.00 94.66           S  
ATOM   4592  CE  MET A 298      -9.149   8.303  21.300  1.00 94.66           C  
ATOM   4593  HE1 MET A 298      -9.264   8.107  20.234  1.00 94.66           H  
ATOM   4594  HE2 MET A 298      -8.285   8.946  21.467  1.00 94.66           H  
ATOM   4595  HE3 MET A 298     -10.045   8.802  21.669  1.00 94.66           H  
ATOM   4596  N   ARG A 299      -3.124   7.096  22.490  1.00 92.26           N  
ATOM   4597  H   ARG A 299      -3.469   6.488  23.219  1.00 92.26           H  
ATOM   4598  CA  ARG A 299      -1.909   7.890  22.731  1.00 92.26           C  
ATOM   4599  HA  ARG A 299      -2.070   8.910  22.382  1.00 92.26           H  
ATOM   4600  C   ARG A 299      -0.732   7.359  21.916  1.00 92.26           C  
ATOM   4601  CB  ARG A 299      -1.565   7.923  24.227  1.00 92.26           C  
ATOM   4602  HB2 ARG A 299      -0.560   8.327  24.347  1.00 92.26           H  
ATOM   4603  HB3 ARG A 299      -1.568   6.908  24.624  1.00 92.26           H  
ATOM   4604  O   ARG A 299      -0.059   8.158  21.276  1.00 92.26           O  
ATOM   4605  CG  ARG A 299      -2.533   8.792  25.040  1.00 92.26           C  
ATOM   4606  HG2 ARG A 299      -3.564   8.495  24.847  1.00 92.26           H  
ATOM   4607  HG3 ARG A 299      -2.405   9.836  24.752  1.00 92.26           H  
ATOM   4608  CD  ARG A 299      -2.228   8.627  26.532  1.00 92.26           C  
ATOM   4609  HD2 ARG A 299      -2.415   7.589  26.807  1.00 92.26           H  
ATOM   4610  HD3 ARG A 299      -1.174   8.849  26.702  1.00 92.26           H  
ATOM   4611  NE  ARG A 299      -3.054   9.518  27.370  1.00 92.26           N  
ATOM   4612  HE  ARG A 299      -3.655  10.171  26.888  1.00 92.26           H  
ATOM   4613  NH1 ARG A 299      -2.326   8.743  29.408  1.00 92.26           N  
ATOM   4614 HH11 ARG A 299      -1.789   8.027  28.940  1.00 92.26           H  
ATOM   4615 HH12 ARG A 299      -2.303   8.800  30.416  1.00 92.26           H  
ATOM   4616  NH2 ARG A 299      -3.753  10.452  29.331  1.00 92.26           N  
ATOM   4617 HH21 ARG A 299      -3.630  10.559  30.328  1.00 92.26           H  
ATOM   4618 HH22 ARG A 299      -4.251  11.168  28.821  1.00 92.26           H  
ATOM   4619  CZ  ARG A 299      -3.041   9.566  28.692  1.00 92.26           C  
ATOM   4620  N   LEU A 300      -0.516   6.044  21.889  1.00 91.39           N  
ATOM   4621  H   LEU A 300      -1.103   5.453  22.459  1.00 91.39           H  
ATOM   4622  CA  LEU A 300       0.535   5.399  21.097  1.00 91.39           C  
ATOM   4623  HA  LEU A 300       1.503   5.794  21.408  1.00 91.39           H  
ATOM   4624  C   LEU A 300       0.390   5.702  19.603  1.00 91.39           C  
ATOM   4625  CB  LEU A 300       0.512   3.890  21.390  1.00 91.39           C  
ATOM   4626  HB2 LEU A 300      -0.484   3.505  21.173  1.00 91.39           H  
ATOM   4627  HB3 LEU A 300       0.703   3.740  22.453  1.00 91.39           H  
ATOM   4628  O   LEU A 300       1.348   6.144  18.971  1.00 91.39           O  
ATOM   4629  CG  LEU A 300       1.527   3.058  20.584  1.00 91.39           C  
ATOM   4630  HG  LEU A 300       1.314   3.147  19.519  1.00 91.39           H  
ATOM   4631  CD1 LEU A 300       2.970   3.489  20.837  1.00 91.39           C  
ATOM   4632 HD11 LEU A 300       3.144   4.502  20.475  1.00 91.39           H  
ATOM   4633 HD12 LEU A 300       3.649   2.809  20.322  1.00 91.39           H  
ATOM   4634 HD13 LEU A 300       3.178   3.421  21.905  1.00 91.39           H  
ATOM   4635  CD2 LEU A 300       1.377   1.595  20.984  1.00 91.39           C  
ATOM   4636 HD21 LEU A 300       1.603   1.471  22.044  1.00 91.39           H  
ATOM   4637 HD22 LEU A 300       2.074   0.980  20.415  1.00 91.39           H  
ATOM   4638 HD23 LEU A 300       0.362   1.249  20.790  1.00 91.39           H  
ATOM   4639  N   TYR A 301      -0.820   5.550  19.063  1.00 94.49           N  
ATOM   4640  H   TYR A 301      -1.551   5.147  19.631  1.00 94.49           H  
ATOM   4641  CA  TYR A 301      -1.129   5.878  17.675  1.00 94.49           C  
ATOM   4642  HA  TYR A 301      -0.511   5.263  17.021  1.00 94.49           H  
ATOM   4643  C   TYR A 301      -0.811   7.349  17.367  1.00 94.49           C  
ATOM   4644  CB  TYR A 301      -2.601   5.541  17.404  1.00 94.49           C  
ATOM   4645  HB2 TYR A 301      -2.779   4.501  17.678  1.00 94.49           H  
ATOM   4646  HB3 TYR A 301      -3.241   6.159  18.034  1.00 94.49           H  
ATOM   4647  O   TYR A 301      -0.145   7.649  16.381  1.00 94.49           O  
ATOM   4648  CG  TYR A 301      -2.999   5.725  15.957  1.00 94.49           C  
ATOM   4649  CD1 TYR A 301      -3.406   6.995  15.509  1.00 94.49           C  
ATOM   4650  HD1 TYR A 301      -3.467   7.820  16.204  1.00 94.49           H  
ATOM   4651  CD2 TYR A 301      -2.912   4.647  15.052  1.00 94.49           C  
ATOM   4652  HD2 TYR A 301      -2.591   3.673  15.390  1.00 94.49           H  
ATOM   4653  CE1 TYR A 301      -3.698   7.203  14.152  1.00 94.49           C  
ATOM   4654  HE1 TYR A 301      -3.988   8.184  13.807  1.00 94.49           H  
ATOM   4655  CE2 TYR A 301      -3.209   4.850  13.690  1.00 94.49           C  
ATOM   4656  HE2 TYR A 301      -3.127   4.044  12.976  1.00 94.49           H  
ATOM   4657  OH  TYR A 301      -3.868   6.366  11.941  1.00 94.49           O  
ATOM   4658  HH  TYR A 301      -4.079   7.290  11.789  1.00 94.49           H  
ATOM   4659  CZ  TYR A 301      -3.590   6.132  13.244  1.00 94.49           C  
ATOM   4660  N   ARG A 302      -1.200   8.283  18.249  1.00 92.58           N  
ATOM   4661  H   ARG A 302      -1.735   7.982  19.051  1.00 92.58           H  
ATOM   4662  CA  ARG A 302      -0.866   9.710  18.095  1.00 92.58           C  
ATOM   4663  HA  ARG A 302      -1.157  10.033  17.096  1.00 92.58           H  
ATOM   4664  C   ARG A 302       0.639   9.980  18.174  1.00 92.58           C  
ATOM   4665  CB  ARG A 302      -1.613  10.552  19.137  1.00 92.58           C  
ATOM   4666  HB2 ARG A 302      -1.172  11.548  19.154  1.00 92.58           H  
ATOM   4667  HB3 ARG A 302      -1.488  10.108  20.125  1.00 92.58           H  
ATOM   4668  O   ARG A 302       1.143  10.758  17.373  1.00 92.58           O  
ATOM   4669  CG  ARG A 302      -3.108  10.681  18.811  1.00 92.58           C  
ATOM   4670  HG2 ARG A 302      -3.228  11.181  17.850  1.00 92.58           H  
ATOM   4671  HG3 ARG A 302      -3.558   9.692  18.734  1.00 92.58           H  
ATOM   4672  CD  ARG A 302      -3.845  11.479  19.893  1.00 92.58           C  
ATOM   4673  HD2 ARG A 302      -4.913  11.428  19.682  1.00 92.58           H  
ATOM   4674  HD3 ARG A 302      -3.659  11.014  20.862  1.00 92.58           H  
ATOM   4675  NE  ARG A 302      -3.416  12.893  19.914  1.00 92.58           N  
ATOM   4676  HE  ARG A 302      -2.710  13.160  19.243  1.00 92.58           H  
ATOM   4677  NH1 ARG A 302      -4.812  13.635  21.580  1.00 92.58           N  
ATOM   4678 HH11 ARG A 302      -5.213  12.710  21.643  1.00 92.58           H  
ATOM   4679 HH12 ARG A 302      -5.199  14.404  22.108  1.00 92.58           H  
ATOM   4680  NH2 ARG A 302      -3.435  15.074  20.574  1.00 92.58           N  
ATOM   4681 HH21 ARG A 302      -2.732  15.302  19.887  1.00 92.58           H  
ATOM   4682 HH22 ARG A 302      -3.805  15.817  21.151  1.00 92.58           H  
ATOM   4683  CZ  ARG A 302      -3.886  13.857  20.687  1.00 92.58           C  
ATOM   4684  N   MET A 303       1.354   9.342  19.103  1.00 89.76           N  
ATOM   4685  H   MET A 303       0.869   8.718  19.731  1.00 89.76           H  
ATOM   4686  CA  MET A 303       2.806   9.510  19.263  1.00 89.76           C  
ATOM   4687  HA  MET A 303       3.031  10.570  19.383  1.00 89.76           H  
ATOM   4688  C   MET A 303       3.593   9.038  18.034  1.00 89.76           C  
ATOM   4689  CB  MET A 303       3.304   8.759  20.508  1.00 89.76           C  
ATOM   4690  HB2 MET A 303       4.391   8.692  20.465  1.00 89.76           H  
ATOM   4691  HB3 MET A 303       2.901   7.746  20.508  1.00 89.76           H  
ATOM   4692  O   MET A 303       4.639   9.602  17.731  1.00 89.76           O  
ATOM   4693  CG  MET A 303       2.936   9.474  21.814  1.00 89.76           C  
ATOM   4694  HG2 MET A 303       3.293  10.502  21.747  1.00 89.76           H  
ATOM   4695  HG3 MET A 303       1.852   9.509  21.922  1.00 89.76           H  
ATOM   4696  SD  MET A 303       3.654   8.746  23.318  1.00 89.76           S  
ATOM   4697  CE  MET A 303       2.880   7.110  23.326  1.00 89.76           C  
ATOM   4698  HE1 MET A 303       3.210   6.553  24.203  1.00 89.76           H  
ATOM   4699  HE2 MET A 303       1.796   7.216  23.353  1.00 89.76           H  
ATOM   4700  HE3 MET A 303       3.174   6.569  22.427  1.00 89.76           H  
ATOM   4701  N   LYS A 304       3.088   8.043  17.295  1.00 89.85           N  
ATOM   4702  H   LYS A 304       2.252   7.582  17.624  1.00 89.85           H  
ATOM   4703  CA  LYS A 304       3.702   7.574  16.041  1.00 89.85           C  
ATOM   4704  HA  LYS A 304       4.780   7.502  16.190  1.00 89.85           H  
ATOM   4705  C   LYS A 304       3.539   8.536  14.859  1.00 89.85           C  
ATOM   4706  CB  LYS A 304       3.158   6.180  15.705  1.00 89.85           C  
ATOM   4707  HB2 LYS A 304       3.392   5.933  14.669  1.00 89.85           H  
ATOM   4708  HB3 LYS A 304       2.077   6.155  15.840  1.00 89.85           H  
ATOM   4709  O   LYS A 304       4.206   8.353  13.837  1.00 89.85           O  
ATOM   4710  CG  LYS A 304       3.810   5.137  16.611  1.00 89.85           C  
ATOM   4711  HG2 LYS A 304       4.891   5.184  16.481  1.00 89.85           H  
ATOM   4712  HG3 LYS A 304       3.572   5.348  17.653  1.00 89.85           H  
ATOM   4713  CD  LYS A 304       3.323   3.735  16.260  1.00 89.85           C  
ATOM   4714  HD2 LYS A 304       3.522   3.499  15.214  1.00 89.85           H  
ATOM   4715  HD3 LYS A 304       2.250   3.682  16.444  1.00 89.85           H  
ATOM   4716  CE  LYS A 304       4.034   2.741  17.174  1.00 89.85           C  
ATOM   4717  HE2 LYS A 304       3.453   1.820  17.221  1.00 89.85           H  
ATOM   4718  HE3 LYS A 304       4.059   3.138  18.188  1.00 89.85           H  
ATOM   4719  NZ  LYS A 304       5.411   2.405  16.748  1.00 89.85           N  
ATOM   4720  HZ1 LYS A 304       5.798   1.780  17.441  1.00 89.85           H  
ATOM   4721  HZ2 LYS A 304       6.018   3.207  16.654  1.00 89.85           H  
ATOM   4722  HZ3 LYS A 304       5.415   1.875  15.888  1.00 89.85           H  
ATOM   4723  N   GLY A 305       2.678   9.548  14.980  1.00 91.41           N  
ATOM   4724  H   GLY A 305       2.163   9.633  15.845  1.00 91.41           H  
ATOM   4725  CA  GLY A 305       2.482  10.587  13.971  1.00 91.41           C  
ATOM   4726  HA2 GLY A 305       3.391  11.185  13.902  1.00 91.41           H  
ATOM   4727  HA3 GLY A 305       1.668  11.243  14.280  1.00 91.41           H  
ATOM   4728  C   GLY A 305       2.143  10.016  12.591  1.00 91.41           C  
ATOM   4729  O   GLY A 305       1.311   9.120  12.455  1.00 91.41           O  
ATOM   4730  N   ASP A 306       2.827  10.502  11.555  1.00 89.94           N  
ATOM   4731  H   ASP A 306       3.463  11.269  11.722  1.00 89.94           H  
ATOM   4732  CA  ASP A 306       2.558  10.128  10.160  1.00 89.94           C  
ATOM   4733  HA  ASP A 306       1.498  10.282   9.959  1.00 89.94           H  
ATOM   4734  C   ASP A 306       2.845   8.659   9.813  1.00 89.94           C  
ATOM   4735  CB  ASP A 306       3.379  11.034   9.232  1.00 89.94           C  
ATOM   4736  HB2 ASP A 306       4.410  11.078   9.584  1.00 89.94           H  
ATOM   4737  HB3 ASP A 306       3.392  10.602   8.231  1.00 89.94           H  
ATOM   4738  O   ASP A 306       2.423   8.197   8.755  1.00 89.94           O  
ATOM   4739  CG  ASP A 306       2.809  12.443   9.095  1.00 89.94           C  
ATOM   4740  OD1 ASP A 306       1.582  12.612   9.298  1.00 89.94           O  
ATOM   4741  OD2 ASP A 306       3.587  13.311   8.661  1.00 89.94           O  
ATOM   4742  N   ASN A 307       3.570   7.917  10.656  1.00 91.16           N  
ATOM   4743  H   ASN A 307       3.840   8.327  11.539  1.00 91.16           H  
ATOM   4744  CA  ASN A 307       3.802   6.481  10.455  1.00 91.16           C  
ATOM   4745  HA  ASN A 307       3.874   6.264   9.389  1.00 91.16           H  
ATOM   4746  C   ASN A 307       2.653   5.612  10.979  1.00 91.16           C  
ATOM   4747  CB  ASN A 307       5.124   6.077  11.128  1.00 91.16           C  
ATOM   4748  HB2 ASN A 307       5.170   4.991  11.203  1.00 91.16           H  
ATOM   4749  HB3 ASN A 307       5.159   6.477  12.141  1.00 91.16           H  
ATOM   4750  O   ASN A 307       2.516   4.474  10.536  1.00 91.16           O  
ATOM   4751  CG  ASN A 307       6.350   6.510  10.354  1.00 91.16           C  
ATOM   4752  ND2 ASN A 307       7.451   6.766  11.015  1.00 91.16           N  
ATOM   4753 HD21 ASN A 307       7.467   6.650  12.018  1.00 91.16           H  
ATOM   4754 HD22 ASN A 307       8.292   6.945  10.486  1.00 91.16           H  
ATOM   4755  OD1 ASN A 307       6.345   6.635   9.142  1.00 91.16           O  
ATOM   4756  N   ALA A 308       1.828   6.131  11.894  1.00 93.03           N  
ATOM   4757  H   ALA A 308       1.931   7.101  12.159  1.00 93.03           H  
ATOM   4758  CA  ALA A 308       0.796   5.353  12.576  1.00 93.03           C  
ATOM   4759  HA  ALA A 308       1.298   4.564  13.137  1.00 93.03           H  
ATOM   4760  C   ALA A 308      -0.201   4.661  11.620  1.00 93.03           C  
ATOM   4761  CB  ALA A 308       0.089   6.253  13.591  1.00 93.03           C  
ATOM   4762  HB1 ALA A 308      -0.645   6.900  13.111  1.00 93.03           H  
ATOM   4763  HB2 ALA A 308      -0.423   5.631  14.326  1.00 93.03           H  
ATOM   4764  HB3 ALA A 308       0.815   6.881  14.107  1.00 93.03           H  
ATOM   4765  O   ALA A 308      -0.475   3.476  11.809  1.00 93.03           O  
ATOM   4766  N   PRO A 309      -0.685   5.307  10.538  1.00 93.92           N  
ATOM   4767  CA  PRO A 309      -1.598   4.644   9.608  1.00 93.92           C  
ATOM   4768  HA  PRO A 309      -2.437   4.251  10.183  1.00 93.92           H  
ATOM   4769  C   PRO A 309      -0.972   3.487   8.818  1.00 93.92           C  
ATOM   4770  CB  PRO A 309      -2.094   5.732   8.650  1.00 93.92           C  
ATOM   4771  HB2 PRO A 309      -3.161   5.629   8.453  1.00 93.92           H  
ATOM   4772  HB3 PRO A 309      -1.532   5.688   7.716  1.00 93.92           H  
ATOM   4773  O   PRO A 309      -1.701   2.704   8.213  1.00 93.92           O  
ATOM   4774  CG  PRO A 309      -1.776   7.050   9.349  1.00 93.92           C  
ATOM   4775  HG2 PRO A 309      -1.563   7.842   8.631  1.00 93.92           H  
ATOM   4776  HG3 PRO A 309      -2.603   7.344   9.997  1.00 93.92           H  
ATOM   4777  CD  PRO A 309      -0.548   6.713  10.183  1.00 93.92           C  
ATOM   4778  HD2 PRO A 309      -0.500   7.370  11.052  1.00 93.92           H  
ATOM   4779  HD3 PRO A 309       0.347   6.839   9.573  1.00 93.92           H  
ATOM   4780  N   TYR A 310       0.360   3.388   8.789  1.00 94.51           N  
ATOM   4781  H   TYR A 310       0.899   4.030   9.353  1.00 94.51           H  
ATOM   4782  CA  TYR A 310       1.107   2.461   7.938  1.00 94.51           C  
ATOM   4783  HA  TYR A 310       0.403   1.924   7.302  1.00 94.51           H  
ATOM   4784  C   TYR A 310       1.864   1.395   8.736  1.00 94.51           C  
ATOM   4785  CB  TYR A 310       2.048   3.244   7.016  1.00 94.51           C  
ATOM   4786  HB2 TYR A 310       2.881   3.625   7.607  1.00 94.51           H  
ATOM   4787  HB3 TYR A 310       2.460   2.553   6.280  1.00 94.51           H  
ATOM   4788  O   TYR A 310       2.722   0.718   8.174  1.00 94.51           O  
ATOM   4789  CG  TYR A 310       1.395   4.393   6.277  1.00 94.51           C  
ATOM   4790  CD1 TYR A 310       0.456   4.146   5.257  1.00 94.51           C  
ATOM   4791  HD1 TYR A 310       0.201   3.133   4.984  1.00 94.51           H  
ATOM   4792  CD2 TYR A 310       1.713   5.716   6.636  1.00 94.51           C  
ATOM   4793  HD2 TYR A 310       2.413   5.905   7.437  1.00 94.51           H  
ATOM   4794  CE1 TYR A 310      -0.158   5.226   4.594  1.00 94.51           C  
ATOM   4795  HE1 TYR A 310      -0.881   5.059   3.809  1.00 94.51           H  
ATOM   4796  CE2 TYR A 310       1.117   6.795   5.963  1.00 94.51           C  
ATOM   4797  HE2 TYR A 310       1.358   7.809   6.248  1.00 94.51           H  
ATOM   4798  OH  TYR A 310      -0.392   7.603   4.305  1.00 94.51           O  
ATOM   4799  HH  TYR A 310       0.028   8.444   4.498  1.00 94.51           H  
ATOM   4800  CZ  TYR A 310       0.181   6.551   4.937  1.00 94.51           C  
ATOM   4801  N   MET A 311       1.557   1.221  10.026  1.00 92.19           N  
ATOM   4802  H   MET A 311       0.860   1.830  10.430  1.00 92.19           H  
ATOM   4803  CA  MET A 311       2.253   0.288  10.928  1.00 92.19           C  
ATOM   4804  HA  MET A 311       3.273   0.639  11.083  1.00 92.19           H  
ATOM   4805  C   MET A 311       2.350  -1.128  10.352  1.00 92.19           C  
ATOM   4806  CB  MET A 311       1.530   0.267  12.282  1.00 92.19           C  
ATOM   4807  HB2 MET A 311       0.458   0.142  12.129  1.00 92.19           H  
ATOM   4808  HB3 MET A 311       1.892  -0.565  12.886  1.00 92.19           H  
ATOM   4809  O   MET A 311       3.426  -1.719  10.336  1.00 92.19           O  
ATOM   4810  CG  MET A 311       1.794   1.574  13.030  1.00 92.19           C  
ATOM   4811  HG2 MET A 311       2.857   1.637  13.264  1.00 92.19           H  
ATOM   4812  HG3 MET A 311       1.574   2.411  12.368  1.00 92.19           H  
ATOM   4813  SD  MET A 311       0.844   1.791  14.555  1.00 92.19           S  
ATOM   4814  CE  MET A 311       1.895   0.812  15.638  1.00 92.19           C  
ATOM   4815  HE1 MET A 311       1.699  -0.246  15.465  1.00 92.19           H  
ATOM   4816  HE2 MET A 311       2.945   1.005  15.418  1.00 92.19           H  
ATOM   4817  HE3 MET A 311       1.681   1.047  16.681  1.00 92.19           H  
ATOM   4818  N   THR A 312       1.258  -1.634   9.777  1.00 91.13           N  
ATOM   4819  H   THR A 312       0.384  -1.136   9.867  1.00 91.13           H  
ATOM   4820  CA  THR A 312       1.232  -2.950   9.130  1.00 91.13           C  
ATOM   4821  HA  THR A 312       1.613  -3.693   9.831  1.00 91.13           H  
ATOM   4822  C   THR A 312       2.128  -3.023   7.898  1.00 91.13           C  
ATOM   4823  CB  THR A 312      -0.215  -3.301   8.777  1.00 91.13           C  
ATOM   4824  HB  THR A 312      -0.619  -2.530   8.120  1.00 91.13           H  
ATOM   4825  O   THR A 312       2.822  -4.018   7.704  1.00 91.13           O  
ATOM   4826  CG2 THR A 312      -0.384  -4.656   8.105  1.00 91.13           C  
ATOM   4827 HG21 THR A 312       0.173  -5.421   8.646  1.00 91.13           H  
ATOM   4828 HG22 THR A 312      -0.014  -4.580   7.083  1.00 91.13           H  
ATOM   4829 HG23 THR A 312      -1.442  -4.917   8.077  1.00 91.13           H  
ATOM   4830  OG1 THR A 312      -0.966  -3.326   9.963  1.00 91.13           O  
ATOM   4831  HG1 THR A 312      -0.688  -4.091  10.471  1.00 91.13           H  
ATOM   4832  N   LEU A 313       2.175  -1.968   7.079  1.00 92.29           N  
ATOM   4833  H   LEU A 313       1.687  -1.125   7.344  1.00 92.29           H  
ATOM   4834  CA  LEU A 313       3.064  -1.926   5.917  1.00 92.29           C  
ATOM   4835  HA  LEU A 313       2.979  -2.882   5.401  1.00 92.29           H  
ATOM   4836  C   LEU A 313       4.532  -1.801   6.337  1.00 92.29           C  
ATOM   4837  CB  LEU A 313       2.605  -0.821   4.948  1.00 92.29           C  
ATOM   4838  HB2 LEU A 313       2.789   0.149   5.409  1.00 92.29           H  
ATOM   4839  HB3 LEU A 313       1.531  -0.922   4.790  1.00 92.29           H  
ATOM   4840  O   LEU A 313       5.389  -2.431   5.734  1.00 92.29           O  
ATOM   4841  CG  LEU A 313       3.298  -0.857   3.569  1.00 92.29           C  
ATOM   4842  HG  LEU A 313       4.367  -0.686   3.698  1.00 92.29           H  
ATOM   4843  CD1 LEU A 313       3.079  -2.177   2.821  1.00 92.29           C  
ATOM   4844 HD11 LEU A 313       2.014  -2.393   2.742  1.00 92.29           H  
ATOM   4845 HD12 LEU A 313       3.582  -2.996   3.335  1.00 92.29           H  
ATOM   4846 HD13 LEU A 313       3.499  -2.101   1.818  1.00 92.29           H  
ATOM   4847  CD2 LEU A 313       2.735   0.249   2.677  1.00 92.29           C  
ATOM   4848 HD21 LEU A 313       2.740   1.204   3.203  1.00 92.29           H  
ATOM   4849 HD22 LEU A 313       3.341   0.340   1.775  1.00 92.29           H  
ATOM   4850 HD23 LEU A 313       1.707   0.020   2.395  1.00 92.29           H  
ATOM   4851  N   LEU A 314       4.826  -1.077   7.413  1.00 91.44           N  
ATOM   4852  H   LEU A 314       4.076  -0.578   7.871  1.00 91.44           H  
ATOM   4853  CA  LEU A 314       6.179  -0.936   7.949  1.00 91.44           C  
ATOM   4854  HA  LEU A 314       6.879  -0.841   7.119  1.00 91.44           H  
ATOM   4855  C   LEU A 314       6.655  -2.164   8.741  1.00 91.44           C  
ATOM   4856  CB  LEU A 314       6.237   0.351   8.792  1.00 91.44           C  
ATOM   4857  HB2 LEU A 314       7.201   0.399   9.298  1.00 91.44           H  
ATOM   4858  HB3 LEU A 314       5.465   0.296   9.560  1.00 91.44           H  
ATOM   4859  O   LEU A 314       7.844  -2.268   9.021  1.00 91.44           O  
ATOM   4860  CG  LEU A 314       6.046   1.641   7.971  1.00 91.44           C  
ATOM   4861  HG  LEU A 314       5.121   1.581   7.398  1.00 91.44           H  
ATOM   4862  CD1 LEU A 314       5.932   2.843   8.909  1.00 91.44           C  
ATOM   4863 HD11 LEU A 314       6.838   2.935   9.507  1.00 91.44           H  
ATOM   4864 HD12 LEU A 314       5.781   3.754   8.330  1.00 91.44           H  
ATOM   4865 HD13 LEU A 314       5.077   2.704   9.570  1.00 91.44           H  
ATOM   4866  CD2 LEU A 314       7.209   1.887   7.002  1.00 91.44           C  
ATOM   4867 HD21 LEU A 314       7.215   1.125   6.222  1.00 91.44           H  
ATOM   4868 HD22 LEU A 314       7.097   2.860   6.524  1.00 91.44           H  
ATOM   4869 HD23 LEU A 314       8.154   1.858   7.543  1.00 91.44           H  
ATOM   4870  N   GLY A 315       5.765  -3.104   9.082  1.00 87.70           N  
ATOM   4871  H   GLY A 315       4.790  -2.931   8.883  1.00 87.70           H  
ATOM   4872  CA  GLY A 315       6.096  -4.200   9.999  1.00 87.70           C  
ATOM   4873  HA2 GLY A 315       5.233  -4.858  10.096  1.00 87.70           H  
ATOM   4874  HA3 GLY A 315       6.944  -4.768   9.614  1.00 87.70           H  
ATOM   4875  C   GLY A 315       6.458  -3.690  11.397  1.00 87.70           C  
ATOM   4876  O   GLY A 315       7.377  -4.208  12.022  1.00 87.70           O  
ATOM   4877  N   ASP A 316       5.779  -2.633  11.846  1.00 89.12           N  
ATOM   4878  H   ASP A 316       5.000  -2.302  11.294  1.00 89.12           H  
ATOM   4879  CA  ASP A 316       6.002  -2.004  13.145  1.00 89.12           C  
ATOM   4880  HA  ASP A 316       7.050  -1.713  13.218  1.00 89.12           H  
ATOM   4881  C   ASP A 316       5.682  -2.993  14.276  1.00 89.12           C  
ATOM   4882  CB  ASP A 316       5.133  -0.739  13.214  1.00 89.12           C  
ATOM   4883  HB2 ASP A 316       4.084  -1.032  13.275  1.00 89.12           H  
ATOM   4884  HB3 ASP A 316       5.269  -0.176  12.291  1.00 89.12           H  
ATOM   4885  O   ASP A 316       4.583  -3.551  14.327  1.00 89.12           O  
ATOM   4886  CG  ASP A 316       5.450   0.191  14.386  1.00 89.12           C  
ATOM   4887  OD1 ASP A 316       5.774  -0.275  15.496  1.00 89.12           O  
ATOM   4888  OD2 ASP A 316       5.311   1.424  14.216  1.00 89.12           O  
ATOM   4889  N   SER A 317       6.629  -3.197  15.196  1.00 86.79           N  
ATOM   4890  H   SER A 317       7.477  -2.649  15.158  1.00 86.79           H  
ATOM   4891  CA  SER A 317       6.482  -4.130  16.320  1.00 86.79           C  
ATOM   4892  HA  SER A 317       6.333  -5.137  15.929  1.00 86.79           H  
ATOM   4893  C   SER A 317       5.285  -3.798  17.206  1.00 86.79           C  
ATOM   4894  CB  SER A 317       7.751  -4.120  17.180  1.00 86.79           C  
ATOM   4895  HB2 SER A 317       8.575  -4.519  16.589  1.00 86.79           H  
ATOM   4896  HB3 SER A 317       7.608  -4.764  18.048  1.00 86.79           H  
ATOM   4897  O   SER A 317       4.646  -4.694  17.756  1.00 86.79           O  
ATOM   4898  OG  SER A 317       8.089  -2.810  17.610  1.00 86.79           O  
ATOM   4899  HG  SER A 317       7.444  -2.497  18.248  1.00 86.79           H  
ATOM   4900  N   ASP A 318       4.942  -2.514  17.306  1.00 89.72           N  
ATOM   4901  H   ASP A 318       5.467  -1.831  16.779  1.00 89.72           H  
ATOM   4902  CA  ASP A 318       3.856  -2.045  18.158  1.00 89.72           C  
ATOM   4903  HA  ASP A 318       3.918  -2.547  19.124  1.00 89.72           H  
ATOM   4904  C   ASP A 318       2.475  -2.356  17.563  1.00 89.72           C  
ATOM   4905  CB  ASP A 318       4.007  -0.539  18.385  1.00 89.72           C  
ATOM   4906  HB2 ASP A 318       3.136  -0.179  18.932  1.00 89.72           H  
ATOM   4907  HB3 ASP A 318       4.005  -0.055  17.408  1.00 89.72           H  
ATOM   4908  O   ASP A 318       1.468  -2.187  18.248  1.00 89.72           O  
ATOM   4909  CG  ASP A 318       5.266  -0.119  19.154  1.00 89.72           C  
ATOM   4910  OD1 ASP A 318       5.901  -0.971  19.807  1.00 89.72           O  
ATOM   4911  OD2 ASP A 318       5.591   1.092  19.076  1.00 89.72           O  
ATOM   4912  N   GLN A 319       2.392  -2.810  16.304  1.00 89.90           N  
ATOM   4913  H   GLN A 319       3.249  -2.972  15.795  1.00 89.90           H  
ATOM   4914  CA  GLN A 319       1.122  -3.162  15.661  1.00 89.90           C  
ATOM   4915  HA  GLN A 319       0.498  -2.270  15.602  1.00 89.90           H  
ATOM   4916  C   GLN A 319       0.359  -4.223  16.467  1.00 89.90           C  
ATOM   4917  CB  GLN A 319       1.395  -3.681  14.241  1.00 89.90           C  
ATOM   4918  HB2 GLN A 319       2.012  -2.966  13.697  1.00 89.90           H  
ATOM   4919  HB3 GLN A 319       1.945  -4.619  14.318  1.00 89.90           H  
ATOM   4920  O   GLN A 319      -0.862  -4.136  16.588  1.00 89.90           O  
ATOM   4921  CG  GLN A 319       0.099  -3.915  13.444  1.00 89.90           C  
ATOM   4922  HG2 GLN A 319      -0.256  -2.966  13.043  1.00 89.90           H  
ATOM   4923  HG3 GLN A 319      -0.684  -4.311  14.091  1.00 89.90           H  
ATOM   4924  CD  GLN A 319       0.271  -4.907  12.303  1.00 89.90           C  
ATOM   4925  NE2 GLN A 319      -0.789  -5.558  11.877  1.00 89.90           N  
ATOM   4926 HE21 GLN A 319      -0.593  -6.332  11.258  1.00 89.90           H  
ATOM   4927 HE22 GLN A 319      -1.654  -5.483  12.392  1.00 89.90           H  
ATOM   4928  OE1 GLN A 319       1.320  -5.092  11.718  1.00 89.90           O  
ATOM   4929  N   MET A 320       1.059  -5.208  17.038  1.00 88.58           N  
ATOM   4930  H   MET A 320       2.066  -5.195  16.960  1.00 88.58           H  
ATOM   4931  CA  MET A 320       0.419  -6.296  17.785  1.00 88.58           C  
ATOM   4932  HA  MET A 320      -0.367  -6.725  17.164  1.00 88.58           H  
ATOM   4933  C   MET A 320      -0.283  -5.812  19.055  1.00 88.58           C  
ATOM   4934  CB  MET A 320       1.442  -7.391  18.110  1.00 88.58           C  
ATOM   4935  HB2 MET A 320       2.336  -6.942  18.545  1.00 88.58           H  
ATOM   4936  HB3 MET A 320       1.019  -8.072  18.848  1.00 88.58           H  
ATOM   4937  O   MET A 320      -1.300  -6.385  19.434  1.00 88.58           O  
ATOM   4938  CG  MET A 320       1.829  -8.197  16.863  1.00 88.58           C
[truncated: 196,758 more chars]
