# Supplementary material for: Using structure prediction of negative sense RNA virus nucleoproteins to assess evolutionary relationships
Source: bioRxiv. 2024 May 22:2024.02.16.580771. Originally published 2024 Feb 17. Preprint. [Version 2] doi: 10.1101/2024.02.16.580771 (PMC10888975; doi:10.1101/2024.02.16.580771)
Supplement: Supplement 2 — Supplementary File 2: Full NSV Dataset NP AlphaFold PDBs (.pdb files) [file media-2.zip › Full NSV Dataset NP AlphaFold PDBs/SEN.pdb]

ATOM      1  N   MET A   1     -32.848 -23.040  29.074  1.00 46.90           N  
ATOM      2  H   MET A   1     -33.849 -23.137  29.163  1.00 46.90           H  
ATOM      3  H2  MET A   1     -32.445 -23.080  29.999  1.00 46.90           H  
ATOM      4  H3  MET A   1     -32.504 -23.811  28.520  1.00 46.90           H  
ATOM      5  CA  MET A   1     -32.532 -21.747  28.419  1.00 46.90           C  
ATOM      6  HA  MET A   1     -33.020 -21.745  27.445  1.00 46.90           H  
ATOM      7  C   MET A   1     -31.049 -21.565  28.085  1.00 46.90           C  
ATOM      8  CB  MET A   1     -33.116 -20.547  29.177  1.00 46.90           C  
ATOM      9  HB2 MET A   1     -32.850 -20.581  30.233  1.00 46.90           H  
ATOM     10  HB3 MET A   1     -32.704 -19.637  28.742  1.00 46.90           H  
ATOM     11  O   MET A   1     -30.779 -21.046  27.012  1.00 46.90           O  
ATOM     12  CG  MET A   1     -34.644 -20.518  29.007  1.00 46.90           C  
ATOM     13  HG2 MET A   1     -34.909 -21.083  28.113  1.00 46.90           H  
ATOM     14  HG3 MET A   1     -35.123 -20.999  29.860  1.00 46.90           H  
ATOM     15  SD  MET A   1     -35.332 -18.863  28.774  1.00 46.90           S  
ATOM     16  CE  MET A   1     -35.758 -18.400  30.474  1.00 46.90           C  
ATOM     17  HE1 MET A   1     -34.863 -18.403  31.096  1.00 46.90           H  
ATOM     18  HE2 MET A   1     -36.489 -19.101  30.877  1.00 46.90           H  
ATOM     19  HE3 MET A   1     -36.189 -17.399  30.477  1.00 46.90           H  
ATOM     20  N   ALA A   2     -30.092 -22.048  28.897  1.00 51.05           N  
ATOM     21  H   ALA A   2     -30.307 -22.355  29.835  1.00 51.05           H  
ATOM     22  CA  ALA A   2     -28.657 -22.021  28.550  1.00 51.05           C  
ATOM     23  HA  ALA A   2     -28.338 -20.983  28.458  1.00 51.05           H  
ATOM     24  C   ALA A   2     -28.323 -22.712  27.207  1.00 51.05           C  
ATOM     25  CB  ALA A   2     -27.875 -22.658  29.707  1.00 51.05           C  
ATOM     26  HB1 ALA A   2     -28.060 -22.112  30.632  1.00 51.05           H  
ATOM     27  HB2 ALA A   2     -28.158 -23.702  29.836  1.00 51.05           H  
ATOM     28  HB3 ALA A   2     -26.808 -22.610  29.491  1.00 51.05           H  
ATOM     29  O   ALA A   2     -27.489 -22.219  26.456  1.00 51.05           O  
ATOM     30  N   GLY A   3     -29.046 -23.786  26.859  1.00 56.14           N  
ATOM     31  H   GLY A   3     -29.618 -24.231  27.562  1.00 56.14           H  
ATOM     32  CA  GLY A   3     -28.889 -24.468  25.569  1.00 56.14           C  
ATOM     33  HA2 GLY A   3     -29.475 -25.387  25.573  1.00 56.14           H  
ATOM     34  HA3 GLY A   3     -27.842 -24.737  25.434  1.00 56.14           H  
ATOM     35  C   GLY A   3     -29.317 -23.642  24.351  1.00 56.14           C  
ATOM     36  O   GLY A   3     -28.720 -23.803  23.300  1.00 56.14           O  
ATOM     37  N   LEU A   4     -30.287 -22.721  24.477  1.00 60.63           N  
ATOM     38  H   LEU A   4     -30.652 -22.514  25.396  1.00 60.63           H  
ATOM     39  CA  LEU A   4     -30.733 -21.892  23.346  1.00 60.63           C  
ATOM     40  HA  LEU A   4     -30.842 -22.542  22.478  1.00 60.63           H  
ATOM     41  C   LEU A   4     -29.694 -20.806  23.014  1.00 60.63           C  
ATOM     42  CB  LEU A   4     -32.110 -21.268  23.643  1.00 60.63           C  
ATOM     43  HB2 LEU A   4     -32.728 -21.986  24.182  1.00 60.63           H  
ATOM     44  HB3 LEU A   4     -31.968 -20.405  24.293  1.00 60.63           H  
ATOM     45  O   LEU A   4     -29.375 -20.569  21.851  1.00 60.63           O  
ATOM     46  CG  LEU A   4     -32.839 -20.843  22.346  1.00 60.63           C  
ATOM     47  HG  LEU A   4     -32.127 -20.758  21.525  1.00 60.63           H  
ATOM     48  CD1 LEU A   4     -33.905 -21.873  21.969  1.00 60.63           C  
ATOM     49 HD11 LEU A   4     -34.372 -21.583  21.028  1.00 60.63           H  
ATOM     50 HD12 LEU A   4     -33.439 -22.849  21.833  1.00 60.63           H  
ATOM     51 HD13 LEU A   4     -34.672 -21.934  22.741  1.00 60.63           H  
ATOM     52  CD2 LEU A   4     -33.520 -19.486  22.515  1.00 60.63           C  
ATOM     53 HD21 LEU A   4     -34.026 -19.213  21.589  1.00 60.63           H  
ATOM     54 HD22 LEU A   4     -34.249 -19.523  23.325  1.00 60.63           H  
ATOM     55 HD23 LEU A   4     -32.770 -18.725  22.732  1.00 60.63           H  
ATOM     56  N   LEU A   5     -29.124 -20.188  24.054  1.00 66.84           N  
ATOM     57  H   LEU A   5     -29.423 -20.445  24.984  1.00 66.84           H  
ATOM     58  CA  LEU A   5     -28.041 -19.214  23.916  1.00 66.84           C  
ATOM     59  HA  LEU A   5     -28.323 -18.469  23.173  1.00 66.84           H  
ATOM     60  C   LEU A   5     -26.766 -19.878  23.387  1.00 66.84           C  
ATOM     61  CB  LEU A   5     -27.795 -18.514  25.264  1.00 66.84           C  
ATOM     62  HB2 LEU A   5     -26.880 -17.927  25.188  1.00 66.84           H  
ATOM     63  HB3 LEU A   5     -27.637 -19.277  26.026  1.00 66.84           H  
ATOM     64  O   LEU A   5     -26.171 -19.355  22.452  1.00 66.84           O  
ATOM     65  CG  LEU A   5     -28.938 -17.580  25.705  1.00 66.84           C  
ATOM     66  HG  LEU A   5     -29.884 -18.120  25.677  1.00 66.84           H  
ATOM     67  CD1 LEU A   5     -28.697 -17.123  27.144  1.00 66.84           C  
ATOM     68 HD11 LEU A   5     -27.762 -16.567  27.205  1.00 66.84           H  
ATOM     69 HD12 LEU A   5     -29.516 -16.480  27.466  1.00 66.84           H  
ATOM     70 HD13 LEU A   5     -28.649 -17.989  27.805  1.00 66.84           H  
ATOM     71  CD2 LEU A   5     -29.045 -16.336  24.820  1.00 66.84           C  
ATOM     72 HD21 LEU A   5     -29.819 -15.671  25.204  1.00 66.84           H  
ATOM     73 HD22 LEU A   5     -29.318 -16.618  23.803  1.00 66.84           H  
ATOM     74 HD23 LEU A   5     -28.095 -15.804  24.797  1.00 66.84           H  
ATOM     75  N   SER A   6     -26.404 -21.071  23.879  1.00 68.64           N  
ATOM     76  H   SER A   6     -26.908 -21.475  24.655  1.00 68.64           H  
ATOM     77  CA  SER A   6     -25.249 -21.795  23.335  1.00 68.64           C  
ATOM     78  HA  SER A   6     -24.411 -21.097  23.318  1.00 68.64           H  
ATOM     79  C   SER A   6     -25.480 -22.244  21.890  1.00 68.64           C  
ATOM     80  CB  SER A   6     -24.831 -22.969  24.230  1.00 68.64           C  
ATOM     81  HB2 SER A   6     -25.022 -22.716  25.273  1.00 68.64           H  
ATOM     82  HB3 SER A   6     -23.759 -23.128  24.112  1.00 68.64           H  
ATOM     83  O   SER A   6     -24.549 -22.200  21.090  1.00 68.64           O  
ATOM     84  OG  SER A   6     -25.495 -24.175  23.900  1.00 68.64           O  
ATOM     85  HG  SER A   6     -24.980 -24.638  23.235  1.00 68.64           H  
ATOM     86  N   THR A   7     -26.705 -22.631  21.506  1.00 72.88           N  
ATOM     87  H   THR A   7     -27.417 -22.784  22.205  1.00 72.88           H  
ATOM     88  CA  THR A   7     -27.023 -22.924  20.098  1.00 72.88           C  
ATOM     89  HA  THR A   7     -26.263 -23.603  19.710  1.00 72.88           H  
ATOM     90  C   THR A   7     -26.979 -21.684  19.222  1.00 72.88           C  
ATOM     91  CB  THR A   7     -28.384 -23.603  19.895  1.00 72.88           C  
ATOM     92  HB  THR A   7     -28.608 -23.601  18.828  1.00 72.88           H  
ATOM     93  O   THR A   7     -26.583 -21.797  18.068  1.00 72.88           O  
ATOM     94  CG2 THR A   7     -28.365 -25.061  20.349  1.00 72.88           C  
ATOM     95 HG21 THR A   7     -27.733 -25.639  19.674  1.00 72.88           H  
ATOM     96 HG22 THR A   7     -29.376 -25.467  20.320  1.00 72.88           H  
ATOM     97 HG23 THR A   7     -27.967 -25.149  21.360  1.00 72.88           H  
ATOM     98  OG1 THR A   7     -29.445 -22.951  20.550  1.00 72.88           O  
ATOM     99  HG1 THR A   7     -29.229 -22.031  20.715  1.00 72.88           H  
ATOM    100  N   PHE A   8     -27.332 -20.508  19.746  1.00 68.86           N  
ATOM    101  H   PHE A   8     -27.640 -20.463  20.707  1.00 68.86           H  
ATOM    102  CA  PHE A   8     -27.235 -19.251  19.007  1.00 68.86           C  
ATOM    103  HA  PHE A   8     -27.645 -19.404  18.009  1.00 68.86           H  
ATOM    104  C   PHE A   8     -25.777 -18.810  18.839  1.00 68.86           C  
ATOM    105  CB  PHE A   8     -28.076 -18.176  19.697  1.00 68.86           C  
ATOM    106  HB2 PHE A   8     -27.603 -17.884  20.635  1.00 68.86           H  
ATOM    107  HB3 PHE A   8     -29.057 -18.588  19.935  1.00 68.86           H  
ATOM    108  O   PHE A   8     -25.384 -18.437  17.738  1.00 68.86           O  
ATOM    109  CG  PHE A   8     -28.278 -16.954  18.827  1.00 68.86           C  
ATOM    110  CD1 PHE A   8     -27.438 -15.832  18.963  1.00 68.86           C  
ATOM    111  HD1 PHE A   8     -26.644 -15.835  19.695  1.00 68.86           H  
ATOM    112  CD2 PHE A   8     -29.297 -16.953  17.856  1.00 68.86           C  
ATOM    113  HD2 PHE A   8     -29.938 -17.815  17.743  1.00 68.86           H  
ATOM    114  CE1 PHE A   8     -27.631 -14.708  18.141  1.00 68.86           C  
ATOM    115  HE1 PHE A   8     -26.990 -13.845  18.249  1.00 68.86           H  
ATOM    116  CE2 PHE A   8     -29.487 -15.829  17.033  1.00 68.86           C  
ATOM    117  HE2 PHE A   8     -30.275 -15.826  16.295  1.00 68.86           H  
ATOM    118  CZ  PHE A   8     -28.656 -14.705  17.179  1.00 68.86           C  
ATOM    119  HZ  PHE A   8     -28.804 -13.837  16.553  1.00 68.86           H  
ATOM    120  N   ASP A   9     -24.955 -18.952  19.882  1.00 66.46           N  
ATOM    121  H   ASP A   9     -25.351 -19.168  20.786  1.00 66.46           H  
ATOM    122  CA  ASP A   9     -23.506 -18.737  19.808  1.00 66.46           C  
ATOM    123  HA  ASP A   9     -23.312 -17.727  19.447  1.00 66.46           H  
ATOM    124  C   ASP A   9     -22.868 -19.715  18.803  1.00 66.46           C  
ATOM    125  CB  ASP A   9     -22.878 -18.881  21.210  1.00 66.46           C  
ATOM    126  HB2 ASP A   9     -21.794 -18.916  21.097  1.00 66.46           H  
ATOM    127  HB3 ASP A   9     -23.194 -19.827  21.649  1.00 66.46           H  
ATOM    128  O   ASP A   9     -22.077 -19.311  17.952  1.00 66.46           O  
ATOM    129  CG  ASP A   9     -23.206 -17.730  22.181  1.00 66.46           C  
ATOM    130  OD1 ASP A   9     -23.462 -16.596  21.712  1.00 66.46           O  
ATOM    131  OD2 ASP A   9     -23.158 -17.959  23.413  1.00 66.46           O  
ATOM    132  N   THR A  10     -23.292 -20.985  18.817  1.00 68.69           N  
ATOM    133  H   THR A  10     -23.928 -21.249  19.555  1.00 68.69           H  
ATOM    134  CA  THR A  10     -22.845 -22.008  17.853  1.00 68.69           C  
ATOM    135  HA  THR A  10     -21.756 -22.016  17.839  1.00 68.69           H  
ATOM    136  C   THR A  10     -23.324 -21.702  16.433  1.00 68.69           C  
ATOM    137  CB  THR A  10     -23.331 -23.415  18.245  1.00 68.69           C  
ATOM    138  HB  THR A  10     -24.415 -23.469  18.138  1.00 68.69           H  
ATOM    139  O   THR A  10     -22.573 -21.884  15.482  1.00 68.69           O  
ATOM    140  CG2 THR A  10     -22.690 -24.515  17.396  1.00 68.69           C  
ATOM    141 HG21 THR A  10     -22.993 -25.491  17.775  1.00 68.69           H  
ATOM    142 HG22 THR A  10     -21.605 -24.429  17.446  1.00 68.69           H  
ATOM    143 HG23 THR A  10     -23.015 -24.424  16.359  1.00 68.69           H  
ATOM    144  OG1 THR A  10     -22.999 -23.731  19.574  1.00 68.69           O  
ATOM    145  HG1 THR A  10     -23.446 -23.106  20.150  1.00 68.69           H  
ATOM    146  N   PHE A  11     -24.561 -21.235  16.257  1.00 72.98           N  
ATOM    147  H   PHE A  11     -25.155 -21.130  17.067  1.00 72.98           H  
ATOM    148  CA  PHE A  11     -25.121 -20.874  14.955  1.00 72.98           C  
ATOM    149  HA  PHE A  11     -24.969 -21.695  14.255  1.00 72.98           H  
ATOM    150  C   PHE A  11     -24.428 -19.645  14.368  1.00 72.98           C  
ATOM    151  CB  PHE A  11     -26.628 -20.624  15.097  1.00 72.98           C  
ATOM    152  HB2 PHE A  11     -26.798 -19.911  15.904  1.00 72.98           H  
ATOM    153  HB3 PHE A  11     -27.117 -21.558  15.375  1.00 72.98           H  
ATOM    154  O   PHE A  11     -24.041 -19.666  13.203  1.00 72.98           O  
ATOM    155  CG  PHE A  11     -27.278 -20.087  13.837  1.00 72.98           C  
ATOM    156  CD1 PHE A  11     -27.513 -18.706  13.693  1.00 72.98           C  
ATOM    157  HD1 PHE A  11     -27.248 -18.027  14.490  1.00 72.98           H  
ATOM    158  CD2 PHE A  11     -27.620 -20.966  12.794  1.00 72.98           C  
ATOM    159  HD2 PHE A  11     -27.433 -22.025  12.896  1.00 72.98           H  
ATOM    160  CE1 PHE A  11     -28.097 -18.208  12.514  1.00 72.98           C  
ATOM    161  HE1 PHE A  11     -28.290 -17.150  12.421  1.00 72.98           H  
ATOM    162  CE2 PHE A  11     -28.202 -20.469  11.615  1.00 72.98           C  
ATOM    163  HE2 PHE A  11     -28.467 -21.147  10.817  1.00 72.98           H  
ATOM    164  CZ  PHE A  11     -28.443 -19.091  11.475  1.00 72.98           C  
ATOM    165  HZ  PHE A  11     -28.904 -18.717  10.572  1.00 72.98           H  
ATOM    166  N   SER A  12     -24.236 -18.601  15.177  1.00 65.99           N  
ATOM    167  H   SER A  12     -24.582 -18.658  16.124  1.00 65.99           H  
ATOM    168  CA  SER A  12     -23.511 -17.395  14.784  1.00 65.99           C  
ATOM    169  HA  SER A  12     -23.995 -16.958  13.910  1.00 65.99           H  
ATOM    170  C   SER A  12     -22.078 -17.748  14.401  1.00 65.99           C  
ATOM    171  CB  SER A  12     -23.544 -16.366  15.917  1.00 65.99           C  
ATOM    172  HB2 SER A  12     -24.571 -16.238  16.260  1.00 65.99           H  
ATOM    173  HB3 SER A  12     -22.934 -16.711  16.751  1.00 65.99           H  
ATOM    174  O   SER A  12     -21.663 -17.422  13.294  1.00 65.99           O  
ATOM    175  OG  SER A  12     -23.063 -15.125  15.442  1.00 65.99           O  
ATOM    176  HG  SER A  12     -22.955 -14.530  16.188  1.00 65.99           H  
ATOM    177  N   SER A  13     -21.389 -18.533  15.240  1.00 64.82           N  
ATOM    178  H   SER A  13     -21.802 -18.768  16.131  1.00 64.82           H  
ATOM    179  CA  SER A  13     -20.040 -19.035  14.970  1.00 64.82           C  
ATOM    180  HA  SER A  13     -19.383 -18.177  14.823  1.00 64.82           H  
ATOM    181  C   SER A  13     -19.969 -19.883  13.698  1.00 64.82           C  
ATOM    182  CB  SER A  13     -19.527 -19.818  16.181  1.00 64.82           C  
ATOM    183  HB2 SER A  13     -19.484 -19.152  17.043  1.00 64.82           H  
ATOM    184  HB3 SER A  13     -20.213 -20.635  16.406  1.00 64.82           H  
ATOM    185  O   SER A  13     -19.084 -19.653  12.892  1.00 64.82           O  
ATOM    186  OG  SER A  13     -18.242 -20.354  15.947  1.00 64.82           O  
ATOM    187  HG  SER A  13     -17.718 -19.726  15.444  1.00 64.82           H  
ATOM    188  N   ARG A  14     -20.906 -20.806  13.448  1.00 66.38           N  
ATOM    189  H   ARG A  14     -21.598 -20.985  14.161  1.00 66.38           H  
ATOM    190  CA  ARG A  14     -20.927 -21.625  12.215  1.00 66.38           C  
ATOM    191  HA  ARG A  14     -19.926 -22.009  12.018  1.00 66.38           H  
ATOM    192  C   ARG A  14     -21.317 -20.846  10.961  1.00 66.38           C  
ATOM    193  CB  ARG A  14     -21.884 -22.806  12.376  1.00 66.38           C  
ATOM    194  HB2 ARG A  14     -22.830 -22.458  12.791  1.00 66.38           H  
ATOM    195  HB3 ARG A  14     -22.078 -23.233  11.392  1.00 66.38           H  
ATOM    196  O   ARG A  14     -20.961 -21.244   9.861  1.00 66.38           O  
ATOM    197  CG  ARG A  14     -21.289 -23.908  13.254  1.00 66.38           C  
ATOM    198  HG2 ARG A  14     -21.087 -23.532  14.257  1.00 66.38           H  
ATOM    199  HG3 ARG A  14     -20.355 -24.258  12.814  1.00 66.38           H  
ATOM    200  CD  ARG A  14     -22.289 -25.062  13.314  1.00 66.38           C  
ATOM    201  HD2 ARG A  14     -22.422 -25.452  12.305  1.00 66.38           H  
ATOM    202  HD3 ARG A  14     -23.241 -24.680  13.680  1.00 66.38           H  
ATOM    203  NE  ARG A  14     -21.818 -26.133  14.204  1.00 66.38           N  
ATOM    204  HE  ARG A  14     -20.959 -25.946  14.702  1.00 66.38           H  
ATOM    205  NH1 ARG A  14     -23.460 -27.656  13.714  1.00 66.38           N  
ATOM    206 HH11 ARG A  14     -23.867 -28.573  13.829  1.00 66.38           H  
ATOM    207 HH12 ARG A  14     -23.818 -27.011  13.025  1.00 66.38           H  
ATOM    208  NH2 ARG A  14     -21.894 -28.162  15.227  1.00 66.38           N  
ATOM    209 HH21 ARG A  14     -21.054 -27.922  15.733  1.00 66.38           H  
ATOM    210 HH22 ARG A  14     -22.314 -29.073  15.347  1.00 66.38           H  
ATOM    211  CZ  ARG A  14     -22.391 -27.308  14.377  1.00 66.38           C  
ATOM    212  N   ARG A  15     -22.082 -19.763  11.104  1.00 66.15           N  
ATOM    213  H   ARG A  15     -22.405 -19.536  12.033  1.00 66.15           H  
ATOM    214  CA  ARG A  15     -22.427 -18.868   9.993  1.00 66.15           C  
ATOM    215  HA  ARG A  15     -22.611 -19.465   9.099  1.00 66.15           H  
ATOM    216  C   ARG A  15     -21.267 -17.938   9.643  1.00 66.15           C  
ATOM    217  CB  ARG A  15     -23.699 -18.093  10.363  1.00 66.15           C  
ATOM    218  HB2 ARG A  15     -24.502 -18.806  10.553  1.00 66.15           H  
ATOM    219  HB3 ARG A  15     -23.522 -17.518  11.272  1.00 66.15           H  
ATOM    220  O   ARG A  15     -21.120 -17.577   8.480  1.00 66.15           O  
ATOM    221  CG  ARG A  15     -24.127 -17.142   9.241  1.00 66.15           C  
ATOM    222  HG2 ARG A  15     -23.358 -16.385   9.089  1.00 66.15           H  
ATOM    223  HG3 ARG A  15     -24.264 -17.703   8.317  1.00 66.15           H  
ATOM    224  CD  ARG A  15     -25.428 -16.429   9.602  1.00 66.15           C  
ATOM    225  HD2 ARG A  15     -26.221 -17.174   9.672  1.00 66.15           H  
ATOM    226  HD3 ARG A  15     -25.308 -15.943  10.570  1.00 66.15           H  
ATOM    227  NE  ARG A  15     -25.752 -15.416   8.582  1.00 66.15           N  
ATOM    228  HE  ARG A  15     -24.989 -15.126   7.987  1.00 66.15           H  
ATOM    229  NH1 ARG A  15     -27.973 -15.167   9.086  1.00 66.15           N  
ATOM    230 HH11 ARG A  15     -28.861 -14.711   8.929  1.00 66.15           H  
ATOM    231 HH12 ARG A  15     -27.859 -15.846   9.825  1.00 66.15           H  
ATOM    232  NH2 ARG A  15     -27.070 -13.955   7.441  1.00 66.15           N  
ATOM    233 HH21 ARG A  15     -26.275 -13.680   6.881  1.00 66.15           H  
ATOM    234 HH22 ARG A  15     -27.963 -13.509   7.290  1.00 66.15           H  
ATOM    235  CZ  ARG A  15     -26.927 -14.853   8.374  1.00 66.15           C  
ATOM    236  N   SER A  16     -20.502 -17.514  10.645  1.00 57.95           N  
ATOM    237  H   SER A  16     -20.732 -17.791  11.588  1.00 57.95           H  
ATOM    238  CA  SER A  16     -19.326 -16.659  10.487  1.00 57.95           C  
ATOM    239  HA  SER A  16     -19.461 -16.019   9.615  1.00 57.95           H  
ATOM    240  C   SER A  16     -18.035 -17.442  10.262  1.00 57.95           C  
ATOM    241  CB  SER A  16     -19.195 -15.764  11.709  1.00 57.95           C  
ATOM    242  HB2 SER A  16     -20.120 -15.204  11.848  1.00 57.95           H  
ATOM    243  HB3 SER A  16     -18.378 -15.060  11.548  1.00 57.95           H  
ATOM    244  O   SER A  16     -17.047 -16.868   9.809  1.00 57.95           O  
ATOM    245  OG  SER A  16     -18.943 -16.536  12.861  1.00 57.95           O  
ATOM    246  HG  SER A  16     -18.084 -16.257  13.184  1.00 57.95           H  
ATOM    247  N   GLU A  17     -18.034 -18.752  10.523  1.00 59.63           N  
ATOM    248  H   GLU A  17     -18.792 -19.133  11.071  1.00 59.63           H  
ATOM    249  CA  GLU A  17     -17.100 -19.690   9.917  1.00 59.63           C  
ATOM    250  HA  GLU A  17     -16.082 -19.436  10.213  1.00 59.63           H  
ATOM    251  C   GLU A  17     -17.225 -19.514   8.412  1.00 59.63           C  
ATOM    252  CB  GLU A  17     -17.396 -21.146  10.320  1.00 59.63           C  
ATOM    253  HB2 GLU A  17     -16.988 -21.810   9.558  1.00 59.63           H  
ATOM    254  HB3 GLU A  17     -18.473 -21.302  10.376  1.00 59.63           H  
ATOM    255  O   GLU A  17     -18.159 -20.005   7.777  1.00 59.63           O  
ATOM    256  CG  GLU A  17     -16.740 -21.521  11.652  1.00 59.63           C  
ATOM    257  HG2 GLU A  17     -15.665 -21.387  11.535  1.00 59.63           H  
ATOM    258  HG3 GLU A  17     -17.043 -20.831  12.440  1.00 59.63           H  
ATOM    259  CD  GLU A  17     -17.020 -22.963  12.109  1.00 59.63           C  
ATOM    260  OE1 GLU A  17     -16.320 -23.380  13.061  1.00 59.63           O  
ATOM    261  OE2 GLU A  17     -17.832 -23.683  11.493  1.00 59.63           O  
ATOM    262  N   SER A  18     -16.300 -18.739   7.845  1.00 53.62           N  
ATOM    263  H   SER A  18     -15.735 -18.155   8.446  1.00 53.62           H  
ATOM    264  CA  SER A  18     -16.290 -18.531   6.410  1.00 53.62           C  
ATOM    265  HA  SER A  18     -17.217 -18.019   6.152  1.00 53.62           H  
ATOM    266  C   SER A  18     -16.287 -19.904   5.739  1.00 53.62           C  
ATOM    267  CB  SER A  18     -15.121 -17.637   5.976  1.00 53.62           C  
ATOM    268  HB2 SER A  18     -14.952 -16.864   6.725  1.00 53.62           H  
ATOM    269  HB3 SER A  18     -15.395 -17.146   5.042  1.00 53.62           H  
ATOM    270  O   SER A  18     -15.627 -20.838   6.214  1.00 53.62           O  
ATOM    271  OG  SER A  18     -13.936 -18.373   5.757  1.00 53.62           O  
ATOM    272  HG  SER A  18     -13.770 -18.883   6.554  1.00 53.62           H  
ATOM    273  N   ILE A  19     -16.978 -20.010   4.605  1.00 55.53           N  
ATOM    274  H   ILE A  19     -17.551 -19.222   4.339  1.00 55.53           H  
ATOM    275  CA  ILE A  19     -17.014 -21.202   3.739  1.00 55.53           C  
ATOM    276  HA  ILE A  19     -17.554 -21.993   4.260  1.00 55.53           H  
ATOM    277  C   ILE A  19     -15.587 -21.747   3.452  1.00 55.53           C  
ATOM    278  CB  ILE A  19     -17.809 -20.821   2.458  1.00 55.53           C  
ATOM    279  HB  ILE A  19     -17.340 -19.938   2.024  1.00 55.53           H  
ATOM    280  O   ILE A  19     -15.411 -22.903   3.080  1.00 55.53           O  
ATOM    281  CG1 ILE A  19     -19.283 -20.471   2.807  1.00 55.53           C  
ATOM    282 HG12 ILE A  19     -19.811 -21.381   3.090  1.00 55.53           H  
ATOM    283 HG13 ILE A  19     -19.316 -19.796   3.662  1.00 55.53           H  
ATOM    284  CG2 ILE A  19     -17.780 -21.933   1.396  1.00 55.53           C  
ATOM    285 HG21 ILE A  19     -18.171 -22.861   1.812  1.00 55.53           H  
ATOM    286 HG22 ILE A  19     -18.367 -21.653   0.521  1.00 55.53           H  
ATOM    287 HG23 ILE A  19     -16.760 -22.100   1.050  1.00 55.53           H  
ATOM    288  CD1 ILE A  19     -20.056 -19.775   1.677  1.00 55.53           C  
ATOM    289 HD11 ILE A  19     -21.036 -19.474   2.048  1.00 55.53           H  
ATOM    290 HD12 ILE A  19     -20.201 -20.449   0.832  1.00 55.53           H  
ATOM    291 HD13 ILE A  19     -19.516 -18.887   1.349  1.00 55.53           H  
ATOM    292  N   ASN A  20     -14.549 -20.944   3.717  1.00 52.66           N  
ATOM    293  H   ASN A  20     -14.777 -20.035   4.092  1.00 52.66           H  
ATOM    294  CA  ASN A  20     -13.129 -21.232   3.561  1.00 52.66           C  
ATOM    295  HA  ASN A  20     -13.012 -21.804   2.641  1.00 52.66           H  
ATOM    296  C   ASN A  20     -12.472 -22.076   4.679  1.00 52.66           C  
ATOM    297  CB  ASN A  20     -12.375 -19.900   3.384  1.00 52.66           C  
ATOM    298  HB2 ASN A  20     -12.189 -19.451   4.360  1.00 52.66           H  
ATOM    299  HB3 ASN A  20     -11.399 -20.111   2.946  1.00 52.66           H  
ATOM    300  O   ASN A  20     -11.262 -22.279   4.609  1.00 52.66           O  
ATOM    301  CG  ASN A  20     -13.074 -18.903   2.477  1.00 52.66           C  
ATOM    302  ND2 ASN A  20     -13.323 -17.704   2.948  1.00 52.66           N  
ATOM    303 HD21 ASN A  20     -13.833 -17.084   2.335  1.00 52.66           H  
ATOM    304 HD22 ASN A  20     -13.235 -17.552   3.942  1.00 52.66           H  
ATOM    305  OD1 ASN A  20     -13.431 -19.191   1.352  1.00 52.66           O  
ATOM    306  N   LYS A  21     -13.187 -22.579   5.706  1.00 50.95           N  
ATOM    307  H   LYS A  21     -14.156 -22.310   5.800  1.00 50.95           H  
ATOM    308  CA  LYS A  21     -12.590 -23.570   6.644  1.00 50.95           C  
ATOM    309  HA  LYS A  21     -11.620 -23.191   6.964  1.00 50.95           H  
ATOM    310  C   LYS A  21     -12.260 -24.904   5.962  1.00 50.95           C  
ATOM    311  CB  LYS A  21     -13.463 -23.804   7.895  1.00 50.95           C  
ATOM    312  HB2 LYS A  21     -13.332 -24.835   8.222  1.00 50.95           H  
ATOM    313  HB3 LYS A  21     -14.516 -23.660   7.655  1.00 50.95           H  
ATOM    314  O   LYS A  21     -11.387 -25.631   6.428  1.00 50.95           O  
ATOM    315  CG  LYS A  21     -13.057 -22.890   9.062  1.00 50.95           C  
ATOM    316  HG2 LYS A  21     -11.973 -22.915   9.175  1.00 50.95           H  
ATOM    317  HG3 LYS A  21     -13.364 -21.868   8.842  1.00 50.95           H  
ATOM    318  CD  LYS A  21     -13.689 -23.349  10.385  1.00 50.95           C  
ATOM    319  HD2 LYS A  21     -14.775 -23.312  10.299  1.00 50.95           H  
ATOM    320  HD3 LYS A  21     -13.388 -24.377  10.588  1.00 50.95           H  
ATOM    321  CE  LYS A  21     -13.214 -22.444  11.531  1.00 50.95           C  
ATOM    322  HE2 LYS A  21     -13.561 -21.430  11.335  1.00 50.95           H  
ATOM    323  HE3 LYS A  21     -12.125 -22.427  11.537  1.00 50.95           H  
ATOM    324  NZ  LYS A  21     -13.718 -22.900  12.849  1.00 50.95           N  
ATOM    325  HZ1 LYS A  21     -13.485 -22.253  13.589  1.00 50.95           H  
ATOM    326  HZ2 LYS A  21     -13.386 -23.825  13.082  1.00 50.95           H  
ATOM    327  HZ3 LYS A  21     -14.725 -22.977  12.848  1.00 50.95           H  
ATOM    328  N   SER A  22     -12.923 -25.213   4.847  1.00 46.67           N  
ATOM    329  H   SER A  22     -13.605 -24.551   4.505  1.00 46.67           H  
ATOM    330  CA  SER A  22     -12.483 -26.275   3.946  1.00 46.67           C  
ATOM    331  HA  SER A  22     -12.217 -27.161   4.522  1.00 46.67           H  
ATOM    332  C   SER A  22     -11.259 -25.777   3.186  1.00 46.67           C  
ATOM    333  CB  SER A  22     -13.611 -26.652   2.985  1.00 46.67           C  
ATOM    334  HB2 SER A  22     -13.928 -25.775   2.421  1.00 46.67           H  
ATOM    335  HB3 SER A  22     -14.459 -27.027   3.557  1.00 46.67           H  
ATOM    336  O   SER A  22     -11.374 -24.846   2.389  1.00 46.67           O  
ATOM    337  OG  SER A  22     -13.176 -27.656   2.090  1.00 46.67           O  
ATOM    338  HG  SER A  22     -12.565 -27.269   1.458  1.00 46.67           H  
ATOM    339  N   GLY A  23     -10.097 -26.383   3.445  1.00 47.19           N  
ATOM    340  H   GLY A  23     -10.088 -27.109   4.147  1.00 47.19           H  
ATOM    341  CA  GLY A  23      -8.842 -26.064   2.771  1.00 47.19           C  
ATOM    342  HA2 GLY A  23      -8.122 -26.865   2.936  1.00 47.19           H  
ATOM    343  HA3 GLY A  23      -8.438 -25.143   3.191  1.00 47.19           H  
ATOM    344  C   GLY A  23      -9.043 -25.903   1.266  1.00 47.19           C  
ATOM    345  O   GLY A  23      -9.530 -26.822   0.615  1.00 47.19           O  
ATOM    346  N   GLY A  24      -8.716 -24.700   0.781  1.00 52.14           N  
ATOM    347  H   GLY A  24      -8.451 -24.006   1.464  1.00 52.14           H  
ATOM    348  CA  GLY A  24      -8.627 -24.298  -0.622  1.00 52.14           C  
ATOM    349  HA2 GLY A  24      -7.591 -24.394  -0.947  1.00 52.14           H  
ATOM    350  HA3 GLY A  24      -8.910 -23.249  -0.709  1.00 52.14           H  
ATOM    351  C   GLY A  24      -9.485 -25.109  -1.586  1.00 52.14           C  
ATOM    352  O   GLY A  24      -8.996 -26.063  -2.189  1.00 52.14           O  
ATOM    353  N   GLY A  25     -10.739 -24.695  -1.787  1.00 54.13           N  
ATOM    354  H   GLY A  25     -11.095 -23.930  -1.232  1.00 54.13           H  
ATOM    355  CA  GLY A  25     -11.481 -25.118  -2.974  1.00 54.13           C  
ATOM    356  HA2 GLY A  25     -11.721 -26.178  -2.885  1.00 54.13           H  
ATOM    357  HA3 GLY A  25     -12.405 -24.547  -3.066  1.00 54.13           H  
ATOM    358  C   GLY A  25     -10.630 -24.893  -4.229  1.00 54.13           C  
ATOM    359  O   GLY A  25      -9.839 -23.948  -4.284  1.00 54.13           O  
ATOM    360  N   ALA A  26     -10.752 -25.782  -5.217  1.00 61.30           N  
ATOM    361  H   ALA A  26     -11.395 -26.554  -5.112  1.00 61.30           H  
ATOM    362  CA  ALA A  26      -9.977 -25.676  -6.446  1.00 61.30           C  
ATOM    363  HA  ALA A  26      -8.924 -25.808  -6.200  1.00 61.30           H  
ATOM    364  C   ALA A  26     -10.166 -24.282  -7.064  1.00 61.30           C  
ATOM    365  CB  ALA A  26     -10.398 -26.793  -7.410  1.00 61.30           C  
ATOM    366  HB1 ALA A  26     -10.224 -27.766  -6.949  1.00 61.30           H  
ATOM    367  HB2 ALA A  26      -9.811 -26.724  -8.326  1.00 61.30           H  
ATOM    368  HB3 ALA A  26     -11.454 -26.692  -7.659  1.00 61.30           H  
ATOM    369  O   ALA A  26     -11.293 -23.864  -7.339  1.00 61.30           O  
ATOM    370  N   VAL A  27      -9.062 -23.560  -7.275  1.00 65.90           N  
ATOM    371  H   VAL A  27      -8.174 -23.927  -6.963  1.00 65.90           H  
ATOM    372  CA  VAL A  27      -9.084 -22.305  -8.028  1.00 65.90           C  
ATOM    373  HA  VAL A  27      -9.823 -21.634  -7.590  1.00 65.90           H  
ATOM    374  C   VAL A  27      -9.507 -22.660  -9.444  1.00 65.90           C  
ATOM    375  CB  VAL A  27      -7.711 -21.603  -8.019  1.00 65.90           C  
ATOM    376  HB  VAL A  27      -6.956 -22.276  -8.425  1.00 65.90           H  
ATOM    377  O   VAL A  27      -8.760 -23.330 -10.154  1.00 65.90           O  
ATOM    378  CG1 VAL A  27      -7.725 -20.321  -8.862  1.00 65.90           C  
ATOM    379 HG11 VAL A  27      -7.931 -20.552  -9.907  1.00 65.90           H  
ATOM    380 HG12 VAL A  27      -8.486 -19.633  -8.492  1.00 65.90           H  
ATOM    381 HG13 VAL A  27      -6.749 -19.839  -8.805  1.00 65.90           H  
ATOM    382  CG2 VAL A  27      -7.297 -21.223  -6.592  1.00 65.90           C  
ATOM    383 HG21 VAL A  27      -7.214 -22.115  -5.971  1.00 65.90           H  
ATOM    384 HG22 VAL A  27      -8.039 -20.556  -6.153  1.00 65.90           H  
ATOM    385 HG23 VAL A  27      -6.329 -20.722  -6.606  1.00 65.90           H  
ATOM    386  N   ILE A  28     -10.706 -22.244  -9.846  1.00 73.47           N  
ATOM    387  H   ILE A  28     -11.301 -21.765  -9.186  1.00 73.47           H  
ATOM    388  CA  ILE A  28     -11.153 -22.381 -11.230  1.00 73.47           C  
ATOM    389  HA  ILE A  28     -10.911 -23.386 -11.575  1.00 73.47           H  
ATOM    390  C   ILE A  28     -10.364 -21.341 -12.031  1.00 73.47           C  
ATOM    391  CB  ILE A  28     -12.681 -22.198 -11.359  1.00 73.47           C  
ATOM    392  HB  ILE A  28     -12.948 -21.201 -11.009  1.00 73.47           H  
ATOM    393  O   ILE A  28     -10.577 -20.145 -11.821  1.00 73.47           O  
ATOM    394  CG1 ILE A  28     -13.421 -23.241 -10.487  1.00 73.47           C  
ATOM    395 HG12 ILE A  28     -13.083 -23.155  -9.454  1.00 73.47           H  
ATOM    396 HG13 ILE A  28     -13.177 -24.245 -10.835  1.00 73.47           H  
ATOM    397  CG2 ILE A  28     -13.093 -22.328 -12.839  1.00 73.47           C  
ATOM    398 HG21 ILE A  28     -12.863 -23.327 -13.210  1.00 73.47           H  
ATOM    399 HG22 ILE A  28     -14.160 -22.138 -12.953  1.00 73.47           H  
ATOM    400 HG23 ILE A  28     -12.570 -21.590 -13.449  1.00 73.47           H  
ATOM    401  CD1 ILE A  28     -14.945 -23.078 -10.467  1.00 73.47           C  
ATOM    402 HD11 ILE A  28     -15.369 -23.762  -9.732  1.00 73.47           H  
ATOM    403 HD12 ILE A  28     -15.206 -22.056 -10.192  1.00 73.47           H  
ATOM    404 HD13 ILE A  28     -15.369 -23.316 -11.443  1.00 73.47           H  
ATOM    405  N   PRO A  29      -9.424 -21.747 -12.903  1.00 64.31           N  
ATOM    406  CA  PRO A  29      -8.642 -20.783 -13.655  1.00 64.31           C  
ATOM    407  HA  PRO A  29      -8.213 -20.038 -12.985  1.00 64.31           H  
ATOM    408  C   PRO A  29      -9.562 -20.086 -14.662  1.00 64.31           C  
ATOM    409  CB  PRO A  29      -7.513 -21.591 -14.300  1.00 64.31           C  
ATOM    410  HB2 PRO A  29      -6.672 -21.648 -13.610  1.00 64.31           H  
ATOM    411  HB3 PRO A  29      -7.196 -21.166 -15.252  1.00 64.31           H  
ATOM    412  O   PRO A  29     -10.065 -20.712 -15.596  1.00 64.31           O  
ATOM    413  CG  PRO A  29      -8.119 -22.985 -14.473  1.00 64.31           C  
ATOM    414  HG2 PRO A  29      -8.679 -23.029 -15.407  1.00 64.31           H  
ATOM    415  HG3 PRO A  29      -7.356 -23.763 -14.451  1.00 64.31           H  
ATOM    416  CD  PRO A  29      -9.083 -23.110 -13.295  1.00 64.31           C  
ATOM    417  HD2 PRO A  29      -8.573 -23.627 -12.481  1.00 64.31           H  
ATOM    418  HD3 PRO A  29      -9.970 -23.667 -13.597  1.00 64.31           H  
ATOM    419  N   GLY A  30      -9.796 -18.791 -14.457  1.00 68.16           N  
ATOM    420  H   GLY A  30      -9.435 -18.360 -13.618  1.00 68.16           H  
ATOM    421  CA  GLY A  30     -10.460 -17.936 -15.437  1.00 68.16           C  
ATOM    422  HA2 GLY A  30     -10.709 -16.984 -14.967  1.00 68.16           H  
ATOM    423  HA3 GLY A  30     -11.384 -18.409 -15.769  1.00 68.16           H  
ATOM    424  C   GLY A  30      -9.575 -17.662 -16.659  1.00 68.16           C  
ATOM    425  O   GLY A  30      -8.450 -18.157 -16.774  1.00 68.16           O  
ATOM    426  N   GLN A  31     -10.066 -16.835 -17.586  1.00 77.06           N  
ATOM    427  H   GLN A  31     -10.960 -16.396 -17.421  1.00 77.06           H  
ATOM    428  CA  GLN A  31      -9.228 -16.317 -18.670  1.00 77.06           C  
ATOM    429  HA  GLN A  31      -8.755 -17.154 -19.184  1.00 77.06           H  
ATOM    430  C   GLN A  31      -8.124 -15.428 -18.086  1.00 77.06           C  
ATOM    431  CB  GLN A  31     -10.063 -15.529 -19.689  1.00 77.06           C  
ATOM    432  HB2 GLN A  31      -9.382 -14.979 -20.338  1.00 77.06           H  
ATOM    433  HB3 GLN A  31     -10.695 -14.808 -19.169  1.00 77.06           H  
ATOM    434  O   GLN A  31      -8.405 -14.383 -17.504  1.00 77.06           O  
ATOM    435  CG  GLN A  31     -10.929 -16.439 -20.571  1.00 77.06           C  
ATOM    436  HG2 GLN A  31     -11.674 -16.945 -19.958  1.00 77.06           H  
ATOM    437  HG3 GLN A  31     -10.293 -17.192 -21.035  1.00 77.06           H  
ATOM    438  CD  GLN A  31     -11.649 -15.666 -21.674  1.00 77.06           C  
ATOM    439  NE2 GLN A  31     -12.158 -16.339 -22.682  1.00 77.06           N  
ATOM    440 HE21 GLN A  31     -12.631 -15.779 -23.376  1.00 77.06           H  
ATOM    441 HE22 GLN A  31     -12.091 -17.346 -22.728  1.00 77.06           H  
ATOM    442  OE1 GLN A  31     -11.776 -14.456 -21.664  1.00 77.06           O  
ATOM    443  N   ARG A  32      -6.861 -15.840 -18.250  1.00 80.42           N  
ATOM    444  H   ARG A  32      -6.702 -16.728 -18.704  1.00 80.42           H  
ATOM    445  CA  ARG A  32      -5.716 -15.084 -17.736  1.00 80.42           C  
ATOM    446  HA  ARG A  32      -6.011 -14.655 -16.778  1.00 80.42           H  
ATOM    447  C   ARG A  32      -5.367 -13.924 -18.652  1.00 80.42           C  
ATOM    448  CB  ARG A  32      -4.498 -15.980 -17.497  1.00 80.42           C  
ATOM    449  HB2 ARG A  32      -3.643 -15.347 -17.262  1.00 80.42           H  
ATOM    450  HB3 ARG A  32      -4.274 -16.557 -18.395  1.00 80.42           H  
ATOM    451  O   ARG A  32      -5.024 -14.131 -19.815  1.00 80.42           O  
ATOM    452  CG  ARG A  32      -4.751 -16.916 -16.315  1.00 80.42           C  
ATOM    453  HG2 ARG A  32      -5.548 -17.619 -16.558  1.00 80.42           H  
ATOM    454  HG3 ARG A  32      -5.055 -16.314 -15.459  1.00 80.42           H  
ATOM    455  CD  ARG A  32      -3.479 -17.684 -15.960  1.00 80.42           C  
ATOM    456  HD2 ARG A  32      -3.178 -18.278 -16.822  1.00 80.42           H  
ATOM    457  HD3 ARG A  32      -2.695 -16.968 -15.715  1.00 80.42           H  
ATOM    458  NE  ARG A  32      -3.716 -18.555 -14.802  1.00 80.42           N  
ATOM    459  HE  ARG A  32      -4.512 -18.306 -14.232  1.00 80.42           H  
ATOM    460  NH1 ARG A  32      -1.778 -19.778 -14.933  1.00 80.42           N  
ATOM    461 HH11 ARG A  32      -1.451 -19.124 -15.629  1.00 80.42           H  
ATOM    462 HH12 ARG A  32      -1.171 -20.483 -14.539  1.00 80.42           H  
ATOM    463  NH2 ARG A  32      -3.297 -20.272 -13.373  1.00 80.42           N  
ATOM    464 HH21 ARG A  32      -4.167 -20.057 -12.907  1.00 80.42           H  
ATOM    465 HH22 ARG A  32      -2.690 -20.991 -13.006  1.00 80.42           H  
ATOM    466  CZ  ARG A  32      -2.933 -19.528 -14.377  1.00 80.42           C  
ATOM    467  N   SER A  33      -5.368 -12.720 -18.098  1.00 83.89           N  
ATOM    468  H   SER A  33      -5.597 -12.655 -17.116  1.00 83.89           H  
ATOM    469  CA  SER A  33      -4.824 -11.547 -18.776  1.00 83.89           C  
ATOM    470  HA  SER A  33      -5.191 -11.529 -19.802  1.00 83.89           H  
ATOM    471  C   SER A  33      -3.299 -11.630 -18.804  1.00 83.89           C  
ATOM    472  CB  SER A  33      -5.291 -10.266 -18.090  1.00 83.89           C  
ATOM    473  HB2 SER A  33      -4.796  -9.409 -18.546  1.00 83.89           H  
ATOM    474  HB3 SER A  33      -5.041 -10.300 -17.029  1.00 83.89           H  
ATOM    475  O   SER A  33      -2.654 -11.903 -17.790  1.00 83.89           O  
ATOM    476  OG  SER A  33      -6.688 -10.129 -18.252  1.00 83.89           O  
ATOM    477  HG  SER A  33      -7.129 -10.845 -17.790  1.00 83.89           H  
ATOM    478  N   THR A  34      -2.698 -11.399 -19.966  1.00 87.23           N  
ATOM    479  H   THR A  34      -3.252 -11.224 -20.792  1.00 87.23           H  
ATOM    480  CA  THR A  34      -1.239 -11.337 -20.096  1.00 87.23           C  
ATOM    481  HA  THR A  34      -0.785 -12.031 -19.389  1.00 87.23           H  
ATOM    482  C   THR A  34      -0.746  -9.933 -19.776  1.00 87.23           C  
ATOM    483  CB  THR A  34      -0.775 -11.748 -21.496  1.00 87.23           C  
ATOM    484  HB  THR A  34       0.293 -11.556 -21.590  1.00 87.23           H  
ATOM    485  O   THR A  34      -1.175  -8.972 -20.414  1.00 87.23           O  
ATOM    486  CG2 THR A  34      -1.034 -13.233 -21.754  1.00 87.23           C  
ATOM    487 HG21 THR A  34      -0.506 -13.832 -21.012  1.00 87.23           H  
ATOM    488 HG22 THR A  34      -0.669 -13.491 -22.748  1.00 87.23           H  
ATOM    489 HG23 THR A  34      -2.102 -13.445 -21.702  1.00 87.23           H  
ATOM    490  OG1 THR A  34      -1.470 -11.008 -22.472  1.00 87.23           O  
ATOM    491  HG1 THR A  34      -1.419 -10.082 -22.222  1.00 87.23           H  
ATOM    492  N   VAL A  35       0.179  -9.813 -18.827  1.00 90.69           N  
ATOM    493  H   VAL A  35       0.504 -10.649 -18.362  1.00 90.69           H  
ATOM    494  CA  VAL A  35       0.844  -8.547 -18.495  1.00 90.69           C  
ATOM    495  HA  VAL A  35       0.372  -7.730 -19.041  1.00 90.69           H  
ATOM    496  C   VAL A  35       2.292  -8.633 -18.952  1.00 90.69           C  
ATOM    497  CB  VAL A  35       0.709  -8.214 -16.999  1.00 90.69           C  
ATOM    498  HB  VAL A  35       1.056  -9.059 -16.405  1.00 90.69           H  
ATOM    499  O   VAL A  35       3.022  -9.537 -18.551  1.00 90.69           O  
ATOM    500  CG1 VAL A  35       1.515  -6.966 -16.620  1.00 90.69           C  
ATOM    501 HG11 VAL A  35       1.226  -6.124 -17.248  1.00 90.69           H  
ATOM    502 HG12 VAL A  35       2.583  -7.151 -16.736  1.00 90.69           H  
ATOM    503 HG13 VAL A  35       1.330  -6.706 -15.577  1.00 90.69           H  
ATOM    504  CG2 VAL A  35      -0.760  -7.931 -16.652  1.00 90.69           C  
ATOM    505 HG21 VAL A  35      -0.856  -7.743 -15.583  1.00 90.69           H  
ATOM    506 HG22 VAL A  35      -1.390  -8.779 -16.920  1.00 90.69           H  
ATOM    507 HG23 VAL A  35      -1.106  -7.051 -17.195  1.00 90.69           H  
ATOM    508  N   SER A  36       2.695  -7.706 -19.819  1.00 91.85           N  
ATOM    509  H   SER A  36       2.078  -6.932 -20.019  1.00 91.85           H  
ATOM    510  CA  SER A  36       4.075  -7.627 -20.302  1.00 91.85           C  
ATOM    511  HA  SER A  36       4.458  -8.633 -20.476  1.00 91.85           H  
ATOM    512  C   SER A  36       4.945  -6.956 -19.246  1.00 91.85           C  
ATOM    513  CB  SER A  36       4.146  -6.866 -21.627  1.00 91.85           C  
ATOM    514  HB2 SER A  36       3.771  -5.852 -21.491  1.00 91.85           H  
ATOM    515  HB3 SER A  36       5.181  -6.816 -21.965  1.00 91.85           H  
ATOM    516  O   SER A  36       4.593  -5.884 -18.756  1.00 91.85           O  
ATOM    517  OG  SER A  36       3.361  -7.545 -22.594  1.00 91.85           O  
ATOM    518  HG  SER A  36       2.469  -7.636 -22.250  1.00 91.85           H  
ATOM    519  N   VAL A  37       6.055  -7.598 -18.898  1.00 94.22           N  
ATOM    520  H   VAL A  37       6.268  -8.478 -19.346  1.00 94.22           H  
ATOM    521  CA  VAL A  37       7.047  -7.102 -17.944  1.00 94.22           C  
ATOM    522  HA  VAL A  37       6.791  -6.083 -17.652  1.00 94.22           H  
ATOM    523  C   VAL A  37       8.397  -7.072 -18.638  1.00 94.22           C  
ATOM    524  CB  VAL A  37       7.105  -7.963 -16.669  1.00 94.22           C  
ATOM    525  HB  VAL A  37       7.413  -8.977 -16.925  1.00 94.22           H  
ATOM    526  O   VAL A  37       8.769  -8.027 -19.317  1.00 94.22           O  
ATOM    527  CG1 VAL A  37       8.097  -7.383 -15.657  1.00 94.22           C  
ATOM    528 HG11 VAL A  37       7.857  -6.339 -15.455  1.00 94.22           H  
ATOM    529 HG12 VAL A  37       8.039  -7.935 -14.718  1.00 94.22           H  
ATOM    530 HG13 VAL A  37       9.118  -7.452 -16.033  1.00 94.22           H  
ATOM    531  CG2 VAL A  37       5.732  -8.030 -15.989  1.00 94.22           C  
ATOM    532 HG21 VAL A  37       5.805  -8.613 -15.070  1.00 94.22           H  
ATOM    533 HG22 VAL A  37       5.384  -7.024 -15.754  1.00 94.22           H  
ATOM    534 HG23 VAL A  37       5.018  -8.516 -16.654  1.00 94.22           H  
ATOM    535  N   PHE A  38       9.119  -5.976 -18.474  1.00 95.08           N  
ATOM    536  H   PHE A  38       8.776  -5.250 -17.861  1.00 95.08           H  
ATOM    537  CA  PHE A  38      10.417  -5.759 -19.083  1.00 95.08           C  
ATOM    538  HA  PHE A  38      10.596  -6.525 -19.838  1.00 95.08           H  
ATOM    539  C   PHE A  38      11.511  -5.861 -18.023  1.00 95.08           C  
ATOM    540  CB  PHE A  38      10.422  -4.412 -19.797  1.00 95.08           C  
ATOM    541  HB2 PHE A  38      11.404  -4.279 -20.253  1.00 95.08           H  
ATOM    542  HB3 PHE A  38      10.273  -3.629 -19.054  1.00 95.08           H  
ATOM    543  O   PHE A  38      11.400  -5.291 -16.939  1.00 95.08           O  
ATOM    544  CG  PHE A  38       9.361  -4.268 -20.868  1.00 95.08           C  
ATOM    545  CD1 PHE A  38       9.587  -4.770 -22.162  1.00 95.08           C  
ATOM    546  HD1 PHE A  38      10.532  -5.235 -22.401  1.00 95.08           H  
ATOM    547  CD2 PHE A  38       8.135  -3.648 -20.564  1.00 95.08           C  
ATOM    548  HD2 PHE A  38       7.960  -3.259 -19.571  1.00 95.08           H  
ATOM    549  CE1 PHE A  38       8.582  -4.670 -23.140  1.00 95.08           C  
ATOM    550  HE1 PHE A  38       8.749  -5.069 -24.129  1.00 95.08           H  
ATOM    551  CE2 PHE A  38       7.135  -3.536 -21.546  1.00 95.08           C  
ATOM    552  HE2 PHE A  38       6.200  -3.052 -21.306  1.00 95.08           H  
ATOM    553  CZ  PHE A  38       7.359  -4.048 -22.835  1.00 95.08           C  
ATOM    554  HZ  PHE A  38       6.595  -3.962 -23.594  1.00 95.08           H  
ATOM    555  N   VAL A  39      12.564  -6.603 -18.339  1.00 94.55           N  
ATOM    556  H   VAL A  39      12.580  -7.046 -19.247  1.00 94.55           H  
ATOM    557  CA  VAL A  39      13.692  -6.888 -17.453  1.00 94.55           C  
ATOM    558  HA  VAL A  39      13.600  -6.298 -16.541  1.00 94.55           H  
ATOM    559  C   VAL A  39      14.982  -6.472 -18.141  1.00 94.55           C  
ATOM    560  CB  VAL A  39      13.691  -8.378 -17.060  1.00 94.55           C  
ATOM    561  HB  VAL A  39      13.593  -8.990 -17.957  1.00 94.55           H  
ATOM    562  O   VAL A  39      15.121  -6.609 -19.355  1.00 94.55           O  
ATOM    563  CG1 VAL A  39      14.981  -8.781 -16.342  1.00 94.55           C  
ATOM    564 HG11 VAL A  39      14.865  -9.752 -15.861  1.00 94.55           H  
ATOM    565 HG12 VAL A  39      15.258  -8.019 -15.614  1.00 94.55           H  
ATOM    566 HG13 VAL A  39      15.785  -8.874 -17.071  1.00 94.55           H  
ATOM    567  CG2 VAL A  39      12.495  -8.669 -16.141  1.00 94.55           C  
ATOM    568 HG21 VAL A  39      11.562  -8.432 -16.652  1.00 94.55           H  
ATOM    569 HG22 VAL A  39      12.565  -8.063 -15.238  1.00 94.55           H  
ATOM    570 HG23 VAL A  39      12.482  -9.727 -15.879  1.00 94.55           H  
ATOM    571  N   LEU A  40      15.932  -5.949 -17.371  1.00 92.81           N  
ATOM    572  H   LEU A  40      15.785  -5.899 -16.373  1.00 92.81           H  
ATOM    573  CA  LEU A  40      17.246  -5.599 -17.891  1.00 92.81           C  
ATOM    574  HA  LEU A  40      17.127  -5.043 -18.821  1.00 92.81           H  
ATOM    575  C   LEU A  40      18.052  -6.862 -18.206  1.00 92.81           C  
ATOM    576  CB  LEU A  40      17.991  -4.715 -16.887  1.00 92.81           C  
ATOM    577  HB2 LEU A  40      18.144  -5.279 -15.966  1.00 92.81           H  
ATOM    578  HB3 LEU A  40      18.973  -4.502 -17.310  1.00 92.81           H  
ATOM    579  O   LEU A  40      18.263  -7.712 -17.342  1.00 92.81           O  
ATOM    580  CG  LEU A  40      17.299  -3.386 -16.540  1.00 92.81           C  
ATOM    581  HG  LEU A  40      16.359  -3.576 -16.020  1.00 92.81           H  
ATOM    582  CD1 LEU A  40      18.229  -2.621 -15.604  1.00 92.81           C  
ATOM    583 HD11 LEU A  40      18.162  -3.035 -14.598  1.00 92.81           H  
ATOM    584 HD12 LEU A  40      17.974  -1.561 -15.585  1.00 92.81           H  
ATOM    585 HD13 LEU A  40      19.256  -2.719 -15.957  1.00 92.81           H  
ATOM    586  CD2 LEU A  40      17.007  -2.534 -17.773  1.00 92.81           C  
ATOM    587 HD21 LEU A  40      16.247  -3.010 -18.393  1.00 92.81           H  
ATOM    588 HD22 LEU A  40      17.920  -2.395 -18.353  1.00 92.81           H  
ATOM    589 HD23 LEU A  40      16.633  -1.560 -17.459  1.00 92.81           H  
ATOM    590  N   GLY A  41      18.511  -6.966 -19.448  1.00 88.88           N  
ATOM    591  H   GLY A  41      18.297  -6.232 -20.108  1.00 88.88           H  
ATOM    592  CA  GLY A  41      19.440  -7.993 -19.889  1.00 88.88           C  
ATOM    593  HA2 GLY A  41      19.403  -8.069 -20.975  1.00 88.88           H  
ATOM    594  HA3 GLY A  41      19.137  -8.949 -19.462  1.00 88.88           H  
ATOM    595  C   GLY A  41      20.883  -7.685 -19.468  1.00 88.88           C  
ATOM    596  O   GLY A  41      21.219  -6.544 -19.142  1.00 88.88           O  
ATOM    597  N   PRO A  42      21.778  -8.686 -19.529  1.00 86.17           N  
ATOM    598  CA  PRO A  42      23.157  -8.570 -19.047  1.00 86.17           C  
ATOM    599  HA  PRO A  42      23.155  -8.273 -17.998  1.00 86.17           H  
ATOM    600  C   PRO A  42      24.008  -7.551 -19.820  1.00 86.17           C  
ATOM    601  CB  PRO A  42      23.733  -9.986 -19.173  1.00 86.17           C  
ATOM    602  HB2 PRO A  42      24.799  -9.983 -19.399  1.00 86.17           H  
ATOM    603  HB3 PRO A  42      23.547 -10.533 -18.249  1.00 86.17           H  
ATOM    604  O   PRO A  42      25.037  -7.110 -19.320  1.00 86.17           O  
ATOM    605  CG  PRO A  42      22.915 -10.612 -20.304  1.00 86.17           C  
ATOM    606  HG2 PRO A  42      22.893 -11.700 -20.236  1.00 86.17           H  
ATOM    607  HG3 PRO A  42      23.314 -10.295 -21.268  1.00 86.17           H  
ATOM    608  CD  PRO A  42      21.533 -10.004 -20.094  1.00 86.17           C  
ATOM    609  HD2 PRO A  42      20.968 -10.606 -19.381  1.00 86.17           H  
ATOM    610  HD3 PRO A  42      21.003  -9.945 -21.044  1.00 86.17           H  
ATOM    611  N   SER A  43      23.597  -7.162 -21.029  1.00 88.51           N  
ATOM    612  H   SER A  43      22.738  -7.545 -21.399  1.00 88.51           H  
ATOM    613  CA  SER A  43      24.284  -6.146 -21.834  1.00 88.51           C  
ATOM    614  HA  SER A  43      25.355  -6.349 -21.834  1.00 88.51           H  
ATOM    615  C   SER A  43      24.087  -4.713 -21.320  1.00 88.51           C  
ATOM    616  CB  SER A  43      23.773  -6.222 -23.272  1.00 88.51           C  
ATOM    617  HB2 SER A  43      23.976  -7.207 -23.691  1.00 88.51           H  
ATOM    618  HB3 SER A  43      24.262  -5.463 -23.883  1.00 88.51           H  
ATOM    619  O   SER A  43      24.818  -3.821 -21.735  1.00 88.51           O  
ATOM    620  OG  SER A  43      22.380  -5.992 -23.241  1.00 88.51           O  
ATOM    621  HG  SER A  43      22.230  -5.196 -22.727  1.00 88.51           H  
ATOM    622  N   VAL A  44      23.079  -4.460 -20.474  1.00 89.93           N  
ATOM    623  H   VAL A  44      22.544  -5.232 -20.102  1.00 89.93           H  
ATOM    624  CA  VAL A  44      22.794  -3.121 -19.930  1.00 89.93           C  
ATOM    625  HA  VAL A  44      23.123  -2.369 -20.648  1.00 89.93           H  
ATOM    626  C   VAL A  44      23.611  -2.922 -18.654  1.00 89.93           C  
ATOM    627  CB  VAL A  44      21.287  -2.888 -19.701  1.00 89.93           C  
ATOM    628  HB  VAL A  44      20.924  -3.547 -18.913  1.00 89.93           H  
ATOM    629  O   VAL A  44      23.146  -3.167 -17.540  1.00 89.93           O  
ATOM    630  CG1 VAL A  44      21.027  -1.430 -19.295  1.00 89.93           C  
ATOM    631 HG11 VAL A  44      21.534  -1.195 -18.359  1.00 89.93           H  
ATOM    632 HG12 VAL A  44      19.959  -1.269 -19.149  1.00 89.93           H  
ATOM    633 HG13 VAL A  44      21.385  -0.750 -20.068  1.00 89.93           H  
ATOM    634  CG2 VAL A  44      20.471  -3.168 -20.972  1.00 89.93           C  
ATOM    635 HG21 VAL A  44      20.536  -4.224 -21.235  1.00 89.93           H  
ATOM    636 HG22 VAL A  44      19.422  -2.932 -20.795  1.00 89.93           H  
ATOM    637 HG23 VAL A  44      20.838  -2.556 -21.797  1.00 89.93           H  
ATOM    638  N   THR A  45      24.871  -2.530 -18.820  1.00 88.14           N  
ATOM    639  H   THR A  45      25.234  -2.447 -19.759  1.00 88.14           H  
ATOM    640  CA  THR A  45      25.813  -2.393 -17.701  1.00 88.14           C  
ATOM    641  HA  THR A  45      25.497  -3.044 -16.885  1.00 88.14           H  
ATOM    642  C   THR A  45      25.875  -0.984 -17.131  1.00 88.14           C  
ATOM    643  CB  THR A  45      27.220  -2.840 -18.108  1.00 88.14           C  
ATOM    644  HB  THR A  45      27.909  -2.662 -17.282  1.00 88.14           H  
ATOM    645  O   THR A  45      26.131  -0.846 -15.937  1.00 88.14           O  
ATOM    646  CG2 THR A  45      27.247  -4.329 -18.454  1.00 88.14           C  
ATOM    647 HG21 THR A  45      26.871  -4.914 -17.614  1.00 88.14           H  
ATOM    648 HG22 THR A  45      28.272  -4.631 -18.667  1.00 88.14           H  
ATOM    649 HG23 THR A  45      26.632  -4.528 -19.331  1.00 88.14           H  
ATOM    650  OG1 THR A  45      27.664  -2.130 -19.244  1.00 88.14           O  
ATOM    651  HG1 THR A  45      27.822  -1.218 -18.992  1.00 88.14           H  
ATOM    652  N   ASP A  46      25.639   0.030 -17.962  1.00 90.76           N  
ATOM    653  H   ASP A  46      25.330  -0.162 -18.904  1.00 90.76           H  
ATOM    654  CA  ASP A  46      25.764   1.438 -17.590  1.00 90.76           C  
ATOM    655  HA  ASP A  46      26.700   1.571 -17.048  1.00 90.76           H  
ATOM    656  C   ASP A  46      24.629   1.896 -16.664  1.00 90.76           C  
ATOM    657  CB  ASP A  46      25.849   2.282 -18.863  1.00 90.76           C  
ATOM    658  HB2 ASP A  46      24.949   2.103 -19.451  1.00 90.76           H  
ATOM    659  HB3 ASP A  46      26.716   1.972 -19.446  1.00 90.76           H  
ATOM    660  O   ASP A  46      23.464   1.553 -16.853  1.00 90.76           O  
ATOM    661  CG  ASP A  46      25.962   3.770 -18.548  1.00 90.76           C  
ATOM    662  OD1 ASP A  46      26.631   4.088 -17.539  1.00 90.76           O  
ATOM    663  OD2 ASP A  46      25.333   4.551 -19.284  1.00 90.76           O  
ATOM    664  N   ASP A  47      24.978   2.657 -15.635  1.00 91.52           N  
ATOM    665  H   ASP A  47      25.907   3.053 -15.646  1.00 91.52           H  
ATOM    666  CA  ASP A  47      24.043   3.094 -14.601  1.00 91.52           C  
ATOM    667  HA  ASP A  47      23.371   2.272 -14.356  1.00 91.52           H  
ATOM    668  C   ASP A  47      23.140   4.240 -15.083  1.00 91.52           C  
ATOM    669  CB  ASP A  47      24.840   3.460 -13.340  1.00 91.52           C  
ATOM    670  HB2 ASP A  47      25.746   3.995 -13.625  1.00 91.52           H  
ATOM    671  HB3 ASP A  47      24.242   4.150 -12.744  1.00 91.52           H  
ATOM    672  O   ASP A  47      21.981   4.317 -14.657  1.00 91.52           O  
ATOM    673  CG  ASP A  47      25.217   2.248 -12.465  1.00 91.52           C  
ATOM    674  OD1 ASP A  47      24.805   1.095 -12.772  1.00 91.52           O  
ATOM    675  OD2 ASP A  47      25.874   2.482 -11.427  1.00 91.52           O  
ATOM    676  N   ALA A  48      23.621   5.068 -16.018  1.00 89.45           N  
ATOM    677  H   ALA A  48      24.559   4.929 -16.367  1.00 89.45           H  
ATOM    678  CA  ALA A  48      22.813   6.102 -16.663  1.00 89.45           C  
ATOM    679  HA  ALA A  48      22.305   6.693 -15.901  1.00 89.45           H  
ATOM    680  C   ALA A  48      21.712   5.484 -17.532  1.00 89.45           C  
ATOM    681  CB  ALA A  48      23.728   7.052 -17.440  1.00 89.45           C  
ATOM    682  HB1 ALA A  48      23.140   7.869 -17.860  1.00 89.45           H  
ATOM    683  HB2 ALA A  48      24.231   6.529 -18.254  1.00 89.45           H  
ATOM    684  HB3 ALA A  48      24.476   7.481 -16.774  1.00 89.45           H  
ATOM    685  O   ALA A  48      20.539   5.838 -17.384  1.00 89.45           O  
ATOM    686  N   ASP A  49      22.051   4.470 -18.336  1.00 90.46           N  
ATOM    687  H   ASP A  49      23.035   4.312 -18.499  1.00 90.46           H  
ATOM    688  CA  ASP A  49      21.065   3.678 -19.080  1.00 90.46           C  
ATOM    689  HA  ASP A  49      20.569   4.310 -19.817  1.00 90.46           H  
ATOM    690  C   ASP A  49      20.000   3.072 -18.160  1.00 90.46           C  
ATOM    691  CB  ASP A  49      21.738   2.504 -19.794  1.00 90.46           C  
ATOM    692  HB2 ASP A  49      20.961   1.822 -20.138  1.00 90.46           H  
ATOM    693  HB3 ASP A  49      22.353   1.950 -19.084  1.00 90.46           H  
ATOM    694  O   ASP A  49      18.803   3.169 -18.433  1.00 90.46           O  
ATOM    695  CG  ASP A  49      22.583   2.861 -21.003  1.00 90.46           C  
ATOM    696  OD1 ASP A  49      22.297   3.845 -21.720  1.00 90.46           O  
ATOM    697  OD2 ASP A  49      23.433   2.012 -21.355  1.00 90.46           O  
ATOM    698  N   LYS A  50      20.411   2.451 -17.046  1.00 92.47           N  
ATOM    699  H   LYS A  50      21.405   2.397 -16.875  1.00 92.47           H  
ATOM    700  CA  LYS A  50      19.465   1.822 -16.113  1.00 92.47           C  
ATOM    701  HA  LYS A  50      18.848   1.110 -16.661  1.00 92.47           H  
ATOM    702  C   LYS A  50      18.518   2.849 -15.498  1.00 92.47           C  
ATOM    703  CB  LYS A  50      20.207   1.095 -14.995  1.00 92.47           C  
ATOM    704  HB2 LYS A  50      19.461   0.726 -14.291  1.00 92.47           H  
ATOM    705  HB3 LYS A  50      20.855   1.811 -14.490  1.00 92.47           H  
ATOM    706  O   LYS A  50      17.320   2.585 -15.396  1.00 92.47           O  
ATOM    707  CG  LYS A  50      21.026  -0.110 -15.453  1.00 92.47           C  
ATOM    708  HG2 LYS A  50      21.655   0.170 -16.297  1.00 92.47           H  
ATOM    709  HG3 LYS A  50      20.361  -0.901 -15.801  1.00 92.47           H  
ATOM    710  CD  LYS A  50      21.886  -0.617 -14.289  1.00 92.47           C  
ATOM    711  HD2 LYS A  50      22.271   0.243 -13.741  1.00 92.47           H  
ATOM    712  HD3 LYS A  50      21.289  -1.227 -13.611  1.00 92.47           H  
ATOM    713  CE  LYS A  50      23.072  -1.409 -14.832  1.00 92.47           C  
ATOM    714  HE2 LYS A  50      23.387  -0.924 -15.756  1.00 92.47           H  
ATOM    715  HE3 LYS A  50      22.781  -2.431 -15.077  1.00 92.47           H  
ATOM    716  NZ  LYS A  50      24.206  -1.356 -13.882  1.00 92.47           N  
ATOM    717  HZ1 LYS A  50      25.076  -1.515 -14.368  1.00 92.47           H  
ATOM    718  HZ2 LYS A  50      24.325  -0.413 -13.540  1.00 92.47           H  
ATOM    719  HZ3 LYS A  50      24.097  -1.958 -13.078  1.00 92.47           H  
ATOM    720  N   LEU A  51      19.024   4.017 -15.096  1.00 91.14           N  
ATOM    721  H   LEU A  51      20.015   4.179 -15.204  1.00 91.14           H  
ATOM    722  CA  LEU A  51      18.184   5.084 -14.550  1.00 91.14           C  
ATOM    723  HA  LEU A  51      17.554   4.642 -13.778  1.00 91.14           H  
ATOM    724  C   LEU A  51      17.249   5.673 -15.623  1.00 91.14           C  
ATOM    725  CB  LEU A  51      19.085   6.151 -13.902  1.00 91.14           C  
ATOM    726  HB2 LEU A  51      19.763   5.664 -13.201  1.00 91.14           H  
ATOM    727  HB3 LEU A  51      19.688   6.615 -14.682  1.00 91.14           H  
ATOM    728  O   LEU A  51      16.070   5.914 -15.350  1.00 91.14           O  
ATOM    729  CG  LEU A  51      18.302   7.250 -13.156  1.00 91.14           C  
ATOM    730  HG  LEU A  51      17.622   7.746 -13.849  1.00 91.14           H  
ATOM    731  CD1 LEU A  51      17.491   6.692 -11.979  1.00 91.14           C  
ATOM    732 HD11 LEU A  51      17.052   7.515 -11.417  1.00 91.14           H  
ATOM    733 HD12 LEU A  51      18.138   6.107 -11.325  1.00 91.14           H  
ATOM    734 HD13 LEU A  51      16.680   6.065 -12.350  1.00 91.14           H  
ATOM    735  CD2 LEU A  51      19.255   8.304 -12.598  1.00 91.14           C  
ATOM    736 HD21 LEU A  51      18.688   9.144 -12.196  1.00 91.14           H  
ATOM    737 HD22 LEU A  51      19.872   7.878 -11.807  1.00 91.14           H  
ATOM    738 HD23 LEU A  51      19.901   8.677 -13.393  1.00 91.14           H  
ATOM    739  N   SER A  52      17.731   5.837 -16.856  1.00 89.81           N  
ATOM    740  H   SER A  52      18.715   5.668 -17.012  1.00 89.81           H  
ATOM    741  CA  SER A  52      16.920   6.251 -18.008  1.00 89.81           C  
ATOM    742  HA  SER A  52      16.479   7.226 -17.803  1.00 89.81           H  
ATOM    743  C   SER A  52      15.780   5.261 -18.288  1.00 89.81           C  
ATOM    744  CB  SER A  52      17.819   6.405 -19.237  1.00 89.81           C  
ATOM    745  HB2 SER A  52      18.290   5.453 -19.481  1.00 89.81           H  
ATOM    746  HB3 SER A  52      18.594   7.142 -19.029  1.00 89.81           H  
ATOM    747  O   SER A  52      14.616   5.650 -18.409  1.00 89.81           O  
ATOM    748  OG  SER A  52      17.038   6.837 -20.330  1.00 89.81           O  
ATOM    749  HG  SER A  52      17.619   6.996 -21.078  1.00 89.81           H  
ATOM    750  N   ILE A  53      16.058   3.956 -18.262  1.00 93.15           N  
ATOM    751  H   ILE A  53      17.027   3.678 -18.202  1.00 93.15           H  
ATOM    752  CA  ILE A  53      15.029   2.918 -18.411  1.00 93.15           C  
ATOM    753  HA  ILE A  53      14.464   3.127 -19.319  1.00 93.15           H  
ATOM    754  C   ILE A  53      14.030   2.960 -17.243  1.00 93.15           C  
ATOM    755  CB  ILE A  53      15.679   1.527 -18.572  1.00 93.15           C  
ATOM    756  HB  ILE A  53      16.361   1.362 -17.739  1.00 93.15           H  
ATOM    757  O   ILE A  53      12.821   2.896 -17.472  1.00 93.15           O  
ATOM    758  CG1 ILE A  53      16.471   1.441 -19.897  1.00 93.15           C  
ATOM    759 HG12 ILE A  53      15.776   1.349 -20.732  1.00 93.15           H  
ATOM    760 HG13 ILE A  53      17.050   2.350 -20.058  1.00 93.15           H  
ATOM    761  CG2 ILE A  53      14.596   0.430 -18.550  1.00 93.15           C  
ATOM    762 HG21 ILE A  53      15.018  -0.546 -18.787  1.00 93.15           H  
ATOM    763 HG22 ILE A  53      13.817   0.659 -19.278  1.00 93.15           H  
ATOM    764 HG23 ILE A  53      14.147   0.362 -17.559  1.00 93.15           H  
ATOM    765  CD1 ILE A  53      17.444   0.258 -19.938  1.00 93.15           C  
ATOM    766 HD11 ILE A  53      18.046   0.321 -20.845  1.00 93.15           H  
ATOM    767 HD12 ILE A  53      18.106   0.295 -19.072  1.00 93.15           H  
ATOM    768 HD13 ILE A  53      16.902  -0.687 -19.955  1.00 93.15           H  
ATOM    769  N   ALA A  54      14.496   3.131 -16.000  1.00 93.69           N  
ATOM    770  H   ALA A  54      15.495   3.158 -15.860  1.00 93.69           H  
ATOM    771  CA  ALA A  54      13.618   3.240 -14.832  1.00 93.69           C  
ATOM    772  HA  ALA A  54      13.028   2.327 -14.755  1.00 93.69           H  
ATOM    773  C   ALA A  54      12.642   4.425 -14.955  1.00 93.69           C  
ATOM    774  CB  ALA A  54      14.481   3.373 -13.569  1.00 93.69           C  
ATOM    775  HB1 ALA A  54      13.843   3.388 -12.685  1.00 93.69           H  
ATOM    776  HB2 ALA A  54      15.168   2.530 -13.494  1.00 93.69           H  
ATOM    777  HB3 ALA A  54      15.060   4.296 -13.600  1.00 93.69           H  
ATOM    778  O   ALA A  54      11.439   4.288 -14.716  1.00 93.69           O  
ATOM    779  N   THR A  55      13.143   5.590 -15.374  1.00 91.33           N  
ATOM    780  H   THR A  55      14.138   5.646 -15.540  1.00 91.33           H  
ATOM    781  CA  THR A  55      12.307   6.779 -15.607  1.00 91.33           C  
ATOM    782  HA  THR A  55      11.665   6.915 -14.737  1.00 91.33           H  
ATOM    783  C   THR A  55      11.370   6.613 -16.805  1.00 91.33           C  
ATOM    784  CB  THR A  55      13.139   8.058 -15.754  1.00 91.33           C  
ATOM    785  HB  THR A  55      12.464   8.881 -15.988  1.00 91.33           H  
ATOM    786  O   THR A  55      10.229   7.071 -16.742  1.00 91.33           O  
ATOM    787  CG2 THR A  55      13.881   8.405 -14.466  1.00 91.33           C  
ATOM    788 HG21 THR A  55      14.434   9.334 -14.607  1.00 91.33           H  
ATOM    789 HG22 THR A  55      14.578   7.614 -14.193  1.00 91.33           H  
ATOM    790 HG23 THR A  55      13.161   8.536 -13.659  1.00 91.33           H  
ATOM    791  OG1 THR A  55      14.084   7.960 -16.780  1.00 91.33           O  
ATOM    792  HG1 THR A  55      14.758   7.321 -16.534  1.00 91.33           H  
ATOM    793  N   THR A  56      11.783   5.878 -17.840  1.00 91.94           N  
ATOM    794  H   THR A  56      12.755   5.604 -17.861  1.00 91.94           H  
ATOM    795  CA  THR A  56      10.939   5.509 -18.989  1.00 91.94           C  
ATOM    796  HA  THR A  56      10.503   6.414 -19.411  1.00 91.94           H  
ATOM    797  C   THR A  56       9.787   4.589 -18.573  1.00 91.94           C  
ATOM    798  CB  THR A  56      11.791   4.854 -20.088  1.00 91.94           C  
ATOM    799  HB  THR A  56      12.272   3.954 -19.703  1.00 91.94           H  
ATOM    800  O   THR A  56       8.634   4.822 -18.943  1.00 91.94           O  
ATOM    801  CG2 THR A  56      10.972   4.482 -21.323  1.00 91.94           C  
ATOM    802 HG21 THR A  56      10.295   3.657 -21.096  1.00 91.94           H  
ATOM    803 HG22 THR A  56      11.640   4.163 -22.123  1.00 91.94           H  
ATOM    804 HG23 THR A  56      10.399   5.342 -21.670  1.00 91.94           H  
ATOM    805  OG1 THR A  56      12.783   5.754 -20.515  1.00 91.94           O  
ATOM    806  HG1 THR A  56      13.478   5.804 -19.854  1.00 91.94           H  
ATOM    807  N   PHE A  57      10.039   3.582 -17.729  1.00 95.13           N  
ATOM    808  H   PHE A  57      10.997   3.392 -17.473  1.00 95.13           H  
ATOM    809  CA  PHE A  57       8.973   2.746 -17.164  1.00 95.13           C  
ATOM    810  HA  PHE A  57       8.382   2.317 -17.974  1.00 95.13           H  
ATOM    811  C   PHE A  57       7.996   3.560 -16.318  1.00 95.13           C  
ATOM    812  CB  PHE A  57       9.571   1.619 -16.316  1.00 95.13           C  
ATOM    813  HB2 PHE A  57      10.224   2.059 -15.561  1.00 95.13           H  
ATOM    814  HB3 PHE A  57       8.755   1.125 -15.790  1.00 95.13           H  
ATOM    815  O   PHE A  57       6.779   3.400 -16.450  1.00 95.13           O  
ATOM    816  CG  PHE A  57      10.341   0.538 -17.047  1.00 95.13           C  
ATOM    817  CD1 PHE A  57      10.201   0.318 -18.434  1.00 95.13           C  
ATOM    818  HD1 PHE A  57       9.581   0.955 -19.047  1.00 95.13           H  
ATOM    819  CD2 PHE A  57      11.183  -0.297 -16.292  1.00 95.13           C  
ATOM    820  HD2 PHE A  57      11.304  -0.130 -15.232  1.00 95.13           H  
ATOM    821  CE1 PHE A  57      10.893  -0.736 -19.051  1.00 95.13           C  
ATOM    822  HE1 PHE A  57      10.798  -0.902 -20.114  1.00 95.13           H  
ATOM    823  CE2 PHE A  57      11.873  -1.350 -16.909  1.00 95.13           C  
ATOM    824  HE2 PHE A  57      12.518  -1.990 -16.325  1.00 95.13           H  
ATOM    825  CZ  PHE A  57      11.727  -1.566 -18.284  1.00 95.13           C  
ATOM    826  HZ  PHE A  57      12.264  -2.384 -18.742  1.00 95.13           H  
ATOM    827  N   LEU A  58       8.507   4.472 -15.489  1.00 94.03           N  
ATOM    828  H   LEU A  58       9.511   4.544 -15.403  1.00 94.03           H  
ATOM    829  CA  LEU A  58       7.658   5.378 -14.726  1.00 94.03           C  
ATOM    830  HA  LEU A  58       6.987   4.770 -14.119  1.00 94.03           H  
ATOM    831  C   LEU A  58       6.790   6.235 -15.660  1.00 94.03           C  
ATOM    832  CB  LEU A  58       8.535   6.224 -13.792  1.00 94.03           C  
ATOM    833  HB2 LEU A  58       9.239   6.800 -14.393  1.00 94.03           H  
ATOM    834  HB3 LEU A  58       9.111   5.560 -13.148  1.00 94.03           H  
ATOM    835  O   LEU A  58       5.572   6.258 -15.497  1.00 94.03           O  
ATOM    836  CG  LEU A  58       7.732   7.202 -12.920  1.00 94.03           C  
ATOM    837  HG  LEU A  58       7.170   7.885 -13.555  1.00 94.03           H  
ATOM    838  CD1 LEU A  58       6.759   6.486 -11.982  1.00 94.03           C  
ATOM    839 HD11 LEU A  58       6.292   7.227 -11.334  1.00 94.03           H  
ATOM    840 HD12 LEU A  58       7.290   5.754 -11.373  1.00 94.03           H  
ATOM    841 HD13 LEU A  58       5.974   5.992 -12.554  1.00 94.03           H  
ATOM    842  CD2 LEU A  58       8.696   8.029 -12.075  1.00 94.03           C  
ATOM    843 HD21 LEU A  58       9.394   8.561 -12.721  1.00 94.03           H  
ATOM    844 HD22 LEU A  58       9.257   7.377 -11.405  1.00 94.03           H  
ATOM    845 HD23 LEU A  58       8.136   8.762 -11.495  1.00 94.03           H  
ATOM    846  N   ALA A  59       7.378   6.859 -16.680  1.00 92.20           N  
ATOM    847  H   ALA A  59       8.382   6.789 -16.771  1.00 92.20           H  
ATOM    848  CA  ALA A  59       6.667   7.662 -17.671  1.00 92.20           C  
ATOM    849  HA  ALA A  59       6.214   8.523 -17.180  1.00 92.20           H  
ATOM    850  C   ALA A  59       5.541   6.876 -18.362  1.00 92.20           C  
ATOM    851  CB  ALA A  59       7.698   8.159 -18.688  1.00 92.20           C  
ATOM    852  HB1 ALA A  59       7.195   8.732 -19.467  1.00 92.20           H  
ATOM    853  HB2 ALA A  59       8.444   8.784 -18.197  1.00 92.20           H  
ATOM    854  HB3 ALA A  59       8.205   7.320 -19.165  1.00 92.20           H  
ATOM    855  O   ALA A  59       4.388   7.311 -18.392  1.00 92.20           O  
ATOM    856  N   HIS A  60       5.833   5.671 -18.852  1.00 93.14           N  
ATOM    857  H   HIS A  60       6.794   5.359 -18.835  1.00 93.14           H  
ATOM    858  CA  HIS A  60       4.829   4.836 -19.504  1.00 93.14           C  
ATOM    859  HA  HIS A  60       4.338   5.420 -20.283  1.00 93.14           H  
ATOM    860  C   HIS A  60       3.726   4.347 -18.566  1.00 93.14           C  
ATOM    861  CB  HIS A  60       5.501   3.629 -20.134  1.00 93.14           C  
ATOM    862  HB2 HIS A  60       4.721   2.904 -20.368  1.00 93.14           H  
ATOM    863  HB3 HIS A  60       6.197   3.172 -19.430  1.00 93.14           H  
ATOM    864  O   HIS A  60       2.598   4.136 -19.014  1.00 93.14           O  
ATOM    865  CG  HIS A  60       6.187   3.922 -21.426  1.00 93.14           C  
ATOM    866  CD2 HIS A  60       7.409   3.454 -21.791  1.00 93.14           C  
ATOM    867  HD2 HIS A  60       8.083   2.881 -21.170  1.00 93.14           H  
ATOM    868  ND1 HIS A  60       5.640   4.552 -22.522  1.00 93.14           N  
ATOM    869  HD1 HIS A  60       4.906   5.245 -22.478  1.00 93.14           H  
ATOM    870  CE1 HIS A  60       6.495   4.411 -23.549  1.00 93.14           C  
ATOM    871  HE1 HIS A  60       6.413   4.860 -24.527  1.00 93.14           H  
ATOM    872  NE2 HIS A  60       7.568   3.741 -23.140  1.00 93.14           N  
ATOM    873  N   SER A  61       4.011   4.181 -17.274  1.00 93.65           N  
ATOM    874  H   SER A  61       4.966   4.298 -16.964  1.00 93.65           H  
ATOM    875  CA  SER A  61       2.971   3.845 -16.299  1.00 93.65           C  
ATOM    876  HA  SER A  61       2.433   2.973 -16.668  1.00 93.65           H  
ATOM    877  C   SER A  61       1.944   4.969 -16.111  1.00 93.65           C  
ATOM    878  CB  SER A  61       3.593   3.460 -14.961  1.00 93.65           C  
ATOM    879  HB2 SER A  61       2.810   2.957 -14.392  1.00 93.65           H  
ATOM    880  HB3 SER A  61       4.422   2.770 -15.114  1.00 93.65           H  
ATOM    881  O   SER A  61       0.779   4.714 -15.787  1.00 93.65           O  
ATOM    882  OG  SER A  61       4.018   4.576 -14.206  1.00 93.65           O  
ATOM    883  HG  SER A  61       4.620   5.117 -14.723  1.00 93.65           H  
ATOM    884  N   LEU A  62       2.347   6.216 -16.354  1.00 92.47           N  
ATOM    885  H   LEU A  62       3.308   6.362 -16.630  1.00 92.47           H  
ATOM    886  CA  LEU A  62       1.505   7.402 -16.208  1.00 92.47           C  
ATOM    887  HA  LEU A  62       0.741   7.214 -15.455  1.00 92.47           H  
ATOM    888  C   LEU A  62       0.764   7.773 -17.494  1.00 92.47           C  
ATOM    889  CB  LEU A  62       2.376   8.566 -15.729  1.00 92.47           C  
ATOM    890  HB2 LEU A  62       3.138   8.758 -16.484  1.00 92.47           H  
ATOM    891  HB3 LEU A  62       1.758   9.460 -15.649  1.00 92.47           H  
ATOM    892  O   LEU A  62      -0.207   8.524 -17.434  1.00 92.47           O  
ATOM    893  CG  LEU A  62       3.064   8.317 -14.378  1.00 92.47           C  
ATOM    894  HG  LEU A  62       3.698   7.432 -14.430  1.00 92.47           H  
ATOM    895  CD1 LEU A  62       3.944   9.516 -14.060  1.00 92.47           C  
ATOM    896 HD11 LEU A  62       4.529   9.763 -14.945  1.00 92.47           H  
ATOM    897 HD12 LEU A  62       3.343  10.382 -13.784  1.00 92.47           H  
ATOM    898 HD13 LEU A  62       4.635   9.263 -13.255  1.00 92.47           H  
ATOM    899  CD2 LEU A  62       2.064   8.124 -13.242  1.00 92.47           C  
ATOM    900 HD21 LEU A  62       2.608   8.155 -12.298  1.00 92.47           H  
ATOM    901 HD22 LEU A  62       1.346   8.944 -13.258  1.00 92.47           H  
ATOM    902 HD23 LEU A  62       1.565   7.160 -13.339  1.00 92.47           H  
ATOM    903  N   ASP A  63       1.178   7.219 -18.630  1.00 90.29           N  
ATOM    904  H   ASP A  63       2.011   6.648 -18.610  1.00 90.29           H  
ATOM    905  CA  ASP A  63       0.555   7.476 -19.920  1.00 90.29           C  
ATOM    906  HA  ASP A  63       0.527   8.554 -20.076  1.00 90.29           H  
ATOM    907  C   ASP A  63      -0.888   6.946 -19.962  1.00 90.29           C  
ATOM    908  CB  ASP A  63       1.428   6.880 -21.023  1.00 90.29           C  
ATOM    909  HB2 ASP A  63       2.448   7.245 -20.905  1.00 90.29           H  
ATOM    910  HB3 ASP A  63       1.442   5.795 -20.919  1.00 90.29           H  
ATOM    911  O   ASP A  63      -1.147   5.740 -19.930  1.00 90.29           O  
ATOM    912  CG  ASP A  63       0.940   7.243 -22.421  1.00 90.29           C  
ATOM    913  OD1 ASP A  63      -0.127   7.880 -22.542  1.00 90.29           O  
ATOM    914  OD2 ASP A  63       1.648   6.816 -23.361  1.00 90.29           O  
ATOM    915  N   THR A  64      -1.838   7.876 -20.022  1.00 86.92           N  
ATOM    916  H   THR A  64      -1.551   8.839 -20.122  1.00 86.92           H  
ATOM    917  CA  THR A  64      -3.278   7.605 -20.042  1.00 86.92           C  
ATOM    918  HA  THR A  64      -3.498   6.850 -19.287  1.00 86.92           H  
ATOM    919  C   THR A  64      -3.767   7.028 -21.363  1.00 86.92           C  
ATOM    920  CB  THR A  64      -4.068   8.878 -19.705  1.00 86.92           C  
ATOM    921  HB  THR A  64      -5.123   8.735 -19.940  1.00 86.92           H  
ATOM    922  O   THR A  64      -4.838   6.425 -21.377  1.00 86.92           O  
ATOM    923  CG2 THR A  64      -3.940   9.217 -18.219  1.00 86.92           C  
ATOM    924 HG21 THR A  64      -2.896   9.390 -17.958  1.00 86.92           H  
ATOM    925 HG22 THR A  64      -4.523  10.110 -17.994  1.00 86.92           H  
ATOM    926 HG23 THR A  64      -4.325   8.389 -17.624  1.00 86.92           H  
ATOM    927  OG1 THR A  64      -3.575  10.005 -20.397  1.00 86.92           O  
ATOM    928  HG1 THR A  64      -3.733  10.764 -19.831  1.00 86.92           H  
ATOM    929  N   ASP A  65      -2.976   7.134 -22.434  1.00 88.04           N  
ATOM    930  H   ASP A  65      -2.090   7.612 -22.352  1.00 88.04           H  
ATOM    931  CA  ASP A  65      -3.303   6.567 -23.742  1.00 88.04           C  
ATOM    932  HA  ASP A  65      -4.368   6.708 -23.924  1.00 88.04           H  
ATOM    933  C   ASP A  65      -3.042   5.042 -23.775  1.00 88.04           C  
ATOM    934  CB  ASP A  65      -2.542   7.359 -24.832  1.00 88.04           C  
ATOM    935  HB2 ASP A  65      -1.469   7.229 -24.694  1.00 88.04           H  
ATOM    936  HB3 ASP A  65      -2.802   6.944 -25.806  1.00 88.04           H  
ATOM    937  O   ASP A  65      -3.499   4.334 -24.677  1.00 88.04           O  
ATOM    938  CG  ASP A  65      -2.896   8.865 -24.836  1.00 88.04           C  
ATOM    939  OD1 ASP A  65      -4.092   9.195 -24.686  1.00 88.04           O  
ATOM    940  OD2 ASP A  65      -2.004   9.743 -24.969  1.00 88.04           O  
ATOM    941  N   LYS A  66      -2.341   4.501 -22.764  1.00 89.19           N  
ATOM    942  H   LYS A  66      -2.037   5.133 -22.038  1.00 89.19           H  
ATOM    943  CA  LYS A  66      -2.059   3.065 -22.606  1.00 89.19           C  
ATOM    944  HA  LYS A  66      -2.093   2.605 -23.593  1.00 89.19           H  
ATOM    945  C   LYS A  66      -3.109   2.350 -21.757  1.00 89.19           C  
ATOM    946  CB  LYS A  66      -0.649   2.860 -22.034  1.00 89.19           C  
ATOM    947  HB2 LYS A  66      -0.538   3.438 -21.117  1.00 89.19           H  
ATOM    948  HB3 LYS A  66      -0.509   1.805 -21.798  1.00 89.19           H  
ATOM    949  O   LYS A  66      -3.684   2.901 -20.817  1.00 89.19           O  
ATOM    950  CG  LYS A  66       0.424   3.281 -23.046  1.00 89.19           C  
ATOM    951  HG2 LYS A  66       0.289   4.331 -23.303  1.00 89.19           H  
ATOM    952  HG3 LYS A  66       0.317   2.678 -23.948  1.00 89.19           H  
ATOM    953  CD  LYS A  66       1.827   3.076 -22.464  1.00 89.19           C  
ATOM    954  HD2 LYS A  66       1.913   2.051 -22.106  1.00 89.19           H  
ATOM    955  HD3 LYS A  66       1.969   3.741 -21.612  1.00 89.19           H  
ATOM    956  CE  LYS A  66       2.936   3.323 -23.494  1.00 89.19           C  
ATOM    957  HE2 LYS A  66       2.876   2.563 -24.273  1.00 89.19           H  
ATOM    958  HE3 LYS A  66       3.895   3.178 -22.997  1.00 89.19           H  
ATOM    959  NZ  LYS A  66       2.864   4.661 -24.131  1.00 89.19           N  
ATOM    960  HZ1 LYS A  66       3.669   4.863 -24.708  1.00 89.19           H  
ATOM    961  HZ2 LYS A  66       2.725   5.419 -23.477  1.00 89.19           H  
ATOM    962  HZ3 LYS A  66       2.032   4.769 -24.693  1.00 89.19           H  
ATOM    963  N   GLN A  67      -3.306   1.060 -22.036  1.00 89.18           N  
ATOM    964  H   GLN A  67      -2.735   0.636 -22.753  1.00 89.18           H  
ATOM    965  CA  GLN A  67      -4.218   0.224 -21.253  1.00 89.18           C  
ATOM    966  HA  GLN A  67      -5.195   0.706 -21.237  1.00 89.18           H  
ATOM    967  C   GLN A  67      -3.737   0.078 -19.804  1.00 89.18           C  
ATOM    968  CB  GLN A  67      -4.364  -1.166 -21.885  1.00 89.18           C  
ATOM    969  HB2 GLN A  67      -4.958  -1.789 -21.216  1.00 89.18           H  
ATOM    970  HB3 GLN A  67      -3.378  -1.619 -21.989  1.00 89.18           H  
ATOM    971  O   GLN A  67      -2.538  -0.008 -19.537  1.00 89.18           O  
ATOM    972  CG  GLN A  67      -5.059  -1.132 -23.253  1.00 89.18           C  
ATOM    973  HG2 GLN A  67      -4.453  -0.563 -23.959  1.00 89.18           H  
ATOM    974  HG3 GLN A  67      -6.025  -0.638 -23.153  1.00 89.18           H  
ATOM    975  CD  GLN A  67      -5.283  -2.528 -23.827  1.00 89.18           C  
ATOM    976  NE2 GLN A  67      -5.976  -2.639 -24.938  1.00 89.18           N  
ATOM    977 HE21 GLN A  67      -6.104  -3.577 -25.289  1.00 89.18           H  
ATOM    978 HE22 GLN A  67      -6.330  -1.820 -25.411  1.00 89.18           H  
ATOM    979  OE1 GLN A  67      -4.856  -3.540 -23.295  1.00 89.18           O  
ATOM    980  N   HIS A  68      -4.673  -0.043 -18.858  1.00 86.45           N  
ATOM    981  H   HIS A  68      -5.641   0.088 -19.113  1.00 86.45           H  
ATOM    982  CA  HIS A  68      -4.337  -0.203 -17.440  1.00 86.45           C  
ATOM    983  HA  HIS A  68      -3.795   0.685 -17.113  1.00 86.45           H  
ATOM    984  C   HIS A  68      -3.418  -1.406 -17.161  1.00 86.45           C  
ATOM    985  CB  HIS A  68      -5.624  -0.303 -16.613  1.00 86.45           C  
ATOM    986  HB2 HIS A  68      -5.341  -0.532 -15.586  1.00 86.45           H  
ATOM    987  HB3 HIS A  68      -6.251  -1.111 -16.991  1.00 86.45           H  
ATOM    988  O   HIS A  68      -2.526  -1.297 -16.324  1.00 86.45           O  
ATOM    989  CG  HIS A  68      -6.411   0.975 -16.554  1.00 86.45           C  
ATOM    990  CD2 HIS A  68      -7.643   1.220 -17.098  1.00 86.45           C  
ATOM    991  HD2 HIS A  68      -8.232   0.532 -17.687  1.00 86.45           H  
ATOM    992  ND1 HIS A  68      -6.045   2.097 -15.848  1.00 86.45           N  
ATOM    993  HD1 HIS A  68      -5.279   2.155 -15.193  1.00 86.45           H  
ATOM    994  CE1 HIS A  68      -7.027   3.004 -15.975  1.00 86.45           C  
ATOM    995  HE1 HIS A  68      -7.054   3.967 -15.486  1.00 86.45           H  
ATOM    996  NE2 HIS A  68      -8.020   2.512 -16.726  1.00 86.45           N  
ATOM    997  N   SER A  69      -3.573  -2.517 -17.891  1.00 87.96           N  
ATOM    998  H   SER A  69      -4.283  -2.534 -18.609  1.00 87.96           H  
ATOM    999  CA  SER A  69      -2.707  -3.703 -17.784  1.00 87.96           C  
ATOM   1000  HA  SER A  69      -2.682  -4.042 -16.748  1.00 87.96           H  
ATOM   1001  C   SER A  69      -1.261  -3.423 -18.200  1.00 87.96           C  
ATOM   1002  CB  SER A  69      -3.278  -4.834 -18.645  1.00 87.96           C  
ATOM   1003  HB2 SER A  69      -4.236  -5.150 -18.233  1.00 87.96           H  
ATOM   1004  HB3 SER A  69      -2.593  -5.683 -18.641  1.00 87.96           H  
ATOM   1005  O   SER A  69      -0.330  -3.870 -17.533  1.00 87.96           O  
ATOM   1006  OG  SER A  69      -3.465  -4.369 -19.972  1.00 87.96           O  
ATOM   1007  HG  SER A  69      -3.823  -5.072 -20.518  1.00 87.96           H  
ATOM   1008  N   GLN A  70      -1.060  -2.642 -19.264  1.00 91.96           N  
ATOM   1009  H   GLN A  70      -1.873  -2.298 -19.755  1.00 91.96           H  
ATOM   1010  CA  GLN A  70       0.264  -2.215 -19.724  1.00 91.96           C  
ATOM   1011  HA  GLN A  70       0.916  -3.084 -19.818  1.00 91.96           H  
ATOM   1012  C   GLN A  70       0.904  -1.266 -18.711  1.00 91.96           C  
ATOM   1013  CB  GLN A  70       0.150  -1.524 -21.089  1.00 91.96           C  
ATOM   1014  HB2 GLN A  70      -0.541  -0.684 -21.007  1.00 91.96           H  
ATOM   1015  HB3 GLN A  70       1.127  -1.128 -21.366  1.00 91.96           H  
ATOM   1016  O   GLN A  70       2.051  -1.459 -18.320  1.00 91.96           O  
ATOM   1017  CG  GLN A  70      -0.322  -2.469 -22.204  1.00 91.96           C  
ATOM   1018  HG2 GLN A  70      -1.254  -2.957 -21.921  1.00 91.96           H  
ATOM   1019  HG3 GLN A  70       0.435  -3.239 -22.356  1.00 91.96           H  
ATOM   1020  CD  GLN A  70      -0.563  -1.727 -23.515  1.00 91.96           C  
ATOM   1021  NE2 GLN A  70      -0.307  -2.347 -24.645  1.00 91.96           N  
ATOM   1022 HE21 GLN A  70      -0.449  -1.812 -25.489  1.00 91.96           H  
ATOM   1023 HE22 GLN A  70       0.076  -3.282 -24.653  1.00 91.96           H  
ATOM   1024  OE1 GLN A  70      -1.000  -0.585 -23.549  1.00 91.96           O  
ATOM   1025  N   ARG A  71       0.136  -0.285 -18.223  1.00 93.66           N  
ATOM   1026  H   ARG A  71      -0.794  -0.187 -18.604  1.00 93.66           H  
ATOM   1027  CA  ARG A  71       0.582   0.666 -17.195  1.00 93.66           C  
ATOM   1028  HA  ARG A  71       1.463   1.198 -17.553  1.00 93.66           H  
ATOM   1029  C   ARG A  71       0.998  -0.043 -15.903  1.00 93.66           C  
ATOM   1030  CB  ARG A  71      -0.537   1.678 -16.925  1.00 93.66           C  
ATOM   1031  HB2 ARG A  71      -1.441   1.144 -16.636  1.00 93.66           H  
ATOM   1032  HB3 ARG A  71      -0.234   2.307 -16.087  1.00 93.66           H  
ATOM   1033  O   ARG A  71       2.035   0.279 -15.331  1.00 93.66           O  
ATOM   1034  CG  ARG A  71      -0.838   2.571 -18.143  1.00 93.66           C  
ATOM   1035  HG2 ARG A  71       0.014   3.222 -18.342  1.00 93.66           H  
ATOM   1036  HG3 ARG A  71      -1.011   1.962 -19.030  1.00 93.66           H  
ATOM   1037  CD  ARG A  71      -2.085   3.419 -17.895  1.00 93.66           C  
ATOM   1038  HD2 ARG A  71      -2.333   3.950 -18.815  1.00 93.66           H  
ATOM   1039  HD3 ARG A  71      -2.921   2.767 -17.645  1.00 93.66           H  
ATOM   1040  NE  ARG A  71      -1.840   4.384 -16.816  1.00 93.66           N  
ATOM   1041  HE  ARG A  71      -0.878   4.495 -16.530  1.00 93.66           H  
ATOM   1042  NH1 ARG A  71      -3.954   5.237 -16.640  1.00 93.66           N  
ATOM   1043 HH11 ARG A  71      -4.191   4.709 -17.468  1.00 93.66           H  
ATOM   1044 HH12 ARG A  71      -4.569   5.961 -16.299  1.00 93.66           H  
ATOM   1045  NH2 ARG A  71      -2.290   6.032 -15.350  1.00 93.66           N  
ATOM   1046 HH21 ARG A  71      -2.882   6.765 -14.986  1.00 93.66           H  
ATOM   1047 HH22 ARG A  71      -1.306   6.016 -15.123  1.00 93.66           H  
ATOM   1048  CZ  ARG A  71      -2.701   5.215 -16.275  1.00 93.66           C  
ATOM   1049  N   GLY A  72       0.224  -1.047 -15.480  1.00 93.41           N  
ATOM   1050  H   GLY A  72      -0.635  -1.224 -15.980  1.00 93.41           H  
ATOM   1051  CA  GLY A  72       0.574  -1.927 -14.366  1.00 93.41           C  
ATOM   1052  HA2 GLY A  72       0.713  -1.337 -13.460  1.00 93.41           H  
ATOM   1053  HA3 GLY A  72      -0.235  -2.640 -14.206  1.00 93.41           H  
ATOM   1054  C   GLY A  72       1.853  -2.723 -14.629  1.00 93.41           C  
ATOM   1055  O   GLY A  72       2.724  -2.764 -13.768  1.00 93.41           O  
ATOM   1056  N   GLY A  73       2.006  -3.287 -15.831  1.00 94.87           N  
ATOM   1057  H   GLY A  73       1.246  -3.227 -16.494  1.00 94.87           H  
ATOM   1058  CA  GLY A  73       3.214  -4.004 -16.253  1.00 94.87           C  
ATOM   1059  HA2 GLY A  73       3.358  -4.882 -15.623  1.00 94.87           H  
ATOM   1060  HA3 GLY A  73       3.084  -4.332 -17.284  1.00 94.87           H  
ATOM   1061  C   GLY A  73       4.486  -3.155 -16.194  1.00 94.87           C  
ATOM   1062  O   GLY A  73       5.525  -3.644 -15.754  1.00 94.87           O  
ATOM   1063  N   PHE A  74       4.407  -1.867 -16.534  1.00 96.38           N  
ATOM   1064  H   PHE A  74       3.554  -1.530 -16.958  1.00 96.38           H  
ATOM   1065  CA  PHE A  74       5.536  -0.944 -16.392  1.00 96.38           C  
ATOM   1066  HA  PHE A  74       6.412  -1.398 -16.855  1.00 96.38           H  
ATOM   1067  C   PHE A  74       5.923  -0.678 -14.936  1.00 96.38           C  
ATOM   1068  CB  PHE A  74       5.235   0.367 -17.120  1.00 96.38           C  
ATOM   1069  HB2 PHE A  74       4.254   0.742 -16.829  1.00 96.38           H  
ATOM   1070  HB3 PHE A  74       5.979   1.100 -16.811  1.00 96.38           H  
ATOM   1071  O   PHE A  74       7.111  -0.685 -14.622  1.00 96.38           O  
ATOM   1072  CG  PHE A  74       5.330   0.244 -18.622  1.00 96.38           C  
ATOM   1073  CD1 PHE A  74       6.558  -0.123 -19.196  1.00 96.38           C  
ATOM   1074  HD1 PHE A  74       7.420  -0.314 -18.573  1.00 96.38           H  
ATOM   1075  CD2 PHE A  74       4.214   0.483 -19.444  1.00 96.38           C  
ATOM   1076  HD2 PHE A  74       3.271   0.773 -19.005  1.00 96.38           H  
ATOM   1077  CE1 PHE A  74       6.673  -0.244 -20.584  1.00 96.38           C  
ATOM   1078  HE1 PHE A  74       7.618  -0.552 -21.006  1.00 96.38           H  
ATOM   1079  CE2 PHE A  74       4.336   0.372 -20.840  1.00 96.38           C  
ATOM   1080  HE2 PHE A  74       3.487   0.574 -21.477  1.00 96.38           H  
ATOM   1081  CZ  PHE A  74       5.574   0.032 -21.412  1.00 96.38           C  
ATOM   1082  HZ  PHE A  74       5.694  -0.010 -22.484  1.00 96.38           H  
ATOM   1083  N   LEU A  75       4.954  -0.530 -14.026  1.00 96.99           N  
ATOM   1084  H   LEU A  75       3.991  -0.531 -14.330  1.00 96.99           H  
ATOM   1085  CA  LEU A  75       5.262  -0.441 -12.592  1.00 96.99           C  
ATOM   1086  HA  LEU A  75       6.029   0.319 -12.446  1.00 96.99           H  
ATOM   1087  C   LEU A  75       5.867  -1.743 -12.060  1.00 96.99           C  
ATOM   1088  CB  LEU A  75       4.015  -0.063 -11.775  1.00 96.99           C  
ATOM   1089  HB2 LEU A  75       3.204  -0.743 -12.035  1.00 96.99           H  
ATOM   1090  HB3 LEU A  75       4.240  -0.199 -10.718  1.00 96.99           H  
ATOM   1091  O   LEU A  75       6.818  -1.692 -11.287  1.00 96.99           O  
ATOM   1092  CG  LEU A  75       3.547   1.384 -11.982  1.00 96.99           C  
ATOM   1093  HG  LEU A  75       3.312   1.510 -13.039  1.00 96.99           H  
ATOM   1094  CD1 LEU A  75       2.277   1.647 -11.174  1.00 96.99           C  
ATOM   1095 HD11 LEU A  75       2.490   1.561 -10.109  1.00 96.99           H  
ATOM   1096 HD12 LEU A  75       1.911   2.651 -11.391  1.00 96.99           H  
ATOM   1097 HD13 LEU A  75       1.512   0.923 -11.454  1.00 96.99           H  
ATOM   1098  CD2 LEU A  75       4.592   2.420 -11.557  1.00 96.99           C  
ATOM   1099 HD21 LEU A  75       4.171   3.422 -11.636  1.00 96.99           H  
ATOM   1100 HD22 LEU A  75       4.912   2.241 -10.531  1.00 96.99           H  
ATOM   1101 HD23 LEU A  75       5.455   2.381 -12.221  1.00 96.99           H  
ATOM   1102  N   VAL A  76       5.372  -2.903 -12.502  1.00 96.41           N  
ATOM   1103  H   VAL A  76       4.566  -2.881 -13.111  1.00 96.41           H  
ATOM   1104  CA  VAL A  76       5.978  -4.200 -12.157  1.00 96.41           C  
ATOM   1105  HA  VAL A  76       6.029  -4.283 -11.072  1.00 96.41           H  
ATOM   1106  C   VAL A  76       7.418  -4.282 -12.671  1.00 96.41           C  
ATOM   1107  CB  VAL A  76       5.131  -5.375 -12.688  1.00 96.41           C  
ATOM   1108  HB  VAL A  76       4.960  -5.254 -13.757  1.00 96.41           H  
ATOM   1109  O   VAL A  76       8.296  -4.712 -11.931  1.00 96.41           O  
ATOM   1110  CG1 VAL A  76       5.821  -6.723 -12.463  1.00 96.41           C  
ATOM   1111 HG11 VAL A  76       6.714  -6.793 -13.085  1.00 96.41           H  
ATOM   1112 HG12 VAL A  76       5.155  -7.542 -12.735  1.00 96.41           H  
ATOM   1113 HG13 VAL A  76       6.113  -6.822 -11.418  1.00 96.41           H  
ATOM   1114  CG2 VAL A  76       3.770  -5.446 -11.983  1.00 96.41           C  
ATOM   1115 HG21 VAL A  76       3.912  -5.539 -10.907  1.00 96.41           H  
ATOM   1116 HG22 VAL A  76       3.204  -6.304 -12.346  1.00 96.41           H  
ATOM   1117 HG23 VAL A  76       3.190  -4.545 -12.182  1.00 96.41           H  
ATOM   1118  N   SER A  77       7.672  -3.822 -13.899  1.00 96.75           N  
ATOM   1119  H   SER A  77       6.893  -3.478 -14.441  1.00 96.75           H  
ATOM   1120  CA  SER A  77       9.015  -3.773 -14.498  1.00 96.75           C  
ATOM   1121  HA  SER A  77       9.438  -4.777 -14.520  1.00 96.75           H  
ATOM   1122  C   SER A  77       9.955  -2.898 -13.665  1.00 96.75           C  
ATOM   1123  CB  SER A  77       8.954  -3.248 -15.939  1.00 96.75           C  
ATOM   1124  HB2 SER A  77       9.943  -3.331 -16.391  1.00 96.75           H  
ATOM   1125  HB3 SER A  77       8.672  -2.196 -15.940  1.00 96.75           H  
ATOM   1126  O   SER A  77      11.039  -3.341 -13.302  1.00 96.75           O  
ATOM   1127  OG  SER A  77       8.018  -3.982 -16.715  1.00 96.75           O  
ATOM   1128  HG  SER A  77       7.141  -3.842 -16.349  1.00 96.75           H  
ATOM   1129  N   LEU A  78       9.500  -1.703 -13.270  1.00 97.00           N  
ATOM   1130  H   LEU A  78       8.597  -1.401 -13.608  1.00 97.00           H  
ATOM   1131  CA  LEU A  78      10.245  -0.782 -12.408  1.00 97.00           C  
ATOM   1132  HA  LEU A  78      11.196  -0.553 -12.890  1.00 97.00           H  
ATOM   1133  C   LEU A  78      10.569  -1.392 -11.036  1.00 97.00           C  
ATOM   1134  CB  LEU A  78       9.423   0.513 -12.273  1.00 97.00           C  
ATOM   1135  HB2 LEU A  78       8.434   0.259 -11.892  1.00 97.00           H  
ATOM   1136  HB3 LEU A  78       9.296   0.948 -13.264  1.00 97.00           H  
ATOM   1137  O   LEU A  78      11.702  -1.292 -10.576  1.00 97.00           O  
ATOM   1138  CG  LEU A  78      10.034   1.574 -11.338  1.00 97.00           C  
ATOM   1139  HG  LEU A  78      10.154   1.163 -10.336  1.00 97.00           H  
ATOM   1140  CD1 LEU A  78      11.387   2.072 -11.839  1.00 97.00           C  
ATOM   1141 HD11 LEU A  78      12.109   1.255 -11.855  1.00 97.00           H  
ATOM   1142 HD12 LEU A  78      11.285   2.481 -12.845  1.00 97.00           H  
ATOM   1143 HD13 LEU A  78      11.767   2.845 -11.171  1.00 97.00           H  
ATOM   1144  CD2 LEU A  78       9.073   2.761 -11.249  1.00 97.00           C  
ATOM   1145 HD21 LEU A  78       8.929   3.195 -12.239  1.00 97.00           H  
ATOM   1146 HD22 LEU A  78       8.112   2.429 -10.855  1.00 97.00           H  
ATOM   1147 HD23 LEU A  78       9.484   3.521 -10.585  1.00 97.00           H  
ATOM   1148  N   LEU A  79       9.600  -2.046 -10.386  1.00 95.98           N  
ATOM   1149  H   LEU A  79       8.682  -2.085 -10.806  1.00 95.98           H  
ATOM   1150  CA  LEU A  79       9.829  -2.725  -9.105  1.00 95.98           C  
ATOM   1151  HA  LEU A  79      10.287  -2.025  -8.407  1.00 95.98           H  
ATOM   1152  C   LEU A  79      10.814  -3.892  -9.250  1.00 95.98           C  
ATOM   1153  CB  LEU A  79       8.490  -3.228  -8.534  1.00 95.98           C  
ATOM   1154  HB2 LEU A  79       8.702  -3.876  -7.684  1.00 95.98           H  
ATOM   1155  HB3 LEU A  79       7.998  -3.836  -9.293  1.00 95.98           H  
ATOM   1156  O   LEU A  79      11.651  -4.107  -8.377  1.00 95.98           O  
ATOM   1157  CG  LEU A  79       7.519  -2.127  -8.069  1.00 95.98           C  
ATOM   1158  HG  LEU A  79       7.315  -1.431  -8.883  1.00 95.98           H  
ATOM   1159  CD1 LEU A  79       6.200  -2.770  -7.638  1.00 95.98           C  
ATOM   1160 HD11 LEU A  79       5.501  -1.999  -7.314  1.00 95.98           H  
ATOM   1161 HD12 LEU A  79       6.376  -3.469  -6.820  1.00 95.98           H  
ATOM   1162 HD13 LEU A  79       5.766  -3.306  -8.483  1.00 95.98           H  
ATOM   1163  CD2 LEU A  79       8.070  -1.319  -6.895  1.00 95.98           C  
ATOM   1164 HD21 LEU A  79       7.314  -0.622  -6.535  1.00 95.98           H  
ATOM   1165 HD22 LEU A  79       8.359  -1.990  -6.086  1.00 95.98           H  
ATOM   1166 HD23 LEU A  79       8.936  -0.744  -7.224  1.00 95.98           H  
ATOM   1167  N   ALA A  80      10.744  -4.628 -10.359  1.00 94.53           N  
ATOM   1168  H   ALA A  80      10.031  -4.413 -11.042  1.00 94.53           H  
ATOM   1169  CA  ALA A  80      11.602  -5.777 -10.605  1.00 94.53           C  
ATOM   1170  HA  ALA A  80      11.568  -6.414  -9.721  1.00 94.53           H  
ATOM   1171  C   ALA A  80      13.077  -5.388 -10.829  1.00 94.53           C  
ATOM   1172  CB  ALA A  80      11.007  -6.571 -11.769  1.00 94.53           C  
ATOM   1173  HB1 ALA A  80      11.157  -6.041 -12.710  1.00 94.53           H  
ATOM   1174  HB2 ALA A  80      11.488  -7.548 -11.806  1.00 94.53           H  
ATOM   1175  HB3 ALA A  80       9.941  -6.732 -11.606  1.00 94.53           H  
ATOM   1176  O   ALA A  80      13.957  -6.184 -10.509  1.00 94.53           O  
ATOM   1177  N   MET A  81      13.364  -4.160 -11.287  1.00 94.33           N  
ATOM   1178  H   MET A  81      12.594  -3.561 -11.549  1.00 94.33           H  
ATOM   1179  CA  MET A  81      14.734  -3.638 -11.452  1.00 94.33           C  
ATOM   1180  HA  MET A  81      15.280  -4.294 -12.130  1.00 94.33           H  
ATOM   1181  C   MET A  81      15.544  -3.582 -10.147  1.00 94.33           C  
ATOM   1182  CB  MET A  81      14.705  -2.223 -12.052  1.00 94.33           C  
ATOM   1183  HB2 MET A  81      14.063  -1.580 -11.449  1.00 94.33           H  
ATOM   1184  HB3 MET A  81      15.712  -1.808 -12.020  1.00 94.33           H  
ATOM   1185  O   MET A  81      16.769  -3.501 -10.202  1.00 94.33           O  
ATOM   1186  CG  MET A  81      14.233  -2.199 -13.506  1.00 94.33           C  
ATOM   1187  HG2 MET A  81      13.249  -2.662 -13.569  1.00 94.33           H  
ATOM   1188  HG3 MET A  81      14.917  -2.796 -14.110  1.00 94.33           H  
ATOM   1189  SD  MET A  81      14.117  -0.542 -14.229  1.00 94.33           S  
ATOM   1190  CE  MET A  81      15.868  -0.093 -14.235  1.00 94.33           C  
ATOM   1191  HE1 MET A  81      16.084   0.498 -15.125  1.00 94.33           H  
ATOM   1192  HE2 MET A  81      16.476  -0.997 -14.237  1.00 94.33           H  
ATOM   1193  HE3 MET A  81      16.106   0.484 -13.341  1.00 94.33           H  
ATOM   1194  N   ALA A  82      14.888  -3.621  -8.982  1.00 91.36           N  
ATOM   1195  H   ALA A  82      13.879  -3.673  -8.994  1.00 91.36           H  
ATOM   1196  CA  ALA A  82      15.558  -3.679  -7.683  1.00 91.36           C  
ATOM   1197  HA  ALA A  82      16.291  -2.875  -7.612  1.00 91.36           H  
ATOM   1198  C   ALA A  82      16.295  -5.000  -7.424  1.00 91.36           C  
ATOM   1199  CB  ALA A  82      14.500  -3.493  -6.596  1.00 91.36           C  
ATOM   1200  HB1 ALA A  82      13.673  -4.187  -6.749  1.00 91.36           H  
ATOM   1201  HB2 ALA A  82      14.135  -2.467  -6.608  1.00 91.36           H  
ATOM   1202  HB3 ALA A  82      14.940  -3.708  -5.622  1.00 91.36           H  
ATOM   1203  O   ALA A  82      17.164  -5.056  -6.553  1.00 91.36           O  
ATOM   1204  N   TYR A  83      15.927  -6.067  -8.132  1.00 90.12           N  
ATOM   1205  H   TYR A  83      15.267  -5.948  -8.887  1.00 90.12           H  
ATOM   1206  CA  TYR A  83      16.366  -7.421  -7.826  1.00 90.12           C  
ATOM   1207  HA  TYR A  83      16.890  -7.417  -6.870  1.00 90.12           H  
ATOM   1208  C   TYR A  83      17.338  -7.936  -8.882  1.00 90.12           C  
ATOM   1209  CB  TYR A  83      15.146  -8.334  -7.663  1.00 90.12           C  
ATOM   1210  HB2 TYR A  83      15.487  -9.343  -7.432  1.00 90.12           H  
ATOM   1211  HB3 TYR A  83      14.606  -8.380  -8.609  1.00 90.12           H  
ATOM   1212  O   TYR A  83      17.150  -7.740 -10.079  1.00 90.12           O  
ATOM   1213  CG  TYR A  83      14.200  -7.880  -6.565  1.00 90.12           C  
ATOM   1214  CD1 TYR A  83      14.494  -8.162  -5.217  1.00 90.12           C  
ATOM   1215  HD1 TYR A  83      15.388  -8.708  -4.957  1.00 90.12           H  
ATOM   1216  CD2 TYR A  83      13.046  -7.140  -6.891  1.00 90.12           C  
ATOM   1217  HD2 TYR A  83      12.833  -6.898  -7.921  1.00 90.12           H  
ATOM   1218  CE1 TYR A  83      13.632  -7.718  -4.195  1.00 90.12           C  
ATOM   1219  HE1 TYR A  83      13.869  -7.933  -3.163  1.00 90.12           H  
ATOM   1220  CE2 TYR A  83      12.180  -6.695  -5.874  1.00 90.12           C  
ATOM   1221  HE2 TYR A  83      11.297  -6.125  -6.121  1.00 90.12           H  
ATOM   1222  OH  TYR A  83      11.642  -6.562  -3.538  1.00 90.12           O  
ATOM   1223  HH  TYR A  83      12.005  -6.812  -2.686  1.00 90.12           H  
ATOM   1224  CZ  TYR A  83      12.471  -6.986  -4.526  1.00 90.12           C  
ATOM   1225  N   SER A  84      18.359  -8.669  -8.435  1.00 86.55           N  
ATOM   1226  H   SER A  84      18.467  -8.808  -7.440  1.00 86.55           H  
ATOM   1227  CA  SER A  84      19.341  -9.303  -9.323  1.00 86.55           C  
ATOM   1228  HA  SER A  84      19.756  -8.545  -9.987  1.00 86.55           H  
ATOM   1229  C   SER A  84      18.735 -10.401 -10.203  1.00 86.55           C  
ATOM   1230  CB  SER A  84      20.477  -9.893  -8.486  1.00 86.55           C  
ATOM   1231  HB2 SER A  84      21.180 -10.411  -9.138  1.00 86.55           H  
ATOM   1232  HB3 SER A  84      21.001  -9.085  -7.975  1.00 86.55           H  
ATOM   1233  O   SER A  84      19.218 -10.636 -11.307  1.00 86.55           O  
ATOM   1234  OG  SER A  84      19.955 -10.797  -7.525  1.00 86.55           O  
ATOM   1235  HG  SER A  84      20.677 -11.107  -6.974  1.00 86.55           H  
ATOM   1236  N   SER A  85      17.665 -11.058  -9.737  1.00 89.82           N  
ATOM   1237  H   SER A  85      17.346 -10.817  -8.809  1.00 89.82           H  
ATOM   1238  CA  SER A  85      16.882 -12.024 -10.515  1.00 89.82           C  
ATOM   1239  HA  SER A  85      17.238 -12.023 -11.546  1.00 89.82           H  
ATOM   1240  C   SER A  85      15.397 -11.641 -10.536  1.00 89.82           C  
ATOM   1241  CB  SER A  85      17.105 -13.445 -10.000  1.00 89.82           C  
ATOM   1242  HB2 SER A  85      16.734 -13.536  -8.980  1.00 89.82           H  
ATOM   1243  HB3 SER A  85      18.173 -13.665 -10.013  1.00 89.82           H  
ATOM   1244  O   SER A  85      14.612 -12.097  -9.696  1.00 89.82           O  
ATOM   1245  OG  SER A  85      16.427 -14.357 -10.847  1.00 89.82           O  
ATOM   1246  HG  SER A  85      17.053 -15.016 -11.155  1.00 89.82           H  
ATOM   1247  N   PRO A  86      14.987 -10.807 -11.507  1.00 89.62           N  
ATOM   1248  CA  PRO A  86      13.591 -10.415 -11.698  1.00 89.62           C  
ATOM   1249  HA  PRO A  86      13.248  -9.880 -10.813  1.00 89.62           H  
ATOM   1250  C   PRO A  86      12.658 -11.600 -11.974  1.00 89.62           C  
ATOM   1251  CB  PRO A  86      13.638  -9.447 -12.882  1.00 89.62           C  
ATOM   1252  HB2 PRO A  86      12.819  -8.728 -12.877  1.00 89.62           H  
ATOM   1253  HB3 PRO A  86      13.640 -10.007 -13.818  1.00 89.62           H  
ATOM   1254  O   PRO A  86      11.512 -11.605 -11.530  1.00 89.62           O  
ATOM   1255  CG  PRO A  86      14.992  -8.776 -12.680  1.00 89.62           C  
ATOM   1256  HG2 PRO A  86      14.958  -8.105 -11.822  1.00 89.62           H  
ATOM   1257  HG3 PRO A  86      15.355  -8.240 -13.557  1.00 89.62           H  
ATOM   1258  CD  PRO A  86      15.849  -9.983 -12.346  1.00 89.62           C  
ATOM   1259  HD2 PRO A  86      16.115 -10.522 -13.256  1.00 89.62           H  
ATOM   1260  HD3 PRO A  86      16.747  -9.651 -11.826  1.00 89.62           H  
ATOM   1261  N   GLU A  87      13.145 -12.639 -12.659  1.00 89.03           N  
ATOM   1262  H   GLU A  87      14.089 -12.587 -13.014  1.00 89.03           H  
ATOM   1263  CA  GLU A  87      12.370 -13.857 -12.920  1.00 89.03           C  
ATOM   1264  HA  GLU A  87      11.430 -13.591 -13.405  1.00 89.03           H  
ATOM   1265  C   GLU A  87      12.032 -14.596 -11.620  1.00 89.03           C  
ATOM   1266  CB  GLU A  87      13.142 -14.802 -13.850  1.00 89.03           C  
ATOM   1267  HB2 GLU A  87      14.057 -15.124 -13.352  1.00 89.03           H  
ATOM   1268  HB3 GLU A  87      12.516 -15.678 -14.023  1.00 89.03           H  
ATOM   1269  O   GLU A  87      10.881 -14.988 -11.405  1.00 89.03           O  
ATOM   1270  CG  GLU A  87      13.505 -14.182 -15.209  1.00 89.03           C  
ATOM   1271  HG2 GLU A  87      14.224 -13.377 -15.053  1.00 89.03           H  
ATOM   1272  HG3 GLU A  87      12.606 -13.750 -15.648  1.00 89.03           H  
ATOM   1273  CD  GLU A  87      14.095 -15.204 -16.196  1.00 89.03           C  
ATOM   1274  OE1 GLU A  87      14.233 -14.837 -17.384  1.00 89.03           O  
ATOM   1275  OE2 GLU A  87      14.377 -16.349 -15.774  1.00 89.03           O  
ATOM   1276  N   LEU A  88      13.008 -14.738 -10.715  1.00 90.03           N  
ATOM   1277  H   LEU A  88      13.928 -14.380 -10.926  1.00 90.03           H  
ATOM   1278  CA  LEU A  88      12.783 -15.344  -9.402  1.00 90.03           C  
ATOM   1279  HA  LEU A  88      12.331 -16.324  -9.554  1.00 90.03           H  
ATOM   1280  C   LEU A  88      11.822 -14.496  -8.561  1.00 90.03           C  
ATOM   1281  CB  LEU A  88      14.130 -15.545  -8.693  1.00 90.03           C  
ATOM   1282  HB2 LEU A  88      14.774 -16.153  -9.328  1.00 90.03           H  
ATOM   1283  HB3 LEU A  88      14.603 -14.572  -8.559  1.00 90.03           H  
ATOM   1284  O   LEU A  88      10.916 -15.032  -7.922  1.00 90.03           O  
ATOM   1285  CG  LEU A  88      14.007 -16.223  -7.315  1.00 90.03           C  
ATOM   1286  HG  LEU A  88      13.385 -15.614  -6.660  1.00 90.03           H  
ATOM   1287  CD1 LEU A  88      13.408 -17.628  -7.406  1.00 90.03           C  
ATOM   1288 HD11 LEU A  88      13.983 -18.241  -8.101  1.00 90.03           H  
ATOM   1289 HD12 LEU A  88      13.414 -18.093  -6.420  1.00 90.03           H  
ATOM   1290 HD13 LEU A  88      12.371 -17.576  -7.738  1.00 90.03           H  
ATOM   1291  CD2 LEU A  88      15.394 -16.327  -6.682  1.00 90.03           C  
ATOM   1292 HD21 LEU A  88      15.311 -16.774  -5.692  1.00 90.03           H  
ATOM   1293 HD22 LEU A  88      15.825 -15.332  -6.580  1.00 90.03           H  
ATOM   1294 HD23 LEU A  88      16.045 -16.942  -7.303  1.00 90.03           H  
ATOM   1295  N   TYR A  89      11.976 -13.171  -8.603  1.00 91.20           N  
ATOM   1296  H   TYR A  89      12.756 -12.797  -9.124  1.00 91.20           H  
ATOM   1297  CA  TYR A  89      11.080 -12.240  -7.920  1.00 91.20           C  
ATOM   1298  HA  TYR A  89      11.113 -12.445  -6.850  1.00 91.20           H  
ATOM   1299  C   TYR A  89       9.618 -12.409  -8.371  1.00 91.20           C  
ATOM   1300  CB  TYR A  89      11.584 -10.807  -8.149  1.00 91.20           C  
ATOM   1301  HB2 TYR A  89      11.776 -10.652  -9.211  1.00 91.20           H  
ATOM   1302  HB3 TYR A  89      12.530 -10.673  -7.624  1.00 91.20           H  
ATOM   1303  O   TYR A  89       8.723 -12.564  -7.534  1.00 91.20           O  
ATOM   1304  CG  TYR A  89      10.607  -9.755  -7.678  1.00 91.20           C  
ATOM   1305  CD1 TYR A  89       9.919  -8.944  -8.604  1.00 91.20           C  
ATOM   1306  HD1 TYR A  89      10.126  -9.033  -9.660  1.00 91.20           H  
ATOM   1307  CD2 TYR A  89      10.349  -9.633  -6.303  1.00 91.20           C  
ATOM   1308  HD2 TYR A  89      10.911 -10.220  -5.592  1.00 91.20           H  
ATOM   1309  CE1 TYR A  89       8.962  -8.015  -8.150  1.00 91.20           C  
ATOM   1310  HE1 TYR A  89       8.434  -7.381  -8.847  1.00 91.20           H  
ATOM   1311  CE2 TYR A  89       9.374  -8.730  -5.851  1.00 91.20           C  
ATOM   1312  HE2 TYR A  89       9.178  -8.638  -4.793  1.00 91.20           H  
ATOM   1313  OH  TYR A  89       7.708  -7.082  -6.323  1.00 91.20           O  
ATOM   1314  HH  TYR A  89       7.522  -7.273  -5.401  1.00 91.20           H  
ATOM   1315  CZ  TYR A  89       8.676  -7.921  -6.771  1.00 91.20           C  
ATOM   1316  N   LEU A  90       9.372 -12.447  -9.685  1.00 91.23           N  
ATOM   1317  H   LEU A  90      10.150 -12.307 -10.313  1.00 91.23           H  
ATOM   1318  CA  LEU A  90       8.028 -12.582 -10.257  1.00 91.23           C  
ATOM   1319  HA  LEU A  90       7.356 -11.892  -9.748  1.00 91.23           H  
ATOM   1320  C   LEU A  90       7.438 -13.982 -10.072  1.00 91.23           C  
ATOM   1321  CB  LEU A  90       8.072 -12.240 -11.755  1.00 91.23           C  
ATOM   1322  HB2 LEU A  90       7.107 -12.479 -12.202  1.00 91.23           H  
ATOM   1323  HB3 LEU A  90       8.824 -12.873 -12.226  1.00 91.23           H  
ATOM   1324  O   LEU A  90       6.236 -14.109  -9.862  1.00 91.23           O  
ATOM   1325  CG  LEU A  90       8.395 -10.769 -12.059  1.00 91.23           C  
ATOM   1326  HG  LEU A  90       9.300 -10.467 -11.534  1.00 91.23           H  
ATOM   1327  CD1 LEU A  90       8.634 -10.614 -13.559  1.00 91.23           C  
ATOM   1328 HD11 LEU A  90       7.716 -10.792 -14.119  1.00 91.23           H  
ATOM   1329 HD12 LEU A  90       9.011  -9.610 -13.753  1.00 91.23           H  
ATOM   1330 HD13 LEU A  90       9.406 -11.315 -13.876  1.00 91.23           H  
ATOM   1331  CD2 LEU A  90       7.273  -9.822 -11.636  1.00 91.23           C  
ATOM   1332 HD21 LEU A  90       7.560  -8.804 -11.900  1.00 91.23           H  
ATOM   1333 HD22 LEU A  90       6.341 -10.083 -12.137  1.00 91.23           H  
ATOM   1334 HD23 LEU A  90       7.134  -9.860 -10.555  1.00 91.23           H  
ATOM   1335  N   THR A  91       8.250 -15.036 -10.137  1.00 88.47           N  
ATOM   1336  H   THR A  91       9.227 -14.886 -10.341  1.00 88.47           H  
ATOM   1337  CA  THR A  91       7.771 -16.410  -9.899  1.00 88.47           C  
ATOM   1338  HA  THR A  91       6.839 -16.556 -10.445  1.00 88.47           H  
ATOM   1339  C   THR A  91       7.446 -16.665  -8.430  1.00 88.47           C  
ATOM   1340  CB  THR A  91       8.766 -17.466 -10.391  1.00 88.47           C  
ATOM   1341  HB  THR A  91       8.454 -18.445 -10.029  1.00 88.47           H  
ATOM   1342  O   THR A  91       6.512 -17.409  -8.146  1.00 88.47           O  
ATOM   1343  CG2 THR A  91       8.837 -17.517 -11.916  1.00 88.47           C  
ATOM   1344 HG21 THR A  91       9.611 -18.222 -12.221  1.00 88.47           H  
ATOM   1345 HG22 THR A  91       7.879 -17.854 -12.311  1.00 88.47           H  
ATOM   1346 HG23 THR A  91       9.064 -16.534 -12.328  1.00 88.47           H  
ATOM   1347  OG1 THR A  91      10.060 -17.201  -9.923  1.00 88.47           O  
ATOM   1348  HG1 THR A  91      10.418 -16.494 -10.464  1.00 88.47           H  
ATOM   1349  N   THR A  92       8.159 -16.012  -7.509  1.00 88.08           N  
ATOM   1350  H   THR A  92       8.962 -15.483  -7.820  1.00 88.08           H  
ATOM   1351  CA  THR A  92       7.924 -16.136  -6.063  1.00 88.08           C  
ATOM   1352  HA  THR A  92       7.707 -17.178  -5.829  1.00 88.08           H  
ATOM   1353  C   THR A  92       6.720 -15.309  -5.615  1.00 88.08           C  
ATOM   1354  CB  THR A  92       9.177 -15.733  -5.269  1.00 88.08           C  
ATOM   1355  HB  THR A  92       9.393 -14.677  -5.437  1.00 88.08           H  
ATOM   1356  O   THR A  92       5.826 -15.831  -4.956  1.00 88.08           O  
ATOM   1357  CG2 THR A  92       9.028 -15.973  -3.768  1.00 88.08           C  
ATOM   1358 HG21 THR A  92       9.969 -15.744  -3.267  1.00 88.08           H  
ATOM   1359 HG22 THR A  92       8.253 -15.328  -3.355  1.00 88.08           H  
ATOM   1360 HG23 THR A  92       8.767 -17.015  -3.581  1.00 88.08           H  
ATOM   1361  OG1 THR A  92      10.283 -16.491  -5.702  1.00 88.08           O  
ATOM   1362  HG1 THR A  92      10.572 -16.111  -6.535  1.00 88.08           H  
ATOM   1363  N   ASN A  93       6.664 -14.027  -5.992  1.00 89.93           N  
ATOM   1364  H   ASN A  93       7.425 -13.653  -6.540  1.00 89.93           H  
ATOM   1365  CA  ASN A  93       5.665 -13.086  -5.465  1.00 89.93           C  
ATOM   1366  HA  ASN A  93       5.223 -13.497  -4.558  1.00 89.93           H  
ATOM   1367  C   ASN A  93       4.499 -12.821  -6.435  1.00 89.93           C  
ATOM   1368  CB  ASN A  93       6.382 -11.783  -5.077  1.00 89.93           C  
ATOM   1369  HB2 ASN A  93       5.660 -11.090  -4.644  1.00 89.93           H  
ATOM   1370  HB3 ASN A  93       6.808 -11.316  -5.966  1.00 89.93           H  
ATOM   1371  O   ASN A  93       3.454 -12.318  -6.035  1.00 89.93           O  
ATOM   1372  CG  ASN A  93       7.474 -12.005  -4.048  1.00 89.93           C  
ATOM   1373  ND2 ASN A  93       8.710 -11.735  -4.390  1.00 89.93           N  
ATOM   1374 HD21 ASN A  93       9.420 -11.886  -3.687  1.00 89.93           H  
ATOM   1375 HD22 ASN A  93       8.908 -11.389  -5.318  1.00 89.93           H  
ATOM   1376  OD1 ASN A  93       7.241 -12.445  -2.937  1.00 89.93           O  
ATOM   1377  N   GLY A  94       4.662 -13.120  -7.725  1.00 83.98           N  
ATOM   1378  H   GLY A  94       5.526 -13.555  -8.013  1.00 83.98           H  
ATOM   1379  CA  GLY A  94       3.701 -12.789  -8.783  1.00 83.98           C  
ATOM   1380  HA2 GLY A  94       3.137 -11.903  -8.490  1.00 83.98           H  
ATOM   1381  HA3 GLY A  94       4.248 -12.558  -9.697  1.00 83.98           H  
ATOM   1382  C   GLY A  94       2.687 -13.884  -9.100  1.00 83.98           C  
ATOM   1383  O   GLY A  94       2.031 -13.816 -10.142  1.00 83.98           O  
ATOM   1384  N   VAL A  95       2.549 -14.898  -8.241  1.00 81.47           N  
ATOM   1385  H   VAL A  95       3.096 -14.880  -7.393  1.00 81.47           H  
ATOM   1386  CA  VAL A  95       1.590 -15.992  -8.438  1.00 81.47           C  
ATOM   1387  HA  VAL A  95       1.725 -16.380  -9.447  1.00 81.47           H  
ATOM   1388  C   VAL A  95       0.164 -15.452  -8.316  1.00 81.47           C  
ATOM   1389  CB  VAL A  95       1.836 -17.156  -7.458  1.00 81.47           C  
ATOM   1390  HB  VAL A  95       1.682 -16.816  -6.434  1.00 81.47           H  
ATOM   1391  O   VAL A  95      -0.303 -15.113  -7.233  1.00 81.47           O  
ATOM   1392  CG1 VAL A  95       0.876 -18.320  -7.745  1.00 81.47           C  
ATOM   1393 HG11 VAL A  95       1.099 -19.149  -7.073  1.00 81.47           H  
ATOM   1394 HG12 VAL A  95       0.987 -18.654  -8.776  1.00 81.47           H  
ATOM   1395 HG13 VAL A  95      -0.154 -18.010  -7.566  1.00 81.47           H  
ATOM   1396  CG2 VAL A  95       3.268 -17.690  -7.582  1.00 81.47           C  
ATOM   1397 HG21 VAL A  95       3.486 -17.983  -8.609  1.00 81.47           H  
ATOM   1398 HG22 VAL A  95       3.407 -18.549  -6.924  1.00 81.47           H  
ATOM   1399 HG23 VAL A  95       3.982 -16.928  -7.272  1.00 81.47           H  
ATOM   1400  N   ASN A  96      -0.544 -15.375  -9.444  1.00 82.97           N  
ATOM   1401  H   ASN A  96      -0.085 -15.601 -10.315  1.00 82.97           H  
ATOM   1402  CA  ASN A  96      -1.904 -14.854  -9.515  1.00 82.97           C  
ATOM   1403  HA  ASN A  96      -2.340 -14.873  -8.516  1.00 82.97           H  
ATOM   1404  C   ASN A  96      -2.782 -15.738 -10.419  1.00 82.97           C  
ATOM   1405  CB  ASN A  96      -1.830 -13.388  -9.975  1.00 82.97           C  
ATOM   1406  HB2 ASN A  96      -1.078 -12.861  -9.387  1.00 82.97           H  
ATOM   1407  HB3 ASN A  96      -1.534 -13.347 -11.023  1.00 82.97           H  
ATOM   1408  O   ASN A  96      -2.329 -16.242 -11.448  1.00 82.97           O  
ATOM   1409  CG  ASN A  96      -3.162 -12.690  -9.812  1.00 82.97           C  
ATOM   1410  ND2 ASN A  96      -3.328 -11.857  -8.813  1.00 82.97           N  
ATOM   1411 HD21 ASN A  96      -4.265 -11.500  -8.687  1.00 82.97           H  
ATOM   1412 HD22 ASN A  96      -2.606 -11.739  -8.118  1.00 82.97           H  
ATOM   1413  OD1 ASN A  96      -4.087 -12.929 -10.561  1.00 82.97           O  
ATOM   1414  N   ALA A  97      -4.041 -15.948 -10.028  1.00 79.50           N  
ATOM   1415  H   ALA A  97      -4.390 -15.474  -9.208  1.00 79.50           H  
ATOM   1416  CA  ALA A  97      -4.971 -16.787 -10.782  1.00 79.50           C  
ATOM   1417  HA  ALA A  97      -4.472 -17.725 -11.028  1.00 79.50           H  
ATOM   1418  C   ALA A  97      -5.418 -16.144 -12.108  1.00 79.50           C  
ATOM   1419  CB  ALA A  97      -6.170 -17.105  -9.884  1.00 79.50           C  
ATOM   1420  HB1 ALA A  97      -6.710 -16.188  -9.648  1.00 79.50           H  
ATOM   1421  HB2 ALA A  97      -6.851 -17.777 -10.407  1.00 79.50           H  
ATOM   1422  HB3 ALA A  97      -5.836 -17.575  -8.960  1.00 79.50           H  
ATOM   1423  O   ALA A  97      -5.618 -16.870 -13.086  1.00 79.50           O  
ATOM   1424  N   ASP A  98      -5.501 -14.811 -12.141  1.00 80.66           N  
ATOM   1425  H   ASP A  98      -5.275 -14.305 -11.296  1.00 80.66           H  
ATOM   1426  CA  ASP A  98      -6.107 -14.006 -13.207  1.00 80.66           C  
ATOM   1427  HA  ASP A  98      -6.785 -14.629 -13.790  1.00 80.66           H  
ATOM   1428  C   ASP A  98      -5.078 -13.394 -14.165  1.00 80.66           C  
ATOM   1429  CB  ASP A  98      -6.930 -12.873 -12.570  1.00 80.66           C  
ATOM   1430  HB2 ASP A  98      -7.409 -12.298 -13.362  1.00 80.66           H  
ATOM   1431  HB3 ASP A  98      -6.259 -12.203 -12.031  1.00 80.66           H  
ATOM   1432  O   ASP A  98      -5.432 -12.921 -15.247  1.00 80.66           O  
ATOM   1433  CG  ASP A  98      -8.017 -13.382 -11.622  1.00 80.66           C  
ATOM   1434  OD1 ASP A  98      -8.645 -14.409 -11.961  1.00 80.66           O  
ATOM   1435  OD2 ASP A  98      -8.192 -12.742 -10.562  1.00 80.66           O  
ATOM   1436  N   VAL A  99      -3.794 -13.392 -13.793  1.00 86.24           N  
ATOM   1437  H   VAL A  99      -3.568 -13.796 -12.895  1.00 86.24           H  
ATOM   1438  CA  VAL A  99      -2.728 -12.747 -14.567  1.00 86.24           C  
ATOM   1439  HA  VAL A  99      -3.132 -12.492 -15.547  1.00 86.24           H  
ATOM   1440  C   VAL A  99      -1.563 -13.691 -14.816  1.00 86.24           C  
ATOM   1441  CB  VAL A  99      -2.280 -11.421 -13.923  1.00 86.24           C  
ATOM   1442  HB  VAL A  99      -1.999 -11.591 -12.883  1.00 86.24           H  
ATOM   1443  O   VAL A  99      -1.111 -14.409 -13.928  1.00 86.24           O  
ATOM   1444  CG1 VAL A  99      -1.084 -10.789 -14.649  1.00 86.24           C  
ATOM   1445 HG11 VAL A  99      -0.871  -9.805 -14.232  1.00 86.24           H  
ATOM   1446 HG12 VAL A  99      -1.297 -10.701 -15.715  1.00 86.24           H  
ATOM   1447 HG13 VAL A  99      -0.192 -11.398 -14.504  1.00 86.24           H  
ATOM   1448  CG2 VAL A  99      -3.439 -10.414 -13.967  1.00 86.24           C  
ATOM   1449 HG21 VAL A  99      -3.100  -9.423 -13.663  1.00 86.24           H  
ATOM   1450 HG22 VAL A  99      -3.836 -10.347 -14.979  1.00 86.24           H  
ATOM   1451 HG23 VAL A  99      -4.234 -10.735 -13.295  1.00 86.24           H  
ATOM   1452  N   LYS A 100      -1.042 -13.652 -16.044  1.00 88.16           N  
ATOM   1453  H   LYS A 100      -1.479 -13.028 -16.707  1.00 88.16           H  
ATOM   1454  CA  LYS A 100       0.234 -14.268 -16.412  1.00 88.16           C  
ATOM   1455  HA  LYS A 100       0.647 -14.781 -15.544  1.00 88.16           H  
ATOM   1456  C   LYS A 100       1.220 -13.176 -16.819  1.00 88.16           C  
ATOM   1457  CB  LYS A 100       0.001 -15.304 -17.521  1.00 88.16           C  
ATOM   1458  HB2 LYS A 100      -0.382 -14.801 -18.409  1.00 88.16           H  
ATOM   1459  HB3 LYS A 100      -0.744 -16.024 -17.183  1.00 88.16           H  
ATOM   1460  O   LYS A 100       0.975 -12.461 -17.791  1.00 88.16           O  
ATOM   1461  CG  LYS A 100       1.297 -16.049 -17.873  1.00 88.16           C  
ATOM   1462  HG2 LYS A 100       2.049 -15.331 -18.200  1.00 88.16           H  
ATOM   1463  HG3 LYS A 100       1.668 -16.566 -16.988  1.00 88.16           H  
ATOM   1464  CD  LYS A 100       1.077 -17.062 -19.003  1.00 88.16           C  
ATOM   1465  HD2 LYS A 100       0.351 -17.811 -18.687  1.00 88.16           H  
ATOM   1466  HD3 LYS A 100       0.697 -16.536 -19.878  1.00 88.16           H  
ATOM   1467  CE  LYS A 100       2.415 -17.731 -19.342  1.00 88.16           C  
ATOM   1468  HE2 LYS A 100       3.140 -16.948 -19.563  1.00 88.16           H  
ATOM   1469  HE3 LYS A 100       2.774 -18.265 -18.463  1.00 88.16           H  
ATOM   1470  NZ  LYS A 100       2.303 -18.656 -20.499  1.00 88.16           N  
ATOM   1471  HZ1 LYS A 100       2.002 -18.155 -21.323  1.00 88.16           H  
ATOM   1472  HZ2 LYS A 100       3.204 -19.065 -20.702  1.00 88.16           H  
ATOM   1473  HZ3 LYS A 100       1.650 -19.403 -20.308  1.00 88.16           H  
ATOM   1474  N   TYR A 101       2.340 -13.083 -16.109  1.00 90.35           N  
ATOM   1475  H   TYR A 101       2.465 -13.665 -15.293  1.00 90.35           H  
ATOM   1476  CA  TYR A 101       3.441 -12.211 -16.504  1.00 90.35           C  
ATOM   1477  HA  TYR A 101       3.019 -11.266 -16.847  1.00 90.35           H  
ATOM   1478  C   TYR A 101       4.215 -12.825 -17.675  1.00 90.35           C  
ATOM   1479  CB  TYR A 101       4.334 -11.891 -15.298  1.00 90.35           C  
ATOM   1480  HB2 TYR A 101       4.737 -12.818 -14.890  1.00 90.35           H  
ATOM   1481  HB3 TYR A 101       5.175 -11.286 -15.634  1.00 90.35           H  
ATOM   1482  O   TYR A 101       4.552 -14.010 -17.659  1.00 90.35           O  
ATOM   1483  CG  TYR A 101       3.605 -11.122 -14.208  1.00 90.35           C  
ATOM   1484  CD1 TYR A 101       3.123  -9.826 -14.476  1.00 90.35           C  
ATOM   1485  HD1 TYR A 101       3.292  -9.376 -15.443  1.00 90.35           H  
ATOM   1486  CD2 TYR A 101       3.382 -11.701 -12.943  1.00 90.35           C  
ATOM   1487  HD2 TYR A 101       3.747 -12.693 -12.720  1.00 90.35           H  
ATOM   1488  CE1 TYR A 101       2.428  -9.107 -13.486  1.00 90.35           C  
ATOM   1489  HE1 TYR A 101       2.067  -8.107 -13.681  1.00 90.35           H  
ATOM   1490  CE2 TYR A 101       2.683 -10.983 -11.952  1.00 90.35           C  
ATOM   1491  HE2 TYR A 101       2.504 -11.432 -10.986  1.00 90.35           H  
ATOM   1492  OH  TYR A 101       1.531  -8.980 -11.273  1.00 90.35           O  
ATOM   1493  HH  TYR A 101       1.513  -9.430 -10.425  1.00 90.35           H  
ATOM   1494  CZ  TYR A 101       2.208  -9.682 -12.220  1.00 90.35           C  
ATOM   1495  N   VAL A 102       4.461 -12.019 -18.705  1.00 90.17           N  
ATOM   1496  H   VAL A 102       4.134 -11.065 -18.646  1.00 90.17           H  
ATOM   1497  CA  VAL A 102       5.295 -12.366 -19.860  1.00 90.17           C  
ATOM   1498  HA  VAL A 102       5.621 -13.404 -19.783  1.00 90.17           H  
ATOM   1499  C   VAL A 102       6.522 -11.473 -19.817  1.00 90.17           C  
ATOM   1500  CB  VAL A 102       4.535 -12.202 -21.189  1.00 90.17           C  
ATOM   1501  HB  VAL A 102       4.236 -11.161 -21.314  1.00 90.17           H  
ATOM   1502  O   VAL A 102       6.386 -10.252 -19.853  1.00 90.17           O  
ATOM   1503  CG1 VAL A 102       5.420 -12.606 -22.376  1.00 90.17           C  
ATOM   1504 HG11 VAL A 102       4.864 -12.505 -23.308  1.00 90.17           H  
ATOM   1505 HG12 VAL A 102       5.756 -13.638 -22.268  1.00 90.17           H  
ATOM   1506 HG13 VAL A 102       6.292 -11.955 -22.439  1.00 90.17           H  
ATOM   1507  CG2 VAL A 102       3.271 -13.075 -21.220  1.00 90.17           C  
ATOM   1508 HG21 VAL A 102       3.539 -14.120 -21.065  1.00 90.17           H  
ATOM   1509 HG22 VAL A 102       2.773 -12.964 -22.183  1.00 90.17           H  
ATOM   1510 HG23 VAL A 102       2.582 -12.757 -20.438  1.00 90.17           H  
ATOM   1511  N   ILE A 103       7.697 -12.087 -19.707  1.00 91.48           N  
ATOM   1512  H   ILE A 103       7.734 -13.096 -19.732  1.00 91.48           H  
ATOM   1513  CA  ILE A 103       8.962 -11.382 -19.501  1.00 91.48           C  
ATOM   1514  HA  ILE A 103       8.746 -10.417 -19.042  1.00 91.48           H  
ATOM   1515  C   ILE A 103       9.631 -11.121 -20.850  1.00 91.48           C  
ATOM   1516  CB  ILE A 103       9.872 -12.145 -18.510  1.00 91.48           C  
ATOM   1517  HB  ILE A 103      10.105 -13.123 -18.931  1.00 91.48           H  
ATOM   1518  O   ILE A 103       9.797 -12.034 -21.660  1.00 91.48           O  
ATOM   1519  CG1 ILE A 103       9.127 -12.345 -17.166  1.00 91.48           C  
ATOM   1520 HG12 ILE A 103       8.198 -12.887 -17.342  1.00 91.48           H  
ATOM   1521 HG13 ILE A 103       8.873 -11.373 -16.744  1.00 91.48           H  
ATOM   1522  CG2 ILE A 103      11.191 -11.379 -18.302  1.00 91.48           C  
ATOM   1523 HG21 ILE A 103      10.991 -10.383 -17.908  1.00 91.48           H  
ATOM   1524 HG22 ILE A 103      11.844 -11.917 -17.615  1.00 91.48           H  
ATOM   1525 HG23 ILE A 103      11.741 -11.287 -19.239  1.00 91.48           H  
ATOM   1526  CD1 ILE A 103       9.906 -13.146 -16.120  1.00 91.48           C  
ATOM   1527 HD11 ILE A 103       9.241 -13.410 -15.297  1.00 91.48           H  
ATOM   1528 HD12 ILE A 103      10.718 -12.538 -15.721  1.00 91.48           H  
ATOM   1529 HD13 ILE A 103      10.302 -14.059 -16.563  1.00 91.48           H  
ATOM   1530  N   TYR A 104      10.023  -9.871 -21.064  1.00 93.53           N  
ATOM   1531  H   TYR A 104       9.810  -9.186 -20.354  1.00 93.53           H  
ATOM   1532  CA  TYR A 104      10.833  -9.416 -22.186  1.00 93.53           C  
ATOM   1533  HA  TYR A 104      11.045 -10.248 -22.858  1.00 93.53           H  
ATOM   1534  C   TYR A 104      12.153  -8.866 -21.654  1.00 93.53           C  
ATOM   1535  CB  TYR A 104      10.081  -8.335 -22.967  1.00 93.53           C  
ATOM   1536  HB2 TYR A 104       9.874  -7.502 -22.295  1.00 93.53           H  
ATOM   1537  HB3 TYR A 104      10.736  -7.971 -23.758  1.00 93.53           H  
ATOM   1538  O   TYR A 104      12.161  -8.096 -20.698  1.00 93.53           O  
ATOM   1539  CG  TYR A 104       8.779  -8.792 -23.588  1.00 93.53           C  
ATOM   1540  CD1 TYR A 104       8.768  -9.321 -24.893  1.00 93.53           C  
ATOM   1541  HD1 TYR A 104       9.688  -9.390 -25.453  1.00 93.53           H  
ATOM   1542  CD2 TYR A 104       7.581  -8.691 -22.856  1.00 93.53           C  
ATOM   1543  HD2 TYR A 104       7.602  -8.301 -21.849  1.00 93.53           H  
ATOM   1544  CE1 TYR A 104       7.557  -9.754 -25.466  1.00 93.53           C  
ATOM   1545  HE1 TYR A 104       7.533 -10.156 -26.468  1.00 93.53           H  
ATOM   1546  CE2 TYR A 104       6.370  -9.122 -23.427  1.00 93.53           C  
ATOM   1547  HE2 TYR A 104       5.455  -9.066 -22.857  1.00 93.53           H  
ATOM   1548  OH  TYR A 104       5.180 -10.042 -25.288  1.00 93.53           O  
ATOM   1549  HH  TYR A 104       4.448  -9.827 -24.707  1.00 93.53           H  
ATOM   1550  CZ  TYR A 104       6.357  -9.648 -24.736  1.00 93.53           C  
ATOM   1551  N   ASN A 105      13.260  -9.221 -22.295  1.00 93.40           N  
ATOM   1552  H   ASN A 105      13.185  -9.768 -23.140  1.00 93.40           H  
ATOM   1553  CA  ASN A 105      14.585  -8.736 -21.938  1.00 93.40           C  
ATOM   1554  HA  ASN A 105      14.585  -8.430 -20.892  1.00 93.40           H  
ATOM   1555  C   ASN A 105      14.940  -7.511 -22.779  1.00 93.40           C  
ATOM   1556  CB  ASN A 105      15.603  -9.877 -22.085  1.00 93.40           C  
ATOM   1557  HB2 ASN A 105      16.608  -9.486 -21.928  1.00 93.40           H  
ATOM   1558  HB3 ASN A 105      15.544 -10.290 -23.092  1.00 93.40           H  
ATOM   1559  O   ASN A 105      14.767  -7.512 -23.998  1.00 93.40           O  
ATOM   1560  CG  ASN A 105      15.365 -10.966 -21.054  1.00 93.40           C  
ATOM   1561  ND2 ASN A 105      15.578 -12.215 -21.396  1.00 93.40           N  
ATOM   1562 HD21 ASN A 105      15.979 -12.444 -22.294  1.00 93.40           H  
ATOM   1563 HD22 ASN A 105      15.437 -12.881 -20.650  1.00 93.40           H  
ATOM   1564  OD1 ASN A 105      14.984 -10.718 -19.926  1.00 93.40           O  
ATOM   1565  N   ILE A 106      15.446  -6.476 -22.121  1.00 93.92           N  
ATOM   1566  H   ILE A 106      15.517  -6.542 -21.116  1.00 93.92           H  
ATOM   1567  CA  ILE A 106      16.006  -5.288 -22.756  1.00 93.92           C  
ATOM   1568  HA  ILE A 106      15.607  -5.190 -23.765  1.00 93.92           H  
ATOM   1569  C   ILE A 106      17.510  -5.485 -22.843  1.00 93.92           C  
ATOM   1570  CB  ILE A 106      15.647  -4.007 -21.979  1.00 93.92           C  
ATOM   1571  HB  ILE A 106      16.042  -4.088 -20.966  1.00 93.92           H  
ATOM   1572  O   ILE A 106      18.187  -5.590 -21.824  1.00 93.92           O  
ATOM   1573  CG1 ILE A 106      14.113  -3.850 -21.903  1.00 93.92           C  
ATOM   1574 HG12 ILE A 106      13.669  -4.749 -21.475  1.00 93.92           H  
ATOM   1575 HG13 ILE A 106      13.712  -3.716 -22.907  1.00 93.92           H  
ATOM   1576  CG2 ILE A 106      16.296  -2.787 -22.666  1.00 93.92           C  
ATOM   1577 HG21 ILE A 106      15.894  -2.656 -23.670  1.00 93.92           H  
ATOM   1578 HG22 ILE A 106      17.377  -2.904 -22.733  1.00 93.92           H  
ATOM   1579 HG23 ILE A 106      16.123  -1.880 -22.085  1.00 93.92           H  
ATOM   1580  CD1 ILE A 106      13.669  -2.679 -21.027  1.00 93.92           C  
ATOM   1581 HD11 ILE A 106      14.039  -1.731 -21.418  1.00 93.92           H  
ATOM   1582 HD12 ILE A 106      14.046  -2.818 -20.013  1.00 93.92           H  
ATOM   1583 HD13 ILE A 106      12.580  -2.623 -21.024  1.00 93.92           H  
ATOM   1584  N   GLU A 107      18.032  -5.515 -24.057  1.00 91.73           N  
ATOM   1585  H   GLU A 107      17.418  -5.385 -24.848  1.00 91.73           H  
ATOM   1586  CA  GLU A 107      19.464  -5.516 -24.312  1.00 91.73           C  
ATOM   1587  HA  GLU A 107      19.991  -5.588 -23.361  1.00 91.73           H  
ATOM   1588  C   GLU A 107      19.914  -4.206 -24.947  1.00 91.73           C  
ATOM   1589  CB  GLU A 107      19.857  -6.730 -25.154  1.00 91.73           C  
ATOM   1590  HB2 GLU A 107      19.218  -6.801 -26.035  1.00 91.73           H  
ATOM   1591  HB3 GLU A 107      20.888  -6.599 -25.481  1.00 91.73           H  
ATOM   1592  O   GLU A 107      19.098  -3.442 -25.457  1.00 91.73           O  
ATOM   1593  CG  GLU A 107      19.757  -8.019 -24.323  1.00 91.73           C  
ATOM   1594  HG2 GLU A 107      18.708  -8.252 -24.143  1.00 91.73           H  
ATOM   1595  HG3 GLU A 107      20.242  -7.867 -23.358  1.00 91.73           H  
ATOM   1596  CD  GLU A 107      20.426  -9.203 -25.019  1.00 91.73           C  
ATOM   1597  OE1 GLU A 107      20.315 -10.341 -24.504  1.00 91.73           O  
ATOM   1598  OE2 GLU A 107      20.941  -9.053 -26.151  1.00 91.73           O  
ATOM   1599  N   LYS A 108      21.220  -3.946 -24.906  1.00 90.45           N  
ATOM   1600  H   LYS A 108      21.830  -4.679 -24.573  1.00 90.45           H  
ATOM   1601  CA  LYS A 108      21.851  -2.795 -25.542  1.00 90.45           C  
ATOM   1602  HA  LYS A 108      21.089  -2.223 -26.072  1.00 90.45           H  
ATOM   1603  C   LYS A 108      22.847  -3.302 -26.577  1.00 90.45           C  
ATOM   1604  CB  LYS A 108      22.463  -1.858 -24.484  1.00 90.45           C  
ATOM   1605  HB2 LYS A 108      21.689  -1.615 -23.755  1.00 90.45           H  
ATOM   1606  HB3 LYS A 108      23.285  -2.355 -23.969  1.00 90.45           H  
ATOM   1607  O   LYS A 108      23.811  -3.983 -26.237  1.00 90.45           O  
ATOM   1608  CG  LYS A 108      22.960  -0.542 -25.110  1.00 90.45           C  
ATOM   1609  HG2 LYS A 108      23.843  -0.743 -25.718  1.00 90.45           H  
ATOM   1610  HG3 LYS A 108      22.179  -0.140 -25.755  1.00 90.45           H  
ATOM   1611  CD  LYS A 108      23.301   0.516 -24.049  1.00 90.45           C  
ATOM   1612  HD2 LYS A 108      22.410   0.715 -23.454  1.00 90.45           H  
ATOM   1613  HD3 LYS A 108      24.085   0.143 -23.390  1.00 90.45           H  
ATOM   1614  CE  LYS A 108      23.756   1.829 -24.709  1.00 90.45           C  
ATOM   1615  HE2 LYS A 108      24.697   1.648 -25.229  1.00 90.45           H  
ATOM   1616  HE3 LYS A 108      23.012   2.130 -25.446  1.00 90.45           H  
ATOM   1617  NZ  LYS A 108      23.927   2.925 -23.724  1.00 90.45           N  
ATOM   1618  HZ1 LYS A 108      23.042   3.249 -23.361  1.00 90.45           H  
ATOM   1619  HZ2 LYS A 108      24.303   2.595 -22.846  1.00 90.45           H  
ATOM   1620  HZ3 LYS A 108      24.421   3.741 -24.055  1.00 90.45           H  
ATOM   1621  N   ASP A 109      22.593  -2.971 -27.834  1.00 86.64           N  
ATOM   1622  H   ASP A 109      21.759  -2.430 -28.012  1.00 86.64           H  
ATOM   1623  CA  ASP A 109      23.490  -3.170 -28.964  1.00 86.64           C  
ATOM   1624  HA  ASP A 109      24.303  -3.835 -28.672  1.00 86.64           H  
ATOM   1625  C   ASP A 109      24.045  -1.806 -29.407  1.00 86.64           C  
ATOM   1626  CB  ASP A 109      22.763  -3.876 -30.112  1.00 86.64           C  
ATOM   1627  HB2 ASP A 109      22.359  -4.820 -29.745  1.00 86.64           H  
ATOM   1628  HB3 ASP A 109      21.937  -3.245 -30.441  1.00 86.64           H  
ATOM   1629  O   ASP A 109      23.332  -1.030 -30.051  1.00 86.64           O  
ATOM   1630  CG  ASP A 109      23.673  -4.168 -31.316  1.00 86.64           C  
ATOM   1631  OD1 ASP A 109      24.881  -3.820 -31.277  1.00 86.64           O  
ATOM   1632  OD2 ASP A 109      23.150  -4.720 -32.311  1.00 86.64           O  
ATOM   1633  N   PRO A 110      25.326  -1.510 -29.120  1.00 80.05           N  
ATOM   1634  CA  PRO A 110      25.960  -0.247 -29.496  1.00 80.05           C  
ATOM   1635  HA  PRO A 110      25.447   0.567 -28.982  1.00 80.05           H  
ATOM   1636  C   PRO A 110      25.953   0.043 -31.003  1.00 80.05           C  
ATOM   1637  CB  PRO A 110      27.401  -0.353 -28.984  1.00 80.05           C  
ATOM   1638  HB2 PRO A 110      27.772   0.610 -28.633  1.00 80.05           H  
ATOM   1639  HB3 PRO A 110      28.050  -0.745 -29.768  1.00 80.05           H  
ATOM   1640  O   PRO A 110      26.205   1.173 -31.413  1.00 80.05           O  
ATOM   1641  CG  PRO A 110      27.321  -1.373 -27.851  1.00 80.05           C  
ATOM   1642  HG2 PRO A 110      26.992  -0.878 -26.936  1.00 80.05           H  
ATOM   1643  HG3 PRO A 110      28.270  -1.885 -27.693  1.00 80.05           H  
ATOM   1644  CD  PRO A 110      26.235  -2.326 -28.330  1.00 80.05           C  
ATOM   1645  HD2 PRO A 110      26.667  -3.102 -28.961  1.00 80.05           H  
ATOM   1646  HD3 PRO A 110      25.740  -2.768 -27.466  1.00 80.05           H  
ATOM   1647  N   LYS A 111      25.705  -0.965 -31.852  1.00 80.70           N  
ATOM   1648  H   LYS A 111      25.472  -1.870 -31.469  1.00 80.70           H  
ATOM   1649  CA  LYS A 111      25.671  -0.797 -33.311  1.00 80.70           C  
ATOM   1650  HA  LYS A 111      26.448  -0.091 -33.605  1.00 80.70           H  
ATOM   1651  C   LYS A 111      24.357  -0.199 -33.811  1.00 80.70           C  
ATOM   1652  CB  LYS A 111      25.934  -2.143 -33.993  1.00 80.70           C  
ATOM   1653  HB2 LYS A 111      25.878  -2.007 -35.073  1.00 80.70           H  
ATOM   1654  HB3 LYS A 111      25.159  -2.851 -33.699  1.00 80.70           H  
ATOM   1655  O   LYS A 111      24.308   0.267 -34.949  1.00 80.70           O  
ATOM   1656  CG  LYS A 111      27.315  -2.704 -33.635  1.00 80.70           C  
ATOM   1657  HG2 LYS A 111      28.087  -2.010 -33.967  1.00 80.70           H  
ATOM   1658  HG3 LYS A 111      27.396  -2.841 -32.557  1.00 80.70           H  
ATOM   1659  CD  LYS A 111      27.511  -4.057 -34.316  1.00 80.70           C  
ATOM   1660  HD2 LYS A 111      26.713  -4.725 -33.990  1.00 80.70           H  
ATOM   1661  HD3 LYS A 111      27.461  -3.932 -35.397  1.00 80.70           H  
ATOM   1662  CE  LYS A 111      28.866  -4.633 -33.909  1.00 80.70           C  
ATOM   1663  HE2 LYS A 111      28.907  -4.658 -32.820  1.00 80.70           H  
ATOM   1664  HE3 LYS A 111      29.654  -3.968 -34.262  1.00 80.70           H  
ATOM   1665  NZ  LYS A 111      29.036  -5.998 -34.456  1.00 80.70           N  
ATOM   1666  HZ1 LYS A 111      28.284  -6.581 -34.120  1.00 80.70           H  
ATOM   1667  HZ2 LYS A 111      29.001  -5.979 -35.465  1.00 80.70           H  
ATOM   1668  HZ3 LYS A 111      29.913  -6.395 -34.151  1.00 80.70           H  
ATOM   1669  N   ARG A 112      23.293  -0.216 -33.002  1.00 78.38           N  
ATOM   1670  H   ARG A 112      23.421  -0.545 -32.056  1.00 78.38           H  
ATOM   1671  CA  ARG A 112      21.992   0.358 -33.363  1.00 78.38           C  
ATOM   1672  HA  ARG A 112      21.927   0.431 -34.449  1.00 78.38           H  
ATOM   1673  C   ARG A 112      21.880   1.774 -32.803  1.00 78.38           C  
ATOM   1674  CB  ARG A 112      20.849  -0.549 -32.880  1.00 78.38           C  
ATOM   1675  HB2 ARG A 112      19.904  -0.068 -33.132  1.00 78.38           H  
ATOM   1676  HB3 ARG A 112      20.897  -0.659 -31.797  1.00 78.38           H  
ATOM   1677  O   ARG A 112      22.093   1.995 -31.624  1.00 78.38           O  
ATOM   1678  CG  ARG A 112      20.886  -1.946 -33.522  1.00 78.38           C  
ATOM   1679  HG2 ARG A 112      21.694  -2.524 -33.073  1.00 78.38           H  
ATOM   1680  HG3 ARG A 112      21.065  -1.858 -34.594  1.00 78.38           H  
ATOM   1681  CD  ARG A 112      19.551  -2.667 -33.300  1.00 78.38           C  
ATOM   1682  HD2 ARG A 112      19.300  -2.614 -32.240  1.00 78.38           H  
ATOM   1683  HD3 ARG A 112      18.777  -2.145 -33.862  1.00 78.38           H  
ATOM   1684  NE  ARG A 112      19.616  -4.079 -33.721  1.00 78.38           N  
ATOM   1685  HE  ARG A 112      20.522  -4.520 -33.645  1.00 78.38           H  
ATOM   1686  NH1 ARG A 112      17.356  -4.475 -34.029  1.00 78.38           N  
ATOM   1687 HH11 ARG A 112      16.671  -5.077 -34.462  1.00 78.38           H  
ATOM   1688 HH12 ARG A 112      17.132  -3.505 -33.856  1.00 78.38           H  
ATOM   1689  NH2 ARG A 112      18.808  -6.131 -34.252  1.00 78.38           N  
ATOM   1690 HH21 ARG A 112      18.038  -6.773 -34.126  1.00 78.38           H  
ATOM   1691 HH22 ARG A 112      19.718  -6.536 -34.085  1.00 78.38           H  
ATOM   1692  CZ  ARG A 112      18.595  -4.878 -33.999  1.00 78.38           C  
ATOM   1693  N   THR A 113      21.507   2.739 -33.639  1.00 73.58           N  
ATOM   1694  H   THR A 113      21.469   2.537 -34.628  1.00 73.58           H  
ATOM   1695  CA  THR A 113      21.433   4.161 -33.244  1.00 73.58           C  
ATOM   1696  HA  THR A 113      21.887   4.301 -32.263  1.00 73.58           H  
ATOM   1697  C   THR A 113      20.010   4.703 -33.126  1.00 73.58           C  
ATOM   1698  CB  THR A 113      22.220   5.027 -34.233  1.00 73.58           C  
ATOM   1699  HB  THR A 113      22.061   6.081 -34.005  1.00 73.58           H  
ATOM   1700  O   THR A 113      19.817   5.804 -32.630  1.00 73.58           O  
ATOM   1701  CG2 THR A 113      23.720   4.736 -34.185  1.00 73.58           C  
ATOM   1702 HG21 THR A 113      24.085   4.882 -33.168  1.00 73.58           H  
ATOM   1703 HG22 THR A 113      23.923   3.709 -34.489  1.00 73.58           H  
ATOM   1704 HG23 THR A 113      24.250   5.421 -34.847  1.00 73.58           H  
ATOM   1705  OG1 THR A 113      21.785   4.757 -35.551  1.00 73.58           O  
ATOM   1706  HG1 THR A 113      22.226   5.394 -36.117  1.00 73.58           H  
ATOM   1707  N   LYS A 114      18.995   3.956 -33.580  1.00 74.80           N  
ATOM   1708  H   LYS A 114      19.222   3.049 -33.961  1.00 74.80           H  
ATOM   1709  CA  LYS A 114      17.609   4.448 -33.684  1.00 74.80           C  
ATOM   1710  HA  LYS A 114      17.639   5.444 -34.127  1.00 74.80           H  
ATOM   1711  C   LYS A 114      16.905   4.631 -32.326  1.00 74.80           C  
ATOM   1712  CB  LYS A 114      16.833   3.508 -34.625  1.00 74.80           C  
ATOM   1713  HB2 LYS A 114      17.442   3.315 -35.508  1.00 74.80           H  
ATOM   1714  HB3 LYS A 114      16.654   2.562 -34.115  1.00 74.80           H  
ATOM   1715  O   LYS A 114      15.984   5.433 -32.235  1.00 74.80           O  
ATOM   1716  CG  LYS A 114      15.493   4.100 -35.089  1.00 74.80           C  
ATOM   1717  HG2 LYS A 114      14.847   4.268 -34.227  1.00 74.80           H  
ATOM   1718  HG3 LYS A 114      15.674   5.052 -35.588  1.00 74.80           H  
ATOM   1719  CD  LYS A 114      14.775   3.148 -36.052  1.00 74.80           C  
ATOM   1720  HD2 LYS A 114      14.584   2.205 -35.540  1.00 74.80           H  
ATOM   1721  HD3 LYS A 114      15.404   2.964 -36.923  1.00 74.80           H  
ATOM   1722  CE  LYS A 114      13.443   3.763 -36.491  1.00 74.80           C  
ATOM   1723  HE2 LYS A 114      12.872   4.006 -35.595  1.00 74.80           H  
ATOM   1724  HE3 LYS A 114      13.637   4.689 -37.033  1.00 74.80           H  
ATOM   1725  NZ  LYS A 114      12.662   2.819 -37.322  1.00 74.80           N  
ATOM   1726  HZ1 LYS A 114      13.156   2.509 -38.146  1.00 74.80           H  
ATOM   1727  HZ2 LYS A 114      11.748   3.184 -37.548  1.00 74.80           H  
ATOM   1728  HZ3 LYS A 114      12.448   2.000 -36.771  1.00 74.80           H  
ATOM   1729  N   THR A 115      17.323   3.880 -31.310  1.00 78.21           N  
ATOM   1730  H   THR A 115      18.072   3.229 -31.498  1.00 78.21           H  
ATOM   1731  CA  THR A 115      16.729   3.808 -29.958  1.00 78.21           C  
ATOM   1732  HA  THR A 115      16.146   4.708 -29.762  1.00 78.21           H  
ATOM   1733  C   THR A 115      17.829   3.764 -28.893  1.00 78.21           C  
ATOM   1734  CB  THR A 115      15.802   2.579 -29.829  1.00 78.21           C  
ATOM   1735  HB  THR A 115      15.530   2.420 -28.786  1.00 78.21           H  
ATOM   1736  O   THR A 115      17.795   2.926 -27.996  1.00 78.21           O  
ATOM   1737  CG2 THR A 115      14.510   2.770 -30.626  1.00 78.21           C  
ATOM   1738 HG21 THR A 115      14.726   2.832 -31.693  1.00 78.21           H  
ATOM   1739 HG22 THR A 115      13.839   1.931 -30.443  1.00 78.21           H  
ATOM   1740 HG23 THR A 115      14.017   3.687 -30.303  1.00 78.21           H  
ATOM   1741  OG1 THR A 115      16.438   1.420 -30.342  1.00 78.21           O  
ATOM   1742  HG1 THR A 115      16.582   0.806 -29.619  1.00 78.21           H  
ATOM   1743  N   ASP A 116      18.883   4.567 -29.075  1.00 77.62           N  
ATOM   1744  H   ASP A 116      18.794   5.337 -29.722  1.00 77.62           H  
ATOM   1745  CA  ASP A 116      20.082   4.598 -28.213  1.00 77.62           C  
ATOM   1746  HA  ASP A 116      20.824   5.201 -28.738  1.00 77.62           H  
ATOM   1747  C   ASP A 116      20.767   3.230 -28.015  1.00 77.62           C  
ATOM   1748  CB  ASP A 116      19.773   5.349 -26.908  1.00 77.62           C  
ATOM   1749  HB2 ASP A 116      19.009   4.808 -26.349  1.00 77.62           H  
ATOM   1750  HB3 ASP A 116      20.675   5.392 -26.297  1.00 77.62           H  
ATOM   1751  O   ASP A 116      21.499   2.985 -27.054  1.00 77.62           O  
ATOM   1752  CG  ASP A 116      19.308   6.785 -27.171  1.00 77.62           C  
ATOM   1753  OD1 ASP A 116      19.742   7.357 -28.200  1.00 77.62           O  
ATOM   1754  OD2 ASP A 116      18.498   7.285 -26.363  1.00 77.62           O  
ATOM   1755  N   GLY A 117      20.537   2.315 -28.959  1.00 83.61           N  
ATOM   1756  H   GLY A 117      19.937   2.591 -29.723  1.00 83.61           H  
ATOM   1757  CA  GLY A 117      21.053   0.950 -28.937  1.00 83.61           C  
ATOM   1758  HA2 GLY A 117      21.158   0.585 -29.958  1.00 83.61           H  
ATOM   1759  HA3 GLY A 117      22.040   0.942 -28.475  1.00 83.61           H  
ATOM   1760  C   GLY A 117      20.176  -0.054 -28.201  1.00 83.61           C  
ATOM   1761  O   GLY A 117      20.487  -1.240 -28.239  1.00 83.61           O  
ATOM   1762  N   PHE A 118      19.072   0.351 -27.571  1.00 90.49           N  
ATOM   1763  H   PHE A 118      18.837   1.333 -27.551  1.00 90.49           H  
ATOM   1764  CA  PHE A 118      18.207  -0.594 -26.866  1.00 90.49           C  
ATOM   1765  HA  PHE A 118      18.857  -1.244 -26.280  1.00 90.49           H  
ATOM   1766  C   PHE A 118      17.409  -1.480 -27.821  1.00 90.49           C  
ATOM   1767  CB  PHE A 118      17.286   0.124 -25.882  1.00 90.49           C  
ATOM   1768  HB2 PHE A 118      16.639   0.808 -26.430  1.00 90.49           H  
ATOM   1769  HB3 PHE A 118      16.655  -0.619 -25.394  1.00 90.49           H  
ATOM   1770  O   PHE A 118      16.913  -1.015 -28.848  1.00 90.49           O  
ATOM   1771  CG  PHE A 118      18.036   0.875 -24.806  1.00 90.49           C  
ATOM   1772  CD1 PHE A 118      18.855   0.176 -23.897  1.00 90.49           C  
ATOM   1773  HD1 PHE A 118      18.936  -0.900 -23.952  1.00 90.49           H  
ATOM   1774  CD2 PHE A 118      17.938   2.275 -24.732  1.00 90.49           C  
ATOM   1775  HD2 PHE A 118      17.322   2.821 -25.431  1.00 90.49           H  
ATOM   1776  CE1 PHE A 118      19.579   0.882 -22.920  1.00 90.49           C  
ATOM   1777  HE1 PHE A 118      20.213   0.359 -22.220  1.00 90.49           H  
ATOM   1778  CE2 PHE A 118      18.656   2.978 -23.753  1.00 90.49           C  
ATOM   1779  HE2 PHE A 118      18.591   4.055 -23.705  1.00 90.49           H  
ATOM   1780  CZ  PHE A 118      19.470   2.282 -22.846  1.00 90.49           C  
ATOM   1781  HZ  PHE A 118      20.013   2.838 -22.096  1.00 90.49           H  
ATOM   1782  N   ILE A 119      17.258  -2.753 -27.451  1.00 90.93           N  
ATOM   1783  H   ILE A 119      17.755  -3.047 -26.622  1.00 90.93           H  
ATOM   1784  CA  ILE A 119      16.492  -3.779 -28.162  1.00 90.93           C  
ATOM   1785  HA  ILE A 119      15.817  -3.299 -28.870  1.00 90.93           H  
ATOM   1786  C   ILE A 119      15.665  -4.562 -27.146  1.00 90.93           C  
ATOM   1787  CB  ILE A 119      17.411  -4.744 -28.947  1.00 90.93           C  
ATOM   1788  HB  ILE A 119      18.029  -5.282 -28.228  1.00 90.93           H  
ATOM   1789  O   ILE A 119      16.195  -5.108 -26.181  1.00 90.93           O  
ATOM   1790  CG1 ILE A 119      18.351  -3.998 -29.920  1.00 90.93           C  
ATOM   1791 HG12 ILE A 119      18.892  -3.216 -29.388  1.00 90.93           H  
ATOM   1792 HG13 ILE A 119      17.767  -3.534 -30.715  1.00 90.93           H  
ATOM   1793  CG2 ILE A 119      16.555  -5.773 -29.721  1.00 90.93           C  
ATOM   1794 HG21 ILE A 119      15.925  -5.266 -30.451  1.00 90.93           H  
ATOM   1795 HG22 ILE A 119      17.189  -6.493 -30.239  1.00 90.93           H  
ATOM   1796 HG23 ILE A 119      15.928  -6.348 -29.039  1.00 90.93           H  
ATOM   1797  CD1 ILE A 119      19.410  -4.926 -30.523  1.00 90.93           C  
ATOM   1798 HD11 ILE A 119      18.957  -5.644 -31.207  1.00 90.93           H  
ATOM   1799 HD12 ILE A 119      19.930  -5.461 -29.729  1.00 90.93           H  
ATOM   1800 HD13 ILE A 119      20.139  -4.338 -31.080  1.00 90.93           H  
ATOM   1801  N   VAL A 120      14.364  -4.678 -27.392  1.00 92.27           N  
ATOM   1802  H   VAL A 120      13.987  -4.198 -28.197  1.00 92.27           H  
ATOM   1803  CA  VAL A 120      13.479  -5.579 -26.650  1.00 92.27           C  
ATOM   1804  HA  VAL A 120      13.856  -5.700 -25.634  1.00 92.27           H  
ATOM   1805  C   VAL A 120      13.472  -6.936 -27.337  1.00 92.27           C  
ATOM   1806  CB  VAL A 120      12.054  -5.011 -26.564  1.00 92.27           C  
ATOM   1807  HB  VAL A 120      11.648  -4.887 -27.567  1.00 92.27           H  
ATOM   1808  O   VAL A 120      13.135  -7.035 -28.517  1.00 92.27           O  
ATOM   1809  CG1 VAL A 120      11.129  -5.951 -25.784  1.00 92.27           C  
ATOM   1810 HG11 VAL A 120      10.124  -5.529 -25.770  1.00 92.27           H  
ATOM   1811 HG12 VAL A 120      11.073  -6.929 -26.264  1.00 92.27           H  
ATOM   1812 HG13 VAL A 120      11.496  -6.061 -24.764  1.00 92.27           H  
ATOM   1813  CG2 VAL A 120      12.038  -3.651 -25.858  1.00 92.27           C  
ATOM   1814 HG21 VAL A 120      12.420  -3.751 -24.842  1.00 92.27           H  
ATOM   1815 HG22 VAL A 120      11.020  -3.263 -25.822  1.00 92.27           H  
ATOM   1816 HG23 VAL A 120      12.657  -2.936 -26.398  1.00 92.27           H  
ATOM   1817  N   LYS A 121      13.787  -8.002 -26.605  1.00 90.68           N  
ATOM   1818  H   LYS A 121      14.102  -7.859 -25.656  1.00 90.68           H  
ATOM   1819  CA  LYS A 121      13.760  -9.365 -27.136  1.00 90.68           C  
ATOM   1820  HA  LYS A 121      13.035  -9.397 -27.950  1.00 90.68           H  
ATOM   1821  C   LYS A 121      13.294 -10.397 -26.116  1.00 90.68           C  
ATOM   1822  CB  LYS A 121      15.120  -9.695 -27.767  1.00 90.68           C  
ATOM   1823  HB2 LYS A 121      15.013 -10.590 -28.381  1.00 90.68           H  
ATOM   1824  HB3 LYS A 121      15.413  -8.875 -28.424  1.00 90.68           H  
ATOM   1825  O   LYS A 121      13.334 -10.199 -24.908  1.00 90.68           O  
ATOM   1826  CG  LYS A 121      16.238  -9.941 -26.753  1.00 90.68           C  
ATOM   1827  HG2 LYS A 121      15.986 -10.823 -26.164  1.00 90.68           H  
ATOM   1828  HG3 LYS A 121      16.345  -9.087 -26.085  1.00 90.68           H  
ATOM   1829  CD  LYS A 121      17.556 -10.175 -27.500  1.00 90.68           C  
ATOM   1830  HD2 LYS A 121      17.378 -10.678 -28.451  1.00 90.68           H  
ATOM   1831  HD3 LYS A 121      18.038  -9.215 -27.686  1.00 90.68           H  
ATOM   1832  CE  LYS A 121      18.438 -11.061 -26.635  1.00 90.68           C  
ATOM   1833  HE2 LYS A 121      18.467 -10.636 -25.632  1.00 90.68           H  
ATOM   1834  HE3 LYS A 121      17.985 -12.050 -26.563  1.00 90.68           H  
ATOM   1835  NZ  LYS A 121      19.812 -11.163 -27.169  1.00 90.68           N  
ATOM   1836  HZ1 LYS A 121      19.873 -11.586 -28.084  1.00 90.68           H  
ATOM   1837  HZ2 LYS A 121      20.402 -11.599 -26.475  1.00 90.68           H  
ATOM   1838  HZ3 LYS A 121      20.215 -10.237 -27.186  1.00 90.68           H  
ATOM   1839  N   THR A 122      12.852 -11.533 -26.626  1.00 87.02           N  
ATOM   1840  H   THR A 122      12.946 -11.610 -27.629  1.00 87.02           H  
ATOM   1841  CA  THR A 122      12.745 -12.785 -25.862  1.00 87.02           C  
ATOM   1842  HA  THR A 122      12.807 -12.581 -24.793  1.00 87.02           H  
ATOM   1843  C   THR A 122      13.929 -13.677 -26.225  1.00 87.02           C  
ATOM   1844  CB  THR A 122      11.408 -13.487 -26.126  1.00 87.02           C  
ATOM   1845  HB  THR A 122      11.401 -14.449 -25.614  1.00 87.02           H  
ATOM   1846  O   THR A 122      14.760 -13.290 -27.046  1.00 87.02           O  
ATOM   1847  CG2 THR A 122      10.224 -12.680 -25.592  1.00 87.02           C  
ATOM   1848 HG21 THR A 122      10.239 -11.659 -25.975  1.00 87.02           H  
ATOM   1849 HG22 THR A 122      10.276 -12.636 -24.504  1.00 87.02           H  
ATOM   1850 HG23 THR A 122       9.290 -13.164 -25.876  1.00 87.02           H  
ATOM   1851  OG1 THR A 122      11.243 -13.724 -27.507  1.00 87.02           O  
ATOM   1852  HG1 THR A 122      11.611 -12.980 -27.990  1.00 87.02           H  
ATOM   1853  N   ARG A 123      14.015 -14.881 -25.648  1.00 77.76           N  
ATOM   1854  H   ARG A 123      13.314 -15.154 -24.973  1.00 77.76           H  
ATOM   1855  CA  ARG A 123      15.068 -15.849 -25.993  1.00 77.76           C  
ATOM   1856  HA  ARG A 123      16.035 -15.444 -25.696  1.00 77.76           H  
ATOM   1857  C   ARG A 123      15.168 -16.109 -27.504  1.00 77.76           C  
ATOM   1858  CB  ARG A 123      14.803 -17.153 -25.229  1.00 77.76           C  
ATOM   1859  HB2 ARG A 123      14.708 -16.931 -24.166  1.00 77.76           H  
ATOM   1860  HB3 ARG A 123      13.869 -17.594 -25.579  1.00 77.76           H  
ATOM   1861  O   ARG A 123      16.273 -16.260 -28.010  1.00 77.76           O  
ATOM   1862  CG  ARG A 123      15.940 -18.163 -25.423  1.00 77.76           C  
ATOM   1863  HG2 ARG A 123      16.877 -17.732 -25.069  1.00 77.76           H  
ATOM   1864  HG3 ARG A 123      16.038 -18.414 -26.479  1.00 77.76           H  
ATOM   1865  CD  ARG A 123      15.641 -19.445 -24.650  1.00 77.76           C  
ATOM   1866  HD2 ARG A 123      15.587 -19.211 -23.587  1.00 77.76           H  
ATOM   1867  HD3 ARG A 123      14.679 -19.832 -24.986  1.00 77.76           H  
ATOM   1868  NE  ARG A 123      16.683 -20.452 -24.902  1.00 77.76           N  
ATOM   1869  HE  ARG A 123      17.281 -20.271 -25.696  1.00 77.76           H  
ATOM   1870  NH1 ARG A 123      16.022 -21.960 -23.309  1.00 77.76           N  
ATOM   1871 HH11 ARG A 123      16.145 -22.836 -22.821  1.00 77.76           H  
ATOM   1872 HH12 ARG A 123      15.268 -21.333 -23.070  1.00 77.76           H  
ATOM   1873  NH2 ARG A 123      17.785 -22.417 -24.605  1.00 77.76           N  
ATOM   1874 HH21 ARG A 123      18.407 -22.164 -25.359  1.00 77.76           H  
ATOM   1875 HH22 ARG A 123      17.896 -23.298 -24.122  1.00 77.76           H  
ATOM   1876  CZ  ARG A 123      16.825 -21.602 -24.273  1.00 77.76           C  
ATOM   1877  N   ASP A 124      14.029 -16.119 -28.193  1.00 80.53           N  
ATOM   1878  H   ASP A 124      13.167 -16.023 -27.674  1.00 80.53           H  
ATOM   1879  CA  ASP A 124      13.930 -16.633 -29.562  1.00 80.53           C  
ATOM   1880  HA  ASP A 124      14.877 -17.090 -29.848  1.00 80.53           H  
ATOM   1881  C   ASP A 124      13.623 -15.550 -30.611  1.00 80.53           C  
ATOM   1882  CB  ASP A 124      12.866 -17.745 -29.581  1.00 80.53           C  
ATOM   1883  HB2 ASP A 124      11.886 -17.292 -29.432  1.00 80.53           H  
ATOM   1884  HB3 ASP A 124      12.870 -18.226 -30.560  1.00 80.53           H  
ATOM   1885  O   ASP A 124      13.665 -15.828 -31.807  1.00 80.53           O  
ATOM   1886  CG  ASP A 124      13.100 -18.815 -28.505  1.00 80.53           C  
ATOM   1887  OD1 ASP A 124      14.250 -19.289 -28.363  1.00 80.53           O  
ATOM   1888  OD2 ASP A 124      12.133 -19.112 -27.769  1.00 80.53           O  
ATOM   1889  N   MET A 125      13.284 -14.323 -30.194  1.00 88.54           N  
ATOM   1890  H   MET A 125      13.351 -14.116 -29.208  1.00 88.54           H  
ATOM   1891  CA  MET A 125      12.820 -13.281 -31.118  1.00 88.54           C  
ATOM   1892  HA  MET A 125      13.359 -13.398 -32.058  1.00 88.54           H  
ATOM   1893  C   MET A 125      13.077 -11.864 -30.604  1.00 88.54           C  
ATOM   1894  CB  MET A 125      11.321 -13.492 -31.398  1.00 88.54           C  
ATOM   1895  HB2 MET A 125      10.744 -13.273 -30.499  1.00 88.54           H  
ATOM   1896  HB3 MET A 125      11.156 -14.536 -31.665  1.00 88.54           H  
ATOM   1897  O   MET A 125      12.791 -11.561 -29.442  1.00 88.54           O  
ATOM   1898  CG  MET A 125      10.820 -12.628 -32.561  1.00 88.54           C  
ATOM   1899  HG2 MET A 125      11.522 -12.728 -33.389  1.00 88.54           H  
ATOM   1900  HG3 MET A 125      10.808 -11.582 -32.253  1.00 88.54           H  
ATOM   1901  SD  MET A 125       9.175 -13.072 -33.186  1.00 88.54           S  
ATOM   1902  CE  MET A 125       8.170 -12.554 -31.786  1.00 88.54           C  
ATOM   1903  HE1 MET A 125       8.427 -13.163 -30.920  1.00 88.54           H  
ATOM   1904  HE2 MET A 125       7.114 -12.687 -32.023  1.00 88.54           H  
ATOM   1905  HE3 MET A 125       8.372 -11.501 -31.589  1.00 88.54           H  
ATOM   1906  N   GLU A 126      13.548 -10.993 -31.498  1.00 88.23           N  
ATOM   1907  H   GLU A 126      13.746 -11.327 -32.430  1.00 88.23           H  
ATOM   1908  CA  GLU A 126      13.653  -9.544 -31.299  1.00 88.23           C  
ATOM   1909  HA  GLU A 126      13.848  -9.334 -30.247  1.00 88.23           H  
ATOM   1910  C   GLU A 126      12.343  -8.842 -31.687  1.00 88.23           C  
ATOM   1911  CB  GLU A 126      14.819  -8.968 -32.115  1.00 88.23           C  
ATOM   1912  HB2 GLU A 126      14.821  -7.886 -31.984  1.00 88.23           H  
ATOM   1913  HB3 GLU A 126      14.656  -9.191 -33.170  1.00 88.23           H  
ATOM   1914  O   GLU A 126      11.710  -9.176 -32.688  1.00 88.23           O  
ATOM   1915  CG  GLU A 126      16.188  -9.519 -31.684  1.00 88.23           C  
ATOM   1916  HG2 GLU A 126      16.197 -10.601 -31.819  1.00 88.23           H  
ATOM   1917  HG3 GLU A 126      16.328  -9.311 -30.623  1.00 88.23           H  
ATOM   1918  CD  GLU A 126      17.358  -8.910 -32.473  1.00 88.23           C  
ATOM   1919  OE1 GLU A 126      18.507  -9.321 -32.204  1.00 88.23           O  
ATOM   1920  OE2 GLU A 126      17.123  -8.025 -33.331  1.00 88.23           O  
ATOM   1921  N   TYR A 127      11.933  -7.851 -30.898  1.00 89.84           N  
ATOM   1922  H   TYR A 127      12.514  -7.587 -30.115  1.00 89.84           H  
ATOM   1923  CA  TYR A 127      10.679  -7.122 -31.066  1.00 89.84           C  
ATOM   1924  HA  TYR A 127      10.116  -7.547 -31.897  1.00 89.84           H  
ATOM   1925  C   TYR A 127      10.949  -5.655 -31.405  1.00 89.84           C  
ATOM   1926  CB  TYR A 127       9.809  -7.253 -29.808  1.00 89.84           C  
ATOM   1927  HB2 TYR A 127      10.377  -6.929 -28.936  1.00 89.84           H  
ATOM   1928  HB3 TYR A 127       8.966  -6.572 -29.924  1.00 89.84           H  
ATOM   1929  O   TYR A 127      10.811  -4.767 -30.562  1.00 89.84           O  
ATOM   1930  CG  TYR A 127       9.241  -8.629 -29.544  1.00 89.84           C  
ATOM   1931  CD1 TYR A 127       7.909  -8.928 -29.893  1.00 89.84           C  
ATOM   1932  HD1 TYR A 127       7.297  -8.183 -30.378  1.00 89.84           H  
ATOM   1933  CD2 TYR A 127      10.036  -9.598 -28.914  1.00 89.84           C  
ATOM   1934  HD2 TYR A 127      11.062  -9.369 -28.670  1.00 89.84           H  
ATOM   1935  CE1 TYR A 127       7.367 -10.190 -29.582  1.00 89.84           C  
ATOM   1936  HE1 TYR A 127       6.342 -10.427 -29.824  1.00 89.84           H  
ATOM   1937  CE2 TYR A 127       9.508 -10.867 -28.635  1.00 89.84           C  
ATOM   1938  HE2 TYR A 127      10.139 -11.623 -28.191  1.00 89.84           H  
ATOM   1939  OH  TYR A 127       7.656 -12.385 -28.648  1.00 89.84           O  
ATOM   1940  HH  TYR A 127       8.314 -12.955 -28.245  1.00 89.84           H  
ATOM   1941  CZ  TYR A 127       8.167 -11.162 -28.947  1.00 89.84           C  
ATOM   1942  N   GLU A 128      11.292  -5.373 -32.661  1.00 87.04           N  
ATOM   1943  H   GLU A 128      11.495  -6.140 -33.286  1.00 87.04           H  
ATOM   1944  CA  GLU A 128      11.614  -4.010 -33.112  1.00 87.04           C  
ATOM   1945  HA  GLU A 128      12.456  -3.629 -32.535  1.00 87.04           H  
ATOM   1946  C   GLU A 128      10.454  -3.029 -32.909  1.00 87.04           C  
ATOM   1947  CB  GLU A 128      12.019  -4.019 -34.588  1.00 87.04           C  
ATOM   1948  HB2 GLU A 128      12.171  -2.989 -34.909  1.00 87.04           H  
ATOM   1949  HB3 GLU A 128      11.217  -4.460 -35.180  1.00 87.04           H  
ATOM   1950  O   GLU A 128      10.653  -1.948 -32.367  1.00 87.04           O  
ATOM   1951  CG  GLU A 128      13.320  -4.801 -34.802  1.00 87.04           C  
ATOM   1952  HG2 GLU A 128      14.065  -4.436 -34.095  1.00 87.04           H  
ATOM   1953  HG3 GLU A 128      13.143  -5.856 -34.593  1.00 87.04           H  
ATOM   1954  CD  GLU A 128      13.864  -4.656 -36.227  1.00 87.04           C  
ATOM   1955  OE1 GLU A 128      15.095  -4.840 -36.364  1.00 87.04           O  
ATOM   1956  OE2 GLU A 128      13.062  -4.360 -37.143  1.00 87.04           O  
ATOM   1957  N   ARG A 129       9.214  -3.425 -33.230  1.00 87.73           N  
ATOM   1958  H   ARG A 129       9.114  -4.325 -33.677  1.00 87.73           H  
ATOM   1959  CA  ARG A 129       8.035  -2.567 -33.001  1.00 87.73           C  
ATOM   1960  HA  ARG A 129       8.200  -1.606 -33.488  1.00 87.73           H  
ATOM   1961  C   ARG A 129       7.821  -2.240 -31.525  1.00 87.73           C  
ATOM   1962  CB  ARG A 129       6.762  -3.212 -33.555  1.00 87.73           C  
ATOM   1963  HB2 ARG A 129       6.656  -4.219 -33.153  1.00 87.73           H  
ATOM   1964  HB3 ARG A 129       5.910  -2.620 -33.222  1.00 87.73           H  
ATOM   1965  O   ARG A 129       7.456  -1.118 -31.198  1.00 87.73           O  
ATOM   1966  CG  ARG A 129       6.745  -3.257 -35.085  1.00 87.73           C  
ATOM   1967  HG2 ARG A 129       7.533  -3.919 -35.443  1.00 87.73           H  
ATOM   1968  HG3 ARG A 129       6.908  -2.255 -35.482  1.00 87.73           H  
ATOM   1969  CD  ARG A 129       5.381  -3.776 -35.544  1.00 87.73           C  
ATOM   1970  HD2 ARG A 129       4.610  -3.085 -35.202  1.00 87.73           H  
ATOM   1971  HD3 ARG A 129       5.211  -4.752 -35.087  1.00 87.73           H  
ATOM   1972  NE  ARG A 129       5.317  -3.901 -37.008  1.00 87.73           N  
ATOM   1973  HE  ARG A 129       6.123  -3.574 -37.521  1.00 87.73           H  
ATOM   1974  NH1 ARG A 129       3.225  -4.838 -37.122  1.00 87.73           N  
ATOM   1975 HH11 ARG A 129       3.160  -4.766 -36.117  1.00 87.73           H  
ATOM   1976 HH12 ARG A 129       2.466  -5.226 -37.663  1.00 87.73           H  
ATOM   1977  NH2 ARG A 129       4.385  -4.489 -39.000  1.00 87.73           N  
ATOM   1978 HH21 ARG A 129       5.219  -4.172 -39.473  1.00 87.73           H  
ATOM   1979 HH22 ARG A 129       3.621  -4.879 -39.533  1.00 87.73           H  
ATOM   1980  CZ  ARG A 129       4.313  -4.406 -37.701  1.00 87.73           C  
ATOM   1981  N   THR A 130       8.038  -3.211 -30.638  1.00 87.96           N  
ATOM   1982  H   THR A 130       8.351  -4.113 -30.967  1.00 87.96           H  
ATOM   1983  CA  THR A 130       7.939  -2.991 -29.188  1.00 87.96           C  
ATOM   1984  HA  THR A 130       6.997  -2.489 -28.966  1.00 87.96           H  
ATOM   1985  C   THR A 130       9.070  -2.097 -28.700  1.00 87.96           C  
ATOM   1986  CB  THR A 130       7.974  -4.313 -28.413  1.00 87.96           C  
ATOM   1987  HB  THR A 130       8.961  -4.767 -28.509  1.00 87.96           H  
ATOM   1988  O   THR A 130       8.843  -1.247 -27.851  1.00 87.96           O  
ATOM   1989  CG2 THR A 130       7.656  -4.136 -26.930  1.00 87.96           C  
ATOM   1990 HG21 THR A 130       7.599  -5.110 -26.442  1.00 87.96           H  
ATOM   1991 HG22 THR A 130       6.705  -3.616 -26.814  1.00 87.96           H  
ATOM   1992 HG23 THR A 130       8.439  -3.554 -26.445  1.00 87.96           H  
ATOM   1993  OG1 THR A 130       7.005  -5.201 -28.929  1.00 87.96           O  
ATOM   1994  HG1 THR A 130       7.006  -5.971 -28.355  1.00 87.96           H  
ATOM   1995  N   THR A 131      10.265  -2.254 -29.269  1.00 89.83           N  
ATOM   1996  H   THR A 131      10.368  -2.969 -29.974  1.00 89.83           H  
ATOM   1997  CA  THR A 131      11.432  -1.413 -28.979  1.00 89.83           C  
ATOM   1998  HA  THR A 131      11.637  -1.433 -27.908  1.00 89.83           H  
ATOM   1999  C   THR A 131      11.166   0.038 -29.369  1.00 89.83           C  
ATOM   2000  CB  THR A 131      12.667  -1.933 -29.724  1.00 89.83           C  
ATOM   2001  HB  THR A 131      12.535  -1.803 -30.798  1.00 89.83           H  
ATOM   2002  O   THR A 131      11.352   0.930 -28.553  1.00 89.83           O  
ATOM   2003  CG2 THR A 131      13.934  -1.209 -29.305  1.00 89.83           C  
ATOM   2004 HG21 THR A 131      14.174  -1.432 -28.266  1.00 89.83           H  
ATOM   2005 HG22 THR A 131      13.827  -0.130 -29.425  1.00 89.83           H  
ATOM   2006 HG23 THR A 131      14.746  -1.540 -29.953  1.00 89.83           H  
ATOM   2007  OG1 THR A 131      12.873  -3.305 -29.454  1.00 89.83           O  
ATOM   2008  HG1 THR A 131      12.160  -3.803 -29.860  1.00 89.83           H  
ATOM   2009  N   GLU A 132      10.655   0.279 -30.577  1.00 88.98           N  
ATOM   2010  H   GLU A 132      10.563  -0.487 -31.229  1.00 88.98           H  
ATOM   2011  CA  GLU A 132      10.271   1.619 -31.039  1.00 88.98           C  
ATOM   2012  HA  GLU A 132      11.112   2.303 -30.923  1.00 88.98           H  
ATOM   2013  C   GLU A 132       9.105   2.201 -30.236  1.00 88.98           C  
ATOM   2014  CB  GLU A 132       9.869   1.560 -32.518  1.00 88.98           C  
ATOM   2015  HB2 GLU A 132       9.417   2.513 -32.793  1.00 88.98           H  
ATOM   2016  HB3 GLU A 132       9.128   0.772 -32.658  1.00 88.98           H  
ATOM   2017  O   GLU A 132       9.055   3.402 -30.004  1.00 88.98           O  
ATOM   2018  CG  GLU A 132      11.067   1.311 -33.440  1.00 88.98           C  
ATOM   2019  HG2 GLU A 132      11.780   2.125 -33.309  1.00 88.98           H  
ATOM   2020  HG3 GLU A 132      11.566   0.385 -33.153  1.00 88.98           H  
ATOM   2021  CD  GLU A 132      10.677   1.229 -34.922  1.00 88.98           C  
ATOM   2022  OE1 GLU A 132      11.598   1.008 -35.742  1.00 88.98           O  
ATOM   2023  OE2 GLU A 132       9.506   1.468 -35.288  1.00 88.98           O  
ATOM   2024  N   TRP A 133       8.166   1.369 -29.789  1.00 88.21           N  
ATOM   2025  H   TRP A 133       8.206   0.400 -30.070  1.00 88.21           H  
ATOM   2026  CA  TRP A 133       7.064   1.813 -28.936  1.00 88.21           C  
ATOM   2027  HA  TRP A 133       6.629   2.718 -29.362  1.00 88.21           H  
ATOM   2028  C   TRP A 133       7.513   2.176 -27.511  1.00 88.21           C  
ATOM   2029  CB  TRP A 133       6.000   0.716 -28.928  1.00 88.21           C  
ATOM   2030  HB2 TRP A 133       6.466  -0.220 -28.623  1.00 88.21           H  
ATOM   2031  HB3 TRP A 133       5.627   0.584 -29.943  1.00 88.21           H  
ATOM   2032  O   TRP A 133       6.920   3.065 -26.901  1.00 88.21           O  
ATOM   2033  CG  TRP A 133       4.837   0.963 -28.025  1.00 88.21           C  
ATOM   2034  CD1 TRP A 133       3.819   1.820 -28.262  1.00 88.21           C  
ATOM   2035  HD1 TRP A 133       3.737   2.440 -29.141  1.00 88.21           H  
ATOM   2036  CD2 TRP A 133       4.567   0.365 -26.723  1.00 88.21           C  
ATOM   2037  CE2 TRP A 133       3.312   0.857 -26.256  1.00 88.21           C  
ATOM   2038  CE3 TRP A 133       5.245  -0.563 -25.904  1.00 88.21           C  
ATOM   2039  HE3 TRP A 133       6.214  -0.924 -26.214  1.00 88.21           H  
ATOM   2040  NE1 TRP A 133       2.911   1.758 -27.222  1.00 88.21           N  
ATOM   2041  HE1 TRP A 133       2.047   2.281 -27.219  1.00 88.21           H  
ATOM   2042  CH2 TRP A 133       3.426  -0.523 -24.272  1.00 88.21           C  
ATOM   2043  HH2 TRP A 133       3.000  -0.882 -23.347  1.00 88.21           H  
ATOM   2044  CZ2 TRP A 133       2.729   0.408 -25.060  1.00 88.21           C  
ATOM   2045  HZ2 TRP A 133       1.755   0.762 -24.757  1.00 88.21           H  
ATOM   2046  CZ3 TRP A 133       4.680  -1.004 -24.693  1.00 88.21           C  
ATOM   2047  HZ3 TRP A 133       5.219  -1.713 -24.083  1.00 88.21           H  
ATOM   2048  N   LEU A 134       8.540   1.493 -26.995  1.00 88.90           N  
ATOM   2049  H   LEU A 134       8.944   0.759 -27.560  1.00 88.90           H  
ATOM   2050  CA  LEU A 134       9.088   1.675 -25.649  1.00 88.90           C  
ATOM   2051  HA  LEU A 134       8.268   1.919 -24.972  1.00 88.90           H  
ATOM   2052  C   LEU A 134      10.102   2.827 -25.568  1.00 88.90           C  
ATOM   2053  CB  LEU A 134       9.726   0.337 -25.218  1.00 88.90           C  
ATOM   2054  HB2 LEU A 134      10.533   0.099 -25.911  1.00 88.90           H  
ATOM   2055  HB3 LEU A 134       8.974  -0.448 -25.296  1.00 88.90           H  
ATOM   2056  O   LEU A 134      10.094   3.594 -24.618  1.00 88.90           O  
ATOM   2057  CG  LEU A 134      10.301   0.319 -23.790  1.00 88.90           C  
ATOM   2058  HG  LEU A 134      11.086   1.068 -23.687  1.00 88.90           H  
ATOM   2059  CD1 LEU A 134       9.207   0.573 -22.769  1.00 88.90           C  
ATOM   2060 HD11 LEU A 134       9.593   0.420 -21.761  1.00 88.90           H  
ATOM   2061 HD12 LEU A 134       8.913   1.619 -22.860  1.00 88.90           H  
ATOM   2062 HD13 LEU A 134       8.354  -0.072 -22.977  1.00 88.90           H  
ATOM   2063  CD2 LEU A 134      10.891  -1.054 -23.469  1.00 88.90           C  
ATOM   2064 HD21 LEU A 134      10.111  -1.815 -23.464  1.00 88.90           H  
ATOM   2065 HD22 LEU A 134      11.380  -1.017 -22.495  1.00 88.90           H  
ATOM   2066 HD23 LEU A 134      11.640  -1.305 -24.219  1.00 88.90           H  
ATOM   2067  N   PHE A 135      10.982   2.943 -26.560  1.00 88.80           N  
ATOM   2068  H   PHE A 135      10.968   2.247 -27.292  1.00 88.80           H  
ATOM   2069  CA  PHE A 135      12.084   3.915 -26.576  1.00 88.80           C  
ATOM   2070  HA  PHE A 135      12.109   4.453 -25.628  1.00 88.80           H  
ATOM   2071  C   PHE A 135      11.925   4.988 -27.654  1.00 88.80           C  
ATOM   2072  CB  PHE A 135      13.409   3.163 -26.722  1.00 88.80           C  
ATOM   2073  HB2 PHE A 135      13.402   2.607 -27.659  1.00 88.80           H  
ATOM   2074  HB3 PHE A 135      14.226   3.883 -26.772  1.00 88.80           H  
ATOM   2075  O   PHE A 135      12.837   5.772 -27.905  1.00 88.80           O  
ATOM   2076  CG  PHE A 135      13.694   2.226 -25.573  1.00 88.80           C  
ATOM   2077  CD1 PHE A 135      13.974   2.762 -24.304  1.00 88.80           C  
ATOM   2078  HD1 PHE A 135      13.975   3.831 -24.153  1.00 88.80           H  
ATOM   2079  CD2 PHE A 135      13.694   0.833 -25.768  1.00 88.80           C  
ATOM   2080  HD2 PHE A 135      13.478   0.427 -26.745  1.00 88.80           H  
ATOM   2081  CE1 PHE A 135      14.281   1.909 -23.236  1.00 88.80           C  
ATOM   2082  HE1 PHE A 135      14.518   2.335 -22.273  1.00 88.80           H  
ATOM   2083  CE2 PHE A 135      14.015  -0.023 -24.700  1.00 88.80           C  
ATOM   2084  HE2 PHE A 135      14.059  -1.091 -24.853  1.00 88.80           H  
ATOM   2085  CZ  PHE A 135      14.321   0.521 -23.439  1.00 88.80           C  
ATOM   2086  HZ  PHE A 135      14.619  -0.119 -22.622  1.00 88.80           H  
ATOM   2087  N   GLY A 136      10.780   5.014 -28.333  1.00 82.14           N  
ATOM   2088  H   GLY A 136      10.068   4.332 -28.113  1.00 82.14           H  
ATOM   2089  CA  GLY A 136      10.449   6.082 -29.263  1.00 82.14           C  
ATOM   2090  HA2 GLY A 136       9.547   5.825 -29.817  1.00 82.14           H  
ATOM   2091  HA3 GLY A 136      11.274   6.193 -29.968  1.00 82.14           H  
ATOM   2092  C   GLY A 136      10.215   7.418 -28.550  1.00 82.14           C  
ATOM   2093  O   GLY A 136      10.151   7.476 -27.321  1.00 82.14           O  
ATOM   2094  N   PRO A 137      10.038   8.511 -29.313  1.00 75.44           N  
ATOM   2095  CA  PRO A 137       9.805   9.835 -28.750  1.00 75.44           C  
ATOM   2096  HA  PRO A 137      10.685  10.124 -28.176  1.00 75.44           H  
ATOM   2097  C   PRO A 137       8.570   9.844 -27.840  1.00 75.44           C  
ATOM   2098  CB  PRO A 137       9.660  10.779 -29.953  1.00 75.44           C  
ATOM   2099  HB2 PRO A 137       8.611  10.913 -30.220  1.00 75.44           H  
ATOM   2100  HB3 PRO A 137      10.123  11.746 -29.759  1.00 75.44           H  
ATOM   2101  O   PRO A 137       7.433   9.751 -28.307  1.00 75.44           O  
ATOM   2102  CG  PRO A 137      10.364  10.037 -31.087  1.00 75.44           C  
ATOM   2103  HG2 PRO A 137       9.964  10.312 -32.063  1.00 75.44           H  
ATOM   2104  HG3 PRO A 137      11.435  10.236 -31.041  1.00 75.44           H  
ATOM   2105  CD  PRO A 137      10.106   8.570 -30.763  1.00 75.44           C  
ATOM   2106  HD2 PRO A 137      10.917   7.960 -31.161  1.00 75.44           H  
ATOM   2107  HD3 PRO A 137       9.150   8.257 -31.182  1.00 75.44           H  
ATOM   2108  N   MET A 138       8.789   9.969 -26.532  1.00 69.80           N  
ATOM   2109  H   MET A 138       9.742   9.933 -26.200  1.00 69.80           H  
ATOM   2110  CA  MET A 138       7.722  10.131 -25.551  1.00 69.80           C  
ATOM   2111  HA  MET A 138       6.796   9.713 -25.948  1.00 69.80           H  
ATOM   2112  C   MET A 138       7.488  11.608 -25.258  1.00 69.80           C  
ATOM   2113  CB  MET A 138       8.045   9.396 -24.249  1.00 69.80           C  
ATOM   2114  HB2 MET A 138       7.396   9.796 -23.470  1.00 69.80           H  
ATOM   2115  HB3 MET A 138       9.077   9.588 -23.954  1.00 69.80           H  
ATOM   2116  O   MET A 138       8.398  12.327 -24.851  1.00 69.80           O  
ATOM   2117  CG  MET A 138       7.810   7.889 -24.338  1.00 69.80           C  
ATOM   2118  HG2 MET A 138       6.840   7.691 -24.794  1.00 69.80           H  
ATOM   2119  HG3 MET A 138       8.584   7.448 -24.965  1.00 69.80           H  
ATOM   2120  SD  MET A 138       7.863   7.108 -22.706  1.00 69.80           S  
ATOM   2121  CE  MET A 138       6.297   7.678 -21.997  1.00 69.80           C  
ATOM   2122  HE1 MET A 138       6.356   8.744 -21.778  1.00 69.80           H  
ATOM   2123  HE2 MET A 138       6.110   7.139 -21.068  1.00 69.80           H  
ATOM   2124  HE3 MET A 138       5.482   7.497 -22.698  1.00 69.80           H  
ATOM   2125  N   VAL A 139       6.238  12.050 -25.388  1.00 62.15           N  
ATOM   2126  H   VAL A 139       5.534  11.416 -25.739  1.00 62.15           H  
ATOM   2127  CA  VAL A 139       5.810  13.356 -24.879  1.00 62.15           C  
ATOM   2128  HA  VAL A 139       6.679  14.006 -24.773  1.00 62.15           H  
ATOM   2129  C   VAL A 139       5.217  13.143 -23.492  1.00 62.15           C  
ATOM   2130  CB  VAL A 139       4.843  14.066 -25.843  1.00 62.15           C  
ATOM   2131  HB  VAL A 139       3.929  13.482 -25.947  1.00 62.15           H  
ATOM   2132  O   VAL A 139       4.042  12.803 -23.350  1.00 62.15           O  
ATOM   2133  CG1 VAL A 139       4.488  15.465 -25.321  1.00 62.15           C  
ATOM   2134 HG11 VAL A 139       3.824  15.965 -26.026  1.00 62.15           H  
ATOM   2135 HG12 VAL A 139       3.974  15.392 -24.362  1.00 62.15           H  
ATOM   2136 HG13 VAL A 139       5.392  16.062 -25.197  1.00 62.15           H  
ATOM   2137  CG2 VAL A 139       5.473  14.232 -27.234  1.00 62.15           C  
ATOM   2138 HG21 VAL A 139       4.793  14.779 -27.886  1.00 62.15           H  
ATOM   2139 HG22 VAL A 139       5.665  13.256 -27.681  1.00 62.15           H  
ATOM   2140 HG23 VAL A 139       6.414  14.777 -27.156  1.00 62.15           H  
ATOM   2141  N   ASN A 140       6.034  13.333 -22.456  1.00 65.49           N  
ATOM   2142  H   ASN A 140       7.001  13.564 -22.629  1.00 65.49           H  
ATOM   2143  CA  ASN A 140       5.516  13.389 -21.093  1.00 65.49           C  
ATOM   2144  HA  ASN A 140       4.837  12.551 -20.942  1.00 65.49           H  
ATOM   2145  C   ASN A 140       4.694  14.668 -20.935  1.00 65.49           C  
ATOM   2146  CB  ASN A 140       6.660  13.275 -20.069  1.00 65.49           C  
ATOM   2147  HB2 ASN A 140       6.320  13.644 -19.102  1.00 65.49           H  
ATOM   2148  HB3 ASN A 140       7.506  13.885 -20.385  1.00 65.49           H  
ATOM   2149  O   ASN A 140       5.233  15.772 -20.968  1.00 65.49           O  
ATOM   2150  CG  ASN A 140       7.098  11.837 -19.866  1.00 65.49           C  
ATOM   2151  ND2 ASN A 140       8.299  11.612 -19.390  1.00 65.49           N  
ATOM   2152 HD21 ASN A 140       8.586  10.645 -19.333  1.00 65.49           H  
ATOM   2153 HD22 ASN A 140       8.936  12.376 -19.215  1.00 65.49           H  
ATOM   2154  OD1 ASN A 140       6.362  10.900 -20.123  1.00 65.49           O  
ATOM   2155  N   LYS A 141       3.376  14.507 -20.770  1.00 66.42           N  
ATOM   2156  H   LYS A 141       3.011  13.568 -20.848  1.00 66.42           H  
ATOM   2157  CA  LYS A 141       2.430  15.622 -20.595  1.00 66.42           C  
ATOM   2158  HA  LYS A 141       2.570  16.330 -21.412  1.00 66.42           H  
ATOM   2159  C   LYS A 141       2.723  16.425 -19.313  1.00 66.42           C  
ATOM   2160  CB  LYS A 141       0.975  15.095 -20.643  1.00 66.42           C  
ATOM   2161  HB2 LYS A 141       0.842  14.352 -19.856  1.00 66.42           H  
ATOM   2162  HB3 LYS A 141       0.296  15.923 -20.443  1.00 66.42           H  
ATOM   2163  O   LYS A 141       2.400  17.607 -19.263  1.00 66.42           O  
ATOM   2164  CG  LYS A 141       0.597  14.470 -22.009  1.00 66.42           C  
ATOM   2165  HG2 LYS A 141       1.323  13.692 -22.248  1.00 66.42           H  
ATOM   2166  HG3 LYS A 141       0.664  15.239 -22.779  1.00 66.42           H  
ATOM   2167  CD  LYS A 141      -0.811  13.829 -22.058  1.00 66.42           C  
ATOM   2168  HD2 LYS A 141      -0.895  13.120 -21.235  1.00 66.42           H  
ATOM   2169  HD3 LYS A 141      -1.573  14.600 -21.944  1.00 66.42           H  
ATOM   2170  CE  LYS A 141      -1.007  13.075 -23.398  1.00 66.42           C  
ATOM   2171  HE2 LYS A 141      -0.098  12.504 -23.583  1.00 66.42           H  
ATOM   2172  HE3 LYS A 141      -1.097  13.798 -24.209  1.00 66.42           H  
ATOM   2173  NZ  LYS A 141      -2.155  12.114 -23.431  1.00 66.42           N  
ATOM   2174  HZ1 LYS A 141      -2.069  11.460 -24.196  1.00 66.42           H  
ATOM   2175  HZ2 LYS A 141      -3.060  12.553 -23.515  1.00 66.42           H  
ATOM   2176  HZ3 LYS A 141      -2.152  11.487 -22.639  1.00 66.42           H  
ATOM   2177  N   SER A 142       3.388  15.800 -18.335  1.00 71.55           N  
ATOM   2178  H   SER A 142       3.667  14.843 -18.491  1.00 71.55           H  
ATOM   2179  CA  SER A 142       3.708  16.377 -17.027  1.00 71.55           C  
ATOM   2180  HA  SER A 142       3.655  17.463 -17.101  1.00 71.55           H  
ATOM   2181  C   SER A 142       5.099  15.960 -16.532  1.00 71.55           C  
ATOM   2182  CB  SER A 142       2.681  15.915 -15.996  1.00 71.55           C  
ATOM   2183  HB2 SER A 142       2.702  14.829 -15.913  1.00 71.55           H  
ATOM   2184  HB3 SER A 142       2.933  16.342 -15.025  1.00 71.55           H  
ATOM   2185  O   SER A 142       5.539  14.845 -16.832  1.00 71.55           O  
ATOM   2186  OG  SER A 142       1.387  16.334 -16.363  1.00 71.55           O  
ATOM   2187  HG  SER A 142       0.977  16.602 -15.538  1.00 71.55           H  
ATOM   2188  N   PRO A 143       5.791  16.807 -15.743  1.00 82.00           N  
ATOM   2189  CA  PRO A 143       7.051  16.435 -15.105  1.00 82.00           C  
ATOM   2190  HA  PRO A 143       7.755  16.088 -15.862  1.00 82.00           H  
ATOM   2191  C   PRO A 143       6.842  15.316 -14.076  1.00 82.00           C  
ATOM   2192  CB  PRO A 143       7.595  17.719 -14.474  1.00 82.00           C  
ATOM   2193  HB2 PRO A 143       8.232  18.232 -15.194  1.00 82.00           H  
ATOM   2194  HB3 PRO A 143       8.146  17.525 -13.554  1.00 82.00           H  
ATOM   2195  O   PRO A 143       5.916  15.360 -13.258  1.00 82.00           O  
ATOM   2196  CG  PRO A 143       6.339  18.555 -14.220  1.00 82.00           C  
ATOM   2197  HG2 PRO A 143       5.891  18.270 -13.268  1.00 82.00           H  
ATOM   2198  HG3 PRO A 143       6.557  19.623 -14.234  1.00 82.00           H  
ATOM   2199  CD  PRO A 143       5.399  18.156 -15.355  1.00 82.00           C  
ATOM   2200  HD2 PRO A 143       5.536  18.826 -16.203  1.00 82.00           H  
ATOM   2201  HD3 PRO A 143       4.366  18.191 -15.010  1.00 82.00           H  
ATOM   2202  N   LEU A 144       7.737  14.327 -14.099  1.00 86.85           N  
ATOM   2203  H   LEU A 144       8.525  14.425 -14.722  1.00 86.85           H  
ATOM   2204  CA  LEU A 144       7.697  13.169 -13.204  1.00 86.85           C  
ATOM   2205  HA  LEU A 144       6.674  12.794 -13.159  1.00 86.85           H  
ATOM   2206  C   LEU A 144       8.116  13.558 -11.784  1.00 86.85           C  
ATOM   2207  CB  LEU A 144       8.617  12.056 -13.741  1.00 86.85           C  
ATOM   2208  HB2 LEU A 144       9.640  12.430 -13.754  1.00 86.85           H  
ATOM   2209  HB3 LEU A 144       8.582  11.217 -13.046  1.00 86.85           H  
ATOM   2210  O   LEU A 144       7.497  13.119 -10.807  1.00 86.85           O  
ATOM   2211  CG  LEU A 144       8.277  11.541 -15.150  1.00 86.85           C  
ATOM   2212  HG  LEU A 144       8.353  12.359 -15.866  1.00 86.85           H  
ATOM   2213  CD1 LEU A 144       9.278  10.459 -15.552  1.00 86.85           C  
ATOM   2214 HD11 LEU A 144       9.171   9.581 -14.915  1.00 86.85           H  
ATOM   2215 HD12 LEU A 144       9.108  10.170 -16.590  1.00 86.85           H  
ATOM   2216 HD13 LEU A 144      10.295  10.843 -15.467  1.00 86.85           H  
ATOM   2217  CD2 LEU A 144       6.877  10.941 -15.225  1.00 86.85           C  
ATOM   2218 HD21 LEU A 144       6.783  10.137 -14.495  1.00 86.85           H  
ATOM   2219 HD22 LEU A 144       6.131  11.710 -15.028  1.00 86.85           H  
ATOM   2220 HD23 LEU A 144       6.704  10.553 -16.229  1.00 86.85           H  
ATOM   2221  N   PHE A 145       9.135  14.418 -11.689  1.00 89.26           N  
ATOM   2222  H   PHE A 145       9.533  14.765 -12.550  1.00 89.26           H  
ATOM   2223  CA  PHE A 145       9.761  14.847 -10.442  1.00 89.26           C  
ATOM   2224  HA  PHE A 145       9.257  14.341  -9.619  1.00 89.26           H  
ATOM   2225  C   PHE A 145       9.624  16.356 -10.224  1.00 89.26           C  
ATOM   2226  CB  PHE A 145      11.236  14.423 -10.416  1.00 89.26           C  
ATOM   2227  HB2 PHE A 145      11.806  15.045 -11.106  1.00 89.26           H  
ATOM   2228  HB3 PHE A 145      11.630  14.609  -9.417  1.00 89.26           H  
ATOM   2229  O   PHE A 145       9.621  17.137 -11.173  1.00 89.26           O  
ATOM   2230  CG  PHE A 145      11.475  12.967 -10.759  1.00 89.26           C  
ATOM   2231  CD1 PHE A 145      11.158  11.975  -9.819  1.00 89.26           C  
ATOM   2232  HD1 PHE A 145      10.746  12.255  -8.860  1.00 89.26           H  
ATOM   2233  CD2 PHE A 145      12.019  12.601 -12.005  1.00 89.26           C  
ATOM   2234  HD2 PHE A 145      12.275  13.360 -12.730  1.00 89.26           H  
ATOM   2235  CE1 PHE A 145      11.417  10.626 -10.104  1.00 89.26           C  
ATOM   2236  HE1 PHE A 145      11.247   9.883  -9.338  1.00 89.26           H  
ATOM   2237  CE2 PHE A 145      12.242  11.245 -12.306  1.00 89.26           C  
ATOM   2238  HE2 PHE A 145      12.670  10.970 -13.258  1.00 89.26           H  
ATOM   2239  CZ  PHE A 145      11.945  10.256 -11.352  1.00 89.26           C  
ATOM   2240  HZ  PHE A 145      12.151   9.217 -11.565  1.00 89.26           H  
ATOM   2241  N   GLN A 146       9.544  16.780  -8.965  1.00 83.36           N  
ATOM   2242  H   GLN A 146       9.581  16.087  -8.231  1.00 83.36           H  
ATOM   2243  CA  GLN A 146       9.510  18.196  -8.588  1.00 83.36           C  
ATOM   2244  HA  GLN A 146       8.705  18.693  -9.129  1.00 83.36           H  
ATOM   2245  C   GLN A 146      10.815  18.897  -8.978  1.00 83.36           C  
ATOM   2246  CB  GLN A 146       9.251  18.330  -7.080  1.00 83.36           C  
ATOM   2247  HB2 GLN A 146      10.019  17.789  -6.527  1.00 83.36           H  
ATOM   2248  HB3 GLN A 146       9.305  19.384  -6.807  1.00 83.36           H  
ATOM   2249  O   GLN A 146      10.776  19.956  -9.600  1.00 83.36           O  
ATOM   2250  CG  GLN A 146       7.870  17.788  -6.694  1.00 83.36           C  
ATOM   2251  HG2 GLN A 146       7.105  18.325  -7.254  1.00 83.36           H  
ATOM   2252  HG3 GLN A 146       7.811  16.732  -6.957  1.00 83.36           H  
ATOM   2253  CD  GLN A 146       7.558  17.922  -5.209  1.00 83.36           C  
ATOM   2254  NE2 GLN A 146       6.447  17.380  -4.776  1.00 83.36           N  
ATOM   2255 HE21 GLN A 146       6.308  17.468  -3.779  1.00 83.36           H  
ATOM   2256 HE22 GLN A 146       6.068  16.607  -5.304  1.00 83.36           H  
ATOM   2257  OE1 GLN A 146       8.289  18.471  -4.407  1.00 83.36           O  
ATOM   2258  N   GLY A 147      11.953  18.244  -8.718  1.00 63.94           N  
ATOM   2259  H   GLY A 147      11.904  17.371  -8.211  1.00 63.94           H  
ATOM   2260  CA  GLY A 147      13.285  18.733  -9.084  1.00 63.94           C  
ATOM   2261  HA2 GLY A 147      14.038  18.119  -8.590  1.00 63.94           H  
ATOM   2262  HA3 GLY A 147      13.401  19.759  -8.736  1.00 63.94           H  
ATOM   2263  C   GLY A 147      13.584  18.708 -10.583  1.00 63.94           C  
ATOM   2264  O   GLY A 147      14.604  19.235 -11.003  1.00 63.94           O  
ATOM   2265  N   GLN A 148      12.691  18.165 -11.418  1.00 63.33           N  
ATOM   2266  H   GLN A 148      11.839  17.777 -11.039  1.00 63.33           H  
ATOM   2267  CA  GLN A 148      12.845  18.217 -12.876  1.00 63.33           C  
ATOM   2268  HA  GLN A 148      13.849  17.871 -13.118  1.00 63.33           H  
ATOM   2269  C   GLN A 148      12.710  19.652 -13.422  1.00 63.33           C  
ATOM   2270  CB  GLN A 148      11.821  17.263 -13.511  1.00 63.33           C  
ATOM   2271  HB2 GLN A 148      10.858  17.764 -13.605  1.00 63.33           H  
ATOM   2272  HB3 GLN A 148      11.695  16.397 -12.860  1.00 63.33           H  
ATOM   2273  O   GLN A 148      13.143  19.928 -14.537  1.00 63.33           O  
ATOM   2274  CG  GLN A 148      12.272  16.735 -14.877  1.00 63.33           C  
ATOM   2275  HG2 GLN A 148      12.351  17.566 -15.579  1.00 63.33           H  
ATOM   2276  HG3 GLN A 148      13.256  16.278 -14.778  1.00 63.33           H  
ATOM   2277  CD  GLN A 148      11.317  15.696 -15.461  1.00 63.33           C  
ATOM   2278  NE2 GLN A 148      11.639  15.152 -16.613  1.00 63.33           N  
ATOM   2279 HE21 GLN A 148      11.024  14.440 -16.981  1.00 63.33           H  
ATOM   2280 HE22 GLN A 148      12.502  15.409 -17.068  1.00 63.33           H  
ATOM   2281  OE1 GLN A 148      10.279  15.345 -14.912  1.00 63.33           O  
ATOM   2282  N   ARG A 149      12.120  20.570 -12.640  1.00 53.31           N  
ATOM   2283  H   ARG A 149      11.802  20.277 -11.727  1.00 53.31           H  
ATOM   2284  CA  ARG A 149      12.103  22.010 -12.944  1.00 53.31           C  
ATOM   2285  HA  ARG A 149      11.977  22.150 -14.018  1.00 53.31           H  
ATOM   2286  C   ARG A 149      13.435  22.699 -12.620  1.00 53.31           C  
ATOM   2287  CB  ARG A 149      10.934  22.687 -12.213  1.00 53.31           C  
ATOM   2288  HB2 ARG A 149      11.008  23.763 -12.370  1.00 53.31           H  
ATOM   2289  HB3 ARG A 149      11.011  22.493 -11.143  1.00 53.31           H  
ATOM   2290  O   ARG A 149      13.751  23.693 -13.262  1.00 53.31           O  
ATOM   2291  CG  ARG A 149       9.575  22.200 -12.740  1.00 53.31           C  
ATOM   2292  HG2 ARG A 149       9.451  21.142 -12.510  1.00 53.31           H  
ATOM   2293  HG3 ARG A 149       9.541  22.338 -13.820  1.00 53.31           H  
ATOM   2294  CD  ARG A 149       8.434  22.993 -12.096  1.00 53.31           C  
ATOM   2295  HD2 ARG A 149       8.589  24.051 -12.309  1.00 53.31           H  
ATOM   2296  HD3 ARG A 149       8.473  22.844 -11.017  1.00 53.31           H  
ATOM   2297  NE  ARG A 149       7.117  22.565 -12.614  1.00 53.31           N  
ATOM   2298  HE  ARG A 149       7.116  21.756 -13.218  1.00 53.31           H  
ATOM   2299  NH1 ARG A 149       5.871  24.211 -11.616  1.00 53.31           N  
ATOM   2300 HH11 ARG A 149       4.988  24.673 -11.453  1.00 53.31           H  
ATOM   2301 HH12 ARG A 149       6.721  24.584 -11.218  1.00 53.31           H  
ATOM   2302  NH2 ARG A 149       4.855  22.684 -12.891  1.00 53.31           N  
ATOM   2303 HH21 ARG A 149       3.974  23.146 -12.712  1.00 53.31           H  
ATOM   2304 HH22 ARG A 149       4.877  21.878 -13.499  1.00 53.31           H  
ATOM   2305  CZ  ARG A 149       5.958  23.153 -12.374  1.00 53.31           C  
ATOM   2306  N   ASP A 150      14.225  22.115 -11.720  1.00 49.72           N  
ATOM   2307  H   ASP A 150      13.922  21.242 -11.312  1.00 49.72           H  
ATOM   2308  CA  ASP A 150      15.514  22.619 -11.238  1.00 49.72           C  
ATOM   2309  HA  ASP A 150      15.669  23.630 -11.617  1.00 49.72           H  
ATOM   2310  C   ASP A 150      16.671  21.751 -11.771  1.00 49.72           C  
ATOM   2311  CB  ASP A 150      15.511  22.702  -9.697  1.00 49.72           C  
ATOM   2312  HB2 ASP A 150      15.324  21.708  -9.291  1.00 49.72           H  
ATOM   2313  HB3 ASP A 150      16.497  23.024  -9.362  1.00 49.72           H  
ATOM   2314  O   ASP A 150      17.427  21.183 -10.998  1.00 49.72           O  
ATOM   2315  CG  ASP A 150      14.487  23.683  -9.121  1.00 49.72           C  
ATOM   2316  OD1 ASP A 150      14.223  24.717  -9.773  1.00 49.72           O  
ATOM   2317  OD2 ASP A 150      13.951  23.370  -8.033  1.00 49.72           O  
ATOM   2318  N   ALA A 151      16.754  21.581 -13.096  1.00 48.20           N  
ATOM   2319  H   ALA A 151      15.994  22.002 -13.612  1.00 48.20           H  
ATOM   2320  CA  ALA A 151      17.923  21.195 -13.914  1.00 48.20           C  
ATOM   2321  HA  ALA A 151      17.517  20.607 -14.737  1.00 48.20           H  
ATOM   2322  C   ALA A 151      19.046  20.287 -13.327  1.00 48.20           C  
ATOM   2323  CB  ALA A 151      18.490  22.480 -14.539  1.00 48.20           C  
ATOM   2324  HB1 ALA A 151      19.233  22.231 -15.297  1.00 48.20           H  
ATOM   2325  HB2 ALA A 151      18.961  23.086 -13.766  1.00 48.20           H  
ATOM   2326  HB3 ALA A 151      17.691  23.053 -15.011  1.00 48.20           H  
ATOM   2327  O   ALA A 151      20.201  20.417 -13.734  1.00 48.20           O  
ATOM   2328  N   ALA A 152      18.769  19.356 -12.411  1.00 57.61           N  
ATOM   2329  H   ALA A 152      17.868  19.388 -11.957  1.00 57.61           H  
ATOM   2330  CA  ALA A 152      19.764  18.386 -11.962  1.00 57.61           C  
ATOM   2331  HA  ALA A 152      20.734  18.878 -11.896  1.00 57.61           H  
ATOM   2332  C   ALA A 152      19.867  17.270 -13.007  1.00 57.61           C  
ATOM   2333  CB  ALA A 152      19.425  17.883 -10.555  1.00 57.61           C  
ATOM   2334  HB1 ALA A 152      20.188  17.176 -10.229  1.00 57.61           H  
ATOM   2335  HB2 ALA A 152      18.455  17.386 -10.565  1.00 57.61           H  
ATOM   2336  HB3 ALA A 152      19.392  18.725  -9.865  1.00 57.61           H  
ATOM   2337  O   ALA A 152      18.976  16.426 -13.125  1.00 57.61           O  
ATOM   2338  N   ASP A 153      20.947  17.302 -13.781  1.00 71.41           N  
ATOM   2339  H   ASP A 153      21.585  18.078 -13.681  1.00 71.41           H  
ATOM   2340  CA  ASP A 153      21.273  16.290 -14.779  1.00 71.41           C  
ATOM   2341  HA  ASP A 153      20.512  16.317 -15.559  1.00 71.41           H  
ATOM   2342  C   ASP A 153      21.332  14.886 -14.130  1.00 71.41           C  
ATOM   2343  CB  ASP A 153      22.605  16.696 -15.419  1.00 71.41           C  
ATOM   2344  HB2 ASP A 153      22.512  17.705 -15.820  1.00 71.41           H  
ATOM   2345  HB3 ASP A 153      23.378  16.709 -14.650  1.00 71.41           H  
ATOM   2346  O   ASP A 153      21.981  14.733 -13.085  1.00 71.41           O  
ATOM   2347  CG  ASP A 153      23.030  15.769 -16.550  1.00 71.41           C  
ATOM   2348  OD1 ASP A 153      22.131  15.317 -17.290  1.00 71.41           O  
ATOM   2349  OD2 ASP A 153      24.250  15.540 -16.634  1.00 71.41           O  
ATOM   2350  N   PRO A 154      20.654  13.858 -14.686  1.00 72.24           N  
ATOM   2351  CA  PRO A 154      20.655  12.502 -14.134  1.00 72.24           C  
ATOM   2352  HA  PRO A 154      20.095  12.511 -13.199  1.00 72.24           H  
ATOM   2353  C   PRO A 154      22.057  11.944 -13.859  1.00 72.24           C  
ATOM   2354  CB  PRO A 154      19.908  11.649 -15.163  1.00 72.24           C  
ATOM   2355  HB2 PRO A 154      19.396  10.808 -14.695  1.00 72.24           H  
ATOM   2356  HB3 PRO A 154      20.596  11.298 -15.932  1.00 72.24           H  
ATOM   2357  O   PRO A 154      22.247  11.269 -12.845  1.00 72.24           O  
ATOM   2358  CG  PRO A 154      18.924  12.640 -15.778  1.00 72.24           C  
ATOM   2359  HG2 PRO A 154      18.612  12.335 -16.777  1.00 72.24           H  
ATOM   2360  HG3 PRO A 154      18.063  12.759 -15.121  1.00 72.24           H  
ATOM   2361  CD  PRO A 154      19.728  13.934 -15.809  1.00 72.24           C  
ATOM   2362  HD2 PRO A 154      19.057  14.788 -15.723  1.00 72.24           H  
ATOM   2363  HD3 PRO A 154      20.281  13.973 -16.748  1.00 72.24           H  
ATOM   2364  N   ASP A 155      23.047  12.292 -14.685  1.00 78.14           N  
ATOM   2365  H   ASP A 155      22.830  12.808 -15.526  1.00 78.14           H  
ATOM   2366  CA  ASP A 155      24.438  11.863 -14.505  1.00 78.14           C  
ATOM   2367  HA  ASP A 155      24.463  10.779 -14.391  1.00 78.14           H  
ATOM   2368  C   ASP A 155      25.070  12.472 -13.249  1.00 78.14           C  
ATOM   2369  CB  ASP A 155      25.265  12.232 -15.746  1.00 78.14           C  
ATOM   2370  HB2 ASP A 155      25.179  13.302 -15.935  1.00 78.14           H  
ATOM   2371  HB3 ASP A 155      26.313  12.016 -15.537  1.00 78.14           H  
ATOM   2372  O   ASP A 155      25.801  11.800 -12.522  1.00 78.14           O  
ATOM   2373  CG  ASP A 155      24.866  11.444 -16.999  1.00 78.14           C  
ATOM   2374  OD1 ASP A 155      24.248  10.368 -16.830  1.00 78.14           O  
ATOM   2375  OD2 ASP A 155      25.236  11.887 -18.107  1.00 78.14           O  
ATOM   2376  N   THR A 156      24.724  13.719 -12.922  1.00 81.99           N  
ATOM   2377  H   THR A 156      24.044  14.182 -13.508  1.00 81.99           H  
ATOM   2378  CA  THR A 156      25.177  14.373 -11.686  1.00 81.99           C  
ATOM   2379  HA  THR A 156      26.262  14.294 -11.622  1.00 81.99           H  
ATOM   2380  C   THR A 156      24.587  13.679 -10.457  1.00 81.99           C  
ATOM   2381  CB  THR A 156      24.806  15.863 -11.694  1.00 81.99           C  
ATOM   2382  HB  THR A 156      23.724  15.977 -11.761  1.00 81.99           H  
ATOM   2383  O   THR A 156      25.289  13.432  -9.477  1.00 81.99           O  
ATOM   2384  CG2 THR A 156      25.301  16.599 -10.450  1.00 81.99           C  
ATOM   2385 HG21 THR A 156      25.145  17.670 -10.579  1.00 81.99           H  
ATOM   2386 HG22 THR A 156      24.738  16.269  -9.577  1.00 81.99           H  
ATOM   2387 HG23 THR A 156      26.363  16.405 -10.301  1.00 81.99           H  
ATOM   2388  OG1 THR A 156      25.403  16.510 -12.793  1.00 81.99           O  
ATOM   2389  HG1 THR A 156      25.144  16.062 -13.601  1.00 81.99           H  
ATOM   2390  N   LEU A 157      23.306  13.295 -10.505  1.00 82.78           N  
ATOM   2391  H   LEU A 157      22.791  13.471 -11.355  1.00 82.78           H  
ATOM   2392  CA  LEU A 157      22.670  12.553  -9.410  1.00 82.78           C  
ATOM   2393  HA  LEU A 157      22.831  13.097  -8.479  1.00 82.78           H  
ATOM   2394  C   LEU A 157      23.305  11.172  -9.213  1.00 82.78           C  
ATOM   2395  CB  LEU A 157      21.160  12.418  -9.674  1.00 82.78           C  
ATOM   2396  HB2 LEU A 157      20.736  11.758  -8.917  1.00 82.78           H  
ATOM   2397  HB3 LEU A 157      21.017  11.941 -10.643  1.00 82.78           H  
ATOM   2398  O   LEU A 157      23.533  10.761  -8.073  1.00 82.78           O  
ATOM   2399  CG  LEU A 157      20.384  13.745  -9.656  1.00 82.78           C  
ATOM   2400  HG  LEU A 157      20.809  14.435 -10.385  1.00 82.78           H  
ATOM   2401  CD1 LEU A 157      18.925  13.481 -10.025  1.00 82.78           C  
ATOM   2402 HD11 LEU A 157      18.384  14.426 -10.070  1.00 82.78           H  
ATOM   2403 HD12 LEU A 157      18.458  12.817  -9.296  1.00 82.78           H  
ATOM   2404 HD13 LEU A 157      18.882  13.026 -11.015  1.00 82.78           H  
ATOM   2405  CD2 LEU A 157      20.408  14.400  -8.270  1.00 82.78           C  
ATOM   2406 HD21 LEU A 157      20.013  13.714  -7.520  1.00 82.78           H  
ATOM   2407 HD22 LEU A 157      21.428  14.687  -8.014  1.00 82.78           H  
ATOM   2408 HD23 LEU A 157      19.808  15.310  -8.296  1.00 82.78           H  
ATOM   2409  N   LEU A 158      23.622  10.480 -10.309  1.00 86.91           N  
ATOM   2410  H   LEU A 158      23.388  10.872 -11.210  1.00 86.91           H  
ATOM   2411  CA  LEU A 158      24.290   9.181 -10.275  1.00 86.91           C  
ATOM   2412  HA  LEU A 158      23.747   8.524  -9.595  1.00 86.91           H  
ATOM   2413  C   LEU A 158      25.715   9.277  -9.730  1.00 86.91           C  
ATOM   2414  CB  LEU A 158      24.289   8.575 -11.685  1.00 86.91           C  
ATOM   2415  HB2 LEU A 158      25.004   7.753 -11.723  1.00 86.91           H  
ATOM   2416  HB3 LEU A 158      24.622   9.332 -12.395  1.00 86.91           H  
ATOM   2417  O   LEU A 158      26.099   8.435  -8.923  1.00 86.91           O  
ATOM   2418  CG  LEU A 158      22.915   8.046 -12.115  1.00 86.91           C  
ATOM   2419  HG  LEU A 158      22.152   8.810 -11.967  1.00 86.91           H  
ATOM   2420  CD1 LEU A 158      22.957   7.678 -13.589  1.00 86.91           C  
ATOM   2421 HD11 LEU A 158      23.180   8.562 -14.186  1.00 86.91           H  
ATOM   2422 HD12 LEU A 158      23.724   6.925 -13.771  1.00 86.91           H  
ATOM   2423 HD13 LEU A 158      21.983   7.293 -13.890  1.00 86.91           H  
ATOM   2424  CD2 LEU A 158      22.516   6.795 -11.323  1.00 86.91           C  
ATOM   2425 HD21 LEU A 158      22.305   7.060 -10.287  1.00 86.91           H  
ATOM   2426 HD22 LEU A 158      23.327   6.067 -11.362  1.00 86.91           H  
ATOM   2427 HD23 LEU A 158      21.625   6.347 -11.762  1.00 86.91           H  
ATOM   2428  N   GLN A 159      26.473  10.311 -10.098  1.00 86.11           N  
ATOM   2429  H   GLN A 159      26.124  10.940 -10.807  1.00 86.11           H  
ATOM   2430  CA  GLN A 159      27.820  10.535  -9.564  1.00 86.11           C  
ATOM   2431  HA  GLN A 159      28.419   9.638  -9.717  1.00 86.11           H  
ATOM   2432  C   GLN A 159      27.813  10.815  -8.057  1.00 86.11           C  
ATOM   2433  CB  GLN A 159      28.481  11.706 -10.301  1.00 86.11           C  
ATOM   2434  HB2 GLN A 159      29.357  12.029  -9.737  1.00 86.11           H  
ATOM   2435  HB3 GLN A 159      27.784  12.542 -10.358  1.00 86.11           H  
ATOM   2436  O   GLN A 159      28.698  10.348  -7.343  1.00 86.11           O  
ATOM   2437  CG  GLN A 159      28.941  11.315 -11.712  1.00 86.11           C  
ATOM   2438  HG2 GLN A 159      29.708  10.544 -11.638  1.00 86.11           H  
ATOM   2439  HG3 GLN A 159      28.107  10.898 -12.278  1.00 86.11           H  
ATOM   2440  CD  GLN A 159      29.520  12.494 -12.486  1.00 86.11           C  
ATOM   2441  NE2 GLN A 159      29.720  12.350 -13.776  1.00 86.11           N  
ATOM   2442 HE21 GLN A 159      29.995  13.189 -14.266  1.00 86.11           H  
ATOM   2443 HE22 GLN A 159      29.341  11.547 -14.257  1.00 86.11           H  
ATOM   2444  OE1 GLN A 159      29.833  13.549 -11.957  1.00 86.11           O  
ATOM   2445  N   ILE A 160      26.819  11.559  -7.563  1.00 85.40           N  
ATOM   2446  H   ILE A 160      26.159  11.959  -8.214  1.00 85.40           H  
ATOM   2447  CA  ILE A 160      26.749  11.951  -6.149  1.00 85.40           C  
ATOM   2448  HA  ILE A 160      27.758  12.169  -5.800  1.00 85.40           H  
ATOM   2449  C   ILE A 160      26.221  10.809  -5.269  1.00 85.40           C  
ATOM   2450  CB  ILE A 160      25.909  13.242  -6.001  1.00 85.40           C  
ATOM   2451  HB  ILE A 160      24.932  13.069  -6.451  1.00 85.40           H  
ATOM   2452  O   ILE A 160      26.726  10.603  -4.165  1.00 85.40           O  
ATOM   2453  CG1 ILE A 160      26.595  14.430  -6.718  1.00 85.40           C  
ATOM   2454 HG12 ILE A 160      26.916  14.136  -7.717  1.00 85.40           H  
ATOM   2455 HG13 ILE A 160      27.493  14.717  -6.170  1.00 85.40           H  
ATOM   2456  CG2 ILE A 160      25.709  13.617  -4.519  1.00 85.40           C  
ATOM   2457 HG21 ILE A 160      26.673  13.827  -4.055  1.00 85.40           H  
ATOM   2458 HG22 ILE A 160      25.063  14.490  -4.430  1.00 85.40           H  
ATOM   2459 HG23 ILE A 160      25.231  12.801  -3.978  1.00 85.40           H  
ATOM   2460  CD1 ILE A 160      25.687  15.658  -6.866  1.00 85.40           C  
ATOM   2461 HD11 ILE A 160      24.748  15.370  -7.338  1.00 85.40           H  
ATOM   2462 HD12 ILE A 160      26.189  16.398  -7.489  1.00 85.40           H  
ATOM   2463 HD13 ILE A 160      25.485  16.110  -5.895  1.00 85.40           H  
ATOM   2464  N   TYR A 161      25.190  10.085  -5.716  1.00 85.93           N  
ATOM   2465  H   TYR A 161      24.806  10.315  -6.622  1.00 85.93           H  
ATOM   2466  CA  TYR A 161      24.453   9.142  -4.863  1.00 85.93           C  
ATOM   2467  HA  TYR A 161      24.843   9.195  -3.846  1.00 85.93           H  
ATOM   2468  C   TYR A 161      24.582   7.670  -5.272  1.00 85.93           C  
ATOM   2469  CB  TYR A 161      22.978   9.562  -4.814  1.00 85.93           C  
ATOM   2470  HB2 TYR A 161      22.445   8.881  -4.151  1.00 85.93           H  
ATOM   2471  HB3 TYR A 161      22.551   9.444  -5.810  1.00 85.93           H  
ATOM   2472  O   TYR A 161      24.330   6.790  -4.447  1.00 85.93           O  
ATOM   2473  CG  TYR A 161      22.732  10.978  -4.322  1.00 85.93           C  
ATOM   2474  CD1 TYR A 161      23.104  11.346  -3.013  1.00 85.93           C  
ATOM   2475  HD1 TYR A 161      23.617  10.632  -2.385  1.00 85.93           H  
ATOM   2476  CD2 TYR A 161      22.151  11.931  -5.180  1.00 85.93           C  
ATOM   2477  HD2 TYR A 161      21.910  11.661  -6.198  1.00 85.93           H  
ATOM   2478  CE1 TYR A 161      22.879  12.660  -2.554  1.00 85.93           C  
ATOM   2479  HE1 TYR A 161      23.211  12.958  -1.571  1.00 85.93           H  
ATOM   2480  CE2 TYR A 161      21.921  13.243  -4.726  1.00 85.93           C  
ATOM   2481  HE2 TYR A 161      21.502  13.987  -5.387  1.00 85.93           H  
ATOM   2482  OH  TYR A 161      22.067  14.881  -2.990  1.00 85.93           O  
ATOM   2483  HH  TYR A 161      22.514  15.081  -2.164  1.00 85.93           H  
ATOM   2484  CZ  TYR A 161      22.286  13.610  -3.416  1.00 85.93           C  
ATOM   2485  N   GLY A 162      24.967   7.389  -6.516  1.00 90.84           N  
ATOM   2486  H   GLY A 162      25.238   8.147  -7.126  1.00 90.84           H  
ATOM   2487  CA  GLY A 162      25.002   6.044  -7.083  1.00 90.84           C  
ATOM   2488  HA2 GLY A 162      25.440   5.354  -6.363  1.00 90.84           H  
ATOM   2489  HA3 GLY A 162      25.647   6.060  -7.962  1.00 90.84           H  
ATOM   2490  C   GLY A 162      23.627   5.508  -7.499  1.00 90.84           C  
ATOM   2491  O   GLY A 162      22.579   5.875  -6.957  1.00 90.84           O  
ATOM   2492  N   TYR A 163      23.633   4.573  -8.452  1.00 91.77           N  
ATOM   2493  H   TYR A 163      24.511   4.332  -8.890  1.00 91.77           H  
ATOM   2494  CA  TYR A 163      22.415   3.985  -9.019  1.00 91.77           C  
ATOM   2495  HA  TYR A 163      21.848   4.789  -9.487  1.00 91.77           H  
ATOM   2496  C   TYR A 163      21.465   3.347  -7.988  1.00 91.77           C  
ATOM   2497  CB  TYR A 163      22.797   3.001 -10.132  1.00 91.77           C  
ATOM   2498  HB2 TYR A 163      23.189   3.587 -10.963  1.00 91.77           H  
ATOM   2499  HB3 TYR A 163      23.598   2.337  -9.808  1.00 91.77           H  
ATOM   2500  O   TYR A 163      20.272   3.663  -8.030  1.00 91.77           O  
ATOM   2501  CG  TYR A 163      21.640   2.172 -10.644  1.00 91.77           C  
ATOM   2502  CD1 TYR A 163      21.499   0.825 -10.253  1.00 91.77           C  
ATOM   2503  HD1 TYR A 163      22.243   0.374  -9.612  1.00 91.77           H  
ATOM   2504  CD2 TYR A 163      20.686   2.766 -11.489  1.00 91.77           C  
ATOM   2505  HD2 TYR A 163      20.810   3.791 -11.806  1.00 91.77           H  
ATOM   2506  CE1 TYR A 163      20.407   0.067 -10.716  1.00 91.77           C  
ATOM   2507  HE1 TYR A 163      20.305  -0.969 -10.428  1.00 91.77           H  
ATOM   2508  CE2 TYR A 163      19.582   2.019 -11.935  1.00 91.77           C  
ATOM   2509  HE2 TYR A 163      18.844   2.468 -12.583  1.00 91.77           H  
ATOM   2510  OH  TYR A 163      18.416  -0.073 -12.047  1.00 91.77           O  
ATOM   2511  HH  TYR A 163      18.416  -0.965 -11.694  1.00 91.77           H  
ATOM   2512  CZ  TYR A 163      19.452   0.664 -11.567  1.00 91.77           C  
ATOM   2513  N   PRO A 164      21.924   2.516  -7.024  1.00 91.49           N  
ATOM   2514  CA  PRO A 164      21.018   1.886  -6.062  1.00 91.49           C  
ATOM   2515  HA  PRO A 164      20.307   1.268  -6.611  1.00 91.49           H  
ATOM   2516  C   PRO A 164      20.239   2.891  -5.207  1.00 91.49           C  
ATOM   2517  CB  PRO A 164      21.900   0.985  -5.190  1.00 91.49           C  
ATOM   2518  HB2 PRO A 164      21.374   0.080  -4.888  1.00 91.49           H  
ATOM   2519  HB3 PRO A 164      22.251   1.531  -4.315  1.00 91.49           H  
ATOM   2520  O   PRO A 164      19.073   2.652  -4.893  1.00 91.49           O  
ATOM   2521  CG  PRO A 164      23.089   0.672  -6.094  1.00 91.49           C  
ATOM   2522  HG2 PRO A 164      23.980   0.413  -5.521  1.00 91.49           H  
ATOM   2523  HG3 PRO A 164      22.827  -0.129  -6.786  1.00 91.49           H  
ATOM   2524  CD  PRO A 164      23.269   1.977  -6.862  1.00 91.49           C  
ATOM   2525  HD2 PRO A 164      23.869   2.671  -6.274  1.00 91.49           H  
ATOM   2526  HD3 PRO A 164      23.761   1.772  -7.813  1.00 91.49           H  
ATOM   2527  N   ALA A 165      20.849   4.028  -4.856  1.00 91.22           N  
ATOM   2528  H   ALA A 165      21.779   4.216  -5.203  1.00 91.22           H  
ATOM   2529  CA  ALA A 165      20.186   5.074  -4.085  1.00 91.22           C  
ATOM   2530  HA  ALA A 165      19.669   4.619  -3.240  1.00 91.22           H  
ATOM   2531  C   ALA A 165      19.136   5.814  -4.929  1.00 91.22           C  
ATOM   2532  CB  ALA A 165      21.248   6.032  -3.540  1.00 91.22           C  
ATOM   2533  HB1 ALA A 165      21.742   6.541  -4.368  1.00 91.22           H  
ATOM   2534  HB2 ALA A 165      20.776   6.775  -2.897  1.00 91.22           H  
ATOM   2535  HB3 ALA A 165      21.992   5.482  -2.964  1.00 91.22           H  
ATOM   2536  O   ALA A 165      18.019   6.035  -4.462  1.00 91.22           O  
ATOM   2537  N   CYS A 166      19.460   6.147  -6.183  1.00 92.30           N  
ATOM   2538  H   CYS A 166      20.403   5.980  -6.505  1.00 92.30           H  
ATOM   2539  CA  CYS A 166      18.521   6.786  -7.108  1.00 92.30           C  
ATOM   2540  HA  CYS A 166      18.129   7.690  -6.643  1.00 92.30           H  
ATOM   2541  C   CYS A 166      17.317   5.882  -7.416  1.00 92.30           C  
ATOM   2542  CB  CYS A 166      19.266   7.171  -8.394  1.00 92.30           C  
ATOM   2543  HB2 CYS A 166      19.778   6.299  -8.798  1.00 92.30           H  
ATOM   2544  HB3 CYS A 166      18.558   7.534  -9.139  1.00 92.30           H  
ATOM   2545  O   CYS A 166      16.170   6.318  -7.301  1.00 92.30           O  
ATOM   2546  SG  CYS A 166      20.484   8.472  -8.052  1.00 92.30           S  
ATOM   2547  HG  CYS A 166      19.631   9.487  -7.883  1.00 92.30           H  
ATOM   2548  N   LEU A 167      17.564   4.609  -7.746  1.00 93.92           N  
ATOM   2549  H   LEU A 167      18.524   4.309  -7.832  1.00 93.92           H  
ATOM   2550  CA  LEU A 167      16.503   3.629  -7.979  1.00 93.92           C  
ATOM   2551  HA  LEU A 167      15.838   4.021  -8.748  1.00 93.92           H  
ATOM   2552  C   LEU A 167      15.672   3.405  -6.709  1.00 93.92           C  
ATOM   2553  CB  LEU A 167      17.130   2.312  -8.471  1.00 93.92           C  
ATOM   2554  HB2 LEU A 167      17.733   2.505  -9.359  1.00 93.92           H  
ATOM   2555  HB3 LEU A 167      17.793   1.932  -7.694  1.00 93.92           H  
ATOM   2556  O   LEU A 167      14.442   3.408  -6.763  1.00 93.92           O  
ATOM   2557  CG  LEU A 167      16.075   1.236  -8.800  1.00 93.92           C  
ATOM   2558  HG  LEU A 167      15.365   1.155  -7.977  1.00 93.92           H  
ATOM   2559  CD1 LEU A 167      15.300   1.564 -10.078  1.00 93.92           C  
ATOM   2560 HD11 LEU A 167      14.745   2.494  -9.957  1.00 93.92           H  
ATOM   2561 HD12 LEU A 167      15.989   1.656 -10.917  1.00 93.92           H  
ATOM   2562 HD13 LEU A 167      14.587   0.767 -10.291  1.00 93.92           H  
ATOM   2563  CD2 LEU A 167      16.741  -0.127  -8.946  1.00 93.92           C  
ATOM   2564 HD21 LEU A 167      17.179  -0.425  -7.993  1.00 93.92           H  
ATOM   2565 HD22 LEU A 167      15.999  -0.870  -9.240  1.00 93.92           H  
ATOM   2566 HD23 LEU A 167      17.529  -0.079  -9.697  1.00 93.92           H  
ATOM   2567  N   GLY A 168      16.334   3.256  -5.558  1.00 93.88           N  
ATOM   2568  H   GLY A 168      17.344   3.239  -5.576  1.00 93.88           H  
ATOM   2569  CA  GLY A 168      15.675   3.079  -4.269  1.00 93.88           C  
ATOM   2570  HA2 GLY A 168      16.435   3.001  -3.491  1.00 93.88           H  
ATOM   2571  HA3 GLY A 168      15.090   2.159  -4.296  1.00 93.88           H  
ATOM   2572  C   GLY A 168      14.743   4.239  -3.923  1.00 93.88           C  
ATOM   2573  O   GLY A 168      13.610   4.000  -3.511  1.00 93.88           O  
ATOM   2574  N   ALA A 169      15.159   5.485  -4.173  1.00 93.74           N  
ATOM   2575  H   ALA A 169      16.110   5.625  -4.484  1.00 93.74           H  
ATOM   2576  CA  ALA A 169      14.328   6.668  -3.959  1.00 93.74           C  
ATOM   2577  HA  ALA A 169      14.030   6.695  -2.911  1.00 93.74           H  
ATOM   2578  C   ALA A 169      13.046   6.654  -4.812  1.00 93.74           C  
ATOM   2579  CB  ALA A 169      15.170   7.915  -4.255  1.00 93.74           C  
ATOM   2580  HB1 ALA A 169      14.576   8.811  -4.075  1.00 93.74           H  
ATOM   2581  HB2 ALA A 169      16.046   7.929  -3.607  1.00 93.74           H  
ATOM   2582  HB3 ALA A 169      15.497   7.910  -5.295  1.00 93.74           H  
ATOM   2583  O   ALA A 169      11.975   7.024  -4.326  1.00 93.74           O  
ATOM   2584  N   ILE A 170      13.131   6.206  -6.069  1.00 95.23           N  
ATOM   2585  H   ILE A 170      14.039   5.931  -6.414  1.00 95.23           H  
ATOM   2586  CA  ILE A 170      11.969   6.064  -6.962  1.00 95.23           C  
ATOM   2587  HA  ILE A 170      11.392   6.988  -6.943  1.00 95.23           H  
ATOM   2588  C   ILE A 170      11.046   4.948  -6.451  1.00 95.23           C  
ATOM   2589  CB  ILE A 170      12.444   5.821  -8.417  1.00 95.23           C  
ATOM   2590  HB  ILE A 170      13.147   4.988  -8.417  1.00 95.23           H  
ATOM   2591  O   ILE A 170       9.841   5.156  -6.298  1.00 95.23           O  
ATOM   2592  CG1 ILE A 170      13.166   7.074  -8.965  1.00 95.23           C  
ATOM   2593 HG12 ILE A 170      12.440   7.874  -9.112  1.00 95.23           H  
ATOM   2594 HG13 ILE A 170      13.898   7.426  -8.237  1.00 95.23           H  
ATOM   2595  CG2 ILE A 170      11.268   5.449  -9.340  1.00 95.23           C  
ATOM   2596 HG21 ILE A 170      11.627   5.251 -10.350  1.00 95.23           H  
ATOM   2597 HG22 ILE A 170      10.543   6.263  -9.373  1.00 95.23           H  
ATOM   2598 HG23 ILE A 170      10.783   4.539  -8.988  1.00 95.23           H  
ATOM   2599  CD1 ILE A 170      13.918   6.836 -10.281  1.00 95.23           C  
ATOM   2600 HD11 ILE A 170      13.226   6.615 -11.094  1.00 95.23           H  
ATOM   2601 HD12 ILE A 170      14.619   6.010 -10.161  1.00 95.23           H  
ATOM   2602 HD13 ILE A 170      14.479   7.734 -10.540  1.00 95.23           H  
ATOM   2603  N   ILE A 171      11.603   3.775  -6.142  1.00 96.26           N  
ATOM   2604  H   ILE A 171      12.599   3.674  -6.275  1.00 96.26           H  
ATOM   2605  CA  ILE A 171      10.833   2.600  -5.715  1.00 96.26           C  
ATOM   2606  HA  ILE A 171      10.041   2.429  -6.444  1.00 96.26           H  
ATOM   2607  C   ILE A 171      10.128   2.849  -4.380  1.00 96.26           C  
ATOM   2608  CB  ILE A 171      11.742   1.348  -5.701  1.00 96.26           C  
ATOM   2609  HB  ILE A 171      12.679   1.599  -5.205  1.00 96.26           H  
ATOM   2610  O   ILE A 171       8.929   2.598  -4.277  1.00 96.26           O  
ATOM   2611  CG1 ILE A 171      12.045   0.966  -7.169  1.00 96.26           C  
ATOM   2612 HG12 ILE A 171      12.525   1.807  -7.670  1.00 96.26           H  
ATOM   2613 HG13 ILE A 171      11.113   0.756  -7.693  1.00 96.26           H  
ATOM   2614  CG2 ILE A 171      11.099   0.180  -4.927  1.00 96.26           C  
ATOM   2615 HG21 ILE A 171      11.025   0.428  -3.868  1.00 96.26           H  
ATOM   2616 HG22 ILE A 171      11.719  -0.715  -4.995  1.00 96.26           H  
ATOM   2617 HG23 ILE A 171      10.108  -0.034  -5.326  1.00 96.26           H  
ATOM   2618  CD1 ILE A 171      12.965  -0.243  -7.326  1.00 96.26           C  
ATOM   2619 HD11 ILE A 171      13.293  -0.316  -8.363  1.00 96.26           H  
ATOM   2620 HD12 ILE A 171      12.415  -1.152  -7.082  1.00 96.26           H  
ATOM   2621 HD13 ILE A 171      13.835  -0.137  -6.678  1.00 96.26           H  
ATOM   2622  N   VAL A 172      10.820   3.386  -3.371  1.00 96.14           N  
ATOM   2623  H   VAL A 172      11.798   3.594  -3.515  1.00 96.14           H  
ATOM   2624  CA  VAL A 172      10.233   3.678  -2.049  1.00 96.14           C  
ATOM   2625  HA  VAL A 172       9.877   2.747  -1.608  1.00 96.14           H  
ATOM   2626  C   VAL A 172       9.018   4.595  -2.180  1.00 96.14           C  
ATOM   2627  CB  VAL A 172      11.288   4.283  -1.100  1.00 96.14           C  
ATOM   2628  HB  VAL A 172      11.827   5.074  -1.620  1.00 96.14           H  
ATOM   2629  O   VAL A 172       7.991   4.343  -1.554  1.00 96.14           O  
ATOM   2630  CG1 VAL A 172      10.686   4.878   0.180  1.00 96.14           C  
ATOM   2631 HG11 VAL A 172      11.484   5.202   0.849  1.00 96.14           H  
ATOM   2632 HG12 VAL A 172      10.075   4.137   0.696  1.00 96.14           H  
ATOM   2633 HG13 VAL A 172      10.080   5.754  -0.054  1.00 96.14           H  
ATOM   2634  CG2 VAL A 172      12.282   3.196  -0.666  1.00 96.14           C  
ATOM   2635 HG21 VAL A 172      11.776   2.444  -0.062  1.00 96.14           H  
ATOM   2636 HG22 VAL A 172      12.720   2.708  -1.536  1.00 96.14           H  
ATOM   2637 HG23 VAL A 172      13.084   3.649  -0.084  1.00 96.14           H  
ATOM   2638  N   GLN A 173       9.070   5.606  -3.047  1.00 96.25           N  
ATOM   2639  H   GLN A 173       9.917   5.762  -3.575  1.00 96.25           H  
ATOM   2640  CA  GLN A 173       7.916   6.473  -3.279  1.00 96.25           C  
ATOM   2641  HA  GLN A 173       7.578   6.863  -2.319  1.00 96.25           H  
ATOM   2642  C   GLN A 173       6.728   5.718  -3.886  1.00 96.25           C  
ATOM   2643  CB  GLN A 173       8.323   7.657  -4.152  1.00 96.25           C  
ATOM   2644  HB2 GLN A 173       8.850   7.301  -5.037  1.00 96.25           H  
ATOM   2645  HB3 GLN A 173       7.421   8.184  -4.461  1.00 96.25           H  
ATOM   2646  O   GLN A 173       5.605   5.919  -3.425  1.00 96.25           O  
ATOM   2647  CG  GLN A 173       9.200   8.644  -3.383  1.00 96.25           C  
ATOM   2648  HG2 GLN A 173       8.620   9.075  -2.567  1.00 96.25           H  
ATOM   2649  HG3 GLN A 173      10.069   8.139  -2.961  1.00 96.25           H  
ATOM   2650  CD  GLN A 173       9.656   9.758  -4.302  1.00 96.25           C  
ATOM   2651  NE2 GLN A 173      10.781   9.584  -4.951  1.00 96.25           N  
ATOM   2652 HE21 GLN A 173      11.290   8.720  -4.829  1.00 96.25           H  
ATOM   2653 HE22 GLN A 173      11.077  10.289  -5.611  1.00 96.25           H  
ATOM   2654  OE1 GLN A 173       8.989  10.770  -4.452  1.00 96.25           O  
ATOM   2655  N   VAL A 174       6.947   4.798  -4.837  1.00 96.59           N  
ATOM   2656  H   VAL A 174       7.895   4.653  -5.155  1.00 96.59           H  
ATOM   2657  CA  VAL A 174       5.880   3.915  -5.356  1.00 96.59           C  
ATOM   2658  HA  VAL A 174       5.101   4.539  -5.795  1.00 96.59           H  
ATOM   2659  C   VAL A 174       5.231   3.127  -4.211  1.00 96.59           C  
ATOM   2660  CB  VAL A 174       6.401   2.959  -6.455  1.00 96.59           C  
ATOM   2661  HB  VAL A 174       7.210   2.347  -6.056  1.00 96.59           H  
ATOM   2662  O   VAL A 174       4.005   3.057  -4.133  1.00 96.59           O  
ATOM   2663  CG1 VAL A 174       5.312   2.007  -6.970  1.00 96.59           C  
ATOM   2664 HG11 VAL A 174       5.717   1.383  -7.766  1.00 96.59           H  
ATOM   2665 HG12 VAL A 174       4.470   2.580  -7.358  1.00 96.59           H  
ATOM   2666 HG13 VAL A 174       4.972   1.349  -6.170  1.00 96.59           H  
ATOM   2667  CG2 VAL A 174       6.928   3.726  -7.674  1.00 96.59           C  
ATOM   2668 HG21 VAL A 174       7.352   3.026  -8.394  1.00 96.59           H  
ATOM   2669 HG22 VAL A 174       7.714   4.420  -7.377  1.00 96.59           H  
ATOM   2670 HG23 VAL A 174       6.123   4.286  -8.151  1.00 96.59           H  
ATOM   2671  N   TRP A 175       6.019   2.606  -3.266  1.00 95.67           N  
ATOM   2672  H   TRP A 175       7.019   2.692  -3.372  1.00 95.67           H  
ATOM   2673  CA  TRP A 175       5.491   1.934  -2.073  1.00 95.67           C  
ATOM   2674  HA  TRP A 175       4.801   1.152  -2.391  1.00 95.67           H  
ATOM   2675  C   TRP A 175       4.689   2.862  -1.155  1.00 95.67           C  
ATOM   2676  CB  TRP A 175       6.629   1.258  -1.305  1.00 95.67           C  
ATOM   2677  HB2 TRP A 175       7.458   1.950  -1.155  1.00 95.67           H  
ATOM   2678  HB3 TRP A 175       6.263   0.972  -0.319  1.00 95.67           H  
ATOM   2679  O   TRP A 175       3.643   2.456  -0.649  1.00 95.67           O  
ATOM   2680  CG  TRP A 175       7.130   0.018  -1.957  1.00 95.67           C  
ATOM   2681  CD1 TRP A 175       8.214  -0.094  -2.753  1.00 95.67           C  
ATOM   2682  HD1 TRP A 175       8.887   0.716  -2.993  1.00 95.67           H  
ATOM   2683  CD2 TRP A 175       6.584  -1.321  -1.841  1.00 95.67           C  
ATOM   2684  CE2 TRP A 175       7.404  -2.205  -2.603  1.00 95.67           C  
ATOM   2685  CE3 TRP A 175       5.493  -1.872  -1.139  1.00 95.67           C  
ATOM   2686  HE3 TRP A 175       4.859  -1.227  -0.550  1.00 95.67           H  
ATOM   2687  NE1 TRP A 175       8.363  -1.400  -3.165  1.00 95.67           N  
ATOM   2688  HE1 TRP A 175       9.135  -1.722  -3.731  1.00 95.67           H  
ATOM   2689  CH2 TRP A 175       6.114  -4.100  -1.903  1.00 95.67           C  
ATOM   2690  HH2 TRP A 175       5.974  -5.171  -1.875  1.00 95.67           H  
ATOM   2691  CZ2 TRP A 175       7.183  -3.582  -2.640  1.00 95.67           C  
ATOM   2692  HZ2 TRP A 175       7.845  -4.231  -3.193  1.00 95.67           H  
ATOM   2693  CZ3 TRP A 175       5.252  -3.254  -1.183  1.00 95.67           C  
ATOM   2694  HZ3 TRP A 175       4.415  -3.676  -0.645  1.00 95.67           H  
ATOM   2695  N   ILE A 176       5.116   4.113  -0.955  1.00 94.56           N  
ATOM   2696  H   ILE A 176       6.003   4.383  -1.357  1.00 94.56           H  
ATOM   2697  CA  ILE A 176       4.373   5.078  -0.124  1.00 94.56           C  
ATOM   2698  HA  ILE A 176       4.205   4.628   0.854  1.00 94.56           H  
ATOM   2699  C   ILE A 176       2.987   5.358  -0.727  1.00 94.56           C  
ATOM   2700  CB  ILE A 176       5.184   6.380   0.086  1.00 94.56           C  
ATOM   2701  HB  ILE A 176       5.445   6.786  -0.891  1.00 94.56           H  
ATOM   2702  O   ILE A 176       2.006   5.464   0.016  1.00 94.56           O  
ATOM   2703  CG1 ILE A 176       6.480   6.108   0.883  1.00 94.56           C  
ATOM   2704 HG12 ILE A 176       6.232   5.867   1.917  1.00 94.56           H  
ATOM   2705 HG13 ILE A 176       6.998   5.241   0.472  1.00 94.56           H  
ATOM   2706  CG2 ILE A 176       4.360   7.433   0.854  1.00 94.56           C  
ATOM   2707 HG21 ILE A 176       4.127   7.062   1.852  1.00 94.56           H  
ATOM   2708 HG22 ILE A 176       3.428   7.662   0.337  1.00 94.56           H  
ATOM   2709 HG23 ILE A 176       4.918   8.366   0.936  1.00 94.56           H  
ATOM   2710  CD1 ILE A 176       7.463   7.285   0.868  1.00 94.56           C  
ATOM   2711 HD11 ILE A 176       8.417   6.958   1.283  1.00 94.56           H  
ATOM   2712 HD12 ILE A 176       7.085   8.108   1.474  1.00 94.56           H  
ATOM   2713 HD13 ILE A 176       7.628   7.627  -0.154  1.00 94.56           H  
ATOM   2714  N   VAL A 177       2.874   5.426  -2.061  1.00 95.33           N  
ATOM   2715  H   VAL A 177       3.715   5.333  -2.613  1.00 95.33           H  
ATOM   2716  CA  VAL A 177       1.585   5.616  -2.754  1.00 95.33           C  
ATOM   2717  HA  VAL A 177       1.149   6.554  -2.411  1.00 95.33           H  
ATOM   2718  C   VAL A 177       0.587   4.507  -2.390  1.00 95.33           C  
ATOM   2719  CB  VAL A 177       1.779   5.719  -4.286  1.00 95.33           C  
ATOM   2720  HB  VAL A 177       2.290   4.831  -4.657  1.00 95.33           H  
ATOM   2721  O   VAL A 177      -0.592   4.801  -2.156  1.00 95.33           O  
ATOM   2722  CG1 VAL A 177       0.456   5.847  -5.046  1.00 95.33           C  
ATOM   2723 HG11 VAL A 177      -0.130   4.935  -4.938  1.00 95.33           H  
ATOM   2724 HG12 VAL A 177      -0.102   6.714  -4.692  1.00 95.33           H  
ATOM   2725 HG13 VAL A 177       0.656   5.991  -6.108  1.00 95.33           H  
ATOM   2726  CG2 VAL A 177       2.601   6.959  -4.657  1.00 95.33           C  
ATOM   2727 HG21 VAL A 177       3.627   6.854  -4.303  1.00 95.33           H  
ATOM   2728 HG22 VAL A 177       2.636   7.088  -5.738  1.00 95.33           H  
ATOM   2729 HG23 VAL A 177       2.172   7.847  -4.192  1.00 95.33           H  
ATOM   2730  N   LEU A 178       1.044   3.256  -2.249  1.00 92.75           N  
ATOM   2731  H   LEU A 178       2.027   3.088  -2.405  1.00 92.75           H  
ATOM   2732  CA  LEU A 178       0.186   2.104  -1.941  1.00 92.75           C  
ATOM   2733  HA  LEU A 178      -0.533   2.011  -2.755  1.00 92.75           H  
ATOM   2734  C   LEU A 178      -0.626   2.282  -0.644  1.00 92.75           C  
ATOM   2735  CB  LEU A 178       1.051   0.825  -1.911  1.00 92.75           C  
ATOM   2736  HB2 LEU A 178       1.804   0.927  -1.129  1.00 92.75           H  
ATOM   2737  HB3 LEU A 178       1.566   0.728  -2.866  1.00 92.75           H  
ATOM   2738  O   LEU A 178      -1.779   1.852  -0.590  1.00 92.75           O  
ATOM   2739  CG  LEU A 178       0.284  -0.480  -1.628  1.00 92.75           C  
ATOM   2740  HG  LEU A 178      -0.146  -0.435  -0.627  1.00 92.75           H  
ATOM   2741  CD1 LEU A 178      -0.834  -0.736  -2.641  1.00 92.75           C  
ATOM   2742 HD11 LEU A 178      -1.302  -1.693  -2.412  1.00 92.75           H  
ATOM   2743 HD12 LEU A 178      -1.597   0.039  -2.570  1.00 92.75           H  
ATOM   2744 HD13 LEU A 178      -0.426  -0.758  -3.652  1.00 92.75           H  
ATOM   2745  CD2 LEU A 178       1.228  -1.682  -1.684  1.00 92.75           C  
ATOM   2746 HD21 LEU A 178       2.141  -1.481  -1.124  1.00 92.75           H  
ATOM   2747 HD22 LEU A 178       0.735  -2.559  -1.265  1.00 92.75           H  
ATOM   2748 HD23 LEU A 178       1.500  -1.891  -2.719  1.00 92.75           H  
ATOM   2749  N   VAL A 179      -0.087   2.983   0.363  1.00 85.73           N  
ATOM   2750  H   VAL A 179       0.845   3.347   0.227  1.00 85.73           H  
ATOM   2751  CA  VAL A 179      -0.735   3.176   1.678  1.00 85.73           C  
ATOM   2752  HA  VAL A 179      -0.835   2.203   2.159  1.00 85.73           H  
ATOM   2753  C   VAL A 179      -2.141   3.781   1.558  1.00 85.73           C  
ATOM   2754  CB  VAL A 179       0.117   4.092   2.584  1.00 85.73           C  
ATOM   2755  HB  VAL A 179       0.185   5.082   2.133  1.00 85.73           H  
ATOM   2756  O   VAL A 179      -3.064   3.411   2.289  1.00 85.73           O  
ATOM   2757  CG1 VAL A 179      -0.546   4.232   3.962  1.00 85.73           C  
ATOM   2758 HG11 VAL A 179       0.180   4.584   4.695  1.00 85.73           H  
ATOM   2759 HG12 VAL A 179      -1.387   4.925   3.914  1.00 85.73           H  
ATOM   2760 HG13 VAL A 179      -0.901   3.259   4.299  1.00 85.73           H  
ATOM   2761  CG2 VAL A 179       1.542   3.580   2.819  1.00 85.73           C  
ATOM   2762 HG21 VAL A 179       1.517   2.702   3.464  1.00 85.73           H  
ATOM   2763 HG22 VAL A 179       2.136   4.352   3.308  1.00 85.73           H  
ATOM   2764 HG23 VAL A 179       2.032   3.328   1.879  1.00 85.73           H  
ATOM   2765  N   LYS A 180      -2.317   4.738   0.638  1.00 86.51           N  
ATOM   2766  H   LYS A 180      -1.532   4.948   0.039  1.00 86.51           H  
ATOM   2767  CA  LYS A 180      -3.587   5.455   0.443  1.00 86.51           C  
ATOM   2768  HA  LYS A 180      -4.322   5.088   1.159  1.00 86.51           H  
ATOM   2769  C   LYS A 180      -4.246   5.174  -0.898  1.00 86.51           C  
ATOM   2770  CB  LYS A 180      -3.384   6.960   0.682  1.00 86.51           C  
ATOM   2771  HB2 LYS A 180      -4.229   7.508   0.265  1.00 86.51           H  
ATOM   2772  HB3 LYS A 180      -2.484   7.280   0.157  1.00 86.51           H  
ATOM   2773  O   LYS A 180      -5.452   5.378  -0.996  1.00 86.51           O  
ATOM   2774  CG  LYS A 180      -3.236   7.348   2.161  1.00 86.51           C  
ATOM   2775  HG2 LYS A 180      -2.981   8.407   2.206  1.00 86.51           H  
ATOM   2776  HG3 LYS A 180      -2.424   6.780   2.614  1.00 86.51           H  
ATOM   2777  CD  LYS A 180      -4.535   7.122   2.949  1.00 86.51           C  
ATOM   2778  HD2 LYS A 180      -5.353   7.615   2.424  1.00 86.51           H  
ATOM   2779  HD3 LYS A 180      -4.744   6.054   3.009  1.00 86.51           H  
ATOM   2780  CE  LYS A 180      -4.421   7.684   4.366  1.00 86.51           C  
ATOM   2781  HE2 LYS A 180      -3.614   7.159   4.878  1.00 86.51           H  
ATOM   2782  HE3 LYS A 180      -4.166   8.742   4.297  1.00 86.51           H  
ATOM   2783  NZ  LYS A 180      -5.699   7.514   5.100  1.00 86.51           N  
ATOM   2784  HZ1 LYS A 180      -6.445   7.990   4.615  1.00 86.51           H  
ATOM   2785  HZ2 LYS A 180      -5.641   7.882   6.039  1.00 86.51           H  
ATOM   2786  HZ3 LYS A 180      -5.942   6.534   5.146  1.00 86.51           H  
ATOM   2787  N   ALA A 181      -3.516   4.653  -1.888  1.00 84.87           N  
ATOM   2788  H   ALA A 181      -2.525   4.520  -1.746  1.00 84.87           H  
ATOM   2789  CA  ALA A 181      -4.033   4.443  -3.238  1.00 84.87           C  
ATOM   2790  HA  ALA A 181      -4.190   5.415  -3.705  1.00 84.87           H  
ATOM   2791  C   ALA A 181      -5.372   3.697  -3.257  1.00 84.87           C  
ATOM   2792  CB  ALA A 181      -2.990   3.678  -4.056  1.00 84.87           C  
ATOM   2793  HB1 ALA A 181      -3.386   3.470  -5.050  1.00 84.87           H  
ATOM   2794  HB2 ALA A 181      -2.089   4.282  -4.161  1.00 84.87           H  
ATOM   2795  HB3 ALA A 181      -2.736   2.736  -3.570  1.00 84.87           H  
ATOM   2796  O   ALA A 181      -6.274   4.107  -3.988  1.00 84.87           O  
ATOM   2797  N   ILE A 182      -5.505   2.655  -2.428  1.00 81.96           N  
ATOM   2798  H   ILE A 182      -4.689   2.382  -1.898  1.00 81.96           H  
ATOM   2799  CA  ILE A 182      -6.702   1.805  -2.346  1.00 81.96           C  
ATOM   2800  HA  ILE A 182      -7.192   1.797  -3.319  1.00 81.96           H  
ATOM   2801  C   ILE A 182      -7.741   2.348  -1.358  1.00 81.96           C  
ATOM   2802  CB  ILE A 182      -6.287   0.351  -2.005  1.00 81.96           C  
ATOM   2803  HB  ILE A 182      -5.867   0.341  -1.000  1.00 81.96           H  
ATOM   2804  O   ILE A 182      -8.937   2.245  -1.611  1.00 81.96           O  
ATOM   2805  CG1 ILE A 182      -5.197  -0.195  -2.959  1.00 81.96           C  
ATOM   2806 HG12 ILE A 182      -4.990  -1.234  -2.702  1.00 81.96           H  
ATOM   2807 HG13 ILE A 182      -4.270   0.356  -2.801  1.00 81.96           H  
ATOM   2808  CG2 ILE A 182      -7.501  -0.595  -2.008  1.00 81.96           C  
ATOM   2809 HG21 ILE A 182      -8.053  -0.509  -2.943  1.00 81.96           H  
ATOM   2810 HG22 ILE A 182      -8.170  -0.356  -1.182  1.00 81.96           H  
ATOM   2811 HG23 ILE A 182      -7.175  -1.628  -1.882  1.00 81.96           H  
ATOM   2812  CD1 ILE A 182      -5.549  -0.130  -4.452  1.00 81.96           C  
ATOM   2813 HD11 ILE A 182      -4.696  -0.484  -5.031  1.00 81.96           H  
ATOM   2814 HD12 ILE A 182      -6.413  -0.758  -4.671  1.00 81.96           H  
ATOM   2815 HD13 ILE A 182      -5.748   0.897  -4.760  1.00 81.96           H  
ATOM   2816  N   THR A 183      -7.304   2.933  -0.241  1.00 78.34           N  
ATOM   2817  H   THR A 183      -6.309   3.060  -0.120  1.00 78.34           H  
ATOM   2818  CA  THR A 183      -8.194   3.278   0.880  1.00 78.34           C  
ATOM   2819  HA  THR A 183      -9.047   2.599   0.864  1.00 78.34           H  
ATOM   2820  C   THR A 183      -8.791   4.685   0.802  1.00 78.34           C  
ATOM   2821  CB  THR A 183      -7.487   3.076   2.230  1.00 78.34           C  
ATOM   2822  HB  THR A 183      -8.172   3.358   3.030  1.00 78.34           H  
ATOM   2823  O   THR A 183      -9.829   4.927   1.414  1.00 78.34           O  
ATOM   2824  CG2 THR A 183      -7.060   1.624   2.448  1.00 78.34           C  
ATOM   2825 HG21 THR A 183      -7.933   0.973   2.397  1.00 78.34           H  
ATOM   2826 HG22 THR A 183      -6.343   1.313   1.688  1.00 78.34           H  
ATOM   2827 HG23 THR A 183      -6.602   1.518   3.431  1.00 78.34           H  
ATOM   2828  OG1 THR A 183      -6.318   3.865   2.327  1.00 78.34           O  
ATOM   2829  HG1 THR A 183      -5.566   3.269   2.300  1.00 78.34           H  
ATOM   2830  N   SER A 184      -8.167   5.630   0.087  1.00 79.28           N  
ATOM   2831  H   SER A 184      -7.299   5.397  -0.374  1.00 79.28           H  
ATOM   2832  CA  SER A 184      -8.700   6.987  -0.101  1.00 79.28           C  
ATOM   2833  HA  SER A 184      -9.767   6.924  -0.310  1.00 79.28           H  
ATOM   2834  C   SER A 184      -8.008   7.719  -1.256  1.00 79.28           C  
ATOM   2835  CB  SER A 184      -8.501   7.795   1.188  1.00 79.28           C  
ATOM   2836  HB2 SER A 184      -7.438   7.824   1.427  1.00 79.28           H  
ATOM   2837  HB3 SER A 184      -9.029   7.311   2.010  1.00 79.28           H  
ATOM   2838  O   SER A 184      -6.827   8.051  -1.163  1.00 79.28           O  
ATOM   2839  OG  SER A 184      -8.974   9.124   1.061  1.00 79.28           O  
ATOM   2840  HG  SER A 184      -9.932   9.112   1.011  1.00 79.28           H  
ATOM   2841  N   SER A 185      -8.757   8.036  -2.319  1.00 77.16           N  
ATOM   2842  H   SER A 185      -9.729   7.761  -2.352  1.00 77.16           H  
ATOM   2843  CA  SER A 185      -8.266   8.861  -3.432  1.00 77.16           C  
ATOM   2844  HA  SER A 185      -7.298   8.472  -3.748  1.00 77.16           H  
ATOM   2845  C   SER A 185      -8.041  10.321  -3.027  1.00 77.16           C  
ATOM   2846  CB  SER A 185      -9.214   8.778  -4.635  1.00 77.16           C  
ATOM   2847  HB2 SER A 185      -9.111   7.792  -5.090  1.00 77.16           H  
ATOM   2848  HB3 SER A 185      -8.947   9.533  -5.374  1.00 77.16           H  
ATOM   2849  O   SER A 185      -6.963  10.840  -3.297  1.00 77.16           O  
ATOM   2850  OG  SER A 185     -10.559   8.945  -4.228  1.00 77.16           O  
ATOM   2851  HG  SER A 185     -10.862   9.837  -4.413  1.00 77.16           H  
ATOM   2852  N   ALA A 186      -8.988  10.952  -2.321  1.00 78.14           N  
ATOM   2853  H   ALA A 186      -9.892  10.513  -2.218  1.00 78.14           H  
ATOM   2854  CA  ALA A 186      -8.880  12.348  -1.867  1.00 78.14           C  
ATOM   2855  HA  ALA A 186      -8.855  13.010  -2.732  1.00 78.14           H  
ATOM   2856  C   ALA A 186      -7.637  12.614  -1.015  1.00 78.14           C  
ATOM   2857  CB  ALA A 186     -10.097  12.697  -1.000  1.00 78.14           C  
ATOM   2858  HB1 ALA A 186     -10.793  11.861  -0.935  1.00 78.14           H  
ATOM   2859  HB2 ALA A 186     -10.580  13.575  -1.429  1.00 78.14           H  
ATOM   2860  HB3 ALA A 186      -9.807  12.962   0.016  1.00 78.14           H  
ATOM   2861  O   ALA A 186      -6.933  13.606  -1.177  1.00 78.14           O  
ATOM   2862  N   GLY A 187      -7.376  11.716  -0.062  1.00 81.96           N  
ATOM   2863  H   GLY A 187      -7.995  10.922   0.021  1.00 81.96           H  
ATOM   2864  CA  GLY A 187      -6.305  11.877   0.915  1.00 81.96           C  
ATOM   2865  HA2 GLY A 187      -6.562  11.311   1.810  1.00 81.96           H  
ATOM   2866  HA3 GLY A 187      -6.219  12.929   1.184  1.00 81.96           H  
ATOM   2867  C   GLY A 187      -4.942  11.400   0.422  1.00 81.96           C  
ATOM   2868  O   GLY A 187      -3.994  11.413   1.210  1.00 81.96           O  
ATOM   2869  N   LEU A 188      -4.834  10.939  -0.830  1.00 88.27           N  
ATOM   2870  H   LEU A 188      -5.645  10.975  -1.431  1.00 88.27           H  
ATOM   2871  CA  LEU A 188      -3.626  10.305  -1.350  1.00 88.27           C  
ATOM   2872  HA  LEU A 188      -3.376   9.470  -0.696  1.00 88.27           H  
ATOM   2873  C   LEU A 188      -2.436  11.263  -1.331  1.00 88.27           C  
ATOM   2874  CB  LEU A 188      -3.904   9.759  -2.761  1.00 88.27           C  
ATOM   2875  HB2 LEU A 188      -4.722   9.041  -2.702  1.00 88.27           H  
ATOM   2876  HB3 LEU A 188      -4.225  10.580  -3.402  1.00 88.27           H  
ATOM   2877  O   LEU A 188      -1.407  10.937  -0.747  1.00 88.27           O  
ATOM   2878  CG  LEU A 188      -2.686   9.081  -3.416  1.00 88.27           C  
ATOM   2879  HG  LEU A 188      -1.884   9.809  -3.535  1.00 88.27           H  
ATOM   2880  CD1 LEU A 188      -2.178   7.915  -2.573  1.00 88.27           C  
ATOM   2881 HD11 LEU A 188      -1.655   8.299  -1.697  1.00 88.27           H  
ATOM   2882 HD12 LEU A 188      -3.017   7.286  -2.274  1.00 88.27           H  
ATOM   2883 HD13 LEU A 188      -1.466   7.316  -3.141  1.00 88.27           H  
ATOM   2884  CD2 LEU A 188      -3.069   8.558  -4.797  1.00 88.27           C  
ATOM   2885 HD21 LEU A 188      -3.806   7.760  -4.704  1.00 88.27           H  
ATOM   2886 HD22 LEU A 188      -3.477   9.377  -5.391  1.00 88.27           H  
ATOM   2887 HD23 LEU A 188      -2.174   8.186  -5.295  1.00 88.27           H  
ATOM   2888  N   ARG A 189      -2.593  12.459  -1.905  1.00 90.20           N  
ATOM   2889  H   ARG A 189      -3.473  12.649  -2.362  1.00 90.20           H  
ATOM   2890  CA  ARG A 189      -1.503  13.433  -2.046  1.00 90.20           C  
ATOM   2891  HA  ARG A 189      -0.671  12.945  -2.553  1.00 90.20           H  
ATOM   2892  C   ARG A 189      -0.966  13.897  -0.691  1.00 90.20           C  
ATOM   2893  CB  ARG A 189      -1.998  14.586  -2.930  1.00 90.20           C  
ATOM   2894  HB2 ARG A 189      -2.781  15.144  -2.416  1.00 90.20           H  
ATOM   2895  HB3 ARG A 189      -2.418  14.171  -3.845  1.00 90.20           H  
ATOM   2896  O   ARG A 189       0.226  13.771  -0.426  1.00 90.20           O  
ATOM   2897  CG  ARG A 189      -0.858  15.534  -3.310  1.00 90.20           C  
ATOM   2898  HG2 ARG A 189      -0.480  16.033  -2.418  1.00 90.20           H  
ATOM   2899  HG3 ARG A 189      -0.061  14.957  -3.778  1.00 90.20           H  
ATOM   2900  CD  ARG A 189      -1.362  16.583  -4.301  1.00 90.20           C  
ATOM   2901  HD2 ARG A 189      -1.692  16.073  -5.207  1.00 90.20           H  
ATOM   2902  HD3 ARG A 189      -2.220  17.098  -3.869  1.00 90.20           H  
ATOM   2903  NE  ARG A 189      -0.316  17.572  -4.627  1.00 90.20           N  
ATOM   2904  HE  ARG A 189       0.485  17.628  -4.014  1.00 90.20           H  
ATOM   2905  NH1 ARG A 189      -1.434  18.530  -6.385  1.00 90.20           N  
ATOM   2906 HH11 ARG A 189      -2.158  17.830  -6.310  1.00 90.20           H  
ATOM   2907 HH12 ARG A 189      -1.500  19.209  -7.129  1.00 90.20           H  
ATOM   2908  NH2 ARG A 189       0.568  19.322  -5.787  1.00 90.20           N  
ATOM   2909 HH21 ARG A 189       1.346  19.377  -5.145  1.00 90.20           H  
ATOM   2910 HH22 ARG A 189       0.458  20.035  -6.494  1.00 90.20           H  
ATOM   2911  CZ  ARG A 189      -0.399  18.469  -5.593  1.00 90.20           C  
ATOM   2912  N   LYS A 190      -1.851  14.357   0.200  1.00 88.87           N  
ATOM   2913  H   LYS A 190      -2.813  14.434  -0.099  1.00 88.87           H  
ATOM   2914  CA  LYS A 190      -1.486  14.770   1.568  1.00 88.87           C  
ATOM   2915  HA  LYS A 190      -0.722  15.546   1.513  1.00 88.87           H  
ATOM   2916  C   LYS A 190      -0.862  13.613   2.353  1.00 88.87           C  
ATOM   2917  CB  LYS A 190      -2.728  15.351   2.273  1.00 88.87           C  
ATOM   2918  HB2 LYS A 190      -3.497  14.583   2.349  1.00 88.87           H  
ATOM   2919  HB3 LYS A 190      -3.119  16.166   1.663  1.00 88.87           H  
ATOM   2920  O   LYS A 190       0.175  13.769   2.987  1.00 88.87           O  
ATOM   2921  CG  LYS A 190      -2.421  15.901   3.680  1.00 88.87           C  
ATOM   2922  HG2 LYS A 190      -2.101  15.085   4.329  1.00 88.87           H  
ATOM   2923  HG3 LYS A 190      -1.610  16.626   3.607  1.00 88.87           H  
ATOM   2924  CD  LYS A 190      -3.649  16.586   4.308  1.00 88.87           C  
ATOM   2925  HD2 LYS A 190      -3.968  17.397   3.653  1.00 88.87           H  
ATOM   2926  HD3 LYS A 190      -4.463  15.866   4.398  1.00 88.87           H  
ATOM   2927  CE  LYS A 190      -3.311  17.161   5.694  1.00 88.87           C  
ATOM   2928  HE2 LYS A 190      -2.424  17.788   5.594  1.00 88.87           H  
ATOM   2929  HE3 LYS A 190      -3.058  16.342   6.367  1.00 88.87           H  
ATOM   2930  NZ  LYS A 190      -4.420  17.975   6.269  1.00 88.87           N  
ATOM   2931  HZ1 LYS A 190      -5.269  17.444   6.399  1.00 88.87           H  
ATOM   2932  HZ2 LYS A 190      -4.157  18.368   7.161  1.00 88.87           H  
ATOM   2933  HZ3 LYS A 190      -4.633  18.766   5.677  1.00 88.87           H  
ATOM   2934  N   GLY A 191      -1.470  12.427   2.278  1.00 86.14           N  
ATOM   2935  H   GLY A 191      -2.300  12.342   1.710  1.00 86.14           H  
ATOM   2936  CA  GLY A 191      -0.974  11.236   2.963  1.00 86.14           C  
ATOM   2937  HA2 GLY A 191      -1.690  10.429   2.805  1.00 86.14           H  
ATOM   2938  HA3 GLY A 191      -0.893  11.446   4.029  1.00 86.14           H  
ATOM   2939  C   GLY A 191       0.390  10.760   2.461  1.00 86.14           C  
ATOM   2940  O   GLY A 191       1.161  10.228   3.260  1.00 86.14           O  
ATOM   2941  N   PHE A 192       0.680  10.946   1.174  1.00 93.88           N  
ATOM   2942  H   PHE A 192      -0.032  11.319   0.562  1.00 93.88           H  
ATOM   2943  CA  PHE A 192       1.975  10.657   0.572  1.00 93.88           C  
ATOM   2944  HA  PHE A 192       2.285   9.650   0.850  1.00 93.88           H  
ATOM   2945  C   PHE A 192       3.049  11.613   1.099  1.00 93.88           C  
ATOM   2946  CB  PHE A 192       1.843  10.708  -0.957  1.00 93.88           C  
ATOM   2947  HB2 PHE A 192       1.350  11.634  -1.250  1.00 93.88           H  
ATOM   2948  HB3 PHE A 192       1.207   9.885  -1.283  1.00 93.88           H  
ATOM   2949  O   PHE A 192       4.019  11.142   1.686  1.00 93.88           O  
ATOM   2950  CG  PHE A 192       3.166  10.627  -1.687  1.00 93.88           C  
ATOM   2951  CD1 PHE A 192       3.843  11.807  -2.050  1.00 93.88           C  
ATOM   2952  HD1 PHE A 192       3.417  12.776  -1.831  1.00 93.88           H  
ATOM   2953  CD2 PHE A 192       3.728   9.376  -1.995  1.00 93.88           C  
ATOM   2954  HD2 PHE A 192       3.206   8.464  -1.744  1.00 93.88           H  
ATOM   2955  CE1 PHE A 192       5.076  11.734  -2.717  1.00 93.88           C  
ATOM   2956  HE1 PHE A 192       5.585  12.638  -3.016  1.00 93.88           H  
ATOM   2957  CE2 PHE A 192       4.973   9.306  -2.642  1.00 93.88           C  
ATOM   2958  HE2 PHE A 192       5.410   8.346  -2.875  1.00 93.88           H  
ATOM   2959  CZ  PHE A 192       5.646  10.484  -3.005  1.00 93.88           C  
ATOM   2960  HZ  PHE A 192       6.596  10.432  -3.517  1.00 93.88           H  
ATOM   2961  N   PHE A 193       2.855  12.932   0.978  1.00 93.26           N  
ATOM   2962  H   PHE A 193       2.028  13.267   0.504  1.00 93.26           H  
ATOM   2963  CA  PHE A 193       3.876  13.911   1.379  1.00 93.26           C  
ATOM   2964  HA  PHE A 193       4.808  13.648   0.880  1.00 93.26           H  
ATOM   2965  C   PHE A 193       4.190  13.871   2.878  1.00 93.26           C  
ATOM   2966  CB  PHE A 193       3.479  15.321   0.919  1.00 93.26           C  
ATOM   2967  HB2 PHE A 193       2.449  15.525   1.211  1.00 93.26           H  
ATOM   2968  HB3 PHE A 193       4.115  16.046   1.427  1.00 93.26           H  
ATOM   2969  O   PHE A 193       5.359  13.912   3.247  1.00 93.26           O  
ATOM   2970  CG  PHE A 193       3.658  15.525  -0.574  1.00 93.26           C  
ATOM   2971  CD1 PHE A 193       4.947  15.443  -1.131  1.00 93.26           C  
ATOM   2972  HD1 PHE A 193       5.802  15.285  -0.490  1.00 93.26           H  
ATOM   2973  CD2 PHE A 193       2.552  15.758  -1.412  1.00 93.26           C  
ATOM   2974  HD2 PHE A 193       1.565  15.846  -0.983  1.00 93.26           H  
ATOM   2975  CE1 PHE A 193       5.126  15.532  -2.520  1.00 93.26           C  
ATOM   2976  HE1 PHE A 193       6.113  15.411  -2.940  1.00 93.26           H  
ATOM   2977  CE2 PHE A 193       2.734  15.864  -2.804  1.00 93.26           C  
ATOM   2978  HE2 PHE A 193       1.890  16.021  -3.458  1.00 93.26           H  
ATOM   2979  CZ  PHE A 193       4.017  15.734  -3.359  1.00 93.26           C  
ATOM   2980  HZ  PHE A 193       4.152  15.768  -4.430  1.00 93.26           H  
ATOM   2981  N   ASN A 194       3.185  13.662   3.733  1.00 91.06           N  
ATOM   2982  H   ASN A 194       2.236  13.730   3.394  1.00 91.06           H  
ATOM   2983  CA  ASN A 194       3.415  13.511   5.173  1.00 91.06           C  
ATOM   2984  HA  ASN A 194       3.925  14.398   5.548  1.00 91.06           H  
ATOM   2985  C   ASN A 194       4.309  12.306   5.512  1.00 91.06           C  
ATOM   2986  CB  ASN A 194       2.063  13.362   5.890  1.00 91.06           C  
ATOM   2987  HB2 ASN A 194       1.470  12.585   5.406  1.00 91.06           H  
ATOM   2988  HB3 ASN A 194       2.259  13.058   6.919  1.00 91.06           H  
ATOM   2989  O   ASN A 194       5.078  12.360   6.463  1.00 91.06           O  
ATOM   2990  CG  ASN A 194       1.247  14.639   5.950  1.00 91.06           C  
ATOM   2991  ND2 ASN A 194       0.163  14.634   6.687  1.00 91.06           N  
ATOM   2992 HD21 ASN A 194       0.027  13.878   7.343  1.00 91.06           H  
ATOM   2993 HD22 ASN A 194      -0.191  15.566   6.854  1.00 91.06           H  
ATOM   2994  OD1 ASN A 194       1.543  15.661   5.367  1.00 91.06           O  
ATOM   2995  N   ARG A 195       4.193  11.202   4.763  1.00 90.51           N  
ATOM   2996  H   ARG A 195       3.605  11.249   3.943  1.00 90.51           H  
ATOM   2997  CA  ARG A 195       5.027  10.004   4.968  1.00 90.51           C  
ATOM   2998  HA  ARG A 195       5.230   9.866   6.030  1.00 90.51           H  
ATOM   2999  C   ARG A 195       6.391  10.141   4.315  1.00 90.51           C  
ATOM   3000  CB  ARG A 195       4.325   8.767   4.409  1.00 90.51           C  
ATOM   3001  HB2 ARG A 195       3.974   8.978   3.399  1.00 90.51           H  
ATOM   3002  HB3 ARG A 195       5.034   7.941   4.366  1.00 90.51           H  
ATOM   3003  O   ARG A 195       7.366   9.619   4.840  1.00 90.51           O  
ATOM   3004  CG  ARG A 195       3.152   8.353   5.292  1.00 90.51           C  
ATOM   3005  HG2 ARG A 195       3.525   8.049   6.270  1.00 90.51           H  
ATOM   3006  HG3 ARG A 195       2.467   9.191   5.416  1.00 90.51           H  
ATOM   3007  CD  ARG A 195       2.425   7.182   4.631  1.00 90.51           C  
ATOM   3008  HD2 ARG A 195       3.128   6.357   4.510  1.00 90.51           H  
ATOM   3009  HD3 ARG A 195       2.076   7.475   3.641  1.00 90.51           H  
ATOM   3010  NE  ARG A 195       1.301   6.734   5.463  1.00 90.51           N  
ATOM   3011  HE  ARG A 195       1.498   5.953   6.072  1.00 90.51           H  
ATOM   3012  NH1 ARG A 195      -0.203   8.354   4.846  1.00 90.51           N  
ATOM   3013 HH11 ARG A 195      -1.045   8.879   5.039  1.00 90.51           H  
ATOM   3014 HH12 ARG A 195       0.522   8.776   4.284  1.00 90.51           H  
ATOM   3015  NH2 ARG A 195      -0.770   6.826   6.377  1.00 90.51           N  
ATOM   3016 HH21 ARG A 195      -0.531   6.001   6.908  1.00 90.51           H  
ATOM   3017 HH22 ARG A 195      -1.581   7.371   6.633  1.00 90.51           H  
ATOM   3018  CZ  ARG A 195       0.116   7.302   5.547  1.00 90.51           C  
ATOM   3019  N   LEU A 196       6.441  10.824   3.174  1.00 94.14           N  
ATOM   3020  H   LEU A 196       5.580  11.191   2.797  1.00 94.14           H  
ATOM   3021  CA  LEU A 196       7.669  11.083   2.440  1.00 94.14           C  
ATOM   3022  HA  LEU A 196       8.129  10.127   2.187  1.00 94.14           H  
ATOM   3023  C   LEU A 196       8.674  11.874   3.277  1.00 94.14           C  
ATOM   3024  CB  LEU A 196       7.312  11.848   1.157  1.00 94.14           C  
ATOM   3025  HB2 LEU A 196       6.898  12.818   1.433  1.00 94.14           H  
ATOM   3026  HB3 LEU A 196       6.556  11.295   0.600  1.00 94.14           H  
ATOM   3027  O   LEU A 196       9.869  11.647   3.141  1.00 94.14           O  
ATOM   3028  CG  LEU A 196       8.531  12.082   0.255  1.00 94.14           C  
ATOM   3029  HG  LEU A 196       9.307  12.623   0.796  1.00 94.14           H  
ATOM   3030  CD1 LEU A 196       9.087  10.754  -0.248  1.00 94.14           C  
ATOM   3031 HD11 LEU A 196       9.763  10.937  -1.083  1.00 94.14           H  
ATOM   3032 HD12 LEU A 196       9.646  10.263   0.549  1.00 94.14           H  
ATOM   3033 HD13 LEU A 196       8.272  10.111  -0.580  1.00 94.14           H  
ATOM   3034  CD2 LEU A 196       8.148  12.941  -0.940  1.00 94.14           C  
ATOM   3035 HD21 LEU A 196       9.052  13.155  -1.510  1.00 94.14           H  
ATOM   3036 HD22 LEU A 196       7.715  13.881  -0.598  1.00 94.14           H  
ATOM   3037 HD23 LEU A 196       7.439  12.405  -1.572  1.00 94.14           H  
ATOM   3038  N   GLU A 197       8.198  12.768   4.141  1.00 91.43           N  
ATOM   3039  H   GLU A 197       7.208  12.968   4.143  1.00 91.43           H  
ATOM   3040  CA  GLU A 197       9.061  13.639   4.938  1.00 91.43           C  
ATOM   3041  HA  GLU A 197       9.662  14.228   4.246  1.00 91.43           H  
ATOM   3042  C   GLU A 197      10.048  12.861   5.819  1.00 91.43           C  
ATOM   3043  CB  GLU A 197       8.167  14.588   5.750  1.00 91.43           C  
ATOM   3044  HB2 GLU A 197       7.469  15.081   5.072  1.00 91.43           H  
ATOM   3045  HB3 GLU A 197       7.582  14.008   6.463  1.00 91.43           H  
ATOM   3046  O   GLU A 197      11.230  13.190   5.843  1.00 91.43           O  
ATOM   3047  CG  GLU A 197       8.949  15.664   6.511  1.00 91.43           C  
ATOM   3048  HG2 GLU A 197       8.235  16.338   6.984  1.00 91.43           H  
ATOM   3049  HG3 GLU A 197       9.508  15.168   7.304  1.00 91.43           H  
ATOM   3050  CD  GLU A 197       9.909  16.482   5.628  1.00 91.43           C  
ATOM   3051  OE1 GLU A 197      10.920  16.958   6.191  1.00 91.43           O  
ATOM   3052  OE2 GLU A 197       9.659  16.595   4.401  1.00 91.43           O  
ATOM   3053  N   ALA A 198       9.622  11.751   6.430  1.00 91.00           N  
ATOM   3054  H   ALA A 198       8.651  11.486   6.341  1.00 91.00           H  
ATOM   3055  CA  ALA A 198      10.527  10.884   7.188  1.00 91.00           C  
ATOM   3056  HA  ALA A 198      10.985  11.468   7.986  1.00 91.00           H  
ATOM   3057  C   ALA A 198      11.671  10.331   6.311  1.00 91.00           C  
ATOM   3058  CB  ALA A 198       9.699   9.758   7.818  1.00 91.00           C  
ATOM   3059  HB1 ALA A 198       9.221   9.161   7.040  1.00 91.00           H  
ATOM   3060  HB2 ALA A 198       8.939  10.182   8.474  1.00 91.00           H  
ATOM   3061  HB3 ALA A 198      10.355   9.116   8.406  1.00 91.00           H  
ATOM   3062  O   ALA A 198      12.830  10.350   6.718  1.00 91.00           O  
ATOM   3063  N   PHE A 199      11.355   9.929   5.075  1.00 93.03           N  
ATOM   3064  H   PHE A 199      10.393  10.016   4.779  1.00 93.03           H  
ATOM   3065  CA  PHE A 199      12.336   9.436   4.099  1.00 93.03           C  
ATOM   3066  HA  PHE A 199      13.023   8.768   4.619  1.00 93.03           H  
ATOM   3067  C   PHE A 199      13.173  10.547   3.446  1.00 93.03           C  
ATOM   3068  CB  PHE A 199      11.628   8.621   3.014  1.00 93.03           C  
ATOM   3069  HB2 PHE A 199      10.888   9.245   2.513  1.00 93.03           H  
ATOM   3070  HB3 PHE A 199      12.368   8.330   2.269  1.00 93.03           H  
ATOM   3071  O   PHE A 199      14.162  10.275   2.768  1.00 93.03           O  
ATOM   3072  CG  PHE A 199      10.975   7.354   3.517  1.00 93.03           C  
ATOM   3073  CD1 PHE A 199      11.761   6.218   3.782  1.00 93.03           C  
ATOM   3074  HD1 PHE A 199      12.835   6.264   3.673  1.00 93.03           H  
ATOM   3075  CD2 PHE A 199       9.588   7.315   3.740  1.00 93.03           C  
ATOM   3076  HD2 PHE A 199       8.991   8.197   3.558  1.00 93.03           H  
ATOM   3077  CE1 PHE A 199      11.157   5.038   4.245  1.00 93.03           C  
ATOM   3078  HE1 PHE A 199      11.771   4.179   4.473  1.00 93.03           H  
ATOM   3079  CE2 PHE A 199       8.983   6.139   4.216  1.00 93.03           C  
ATOM   3080  HE2 PHE A 199       7.920   6.120   4.406  1.00 93.03           H  
ATOM   3081  CZ  PHE A 199       9.770   5.001   4.465  1.00 93.03           C  
ATOM   3082  HZ  PHE A 199       9.319   4.099   4.851  1.00 93.03           H  
ATOM   3083  N   ARG A 200      12.766  11.812   3.577  1.00 90.97           N  
ATOM   3084  H   ARG A 200      11.915  11.983   4.094  1.00 90.97           H  
ATOM   3085  CA  ARG A 200      13.600  12.956   3.188  1.00 90.97           C  
ATOM   3086  HA  ARG A 200      14.193  12.704   2.309  1.00 90.97           H  
ATOM   3087  C   ARG A 200      14.604  13.276   4.286  1.00 90.97           C  
ATOM   3088  CB  ARG A 200      12.736  14.181   2.875  1.00 90.97           C  
ATOM   3089  HB2 ARG A 200      13.392  15.051   2.862  1.00 90.97           H  
ATOM   3090  HB3 ARG A 200      11.997  14.331   3.662  1.00 90.97           H  
ATOM   3091  O   ARG A 200      15.768  13.515   3.979  1.00 90.97           O  
ATOM   3092  CG  ARG A 200      12.035  14.065   1.515  1.00 90.97           C  
ATOM   3093  HG2 ARG A 200      12.784  13.961   0.730  1.00 90.97           H  
ATOM   3094  HG3 ARG A 200      11.403  13.177   1.509  1.00 90.97           H  
ATOM   3095  CD  ARG A 200      11.171  15.303   1.230  1.00 90.97           C  
ATOM   3096  HD2 ARG A 200      10.399  15.367   1.997  1.00 90.97           H  
ATOM   3097  HD3 ARG A 200      10.679  15.174   0.267  1.00 90.97           H  
ATOM   3098  NE  ARG A 200      11.973  16.544   1.267  1.00 90.97           N  
ATOM   3099  HE  ARG A 200      12.288  16.804   2.190  1.00 90.97           H  
ATOM   3100  NH1 ARG A 200      11.721  17.283  -0.897  1.00 90.97           N  
ATOM   3101 HH11 ARG A 200      11.018  16.570  -1.033  1.00 90.97           H  
ATOM   3102 HH12 ARG A 200      11.879  17.993  -1.598  1.00 90.97           H  
ATOM   3103  NH2 ARG A 200      13.058  18.387   0.495  1.00 90.97           N  
ATOM   3104 HH21 ARG A 200      13.430  18.530   1.423  1.00 90.97           H  
ATOM   3105 HH22 ARG A 200      13.213  19.088  -0.215  1.00 90.97           H  
ATOM   3106  CZ  ARG A 200      12.247  17.389   0.290  1.00 90.97           C  
ATOM   3107  N   GLN A 201      14.159  13.249   5.540  1.00 89.29           N  
ATOM   3108  H   GLN A 201      13.177  13.071   5.694  1.00 89.29           H  
ATOM   3109  CA  GLN A 201      14.989  13.530   6.712  1.00 89.29           C  
ATOM   3110  HA  GLN A 201      15.500  14.481   6.569  1.00 89.29           H  
ATOM   3111  C   GLN A 201      16.075  12.471   6.925  1.00 89.29           C  
ATOM   3112  CB  GLN A 201      14.088  13.640   7.949  1.00 89.29           C  
ATOM   3113  HB2 GLN A 201      14.710  13.677   8.843  1.00 89.29           H  
ATOM   3114  HB3 GLN A 201      13.442  12.765   8.011  1.00 89.29           H  
ATOM   3115  O   GLN A 201      17.206  12.822   7.244  1.00 89.29           O  
ATOM   3116  CG  GLN A 201      13.235  14.915   7.894  1.00 89.29           C  
ATOM   3117  HG2 GLN A 201      13.893  15.784   7.926  1.00 89.29           H  
ATOM   3118  HG3 GLN A 201      12.682  14.959   6.956  1.00 89.29           H  
ATOM   3119  CD  GLN A 201      12.237  15.034   9.036  1.00 89.29           C  
ATOM   3120  NE2 GLN A 201      11.400  16.044   8.986  1.00 89.29           N  
ATOM   3121 HE21 GLN A 201      11.345  16.584   8.134  1.00 89.29           H  
ATOM   3122 HE22 GLN A 201      10.739  16.140   9.743  1.00 89.29           H  
ATOM   3123  OE1 GLN A 201      12.183  14.247   9.970  1.00 89.29           O  
ATOM   3124  N   ASP A 202      15.770  11.192   6.687  1.00 88.10           N  
ATOM   3125  H   ASP A 202      14.811  10.943   6.489  1.00 88.10           H  
ATOM   3126  CA  ASP A 202      16.760  10.106   6.759  1.00 88.10           C  
ATOM   3127  HA  ASP A 202      17.407  10.311   7.612  1.00 88.10           H  
ATOM   3128  C   ASP A 202      17.697  10.035   5.530  1.00 88.10           C  
ATOM   3129  CB  ASP A 202      16.050   8.770   7.058  1.00 88.10           C  
ATOM   3130  HB2 ASP A 202      15.375   8.911   7.902  1.00 88.10           H  
ATOM   3131  HB3 ASP A 202      16.806   8.047   7.365  1.00 88.10           H  
ATOM   3132  O   ASP A 202      18.661   9.267   5.507  1.00 88.10           O  
ATOM   3133  CG  ASP A 202      15.267   8.165   5.886  1.00 88.10           C  
ATOM   3134  OD1 ASP A 202      15.383   8.655   4.745  1.00 88.10           O  
ATOM   3135  OD2 ASP A 202      14.577   7.145   6.078  1.00 88.10           O  
ATOM   3136  N   GLY A 203      17.432  10.848   4.501  1.00 86.60           N  
ATOM   3137  H   GLY A 203      16.634  11.458   4.594  1.00 86.60           H  
ATOM   3138  CA  GLY A 203      18.213  10.912   3.272  1.00 86.60           C  
ATOM   3139  HA2 GLY A 203      19.271  10.891   3.531  1.00 86.60           H  
ATOM   3140  HA3 GLY A 203      17.991  11.862   2.785  1.00 86.60           H  
ATOM   3141  C   GLY A 203      17.940   9.790   2.264  1.00 86.60           C  
ATOM   3142  O   GLY A 203      18.645   9.732   1.253  1.00 86.60           O  
ATOM   3143  N   THR A 204      16.946   8.926   2.472  1.00 89.64           N  
ATOM   3144  H   THR A 204      16.418   9.010   3.329  1.00 89.64           H  
ATOM   3145  CA  THR A 204      16.548   7.864   1.533  1.00 89.64           C  
ATOM   3146  HA  THR A 204      17.411   7.233   1.319  1.00 89.64           H  
ATOM   3147  C   THR A 204      16.043   8.442   0.214  1.00 89.64           C  
ATOM   3148  CB  THR A 204      15.446   6.984   2.147  1.00 89.64           C  
ATOM   3149  HB  THR A 204      14.602   7.604   2.448  1.00 89.64           H  
ATOM   3150  O   THR A 204      16.444   7.995  -0.861  1.00 89.64           O  
ATOM   3151  CG2 THR A 204      14.938   5.903   1.188  1.00 89.64           C  
ATOM   3152 HG21 THR A 204      14.261   5.241   1.726  1.00 89.64           H  
ATOM   3153 HG22 THR A 204      15.781   5.337   0.792  1.00 89.64           H  
ATOM   3154 HG23 THR A 204      14.387   6.356   0.364  1.00 89.64           H  
ATOM   3155  OG1 THR A 204      15.941   6.310   3.272  1.00 89.64           O  
ATOM   3156  HG1 THR A 204      15.722   6.865   4.024  1.00 89.64           H  
ATOM   3157  N   VAL A 205      15.178   9.457   0.276  1.00 89.32           N  
ATOM   3158  H   VAL A 205      14.920   9.795   1.192  1.00 89.32           H  
ATOM   3159  CA  VAL A 205      14.631  10.142  -0.897  1.00 89.32           C  
ATOM   3160  HA  VAL A 205      14.864   9.546  -1.780  1.00 89.32           H  
ATOM   3161  C   VAL A 205      15.305  11.496  -1.067  1.00 89.32           C  
ATOM   3162  CB  VAL A 205      13.099  10.265  -0.858  1.00 89.32           C  
ATOM   3163  HB  VAL A 205      12.787  10.835   0.017  1.00 89.32           H  
ATOM   3164  O   VAL A 205      15.193  12.391  -0.232  1.00 89.32           O  
ATOM   3165  CG1 VAL A 205      12.621  10.980  -2.132  1.00 89.32           C  
ATOM   3166 HG11 VAL A 205      12.931  12.025  -2.116  1.00 89.32           H  
ATOM   3167 HG12 VAL A 205      13.034  10.497  -3.018  1.00 89.32           H  
ATOM   3168 HG13 VAL A 205      11.534  10.950  -2.211  1.00 89.32           H  
ATOM   3169  CG2 VAL A 205      12.438   8.879  -0.821  1.00 89.32           C  
ATOM   3170 HG21 VAL A 205      12.776   8.326   0.055  1.00 89.32           H  
ATOM   3171 HG22 VAL A 205      11.355   8.984  -0.764  1.00 89.32           H  
ATOM   3172 HG23 VAL A 205      12.698   8.314  -1.716  1.00 89.32           H  
ATOM   3173  N   LYS A 206      15.989  11.659  -2.201  1.00 87.03           N  
ATOM   3174  H   LYS A 206      16.020  10.884  -2.847  1.00 87.03           H  
ATOM   3175  CA  LYS A 206      16.673  12.904  -2.563  1.00 87.03           C  
ATOM   3176  HA  LYS A 206      17.111  13.327  -1.659  1.00 87.03           H  
ATOM   3177  C   LYS A 206      15.669  13.919  -3.099  1.00 87.03           C  
ATOM   3178  CB  LYS A 206      17.797  12.622  -3.577  1.00 87.03           C  
ATOM   3179  HB2 LYS A 206      18.396  13.525  -3.698  1.00 87.03           H  
ATOM   3180  HB3 LYS A 206      17.354  12.387  -4.544  1.00 87.03           H  
ATOM   3181  O   LYS A 206      14.794  13.552  -3.880  1.00 87.03           O  
ATOM   3182  CG  LYS A 206      18.730  11.460  -3.188  1.00 87.03           C  
ATOM   3183  HG2 LYS A 206      19.532  11.406  -3.924  1.00 87.03           H  
ATOM   3184  HG3 LYS A 206      18.176  10.522  -3.238  1.00 87.03           H  
ATOM   3185  CD  LYS A 206      19.347  11.605  -1.789  1.00 87.03           C  
ATOM   3186  HD2 LYS A 206      19.930  12.525  -1.744  1.00 87.03           H  
ATOM   3187  HD3 LYS A 206      18.561  11.636  -1.034  1.00 87.03           H  
ATOM   3188  CE  LYS A 206      20.246  10.400  -1.508  1.00 87.03           C  
ATOM   3189  HE2 LYS A 206      21.029  10.364  -2.266  1.00 87.03           H  
ATOM   3190  HE3 LYS A 206      19.648   9.494  -1.599  1.00 87.03           H  
ATOM   3191  NZ  LYS A 206      20.835  10.465  -0.151  1.00 87.03           N  
ATOM   3192  HZ1 LYS A 206      20.093  10.369   0.527  1.00 87.03           H  
ATOM   3193  HZ2 LYS A 206      21.463   9.690   0.006  1.00 87.03           H  
ATOM   3194  HZ3 LYS A 206      21.319  11.338   0.008  1.00 87.03           H  
ATOM   3195  N   GLY A 207      15.835  15.196  -2.745  1.00 84.03           N  
ATOM   3196  H   GLY A 207      16.569  15.415  -2.086  1.00 84.03           H  
ATOM   3197  CA  GLY A 207      14.929  16.276  -3.162  1.00 84.03           C  
ATOM   3198  HA2 GLY A 207      13.966  16.148  -2.668  1.00 84.03           H  
ATOM   3199  HA3 GLY A 207      15.352  17.232  -2.854  1.00 84.03           H  
ATOM   3200  C   GLY A 207      14.692  16.334  -4.678  1.00 84.03           C  
ATOM   3201  O   GLY A 207      13.556  16.507  -5.111  1.00 84.03           O  
ATOM   3202  N   ALA A 208      15.736  16.078  -5.475  1.00 85.02           N  
ATOM   3203  H   ALA A 208      16.648  15.966  -5.056  1.00 85.02           H  
ATOM   3204  CA  ALA A 208      15.659  16.058  -6.937  1.00 85.02           C  
ATOM   3205  HA  ALA A 208      15.252  17.011  -7.272  1.00 85.02           H  
ATOM   3206  C   ALA A 208      14.759  14.941  -7.505  1.00 85.02           C  
ATOM   3207  CB  ALA A 208      17.087  15.934  -7.479  1.00 85.02           C  
ATOM   3208  HB1 ALA A 208      17.064  15.977  -8.568  1.00 85.02           H  
ATOM   3209  HB2 ALA A 208      17.529  14.986  -7.172  1.00 85.02           H  
ATOM   3210  HB3 ALA A 208      17.700  16.760  -7.117  1.00 85.02           H  
ATOM   3211  O   ALA A 208      14.176  15.105  -8.573  1.00 85.02           O  
ATOM   3212  N   LEU A 209      14.611  13.824  -6.783  1.00 89.07           N  
ATOM   3213  H   LEU A 209      15.021  13.799  -5.860  1.00 89.07           H  
ATOM   3214  CA  LEU A 209      13.867  12.635  -7.215  1.00 89.07           C  
ATOM   3215  HA  LEU A 209      13.688  12.702  -8.289  1.00 89.07           H  
ATOM   3216  C   LEU A 209      12.471  12.538  -6.587  1.00 89.07           C  
ATOM   3217  CB  LEU A 209      14.711  11.373  -6.945  1.00 89.07           C  
ATOM   3218  HB2 LEU A 209      14.957  11.343  -5.884  1.00 89.07           H  
ATOM   3219  HB3 LEU A 209      14.113  10.490  -7.172  1.00 89.07           H  
ATOM   3220  O   LEU A 209      11.826  11.495  -6.678  1.00 89.07           O  
ATOM   3221  CG  LEU A 209      16.007  11.284  -7.768  1.00 89.07           C  
ATOM   3222  HG  LEU A 209      16.627  12.161  -7.577  1.00 89.07           H  
ATOM   3223  CD1 LEU A 209      16.789  10.045  -7.336  1.00 89.07           C  
ATOM   3224 HD11 LEU A 209      17.024  10.103  -6.274  1.00 89.07           H  
ATOM   3225 HD12 LEU A 209      16.202   9.147  -7.531  1.00 89.07           H  
ATOM   3226 HD13 LEU A 209      17.720   9.992  -7.902  1.00 89.07           H  
ATOM   3227  CD2 LEU A 209      15.736  11.179  -9.271  1.00 89.07           C  
ATOM   3228 HD21 LEU A 209      15.301  12.107  -9.642  1.00 89.07           H  
ATOM   3229 HD22 LEU A 209      16.671  11.015  -9.806  1.00 89.07           H  
ATOM   3230 HD23 LEU A 209      15.056  10.352  -9.478  1.00 89.07           H  
ATOM   3231  N   VAL A 210      11.981  13.598  -5.943  1.00 92.41           N  
ATOM   3232  H   VAL A 210      12.547  14.433  -5.890  1.00 92.41           H  
ATOM   3233  CA  VAL A 210      10.639  13.609  -5.347  1.00 92.41           C  
ATOM   3234  HA  VAL A 210      10.501  12.676  -4.800  1.00 92.41           H  
ATOM   3235  C   VAL A 210       9.569  13.680  -6.430  1.00 92.41           C  
ATOM   3236  CB  VAL A 210      10.489  14.760  -4.342  1.00 92.41           C  
ATOM   3237  HB  VAL A 210      10.791  15.700  -4.806  1.00 92.41           H  
ATOM   3238  O   VAL A 210       9.608  14.568  -7.278  1.00 92.41           O  
ATOM   3239  CG1 VAL A 210       9.045  14.905  -3.846  1.00 92.41           C  
ATOM   3240 HG11 VAL A 210       8.648  13.933  -3.552  1.00 92.41           H  
ATOM   3241 HG12 VAL A 210       8.998  15.602  -3.009  1.00 92.41           H  
ATOM   3242 HG13 VAL A 210       8.425  15.303  -4.649  1.00 92.41           H  
ATOM   3243  CG2 VAL A 210      11.386  14.486  -3.134  1.00 92.41           C  
ATOM   3244 HG21 VAL A 210      11.122  13.531  -2.680  1.00 92.41           H  
ATOM   3245 HG22 VAL A 210      12.431  14.457  -3.444  1.00 92.41           H  
ATOM   3246 HG23 VAL A 210      11.264  15.279  -2.396  1.00 92.41           H  
ATOM   3247  N   PHE A 211       8.579  12.790  -6.384  1.00 94.11           N  
ATOM   3248  H   PHE A 211       8.621  12.064  -5.684  1.00 94.11           H  
ATOM   3249  CA  PHE A 211       7.455  12.789  -7.317  1.00 94.11           C  
ATOM   3250  HA  PHE A 211       7.854  12.757  -8.330  1.00 94.11           H  
ATOM   3251  C   PHE A 211       6.605  14.062  -7.230  1.00 94.11           C  
ATOM   3252  CB  PHE A 211       6.575  11.549  -7.093  1.00 94.11           C  
ATOM   3253  HB2 PHE A 211       6.276  11.531  -6.045  1.00 94.11           H  
ATOM   3254  HB3 PHE A 211       5.665  11.668  -7.681  1.00 94.11           H  
ATOM   3255  O   PHE A 211       6.354  14.629  -6.159  1.00 94.11           O  
ATOM   3256  CG  PHE A 211       7.161  10.194  -7.456  1.00 94.11           C  
ATOM   3257  CD1 PHE A 211       8.215  10.052  -8.383  1.00 94.11           C  
ATOM   3258  HD1 PHE A 211       8.662  10.911  -8.862  1.00 94.11           H  
ATOM   3259  CD2 PHE A 211       6.585   9.039  -6.893  1.00 94.11           C  
ATOM   3260  HD2 PHE A 211       5.764   9.134  -6.198  1.00 94.11           H  
ATOM   3261  CE1 PHE A 211       8.701   8.775  -8.709  1.00 94.11           C  
ATOM   3262  HE1 PHE A 211       9.505   8.663  -9.422  1.00 94.11           H  
ATOM   3263  CE2 PHE A 211       7.068   7.763  -7.229  1.00 94.11           C  
ATOM   3264  HE2 PHE A 211       6.624   6.881  -6.793  1.00 94.11           H  
ATOM   3265  CZ  PHE A 211       8.135   7.631  -8.129  1.00 94.11           C  
ATOM   3266  HZ  PHE A 211       8.508   6.648  -8.380  1.00 94.11           H  
ATOM   3267  N   THR A 212       6.099  14.498  -8.382  1.00 92.31           N  
ATOM   3268  H   THR A 212       6.330  14.010  -9.235  1.00 92.31           H  
ATOM   3269  CA  THR A 212       5.044  15.516  -8.434  1.00 92.31           C  
ATOM   3270  HA  THR A 212       5.332  16.339  -7.780  1.00 92.31           H  
ATOM   3271  C   THR A 212       3.720  14.951  -7.911  1.00 92.31           C  
ATOM   3272  CB  THR A 212       4.873  16.095  -9.846  1.00 92.31           C  
ATOM   3273  HB  THR A 212       4.129  16.891  -9.811  1.00 92.31           H  
ATOM   3274  O   THR A 212       3.503  13.738  -7.878  1.00 92.31           O  
ATOM   3275  CG2 THR A 212       6.178  16.683 -10.371  1.00 92.31           C  
ATOM   3276 HG21 THR A 212       5.982  17.224 -11.297  1.00 92.31           H  
ATOM   3277 HG22 THR A 212       6.893  15.887 -10.577  1.00 92.31           H  
ATOM   3278 HG23 THR A 212       6.599  17.376  -9.643  1.00 92.31           H  
ATOM   3279  OG1 THR A 212       4.424  15.100 -10.728  1.00 92.31           O  
ATOM   3280  HG1 THR A 212       4.841  15.227 -11.584  1.00 92.31           H  
ATOM   3281  N   GLY A 213       2.803  15.833  -7.497  1.00 91.04           N  
ATOM   3282  H   GLY A 213       3.012  16.819  -7.552  1.00 91.04           H  
ATOM   3283  CA  GLY A 213       1.465  15.408  -7.066  1.00 91.04           C  
ATOM   3284  HA2 GLY A 213       1.551  14.766  -6.189  1.00 91.04           H  
ATOM   3285  HA3 GLY A 213       0.874  16.287  -6.810  1.00 91.04           H  
ATOM   3286  C   GLY A 213       0.705  14.637  -8.153  1.00 91.04           C  
ATOM   3287  O   GLY A 213       0.031  13.659  -7.849  1.00 91.04           O  
ATOM   3288  N   GLU A 214       0.888  15.021  -9.418  1.00 90.98           N  
ATOM   3289  H   GLU A 214       1.481  15.816  -9.612  1.00 90.98           H  
ATOM   3290  CA  GLU A 214       0.282  14.353 -10.575  1.00 90.98           C  
ATOM   3291  HA  GLU A 214      -0.794  14.265 -10.425  1.00 90.98           H  
ATOM   3292  C   GLU A 214       0.834  12.936 -10.774  1.00 90.98           C  
ATOM   3293  CB  GLU A 214       0.534  15.192 -11.834  1.00 90.98           C  
ATOM   3294  HB2 GLU A 214       1.606  15.351 -11.948  1.00 90.98           H  
ATOM   3295  HB3 GLU A 214       0.168  14.638 -12.698  1.00 90.98           H  
ATOM   3296  O   GLU A 214       0.062  12.001 -10.986  1.00 90.98           O  
ATOM   3297  CG  GLU A 214      -0.181  16.552 -11.776  1.00 90.98           C  
ATOM   3298  HG2 GLU A 214       0.135  17.083 -10.878  1.00 90.98           H  
ATOM   3299  HG3 GLU A 214      -1.256  16.381 -11.705  1.00 90.98           H  
ATOM   3300  CD  GLU A 214       0.115  17.436 -12.993  1.00 90.98           C  
ATOM   3301  OE1 GLU A 214      -0.173  18.647 -12.905  1.00 90.98           O  
ATOM   3302  OE2 GLU A 214       0.671  16.920 -13.986  1.00 90.98           O  
ATOM   3303  N   THR A 215       2.150  12.742 -10.622  1.00 93.49           N  
ATOM   3304  H   THR A 215       2.760  13.542 -10.528  1.00 93.49           H  
ATOM   3305  CA  THR A 215       2.771  11.407 -10.637  1.00 93.49           C  
ATOM   3306  HA  THR A 215       2.570  10.932 -11.597  1.00 93.49           H  
ATOM   3307  C   THR A 215       2.188  10.515  -9.542  1.00 93.49           C  
ATOM   3308  CB  THR A 215       4.293  11.522 -10.465  1.00 93.49           C  
ATOM   3309  HB  THR A 215       4.514  12.099  -9.568  1.00 93.49           H  
ATOM   3310  O   THR A 215       1.814   9.372  -9.804  1.00 93.49           O  
ATOM   3311  CG2 THR A 215       5.002  10.171 -10.366  1.00 93.49           C  
ATOM   3312 HG21 THR A 215       6.072  10.296 -10.532  1.00 93.49           H  
ATOM   3313 HG22 THR A 215       4.856   9.754  -9.370  1.00 93.49           H  
ATOM   3314 HG23 THR A 215       4.597   9.473 -11.099  1.00 93.49           H  
ATOM   3315  OG1 THR A 215       4.840  12.197 -11.565  1.00 93.49           O  
ATOM   3316  HG1 THR A 215       5.711  12.508 -11.308  1.00 93.49           H  
ATOM   3317  N   VAL A 216       2.045  11.041  -8.321  1.00 94.85           N  
ATOM   3318  H   VAL A 216       2.350  11.994  -8.182  1.00 94.85           H  
ATOM   3319  CA  VAL A 216       1.461  10.313  -7.180  1.00 94.85           C  
ATOM   3320  HA  VAL A 216       2.040   9.405  -7.008  1.00 94.85           H  
ATOM   3321  C   VAL A 216       0.022   9.878  -7.472  1.00 94.85           C  
ATOM   3322  CB  VAL A 216       1.534  11.186  -5.912  1.00 94.85           C  
ATOM   3323  HB  VAL A 216       1.147  12.180  -6.136  1.00 94.85           H  
ATOM   3324  O   VAL A 216      -0.338   8.718  -7.255  1.00 94.85           O  
ATOM   3325  CG1 VAL A 216       0.715  10.632  -4.740  1.00 94.85           C  
ATOM   3326 HG11 VAL A 216      -0.347  10.725  -4.967  1.00 94.85           H  
ATOM   3327 HG12 VAL A 216       0.959   9.584  -4.569  1.00 94.85           H  
ATOM   3328 HG13 VAL A 216       0.925  11.207  -3.838  1.00 94.85           H  
ATOM   3329  CG2 VAL A 216       2.986  11.345  -5.456  1.00 94.85           C  
ATOM   3330 HG21 VAL A 216       3.608  11.713  -6.272  1.00 94.85           H  
ATOM   3331 HG22 VAL A 216       3.033  12.075  -4.647  1.00 94.85           H  
ATOM   3332 HG23 VAL A 216       3.383  10.390  -5.111  1.00 94.85           H  
ATOM   3333  N   GLU A 217      -0.804  10.783  -7.993  1.00 93.03           N  
ATOM   3334  H   GLU A 217      -0.462  11.720  -8.150  1.00 93.03           H  
ATOM   3335  CA  GLU A 217      -2.195  10.492  -8.353  1.00 93.03           C  
ATOM   3336  HA  GLU A 217      -2.697  10.037  -7.499  1.00 93.03           H  
ATOM   3337  C   GLU A 217      -2.299   9.496  -9.513  1.00 93.03           C  
ATOM   3338  CB  GLU A 217      -2.918  11.799  -8.698  1.00 93.03           C  
ATOM   3339  HB2 GLU A 217      -3.864  11.559  -9.181  1.00 93.03           H  
ATOM   3340  HB3 GLU A 217      -2.306  12.379  -9.389  1.00 93.03           H  
ATOM   3341  O   GLU A 217      -3.130   8.580  -9.471  1.00 93.03           O  
ATOM   3342  CG  GLU A 217      -3.210  12.621  -7.432  1.00 93.03           C  
ATOM   3343  HG2 GLU A 217      -3.915  12.065  -6.815  1.00 93.03           H  
ATOM   3344  HG3 GLU A 217      -2.294  12.736  -6.852  1.00 93.03           H  
ATOM   3345  CD  GLU A 217      -3.788  14.010  -7.736  1.00 93.03           C  
ATOM   3346  OE1 GLU A 217      -3.741  14.853  -6.807  1.00 93.03           O  
ATOM   3347  OE2 GLU A 217      -4.276  14.211  -8.869  1.00 93.03           O  
ATOM   3348  N   GLY A 218      -1.423   9.624 -10.511  1.00 93.02           N  
ATOM   3349  H   GLY A 218      -0.801  10.419 -10.495  1.00 93.02           H  
ATOM   3350  CA  GLY A 218      -1.330   8.717 -11.648  1.00 93.02           C  
ATOM   3351  HA2 GLY A 218      -0.567   9.096 -12.329  1.00 93.02           H  
ATOM   3352  HA3 GLY A 218      -2.285   8.699 -12.173  1.00 93.02           H  
ATOM   3353  C   GLY A 218      -0.964   7.293 -11.231  1.00 93.02           C  
ATOM   3354  O   GLY A 218      -1.687   6.360 -11.592  1.00 93.02           O  
ATOM   3355  N   ILE A 219       0.075   7.116 -10.404  1.00 95.50           N  
ATOM   3356  H   ILE A 219       0.628   7.923 -10.155  1.00 95.50           H  
ATOM   3357  CA  ILE A 219       0.441   5.808  -9.827  1.00 95.50           C  
ATOM   3358  HA  ILE A 219       0.635   5.106 -10.638  1.00 95.50           H  
ATOM   3359  C   ILE A 219      -0.727   5.256  -9.003  1.00 95.50           C  
ATOM   3360  CB  ILE A 219       1.719   5.910  -8.956  1.00 95.50           C  
ATOM   3361  HB  ILE A 219       1.558   6.687  -8.209  1.00 95.50           H  
ATOM   3362  O   ILE A 219      -1.114   4.098  -9.171  1.00 95.50           O  
ATOM   3363  CG1 ILE A 219       2.958   6.284  -9.794  1.00 95.50           C  
ATOM   3364 HG12 ILE A 219       2.710   7.115 -10.455  1.00 95.50           H  
ATOM   3365 HG13 ILE A 219       3.257   5.443 -10.420  1.00 95.50           H  
ATOM   3366  CG2 ILE A 219       2.007   4.578  -8.229  1.00 95.50           C  
ATOM   3367 HG21 ILE A 219       1.167   4.269  -7.608  1.00 95.50           H  
ATOM   3368 HG22 ILE A 219       2.865   4.685  -7.565  1.00 95.50           H  
ATOM   3369 HG23 ILE A 219       2.217   3.794  -8.957  1.00 95.50           H  
ATOM   3370  CD1 ILE A 219       4.147   6.734  -8.937  1.00 95.50           C  
ATOM   3371 HD11 ILE A 219       3.845   7.552  -8.283  1.00 95.50           H  
ATOM   3372 HD12 ILE A 219       4.951   7.088  -9.583  1.00 95.50           H  
ATOM   3373 HD13 ILE A 219       4.527   5.910  -8.333  1.00 95.50           H  
ATOM   3374  N   GLY A 220      -1.341   6.084  -8.151  1.00 94.24           N  
ATOM   3375  H   GLY A 220      -0.975   7.019  -8.039  1.00 94.24           H  
ATOM   3376  CA  GLY A 220      -2.484   5.673  -7.336  1.00 94.24           C  
ATOM   3377  HA2 GLY A 220      -2.806   6.523  -6.734  1.00 94.24           H  
ATOM   3378  HA3 GLY A 220      -2.177   4.863  -6.674  1.00 94.24           H  
ATOM   3379  C   GLY A 220      -3.676   5.200  -8.175  1.00 94.24           C  
ATOM   3380  O   GLY A 220      -4.344   4.231  -7.814  1.00 94.24           O  
ATOM   3381  N   SER A 221      -3.923   5.840  -9.320  1.00 92.92           N  
ATOM   3382  H   SER A 221      -3.349   6.640  -9.544  1.00 92.92           H  
ATOM   3383  CA  SER A 221      -4.940   5.422 -10.291  1.00 92.92           C  
ATOM   3384  HA  SER A 221      -5.900   5.334  -9.782  1.00 92.92           H  
ATOM   3385  C   SER A 221      -4.623   4.052 -10.900  1.00 92.92           C  
ATOM   3386  CB  SER A 221      -5.072   6.491 -11.379  1.00 92.92           C  
ATOM   3387  HB2 SER A 221      -5.240   7.460 -10.910  1.00 92.92           H  
ATOM   3388  HB3 SER A 221      -4.157   6.542 -11.970  1.00 92.92           H  
ATOM   3389  O   SER A 221      -5.492   3.173 -10.926  1.00 92.92           O  
ATOM   3390  OG  SER A 221      -6.163   6.191 -12.225  1.00 92.92           O  
ATOM   3391  HG  SER A 221      -6.340   6.958 -12.775  1.00 92.92           H  
ATOM   3392  N   VAL A 222      -3.366   3.817 -11.301  1.00 94.11           N  
ATOM   3393  H   VAL A 222      -2.686   4.560 -11.226  1.00 94.11           H  
ATOM   3394  CA  VAL A 222      -2.923   2.503 -11.798  1.00 94.11           C  
ATOM   3395  HA  VAL A 222      -3.547   2.236 -12.651  1.00 94.11           H  
ATOM   3396  C   VAL A 222      -3.131   1.430 -10.731  1.00 94.11           C  
ATOM   3397  CB  VAL A 222      -1.459   2.512 -12.283  1.00 94.11           C  
ATOM   3398  HB  VAL A 222      -0.799   2.818 -11.471  1.00 94.11           H  
ATOM   3399  O   VAL A 222      -3.780   0.426 -11.022  1.00 94.11           O  
ATOM   3400  CG1 VAL A 222      -1.026   1.126 -12.784  1.00 94.11           C  
ATOM   3401 HG11 VAL A 222      -0.031   1.188 -13.223  1.00 94.11           H  
ATOM   3402 HG12 VAL A 222      -0.985   0.417 -11.956  1.00 94.11           H  
ATOM   3403 HG13 VAL A 222      -1.722   0.759 -13.539  1.00 94.11           H  
ATOM   3404  CG2 VAL A 222      -1.282   3.470 -13.459  1.00 94.11           C  
ATOM   3405 HG21 VAL A 222      -1.562   4.483 -13.170  1.00 94.11           H  
ATOM   3406 HG22 VAL A 222      -0.233   3.483 -13.756  1.00 94.11           H  
ATOM   3407 HG23 VAL A 222      -1.896   3.146 -14.299  1.00 94.11           H  
ATOM   3408  N   MET A 223      -2.691   1.663  -9.491  1.00 94.37           N  
ATOM   3409  H   MET A 223      -2.175   2.516  -9.325  1.00 94.37           H  
ATOM   3410  CA  MET A 223      -2.847   0.714  -8.380  1.00 94.37           C  
ATOM   3411  HA  MET A 223      -2.350  -0.221  -8.638  1.00 94.37           H  
ATOM   3412  C   MET A 223      -4.312   0.371  -8.085  1.00 94.37           C  
ATOM   3413  CB  MET A 223      -2.193   1.280  -7.115  1.00 94.37           C  
ATOM   3414  HB2 MET A 223      -2.550   2.295  -6.941  1.00 94.37           H  
ATOM   3415  HB3 MET A 223      -2.477   0.663  -6.263  1.00 94.37           H  
ATOM   3416  O   MET A 223      -4.634  -0.795  -7.871  1.00 94.37           O  
ATOM   3417  CG  MET A 223      -0.668   1.290  -7.201  1.00 94.37           C  
ATOM   3418  HG2 MET A 223      -0.345   1.913  -8.035  1.00 94.37           H  
ATOM   3419  HG3 MET A 223      -0.322   0.271  -7.376  1.00 94.37           H  
ATOM   3420  SD  MET A 223       0.092   1.903  -5.681  1.00 94.37           S  
ATOM   3421  CE  MET A 223       1.817   1.525  -6.070  1.00 94.37           C  
ATOM   3422  HE1 MET A 223       2.417   1.625  -5.165  1.00 94.37           H  
ATOM   3423  HE2 MET A 223       2.188   2.208  -6.834  1.00 94.37           H  
ATOM   3424  HE3 MET A 223       1.899   0.500  -6.432  1.00 94.37           H  
ATOM   3425  N   ARG A 224      -5.233   1.346  -8.130  1.00 90.95           N  
ATOM   3426  H   ARG A 224      -4.921   2.294  -8.286  1.00 90.95           H  
ATOM   3427  CA  ARG A 224      -6.674   1.067  -7.963  1.00 90.95           C  
ATOM   3428  HA  ARG A 224      -6.819   0.514  -7.035  1.00 90.95           H  
ATOM   3429  C   ARG A 224      -7.233   0.169  -9.063  1.00 90.95           C  
ATOM   3430  CB  ARG A 224      -7.482   2.371  -7.913  1.00 90.95           C  
ATOM   3431  HB2 ARG A 224      -8.535   2.135  -8.066  1.00 90.95           H  
ATOM   3432  HB3 ARG A 224      -7.159   3.038  -8.712  1.00 90.95           H  
ATOM   3433  O   ARG A 224      -8.089  -0.671  -8.778  1.00 90.95           O  
ATOM   3434  CG  ARG A 224      -7.344   3.063  -6.557  1.00 90.95           C  
ATOM   3435  HG2 ARG A 224      -6.317   3.403  -6.426  1.00 90.95           H  
ATOM   3436  HG3 ARG A 224      -7.576   2.346  -5.769  1.00 90.95           H  
ATOM   3437  CD  ARG A 224      -8.317   4.244  -6.420  1.00 90.95           C  
ATOM   3438  HD2 ARG A 224      -9.330   3.888  -6.607  1.00 90.95           H  
ATOM   3439  HD3 ARG A 224      -8.293   4.610  -5.393  1.00 90.95           H  
ATOM   3440  NE  ARG A 224      -8.010   5.345  -7.354  1.00 90.95           N  
ATOM   3441  HE  ARG A 224      -8.550   5.385  -8.206  1.00 90.95           H  
ATOM   3442  NH1 ARG A 224      -6.357   6.341  -6.106  1.00 90.95           N  
ATOM   3443 HH11 ARG A 224      -6.425   5.585  -5.439  1.00 90.95           H  
ATOM   3444 HH12 ARG A 224      -5.683   7.082  -5.982  1.00 90.95           H  
ATOM   3445  NH2 ARG A 224      -6.975   7.247  -8.056  1.00 90.95           N  
ATOM   3446 HH21 ARG A 224      -7.560   7.271  -8.878  1.00 90.95           H  
ATOM   3447 HH22 ARG A 224      -6.277   7.967  -7.933  1.00 90.95           H  
ATOM   3448  CZ  ARG A 224      -7.114   6.300  -7.169  1.00 90.95           C  
ATOM   3449  N   SER A 225      -6.755   0.362 -10.294  1.00 90.10           N  
ATOM   3450  H   SER A 225      -6.087   1.109 -10.417  1.00 90.10           H  
ATOM   3451  CA  SER A 225      -7.205  -0.376 -11.479  1.00 90.10           C  
ATOM   3452  HA  SER A 225      -8.278  -0.547 -11.389  1.00 90.10           H  
ATOM   3453  C   SER A 225      -6.552  -1.754 -11.644  1.00 90.10           C  
ATOM   3454  CB  SER A 225      -6.986   0.480 -12.734  1.00 90.10           C  
ATOM   3455  HB2 SER A 225      -7.530   0.036 -13.568  1.00 90.10           H  
ATOM   3456  HB3 SER A 225      -7.383   1.480 -12.562  1.00 90.10           H  
ATOM   3457  O   SER A 225      -7.136  -2.622 -12.284  1.00 90.10           O  
ATOM   3458  OG  SER A 225      -5.616   0.572 -13.083  1.00 90.10           O  
ATOM   3459  HG  SER A 225      -5.086   0.650 -12.286  1.00 90.10           H  
ATOM   3460  N   GLN A 226      -5.355  -1.970 -11.088  1.00 91.36           N  
ATOM   3461  H   GLN A 226      -4.915  -1.209 -10.591  1.00 91.36           H  
ATOM   3462  CA  GLN A 226      -4.549  -3.178 -11.292  1.00 91.36           C  
ATOM   3463  HA  GLN A 226      -5.080  -3.865 -11.950  1.00 91.36           H  
ATOM   3464  C   GLN A 226      -4.328  -3.930  -9.978  1.00 91.36           C  
ATOM   3465  CB  GLN A 226      -3.217  -2.819 -11.976  1.00 91.36           C  
ATOM   3466  HB2 GLN A 226      -2.688  -2.076 -11.380  1.00 91.36           H  
ATOM   3467  HB3 GLN A 226      -2.596  -3.714 -12.021  1.00 91.36           H  
ATOM   3468  O   GLN A 226      -3.315  -3.763  -9.298  1.00 91.36           O  
ATOM   3469  CG  GLN A 226      -3.387  -2.284 -13.404  1.00 91.36           C  
ATOM   3470  HG2 GLN A 226      -3.922  -1.334 -13.382  1.00 91.36           H  
ATOM   3471  HG3 GLN A 226      -2.400  -2.092 -13.825  1.00 91.36           H  
ATOM   3472  CD  GLN A 226      -4.117  -3.272 -14.308  1.00 91.36           C  
ATOM   3473  NE2 GLN A 226      -5.301  -2.961 -14.781  1.00 91.36           N  
ATOM   3474 HE21 GLN A 226      -5.791  -3.713 -15.244  1.00 91.36           H  
ATOM   3475 HE22 GLN A 226      -5.784  -2.151 -14.420  1.00 91.36           H  
ATOM   3476  OE1 GLN A 226      -3.671  -4.377 -14.557  1.00 91.36           O  
ATOM   3477  N   GLN A 227      -5.268  -4.818  -9.643  1.00 89.83           N  
ATOM   3478  H   GLN A 227      -6.087  -4.899 -10.229  1.00 89.83           H  
ATOM   3479  CA  GLN A 227      -5.188  -5.631  -8.423  1.00 89.83           C  
ATOM   3480  HA  GLN A 227      -5.042  -4.949  -7.585  1.00 89.83           H  
ATOM   3481  C   GLN A 227      -3.997  -6.603  -8.432  1.00 89.83           C  
ATOM   3482  CB  GLN A 227      -6.513  -6.391  -8.229  1.00 89.83           C  
ATOM   3483  HB2 GLN A 227      -6.577  -7.193  -8.965  1.00 89.83           H  
ATOM   3484  HB3 GLN A 227      -7.348  -5.713  -8.404  1.00 89.83           H  
ATOM   3485  O   GLN A 227      -3.474  -6.938  -7.372  1.00 89.83           O  
ATOM   3486  CG  GLN A 227      -6.661  -6.993  -6.818  1.00 89.83           C  
ATOM   3487  HG2 GLN A 227      -5.857  -7.704  -6.630  1.00 89.83           H  
ATOM   3488  HG3 GLN A 227      -7.600  -7.544  -6.765  1.00 89.83           H  
ATOM   3489  CD  GLN A 227      -6.672  -5.932  -5.719  1.00 89.83           C  
ATOM   3490  NE2 GLN A 227      -6.287  -6.281  -4.514  1.00 89.83           N  
ATOM   3491 HE21 GLN A 227      -6.262  -5.576  -3.792  1.00 89.83           H  
ATOM   3492 HE22 GLN A 227      -6.105  -7.251  -4.302  1.00 89.83           H  
ATOM   3493  OE1 GLN A 227      -7.051  -4.783  -5.934  1.00 89.83           O  
ATOM   3494  N   SER A 228      -3.538  -7.040  -9.607  1.00 90.87           N  
ATOM   3495  H   SER A 228      -3.971  -6.710 -10.458  1.00 90.87           H  
ATOM   3496  CA  SER A 228      -2.369  -7.917  -9.757  1.00 90.87           C  
ATOM   3497  HA  SER A 228      -2.516  -8.812  -9.151  1.00 90.87           H  
ATOM   3498  C   SER A 228      -1.068  -7.256  -9.294  1.00 90.87           C  
ATOM   3499  CB  SER A 228      -2.239  -8.349 -11.217  1.00 90.87           C  
ATOM   3500  HB2 SER A 228      -1.299  -8.881 -11.364  1.00 90.87           H  
ATOM   3501  HB3 SER A 228      -3.067  -9.016 -11.457  1.00 90.87           H  
ATOM   3502  O   SER A 228      -0.289  -7.899  -8.596  1.00 90.87           O  
ATOM   3503  OG  SER A 228      -2.292  -7.207 -12.060  1.00 90.87           O  
ATOM   3504  HG  SER A 228      -2.115  -7.473 -12.965  1.00 90.87           H  
ATOM   3505  N   LEU A 229      -0.870  -5.968  -9.604  1.00 94.17           N  
ATOM   3506  H   LEU A 229      -1.551  -5.521 -10.201  1.00 94.17           H  
ATOM   3507  CA  LEU A 229       0.253  -5.165  -9.106  1.00 94.17           C  
ATOM   3508  HA  LEU A 229       1.190  -5.657  -9.368  1.00 94.17           H  
ATOM   3509  C   LEU A 229       0.202  -5.051  -7.579  1.00 94.17           C  
ATOM   3510  CB  LEU A 229       0.209  -3.775  -9.774  1.00 94.17           C  
ATOM   3511  HB2 LEU A 229       0.444  -3.887 -10.832  1.00 94.17           H  
ATOM   3512  HB3 LEU A 229      -0.806  -3.385  -9.696  1.00 94.17           H  
ATOM   3513  O   LEU A 229       1.190  -5.307  -6.899  1.00 94.17           O  
ATOM   3514  CG  LEU A 229       1.157  -2.726  -9.154  1.00 94.17           C  
ATOM   3515  HG  LEU A 229       0.936  -2.608  -8.093  1.00 94.17           H  
ATOM   3516  CD1 LEU A 229       2.631  -3.091  -9.317  1.00 94.17           C  
ATOM   3517 HD11 LEU A 229       3.248  -2.333  -8.834  1.00 94.17           H  
ATOM   3518 HD12 LEU A 229       2.895  -3.141 -10.373  1.00 94.17           H  
ATOM   3519 HD13 LEU A 229       2.840  -4.048  -8.837  1.00 94.17           H  
ATOM   3520  CD2 LEU A 229       0.915  -1.374  -9.821  1.00 94.17           C  
ATOM   3521 HD21 LEU A 229      -0.124  -1.072  -9.683  1.00 94.17           H  
ATOM   3522 HD22 LEU A 229       1.563  -0.628  -9.361  1.00 94.17           H  
ATOM   3523 HD23 LEU A 229       1.137  -1.442 -10.886  1.00 94.17           H  
ATOM   3524  N   VAL A 230      -0.967  -4.705  -7.038  1.00 93.58           N  
ATOM   3525  H   VAL A 230      -1.735  -4.496  -7.659  1.00 93.58           H  
ATOM   3526  CA  VAL A 230      -1.171  -4.574  -5.588  1.00 93.58           C  
ATOM   3527  HA  VAL A 230      -0.461  -3.849  -5.190  1.00 93.58           H  
ATOM   3528  C   VAL A 230      -0.909  -5.901  -4.876  1.00 93.58           C  
ATOM   3529  CB  VAL A 230      -2.597  -4.076  -5.310  1.00 93.58           C  
ATOM   3530  HB  VAL A 230      -3.310  -4.729  -5.813  1.00 93.58           H  
ATOM   3531  O   VAL A 230      -0.235  -5.926  -3.850  1.00 93.58           O  
ATOM   3532  CG1 VAL A 230      -2.931  -4.069  -3.819  1.00 93.58           C  
ATOM   3533 HG11 VAL A 230      -3.885  -3.568  -3.652  1.00 93.58           H  
ATOM   3534 HG12 VAL A 230      -2.143  -3.561  -3.264  1.00 93.58           H  
ATOM   3535 HG13 VAL A 230      -3.020  -5.092  -3.454  1.00 93.58           H  
ATOM   3536  CG2 VAL A 230      -2.788  -2.656  -5.852  1.00 93.58           C  
ATOM   3537 HG21 VAL A 230      -2.159  -1.953  -5.304  1.00 93.58           H  
ATOM   3538 HG22 VAL A 230      -2.542  -2.608  -6.913  1.00 93.58           H  
ATOM   3539 HG23 VAL A 230      -3.836  -2.379  -5.745  1.00 93.58           H  
ATOM   3540  N   SER A 231      -1.394  -7.007  -5.443  1.00 92.49           N  
ATOM   3541  H   SER A 231      -1.930  -6.910  -6.293  1.00 92.49           H  
ATOM   3542  CA  SER A 231      -1.174  -8.349  -4.898  1.00 92.49           C  
ATOM   3543  HA  SER A 231      -1.500  -8.366  -3.858  1.00 92.49           H  
ATOM   3544  C   SER A 231       0.310  -8.710  -4.915  1.00 92.49           C  
ATOM   3545  CB  SER A 231      -1.980  -9.404  -5.661  1.00 92.49           C  
ATOM   3546  HB2 SER A 231      -1.854 -10.369  -5.170  1.00 92.49           H  
ATOM   3547  HB3 SER A 231      -1.609  -9.479  -6.683  1.00 92.49           H  
ATOM   3548  O   SER A 231       0.825  -9.121  -3.887  1.00 92.49           O  
ATOM   3549  OG  SER A 231      -3.356  -9.068  -5.687  1.00 92.49           O  
ATOM   3550  HG  SER A 231      -3.449  -8.266  -6.206  1.00 92.49           H  
ATOM   3551  N   LEU A 232       1.022  -8.464  -6.023  1.00 94.41           N  
ATOM   3552  H   LEU A 232       0.548  -8.100  -6.838  1.00 94.41           H  
ATOM   3553  CA  LEU A 232       2.474  -8.666  -6.112  1.00 94.41           C  
ATOM   3554  HA  LEU A 232       2.692  -9.724  -5.969  1.00 94.41           H  
ATOM   3555  C   LEU A 232       3.224  -7.890  -5.016  1.00 94.41           C  
ATOM   3556  CB  LEU A 232       2.943  -8.231  -7.516  1.00 94.41           C  
ATOM   3557  HB2 LEU A 232       2.602  -7.210  -7.690  1.00 94.41           H  
ATOM   3558  HB3 LEU A 232       2.469  -8.868  -8.264  1.00 94.41           H  
ATOM   3559  O   LEU A 232       4.112  -8.440  -4.365  1.00 94.41           O  
ATOM   3560  CG  LEU A 232       4.471  -8.256  -7.725  1.00 94.41           C  
ATOM   3561  HG  LEU A 232       4.977  -7.767  -6.893  1.00 94.41           H  
ATOM   3562  CD1 LEU A 232       5.001  -9.675  -7.867  1.00 94.41           C  
ATOM   3563 HD11 LEU A 232       4.582 -10.147  -8.755  1.00 94.41           H  
ATOM   3564 HD12 LEU A 232       4.736 -10.234  -6.970  1.00 94.41           H  
ATOM   3565 HD13 LEU A 232       6.088  -9.650  -7.948  1.00 94.41           H  
ATOM   3566  CD2 LEU A 232       4.838  -7.492  -8.991  1.00 94.41           C  
ATOM   3567 HD21 LEU A 232       4.339  -7.927  -9.857  1.00 94.41           H  
ATOM   3568 HD22 LEU A 232       4.545  -6.449  -8.874  1.00 94.41           H  
ATOM   3569 HD23 LEU A 232       5.918  -7.530  -9.131  1.00 94.41           H  
ATOM   3570  N   MET A 233       2.866  -6.621  -4.794  1.00 95.28           N  
ATOM   3571  H   MET A 233       2.151  -6.217  -5.381  1.00 95.28           H  
ATOM   3572  CA  MET A 233       3.471  -5.790  -3.748  1.00 95.28           C  
ATOM   3573  HA  MET A 233       4.554  -5.793  -3.873  1.00 95.28           H  
ATOM   3574  C   MET A 233       3.176  -6.341  -2.343  1.00 95.28           C  
ATOM   3575  CB  MET A 233       2.971  -4.342  -3.878  1.00 95.28           C  
ATOM   3576  HB2 MET A 233       3.295  -3.777  -3.003  1.00 95.28           H  
ATOM   3577  HB3 MET A 233       1.881  -4.332  -3.900  1.00 95.28           H  
ATOM   3578  O   MET A 233       4.071  -6.439  -1.509  1.00 95.28           O  
ATOM   3579  CG  MET A 233       3.504  -3.640  -5.132  1.00 95.28           C  
ATOM   3580  HG2 MET A 233       3.227  -4.222  -6.011  1.00 95.28           H  
ATOM   3581  HG3 MET A 233       4.593  -3.611  -5.086  1.00 95.28           H  
ATOM   3582  SD  MET A 233       2.882  -1.949  -5.359  1.00 95.28           S  
ATOM   3583  CE  MET A 233       3.939  -1.072  -4.173  1.00 95.28           C  
ATOM   3584  HE1 MET A 233       3.711  -0.006  -4.193  1.00 95.28           H  
ATOM   3585  HE2 MET A 233       3.769  -1.457  -3.168  1.00 95.28           H  
ATOM   3586  HE3 MET A 233       4.987  -1.217  -4.437  1.00 95.28           H  
ATOM   3587  N   VAL A 234       1.942  -6.765  -2.067  1.00 93.78           N  
ATOM   3588  H   VAL A 234       1.229  -6.692  -2.779  1.00 93.78           H  
ATOM   3589  CA  VAL A 234       1.597  -7.368  -0.770  1.00 93.78           C  
ATOM   3590  HA  VAL A 234       1.937  -6.704   0.025  1.00 93.78           H  
ATOM   3591  C   VAL A 234       2.322  -8.698  -0.554  1.00 93.78           C  
ATOM   3592  CB  VAL A 234       0.077  -7.526  -0.628  1.00 93.78           C  
ATOM   3593  HB  VAL A 234      -0.319  -8.019  -1.516  1.00 93.78           H  
ATOM   3594  O   VAL A 234       2.898  -8.896   0.512  1.00 93.78           O  
ATOM   3595  CG1 VAL A 234      -0.291  -8.355   0.606  1.00 93.78           C  
ATOM   3596 HG11 VAL A 234       0.239  -7.974   1.479  1.00 93.78           H  
ATOM   3597 HG12 VAL A 234      -0.023  -9.400   0.452  1.00 93.78           H  
ATOM   3598 HG13 VAL A 234      -1.366  -8.304   0.781  1.00 93.78           H  
ATOM   3599  CG2 VAL A 234      -0.600  -6.155  -0.478  1.00 93.78           C  
ATOM   3600 HG21 VAL A 234      -0.266  -5.675   0.442  1.00 93.78           H  
ATOM   3601 HG22 VAL A 234      -0.351  -5.513  -1.323  1.00 93.78           H  
ATOM   3602 HG23 VAL A 234      -1.682  -6.283  -0.446  1.00 93.78           H  
ATOM   3603  N   GLU A 235       2.360  -9.584  -1.550  1.00 92.90           N  
ATOM   3604  H   GLU A 235       1.859  -9.390  -2.405  1.00 92.90           H  
ATOM   3605  CA  GLU A 235       3.102 -10.849  -1.455  1.00 92.90           C  
ATOM   3606  HA  GLU A 235       2.750 -11.414  -0.592  1.00 92.90           H  
ATOM   3607  C   GLU A 235       4.595 -10.600  -1.236  1.00 92.90           C  
ATOM   3608  CB  GLU A 235       2.899 -11.701  -2.716  1.00 92.90           C  
ATOM   3609  HB2 GLU A 235       3.166 -11.109  -3.592  1.00 92.90           H  
ATOM   3610  HB3 GLU A 235       3.578 -12.553  -2.673  1.00 92.90           H  
ATOM   3611  O   GLU A 235       5.216 -11.266  -0.416  1.00 92.90           O  
ATOM   3612  CG  GLU A 235       1.470 -12.238  -2.894  1.00 92.90           C  
ATOM   3613  HG2 GLU A 235       1.453 -12.892  -3.765  1.00 92.90           H  
ATOM   3614  HG3 GLU A 235       0.790 -11.411  -3.100  1.00 92.90           H  
ATOM   3615  CD  GLU A 235       0.939 -13.011  -1.682  1.00 92.90           C  
ATOM   3616  OE1 GLU A 235      -0.234 -12.810  -1.299  1.00 92.90           O  
ATOM   3617  OE2 GLU A 235       1.639 -13.883  -1.125  1.00 92.90           O  
ATOM   3618  N   THR A 236       5.154  -9.566  -1.870  1.00 92.98           N  
ATOM   3619  H   THR A 236       4.585  -9.051  -2.527  1.00 92.98           H  
ATOM   3620  CA  THR A 236       6.537  -9.146  -1.623  1.00 92.98           C  
ATOM   3621  HA  THR A 236       7.198  -9.986  -1.836  1.00 92.98           H  
ATOM   3622  C   THR A 236       6.752  -8.760  -0.150  1.00 92.98           C  
ATOM   3623  CB  THR A 236       6.922  -7.989  -2.552  1.00 92.98           C  
ATOM   3624  HB  THR A 236       6.279  -7.135  -2.338  1.00 92.98           H  
ATOM   3625  O   THR A 236       7.721  -9.213   0.456  1.00 92.98           O  
ATOM   3626  CG2 THR A 236       8.370  -7.569  -2.358  1.00 92.98           C  
ATOM   3627 HG21 THR A 236       8.639  -6.798  -3.079  1.00 92.98           H  
ATOM   3628 HG22 THR A 236       8.471  -7.165  -1.350  1.00 92.98           H  
ATOM   3629 HG23 THR A 236       9.032  -8.428  -2.466  1.00 92.98           H  
ATOM   3630  OG1 THR A 236       6.760  -8.317  -3.914  1.00 92.98           O  
ATOM   3631  HG1 THR A 236       5.825  -8.479  -4.059  1.00 92.98           H  
ATOM   3632  N   LEU A 237       5.842  -7.990   0.465  1.00 92.34           N  
ATOM   3633  H   LEU A 237       5.046  -7.670  -0.068  1.00 92.34           H  
ATOM   3634  CA  LEU A 237       5.915  -7.659   1.899  1.00 92.34           C  
ATOM   3635  HA  LEU A 237       6.892  -7.224   2.111  1.00 92.34           H  
ATOM   3636  C   LEU A 237       5.783  -8.896   2.793  1.00 92.34           C  
ATOM   3637  CB  LEU A 237       4.804  -6.662   2.285  1.00 92.34           C  
ATOM   3638  HB2 LEU A 237       3.853  -7.026   1.897  1.00 92.34           H  
ATOM   3639  HB3 LEU A 237       4.720  -6.638   3.372  1.00 92.34           H  
ATOM   3640  O   LEU A 237       6.456  -8.991   3.818  1.00 92.34           O  
ATOM   3641  CG  LEU A 237       5.023  -5.226   1.799  1.00 92.34           C  
ATOM   3642  HG  LEU A 237       5.224  -5.239   0.728  1.00 92.34           H  
ATOM   3643  CD1 LEU A 237       3.759  -4.404   2.071  1.00 92.34           C  
ATOM   3644 HD11 LEU A 237       2.919  -4.841   1.531  1.00 92.34           H  
ATOM   3645 HD12 LEU A 237       3.910  -3.383   1.722  1.00 92.34           H  
ATOM   3646 HD13 LEU A 237       3.540  -4.395   3.138  1.00 92.34           H  
ATOM   3647  CD2 LEU A 237       6.188  -4.551   2.523  1.00 92.34           C  
ATOM   3648 HD21 LEU A 237       6.034  -4.575   3.602  1.00 92.34           H  
ATOM   3649 HD22 LEU A 237       6.279  -3.517   2.192  1.00 92.34           H  
ATOM   3650 HD23 LEU A 237       7.121  -5.063   2.285  1.00 92.34           H  
ATOM   3651  N   VAL A 238       4.908  -9.836   2.436  1.00 90.52           N  
ATOM   3652  H   VAL A 238       4.369  -9.691   1.594  1.00 90.52           H  
ATOM   3653  CA  VAL A 238       4.735 -11.093   3.177  1.00 90.52           C  
ATOM   3654  HA  VAL A 238       4.559 -10.864   4.228  1.00 90.52           H  
ATOM   3655  C   VAL A 238       6.015 -11.926   3.117  1.00 90.52           C  
ATOM   3656  CB  VAL A 238       3.519 -11.878   2.650  1.00 90.52           C  
ATOM   3657  HB  VAL A 238       3.582 -11.968   1.566  1.00 90.52           H  
ATOM   3658  O   VAL A 238       6.492 -12.383   4.156  1.00 90.52           O  
ATOM   3659  CG1 VAL A 238       3.449 -13.288   3.249  1.00 90.52           C  
ATOM   3660 HG11 VAL A 238       3.538 -13.238   4.334  1.00 90.52           H  
ATOM   3661 HG12 VAL A 238       4.258 -13.899   2.851  1.00 90.52           H  
ATOM   3662 HG13 VAL A 238       2.508 -13.762   2.970  1.00 90.52           H  
ATOM   3663  CG2 VAL A 238       2.213 -11.155   3.009  1.00 90.52           C  
ATOM   3664 HG21 VAL A 238       2.086 -11.119   4.091  1.00 90.52           H  
ATOM   3665 HG22 VAL A 238       1.372 -11.684   2.561  1.00 90.52           H  
ATOM   3666 HG23 VAL A 238       2.221 -10.137   2.619  1.00 90.52           H  
ATOM   3667  N   THR A 239       6.612 -12.068   1.934  1.00 89.42           N  
ATOM   3668  H   THR A 239       6.137 -11.738   1.106  1.00 89.42           H  
ATOM   3669  CA  THR A 239       7.890 -12.760   1.740  1.00 89.42           C  
ATOM   3670  HA  THR A 239       7.795 -13.784   2.100  1.00 89.42           H  
ATOM   3671  C   THR A 239       9.006 -12.091   2.541  1.00 89.42           C  
ATOM   3672  CB  THR A 239       8.240 -12.826   0.247  1.00 89.42           C  
ATOM   3673  HB  THR A 239       8.312 -11.818  -0.161  1.00 89.42           H  
ATOM   3674  O   THR A 239       9.706 -12.777   3.276  1.00 89.42           O  
ATOM   3675  CG2 THR A 239       9.539 -13.585  -0.022  1.00 89.42           C  
ATOM   3676 HG21 THR A 239       9.489 -14.574   0.435  1.00 89.42           H  
ATOM   3677 HG22 THR A 239       9.680 -13.693  -1.097  1.00 89.42           H  
ATOM   3678 HG23 THR A 239      10.386 -13.037   0.390  1.00 89.42           H  
ATOM   3679  OG1 THR A 239       7.228 -13.530  -0.428  1.00 89.42           O  
ATOM   3680  HG1 THR A 239       7.123 -13.132  -1.295  1.00 89.42           H  
ATOM   3681  N   MET A 240       9.132 -10.759   2.503  1.00 87.65           N  
ATOM   3682  H   MET A 240       8.543 -10.233   1.873  1.00 87.65           H  
ATOM   3683  CA  MET A 240      10.133 -10.028   3.301  1.00 87.65           C  
ATOM   3684  HA  MET A 240      11.128 -10.396   3.052  1.00 87.65           H  
ATOM   3685  C   MET A 240       9.946 -10.220   4.816  1.00 87.65           C  
ATOM   3686  CB  MET A 240      10.071  -8.527   2.985  1.00 87.65           C  
ATOM   3687  HB2 MET A 240       9.041  -8.187   3.092  1.00 87.65           H  
ATOM   3688  HB3 MET A 240      10.676  -7.990   3.716  1.00 87.65           H  
ATOM   3689  O   MET A 240      10.927 -10.351   5.536  1.00 87.65           O  
ATOM   3690  CG  MET A 240      10.579  -8.135   1.593  1.00 87.65           C  
ATOM   3691  HG2 MET A 240      11.657  -8.290   1.548  1.00 87.65           H  
ATOM   3692  HG3 MET A 240      10.110  -8.763   0.836  1.00 87.65           H  
ATOM   3693  SD  MET A 240      10.208  -6.392   1.230  1.00 87.65           S  
ATOM   3694  CE  MET A 240      10.825  -6.207  -0.461  1.00 87.65           C  
ATOM   3695  HE1 MET A 240      10.034  -5.821  -1.104  1.00 87.65           H  
ATOM   3696  HE2 MET A 240      11.614  -5.456  -0.471  1.00 87.65           H  
ATOM   3697  HE3 MET A 240      11.196  -7.161  -0.835  1.00 87.65           H  
ATOM   3698  N   ASN A 241       8.703 -10.259   5.313  1.00 81.89           N  
ATOM   3699  H   ASN A 241       7.933 -10.113   4.676  1.00 81.89           H  
ATOM   3700  CA  ASN A 241       8.417 -10.430   6.746  1.00 81.89           C  
ATOM   3701  HA  ASN A 241       9.119  -9.827   7.321  1.00 81.89           H  
ATOM   3702  C   ASN A 241       8.587 -11.873   7.247  1.00 81.89           C  
ATOM   3703  CB  ASN A 241       6.986  -9.947   7.034  1.00 81.89           C  
ATOM   3704  HB2 ASN A 241       6.302 -10.381   6.304  1.00 81.89           H  
ATOM   3705  HB3 ASN A 241       6.684 -10.297   8.021  1.00 81.89           H  
ATOM   3706  O   ASN A 241       8.663 -12.093   8.454  1.00 81.89           O  
ATOM   3707  CG  ASN A 241       6.853  -8.438   7.052  1.00 81.89           C  
ATOM   3708  ND2 ASN A 241       5.842  -7.896   6.422  1.00 81.89           N  
ATOM   3709 HD21 ASN A 241       5.894  -6.890   6.342  1.00 81.89           H  
ATOM   3710 HD22 ASN A 241       5.408  -8.458   5.703  1.00 81.89           H  
ATOM   3711  OD1 ASN A 241       7.624  -7.709   7.652  1.00 81.89           O  
ATOM   3712  N   THR A 242       8.582 -12.853   6.343  1.00 78.42           N  
ATOM   3713  H   THR A 242       8.503 -12.598   5.369  1.00 78.42           H  
ATOM   3714  CA  THR A 242       8.727 -14.281   6.674  1.00 78.42           C  
ATOM   3715  HA  THR A 242       8.597 -14.419   7.747  1.00 78.42           H  
ATOM   3716  C   THR A 242      10.123 -14.821   6.359  1.00 78.42           C  
ATOM   3717  CB  THR A 242       7.654 -15.124   5.970  1.00 78.42           C  
ATOM   3718  HB  THR A 242       7.866 -16.179   6.142  1.00 78.42           H  
ATOM   3719  O   THR A 242      10.517 -15.851   6.907  1.00 78.42           O  
ATOM   3720  CG2 THR A 242       6.245 -14.824   6.488  1.00 78.42           C  
ATOM   3721 HG21 THR A 242       6.190 -15.077   7.547  1.00 78.42           H  
ATOM   3722 HG22 THR A 242       5.523 -15.428   5.939  1.00 78.42           H  
ATOM   3723 HG23 THR A 242       6.006 -13.768   6.362  1.00 78.42           H  
ATOM   3724  OG1 THR A 242       7.628 -14.885   4.584  1.00 78.42           O  
ATOM   3725  HG1 THR A 242       7.247 -14.014   4.449  1.00 78.42           H  
ATOM   3726  N   ALA A 243      10.882 -14.131   5.505  1.00 64.43           N  
ATOM   3727  H   ALA A 243      10.484 -13.314   5.063  1.00 64.43           H  
ATOM   3728  CA  ALA A 243      12.268 -14.437   5.187  1.00 64.43           C  
ATOM   3729  HA  ALA A 243      12.391 -15.519   5.228  1.00 64.43           H  
ATOM   3730  C   ALA A 243      13.246 -13.833   6.218  1.00 64.43           C  
ATOM   3731  CB  ALA A 243      12.545 -14.001   3.741  1.00 64.43           C  
ATOM   3732  HB1 ALA A 243      12.442 -12.919   3.659  1.00 64.43           H  
ATOM   3733  HB2 ALA A 243      13.555 -14.283   3.446  1.00 64.43           H  
ATOM   3734  HB3 ALA A 243      11.833 -14.479   3.068  1.00 64.43           H  
ATOM   3735  O   ALA A 243      12.864 -13.074   7.102  1.00 64.43           O  
ATOM   3736  N   ARG A 244      14.511 -14.261   6.125  1.00 64.96           N  
ATOM   3737  H   ARG A 244      14.705 -14.808   5.298  1.00 64.96           H  
ATOM   3738  CA  ARG A 244      15.634 -14.051   7.065  1.00 64.96           C  
ATOM   3739  HA  ARG A 244      15.504 -14.727   7.910  1.00 64.96           H  
ATOM   3740  C   ARG A 244      15.749 -12.631   7.653  1.00 64.96           C  
ATOM   3741  CB  ARG A 244      16.945 -14.376   6.326  1.00 64.96           C  
ATOM   3742  HB2 ARG A 244      17.032 -13.711   5.466  1.00 64.96           H  
ATOM   3743  HB3 ARG A 244      17.786 -14.175   6.989  1.00 64.96           H  
ATOM   3744  O   ARG A 244      15.348 -11.650   7.048  1.00 64.96           O  
ATOM   3745  CG  ARG A 244      17.045 -15.834   5.853  1.00 64.96           C  
ATOM   3746  HG2 ARG A 244      16.210 -16.072   5.194  1.00 64.96           H  
ATOM   3747  HG3 ARG A 244      17.023 -16.499   6.716  1.00 64.96           H  
ATOM   3748  CD  ARG A 244      18.353 -16.032   5.080  1.00 64.96           C  
ATOM   3749  HD2 ARG A 244      19.189 -15.821   5.747  1.00 64.96           H  
ATOM   3750  HD3 ARG A 244      18.379 -15.322   4.254  1.00 64.96           H  
ATOM   3751  NE  ARG A 244      18.468 -17.405   4.554  1.00 64.96           N  
ATOM   3752  HE  ARG A 244      17.719 -18.044   4.779  1.00 64.96           H  
ATOM   3753  NH1 ARG A 244      20.479 -17.120   3.484  1.00 64.96           N  
ATOM   3754 HH11 ARG A 244      20.496 -16.158   3.791  1.00 64.96           H  
ATOM   3755 HH12 ARG A 244      21.242 -17.481   2.929  1.00 64.96           H  
ATOM   3756  NH2 ARG A 244      19.461 -19.106   3.410  1.00 64.96           N  
ATOM   3757 HH21 ARG A 244      18.698 -19.720   3.657  1.00 64.96           H  
ATOM   3758 HH22 ARG A 244      20.231 -19.453   2.856  1.00 64.96           H  
ATOM   3759  CZ  ARG A 244      19.465 -17.868   3.821  1.00 64.96           C  
ATOM   3760  N   SER A 245      16.443 -12.527   8.789  1.00 65.38           N  
ATOM   3761  H   SER A 245      16.815 -13.367   9.210  1.00 65.38           H  
ATOM   3762  CA  SER A 245      16.700 -11.273   9.519  1.00 65.38           C  
ATOM   3763  HA  SER A 245      15.746 -10.773   9.687  1.00 65.38           H  
ATOM   3764  C   SER A 245      17.607 -10.257   8.805  1.00 65.38           C  
ATOM   3765  CB  SER A 245      17.311 -11.618  10.884  1.00 65.38           C  
ATOM   3766  HB2 SER A 245      16.581 -12.185  11.461  1.00 65.38           H  
ATOM   3767  HB3 SER A 245      17.549 -10.705  11.430  1.00 65.38           H  
ATOM   3768  O   SER A 245      17.743  -9.136   9.292  1.00 65.38           O  
ATOM   3769  OG  SER A 245      18.480 -12.406  10.721  1.00 65.38           O  
ATOM   3770  HG  SER A 245      19.222 -11.814  10.575  1.00 65.38           H  
ATOM   3771  N   ASP A 246      18.249 -10.626   7.694  1.00 80.28           N  
ATOM   3772  H   ASP A 246      18.017 -11.514   7.273  1.00 80.28           H  
ATOM   3773  CA  ASP A 246      19.195  -9.766   6.975  1.00 80.28           C  
ATOM   3774  HA  ASP A 246      19.385  -8.880   7.580  1.00 80.28           H  
ATOM   3775  C   ASP A 246      18.596  -9.277   5.649  1.00 80.28           C  
ATOM   3776  CB  ASP A 246      20.547 -10.478   6.818  1.00 80.28           C  
ATOM   3777  HB2 ASP A 246      20.822 -10.918   7.777  1.00 80.28           H  
ATOM   3778  HB3 ASP A 246      20.459 -11.285   6.092  1.00 80.28           H  
ATOM   3779  O   ASP A 246      18.726  -9.915   4.605  1.00 80.28           O  
ATOM   3780  CG  ASP A 246      21.668  -9.513   6.406  1.00 80.28           C  
ATOM   3781  OD1 ASP A 246      21.504  -8.286   6.620  1.00 80.28           O  
ATOM   3782  OD2 ASP A 246      22.705 -10.029   5.937  1.00 80.28           O  
ATOM   3783  N   LEU A 247      17.867  -8.162   5.734  1.00 84.85           N  
ATOM   3784  H   LEU A 247      17.774  -7.748   6.651  1.00 84.85           H  
ATOM   3785  CA  LEU A 247      17.256  -7.471   4.599  1.00 84.85           C  
ATOM   3786  HA  LEU A 247      17.022  -8.196   3.819  1.00 84.85           H  
ATOM   3787  C   LEU A 247      18.225  -6.446   3.994  1.00 84.85           C  
ATOM   3788  CB  LEU A 247      15.952  -6.792   5.057  1.00 84.85           C  
ATOM   3789  HB2 LEU A 247      16.190  -6.146   5.902  1.00 84.85           H  
ATOM   3790  HB3 LEU A 247      15.582  -6.161   4.250  1.00 84.85           H  
ATOM   3791  O   LEU A 247      18.946  -5.742   4.715  1.00 84.85           O  
ATOM   3792  CG  LEU A 247      14.821  -7.742   5.489  1.00 84.85           C  
ATOM   3793  HG  LEU A 247      15.172  -8.383   6.298  1.00 84.85           H  
ATOM   3794  CD1 LEU A 247      13.657  -6.904   6.010  1.00 84.85           C  
ATOM   3795 HD11 LEU A 247      13.986  -6.300   6.856  1.00 84.85           H  
ATOM   3796 HD12 LEU A 247      12.856  -7.562   6.347  1.00 84.85           H  
ATOM   3797 HD13 LEU A 247      13.276  -6.249   5.226  1.00 84.85           H  
ATOM   3798  CD2 LEU A 247      14.299  -8.618   4.350  1.00 84.85           C  
ATOM   3799 HD21 LEU A 247      13.959  -8.004   3.517  1.00 84.85           H  
ATOM   3800 HD22 LEU A 247      13.475  -9.233   4.713  1.00 84.85           H  
ATOM   3801 HD23 LEU A 247      15.089  -9.285   4.005  1.00 84.85           H  
ATOM   3802  N   THR A 248      18.181  -6.290   2.670  1.00 88.55           N  
ATOM   3803  H   THR A 248      17.546  -6.870   2.141  1.00 88.55           H  
ATOM   3804  CA  THR A 248      18.889  -5.202   1.974  1.00 88.55           C  
ATOM   3805  HA  THR A 248      19.945  -5.265   2.234  1.00 88.55           H  
ATOM   3806  C   THR A 248      18.369  -3.829   2.421  1.00 88.55           C  
ATOM   3807  CB  THR A 248      18.767  -5.318   0.447  1.00 88.55           C  
ATOM   3808  HB  THR A 248      19.337  -4.507  -0.005  1.00 88.55           H  
ATOM   3809  O   THR A 248      17.259  -3.703   2.939  1.00 88.55           O  
ATOM   3810  CG2 THR A 248      19.293  -6.637  -0.116  1.00 88.55           C  
ATOM   3811 HG21 THR A 248      19.184  -6.636  -1.201  1.00 88.55           H  
ATOM   3812 HG22 THR A 248      20.347  -6.750   0.137  1.00 88.55           H  
ATOM   3813 HG23 THR A 248      18.740  -7.483   0.292  1.00 88.55           H  
ATOM   3814  OG1 THR A 248      17.427  -5.180   0.061  1.00 88.55           O  
ATOM   3815  HG1 THR A 248      17.013  -6.014   0.296  1.00 88.55           H  
ATOM   3816  N   THR A 249      19.141  -2.758   2.208  1.00 89.66           N  
ATOM   3817  H   THR A 249      20.085  -2.883   1.872  1.00 89.66           H  
ATOM   3818  CA  THR A 249      18.721  -1.388   2.572  1.00 89.66           C  
ATOM   3819  HA  THR A 249      18.595  -1.332   3.653  1.00 89.66           H  
ATOM   3820  C   THR A 249      17.385  -0.997   1.935  1.00 89.66           C  
ATOM   3821  CB  THR A 249      19.791  -0.368   2.160  1.00 89.66           C  
ATOM   3822  HB  THR A 249      19.866  -0.338   1.073  1.00 89.66           H  
ATOM   3823  O   THR A 249      16.529  -0.412   2.596  1.00 89.66           O  
ATOM   3824  CG2 THR A 249      19.510   1.041   2.678  1.00 89.66           C  
ATOM   3825 HG21 THR A 249      18.592   1.430   2.239  1.00 89.66           H  
ATOM   3826 HG22 THR A 249      20.328   1.708   2.407  1.00 89.66           H  
ATOM   3827 HG23 THR A 249      19.402   1.026   3.763  1.00 89.66           H  
ATOM   3828  OG1 THR A 249      21.034  -0.770   2.687  1.00 89.66           O  
ATOM   3829  HG1 THR A 249      21.647  -0.038   2.581  1.00 89.66           H  
ATOM   3830  N   LEU A 250      17.169  -1.366   0.668  1.00 90.97           N  
ATOM   3831  H   LEU A 250      17.873  -1.911   0.190  1.00 90.97           H  
ATOM   3832  CA  LEU A 250      15.904  -1.107  -0.015  1.00 90.97           C  
ATOM   3833  HA  LEU A 250      15.669  -0.049   0.097  1.00 90.97           H  
ATOM   3834  C   LEU A 250      14.751  -1.897   0.617  1.00 90.97           C  
ATOM   3835  CB  LEU A 250      16.068  -1.423  -1.509  1.00 90.97           C  
ATOM   3836  HB2 LEU A 250      16.374  -2.463  -1.616  1.00 90.97           H  
ATOM   3837  HB3 LEU A 250      16.859  -0.792  -1.916  1.00 90.97           H  
ATOM   3838  O   LEU A 250      13.693  -1.326   0.860  1.00 90.97           O  
ATOM   3839  CG  LEU A 250      14.784  -1.206  -2.332  1.00 90.97           C  
ATOM   3840  HG  LEU A 250      14.013  -1.898  -1.993  1.00 90.97           H  
ATOM   3841  CD1 LEU A 250      14.253   0.225  -2.233  1.00 90.97           C  
ATOM   3842 HD11 LEU A 250      15.062   0.934  -2.411  1.00 90.97           H  
ATOM   3843 HD12 LEU A 250      13.460   0.380  -2.964  1.00 90.97           H  
ATOM   3844 HD13 LEU A 250      13.837   0.396  -1.240  1.00 90.97           H  
ATOM   3845  CD2 LEU A 250      15.075  -1.509  -3.795  1.00 90.97           C  
ATOM   3846 HD21 LEU A 250      15.514  -2.504  -3.871  1.00 90.97           H  
ATOM   3847 HD22 LEU A 250      14.147  -1.481  -4.366  1.00 90.97           H  
ATOM   3848 HD23 LEU A 250      15.776  -0.780  -4.203  1.00 90.97           H  
ATOM   3849  N   GLU A 251      14.950  -3.178   0.927  1.00 91.12           N  
ATOM   3850  H   GLU A 251      15.843  -3.605   0.726  1.00 91.12           H  
ATOM   3851  CA  GLU A 251      13.933  -4.005   1.588  1.00 91.12           C  
ATOM   3852  HA  GLU A 251      13.011  -3.983   1.007  1.00 91.12           H  
ATOM   3853  C   GLU A 251      13.591  -3.491   2.991  1.00 91.12           C  
ATOM   3854  CB  GLU A 251      14.414  -5.454   1.667  1.00 91.12           C  
ATOM   3855  HB2 GLU A 251      13.750  -6.015   2.325  1.00 91.12           H  
ATOM   3856  HB3 GLU A 251      15.416  -5.454   2.098  1.00 91.12           H  
ATOM   3857  O   GLU A 251      12.415  -3.448   3.345  1.00 91.12           O  
ATOM   3858  CG  GLU A 251      14.422  -6.135   0.292  1.00 91.12           C  
ATOM   3859  HG2 GLU A 251      13.391  -6.319  -0.011  1.00 91.12           H  
ATOM   3860  HG3 GLU A 251      14.870  -5.480  -0.454  1.00 91.12           H  
ATOM   3861  CD  GLU A 251      15.167  -7.467   0.303  1.00 91.12           C  
ATOM   3862  OE1 GLU A 251      14.697  -8.388  -0.399  1.00 91.12           O  
ATOM   3863  OE2 GLU A 251      16.238  -7.508   0.954  1.00 91.12           O  
ATOM   3864  N   LYS A 252      14.581  -3.014   3.759  1.00 91.49           N  
ATOM   3865  H   LYS A 252      15.526  -3.112   3.417  1.00 91.49           H  
ATOM   3866  CA  LYS A 252      14.356  -2.339   5.051  1.00 91.49           C  
ATOM   3867  HA  LYS A 252      13.820  -3.015   5.717  1.00 91.49           H  
ATOM   3868  C   LYS A 252      13.463  -1.111   4.879  1.00 91.49           C  
ATOM   3869  CB  LYS A 252      15.699  -1.951   5.697  1.00 91.49           C  
ATOM   3870  HB2 LYS A 252      16.320  -1.432   4.967  1.00 91.49           H  
ATOM   3871  HB3 LYS A 252      15.512  -1.272   6.529  1.00 91.49           H  
ATOM   3872  O   LYS A 252      12.468  -0.974   5.589  1.00 91.49           O  
ATOM   3873  CG  LYS A 252      16.445  -3.180   6.232  1.00 91.49           C  
ATOM   3874  HG2 LYS A 252      15.887  -3.592   7.072  1.00 91.49           H  
ATOM   3875  HG3 LYS A 252      16.498  -3.934   5.447  1.00 91.49           H  
ATOM   3876  CD  LYS A 252      17.879  -2.855   6.675  1.00 91.49           C  
ATOM   3877  HD2 LYS A 252      17.876  -2.049   7.409  1.00 91.49           H  
ATOM   3878  HD3 LYS A 252      18.447  -2.548   5.797  1.00 91.49           H  
ATOM   3879  CE  LYS A 252      18.494  -4.122   7.286  1.00 91.49           C  
ATOM   3880  HE2 LYS A 252      18.165  -4.216   8.320  1.00 91.49           H  
ATOM   3881  HE3 LYS A 252      18.103  -4.980   6.739  1.00 91.49           H  
ATOM   3882  NZ  LYS A 252      19.973  -4.155   7.193  1.00 91.49           N  
ATOM   3883  HZ1 LYS A 252      20.232  -4.203   6.218  1.00 91.49           H  
ATOM   3884  HZ2 LYS A 252      20.326  -5.013   7.593  1.00 91.49           H  
ATOM   3885  HZ3 LYS A 252      20.406  -3.360   7.641  1.00 91.49           H  
ATOM   3886  N   ASN A 253      13.752  -0.264   3.891  1.00 93.07           N  
ATOM   3887  H   ASN A 253      14.602  -0.415   3.366  1.00 93.07           H  
ATOM   3888  CA  ASN A 253      12.932   0.913   3.595  1.00 93.07           C  
ATOM   3889  HA  ASN A 253      12.821   1.500   4.506  1.00 93.07           H  
ATOM   3890  C   ASN A 253      11.511   0.528   3.156  1.00 93.07           C  
ATOM   3891  CB  ASN A 253      13.656   1.779   2.549  1.00 93.07           C  
ATOM   3892  HB2 ASN A 253      13.934   1.173   1.687  1.00 93.07           H  
ATOM   3893  HB3 ASN A 253      12.984   2.571   2.221  1.00 93.07           H  
ATOM   3894  O   ASN A 253      10.538   1.120   3.624  1.00 93.07           O  
ATOM   3895  CG  ASN A 253      14.894   2.451   3.116  1.00 93.07           C  
ATOM   3896  ND2 ASN A 253      15.761   2.968   2.282  1.00 93.07           N  
ATOM   3897 HD21 ASN A 253      15.589   2.969   1.286  1.00 93.07           H  
ATOM   3898 HD22 ASN A 253      16.428   3.585   2.723  1.00 93.07           H  
ATOM   3899  OD1 ASN A 253      15.085   2.550   4.313  1.00 93.07           O  
ATOM   3900  N   ILE A 254      11.368  -0.508   2.324  1.00 93.43           N  
ATOM   3901  H   ILE A 254      12.203  -0.951   1.968  1.00 93.43           H  
ATOM   3902  CA  ILE A 254      10.062  -1.056   1.930  1.00 93.43           C  
ATOM   3903  HA  ILE A 254       9.461  -0.249   1.512  1.00 93.43           H  
ATOM   3904  C   ILE A 254       9.299  -1.583   3.152  1.00 93.43           C  
ATOM   3905  CB  ILE A 254      10.235  -2.139   0.839  1.00 93.43           C  
ATOM   3906  HB  ILE A 254      10.990  -2.853   1.167  1.00 93.43           H  
ATOM   3907  O   ILE A 254       8.101  -1.337   3.266  1.00 93.43           O  
ATOM   3908  CG1 ILE A 254      10.703  -1.488  -0.481  1.00 93.43           C  
ATOM   3909 HG12 ILE A 254      11.535  -0.810  -0.288  1.00 93.43           H  
ATOM   3910 HG13 ILE A 254       9.891  -0.879  -0.880  1.00 93.43           H  
ATOM   3911  CG2 ILE A 254       8.919  -2.907   0.612  1.00 93.43           C  
ATOM   3912 HG21 ILE A 254       9.013  -3.617  -0.210  1.00 93.43           H  
ATOM   3913 HG22 ILE A 254       8.105  -2.214   0.397  1.00 93.43           H  
ATOM   3914 HG23 ILE A 254       8.676  -3.491   1.499  1.00 93.43           H  
ATOM   3915  CD1 ILE A 254      11.163  -2.490  -1.549  1.00 93.43           C  
ATOM   3916 HD11 ILE A 254      10.340  -3.125  -1.877  1.00 93.43           H  
ATOM   3917 HD12 ILE A 254      11.539  -1.943  -2.413  1.00 93.43           H  
ATOM   3918 HD13 ILE A 254      11.965  -3.111  -1.149  1.00 93.43           H  
ATOM   3919  N   GLN A 255       9.965  -2.249   4.097  1.00 91.11           N  
ATOM   3920  H   GLN A 255      10.937  -2.469   3.936  1.00 91.11           H  
ATOM   3921  CA  GLN A 255       9.340  -2.761   5.318  1.00 91.11           C  
ATOM   3922  HA  GLN A 255       8.456  -3.330   5.029  1.00 91.11           H  
ATOM   3923  C   GLN A 255       8.884  -1.631   6.255  1.00 91.11           C  
ATOM   3924  CB  GLN A 255      10.319  -3.714   6.016  1.00 91.11           C  
ATOM   3925  HB2 GLN A 255      11.125  -3.137   6.469  1.00 91.11           H  
ATOM   3926  HB3 GLN A 255      10.750  -4.388   5.276  1.00 91.11           H  
ATOM   3927  O   GLN A 255       7.788  -1.713   6.815  1.00 91.11           O  
ATOM   3928  CG  GLN A 255       9.626  -4.571   7.085  1.00 91.11           C  
ATOM   3929  HG2 GLN A 255       9.173  -3.934   7.845  1.00 91.11           H  
ATOM   3930  HG3 GLN A 255       8.840  -5.160   6.612  1.00 91.11           H  
ATOM   3931  CD  GLN A 255      10.600  -5.517   7.779  1.00 91.11           C  
ATOM   3932  NE2 GLN A 255      10.141  -6.618   8.326  1.00 91.11           N  
ATOM   3933 HE21 GLN A 255       9.193  -6.924   8.164  1.00 91.11           H  
ATOM   3934 HE22 GLN A 255      10.845  -7.241   8.696  1.00 91.11           H  
ATOM   3935  OE1 GLN A 255      11.788  -5.276   7.868  1.00 91.11           O  
ATOM   3936  N   ILE A 256       9.662  -0.546   6.371  1.00 91.10           N  
ATOM   3937  H   ILE A 256      10.571  -0.565   5.931  1.00 91.10           H  
ATOM   3938  CA  ILE A 256       9.251   0.671   7.092  1.00 91.10           C  
ATOM   3939  HA  ILE A 256       9.022   0.402   8.124  1.00 91.10           H  
ATOM   3940  C   ILE A 256       7.964   1.231   6.476  1.00 91.10           C  
ATOM   3941  CB  ILE A 256      10.383   1.728   7.111  1.00 91.10           C  
ATOM   3942  HB  ILE A 256      10.715   1.902   6.088  1.00 91.10           H  
ATOM   3943  O   ILE A 256       7.011   1.515   7.204  1.00 91.10           O  
ATOM   3944  CG1 ILE A 256      11.583   1.228   7.948  1.00 91.10           C  
ATOM   3945 HG12 ILE A 256      11.320   1.242   9.006  1.00 91.10           H  
ATOM   3946 HG13 ILE A 256      11.813   0.194   7.691  1.00 91.10           H  
ATOM   3947  CG2 ILE A 256       9.885   3.068   7.693  1.00 91.10           C  
ATOM   3948 HG21 ILE A 256       9.067   3.476   7.100  1.00 91.10           H  
ATOM   3949 HG22 ILE A 256       9.551   2.932   8.722  1.00 91.10           H  
ATOM   3950 HG23 ILE A 256      10.686   3.806   7.674  1.00 91.10           H  
ATOM   3951  CD1 ILE A 256      12.863   2.050   7.744  1.00 91.10           C  
ATOM   3952 HD11 ILE A 256      13.115   2.096   6.684  1.00 91.10           H  
ATOM   3953 HD12 ILE A 256      12.742   3.062   8.132  1.00 91.10           H  
ATOM   3954 HD13 ILE A 256      13.685   1.574   8.278  1.00 91.10           H  
ATOM   3955  N   VAL A 257       7.884   1.321   5.141  1.00 92.18           N  
ATOM   3956  H   VAL A 257       8.700   1.091   4.592  1.00 92.18           H  
ATOM   3957  CA  VAL A 257       6.634   1.700   4.460  1.00 92.18           C  
ATOM   3958  HA  VAL A 257       6.316   2.661   4.864  1.00 92.18           H  
ATOM   3959  C   VAL A 257       5.522   0.679   4.737  1.00 92.18           C  
ATOM   3960  CB  VAL A 257       6.821   1.898   2.945  1.00 92.18           C  
ATOM   3961  HB  VAL A 257       7.141   0.967   2.477  1.00 92.18           H  
ATOM   3962  O   VAL A 257       4.387   1.059   5.029  1.00 92.18           O  
ATOM   3963  CG1 VAL A 257       5.499   2.346   2.313  1.00 92.18           C  
ATOM   3964 HG11 VAL A 257       4.770   1.537   2.339  1.00 92.18           H  
ATOM   3965 HG12 VAL A 257       5.675   2.612   1.271  1.00 92.18           H  
ATOM   3966 HG13 VAL A 257       5.101   3.215   2.838  1.00 92.18           H  
ATOM   3967  CG2 VAL A 257       7.834   2.996   2.613  1.00 92.18           C  
ATOM   3968 HG21 VAL A 257       7.931   3.098   1.533  1.00 92.18           H  
ATOM   3969 HG22 VAL A 257       7.513   3.948   3.037  1.00 92.18           H  
ATOM   3970 HG23 VAL A 257       8.817   2.740   3.009  1.00 92.18           H  
ATOM   3971  N   GLY A 258       5.850  -0.614   4.707  1.00 90.47           N  
ATOM   3972  H   GLY A 258       6.797  -0.837   4.435  1.00 90.47           H  
ATOM   3973  CA  GLY A 258       4.954  -1.738   4.970  1.00 90.47           C  
ATOM   3974  HA2 GLY A 258       5.551  -2.651   4.968  1.00 90.47           H  
ATOM   3975  HA3 GLY A 258       4.213  -1.808   4.174  1.00 90.47           H  
ATOM   3976  C   GLY A 258       4.236  -1.656   6.317  1.00 90.47           C  
ATOM   3977  O   GLY A 258       3.072  -2.042   6.411  1.00 90.47           O  
ATOM   3978  N   ASN A 259       4.862  -1.073   7.339  1.00 89.19           N  
ATOM   3979  H   ASN A 259       5.831  -0.814   7.219  1.00 89.19           H  
ATOM   3980  CA  ASN A 259       4.224  -0.842   8.638  1.00 89.19           C  
ATOM   3981  HA  ASN A 259       3.785  -1.778   8.984  1.00 89.19           H  
ATOM   3982  C   ASN A 259       3.069   0.170   8.575  1.00 89.19           C  
ATOM   3983  CB  ASN A 259       5.295  -0.409   9.647  1.00 89.19           C  
ATOM   3984  HB2 ASN A 259       4.814  -0.106  10.577  1.00 89.19           H  
ATOM   3985  HB3 ASN A 259       5.843   0.448   9.256  1.00 89.19           H  
ATOM   3986  O   ASN A 259       2.129   0.057   9.353  1.00 89.19           O  
ATOM   3987  CG  ASN A 259       6.266  -1.527   9.983  1.00 89.19           C  
ATOM   3988  ND2 ASN A 259       7.465  -1.181  10.387  1.00 89.19           N  
ATOM   3989 HD21 ASN A 259       8.124  -1.927  10.557  1.00 89.19           H  
ATOM   3990 HD22 ASN A 259       7.735  -0.209  10.408  1.00 89.19           H  
ATOM   3991  OD1 ASN A 259       5.949  -2.709   9.922  1.00 89.19           O  
ATOM   3992  N   TYR A 260       3.088   1.112   7.626  1.00 87.30           N  
ATOM   3993  H   TYR A 260       3.886   1.159   7.009  1.00 87.30           H  
ATOM   3994  CA  TYR A 260       1.955   2.014   7.375  1.00 87.30           C  
ATOM   3995  HA  TYR A 260       1.494   2.276   8.327  1.00 87.30           H  
ATOM   3996  C   TYR A 260       0.867   1.386   6.498  1.00 87.30           C  
ATOM   3997  CB  TYR A 260       2.442   3.296   6.695  1.00 87.30           C  
ATOM   3998  HB2 TYR A 260       1.576   3.932   6.511  1.00 87.30           H  
ATOM   3999  HB3 TYR A 260       2.870   3.050   5.723  1.00 87.30           H  
ATOM   4000  O   TYR A 260      -0.267   1.865   6.490  1.00 87.30           O  
ATOM   4001  CG  TYR A 260       3.440   4.099   7.493  1.00 87.30           C  
ATOM   4002  CD1 TYR A 260       3.008   4.874   8.585  1.00 87.30           C  
ATOM   4003  HD1 TYR A 260       1.973   4.858   8.893  1.00 87.30           H  
ATOM   4004  CD2 TYR A 260       4.802   4.070   7.145  1.00 87.30           C  
ATOM   4005  HD2 TYR A 260       5.136   3.435   6.338  1.00 87.30           H  
ATOM   4006  CE1 TYR A 260       3.941   5.638   9.310  1.00 87.30           C  
ATOM   4007  HE1 TYR A 260       3.637   6.227  10.163  1.00 87.30           H  
ATOM   4008  CE2 TYR A 260       5.739   4.829   7.868  1.00 87.30           C  
ATOM   4009  HE2 TYR A 260       6.787   4.789   7.609  1.00 87.30           H  
ATOM   4010  OH  TYR A 260       6.188   6.366   9.662  1.00 87.30           O  
ATOM   4011  HH  TYR A 260       7.092   6.278   9.352  1.00 87.30           H  
ATOM   4012  CZ  TYR A 260       5.306   5.620   8.952  1.00 87.30           C  
ATOM   4013  N   ILE A 261       1.232   0.369   5.713  1.00 86.83           N  
ATOM   4014  H   ILE A 261       2.199   0.080   5.759  1.00 86.83           H  
ATOM   4015  CA  ILE A 261       0.329  -0.401   4.849  1.00 86.83           C  
ATOM   4016  HA  ILE A 261      -0.406   0.269   4.402  1.00 86.83           H  
ATOM   4017  C   ILE A 261      -0.443  -1.434   5.682  1.00 86.83           C  
ATOM   4018  CB  ILE A 261       1.157  -1.058   3.715  1.00 86.83           C  
ATOM   4019  HB  ILE A 261       1.946  -1.661   4.165  1.00 86.83           H  
ATOM   4020  O   ILE A 261      -1.607  -1.719   5.396  1.00 86.83           O  
ATOM   4021  CG1 ILE A 261       1.803   0.027   2.823  1.00 86.83           C  
ATOM   4022 HG12 ILE A 261       2.416   0.683   3.441  1.00 86.83           H  
ATOM   4023 HG13 ILE A 261       1.015   0.625   2.363  1.00 86.83           H  
ATOM   4024  CG2 ILE A 261       0.323  -1.984   2.826  1.00 86.83           C  
ATOM   4025 HG21 ILE A 261      -0.302  -1.375   2.174  1.00 86.83           H  
ATOM   4026 HG22 ILE A 261      -0.287  -2.662   3.424  1.00 86.83           H  
ATOM   4027 HG23 ILE A 261       0.976  -2.606   2.214  1.00 86.83           H  
ATOM   4028  CD1 ILE A 261       2.716  -0.500   1.713  1.00 86.83           C  
ATOM   4029 HD11 ILE A 261       3.106   0.340   1.139  1.00 86.83           H  
ATOM   4030 HD12 ILE A 261       2.160  -1.149   1.037  1.00 86.83           H  
ATOM   4031 HD13 ILE A 261       3.551  -1.050   2.146  1.00 86.83           H  
ATOM   4032  N   ARG A 262       0.197  -1.975   6.723  1.00 88.44           N  
ATOM   4033  H   ARG A 262       1.160  -1.706   6.865  1.00 88.44           H  
ATOM   4034  CA  ARG A 262      -0.392  -2.916   7.674  1.00 88.44           C  
ATOM   4035  HA  ARG A 262      -0.624  -3.840   7.145  1.00 88.44           H  
ATOM   4036  C   ARG A 262      -1.691  -2.357   8.258  1.00 88.44           C  
ATOM   4037  CB  ARG A 262       0.636  -3.195   8.779  1.00 88.44           C  
ATOM   4038  HB2 ARG A 262       0.714  -2.327   9.433  1.00 88.44           H  
ATOM   4039  HB3 ARG A 262       1.610  -3.378   8.324  1.00 88.44           H  
ATOM   4040  O   ARG A 262      -1.735  -1.221   8.721  1.00 88.44           O  
ATOM   4041  CG  ARG A 262       0.237  -4.425   9.597  1.00 88.44           C  
ATOM   4042  HG2 ARG A 262      -0.775  -4.292   9.979  1.00 88.44           H  
ATOM   4043  HG3 ARG A 262       0.281  -5.294   8.942  1.00 88.44           H  
ATOM   4044  CD  ARG A 262       1.155  -4.689  10.785  1.00 88.44           C  
ATOM   4045  HD2 ARG A 262       1.168  -3.805  11.422  1.00 88.44           H  
ATOM   4046  HD3 ARG A 262       0.739  -5.521  11.353  1.00 88.44           H  
ATOM   4047  NE  ARG A 262       2.522  -5.018  10.337  1.00 88.44           N  
ATOM   4048  HE  ARG A 262       2.720  -4.913   9.352  1.00 88.44           H  
ATOM   4049  NH1 ARG A 262       3.375  -5.539  12.394  1.00 88.44           N  
ATOM   4050 HH11 ARG A 262       4.156  -5.805  12.977  1.00 88.44           H  
ATOM   4051 HH12 ARG A 262       2.462  -5.377  12.793  1.00 88.44           H  
ATOM   4052  NH2 ARG A 262       4.711  -5.573  10.604  1.00 88.44           N  
ATOM   4053 HH21 ARG A 262       5.488  -5.805  11.208  1.00 88.44           H  
ATOM   4054 HH22 ARG A 262       4.926  -5.239   9.676  1.00 88.44           H  
ATOM   4055  CZ  ARG A 262       3.527  -5.379  11.109  1.00 88.44           C  
ATOM   4056  N   ASP A 263      -2.749  -3.160   8.204  1.00 88.54           N  
ATOM   4057  H   ASP A 263      -2.654  -4.052   7.738  1.00 88.54           H  
ATOM   4058  CA  ASP A 263      -4.088  -2.842   8.708  1.00 88.54           C  
ATOM   4059  HA  ASP A 263      -4.726  -3.669   8.398  1.00 88.54           H  
ATOM   4060  C   ASP A 263      -4.723  -1.586   8.082  1.00 88.54           C  
ATOM   4061  CB  ASP A 263      -4.099  -2.842  10.245  1.00 88.54           C  
ATOM   4062  HB2 ASP A 263      -5.122  -2.713  10.599  1.00 88.54           H  
ATOM   4063  HB3 ASP A 263      -3.507  -2.006  10.616  1.00 88.54           H  
ATOM   4064  O   ASP A 263      -5.725  -1.055   8.579  1.00 88.54           O  
ATOM   4065  CG  ASP A 263      -3.558  -4.155  10.807  1.00 88.54           C  
ATOM   4066  OD1 ASP A 263      -4.043  -5.222  10.358  1.00 88.54           O  
ATOM   4067  OD2 ASP A 263      -2.661  -4.099  11.673  1.00 88.54           O  
ATOM   4068  N   ALA A 264      -4.194  -1.102   6.951  1.00 86.39           N  
ATOM   4069  H   ALA A 264      -3.360  -1.531   6.576  1.00 86.39           H  
ATOM   4070  CA  ALA A 264      -4.792   0.015   6.240  1.00 86.39           C  
ATOM   4071  HA  ALA A 264      -4.869   0.845   6.943  1.00 86.39           H  
ATOM   4072  C   ALA A 264      -6.202  -0.364   5.764  1.00 86.39           C  
ATOM   4073  CB  ALA A 264      -3.892   0.465   5.090  1.00 86.39           C  
ATOM   4074  HB1 ALA A 264      -2.892   0.684   5.464  1.00 86.39           H  
ATOM   4075  HB2 ALA A 264      -4.301   1.359   4.619  1.00 86.39           H  
ATOM   4076  HB3 ALA A 264      -3.840  -0.335   4.352  1.00 86.39           H  
ATOM   4077  O   ALA A 264      -6.419  -1.374   5.098  1.00 86.39           O  
ATOM   4078  N   GLY A 265      -7.184   0.467   6.116  1.00 84.41           N  
ATOM   4079  H   GLY A 265      -6.937   1.254   6.700  1.00 84.41           H  
ATOM   4080  CA  GLY A 265      -8.602   0.181   5.881  1.00 84.41           C  
ATOM   4081  HA2 GLY A 265      -8.712  -0.352   4.937  1.00 84.41           H  
ATOM   4082  HA3 GLY A 265      -9.148   1.121   5.802  1.00 84.41           H  
ATOM   4083  C   GLY A 265      -9.272  -0.664   6.973  1.00 84.41           C  
ATOM   4084  O   GLY A 265     -10.493  -0.753   6.970  1.00 84.41           O  
ATOM   4085  N   LEU A 266      -8.521  -1.209   7.939  1.00 90.09           N  
ATOM   4086  H   LEU A 266      -7.516  -1.149   7.866  1.00 90.09           H  
ATOM   4087  CA  LEU A 266      -9.040  -1.911   9.125  1.00 90.09           C  
ATOM   4088  HA  LEU A 266     -10.097  -2.131   8.975  1.00 90.09           H  
ATOM   4089  C   LEU A 266      -8.983  -1.052  10.399  1.00 90.09           C  
ATOM   4090  CB  LEU A 266      -8.299  -3.249   9.312  1.00 90.09           C  
ATOM   4091  HB2 LEU A 266      -7.232  -3.049   9.413  1.00 90.09           H  
ATOM   4092  HB3 LEU A 266      -8.629  -3.711  10.243  1.00 90.09           H  
ATOM   4093  O   LEU A 266      -9.226  -1.544  11.498  1.00 90.09           O  
ATOM   4094  CG  LEU A 266      -8.507  -4.272   8.184  1.00 90.09           C  
ATOM   4095  HG  LEU A 266      -8.188  -3.845   7.233  1.00 90.09           H  
ATOM   4096  CD1 LEU A 266      -7.660  -5.510   8.468  1.00 90.09           C  
ATOM   4097 HD11 LEU A 266      -7.772  -6.236   7.662  1.00 90.09           H  
ATOM   4098 HD12 LEU A 266      -6.607  -5.235   8.541  1.00 90.09           H  
ATOM   4099 HD13 LEU A 266      -7.969  -5.970   9.406  1.00 90.09           H  
ATOM   4100  CD2 LEU A 266      -9.968  -4.719   8.084  1.00 90.09           C  
ATOM   4101 HD21 LEU A 266     -10.296  -5.117   9.044  1.00 90.09           H  
ATOM   4102 HD22 LEU A 266     -10.609  -3.887   7.795  1.00 90.09           H  
ATOM   4103 HD23 LEU A 266     -10.063  -5.501   7.331  1.00 90.09           H  
ATOM   4104  N   ALA A 267      -8.711   0.251  10.271  1.00 88.07           N  
ATOM   4105  H   ALA A 267      -8.442   0.572   9.352  1.00 88.07           H  
ATOM   4106  CA  ALA A 267      -8.564   1.162  11.407  1.00 88.07           C  
ATOM   4107  HA  ALA A 267      -7.687   0.859  11.980  1.00 88.07           H  
ATOM   4108  C   ALA A 267      -9.767   1.130  12.367  1.00 88.07           C  
ATOM   4109  CB  ALA A 267      -8.329   2.579  10.869  1.00 88.07           C  
ATOM   4110  HB1 ALA A 267      -7.425   2.594  10.260  1.00 88.07           H  
ATOM   4111  HB2 ALA A 267      -8.194   3.263  11.707  1.00 88.07           H  
ATOM   4112  HB3 ALA A 267      -9.181   2.903  10.271  1.00 88.07           H  
ATOM   4113  O   ALA A 267      -9.583   1.118  13.578  1.00 88.07           O  
ATOM   4114  N   SER A 268     -11.002   1.069  11.854  1.00 89.85           N  
ATOM   4115  H   SER A 268     -11.122   1.058  10.851  1.00 89.85           H  
ATOM   4116  CA  SER A 268     -12.196   0.985  12.707  1.00 89.85           C  
ATOM   4117  HA  SER A 268     -12.169   1.802  13.429  1.00 89.85           H  
ATOM   4118  C   SER A 268     -12.252  -0.321  13.504  1.00 89.85           C  
ATOM   4119  CB  SER A 268     -13.474   1.122  11.875  1.00 89.85           C  
ATOM   4120  HB2 SER A 268     -13.572   0.259  11.216  1.00 89.85           H  
ATOM   4121  HB3 SER A 268     -14.337   1.148  12.541  1.00 89.85           H  
ATOM   4122  O   SER A 268     -12.636  -0.297  14.669  1.00 89.85           O  
ATOM   4123  OG  SER A 268     -13.447   2.299  11.089  1.00 89.85           O  
ATOM   4124  HG  SER A 268     -13.214   3.058  11.629  1.00 89.85           H  
ATOM   4125  N   PHE A 269     -11.849  -1.447  12.910  1.00 94.02           N  
ATOM   4126  H   PHE A 269     -11.448  -1.392  11.984  1.00 94.02           H  
ATOM   4127  CA  PHE A 269     -11.755  -2.740  13.590  1.00 94.02           C  
ATOM   4128  HA  PHE A 269     -12.700  -2.966  14.084  1.00 94.02           H  
ATOM   4129  C   PHE A 269     -10.688  -2.711  14.692  1.00 94.02           C  
ATOM   4130  CB  PHE A 269     -11.489  -3.831  12.542  1.00 94.02           C  
ATOM   4131  HB2 PHE A 269     -10.600  -3.574  11.966  1.00 94.02           H  
ATOM   4132  HB3 PHE A 269     -12.321  -3.866  11.839  1.00 94.02           H  
ATOM   4133  O   PHE A 269     -11.008  -2.961  15.853  1.00 94.02           O  
ATOM   4134  CG  PHE A 269     -11.294  -5.214  13.121  1.00 94.02           C  
ATOM   4135  CD1 PHE A 269     -10.018  -5.810  13.099  1.00 94.02           C  
ATOM   4136  HD1 PHE A 269      -9.170  -5.277  12.696  1.00 94.02           H  
ATOM   4137  CD2 PHE A 269     -12.386  -5.917  13.663  1.00 94.02           C  
ATOM   4138  HD2 PHE A 269     -13.369  -5.470  13.682  1.00 94.02           H  
ATOM   4139  CE1 PHE A 269      -9.837  -7.108  13.605  1.00 94.02           C  
ATOM   4140  HE1 PHE A 269      -8.857  -7.560  13.590  1.00 94.02           H  
ATOM   4141  CE2 PHE A 269     -12.200  -7.215  14.170  1.00 94.02           C  
ATOM   4142  HE2 PHE A 269     -13.033  -7.765  14.583  1.00 94.02           H  
ATOM   4143  CZ  PHE A 269     -10.930  -7.813  14.135  1.00 94.02           C  
ATOM   4144  HZ  PHE A 269     -10.790  -8.812  14.521  1.00 94.02           H  
ATOM   4145  N   MET A 270      -9.465  -2.281  14.364  1.00 94.16           N  
ATOM   4146  H   MET A 270      -9.266  -2.084  13.394  1.00 94.16           H  
ATOM   4147  CA  MET A 270      -8.364  -2.207  15.332  1.00 94.16           C  
ATOM   4148  HA  MET A 270      -8.255  -3.182  15.807  1.00 94.16           H  
ATOM   4149  C   MET A 270      -8.645  -1.219  16.469  1.00 94.16           C  
ATOM   4150  CB  MET A 270      -7.047  -1.854  14.619  1.00 94.16           C  
ATOM   4151  HB2 MET A 270      -7.156  -0.908  14.089  1.00 94.16           H  
ATOM   4152  HB3 MET A 270      -6.267  -1.738  15.371  1.00 94.16           H  
ATOM   4153  O   MET A 270      -8.424  -1.537  17.634  1.00 94.16           O  
ATOM   4154  CG  MET A 270      -6.589  -2.935  13.631  1.00 94.16           C  
ATOM   4155  HG2 MET A 270      -7.262  -2.950  12.773  1.00 94.16           H  
ATOM   4156  HG3 MET A 270      -5.593  -2.677  13.272  1.00 94.16           H  
ATOM   4157  SD  MET A 270      -6.531  -4.600  14.349  1.00 94.16           S  
ATOM   4158  CE  MET A 270      -5.756  -5.521  13.002  1.00 94.16           C  
ATOM   4159  HE1 MET A 270      -5.820  -6.589  13.208  1.00 94.16           H  
ATOM   4160  HE2 MET A 270      -4.704  -5.244  12.938  1.00 94.16           H  
ATOM   4161  HE3 MET A 270      -6.252  -5.303  12.056  1.00 94.16           H  
ATOM   4162  N   ASN A 271      -9.221  -0.052  16.166  1.00 92.78           N  
ATOM   4163  H   ASN A 271      -9.346   0.192  15.195  1.00 92.78           H  
ATOM   4164  CA  ASN A 271      -9.613   0.912  17.195  1.00 92.78           C  
ATOM   4165  HA  ASN A 271      -8.756   1.103  17.842  1.00 92.78           H  
ATOM   4166  C   ASN A 271     -10.734   0.374  18.098  1.00 92.78           C  
ATOM   4167  CB  ASN A 271     -10.034   2.234  16.534  1.00 92.78           C  
ATOM   4168  HB2 ASN A 271     -10.477   2.874  17.297  1.00 92.78           H  
ATOM   4169  HB3 ASN A 271     -10.783   2.038  15.766  1.00 92.78           H  
ATOM   4170  O   ASN A 271     -10.773   0.719  19.275  1.00 92.78           O  
ATOM   4171  CG  ASN A 271      -8.888   3.024  15.930  1.00 92.78           C  
ATOM   4172  ND2 ASN A 271      -9.191   4.017  15.127  1.00 92.78           N  
ATOM   4173 HD21 ASN A 271      -8.414   4.606  14.863  1.00 92.78           H  
ATOM   4174 HD22 ASN A 271     -10.156   4.270  14.967  1.00 92.78           H  
ATOM   4175  OD1 ASN A 271      -7.720   2.817  16.206  1.00 92.78           O  
ATOM   4176  N   THR A 272     -11.627  -0.479  17.583  1.00 94.55           N  
ATOM   4177  H   THR A 272     -11.519  -0.776  16.624  1.00 94.55           H  
ATOM   4178  CA  THR A 272     -12.669  -1.116  18.410  1.00 94.55           C  
ATOM   4179  HA  THR A 272     -13.177  -0.343  18.988  1.00 94.55           H  
ATOM   4180  C   THR A 272     -12.064  -2.102  19.399  1.00 94.55           C  
ATOM   4181  CB  THR A 272     -13.728  -1.839  17.572  1.00 94.55           C  
ATOM   4182  HB  THR A 272     -13.281  -2.678  17.039  1.00 94.55           H  
ATOM   4183  O   THR A 272     -12.462  -2.120  20.559  1.00 94.55           O  
ATOM   4184  CG2 THR A 272     -14.902  -2.343  18.408  1.00 94.55           C  
ATOM   4185 HG21 THR A 272     -14.573  -3.130  19.086  1.00 94.55           H  
ATOM   4186 HG22 THR A 272     -15.671  -2.754  17.753  1.00 94.55           H  
ATOM   4187 HG23 THR A 272     -15.326  -1.522  18.986  1.00 94.55           H  
ATOM   4188  OG1 THR A 272     -14.270  -0.941  16.644  1.00 94.55           O  
ATOM   4189  HG1 THR A 272     -13.575  -0.722  16.019  1.00 94.55           H  
ATOM   4190  N   ILE A 273     -11.070  -2.884  18.972  1.00 94.37           N  
ATOM   4191  H   ILE A 273     -10.790  -2.838  18.003  1.00 94.37           H  
ATOM   4192  CA  ILE A 273     -10.330  -3.774  19.872  1.00 94.37           C  
ATOM   4193  HA  ILE A 273     -11.041  -4.403  20.408  1.00 94.37           H  
ATOM   4194  C   ILE A 273      -9.595  -2.940  20.926  1.00 94.37           C  
ATOM   4195  CB  ILE A 273      -9.385  -4.698  19.071  1.00 94.37           C  
ATOM   4196  HB  ILE A 273      -8.756  -4.088  18.423  1.00 94.37           H  
ATOM   4197  O   ILE A 273      -9.832  -3.125  22.118  1.00 94.37           O  
ATOM   4198  CG1 ILE A 273     -10.223  -5.657  18.195  1.00 94.37           C  
ATOM   4199 HG12 ILE A 273     -10.758  -6.356  18.838  1.00 94.37           H  
ATOM   4200 HG13 ILE A 273     -10.962  -5.092  17.627  1.00 94.37           H  
ATOM   4201  CG2 ILE A 273      -8.472  -5.494  20.021  1.00 94.37           C  
ATOM   4202 HG21 ILE A 273      -7.813  -4.825  20.574  1.00 94.37           H  
ATOM   4203 HG22 ILE A 273      -9.061  -6.079  20.727  1.00 94.37           H  
ATOM   4204 HG23 ILE A 273      -7.815  -6.161  19.461  1.00 94.37           H  
ATOM   4205  CD1 ILE A 273      -9.401  -6.459  17.181  1.00 94.37           C  
ATOM   4206 HD11 ILE A 273      -8.852  -5.781  16.527  1.00 94.37           H  
ATOM   4207 HD12 ILE A 273      -8.705  -7.131  17.684  1.00 94.37           H  
ATOM   4208 HD13 ILE A 273     -10.081  -7.063  16.581  1.00 94.37           H  
ATOM   4209  N   LYS A 274      -8.797  -1.960  20.490  1.00 94.12           N  
ATOM   4210  H   LYS A 274      -8.652  -1.886  19.493  1.00 94.12           H  
ATOM   4211  CA  LYS A 274      -7.962  -1.129  21.364  1.00 94.12           C  
ATOM   4212  HA  LYS A 274      -7.290  -1.781  21.922  1.00 94.12           H  
ATOM   4213  C   LYS A 274      -8.756  -0.346  22.409  1.00 94.12           C  
ATOM   4214  CB  LYS A 274      -7.112  -0.205  20.484  1.00 94.12           C  
ATOM   4215  HB2 LYS A 274      -6.542  -0.817  19.785  1.00 94.12           H  
ATOM   4216  HB3 LYS A 274      -7.761   0.463  19.918  1.00 94.12           H  
ATOM   4217  O   LYS A 274      -8.440  -0.385  23.591  1.00 94.12           O  
ATOM   4218  CG  LYS A 274      -6.136   0.624  21.326  1.00 94.12           C  
ATOM   4219  HG2 LYS A 274      -5.518  -0.048  21.922  1.00 94.12           H  
ATOM   4220  HG3 LYS A 274      -6.690   1.283  21.994  1.00 94.12           H  
ATOM   4221  CD  LYS A 274      -5.238   1.478  20.431  1.00 94.12           C  
ATOM   4222  HD2 LYS A 274      -4.677   0.826  19.761  1.00 94.12           H  
ATOM   4223  HD3 LYS A 274      -5.852   2.164  19.849  1.00 94.12           H  
ATOM   4224  CE  LYS A 274      -4.278   2.256  21.331  1.00 94.12           C  
ATOM   4225  HE2 LYS A 274      -3.715   1.540  21.929  1.00 94.12           H  
ATOM   4226  HE3 LYS A 274      -4.866   2.866  22.017  1.00 94.12           H  
ATOM   4227  NZ  LYS A 274      -3.360   3.103  20.537  1.00 94.12           N  
ATOM   4228  HZ1 LYS A 274      -2.720   3.585  21.151  1.00 94.12           H  
ATOM   4229  HZ2 LYS A 274      -3.890   3.781  20.007  1.00 94.12           H  
ATOM   4230  HZ3 LYS A 274      -2.825   2.525  19.905  1.00 94.12           H  
ATOM   4231  N   TYR A 275      -9.786   0.383  21.986  1.00 93.43           N  
ATOM   4232  H   TYR A 275      -9.997   0.395  20.998  1.00 93.43           H  
ATOM   4233  CA  TYR A 275     -10.521   1.287  22.878  1.00 93.43           C  
ATOM   4234  HA  TYR A 275      -9.884   1.555  23.721  1.00 93.43           H  
ATOM   4235  C   TYR A 275     -11.770   0.646  23.487  1.00 93.43           C  
ATOM   4236  CB  TYR A 275     -10.833   2.586  22.130  1.00 93.43           C  
ATOM   4237  HB2 TYR A 275     -11.436   3.220  22.780  1.00 93.43           H  
ATOM   4238  HB3 TYR A 275     -11.426   2.367  21.243  1.00 93.43           H  
ATOM   4239  O   TYR A 275     -12.191   1.024  24.579  1.00 93.43           O  
ATOM   4240  CG  TYR A 275      -9.587   3.366  21.749  1.00 93.43           C  
ATOM   4241  CD1 TYR A 275      -8.826   3.969  22.765  1.00 93.43           C  
ATOM   4242  HD1 TYR A 275      -9.130   3.871  23.796  1.00 93.43           H  
ATOM   4243  CD2 TYR A 275      -9.188   3.498  20.404  1.00 93.43           C  
ATOM   4244  HD2 TYR A 275      -9.778   3.036  19.626  1.00 93.43           H  
ATOM   4245  CE1 TYR A 275      -7.675   4.709  22.448  1.00 93.43           C  
ATOM   4246  HE1 TYR A 275      -7.116   5.169  23.248  1.00 93.43           H  
ATOM   4247  CE2 TYR A 275      -8.032   4.238  20.075  1.00 93.43           C  
ATOM   4248  HE2 TYR A 275      -7.725   4.348  19.045  1.00 93.43           H  
ATOM   4249  OH  TYR A 275      -6.147   5.551  20.823  1.00 93.43           O  
ATOM   4250  HH  TYR A 275      -5.830   5.934  21.644  1.00 93.43           H  
ATOM   4251  CZ  TYR A 275      -7.277   4.846  21.103  1.00 93.43           C  
ATOM   4252  N   GLY A 276     -12.355  -0.345  22.814  1.00 91.02           N  
ATOM   4253  H   GLY A 276     -11.953  -0.650  21.939  1.00 91.02           H  
ATOM   4254  CA  GLY A 276     -13.531  -1.054  23.303  1.00 91.02           C  
ATOM   4255  HA2 GLY A 276     -14.084  -1.457  22.455  1.00 91.02           H  
ATOM   4256  HA3 GLY A 276     -14.184  -0.365  23.840  1.00 91.02           H  
ATOM   4257  C   GLY A 276     -13.181  -2.216  24.224  1.00 91.02           C  
ATOM   4258  O   GLY A 276     -13.744  -2.307  25.308  1.00 91.02           O  
ATOM   4259  N   VAL A 277     -12.272  -3.101  23.799  1.00 90.91           N  
ATOM   4260  H   VAL A 277     -11.789  -2.913  22.933  1.00 90.91           H  
ATOM   4261  CA  VAL A 277     -12.029  -4.398  24.458  1.00 90.91           C  
ATOM   4262  HA  VAL A 277     -12.880  -4.625  25.100  1.00 90.91           H  
ATOM   4263  C   VAL A 277     -10.799  -4.383  25.364  1.00 90.91           C  
ATOM   4264  CB  VAL A 277     -11.942  -5.537  23.422  1.00 90.91           C  
ATOM   4265  HB  VAL A 277     -11.101  -5.362  22.751  1.00 90.91           H  
ATOM   4266  O   VAL A 277     -10.886  -4.819  26.511  1.00 90.91           O  
ATOM   4267  CG1 VAL A 277     -11.746  -6.906  24.087  1.00 90.91           C  
ATOM   4268 HG11 VAL A 277     -10.791  -6.936  24.612  1.00 90.91           H  
ATOM   4269 HG12 VAL A 277     -11.736  -7.690  23.329  1.00 90.91           H  
ATOM   4270 HG13 VAL A 277     -12.552  -7.096  24.797  1.00 90.91           H  
ATOM   4271  CG2 VAL A 277     -13.225  -5.614  22.583  1.00 90.91           C  
ATOM   4272 HG21 VAL A 277     -14.095  -5.705  23.234  1.00 90.91           H  
ATOM   4273 HG22 VAL A 277     -13.326  -4.721  21.967  1.00 90.91           H  
ATOM   4274 HG23 VAL A 277     -13.170  -6.484  21.928  1.00 90.91           H  
ATOM   4275  N   GLU A 278      -9.656  -3.885  24.885  1.00 89.87           N  
ATOM   4276  H   GLU A 278      -9.635  -3.536  23.938  1.00 89.87           H  
ATOM   4277  CA  GLU A 278      -8.385  -3.914  25.632  1.00 89.87           C  
ATOM   4278  HA  GLU A 278      -8.192  -4.934  25.966  1.00 89.87           H  
ATOM   4279  C   GLU A 278      -8.413  -3.041  26.890  1.00 89.87           C  
ATOM   4280  CB  GLU A 278      -7.216  -3.477  24.741  1.00 89.87           C  
ATOM   4281  HB2 GLU A 278      -7.449  -2.506  24.303  1.00 89.87           H  
ATOM   4282  HB3 GLU A 278      -6.326  -3.369  25.362  1.00 89.87           H  
ATOM   4283  O   GLU A 278      -7.724  -3.346  27.863  1.00 89.87           O  
ATOM   4284  CG  GLU A 278      -6.901  -4.483  23.629  1.00 89.87           C  
ATOM   4285  HG2 GLU A 278      -6.643  -5.436  24.092  1.00 89.87           H  
ATOM   4286  HG3 GLU A 278      -7.794  -4.641  23.025  1.00 89.87           H  
ATOM   4287  CD  GLU A 278      -5.750  -4.031  22.713  1.00 89.87           C  
ATOM   4288  OE1 GLU A 278      -5.332  -4.874  21.891  1.00 89.87           O  
ATOM   4289  OE2 GLU A 278      -5.323  -2.856  22.795  1.00 89.87           O  
ATOM   4290  N   THR A 279      -9.266  -2.014  26.910  1.00 84.95           N  
ATOM   4291  H   THR A 279      -9.793  -1.815  26.071  1.00 84.95           H  
ATOM   4292  CA  THR A 279      -9.506  -1.170  28.089  1.00 84.95           C  
ATOM   4293  HA  THR A 279      -8.546  -0.816  28.464  1.00 84.95           H  
ATOM   4294  C   THR A 279     -10.176  -1.923  29.238  1.00 84.95           C  
ATOM   4295  CB  THR A 279     -10.360   0.053  27.725  1.00 84.95           C  
ATOM   4296  HB  THR A 279     -10.548   0.630  28.631  1.00 84.95           H  
ATOM   4297  O   THR A 279     -10.113  -1.461  30.375  1.00 84.95           O  
ATOM   4298  CG2 THR A 279      -9.659   0.962  26.719  1.00 84.95           C  
ATOM   4299 HG21 THR A 279     -10.250   1.863  26.557  1.00 84.95           H  
ATOM   4300 HG22 THR A 279      -9.526   0.442  25.770  1.00 84.95           H  
ATOM   4301 HG23 THR A 279      -8.681   1.251  27.103  1.00 84.95           H  
ATOM   4302  OG1 THR A 279     -11.592  -0.349  27.166  1.00 84.95           O  
ATOM   4303  HG1 THR A 279     -11.819   0.274  26.471  1.00 84.95           H  
ATOM   4304  N   LYS A 280     -10.806  -3.081  28.968  1.00 84.96           N  
ATOM   4305  H   LYS A 280     -10.781  -3.395  28.009  1.00 84.96           H  
ATOM   4306  CA  LYS A 280     -11.435  -3.976  29.962  1.00 84.96           C  
ATOM   4307  HA  LYS A 280     -12.050  -4.687  29.410  1.00 84.96           H  
ATOM   4308  C   LYS A 280     -12.405  -3.263  30.917  1.00 84.96           C  
ATOM   4309  CB  LYS A 280     -10.357  -4.778  30.709  1.00 84.96           C  
ATOM   4310  HB2 LYS A 280      -9.683  -4.081  31.206  1.00 84.96           H  
ATOM   4311  HB3 LYS A 280     -10.830  -5.396  31.473  1.00 84.96           H  
ATOM   4312  O   LYS A 280     -12.575  -3.665  32.066  1.00 84.96           O  
ATOM   4313  CG  LYS A 280      -9.557  -5.705  29.785  1.00 84.96           C  
ATOM   4314  HG2 LYS A 280      -9.140  -5.138  28.953  1.00 84.96           H  
ATOM   4315  HG3 LYS A 280     -10.213  -6.479  29.388  1.00 84.96           H  
ATOM   4316  CD  LYS A 280      -8.411  -6.348  30.571  1.00 84.96           C  
ATOM   4317  HD2 LYS A 280      -7.810  -5.558  31.020  1.00 84.96           H  
ATOM   4318  HD3 LYS A 280      -8.821  -6.980  31.359  1.00 84.96           H  
ATOM   4319  CE  LYS A 280      -7.533  -7.175  29.631  1.00 84.96           C  
ATOM   4320  HE2 LYS A 280      -8.132  -7.979  29.202  1.00 84.96           H  
ATOM   4321  HE3 LYS A 280      -7.207  -6.527  28.817  1.00 84.96           H  
ATOM   4322  NZ  LYS A 280      -6.353  -7.719  30.348  1.00 84.96           N  
ATOM   4323  HZ1 LYS A 280      -5.762  -8.242  29.717  1.00 84.96           H  
ATOM   4324  HZ2 LYS A 280      -5.805  -6.958  30.722  1.00 84.96           H  
ATOM   4325  HZ3 LYS A 280      -6.635  -8.312  31.115  1.00 84.96           H  
ATOM   4326  N   MET A 281     -13.054  -2.205  30.439  1.00 85.02           N  
ATOM   4327  H   MET A 281     -12.845  -1.916  29.494  1.00 85.02           H  
ATOM   4328  CA  MET A 281     -13.982  -1.408  31.237  1.00 85.02           C  
ATOM   4329  HA  MET A 281     -13.509  -1.179  32.192  1.00 85.02           H  
ATOM   4330  C   MET A 281     -15.282  -2.174  31.523  1.00 85.02           C  
ATOM   4331  CB  MET A 281     -14.270  -0.090  30.514  1.00 85.02           C  
ATOM   4332  HB2 MET A 281     -15.065   0.441  31.038  1.00 85.02           H  
ATOM   4333  HB3 MET A 281     -14.608  -0.322  29.504  1.00 85.02           H  
ATOM   4334  O   MET A 281     -15.740  -2.986  30.716  1.00 85.02           O  
ATOM   4335  CG  MET A 281     -13.046   0.827  30.434  1.00 85.02           C  
ATOM   4336  HG2 MET A 281     -12.784   1.155  31.440  1.00 85.02           H  
ATOM   4337  HG3 MET A 281     -12.202   0.271  30.025  1.00 85.02           H  
ATOM   4338  SD  MET A 281     -13.328   2.283  29.394  1.00 85.02           S  
ATOM   4339  CE  MET A 281     -11.795   3.192  29.694  1.00 85.02           C  
ATOM   4340  HE1 MET A 281     -11.687   3.382  30.762  1.00 85.02           H  
ATOM   4341  HE2 MET A 281     -11.833   4.141  29.160  1.00 85.02           H  
ATOM   4342  HE3 MET A 281     -10.942   2.611  29.343  1.00 85.02           H  
ATOM   4343  N   ALA A 282     -15.926  -1.866  32.654  1.00 79.75           N  
ATOM   4344  H   ALA A 282     -15.496  -1.199  33.279  1.00 79.75           H  
ATOM   4345  CA  ALA A 282     -17.126  -2.566  33.127  1.00 79.75           C  
ATOM   4346  HA  ALA A 282     -16.867  -3.611  33.297  1.00 79.75           H  
ATOM   4347  C   ALA A 282     -18.299  -2.546  32.128  1.00 79.75           C  
ATOM   4348  CB  ALA A 282     -17.542  -1.948  34.466  1.00 79.75           C  
ATOM   4349  HB1 ALA A 282     -17.792  -0.895  34.335  1.00 79.75           H  
ATOM   4350  HB2 ALA A 282     -16.730  -2.039  35.187  1.00 79.75           H  
ATOM   4351  HB3 ALA A 282     -18.415  -2.472  34.856  1.00 79.75           H  
ATOM   4352  O   ALA A 282     -19.115  -3.470  32.118  1.00 79.75           O  
ATOM   4353  N   ALA A 283     -18.367  -1.542  31.249  1.00 81.25           N  
ATOM   4354  H   ALA A 283     -17.659  -0.823  31.283  1.00 81.25           H  
ATOM   4355  CA  ALA A 283     -19.403  -1.433  30.223  1.00 81.25           C  
ATOM   4356  HA  ALA A 283     -20.375  -1.386  30.715  1.00 81.25           H  
ATOM   4357  C   ALA A 283     -19.441  -2.629  29.254  1.00 81.25           C  
ATOM   4358  CB  ALA A 283     -19.185  -0.124  29.472  1.00 81.25           C  
ATOM   4359  HB1 ALA A 283     -19.969   0.014  28.728  1.00 81.25           H  
ATOM   4360  HB2 ALA A 283     -18.217  -0.155  28.970  1.00 81.25           H  
ATOM   4361  HB3 ALA A 283     -19.209   0.707  30.177  1.00 81.25           H  
ATOM   4362  O   ALA A 283     -20.502  -2.939  28.722  1.00 81.25           O  
ATOM   4363  N   LEU A 284     -18.341  -3.375  29.087  1.00 85.12           N  
ATOM   4364  H   LEU A 284     -17.492  -3.099  29.560  1.00 85.12           H  
ATOM   4365  CA  LEU A 284     -18.316  -4.606  28.284  1.00 85.12           C  
ATOM   4366  HA  LEU A 284     -18.666  -4.378  27.278  1.00 85.12           H  
ATOM   4367  C   LEU A 284     -19.244  -5.712  28.813  1.00 85.12           C  
ATOM   4368  CB  LEU A 284     -16.871  -5.126  28.226  1.00 85.12           C  
ATOM   4369  HB2 LEU A 284     -16.876  -6.135  27.812  1.00 85.12           H  
ATOM   4370  HB3 LEU A 284     -16.486  -5.193  29.244  1.00 85.12           H  
ATOM   4371  O   LEU A 284     -19.565  -6.647  28.084  1.00 85.12           O  
ATOM   4372  CG  LEU A 284     -15.922  -4.265  27.377  1.00 85.12           C  
ATOM   4373  HG  LEU A 284     -15.931  -3.235  27.733  1.00 85.12           H  
ATOM   4374  CD1 LEU A 284     -14.507  -4.821  27.533  1.00 85.12           C  
ATOM   4375 HD11 LEU A 284     -14.255  -4.884  28.591  1.00 85.12           H  
ATOM   4376 HD12 LEU A 284     -14.430  -5.808  27.077  1.00 85.12           H  
ATOM   4377 HD13 LEU A 284     -13.796  -4.142  27.061  1.00 85.12           H  
ATOM   4378  CD2 LEU A 284     -16.343  -4.302  25.903  1.00 85.12           C  
ATOM   4379 HD21 LEU A 284     -15.564  -3.866  25.278  1.00 85.12           H  
ATOM   4380 HD22 LEU A 284     -16.505  -5.331  25.581  1.00 85.12           H  
ATOM   4381 HD23 LEU A 284     -17.253  -3.720  25.757  1.00 85.12           H  
ATOM   4382  N   THR A 285     -19.692  -5.614  30.068  1.00 84.11           N  
ATOM   4383  H   THR A 285     -19.396  -4.820  30.617  1.00 84.11           H  
ATOM   4384  CA  THR A 285     -20.643  -6.563  30.669  1.00 84.11           C  
ATOM   4385  HA  THR A 285     -20.405  -7.562  30.304  1.00 84.11           H  
ATOM   4386  C   THR A 285     -22.099  -6.303  30.272  1.00 84.11           C  
ATOM   4387  CB  THR A 285     -20.516  -6.596  32.199  1.00 84.11           C  
ATOM   4388  HB  THR A 285     -21.184  -7.369  32.580  1.00 84.11           H  
ATOM   4389  O   THR A 285     -22.969  -7.133  30.547  1.00 84.11           O  
ATOM   4390  CG2 THR A 285     -19.096  -6.927  32.662  1.00 84.11           C  
ATOM   4391 HG21 THR A 285     -18.402  -6.137  32.376  1.00 84.11           H  
ATOM   4392 HG22 THR A 285     -18.774  -7.868  32.217  1.00 84.11           H  
ATOM   4393 HG23 THR A 285     -19.088  -7.028  33.747  1.00 84.11           H  
ATOM   4394  OG1 THR A 285     -20.891  -5.367  32.773  1.00 84.11           O  
ATOM   4395  HG1 THR A 285     -20.218  -4.711  32.580  1.00 84.11           H  
ATOM   4396  N   LEU A 286     -22.383  -5.178  29.604  1.00 85.67           N  
ATOM   4397  H   LEU A 286     -21.626  -4.556  29.359  1.00 85.67           H  
ATOM   4398  CA  LEU A 286     -23.732  -4.813  29.186  1.00 85.67           C  
ATOM   4399  HA  LEU A 286     -24.379  -4.865  30.061  1.00 85.67           H  
ATOM   4400  C   LEU A 286     -24.280  -5.799  28.151  1.00 85.67           C  
ATOM   4401  CB  LEU A 286     -23.747  -3.376  28.639  1.00 85.67           C  
ATOM   4402  HB2 LEU A 286     -24.725  -3.173  28.203  1.00 85.67           H  
ATOM   4403  HB3 LEU A 286     -23.009  -3.304  27.841  1.00 85.67           H  
ATOM   4404  O   LEU A 286     -23.645  -6.108  27.140  1.00 85.67           O  
ATOM   4405  CG  LEU A 286     -23.454  -2.297  29.698  1.00 85.67           C  
ATOM   4406  HG  LEU A 286     -22.520  -2.516  30.215  1.00 85.67           H  
ATOM   4407  CD1 LEU A 286     -23.325  -0.944  29.009  1.00 85.67           C  
ATOM   4408 HD11 LEU A 286     -22.514  -0.983  28.282  1.00 85.67           H  
ATOM   4409 HD12 LEU A 286     -24.252  -0.681  28.500  1.00 85.67           H  
ATOM   4410 HD13 LEU A 286     -23.092  -0.182  29.752  1.00 85.67           H  
ATOM   4411  CD2 LEU A 286     -24.562  -2.191  30.748  1.00 85.67           C  
ATOM   4412 HD21 LEU A 286     -24.608  -3.104  31.341  1.00 85.67           H  
ATOM   4413 HD22 LEU A 286     -24.342  -1.365  31.424  1.00 85.67           H  
ATOM   4414 HD23 LEU A 286     -25.523  -2.010  30.267  1.00 85.67           H  
ATOM   4415  N   SER A 287     -25.523  -6.237  28.362  1.00 84.16           N  
ATOM   4416  H   SER A 287     -26.017  -5.922  29.185  1.00 84.16           H  
ATOM   4417  CA  SER A 287     -26.210  -7.185  27.476  1.00 84.16           C  
ATOM   4418  HA  SER A 287     -25.658  -8.124  27.475  1.00 84.16           H  
ATOM   4419  C   SER A 287     -26.294  -6.700  26.029  1.00 84.16           C  
ATOM   4420  CB  SER A 287     -27.626  -7.451  27.996  1.00 84.16           C  
ATOM   4421  HB2 SER A 287     -27.554  -7.990  28.941  1.00 84.16           H  
ATOM   4422  HB3 SER A 287     -28.173  -8.070  27.285  1.00 84.16           H  
ATOM   4423  O   SER A 287     -26.230  -7.515  25.113  1.00 84.16           O  
ATOM   4424  OG  SER A 287     -28.328  -6.240  28.222  1.00 84.16           O  
ATOM   4425  HG  SER A 287     -28.652  -5.868  27.398  1.00 84.16           H  
ATOM   4426  N   ASN A 288     -26.397  -5.384  25.827  1.00 84.90           N  
ATOM   4427  H   ASN A 288     -26.461  -4.788  26.640  1.00 84.90           H  
ATOM   4428  CA  ASN A 288     -26.552  -4.769  24.510  1.00 84.90           C  
ATOM   4429  HA  ASN A 288     -27.320  -5.310  23.957  1.00 84.90           H  
ATOM   4430  C   ASN A 288     -25.272  -4.848  23.663  1.00 84.90           C  
ATOM   4431  CB  ASN A 288     -27.027  -3.315  24.689  1.00 84.90           C  
ATOM   4432  HB2 ASN A 288     -26.308  -2.767  25.298  1.00 84.90           H  
ATOM   4433  HB3 ASN A 288     -27.070  -2.840  23.708  1.00 84.90           H  
ATOM   4434  O   ASN A 288     -25.363  -4.842  22.442  1.00 84.90           O  
ATOM   4435  CG  ASN A 288     -28.405  -3.189  25.321  1.00 84.90           C  
ATOM   4436  ND2 ASN A 288     -28.884  -1.981  25.500  1.00 84.90           N  
ATOM   4437 HD21 ASN A 288     -29.813  -1.906  25.890  1.00 84.90           H  
ATOM   4438 HD22 ASN A 288     -28.395  -1.167  25.156  1.00 84.90           H  
ATOM   4439  OD1 ASN A 288     -29.048  -4.161  25.693  1.00 84.90           O  
ATOM   4440  N   LEU A 289     -24.095  -4.980  24.288  1.00 88.93           N  
ATOM   4441  H   LEU A 289     -24.078  -5.019  25.297  1.00 88.93           H  
ATOM   4442  CA  LEU A 289     -22.819  -5.130  23.578  1.00 88.93           C  
ATOM   4443  HA  LEU A 289     -22.886  -4.638  22.607  1.00 88.93           H  
ATOM   4444  C   LEU A 289     -22.476  -6.593  23.278  1.00 88.93           C  
ATOM   4445  CB  LEU A 289     -21.695  -4.458  24.388  1.00 88.93           C  
ATOM   4446  HB2 LEU A 289     -20.751  -4.649  23.879  1.00 88.93           H  
ATOM   4447  HB3 LEU A 289     -21.640  -4.924  25.372  1.00 88.93           H  
ATOM   4448  O   LEU A 289     -21.634  -6.870  22.426  1.00 88.93           O  
ATOM   4449  CG  LEU A 289     -21.844  -2.935  24.562  1.00 88.93           C  
ATOM   4450  HG  LEU A 289     -22.737  -2.719  25.149  1.00 88.93           H  
ATOM   4451  CD1 LEU A 289     -20.628  -2.395  25.310  1.00 88.93           C  
ATOM   4452 HD11 LEU A 289     -19.727  -2.513  24.709  1.00 88.93           H  
ATOM   4453 HD12 LEU A 289     -20.772  -1.337  25.533  1.00 88.93           H  
ATOM   4454 HD13 LEU A 289     -20.506  -2.938  26.247  1.00 88.93           H  
ATOM   4455  CD2 LEU A 289     -21.936  -2.207  23.221  1.00 88.93           C  
ATOM   4456 HD21 LEU A 289     -22.892  -2.419  22.742  1.00 88.93           H  
ATOM   4457 HD22 LEU A 289     -21.123  -2.527  22.569  1.00 88.93           H  
ATOM   4458 HD23 LEU A 289     -21.869  -1.130  23.375  1.00 88.93           H  
ATOM   4459  N   ARG A 290     -23.131  -7.551  23.945  1.00 86.99           N  
ATOM   4460  H   ARG A 290     -23.822  -7.255  24.619  1.00 86.99           H  
ATOM   4461  CA  ARG A 290     -22.828  -8.983  23.811  1.00 86.99           C  
ATOM   4462  HA  ARG A 290     -21.789  -9.117  24.114  1.00 86.99           H  
ATOM   4463  C   ARG A 290     -22.898  -9.510  22.365  1.00 86.99           C  
ATOM   4464  CB  ARG A 290     -23.708  -9.776  24.786  1.00 86.99           C  
ATOM   4465  HB2 ARG A 290     -23.563  -9.369  25.787  1.00 86.99           H  
ATOM   4466  HB3 ARG A 290     -24.761  -9.667  24.524  1.00 86.99           H  
ATOM   4467  O   ARG A 290     -21.991 -10.259  21.996  1.00 86.99           O  
ATOM   4468  CG  ARG A 290     -23.350 -11.265  24.799  1.00 86.99           C  
ATOM   4469  HG2 ARG A 290     -23.569 -11.708  23.828  1.00 86.99           H  
ATOM   4470  HG3 ARG A 290     -22.289 -11.384  25.017  1.00 86.99           H  
ATOM   4471  CD  ARG A 290     -24.172 -11.978  25.872  1.00 86.99           C  
ATOM   4472  HD2 ARG A 290     -23.919 -11.545  26.840  1.00 86.99           H  
ATOM   4473  HD3 ARG A 290     -25.232 -11.815  25.675  1.00 86.99           H  
ATOM   4474  NE  ARG A 290     -23.890 -13.423  25.874  1.00 86.99           N  
ATOM   4475  HE  ARG A 290     -23.406 -13.790  25.067  1.00 86.99           H  
ATOM   4476  NH1 ARG A 290     -24.801 -13.903  27.923  1.00 86.99           N  
ATOM   4477 HH11 ARG A 290     -24.969 -14.556  28.675  1.00 86.99           H  
ATOM   4478 HH12 ARG A 290     -25.007 -12.920  28.036  1.00 86.99           H  
ATOM   4479  NH2 ARG A 290     -23.878 -15.539  26.700  1.00 86.99           N  
ATOM   4480 HH21 ARG A 290     -23.471 -15.870  25.837  1.00 86.99           H  
ATOM   4481 HH22 ARG A 290     -24.061 -16.204  27.439  1.00 86.99           H  
ATOM   4482  CZ  ARG A 290     -24.189 -14.280  26.831  1.00 86.99           C  
ATOM   4483  N   PRO A 291     -23.900  -9.157  21.531  1.00 87.84           N  
ATOM   4484  CA  PRO A 291     -23.937  -9.595  20.134  1.00 87.84           C  
ATOM   4485  HA  PRO A 291     -23.968 -10.684  20.107  1.00 87.84           H  
ATOM   4486  C   PRO A 291     -22.717  -9.115  19.335  1.00 87.84           C  
ATOM   4487  CB  PRO A 291     -25.245  -9.038  19.556  1.00 87.84           C  
ATOM   4488  HB2 PRO A 291     -25.701  -9.733  18.851  1.00 87.84           H  
ATOM   4489  HB3 PRO A 291     -25.071  -8.076  19.074  1.00 87.84           H  
ATOM   4490  O   PRO A 291     -22.085  -9.912  18.638  1.00 87.84           O  
ATOM   4491  CG  PRO A 291     -26.125  -8.826  20.786  1.00 87.84           C  
ATOM   4492  HG2 PRO A 291     -26.876  -8.054  20.621  1.00 87.84           H  
ATOM   4493  HG3 PRO A 291     -26.591  -9.768  21.075  1.00 87.84           H  
ATOM   4494  CD  PRO A 291     -25.110  -8.407  21.843  1.00 87.84           C  
ATOM   4495  HD2 PRO A 291     -24.907  -7.340  21.748  1.00 87.84           H  
ATOM   4496  HD3 PRO A 291     -25.502  -8.627  22.836  1.00 87.84           H  
ATOM   4497  N   ASP A 292     -22.345  -7.846  19.502  1.00 92.91           N  
ATOM   4498  H   ASP A 292     -22.929  -7.236  20.056  1.00 92.91           H  
ATOM   4499  CA  ASP A 292     -21.207  -7.227  18.822  1.00 92.91           C  
ATOM   4500  HA  ASP A 292     -21.279  -7.416  17.750  1.00 92.91           H  
ATOM   4501  C   ASP A 292     -19.872  -7.803  19.307  1.00 92.91           C  
ATOM   4502  CB  ASP A 292     -21.231  -5.710  19.047  1.00 92.91           C  
ATOM   4503  HB2 ASP A 292     -21.388  -5.498  20.105  1.00 92.91           H  
ATOM   4504  HB3 ASP A 292     -20.252  -5.323  18.766  1.00 92.91           H  
ATOM   4505  O   ASP A 292     -18.987  -8.057  18.495  1.00 92.91           O  
ATOM   4506  CG  ASP A 292     -22.275  -4.956  18.221  1.00 92.91           C  
ATOM   4507  OD1 ASP A 292     -23.122  -5.605  17.573  1.00 92.91           O  
ATOM   4508  OD2 ASP A 292     -22.181  -3.708  18.213  1.00 92.91           O  
ATOM   4509  N   ILE A 293     -19.735  -8.091  20.608  1.00 90.84           N  
ATOM   4510  H   ILE A 293     -20.479  -7.804  21.228  1.00 90.84           H  
ATOM   4511  CA  ILE A 293     -18.554  -8.762  21.179  1.00 90.84           C  
ATOM   4512  HA  ILE A 293     -17.664  -8.193  20.909  1.00 90.84           H  
ATOM   4513  C   ILE A 293     -18.390 -10.164  20.578  1.00 90.84           C  
ATOM   4514  CB  ILE A 293     -18.654  -8.810  22.724  1.00 90.84           C  
ATOM   4515  HB  ILE A 293     -19.633  -9.206  22.992  1.00 90.84           H  
ATOM   4516  O   ILE A 293     -17.289 -10.543  20.173  1.00 90.84           O  
ATOM   4517  CG1 ILE A 293     -18.510  -7.391  23.322  1.00 90.84           C  
ATOM   4518 HG12 ILE A 293     -19.139  -6.693  22.769  1.00 90.84           H  
ATOM   4519 HG13 ILE A 293     -17.480  -7.052  23.212  1.00 90.84           H  
ATOM   4520  CG2 ILE A 293     -17.580  -9.738  23.329  1.00 90.84           C  
ATOM   4521 HG21 ILE A 293     -16.587  -9.410  23.023  1.00 90.84           H  
ATOM   4522 HG22 ILE A 293     -17.637  -9.730  24.418  1.00 90.84           H  
ATOM   4523 HG23 ILE A 293     -17.735 -10.769  23.010  1.00 90.84           H  
ATOM   4524  CD1 ILE A 293     -18.913  -7.291  24.799  1.00 90.84           C  
ATOM   4525 HD11 ILE A 293     -18.212  -7.834  25.432  1.00 90.84           H  
ATOM   4526 HD12 ILE A 293     -18.905  -6.243  25.102  1.00 90.84           H  
ATOM   4527 HD13 ILE A 293     -19.919  -7.686  24.941  1.00 90.84           H  
ATOM   4528  N   ASN A 294     -19.479 -10.929  20.469  1.00 88.54           N  
ATOM   4529  H   ASN A 294     -20.353 -10.574  20.831  1.00 88.54           H  
ATOM   4530  CA  ASN A 294     -19.454 -12.250  19.842  1.00 88.54           C  
ATOM   4531  HA  ASN A 294     -18.693 -12.861  20.327  1.00 88.54           H  
ATOM   4532  C   ASN A 294     -19.070 -12.165  18.354  1.00 88.54           C  
ATOM   4533  CB  ASN A 294     -20.827 -12.920  20.025  1.00 88.54           C  
ATOM   4534  HB2 ASN A 294     -20.915 -13.736  19.308  1.00 88.54           H  
ATOM   4535  HB3 ASN A 294     -21.619 -12.201  19.814  1.00 88.54           H  
ATOM   4536  O   ASN A 294     -18.269 -12.975  17.878  1.00 88.54           O  
ATOM   4537  CG  ASN A 294     -21.061 -13.522  21.401  1.00 88.54           C  
ATOM   4538  ND2 ASN A 294     -22.272 -13.973  21.634  1.00 88.54           N  
ATOM   4539 HD21 ASN A 294     -22.350 -14.751  22.273  1.00 88.54           H  
ATOM   4540 HD22 ASN A 294     -22.961 -13.940  20.896  1.00 88.54           H  
ATOM   4541  OD1 ASN A 294     -20.173 -13.678  22.225  1.00 88.54           O  
ATOM   4542  N   LYS A 295     -19.593 -11.172  17.617  1.00 89.79           N  
ATOM   4543  H   LYS A 295     -20.258 -10.546  18.049  1.00 89.79           H  
ATOM   4544  CA  LYS A 295     -19.197 -10.938  16.219  1.00 89.79           C  
ATOM   4545  HA  LYS A 295     -19.296 -11.884  15.688  1.00 89.79           H  
ATOM   4546  C   LYS A 295     -17.724 -10.543  16.123  1.00 89.79           C  
ATOM   4547  CB  LYS A 295     -20.123  -9.900  15.555  1.00 89.79           C  
ATOM   4548  HB2 LYS A 295     -21.152 -10.252  15.621  1.00 89.79           H  
ATOM   4549  HB3 LYS A 295     -20.061  -8.961  16.106  1.00 89.79           H  
ATOM   4550  O   LYS A 295     -17.015 -11.116  15.299  1.00 89.79           O  
ATOM   4551  CG  LYS A 295     -19.795  -9.608  14.071  1.00 89.79           C  
ATOM   4552  HG2 LYS A 295     -18.804  -9.158  14.009  1.00 89.79           H  
ATOM   4553  HG3 LYS A 295     -20.511  -8.871  13.708  1.00 89.79           H  
ATOM   4554  CD  LYS A 295     -19.846 -10.835  13.133  1.00 89.79           C  
ATOM   4555  HD2 LYS A 295     -20.842 -11.278  13.174  1.00 89.79           H  
ATOM   4556  HD3 LYS A 295     -19.117 -11.571  13.472  1.00 89.79           H  
ATOM   4557  CE  LYS A 295     -19.506 -10.446  11.677  1.00 89.79           C  
ATOM   4558  HE2 LYS A 295     -20.285  -9.785  11.295  1.00 89.79           H  
ATOM   4559  HE3 LYS A 295     -18.578  -9.876  11.692  1.00 89.79           H  
ATOM   4560  NZ  LYS A 295     -19.334 -11.626  10.771  1.00 89.79           N  
ATOM   4561  HZ1 LYS A 295     -18.632 -12.262  11.121  1.00 89.79           H  
ATOM   4562  HZ2 LYS A 295     -20.193 -12.136  10.622  1.00 89.79           H  
ATOM   4563  HZ3 LYS A 295     -18.971 -11.387   9.859  1.00 89.79           H  
ATOM   4564  N   LEU A 296     -17.247  -9.639  16.979  1.00 91.92           N  
ATOM   4565  H   LEU A 296     -17.897  -9.189  17.607  1.00 91.92           H  
ATOM   4566  CA  LEU A 296     -15.850  -9.207  17.015  1.00 91.92           C  
ATOM   4567  HA  LEU A 296     -15.598  -8.814  16.030  1.00 91.92           H  
ATOM   4568  C   LEU A 296     -14.910 -10.385  17.295  1.00 91.92           C  
ATOM   4569  CB  LEU A 296     -15.683  -8.087  18.059  1.00 91.92           C  
ATOM   4570  HB2 LEU A 296     -15.761  -8.525  19.054  1.00 91.92           H  
ATOM   4571  HB3 LEU A 296     -16.490  -7.363  17.950  1.00 91.92           H  
ATOM   4572  O   LEU A 296     -13.912 -10.535  16.597  1.00 91.92           O  
ATOM   4573  CG  LEU A 296     -14.342  -7.340  17.929  1.00 91.92           C  
ATOM   4574  HG  LEU A 296     -13.530  -8.053  17.791  1.00 91.92           H  
ATOM   4575  CD1 LEU A 296     -14.360  -6.356  16.757  1.00 91.92           C  
ATOM   4576 HD11 LEU A 296     -15.093  -5.569  16.938  1.00 91.92           H  
ATOM   4577 HD12 LEU A 296     -13.374  -5.906  16.643  1.00 91.92           H  
ATOM   4578 HD13 LEU A 296     -14.630  -6.864  15.831  1.00 91.92           H  
ATOM   4579  CD2 LEU A 296     -14.066  -6.538  19.194  1.00 91.92           C  
ATOM   4580 HD21 LEU A 296     -14.832  -5.775  19.332  1.00 91.92           H  
ATOM   4581 HD22 LEU A 296     -14.066  -7.215  20.048  1.00 91.92           H  
ATOM   4582 HD23 LEU A 296     -13.092  -6.053  19.122  1.00 91.92           H  
ATOM   4583  N   ARG A 297     -15.262 -11.279  18.229  1.00 89.13           N  
ATOM   4584  H   ARG A 297     -16.073 -11.073  18.795  1.00 89.13           H  
ATOM   4585  CA  ARG A 297     -14.511 -12.518  18.484  1.00 89.13           C  
ATOM   4586  HA  ARG A 297     -13.493 -12.259  18.775  1.00 89.13           H  
ATOM   4587  C   ARG A 297     -14.385 -13.375  17.225  1.00 89.13           C  
ATOM   4588  CB  ARG A 297     -15.174 -13.292  19.630  1.00 89.13           C  
ATOM   4589  HB2 ARG A 297     -15.210 -12.653  20.512  1.00 89.13           H  
ATOM   4590  HB3 ARG A 297     -16.194 -13.559  19.353  1.00 89.13           H  
ATOM   4591  O   ARG A 297     -13.285 -13.778  16.870  1.00 89.13           O  
ATOM   4592  CG  ARG A 297     -14.392 -14.569  19.966  1.00 89.13           C  
ATOM   4593  HG2 ARG A 297     -13.370 -14.307  20.238  1.00 89.13           H  
ATOM   4594  HG3 ARG A 297     -14.370 -15.235  19.104  1.00 89.13           H  
ATOM   4595  CD  ARG A 297     -15.058 -15.299  21.130  1.00 89.13           C  
ATOM   4596  HD2 ARG A 297     -16.085 -15.542  20.856  1.00 89.13           H  
ATOM   4597  HD3 ARG A 297     -15.066 -14.637  21.996  1.00 89.13           H  
ATOM   4598  NE  ARG A 297     -14.326 -16.535  21.444  1.00 89.13           N  
ATOM   4599  HE  ARG A 297     -13.659 -16.841  20.750  1.00 89.13           H  
ATOM   4600  NH1 ARG A 297     -15.329 -16.969  23.461  1.00 89.13           N  
ATOM   4601 HH11 ARG A 297     -15.406 -17.529  24.298  1.00 89.13           H  
ATOM   4602 HH12 ARG A 297     -15.921 -16.164  23.317  1.00 89.13           H  
ATOM   4603  NH2 ARG A 297     -13.706 -18.314  22.711  1.00 89.13           N  
ATOM   4604 HH21 ARG A 297     -13.776 -18.868  23.553  1.00 89.13           H  
ATOM   4605 HH22 ARG A 297     -13.022 -18.547  22.005  1.00 89.13           H  
ATOM   4606  CZ  ARG A 297     -14.458 -17.265  22.534  1.00 89.13           C  
ATOM   4607  N   SER A 298     -15.486 -13.593  16.507  1.00 87.67           N  
ATOM   4608  H   SER A 298     -16.366 -13.231  16.846  1.00 87.67           H  
ATOM   4609  CA  SER A 298     -15.433 -14.347  15.253  1.00 87.67           C  
ATOM   4610  HA  SER A 298     -14.979 -15.318  15.451  1.00 87.67           H  
ATOM   4611  C   SER A 298     -14.605 -13.654  14.165  1.00 87.67           C  
ATOM   4612  CB  SER A 298     -16.838 -14.569  14.717  1.00 87.67           C  
ATOM   4613  HB2 SER A 298     -17.432 -15.124  15.443  1.00 87.67           H  
ATOM   4614  HB3 SER A 298     -17.316 -13.610  14.516  1.00 87.67           H  
ATOM   4615  O   SER A 298     -14.003 -14.336  13.332  1.00 87.67           O  
ATOM   4616  OG  SER A 298     -16.731 -15.305  13.518  1.00 87.67           O  
ATOM   4617  HG  SER A 298     -15.829 -15.257  13.192  1.00 87.67           H  
ATOM   4618  N   LEU A 299     -14.599 -12.320  14.124  1.00 91.54           N  
ATOM   4619  H   LEU A 299     -15.155 -11.812  14.798  1.00 91.54           H  
ATOM   4620  CA  LEU A 299     -13.766 -11.557  13.194  1.00 91.54           C  
ATOM   4621  HA  LEU A 299     -13.860 -11.981  12.194  1.00 91.54           H  
ATOM   4622  C   LEU A 299     -12.283 -11.650  13.565  1.00 91.54           C  
ATOM   4623  CB  LEU A 299     -14.223 -10.091  13.159  1.00 91.54           C  
ATOM   4624  HB2 LEU A 299     -14.256  -9.712  14.180  1.00 91.54           H  
ATOM   4625  HB3 LEU A 299     -13.478  -9.511  12.615  1.00 91.54           H  
ATOM   4626  O   LEU A 299     -11.456 -11.757  12.666  1.00 91.54           O  
ATOM   4627  CG  LEU A 299     -15.589  -9.852  12.497  1.00 91.54           C  
ATOM   4628  HG  LEU A 299     -16.354 -10.464  12.975  1.00 91.54           H  
ATOM   4629  CD1 LEU A 299     -15.973  -8.383  12.661  1.00 91.54           C  
ATOM   4630 HD11 LEU A 299     -16.933  -8.188  12.181  1.00 91.54           H  
ATOM   4631 HD12 LEU A 299     -16.054  -8.134  13.719  1.00 91.54           H  
ATOM   4632 HD13 LEU A 299     -15.215  -7.749  12.201  1.00 91.54           H  
ATOM   4633  CD2 LEU A 299     -15.580 -10.189  11.009  1.00 91.54           C  
ATOM   4634 HD21 LEU A 299     -15.437 -11.258  10.853  1.00 91.54           H  
ATOM   4635 HD22 LEU A 299     -14.782  -9.643  10.506  1.00 91.54           H  
ATOM   4636 HD23 LEU A 299     -16.535  -9.897  10.572  1.00 91.54           H  
ATOM   4637  N   ILE A 300     -11.948 -11.684  14.858  1.00 91.89           N  
ATOM   4638  H   ILE A 300     -12.676 -11.548  15.545  1.00 91.89           H  
ATOM   4639  CA  ILE A 300     -10.586 -11.954  15.342  1.00 91.89           C  
ATOM   4640  HA  ILE A 300      -9.901 -11.251  14.868  1.00 91.89           H  
ATOM   4641  C   ILE A 300     -10.148 -13.355  14.908  1.00 91.89           C  
ATOM   4642  CB  ILE A 300     -10.489 -11.758  16.874  1.00 91.89           C  
ATOM   4643  HB  ILE A 300     -11.291 -12.320  17.353  1.00 91.89           H  
ATOM   4644  O   ILE A 300      -9.087 -13.489  14.305  1.00 91.89           O  
ATOM   4645  CG1 ILE A 300     -10.648 -10.263  17.233  1.00 91.89           C  
ATOM   4646 HG12 ILE A 300     -11.479  -9.832  16.674  1.00 91.89           H  
ATOM   4647 HG13 ILE A 300      -9.748  -9.723  16.940  1.00 91.89           H  
ATOM   4648  CG2 ILE A 300      -9.148 -12.288  17.419  1.00 91.89           C  
ATOM   4649 HG21 ILE A 300      -9.076 -13.366  17.275  1.00 91.89           H  
ATOM   4650 HG22 ILE A 300      -8.314 -11.802  16.912  1.00 91.89           H  
ATOM   4651 HG23 ILE A 300      -9.069 -12.106  18.491  1.00 91.89           H  
ATOM   4652  CD1 ILE A 300     -10.920 -10.008  18.722  1.00 91.89           C  
ATOM   4653 HD11 ILE A 300     -11.801 -10.565  19.041  1.00 91.89           H  
ATOM   4654 HD12 ILE A 300     -11.104  -8.944  18.873  1.00 91.89           H  
ATOM   4655 HD13 ILE A 300     -10.062 -10.298  19.328  1.00 91.89           H  
ATOM   4656  N   ASP A 301     -10.979 -14.380  15.112  1.00 89.62           N  
ATOM   4657  H   ASP A 301     -11.792 -14.236  15.693  1.00 89.62           H  
ATOM   4658  CA  ASP A 301     -10.671 -15.745  14.660  1.00 89.62           C  
ATOM   4659  HA  ASP A 301      -9.747 -16.076  15.133  1.00 89.62           H  
ATOM   4660  C   ASP A 301     -10.461 -15.795  13.135  1.00 89.62           C  
ATOM   4661  CB  ASP A 301     -11.801 -16.707  15.070  1.00 89.62           C  
ATOM   4662  HB2 ASP A 301     -11.609 -17.677  14.611  1.00 89.62           H  
ATOM   4663  HB3 ASP A 301     -12.747 -16.337  14.674  1.00 89.62           H  
ATOM   4664  O   ASP A 301      -9.537 -16.444  12.640  1.00 89.62           O  
ATOM   4665  CG  ASP A 301     -11.937 -16.927  16.584  1.00 89.62           C  
ATOM   4666  OD1 ASP A 301     -10.929 -16.774  17.307  1.00 89.62           O  
ATOM   4667  OD2 ASP A 301     -13.057 -17.292  17.013  1.00 89.62           O  
ATOM   4668  N   THR A 302     -11.273 -15.050  12.378  1.00 88.71           N  
ATOM   4669  H   THR A 302     -12.008 -14.541  12.849  1.00 88.71           H  
ATOM   4670  CA  THR A 302     -11.130 -14.924  10.919  1.00 88.71           C  
ATOM   4671  HA  THR A 302     -11.103 -15.926  10.489  1.00 88.71           H  
ATOM   4672  C   THR A 302      -9.828 -14.221  10.542  1.00 88.71           C  
ATOM   4673  CB  THR A 302     -12.321 -14.182  10.297  1.00 88.71           C  
ATOM   4674  HB  THR A 302     -12.374 -13.167  10.692  1.00 88.71           H  
ATOM   4675  O   THR A 302      -9.109 -14.710   9.672  1.00 88.71           O  
ATOM   4676  CG2 THR A 302     -12.243 -14.117   8.770  1.00 88.71           C  
ATOM   4677 HG21 THR A 302     -11.405 -13.493   8.459  1.00 88.71           H  
ATOM   4678 HG22 THR A 302     -12.126 -15.122   8.363  1.00 88.71           H  
ATOM   4679 HG23 THR A 302     -13.163 -13.680   8.382  1.00 88.71           H  
ATOM   4680  OG1 THR A 302     -13.510 -14.860  10.619  1.00 88.71           O  
ATOM   4681  HG1 THR A 302     -13.658 -14.760  11.563  1.00 88.71           H  
ATOM   4682  N   TYR A 303      -9.490 -13.113  11.203  1.00 91.71           N  
ATOM   4683  H   TYR A 303     -10.109 -12.776  11.926  1.00 91.71           H  
ATOM   4684  CA  TYR A 303      -8.241 -12.384  10.993  1.00 91.71           C  
ATOM   4685  HA  TYR A 303      -8.188 -12.060   9.953  1.00 91.71           H  
ATOM   4686  C   TYR A 303      -7.037 -13.296  11.258  1.00 91.71           C  
ATOM   4687  CB  TYR A 303      -8.228 -11.136  11.888  1.00 91.71           C  
ATOM   4688  HB2 TYR A 303      -9.134 -10.561  11.695  1.00 91.71           H  
ATOM   4689  HB3 TYR A 303      -8.257 -11.437  12.935  1.00 91.71           H  
ATOM   4690  O   TYR A 303      -6.190 -13.463  10.387  1.00 91.71           O  
ATOM   4691  CG  TYR A 303      -7.034 -10.225  11.683  1.00 91.71           C  
ATOM   4692  CD1 TYR A 303      -5.839 -10.475  12.384  1.00 91.71           C  
ATOM   4693  HD1 TYR A 303      -5.771 -11.313  13.063  1.00 91.71           H  
ATOM   4694  CD2 TYR A 303      -7.115  -9.127  10.802  1.00 91.71           C  
ATOM   4695  HD2 TYR A 303      -8.027  -8.932  10.257  1.00 91.71           H  
ATOM   4696  CE1 TYR A 303      -4.726  -9.632  12.202  1.00 91.71           C  
ATOM   4697  HE1 TYR A 303      -3.807  -9.812  12.740  1.00 91.71           H  
ATOM   4698  CE2 TYR A 303      -6.006  -8.270  10.636  1.00 91.71           C  
ATOM   4699  HE2 TYR A 303      -6.054  -7.421   9.971  1.00 91.71           H  
ATOM   4700  OH  TYR A 303      -3.733  -7.702  11.208  1.00 91.71           O  
ATOM   4701  HH  TYR A 303      -3.922  -6.841  10.827  1.00 91.71           H  
ATOM   4702  CZ  TYR A 303      -4.809  -8.521  11.338  1.00 91.71           C  
ATOM   4703  N   LEU A 304      -7.012 -13.987  12.401  1.00 90.22           N  
ATOM   4704  H   LEU A 304      -7.759 -13.843  13.064  1.00 90.22           H  
ATOM   4705  CA  LEU A 304      -5.946 -14.929  12.749  1.00 90.22           C  
ATOM   4706  HA  LEU A 304      -4.989 -14.410  12.707  1.00 90.22           H  
ATOM   4707  C   LEU A 304      -5.846 -16.089  11.745  1.00 90.22           C  
ATOM   4708  CB  LEU A 304      -6.182 -15.449  14.179  1.00 90.22           C  
ATOM   4709  HB2 LEU A 304      -7.182 -15.879  14.230  1.00 90.22           H  
ATOM   4710  HB3 LEU A 304      -5.467 -16.246  14.380  1.00 90.22           H  
ATOM   4711  O   LEU A 304      -4.742 -16.473  11.362  1.00 90.22           O  
ATOM   4712  CG  LEU A 304      -6.043 -14.384  15.286  1.00 90.22           C  
ATOM   4713  HG  LEU A 304      -6.719 -13.551  15.094  1.00 90.22           H  
ATOM   4714  CD1 LEU A 304      -6.411 -15.003  16.634  1.00 90.22           C  
ATOM   4715 HD11 LEU A 304      -5.737 -15.827  16.870  1.00 90.22           H  
ATOM   4716 HD12 LEU A 304      -7.435 -15.373  16.599  1.00 90.22           H  
ATOM   4717 HD13 LEU A 304      -6.345 -14.247  17.416  1.00 90.22           H  
ATOM   4718  CD2 LEU A 304      -4.624 -13.822  15.382  1.00 90.22           C  
ATOM   4719 HD21 LEU A 304      -4.561 -13.133  16.224  1.00 90.22           H  
ATOM   4720 HD22 LEU A 304      -3.908 -14.631  15.527  1.00 90.22           H  
ATOM   4721 HD23 LEU A 304      -4.374 -13.270  14.475  1.00 90.22           H  
ATOM   4722  N   SER A 305      -6.978 -16.599  11.244  1.00 87.71           N  
ATOM   4723  H   SER A 305      -7.854 -16.292  11.642  1.00 87.71           H  
ATOM   4724  CA  SER A 305      -6.992 -17.683  10.248  1.00 87.71           C  
ATOM   4725  HA  SER A 305      -6.408 -18.509  10.653  1.00 87.71           H  
ATOM   4726  C   SER A 305      -6.352 -17.310   8.903  1.00 87.71           C  
ATOM   4727  CB  SER A 305      -8.419 -18.195  10.024  1.00 87.71           C  
ATOM   4728  HB2 SER A 305      -8.364 -19.174   9.548  1.00 87.71           H  
ATOM   4729  HB3 SER A 305      -8.920 -18.314  10.984  1.00 87.71           H  
ATOM   4730  O   SER A 305      -5.907 -18.193   8.171  1.00 87.71           O  
ATOM   4731  OG  SER A 305      -9.178 -17.339   9.188  1.00 87.71           O  
ATOM   4732  HG  SER A 305      -9.084 -16.432   9.490  1.00 87.71           H  
ATOM   4733  N   LYS A 306      -6.272 -16.013   8.568  1.00 87.15           N  
ATOM   4734  H   LYS A 306      -6.630 -15.335   9.226  1.00 87.15           H  
ATOM   4735  CA  LYS A 306      -5.637 -15.516   7.334  1.00 87.15           C  
ATOM   4736  HA  LYS A 306      -5.834 -16.226   6.531  1.00 87.15           H  
ATOM   4737  C   LYS A 306      -4.107 -15.440   7.437  1.00 87.15           C  
ATOM   4738  CB  LYS A 306      -6.248 -14.154   6.958  1.00 87.15           C  
ATOM   4739  HB2 LYS A 306      -5.683 -13.713   6.137  1.00 87.15           H  
ATOM   4740  HB3 LYS A 306      -6.156 -13.483   7.813  1.00 87.15           H  
ATOM   4741  O   LYS A 306      -3.442 -15.251   6.416  1.00 87.15           O  
ATOM   4742  CG  LYS A 306      -7.732 -14.213   6.561  1.00 87.15           C  
ATOM   4743  HG2 LYS A 306      -8.129 -13.198   6.593  1.00 87.15           H  
ATOM   4744  HG3 LYS A 306      -8.290 -14.814   7.280  1.00 87.15           H  
ATOM   4745  CD  LYS A 306      -7.969 -14.774   5.154  1.00 87.15           C  
ATOM   4746  HD2 LYS A 306      -7.387 -14.190   4.441  1.00 87.15           H  
ATOM   4747  HD3 LYS A 306      -7.660 -15.818   5.108  1.00 87.15           H  
ATOM   4748  CE  LYS A 306      -9.460 -14.650   4.817  1.00 87.15           C  
ATOM   4749  HE2 LYS A 306      -9.781 -13.645   5.089  1.00 87.15           H  
ATOM   4750  HE3 LYS A 306     -10.027 -15.359   5.420  1.00 87.15           H  
ATOM   4751  NZ  LYS A 306      -9.722 -14.849   3.372  1.00 87.15           N  
ATOM   4752  HZ1 LYS A 306     -10.654 -14.553   3.118  1.00 87.15           H  
ATOM   4753  HZ2 LYS A 306      -9.530 -15.787   3.051  1.00 87.15           H  
ATOM   4754  HZ3 LYS A 306      -9.167 -14.200   2.833  1.00 87.15           H  
ATOM   4755  N   GLY A 307      -3.542 -15.602   8.637  1.00 89.57           N  
ATOM   4756  H   GLY A 307      -4.145 -15.740   9.435  1.00 89.57           H  
ATOM   4757  CA  GLY A 307      -2.098 -15.660   8.862  1.00 89.57           C  
ATOM   4758  HA2 GLY A 307      -1.722 -16.545   8.348  1.00 89.57           H  
ATOM   4759  HA3 GLY A 307      -1.906 -15.779   9.928  1.00 89.57           H  
ATOM   4760  C   GLY A 307      -1.362 -14.397   8.378  1.00 89.57           C  
ATOM   4761  O   GLY A 307      -1.849 -13.288   8.601  1.00 89.57           O  
ATOM   4762  N   PRO A 308      -0.216 -14.522   7.677  1.00 89.07           N  
ATOM   4763  CA  PRO A 308       0.595 -13.374   7.246  1.00 89.07           C  
ATOM   4764  HA  PRO A 308       0.939 -12.843   8.133  1.00 89.07           H  
ATOM   4765  C   PRO A 308      -0.118 -12.370   6.325  1.00 89.07           C  
ATOM   4766  CB  PRO A 308       1.803 -13.984   6.529  1.00 89.07           C  
ATOM   4767  HB2 PRO A 308       1.589 -14.091   5.466  1.00 89.07           H  
ATOM   4768  HB3 PRO A 308       2.703 -13.388   6.680  1.00 89.07           H  
ATOM   4769  O   PRO A 308       0.308 -11.222   6.222  1.00 89.07           O  
ATOM   4770  CG  PRO A 308       1.936 -15.373   7.147  1.00 89.07           C  
ATOM   4771  HG2 PRO A 308       2.463 -15.302   8.099  1.00 89.07           H  
ATOM   4772  HG3 PRO A 308       2.440 -16.069   6.478  1.00 89.07           H  
ATOM   4773  CD  PRO A 308       0.484 -15.768   7.393  1.00 89.07           C  
ATOM   4774  HD2 PRO A 308       0.437 -16.463   8.231  1.00 89.07           H  
ATOM   4775  HD3 PRO A 308       0.066 -16.225   6.496  1.00 89.07           H  
ATOM   4776  N   ARG A 309      -1.206 -12.781   5.657  1.00 90.02           N  
ATOM   4777  H   ARG A 309      -1.530 -13.723   5.820  1.00 90.02           H  
ATOM   4778  CA  ARG A 309      -2.002 -11.913   4.770  1.00 90.02           C  
ATOM   4779  HA  ARG A 309      -1.343 -11.167   4.326  1.00 90.02           H  
ATOM   4780  C   ARG A 309      -3.084 -11.118   5.504  1.00 90.02           C  
ATOM   4781  CB  ARG A 309      -2.617 -12.739   3.631  1.00 90.02           C  
ATOM   4782  HB2 ARG A 309      -3.185 -13.569   4.051  1.00 90.02           H  
ATOM   4783  HB3 ARG A 309      -3.303 -12.105   3.069  1.00 90.02           H  
ATOM   4784  O   ARG A 309      -3.656 -10.203   4.913  1.00 90.02           O  
ATOM   4785  CG  ARG A 309      -1.559 -13.273   2.657  1.00 90.02           C  
ATOM   4786  HG2 ARG A 309      -0.875 -13.943   3.178  1.00 90.02           H  
ATOM   4787  HG3 ARG A 309      -0.994 -12.438   2.243  1.00 90.02           H  
ATOM   4788  CD  ARG A 309      -2.243 -14.030   1.517  1.00 90.02           C  
ATOM   4789  HD2 ARG A 309      -2.825 -14.850   1.938  1.00 90.02           H  
ATOM   4790  HD3 ARG A 309      -2.922 -13.352   1.000  1.00 90.02           H  
ATOM   4791  NE  ARG A 309      -1.255 -14.525   0.549  1.00 90.02           N  
ATOM   4792  HE  ARG A 309      -0.705 -13.829   0.066  1.00 90.02           H  
ATOM   4793  NH1 ARG A 309      -1.847 -16.740   0.426  1.00 90.02           N  
ATOM   4794 HH11 ARG A 309      -1.658 -17.661   0.056  1.00 90.02           H  
ATOM   4795 HH12 ARG A 309      -2.616 -16.554   1.053  1.00 90.02           H  
ATOM   4796  NH2 ARG A 309      -0.082 -15.983  -0.714  1.00 90.02           N  
ATOM   4797 HH21 ARG A 309       0.544 -15.214  -0.907  1.00 90.02           H  
ATOM   4798 HH22 ARG A 309       0.139 -16.896  -1.082  1.00 90.02           H  
ATOM   4799  CZ  ARG A 309      -1.071 -15.745   0.092  1.00 90.02           C  
ATOM   4800  N   ALA A 310      -3.369 -11.442   6.767  1.00 91.16           N  
ATOM   4801  H   ALA A 310      -2.818 -12.154   7.225  1.00 91.16           H  
ATOM   4802  CA  ALA A 310      -4.439 -10.816   7.544  1.00 91.16           C  
ATOM   4803  HA  ALA A 310      -5.385 -11.084   7.075  1.00 91.16           H  
ATOM   4804  C   ALA A 310      -4.371  -9.277   7.578  1.00 91.16           C  
ATOM   4805  CB  ALA A 310      -4.447 -11.402   8.957  1.00 91.16           C  
ATOM   4806  HB1 ALA A 310      -5.373 -11.115   9.456  1.00 91.16           H  
ATOM   4807  HB2 ALA A 310      -3.612 -11.037   9.556  1.00 91.16           H  
ATOM   4808  HB3 ALA A 310      -4.386 -12.490   8.912  1.00 91.16           H  
ATOM   4809  O   ALA A 310      -5.393  -8.637   7.315  1.00 91.16           O  
ATOM   4810  N   PRO A 311      -3.195  -8.649   7.772  1.00 92.02           N  
ATOM   4811  CA  PRO A 311      -3.128  -7.193   7.830  1.00 92.02           C  
ATOM   4812  HA  PRO A 311      -3.862  -6.847   8.558  1.00 92.02           H  
ATOM   4813  C   PRO A 311      -3.411  -6.492   6.497  1.00 92.02           C  
ATOM   4814  CB  PRO A 311      -1.729  -6.868   8.338  1.00 92.02           C  
ATOM   4815  HB2 PRO A 311      -1.092  -6.554   7.511  1.00 92.02           H  
ATOM   4816  HB3 PRO A 311      -1.799  -6.096   9.103  1.00 92.02           H  
ATOM   4817  O   PRO A 311      -3.559  -5.273   6.456  1.00 92.02           O  
ATOM   4818  CG  PRO A 311      -1.186  -8.166   8.931  1.00 92.02           C  
ATOM   4819  HG2 PRO A 311      -1.486  -8.257   9.975  1.00 92.02           H  
ATOM   4820  HG3 PRO A 311      -0.103  -8.233   8.835  1.00 92.02           H  
ATOM   4821  CD  PRO A 311      -1.891  -9.221   8.096  1.00 92.02           C  
ATOM   4822  HD2 PRO A 311      -1.333  -9.381   7.174  1.00 92.02           H  
ATOM   4823  HD3 PRO A 311      -1.950 -10.153   8.658  1.00 92.02           H  
ATOM   4824  N   PHE A 312      -3.474  -7.241   5.396  1.00 92.66           N  
ATOM   4825  H   PHE A 312      -3.354  -8.240   5.490  1.00 92.66           H  
ATOM   4826  CA  PHE A 312      -3.648  -6.713   4.046  1.00 92.66           C  
ATOM   4827  HA  PHE A 312      -3.584  -5.626   4.084  1.00 92.66           H  
ATOM   4828  C   PHE A 312      -5.026  -7.035   3.450  1.00 92.66           C  
ATOM   4829  CB  PHE A 312      -2.491  -7.198   3.165  1.00 92.66           C  
ATOM   4830  HB2 PHE A 312      -2.620  -8.264   2.977  1.00 92.66           H  
ATOM   4831  HB3 PHE A 312      -2.543  -6.685   2.205  1.00 92.66           H  
ATOM   4832  O   PHE A 312      -5.250  -6.742   2.279  1.00 92.66           O  
ATOM   4833  CG  PHE A 312      -1.113  -6.960   3.759  1.00 92.66           C  
ATOM   4834  CD1 PHE A 312      -0.596  -5.655   3.854  1.00 92.66           C  
ATOM   4835  HD1 PHE A 312      -1.186  -4.817   3.512  1.00 92.66           H  
ATOM   4836  CD2 PHE A 312      -0.350  -8.044   4.231  1.00 92.66           C  
ATOM   4837  HD2 PHE A 312      -0.738  -9.050   4.169  1.00 92.66           H  
ATOM   4838  CE1 PHE A 312       0.683  -5.437   4.401  1.00 92.66           C  
ATOM   4839  HE1 PHE A 312       1.079  -4.435   4.474  1.00 92.66           H  
ATOM   4840  CE2 PHE A 312       0.927  -7.830   4.776  1.00 92.66           C  
ATOM   4841  HE2 PHE A 312       1.506  -8.670   5.129  1.00 92.66           H  
ATOM   4842  CZ  PHE A 312       1.447  -6.526   4.855  1.00 92.66           C  
ATOM   4843  HZ  PHE A 312       2.431  -6.362   5.268  1.00 92.66           H  
ATOM   4844  N   ILE A 313      -5.966  -7.584   4.236  1.00 91.11           N  
ATOM   4845  H   ILE A 313      -5.695  -7.812   5.181  1.00 91.11           H  
ATOM   4846  CA  ILE A 313      -7.327  -7.975   3.807  1.00 91.11           C  
ATOM   4847  HA  ILE A 313      -7.251  -8.854   3.167  1.00 91.11           H  
ATOM   4848  C   ILE A 313      -8.019  -6.886   2.966  1.00 91.11           C  
ATOM   4849  CB  ILE A 313      -8.151  -8.361   5.067  1.00 91.11           C  
ATOM   4850  HB  ILE A 313      -7.886  -7.661   5.859  1.00 91.11           H  
ATOM   4851  O   ILE A 313      -8.527  -7.175   1.882  1.00 91.11           O  
ATOM   4852  CG1 ILE A 313      -7.765  -9.784   5.530  1.00 91.11           C  
ATOM   4853 HG12 ILE A 313      -8.163 -10.518   4.829  1.00 91.11           H  
ATOM   4854 HG13 ILE A 313      -6.680  -9.885   5.519  1.00 91.11           H  
ATOM   4855  CG2 ILE A 313      -9.679  -8.270   4.891  1.00 91.11           C  
ATOM   4856 HG21 ILE A 313      -9.975  -7.252   4.635  1.00 91.11           H  
ATOM   4857 HG22 ILE A 313     -10.181  -8.511   5.828  1.00 91.11           H  
ATOM   4858 HG23 ILE A 313     -10.024  -8.961   4.122  1.00 91.11           H  
ATOM   4859  CD1 ILE A 313      -8.266 -10.122   6.944  1.00 91.11           C  
ATOM   4860 HD11 ILE A 313      -8.030  -9.310   7.632  1.00 91.11           H  
ATOM   4861 HD12 ILE A 313      -7.773 -11.028   7.298  1.00 91.11           H  
ATOM   4862 HD13 ILE A 313      -9.342 -10.292   6.939  1.00 91.11           H  
ATOM   4863  N   CYS A 314      -8.001  -5.626   3.419  1.00 88.36           N  
ATOM   4864  H   CYS A 314      -7.601  -5.448   4.329  1.00 88.36           H  
ATOM   4865  CA  CYS A 314      -8.635  -4.516   2.697  1.00 88.36           C  
ATOM   4866  HA  CYS A 314      -9.645  -4.809   2.410  1.00 88.36           H  
ATOM   4867  C   CYS A 314      -7.903  -4.147   1.399  1.00 88.36           C  
ATOM   4868  CB  CYS A 314      -8.727  -3.296   3.624  1.00 88.36           C  
ATOM   4869  HB2 CYS A 314      -9.012  -2.421   3.041  1.00 88.36           H  
ATOM   4870  HB3 CYS A 314      -7.762  -3.114   4.097  1.00 88.36           H  
ATOM   4871  O   CYS A 314      -8.540  -3.844   0.393  1.00 88.36           O  
ATOM   4872  SG  CYS A 314      -9.995  -3.606   4.879  1.00 88.36           S  
ATOM   4873  HG  CYS A 314     -10.002  -2.414   5.484  1.00 88.36           H  
ATOM   4874  N   ILE A 315      -6.570  -4.191   1.398  1.00 90.06           N  
ATOM   4875  H   ILE A 315      -6.106  -4.540   2.225  1.00 90.06           H  
ATOM   4876  CA  ILE A 315      -5.744  -3.853   0.229  1.00 90.06           C  
ATOM   4877  HA  ILE A 315      -6.108  -2.923  -0.208  1.00 90.06           H  
ATOM   4878  C   ILE A 315      -5.862  -4.933  -0.851  1.00 90.06           C  
ATOM   4879  CB  ILE A 315      -4.282  -3.643   0.673  1.00 90.06           C  
ATOM   4880  HB  ILE A 315      -3.948  -4.531   1.210  1.00 90.06           H  
ATOM   4881  O   ILE A 315      -5.994  -4.630  -2.038  1.00 90.06           O  
ATOM   4882  CG1 ILE A 315      -4.219  -2.437   1.635  1.00 90.06           C  
ATOM   4883 HG12 ILE A 315      -4.806  -2.646   2.530  1.00 90.06           H  
ATOM   4884 HG13 ILE A 315      -4.630  -1.552   1.149  1.00 90.06           H  
ATOM   4885  CG2 ILE A 315      -3.352  -3.456  -0.539  1.00 90.06           C  
ATOM   4886 HG21 ILE A 315      -3.647  -2.580  -1.117  1.00 90.06           H  
ATOM   4887 HG22 ILE A 315      -2.313  -3.353  -0.226  1.00 90.06           H  
ATOM   4888 HG23 ILE A 315      -3.381  -4.345  -1.170  1.00 90.06           H  
ATOM   4889  CD1 ILE A 315      -2.795  -2.138   2.076  1.00 90.06           C  
ATOM   4890 HD11 ILE A 315      -2.792  -1.406   2.884  1.00 90.06           H  
ATOM   4891 HD12 ILE A 315      -2.240  -1.712   1.240  1.00 90.06           H  
ATOM   4892 HD13 ILE A 315      -2.322  -3.057   2.423  1.00 90.06           H  
ATOM   4893  N   LEU A 316      -5.879  -6.197  -0.431  1.00 90.07           N  
ATOM   4894  H   LEU A 316      -5.751  -6.372   0.555  1.00 90.07           H  
ATOM   4895  CA  LEU A 316      -6.078  -7.355  -1.297  1.00 90.07           C  
ATOM   4896  HA  LEU A 316      -5.445  -7.245  -2.178  1.00 90.07           H  
ATOM   4897  C   LEU A 316      -7.517  -7.476  -1.816  1.00 90.07           C  
ATOM   4898  CB  LEU A 316      -5.653  -8.626  -0.541  1.00 90.07           C  
ATOM   4899  HB2 LEU A 316      -6.169  -8.654   0.418  1.00 90.07           H  
ATOM   4900  HB3 LEU A 316      -5.978  -9.497  -1.111  1.00 90.07           H  
ATOM   4901  O   LEU A 316      -7.759  -8.307  -2.688  1.00 90.07           O  
ATOM   4902  CG  LEU A 316      -4.136  -8.752  -0.308  1.00 90.07           C  
ATOM   4903  HG  LEU A 316      -3.773  -7.892   0.255  1.00 90.07           H  
ATOM   4904  CD1 LEU A 316      -3.864 -10.016   0.509  1.00 90.07           C  
ATOM   4905 HD11 LEU A 316      -4.360  -9.941   1.477  1.00 90.07           H  
ATOM   4906 HD12 LEU A 316      -2.793 -10.135   0.674  1.00 90.07           H  
ATOM   4907 HD13 LEU A 316      -4.235 -10.891  -0.024  1.00 90.07           H  
ATOM   4908  CD2 LEU A 316      -3.362  -8.840  -1.627  1.00 90.07           C  
ATOM   4909 HD21 LEU A 316      -3.339  -7.868  -2.121  1.00 90.07           H  
ATOM   4910 HD22 LEU A 316      -2.335  -9.151  -1.434  1.00 90.07           H  
ATOM   4911 HD23 LEU A 316      -3.820  -9.578  -2.286  1.00 90.07           H  
ATOM   4912  N   LYS A 317      -8.451  -6.647  -1.320  1.00 86.15           N  
ATOM   4913  H   LYS A 317      -8.153  -5.975  -0.628  1.00 86.15           H  
ATOM   4914  CA  LYS A 317      -9.893  -6.753  -1.590  1.00 86.15           C  
ATOM   4915  HA  LYS A 317     -10.416  -6.115  -0.878  1.00 86.15           H  
ATOM   4916  C   LYS A 317     -10.403  -8.172  -1.322  1.00 86.15           C  
ATOM   4917  CB  LYS A 317     -10.233  -6.264  -3.010  1.00 86.15           C  
ATOM   4918  HB2 LYS A 317     -11.309  -6.350  -3.159  1.00 86.15           H  
ATOM   4919  HB3 LYS A 317      -9.742  -6.914  -3.735  1.00 86.15           H  
ATOM   4920  O   LYS A 317     -11.201  -8.707  -2.090  1.00 86.15           O  
ATOM   4921  CG  LYS A 317      -9.830  -4.809  -3.279  1.00 86.15           C  
ATOM   4922  HG2 LYS A 317     -10.377  -4.146  -2.609  1.00 86.15           H  
ATOM   4923  HG3 LYS A 317      -8.760  -4.686  -3.110  1.00 86.15           H  
ATOM   4924  CD  LYS A 317     -10.145  -4.460  -4.737  1.00 86.15           C  
ATOM   4925  HD2 LYS A 317     -11.219  -4.535  -4.913  1.00 86.15           H  
ATOM   4926  HD3 LYS A 317      -9.635  -5.181  -5.375  1.00 86.15           H  
ATOM   4927  CE  LYS A 317      -9.661  -3.044  -5.065  1.00 86.15           C  
ATOM   4928  HE2 LYS A 317     -10.414  -2.323  -4.746  1.00 86.15           H  
ATOM   4929  HE3 LYS A 317      -8.749  -2.862  -4.497  1.00 86.15           H  
ATOM   4930  NZ  LYS A 317      -9.356  -2.913  -6.511  1.00 86.15           N  
ATOM   4931  HZ1 LYS A 317      -9.051  -1.982  -6.758  1.00 86.15           H  
ATOM   4932  HZ2 LYS A 317     -10.144  -3.173  -7.085  1.00 86.15           H  
ATOM   4933  HZ3 LYS A 317      -8.583  -3.532  -6.712  1.00 86.15           H  
ATOM   4934  N   ASP A 318      -9.920  -8.788  -0.240  1.00 87.77           N  
ATOM   4935  H   ASP A 318      -9.309  -8.272   0.378  1.00 87.77           H  
ATOM   4936  CA  ASP A 318     -10.346 -10.131   0.148  1.00 87.77           C  
ATOM   4937  HA  ASP A 318     -10.044 -10.815  -0.646  1.00 87.77           H  
ATOM   4938  C   ASP A 318     -11.876 -10.137   0.316  1.00 87.77           C
[truncated: 244,629 more chars]
