# Supplementary material for: Using structure prediction of negative sense RNA virus nucleoproteins to assess evolutionary relationships
Source: bioRxiv. 2024 May 22:2024.02.16.580771. Originally published 2024 Feb 17. Preprint. [Version 2] doi: 10.1101/2024.02.16.580771 (PMC10888975; doi:10.1101/2024.02.16.580771)
Supplement: Supplement 2 — Supplementary File 2: Full NSV Dataset NP AlphaFold PDBs (.pdb files) [file media-2.zip › Full NSV Dataset NP AlphaFold PDBs/HPIV5.pdb]

ATOM      1  N   MET A   1     -17.703 -19.810  41.567  1.00 51.41           N  
ATOM      2  H   MET A   1     -16.776 -19.567  41.886  1.00 51.41           H  
ATOM      3  H2  MET A   1     -18.345 -19.782  42.346  1.00 51.41           H  
ATOM      4  H3  MET A   1     -17.694 -20.756  41.213  1.00 51.41           H  
ATOM      5  CA  MET A   1     -18.165 -18.893  40.499  1.00 51.41           C  
ATOM      6  HA  MET A   1     -18.502 -19.505  39.662  1.00 51.41           H  
ATOM      7  C   MET A   1     -17.027 -18.041  39.925  1.00 51.41           C  
ATOM      8  CB  MET A   1     -19.392 -18.084  40.935  1.00 51.41           C  
ATOM      9  HB2 MET A   1     -19.654 -17.370  40.154  1.00 51.41           H  
ATOM     10  HB3 MET A   1     -19.162 -17.534  41.847  1.00 51.41           H  
ATOM     11  O   MET A   1     -16.692 -18.256  38.773  1.00 51.41           O  
ATOM     12  CG  MET A   1     -20.595 -19.007  41.185  1.00 51.41           C  
ATOM     13  HG2 MET A   1     -21.385 -18.419  41.653  1.00 51.41           H  
ATOM     14  HG3 MET A   1     -20.322 -19.792  41.890  1.00 51.41           H  
ATOM     15  SD  MET A   1     -21.262 -19.775  39.691  1.00 51.41           S  
ATOM     16  CE  MET A   1     -22.787 -18.801  39.516  1.00 51.41           C  
ATOM     17  HE1 MET A   1     -23.332 -19.139  38.635  1.00 51.41           H  
ATOM     18  HE2 MET A   1     -23.418 -18.936  40.394  1.00 51.41           H  
ATOM     19  HE3 MET A   1     -22.545 -17.744  39.399  1.00 51.41           H  
ATOM     20  N   SER A   2     -16.346 -17.175  40.700  1.00 61.80           N  
ATOM     21  H   SER A   2     -16.706 -16.934  41.613  1.00 61.80           H  
ATOM     22  CA  SER A   2     -15.202 -16.363  40.198  1.00 61.80           C  
ATOM     23  HA  SER A   2     -15.570 -15.707  39.409  1.00 61.80           H  
ATOM     24  C   SER A   2     -14.053 -17.194  39.588  1.00 61.80           C  
ATOM     25  CB  SER A   2     -14.652 -15.478  41.330  1.00 61.80           C  
ATOM     26  HB2 SER A   2     -15.443 -14.829  41.705  1.00 61.80           H  
ATOM     27  HB3 SER A   2     -14.310 -16.114  42.147  1.00 61.80           H  
ATOM     28  O   SER A   2     -13.478 -16.796  38.582  1.00 61.80           O  
ATOM     29  OG  SER A   2     -13.566 -14.686  40.893  1.00 61.80           O  
ATOM     30  HG  SER A   2     -13.906 -14.004  40.310  1.00 61.80           H  
ATOM     31  N   SER A   3     -13.765 -18.377  40.147  1.00 69.42           N  
ATOM     32  H   SER A   3     -14.202 -18.605  41.029  1.00 69.42           H  
ATOM     33  CA  SER A   3     -12.755 -19.312  39.615  1.00 69.42           C  
ATOM     34  HA  SER A   3     -11.806 -18.787  39.515  1.00 69.42           H  
ATOM     35  C   SER A   3     -13.111 -19.862  38.223  1.00 69.42           C  
ATOM     36  CB  SER A   3     -12.554 -20.460  40.615  1.00 69.42           C  
ATOM     37  HB2 SER A   3     -13.501 -20.975  40.778  1.00 69.42           H  
ATOM     38  HB3 SER A   3     -12.195 -20.058  41.563  1.00 69.42           H  
ATOM     39  O   SER A   3     -12.263 -19.880  37.340  1.00 69.42           O  
ATOM     40  OG  SER A   3     -11.615 -21.379  40.116  1.00 69.42           O  
ATOM     41  HG  SER A   3     -11.480 -22.110  40.724  1.00 69.42           H  
ATOM     42  N   VAL A   4     -14.382 -20.219  37.993  1.00 72.01           N  
ATOM     43  H   VAL A   4     -15.064 -20.083  38.725  1.00 72.01           H  
ATOM     44  CA  VAL A   4     -14.863 -20.750  36.702  1.00 72.01           C  
ATOM     45  HA  VAL A   4     -14.174 -21.521  36.357  1.00 72.01           H  
ATOM     46  C   VAL A   4     -14.878 -19.658  35.635  1.00 72.01           C  
ATOM     47  CB  VAL A   4     -16.261 -21.388  36.844  1.00 72.01           C  
ATOM     48  HB  VAL A   4     -16.957 -20.637  37.216  1.00 72.01           H  
ATOM     49  O   VAL A   4     -14.453 -19.904  34.517  1.00 72.01           O  
ATOM     50  CG1 VAL A   4     -16.799 -21.931  35.516  1.00 72.01           C  
ATOM     51 HG11 VAL A   4     -16.096 -22.646  35.088  1.00 72.01           H  
ATOM     52 HG12 VAL A   4     -16.953 -21.123  34.802  1.00 72.01           H  
ATOM     53 HG13 VAL A   4     -17.757 -22.427  35.670  1.00 72.01           H  
ATOM     54  CG2 VAL A   4     -16.230 -22.549  37.849  1.00 72.01           C  
ATOM     55 HG21 VAL A   4     -15.918 -22.208  38.836  1.00 72.01           H  
ATOM     56 HG22 VAL A   4     -17.223 -22.994  37.928  1.00 72.01           H  
ATOM     57 HG23 VAL A   4     -15.537 -23.315  37.502  1.00 72.01           H  
ATOM     58  N   LEU A   5     -15.283 -18.434  35.988  1.00 74.94           N  
ATOM     59  H   LEU A   5     -15.650 -18.295  36.919  1.00 74.94           H  
ATOM     60  CA  LEU A   5     -15.263 -17.293  35.066  1.00 74.94           C  
ATOM     61  HA  LEU A   5     -15.764 -17.575  34.139  1.00 74.94           H  
ATOM     62  C   LEU A   5     -13.833 -16.896  34.671  1.00 74.94           C  
ATOM     63  CB  LEU A   5     -16.010 -16.109  35.702  1.00 74.94           C  
ATOM     64  HB2 LEU A   5     -15.552 -15.887  36.665  1.00 74.94           H  
ATOM     65  HB3 LEU A   5     -15.880 -15.235  35.063  1.00 74.94           H  
ATOM     66  O   LEU A   5     -13.575 -16.647  33.500  1.00 74.94           O  
ATOM     67  CG  LEU A   5     -17.519 -16.346  35.899  1.00 74.94           C  
ATOM     68  HG  LEU A   5     -17.677 -17.263  36.465  1.00 74.94           H  
ATOM     69  CD1 LEU A   5     -18.112 -15.190  36.705  1.00 74.94           C  
ATOM     70 HD11 LEU A   5     -19.177 -15.362  36.862  1.00 74.94           H  
ATOM     71 HD12 LEU A   5     -17.987 -14.257  36.155  1.00 74.94           H  
ATOM     72 HD13 LEU A   5     -17.614 -15.111  37.671  1.00 74.94           H  
ATOM     73  CD2 LEU A   5     -18.272 -16.455  34.573  1.00 74.94           C  
ATOM     74 HD21 LEU A   5     -18.095 -15.570  33.963  1.00 74.94           H  
ATOM     75 HD22 LEU A   5     -17.948 -17.336  34.020  1.00 74.94           H  
ATOM     76 HD23 LEU A   5     -19.343 -16.548  34.757  1.00 74.94           H  
ATOM     77  N   LYS A   6     -12.884 -16.915  35.618  1.00 76.58           N  
ATOM     78  H   LYS A   6     -13.162 -17.101  36.571  1.00 76.58           H  
ATOM     79  CA  LYS A   6     -11.456 -16.707  35.319  1.00 76.58           C  
ATOM     80  HA  LYS A   6     -11.345 -15.808  34.714  1.00 76.58           H  
ATOM     81  C   LYS A   6     -10.865 -17.843  34.483  1.00 76.58           C  
ATOM     82  CB  LYS A   6     -10.657 -16.552  36.620  1.00 76.58           C  
ATOM     83  HB2 LYS A   6      -9.597 -16.658  36.390  1.00 76.58           H  
ATOM     84  HB3 LYS A   6     -10.935 -17.345  37.314  1.00 76.58           H  
ATOM     85  O   LYS A   6     -10.006 -17.587  33.647  1.00 76.58           O  
ATOM     86  CG  LYS A   6     -10.867 -15.181  37.273  1.00 76.58           C  
ATOM     87  HG2 LYS A   6     -10.529 -14.404  36.587  1.00 76.58           H  
ATOM     88  HG3 LYS A   6     -11.925 -15.023  37.482  1.00 76.58           H  
ATOM     89  CD  LYS A   6     -10.066 -15.090  38.578  1.00 76.58           C  
ATOM     90  HD2 LYS A   6     -10.408 -15.868  39.260  1.00 76.58           H  
ATOM     91  HD3 LYS A   6      -9.009 -15.238  38.358  1.00 76.58           H  
ATOM     92  CE  LYS A   6     -10.276 -13.714  39.216  1.00 76.58           C  
ATOM     93  HE2 LYS A   6      -9.992 -12.952  38.491  1.00 76.58           H  
ATOM     94  HE3 LYS A   6     -11.340 -13.591  39.423  1.00 76.58           H  
ATOM     95  NZ  LYS A   6      -9.488 -13.557  40.464  1.00 76.58           N  
ATOM     96  HZ1 LYS A   6      -9.770 -14.244  41.149  1.00 76.58           H  
ATOM     97  HZ2 LYS A   6      -9.635 -12.637  40.854  1.00 76.58           H  
ATOM     98  HZ3 LYS A   6      -8.502 -13.663  40.275  1.00 76.58           H  
ATOM     99  N   ALA A   7     -11.289 -19.086  34.715  1.00 75.32           N  
ATOM    100  H   ALA A   7     -11.945 -19.248  35.466  1.00 75.32           H  
ATOM    101  CA  ALA A   7     -10.867 -20.234  33.917  1.00 75.32           C  
ATOM    102  HA  ALA A   7      -9.780 -20.223  33.830  1.00 75.32           H  
ATOM    103  C   ALA A   7     -11.433 -20.170  32.494  1.00 75.32           C  
ATOM    104  CB  ALA A   7     -11.273 -21.526  34.633  1.00 75.32           C  
ATOM    105  HB1 ALA A   7     -10.827 -21.558  35.627  1.00 75.32           H  
ATOM    106  HB2 ALA A   7     -10.919 -22.382  34.059  1.00 75.32           H  
ATOM    107  HB3 ALA A   7     -12.358 -21.586  34.718  1.00 75.32           H  
ATOM    108  O   ALA A   7     -10.697 -20.435  31.556  1.00 75.32           O  
ATOM    109  N   TYR A   8     -12.690 -19.752  32.334  1.00 76.60           N  
ATOM    110  H   TYR A   8     -13.261 -19.610  33.155  1.00 76.60           H  
ATOM    111  CA  TYR A   8     -13.317 -19.517  31.036  1.00 76.60           C  
ATOM    112  HA  TYR A   8     -13.220 -20.415  30.426  1.00 76.60           H  
ATOM    113  C   TYR A   8     -12.631 -18.377  30.279  1.00 76.60           C  
ATOM    114  CB  TYR A   8     -14.809 -19.232  31.237  1.00 76.60           C  
ATOM    115  HB2 TYR A   8     -15.271 -20.094  31.720  1.00 76.60           H  
ATOM    116  HB3 TYR A   8     -14.928 -18.377  31.903  1.00 76.60           H  
ATOM    117  O   TYR A   8     -12.249 -18.568  29.135  1.00 76.60           O  
ATOM    118  CG  TYR A   8     -15.543 -18.954  29.942  1.00 76.60           C  
ATOM    119  CD1 TYR A   8     -15.834 -17.628  29.562  1.00 76.60           C  
ATOM    120  HD1 TYR A   8     -15.533 -16.803  30.191  1.00 76.60           H  
ATOM    121  CD2 TYR A   8     -15.895 -20.023  29.097  1.00 76.60           C  
ATOM    122  HD2 TYR A   8     -15.649 -21.039  29.368  1.00 76.60           H  
ATOM    123  CE1 TYR A   8     -16.485 -17.372  28.340  1.00 76.60           C  
ATOM    124  HE1 TYR A   8     -16.689 -16.356  28.036  1.00 76.60           H  
ATOM    125  CE2 TYR A   8     -16.552 -19.770  27.879  1.00 76.60           C  
ATOM    126  HE2 TYR A   8     -16.815 -20.578  27.213  1.00 76.60           H  
ATOM    127  OH  TYR A   8     -17.475 -18.214  26.317  1.00 76.60           O  
ATOM    128  HH  TYR A   8     -17.521 -17.281  26.096  1.00 76.60           H  
ATOM    129  CZ  TYR A   8     -16.847 -18.446  27.498  1.00 76.60           C  
ATOM    130  N   GLU A   9     -12.379 -17.236  30.931  1.00 74.02           N  
ATOM    131  H   GLU A   9     -12.762 -17.108  31.856  1.00 74.02           H  
ATOM    132  CA  GLU A   9     -11.658 -16.112  30.317  1.00 74.02           C  
ATOM    133  HA  GLU A   9     -12.195 -15.795  29.423  1.00 74.02           H  
ATOM    134  C   GLU A   9     -10.241 -16.516  29.884  1.00 74.02           C  
ATOM    135  CB  GLU A   9     -11.603 -14.943  31.317  1.00 74.02           C  
ATOM    136  HB2 GLU A   9     -12.609 -14.745  31.687  1.00 74.02           H  
ATOM    137  HB3 GLU A   9     -10.975 -15.231  32.160  1.00 74.02           H  
ATOM    138  O   GLU A   9      -9.790 -16.149  28.801  1.00 74.02           O  
ATOM    139  CG  GLU A   9     -11.058 -13.649  30.687  1.00 74.02           C  
ATOM    140  HG2 GLU A   9     -11.747 -13.325  29.906  1.00 74.02           H  
ATOM    141  HG3 GLU A   9     -10.095 -13.856  30.220  1.00 74.02           H  
ATOM    142  CD  GLU A   9     -10.850 -12.500  31.688  1.00 74.02           C  
ATOM    143  OE1 GLU A   9     -10.396 -11.420  31.229  1.00 74.02           O  
ATOM    144  OE2 GLU A   9     -11.042 -12.692  32.911  1.00 74.02           O  
ATOM    145  N   ARG A  10      -9.540 -17.305  30.710  1.00 74.73           N  
ATOM    146  H   ARG A  10      -9.960 -17.563  31.592  1.00 74.73           H  
ATOM    147  CA  ARG A  10      -8.247 -17.884  30.330  1.00 74.73           C  
ATOM    148  HA  ARG A  10      -7.598 -17.095  29.950  1.00 74.73           H  
ATOM    149  C   ARG A  10      -8.392 -18.856  29.172  1.00 74.73           C  
ATOM    150  CB  ARG A  10      -7.574 -18.581  31.513  1.00 74.73           C  
ATOM    151  HB2 ARG A  10      -6.793 -19.239  31.134  1.00 74.73           H  
ATOM    152  HB3 ARG A  10      -8.306 -19.189  32.045  1.00 74.73           H  
ATOM    153  O   ARG A  10      -7.597 -18.768  28.258  1.00 74.73           O  
ATOM    154  CG  ARG A  10      -6.929 -17.570  32.461  1.00 74.73           C  
ATOM    155  HG2 ARG A  10      -6.149 -17.023  31.931  1.00 74.73           H  
ATOM    156  HG3 ARG A  10      -7.676 -16.863  32.824  1.00 74.73           H  
ATOM    157  CD  ARG A  10      -6.318 -18.330  33.636  1.00 74.73           C  
ATOM    158  HD2 ARG A  10      -7.107 -18.904  34.122  1.00 74.73           H  
ATOM    159  HD3 ARG A  10      -5.565 -19.018  33.251  1.00 74.73           H  
ATOM    160  NE  ARG A  10      -5.702 -17.413  34.610  1.00 74.73           N  
ATOM    161  HE  ARG A  10      -5.683 -16.438  34.348  1.00 74.73           H  
ATOM    162  NH1 ARG A  10      -5.087 -19.017  36.128  1.00 74.73           N  
ATOM    163 HH11 ARG A  10      -4.579 -19.299  36.954  1.00 74.73           H  
ATOM    164 HH12 ARG A  10      -5.449 -19.716  35.495  1.00 74.73           H  
ATOM    165  NH2 ARG A  10      -4.586 -16.874  36.518  1.00 74.73           N  
ATOM    166 HH21 ARG A  10      -4.507 -15.924  36.185  1.00 74.73           H  
ATOM    167 HH22 ARG A  10      -4.058 -17.171  37.326  1.00 74.73           H  
ATOM    168  CZ  ARG A  10      -5.133 -17.770  35.745  1.00 74.73           C  
ATOM    169  N   PHE A  11      -9.386 -19.736  29.187  1.00 76.92           N  
ATOM    170  H   PHE A  11     -10.020 -19.740  29.973  1.00 76.92           H  
ATOM    171  CA  PHE A  11      -9.614 -20.713  28.128  1.00 76.92           C  
ATOM    172  HA  PHE A  11      -8.708 -21.305  27.991  1.00 76.92           H  
ATOM    173  C   PHE A  11      -9.909 -20.042  26.785  1.00 76.92           C  
ATOM    174  CB  PHE A  11     -10.747 -21.657  28.544  1.00 76.92           C  
ATOM    175  HB2 PHE A  11     -10.453 -22.185  29.452  1.00 76.92           H  
ATOM    176  HB3 PHE A  11     -11.640 -21.075  28.773  1.00 76.92           H  
ATOM    177  O   PHE A  11      -9.281 -20.403  25.802  1.00 76.92           O  
ATOM    178  CG  PHE A  11     -11.095 -22.676  27.482  1.00 76.92           C  
ATOM    179  CD1 PHE A  11     -12.135 -22.416  26.569  1.00 76.92           C  
ATOM    180  HD1 PHE A  11     -12.694 -21.493  26.623  1.00 76.92           H  
ATOM    181  CD2 PHE A  11     -10.340 -23.858  27.368  1.00 76.92           C  
ATOM    182  HD2 PHE A  11      -9.520 -24.048  28.044  1.00 76.92           H  
ATOM    183  CE1 PHE A  11     -12.416 -23.336  25.545  1.00 76.92           C  
ATOM    184  HE1 PHE A  11     -13.177 -23.112  24.812  1.00 76.92           H  
ATOM    185  CE2 PHE A  11     -10.630 -24.781  26.349  1.00 76.92           C  
ATOM    186  HE2 PHE A  11     -10.034 -25.676  26.240  1.00 76.92           H  
ATOM    187  CZ  PHE A  11     -11.667 -24.519  25.437  1.00 76.92           C  
ATOM    188  HZ  PHE A  11     -11.864 -25.208  24.629  1.00 76.92           H  
ATOM    189  N   THR A  12     -10.782 -19.032  26.740  1.00 72.27           N  
ATOM    190  H   THR A  12     -11.279 -18.768  27.579  1.00 72.27           H  
ATOM    191  CA  THR A  12     -11.081 -18.289  25.505  1.00 72.27           C  
ATOM    192  HA  THR A  12     -11.365 -18.994  24.724  1.00 72.27           H  
ATOM    193  C   THR A  12      -9.859 -17.537  24.996  1.00 72.27           C  
ATOM    194  CB  THR A  12     -12.235 -17.293  25.704  1.00 72.27           C  
ATOM    195  HB  THR A  12     -12.327 -16.678  24.809  1.00 72.27           H  
ATOM    196  O   THR A  12      -9.564 -17.570  23.809  1.00 72.27           O  
ATOM    197  CG2 THR A  12     -13.563 -18.012  25.931  1.00 72.27           C  
ATOM    198 HG21 THR A  12     -14.362 -17.275  26.010  1.00 72.27           H  
ATOM    199 HG22 THR A  12     -13.771 -18.668  25.086  1.00 72.27           H  
ATOM    200 HG23 THR A  12     -13.528 -18.604  26.846  1.00 72.27           H  
ATOM    201  OG1 THR A  12     -12.027 -16.449  26.821  1.00 72.27           O  
ATOM    202  HG1 THR A  12     -11.217 -15.956  26.670  1.00 72.27           H  
ATOM    203  N   LEU A  13      -9.108 -16.903  25.903  1.00 71.82           N  
ATOM    204  H   LEU A  13      -9.367 -16.956  26.878  1.00 71.82           H  
ATOM    205  CA  LEU A  13      -7.894 -16.175  25.543  1.00 71.82           C  
ATOM    206  HA  LEU A  13      -8.127 -15.522  24.702  1.00 71.82           H  
ATOM    207  C   LEU A  13      -6.804 -17.142  25.069  1.00 71.82           C  
ATOM    208  CB  LEU A  13      -7.490 -15.310  26.750  1.00 71.82           C  
ATOM    209  HB2 LEU A  13      -7.130 -15.944  27.560  1.00 71.82           H  
ATOM    210  HB3 LEU A  13      -8.400 -14.818  27.094  1.00 71.82           H  
ATOM    211  O   LEU A  13      -6.118 -16.854  24.098  1.00 71.82           O  
ATOM    212  CG  LEU A  13      -6.468 -14.202  26.446  1.00 71.82           C  
ATOM    213  HG  LEU A  13      -6.648 -13.792  25.453  1.00 71.82           H  
ATOM    214  CD1 LEU A  13      -6.621 -13.071  27.470  1.00 71.82           C  
ATOM    215 HD11 LEU A  13      -6.454 -13.455  28.476  1.00 71.82           H  
ATOM    216 HD12 LEU A  13      -7.627 -12.659  27.396  1.00 71.82           H  
ATOM    217 HD13 LEU A  13      -5.903 -12.282  27.245  1.00 71.82           H  
ATOM    218  CD2 LEU A  13      -5.026 -14.689  26.547  1.00 71.82           C  
ATOM    219 HD21 LEU A  13      -4.826 -15.100  27.537  1.00 71.82           H  
ATOM    220 HD22 LEU A  13      -4.861 -15.469  25.805  1.00 71.82           H  
ATOM    221 HD23 LEU A  13      -4.340 -13.867  26.342  1.00 71.82           H  
ATOM    222  N   THR A  14      -6.664 -18.299  25.718  1.00 68.75           N  
ATOM    223  H   THR A  14      -7.239 -18.479  26.529  1.00 68.75           H  
ATOM    224  CA  THR A  14      -5.750 -19.350  25.285  1.00 68.75           C  
ATOM    225  HA  THR A  14      -4.769 -18.900  25.131  1.00 68.75           H  
ATOM    226  C   THR A  14      -6.184 -19.891  23.939  1.00 68.75           C  
ATOM    227  CB  THR A  14      -5.590 -20.476  26.317  1.00 68.75           C  
ATOM    228  HB  THR A  14      -6.550 -20.956  26.506  1.00 68.75           H  
ATOM    229  O   THR A  14      -5.353 -19.856  23.063  1.00 68.75           O  
ATOM    230  CG2 THR A  14      -4.566 -21.522  25.880  1.00 68.75           C  
ATOM    231 HG21 THR A  14      -4.407 -22.244  26.681  1.00 68.75           H  
ATOM    232 HG22 THR A  14      -4.944 -22.060  25.011  1.00 68.75           H  
ATOM    233 HG23 THR A  14      -3.620 -21.049  25.615  1.00 68.75           H  
ATOM    234  OG1 THR A  14      -5.074 -19.951  27.520  1.00 68.75           O  
ATOM    235  HG1 THR A  14      -4.250 -19.521  27.282  1.00 68.75           H  
ATOM    236  N   GLN A  15      -7.438 -20.286  23.718  1.00 71.65           N  
ATOM    237  H   GLN A  15      -8.103 -20.246  24.476  1.00 71.65           H  
ATOM    238  CA  GLN A  15      -7.913 -20.824  22.437  1.00 71.65           C  
ATOM    239  HA  GLN A  15      -7.390 -21.759  22.238  1.00 71.65           H  
ATOM    240  C   GLN A  15      -7.623 -19.876  21.263  1.00 71.65           C  
ATOM    241  CB  GLN A  15      -9.417 -21.114  22.563  1.00 71.65           C  
ATOM    242  HB2 GLN A  15      -9.582 -21.743  23.438  1.00 71.65           H  
ATOM    243  HB3 GLN A  15      -9.956 -20.177  22.704  1.00 71.65           H  
ATOM    244  O   GLN A  15      -7.100 -20.308  20.245  1.00 71.65           O  
ATOM    245  CG  GLN A  15      -9.977 -21.846  21.336  1.00 71.65           C  
ATOM    246  HG2 GLN A  15      -9.834 -21.236  20.444  1.00 71.65           H  
ATOM    247  HG3 GLN A  15      -9.428 -22.778  21.200  1.00 71.65           H  
ATOM    248  CD  GLN A  15     -11.464 -22.165  21.453  1.00 71.65           C  
ATOM    249  NE2 GLN A  15     -11.981 -22.988  20.568  1.00 71.65           N  
ATOM    250 HE21 GLN A  15     -11.406 -23.319  19.806  1.00 71.65           H  
ATOM    251 HE22 GLN A  15     -12.980 -23.132  20.611  1.00 71.65           H  
ATOM    252  OE1 GLN A  15     -12.193 -21.699  22.318  1.00 71.65           O  
ATOM    253  N   GLU A  16      -7.875 -18.578  21.434  1.00 68.53           N  
ATOM    254  H   GLU A  16      -8.326 -18.277  22.286  1.00 68.53           H  
ATOM    255  CA  GLU A  16      -7.617 -17.569  20.397  1.00 68.53           C  
ATOM    256  HA  GLU A  16      -8.000 -17.930  19.443  1.00 68.53           H  
ATOM    257  C   GLU A  16      -6.125 -17.282  20.172  1.00 68.53           C  
ATOM    258  CB  GLU A  16      -8.362 -16.286  20.779  1.00 68.53           C  
ATOM    259  HB2 GLU A  16      -8.091 -15.486  20.090  1.00 68.53           H  
ATOM    260  HB3 GLU A  16      -8.082 -15.991  21.790  1.00 68.53           H  
ATOM    261  O   GLU A  16      -5.743 -16.755  19.128  1.00 68.53           O  
ATOM    262  CG  GLU A  16      -9.875 -16.524  20.686  1.00 68.53           C  
ATOM    263  HG2 GLU A  16     -10.115 -16.783  19.654  1.00 68.53           H  
ATOM    264  HG3 GLU A  16     -10.175 -17.365  21.311  1.00 68.53           H  
ATOM    265  CD  GLU A  16     -10.696 -15.311  21.089  1.00 68.53           C  
ATOM    266  OE1 GLU A  16     -11.789 -15.142  20.513  1.00 68.53           O  
ATOM    267  OE2 GLU A  16     -10.252 -14.503  21.926  1.00 68.53           O  
ATOM    268  N   LEU A  17      -5.274 -17.634  21.140  1.00 65.67           N  
ATOM    269  H   LEU A  17      -5.662 -18.052  21.973  1.00 65.67           H  
ATOM    270  CA  LEU A  17      -3.818 -17.598  21.011  1.00 65.67           C  
ATOM    271  HA  LEU A  17      -3.541 -16.940  20.188  1.00 65.67           H  
ATOM    272  C   LEU A  17      -3.210 -18.974  20.669  1.00 65.67           C  
ATOM    273  CB  LEU A  17      -3.207 -17.042  22.310  1.00 65.67           C  
ATOM    274  HB2 LEU A  17      -2.123 -17.139  22.236  1.00 65.67           H  
ATOM    275  HB3 LEU A  17      -3.537 -17.671  23.137  1.00 65.67           H  
ATOM    276  O   LEU A  17      -2.068 -19.029  20.236  1.00 65.67           O  
ATOM    277  CG  LEU A  17      -3.528 -15.572  22.645  1.00 65.67           C  
ATOM    278  HG  LEU A  17      -4.601 -15.433  22.774  1.00 65.67           H  
ATOM    279  CD1 LEU A  17      -2.820 -15.205  23.953  1.00 65.67           C  
ATOM    280 HD11 LEU A  17      -3.036 -15.960  24.709  1.00 65.67           H  
ATOM    281 HD12 LEU A  17      -1.743 -15.180  23.787  1.00 65.67           H  
ATOM    282 HD13 LEU A  17      -3.159 -14.224  24.286  1.00 65.67           H  
ATOM    283  CD2 LEU A  17      -3.052 -14.585  21.579  1.00 65.67           C  
ATOM    284 HD21 LEU A  17      -3.648 -14.725  20.677  1.00 65.67           H  
ATOM    285 HD22 LEU A  17      -2.003 -14.764  21.340  1.00 65.67           H  
ATOM    286 HD23 LEU A  17      -3.185 -13.560  21.923  1.00 65.67           H  
ATOM    287  N   GLN A  18      -3.914 -20.092  20.871  1.00 57.04           N  
ATOM    288  H   GLN A  18      -4.852 -19.993  21.234  1.00 57.04           H  
ATOM    289  CA  GLN A  18      -3.365 -21.451  20.787  1.00 57.04           C  
ATOM    290  HA  GLN A  18      -2.355 -21.412  21.195  1.00 57.04           H  
ATOM    291  C   GLN A  18      -3.241 -21.919  19.340  1.00 57.04           C  
ATOM    292  CB  GLN A  18      -4.182 -22.445  21.636  1.00 57.04           C  
ATOM    293  HB2 GLN A  18      -4.569 -21.947  22.525  1.00 57.04           H  
ATOM    294  HB3 GLN A  18      -5.025 -22.830  21.061  1.00 57.04           H  
ATOM    295  O   GLN A  18      -2.308 -22.665  19.044  1.00 57.04           O  
ATOM    296  CG  GLN A  18      -3.324 -23.600  22.160  1.00 57.04           C  
ATOM    297  HG2 GLN A  18      -3.015 -24.228  21.324  1.00 57.04           H  
ATOM    298  HG3 GLN A  18      -2.430 -23.192  22.633  1.00 57.04           H  
ATOM    299  CD  GLN A  18      -4.031 -24.464  23.201  1.00 57.04           C  
ATOM    300  NE2 GLN A  18      -3.366 -25.486  23.692  1.00 57.04           N  
ATOM    301 HE21 GLN A  18      -3.875 -26.089  24.323  1.00 57.04           H  
ATOM    302 HE22 GLN A  18      -2.465 -25.714  23.297  1.00 57.04           H  
ATOM    303  OE1 GLN A  18      -5.156 -24.247  23.629  1.00 57.04           O  
ATOM    304  N   ASP A  19      -4.054 -21.359  18.438  1.00 56.04           N  
ATOM    305  H   ASP A  19      -4.853 -20.834  18.764  1.00 56.04           H  
ATOM    306  CA  ASP A  19      -3.841 -21.411  16.984  1.00 56.04           C  
ATOM    307  HA  ASP A  19      -3.874 -22.451  16.659  1.00 56.04           H  
ATOM    308  C   ASP A  19      -2.454 -20.860  16.566  1.00 56.04           C  
ATOM    309  CB  ASP A  19      -4.978 -20.646  16.268  1.00 56.04           C  
ATOM    310  HB2 ASP A  19      -4.701 -20.509  15.223  1.00 56.04           H  
ATOM    311  HB3 ASP A  19      -5.072 -19.656  16.715  1.00 56.04           H  
ATOM    312  O   ASP A  19      -2.047 -21.009  15.419  1.00 56.04           O  
ATOM    313  CG  ASP A  19      -6.345 -21.352  16.291  1.00 56.04           C  
ATOM    314  OD1 ASP A  19      -6.391 -22.567  16.591  1.00 56.04           O  
ATOM    315  OD2 ASP A  19      -7.350 -20.664  16.008  1.00 56.04           O  
ATOM    316  N   GLN A  20      -1.695 -20.249  17.489  1.00 54.70           N  
ATOM    317  H   GLN A  20      -2.099 -20.113  18.405  1.00 54.70           H  
ATOM    318  CA  GLN A  20      -0.359 -19.677  17.266  1.00 54.70           C  
ATOM    319  HA  GLN A  20      -0.159 -19.656  16.194  1.00 54.70           H  
ATOM    320  C   GLN A  20       0.774 -20.491  17.915  1.00 54.70           C  
ATOM    321  CB  GLN A  20      -0.310 -18.225  17.784  1.00 54.70           C  
ATOM    322  HB2 GLN A  20       0.608 -17.759  17.426  1.00 54.70           H  
ATOM    323  HB3 GLN A  20      -0.258 -18.227  18.873  1.00 54.70           H  
ATOM    324  O   GLN A  20       1.938 -20.124  17.780  1.00 54.70           O  
ATOM    325  CG  GLN A  20      -1.496 -17.370  17.320  1.00 54.70           C  
ATOM    326  HG2 GLN A  20      -1.406 -17.179  16.250  1.00 54.70           H  
ATOM    327  HG3 GLN A  20      -2.434 -17.900  17.483  1.00 54.70           H  
ATOM    328  CD  GLN A  20      -1.627 -16.046  18.050  1.00 54.70           C  
ATOM    329  NE2 GLN A  20      -2.812 -15.489  18.011  1.00 54.70           N  
ATOM    330 HE21 GLN A  20      -2.939 -14.652  18.561  1.00 54.70           H  
ATOM    331 HE22 GLN A  20      -3.590 -15.978  17.592  1.00 54.70           H  
ATOM    332  OE1 GLN A  20      -0.735 -15.497  18.686  1.00 54.70           O  
ATOM    333  N   SER A  21       0.463 -21.560  18.659  1.00 43.35           N  
ATOM    334  H   SER A  21      -0.500 -21.863  18.657  1.00 43.35           H  
ATOM    335  CA  SER A  21       1.425 -22.225  19.560  1.00 43.35           C  
ATOM    336  HA  SER A  21       2.247 -21.526  19.715  1.00 43.35           H  
ATOM    337  C   SER A  21       2.121 -23.471  19.003  1.00 43.35           C  
ATOM    338  CB  SER A  21       0.828 -22.434  20.952  1.00 43.35           C  
ATOM    339  HB2 SER A  21       0.528 -21.462  21.344  1.00 43.35           H  
ATOM    340  HB3 SER A  21       1.586 -22.846  21.617  1.00 43.35           H  
ATOM    341  O   SER A  21       2.828 -24.149  19.745  1.00 43.35           O  
ATOM    342  OG  SER A  21      -0.304 -23.282  20.950  1.00 43.35           O  
ATOM    343  HG  SER A  21      -0.811 -23.147  20.146  1.00 43.35           H  
ATOM    344  N   GLU A  22       2.013 -23.734  17.701  1.00 47.12           N  
ATOM    345  H   GLU A  22       1.417 -23.148  17.133  1.00 47.12           H  
ATOM    346  CA  GLU A  22       2.962 -24.610  17.006  1.00 47.12           C  
ATOM    347  HA  GLU A  22       3.568 -25.142  17.740  1.00 47.12           H  
ATOM    348  C   GLU A  22       3.976 -23.773  16.212  1.00 47.12           C  
ATOM    349  CB  GLU A  22       2.263 -25.712  16.190  1.00 47.12           C  
ATOM    350  HB2 GLU A  22       3.023 -26.195  15.575  1.00 47.12           H  
ATOM    351  HB3 GLU A  22       1.507 -25.274  15.538  1.00 47.12           H  
ATOM    352  O   GLU A  22       3.970 -23.717  14.984  1.00 47.12           O  
ATOM    353  CG  GLU A  22       1.626 -26.781  17.101  1.00 47.12           C  
ATOM    354  HG2 GLU A  22       0.747 -26.353  17.584  1.00 47.12           H  
ATOM    355  HG3 GLU A  22       2.341 -27.040  17.882  1.00 47.12           H  
ATOM    356  CD  GLU A  22       1.230 -28.077  16.367  1.00 47.12           C  
ATOM    357  OE1 GLU A  22       0.828 -29.031  17.075  1.00 47.12           O  
ATOM    358  OE2 GLU A  22       1.365 -28.141  15.122  1.00 47.12           O  
ATOM    359  N   GLU A  23       4.917 -23.152  16.930  1.00 48.21           N  
ATOM    360  H   GLU A  23       4.820 -23.165  17.935  1.00 48.21           H  
ATOM    361  CA  GLU A  23       6.280 -23.014  16.409  1.00 48.21           C  
ATOM    362  HA  GLU A  23       6.286 -22.401  15.508  1.00 48.21           H  
ATOM    363  C   GLU A  23       6.776 -24.429  16.064  1.00 48.21           C  
ATOM    364  CB  GLU A  23       7.221 -22.398  17.473  1.00 48.21           C  
ATOM    365  HB2 GLU A  23       6.863 -22.672  18.465  1.00 48.21           H  
ATOM    366  HB3 GLU A  23       8.216 -22.824  17.347  1.00 48.21           H  
ATOM    367  O   GLU A  23       7.206 -25.171  16.947  1.00 48.21           O  
ATOM    368  CG  GLU A  23       7.396 -20.877  17.385  1.00 48.21           C  
ATOM    369  HG2 GLU A  23       6.425 -20.400  17.518  1.00 48.21           H  
ATOM    370  HG3 GLU A  23       7.760 -20.632  16.387  1.00 48.21           H  
ATOM    371  CD  GLU A  23       8.385 -20.335  18.440  1.00 48.21           C  
ATOM    372  OE1 GLU A  23       8.985 -19.267  18.178  1.00 48.21           O  
ATOM    373  OE2 GLU A  23       8.547 -20.974  19.506  1.00 48.21           O  
ATOM    374  N   GLY A  24       6.690 -24.859  14.803  1.00 48.13           N  
ATOM    375  H   GLY A  24       6.181 -24.309  14.126  1.00 48.13           H  
ATOM    376  CA  GLY A  24       7.312 -26.138  14.450  1.00 48.13           C  
ATOM    377  HA2 GLY A  24       8.394 -26.026  14.523  1.00 48.13           H  
ATOM    378  HA3 GLY A  24       7.009 -26.879  15.190  1.00 48.13           H  
ATOM    379  C   GLY A  24       6.997 -26.746  13.098  1.00 48.13           C  
ATOM    380  O   GLY A  24       7.831 -27.483  12.576  1.00 48.13           O  
ATOM    381  N   THR A  25       5.864 -26.443  12.478  1.00 48.81           N  
ATOM    382  H   THR A  25       5.157 -25.880  12.929  1.00 48.81           H  
ATOM    383  CA  THR A  25       5.618 -26.895  11.107  1.00 48.81           C  
ATOM    384  HA  THR A  25       6.276 -27.729  10.864  1.00 48.81           H  
ATOM    385  C   THR A  25       6.012 -25.781  10.156  1.00 48.81           C  
ATOM    386  CB  THR A  25       4.195 -27.441  10.915  1.00 48.81           C  
ATOM    387  HB  THR A  25       3.906 -27.350   9.868  1.00 48.81           H  
ATOM    388  O   THR A  25       5.204 -24.940   9.782  1.00 48.81           O  
ATOM    389  CG2 THR A  25       4.148 -28.919  11.306  1.00 48.81           C  
ATOM    390 HG21 THR A  25       4.722 -29.506  10.589  1.00 48.81           H  
ATOM    391 HG22 THR A  25       4.563 -29.058  12.305  1.00 48.81           H  
ATOM    392 HG23 THR A  25       3.115 -29.266  11.299  1.00 48.81           H  
ATOM    393  OG1 THR A  25       3.258 -26.761  11.714  1.00 48.81           O  
ATOM    394  HG1 THR A  25       2.967 -27.322  12.436  1.00 48.81           H  
ATOM    395  N   ILE A  26       7.294 -25.764   9.765  1.00 56.19           N  
ATOM    396  H   ILE A  26       7.921 -26.448  10.162  1.00 56.19           H  
ATOM    397  CA  ILE A  26       7.710 -25.026   8.567  1.00 56.19           C  
ATOM    398  HA  ILE A  26       7.539 -23.964   8.741  1.00 56.19           H  
ATOM    399  C   ILE A  26       6.807 -25.555   7.447  1.00 56.19           C  
ATOM    400  CB  ILE A  26       9.204 -25.240   8.225  1.00 56.19           C  
ATOM    401  HB  ILE A  26       9.372 -26.304   8.057  1.00 56.19           H  
ATOM    402  O   ILE A  26       6.896 -26.750   7.138  1.00 56.19           O  
ATOM    403  CG1 ILE A  26      10.108 -24.784   9.392  1.00 56.19           C  
ATOM    404 HG12 ILE A  26       9.766 -25.248  10.317  1.00 56.19           H  
ATOM    405 HG13 ILE A  26      10.032 -23.704   9.514  1.00 56.19           H  
ATOM    406  CG2 ILE A  26       9.569 -24.477   6.934  1.00 56.19           C  
ATOM    407 HG21 ILE A  26       8.963 -24.830   6.099  1.00 56.19           H  
ATOM    408 HG22 ILE A  26      10.612 -24.648   6.668  1.00 56.19           H  
ATOM    409 HG23 ILE A  26       9.399 -23.408   7.067  1.00 56.19           H  
ATOM    410  CD1 ILE A  26      11.582 -25.171   9.221  1.00 56.19           C  
ATOM    411 HD11 ILE A  26      12.122 -24.935  10.138  1.00 56.19           H  
ATOM    412 HD12 ILE A  26      11.667 -26.241   9.027  1.00 56.19           H  
ATOM    413 HD13 ILE A  26      12.035 -24.612   8.402  1.00 56.19           H  
ATOM    414  N   PRO A  27       5.900 -24.734   6.888  1.00 63.96           N  
ATOM    415  CA  PRO A  27       5.039 -25.202   5.820  1.00 63.96           C  
ATOM    416  HA  PRO A  27       4.411 -26.006   6.203  1.00 63.96           H  
ATOM    417  C   PRO A  27       5.933 -25.719   4.686  1.00 63.96           C  
ATOM    418  CB  PRO A  27       4.160 -24.013   5.426  1.00 63.96           C  
ATOM    419  HB2 PRO A  27       3.979 -23.973   4.352  1.00 63.96           H  
ATOM    420  HB3 PRO A  27       3.216 -24.069   5.967  1.00 63.96           H  
ATOM    421  O   PRO A  27       7.000 -25.142   4.439  1.00 63.96           O  
ATOM    422  CG  PRO A  27       4.946 -22.796   5.913  1.00 63.96           C  
ATOM    423  HG2 PRO A  27       5.659 -22.496   5.145  1.00 63.96           H  
ATOM    424  HG3 PRO A  27       4.290 -21.964   6.170  1.00 63.96           H  
ATOM    425  CD  PRO A  27       5.704 -23.314   7.130  1.00 63.96           C  
ATOM    426  HD2 PRO A  27       6.652 -22.784   7.221  1.00 63.96           H  
ATOM    427  HD3 PRO A  27       5.099 -23.169   8.025  1.00 63.96           H  
ATOM    428  N   PRO A  28       5.561 -26.828   4.023  1.00 68.66           N  
ATOM    429  CA  PRO A  28       6.369 -27.372   2.943  1.00 68.66           C  
ATOM    430  HA  PRO A  28       7.322 -27.723   3.339  1.00 68.66           H  
ATOM    431  C   PRO A  28       6.623 -26.276   1.906  1.00 68.66           C  
ATOM    432  CB  PRO A  28       5.574 -28.555   2.383  1.00 68.66           C  
ATOM    433  HB2 PRO A  28       5.676 -28.647   1.302  1.00 68.66           H  
ATOM    434  HB3 PRO A  28       5.901 -29.472   2.874  1.00 68.66           H  
ATOM    435  O   PRO A  28       5.702 -25.559   1.513  1.00 68.66           O  
ATOM    436  CG  PRO A  28       4.131 -28.252   2.792  1.00 68.66           C  
ATOM    437  HG2 PRO A  28       3.677 -27.581   2.062  1.00 68.66           H  
ATOM    438  HG3 PRO A  28       3.538 -29.161   2.897  1.00 68.66           H  
ATOM    439  CD  PRO A  28       4.289 -27.522   4.123  1.00 68.66           C  
ATOM    440  HD2 PRO A  28       4.332 -28.241   4.941  1.00 68.66           H  
ATOM    441  HD3 PRO A  28       3.459 -26.830   4.267  1.00 68.66           H  
ATOM    442  N   THR A  29       7.879 -26.126   1.483  1.00 66.97           N  
ATOM    443  H   THR A  29       8.605 -26.725   1.850  1.00 66.97           H  
ATOM    444  CA  THR A  29       8.256 -25.114   0.493  1.00 66.97           C  
ATOM    445  HA  THR A  29       8.011 -24.128   0.889  1.00 66.97           H  
ATOM    446  C   THR A  29       7.464 -25.331  -0.789  1.00 66.97           C  
ATOM    447  CB  THR A  29       9.757 -25.156   0.175  1.00 66.97           C  
ATOM    448  HB  THR A  29       9.954 -24.525  -0.692  1.00 66.97           H  
ATOM    449  O   THR A  29       7.536 -26.405  -1.392  1.00 66.97           O  
ATOM    450  CG2 THR A  29      10.601 -24.653   1.346  1.00 66.97           C  
ATOM    451 HG21 THR A  29      10.319 -23.628   1.588  1.00 66.97           H  
ATOM    452 HG22 THR A  29      10.444 -25.284   2.220  1.00 66.97           H  
ATOM    453 HG23 THR A  29      11.655 -24.679   1.070  1.00 66.97           H  
ATOM    454  OG1 THR A  29      10.157 -26.477  -0.111  1.00 66.97           O  
ATOM    455  HG1 THR A  29       9.532 -26.810  -0.759  1.00 66.97           H  
ATOM    456  N   THR A  30       6.714 -24.317  -1.205  1.00 78.31           N  
ATOM    457  H   THR A  30       6.666 -23.468  -0.660  1.00 78.31           H  
ATOM    458  CA  THR A  30       5.981 -24.315  -2.470  1.00 78.31           C  
ATOM    459  HA  THR A  30       5.537 -25.300  -2.618  1.00 78.31           H  
ATOM    460  C   THR A  30       6.931 -24.058  -3.641  1.00 78.31           C  
ATOM    461  CB  THR A  30       4.840 -23.284  -2.426  1.00 78.31           C  
ATOM    462  HB  THR A  30       4.397 -23.187  -3.417  1.00 78.31           H  
ATOM    463  O   THR A  30       8.065 -23.607  -3.462  1.00 78.31           O  
ATOM    464  CG2 THR A  30       3.751 -23.699  -1.434  1.00 78.31           C  
ATOM    465 HG21 THR A  30       3.338 -24.666  -1.719  1.00 78.31           H  
ATOM    466 HG22 THR A  30       2.952 -22.959  -1.439  1.00 78.31           H  
ATOM    467 HG23 THR A  30       4.160 -23.768  -0.425  1.00 78.31           H  
ATOM    468  OG1 THR A  30       5.339 -22.037  -2.008  1.00 78.31           O  
ATOM    469  HG1 THR A  30       4.658 -21.370  -2.123  1.00 78.31           H  
ATOM    470  N   LEU A  31       6.487 -24.382  -4.860  1.00 85.93           N  
ATOM    471  H   LEU A  31       5.538 -24.713  -4.959  1.00 85.93           H  
ATOM    472  CA  LEU A  31       7.227 -24.027  -6.073  1.00 85.93           C  
ATOM    473  HA  LEU A  31       8.236 -24.435  -6.006  1.00 85.93           H  
ATOM    474  C   LEU A  31       7.340 -22.504  -6.173  1.00 85.93           C  
ATOM    475  CB  LEU A  31       6.519 -24.579  -7.323  1.00 85.93           C  
ATOM    476  HB2 LEU A  31       5.483 -24.239  -7.306  1.00 85.93           H  
ATOM    477  HB3 LEU A  31       6.989 -24.145  -8.206  1.00 85.93           H  
ATOM    478  O   LEU A  31       6.328 -21.808  -6.095  1.00 85.93           O  
ATOM    479  CG  LEU A  31       6.542 -26.108  -7.465  1.00 85.93           C  
ATOM    480  HG  LEU A  31       6.133 -26.567  -6.565  1.00 85.93           H  
ATOM    481  CD1 LEU A  31       5.673 -26.517  -8.655  1.00 85.93           C  
ATOM    482 HD11 LEU A  31       4.651 -26.170  -8.499  1.00 85.93           H  
ATOM    483 HD12 LEU A  31       6.064 -26.079  -9.574  1.00 85.93           H  
ATOM    484 HD13 LEU A  31       5.662 -27.603  -8.747  1.00 85.93           H  
ATOM    485  CD2 LEU A  31       7.956 -26.643  -7.703  1.00 85.93           C  
ATOM    486 HD21 LEU A  31       8.579 -26.457  -6.827  1.00 85.93           H  
ATOM    487 HD22 LEU A  31       8.401 -26.161  -8.573  1.00 85.93           H  
ATOM    488 HD23 LEU A  31       7.918 -27.720  -7.867  1.00 85.93           H  
ATOM    489  N   LYS A  32       8.558 -22.005  -6.394  1.00 88.55           N  
ATOM    490  H   LYS A  32       9.344 -22.637  -6.442  1.00 88.55           H  
ATOM    491  CA  LYS A  32       8.835 -20.572  -6.484  1.00 88.55           C  
ATOM    492  HA  LYS A  32       7.983 -20.030  -6.072  1.00 88.55           H  
ATOM    493  C   LYS A  32       9.062 -20.150  -7.935  1.00 88.55           C  
ATOM    494  CB  LYS A  32      10.042 -20.207  -5.621  1.00 88.55           C  
ATOM    495  HB2 LYS A  32      10.247 -19.143  -5.741  1.00 88.55           H  
ATOM    496  HB3 LYS A  32      10.917 -20.763  -5.959  1.00 88.55           H  
ATOM    497  O   LYS A  32       9.933 -20.717  -8.598  1.00 88.55           O  
ATOM    498  CG  LYS A  32       9.783 -20.507  -4.141  1.00 88.55           C  
ATOM    499  HG2 LYS A  32       9.712 -21.583  -3.986  1.00 88.55           H  
ATOM    500  HG3 LYS A  32       8.860 -20.027  -3.817  1.00 88.55           H  
ATOM    501  CD  LYS A  32      10.951 -19.960  -3.334  1.00 88.55           C  
ATOM    502  HD2 LYS A  32      11.885 -20.364  -3.725  1.00 88.55           H  
ATOM    503  HD3 LYS A  32      10.968 -18.875  -3.441  1.00 88.55           H  
ATOM    504  CE  LYS A  32      10.814 -20.336  -1.866  1.00 88.55           C  
ATOM    505  HE2 LYS A  32       9.792 -20.137  -1.542  1.00 88.55           H  
ATOM    506  HE3 LYS A  32      11.014 -21.402  -1.756  1.00 88.55           H  
ATOM    507  NZ  LYS A  32      11.771 -19.521  -1.093  1.00 88.55           N  
ATOM    508  HZ1 LYS A  32      11.803 -19.798  -0.122  1.00 88.55           H  
ATOM    509  HZ2 LYS A  32      11.480 -18.557  -1.159  1.00 88.55           H  
ATOM    510  HZ3 LYS A  32      12.683 -19.575  -1.525  1.00 88.55           H  
ATOM    511  N   PRO A  33       8.316 -19.167  -8.465  1.00 92.11           N  
ATOM    512  CA  PRO A  33       8.679 -18.533  -9.719  1.00 92.11           C  
ATOM    513  HA  PRO A  33       8.778 -19.286 -10.501  1.00 92.11           H  
ATOM    514  C   PRO A  33      10.003 -17.779  -9.569  1.00 92.11           C  
ATOM    515  CB  PRO A  33       7.517 -17.593 -10.053  1.00 92.11           C  
ATOM    516  HB2 PRO A  33       6.766 -18.134 -10.628  1.00 92.11           H  
ATOM    517  HB3 PRO A  33       7.847 -16.706 -10.595  1.00 92.11           H  
ATOM    518  O   PRO A  33      10.246 -17.104  -8.568  1.00 92.11           O  
ATOM    519  CG  PRO A  33       6.946 -17.236  -8.681  1.00 92.11           C  
ATOM    520  HG2 PRO A  33       5.896 -16.949  -8.738  1.00 92.11           H  
ATOM    521  HG3 PRO A  33       7.538 -16.442  -8.226  1.00 92.11           H  
ATOM    522  CD  PRO A  33       7.136 -18.532  -7.900  1.00 92.11           C  
ATOM    523  HD2 PRO A  33       7.269 -18.312  -6.841  1.00 92.11           H  
ATOM    524  HD3 PRO A  33       6.272 -19.183  -8.037  1.00 92.11           H  
ATOM    525  N   VAL A  34      10.832 -17.845 -10.609  1.00 94.32           N  
ATOM    526  H   VAL A  34      10.596 -18.447 -11.385  1.00 94.32           H  
ATOM    527  CA  VAL A  34      12.014 -16.989 -10.733  1.00 94.32           C  
ATOM    528  HA  VAL A  34      12.441 -16.846  -9.740  1.00 94.32           H  
ATOM    529  C   VAL A  34      11.575 -15.632 -11.275  1.00 94.32           C  
ATOM    530  CB  VAL A  34      13.106 -17.630 -11.605  1.00 94.32           C  
ATOM    531  HB  VAL A  34      12.720 -17.788 -12.612  1.00 94.32           H  
ATOM    532  O   VAL A  34      10.924 -15.545 -12.322  1.00 94.32           O  
ATOM    533  CG1 VAL A  34      14.344 -16.729 -11.685  1.00 94.32           C  
ATOM    534 HG11 VAL A  34      14.714 -16.514 -10.682  1.00 94.32           H  
ATOM    535 HG12 VAL A  34      15.131 -17.222 -12.256  1.00 94.32           H  
ATOM    536 HG13 VAL A  34      14.108 -15.793 -12.190  1.00 94.32           H  
ATOM    537  CG2 VAL A  34      13.542 -18.985 -11.030  1.00 94.32           C  
ATOM    538 HG21 VAL A  34      14.337 -19.410 -11.644  1.00 94.32           H  
ATOM    539 HG22 VAL A  34      13.911 -18.858 -10.012  1.00 94.32           H  
ATOM    540 HG23 VAL A  34      12.706 -19.684 -11.015  1.00 94.32           H  
ATOM    541  N   ILE A  35      11.920 -14.565 -10.559  1.00 96.46           N  
ATOM    542  H   ILE A  35      12.450 -14.720  -9.714  1.00 96.46           H  
ATOM    543  CA  ILE A  35      11.607 -13.185 -10.929  1.00 96.46           C  
ATOM    544  HA  ILE A  35      11.015 -13.181 -11.844  1.00 96.46           H  
ATOM    545  C   ILE A  35      12.904 -12.450 -11.214  1.00 96.46           C  
ATOM    546  CB  ILE A  35      10.769 -12.492  -9.840  1.00 96.46           C  
ATOM    547  HB  ILE A  35      11.290 -12.580  -8.887  1.00 96.46           H  
ATOM    548  O   ILE A  35      13.765 -12.320 -10.346  1.00 96.46           O  
ATOM    549  CG1 ILE A  35       9.410 -13.217  -9.736  1.00 96.46           C  
ATOM    550 HG12 ILE A  35       9.575 -14.264  -9.483  1.00 96.46           H  
ATOM    551 HG13 ILE A  35       8.895 -13.176 -10.696  1.00 96.46           H  
ATOM    552  CG2 ILE A  35      10.583 -10.993 -10.157  1.00 96.46           C  
ATOM    553 HG21 ILE A  35      11.548 -10.487 -10.197  1.00 96.46           H  
ATOM    554 HG22 ILE A  35      10.007 -10.505  -9.372  1.00 96.46           H  
ATOM    555 HG23 ILE A  35      10.072 -10.873 -11.112  1.00 96.46           H  
ATOM    556  CD1 ILE A  35       8.498 -12.633  -8.665  1.00 96.46           C  
ATOM    557 HD11 ILE A  35       8.112 -11.666  -8.987  1.00 96.46           H  
ATOM    558 HD12 ILE A  35       7.658 -13.307  -8.499  1.00 96.46           H  
ATOM    559 HD13 ILE A  35       9.056 -12.513  -7.736  1.00 96.46           H  
ATOM    560  N   ARG A  36      13.013 -11.930 -12.437  1.00 95.60           N  
ATOM    561  H   ARG A  36      12.244 -12.056 -13.079  1.00 95.60           H  
ATOM    562  CA  ARG A  36      14.174 -11.161 -12.879  1.00 95.60           C  
ATOM    563  HA  ARG A  36      15.052 -11.536 -12.353  1.00 95.60           H  
ATOM    564  C   ARG A  36      14.026  -9.696 -12.531  1.00 95.60           C  
ATOM    565  CB  ARG A  36      14.417 -11.351 -14.373  1.00 95.60           C  
ATOM    566  HB2 ARG A  36      15.135 -10.612 -14.727  1.00 95.60           H  
ATOM    567  HB3 ARG A  36      13.482 -11.231 -14.920  1.00 95.60           H  
ATOM    568  O   ARG A  36      13.069  -9.054 -12.953  1.00 95.60           O  
ATOM    569  CG  ARG A  36      14.996 -12.744 -14.593  1.00 95.60           C  
ATOM    570  HG2 ARG A  36      15.981 -12.797 -14.128  1.00 95.60           H  
ATOM    571  HG3 ARG A  36      14.347 -13.497 -14.146  1.00 95.60           H  
ATOM    572  CD  ARG A  36      15.129 -13.030 -16.077  1.00 95.60           C  
ATOM    573  HD2 ARG A  36      15.860 -12.349 -16.513  1.00 95.60           H  
ATOM    574  HD3 ARG A  36      14.161 -12.876 -16.553  1.00 95.60           H  
ATOM    575  NE  ARG A  36      15.577 -14.411 -16.247  1.00 95.60           N  
ATOM    576  HE  ARG A  36      16.145 -14.791 -15.504  1.00 95.60           H  
ATOM    577  NH1 ARG A  36      14.521 -14.893 -18.220  1.00 95.60           N  
ATOM    578 HH11 ARG A  36      14.723 -15.357 -19.094  1.00 95.60           H  
ATOM    579 HH12 ARG A  36      14.017 -14.018 -18.178  1.00 95.60           H  
ATOM    580  NH2 ARG A  36      16.051 -16.273 -17.432  1.00 95.60           N  
ATOM    581 HH21 ARG A  36      16.767 -16.464 -16.745  1.00 95.60           H  
ATOM    582 HH22 ARG A  36      16.159 -16.588 -18.386  1.00 95.60           H  
ATOM    583  CZ  ARG A  36      15.362 -15.191 -17.276  1.00 95.60           C  
ATOM    584  N   VAL A  37      15.003  -9.173 -11.806  1.00 97.10           N  
ATOM    585  H   VAL A  37      15.738  -9.797 -11.504  1.00 97.10           H  
ATOM    586  CA  VAL A  37      15.082  -7.771 -11.403  1.00 97.10           C  
ATOM    587  HA  VAL A  37      14.212  -7.231 -11.776  1.00 97.10           H  
ATOM    588  C   VAL A  37      16.327  -7.163 -12.030  1.00 97.10           C  
ATOM    589  CB  VAL A  37      15.083  -7.639  -9.870  1.00 97.10           C  
ATOM    590  HB  VAL A  37      15.967  -8.126  -9.458  1.00 97.10           H  
ATOM    591  O   VAL A  37      17.448  -7.602 -11.768  1.00 97.10           O  
ATOM    592  CG1 VAL A  37      15.077  -6.168  -9.441  1.00 97.10           C  
ATOM    593 HG11 VAL A  37      15.967  -5.656  -9.807  1.00 97.10           H  
ATOM    594 HG12 VAL A  37      15.053  -6.099  -8.353  1.00 97.10           H  
ATOM    595 HG13 VAL A  37      14.183  -5.681  -9.830  1.00 97.10           H  
ATOM    596  CG2 VAL A  37      13.833  -8.285  -9.258  1.00 97.10           C  
ATOM    597 HG21 VAL A  37      13.807  -9.351  -9.482  1.00 97.10           H  
ATOM    598 HG22 VAL A  37      13.841  -8.160  -8.176  1.00 97.10           H  
ATOM    599 HG23 VAL A  37      12.940  -7.813  -9.668  1.00 97.10           H  
ATOM    600  N   PHE A  38      16.130  -6.143 -12.859  1.00 97.05           N  
ATOM    601  H   PHE A  38      15.190  -5.801 -12.995  1.00 97.05           H  
ATOM    602  CA  PHE A  38      17.229  -5.411 -13.476  1.00 97.05           C  
ATOM    603  HA  PHE A  38      18.003  -6.126 -13.753  1.00 97.05           H  
ATOM    604  C   PHE A  38      17.831  -4.424 -12.481  1.00 97.05           C  
ATOM    605  CB  PHE A  38      16.760  -4.719 -14.756  1.00 97.05           C  
ATOM    606  HB2 PHE A  38      15.971  -4.009 -14.507  1.00 97.05           H  
ATOM    607  HB3 PHE A  38      17.593  -4.161 -15.184  1.00 97.05           H  
ATOM    608  O   PHE A  38      17.101  -3.730 -11.766  1.00 97.05           O  
ATOM    609  CG  PHE A  38      16.253  -5.695 -15.796  1.00 97.05           C  
ATOM    610  CD1 PHE A  38      17.144  -6.610 -16.385  1.00 97.05           C  
ATOM    611  HD1 PHE A  38      18.192  -6.593 -16.122  1.00 97.05           H  
ATOM    612  CD2 PHE A  38      14.890  -5.722 -16.142  1.00 97.05           C  
ATOM    613  HD2 PHE A  38      14.200  -5.029 -15.684  1.00 97.05           H  
ATOM    614  CE1 PHE A  38      16.676  -7.548 -17.319  1.00 97.05           C  
ATOM    615  HE1 PHE A  38      17.364  -8.246 -17.773  1.00 97.05           H  
ATOM    616  CE2 PHE A  38      14.424  -6.654 -17.087  1.00 97.05           C  
ATOM    617  HE2 PHE A  38      13.380  -6.672 -17.363  1.00 97.05           H  
ATOM    618  CZ  PHE A  38      15.318  -7.562 -17.678  1.00 97.05           C  
ATOM    619  HZ  PHE A  38      14.966  -8.269 -18.415  1.00 97.05           H  
ATOM    620  N   ILE A  39      19.158  -4.363 -12.435  1.00 96.01           N  
ATOM    621  H   ILE A  39      19.688  -4.968 -13.047  1.00 96.01           H  
ATOM    622  CA  ILE A  39      19.902  -3.488 -11.531  1.00 96.01           C  
ATOM    623  HA  ILE A  39      19.214  -2.737 -11.141  1.00 96.01           H  
ATOM    624  C   ILE A  39      20.985  -2.715 -12.278  1.00 96.01           C  
ATOM    625  CB  ILE A  39      20.472  -4.259 -10.318  1.00 96.01           C  
ATOM    626  HB  ILE A  39      21.036  -3.544  -9.718  1.00 96.01           H  
ATOM    627  O   ILE A  39      21.609  -3.221 -13.210  1.00 96.01           O  
ATOM    628  CG1 ILE A  39      21.428  -5.396 -10.732  1.00 96.01           C  
ATOM    629 HG12 ILE A  39      20.871  -6.181 -11.244  1.00 96.01           H  
ATOM    630 HG13 ILE A  39      22.174  -4.992 -11.417  1.00 96.01           H  
ATOM    631  CG2 ILE A  39      19.324  -4.790  -9.440  1.00 96.01           C  
ATOM    632 HG21 ILE A  39      19.702  -5.128  -8.475  1.00 96.01           H  
ATOM    633 HG22 ILE A  39      18.597  -3.997  -9.264  1.00 96.01           H  
ATOM    634 HG23 ILE A  39      18.821  -5.618  -9.939  1.00 96.01           H  
ATOM    635  CD1 ILE A  39      22.185  -6.018  -9.557  1.00 96.01           C  
ATOM    636 HD11 ILE A  39      22.840  -6.810  -9.920  1.00 96.01           H  
ATOM    637 HD12 ILE A  39      21.487  -6.456  -8.843  1.00 96.01           H  
ATOM    638 HD13 ILE A  39      22.788  -5.257  -9.062  1.00 96.01           H  
ATOM    639  N   LEU A  40      21.222  -1.489 -11.816  1.00 95.06           N  
ATOM    640  H   LEU A  40      20.654  -1.137 -11.059  1.00 95.06           H  
ATOM    641  CA  LEU A  40      22.312  -0.636 -12.269  1.00 95.06           C  
ATOM    642  HA  LEU A  40      22.800  -1.096 -13.128  1.00 95.06           H  
ATOM    643  C   LEU A  40      23.364  -0.496 -11.177  1.00 95.06           C  
ATOM    644  CB  LEU A  40      21.768   0.745 -12.677  1.00 95.06           C  
ATOM    645  HB2 LEU A  40      21.193   1.156 -11.847  1.00 95.06           H  
ATOM    646  HB3 LEU A  40      22.603   1.423 -12.855  1.00 95.06           H  
ATOM    647  O   LEU A  40      23.049  -0.342  -9.995  1.00 95.06           O  
ATOM    648  CG  LEU A  40      20.888   0.702 -13.932  1.00 95.06           C  
ATOM    649  HG  LEU A  40      20.149  -0.092 -13.827  1.00 95.06           H  
ATOM    650  CD1 LEU A  40      20.173   2.038 -14.123  1.00 95.06           C  
ATOM    651 HD11 LEU A  40      19.491   2.201 -13.289  1.00 95.06           H  
ATOM    652 HD12 LEU A  40      19.596   2.020 -15.047  1.00 95.06           H  
ATOM    653 HD13 LEU A  40      20.898   2.851 -14.167  1.00 95.06           H  
ATOM    654  CD2 LEU A  40      21.744   0.428 -15.155  1.00 95.06           C  
ATOM    655 HD21 LEU A  40      22.201  -0.558 -15.076  1.00 95.06           H  
ATOM    656 HD22 LEU A  40      22.545   1.166 -15.206  1.00 95.06           H  
ATOM    657 HD23 LEU A  40      21.139   0.469 -16.061  1.00 95.06           H  
ATOM    658  N   THR A  41      24.623  -0.490 -11.599  1.00 90.74           N  
ATOM    659  H   THR A  41      24.815  -0.726 -12.563  1.00 90.74           H  
ATOM    660  CA  THR A  41      25.774  -0.111 -10.767  1.00 90.74           C  
ATOM    661  HA  THR A  41      25.545  -0.290  -9.717  1.00 90.74           H  
ATOM    662  C   THR A  41      26.110   1.377 -10.906  1.00 90.74           C  
ATOM    663  CB  THR A  41      26.990  -0.967 -11.143  1.00 90.74           C  
ATOM    664  HB  THR A  41      27.861  -0.634 -10.579  1.00 90.74           H  
ATOM    665  O   THR A  41      26.791   1.940 -10.051  1.00 90.74           O  
ATOM    666  CG2 THR A  41      26.752  -2.451 -10.858  1.00 90.74           C  
ATOM    667 HG21 THR A  41      26.491  -2.590  -9.809  1.00 90.74           H  
ATOM    668 HG22 THR A  41      25.947  -2.842 -11.480  1.00 90.74           H  
ATOM    669 HG23 THR A  41      27.660  -3.017 -11.067  1.00 90.74           H  
ATOM    670  OG1 THR A  41      27.236  -0.828 -12.522  1.00 90.74           O  
ATOM    671  HG1 THR A  41      27.616  -1.647 -12.848  1.00 90.74           H  
ATOM    672  N   SER A  42      25.601   2.026 -11.959  1.00 90.46           N  
ATOM    673  H   SER A  42      25.041   1.487 -12.604  1.00 90.46           H  
ATOM    674  CA  SER A  42      25.824   3.438 -12.262  1.00 90.46           C  
ATOM    675  HA  SER A  42      26.780   3.731 -11.827  1.00 90.46           H  
ATOM    676  C   SER A  42      24.740   4.350 -11.675  1.00 90.46           C  
ATOM    677  CB  SER A  42      25.947   3.620 -13.776  1.00 90.46           C  
ATOM    678  HB2 SER A  42      26.740   2.972 -14.151  1.00 90.46           H  
ATOM    679  HB3 SER A  42      25.007   3.342 -14.252  1.00 90.46           H  
ATOM    680  O   SER A  42      23.554   4.010 -11.614  1.00 90.46           O  
ATOM    681  OG  SER A  42      26.257   4.964 -14.086  1.00 90.46           O  
ATOM    682  HG  SER A  42      26.537   4.989 -15.005  1.00 90.46           H  
ATOM    683  N   ASN A  43      25.156   5.556 -11.288  1.00 91.97           N  
ATOM    684  H   ASN A  43      26.136   5.765 -11.409  1.00 91.97           H  
ATOM    685  CA  ASN A  43      24.269   6.653 -10.890  1.00 91.97           C  
ATOM    686  HA  ASN A  43      23.291   6.245 -10.633  1.00 91.97           H  
ATOM    687  C   ASN A  43      23.994   7.633 -12.041  1.00 91.97           C  
ATOM    688  CB  ASN A  43      24.823   7.335  -9.626  1.00 91.97           C  
ATOM    689  HB2 ASN A  43      25.838   7.683  -9.818  1.00 91.97           H  
ATOM    690  HB3 ASN A  43      24.210   8.202  -9.381  1.00 91.97           H  
ATOM    691  O   ASN A  43      23.468   8.711 -11.789  1.00 91.97           O  
ATOM    692  CG  ASN A  43      24.815   6.421  -8.416  1.00 91.97           C  
ATOM    693  ND2 ASN A  43      25.674   6.654  -7.455  1.00 91.97           N  
ATOM    694 HD21 ASN A  43      26.319   7.428  -7.521  1.00 91.97           H  
ATOM    695 HD22 ASN A  43      25.675   5.989  -6.695  1.00 91.97           H  
ATOM    696  OD1 ASN A  43      24.043   5.486  -8.307  1.00 91.97           O  
ATOM    697  N   ASN A  44      24.351   7.276 -13.282  1.00 94.31           N  
ATOM    698  H   ASN A  44      24.792   6.380 -13.429  1.00 94.31           H  
ATOM    699  CA  ASN A  44      24.070   8.103 -14.452  1.00 94.31           C  
ATOM    700  HA  ASN A  44      24.579   9.055 -14.299  1.00 94.31           H  
ATOM    701  C   ASN A  44      22.544   8.348 -14.576  1.00 94.31           C  
ATOM    702  CB  ASN A  44      24.696   7.448 -15.705  1.00 94.31           C  
ATOM    703  HB2 ASN A  44      25.772   7.360 -15.556  1.00 94.31           H  
ATOM    704  HB3 ASN A  44      24.274   6.453 -15.848  1.00 94.31           H  
ATOM    705  O   ASN A  44      21.792   7.366 -14.663  1.00 94.31           O  
ATOM    706  CG  ASN A  44      24.458   8.242 -16.985  1.00 94.31           C  
ATOM    707  ND2 ASN A  44      25.280   8.099 -17.995  1.00 94.31           N  
ATOM    708 HD21 ASN A  44      25.024   8.620 -18.822  1.00 94.31           H  
ATOM    709 HD22 ASN A  44      26.081   7.485 -17.972  1.00 94.31           H  
ATOM    710  OD1 ASN A  44      23.511   8.986 -17.106  1.00 94.31           O  
ATOM    711  N   PRO A  45      22.087   9.618 -14.573  1.00 95.09           N  
ATOM    712  CA  PRO A  45      20.669   9.961 -14.651  1.00 95.09           C  
ATOM    713  HA  PRO A  45      20.140   9.520 -13.807  1.00 95.09           H  
ATOM    714  C   PRO A  45      19.997   9.468 -15.934  1.00 95.09           C  
ATOM    715  CB  PRO A  45      20.603  11.486 -14.534  1.00 95.09           C  
ATOM    716  HB2 PRO A  45      20.441  11.747 -13.488  1.00 95.09           H  
ATOM    717  HB3 PRO A  45      19.820  11.922 -15.154  1.00 95.09           H  
ATOM    718  O   PRO A  45      18.884   8.957 -15.851  1.00 95.09           O  
ATOM    719  CG  PRO A  45      21.987  11.966 -14.961  1.00 95.09           C  
ATOM    720  HG2 PRO A  45      22.253  12.911 -14.487  1.00 95.09           H  
ATOM    721  HG3 PRO A  45      22.035  12.053 -16.046  1.00 95.09           H  
ATOM    722  CD  PRO A  45      22.894  10.832 -14.504  1.00 95.09           C  
ATOM    723  HD2 PRO A  45      23.760  10.787 -15.164  1.00 95.09           H  
ATOM    724  HD3 PRO A  45      23.207  11.004 -13.474  1.00 95.09           H  
ATOM    725  N   GLU A  46      20.678   9.520 -17.080  1.00 93.99           N  
ATOM    726  H   GLU A  46      21.591   9.954 -17.087  1.00 93.99           H  
ATOM    727  CA  GLU A  46      20.166   9.045 -18.370  1.00 93.99           C  
ATOM    728  HA  GLU A  46      19.215   9.530 -18.589  1.00 93.99           H  
ATOM    729  C   GLU A  46      19.896   7.542 -18.357  1.00 93.99           C  
ATOM    730  CB  GLU A  46      21.177   9.389 -19.476  1.00 93.99           C  
ATOM    731  HB2 GLU A  46      22.041   8.733 -19.370  1.00 93.99           H  
ATOM    732  HB3 GLU A  46      21.510  10.421 -19.363  1.00 93.99           H  
ATOM    733  O   GLU A  46      18.859   7.061 -18.811  1.00 93.99           O  
ATOM    734  CG  GLU A  46      20.569   9.218 -20.878  1.00 93.99           C  
ATOM    735  HG2 GLU A  46      19.969   8.308 -20.900  1.00 93.99           H  
ATOM    736  HG3 GLU A  46      19.900  10.054 -21.078  1.00 93.99           H  
ATOM    737  CD  GLU A  46      21.621   9.112 -21.991  1.00 93.99           C  
ATOM    738  OE1 GLU A  46      21.254   8.517 -23.037  1.00 93.99           O  
ATOM    739  OE2 GLU A  46      22.786   9.510 -21.765  1.00 93.99           O  
ATOM    740  N   LEU A  47      20.816   6.773 -17.781  1.00 94.71           N  
ATOM    741  H   LEU A  47      21.642   7.225 -17.416  1.00 94.71           H  
ATOM    742  CA  LEU A  47      20.660   5.327 -17.713  1.00 94.71           C  
ATOM    743  HA  LEU A  47      20.360   4.983 -18.703  1.00 94.71           H  
ATOM    744  C   LEU A  47      19.547   4.928 -16.733  1.00 94.71           C  
ATOM    745  CB  LEU A  47      22.026   4.724 -17.371  1.00 94.71           C  
ATOM    746  HB2 LEU A  47      22.741   5.062 -18.121  1.00 94.71           H  
ATOM    747  HB3 LEU A  47      22.345   5.100 -16.399  1.00 94.71           H  
ATOM    748  O   LEU A  47      18.760   4.019 -17.008  1.00 94.71           O  
ATOM    749  CG  LEU A  47      22.040   3.191 -17.331  1.00 94.71           C  
ATOM    750  HG  LEU A  47      21.456   2.863 -16.471  1.00 94.71           H  
ATOM    751  CD1 LEU A  47      21.460   2.544 -18.585  1.00 94.71           C  
ATOM    752 HD11 LEU A  47      21.578   1.463 -18.516  1.00 94.71           H  
ATOM    753 HD12 LEU A  47      20.393   2.753 -18.656  1.00 94.71           H  
ATOM    754 HD13 LEU A  47      21.969   2.930 -19.469  1.00 94.71           H  
ATOM    755  CD2 LEU A  47      23.484   2.724 -17.161  1.00 94.71           C  
ATOM    756 HD21 LEU A  47      23.533   1.636 -17.155  1.00 94.71           H  
ATOM    757 HD22 LEU A  47      24.087   3.071 -18.000  1.00 94.71           H  
ATOM    758 HD23 LEU A  47      23.896   3.114 -16.230  1.00 94.71           H  
ATOM    759  N   ARG A  48      19.449   5.625 -15.595  1.00 95.73           N  
ATOM    760  H   ARG A  48      20.097   6.387 -15.452  1.00 95.73           H  
ATOM    761  CA  ARG A  48      18.396   5.380 -14.602  1.00 95.73           C  
ATOM    762  HA  ARG A  48      18.315   4.307 -14.430  1.00 95.73           H  
ATOM    763  C   ARG A  48      17.017   5.816 -15.092  1.00 95.73           C  
ATOM    764  CB  ARG A  48      18.742   6.070 -13.279  1.00 95.73           C  
ATOM    765  HB2 ARG A  48      18.982   7.119 -13.449  1.00 95.73           H  
ATOM    766  HB3 ARG A  48      17.860   6.004 -12.643  1.00 95.73           H  
ATOM    767  O   ARG A  48      16.044   5.121 -14.801  1.00 95.73           O  
ATOM    768  CG  ARG A  48      19.884   5.373 -12.535  1.00 95.73           C  
ATOM    769  HG2 ARG A  48      20.811   5.444 -13.103  1.00 95.73           H  
ATOM    770  HG3 ARG A  48      19.623   4.322 -12.406  1.00 95.73           H  
ATOM    771  CD  ARG A  48      20.075   5.992 -11.150  1.00 95.73           C  
ATOM    772  HD2 ARG A  48      19.100   6.076 -10.669  1.00 95.73           H  
ATOM    773  HD3 ARG A  48      20.488   6.994 -11.264  1.00 95.73           H  
ATOM    774  NE  ARG A  48      20.985   5.166 -10.332  1.00 95.73           N  
ATOM    775  HE  ARG A  48      21.793   4.775 -10.794  1.00 95.73           H  
ATOM    776  NH1 ARG A  48      19.788   5.141  -8.361  1.00 95.73           N  
ATOM    777 HH11 ARG A  48      18.950   5.507  -8.789  1.00 95.73           H  
ATOM    778 HH12 ARG A  48      19.714   4.770  -7.424  1.00 95.73           H  
ATOM    779  NH2 ARG A  48      21.702   4.123  -8.432  1.00 95.73           N  
ATOM    780 HH21 ARG A  48      21.510   3.907  -7.464  1.00 95.73           H  
ATOM    781 HH22 ARG A  48      22.661   4.156  -8.748  1.00 95.73           H  
ATOM    782  CZ  ARG A  48      20.820   4.822  -9.069  1.00 95.73           C  
ATOM    783  N   SER A  49      16.914   6.914 -15.840  1.00 95.63           N  
ATOM    784  H   SER A  49      17.740   7.461 -16.039  1.00 95.63           H  
ATOM    785  CA  SER A  49      15.655   7.355 -16.445  1.00 95.63           C  
ATOM    786  HA  SER A  49      14.888   7.385 -15.671  1.00 95.63           H  
ATOM    787  C   SER A  49      15.188   6.370 -17.512  1.00 95.63           C  
ATOM    788  CB  SER A  49      15.785   8.764 -17.028  1.00 95.63           C  
ATOM    789  HB2 SER A  49      16.100   9.464 -16.254  1.00 95.63           H  
ATOM    790  HB3 SER A  49      14.823   9.084 -17.429  1.00 95.63           H  
ATOM    791  O   SER A  49      14.041   5.931 -17.464  1.00 95.63           O  
ATOM    792  OG  SER A  49      16.722   8.779 -18.066  1.00 95.63           O  
ATOM    793  HG  SER A  49      16.746   9.670 -18.422  1.00 95.63           H  
ATOM    794  N   ARG A  50      16.083   5.913 -18.398  1.00 95.48           N  
ATOM    795  H   ARG A  50      16.976   6.382 -18.443  1.00 95.48           H  
ATOM    796  CA  ARG A  50      15.771   4.856 -19.372  1.00 95.48           C  
ATOM    797  HA  ARG A  50      14.937   5.191 -19.988  1.00 95.48           H  
ATOM    798  C   ARG A  50      15.305   3.572 -18.699  1.00 95.48           C  
ATOM    799  CB  ARG A  50      16.985   4.571 -20.264  1.00 95.48           C  
ATOM    800  HB2 ARG A  50      17.208   3.504 -20.248  1.00 95.48           H  
ATOM    801  HB3 ARG A  50      17.869   5.088 -19.888  1.00 95.48           H  
ATOM    802  O   ARG A  50      14.320   2.991 -19.145  1.00 95.48           O  
ATOM    803  CG  ARG A  50      16.730   4.978 -21.717  1.00 95.48           C  
ATOM    804  HG2 ARG A  50      15.926   4.366 -22.127  1.00 95.48           H  
ATOM    805  HG3 ARG A  50      16.456   6.032 -21.771  1.00 95.48           H  
ATOM    806  CD  ARG A  50      18.019   4.742 -22.502  1.00 95.48           C  
ATOM    807  HD2 ARG A  50      18.763   5.458 -22.153  1.00 95.48           H  
ATOM    808  HD3 ARG A  50      18.384   3.738 -22.284  1.00 95.48           H  
ATOM    809  NE  ARG A  50      17.814   4.857 -23.954  1.00 95.48           N  
ATOM    810  HE  ARG A  50      17.000   4.402 -24.343  1.00 95.48           H  
ATOM    811  NH1 ARG A  50      19.764   5.991 -24.457  1.00 95.48           N  
ATOM    812 HH11 ARG A  50      20.326   6.533 -25.097  1.00 95.48           H  
ATOM    813 HH12 ARG A  50      19.965   6.172 -23.483  1.00 95.48           H  
ATOM    814  NH2 ARG A  50      18.330   5.474 -26.073  1.00 95.48           N  
ATOM    815 HH21 ARG A  50      18.904   6.048 -26.674  1.00 95.48           H  
ATOM    816 HH22 ARG A  50      17.499   5.002 -26.400  1.00 95.48           H  
ATOM    817  CZ  ARG A  50      18.640   5.429 -24.812  1.00 95.48           C  
ATOM    818  N   LEU A  51      15.956   3.154 -17.609  1.00 97.24           N  
ATOM    819  H   LEU A  51      16.793   3.645 -17.332  1.00 97.24           H  
ATOM    820  CA  LEU A  51      15.521   1.978 -16.854  1.00 97.24           C  
ATOM    821  HA  LEU A  51      15.400   1.169 -17.574  1.00 97.24           H  
ATOM    822  C   LEU A  51      14.145   2.184 -16.202  1.00 97.24           C  
ATOM    823  CB  LEU A  51      16.602   1.563 -15.838  1.00 97.24           C  
ATOM    824  HB2 LEU A  51      17.536   1.400 -16.375  1.00 97.24           H  
ATOM    825  HB3 LEU A  51      16.755   2.378 -15.131  1.00 97.24           H  
ATOM    826  O   LEU A  51      13.330   1.264 -16.223  1.00 97.24           O  
ATOM    827  CG  LEU A  51      16.246   0.280 -15.057  1.00 97.24           C  
ATOM    828  HG  LEU A  51      15.365   0.459 -14.440  1.00 97.24           H  
ATOM    829  CD1 LEU A  51      15.977  -0.906 -15.985  1.00 97.24           C  
ATOM    830 HD11 LEU A  51      15.036  -0.746 -16.511  1.00 97.24           H  
ATOM    831 HD12 LEU A  51      15.882  -1.826 -15.409  1.00 97.24           H  
ATOM    832 HD13 LEU A  51      16.782  -1.013 -16.713  1.00 97.24           H  
ATOM    833  CD2 LEU A  51      17.389  -0.136 -14.136  1.00 97.24           C  
ATOM    834 HD21 LEU A  51      18.245  -0.423 -14.747  1.00 97.24           H  
ATOM    835 HD22 LEU A  51      17.670   0.684 -13.474  1.00 97.24           H  
ATOM    836 HD23 LEU A  51      17.091  -0.993 -13.532  1.00 97.24           H  
ATOM    837  N   LEU A  52      13.851   3.380 -15.674  1.00 97.50           N  
ATOM    838  H   LEU A  52      14.563   4.096 -15.668  1.00 97.50           H  
ATOM    839  CA  LEU A  52      12.516   3.709 -15.159  1.00 97.50           C  
ATOM    840  HA  LEU A  52      12.276   3.006 -14.362  1.00 97.50           H  
ATOM    841  C   LEU A  52      11.450   3.549 -16.247  1.00 97.50           C  
ATOM    842  CB  LEU A  52      12.484   5.150 -14.606  1.00 97.50           C  
ATOM    843  HB2 LEU A  52      13.299   5.310 -13.900  1.00 97.50           H  
ATOM    844  HB3 LEU A  52      12.645   5.844 -15.431  1.00 97.50           H  
ATOM    845  O   LEU A  52      10.449   2.872 -16.020  1.00 97.50           O  
ATOM    846  CG  LEU A  52      11.147   5.530 -13.938  1.00 97.50           C  
ATOM    847  HG  LEU A  52      10.321   5.338 -14.622  1.00 97.50           H  
ATOM    848  CD1 LEU A  52      10.884   4.774 -12.636  1.00 97.50           C  
ATOM    849 HD11 LEU A  52      10.842   3.703 -12.833  1.00 97.50           H  
ATOM    850 HD12 LEU A  52      11.673   4.987 -11.915  1.00 97.50           H  
ATOM    851 HD13 LEU A  52       9.926   5.085 -12.217  1.00 97.50           H  
ATOM    852  CD2 LEU A  52      11.146   7.021 -13.617  1.00 97.50           C  
ATOM    853 HD21 LEU A  52      11.169   7.575 -14.555  1.00 97.50           H  
ATOM    854 HD22 LEU A  52      10.230   7.290 -13.091  1.00 97.50           H  
ATOM    855 HD23 LEU A  52      12.014   7.280 -13.012  1.00 97.50           H  
ATOM    856  N   LEU A  53      11.676   4.159 -17.414  1.00 97.01           N  
ATOM    857  H   LEU A  53      12.527   4.693 -17.510  1.00 97.01           H  
ATOM    858  CA  LEU A  53      10.750   4.134 -18.548  1.00 97.01           C  
ATOM    859  HA  LEU A  53       9.766   4.470 -18.222  1.00 97.01           H  
ATOM    860  C   LEU A  53      10.566   2.716 -19.093  1.00 97.01           C  
ATOM    861  CB  LEU A  53      11.273   5.073 -19.650  1.00 97.01           C  
ATOM    862  HB2 LEU A  53      12.289   4.777 -19.914  1.00 97.01           H  
ATOM    863  HB3 LEU A  53      10.650   4.940 -20.535  1.00 97.01           H  
ATOM    864  O   LEU A  53       9.437   2.272 -19.288  1.00 97.01           O  
ATOM    865  CG  LEU A  53      11.278   6.568 -19.284  1.00 97.01           C  
ATOM    866  HG  LEU A  53      11.910   6.745 -18.414  1.00 97.01           H  
ATOM    867  CD1 LEU A  53      11.835   7.374 -20.456  1.00 97.01           C  
ATOM    868 HD11 LEU A  53      12.855   7.057 -20.673  1.00 97.01           H  
ATOM    869 HD12 LEU A  53      11.218   7.228 -21.342  1.00 97.01           H  
ATOM    870 HD13 LEU A  53      11.850   8.434 -20.202  1.00 97.01           H  
ATOM    871  CD2 LEU A  53       9.877   7.066 -18.951  1.00 97.01           C  
ATOM    872 HD21 LEU A  53       9.557   6.670 -17.988  1.00 97.01           H  
ATOM    873 HD22 LEU A  53       9.191   6.733 -19.731  1.00 97.01           H  
ATOM    874 HD23 LEU A  53       9.872   8.154 -18.897  1.00 97.01           H  
ATOM    875  N   PHE A  54      11.666   1.979 -19.253  1.00 97.84           N  
ATOM    876  H   PHE A  54      12.562   2.416 -19.091  1.00 97.84           H  
ATOM    877  CA  PHE A  54      11.650   0.575 -19.642  1.00 97.84           C  
ATOM    878  HA  PHE A  54      11.226   0.483 -20.643  1.00 97.84           H  
ATOM    879  C   PHE A  54      10.784  -0.251 -18.689  1.00 97.84           C  
ATOM    880  CB  PHE A  54      13.085   0.039 -19.653  1.00 97.84           C  
ATOM    881  HB2 PHE A  54      13.563   0.279 -18.703  1.00 97.84           H  
ATOM    882  HB3 PHE A  54      13.658   0.541 -20.434  1.00 97.84           H  
ATOM    883  O   PHE A  54       9.839  -0.906 -19.121  1.00 97.84           O  
ATOM    884  CG  PHE A  54      13.153  -1.456 -19.866  1.00 97.84           C  
ATOM    885  CD1 PHE A  54      13.451  -2.305 -18.788  1.00 97.84           C  
ATOM    886  HD1 PHE A  54      13.652  -1.893 -17.810  1.00 97.84           H  
ATOM    887  CD2 PHE A  54      12.855  -2.002 -21.123  1.00 97.84           C  
ATOM    888  HD2 PHE A  54      12.578  -1.345 -21.934  1.00 97.84           H  
ATOM    889  CE1 PHE A  54      13.468  -3.693 -18.975  1.00 97.84           C  
ATOM    890  HE1 PHE A  54      13.702  -4.342 -18.144  1.00 97.84           H  
ATOM    891  CE2 PHE A  54      12.885  -3.393 -21.319  1.00 97.84           C  
ATOM    892  HE2 PHE A  54      12.658  -3.806 -22.290  1.00 97.84           H  
ATOM    893  CZ  PHE A  54      13.189  -4.237 -20.237  1.00 97.84           C  
ATOM    894  HZ  PHE A  54      13.201  -5.310 -20.360  1.00 97.84           H  
ATOM    895  N   CYS A  55      11.056  -0.196 -17.383  1.00 98.32           N  
ATOM    896  H   CYS A  55      11.831   0.366 -17.061  1.00 98.32           H  
ATOM    897  CA  CYS A  55      10.294  -0.969 -16.410  1.00 98.32           C  
ATOM    898  HA  CYS A  55      10.305  -2.017 -16.712  1.00 98.32           H  
ATOM    899  C   CYS A  55       8.824  -0.545 -16.363  1.00 98.32           C  
ATOM    900  CB  CYS A  55      10.944  -0.848 -15.034  1.00 98.32           C  
ATOM    901  HB2 CYS A  55      11.113   0.202 -14.795  1.00 98.32           H  
ATOM    902  HB3 CYS A  55      10.270  -1.286 -14.297  1.00 98.32           H  
ATOM    903  O   CYS A  55       7.954  -1.410 -16.306  1.00 98.32           O  
ATOM    904  SG  CYS A  55      12.511  -1.755 -14.993  1.00 98.32           S  
ATOM    905  HG  CYS A  55      12.033  -2.924 -15.428  1.00 98.32           H  
ATOM    906  N   LEU A  56       8.529   0.754 -16.450  1.00 98.06           N  
ATOM    907  H   LEU A  56       9.283   1.425 -16.497  1.00 98.06           H  
ATOM    908  CA  LEU A  56       7.157   1.248 -16.512  1.00 98.06           C  
ATOM    909  HA  LEU A  56       6.637   0.905 -15.618  1.00 98.06           H  
ATOM    910  C   LEU A  56       6.415   0.671 -17.726  1.00 98.06           C  
ATOM    911  CB  LEU A  56       7.194   2.784 -16.511  1.00 98.06           C  
ATOM    912  HB2 LEU A  56       7.753   3.120 -17.385  1.00 98.06           H  
ATOM    913  HB3 LEU A  56       7.733   3.114 -15.623  1.00 98.06           H  
ATOM    914  O   LEU A  56       5.298   0.184 -17.577  1.00 98.06           O  
ATOM    915  CG  LEU A  56       5.816   3.463 -16.530  1.00 98.06           C  
ATOM    916  HG  LEU A  56       5.285   3.190 -17.442  1.00 98.06           H  
ATOM    917  CD1 LEU A  56       4.950   3.098 -15.323  1.00 98.06           C  
ATOM    918 HD11 LEU A  56       4.715   2.033 -15.343  1.00 98.06           H  
ATOM    919 HD12 LEU A  56       4.014   3.654 -15.374  1.00 98.06           H  
ATOM    920 HD13 LEU A  56       5.472   3.350 -14.400  1.00 98.06           H  
ATOM    921  CD2 LEU A  56       6.025   4.977 -16.516  1.00 98.06           C  
ATOM    922 HD21 LEU A  56       6.561   5.281 -15.617  1.00 98.06           H  
ATOM    923 HD22 LEU A  56       6.601   5.276 -17.392  1.00 98.06           H  
ATOM    924 HD23 LEU A  56       5.061   5.485 -16.551  1.00 98.06           H  
ATOM    925  N   ARG A  57       7.052   0.632 -18.900  1.00 97.81           N  
ATOM    926  H   ARG A  57       7.968   1.053 -18.964  1.00 97.81           H  
ATOM    927  CA  ARG A  57       6.482   0.009 -20.103  1.00 97.81           C  
ATOM    928  HA  ARG A  57       5.490   0.425 -20.277  1.00 97.81           H  
ATOM    929  C   ARG A  57       6.268  -1.495 -19.934  1.00 97.81           C  
ATOM    930  CB  ARG A  57       7.363   0.326 -21.318  1.00 97.81           C  
ATOM    931  HB2 ARG A  57       7.053  -0.307 -22.149  1.00 97.81           H  
ATOM    932  HB3 ARG A  57       8.407   0.110 -21.090  1.00 97.81           H  
ATOM    933  O   ARG A  57       5.188  -1.981 -20.248  1.00 97.81           O  
ATOM    934  CG  ARG A  57       7.215   1.790 -21.757  1.00 97.81           C  
ATOM    935  HG2 ARG A  57       6.198   1.947 -22.116  1.00 97.81           H  
ATOM    936  HG3 ARG A  57       7.388   2.468 -20.921  1.00 97.81           H  
ATOM    937  CD  ARG A  57       8.204   2.123 -22.875  1.00 97.81           C  
ATOM    938  HD2 ARG A  57       9.175   2.329 -22.424  1.00 97.81           H  
ATOM    939  HD3 ARG A  57       8.324   1.257 -23.526  1.00 97.81           H  
ATOM    940  NE  ARG A  57       7.765   3.299 -23.645  1.00 97.81           N  
ATOM    941  HE  ARG A  57       7.626   4.157 -23.130  1.00 97.81           H  
ATOM    942  NH1 ARG A  57       7.826   2.394 -25.754  1.00 97.81           N  
ATOM    943 HH11 ARG A  57       7.638   2.493 -26.741  1.00 97.81           H  
ATOM    944 HH12 ARG A  57       7.924   1.471 -25.355  1.00 97.81           H  
ATOM    945  NH2 ARG A  57       7.239   4.529 -25.476  1.00 97.81           N  
ATOM    946 HH21 ARG A  57       6.938   4.592 -26.438  1.00 97.81           H  
ATOM    947 HH22 ARG A  57       7.020   5.309 -24.873  1.00 97.81           H  
ATOM    948  CZ  ARG A  57       7.614   3.401 -24.950  1.00 97.81           C  
ATOM    949  N   ILE A  58       7.217  -2.225 -19.339  1.00 98.32           N  
ATOM    950  H   ILE A  58       8.093  -1.769 -19.128  1.00 98.32           H  
ATOM    951  CA  ILE A  58       7.048  -3.660 -19.033  1.00 98.32           C  
ATOM    952  HA  ILE A  58       6.802  -4.179 -19.959  1.00 98.32           H  
ATOM    953  C   ILE A  58       5.871  -3.908 -18.080  1.00 98.32           C  
ATOM    954  CB  ILE A  58       8.351  -4.262 -18.454  1.00 98.32           C  
ATOM    955  HB  ILE A  58       8.643  -3.668 -17.588  1.00 98.32           H  
ATOM    956  O   ILE A  58       5.116  -4.861 -18.274  1.00 98.32           O  
ATOM    957  CG1 ILE A  58       9.532  -4.226 -19.448  1.00 98.32           C  
ATOM    958 HG12 ILE A  58       9.746  -3.196 -19.733  1.00 98.32           H  
ATOM    959 HG13 ILE A  58      10.423  -4.610 -18.949  1.00 98.32           H  
ATOM    960  CG2 ILE A  58       8.145  -5.711 -17.964  1.00 98.32           C  
ATOM    961 HG21 ILE A  58       7.509  -5.724 -17.079  1.00 98.32           H  
ATOM    962 HG22 ILE A  58       9.104  -6.152 -17.691  1.00 98.32           H  
ATOM    963 HG23 ILE A  58       7.676  -6.310 -18.745  1.00 98.32           H  
ATOM    964  CD1 ILE A  58       9.330  -5.009 -20.746  1.00 98.32           C  
ATOM    965 HD11 ILE A  58       9.160  -6.065 -20.535  1.00 98.32           H  
ATOM    966 HD12 ILE A  58       8.489  -4.600 -21.306  1.00 98.32           H  
ATOM    967 HD13 ILE A  58      10.230  -4.915 -21.355  1.00 98.32           H  
ATOM    968  N   VAL A  59       5.683  -3.065 -17.059  1.00 98.26           N  
ATOM    969  H   VAL A  59       6.342  -2.310 -16.931  1.00 98.26           H  
ATOM    970  CA  VAL A  59       4.542  -3.180 -16.134  1.00 98.26           C  
ATOM    971  HA  VAL A  59       4.541  -4.182 -15.705  1.00 98.26           H  
ATOM    972  C   VAL A  59       3.214  -3.015 -16.867  1.00 98.26           C  
ATOM    973  CB  VAL A  59       4.646  -2.163 -14.980  1.00 98.26           C  
ATOM    974  HB  VAL A  59       4.830  -1.165 -15.378  1.00 98.26           H  
ATOM    975  O   VAL A  59       2.244  -3.682 -16.505  1.00 98.26           O  
ATOM    976  CG1 VAL A  59       3.387  -2.112 -14.102  1.00 98.26           C  
ATOM    977 HG11 VAL A  59       3.124  -3.115 -13.767  1.00 98.26           H  
ATOM    978 HG12 VAL A  59       3.575  -1.484 -13.231  1.00 98.26           H  
ATOM    979 HG13 VAL A  59       2.555  -1.680 -14.658  1.00 98.26           H  
ATOM    980  CG2 VAL A  59       5.798  -2.547 -14.049  1.00 98.26           C  
ATOM    981 HG21 VAL A  59       5.611  -3.525 -13.608  1.00 98.26           H  
ATOM    982 HG22 VAL A  59       6.734  -2.594 -14.606  1.00 98.26           H  
ATOM    983 HG23 VAL A  59       5.913  -1.795 -13.268  1.00 98.26           H  
ATOM    984  N   LEU A  60       3.170  -2.156 -17.885  1.00 97.70           N  
ATOM    985  H   LEU A  60       4.017  -1.658 -18.120  1.00 97.70           H  
ATOM    986  CA  LEU A  60       1.959  -1.806 -18.627  1.00 97.70           C  
ATOM    987  HA  LEU A  60       1.094  -1.934 -17.977  1.00 97.70           H  
ATOM    988  C   LEU A  60       1.695  -2.699 -19.842  1.00 97.70           C  
ATOM    989  CB  LEU A  60       2.049  -0.328 -19.029  1.00 97.70           C  
ATOM    990  HB2 LEU A  60       2.941  -0.188 -19.639  1.00 97.70           H  
ATOM    991  HB3 LEU A  60       1.182  -0.074 -19.639  1.00 97.70           H  
ATOM    992  O   LEU A  60       0.546  -2.808 -20.247  1.00 97.70           O  
ATOM    993  CG  LEU A  60       2.108   0.625 -17.822  1.00 97.70           C  
ATOM    994  HG  LEU A  60       2.935   0.362 -17.162  1.00 97.70           H  
ATOM    995  CD1 LEU A  60       2.324   2.049 -18.305  1.00 97.70           C  
ATOM    996 HD11 LEU A  60       2.413   2.710 -17.443  1.00 97.70           H  
ATOM    997 HD12 LEU A  60       3.259   2.073 -18.865  1.00 97.70           H  
ATOM    998 HD13 LEU A  60       1.501   2.369 -18.945  1.00 97.70           H  
ATOM    999  CD2 LEU A  60       0.847   0.578 -16.970  1.00 97.70           C  
ATOM   1000 HD21 LEU A  60       0.879   1.368 -16.220  1.00 97.70           H  
ATOM   1001 HD22 LEU A  60      -0.024   0.700 -17.614  1.00 97.70           H  
ATOM   1002 HD23 LEU A  60       0.791  -0.380 -16.454  1.00 97.70           H  
ATOM   1003  N   SER A  61       2.723  -3.358 -20.372  1.00 97.57           N  
ATOM   1004  H   SER A  61       3.639  -3.135 -20.010  1.00 97.57           H  
ATOM   1005  CA  SER A  61       2.689  -4.152 -21.604  1.00 97.57           C  
ATOM   1006  HA  SER A  61       2.593  -3.448 -22.431  1.00 97.57           H  
ATOM   1007  C   SER A  61       1.536  -5.161 -21.668  1.00 97.57           C  
ATOM   1008  CB  SER A  61       4.028  -4.882 -21.718  1.00 97.57           C  
ATOM   1009  HB2 SER A  61       4.221  -5.391 -20.773  1.00 97.57           H  
ATOM   1010  HB3 SER A  61       4.818  -4.147 -21.871  1.00 97.57           H  
ATOM   1011  O   SER A  61       1.201  -5.748 -20.644  1.00 97.57           O  
ATOM   1012  OG  SER A  61       4.044  -5.841 -22.756  1.00 97.57           O  
ATOM   1013  HG  SER A  61       4.059  -5.359 -23.586  1.00 97.57           H  
ATOM   1014  N   ASN A  62       0.944  -5.432 -22.834  1.00 94.41           N  
ATOM   1015  H   ASN A  62       1.276  -4.960 -23.663  1.00 94.41           H  
ATOM   1016  CA  ASN A  62      -0.095  -6.465 -22.976  1.00 94.41           C  
ATOM   1017  HA  ASN A  62      -0.833  -6.345 -22.183  1.00 94.41           H  
ATOM   1018  C   ASN A  62       0.482  -7.885 -22.844  1.00 94.41           C  
ATOM   1019  CB  ASN A  62      -0.804  -6.293 -24.324  1.00 94.41           C  
ATOM   1020  HB2 ASN A  62      -0.065  -6.175 -25.117  1.00 94.41           H  
ATOM   1021  HB3 ASN A  62      -1.384  -7.188 -24.549  1.00 94.41           H  
ATOM   1022  O   ASN A  62      -0.057  -8.715 -22.109  1.00 94.41           O  
ATOM   1023  CG  ASN A  62      -1.767  -5.128 -24.356  1.00 94.41           C  
ATOM   1024  ND2 ASN A  62      -1.843  -4.468 -25.484  1.00 94.41           N  
ATOM   1025 HD21 ASN A  62      -1.181  -4.658 -26.223  1.00 94.41           H  
ATOM   1026 HD22 ASN A  62      -2.500  -3.705 -25.566  1.00 94.41           H  
ATOM   1027  OD1 ASN A  62      -2.474  -4.841 -23.399  1.00 94.41           O  
ATOM   1028  N   GLY A  63       1.613  -8.152 -23.496  1.00 92.97           N  
ATOM   1029  H   GLY A  63       1.923  -7.470 -24.174  1.00 92.97           H  
ATOM   1030  CA  GLY A  63       2.269  -9.457 -23.551  1.00 92.97           C  
ATOM   1031  HA2 GLY A  63       1.513 -10.229 -23.698  1.00 92.97           H  
ATOM   1032  HA3 GLY A  63       2.933  -9.458 -24.415  1.00 92.97           H  
ATOM   1033  C   GLY A  63       3.098  -9.823 -22.317  1.00 92.97           C  
ATOM   1034  O   GLY A  63       3.580 -10.956 -22.206  1.00 92.97           O  
ATOM   1035  N   ALA A  64       3.294  -8.898 -21.370  1.00 96.46           N  
ATOM   1036  H   ALA A  64       2.938  -7.968 -21.535  1.00 96.46           H  
ATOM   1037  CA  ALA A  64       4.105  -9.165 -20.187  1.00 96.46           C  
ATOM   1038  HA  ALA A  64       5.024  -9.642 -20.528  1.00 96.46           H  
ATOM   1039  C   ALA A  64       3.406 -10.134 -19.219  1.00 96.46           C  
ATOM   1040  CB  ALA A  64       4.514  -7.855 -19.513  1.00 96.46           C  
ATOM   1041  HB1 ALA A  64       5.064  -8.058 -18.594  1.00 96.46           H  
ATOM   1042  HB2 ALA A  64       3.632  -7.261 -19.273  1.00 96.46           H  
ATOM   1043  HB3 ALA A  64       5.157  -7.285 -20.184  1.00 96.46           H  
ATOM   1044  O   ALA A  64       2.295  -9.890 -18.737  1.00 96.46           O  
ATOM   1045  N   ARG A  65       4.107 -11.220 -18.875  1.00 95.96           N  
ATOM   1046  H   ARG A  65       5.000 -11.359 -19.327  1.00 95.96           H  
ATOM   1047  CA  ARG A  65       3.716 -12.142 -17.802  1.00 95.96           C  
ATOM   1048  HA  ARG A  65       2.662 -12.391 -17.921  1.00 95.96           H  
ATOM   1049  C   ARG A  65       3.878 -11.476 -16.440  1.00 95.96           C  
ATOM   1050  CB  ARG A  65       4.561 -13.424 -17.859  1.00 95.96           C  
ATOM   1051  HB2 ARG A  65       5.611 -13.164 -17.725  1.00 95.96           H  
ATOM   1052  HB3 ARG A  65       4.265 -14.078 -17.038  1.00 95.96           H  
ATOM   1053  O   ARG A  65       4.717 -10.592 -16.275  1.00 95.96           O  
ATOM   1054  CG  ARG A  65       4.391 -14.188 -19.178  1.00 95.96           C  
ATOM   1055  HG2 ARG A  65       4.712 -13.563 -20.012  1.00 95.96           H  
ATOM   1056  HG3 ARG A  65       3.343 -14.453 -19.314  1.00 95.96           H  
ATOM   1057  CD  ARG A  65       5.245 -15.457 -19.152  1.00 95.96           C  
ATOM   1058  HD2 ARG A  65       6.277 -15.177 -18.940  1.00 95.96           H  
ATOM   1059  HD3 ARG A  65       4.884 -16.109 -18.356  1.00 95.96           H  
ATOM   1060  NE  ARG A  65       5.184 -16.165 -20.442  1.00 95.96           N  
ATOM   1061  HE  ARG A  65       4.561 -15.782 -21.139  1.00 95.96           H  
ATOM   1062  NH1 ARG A  65       6.706 -17.809 -19.944  1.00 95.96           N  
ATOM   1063 HH11 ARG A  65       7.249 -18.615 -20.220  1.00 95.96           H  
ATOM   1064 HH12 ARG A  65       6.808 -17.417 -19.019  1.00 95.96           H  
ATOM   1065  NH2 ARG A  65       5.741 -17.768 -21.957  1.00 95.96           N  
ATOM   1066 HH21 ARG A  65       6.249 -18.606 -22.203  1.00 95.96           H  
ATOM   1067 HH22 ARG A  65       5.120 -17.343 -22.631  1.00 95.96           H  
ATOM   1068  CZ  ARG A  65       5.875 -17.241 -20.774  1.00 95.96           C  
ATOM   1069  N   ASP A  66       3.149 -11.974 -15.449  1.00 96.02           N  
ATOM   1070  H   ASP A  66       2.418 -12.636 -15.668  1.00 96.02           H  
ATOM   1071  CA  ASP A  66       3.184 -11.449 -14.081  1.00 96.02           C  
ATOM   1072  HA  ASP A  66       2.816 -10.423 -14.087  1.00 96.02           H  
ATOM   1073  C   ASP A  66       4.610 -11.389 -13.501  1.00 96.02           C  
ATOM   1074  CB  ASP A  66       2.238 -12.290 -13.207  1.00 96.02           C  
ATOM   1075  HB2 ASP A  66       2.429 -13.349 -13.381  1.00 96.02           H  
ATOM   1076  HB3 ASP A  66       2.461 -12.085 -12.159  1.00 96.02           H  
ATOM   1077  O   ASP A  66       4.991 -10.367 -12.936  1.00 96.02           O  
ATOM   1078  CG  ASP A  66       0.747 -11.986 -13.438  1.00 96.02           C  
ATOM   1079  OD1 ASP A  66       0.431 -10.978 -14.112  1.00 96.02           O  
ATOM   1080  OD2 ASP A  66      -0.090 -12.764 -12.938  1.00 96.02           O  
ATOM   1081  N   SER A  67       5.460 -12.395 -13.747  1.00 95.68           N  
ATOM   1082  H   SER A  67       5.130 -13.199 -14.260  1.00 95.68           H  
ATOM   1083  CA  SER A  67       6.865 -12.378 -13.302  1.00 95.68           C  
ATOM   1084  HA  SER A  67       6.876 -12.259 -12.219  1.00 95.68           H  
ATOM   1085  C   SER A  67       7.682 -11.217 -13.887  1.00 95.68           C  
ATOM   1086  CB  SER A  67       7.555 -13.707 -13.633  1.00 95.68           C  
ATOM   1087  HB2 SER A  67       8.593 -13.661 -13.303  1.00 95.68           H  
ATOM   1088  HB3 SER A  67       7.058 -14.514 -13.095  1.00 95.68           H  
ATOM   1089  O   SER A  67       8.498 -10.631 -13.176  1.00 95.68           O  
ATOM   1090  OG  SER A  67       7.512 -13.973 -15.026  1.00 95.68           O  
ATOM   1091  HG  SER A  67       8.206 -14.608 -15.215  1.00 95.68           H  
ATOM   1092  N   HIS A  68       7.447 -10.834 -15.149  1.00 97.67           N  
ATOM   1093  H   HIS A  68       6.718 -11.306 -15.664  1.00 97.67           H  
ATOM   1094  CA  HIS A  68       8.101  -9.672 -15.760  1.00 97.67           C  
ATOM   1095  HA  HIS A  68       9.177  -9.747 -15.606  1.00 97.67           H  
ATOM   1096  C   HIS A  68       7.633  -8.374 -15.101  1.00 97.67           C  
ATOM   1097  CB  HIS A  68       7.816  -9.605 -17.270  1.00 97.67           C  
ATOM   1098  HB2 HIS A  68       6.753  -9.420 -17.424  1.00 97.67           H  
ATOM   1099  HB3 HIS A  68       8.357  -8.753 -17.682  1.00 97.67           H  
ATOM   1100  O   HIS A  68       8.451  -7.511 -14.788  1.00 97.67           O  
ATOM   1101  CG  HIS A  68       8.202 -10.823 -18.070  1.00 97.67           C  
ATOM   1102  CD2 HIS A  68       9.195 -11.725 -17.796  1.00 97.67           C  
ATOM   1103  HD2 HIS A  68       9.844 -11.719 -16.933  1.00 97.67           H  
ATOM   1104  ND1 HIS A  68       7.643 -11.190 -19.272  1.00 97.67           N  
ATOM   1105  HD1 HIS A  68       7.055 -10.602 -19.845  1.00 97.67           H  
ATOM   1106  CE1 HIS A  68       8.280 -12.289 -19.707  1.00 97.67           C  
ATOM   1107  HE1 HIS A  68       8.118 -12.760 -20.665  1.00 97.67           H  
ATOM   1108  NE2 HIS A  68       9.223 -12.663 -18.833  1.00 97.67           N  
ATOM   1109  N   ARG A  69       6.323  -8.252 -14.852  1.00 98.28           N  
ATOM   1110  H   ARG A  69       5.719  -9.021 -15.105  1.00 98.28           H  
ATOM   1111  CA  ARG A  69       5.735  -7.059 -14.231  1.00 98.28           C  
ATOM   1112  HA  ARG A  69       6.080  -6.174 -14.765  1.00 98.28           H  
ATOM   1113  C   ARG A  69       6.189  -6.898 -12.782  1.00 98.28           C  
ATOM   1114  CB  ARG A  69       4.206  -7.111 -14.305  1.00 98.28           C  
ATOM   1115  HB2 ARG A  69       3.826  -6.171 -13.904  1.00 98.28           H  
ATOM   1116  HB3 ARG A  69       3.843  -7.932 -13.687  1.00 98.28           H  
ATOM   1117  O   ARG A  69       6.520  -5.791 -12.369  1.00 98.28           O  
ATOM   1118  CG  ARG A  69       3.646  -7.261 -15.722  1.00 98.28           C  
ATOM   1119  HG2 ARG A  69       3.979  -8.204 -16.157  1.00 98.28           H  
ATOM   1120  HG3 ARG A  69       3.986  -6.439 -16.351  1.00 98.28           H  
ATOM   1121  CD  ARG A  69       2.120  -7.255 -15.647  1.00 98.28           C  
ATOM   1122  HD2 ARG A  69       1.794  -7.934 -14.859  1.00 98.28           H  
ATOM   1123  HD3 ARG A  69       1.781  -6.247 -15.408  1.00 98.28           H  
ATOM   1124  NE  ARG A  69       1.530  -7.701 -16.908  1.00 98.28           N  
ATOM   1125  HE  ARG A  69       1.570  -8.689 -17.114  1.00 98.28           H  
ATOM   1126  NH1 ARG A  69       0.931  -5.668 -17.852  1.00 98.28           N  
ATOM   1127 HH11 ARG A  69       0.701  -5.233 -18.734  1.00 98.28           H  
ATOM   1128 HH12 ARG A  69       1.404  -5.115 -17.152  1.00 98.28           H  
ATOM   1129  NH2 ARG A  69       0.530  -7.586 -18.893  1.00 98.28           N  
ATOM   1130 HH21 ARG A  69       0.346  -7.026 -19.713  1.00 98.28           H  
ATOM   1131 HH22 ARG A  69       0.745  -8.563 -19.030  1.00 98.28           H  
ATOM   1132  CZ  ARG A  69       1.001  -6.967 -17.860  1.00 98.28           C  
ATOM   1133  N   PHE A  70       6.255  -7.990 -12.020  1.00 98.07           N  
ATOM   1134  H   PHE A  70       5.912  -8.861 -12.399  1.00 98.07           H  
ATOM   1135  CA  PHE A  70       6.752  -7.975 -10.643  1.00 98.07           C  
ATOM   1136  HA  PHE A  70       6.205  -7.225 -10.072  1.00 98.07           H  
ATOM   1137  C   PHE A  70       8.223  -7.568 -10.597  1.00 98.07           C  
ATOM   1138  CB  PHE A  70       6.543  -9.347  -9.985  1.00 98.07           C  
ATOM   1139  HB2 PHE A  70       7.134 -10.079 -10.535  1.00 98.07           H  
ATOM   1140  HB3 PHE A  70       6.936  -9.302  -8.969  1.00 98.07           H  
ATOM   1141  O   PHE A  70       8.580  -6.675  -9.832  1.00 98.07           O  
ATOM   1142  CG  PHE A  70       5.114  -9.862  -9.909  1.00 98.07           C  
ATOM   1143  CD1 PHE A  70       4.002  -9.000 -10.036  1.00 98.07           C  
ATOM   1144  HD1 PHE A  70       4.134  -7.936 -10.171  1.00 98.07           H  
ATOM   1145  CD2 PHE A  70       4.897 -11.240  -9.722  1.00 98.07           C  
ATOM   1146  HD2 PHE A  70       5.736 -11.913  -9.622  1.00 98.07           H  
ATOM   1147  CE1 PHE A  70       2.697  -9.518 -10.014  1.00 98.07           C  
ATOM   1148  HE1 PHE A  70       1.849  -8.859 -10.131  1.00 98.07           H  
ATOM   1149  CE2 PHE A  70       3.590 -11.754  -9.676  1.00 98.07           C  
ATOM   1150  HE2 PHE A  70       3.426 -12.812  -9.536  1.00 98.07           H  
ATOM   1151  CZ  PHE A  70       2.490 -10.894  -9.830  1.00 98.07           C  
ATOM   1152  HZ  PHE A  70       1.488 -11.295  -9.811  1.00 98.07           H  
ATOM   1153  N   GLY A  71       9.057  -8.150 -11.463  1.00 97.90           N  
ATOM   1154  H   GLY A  71       8.706  -8.881 -12.064  1.00 97.90           H  
ATOM   1155  CA  GLY A  71      10.466  -7.783 -11.583  1.00 97.90           C  
ATOM   1156  HA2 GLY A  71      10.986  -8.008 -10.651  1.00 97.90           H  
ATOM   1157  HA3 GLY A  71      10.892  -8.381 -12.389  1.00 97.90           H  
ATOM   1158  C   GLY A  71      10.670  -6.308 -11.929  1.00 97.90           C  
ATOM   1159  O   GLY A  71      11.446  -5.615 -11.272  1.00 97.90           O  
ATOM   1160  N   ALA A  72       9.899  -5.802 -12.893  1.00 98.46           N  
ATOM   1161  H   ALA A  72       9.297  -6.427 -13.410  1.00 98.46           H  
ATOM   1162  CA  ALA A  72       9.920  -4.399 -13.286  1.00 98.46           C  
ATOM   1163  HA  ALA A  72      10.943  -4.133 -13.553  1.00 98.46           H  
ATOM   1164  C   ALA A  72       9.494  -3.458 -12.145  1.00 98.46           C  
ATOM   1165  CB  ALA A  72       9.044  -4.247 -14.530  1.00 98.46           C  
ATOM   1166  HB1 ALA A  72       9.447  -4.853 -15.341  1.00 98.46           H  
ATOM   1167  HB2 ALA A  72       8.025  -4.568 -14.316  1.00 98.46           H  
ATOM   1168  HB3 ALA A  72       9.036  -3.202 -14.841  1.00 98.46           H  
ATOM   1169  O   ALA A  72      10.161  -2.449 -11.923  1.00 98.46           O  
ATOM   1170  N   LEU A  73       8.458  -3.796 -11.366  1.00 98.27           N  
ATOM   1171  H   LEU A  73       7.925  -4.621 -11.600  1.00 98.27           H  
ATOM   1172  CA  LEU A  73       8.081  -3.013 -10.182  1.00 98.27           C  
ATOM   1173  HA  LEU A  73       7.946  -1.975 -10.485  1.00 98.27           H  
ATOM   1174  C   LEU A  73       9.192  -2.998  -9.123  1.00 98.27           C  
ATOM   1175  CB  LEU A  73       6.770  -3.539  -9.570  1.00 98.27           C  
ATOM   1176  HB2 LEU A  73       6.829  -4.625  -9.492  1.00 98.27           H  
ATOM   1177  HB3 LEU A  73       6.680  -3.143  -8.559  1.00 98.27           H  
ATOM   1178  O   LEU A  73       9.529  -1.928  -8.620  1.00 98.27           O  
ATOM   1179  CG  LEU A  73       5.496  -3.156 -10.340  1.00 98.27           C  
ATOM   1180  HG  LEU A  73       5.553  -3.536 -11.361  1.00 98.27           H  
ATOM   1181  CD1 LEU A  73       4.291  -3.792  -9.655  1.00 98.27           C  
ATOM   1182 HD11 LEU A  73       4.186  -3.386  -8.649  1.00 98.27           H  
ATOM   1183 HD12 LEU A  73       4.432  -4.872  -9.601  1.00 98.27           H  
ATOM   1184 HD13 LEU A  73       3.387  -3.570 -10.223  1.00 98.27           H  
ATOM   1185  CD2 LEU A  73       5.246  -1.645 -10.372  1.00 98.27           C  
ATOM   1186 HD21 LEU A  73       6.025  -1.144 -10.948  1.00 98.27           H  
ATOM   1187 HD22 LEU A  73       5.231  -1.241  -9.360  1.00 98.27           H  
ATOM   1188 HD23 LEU A  73       4.291  -1.442 -10.857  1.00 98.27           H  
ATOM   1189  N   LEU A  74       9.796  -4.150  -8.809  1.00 98.17           N  
ATOM   1190  H   LEU A  74       9.486  -4.995  -9.267  1.00 98.17           H  
ATOM   1191  CA  LEU A  74      10.904  -4.234  -7.846  1.00 98.17           C  
ATOM   1192  HA  LEU A  74      10.577  -3.827  -6.889  1.00 98.17           H  
ATOM   1193  C   LEU A  74      12.111  -3.389  -8.289  1.00 98.17           C  
ATOM   1194  CB  LEU A  74      11.320  -5.704  -7.658  1.00 98.17           C  
ATOM   1195  HB2 LEU A  74      11.553  -6.122  -8.637  1.00 98.17           H  
ATOM   1196  HB3 LEU A  74      12.235  -5.728  -7.065  1.00 98.17           H  
ATOM   1197  O   LEU A  74      12.719  -2.695  -7.467  1.00 98.17           O  
ATOM   1198  CG  LEU A  74      10.280  -6.610  -6.971  1.00 98.17           C  
ATOM   1199  HG  LEU A  74       9.340  -6.591  -7.522  1.00 98.17           H  
ATOM   1200  CD1 LEU A  74      10.800  -8.047  -6.949  1.00 98.17           C  
ATOM   1201 HD11 LEU A  74      10.058  -8.702  -6.493  1.00 98.17           H  
ATOM   1202 HD12 LEU A  74      10.980  -8.387  -7.969  1.00 98.17           H  
ATOM   1203 HD13 LEU A  74      11.729  -8.105  -6.381  1.00 98.17           H  
ATOM   1204  CD2 LEU A  74       9.978  -6.179  -5.538  1.00 98.17           C  
ATOM   1205 HD21 LEU A  74      10.906  -6.104  -4.970  1.00 98.17           H  
ATOM   1206 HD22 LEU A  74       9.326  -6.910  -5.061  1.00 98.17           H  
ATOM   1207 HD23 LEU A  74       9.475  -5.212  -5.532  1.00 98.17           H  
ATOM   1208  N   THR A  75      12.428  -3.396  -9.588  1.00 98.13           N  
ATOM   1209  H   THR A  75      11.951  -4.042 -10.201  1.00 98.13           H  
ATOM   1210  CA  THR A  75      13.439  -2.505 -10.172  1.00 98.13           C  
ATOM   1211  HA  THR A  75      14.380  -2.650  -9.641  1.00 98.13           H  
ATOM   1212  C   THR A  75      13.040  -1.040 -10.004  1.00 98.13           C  
ATOM   1213  CB  THR A  75      13.682  -2.820 -11.656  1.00 98.13           C  
ATOM   1214  HB  THR A  75      12.736  -2.817 -12.197  1.00 98.13           H  
ATOM   1215  O   THR A  75      13.841  -0.261  -9.487  1.00 98.13           O  
ATOM   1216  CG2 THR A  75      14.643  -1.829 -12.304  1.00 98.13           C  
ATOM   1217 HG21 THR A  75      14.147  -0.870 -12.455  1.00 98.13           H  
ATOM   1218 HG22 THR A  75      14.953  -2.204 -13.279  1.00 98.13           H  
ATOM   1219 HG23 THR A  75      15.519  -1.684 -11.671  1.00 98.13           H  
ATOM   1220  OG1 THR A  75      14.292  -4.076 -11.803  1.00 98.13           O  
ATOM   1221  HG1 THR A  75      15.236  -3.931 -11.701  1.00 98.13           H  
ATOM   1222  N   MET A  76      11.810  -0.663 -10.376  1.00 97.56           N  
ATOM   1223  H   MET A  76      11.195  -1.357 -10.777  1.00 97.56           H  
ATOM   1224  CA  MET A  76      11.323   0.719 -10.284  1.00 97.56           C  
ATOM   1225  HA  MET A  76      11.942   1.346 -10.926  1.00 97.56           H  
ATOM   1226  C   MET A  76      11.429   1.274  -8.866  1.00 97.56           C  
ATOM   1227  CB  MET A  76       9.865   0.840 -10.747  1.00 97.56           C  
ATOM   1228  HB2 MET A  76       9.262   0.058 -10.285  1.00 97.56           H  
ATOM   1229  HB3 MET A  76       9.483   1.805 -10.416  1.00 97.56           H  
ATOM   1230  O   MET A  76      12.015   2.337  -8.674  1.00 97.56           O  
ATOM   1231  CG  MET A  76       9.712   0.768 -12.263  1.00 97.56           C  
ATOM   1232  HG2 MET A  76      10.235   1.607 -12.722  1.00 97.56           H  
ATOM   1233  HG3 MET A  76      10.195  -0.148 -12.603  1.00 97.56           H  
ATOM   1234  SD  MET A  76       7.991   0.761 -12.834  1.00 97.56           S  
ATOM   1235  CE  MET A  76       7.442   2.388 -12.252  1.00 97.56           C  
ATOM   1236  HE1 MET A  76       8.063   3.164 -12.700  1.00 97.56           H  
ATOM   1237  HE2 MET A  76       6.404   2.540 -12.546  1.00 97.56           H  
ATOM   1238  HE3 MET A  76       7.506   2.442 -11.165  1.00 97.56           H  
ATOM   1239  N   PHE A  77      10.920   0.555  -7.862  1.00 97.14           N  
ATOM   1240  H   PHE A  77      10.452  -0.315  -8.071  1.00 97.14           H  
ATOM   1241  CA  PHE A  77      10.994   1.004  -6.467  1.00 97.14           C  
ATOM   1242  HA  PHE A  77      10.602   2.020  -6.408  1.00 97.14           H  
ATOM   1243  C   PHE A  77      12.432   1.080  -5.936  1.00 97.14           C  
ATOM   1244  CB  PHE A  77      10.127   0.109  -5.573  1.00 97.14           C  
ATOM   1245  HB2 PHE A  77      10.374   0.347  -4.538  1.00 97.14           H  
ATOM   1246  HB3 PHE A  77      10.377  -0.937  -5.749  1.00 97.14           H  
ATOM   1247  O   PHE A  77      12.687   1.783  -4.964  1.00 97.14           O  
ATOM   1248  CG  PHE A  77       8.635   0.329  -5.721  1.00 97.14           C  
ATOM   1249  CD1 PHE A  77       8.061   1.518  -5.234  1.00 97.14           C  
ATOM   1250  HD1 PHE A  77       8.684   2.253  -4.745  1.00 97.14           H  
ATOM   1251  CD2 PHE A  77       7.811  -0.646  -6.312  1.00 97.14           C  
ATOM   1252  HD2 PHE A  77       8.233  -1.588  -6.631  1.00 97.14           H  
ATOM   1253  CE1 PHE A  77       6.680   1.748  -5.376  1.00 97.14           C  
ATOM   1254  HE1 PHE A  77       6.240   2.659  -5.001  1.00 97.14           H  
ATOM   1255  CE2 PHE A  77       6.433  -0.414  -6.467  1.00 97.14           C  
ATOM   1256  HE2 PHE A  77       5.806  -1.168  -6.920  1.00 97.14           H  
ATOM   1257  CZ  PHE A  77       5.867   0.784  -5.997  1.00 97.14           C  
ATOM   1258  HZ  PHE A  77       4.804   0.952  -6.089  1.00 97.14           H  
ATOM   1259  N   SER A  78      13.388   0.412  -6.585  1.00 96.64           N  
ATOM   1260  H   SER A  78      13.124  -0.138  -7.391  1.00 96.64           H  
ATOM   1261  CA  SER A  78      14.801   0.439  -6.195  1.00 96.64           C  
ATOM   1262  HA  SER A  78      14.856   0.687  -5.135  1.00 96.64           H  
ATOM   1263  C   SER A  78      15.630   1.525  -6.882  1.00 96.64           C  
ATOM   1264  CB  SER A  78      15.423  -0.944  -6.394  1.00 96.64           C  
ATOM   1265  HB2 SER A  78      16.460  -0.921  -6.060  1.00 96.64           H  
ATOM   1266  HB3 SER A  78      15.396  -1.217  -7.449  1.00 96.64           H  
ATOM   1267  O   SER A  78      16.736   1.819  -6.425  1.00 96.64           O  
ATOM   1268  OG  SER A  78      14.712  -1.902  -5.632  1.00 96.64           O  
ATOM   1269  HG  SER A  78      13.959  -2.189  -6.155  1.00 96.64           H  
ATOM   1270  N   LEU A  79      15.111   2.159  -7.935  1.00 95.82           N  
ATOM   1271  H   LEU A  79      14.190   1.882  -8.245  1.00 95.82           H  
ATOM   1272  CA  LEU A  79      15.800   3.206  -8.698  1.00 95.82           C  
ATOM   1273  HA  LEU A  79      16.738   2.788  -9.064  1.00 95.82           H  
ATOM   1274  C   LEU A  79      16.190   4.470  -7.917  1.00 95.82           C  
ATOM   1275  CB  LEU A  79      14.931   3.617  -9.892  1.00 95.82           C  
ATOM   1276  HB2 LEU A  79      13.889   3.681  -9.576  1.00 95.82           H  
ATOM   1277  HB3 LEU A  79      15.214   4.616 -10.223  1.00 95.82           H  
ATOM   1278  O   LEU A  79      17.145   5.120  -8.337  1.00 95.82           O  
ATOM   1279  CG  LEU A  79      15.062   2.674 -11.091  1.00 95.82           C  
ATOM   1280  HG  LEU A  79      14.940   1.636 -10.781  1.00 95.82           H  
ATOM   1281  CD1 LEU A  79      13.987   3.022 -12.106  1.00 95.82           C  
ATOM   1282 HD11 LEU A  79      13.007   3.033 -11.629  1.00 95.82           H  
ATOM   1283 HD12 LEU A  79      13.991   2.285 -12.909  1.00 95.82           H  
ATOM   1284 HD13 LEU A  79      14.202   4.009 -12.514  1.00 95.82           H  
ATOM   1285  CD2 LEU A  79      16.411   2.852 -11.791  1.00 95.82           C  
ATOM   1286 HD21 LEU A  79      17.223   2.479 -11.166  1.00 95.82           H  
ATOM   1287 HD22 LEU A  79      16.581   3.902 -12.026  1.00 95.82           H  
ATOM   1288 HD23 LEU A  79      16.399   2.294 -12.727  1.00 95.82           H  
ATOM   1289  N   PRO A  80      15.530   4.868  -6.816  1.00 93.91           N  
ATOM   1290  CA  PRO A  80      16.020   5.969  -5.988  1.00 93.91           C  
ATOM   1291  HA  PRO A  80      16.198   6.842  -6.616  1.00 93.91           H  
ATOM   1292  C   PRO A  80      17.294   5.647  -5.204  1.00 93.91           C  
ATOM   1293  CB  PRO A  80      14.889   6.270  -5.013  1.00 93.91           C  
ATOM   1294  HB2 PRO A  80      15.008   5.689  -4.098  1.00 93.91           H  
ATOM   1295  HB3 PRO A  80      14.876   7.335  -4.780  1.00 93.91           H  
ATOM   1296  O   PRO A  80      18.003   6.555  -4.775  1.00 93.91           O  
ATOM   1297  CG  PRO A  80      13.640   5.791  -5.742  1.00 93.91           C  
ATOM   1298  HG2 PRO A  80      13.325   6.544  -6.464  1.00 93.91           H  
ATOM   1299  HG3 PRO A  80      12.836   5.548  -5.048  1.00 93.91           H  
ATOM   1300  CD  PRO A  80      14.158   4.548  -6.457  1.00 93.91           C  
ATOM   1301  HD2 PRO A  80      13.546   4.332  -7.333  1.00 93.91           H  
ATOM   1302  HD3 PRO A  80      14.150   3.704  -5.768  1.00 93.91           H  
ATOM   1303  N   SER A  81      17.588   4.364  -4.976  1.00 92.88           N  
ATOM   1304  H   SER A  81      17.009   3.648  -5.391  1.00 92.88           H  
ATOM   1305  CA  SER A  81      18.699   3.953  -4.119  1.00 92.88           C  
ATOM   1306  HA  SER A  81      18.656   4.540  -3.201  1.00 92.88           H  
ATOM   1307  C   SER A  81      20.047   4.200  -4.791  1.00 92.88           C  
ATOM   1308  CB  SER A  81      18.569   2.479  -3.733  1.00 92.88           C  
ATOM   1309  HB2 SER A  81      17.641   2.326  -3.182  1.00 92.88           H  
ATOM   1310  HB3 SER A  81      18.556   1.865  -4.633  1.00 92.88           H  
ATOM   1311  O   SER A  81      20.256   3.845  -5.953  1.00 92.88           O  
ATOM   1312  OG  SER A  81      19.676   2.100  -2.929  1.00 92.88           O  
ATOM   1313  HG  SER A  81      19.553   1.181  -2.682  1.00 92.88           H  
ATOM   1314  N   ALA A  82      21.017   4.722  -4.037  1.00 90.10           N  
ATOM   1315  H   ALA A  82      20.786   5.037  -3.106  1.00 90.10           H  
ATOM   1316  CA  ALA A  82      22.407   4.797  -4.487  1.00 90.10           C  
ATOM   1317  HA  ALA A  82      22.449   5.343  -5.429  1.00 90.10           H  
ATOM   1318  C   ALA A  82      23.015   3.400  -4.729  1.00 90.10           C  
ATOM   1319  CB  ALA A  82      23.210   5.574  -3.438  1.00 90.10           C  
ATOM   1320  HB1 ALA A  82      24.244   5.669  -3.771  1.00 90.10           H  
ATOM   1321  HB2 ALA A  82      23.190   5.054  -2.481  1.00 90.10           H  
ATOM   1322  HB3 ALA A  82      22.790   6.573  -3.318  1.00 90.10           H  
ATOM   1323  O   ALA A  82      23.900   3.253  -5.564  1.00 90.10           O  
ATOM   1324  N   THR A  83      22.524   2.366  -4.032  1.00 92.90           N  
ATOM   1325  H   THR A  83      21.714   2.536  -3.453  1.00 92.90           H  
ATOM   1326  CA  THR A  83      22.956   0.971  -4.212  1.00 92.90           C  
ATOM   1327  HA  THR A  83      23.584   0.910  -5.101  1.00 92.90           H  
ATOM   1328  C   THR A  83      21.749   0.073  -4.483  1.00 92.90           C  
ATOM   1329  CB  THR A  83      23.822   0.460  -3.041  1.00 92.90           C  
ATOM   1330  HB  THR A  83      24.058  -0.588  -3.223  1.00 92.90           H  
ATOM   1331  O   THR A  83      21.178  -0.532  -3.573  1.00 92.90           O  
ATOM   1332  CG2 THR A  83      25.137   1.227  -2.922  1.00 92.90           C  
ATOM   1333 HG21 THR A  83      24.951   2.274  -2.683  1.00 92.90           H  
ATOM   1334 HG22 THR A  83      25.749   0.783  -2.137  1.00 92.90           H  
ATOM   1335 HG23 THR A  83      25.680   1.171  -3.865  1.00 92.90           H  
ATOM   1336  OG1 THR A  83      23.194   0.563  -1.783  1.00 92.90           O  
ATOM   1337  HG1 THR A  83      22.907   1.473  -1.677  1.00 92.90           H  
ATOM   1338  N   MET A  84      21.351  -0.028  -5.757  1.00 94.41           N  
ATOM   1339  H   MET A  84      21.822   0.519  -6.464  1.00 94.41           H  
ATOM   1340  CA  MET A  84      20.188  -0.833  -6.167  1.00 94.41           C  
ATOM   1341  HA  MET A  84      19.290  -0.427  -5.702  1.00 94.41           H  
ATOM   1342  C   MET A  84      20.314  -2.290  -5.719  1.00 94.41           C  
ATOM   1343  CB  MET A  84      20.006  -0.799  -7.689  1.00 94.41           C  
ATOM   1344  HB2 MET A  84      20.940  -1.066  -8.184  1.00 94.41           H  
ATOM   1345  HB3 MET A  84      19.254  -1.541  -7.958  1.00 94.41           H  
ATOM   1346  O   MET A  84      19.354  -2.854  -5.205  1.00 94.41           O  
ATOM   1347  CG  MET A  84      19.536   0.566  -8.191  1.00 94.41           C  
ATOM   1348  HG2 MET A  84      18.642   0.862  -7.642  1.00 94.41           H  
ATOM   1349  HG3 MET A  84      20.315   1.303  -7.995  1.00 94.41           H  
ATOM   1350  SD  MET A  84      19.158   0.598  -9.961  1.00 94.41           S  
ATOM   1351  CE  MET A  84      17.641  -0.396 -10.033  1.00 94.41           C  
ATOM   1352  HE1 MET A  84      17.836  -1.422  -9.723  1.00 94.41           H  
ATOM   1353  HE2 MET A  84      17.273  -0.402 -11.059  1.00 94.41           H  
ATOM   1354  HE3 MET A  84      16.878   0.043  -9.390  1.00 94.41           H  
ATOM   1355  N   LEU A  85      21.512  -2.876  -5.827  1.00 92.43           N  
ATOM   1356  H   LEU A  85      22.249  -2.372  -6.299  1.00 92.43           H  
ATOM   1357  CA  LEU A  85      21.761  -4.260  -5.422  1.00 92.43           C  
ATOM   1358  HA  LEU A  85      21.136  -4.904  -6.041  1.00 92.43           H  
ATOM   1359  C   LEU A  85      21.384  -4.523  -3.956  1.00 92.43           C  
ATOM   1360  CB  LEU A  85      23.245  -4.592  -5.675  1.00 92.43           C  
ATOM   1361  HB2 LEU A  85      23.861  -3.900  -5.101  1.00 92.43           H  
ATOM   1362  HB3 LEU A  85      23.466  -4.441  -6.732  1.00 92.43           H  
ATOM   1363  O   LEU A  85      20.771  -5.543  -3.657  1.00 92.43           O  
ATOM   1364  CG  LEU A  85      23.641  -6.031  -5.288  1.00 92.43           C  
ATOM   1365  HG  LEU A  85      23.405  -6.208  -4.238  1.00 92.43           H  
ATOM   1366  CD1 LEU A  85      22.921  -7.073  -6.134  1.00 92.43           C  
ATOM   1367 HD11 LEU A  85      21.842  -6.954  -6.028  1.00 92.43           H  
ATOM   1368 HD12 LEU A  85      23.208  -6.963  -7.180  1.00 92.43           H  
ATOM   1369 HD13 LEU A  85      23.199  -8.074  -5.804  1.00 92.43           H  
ATOM   1370  CD2 LEU A  85      25.143  -6.233  -5.458  1.00 92.43           C  
ATOM   1371 HD21 LEU A  85      25.425  -6.070  -6.498  1.00 92.43           H  
ATOM   1372 HD22 LEU A  85      25.690  -5.532  -4.827  1.00 92.43           H  
ATOM   1373 HD23 LEU A  85      25.417  -7.252  -5.182  1.00 92.43           H  
ATOM   1374  N   ASN A  86      21.741  -3.616  -3.042  1.00 92.01           N  
ATOM   1375  H   ASN A  86      22.157  -2.750  -3.355  1.00 92.01           H  
ATOM   1376  CA  ASN A  86      21.422  -3.775  -1.623  1.00 92.01           C  
ATOM   1377  HA  ASN A  86      21.620  -4.804  -1.322  1.00 92.01           H  
ATOM   1378  C   ASN A  86      19.942  -3.525  -1.342  1.00 92.01           C  
ATOM   1379  CB  ASN A  86      22.296  -2.834  -0.787  1.00 92.01           C  
ATOM   1380  HB2 ASN A  86      21.930  -2.825   0.240  1.00 92.01           H  
ATOM   1381  HB3 ASN A  86      22.212  -1.820  -1.178  1.00 92.01           H  
ATOM   1382  O   ASN A  86      19.371  -4.195  -0.491  1.00 92.01           O  
ATOM   1383  CG  ASN A  86      23.750  -3.255  -0.740  1.00 92.01           C  
ATOM   1384  ND2 ASN A  86      24.630  -2.299  -0.559  1.00 92.01           N  
ATOM   1385 HD21 ASN A  86      24.318  -1.339  -0.514  1.00 92.01           H  
ATOM   1386 HD22 ASN A  86      25.605  -2.557  -0.509  1.00 92.01           H  
ATOM   1387  OD1 ASN A  86      24.104  -4.427  -0.851  1.00 92.01           O  
ATOM   1388  N   HIS A  87      19.324  -2.599  -2.072  1.00 93.52           N  
ATOM   1389  H   HIS A  87      19.851  -2.092  -2.768  1.00 93.52           H  
ATOM   1390  CA  HIS A  87      17.905  -2.299  -1.922  1.00 93.52           C  
ATOM   1391  HA  HIS A  87      17.689  -2.120  -0.869  1.00 93.52           H  
ATOM   1392  C   HIS A  87      17.021  -3.468  -2.381  1.00 93.52           C  
ATOM   1393  CB  HIS A  87      17.620  -1.022  -2.706  1.00 93.52           C  
ATOM   1394  HB2 HIS A  87      18.402  -0.294  -2.489  1.00 93.52           H  
ATOM   1395  HB3 HIS A  87      17.630  -1.227  -3.776  1.00 93.52           H  
ATOM   1396  O   HIS A  87      16.116  -3.886  -1.667  1.00 93.52           O  
ATOM   1397  CG  HIS A  87      16.311  -0.406  -2.329  1.00 93.52           C  
ATOM   1398  CD2 HIS A  87      16.084   0.389  -1.241  1.00 93.52           C  
ATOM   1399  HD2 HIS A  87      16.797   0.660  -0.477  1.00 93.52           H  
ATOM   1400  ND1 HIS A  87      15.136  -0.483  -3.035  1.00 93.52           N  
ATOM   1401  HD1 HIS A  87      14.956  -1.038  -3.859  1.00 93.52           H  
ATOM   1402  CE1 HIS A  87      14.229   0.291  -2.411  1.00 93.52           C  
ATOM   1403  HE1 HIS A  87      13.207   0.452  -2.720  1.00 93.52           H  
ATOM   1404  NE2 HIS A  87      14.782   0.855  -1.332  1.00 93.52           N  
ATOM   1405  N   VAL A  88      17.351  -4.086  -3.521  1.00 94.72           N  
ATOM   1406  H   VAL A  88      18.094  -3.690  -4.079  1.00 94.72           H  
ATOM   1407  CA  VAL A  88      16.625  -5.249  -4.058  1.00 94.72           C  
ATOM   1408  HA  VAL A  88      15.570  -4.988  -4.134  1.00 94.72           H  
ATOM   1409  C   VAL A  88      16.699  -6.465  -3.124  1.00 94.72           C  
ATOM   1410  CB  VAL A  88      17.125  -5.584  -5.480  1.00 94.72           C  
ATOM   1411  HB  VAL A  88      18.212  -5.666  -5.464  1.00 94.72           H  
ATOM   1412  O   VAL A  88      15.786  -7.285  -3.142  1.00 94.72           O  
ATOM   1413  CG1 VAL A  88      16.556  -6.893  -6.044  1.00 94.72           C  
ATOM   1414 HG11 VAL A  88      16.883  -7.030  -7.075  1.00 94.72           H  
ATOM   1415 HG12 VAL A  88      15.467  -6.873  -6.012  1.00 94.72           H  
ATOM   1416 HG13 VAL A  88      16.909  -7.747  -5.466  1.00 94.72           H  
ATOM   1417  CG2 VAL A  88      16.724  -4.475  -6.462  1.00 94.72           C  
ATOM   1418 HG21 VAL A  88      15.637  -4.416  -6.532  1.00 94.72           H  
ATOM   1419 HG22 VAL A  88      17.100  -3.506  -6.131  1.00 94.72           H  
ATOM   1420 HG23 VAL A  88      17.130  -4.688  -7.450  1.00 94.72           H  
ATOM   1421  N   LYS A  89      17.708  -6.572  -2.243  1.00 93.99           N  
ATOM   1422  H   LYS A  89      18.407  -5.843  -2.229  1.00 93.99           H  
ATOM   1423  CA  LYS A  89      17.780  -7.650  -1.231  1.00 93.99           C  
ATOM   1424  HA  LYS A  89      17.717  -8.620  -1.725  1.00 93.99           H  
ATOM   1425  C   LYS A  89      16.602  -7.672  -0.263  1.00 93.99           C  
ATOM   1426  CB  LYS A  89      19.093  -7.610  -0.444  1.00 93.99           C  
ATOM   1427  HB2 LYS A  89      19.019  -8.301   0.396  1.00 93.99           H  
ATOM   1428  HB3 LYS A  89      19.243  -6.610  -0.037  1.00 93.99           H  
ATOM   1429  O   LYS A  89      16.336  -8.719   0.317  1.00 93.99           O  
ATOM   1430  CG  LYS A  89      20.296  -8.036  -1.289  1.00 93.99           C  
ATOM   1431  HG2 LYS A  89      20.196  -9.087  -1.559  1.00 93.99           H  
ATOM   1432  HG3 LYS A  89      20.334  -7.445  -2.204  1.00 93.99           H  
ATOM   1433  CD  LYS A  89      21.582  -7.830  -0.487  1.00 93.99           C  
ATOM   1434  HD2 LYS A  89      21.639  -6.786  -0.176  1.00 93.99           H  
ATOM   1435  HD3 LYS A  89      21.559  -8.463   0.400  1.00 93.99           H  
ATOM   1436  CE  LYS A  89      22.799  -8.178  -1.343  1.00 93.99           C  
ATOM   1437  HE2 LYS A  89      22.703  -7.668  -2.301  1.00 93.99           H  
ATOM   1438  HE3 LYS A  89      22.795  -9.252  -1.531  1.00 93.99           H  
ATOM   1439  NZ  LYS A  89      24.052  -7.761  -0.669  1.00 93.99           N  
ATOM   1440  HZ1 LYS A  89      24.856  -8.038  -1.215  1.00 93.99           H  
ATOM   1441  HZ2 LYS A  89      24.113  -8.176   0.249  1.00 93.99           H  
ATOM   1442  HZ3 LYS A  89      24.071  -6.756  -0.575  1.00 93.99           H  
ATOM   1443  N   LEU A  90      15.856  -6.576  -0.123  1.00 92.03           N  
ATOM   1444  H   LEU A  90      16.108  -5.738  -0.627  1.00 92.03           H  
ATOM   1445  CA  LEU A  90      14.591  -6.594   0.615  1.00 92.03           C  
ATOM   1446  HA  LEU A  90      14.772  -6.928   1.637  1.00 92.03           H  
ATOM   1447  C   LEU A  90      13.589  -7.591   0.010  1.00 92.03           C  
ATOM   1448  CB  LEU A  90      13.995  -5.177   0.644  1.00 92.03           C  
ATOM   1449  HB2 LEU A  90      13.854  -4.844  -0.384  1.00 92.03           H  
ATOM   1450  HB3 LEU A  90      13.013  -5.218   1.115  1.00 92.03           H  
ATOM   1451  O   LEU A  90      12.817  -8.196   0.745  1.00 92.03           O  
ATOM   1452  CG  LEU A  90      14.848  -4.131   1.382  1.00 92.03           C  
ATOM   1453  HG  LEU A  90      15.856  -4.117   0.969  1.00 92.03           H  
ATOM   1454  CD1 LEU A  90      14.233  -2.749   1.182  1.00 92.03           C  
ATOM   1455 HD11 LEU A  90      13.235  -2.702   1.619  1.00 92.03           H  
ATOM   1456 HD12 LEU A  90      14.862  -1.984   1.637  1.00 92.03           H  
ATOM   1457 HD13 LEU A  90      14.155  -2.522   0.118  1.00 92.03           H  
ATOM   1458  CD2 LEU A  90      14.948  -4.431   2.879  1.00 92.03           C  
ATOM   1459 HD21 LEU A  90      15.545  -3.656   3.361  1.00 92.03           H  
ATOM   1460 HD22 LEU A  90      13.953  -4.449   3.322  1.00 92.03           H  
ATOM   1461 HD23 LEU A  90      15.441  -5.389   3.041  1.00 92.03           H  
ATOM   1462  N   ALA A  91      13.636  -7.826  -1.306  1.00 92.45           N  
ATOM   1463  H   ALA A  91      14.334  -7.359  -1.867  1.00 92.45           H  
ATOM   1464  CA  ALA A  91      12.763  -8.787  -1.974  1.00 92.45           C  
ATOM   1465  HA  ALA A  91      11.740  -8.615  -1.638  1.00 92.45           H  
ATOM   1466  C   ALA A  91      13.104 -10.248  -1.628  1.00 92.45           C  
ATOM   1467  CB  ALA A  91      12.811  -8.541  -3.487  1.00 92.45           C  
ATOM   1468  HB1 ALA A  91      12.081  -9.184  -3.979  1.00 92.45           H  
ATOM   1469  HB2 ALA A  91      12.573  -7.501  -3.715  1.00 92.45           H  
ATOM   1470  HB3 ALA A  91      13.802  -8.775  -3.874  1.00 92.45           H  
ATOM   1471  O   ALA A  91      12.211 -11.089  -1.673  1.00 92.45           O  
ATOM   1472  N   ASP A  92      14.346 -10.552  -1.220  1.00 91.79           N  
ATOM   1473  H   ASP A  92      15.024  -9.809  -1.122  1.00 91.79           H  
ATOM   1474  CA  ASP A  92      14.756 -11.918  -0.833  1.00 91.79           C  
ATOM   1475  HA  ASP A  92      14.478 -12.612  -1.625  1.00 91.79           H  
ATOM   1476  C   ASP A  92      14.072 -12.393   0.457  1.00 91.79           C  
ATOM   1477  CB  ASP A  92      16.274 -12.012  -0.604  1.00 91.79           C  
ATOM   1478  HB2 ASP A  92      16.554 -11.334   0.202  1.00 91.79           H  
ATOM   1479  HB3 ASP A  92      16.514 -13.023  -0.275  1.00 91.79           H  
ATOM   1480  O   ASP A  92      14.046 -13.585   0.747  1.00 91.79           O  
ATOM   1481  CG  ASP A  92      17.135 -11.721  -1.827  1.00 91.79           C  
ATOM   1482  OD1 ASP A  92      16.692 -11.901  -2.986  1.00 91.79           O  
ATOM   1483  OD2 ASP A  92      18.270 -11.214  -1.651  1.00 91.79           O  
ATOM   1484  N   GLN A  93      13.522 -11.466   1.245  1.00 88.72           N  
ATOM   1485  H   GLN A  93      13.562 -10.500   0.954  1.00 88.72           H  
ATOM   1486  CA  GLN A  93      12.771 -11.796   2.457  1.00 88.72           C  
ATOM   1487  HA  GLN A  93      13.314 -12.558   3.016  1.00 88.72           H  
ATOM   1488  C   GLN A  93      11.384 -12.376   2.139  1.00 88.72           C  
ATOM   1489  CB  GLN A  93      12.644 -10.544   3.331  1.00 88.72           C  
ATOM   1490  HB2 GLN A  93      12.055 -10.792   4.214  1.00 88.72           H  
ATOM   1491  HB3 GLN A  93      12.121  -9.775   2.762  1.00 88.72           H  
ATOM   1492  O   GLN A  93      10.720 -12.908   3.027  1.00 88.72           O  
ATOM   1493  CG  GLN A  93      13.996  -9.977   3.779  1.00 88.72           C  
ATOM   1494  HG2 GLN A  93      14.548 -10.741   4.327  1.00 88.72           H  
ATOM   1495  HG3 GLN A  93      14.578  -9.694   2.902  1.00 88.72           H  
ATOM   1496  CD  GLN A  93      13.843  -8.753   4.676  1.00 88.72           C  
ATOM   1497  NE2 GLN A  93      14.756  -7.810   4.606  1.00 88.72           N  
ATOM   1498 HE21 GLN A  93      15.505  -7.877   3.932  1.00 88.72           H  
ATOM   1499 HE22 GLN A  93      14.580  -7.008   5.194  1.00 88.72           H  
ATOM   1500  OE1 GLN A  93      12.944  -8.623   5.484  1.00 88.72           O  
ATOM   1501  N   SER A  94      10.931 -12.280   0.885  1.00 89.34           N  
ATOM   1502  H   SER A  94      11.550 -11.912   0.178  1.00 89.34           H  
ATOM   1503  CA  SER A  94       9.675 -12.878   0.447  1.00 89.34           C  
ATOM   1504  HA  SER A  94       8.924 -12.689   1.214  1.00 89.34           H  
ATOM   1505  C   SER A  94       9.844 -14.385   0.217  1.00 89.34           C  
ATOM   1506  CB  SER A  94       9.205 -12.201  -0.837  1.00 89.34           C  
ATOM   1507  HB2 SER A  94       9.037 -11.141  -0.646  1.00 89.34           H  
ATOM   1508  HB3 SER A  94       9.972 -12.306  -1.604  1.00 89.34           H  
ATOM   1509  O   SER A  94      10.674 -14.782  -0.601  1.00 89.34           O  
ATOM   1510  OG  SER A  94       8.006 -12.799  -1.294  1.00 89.34           O  
ATOM   1511  HG  SER A  94       8.254 -13.415  -1.987  1.00 89.34           H  
ATOM   1512  N   PRO A  95       9.016 -15.250   0.831  1.00 88.27           N  
ATOM   1513  CA  PRO A  95       9.056 -16.687   0.559  1.00 88.27           C  
ATOM   1514  HA  PRO A  95      10.084 -17.044   0.624  1.00 88.27           H  
ATOM   1515  C   PRO A  95       8.512 -17.055  -0.834  1.00 88.27           C  
ATOM   1516  CB  PRO A  95       8.234 -17.320   1.685  1.00 88.27           C  
ATOM   1517  HB2 PRO A  95       8.877 -17.502   2.546  1.00 88.27           H  
ATOM   1518  HB3 PRO A  95       7.748 -18.245   1.374  1.00 88.27           H  
ATOM   1519  O   PRO A  95       8.786 -18.150  -1.313  1.00 88.27           O  
ATOM   1520  CG  PRO A  95       7.215 -16.236   2.034  1.00 88.27           C  
ATOM   1521  HG2 PRO A  95       6.383 -16.275   1.332  1.00 88.27           H  
ATOM   1522  HG3 PRO A  95       6.854 -16.332   3.058  1.00 88.27           H  
ATOM   1523  CD  PRO A  95       8.000 -14.943   1.830  1.00 88.27           C  
ATOM   1524  HD2 PRO A  95       8.485 -14.653   2.763  1.00 88.27           H  
ATOM   1525  HD3 PRO A  95       7.329 -14.153   1.492  1.00 88.27           H  
ATOM   1526  N   GLU A  96       7.785 -16.144  -1.487  1.00 87.72           N  
ATOM   1527  H   GLU A  96       7.564 -15.304  -0.972  1.00 87.72           H  
ATOM   1528  CA  GLU A  96       6.981 -16.402  -2.692  1.00 87.72           C  
ATOM   1529  HA  GLU A  96       6.397 -17.312  -2.555  1.00 87.72           H  
ATOM   1530  C   GLU A  96       7.756 -16.570  -4.000  1.00 87.72           C  
ATOM   1531  CB  GLU A  96       6.023 -15.217  -2.890  1.00 87.72           C  
ATOM   1532  HB2 GLU A  96       5.482 -15.331  -3.830  1.00 87.72           H  
ATOM   1533  HB3 GLU A  96       6.602 -14.297  -2.967  1.00 87.72           H  
ATOM   1534  O   GLU A  96       7.188 -17.054  -4.970  1.00 87.72           O  
ATOM   1535  CG  GLU A  96       5.010 -15.073  -1.755  1.00 87.72           C  
ATOM   1536  HG2 GLU A  96       4.404 -14.191  -1.966  1.00 87.72           H  
ATOM   1537  HG3 GLU A  96       5.536 -14.889  -0.819  1.00 87.72           H  
ATOM   1538  CD  GLU A  96       4.107 -16.305  -1.641  1.00 87.72           C  
ATOM   1539  OE1 GLU A  96       3.961 -16.788  -0.500  1.00 87.72           O  
ATOM   1540  OE2 GLU A  96       3.611 -16.753  -2.697  1.00 87.72           O  
ATOM   1541  N   ALA A  97       9.004 -16.111  -4.093  1.00 91.92           N  
ATOM   1542  H   ALA A  97       9.487 -15.788  -3.267  1.00 91.92           H  
ATOM   1543  CA  ALA A  97       9.728 -16.085  -5.362  1.00 91.92           C  
ATOM   1544  HA  ALA A  97       9.459 -16.961  -5.952  1.00 91.92           H  
ATOM   1545  C   ALA A  97      11.240 -16.107  -5.153  1.00 91.92           C  
ATOM   1546  CB  ALA A  97       9.322 -14.830  -6.143  1.00 91.92           C  
ATOM   1547  HB1 ALA A  97       8.247 -14.839  -6.328  1.00 91.92           H  
ATOM   1548  HB2 ALA A  97       9.590 -13.941  -5.572  1.00 91.92           H  
ATOM   1549  HB3 ALA A  97       9.848 -14.815  -7.097  1.00 91.92           H  
ATOM   1550  O   ALA A  97      11.736 -15.612  -4.142  1.00 91.92           O  
ATOM   1551  N   ASP A  98      11.960 -16.616  -6.148  1.00 94.00           N  
ATOM   1552  H   ASP A  98      11.480 -16.949  -6.972  1.00 94.00           H  
ATOM   1553  CA  ASP A  98      13.417 -16.526  -6.200  1.00 94.00           C  
ATOM   1554  HA  ASP A  98      13.802 -16.366  -5.193  1.00 94.00           H  
ATOM   1555  C   ASP A  98      13.821 -15.320  -7.055  1.00 94.00           C  
ATOM   1556  CB  ASP A  98      14.021 -17.842  -6.704  1.00 94.00           C  
ATOM   1557  HB2 ASP A  98      15.092 -17.701  -6.848  1.00 94.00           H  
ATOM   1558  HB3 ASP A  98      13.580 -18.090  -7.670  1.00 94.00           H  
ATOM   1559  O   ASP A  98      13.414 -15.188  -8.213  1.00 94.00           O  
ATOM   1560  CG  ASP A  98      13.816 -19.008  -5.724  1.00 94.00           C  
ATOM   1561  OD1 ASP A  98      13.877 -18.784  -4.490  1.00 94.00           O  
ATOM   1562  OD2 ASP A  98      13.613 -20.139  -6.213  1.00 94.00           O  
ATOM   1563  N   ILE A  99      14.607 -14.408  -6.478  1.00 96.03           N  
ATOM   1564  H   ILE A  99      14.894 -14.563  -5.522  1.00 96.03           H  
ATOM   1565  CA  ILE A  99      14.967 -13.140  -7.120  1.00 96.03           C  
ATOM   1566  HA  ILE A  99      14.197 -12.892  -7.849  1.00 96.03           H  
ATOM   1567  C   ILE A  99      16.285 -13.284  -7.885  1.00 96.03           C  
ATOM   1568  CB  ILE A  99      14.997 -11.986  -6.095  1.00 96.03           C  
ATOM   1569  HB  ILE A  99      15.813 -12.175  -5.398  1.00 96.03           H  
ATOM   1570  O   ILE A  99      17.378 -13.248  -7.310  1.00 96.03           O  
ATOM   1571  CG1 ILE A  99      13.702 -11.881  -5.258  1.00 96.03           C  
ATOM   1572 HG12 ILE A  99      13.598 -12.776  -4.644  1.00 96.03           H  
ATOM   1573 HG13 ILE A  99      13.805 -11.045  -4.566  1.00 96.03           H  
ATOM   1574  CG2 ILE A  99      15.282 -10.648  -6.803  1.00 96.03           C  
ATOM   1575 HG21 ILE A  99      14.558 -10.496  -7.604  1.00 96.03           H  
ATOM   1576 HG22 ILE A  99      15.215  -9.827  -6.090  1.00 96.03           H  
ATOM   1577 HG23 ILE A  99      16.282 -10.655  -7.236  1.00 96.03           H  
ATOM   1578  CD1 ILE A  99      12.405 -11.697  -6.059  1.00 96.03           C  
ATOM   1579 HD11 ILE A  99      12.219 -12.572  -6.681  1.00 96.03           H  
ATOM   1580 HD12 ILE A  99      12.456 -10.803  -6.680  1.00 96.03           H  
ATOM   1581 HD13 ILE A  99      11.579 -11.589  -5.357  1.00 96.03           H  
ATOM   1582  N   GLU A 100      16.180 -13.387  -9.207  1.00 95.16           N  
ATOM   1583  H   GLU A 100      15.255 -13.343  -9.610  1.00 95.16           H  
ATOM   1584  CA  GLU A 100      17.318 -13.357 -10.121  1.00 95.16           C  
ATOM   1585  HA  GLU A 100      18.173 -13.826  -9.633  1.00 95.16           H  
ATOM   1586  C   GLU A 100      17.672 -11.902 -10.445  1.00 95.16           C  
ATOM   1587  CB  GLU A 100      17.006 -14.179 -11.377  1.00 95.16           C  
ATOM   1588  HB2 GLU A 100      16.158 -13.729 -11.894  1.00 95.16           H  
ATOM   1589  HB3 GLU A 100      16.736 -15.190 -11.072  1.00 95.16           H  
ATOM   1590  O   GLU A 100      16.868 -11.142 -10.982  1.00 95.16           O  
ATOM   1591  CG  GLU A 100      18.215 -14.262 -12.324  1.00 95.16           C  
ATOM   1592  HG2 GLU A 100      19.046 -14.717 -11.785  1.00 95.16           H  
ATOM   1593  HG3 GLU A 100      18.511 -13.254 -12.611  1.00 95.16           H  
ATOM   1594  CD  GLU A 100      17.930 -15.066 -13.605  1.00 95.16           C  
ATOM   1595  OE1 GLU A 100      18.895 -15.379 -14.328  1.00 95.16           O  
ATOM   1596  OE2 GLU A 100      16.746 -15.321 -13.929  1.00 95.16           O  
ATOM   1597  N   ARG A 101      18.891 -11.487 -10.108  1.00 94.73           N  
ATOM   1598  H   ARG A 101      19.550 -12.170  -9.763  1.00 94.73           H  
ATOM   1599  CA  ARG A 101      19.353 -10.112 -10.321  1.00 94.73           C  
ATOM   1600  HA  ARG A 101      18.498  -9.446 -10.441  1.00 94.73           H  
ATOM   1601  C   ARG A 101      20.178 -10.046 -11.584  1.00 94.73           C  
ATOM   1602  CB  ARG A 101      20.175  -9.640  -9.130  1.00 94.73           C  
ATOM   1603  HB2 ARG A 101      20.621  -8.671  -9.354  1.00 94.73           H  
ATOM   1604  HB3 ARG A 101      20.976 -10.357  -8.955  1.00 94.73           H  
ATOM   1605  O   ARG A 101      21.172 -10.755 -11.703  1.00 94.73           O  
ATOM   1606  CG  ARG A 101      19.299  -9.510  -7.886  1.00 94.73           C  
ATOM   1607  HG2 ARG A 101      18.608 -10.349  -7.805  1.00 94.73           H  
ATOM   1608  HG3 ARG A 101      18.731  -8.581  -7.934  1.00 94.73           H  
ATOM   1609  CD  ARG A 101      20.219  -9.517  -6.674  1.00 94.73           C  
ATOM   1610  HD2 ARG A 101      20.957  -8.724  -6.793  1.00 94.73           H  
ATOM   1611  HD3 ARG A 101      20.744 -10.470  -6.620  1.00 94.73           H  
ATOM   1612  NE  ARG A 101      19.453  -9.307  -5.450  1.00 94.73           N  
ATOM   1613  HE  ARG A 101      19.383  -8.371  -5.077  1.00 94.73           H  
ATOM   1614  NH1 ARG A 101      18.560 -11.446  -5.104  1.00 94.73           N  
ATOM   1615 HH11 ARG A 101      17.942 -11.968  -4.500  1.00 94.73           H  
ATOM   1616 HH12 ARG A 101      18.838 -11.855  -5.984  1.00 94.73           H  
ATOM   1617  NH2 ARG A 101      18.039  -9.742  -3.832  1.00 94.73           N  
ATOM   1618 HH21 ARG A 101      17.153 -10.222  -3.771  1.00 94.73           H  
ATOM   1619 HH22 ARG A 101      18.409 -10.091  -2.959  1.00 94.73           H  
ATOM   1620  CZ  ARG A 101      18.710 -10.186  -4.822  1.00 94.73           C  
ATOM   1621  N   VAL A 102      19.794  -9.153 -12.482  1.00 95.37           N  
ATOM   1622  H   VAL A 102      18.969  -8.602 -12.293  1.00 95.37           H  
ATOM   1623  CA  VAL A 102      20.468  -8.980 -13.761  1.00 95.37           C  
ATOM   1624  HA  VAL A 102      21.280  -9.702 -13.848  1.00 95.37           H  
ATOM   1625  C   VAL A 102      21.077  -7.589 -13.822  1.00 95.37           C  
ATOM   1626  CB  VAL A 102      19.505  -9.259 -14.919  1.00 95.37           C  
ATOM   1627  HB  VAL A 102      18.676  -8.552 -14.889  1.00 95.37           H  
ATOM   1628  O   VAL A 102      20.368  -6.585 -13.898  1.00 95.37           O  
ATOM   1629  CG1 VAL A 102      20.260  -9.103 -16.235  1.00 95.37           C  
ATOM   1630 HG11 VAL A 102      19.585  -9.361 -17.051  1.00 95.37           H  
ATOM   1631 HG12 VAL A 102      21.119  -9.774 -16.244  1.00 95.37           H  
ATOM   1632 HG13 VAL A 102      20.592  -8.075 -16.379  1.00 95.37           H  
ATOM   1633  CG2 VAL A 102      18.935 -10.686 -14.854  1.00 95.37           C  
ATOM   1634 HG21 VAL A 102      18.312 -10.877 -15.728  1.00 95.37           H  
ATOM   1635 HG22 VAL A 102      19.743 -11.416 -14.831  1.00 95.37           H  
ATOM   1636 HG23 VAL A 102      18.319 -10.810 -13.963  1.00 95.37           H  
ATOM   1637  N   GLU A 103      22.406  -7.533 -13.781  1.00 95.05           N  
ATOM   1638  H   GLU A 103      22.929  -8.393 -13.701  1.00 95.05           H  
ATOM   1639  CA  GLU A 103      23.150  -6.298 -14.018  1.00 95.05           C  
ATOM   1640  HA  GLU A 103      22.700  -5.491 -13.439  1.00 95.05           H  
ATOM   1641  C   GLU A 103      23.048  -5.907 -15.490  1.00 95.05           C  
ATOM   1642  CB  GLU A 103      24.619  -6.434 -13.581  1.00 95.05           C  
ATOM   1643  HB2 GLU A 103      25.164  -5.550 -13.911  1.00 95.05           H  
ATOM   1644  HB3 GLU A 103      25.056  -7.314 -14.054  1.00 95.05           H  
ATOM   1645  O   GLU A 103      23.306  -6.723 -16.382  1.00 95.05           O  
ATOM   1646  CG  GLU A 103      24.751  -6.550 -12.055  1.00 95.05           C  
ATOM   1647  HG2 GLU A 103      24.312  -5.657 -11.609  1.00 95.05           H  
ATOM   1648  HG3 GLU A 103      24.185  -7.419 -11.721  1.00 95.05           H  
ATOM   1649  CD  GLU A 103      26.193  -6.677 -11.535  1.00 95.05           C  
ATOM   1650  OE1 GLU A 103      26.335  -6.776 -10.294  1.00 95.05           O  
ATOM   1651  OE2 GLU A 103      27.154  -6.678 -12.341  1.00 95.05           O  
ATOM   1652  N   ILE A 104      22.680  -4.653 -15.734  1.00 95.04           N  
ATOM   1653  H   ILE A 104      22.477  -4.040 -14.958  1.00 95.04           H  
ATOM   1654  CA  ILE A 104      22.659  -4.069 -17.072  1.00 95.04           C  
ATOM   1655  HA  ILE A 104      23.029  -4.813 -17.777  1.00 95.04           H  
ATOM   1656  C   ILE A 104      23.664  -2.920 -17.145  1.00 95.04           C  
ATOM   1657  CB  ILE A 104      21.226  -3.708 -17.527  1.00 95.04           C  
ATOM   1658  HB  ILE A 104      21.296  -3.329 -18.546  1.00 95.04           H  
ATOM   1659  O   ILE A 104      23.791  -2.130 -16.209  1.00 95.04           O  
ATOM   1660  CG1 ILE A 104      20.588  -2.615 -16.651  1.00 95.04           C  
ATOM   1661 HG12 ILE A 104      20.356  -3.004 -15.660  1.00 95.04           H  
ATOM   1662 HG13 ILE A 104      21.314  -1.807 -16.557  1.00 95.04           H  
ATOM   1663  CG2 ILE A 104      20.345  -4.971 -17.547  1.00 95.04           C  
ATOM   1664 HG21 ILE A 104      19.349  -4.738 -17.923  1.00 95.04           H  
ATOM   1665 HG22 ILE A 104      20.250  -5.383 -16.542  1.00 95.04           H  
ATOM   1666 HG23 ILE A 104      20.792  -5.724 -18.197  1.00 95.04           H  
ATOM   1667  CD1 ILE A 104      19.338  -1.982 -17.263  1.00 95.04           C  
ATOM   1668 HD11 ILE A 104      18.502  -2.681 -17.244  1.00 95.04           H  
ATOM   1669 HD12 ILE A 104      19.080  -1.089 -16.694  1.00 95.04           H  
ATOM   1670 HD13 ILE A 104      19.544  -1.683 -18.290  1.00 95.04           H  
ATOM   1671  N   ASP A 105      24.384  -2.844 -18.259  1.00 94.21           N  
ATOM   1672  H   ASP A 105      24.213  -3.509 -19.000  1.00 94.21           H  
ATOM   1673  CA  ASP A 105      25.378  -1.801 -18.513  1.00 94.21           C  
ATOM   1674  HA  ASP A 105      25.760  -1.417 -17.567  1.00 94.21           H  
ATOM   1675  C   ASP A 105      24.749  -0.618 -19.270  1.00 94.21           C  
ATOM   1676  CB  ASP A 105      26.564  -2.397 -19.294  1.00 94.21           C  
ATOM   1677  HB2 ASP A 105      26.187  -2.847 -20.213  1.00 94.21           H  
ATOM   1678  HB3 ASP A 105      27.232  -1.584 -19.576  1.00 94.21           H  
ATOM   1679  O   ASP A 105      25.246   0.505 -19.193  1.00 94.21           O  
ATOM   1680  CG  ASP A 105      27.398  -3.442 -18.526  1.00 94.21           C  
ATOM   1681  OD1 ASP A 105      27.374  -3.487 -17.273  1.00 94.21           O  
ATOM   1682  OD2 ASP A 105      28.105  -4.229 -19.193  1.00 94.21           O  
ATOM   1683  N   GLY A 106      23.644  -0.850 -19.989  1.00 94.47           N  
ATOM   1684  H   GLY A 106      23.279  -1.791 -20.026  1.00 94.47           H  
ATOM   1685  CA  GLY A 106      23.041   0.161 -20.849  1.00 94.47           C  
ATOM   1686  HA2 GLY A 106      23.790   0.473 -21.577  1.00 94.47           H  
ATOM   1687  HA3 GLY A 106      22.789   1.043 -20.260  1.00 94.47           H  
ATOM   1688  C   GLY A 106      21.805  -0.298 -21.619  1.00 94.47           C  
ATOM   1689  O   GLY A 106      21.242  -1.365 -21.370  1.00 94.47           O  
ATOM   1690  N   PHE A 107      21.434   0.520 -22.600  1.00 95.14           N  
ATOM   1691  H   PHE A 107      21.994   1.343 -22.771  1.00 95.14           H  
ATOM   1692  CA  PHE A 107      20.437   0.230 -23.629  1.00 95.14           C  
ATOM   1693  HA  PHE A 107      20.178  -0.828 -23.603  1.00 95.14           H  
ATOM   1694  C   PHE A 107      21.030   0.553 -25.004  1.00 95.14           C  
ATOM   1695  CB  PHE A 107      19.169   1.061 -23.391  1.00 95.14           C  
ATOM   1696  HB2 PHE A 107      18.507   0.933 -24.247  1.00 95.14           H  
ATOM   1697  HB3 PHE A 107      19.445   2.115 -23.358  1.00 95.14           H  
ATOM   1698  O   PHE A 107      21.861   1.456 -25.111  1.00 95.14           O  
ATOM   1699  CG  PHE A 107      18.400   0.702 -22.134  1.00 95.14           C  
ATOM   1700  CD1 PHE A 107      17.303  -0.171 -22.218  1.00 95.14           C  
ATOM   1701  HD1 PHE A 107      17.022  -0.591 -23.173  1.00 95.14           H  
ATOM   1702  CD2 PHE A 107      18.772   1.235 -20.884  1.00 95.14           C  
ATOM   1703  HD2 PHE A 107      19.615   1.906 -20.816  1.00 95.14           H  
ATOM   1704  CE1 PHE A 107      16.570  -0.499 -21.067  1.00 95.14           C  
ATOM   1705  HE1 PHE A 107      15.727  -1.170 -21.143  1.00 95.14           H  
ATOM   1706  CE2 PHE A 107      18.055   0.886 -19.724  1.00 95.14           C  
ATOM   1707  HE2 PHE A 107      18.349   1.289 -18.766  1.00 95.14           H  
ATOM   1708  CZ  PHE A 107      16.954   0.018 -19.818  1.00 95.14           C  
ATOM   1709  HZ  PHE A 107      16.399  -0.261 -18.934  1.00 95.14           H  
ATOM   1710  N   GLU A 108      20.610  -0.160 -26.050  1.00 93.84           N  
ATOM   1711  H   GLU A 108      19.916  -0.878 -25.900  1.00 93.84           H  
ATOM   1712  CA  GLU A 108      20.945   0.216 -27.427  1.00 93.84           C  
ATOM   1713  HA  GLU A 108      22.026   0.337 -27.498  1.00 93.84           H  
ATOM   1714  C   GLU A 108      20.310   1.572 -27.769  1.00 93.84           C  
ATOM   1715  CB  GLU A 108      20.523  -0.857 -28.451  1.00 93.84           C  
ATOM   1716  HB2 GLU A 108      20.651  -0.439 -29.450  1.00 93.84           H  
ATOM   1717  HB3 GLU A 108      19.468  -1.090 -28.309  1.00 93.84           H  
ATOM   1718  O   GLU A 108      19.167   1.862 -27.396  1.00 93.84           O  
ATOM   1719  CG  GLU A 108      21.338  -2.160 -28.370  1.00 93.84           C  
ATOM   1720  HG2 GLU A 108      22.396  -1.910 -28.451  1.00 93.84           H  
ATOM   1721  HG3 GLU A 108      21.176  -2.609 -27.390  1.00 93.84           H  
ATOM   1722  CD  GLU A 108      20.990  -3.202 -29.460  1.00 93.84           C  
ATOM   1723  OE1 GLU A 108      21.477  -4.351 -29.366  1.00 93.84           O  
ATOM   1724  OE2 GLU A 108      20.179  -2.949 -30.383  1.00 93.84           O  
ATOM   1725  N   GLU A 109      21.056   2.408 -28.490  1.00 87.63           N  
ATOM   1726  H   GLU A 109      21.968   2.108 -28.803  1.00 87.63           H  
ATOM   1727  CA  GLU A 109      20.647   3.769 -28.835  1.00 87.63           C  
ATOM   1728  HA  GLU A 109      20.558   4.326 -27.902  1.00 87.63           H  
ATOM   1729  C   GLU A 109      19.284   3.796 -29.548  1.00 87.63           C  
ATOM   1730  CB  GLU A 109      21.752   4.423 -29.672  1.00 87.63           C  
ATOM   1731  HB2 GLU A 109      22.706   4.240 -29.179  1.00 87.63           H  
ATOM   1732  HB3 GLU A 109      21.775   3.961 -30.659  1.00 87.63           H  
ATOM   1733  O   GLU A 109      18.975   2.944 -30.379  1.00 87.63           O  
ATOM   1734  CG  GLU A 109      21.561   5.940 -29.812  1.00 87.63           C  
ATOM   1735  HG2 GLU A 109      20.613   6.132 -30.314  1.00 87.63           H  
ATOM   1736  HG3 GLU A 109      21.505   6.376 -28.814  1.00 87.63           H  
ATOM   1737  CD  GLU A 109      22.693   6.615 -30.604  1.00 87.63           C  
ATOM   1738  OE1 GLU A 109      22.570   7.840 -30.821  1.00 87.63           O  
ATOM   1739  OE2 GLU A 109      23.658   5.916 -30.990  1.00 87.63           O  
ATOM   1740  N   GLY A 110      18.439   4.764 -29.184  1.00 84.62           N  
ATOM   1741  H   GLY A 110      18.804   5.514 -28.615  1.00 84.62           H  
ATOM   1742  CA  GLY A 110      17.091   4.918 -29.739  1.00 84.62           C  
ATOM   1743  HA2 GLY A 110      17.170   4.973 -30.825  1.00 84.62           H  
ATOM   1744  HA3 GLY A 110      16.666   5.857 -29.386  1.00 84.62           H  
ATOM   1745  C   GLY A 110      16.092   3.800 -29.410  1.00 84.62           C  
ATOM   1746  O   GLY A 110      14.978   3.843 -29.921  1.00 84.62           O  
ATOM   1747  N   SER A 111      16.442   2.818 -28.571  1.00 90.45           N  
ATOM   1748  H   SER A 111      17.387   2.786 -28.218  1.00 90.45           H  
ATOM   1749  CA  SER A 111      15.567   1.675 -28.278  1.00 90.45           C  
ATOM   1750  HA  SER A 111      14.550   1.912 -28.591  1.00 90.45           H  
ATOM   1751  C   SER A 111      15.497   1.330 -26.787  1.00 90.45           C  
ATOM   1752  CB  SER A 111      16.021   0.465 -29.103  1.00 90.45           C  
ATOM   1753  HB2 SER A 111      15.200  -0.248 -29.178  1.00 90.45           H  
ATOM   1754  HB3 SER A 111      16.297   0.781 -30.109  1.00 90.45           H  
ATOM   1755  O   SER A 111      16.227   1.875 -25.955  1.00 90.45           O  
ATOM   1756  OG  SER A 111      17.117  -0.165 -28.472  1.00 90.45           O  
ATOM   1757  HG  SER A 111      17.829   0.475 -28.405  1.00 90.45           H  
ATOM   1758  N   PHE A 112      14.619   0.379 -26.462  1.00 92.99           N  
ATOM   1759  H   PHE A 112      14.010   0.034 -27.191  1.00 92.99           H  
ATOM   1760  CA  PHE A 112      14.522  -0.262 -25.150  1.00 92.99           C  
ATOM   1761  HA  PHE A 112      15.016   0.372 -24.413  1.00 92.99           H  
ATOM   1762  C   PHE A 112      15.253  -1.609 -25.079  1.00 92.99           C  
ATOM   1763  CB  PHE A 112      13.044  -0.370 -24.766  1.00 92.99           C  
ATOM   1764  HB2 PHE A 112      12.475  -0.755 -25.612  1.00 92.99           H  
ATOM   1765  HB3 PHE A 112      12.924  -1.092 -23.958  1.00 92.99           H  
ATOM   1766  O   PHE A 112      15.058  -2.381 -24.136  1.00 92.99           O  
ATOM   1767  CG  PHE A 112      12.465   0.950 -24.307  1.00 92.99           C  
ATOM   1768  CD1 PHE A 112      12.938   1.554 -23.127  1.00 92.99           C  
ATOM   1769  HD1 PHE A 112      13.710   1.068 -22.547  1.00 92.99           H  
ATOM   1770  CD2 PHE A 112      11.498   1.604 -25.088  1.00 92.99           C  
ATOM   1771  HD2 PHE A 112      11.146   1.161 -26.008  1.00 92.99           H  
ATOM   1772  CE1 PHE A 112      12.434   2.799 -22.715  1.00 92.99           C  
ATOM   1773  HE1 PHE A 112      12.803   3.260 -21.810  1.00 92.99           H  
ATOM   1774  CE2 PHE A 112      11.019   2.864 -24.692  1.00 92.99           C  
ATOM   1775  HE2 PHE A 112      10.316   3.394 -25.318  1.00 92.99           H  
ATOM   1776  CZ  PHE A 112      11.472   3.456 -23.501  1.00 92.99           C  
ATOM   1777  HZ  PHE A 112      11.094   4.423 -23.205  1.00 92.99           H  
ATOM   1778  N   ARG A 113      16.111  -1.919 -26.057  1.00 95.27           N  
ATOM   1779  H   ARG A 113      16.298  -1.246 -26.786  1.00 95.27           H  
ATOM   1780  CA  ARG A 113      16.878  -3.161 -26.030  1.00 95.27           C  
ATOM   1781  HA  ARG A 113      16.206  -3.956 -25.706  1.00 95.27           H  
ATOM   1782  C   ARG A 113      18.009  -3.063 -25.010  1.00 95.27           C  
ATOM   1783  CB  ARG A 113      17.381  -3.501 -27.430  1.00 95.27           C  
ATOM   1784  HB2 ARG A 113      16.570  -3.408 -28.152  1.00 95.27           H  
ATOM   1785  HB3 ARG A 113      18.178  -2.808 -27.701  1.00 95.27           H  
ATOM   1786  O   ARG A 113      18.869  -2.194 -25.101  1.00 95.27           O  
ATOM   1787  CG  ARG A 113      17.903  -4.942 -27.441  1.00 95.27           C  
ATOM   1788  HG2 ARG A 113      17.070  -5.631 -27.300  1.00 95.27           H  
ATOM   1789  HG3 ARG A 113      18.620  -5.073 -26.630  1.00 95.27           H  
ATOM   1790  CD  ARG A 113      18.634  -5.243 -28.738  1.00 95.27           C  
ATOM   1791  HD2 ARG A 113      19.618  -5.646 -28.502  1.00 95.27           H  
ATOM   1792  HD3 ARG A 113      18.744  -4.288 -29.251  1.00 95.27           H  
ATOM   1793  NE  ARG A 113      17.937  -6.165 -29.640  1.00 95.27           N  
ATOM   1794  HE  ARG A 113      17.325  -6.866 -29.247  1.00 95.27           H  
ATOM   1795  NH1 ARG A 113      18.932  -5.341 -31.542  1.00 95.27           N  
ATOM   1796 HH11 ARG A 113      19.449  -4.684 -30.976  1.00 95.27           H  
ATOM   1797 HH12 ARG A 113      18.882  -5.123 -32.527  1.00 95.27           H  
ATOM   1798  NH2 ARG A 113      17.342  -6.916 -31.682  1.00 95.27           N  
ATOM   1799 HH21 ARG A 113      16.720  -7.532 -31.178  1.00 95.27           H  
ATOM   1800 HH22 ARG A 113      17.231  -6.719 -32.666  1.00 95.27           H  
ATOM   1801  CZ  ARG A 113      18.079  -6.133 -30.948  1.00 95.27           C  
ATOM   1802  N   LEU A 114      18.000  -3.979 -24.048  1.00 94.79           N  
ATOM   1803  H   LEU A 114      17.227  -4.629 -24.031  1.00 94.79           H  
ATOM   1804  CA  LEU A 114      18.973  -4.035 -22.960  1.00 94.79           C  
ATOM   1805  HA  LEU A 114      19.028  -3.054 -22.489  1.00 94.79           H  
ATOM   1806  C   LEU A 114      20.374  -4.393 -23.470  1.00 94.79           C  
ATOM   1807  CB  LEU A 114      18.503  -5.074 -21.923  1.00 94.79           C  
ATOM   1808  HB2 LEU A 114      19.266  -5.178 -21.151  1.00 94.79           H  
ATOM   1809  HB3 LEU A 114      18.415  -6.037 -22.427  1.00 94.79           H  
ATOM   1810  O   LEU A 114      20.531  -5.302 -24.285  1.00 94.79           O  
ATOM   1811  CG  LEU A 114      17.158  -4.741 -21.247  1.00 94.79           C  
ATOM   1812  HG  LEU A 114      16.427  -4.434 -21.995  1.00 94.79           H  
ATOM   1813  CD1 LEU A 114      16.619  -5.984 -20.541  1.00 94.79           C  
ATOM   1814 HD11 LEU A 114      16.409  -6.763 -21.274  1.00 94.79           H  
ATOM   1815 HD12 LEU A 114      15.696  -5.734 -20.018  1.00 94.79           H  
ATOM   1816 HD13 LEU A 114      17.350  -6.349 -19.819  1.00 94.79           H  
ATOM   1817  CD2 LEU A 114      17.311  -3.630 -20.211  1.00 94.79           C  
ATOM   1818 HD21 LEU A 114      16.326  -3.324 -19.859  1.00 94.79           H  
ATOM   1819 HD22 LEU A 114      17.814  -2.770 -20.653  1.00 94.79           H  
ATOM   1820 HD23 LEU A 114      17.900  -3.981 -19.364  1.00 94.79           H  
ATOM   1821  N   ILE A 115      21.389  -3.745 -22.901  1.00 95.12           N  
ATOM   1822  H   ILE A 115      21.172  -2.982 -22.276  1.00 95.12           H  
ATOM   1823  CA  ILE A 115      22.791  -4.164 -22.964  1.00 95.12           C  
ATOM   1824  HA  ILE A 115      22.914  -4.930 -23.729  1.00 95.12           H  
ATOM   1825  C   ILE A 115      23.119  -4.755 -21.591  1.00 95.12           C  
ATOM   1826  CB  ILE A 115      23.722  -2.991 -23.343  1.00 95.12           C  
ATOM   1827  HB  ILE A 115      23.651  -2.220 -22.577  1.00 95.12           H  
ATOM   1828  O   ILE A 115      23.441  -4.010 -20.659  1.00 95.12           O  
ATOM   1829  CG1 ILE A 115      23.300  -2.373 -24.696  1.00 95.12           C  
ATOM   1830 HG12 ILE A 115      22.246  -2.099 -24.659  1.00 95.12           H  
ATOM   1831 HG13 ILE A 115      23.425  -3.110 -25.490  1.00 95.12           H  
ATOM   1832  CG2 ILE A 115      25.182  -3.484 -23.401  1.00 95.12           C  
ATOM   1833 HG21 ILE A 115      25.856  -2.646 -23.577  1.00 95.12           H  
ATOM   1834 HG22 ILE A 115      25.300  -4.218 -24.199  1.00 95.12           H  
ATOM   1835 HG23 ILE A 115      25.477  -3.937 -22.454  1.00 95.12           H  
ATOM   1836  CD1 ILE A 115      24.078  -1.103 -25.061  1.00 95.12           C  
ATOM   1837 HD11 ILE A 115      24.000  -0.374 -24.254  1.00 95.12           H  
ATOM   1838 HD12 ILE A 115      23.655  -0.675 -25.970  1.00 95.12           H  
ATOM   1839 HD13 ILE A 115      25.127  -1.331 -25.250  1.00 95.12           H  
ATOM   1840  N   PRO A 116      22.954  -6.073 -21.401  1.00 92.25           N  
ATOM   1841  CA  PRO A 116      23.205  -6.679 -20.111  1.00 92.25           C  
ATOM   1842  HA  PRO A 116      22.773  -6.071 -19.316  1.00 92.25           H  
ATOM   1843  C   PRO A 116      24.711  -6.824 -19.874  1.00 92.25           C  
ATOM   1844  CB  PRO A 116      22.452  -7.998 -20.168  1.00 92.25           C  
ATOM   1845  HB2 PRO A 116      22.841  -8.712 -19.442  1.00 92.25           H  
ATOM   1846  HB3 PRO A 116      21.394  -7.818 -19.975  1.00 92.25           H  
ATOM   1847  O   PRO A 116      25.493  -6.941 -20.821  1.00 92.25           O  
ATOM   1848  CG  PRO A 116      22.636  -8.428 -21.619  1.00 92.25           C  
ATOM   1849  HG2 PRO A 116      23.626  -8.862 -21.761  1.00 92.25           H  
ATOM   1850  HG3 PRO A 116      21.853  -9.124 -21.919  1.00 92.25           H  
ATOM   1851  CD  PRO A 116      22.529  -7.090 -22.358  1.00 92.25           C  
ATOM   1852  HD2 PRO A 116      21.489  -6.919 -22.633  1.00 92.25           H  
ATOM   1853  HD3 PRO A 116      23.164  -7.096 -23.244  1.00 92.25           H  
ATOM   1854  N   ASN A 117      25.121  -6.862 -18.607  1.00 92.52           N  
ATOM   1855  H   ASN A 117      24.447  -6.768 -17.861  1.00 92.52           H  
ATOM   1856  CA  ASN A 117      26.518  -7.096 -18.263  1.00 92.52           C  
ATOM   1857  HA  ASN A 117      27.112  -6.306 -18.723  1.00 92.52           H  
ATOM   1858  C   ASN A 117      26.992  -8.439 -18.838  1.00 92.52           C  
ATOM   1859  CB  ASN A 117      26.687  -7.024 -16.737  1.00 92.52           C  
ATOM   1860  HB2 ASN A 117      26.223  -6.109 -16.369  1.00 92.52           H  
ATOM   1861  HB3 ASN A 117      26.199  -7.874 -16.261  1.00 92.52           H  
ATOM   1862  O   ASN A 117      26.221  -9.402 -18.903  1.00 92.52           O  
ATOM   1863  CG  ASN A 117      28.151  -7.002 -16.345  1.00 92.52           C  
ATOM   1864  ND2 ASN A 117      28.728  -5.828 -16.281  1.00 92.52           N  
ATOM   1865 HD21 ASN A 117      29.727  -5.762 -16.147  1.00 92.52           H  
ATOM   1866 HD22 ASN A 117      28.212  -5.013 -16.579  1.00 92.52           H  
ATOM   1867  OD1 ASN A 117      28.799  -8.035 -16.174  1.00 92.52           O  
ATOM   1868  N   ALA A 118      28.275  -8.552 -19.191  1.00 85.24           N  
ATOM   1869  H   ALA A 118      28.843  -7.717 -19.161  1.00 85.24           H  
ATOM   1870  CA  ALA A 118      28.852  -9.782 -19.749  1.00 85.24           C  
ATOM   1871  HA  ALA A 118      28.382  -9.974 -20.713  1.00 85.24           H  
ATOM   1872  C   ALA A 118      28.624 -11.032 -18.870  1.00 85.24           C  
ATOM   1873  CB  ALA A 118      30.349  -9.540 -19.972  1.00 85.24           C  
ATOM   1874  HB1 ALA A 118      30.842  -9.334 -19.021  1.00 85.24           H  
ATOM   1875  HB2 ALA A 118      30.797 -10.424 -20.425  1.00 85.24           H  
ATOM   1876  HB3 ALA A 118      30.490  -8.692 -20.642  1.00 85.24           H  
ATOM   1877  O   ALA A 118      28.641 -12.155 -19.369  1.00 85.24           O  
ATOM   1878  N   ARG A 119      28.394 -10.846 -17.563  1.00 85.00           N  
ATOM   1879  H   ARG A 119      28.398  -9.892 -17.232  1.00 85.00           H  
ATOM   1880  CA  ARG A 119      28.140 -11.918 -16.586  1.00 85.00           C  
ATOM   1881  HA  ARG A 119      28.542 -12.854 -16.974  1.00 85.00           H  
ATOM   1882  C   ARG A 119      26.657 -12.211 -16.331  1.00 85.00           C  
ATOM   1883  CB  ARG A 119      28.875 -11.580 -15.283  1.00 85.00           C  
ATOM   1884  HB2 ARG A 119      28.519 -10.618 -14.913  1.00 85.00           H  
ATOM   1885  HB3 ARG A 119      28.650 -12.339 -14.533  1.00 85.00           H  
ATOM   1886  O   ARG A 119      26.355 -13.085 -15.530  1.00 85.00           O  
ATOM   1887  CG  ARG A 119      30.397 -11.541 -15.492  1.00 85.00           C  
ATOM   1888  HG2 ARG A 119      30.662 -10.812 -16.259  1.00 85.00           H  
ATOM   1889  HG3 ARG A 119      30.731 -12.525 -15.820  1.00 85.00           H  
ATOM   1890  CD  ARG A 119      31.129 -11.179 -14.200  1.00 85.00           C  
ATOM   1891  HD2 ARG A 119      30.788 -11.842 -13.404  1.00 85.00           H  
ATOM   1892  HD3 ARG A 119      32.196 -11.336 -14.357  1.00 85.00           H  
ATOM   1893  NE  ARG A 119      30.896  -9.773 -13.824  1.00 85.00           N  
ATOM   1894  HE  ARG A 119      30.288  -9.233 -14.423  1.00 85.00           H  
ATOM   1895  NH1 ARG A 119      32.104  -9.784 -11.874  1.00 85.00           N  
ATOM   1896 HH11 ARG A 119      32.335 -10.752 -12.042  1.00 85.00           H  
ATOM   1897 HH12 ARG A 119      32.395  -9.306 -11.033  1.00 85.00           H  
ATOM   1898  NH2 ARG A 119      30.997  -7.939 -12.494  1.00 85.00           N  
ATOM   1899 HH21 ARG A 119      31.223  -7.497 -11.614  1.00 85.00           H  
ATOM   1900 HH22 ARG A 119      30.255  -7.522 -13.038  1.00 85.00           H  
ATOM   1901  CZ  ARG A 119      31.339  -9.171 -12.738  1.00 85.00           C  
ATOM   1902  N   SER A 120      25.745 -11.503 -16.995  1.00 83.42           N  
ATOM   1903  H   SER A 120      26.073 -10.815 -17.658  1.00 83.42           H  
ATOM   1904  CA  SER A 120      24.290 -11.617 -16.801  1.00 83.42           C  
ATOM   1905  HA  SER A 120      24.049 -11.443 -15.752  1.00 83.42           H  
ATOM   1906  C   SER A 120      23.698 -12.971 -17.194  1.00 83.42           C  
ATOM   1907  CB  SER A 120      23.580 -10.569 -17.654  1.00 83.42           C  
ATOM   1908  HB2 SER A 120      22.502 -10.680 -17.535  1.00 83.42           H  
ATOM   1909  HB3 SER A 120      23.877  -9.566 -17.347  1.00 83.42           H  
ATOM   1910  O   SER A 120      22.635 -13.328 -16.703  1.00 83.42           O  
ATOM   1911  OG  SER A 120      23.906 -10.786 -19.015  1.00 83.42           O  
ATOM   1912  HG  SER A 120      24.686 -10.258 -19.204  1.00 83.42           H  
ATOM   1913  N   GLY A 121      24.336 -13.697 -18.119  1.00 82.81           N  
ATOM   1914  H   GLY A 121      25.184 -13.317 -18.515  1.00 82.81           H  
ATOM   1915  CA  GLY A 121      23.806 -14.952 -18.656  1.00 82.81           C  
ATOM   1916  HA2 GLY A 121      24.579 -15.437 -19.253  1.00 82.81           H  
ATOM   1917  HA3 GLY A 121      23.550 -15.609 -17.825  1.00 82.81           H  
ATOM   1918  C   GLY A 121      22.554 -14.807 -19.535  1.00 82.81           C  
ATOM   1919  O   GLY A 121      22.022 -15.826 -19.969  1.00 82.81           O  
ATOM   1920  N   MET A 122      22.092 -13.584 -19.836  1.00 91.48           N  
ATOM   1921  H   MET A 122      22.577 -12.778 -19.468  1.00 91.48           H  
ATOM   1922  CA  MET A 122      20.914 -13.370 -20.685  1.00 91.48           C  
ATOM   1923  HA  MET A 122      20.101 -13.995 -20.313  1.00 91.48           H  
ATOM   1924  C   MET A 122      21.181 -13.769 -22.137  1.00 91.48           C  
ATOM   1925  CB  MET A 122      20.447 -11.910 -20.662  1.00 91.48           C  
ATOM   1926  HB2 MET A 122      19.741 -11.769 -21.480  1.00 91.48           H  
ATOM   1927  HB3 MET A 122      21.297 -11.250 -20.833  1.00 91.48           H  
ATOM   1928  O   MET A 122      22.145 -13.324 -22.765  1.00 91.48           O  
ATOM   1929  CG  MET A 122      19.744 -11.509 -19.367  1.00 91.48           C  
ATOM   1930  HG2 MET A 122      18.994 -12.256 -19.107  1.00 91.48           H  
ATOM   1931  HG3 MET A 122      20.482 -11.469 -18.565  1.00 91.48           H  
ATOM   1932  SD  MET A 122      18.940  -9.887 -19.513  1.00 91.48           S  
ATOM   1933  CE  MET A 122      17.394 -10.324 -20.345  1.00 91.48           C  
ATOM   1934  HE1 MET A 122      17.609 -10.745 -21.327  1.00 91.48           H  
ATOM   1935  HE2 MET A 122      16.850 -11.054 -19.746  1.00 91.48           H  
ATOM   1936  HE3 MET A 122      16.786  -9.428 -20.464  1.00 91.48           H  
ATOM   1937  N   SER A 123      20.274 -14.555 -22.710  1.00 92.36           N  
ATOM   1938  H   SER A 123      19.498 -14.879 -22.151  1.00 92.36           H  
ATOM   1939  CA  SER A 123      20.316 -14.893 -24.129  1.00 92.36           C  
ATOM   1940  HA  SER A 123      21.351 -15.114 -24.388  1.00 92.36           H  
ATOM   1941  C   SER A 123      19.843 -13.728 -25.005  1.00 92.36           C  
ATOM   1942  CB  SER A 123      19.495 -16.155 -24.399  1.00 92.36           C  
ATOM   1943  HB2 SER A 123      19.801 -16.947 -23.715  1.00 92.36           H  
ATOM   1944  HB3 SER A 123      19.669 -16.487 -25.423  1.00 92.36           H  
ATOM   1945  O   SER A 123      19.002 -12.913 -24.619  1.00 92.36           O  
ATOM   1946  OG  SER A 123      18.123 -15.884 -24.227  1.00 92.36           O  
ATOM   1947  HG  SER A 123      17.990 -15.777 -23.283  1.00 92.36           H  
ATOM   1948  N   ARG A 124      20.311 -13.686 -26.259  1.00 90.75           N  
ATOM   1949  H   ARG A 124      21.047 -14.331 -26.509  1.00 90.75           H  
ATOM   1950  CA  ARG A 124      19.847 -12.695 -27.248  1.00 90.75           C  
ATOM   1951  HA  ARG A 124      20.036 -11.700 -26.843  1.00 90.75           H  
ATOM   1952  C   ARG A 124      18.334 -12.764 -27.493  1.00 90.75           C  
ATOM   1953  CB  ARG A 124      20.654 -12.867 -28.542  1.00 90.75           C  
ATOM   1954  HB2 ARG A 124      21.714 -12.872 -28.287  1.00 90.75           H  
ATOM   1955  HB3 ARG A 124      20.405 -13.822 -29.006  1.00 90.75           H  
ATOM   1956  O   ARG A 124      17.712 -11.742 -27.769  1.00 90.75           O  
ATOM   1957  CG  ARG A 124      20.401 -11.729 -29.541  1.00 90.75           C  
ATOM   1958  HG2 ARG A 124      19.375 -11.779 -29.906  1.00 90.75           H  
ATOM   1959  HG3 ARG A 124      20.555 -10.771 -29.044  1.00 90.75           H  
ATOM   1960  CD  ARG A 124      21.365 -11.843 -30.725  1.00 90.75           C  
ATOM   1961  HD2 ARG A 124      21.213 -12.806 -31.212  1.00 90.75           H  
ATOM   1962  HD3 ARG A 124      22.386 -11.793 -30.346  1.00 90.75           H  
ATOM   1963  NE  ARG A 124      21.151 -10.758 -31.700  1.00 90.75           N  
ATOM   1964  HE  ARG A 124      20.449 -10.070 -31.467  1.00 90.75           H  
ATOM   1965  NH1 ARG A 124      22.876 -11.291 -33.122  1.00 90.75           N  
ATOM   1966 HH11 ARG A 124      23.431 -11.074 -33.937  1.00 90.75           H  
ATOM   1967 HH12 ARG A 124      23.142 -12.044 -32.504  1.00 90.75           H  
ATOM   1968  NH2 ARG A 124      21.573  -9.538 -33.576  1.00 90.75           N  
ATOM   1969 HH21 ARG A 124      20.865  -8.871 -33.304  1.00 90.75           H  
ATOM   1970 HH22 ARG A 124      22.140  -9.343 -34.388  1.00 90.75           H  
ATOM   1971  CZ  ARG A 124      21.863 -10.537 -32.792  1.00 90.75           C  
ATOM   1972  N   GLY A 125      17.746 -13.957 -27.382  1.00 93.63           N  
ATOM   1973  H   GLY A 125      18.311 -14.733 -27.067  1.00 93.63           H  
ATOM   1974  CA  GLY A 125      16.300 -14.153 -27.480  1.00 93.63           C  
ATOM   1975  HA2 GLY A 125      15.936 -13.763 -28.431  1.00 93.63           H  
ATOM   1976  HA3 GLY A 125      16.078 -15.219 -27.428  1.00 93.63           H  
ATOM   1977  C   GLY A 125      15.544 -13.459 -26.348  1.00 93.63           C  
ATOM   1978  O   GLY A 125      14.570 -12.762 -26.611  1.00 93.63           O  
ATOM   1979  N   GLU A 126      16.028 -13.576 -25.109  1.00 93.17           N  
ATOM   1980  H   GLU A 126      16.844 -14.147 -24.943  1.00 93.17           H  
ATOM   1981  CA  GLU A 126      15.432 -12.899 -23.950  1.00 93.17           C  
ATOM   1982  HA  GLU A 126      14.367 -13.129 -23.901  1.00 93.17           H  
ATOM   1983  C   GLU A 126      15.555 -11.379 -24.054  1.00 93.17           C  
ATOM   1984  CB  GLU A 126      16.097 -13.384 -22.658  1.00 93.17           C  
ATOM   1985  HB2 GLU A 126      17.179 -13.310 -22.770  1.00 93.17           H  
ATOM   1986  HB3 GLU A 126      15.798 -12.739 -21.831  1.00 93.17           H  
ATOM   1987  O   GLU A 126      14.579 -10.674 -23.814  1.00 93.17           O  
ATOM   1988  CG  GLU A 126      15.683 -14.822 -22.320  1.00 93.17           C  
ATOM   1989  HG2 GLU A 126      15.709 -15.442 -23.215  1.00 93.17           H  
ATOM   1990  HG3 GLU A 126      14.654 -14.812 -21.959  1.00 93.17           H  
ATOM   1991  CD  GLU A 126      16.609 -15.437 -21.272  1.00 93.17           C  
ATOM   1992  OE1 GLU A 126      16.082 -15.933 -20.247  1.00 93.17           O  
ATOM   1993  OE2 GLU A 126      17.834 -15.426 -21.539  1.00 93.17           O  
ATOM   1994  N   ILE A 127      16.717 -10.871 -24.475  1.00 95.00           N  
ATOM   1995  H   ILE A 127      17.490 -11.507 -24.610  1.00 95.00           H  
ATOM   1996  CA  ILE A 127      16.931  -9.433 -24.698  1.00 95.00           C  
ATOM   1997  HA  ILE A 127      16.762  -8.900 -23.762  1.00 95.00           H  
ATOM   1998  C   ILE A 127      15.919  -8.887 -25.720  1.00 95.00           C  
ATOM   1999  CB  ILE A 127      18.388  -9.185 -25.149  1.00 95.00           C  
ATOM   2000  HB  ILE A 127      18.581  -9.809 -26.022  1.00 95.00           H  
ATOM   2001  O   ILE A 127      15.286  -7.859 -25.484  1.00 95.00           O  
ATOM   2002  CG1 ILE A 127      19.398  -9.568 -24.044  1.00 95.00           C  
ATOM   2003 HG12 ILE A 127      19.151 -10.551 -23.641  1.00 95.00           H  
ATOM   2004 HG13 ILE A 127      19.338  -8.854 -23.223  1.00 95.00           H  
ATOM   2005  CG2 ILE A 127      18.589  -7.722 -25.564  1.00 95.00           C  
ATOM   2006 HG21 ILE A 127      18.290  -7.052 -24.757  1.00 95.00           H  
ATOM   2007 HG22 ILE A 127      18.000  -7.511 -26.457  1.00 95.00           H  
ATOM   2008 HG23 ILE A 127      19.632  -7.521 -25.810  1.00 95.00           H  
ATOM   2009  CD1 ILE A 127      20.844  -9.634 -24.556  1.00 95.00           C  
ATOM   2010 HD11 ILE A 127      20.886 -10.157 -25.511  1.00 95.00           H  
ATOM   2011 HD12 ILE A 127      21.252  -8.630 -24.674  1.00 95.00           H  
ATOM   2012 HD13 ILE A 127      21.456 -10.185 -23.842  1.00 95.00           H  
ATOM   2013  N   ASN A 128      15.726  -9.597 -26.837  1.00 95.37           N  
ATOM   2014  H   ASN A 128      16.277 -10.431 -26.975  1.00 95.37           H  
ATOM   2015  CA  ASN A 128      14.743  -9.222 -27.855  1.00 95.37           C  
ATOM   2016  HA  ASN A 128      14.906  -8.185 -28.150  1.00 95.37           H  
ATOM   2017  C   ASN A 128      13.303  -9.307 -27.343  1.00 95.37           C  
ATOM   2018  CB  ASN A 128      14.910 -10.135 -29.077  1.00 95.37           C  
ATOM   2019  HB2 ASN A 128      14.898 -11.177 -28.757  1.00 95.37           H  
ATOM   2020  HB3 ASN A 128      14.068  -9.978 -29.750  1.00 95.37           H  
ATOM   2021  O   ASN A 128      12.492  -8.450 -27.679  1.00 95.37           O  
ATOM   2022  CG  ASN A 128      16.171  -9.867 -29.863  1.00 95.37           C  
ATOM   2023  ND2 ASN A 128      16.549 -10.776 -30.730  1.00 95.37           N  
ATOM   2024 HD21 ASN A 128      16.002 -11.620 -30.821  1.00 95.37           H  
ATOM   2025 HD22 ASN A 128      17.366 -10.573 -31.288  1.00 95.37           H  
ATOM   2026  OD1 ASN A 128      16.800  -8.825 -29.779  1.00 95.37           O  
ATOM   2027  N   ALA A 129      12.985 -10.318 -26.532  1.00 95.22           N  
ATOM   2028  H   ALA A 129      13.684 -11.013 -26.312  1.00 95.22           H  
ATOM   2029  CA  ALA A 129      11.660 -10.462 -25.945  1.00 95.22           C  
ATOM   2030  HA  ALA A 129      10.920 -10.453 -26.745  1.00 95.22           H  
ATOM   2031  C   ALA A 129      11.338  -9.287 -25.013  1.00 95.22           C  
ATOM   2032  CB  ALA A 129      11.577 -11.811 -25.223  1.00 95.22           C  
ATOM   2033  HB1 ALA A 129      12.286 -11.844 -24.397  1.00 95.22           H  
ATOM   2034  HB2 ALA A 129      11.797 -12.618 -25.922  1.00 95.22           H  
ATOM   2035  HB3 ALA A 129      10.569 -11.947 -24.830  1.00 95.22           H  
ATOM   2036  O   ALA A 129      10.263  -8.710 -25.117  1.00 95.22           O  
ATOM   2037  N   TYR A 130      12.276  -8.879 -24.154  1.00 96.93           N  
ATOM   2038  H   TYR A 130      13.142  -9.394 -24.098  1.00 96.93           H  
ATOM   2039  CA  TYR A 130      12.095  -7.708 -23.293  1.00 96.93           C  
ATOM   2040  HA  TYR A 130      11.171  -7.829 -22.728  1.00 96.93           H  
ATOM   2041  C   TYR A 130      11.944  -6.404 -24.083  1.00 96.93           C  
ATOM   2042  CB  TYR A 130      13.260  -7.613 -22.304  1.00 96.93           C  
ATOM   2043  HB2 TYR A 130      13.396  -6.568 -22.026  1.00 96.93           H  
ATOM   2044  HB3 TYR A 130      14.184  -7.920 -22.794  1.00 96.93           H  
ATOM   2045  O   TYR A 130      11.108  -5.581 -23.718  1.00 96.93           O  
ATOM   2046  CG  TYR A 130      13.046  -8.421 -21.038  1.00 96.93           C  
ATOM   2047  CD1 TYR A 130      12.076  -8.018 -20.097  1.00 96.93           C  
ATOM   2048  HD1 TYR A 130      11.487  -7.132 -20.280  1.00 96.93           H  
ATOM   2049  CD2 TYR A 130      13.813  -9.575 -20.801  1.00 96.93           C  
ATOM   2050  HD2 TYR A 130      14.562  -9.879 -21.518  1.00 96.93           H  
ATOM   2051  CE1 TYR A 130      11.883  -8.764 -18.917  1.00 96.93           C  
ATOM   2052  HE1 TYR A 130      11.147  -8.445 -18.193  1.00 96.93           H  
ATOM   2053  CE2 TYR A 130      13.616 -10.332 -19.632  1.00 96.93           C  
ATOM   2054  HE2 TYR A 130      14.209 -11.214 -19.443  1.00 96.93           H  
ATOM   2055  OH  TYR A 130      12.511 -10.628 -17.531  1.00 96.93           O  
ATOM   2056  HH  TYR A 130      11.920 -10.177 -16.924  1.00 96.93           H  
ATOM   2057  CZ  TYR A 130      12.657  -9.923 -18.683  1.00 96.93           C  
ATOM   2058  N   ALA A 131      12.698  -6.227 -25.171  1.00 96.26           N  
ATOM   2059  H   ALA A 131      13.398  -6.916 -25.405  1.00 96.26           H  
ATOM   2060  CA  ALA A 131      12.527  -5.073 -26.053  1.00 96.26           C  
ATOM   2061  HA  ALA A 131      12.646  -4.163 -25.465  1.00 96.26           H  
ATOM   2062  C   ALA A 131      11.116  -5.038 -26.669  1.00 96.26           C  
ATOM   2063  CB  ALA A 131      13.623  -5.100 -27.124  1.00 96.26           C  
ATOM   2064  HB1 ALA A 131      14.602  -5.161 -26.649  1.00 96.26           H  
ATOM   2065  HB2 ALA A 131      13.487  -5.957 -27.782  1.00 96.26           H  
ATOM   2066  HB3 ALA A 131      13.567  -4.187 -27.717  1.00 96.26           H  
ATOM   2067  O   ALA A 131      10.440  -4.020 -26.579  1.00 96.26           O  
ATOM   2068  N   ALA A 132      10.635  -6.173 -27.193  1.00 96.42           N  
ATOM   2069  H   ALA A 132      11.240  -6.980 -27.246  1.00 96.42           H  
ATOM   2070  CA  ALA A 132       9.290  -6.282 -27.760  1.00 96.42           C  
ATOM   2071  HA  ALA A 132       9.177  -5.532 -28.543  1.00 96.42           H  
ATOM   2072  C   ALA A 132       8.190  -6.021 -26.716  1.00 96.42           C  
ATOM   2073  CB  ALA A 132       9.142  -7.674 -28.388  1.00 96.42           C  
ATOM   2074  HB1 ALA A 132       8.160  -7.753 -28.854  1.00 96.42           H  
ATOM   2075  HB2 ALA A 132       9.239  -8.446 -27.624  1.00 96.42           H  
ATOM   2076  HB3 ALA A 132       9.907  -7.815 -29.150  1.00 96.42           H  
ATOM   2077  O   ALA A 132       7.214  -5.336 -27.000  1.00 96.42           O  
ATOM   2078  N   LEU A 133       8.365  -6.508 -25.482  1.00 97.34           N  
ATOM   2079  H   LEU A 133       9.171  -7.090 -25.306  1.00 97.34           H  
ATOM   2080  CA  LEU A 133       7.436  -6.216 -24.387  1.00 97.34           C  
ATOM   2081  HA  LEU A 133       6.429  -6.504 -24.687  1.00 97.34           H  
ATOM   2082  C   LEU A 133       7.372  -4.716 -24.067  1.00 97.34           C  
ATOM   2083  CB  LEU A 133       7.849  -6.998 -23.130  1.00 97.34           C  
ATOM   2084  HB2 LEU A 133       8.905  -6.810 -22.939  1.00 97.34           H  
ATOM   2085  HB3 LEU A 133       7.280  -6.603 -22.288  1.00 97.34           H  
ATOM   2086  O   LEU A 133       6.295  -4.205 -23.784  1.00 97.34           O  
ATOM   2087  CG  LEU A 133       7.618  -8.514 -23.184  1.00 97.34           C  
ATOM   2088  HG  LEU A 133       8.150  -8.962 -24.024  1.00 97.34           H  
ATOM   2089  CD1 LEU A 133       8.137  -9.142 -21.887  1.00 97.34           C  
ATOM   2090 HD11 LEU A 133       8.011 -10.223 -21.940  1.00 97.34           H  
ATOM   2091 HD12 LEU A 133       9.200  -8.922 -21.782  1.00 97.34           H  
ATOM   2092 HD13 LEU A 133       7.597  -8.728 -21.036  1.00 97.34           H  
ATOM   2093  CD2 LEU A 133       6.144  -8.864 -23.339  1.00 97.34           C  
ATOM   2094 HD21 LEU A 133       5.807  -8.597 -24.341  1.00 97.34           H  
ATOM   2095 HD22 LEU A 133       5.557  -8.290 -22.621  1.00 97.34           H  
ATOM   2096 HD23 LEU A 133       5.984  -9.933 -23.202  1.00 97.34           H  
ATOM   2097  N   ALA A 134       8.499  -4.002 -24.113  1.00 96.20           N  
ATOM   2098  H   ALA A 134       9.361  -4.459 -24.375  1.00 96.20           H  
ATOM   2099  CA  ALA A 134       8.524  -2.561 -23.862  1.00 96.20           C  
ATOM   2100  HA  ALA A 134       7.964  -2.365 -22.948  1.00 96.20           H  
ATOM   2101  C   ALA A 134       7.852  -1.735 -24.982  1.00 96.20           C  
ATOM   2102  CB  ALA A 134       9.978  -2.136 -23.634  1.00 96.20           C  
ATOM   2103  HB1 ALA A 134      10.402  -2.708 -22.809  1.00 96.20           H  
ATOM   2104  HB2 ALA A 134      10.563  -2.313 -24.536  1.00 96.20           H  
ATOM   2105  HB3 ALA A 134      10.015  -1.075 -23.388  1.00 96.20           H  
ATOM   2106  O   ALA A 134       7.514  -0.569 -24.768  1.00 96.20           O  
ATOM   2107  N   GLU A 135       7.659  -2.319 -26.164  1.00 94.55           N  
ATOM   2108  H   GLU A 135       8.014  -3.254 -26.302  1.00 94.55           H  
ATOM   2109  CA  GLU A 135       6.953  -1.704 -27.294  1.00 94.55           C  
ATOM   2110  HA  GLU A 135       7.000  -0.618 -27.216  1.00 94.55           H  
ATOM   2111  C   GLU A 135       5.455  -2.062 -27.319  1.00 94.55           C  
ATOM   2112  CB  GLU A 135       7.661  -2.109 -28.599  1.00 94.55           C  
ATOM   2113  HB2 GLU A 135       7.060  -1.778 -29.446  1.00 94.55           H  
ATOM   2114  HB3 GLU A 135       7.747  -3.195 -28.637  1.00 94.55           H  
ATOM   2115  O   GLU A 135       4.646  -1.268 -27.791  1.00 94.55           O  
ATOM   2116  CG  GLU A 135       9.060  -1.472 -28.713  1.00 94.55           C  
ATOM   2117  HG2 GLU A 135       8.941  -0.389 -28.764  1.00 94.55           H  
ATOM   2118  HG3 GLU A 135       9.633  -1.692 -27.812  1.00 94.55           H  
ATOM   2119  CD  GLU A 135       9.874  -1.948 -29.930  1.00 94.55           C  
ATOM   2120  OE1 GLU A 135      11.058  -1.540 -30.012  1.00 94.55           O  
ATOM   2121  OE2 GLU A 135       9.345  -2.722 -30.760  1.00 94.55           O  
ATOM   2122  N   ASP A 136       5.072  -3.214 -26.761  1.00 95.56           N  
ATOM   2123  H   ASP A 136       5.802  -3.832 -26.437  1.00 95.56           H  
ATOM   2124  CA  ASP A 136       3.702  -3.748 -26.743  1.00 95.56           C  
ATOM   2125  HA  ASP A 136       3.225  -3.516 -27.695  1.00 95.56           H  
ATOM   2126  C   ASP A 136       2.823  -3.118 -25.646  1.00 95.56           C  
ATOM   2127  CB  ASP A 136       3.788  -5.278 -26.635  1.00 95.56           C  
ATOM   2128  HB2 ASP A 136       4.347  -5.662 -27.488  1.00 95.56           H  
ATOM   2129  HB3 ASP A 136       4.338  -5.538 -25.730  1.00 95.56           H  
ATOM   2130  O   ASP A 136       2.437  -3.774 -24.673  1.00 95.56           O  
ATOM   2131  CG  ASP A 136       2.419  -5.964 -26.606  1.00 95.56           C  
ATOM   2132  OD1 ASP A 136       1.488  -5.502 -27.298  1.00 95.56           O  
ATOM   2133  OD2 ASP A 136       2.309  -6.968 -25.864  1.00 95.56           O  
ATOM   2134  N   LEU A 137       2.547  -1.818 -25.763  1.00 95.97           N  
ATOM   2135  H   LEU A 137       2.895  -1.349 -26.586  1.00 95.97           H  
ATOM   2136  CA  LEU A 137       1.671  -1.086 -24.845  1.00 95.97           C  
ATOM   2137  HA  LEU A 137       1.826  -1.510 -23.853  1.00 95.97           H  
ATOM   2138  C   LEU A 137       0.177  -1.250 -25.195  1.00 95.97           C  
ATOM   2139  CB  LEU A 137       2.071   0.398 -24.809  1.00 95.97           C  
ATOM   2140  HB2 LEU A 137       1.299   0.961 -24.284  1.00 95.97           H  
ATOM   2141  HB3 LEU A 137       2.104   0.768 -25.834  1.00 95.97           H  
ATOM   2142  O   LEU A 137      -0.164  -1.412 -26.362  1.00 95.97           O  
ATOM   2143  CG  LEU A 137       3.423   0.665 -24.128  1.00 95.97           C  
ATOM   2144  HG  LEU A 137       4.210   0.089 -24.616  1.00 95.97           H  
ATOM   2145  CD1 LEU A 137       3.757   2.148 -24.261  1.00 95.97           C  
ATOM   2146 HD11 LEU A 137       4.726   2.364 -23.811  1.00 95.97           H  
ATOM   2147 HD12 LEU A 137       3.819   2.391 -25.322  1.00 95.97           H  
ATOM   2148 HD13 LEU A 137       2.986   2.761 -23.795  1.00 95.97           H  
ATOM   2149  CD2 LEU A 137       3.402   0.320 -22.635  1.00 95.97           C  
ATOM   2150 HD21 LEU A 137       2.571   0.826 -22.145  1.00 95.97           H  
ATOM   2151 HD22 LEU A 137       3.313  -0.759 -22.503  1.00 95.97           H  
ATOM   2152 HD23 LEU A 137       4.343   0.632 -22.181  1.00 95.97           H  
ATOM   2153  N   PRO A 138      -0.734  -1.162 -24.205  1.00 94.14           N  
ATOM   2154  CA  PRO A 138      -2.174  -1.171 -24.449  1.00 94.14           C  
ATOM   2155  HA  PRO A 138      -2.447  -2.115 -24.920  1.00 94.14           H  
ATOM   2156  C   PRO A 138      -2.640  -0.019 -25.343  1.00 94.14           C  
ATOM   2157  CB  PRO A 138      -2.837  -1.096 -23.068  1.00 94.14           C  
ATOM   2158  HB2 PRO A 138      -3.067  -0.060 -22.817  1.00 94.14           H  
ATOM   2159  HB3 PRO A 138      -3.738  -1.706 -23.021  1.00 94.14           H  
ATOM   2160  O   PRO A 138      -2.314   1.137 -25.073  1.00 94.14           O  
ATOM   2161  CG  PRO A 138      -1.763  -1.601 -22.111  1.00 94.14           C  
ATOM   2162  HG2 PRO A 138      -1.867  -1.160 -21.120  1.00 94.14           H  
ATOM   2163  HG3 PRO A 138      -1.800  -2.689 -22.053  1.00 94.14           H  
ATOM   2164  CD  PRO A 138      -0.462  -1.170 -22.778  1.00 94.14           C  
ATOM   2165  HD2 PRO A 138      -0.185  -0.169 -22.449  1.00 94.14           H  
ATOM   2166  HD3 PRO A 138       0.321  -1.886 -22.529  1.00 94.14           H  
ATOM   2167  N   ASP A 139      -3.515  -0.318 -26.308  1.00 92.65           N  
ATOM   2168  H   ASP A 139      -3.609  -1.285 -26.586  1.00 92.65           H  
ATOM   2169  CA  ASP A 139      -4.143   0.678 -27.198  1.00 92.65           C  
ATOM   2170  HA  ASP A 139      -3.363   1.205 -27.748  1.00 92.65           H  
ATOM   2171  C   ASP A 139      -4.979   1.723 -26.439  1.00 92.65           C  
ATOM   2172  CB  ASP A 139      -5.061  -0.037 -28.204  1.00 92.65           C  
ATOM   2173  HB2 ASP A 139      -5.834  -0.573 -27.653  1.00 92.65           H  
ATOM   2174  HB3 ASP A 139      -5.552   0.713 -28.823  1.00 92.65           H  
ATOM   2175  O   ASP A 139      -5.270   2.804 -26.944  1.00 92.65           O  
ATOM   2176  CG  ASP A 139      -4.337  -1.013 -29.135  1.00 92.65           C  
ATOM   2177  OD1 ASP A 139      -3.146  -0.777 -29.424  1.00 92.65           O  
ATOM   2178  OD2 ASP A 139      -4.994  -1.998 -29.537  1.00 92.65           O  
ATOM   2179  N   THR A 140      -5.364   1.415 -25.199  1.00 91.67           N  
ATOM   2180  H   THR A 140      -5.087   0.514 -24.836  1.00 91.67           H  
ATOM   2181  CA  THR A 140      -6.080   2.326 -24.298  1.00 91.67           C  
ATOM   2182  HA  THR A 140      -6.895   2.793 -24.851  1.00 91.67           H  
ATOM   2183  C   THR A 140      -5.206   3.461 -23.757  1.00 91.67           C  
ATOM   2184  CB  THR A 140      -6.668   1.544 -23.116  1.00 91.67           C  
ATOM   2185  HB  THR A 140      -7.117   2.240 -22.407  1.00 91.67           H  
ATOM   2186  O   THR A 140      -5.736   4.377 -23.130  1.00 91.67           O  
ATOM   2187  CG2 THR A 140      -7.737   0.543 -23.550  1.00 91.67           C  
ATOM   2188 HG21 THR A 140      -8.152   0.055 -22.669  1.00 91.67           H  
ATOM   2189 HG22 THR A 140      -8.534   1.066 -24.079  1.00 91.67           H  
ATOM   2190 HG23 THR A 140      -7.306  -0.213 -24.206  1.00 91.67           H  
ATOM   2191  OG1 THR A 140      -5.658   0.802 -22.466  1.00 91.67           O  
ATOM   2192  HG1 THR A 140      -5.095   1.421 -21.997  1.00 91.67           H  
ATOM   2193  N   LEU A 141      -3.879   3.396 -23.928  1.00 93.39           N  
ATOM   2194  H   LEU A 141      -3.504   2.650 -24.496  1.00 93.39           H  
ATOM   2195  CA  LEU A 141      -2.967   4.477 -23.560  1.00 93.39           C  
ATOM   2196  HA  LEU A 141      -3.393   5.039 -22.729  1.00 93.39           H  
ATOM   2197  C   LEU A 141      -2.811   5.453 -24.726  1.00 93.39           C  
ATOM   2198  CB  LEU A 141      -1.600   3.922 -23.122  1.00 93.39           C  
ATOM   2199  HB2 LEU A 141      -0.921   4.763 -22.984  1.00 93.39           H  
ATOM   2200  HB3 LEU A 141      -1.202   3.310 -23.931  1.00 93.39           H  
ATOM   2201  O   LEU A 141      -2.317   5.105 -25.799  1.00 93.39           O  
ATOM   2202  CG  LEU A 141      -1.616   3.093 -21.828  1.00 93.39           C  
ATOM   2203  HG  LEU A 141      -2.286   2.241 -21.943  1.00 93.39           H  
ATOM   2204  CD1 LEU A 141      -0.207   2.572 -21.542  1.00 93.39           C  
ATOM   2205 HD11 LEU A 141       0.470   3.406 -21.362  1.00 93.39           H  
ATOM   2206 HD12 LEU A 141      -0.226   1.906 -20.679  1.00 93.39           H  
ATOM   2207 HD13 LEU A 141       0.149   2.018 -22.411  1.00 93.39           H  
ATOM   2208  CD2 LEU A 141      -2.054   3.911 -20.608  1.00 93.39           C  
ATOM   2209 HD21 LEU A 141      -2.001   3.286 -19.716  1.00 93.39           H  
ATOM   2210 HD22 LEU A 141      -3.083   4.244 -20.744  1.00 93.39           H  
ATOM   2211 HD23 LEU A 141      -1.406   4.780 -20.501  1.00 93.39           H  
ATOM   2212  N   ASN A 142      -3.165   6.714 -24.485  1.00 91.33           N  
ATOM   2213  H   ASN A 142      -3.520   6.946 -23.568  1.00 91.33           H  
ATOM   2214  CA  ASN A 142      -3.012   7.767 -25.482  1.00 91.33           C  
ATOM   2215  HA  ASN A 142      -3.578   7.480 -26.368  1.00 91.33           H  
ATOM   2216  C   ASN A 142      -1.538   7.912 -25.882  1.00 91.33           C  
ATOM   2217  CB  ASN A 142      -3.581   9.085 -24.935  1.00 91.33           C  
ATOM   2218  HB2 ASN A 142      -3.367   9.891 -25.637  1.00 91.33           H  
ATOM   2219  HB3 ASN A 142      -3.095   9.322 -23.988  1.00 91.33           H  
ATOM   2220  O   ASN A 142      -0.653   7.841 -25.028  1.00 91.33           O  
ATOM   2221  CG  ASN A 142      -5.084   9.042 -24.738  1.00 91.33           C  
ATOM   2222  ND2 ASN A 142      -5.602   9.800 -23.802  1.00 91.33           N  
ATOM   2223 HD21 ASN A 142      -6.609   9.756 -23.724  1.00 91.33           H  
ATOM   2224 HD22 ASN A 142      -5.008  10.398 -23.246  1.00 91.33           H  
ATOM   2225  OD1 ASN A 142      -5.821   8.364 -25.428  1.00 91.33           O  
ATOM   2226  N   HIS A 143      -1.286   8.134 -27.174  1.00 89.57           N  
ATOM   2227  H   HIS A 143      -2.075   8.176 -27.802  1.00 89.57           H  
ATOM   2228  CA  HIS A 143       0.051   8.346 -27.749  1.00 89.57           C  
ATOM   2229  HA  HIS A 143      -0.078   8.372 -28.831  1.00 89.57           H  
ATOM   2230  C   HIS A 143       1.067   7.217 -27.498  1.00 89.57           C  
ATOM   2231  CB  HIS A 143       0.591   9.727 -27.332  1.00 89.57           C  
ATOM   2232  HB2 HIS A 143       0.823   9.716 -26.267  1.00 89.57           H  
ATOM   2233  HB3 HIS A 143       1.515   9.933 -27.872  1.00 89.57           H  
ATOM   2234  O   HIS A 143       2.266   7.460 -27.608  1.00 89.57           O  
ATOM   2235  CG  HIS A 143      -0.374  10.846 -27.608  1.00 89.57           C  
ATOM   2236  CD2 HIS A 143      -1.064  11.577 -26.680  1.00 89.57           C  
ATOM   2237  HD2 HIS A 143      -0.991  11.473 -25.607  1.00 89.57           H  
ATOM   2238  ND1 HIS A 143      -0.761  11.290 -28.851  1.00 89.57           N  
ATOM   2239  HD1 HIS A 143      -0.381  10.987 -29.737  1.00 89.57           H  
ATOM   2240  CE1 HIS A 143      -1.667  12.264 -28.676  1.00 89.57           C  
ATOM   2241  HE1 HIS A 143      -2.142  12.823 -29.469  1.00 89.57           H  
ATOM   2242  NE2 HIS A 143      -1.897  12.463 -27.370  1.00 89.57           N  
ATOM   2243  N   ALA A 144       0.610   6.000 -27.166  1.00 91.07           N  
ATOM   2244  H   ALA A 144      -0.385   5.863 -27.066  1.00 91.07           H  
ATOM   2245  CA  ALA A 144       1.480   4.868 -26.832  1.00 91.07           C  
ATOM   2246  HA  ALA A 144       0.844   4.105 -26.384  1.00 91.07           H  
ATOM   2247  C   ALA A 144       2.532   5.225 -25.763  1.00 91.07           C  
ATOM   2248  CB  ALA A 144       2.065   4.266 -28.118  1.00 91.07           C  
ATOM   2249  HB1 ALA A 144       1.262   4.013 -28.810  1.00 91.07           H  
ATOM   2250  HB2 ALA A 144       2.744   4.976 -28.591  1.00 91.07           H  
ATOM   2251  HB3 ALA A 144       2.616   3.357 -27.876  1.00 91.07           H  
ATOM   2252  O   ALA A 144       3.699   4.839 -25.854  1.00 91.07           O  
ATOM   2253  N   THR A 145       2.117   5.991 -24.751  1.00 94.52           N  
ATOM   2254  H   THR A 145       1.162   6.321 -24.752  1.00 94.52           H  
ATOM   2255  CA  THR A 145       2.981   6.406 -23.645  1.00 94.52           C  
ATOM   2256  HA  THR A 145       3.861   5.765 -23.666  1.00 94.52           H  
ATOM   2257  C   THR A 145       2.280   6.238 -22.293  1.00 94.52           C  
ATOM   2258  CB  THR A 145       3.506   7.833 -23.859  1.00 94.52           C  
ATOM   2259  HB  THR A 145       3.967   7.878 -24.846  1.00 94.52           H  
ATOM   2260  O   THR A 145       1.061   6.392 -22.201  1.00 94.52           O  
ATOM   2261  CG2 THR A 145       2.452   8.940 -23.779  1.00 94.52           C  
ATOM   2262 HG21 THR A 145       2.588   9.536 -22.876  1.00 94.52           H  
ATOM   2263 HG22 THR A 145       2.561   9.590 -24.647  1.00 94.52           H  
ATOM   2264 HG23 THR A 145       1.444   8.525 -23.782  1.00 94.52           H  
ATOM   2265  OG1 THR A 145       4.506   8.088 -22.903  1.00 94.52           O  
ATOM   2266  HG1 THR A 145       5.307   7.745 -23.305  1.00 94.52           H  
ATOM   2267  N   PRO A 146       3.005   5.926 -21.204  1.00 95.76           N  
ATOM   2268  CA  PRO A 146       2.423   5.853 -19.861  1.00 95.76           C  
ATOM   2269  HA  PRO A 146       1.595   5.143 -19.868  1.00 95.76           H  
ATOM   2270  C   PRO A 146       1.936   7.200 -19.305  1.00 95.76           C  
ATOM   2271  CB  PRO A 146       3.557   5.322 -18.983  1.00 95.76           C  
ATOM   2272  HB2 PRO A 146       3.187   4.686 -18.179  1.00 95.76           H  
ATOM   2273  HB3 PRO A 146       4.115   6.160 -18.564  1.00 95.76           H  
ATOM   2274  O   PRO A 146       1.166   7.227 -18.339  1.00 95.76           O  
ATOM   2275  CG  PRO A 146       4.471   4.574 -19.952  1.00 95.76           C  
ATOM   2276  HG2 PRO A 146       5.495   4.502 -19.586  1.00 95.76           H  
ATOM   2277  HG3 PRO A 146       4.067   3.588 -20.185  1.00 95.76           H  
ATOM   2278  CD  PRO A 146       4.381   5.443 -21.191  1.00 95.76           C  
ATOM   2279  HD2 PRO A 146       4.630   4.839 -22.063  1.00 95.76           H  
ATOM   2280  HD3 PRO A 146       5.070   6.283 -21.103  1.00 95.76           H  
ATOM   2281  N   PHE A 147       2.431   8.309 -19.857  1.00 97.59           N  
ATOM   2282  H   PHE A 147       3.010   8.215 -20.680  1.00 97.59           H  
ATOM   2283  CA  PHE A 147       2.248   9.660 -19.332  1.00 97.59           C  
ATOM   2284  HA  PHE A 147       2.022   9.598 -18.268  1.00 97.59           H  
ATOM   2285  C   PHE A 147       1.089  10.391 -20.004  1.00 97.59           C  
ATOM   2286  CB  PHE A 147       3.554  10.446 -19.475  1.00 97.59           C  
ATOM   2287  HB2 PHE A 147       3.820  10.485 -20.531  1.00 97.59           H  
ATOM   2288  HB3 PHE A 147       3.404  11.469 -19.131  1.00 97.59           H  
ATOM   2289  O   PHE A 147       0.704  10.084 -21.128  1.00 97.59           O  
ATOM   2290  CG  PHE A 147       4.700   9.837 -18.701  1.00 97.59           C  
ATOM   2291  CD1 PHE A 147       4.846  10.094 -17.326  1.00 97.59           C  
ATOM   2292  HD1 PHE A 147       4.149  10.753 -16.829  1.00 97.59           H  
ATOM   2293  CD2 PHE A 147       5.600   8.980 -19.355  1.00 97.59           C  
ATOM   2294  HD2 PHE A 147       5.492   8.783 -20.411  1.00 97.59           H  
ATOM   2295  CE1 PHE A 147       5.899   9.501 -16.606  1.00 97.59           C  
ATOM   2296  HE1 PHE A 147       6.021   9.717 -15.555  1.00 97.59           H  
ATOM   2297  CE2 PHE A 147       6.637   8.374 -18.633  1.00 97.59           C  
ATOM   2298  HE2 PHE A 147       7.311   7.706 -19.150  1.00 97.59           H  
ATOM   2299  CZ  PHE A 147       6.796   8.638 -17.261  1.00 97.59           C  
ATOM   2300  HZ  PHE A 147       7.613   8.185 -16.718  1.00 97.59           H  
ATOM   2301  N   VAL A 148       0.520  11.367 -19.299  1.00 96.08           N  
ATOM   2302  H   VAL A 148       0.866  11.546 -18.367  1.00 96.08           H  
ATOM   2303  CA  VAL A 148      -0.432  12.316 -19.895  1.00 96.08           C  
ATOM   2304  HA  VAL A 148      -1.171  11.766 -20.478  1.00 96.08           H  
ATOM   2305  C   VAL A 148       0.290  13.251 -20.869  1.00 96.08           C  
ATOM   2306  CB  VAL A 148      -1.162  13.117 -18.800  1.00 96.08           C  
ATOM   2307  HB  VAL A 148      -0.428  13.646 -18.191  1.00 96.08           H  
ATOM   2308  O   VAL A 148      -0.258  13.573 -21.916  1.00 96.08           O  
ATOM   2309  CG1 VAL A 148      -2.145  14.141 -19.377  1.00 96.08           C  
ATOM   2310 HG11 VAL A 148      -2.858  13.645 -20.035  1.00 96.08           H  
ATOM   2311 HG12 VAL A 148      -1.608  14.896 -19.952  1.00 96.08           H  
ATOM   2312 HG13 VAL A 148      -2.681  14.646 -18.573  1.00 96.08           H  
ATOM   2313  CG2 VAL A 148      -1.967  12.182 -17.885  1.00 96.08           C  
ATOM   2314 HG21 VAL A 148      -2.695  11.625 -18.474  1.00 96.08           H  
ATOM   2315 HG22 VAL A 148      -1.291  11.485 -17.390  1.00 96.08           H  
ATOM   2316 HG23 VAL A 148      -2.485  12.764 -17.122  1.00 96.08           H  
ATOM   2317  N   ASP A 149       1.515  13.659 -20.531  1.00 95.59           N  
ATOM   2318  H   ASP A 149       1.927  13.311 -19.678  1.00 95.59           H  
ATOM   2319  CA  ASP A 149       2.406  14.411 -21.415  1.00 95.59           C  
ATOM   2320  HA  ASP A 149       1.819  15.018 -22.105  1.00 95.59           H  
ATOM   2321  C   ASP A 149       3.266  13.442 -22.244  1.00 95.59           C  
ATOM   2322  CB  ASP A 149       3.252  15.370 -20.560  1.00 95.59           C  
ATOM   2323  HB2 ASP A 149       3.781  14.791 -19.803  1.00 95.59           H  
ATOM   2324  HB3 ASP A 149       2.585  16.061 -20.045  1.00 95.59           H  
ATOM   2325  O   ASP A 149       4.100  12.715 -21.699  1.00 95.59           O  
ATOM   2326  CG  ASP A 149       4.275  16.184 -21.363  1.00 95.59           C  
ATOM   2327  OD1 ASP A 149       4.291  16.050 -22.606  1.00 95.59           O  
ATOM   2328  OD2 ASP A 149       5.057  16.913 -20.709  1.00 95.59           O  
ATOM   2329  N   SER A 150       3.067  13.433 -23.564  1.00 92.75           N  
ATOM   2330  H   SER A 150       2.419  14.099 -23.961  1.00 92.75           H  
ATOM   2331  CA  SER A 150       3.787  12.556 -24.492  1.00 92.75           C  
ATOM   2332  HA  SER A 150       3.753  11.539 -24.101  1.00 92.75           H  
ATOM   2333  C   SER A 150       5.268  12.908 -24.663  1.00 92.75           C  
ATOM   2334  CB  SER A 150       3.093  12.564 -25.859  1.00 92.75           C  
ATOM   2335  HB2 SER A 150       2.109  12.108 -25.758  1.00 92.75           H  
ATOM   2336  HB3 SER A 150       3.675  11.973 -26.567  1.00 92.75           H  
ATOM   2337  O   SER A 150       6.038  12.073 -25.130  1.00 92.75           O  
ATOM   2338  OG  SER A 150       2.934  13.883 -26.355  1.00 92.75           O  
ATOM   2339  HG  SER A 150       3.782  14.333 -26.363  1.00 92.75           H  
ATOM   2340  N   GLU A 151       5.699  14.117 -24.294  1.00 92.98           N  
ATOM   2341  H   GLU A 151       5.058  14.767 -23.862  1.00 92.98           H  
ATOM   2342  CA  GLU A 151       7.088  14.563 -24.480  1.00 92.98           C  
ATOM   2343  HA  GLU A 151       7.454  14.189 -25.436  1.00 92.98           H  
ATOM   2344  C   GLU A 151       8.043  14.028 -23.402  1.00 92.98           C  
ATOM   2345  CB  GLU A 151       7.153  16.095 -24.523  1.00 92.98           C  
ATOM   2346  HB2 GLU A 151       8.197  16.381 -24.654  1.00 92.98           H  
ATOM   2347  HB3 GLU A 151       6.806  16.499 -23.572  1.00 92.98           H  
ATOM   2348  O   GLU A 151       9.267  14.132 -23.529  1.00 92.98           O  
ATOM   2349  CG  GLU A 151       6.335  16.699 -25.676  1.00 92.98           C  
ATOM   2350  HG2 GLU A 151       6.623  16.198 -26.600  1.00 92.98           H  
ATOM   2351  HG3 GLU A 151       5.275  16.509 -25.508  1.00 92.98           H  
ATOM   2352  CD  GLU A 151       6.560  18.213 -25.838  1.00 92.98           C  
ATOM   2353  OE1 GLU A 151       6.061  18.754 -26.852  1.00 92.98           O  
ATOM   2354  OE2 GLU A 151       7.256  18.820 -24.988  1.00 92.98           O  
ATOM   2355  N   VAL A 152       7.510  13.435 -22.329  1.00 93.37           N  
ATOM   2356  H   VAL A 152       6.503  13.383 -22.278  1.00 93.37           H  
ATOM   2357  CA  VAL A 152       8.309  12.941 -21.196  1.00 93.37           C  
ATOM   2358  HA  VAL A 152       8.875  13.774 -20.780  1.00 93.37           H  
ATOM   2359  C   VAL A 152       9.328  11.892 -21.637  1.00 93.37           C  
ATOM   2360  CB  VAL A 152       7.394  12.377 -20.093  1.00 93.37           C  
ATOM   2361  HB  VAL A 152       6.733  11.624 -20.520  1.00 93.37           H  
ATOM   2362  O   VAL A 152      10.492  11.969 -21.248  1.00 93.37           O  
ATOM   2363  CG1 VAL A 152       8.187  11.739 -18.943  1.00 93.37           C  
ATOM   2364 HG11 VAL A 152       8.689  10.835 -19.288  1.00 93.37           H  
ATOM   2365 HG12 VAL A 152       8.931  12.438 -18.562  1.00 93.37           H  
ATOM   2366 HG13 VAL A 152       7.506  11.453 -18.141  1.00 93.37           H  
ATOM   2367  CG2 VAL A 152       6.548  13.499 -19.488  1.00 93.37           C  
ATOM   2368 HG21 VAL A 152       5.968  13.997 -20.265  1.00 93.37           H  
ATOM   2369 HG22 VAL A 152       5.849  13.080 -18.764  1.00 93.37           H  
ATOM   2370 HG23 VAL A 152       7.193  14.233 -19.005  1.00 93.37           H  
ATOM   2371  N   GLU A 153       8.930  10.935 -22.476  1.00 90.52           N  
ATOM   2372  H   GLU A 153       7.979  10.947 -22.814  1.00 90.52           H  
ATOM   2373  CA  GLU A 153       9.821   9.845 -22.900  1.00 90.52           C  
ATOM   2374  HA  GLU A 153      10.332   9.456 -22.019  1.00 90.52           H  
ATOM   2375  C   GLU A 153      10.934  10.306 -23.853  1.00 90.52           C  
ATOM   2376  CB  GLU A 153       9.007   8.695 -23.514  1.00 90.52           C  
ATOM   2377  HB2 GLU A 153       9.696   7.927 -23.865  1.00 90.52           H  
ATOM   2378  HB3 GLU A 153       8.430   9.062 -24.363  1.00 90.52           H  
ATOM   2379  O   GLU A 153      11.965   9.644 -23.943  1.00 90.52           O  
ATOM   2380  CG  GLU A 153       8.067   8.068 -22.476  1.00 90.52           C  
ATOM   2381  HG2 GLU A 153       7.275   8.776 -22.229  1.00 90.52           H  
ATOM   2382  HG3 GLU A 153       8.634   7.874 -21.565  1.00 90.52           H  
ATOM   2383  CD  GLU A 153       7.442   6.765 -22.975  1.00 90.52           C  
ATOM   2384  OE1 GLU A 153       7.625   5.710 -22.330  1.00 90.52           O  
ATOM   2385  OE2 GLU A 153       6.722   6.791 -23.996  1.00 90.52           O  
ATOM   2386  N   GLY A 154      10.758  11.454 -24.519  1.00 86.96           N  
ATOM   2387  H   GLY A 154       9.903  11.966 -24.357  1.00 86.96           H  
ATOM   2388  CA  GLY A 154      11.765  12.072 -25.389  1.00 86.96           C  
ATOM   2389  HA2 GLY A 154      12.378  11.295 -25.845  1.00 86.96           H  
ATOM   2390  HA3 GLY A 154      11.254  12.616 -26.184  1.00 86.96           H  
ATOM   2391  C   GLY A 154      12.700  13.056 -24.678  1.00 86.96           C  
ATOM   2392  O   GLY A 154      13.539  13.678 -25.326  1.00 86.96           O  
ATOM   2393  N   THR A 155      12.552  13.237 -23.364  1.00 89.30           N  
ATOM   2394  H   THR A 155      11.882  12.660 -22.876  1.00 89.30           H  
ATOM   2395  CA  THR A 155      13.354  14.194 -22.590  1.00 89.30           C  
ATOM   2396  HA  THR A 155      13.391  15.132 -23.143  1.00 89.30           H  
ATOM   2397  C   THR A 155      14.796  13.695 -22.424  1.00 89.30           C  
ATOM   2398  CB  THR A 155      12.668  14.474 -21.242  1.00 89.30           C  
ATOM   2399  HB  THR A 155      12.540  13.536 -20.701  1.00 89.30           H  
ATOM   2400  O   THR A 155      15.019  12.523 -22.127  1.00 89.30           O  
ATOM   2401  CG2 THR A 155      13.424  15.457 -20.351  1.00 89.30           C  
ATOM   2402 HG21 THR A 155      14.330  14.982 -19.974  1.00 89.30           H  
ATOM   2403 HG22 THR A 155      12.802  15.721 -19.495  1.00 89.30           H  
ATOM   2404 HG23 THR A 155      13.683  16.358 -20.907  1.00 89.30           H  
ATOM   2405  OG1 THR A 155      11.396  15.051 -21.474  1.00 89.30           O  
ATOM   2406  HG1 THR A 155      10.932  14.493 -22.102  1.00 89.30           H  
ATOM   2407  N   ALA A 156      15.778  14.586 -22.599  1.00 87.41           N  
ATOM   2408  H   ALA A 156      15.538  15.535 -22.848  1.00 87.41           H  
ATOM   2409  CA  ALA A 156      17.178  14.317 -22.267  1.00 87.41           C  
ATOM   2410  HA  ALA A 156      17.417  13.294 -22.556  1.00 87.41           H  
ATOM   2411  C   ALA A 156      17.398  14.453 -20.752  1.00 87.41           C  
ATOM   2412  CB  ALA A 156      18.088  15.254 -23.068  1.00 87.41           C  
ATOM   2413  HB1 ALA A 156      17.878  16.291 -22.806  1.00 87.41           H  
ATOM   2414  HB2 ALA A 156      17.929  15.105 -24.136  1.00 87.41           H  
ATOM   2415  HB3 ALA A 156      19.130  15.042 -22.830  1.00 87.41           H  
ATOM   2416  O   ALA A 156      16.880  15.378 -20.121  1.00 87.41           O  
ATOM   2417  N   TRP A 157      18.144  13.522 -20.162  1.00 89.56           N  
ATOM   2418  H   TRP A 157      18.648  12.868 -20.744  1.00 89.56           H  
ATOM   2419  CA  TRP A 157      18.268  13.380 -18.710  1.00 89.56           C  
ATOM   2420  HA  TRP A 157      17.675  14.143 -18.207  1.00 89.56           H  
ATOM   2421  C   TRP A 157      19.717  13.566 -18.269  1.00 89.56           C  
ATOM   2422  CB  TRP A 157      17.723  12.016 -18.288  1.00 89.56           C  
ATOM   2423  HB2 TRP A 157      17.898  11.873 -17.222  1.00 89.56           H  
ATOM   2424  HB3 TRP A 157      18.291  11.267 -18.839  1.00 89.56           H  
ATOM   2425  O   TRP A 157      20.428  12.595 -18.016  1.00 89.56           O  
ATOM   2426  CG  TRP A 157      16.278  11.778 -18.567  1.00 89.56           C  
ATOM   2427  CD1 TRP A 157      15.792  11.068 -19.609  1.00 89.56           C  
ATOM   2428  HD1 TRP A 157      16.389  10.619 -20.390  1.00 89.56           H  
ATOM   2429  CD2 TRP A 157      15.116  12.316 -17.871  1.00 89.56           C  
ATOM   2430  CE2 TRP A 157      13.946  11.864 -18.551  1.00 89.56           C  
ATOM   2431  CE3 TRP A 157      14.934  13.181 -16.769  1.00 89.56           C  
ATOM   2432  HE3 TRP A 157      15.801  13.571 -16.256  1.00 89.56           H  
ATOM   2433  NE1 TRP A 157      14.415  11.083 -19.581  1.00 89.56           N  
ATOM   2434  HE1 TRP A 157      13.859  10.779 -20.367  1.00 89.56           H  
ATOM   2435  CH2 TRP A 157      12.512  13.121 -17.072  1.00 89.56           C  
ATOM   2436  HH2 TRP A 157      11.525  13.440 -16.771  1.00 89.56           H  
ATOM   2437  CZ2 TRP A 157      12.660  12.261 -18.172  1.00 89.56           C  
ATOM   2438  HZ2 TRP A 157      11.800  11.924 -18.731  1.00 89.56           H  
ATOM   2439  CZ3 TRP A 157      13.643  13.576 -16.371  1.00 89.56           C  
ATOM   2440  HZ3 TRP A 157      13.519  14.253 -15.539  1.00 89.56           H  
ATOM   2441  N   ASP A 158      20.130  14.823 -18.154  1.00 89.00           N  
ATOM   2442  H   ASP A 158      19.532  15.552 -18.516  1.00 89.00           H  
ATOM   2443  CA  ASP A 158      21.532  15.166 -17.886  1.00 89.00           C  
ATOM   2444  HA  ASP A 158      22.172  14.356 -18.235  1.00 89.00           H  
ATOM   2445  C   ASP A 158      21.823  15.367 -16.388  1.00 89.00           C  
ATOM   2446  CB  ASP A 158      21.895  16.414 -18.706  1.00 89.00           C  
ATOM   2447  HB2 ASP A 158      21.315  17.259 -18.333  1.00 89.00           H  
ATOM   2448  HB3 ASP A 158      22.951  16.638 -18.556  1.00 89.00           H  
ATOM   2449  O   ASP A 158      22.961  15.232 -15.937  1.00 89.00           O  
ATOM   2450  CG  ASP A 158      21.639  16.250 -20.212  1.00 89.00           C  
ATOM   2451  OD1 ASP A 158      21.745  15.110 -20.716  1.00 89.00           O  
ATOM   2452  OD2 ASP A 158      21.320  17.276 -20.851  1.00 89.00           O  
ATOM   2453  N   GLU A 159      20.788  15.649 -15.590  1.00 93.62           N  
ATOM   2454  H   GLU A 159      19.872  15.667 -16.015  1.00 93.62           H  
ATOM   2455  CA  GLU A 159      20.904  15.999 -14.170  1.00 93.62           C  
ATOM   2456  HA  GLU A 159      21.959  16.054 -13.902  1.00 93.62           H  
ATOM   2457  C   GLU A 159      20.256  14.946 -13.263  1.00 93.62           C  
ATOM   2458  CB  GLU A 159      20.306  17.388 -13.905  1.00 93.62           C  
ATOM   2459  HB2 GLU A 159      19.271  17.395 -14.247  1.00 93.62           H  
ATOM   2460  HB3 GLU A 159      20.316  17.567 -12.830  1.00 93.62           H  
ATOM   2461  O   GLU A 159      19.183  14.404 -13.549  1.00 93.62           O  
ATOM   2462  CG  GLU A 159      21.078  18.523 -14.601  1.00 93.62           C  
ATOM   2463  HG2 GLU A 159      21.065  18.354 -15.678  1.00 93.62           H  
ATOM   2464  HG3 GLU A 159      22.114  18.495 -14.264  1.00 93.62           H  
ATOM   2465  CD  GLU A 159      20.487  19.915 -14.314  1.00 93.62           C  
ATOM   2466  OE1 GLU A 159      21.122  20.909 -14.734  1.00 93.62           O  
ATOM   2467  OE2 GLU A 159      19.400  19.987 -13.690  1.00 93.62           O  
ATOM   2468  N   ILE A 160      20.885  14.663 -12.118  1.00 93.65           N  
ATOM   2469  H   ILE A 160      21.684  15.221 -11.854  1.00 93.65           H  
ATOM   2470  CA  ILE A 160      20.344  13.691 -11.159  1.00 93.65           C  
ATOM   2471  HA  ILE A 160      20.028  12.821 -11.734  1.00 93.65           H  
ATOM   2472  C   ILE A 160      19.078  14.221 -10.482  1.00 93.65           C  
ATOM   2473  CB  ILE A 160      21.432  13.233 -10.162  1.00 93.65           C  
ATOM   2474  HB  ILE A 160      22.306  12.936 -10.741  1.00 93.65           H  
ATOM   2475  O   ILE A 160      18.161  13.452 -10.204  1.00 93.65           O  
ATOM   2476  CG1 ILE A 160      21.001  12.013  -9.319  1.00 93.65           C  
ATOM   2477 HG12 ILE A 160      20.063  12.227  -8.805  1.00 93.65           H  
ATOM   2478 HG13 ILE A 160      21.759  11.825  -8.559  1.00 93.65           H  
ATOM   2479  CG2 ILE A 160      21.878  14.358  -9.214  1.00 93.65           C  
ATOM   2480 HG21 ILE A 160      22.702  14.018  -8.586  1.00 93.65           H  
ATOM   2481 HG22 ILE A 160      22.232  15.217  -9.785  1.00 93.65           H  
ATOM   2482 HG23 ILE A 160      21.058  14.683  -8.573  1.00 93.65           H  
ATOM   2483  CD1 ILE A 160      20.850  10.726 -10.140  1.00 93.65           C  
ATOM   2484 HD11 ILE A 160      20.099  10.847 -10.921  1.00 93.65           H  
ATOM   2485 HD12 ILE A 160      20.549   9.909  -9.484  1.00 93.65           H  
ATOM   2486 HD13 ILE A 160      21.803  10.476 -10.606  1.00 93.65           H  
ATOM   2487  N   GLU A 161      18.987  15.529 -10.256  1.00 93.23           N  
ATOM   2488  H   GLU A 161      19.787  16.106 -10.474  1.00 93.23           H  
ATOM   2489  CA  GLU A 161      17.843  16.196  -9.643  1.00 93.23           C  
ATOM   2490  HA  GLU A 161      17.628  15.728  -8.682  1.00 93.23           H  
ATOM   2491  C   GLU A 161      16.587  16.067 -10.509  1.00 93.23           C  
ATOM   2492  CB  GLU A 161      18.158  17.685  -9.409  1.00 93.23           C  
ATOM   2493  HB2 GLU A 161      17.242  18.155  -9.051  1.00 93.23           H  
ATOM   2494  HB3 GLU A 161      18.420  18.165 -10.352  1.00 93.23           H  
ATOM   2495  O   GLU A 161      15.512  15.756  -9.986  1.00 93.23           O  
ATOM   2496  CG  GLU A 161      19.247  17.964  -8.357  1.00 93.23           C  
ATOM   2497  HG2 GLU A 161      19.155  19.008  -8.057  1.00 93.23           H  
ATOM   2498  HG3 GLU A 161      19.034  17.359  -7.476  1.00 93.23           H  
ATOM   2499  CD  GLU A 161      20.699  17.722  -8.811  1.00 93.23           C  
ATOM   2500  OE1 GLU A 161      21.573  17.767  -7.917  1.00 93.23           O  
ATOM   2501  OE2 GLU A 161      20.928  17.421 -10.005  1.00 93.23           O  
ATOM   2502  N   THR A 162      16.721  16.245 -11.827  1.00 92.83           N  
ATOM   2503  H   THR A 162      17.638  16.448 -12.198  1.00 92.83           H  
ATOM   2504  CA  THR A 162      15.604  16.118 -12.777  1.00 92.83           C  
ATOM   2505  HA  THR A 162      14.758  16.687 -12.392  1.00 92.83           H  
ATOM   2506  C   THR A 162      15.146  14.667 -12.900  1.00 92.83           C  
ATOM   2507  CB  THR A 162      15.952  16.687 -14.161  1.00 92.83           C  
ATOM   2508  HB  THR A 162      15.098  16.542 -14.824  1.00 92.83           H  
ATOM   2509  O   THR A 162      13.941  14.402 -12.835  1.00 92.83           O  
ATOM   2510  CG2 THR A 162      16.284  18.176 -14.119  1.00 92.83           C  
ATOM   2511 HG21 THR A 162      17.149  18.366 -13.484  1.00 92.83           H  
ATOM   2512 HG22 THR A 162      15.432  18.733 -13.730  1.00 92.83           H  
ATOM   2513 HG23 THR A 162      16.505  18.533 -15.125  1.00 92.83           H  
ATOM   2514  OG1 THR A 162      17.060  16.028 -14.707  1.00 92.83           O  
ATOM   2515  HG1 THR A 162      17.730  16.693 -14.883  1.00 92.83           H  
ATOM   2516  N   PHE A 163      16.085  13.713 -12.956  1.00 95.00           N  
ATOM   2517  H   PHE A 163      17.044  14.000 -13.090  1.00 95.00           H  
ATOM   2518  CA  PHE A 163      15.770  12.286 -12.872  1.00 95.00           C  
ATOM   2519  HA  PHE A 163      15.108  12.026 -13.697  1.00 95.00           H  
ATOM   2520  C   PHE A 163      15.029  11.945 -11.571  1.00 95.00           C  
ATOM   2521  CB  PHE A 163      17.047  11.437 -12.987  1.00 95.00           C  
ATOM   2522  HB2 PHE A 163      17.850  11.914 -12.425  1.00 95.00           H  
ATOM   2523  HB3 PHE A 163      17.356  11.396 -14.032  1.00 95.00           H  
ATOM   2524  O   PHE A 163      14.006  11.259 -11.608  1.00 95.00           O  
ATOM   2525  CG  PHE A 163      16.855  10.023 -12.459  1.00 95.00           C  
ATOM   2526  CD1 PHE A 163      17.367   9.662 -11.198  1.00 95.00           C  
ATOM   2527  HD1 PHE A 163      17.948  10.376 -10.634  1.00 95.00           H  
ATOM   2528  CD2 PHE A 163      16.042   9.116 -13.162  1.00 95.00           C  
ATOM   2529  HD2 PHE A 163      15.620   9.404 -14.113  1.00 95.00           H  
ATOM   2530  CE1 PHE A 163      17.082   8.399 -10.650  1.00 95.00           C  
ATOM   2531  HE1 PHE A 163      17.473   8.132  -9.679  1.00 95.00           H  
ATOM   2532  CE2 PHE A 163      15.743   7.857 -12.611  1.00 95.00           C  
ATOM   2533  HE2 PHE A 163      15.111   7.168 -13.151  1.00 95.00           H  
ATOM   2534  CZ  PHE A 163      16.260   7.503 -11.353  1.00 95.00           C  
ATOM   2535  HZ  PHE A 163      16.031   6.536 -10.931  1.00 95.00           H  
ATOM   2536  N   LEU A 164      15.518  12.409 -10.417  1.00 95.17           N  
ATOM   2537  H   LEU A 164      16.365  12.960 -10.444  1.00 95.17           H  
ATOM   2538  CA  LEU A 164      14.896  12.125  -9.125  1.00 95.17           C  
ATOM   2539  HA  LEU A 164      14.773  11.046  -9.032  1.00 95.17           H  
ATOM   2540  C   LEU A 164      13.488  12.719  -9.035  1.00 95.17           C  
ATOM   2541  CB  LEU A 164      15.784  12.637  -7.978  1.00 95.17           C  
ATOM   2542  HB2 LEU A 164      16.095  13.656  -8.210  1.00 95.17           H  
ATOM   2543  HB3 LEU A 164      15.181  12.677  -7.071  1.00 95.17           H  
ATOM   2544  O   LEU A 164      12.606  12.079  -8.468  1.00 95.17           O  
ATOM   2545  CG  LEU A 164      17.031  11.782  -7.686  1.00 95.17           C  
ATOM   2546  HG  LEU A 164      17.649  11.690  -8.579  1.00 95.17           H  
ATOM   2547  CD1 LEU A 164      17.850  12.463  -6.587  1.00 95.17           C  
ATOM   2548 HD11 LEU A 164      17.263  12.557  -5.673  1.00 95.17           H  
ATOM   2549 HD12 LEU A 164      18.752  11.883  -6.390  1.00 95.17           H  
ATOM   2550 HD13 LEU A 164      18.154  13.451  -6.931  1.00 95.17           H  
ATOM   2551  CD2 LEU A 164      16.686  10.364  -7.221  1.00 95.17           C  
ATOM   2552 HD21 LEU A 164      15.977  10.395  -6.394  1.00 95.17           H  
ATOM   2553 HD22 LEU A 164      16.248   9.802  -8.047  1.00 95.17           H  
ATOM   2554 HD23 LEU A 164      17.593   9.847  -6.907  1.00 95.17           H  
ATOM   2555  N   ASP A 165      13.241  13.894  -9.615  1.00 94.75           N  
ATOM   2556  H   ASP A 165      14.003  14.400 -10.043  1.00 94.75           H  
ATOM   2557  CA  ASP A 165      11.900  14.482  -9.649  1.00 94.75           C  
ATOM   2558  HA  ASP A 165      11.519  14.485  -8.628  1.00 94.75           H  
ATOM   2559  C   ASP A 165      10.915  13.647 -10.488  1.00 94.75           C  
ATOM   2560  CB  ASP A 165      11.980  15.937 -10.128  1.00 94.75           C  
ATOM   2561  HB2 ASP A 165      12.819  16.430  -9.637  1.00 94.75           H  
ATOM   2562  HB3 ASP A 165      12.147  15.963 -11.205  1.00 94.75           H  
ATOM   2563  O   ASP A 165       9.781  13.412 -10.052  1.00 94.75           O  
ATOM   2564  CG  ASP A 165      10.709  16.706  -9.763  1.00 94.75           C  
ATOM   2565  OD1 ASP A 165      10.330  16.654  -8.558  1.00 94.75           O  
ATOM   2566  OD2 ASP A 165      10.130  17.341 -10.675  1.00 94.75           O  
ATOM   2567  N   MET A 166      11.359  13.107 -11.632  1.00 95.42           N  
ATOM   2568  H   MET A 166      12.286  13.352 -11.950  1.00 95.42           H  
ATOM   2569  CA  MET A 166      10.583  12.133 -12.410  1.00 95.42           C  
ATOM   2570  HA  MET A 166       9.592  12.543 -12.605  1.00 95.42           H  
ATOM   2571  C   MET A 166      10.358  10.841 -11.626  1.00 95.42           C  
ATOM   2572  CB  MET A 166      11.252  11.854 -13.767  1.00 95.42           C  
ATOM   2573  HB2 MET A 166      12.254  11.457 -13.603  1.00 95.42           H  
ATOM   2574  HB3 MET A 166      11.334  12.783 -14.331  1.00 95.42           H  
ATOM   2575  O   MET A 166       9.217  10.404 -11.459  1.00 95.42           O  
ATOM   2576  CG  MET A 166      10.415  10.845 -14.574  1.00 95.42           C  
ATOM   2577  HG2 MET A 166       9.452  11.302 -14.799  1.00 95.42           H  
ATOM   2578  HG3 MET A 166      10.223   9.964 -13.962  1.00 95.42           H  
ATOM   2579  SD  MET A 166      11.111  10.227 -16.124  1.00 95.42           S  
ATOM   2580  CE  MET A 166      12.735   9.631 -15.589  1.00 95.42           C  
ATOM   2581  HE1 MET A 166      13.448  10.454 -15.623  1.00 95.42           H  
ATOM   2582  HE2 MET A 166      13.051   8.841 -16.270  1.00 95.42           H  
ATOM   2583  HE3 MET A 166      12.683   9.238 -14.573  1.00 95.42           H  
ATOM   2584  N   CYS A 167      11.434  10.246 -11.113  1.00 96.72           N  
ATOM   2585  H   CYS A 167      12.332  10.677 -11.285  1.00 96.72           H  
ATOM   2586  CA  CYS A 167      11.402   8.986 -10.384  1.00 96.72           C  
ATOM   2587  HA  CYS A 167      11.026   8.204 -11.043  1.00 96.72           H  
ATOM   2588  C   CYS A 167      10.446   9.068  -9.187  1.00 96.72           C  
ATOM   2589  CB  CYS A 167      12.842   8.642  -9.984  1.00 96.72           C  
ATOM   2590  HB2 CYS A 167      13.479   8.688 -10.867  1.00 96.72           H  
ATOM   2591  HB3 CYS A 167      13.208   9.368  -9.258  1.00 96.72           H  
ATOM   2592  O   CYS A 167       9.537   8.248  -9.062  1.00 96.72           O  
ATOM   2593  SG  CYS A 167      12.917   6.971  -9.285  1.00 96.72           S  
ATOM   2594  HG  CYS A 167      14.248   6.918  -9.180  1.00 96.72           H  
ATOM   2595  N   TYR A 168      10.553  10.110  -8.359  1.00 96.58           N  
ATOM   2596  H   TYR A 168      11.291  10.782  -8.512  1.00 96.58           H  
ATOM   2597  CA  TYR A 168       9.642  10.317  -7.234  1.00 96.58           C  
ATOM   2598  HA  TYR A 168       9.595   9.395  -6.654  1.00 96.58           H  
ATOM   2599  C   TYR A 168       8.204  10.578  -7.675  1.00 96.58           C  
ATOM   2600  CB  TYR A 168      10.153  11.450  -6.333  1.00 96.58           C  
ATOM   2601  HB2 TYR A 168       9.420  11.617  -5.544  1.00 96.58           H  
ATOM   2602  HB3 TYR A 168      10.212  12.362  -6.927  1.00 96.58           H  
ATOM   2603  O   TYR A 168       7.291  10.040  -7.056  1.00 96.58           O  
ATOM   2604  CG  TYR A 168      11.495  11.201  -5.665  1.00 96.58           C  
ATOM   2605  CD1 TYR A 168      11.873   9.902  -5.280  1.00 96.58           C  
ATOM   2606  HD1 TYR A 168      11.226   9.054  -5.451  1.00 96.58           H  
ATOM   2607  CD2 TYR A 168      12.375  12.278  -5.433  1.00 96.58           C  
ATOM   2608  HD2 TYR A 168      12.108  13.263  -5.787  1.00 96.58           H  
ATOM   2609  CE1 TYR A 168      13.117   9.684  -4.678  1.00 96.58           C  
ATOM   2610  HE1 TYR A 168      13.398   8.679  -4.398  1.00 96.58           H  
ATOM   2611  CE2 TYR A 168      13.627  12.060  -4.823  1.00 96.58           C  
ATOM   2612  HE2 TYR A 168      14.316  12.880  -4.688  1.00 96.58           H  
ATOM   2613  OH  TYR A 168      15.197  10.522  -3.845  1.00 96.58           O  
ATOM   2614  HH  TYR A 168      15.794  11.269  -3.927  1.00 96.58           H  
ATOM   2615  CZ  TYR A 168      13.998  10.754  -4.441  1.00 96.58           C  
ATOM   2616  N   SER A 169       7.973  11.328  -8.754  1.00 96.55           N  
ATOM   2617  H   SER A 169       8.754  11.741  -9.243  1.00 96.55           H  
ATOM   2618  CA  SER A 169       6.614  11.579  -9.253  1.00 96.55           C  
ATOM   2619  HA  SER A 169       6.012  11.983  -8.438  1.00 96.55           H  
ATOM   2620  C   SER A 169       5.923  10.302  -9.746  1.00 96.55           C  
ATOM   2621  CB  SER A 169       6.645  12.617 -10.373  1.00 96.55           C  
ATOM   2622  HB2 SER A 169       5.637  12.749 -10.766  1.00 96.55           H  
ATOM   2623  HB3 SER A 169       7.297  12.276 -11.177  1.00 96.55           H  
ATOM   2624  O   SER A 169       4.729  10.109  -9.494  1.00 96.55           O  
ATOM   2625  OG  SER A 169       7.109  13.854  -9.869  1.00 96.55           O  
ATOM   2626  HG  SER A 169       8.068  13.823  -9.873  1.00 96.55           H  
ATOM   2627  N   VAL A 170       6.662   9.403 -10.403  1.00 97.39           N  
ATOM   2628  H   VAL A 170       7.622   9.639 -10.612  1.00 97.39           H  
ATOM   2629  CA  VAL A 170       6.158   8.094 -10.853  1.00 97.39           C  
ATOM   2630  HA  VAL A 170       5.191   8.233 -11.336  1.00 97.39           H  
ATOM   2631  C   VAL A 170       5.933   7.163  -9.661  1.00 97.39           C  
ATOM   2632  CB  VAL A 170       7.115   7.470 -11.890  1.00 97.39           C  
ATOM   2633  HB  VAL A 170       8.128   7.460 -11.486  1.00 97.39           H  
ATOM   2634  O   VAL A 170       4.834   6.628  -9.491  1.00 97.39           O  
ATOM   2635  CG1 VAL A 170       6.729   6.032 -12.259  1.00 97.39           C  
ATOM   2636 HG11 VAL A 170       7.390   5.666 -13.044  1.00 97.39           H  
ATOM   2637 HG12 VAL A 170       6.834   5.373 -11.397  1.00 97.39           H  
ATOM   2638 HG13 VAL A 170       5.701   5.998 -12.621  1.00 97.39           H  
ATOM   2639  CG2 VAL A 170       7.106   8.292 -13.185  1.00 97.39           C  
ATOM   2640 HG21 VAL A 170       7.411   9.321 -12.992  1.00 97.39           H  
ATOM   2641 HG22 VAL A 170       6.107   8.296 -13.620  1.00 97.39           H  
ATOM   2642 HG23 VAL A 170       7.804   7.863 -13.904  1.00 97.39           H  
ATOM   2643  N   LEU A 171       6.931   7.010  -8.785  1.00 97.18           N  
ATOM   2644  H   LEU A 171       7.807   7.481  -8.960  1.00 97.18           H  
ATOM   2645  CA  LEU A 171       6.830   6.132  -7.616  1.00 97.18           C  
ATOM   2646  HA  LEU A 171       6.522   5.141  -7.949  1.00 97.18           H  
ATOM   2647  C   LEU A 171       5.751   6.593  -6.638  1.00 97.18           C  
ATOM   2648  CB  LEU A 171       8.188   6.028  -6.905  1.00 97.18           C  
ATOM   2649  HB2 LEU A 171       8.046   5.480  -5.973  1.00 97.18           H  
ATOM   2650  HB3 LEU A 171       8.534   7.031  -6.657  1.00 97.18           H  
ATOM   2651  O   LEU A 171       5.064   5.758  -6.056  1.00 97.18           O  
ATOM   2652  CG  LEU A 171       9.275   5.308  -7.721  1.00 97.18           C  
ATOM   2653  HG  LEU A 171       9.481   5.852  -8.643  1.00 97.18           H  
ATOM   2654  CD1 LEU A 171      10.554   5.250  -6.893  1.00 97.18           C  
ATOM   2655 HD11 LEU A 171      10.410   4.634  -6.006  1.00 97.18           H  
ATOM   2656 HD12 LEU A 171      11.342   4.810  -7.504  1.00 97.18           H  
ATOM   2657 HD13 LEU A 171      10.852   6.260  -6.611  1.00 97.18           H  
ATOM   2658  CD2 LEU A 171       8.879   3.887  -8.112  1.00 97.18           C  
ATOM   2659 HD21 LEU A 171       8.611   3.307  -7.229  1.00 97.18           H  
ATOM   2660 HD22 LEU A 171       8.046   3.900  -8.815  1.00 97.18           H  
ATOM   2661 HD23 LEU A 171       9.722   3.415  -8.616  1.00 97.18           H  
ATOM   2662  N   MET A 172       5.538   7.900  -6.486  1.00 95.44           N  
ATOM   2663  H   MET A 172       6.165   8.553  -6.935  1.00 95.44           H  
ATOM   2664  CA  MET A 172       4.470   8.422  -5.642  1.00 95.44           C  
ATOM   2665  HA  MET A 172       4.620   8.017  -4.641  1.00 95.44           H  
ATOM   2666  C   MET A 172       3.091   7.980  -6.130  1.00 95.44           C  
ATOM   2667  CB  MET A 172       4.534   9.955  -5.599  1.00 95.44           C  
ATOM   2668  HB2 MET A 172       5.537  10.279  -5.321  1.00 95.44           H  
ATOM   2669  HB3 MET A 172       4.307  10.363  -6.584  1.00 95.44           H  
ATOM   2670  O   MET A 172       2.240   7.597  -5.332  1.00 95.44           O  
ATOM   2671  CG  MET A 172       3.560  10.523  -4.571  1.00 95.44           C  
ATOM   2672  HG2 MET A 172       2.540  10.334  -4.905  1.00 95.44           H  
ATOM   2673  HG3 MET A 172       3.717  11.600  -4.510  1.00 95.44           H  
ATOM   2674  SD  MET A 172       3.764   9.803  -2.930  1.00 95.44           S  
ATOM   2675  CE  MET A 172       2.694  10.877  -1.995  1.00 95.44           C  
ATOM   2676  HE1 MET A 172       1.669  10.605  -2.247  1.00 95.44           H  
ATOM   2677  HE2 MET A 172       2.900  11.911  -2.270  1.00 95.44           H  
ATOM   2678  HE3 MET A 172       2.869  10.744  -0.927  1.00 95.44           H  
ATOM   2679  N   GLN A 173       2.862   7.997  -7.444  1.00 95.22           N  
ATOM   2680  H   GLN A 173       3.613   8.265  -8.064  1.00 95.22           H  
ATOM   2681  CA  GLN A 173       1.608   7.516  -8.022  1.00 95.22           C  
ATOM   2682  HA  GLN A 173       0.776   8.005  -7.516  1.00 95.22           H  
ATOM   2683  C   GLN A 173       1.434   6.009  -7.800  1.00 95.22           C  
ATOM   2684  CB  GLN A 173       1.548   7.881  -9.509  1.00 95.22           C  
ATOM   2685  HB2 GLN A 173       0.698   7.375  -9.967  1.00 95.22           H  
ATOM   2686  HB3 GLN A 173       2.456   7.546 -10.009  1.00 95.22           H  
ATOM   2687  O   GLN A 173       0.336   5.586  -7.437  1.00 95.22           O  
ATOM   2688  CG  GLN A 173       1.378   9.392  -9.701  1.00 95.22           C  
ATOM   2689  HG2 GLN A 173       2.138   9.934  -9.138  1.00 95.22           H  
ATOM   2690  HG3 GLN A 173       0.400   9.694  -9.326  1.00 95.22           H  
ATOM   2691  CD  GLN A 173       1.483   9.769 -11.168  1.00 95.22           C  
ATOM   2692  NE2 GLN A 173       2.646  10.215 -11.593  1.00 95.22           N  
ATOM   2693 HE21 GLN A 173       3.422  10.252 -10.947  1.00 95.22           H  
ATOM   2694 HE22 GLN A 173       2.818  10.448 -12.561  1.00 95.22           H  
ATOM   2695  OE1 GLN A 173       0.518   9.646 -11.915  1.00 95.22           O  
ATOM   2696  N   ALA A 174       2.511   5.223  -7.927  1.00 95.46           N  
ATOM   2697  H   ALA A 174       3.377   5.633  -8.245  1.00 95.46           H  
ATOM   2698  CA  ALA A 174       2.503   3.796  -7.602  1.00 95.46           C  
ATOM   2699  HA  ALA A 174       1.732   3.313  -8.201  1.00 95.46           H  
ATOM   2700  C   ALA A 174       2.165   3.548  -6.115  1.00 95.46           C  
ATOM   2701  CB  ALA A 174       3.847   3.183  -8.013  1.00 95.46           C  
ATOM   2702  HB1 ALA A 174       4.652   3.559  -7.382  1.00 95.46           H  
ATOM   2703  HB2 ALA A 174       4.063   3.423  -9.054  1.00 95.46           H  
ATOM   2704  HB3 ALA A 174       3.795   2.099  -7.912  1.00 95.46           H  
ATOM   2705  O   ALA A 174       1.299   2.736  -5.803  1.00 95.46           O  
ATOM   2706  N   TRP A 175       2.750   4.317  -5.192  1.00 94.68           N  
ATOM   2707  H   TRP A 175       3.492   4.935  -5.488  1.00 94.68           H  
ATOM   2708  CA  TRP A 175       2.425   4.256  -3.764  1.00 94.68           C  
ATOM   2709  HA  TRP A 175       2.535   3.226  -3.426  1.00 94.68           H  
ATOM   2710  C   TRP A 175       0.975   4.658  -3.458  1.00 94.68           C  
ATOM   2711  CB  TRP A 175       3.416   5.131  -2.984  1.00 94.68           C  
ATOM   2712  HB2 TRP A 175       3.609   6.056  -3.526  1.00 94.68           H  
ATOM   2713  HB3 TRP A 175       2.971   5.402  -2.027  1.00 94.68           H  
ATOM   2714  O   TRP A 175       0.311   4.013  -2.646  1.00 94.68           O  
ATOM   2715  CG  TRP A 175       4.706   4.455  -2.655  1.00 94.68           C  
ATOM   2716  CD1 TRP A 175       5.930   4.758  -3.148  1.00 94.68           C  
ATOM   2717  HD1 TRP A 175       6.130   5.536  -3.869  1.00 94.68           H  
ATOM   2718  CD2 TRP A 175       4.908   3.341  -1.736  1.00 94.68           C  
ATOM   2719  CE2 TRP A 175       6.297   3.025  -1.718  1.00 94.68           C  
ATOM   2720  CE3 TRP A 175       4.052   2.573  -0.915  1.00 94.68           C  
ATOM   2721  HE3 TRP A 175       2.993   2.786  -0.904  1.00 94.68           H  
ATOM   2722  NE1 TRP A 175       6.871   3.902  -2.608  1.00 94.68           N  
ATOM   2723  HE1 TRP A 175       7.859   3.918  -2.818  1.00 94.68           H  
ATOM   2724  CH2 TRP A 175       5.954   1.287  -0.085  1.00 94.68           C  
ATOM   2725  HH2 TRP A 175       6.354   0.513   0.554  1.00 94.68           H  
ATOM   2726  CZ2 TRP A 175       6.826   2.020  -0.903  1.00 94.68           C  
ATOM   2727  HZ2 TRP A 175       7.886   1.815  -0.905  1.00 94.68           H  
ATOM   2728  CZ3 TRP A 175       4.573   1.550  -0.100  1.00 94.68           C  
ATOM   2729  HZ3 TRP A 175       3.917   0.968   0.531  1.00 94.68           H  
ATOM   2730  N   ILE A 176       0.448   5.700  -4.112  1.00 92.13           N  
ATOM   2731  H   ILE A 176       1.048   6.214  -4.740  1.00 92.13           H  
ATOM   2732  CA  ILE A 176      -0.942   6.144  -3.920  1.00 92.13           C  
ATOM   2733  HA  ILE A 176      -1.091   6.347  -2.860  1.00 92.13           H  
ATOM   2734  C   ILE A 176      -1.929   5.036  -4.299  1.00 92.13           C  
ATOM   2735  CB  ILE A 176      -1.221   7.444  -4.712  1.00 92.13           C  
ATOM   2736  HB  ILE A 176      -0.843   7.314  -5.726  1.00 92.13           H  
ATOM   2737  O   ILE A 176      -2.918   4.849  -3.583  1.00 92.13           O  
ATOM   2738  CG1 ILE A 176      -0.505   8.643  -4.053  1.00 92.13           C  
ATOM   2739 HG12 ILE A 176      -1.029   8.934  -3.142  1.00 92.13           H  
ATOM   2740 HG13 ILE A 176       0.505   8.359  -3.758  1.00 92.13           H  
ATOM   2741  CG2 ILE A 176      -2.729   7.761  -4.800  1.00 92.13           C  
ATOM   2742 HG21 ILE A 176      -3.152   7.847  -3.799  1.00 92.13           H  
ATOM   2743 HG22 ILE A 176      -3.247   6.968  -5.339  1.00 92.13           H  
ATOM   2744 HG23 ILE A 176      -2.899   8.686  -5.351  1.00 92.13           H  
ATOM   2745  CD1 ILE A 176      -0.404   9.856  -4.987  1.00 92.13           C  
ATOM   2746 HD11 ILE A 176      -0.009   9.553  -5.956  1.00 92.13           H  
ATOM   2747 HD12 ILE A 176       0.285  10.579  -4.550  1.00 92.13           H  
ATOM   2748 HD13 ILE A 176      -1.378  10.327  -5.118  1.00 92.13           H  
ATOM   2749  N   VAL A 177      -1.684   4.303  -5.393  1.00 91.14           N  
ATOM   2750  H   VAL A 177      -0.858   4.492  -5.942  1.00 91.14           H  
ATOM   2751  CA  VAL A 177      -2.578   3.209  -5.802  1.00 91.14           C  
ATOM   2752  HA  VAL A 177      -3.602   3.561  -5.680  1.00 91.14           H  
ATOM   2753  C   VAL A 177      -2.463   1.982  -4.893  1.00 91.14           C  
ATOM   2754  CB  VAL A 177      -2.447   2.831  -7.286  1.00 91.14           C  
ATOM   2755  HB  VAL A 177      -3.195   2.061  -7.470  1.00 91.14           H  
ATOM   2756  O   VAL A 177      -3.470   1.304  -4.673  1.00 91.14           O  
ATOM   2757  CG1 VAL A 177      -2.772   4.017  -8.199  1.00 91.14           C  
ATOM   2758 HG11 VAL A 177      -2.035   4.812  -8.082  1.00 91.14           H  
ATOM   2759 HG12 VAL A 177      -3.766   4.399  -7.968  1.00 91.14           H  
ATOM   2760 HG13 VAL A 177      -2.761   3.665  -9.231  1.00 91.14           H  
ATOM   2761  CG2 VAL A 177      -1.088   2.273  -7.700  1.00 91.14           C  
ATOM   2762 HG21 VAL A 177      -0.344   3.068  -7.663  1.00 91.14           H  
ATOM   2763 HG22 VAL A 177      -1.148   1.900  -8.722  1.00 91.14           H  
ATOM   2764 HG23 VAL A 177      -0.788   1.452  -7.048  1.00 91.14           H  
ATOM   2765  N   THR A 178      -1.308   1.752  -4.253  1.00 89.88           N  
ATOM   2766  H   THR A 178      -0.481   2.260  -4.533  1.00 89.88           H  
ATOM   2767  CA  THR A 178      -1.143   0.713  -3.215  1.00 89.88           C  
ATOM   2768  HA  THR A 178      -1.326  -0.260  -3.670  1.00 89.88           H  
ATOM   2769  C   THR A 178      -2.139   0.881  -2.063  1.00 89.88           C  
ATOM   2770  CB  THR A 178       0.289   0.701  -2.651  1.00 89.88           C  
ATOM   2771  HB  THR A 178       0.483   1.627  -2.109  1.00 89.88           H  
ATOM   2772  O   THR A 178      -2.639  -0.105  -1.533  1.00 89.88           O  
ATOM   2773  CG2 THR A 178       0.562  -0.479  -1.719  1.00 89.88           C  
ATOM   2774 HG21 THR A 178       0.387  -1.418  -2.244  1.00 89.88           H  
ATOM   2775 HG22 THR A 178      -0.086  -0.433  -0.844  1.00 89.88           H  
ATOM   2776 HG23 THR A 178       1.595  -0.445  -1.374  1.00 89.88           H  
ATOM   2777  OG1 THR A 178       1.203   0.580  -3.708  1.00 89.88           O  
ATOM   2778  HG1 THR A 178       2.094   0.612  -3.351  1.00 89.88           H  
ATOM   2779  N   CYS A 179      -2.548   2.107  -1.715  1.00 82.59           N  
ATOM   2780  H   CYS A 179      -2.100   2.903  -2.147  1.00 82.59           H  
ATOM   2781  CA  CYS A 179      -3.569   2.337  -0.680  1.00 82.59           C  
ATOM   2782  HA  CYS A 179      -3.206   1.951   0.272  1.00 82.59           H  
ATOM   2783  C   CYS A 179      -4.916   1.647  -0.960  1.00 82.59           C  
ATOM   2784  CB  CYS A 179      -3.827   3.843  -0.553  1.00 82.59           C  
ATOM   2785  HB2 CYS A 179      -4.124   4.237  -1.525  1.00 82.59           H  
ATOM   2786  HB3 CYS A 179      -4.632   4.003   0.164  1.00 82.59           H  
ATOM   2787  O   CYS A 179      -5.722   1.477  -0.042  1.00 82.59           O  
ATOM   2788  SG  CYS A 179      -2.353   4.707   0.034  1.00 82.59           S  
ATOM   2789  HG  CYS A 179      -2.392   5.730  -0.825  1.00 82.59           H  
ATOM   2790  N   LYS A 180      -5.208   1.319  -2.225  1.00 77.98           N  
ATOM   2791  H   LYS A 180      -4.495   1.463  -2.926  1.00 77.98           H  
ATOM   2792  CA  LYS A 180      -6.503   0.783  -2.663  1.00 77.98           C  
ATOM   2793  HA  LYS A 180      -7.149   0.652  -1.795  1.00 77.98           H  
ATOM   2794  C   LYS A 180      -6.451  -0.631  -3.222  1.00 77.98           C  
ATOM   2795  CB  LYS A 180      -7.158   1.768  -3.649  1.00 77.98           C  
ATOM   2796  HB2 LYS A 180      -6.436   2.048  -4.416  1.00 77.98           H  
ATOM   2797  HB3 LYS A 180      -7.989   1.274  -4.154  1.00 77.98           H  
ATOM   2798  O   LYS A 180      -7.518  -1.213  -3.405  1.00 77.98           O  
ATOM   2799  CG  LYS A 180      -7.702   3.036  -2.968  1.00 77.98           C  
ATOM   2800  HG2 LYS A 180      -8.170   3.657  -3.731  1.00 77.98           H  
ATOM   2801  HG3 LYS A 180      -6.888   3.599  -2.511  1.00 77.98           H  
ATOM   2802  CD  LYS A 180      -8.746   2.668  -1.903  1.00 77.98           C  
ATOM   2803  HD2 LYS A 180      -8.246   2.256  -1.026  1.00 77.98           H  
ATOM   2804  HD3 LYS A 180      -9.405   1.906  -2.318  1.00 77.98           H  
ATOM   2805  CE  LYS A 180      -9.588   3.855  -1.461  1.00 77.98           C  
ATOM   2806  HE2 LYS A 180      -8.949   4.592  -0.974  1.00 77.98           H  
ATOM   2807  HE3 LYS A 180     -10.027   4.299  -2.354  1.00 77.98           H  
ATOM   2808  NZ  LYS A 180     -10.670   3.397  -0.558  1.00 77.98           N  
ATOM   2809  HZ1 LYS A 180     -11.262   2.748  -1.056  1.00 77.98           H  
ATOM   2810  HZ2 LYS A 180     -11.260   4.156  -0.245  1.00 77.98           H  
ATOM   2811  HZ3 LYS A 180     -10.296   2.887   0.230  1.00 77.98           H  
ATOM   2812  N   CYS A 181      -5.270  -1.220  -3.406  1.00 75.80           N  
ATOM   2813  H   CYS A 181      -4.419  -0.722  -3.187  1.00 75.80           H  
ATOM   2814  CA  CYS A 181      -5.165  -2.574  -3.950  1.00 75.80           C  
ATOM   2815  HA  CYS A 181      -5.692  -2.594  -4.904  1.00 75.80           H  
ATOM   2816  C   CYS A 181      -5.861  -3.642  -3.078  1.00 75.80           C  
ATOM   2817  CB  CYS A 181      -3.693  -2.900  -4.251  1.00 75.80           C  
ATOM   2818  HB2 CYS A 181      -3.640  -3.883  -4.717  1.00 75.80           H  
ATOM   2819  HB3 CYS A 181      -3.285  -2.169  -4.950  1.00 75.80           H  
ATOM   2820  O   CYS A 181      -6.355  -4.617  -3.635  1.00 75.80           O  
ATOM   2821  SG  CYS A 181      -2.684  -2.934  -2.747  1.00 75.80           S  
ATOM   2822  HG  CYS A 181      -1.566  -3.416  -3.296  1.00 75.80           H  
ATOM   2823  N   MET A 182      -5.980  -3.428  -1.756  1.00 71.12           N  
ATOM   2824  H   MET A 182      -5.463  -2.649  -1.375  1.00 71.12           H  
ATOM   2825  CA  MET A 182      -6.508  -4.436  -0.816  1.00 71.12           C  
ATOM   2826  HA  MET A 182      -6.502  -5.409  -1.307  1.00 71.12           H  
ATOM   2827  C   MET A 182      -7.956  -4.245  -0.348  1.00 71.12           C  
ATOM   2828  CB  MET A 182      -5.590  -4.531   0.417  1.00 71.12           C  
ATOM   2829  HB2 MET A 182      -5.585  -3.578   0.947  1.00 71.12           H  
ATOM   2830  HB3 MET A 182      -5.988  -5.285   1.096  1.00 71.12           H  
ATOM   2831  O   MET A 182      -8.553  -5.197   0.138  1.00 71.12           O  
ATOM   2832  CG  MET A 182      -4.148  -4.910   0.067  1.00 71.12           C  
ATOM   2833  HG2 MET A 182      -3.653  -4.035  -0.353  1.00 71.12           H  
ATOM   2834  HG3 MET A 182      -3.623  -5.168   0.986  1.00 71.12           H  
ATOM   2835  SD  MET A 182      -3.972  -6.272  -1.117  1.00 71.12           S  
ATOM   2836  CE  MET A 182      -4.723  -7.658  -0.208  1.00 71.12           C  
ATOM   2837  HE1 MET A 182      -5.602  -7.339   0.351  1.00 71.12           H  
ATOM   2838  HE2 MET A 182      -5.023  -8.432  -0.914  1.00 71.12           H  
ATOM   2839  HE3 MET A 182      -3.987  -8.092   0.469  1.00 71.12           H  
ATOM   2840  N   THR A 183      -8.533  -3.041  -0.431  1.00 67.79           N  
ATOM   2841  H   THR A 183      -8.027  -2.292  -0.882  1.00 67.79           H  
ATOM   2842  CA  THR A 183      -9.822  -2.755   0.245  1.00 67.79           C  
ATOM   2843  HA  THR A 183     -10.169  -3.650   0.761  1.00 67.79           H  
ATOM   2844  C   THR A 183     -10.977  -2.389  -0.664  1.00 67.79           C  
ATOM   2845  CB  THR A 183      -9.683  -1.665   1.312  1.00 67.79           C  
ATOM   2846  HB  THR A 183     -10.676  -1.380   1.659  1.00 67.79           H  
ATOM   2847  O   THR A 183     -12.123  -2.503  -0.240  1.00 67.79           O  
ATOM   2848  CG2 THR A 183      -8.908  -2.202   2.509  1.00 67.79           C  
ATOM   2849 HG21 THR A 183      -9.356  -3.137   2.844  1.00 67.79           H  
ATOM   2850 HG22 THR A 183      -7.870  -2.397   2.242  1.00 67.79           H  
ATOM   2851 HG23 THR A 183      -8.976  -1.488   3.330  1.00 67.79           H  
ATOM   2852  OG1 THR A 183      -9.022  -0.510   0.822  1.00 67.79           O  
ATOM   2853  HG1 THR A 183      -8.126  -0.557   1.164  1.00 67.79           H  
ATOM   2854  N   ALA A 184     -10.703  -1.911  -1.876  1.00 62.21           N  
ATOM   2855  H   ALA A 184      -9.742  -1.881  -2.184  1.00 62.21           H  
ATOM   2856  CA  ALA A 184     -11.738  -1.525  -2.828  1.00 62.21           C  
ATOM   2857  HA  ALA A 184     -12.507  -2.296  -2.865  1.00 62.21           H  
ATOM   2858  C   ALA A 184     -11.119  -1.369  -4.231  1.00 62.21           C  
ATOM   2859  CB  ALA A 184     -12.396  -0.226  -2.337  1.00 62.21           C  
ATOM   2860  HB1 ALA A 184     -13.205   0.024  -3.023  1.00 62.21           H  
ATOM   2861  HB2 ALA A 184     -11.668   0.585  -2.313  1.00 62.21           H  
ATOM   2862  HB3 ALA A 184     -12.833  -0.359  -1.347  1.00 62.21           H  
ATOM   2863  O   ALA A 184     -10.888  -0.238  -4.663  1.00 62.21           O  
ATOM   2864  N   PRO A 185     -10.784  -2.480  -4.908  1.00 56.03           N  
ATOM   2865  CA  PRO A 185     -10.141  -2.453  -6.222  1.00 56.03           C  
ATOM   2866  HA  PRO A 185      -9.233  -1.852  -6.181  1.00 56.03           H  
ATOM   2867  C   PRO A 185     -11.055  -1.863  -7.305  1.00 56.03           C  
ATOM   2868  CB  PRO A 185      -9.771  -3.910  -6.512  1.00 56.03           C  
ATOM   2869  HB2 PRO A 185      -9.809  -4.138  -7.577  1.00 56.03           H  
ATOM   2870  HB3 PRO A 185      -8.781  -4.121  -6.107  1.00 56.03           H  
ATOM   2871  O   PRO A 185     -10.564  -1.152  -8.176  1.00 56.03           O  
ATOM   2872  CG  PRO A 185     -10.824  -4.693  -5.724  1.00 56.03           C  
ATOM   2873  HG2 PRO A 185     -10.494  -5.688  -5.425  1.00 56.03           H  
ATOM   2874  HG3 PRO A 185     -11.748  -4.757  -6.300  1.00 56.03           H  
ATOM   2875  CD  PRO A 185     -11.046  -3.846  -4.486  1.00 56.03           C  
ATOM   2876  HD2 PRO A 185     -10.335  -4.134  -3.711  1.00 56.03           H  
ATOM   2877  HD3 PRO A 185     -12.069  -3.979  -4.135  1.00 56.03           H  
ATOM   2878  N   ASP A 186     -12.366  -2.086  -7.184  1.00 54.28           N  
ATOM   2879  H   ASP A 186     -12.661  -2.791  -6.524  1.00 54.28           H  
ATOM   2880  CA  ASP A 186     -13.367  -1.708  -8.191  1.00 54.28           C  
ATOM   2881  HA  ASP A 186     -12.866  -1.581  -9.150  1.00 54.28           H  
ATOM   2882  C   ASP A 186     -14.072  -0.375  -7.871  1.00 54.28           C  
ATOM   2883  CB  ASP A 186     -14.361  -2.873  -8.355  1.00 54.28           C  
ATOM   2884  HB2 ASP A 186     -14.985  -2.931  -7.464  1.00 54.28           H  
ATOM   2885  HB3 ASP A 186     -15.004  -2.680  -9.214  1.00 54.28           H  
ATOM   2886  O   ASP A 186     -14.896   0.105  -8.646  1.00 54.28           O  
ATOM   2887  CG  ASP A 186     -13.632  -4.208  -8.560  1.00 54.28           C  
ATOM   2888  OD1 ASP A 186     -12.728  -4.259  -9.424  1.00 54.28           O  
ATOM   2889  OD2 ASP A 186     -13.843  -5.114  -7.725  1.00 54.28           O  
ATOM   2890  N   GLN A 187     -13.751   0.266  -6.735  1.00 55.75           N  
ATOM   2891  H   GLN A 187     -12.969  -0.090  -6.205  1.00 55.75           H  
ATOM   2892  CA  GLN A 187     -14.328   1.572  -6.399  1.00 55.75           C  
ATOM   2893  HA  GLN A 187     -15.361   1.550  -6.745  1.00 55.75           H  
ATOM   2894  C   GLN A 187     -13.618   2.718  -7.135  1.00 55.75           C  
ATOM   2895  CB  GLN A 187     -14.357   1.840  -4.890  1.00 55.75           C  
ATOM   2896  HB2 GLN A 187     -13.375   1.642  -4.460  1.00 55.75           H  
ATOM   2897  HB3 GLN A 187     -14.580   2.896  -4.737  1.00 55.75           H  
ATOM   2898  O   GLN A 187     -12.389   2.722  -7.245  1.00 55.75           O  
ATOM   2899  CG  GLN A 187     -15.453   1.017  -4.197  1.00 55.75           C  
ATOM   2900  HG2 GLN A 187     -15.177  -0.037  -4.185  1.00 55.75           H  
ATOM   2901  HG3 GLN A 187     -16.376   1.106  -4.770  1.00 55.75           H  
ATOM   2902  CD  GLN A 187     -15.755   1.484  -2.775  1.00 55.75           C  
ATOM   2903  NE2 GLN A 187     -16.749   0.897  -2.146  1.00 55.75           N  
ATOM   2904 HE21 GLN A 187     -17.003   1.254  -1.236  1.00 55.75           H  
ATOM   2905 HE22 GLN A 187     -17.286   0.186  -2.621  1.00 55.75           H  
ATOM   2906  OE1 GLN A 187     -15.128   2.372  -2.205  1.00 55.75           O  
ATOM   2907  N   PRO A 188     -14.369   3.744  -7.576  1.00 50.73           N  
ATOM   2908  CA  PRO A 188     -13.866   4.759  -8.490  1.00 50.73           C  
ATOM   2909  HA  PRO A 188     -13.509   4.252  -9.386  1.00 50.73           H  
ATOM   2910  C   PRO A 188     -12.709   5.595  -7.929  1.00 50.73           C  
ATOM   2911  CB  PRO A 188     -15.079   5.618  -8.874  1.00 50.73           C  
ATOM   2912  HB2 PRO A 188     -14.829   6.673  -8.985  1.00 50.73           H  
ATOM   2913  HB3 PRO A 188     -15.509   5.237  -9.801  1.00 50.73           H  
ATOM   2914  O   PRO A 188     -12.550   5.812  -6.721  1.00 50.73           O  
ATOM   2915  CG  PRO A 188     -16.067   5.392  -7.733  1.00 50.73           C  
ATOM   2916  HG2 PRO A 188     -15.828   6.055  -6.902  1.00 50.73           H  
ATOM   2917  HG3 PRO A 188     -17.099   5.530  -8.055  1.00 50.73           H  
ATOM   2918  CD  PRO A 188     -15.789   3.948  -7.333  1.00 50.73           C  
ATOM   2919  HD2 PRO A 188     -16.364   3.274  -7.968  1.00 50.73           H  
ATOM   2920  HD3 PRO A 188     -16.052   3.793  -6.286  1.00 50.73           H  
ATOM   2921  N   ALA A 189     -11.957   6.162  -8.875  1.00 61.98           N  
ATOM   2922  H   ALA A 189     -12.196   5.917  -9.825  1.00 61.98           H  
ATOM   2923  CA  ALA A 189     -10.737   6.949  -8.721  1.00 61.98           C  
ATOM   2924  HA  ALA A 189      -9.952   6.283  -8.365  1.00 61.98           H  
ATOM   2925  C   ALA A 189     -10.803   8.143  -7.745  1.00 61.98           C  
ATOM   2926  CB  ALA A 189     -10.353   7.436 -10.127  1.00 61.98           C  
ATOM   2927  HB1 ALA A 189     -10.231   6.586 -10.798  1.00 61.98           H  
ATOM   2928  HB2 ALA A 189     -11.123   8.099 -10.522  1.00 61.98           H  
ATOM   2929  HB3 ALA A 189      -9.409   7.981 -10.086  1.00 61.98           H  
ATOM   2930  O   ALA A 189      -9.765   8.716  -7.441  1.00 61.98           O  
ATOM   2931  N   ALA A 190     -11.959   8.526  -7.194  1.00 72.86           N  
ATOM   2932  H   ALA A 190     -12.779   7.975  -7.407  1.00 72.86           H  
ATOM   2933  CA  ALA A 190     -12.125   9.763  -6.423  1.00 72.86           C  
ATOM   2934  HA  ALA A 190     -11.933  10.605  -7.088  1.00 72.86           H  
ATOM   2935  C   ALA A 190     -11.160   9.895  -5.228  1.00 72.86           C  
ATOM   2936  CB  ALA A 190     -13.583   9.841  -5.956  1.00 72.86           C  
ATOM   2937  HB1 ALA A 190     -14.247   9.821  -6.820  1.00 72.86           H  
ATOM   2938  HB2 ALA A 190     -13.746  10.774  -5.417  1.00 72.86           H  
ATOM   2939  HB3 ALA A 190     -13.819   8.998  -5.306  1.00 72.86           H  
ATOM   2940  O   ALA A 190     -10.637  10.974  -4.958  1.00 72.86           O  
ATOM   2941  N   SER A 191     -10.887   8.807  -4.498  1.00 77.66           N  
ATOM   2942  H   SER A 191     -11.323   7.938  -4.773  1.00 77.66           H  
ATOM   2943  CA  SER A 191      -9.930   8.859  -3.377  1.00 77.66           C  
ATOM   2944  HA  SER A 191     -10.084   9.799  -2.846  1.00 77.66           H  
ATOM   2945  C   SER A 191      -8.464   8.848  -3.826  1.00 77.66           C  
ATOM   2946  CB  SER A 191     -10.195   7.737  -2.375  1.00 77.66           C  
ATOM   2947  HB2 SER A 191     -11.267   7.655  -2.193  1.00 77.66           H  
ATOM   2948  HB3 SER A 191      -9.705   7.989  -1.435  1.00 77.66           H  
ATOM   2949  O   SER A 191      -7.600   9.345  -3.102  1.00 77.66           O  
ATOM   2950  OG  SER A 191      -9.687   6.497  -2.829  1.00 77.66           O  
ATOM   2951  HG  SER A 191     -10.099   6.275  -3.667  1.00 77.66           H  
ATOM   2952  N   ILE A 192      -8.178   8.274  -4.997  1.00 83.12           N  
ATOM   2953  H   ILE A 192      -8.946   7.991  -5.589  1.00 83.12           H  
ATOM   2954  CA  ILE A 192      -6.857   8.311  -5.634  1.00 83.12           C  
ATOM   2955  HA  ILE A 192      -6.085   8.102  -4.894  1.00 83.12           H  
ATOM   2956  C   ILE A 192      -6.614   9.735  -6.144  1.00 83.12           C  
ATOM   2957  CB  ILE A 192      -6.770   7.228  -6.740  1.00 83.12           C  
ATOM   2958  HB  ILE A 192      -7.651   7.304  -7.376  1.00 83.12           H  
ATOM   2959  O   ILE A 192      -5.591  10.325  -5.817  1.00 83.12           O  
ATOM   2960  CG1 ILE A 192      -6.761   5.823  -6.088  1.00 83.12           C  
ATOM   2961 HG12 ILE A 192      -7.574   5.753  -5.365  1.00 83.12           H  
ATOM   2962 HG13 ILE A 192      -5.823   5.677  -5.552  1.00 83.12           H  
ATOM   2963  CG2 ILE A 192      -5.538   7.426  -7.642  1.00 83.12           C  
ATOM   2964 HG21 ILE A 192      -5.510   6.661  -8.418  1.00 83.12           H  
ATOM   2965 HG22 ILE A 192      -5.584   8.391  -8.147  1.00 83.12           H  
ATOM   2966 HG23 ILE A 192      -4.619   7.371  -7.058  1.00 83.12           H  
ATOM   2967  CD1 ILE A 192      -6.948   4.667  -7.080  1.00 83.12           C  
ATOM   2968 HD11 ILE A 192      -6.102   4.598  -7.764  1.00 83.12           H  
ATOM   2969 HD12 ILE A 192      -7.021   3.728  -6.532  1.00 83.12           H  
ATOM   2970 HD13 ILE A 192      -7.865   4.811  -7.652  1.00 83.12           H  
ATOM   2971  N   GLU A 193      -7.603  10.332  -6.809  1.00 87.55           N  
ATOM   2972  H   GLU A 193      -8.395   9.769  -7.086  1.00 87.55           H  
ATOM   2973  CA  GLU A 193      -7.548  11.683  -7.366  1.00 87.55           C  
ATOM   2974  HA  GLU A 193      -6.668  11.741  -8.006  1.00 87.55           H  
ATOM   2975  C   GLU A 193      -7.402  12.752  -6.278  1.00 87.55           C  
ATOM   2976  CB  GLU A 193      -8.804  11.924  -8.223  1.00 87.55           C  
ATOM   2977  HB2 GLU A 193      -9.672  12.040  -7.573  1.00 87.55           H  
ATOM   2978  HB3 GLU A 193      -8.980  11.053  -8.854  1.00 87.55           H  
ATOM   2979  O   GLU A 193      -6.536  13.615  -6.373  1.00 87.55           O  
ATOM   2980  CG  GLU A 193      -8.675  13.162  -9.124  1.00 87.55           C  
ATOM   2981  HG2 GLU A 193      -8.627  14.049  -8.491  1.00 87.55           H  
ATOM   2982  HG3 GLU A 193      -9.572  13.240  -9.739  1.00 87.55           H  
ATOM   2983  CD  GLU A 193      -7.434  13.093 -10.031  1.00 87.55           C  
ATOM   2984  OE1 GLU A 193      -6.760  14.137 -10.182  1.00 87.55           O  
ATOM   2985  OE2 GLU A 193      -7.102  11.969 -10.478  1.00 87.55           O  
ATOM   2986  N   LYS A 194      -8.145  12.649  -5.166  1.00 88.10           N  
ATOM   2987  H   LYS A 194      -8.892  11.969  -5.162  1.00 88.10           H  
ATOM   2988  CA  LYS A 194      -7.965  13.553  -4.013  1.00 88.10           C  
ATOM   2989  HA  LYS A 194      -8.133  14.579  -4.342  1.00 88.10           H  
ATOM   2990  C   LYS A 194      -6.537  13.519  -3.462  1.00 88.10           C  
ATOM   2991  CB  LYS A 194      -8.959  13.201  -2.898  1.00 88.10           C  
ATOM   2992  HB2 LYS A 194      -8.975  12.121  -2.755  1.00 88.10           H  
ATOM   2993  HB3 LYS A 194      -8.628  13.666  -1.969  1.00 88.10           H  
ATOM   2994  O   LYS A 194      -5.982  14.559  -3.108  1.00 88.10           O  
ATOM   2995  CG  LYS A 194     -10.371  13.714  -3.205  1.00 88.10           C  
ATOM   2996  HG2 LYS A 194     -10.349  14.802  -3.259  1.00 88.10           H  
ATOM   2997  HG3 LYS A 194     -10.705  13.337  -4.172  1.00 88.10           H  
ATOM   2998  CD  LYS A 194     -11.358  13.284  -2.113  1.00 88.10           C  
ATOM   2999  HD2 LYS A 194     -11.071  13.751  -1.171  1.00 88.10           H  
ATOM   3000  HD3 LYS A 194     -11.332  12.199  -2.009  1.00 88.10           H  
ATOM   3001  CE  LYS A 194     -12.768  13.728  -2.515  1.00 88.10           C  
ATOM   3002  HE2 LYS A 194     -13.041  13.215  -3.437  1.00 88.10           H  
ATOM   3003  HE3 LYS A 194     -12.741  14.795  -2.739  1.00 88.10           H  
ATOM   3004  NZ  LYS A 194     -13.773  13.459  -1.456  1.00 88.10           N  
ATOM   3005  HZ1 LYS A 194     -13.825  12.472  -1.246  1.00 88.10           H  
ATOM   3006  HZ2 LYS A 194     -14.683  13.764  -1.769  1.00 88.10           H  
ATOM   3007  HZ3 LYS A 194     -13.549  13.975  -0.617  1.00 88.10           H  
ATOM   3008  N   ARG A 195      -5.930  12.329  -3.371  1.00 88.21           N  
ATOM   3009  H   ARG A 195      -6.407  11.528  -3.759  1.00 88.21           H  
ATOM   3010  CA  ARG A 195      -4.535  12.189  -2.918  1.00 88.21           C  
ATOM   3011  HA  ARG A 195      -4.382  12.792  -2.023  1.00 88.21           H  
ATOM   3012  C   ARG A 195      -3.575  12.751  -3.957  1.00 88.21           C  
ATOM   3013  CB  ARG A 195      -4.197  10.728  -2.604  1.00 88.21           C  
ATOM   3014  HB2 ARG A 195      -4.490  10.096  -3.442  1.00 88.21           H  
ATOM   3015  HB3 ARG A 195      -3.117  10.641  -2.478  1.00 88.21           H  
ATOM   3016  O   ARG A 195      -2.674  13.497  -3.595  1.00 88.21           O  
ATOM   3017  CG  ARG A 195      -4.875  10.234  -1.321  1.00 88.21           C  
ATOM   3018  HG2 ARG A 195      -4.565  10.852  -0.479  1.00 88.21           H  
ATOM   3019  HG3 ARG A 195      -5.958  10.295  -1.424  1.00 88.21           H  
ATOM   3020  CD  ARG A 195      -4.453   8.784  -1.068  1.00 88.21           C  
ATOM   3021  HD2 ARG A 195      -4.591   8.204  -1.981  1.00 88.21           H  
ATOM   3022  HD3 ARG A 195      -3.389   8.766  -0.834  1.00 88.21           H  
ATOM   3023  NE  ARG A 195      -5.197   8.166   0.044  1.00 88.21           N  
ATOM   3024  HE  ARG A 195      -4.786   8.258   0.962  1.00 88.21           H  
ATOM   3025  NH1 ARG A 195      -6.822   7.151  -1.226  1.00 88.21           N  
ATOM   3026 HH11 ARG A 195      -6.576   7.758  -1.995  1.00 88.21           H  
ATOM   3027 HH12 ARG A 195      -7.587   6.503  -1.350  1.00 88.21           H  
ATOM   3028  NH2 ARG A 195      -6.658   6.692   0.962  1.00 88.21           N  
ATOM   3029 HH21 ARG A 195      -6.131   6.746   1.822  1.00 88.21           H  
ATOM   3030 HH22 ARG A 195      -7.365   5.978   0.861  1.00 88.21           H  
ATOM   3031  CZ  ARG A 195      -6.223   7.342  -0.081  1.00 88.21           C  
ATOM   3032  N   LEU A 196      -3.797  12.448  -5.230  1.00 91.03           N  
ATOM   3033  H   LEU A 196      -4.563  11.831  -5.458  1.00 91.03           H  
ATOM   3034  CA  LEU A 196      -3.002  12.970  -6.330  1.00 91.03           C  
ATOM   3035  HA  LEU A 196      -1.973  12.638  -6.193  1.00 91.03           H  
ATOM   3036  C   LEU A 196      -3.002  14.506  -6.330  1.00 91.03           C  
ATOM   3037  CB  LEU A 196      -3.570  12.384  -7.632  1.00 91.03           C  
ATOM   3038  HB2 LEU A 196      -3.653  11.301  -7.541  1.00 91.03           H  
ATOM   3039  HB3 LEU A 196      -4.574  12.782  -7.779  1.00 91.03           H  
ATOM   3040  O   LEU A 196      -1.939  15.120  -6.338  1.00 91.03           O  
ATOM   3041  CG  LEU A 196      -2.735  12.709  -8.875  1.00 91.03           C  
ATOM   3042  HG  LEU A 196      -2.535  13.780  -8.911  1.00 91.03           H  
ATOM   3043  CD1 LEU A 196      -1.413  11.941  -8.842  1.00 91.03           C  
ATOM   3044 HD11 LEU A 196      -0.804  12.212  -9.706  1.00 91.03           H  
ATOM   3045 HD12 LEU A 196      -0.855  12.191  -7.940  1.00 91.03           H  
ATOM   3046 HD13 LEU A 196      -1.607  10.869  -8.861  1.00 91.03           H  
ATOM   3047  CD2 LEU A 196      -3.523  12.321 -10.120  1.00 91.03           C  
ATOM   3048 HD21 LEU A 196      -4.561  12.641 -10.026  1.00 91.03           H  
ATOM   3049 HD22 LEU A 196      -3.510  11.242 -10.280  1.00 91.03           H  
ATOM   3050 HD23 LEU A 196      -3.133  12.846 -10.992  1.00 91.03           H  
ATOM   3051  N   GLN A 197      -4.176  15.129  -6.210  1.00 91.39           N  
ATOM   3052  H   GLN A 197      -5.016  14.571  -6.264  1.00 91.39           H  
ATOM   3053  CA  GLN A 197      -4.330  16.578  -6.112  1.00 91.39           C  
ATOM   3054  HA  GLN A 197      -3.892  17.029  -7.002  1.00 91.39           H  
ATOM   3055  C   GLN A 197      -3.605  17.155  -4.888  1.00 91.39           C  
ATOM   3056  CB  GLN A 197      -5.826  16.914  -6.088  1.00 91.39           C  
ATOM   3057  HB2 GLN A 197      -6.264  16.548  -5.159  1.00 91.39           H  
ATOM   3058  HB3 GLN A 197      -6.317  16.412  -6.922  1.00 91.39           H  
ATOM   3059  O   GLN A 197      -2.859  18.123  -5.034  1.00 91.39           O  
ATOM   3060  CG  GLN A 197      -6.076  18.424  -6.218  1.00 91.39           C  
ATOM   3061  HG2 GLN A 197      -5.571  18.955  -5.411  1.00 91.39           H  
ATOM   3062  HG3 GLN A 197      -5.668  18.771  -7.168  1.00 91.39           H  
ATOM   3063  CD  GLN A 197      -7.557  18.783  -6.158  1.00 91.39           C  
ATOM   3064  NE2 GLN A 197      -7.925  19.992  -6.520  1.00 91.39           N  
ATOM   3065 HE21 GLN A 197      -8.921  20.163  -6.514  1.00 91.39           H  
ATOM   3066 HE22 GLN A 197      -7.273  20.642  -6.935  1.00 91.39           H  
ATOM   3067  OE1 GLN A 197      -8.408  18.004  -5.762  1.00 91.39           O  
ATOM   3068  N   LYS A 198      -3.748  16.536  -3.704  1.00 92.54           N  
ATOM   3069  H   LYS A 198      -4.405  15.771  -3.649  1.00 92.54           H  
ATOM   3070  CA  LYS A 198      -3.003  16.922  -2.490  1.00 92.54           C  
ATOM   3071  HA  LYS A 198      -3.283  17.937  -2.211  1.00 92.54           H  
ATOM   3072  C   LYS A 198      -1.495  16.943  -2.760  1.00 92.54           C  
ATOM   3073  CB  LYS A 198      -3.360  15.959  -1.335  1.00 92.54           C  
ATOM   3074  HB2 LYS A 198      -4.423  16.052  -1.113  1.00 92.54           H  
ATOM   3075  HB3 LYS A 198      -3.182  14.937  -1.670  1.00 92.54           H  
ATOM   3076  O   LYS A 198      -0.824  17.920  -2.440  1.00 92.54           O  
ATOM   3077  CG  LYS A 198      -2.557  16.182  -0.036  1.00 92.54           C  
ATOM   3078  HG2 LYS A 198      -2.905  17.089   0.458  1.00 92.54           H  
ATOM   3079  HG3 LYS A 198      -1.500  16.302  -0.273  1.00 92.54           H  
ATOM   3080  CD  LYS A 198      -2.676  14.979   0.919  1.00 92.54           C  
ATOM   3081  HD2 LYS A 198      -2.406  14.080   0.366  1.00 92.54           H  
ATOM   3082  HD3 LYS A 198      -3.703  14.884   1.271  1.00 92.54           H  
ATOM   3083  CE  LYS A 198      -1.717  15.128   2.113  1.00 92.54           C  
ATOM   3084  HE2 LYS A 198      -0.785  15.544   1.732  1.00 92.54           H  
ATOM   3085  HE3 LYS A 198      -2.140  15.839   2.823  1.00 92.54           H  
ATOM   3086  NZ  LYS A 198      -1.411  13.828   2.779  1.00 92.54           N  
ATOM   3087  HZ1 LYS A 198      -0.943  13.204   2.138  1.00 92.54           H  
ATOM   3088  HZ2 LYS A 198      -0.745  13.929   3.532  1.00 92.54           H  
ATOM   3089  HZ3 LYS A 198      -2.231  13.349   3.122  1.00 92.54           H  
ATOM   3090  N   TYR A 199      -0.952  15.884  -3.355  1.00 93.13           N  
ATOM   3091  H   TYR A 199      -1.548  15.106  -3.597  1.00 93.13           H  
ATOM   3092  CA  TYR A 199       0.491  15.765  -3.571  1.00 93.13           C  
ATOM   3093  HA  TYR A 199       0.993  16.125  -2.673  1.00 93.13           H  
ATOM   3094  C   TYR A 199       1.027  16.646  -4.698  1.00 93.13           C  
ATOM   3095  CB  TYR A 199       0.848  14.292  -3.763  1.00 93.13           C  
ATOM   3096  HB2 TYR A 199       0.226  13.868  -4.552  1.00 93.13           H  
ATOM   3097  HB3 TYR A 199       1.891  14.218  -4.069  1.00 93.13           H  
ATOM   3098  O   TYR A 199       2.175  17.086  -4.624  1.00 93.13           O  
ATOM   3099  CG  TYR A 199       0.684  13.499  -2.488  1.00 93.13           C  
ATOM   3100  CD1 TYR A 199       1.401  13.899  -1.351  1.00 93.13           C  
ATOM   3101  HD1 TYR A 199       2.049  14.762  -1.395  1.00 93.13           H  
ATOM   3102  CD2 TYR A 199      -0.182  12.393  -2.415  1.00 93.13           C  
ATOM   3103  HD2 TYR A 199      -0.726  12.085  -3.295  1.00 93.13           H  
ATOM   3104  CE1 TYR A 199       1.274  13.190  -0.153  1.00 93.13           C  
ATOM   3105  HE1 TYR A 199       1.842  13.527   0.701  1.00 93.13           H  
ATOM   3106  CE2 TYR A 199      -0.333  11.685  -1.206  1.00 93.13           C  
ATOM   3107  HE2 TYR A 199      -0.979  10.822  -1.148  1.00 93.13           H  
ATOM   3108  OH  TYR A 199       0.266  11.405   1.092  1.00 93.13           O  
ATOM   3109  HH  TYR A 199       0.882  11.747   1.744  1.00 93.13           H  
ATOM   3110  CZ  TYR A 199       0.411  12.076  -0.075  1.00 93.13           C  
ATOM   3111  N   ARG A 200       0.189  16.982  -5.683  1.00 93.15           N  
ATOM   3112  H   ARG A 200      -0.709  16.521  -5.720  1.00 93.15           H  
ATOM   3113  CA  ARG A 200       0.483  18.021  -6.677  1.00 93.15           C  
ATOM   3114  HA  ARG A 200       1.460  17.840  -7.126  1.00 93.15           H  
ATOM   3115  C   ARG A 200       0.569  19.404  -6.030  1.00 93.15           C  
ATOM   3116  CB  ARG A 200      -0.581  17.995  -7.782  1.00 93.15           C  
ATOM   3117  HB2 ARG A 200      -0.479  18.899  -8.382  1.00 93.15           H  
ATOM   3118  HB3 ARG A 200      -1.574  17.995  -7.332  1.00 93.15           H  
ATOM   3119  O   ARG A 200       1.549  20.105  -6.240  1.00 93.15           O  
ATOM   3120  CG  ARG A 200      -0.431  16.776  -8.708  1.00 93.15           C  
ATOM   3121  HG2 ARG A 200      -0.375  15.857  -8.124  1.00 93.15           H  
ATOM   3122  HG3 ARG A 200       0.497  16.863  -9.273  1.00 93.15           H  
ATOM   3123  CD  ARG A 200      -1.615  16.671  -9.679  1.00 93.15           C  
ATOM   3124  HD2 ARG A 200      -2.540  16.627  -9.104  1.00 93.15           H  
ATOM   3125  HD3 ARG A 200      -1.516  15.744 -10.243  1.00 93.15           H  
ATOM   3126  NE  ARG A 200      -1.642  17.806 -10.620  1.00 93.15           N  
ATOM   3127  HE  ARG A 200      -0.787  18.336 -10.712  1.00 93.15           H  
ATOM   3128  NH1 ARG A 200      -3.786  17.532 -11.420  1.00 93.15           N  
ATOM   3129 HH11 ARG A 200      -3.910  16.694 -10.870  1.00 93.15           H  
ATOM   3130 HH12 ARG A 200      -4.520  17.799 -12.059  1.00 93.15           H  
ATOM   3131  NH2 ARG A 200      -2.507  19.180 -12.212  1.00 93.15           N  
ATOM   3132 HH21 ARG A 200      -3.251  19.415 -12.853  1.00 93.15           H  
ATOM   3133 HH22 ARG A 200      -1.630  19.675 -12.283  1.00 93.15           H  
ATOM   3134  CZ  ARG A 200      -2.643  18.164 -11.407  1.00 93.15           C  
ATOM   3135  N   GLN A 201      -0.399  19.770  -5.186  1.00 92.09           N  
ATOM   3136  H   GLN A 201      -1.182  19.146  -5.053  1.00 92.09           H  
ATOM   3137  CA  GLN A 201      -0.399  21.059  -4.474  1.00 92.09           C  
ATOM   3138  HA  GLN A 201      -0.340  21.872  -5.197  1.00 92.09           H  
ATOM   3139  C   GLN A 201       0.801  21.215  -3.530  1.00 92.09           C  
ATOM   3140  CB  GLN A 201      -1.694  21.201  -3.666  1.00 92.09           C  
ATOM   3141  HB2 GLN A 201      -1.847  20.300  -3.072  1.00 92.09           H  
ATOM   3142  HB3 GLN A 201      -1.595  22.045  -2.983  1.00 92.09           H  
ATOM   3143  O   GLN A 201       1.312  22.313  -3.351  1.00 92.09           O  
ATOM   3144  CG  GLN A 201      -2.921  21.450  -4.552  1.00 92.09           C  
ATOM   3145  HG2 GLN A 201      -2.987  20.685  -5.326  1.00 92.09           H  
ATOM   3146  HG3 GLN A 201      -2.815  22.418  -5.043  1.00 92.09           H  
ATOM   3147  CD  GLN A 201      -4.224  21.444  -3.759  1.00 92.09           C  
ATOM   3148  NE2 GLN A 201      -5.348  21.638  -4.413  1.00 92.09           N  
ATOM   3149 HE21 GLN A 201      -5.328  21.915  -5.384  1.00 92.09           H  
ATOM   3150 HE22 GLN A 201      -6.182  21.683  -3.846  1.00 92.09           H  
ATOM   3151  OE1 GLN A 201      -4.273  21.258  -2.554  1.00 92.09           O  
ATOM   3152  N   GLN A 202       1.277  20.113  -2.951  1.00 90.79           N  
ATOM   3153  H   GLN A 202       0.765  19.253  -3.083  1.00 90.79           H  
ATOM   3154  CA  GLN A 202       2.471  20.094  -2.102  1.00 90.79           C  
ATOM   3155  HA  GLN A 202       2.472  20.987  -1.478  1.00 90.79           H  
ATOM   3156  C   GLN A 202       3.796  20.118  -2.887  1.00 90.79           C  
ATOM   3157  CB  GLN A 202       2.406  18.859  -1.191  1.00 90.79           C  
ATOM   3158  HB2 GLN A 202       3.351  18.751  -0.657  1.00 90.79           H  
ATOM   3159  HB3 GLN A 202       2.255  17.969  -1.802  1.00 90.79           H  
ATOM   3160  O   GLN A 202       4.853  20.052  -2.262  1.00 90.79           O  
ATOM   3161  CG  GLN A 202       1.292  18.969  -0.144  1.00 90.79           C  
ATOM   3162  HG2 GLN A 202       1.500  19.827   0.495  1.00 90.79           H  
ATOM   3163  HG3 GLN A 202       0.328  19.145  -0.621  1.00 90.79           H  
ATOM   3164  CD  GLN A 202       1.184  17.729   0.734  1.00 90.79           C  
ATOM   3165  NE2 GLN A 202       0.347  17.770   1.748  1.00 90.79           N  
ATOM   3166 HE21 GLN A 202      -0.162  18.625   1.920  1.00 90.79           H  
ATOM   3167 HE22 GLN A 202       0.481  17.052   2.446  1.00 90.79           H  
ATOM   3168  OE1 GLN A 202       1.858  16.721   0.579  1.00 90.79           O  
ATOM   3169  N   GLY A 203       3.767  20.133  -4.226  1.00 89.31           N  
ATOM   3170  H   GLY A 203       2.882  20.242  -4.700  1.00 89.31           H  
ATOM   3171  CA  GLY A 203       4.971  20.059  -5.062  1.00 89.31           C  
ATOM   3172  HA2 GLY A 203       4.685  20.210  -6.103  1.00 89.31           H  
ATOM   3173  HA3 GLY A 203       5.661  20.853  -4.776  1.00 89.31           H  
ATOM   3174  C   GLY A 203       5.715  18.721  -4.966  1.00 89.31           C  
ATOM   3175  O   GLY A 203       6.899  18.642  -5.275  1.00 89.31           O  
ATOM   3176  N   ARG A 204       5.048  17.656  -4.499  1.00 89.54           N  
ATOM   3177  H   ARG A 204       4.064  17.774  -4.306  1.00 89.54           H  
ATOM   3178  CA  ARG A 204       5.648  16.316  -4.365  1.00 89.54           C  
ATOM   3179  HA  ARG A 204       6.722  16.427  -4.216  1.00 89.54           H  
ATOM   3180  C   ARG A 204       5.509  15.473  -5.629  1.00 89.54           C  
ATOM   3181  CB  ARG A 204       5.062  15.583  -3.153  1.00 89.54           C  
ATOM   3182  HB2 ARG A 204       5.427  14.556  -3.163  1.00 89.54           H  
ATOM   3183  HB3 ARG A 204       3.975  15.560  -3.226  1.00 89.54           H  
ATOM   3184  O   ARG A 204       6.298  14.554  -5.810  1.00 89.54           O  
ATOM   3185  CG  ARG A 204       5.484  16.239  -1.832  1.00 89.54           C  
ATOM   3186  HG2 ARG A 204       6.571  16.308  -1.795  1.00 89.54           H  
ATOM   3187  HG3 ARG A 204       5.062  17.242  -1.760  1.00 89.54           H  
ATOM   3188  CD  ARG A 204       4.992  15.386  -0.662  1.00 89.54           C  
ATOM   3189  HD2 ARG A 204       3.902  15.377  -0.670  1.00 89.54           H  
ATOM   3190  HD3 ARG A 204       5.360  14.368  -0.791  1.00 89.54           H  
ATOM   3191  NE  ARG A 204       5.444  15.914   0.634  1.00 89.54           N  
ATOM   3192  HE  ARG A 204       5.861  16.834   0.629  1.00 89.54           H  
ATOM   3193  NH1 ARG A 204       4.769  14.122   1.909  1.00 89.54           N  
ATOM   3194 HH11 ARG A 204       4.363  13.693   1.090  1.00 89.54           H  
ATOM   3195 HH12 ARG A 204       4.710  13.645   2.796  1.00 89.54           H  
ATOM   3196  NH2 ARG A 204       5.791  15.849   2.882  1.00 89.54           N  
ATOM   3197 HH21 ARG A 204       6.254  16.745   2.835  1.00 89.54           H  
ATOM   3198 HH22 ARG A 204       5.743  15.343   3.755  1.00 89.54           H  
ATOM   3199  CZ  ARG A 204       5.329  15.296   1.797  1.00 89.54           C  
ATOM   3200  N   ILE A 205       4.523  15.793  -6.466  1.00 94.41           N  
ATOM   3201  H   ILE A 205       3.947  16.584  -6.218  1.00 94.41           H  
ATOM   3202  CA  ILE A 205       4.328  15.221  -7.800  1.00 94.41           C  
ATOM   3203  HA  ILE A 205       5.124  14.511  -8.022  1.00 94.41           H  
ATOM   3204  C   ILE A 205       4.408  16.360  -8.802  1.00 94.41           C  
ATOM   3205  CB  ILE A 205       2.974  14.488  -7.910  1.00 94.41           C  
ATOM   3206  HB  ILE A 205       2.181  15.187  -7.646  1.00 94.41           H  
ATOM   3207  O   ILE A 205       3.592  17.285  -8.753  1.00 94.41           O  
ATOM   3208  CG1 ILE A 205       2.938  13.311  -6.915  1.00 94.41           C  
ATOM   3209 HG12 ILE A 205       3.704  12.583  -7.182  1.00 94.41           H  
ATOM   3210 HG13 ILE A 205       3.157  13.675  -5.911  1.00 94.41           H  
ATOM   3211  CG2 ILE A 205       2.722  13.990  -9.349  1.00 94.41           C  
ATOM   3212 HG21 ILE A 205       2.723  14.819 -10.056  1.00 94.41           H  
ATOM   3213 HG22 ILE A 205       3.496  13.281  -9.643  1.00 94.41           H  
ATOM   3214 HG23 ILE A 205       1.749  13.505  -9.427  1.00 94.41           H  
ATOM   3215  CD1 ILE A 205       1.578  12.616  -6.861  1.00 94.41           C  
ATOM   3216 HD11 ILE A 205       1.448  11.987  -7.743  1.00 94.41           H  
ATOM   3217 HD12 ILE A 205       1.526  11.985  -5.974  1.00 94.41           H  
ATOM   3218 HD13 ILE A 205       0.783  13.360  -6.810  1.00 94.41           H  
ATOM   3219  N   ASN A 206       5.359  16.265  -9.720  1.00 94.52           N  
ATOM   3220  H   ASN A 206       5.989  15.475  -9.709  1.00 94.52           H  
ATOM   3221  CA  ASN A 206       5.450  17.180 -10.840  1.00 94.52           C  
ATOM   3222  HA  ASN A 206       5.349  18.198 -10.464  1.00 94.52           H  
ATOM   3223  C   ASN A 206       4.336  16.850 -11.854  1.00 94.52           C  
ATOM   3224  CB  ASN A 206       6.853  17.061 -11.428  1.00 94.52           C  
ATOM   3225  HB2 ASN A 206       6.961  16.075 -11.880  1.00 94.52           H  
ATOM   3226  HB3 ASN A 206       7.586  17.159 -10.626  1.00 94.52           H  
ATOM   3227  O   ASN A 206       4.258  15.704 -12.309  1.00 94.52           O  
ATOM   3228  CG  ASN A 206       7.151  18.102 -12.485  1.00 94.52           C  
ATOM   3229  ND2 ASN A 206       8.391  18.508 -12.582  1.00 94.52           N  
ATOM   3230 HD21 ASN A 206       8.627  19.196 -13.283  1.00 94.52           H  
ATOM   3231 HD22 ASN A 206       9.081  18.135 -11.946  1.00 94.52           H  
ATOM   3232  OD1 ASN A 206       6.276  18.558 -13.208  1.00 94.52           O  
ATOM   3233  N   PRO A 207       3.465  17.814 -12.218  1.00 93.59           N  
ATOM   3234  CA  PRO A 207       2.378  17.586 -13.170  1.00 93.59           C  
ATOM   3235  HA  PRO A 207       1.683  16.866 -12.739  1.00 93.59           H  
ATOM   3236  C   PRO A 207       2.836  17.061 -14.533  1.00 93.59           C  
ATOM   3237  CB  PRO A 207       1.682  18.941 -13.328  1.00 93.59           C  
ATOM   3238  HB2 PRO A 207       2.131  19.500 -14.149  1.00 93.59           H  
ATOM   3239  HB3 PRO A 207       0.611  18.825 -13.492  1.00 93.59           H  
ATOM   3240  O   PRO A 207       2.066  16.355 -15.177  1.00 93.59           O  
ATOM   3241  CG  PRO A 207       1.986  19.655 -12.015  1.00 93.59           C  
ATOM   3242  HG2 PRO A 207       1.292  19.321 -11.244  1.00 93.59           H  
ATOM   3243  HG3 PRO A 207       1.953  20.739 -12.124  1.00 93.59           H  
ATOM   3244  CD  PRO A 207       3.390  19.166 -11.683  1.00 93.59           C  
ATOM   3245  HD2 PRO A 207       3.533  19.191 -10.603  1.00 93.59           H  
ATOM   3246  HD3 PRO A 207       4.130  19.796 -12.177  1.00 93.59           H  
ATOM   3247  N   ARG A 208       4.077  17.361 -14.941  1.00 94.97           N  
ATOM   3248  H   ARG A 208       4.659  17.934 -14.346  1.00 94.97           H  
ATOM   3249  CA  ARG A 208       4.670  16.858 -16.184  1.00 94.97           C  
ATOM   3250  HA  ARG A 208       4.043  17.142 -17.029  1.00 94.97           H  
ATOM   3251  C   ARG A 208       4.751  15.330 -16.210  1.00 94.97           C  
ATOM   3252  CB  ARG A 208       6.059  17.498 -16.354  1.00 94.97           C  
ATOM   3253  HB2 ARG A 208       5.967  18.580 -16.255  1.00 94.97           H  
ATOM   3254  HB3 ARG A 208       6.740  17.128 -15.588  1.00 94.97           H  
ATOM   3255  O   ARG A 208       4.479  14.710 -17.224  1.00 94.97           O  
ATOM   3256  CG  ARG A 208       6.624  17.179 -17.738  1.00 94.97           C  
ATOM   3257  HG2 ARG A 208       5.890  17.491 -18.482  1.00 94.97           H  
ATOM   3258  HG3 ARG A 208       6.791  16.106 -17.828  1.00 94.97           H  
ATOM   3259  CD  ARG A 208       7.936  17.905 -18.025  1.00 94.97           C  
ATOM   3260  HD2 ARG A 208       8.698  17.565 -17.323  1.00 94.97           H  
ATOM   3261  HD3 ARG A 208       7.778  18.977 -17.904  1.00 94.97           H  
ATOM   3262  NE  ARG A 208       8.363  17.623 -19.403  1.00 94.97           N  
ATOM   3263  HE  ARG A 208       7.746  17.045 -19.954  1.00 94.97           H  
ATOM   3264  NH1 ARG A 208      10.100  19.118 -19.533  1.00 94.97           N  
ATOM   3265 HH11 ARG A 208       9.888  19.430 -18.596  1.00 94.97           H  
ATOM   3266 HH12 ARG A 208      10.866  19.500 -20.070  1.00 94.97           H  
ATOM   3267  NH2 ARG A 208       9.667  17.771 -21.256  1.00 94.97           N  
ATOM   3268 HH21 ARG A 208       9.101  17.066 -21.708  1.00 94.97           H  
ATOM   3269 HH22 ARG A 208      10.444  18.152 -21.778  1.00 94.97           H  
ATOM   3270  CZ  ARG A 208       9.373  18.168 -20.055  1.00 94.97           C  
ATOM   3271  N   TYR A 209       5.054  14.706 -15.074  1.00 96.38           N  
ATOM   3272  H   TYR A 209       5.198  15.271 -14.249  1.00 96.38           H  
ATOM   3273  CA  TYR A 209       5.259  13.255 -14.968  1.00 96.38           C  
ATOM   3274  HA  TYR A 209       5.488  12.866 -15.959  1.00 96.38           H  
ATOM   3275  C   TYR A 209       3.998  12.515 -14.509  1.00 96.38           C  
ATOM   3276  CB  TYR A 209       6.471  12.976 -14.077  1.00 96.38           C  
ATOM   3277  HB2 TYR A 209       6.735  11.921 -14.148  1.00 96.38           H  
ATOM   3278  HB3 TYR A 209       6.180  13.185 -13.047  1.00 96.38           H  
ATOM   3279  O   TYR A 209       4.061  11.453 -13.878  1.00 96.38           O  
ATOM   3280  CG  TYR A 209       7.694  13.805 -14.417  1.00 96.38           C  
ATOM   3281  CD1 TYR A 209       8.140  13.913 -15.749  1.00 96.38           C  
ATOM   3282  HD1 TYR A 209       7.630  13.390 -16.544  1.00 96.38           H  
ATOM   3283  CD2 TYR A 209       8.376  14.490 -13.396  1.00 96.38           C  
ATOM   3284  HD2 TYR A 209       8.075  14.366 -12.366  1.00 96.38           H  
ATOM   3285  CE1 TYR A 209       9.254  14.716 -16.053  1.00 96.38           C  
ATOM   3286  HE1 TYR A 209       9.603  14.806 -17.072  1.00 96.38           H  
ATOM   3287  CE2 TYR A 209       9.497  15.285 -13.692  1.00 96.38           C  
ATOM   3288  HE2 TYR A 209      10.025  15.797 -12.901  1.00 96.38           H  
ATOM   3289  OH  TYR A 209      11.029  16.145 -15.319  1.00 96.38           O  
ATOM   3290  HH  TYR A 209      11.473  16.465 -14.530  1.00 96.38           H  
ATOM   3291  CZ  TYR A 209       9.939  15.395 -15.025  1.00 96.38           C  
ATOM   3292  N   LEU A 210       2.826  13.093 -14.773  1.00 96.31           N  
ATOM   3293  H   LEU A 210       2.813  13.937 -15.327  1.00 96.31           H  
ATOM   3294  CA  LEU A 210       1.565  12.472 -14.413  1.00 96.31           C  
ATOM   3295  HA  LEU A 210       1.685  12.096 -13.397  1.00 96.31           H  
ATOM   3296  C   LEU A 210       1.291  11.274 -15.326  1.00 96.31           C  
ATOM   3297  CB  LEU A 210       0.447  13.528 -14.438  1.00 96.31           C  
ATOM   3298  HB2 LEU A 210       0.271  13.824 -15.473  1.00 96.31           H  
ATOM   3299  HB3 LEU A 210       0.770  14.409 -13.882  1.00 96.31           H  
ATOM   3300  O   LEU A 210       1.301  11.396 -16.547  1.00 96.31           O  
ATOM   3301  CG  LEU A 210      -0.859  13.012 -13.825  1.00 96.31           C  
ATOM   3302  HG  LEU A 210      -1.122  12.060 -14.285  1.00 96.31           H  
ATOM   3303  CD1 LEU A 210      -0.736  12.809 -12.313  1.00 96.31           C  
ATOM   3304 HD11 LEU A 210       0.239  12.413 -12.028  1.00 96.31           H  
ATOM   3305 HD12 LEU A 210      -1.474  12.063 -12.019  1.00 96.31           H  
ATOM   3306 HD13 LEU A 210      -0.893  13.749 -11.784  1.00 96.31           H  
ATOM   3307  CD2 LEU A 210      -2.007  13.990 -14.071  1.00 96.31           C  
ATOM   3308 HD21 LEU A 210      -2.154  14.109 -15.145  1.00 96.31           H  
ATOM   3309 HD22 LEU A 210      -1.771  14.964 -13.643  1.00 96.31           H  
ATOM   3310 HD23 LEU A 210      -2.927  13.603 -13.633  1.00 96.31           H  
ATOM   3311  N   LEU A 211       1.020  10.115 -14.727  1.00 96.89           N  
ATOM   3312  H   LEU A 211       0.989  10.076 -13.718  1.00 96.89           H  
ATOM   3313  CA  LEU A 211       0.644   8.917 -15.472  1.00 96.89           C  
ATOM   3314  HA  LEU A 211       1.292   8.824 -16.344  1.00 96.89           H  
ATOM   3315  C   LEU A 211      -0.790   9.045 -15.993  1.00 96.89           C  
ATOM   3316  CB  LEU A 211       0.828   7.667 -14.593  1.00 96.89           C  
ATOM   3317  HB2 LEU A 211       0.504   6.795 -15.161  1.00 96.89           H  
ATOM   3318  HB3 LEU A 211       0.178   7.758 -13.722  1.00 96.89           H  
ATOM   3319  O   LEU A 211      -1.606   9.790 -15.445  1.00 96.89           O  
ATOM   3320  CG  LEU A 211       2.271   7.423 -14.113  1.00 96.89           C  
ATOM   3321  HG  LEU A 211       2.617   8.279 -13.533  1.00 96.89           H  
ATOM   3322  CD1 LEU A 211       2.301   6.192 -13.207  1.00 96.89           C  
ATOM   3323 HD11 LEU A 211       1.628   6.336 -12.361  1.00 96.89           H  
ATOM   3324 HD12 LEU A 211       1.995   5.312 -13.773  1.00 96.89           H  
ATOM   3325 HD13 LEU A 211       3.312   6.038 -12.829  1.00 96.89           H  
ATOM   3326  CD2 LEU A 211       3.238   7.198 -15.271  1.00 96.89           C  
ATOM   3327 HD21 LEU A 211       2.884   6.385 -15.906  1.00 96.89           H  
ATOM   3328 HD22 LEU A 211       4.229   6.957 -14.886  1.00 96.89           H  
ATOM   3329 HD23 LEU A 211       3.326   8.102 -15.873  1.00 96.89           H  
ATOM   3330  N   GLN A 212      -1.145   8.288 -17.020  1.00 95.18           N  
ATOM   3331  H   GLN A 212      -0.444   7.738 -17.495  1.00 95.18           H  
ATOM   3332  CA  GLN A 212      -2.542   8.181 -17.429  1.00 95.18           C  
ATOM   3333  HA  GLN A 212      -2.938   9.194 -17.498  1.00 95.18           H  
ATOM   3334  C   GLN A 212      -3.356   7.407 -16.367  1.00 95.18           C  
ATOM   3335  CB  GLN A 212      -2.645   7.567 -18.829  1.00 95.18           C  
ATOM   3336  HB2 GLN A 212      -2.216   6.565 -18.826  1.00 95.18           H  
ATOM   3337  HB3 GLN A 212      -3.698   7.496 -19.101  1.00 95.18           H  
ATOM   3338  O   GLN A 212      -2.800   6.566 -15.647  1.00 95.18           O  
ATOM   3339  CG  GLN A 212      -1.912   8.438 -19.867  1.00 95.18           C  
ATOM   3340  HG2 GLN A 212      -0.842   8.410 -19.659  1.00 95.18           H  
ATOM   3341  HG3 GLN A 212      -2.249   9.472 -19.792  1.00 95.18           H  
ATOM   3342  CD  GLN A 212      -2.125   7.980 -21.304  1.00 95.18           C  
ATOM   3343  NE2 GLN A 212      -1.190   8.256 -22.178  1.00 95.18           N  
ATOM   3344 HE21 GLN A 212      -0.357   8.757 -21.906  1.00 95.18           H  
ATOM   3345 HE22 GLN A 212      -1.231   7.874 -23.112  1.00 95.18           H  
ATOM   3346  OE1 GLN A 212      -3.148   7.412 -21.649  1.00 95.18           O  
ATOM   3347  N   PRO A 213      -4.673   7.661 -16.223  1.00 92.18           N  
ATOM   3348  CA  PRO A 213      -5.524   6.909 -15.295  1.00 92.18           C  
ATOM   3349  HA  PRO A 213      -5.207   7.113 -14.273  1.00 92.18           H  
ATOM   3350  C   PRO A 213      -5.460   5.396 -15.514  1.00 92.18           C  
ATOM   3351  CB  PRO A 213      -6.942   7.448 -15.511  1.00 92.18           C  
ATOM   3352  HB2 PRO A 213      -7.513   7.461 -14.583  1.00 92.18           H  
ATOM   3353  HB3 PRO A 213      -7.463   6.856 -16.264  1.00 92.18           H  
ATOM   3354  O   PRO A 213      -5.369   4.640 -14.547  1.00 92.18           O  
ATOM   3355  CG  PRO A 213      -6.719   8.858 -16.056  1.00 92.18           C  
ATOM   3356  HG2 PRO A 213      -6.563   9.555 -15.233  1.00 92.18           H  
ATOM   3357  HG3 PRO A 213      -7.553   9.187 -16.677  1.00 92.18           H  
ATOM   3358  CD  PRO A 213      -5.434   8.721 -16.870  1.00 92.18           C  
ATOM   3359  HD2 PRO A 213      -4.897   9.670 -16.870  1.00 92.18           H  
ATOM   3360  HD3 PRO A 213      -5.675   8.425 -17.892  1.00 92.18           H  
ATOM   3361  N   GLU A 214      -5.424   4.973 -16.776  1.00 92.18           N  
ATOM   3362  H   GLU A 214      -5.539   5.641 -17.524  1.00 92.18           H  
ATOM   3363  CA  GLU A 214      -5.331   3.565 -17.151  1.00 92.18           C  
ATOM   3364  HA  GLU A 214      -6.115   3.024 -16.621  1.00 92.18           H  
ATOM   3365  C   GLU A 214      -3.993   2.941 -16.736  1.00 92.18           C  
ATOM   3366  CB  GLU A 214      -5.585   3.471 -18.663  1.00 92.18           C  
ATOM   3367  HB2 GLU A 214      -6.544   3.939 -18.886  1.00 92.18           H  
ATOM   3368  HB3 GLU A 214      -4.813   4.034 -19.188  1.00 92.18           H  
ATOM   3369  O   GLU A 214      -3.967   1.865 -16.142  1.00 92.18           O  
ATOM   3370  CG  GLU A 214      -5.606   2.040 -19.204  1.00 92.18           C  
ATOM   3371  HG2 GLU A 214      -4.599   1.629 -19.142  1.00 92.18           H  
ATOM   3372  HG3 GLU A 214      -5.884   2.090 -20.257  1.00 92.18           H  
ATOM   3373  CD  GLU A 214      -6.590   1.122 -18.467  1.00 92.18           C  
ATOM   3374  OE1 GLU A 214      -6.347  -0.099 -18.440  1.00 92.18           O  
ATOM   3375  OE2 GLU A 214      -7.546   1.596 -17.811  1.00 92.18           O  
ATOM   3376  N   ALA A 215      -2.881   3.663 -16.911  1.00 95.19           N  
ATOM   3377  H   ALA A 215      -2.945   4.547 -17.395  1.00 95.19           H  
ATOM   3378  CA  ALA A 215      -1.573   3.212 -16.443  1.00 95.19           C  
ATOM   3379  HA  ALA A 215      -1.357   2.259 -16.926  1.00 95.19           H  
ATOM   3380  C   ALA A 215      -1.564   2.974 -14.921  1.00 95.19           C  
ATOM   3381  CB  ALA A 215      -0.513   4.236 -16.871  1.00 95.19           C  
ATOM   3382  HB1 ALA A 215      -0.483   4.307 -17.959  1.00 95.19           H  
ATOM   3383  HB2 ALA A 215      -0.739   5.219 -16.460  1.00 95.19           H  
ATOM   3384  HB3 ALA A 215       0.469   3.922 -16.517  1.00 95.19           H  
ATOM   3385  O   ALA A 215      -1.095   1.941 -14.440  1.00 95.19           O  
ATOM   3386  N   ARG A 216      -2.155   3.893 -14.144  1.00 93.62           N  
ATOM   3387  H   ARG A 216      -2.547   4.702 -14.605  1.00 93.62           H  
ATOM   3388  CA  ARG A 216      -2.313   3.728 -12.688  1.00 93.62           C  
ATOM   3389  HA  ARG A 216      -1.336   3.539 -12.244  1.00 93.62           H  
ATOM   3390  C   ARG A 216      -3.169   2.513 -12.323  1.00 93.62           C  
ATOM   3391  CB  ARG A 216      -2.918   4.994 -12.075  1.00 93.62           C  
ATOM   3392  HB2 ARG A 216      -3.782   5.309 -12.662  1.00 93.62           H  
ATOM   3393  HB3 ARG A 216      -3.269   4.763 -11.070  1.00 93.62           H  
ATOM   3394  O   ARG A 216      -2.826   1.809 -11.375  1.00 93.62           O  
ATOM   3395  CG  ARG A 216      -1.907   6.141 -11.986  1.00 93.62           C  
ATOM   3396  HG2 ARG A 216      -1.000   5.784 -11.499  1.00 93.62           H  
ATOM   3397  HG3 ARG A 216      -1.656   6.492 -12.987  1.00 93.62           H  
ATOM   3398  CD  ARG A 216      -2.491   7.289 -11.152  1.00 93.62           C  
ATOM   3399  HD2 ARG A 216      -2.820   6.897 -10.190  1.00 93.62           H  
ATOM   3400  HD3 ARG A 216      -1.700   8.012 -10.950  1.00 93.62           H  
ATOM   3401  NE  ARG A 216      -3.628   7.945 -11.831  1.00 93.62           N  
ATOM   3402  HE  ARG A 216      -4.548   7.552 -11.693  1.00 93.62           H  
ATOM   3403  NH1 ARG A 216      -2.377   9.473 -12.966  1.00 93.62           N  
ATOM   3404 HH11 ARG A 216      -2.255   9.976 -13.834  1.00 93.62           H  
ATOM   3405 HH12 ARG A 216      -1.530   9.170 -12.508  1.00 93.62           H  
ATOM   3406  NH2 ARG A 216      -4.568   9.423 -13.304  1.00 93.62           N  
ATOM   3407 HH21 ARG A 216      -5.503   9.159 -13.027  1.00 93.62           H  
ATOM   3408 HH22 ARG A 216      -4.435  10.210 -13.922  1.00 93.62           H  
ATOM   3409  CZ  ARG A 216      -3.524   8.931 -12.702  1.00 93.62           C  
ATOM   3410  N   ARG A 217      -4.252   2.258 -13.065  1.00 91.33           N  
ATOM   3411  H   ARG A 217      -4.458   2.889 -13.826  1.00 91.33           H  
ATOM   3412  CA  ARG A 217      -5.133   1.096 -12.867  1.00 91.33           C  
ATOM   3413  HA  ARG A 217      -5.487   1.084 -11.836  1.00 91.33           H  
ATOM   3414  C   ARG A 217      -4.384  -0.216 -13.098  1.00 91.33           C  
ATOM   3415  CB  ARG A 217      -6.338   1.220 -13.815  1.00 91.33           C  
ATOM   3416  HB2 ARG A 217      -6.004   1.099 -14.845  1.00 91.33           H  
ATOM   3417  HB3 ARG A 217      -6.770   2.216 -13.716  1.00 91.33           H  
ATOM   3418  O   ARG A 217      -4.482  -1.133 -12.284  1.00 91.33           O  
ATOM   3419  CG  ARG A 217      -7.434   0.186 -13.520  1.00 91.33           C  
ATOM   3420  HG2 ARG A 217      -7.867   0.403 -12.544  1.00 91.33           H  
ATOM   3421  HG3 ARG A 217      -7.017  -0.821 -13.498  1.00 91.33           H  
ATOM   3422  CD  ARG A 217      -8.540   0.248 -14.583  1.00 91.33           C  
ATOM   3423  HD2 ARG A 217      -8.808   1.289 -14.763  1.00 91.33           H  
ATOM   3424  HD3 ARG A 217      -9.429  -0.254 -14.202  1.00 91.33           H  
ATOM   3425  NE  ARG A 217      -8.121  -0.361 -15.860  1.00 91.33           N  
ATOM   3426  HE  ARG A 217      -7.761   0.258 -16.572  1.00 91.33           H  
ATOM   3427  NH1 ARG A 217      -8.904  -2.494 -15.515  1.00 91.33           N  
ATOM   3428 HH11 ARG A 217      -9.383  -2.164 -14.689  1.00 91.33           H  
ATOM   3429 HH12 ARG A 217      -9.132  -3.391 -15.920  1.00 91.33           H  
ATOM   3430  NH2 ARG A 217      -7.853  -2.012 -17.403  1.00 91.33           N  
ATOM   3431 HH21 ARG A 217      -8.014  -2.933 -17.784  1.00 91.33           H  
ATOM   3432 HH22 ARG A 217      -7.337  -1.338 -17.951  1.00 91.33           H  
ATOM   3433  CZ  ARG A 217      -8.290  -1.610 -16.252  1.00 91.33           C  
ATOM   3434  N   ILE A 218      -3.588  -0.294 -14.165  1.00 93.83           N  
ATOM   3435  H   ILE A 218      -3.596   0.470 -14.826  1.00 93.83           H  
ATOM   3436  CA  ILE A 218      -2.763  -1.472 -14.456  1.00 93.83           C  
ATOM   3437  HA  ILE A 218      -3.408  -2.350 -14.459  1.00 93.83           H  
ATOM   3438  C   ILE A 218      -1.730  -1.682 -13.342  1.00 93.83           C  
ATOM   3439  CB  ILE A 218      -2.120  -1.365 -15.855  1.00 93.83           C  
ATOM   3440  HB  ILE A 218      -1.557  -0.433 -15.906  1.00 93.83           H  
ATOM   3441  O   ILE A 218      -1.660  -2.778 -12.789  1.00 93.83           O  
ATOM   3442  CG1 ILE A 218      -3.203  -1.354 -16.959  1.00 93.83           C  
ATOM   3443 HG12 ILE A 218      -3.625  -2.353 -17.067  1.00 93.83           H  
ATOM   3444 HG13 ILE A 218      -4.019  -0.685 -16.684  1.00 93.83           H  
ATOM   3445  CG2 ILE A 218      -1.160  -2.552 -16.075  1.00 93.83           C  
ATOM   3446 HG21 ILE A 218      -0.793  -2.564 -17.101  1.00 93.83           H  
ATOM   3447 HG22 ILE A 218      -1.674  -3.495 -15.890  1.00 93.83           H  
ATOM   3448 HG23 ILE A 218      -0.292  -2.479 -15.418  1.00 93.83           H  
ATOM   3449  CD1 ILE A 218      -2.682  -0.884 -18.323  1.00 93.83           C  
ATOM   3450 HD11 ILE A 218      -3.507  -0.873 -19.035  1.00 93.83           H  
ATOM   3451 HD12 ILE A 218      -1.909  -1.553 -18.700  1.00 93.83           H  
ATOM   3452 HD13 ILE A 218      -2.284   0.127 -18.240  1.00 93.83           H  
ATOM   3453  N   ILE A 219      -1.002  -0.636 -12.929  1.00 95.57           N  
ATOM   3454  H   ILE A 219      -1.091   0.235 -13.433  1.00 95.57           H  
ATOM   3455  CA  ILE A 219      -0.043  -0.711 -11.810  1.00 95.57           C  
ATOM   3456  HA  ILE A 219       0.731  -1.435 -12.067  1.00 95.57           H  
ATOM   3457  C   ILE A 219      -0.724  -1.220 -10.531  1.00 95.57           C  
ATOM   3458  CB  ILE A 219       0.637   0.661 -11.581  1.00 95.57           C  
ATOM   3459  HB  ILE A 219      -0.142   1.419 -11.498  1.00 95.57           H  
ATOM   3460  O   ILE A 219      -0.203  -2.124  -9.877  1.00 95.57           O  
ATOM   3461  CG1 ILE A 219       1.558   1.023 -12.768  1.00 95.57           C  
ATOM   3462 HG12 ILE A 219       1.069   0.776 -13.710  1.00 95.57           H  
ATOM   3463 HG13 ILE A 219       2.472   0.431 -12.712  1.00 95.57           H  
ATOM   3464  CG2 ILE A 219       1.462   0.674 -10.278  1.00 95.57           C  
ATOM   3465 HG21 ILE A 219       2.199  -0.129 -10.293  1.00 95.57           H  
ATOM   3466 HG22 ILE A 219       0.816   0.547  -9.409  1.00 95.57           H  
ATOM   3467 HG23 ILE A 219       1.979   1.626 -10.159  1.00 95.57           H  
ATOM   3468  CD1 ILE A 219       1.938   2.507 -12.816  1.00 95.57           C  
ATOM   3469 HD11 ILE A 219       2.576   2.775 -11.974  1.00 95.57           H  
ATOM   3470 HD12 ILE A 219       2.483   2.702 -13.740  1.00 95.57           H  
ATOM   3471 HD13 ILE A 219       1.039   3.123 -12.805  1.00 95.57           H  
ATOM   3472  N   GLN A 220      -1.907  -0.696 -10.189  1.00 92.91           N  
ATOM   3473  H   GLN A 220      -2.287   0.043 -10.763  1.00 92.91           H  
ATOM   3474  CA  GLN A 220      -2.684  -1.142  -9.027  1.00 92.91           C  
ATOM   3475  HA  GLN A 220      -2.107  -0.943  -8.124  1.00 92.91           H  
ATOM   3476  C   GLN A 220      -2.982  -2.644  -9.085  1.00 92.91           C  
ATOM   3477  CB  GLN A 220      -4.002  -0.354  -8.968  1.00 92.91           C  
ATOM   3478  HB2 GLN A 220      -4.616  -0.610  -9.831  1.00 92.91           H  
ATOM   3479  HB3 GLN A 220      -3.785   0.712  -9.030  1.00 92.91           H  
ATOM   3480  O   GLN A 220      -2.803  -3.349  -8.090  1.00 92.91           O  
ATOM   3481  CG  GLN A 220      -4.819  -0.645  -7.697  1.00 92.91           C  
ATOM   3482  HG2 GLN A 220      -4.233  -0.379  -6.817  1.00 92.91           H  
ATOM   3483  HG3 GLN A 220      -5.052  -1.708  -7.648  1.00 92.91           H  
ATOM   3484  CD  GLN A 220      -6.133   0.131  -7.658  1.00 92.91           C  
ATOM   3485  NE2 GLN A 220      -7.056  -0.222  -6.790  1.00 92.91           N  
ATOM   3486 HE21 GLN A 220      -7.958   0.202  -6.950  1.00 92.91           H  
ATOM   3487 HE22 GLN A 220      -6.971  -1.079  -6.262  1.00 92.91           H  
ATOM   3488  OE1 GLN A 220      -6.358   1.084  -8.384  1.00 92.91           O  
ATOM   3489  N   ASN A 221      -3.418  -3.135 -10.246  1.00 92.03           N  
ATOM   3490  H   ASN A 221      -3.557  -2.493 -11.012  1.00 92.03           H  
ATOM   3491  CA  ASN A 221      -3.752  -4.541 -10.451  1.00 92.03           C  
ATOM   3492  HA  ASN A 221      -4.427  -4.864  -9.659  1.00 92.03           H  
ATOM   3493  C   ASN A 221      -2.521  -5.448 -10.365  1.00 92.03           C  
ATOM   3494  CB  ASN A 221      -4.468  -4.681 -11.804  1.00 92.03           C  
ATOM   3495  HB2 ASN A 221      -3.905  -4.162 -12.579  1.00 92.03           H  
ATOM   3496  HB3 ASN A 221      -4.529  -5.736 -12.073  1.00 92.03           H  
ATOM   3497  O   ASN A 221      -2.599  -6.524  -9.775  1.00 92.03           O  
ATOM   3498  CG  ASN A 221      -5.887  -4.145 -11.765  1.00 92.03           C  
ATOM   3499  ND2 ASN A 221      -6.458  -3.826 -12.901  1.00 92.03           N  
ATOM   3500 HD21 ASN A 221      -5.936  -3.835 -13.766  1.00 92.03           H  
ATOM   3501 HD22 ASN A 221      -7.404  -3.479 -12.828  1.00 92.03           H  
ATOM   3502  OD1 ASN A 221      -6.516  -4.054 -10.724  1.00 92.03           O  
ATOM   3503  N   VAL A 222      -1.377  -5.011 -10.896  1.00 95.30           N  
ATOM   3504  H   VAL A 222      -1.380  -4.132 -11.393  1.00 95.30           H  
ATOM   3505  CA  VAL A 222      -0.117  -5.757 -10.779  1.00 95.30           C  
ATOM   3506  HA  VAL A 222      -0.283  -6.782 -11.111  1.00 95.30           H  
ATOM   3507  C   VAL A 222       0.332  -5.829  -9.318  1.00 95.30           C  
ATOM   3508  CB  VAL A 222       0.975  -5.143 -11.672  1.00 95.30           C  
ATOM   3509  HB  VAL A 222       1.118  -4.097 -11.400  1.00 95.30           H  
ATOM   3510  O   VAL A 222       0.653  -6.914  -8.840  1.00 95.30           O  
ATOM   3511  CG1 VAL A 222       2.309  -5.882 -11.522  1.00 95.30           C  
ATOM   3512 HG11 VAL A 222       3.085  -5.326 -12.049  1.00 95.30           H  
ATOM   3513 HG12 VAL A 222       2.607  -5.947 -10.476  1.00 95.30           H  
ATOM   3514 HG13 VAL A 222       2.232  -6.893 -11.922  1.00 95.30           H  
ATOM   3515  CG2 VAL A 222       0.592  -5.231 -13.155  1.00 95.30           C  
ATOM   3516 HG21 VAL A 222       0.491  -6.275 -13.451  1.00 95.30           H  
ATOM   3517 HG22 VAL A 222      -0.357  -4.733 -13.349  1.00 95.30           H  
ATOM   3518 HG23 VAL A 222       1.357  -4.745 -13.761  1.00 95.30           H  
ATOM   3519  N   ILE A 223       0.295  -4.713  -8.578  1.00 95.13           N  
ATOM   3520  H   ILE A 223       0.033  -3.847  -9.026  1.00 95.13           H  
ATOM   3521  CA  ILE A 223       0.638  -4.693  -7.145  1.00 95.13           C  
ATOM   3522  HA  ILE A 223       1.638  -5.108  -7.021  1.00 95.13           H  
ATOM   3523  C   ILE A 223      -0.310  -5.594  -6.345  1.00 95.13           C  
ATOM   3524  CB  ILE A 223       0.644  -3.244  -6.596  1.00 95.13           C  
ATOM   3525  HB  ILE A 223      -0.297  -2.765  -6.868  1.00 95.13           H  
ATOM   3526  O   ILE A 223       0.139  -6.305  -5.451  1.00 95.13           O  
ATOM   3527  CG1 ILE A 223       1.810  -2.448  -7.223  1.00 95.13           C  
ATOM   3528 HG12 ILE A 223       1.787  -2.560  -8.307  1.00 95.13           H  
ATOM   3529 HG13 ILE A 223       2.755  -2.858  -6.867  1.00 95.13           H  
ATOM   3530  CG2 ILE A 223       0.771  -3.219  -5.057  1.00 95.13           C  
ATOM   3531 HG21 ILE A 223       1.684  -3.728  -4.751  1.00 95.13           H  
ATOM   3532 HG22 ILE A 223       0.793  -2.193  -4.691  1.00 95.13           H  
ATOM   3533 HG23 ILE A 223      -0.083  -3.710  -4.589  1.00 95.13           H  
ATOM   3534  CD1 ILE A 223       1.787  -0.945  -6.920  1.00 95.13           C  
ATOM   3535 HD11 ILE A 223       2.529  -0.442  -7.539  1.00 95.13           H  
ATOM   3536 HD12 ILE A 223       2.039  -0.763  -5.875  1.00 95.13           H  
ATOM   3537 HD13 ILE A 223       0.802  -0.533  -7.140  1.00 95.13           H  
ATOM   3538  N   ARG A 224      -1.609  -5.601  -6.670  1.00 91.54           N  
ATOM   3539  H   ARG A 224      -1.918  -4.968  -7.393  1.00 91.54           H  
ATOM   3540  CA  ARG A 224      -2.600  -6.470  -6.015  1.00 91.54           C  
ATOM   3541  HA  ARG A 224      -2.581  -6.284  -4.942  1.00 91.54           H  
ATOM   3542  C   ARG A 224      -2.267  -7.954  -6.186  1.00 91.54           C  
ATOM   3543  CB  ARG A 224      -4.001  -6.152  -6.562  1.00 91.54           C  
ATOM   3544  HB2 ARG A 224      -4.040  -6.398  -7.623  1.00 91.54           H  
ATOM   3545  HB3 ARG A 224      -4.200  -5.085  -6.456  1.00 91.54           H  
ATOM   3546  O   ARG A 224      -2.382  -8.700  -5.225  1.00 91.54           O  
ATOM   3547  CG  ARG A 224      -5.098  -6.937  -5.830  1.00 91.54           C  
ATOM   3548  HG2 ARG A 224      -4.942  -8.007  -5.964  1.00 91.54           H  
ATOM   3549  HG3 ARG A 224      -5.065  -6.706  -4.765  1.00 91.54           H  
ATOM   3550  CD  ARG A 224      -6.471  -6.570  -6.397  1.00 91.54           C  
ATOM   3551  HD2 ARG A 224      -6.648  -5.506  -6.239  1.00 91.54           H  
ATOM   3552  HD3 ARG A 224      -6.471  -6.774  -7.468  1.00 91.54           H  
ATOM   3553  NE  ARG A 224      -7.540  -7.344  -5.742  1.00 91.54           N  
ATOM   3554  HE  ARG A 224      -7.301  -7.788  -4.867  1.00 91.54           H  
ATOM   3555  NH1 ARG A 224      -9.202  -6.960  -7.289  1.00 91.54           N  
ATOM   3556 HH11 ARG A 224     -10.164  -7.056  -7.581  1.00 91.54           H  
ATOM   3557 HH12 ARG A 224      -8.573  -6.409  -7.855  1.00 91.54           H  
ATOM   3558  NH2 ARG A 224      -9.635  -8.197  -5.484  1.00 91.54           N  
ATOM   3559 HH21 ARG A 224     -10.572  -8.329  -5.836  1.00 91.54           H  
ATOM   3560 HH22 ARG A 224      -9.347  -8.677  -4.644  1.00 91.54           H  
ATOM   3561  CZ  ARG A 224      -8.779  -7.498  -6.175  1.00 91.54           C  
ATOM   3562  N   LYS A 225      -1.871  -8.375  -7.390  1.00 91.96           N  
ATOM   3563  H   LYS A 225      -1.820  -7.690  -8.132  1.00 91.96           H  
ATOM   3564  CA  LYS A 225      -1.539  -9.777  -7.699  1.00 91.96           C  
ATOM   3565  HA  LYS A 225      -2.265 -10.441  -7.229  1.00 91.96           H  
ATOM   3566  C   LYS A 225      -0.172 -10.205  -7.155  1.00 91.96           C  
ATOM   3567  CB  LYS A 225      -1.572  -9.983  -9.219  1.00 91.96           C  
ATOM   3568  HB2 LYS A 225      -0.920  -9.248  -9.690  1.00 91.96           H  
ATOM   3569  HB3 LYS A 225      -1.174 -10.974  -9.441  1.00 91.96           H  
ATOM   3570  O   LYS A 225       0.031 -11.372  -6.838  1.00 91.96           O  
ATOM   3571  CG  LYS A 225      -2.979  -9.888  -9.827  1.00 91.96           C  
ATOM   3572  HG2 LYS A 225      -3.433  -8.924  -9.599  1.00 91.96           H  
ATOM   3573  HG3 LYS A 225      -3.606 -10.679  -9.415  1.00 91.96           H  
ATOM   3574  CD  LYS A 225      -2.864 -10.061 -11.345  1.00 91.96           C  
ATOM   3575  HD2 LYS A 225      -2.405 -11.029 -11.550  1.00 91.96           H  
ATOM   3576  HD3 LYS A 225      -2.212  -9.284 -11.745  1.00 91.96           H  
ATOM   3577  CE  LYS A 225      -4.223  -9.989 -12.042  1.00 91.96           C  
ATOM   3578  HE2 LYS A 225      -4.895 -10.704 -11.567  1.00 91.96           H  
ATOM   3579  HE3 LYS A 225      -4.637  -8.988 -11.913  1.00 91.96           H  
ATOM   3580  NZ  LYS A 225      -4.065 -10.318 -13.480  1.00 91.96           N  
ATOM   3581  HZ1 LYS A 225      -3.647 -11.233 -13.573  1.00 91.96           H  
ATOM   3582  HZ2 LYS A 225      -4.950 -10.315 -13.967  1.00 91.96           H  
ATOM   3583  HZ3 LYS A 225      -3.426  -9.676 -13.928  1.00 91.96           H  
ATOM   3584  N   GLY A 226       0.787  -9.283  -7.092  1.00 93.29           N  
ATOM   3585  H   GLY A 226       0.566  -8.347  -7.402  1.00 93.29           H  
ATOM   3586  CA  GLY A 226       2.177  -9.585  -6.762  1.00 93.29           C  
ATOM   3587  HA2 GLY A 226       2.816  -8.817  -7.196  1.00 93.29           H  
ATOM   3588  HA3 GLY A 226       2.458 -10.545  -7.196  1.00 93.29           H  
ATOM   3589  C   GLY A 226       2.446  -9.638  -5.266  1.00 93.29           C  
ATOM   3590  O   GLY A 226       2.880  -8.643  -4.688  1.00 93.29           O  
ATOM   3591  N   MET A 227       2.292 -10.810  -4.645  1.00 92.16           N  
ATOM   3592  H   MET A 227       1.848 -11.565  -5.148  1.00 92.16           H  
ATOM   3593  CA  MET A 227       2.592 -10.987  -3.218  1.00 92.16           C  
ATOM   3594  HA  MET A 227       1.945 -10.307  -2.664  1.00 92.16           H  
ATOM   3595  C   MET A 227       4.040 -10.602  -2.864  1.00 92.16           C  
ATOM   3596  CB  MET A 227       2.248 -12.424  -2.805  1.00 92.16           C  
ATOM   3597  HB2 MET A 227       2.912 -13.124  -3.313  1.00 92.16           H  
ATOM   3598  HB3 MET A 227       1.226 -12.646  -3.111  1.00 92.16           H  
ATOM   3599  O   MET A 227       4.267  -9.834  -1.933  1.00 92.16           O  
ATOM   3600  CG  MET A 227       2.343 -12.630  -1.292  1.00 92.16           C  
ATOM   3601  HG2 MET A 227       2.048 -13.656  -1.073  1.00 92.16           H  
ATOM   3602  HG3 MET A 227       3.377 -12.500  -0.974  1.00 92.16           H  
ATOM   3603  SD  MET A 227       1.310 -11.511  -0.319  1.00 92.16           S  
ATOM   3604  CE  MET A 227       1.438 -12.342   1.278  1.00 92.16           C  
ATOM   3605  HE1 MET A 227       2.174 -13.145   1.236  1.00 92.16           H  
ATOM   3606  HE2 MET A 227       0.473 -12.772   1.546  1.00 92.16           H  
ATOM   3607  HE3 MET A 227       1.746 -11.622   2.036  1.00 92.16           H  
ATOM   3608  N   VAL A 228       5.012 -11.003  -3.688  1.00 95.02           N  
ATOM   3609  H   VAL A 228       4.765 -11.663  -4.412  1.00 95.02           H  
ATOM   3610  CA  VAL A 228       6.424 -10.584  -3.573  1.00 95.02           C  
ATOM   3611  HA  VAL A 228       6.805 -10.935  -2.614  1.00 95.02           H  
ATOM   3612  C   VAL A 228       6.614  -9.061  -3.600  1.00 95.02           C  
ATOM   3613  CB  VAL A 228       7.245 -11.251  -4.691  1.00 95.02           C  
ATOM   3614  HB  VAL A 228       7.063 -12.324  -4.638  1.00 95.02           H  
ATOM   3615  O   VAL A 228       7.419  -8.519  -2.844  1.00 95.02           O  
ATOM   3616  CG1 VAL A 228       6.822 -10.773  -6.089  1.00 95.02           C  
ATOM   3617 HG11 VAL A 228       5.737 -10.771  -6.198  1.00 95.02           H  
ATOM   3618 HG12 VAL A 228       7.218 -11.472  -6.825  1.00 95.02           H  
ATOM   3619 HG13 VAL A 228       7.220  -9.780  -6.299  1.00 95.02           H  
ATOM   3620  CG2 VAL A 228       8.751 -11.029  -4.531  1.00 95.02           C  
ATOM   3621 HG21 VAL A 228       9.085 -11.416  -3.569  1.00 95.02           H  
ATOM   3622 HG22 VAL A 228       9.278 -11.563  -5.322  1.00 95.02           H  
ATOM   3623 HG23 VAL A 228       9.001  -9.970  -4.593  1.00 95.02           H  
ATOM   3624  N   VAL A 229       5.844  -8.350  -4.433  1.00 96.71           N  
ATOM   3625  H   VAL A 229       5.126  -8.838  -4.948  1.00 96.71           H  
ATOM   3626  CA  VAL A 229       5.898  -6.885  -4.527  1.00 96.71           C  
ATOM   3627  HA  VAL A 229       6.940  -6.574  -4.603  1.00 96.71           H  
ATOM   3628  C   VAL A 229       5.333  -6.276  -3.250  1.00 96.71           C  
ATOM   3629  CB  VAL A 229       5.144  -6.361  -5.766  1.00 96.71           C  
ATOM   3630  HB  VAL A 229       4.091  -6.636  -5.699  1.00 96.71           H  
ATOM   3631  O   VAL A 229       5.926  -5.362  -2.690  1.00 96.71           O  
ATOM   3632  CG1 VAL A 229       5.222  -4.832  -5.865  1.00 96.71           C  
ATOM   3633 HG11 VAL A 229       4.728  -4.369  -5.010  1.00 96.71           H  
ATOM   3634 HG12 VAL A 229       4.711  -4.499  -6.768  1.00 96.71           H  
ATOM   3635 HG13 VAL A 229       6.262  -4.510  -5.898  1.00 96.71           H  
ATOM   3636  CG2 VAL A 229       5.714  -6.947  -7.066  1.00 96.71           C  
ATOM   3637 HG21 VAL A 229       5.585  -8.029  -7.078  1.00 96.71           H  
ATOM   3638 HG22 VAL A 229       5.178  -6.534  -7.920  1.00 96.71           H  
ATOM   3639 HG23 VAL A 229       6.773  -6.706  -7.154  1.00 96.71           H  
ATOM   3640  N   ARG A 230       4.220  -6.801  -2.734  1.00 95.00           N  
ATOM   3641  H   ARG A 230       3.786  -7.571  -3.221  1.00 95.00           H  
ATOM   3642  CA  ARG A 230       3.619  -6.318  -1.483  1.00 95.00           C  
ATOM   3643  HA  ARG A 230       3.500  -5.235  -1.537  1.00 95.00           H  
ATOM   3644  C   ARG A 230       4.495  -6.581  -0.261  1.00 95.00           C  
ATOM   3645  CB  ARG A 230       2.247  -6.953  -1.290  1.00 95.00           C  
ATOM   3646  HB2 ARG A 230       1.866  -6.658  -0.313  1.00 95.00           H  
ATOM   3647  HB3 ARG A 230       2.350  -8.038  -1.301  1.00 95.00           H  
ATOM   3648  O   ARG A 230       4.588  -5.701   0.595  1.00 95.00           O  
ATOM   3649  CG  ARG A 230       1.250  -6.496  -2.362  1.00 95.00           C  
ATOM   3650  HG2 ARG A 230       1.201  -5.407  -2.380  1.00 95.00           H  
ATOM   3651  HG3 ARG A 230       1.576  -6.844  -3.342  1.00 95.00           H  
ATOM   3652  CD  ARG A 230      -0.146  -7.049  -2.078  1.00 95.00           C  
ATOM   3653  HD2 ARG A 230      -0.815  -6.717  -2.872  1.00 95.00           H  
ATOM   3654  HD3 ARG A 230      -0.507  -6.667  -1.123  1.00 95.00           H  
ATOM   3655  NE  ARG A 230      -0.136  -8.515  -2.026  1.00 95.00           N  
ATOM   3656  HE  ARG A 230       0.756  -8.981  -1.944  1.00 95.00           H  
ATOM   3657  NH1 ARG A 230      -2.386  -8.806  -2.013  1.00 95.00           N  
ATOM   3658 HH11 ARG A 230      -3.151  -9.465  -2.049  1.00 95.00           H  
ATOM   3659 HH12 ARG A 230      -2.546  -7.819  -1.871  1.00 95.00           H  
ATOM   3660  NH2 ARG A 230      -1.051 -10.581  -2.100  1.00 95.00           N  
ATOM   3661 HH21 ARG A 230      -1.863 -11.180  -2.049  1.00 95.00           H  
ATOM   3662 HH22 ARG A 230      -0.183 -11.021  -1.832  1.00 95.00           H  
ATOM   3663  CZ  ARG A 230      -1.191  -9.294  -2.046  1.00 95.00           C  
ATOM   3664  N   HIS A 231       5.180  -7.724  -0.195  1.00 94.51           N  
ATOM   3665  H   HIS A 231       4.992  -8.440  -0.883  1.00 94.51           H  
ATOM   3666  CA  HIS A 231       6.205  -7.983   0.820  1.00 94.51           C  
ATOM   3667  HA  HIS A 231       5.757  -7.913   1.811  1.00 94.51           H  
ATOM   3668  C   HIS A 231       7.304  -6.921   0.761  1.00 94.51           C  
ATOM   3669  CB  HIS A 231       6.800  -9.388   0.634  1.00 94.51           C  
ATOM   3670  HB2 HIS A 231       7.122  -9.516  -0.399  1.00 94.51           H  
ATOM   3671  HB3 HIS A 231       7.681  -9.476   1.270  1.00 94.51           H  
ATOM   3672  O   HIS A 231       7.564  -6.256   1.761  1.00 94.51           O  
ATOM   3673  CG  HIS A 231       5.875 -10.518   0.999  1.00 94.51           C  
ATOM   3674  CD2 HIS A 231       4.887 -10.485   1.940  1.00 94.51           C  
ATOM   3675  HD2 HIS A 231       4.601  -9.625   2.526  1.00 94.51           H  
ATOM   3676  ND1 HIS A 231       5.939 -11.811   0.532  1.00 94.51           N  
ATOM   3677  HD1 HIS A 231       6.580 -12.167  -0.163  1.00 94.51           H  
ATOM   3678  CE1 HIS A 231       5.012 -12.535   1.182  1.00 94.51           C  
ATOM   3679  HE1 HIS A 231       4.819 -13.587   1.034  1.00 94.51           H  
ATOM   3680  NE2 HIS A 231       4.358 -11.765   2.061  1.00 94.51           N  
ATOM   3681  N   PHE A 232       7.863  -6.678  -0.428  1.00 96.17           N  
ATOM   3682  H   PHE A 232       7.601  -7.254  -1.215  1.00 96.17           H  
ATOM   3683  CA  PHE A 232       8.867  -5.637  -0.641  1.00 96.17           C  
ATOM   3684  HA  PHE A 232       9.753  -5.872  -0.052  1.00 96.17           H  
ATOM   3685  C   PHE A 232       8.382  -4.248  -0.186  1.00 96.17           C  
ATOM   3686  CB  PHE A 232       9.269  -5.654  -2.118  1.00 96.17           C  
ATOM   3687  HB2 PHE A 232       9.642  -6.647  -2.369  1.00 96.17           H  
ATOM   3688  HB3 PHE A 232       8.399  -5.466  -2.748  1.00 96.17           H  
ATOM   3689  O   PHE A 232       9.064  -3.575   0.585  1.00 96.17           O  
ATOM   3690  CG  PHE A 232      10.328  -4.635  -2.453  1.00 96.17           C  
ATOM   3691  CD1 PHE A 232       9.964  -3.322  -2.801  1.00 96.17           C  
ATOM   3692  HD1 PHE A 232       8.925  -3.031  -2.832  1.00 96.17           H  
ATOM   3693  CD2 PHE A 232      11.683  -4.994  -2.380  1.00 96.17           C  
ATOM   3694  HD2 PHE A 232      11.954  -5.996  -2.083  1.00 96.17           H  
ATOM   3695  CE1 PHE A 232      10.962  -2.373  -3.061  1.00 96.17           C  
ATOM   3696  HE1 PHE A 232      10.690  -1.347  -3.259  1.00 96.17           H  
ATOM   3697  CE2 PHE A 232      12.679  -4.055  -2.687  1.00 96.17           C  
ATOM   3698  HE2 PHE A 232      13.723  -4.329  -2.643  1.00 96.17           H  
ATOM   3699  CZ  PHE A 232      12.314  -2.744  -3.025  1.00 96.17           C  
ATOM   3700  HZ  PHE A 232      13.078  -2.012  -3.240  1.00 96.17           H  
ATOM   3701  N   LEU A 233       7.173  -3.842  -0.587  1.00 95.78           N  
ATOM   3702  H   LEU A 233       6.667  -4.432  -1.232  1.00 95.78           H  
ATOM   3703  CA  LEU A 233       6.572  -2.570  -0.167  1.00 95.78           C  
ATOM   3704  HA  LEU A 233       7.267  -1.763  -0.397  1.00 95.78           H  
ATOM   3705  C   LEU A 233       6.326  -2.508   1.348  1.00 95.78           C  
ATOM   3706  CB  LEU A 233       5.251  -2.344  -0.925  1.00 95.78           C  
ATOM   3707  HB2 LEU A 233       4.599  -3.198  -0.743  1.00 95.78           H  
ATOM   3708  HB3 LEU A 233       4.764  -1.461  -0.511  1.00 95.78           H  
ATOM   3709  O   LEU A 233       6.458  -1.448   1.954  1.00 95.78           O  
ATOM   3710  CG  LEU A 233       5.393  -2.144  -2.445  1.00 95.78           C  
ATOM   3711  HG  LEU A 233       5.905  -2.995  -2.894  1.00 95.78           H  
ATOM   3712  CD1 LEU A 233       4.003  -2.023  -3.075  1.00 95.78           C  
ATOM   3713 HD11 LEU A 233       3.430  -2.927  -2.869  1.00 95.78           H  
ATOM   3714 HD12 LEU A 233       3.485  -1.156  -2.664  1.00 95.78           H  
ATOM   3715 HD13 LEU A 233       4.102  -1.907  -4.154  1.00 95.78           H  
ATOM   3716  CD2 LEU A 233       6.197  -0.903  -2.810  1.00 95.78           C  
ATOM   3717 HD21 LEU A 233       5.681  -0.002  -2.481  1.00 95.78           H  
ATOM   3718 HD22 LEU A 233       6.321  -0.869  -3.892  1.00 95.78           H  
ATOM   3719 HD23 LEU A 233       7.194  -0.938  -2.370  1.00 95.78           H  
ATOM   3720  N   THR A 234       5.995  -3.629   1.987  1.00 94.77           N  
ATOM   3721  H   THR A 234       5.896  -4.480   1.452  1.00 94.77           H  
ATOM   3722  CA  THR A 234       5.837  -3.681   3.446  1.00 94.77           C  
ATOM   3723  HA  THR A 234       5.150  -2.892   3.748  1.00 94.77           H  
ATOM   3724  C   THR A 234       7.165  -3.419   4.153  1.00 94.77           C  
ATOM   3725  CB  THR A 234       5.242  -5.016   3.907  1.00 94.77           C  
ATOM   3726  HB  THR A 234       5.916  -5.840   3.671  1.00 94.77           H  
ATOM   3727  O   THR A 234       7.203  -2.632   5.099  1.00 94.77           O  
ATOM   3728  CG2 THR A 234       4.974  -4.997   5.411  1.00 94.77           C  
ATOM   3729 HG21 THR A 234       4.328  -5.831   5.687  1.00 94.77           H  
ATOM   3730 HG22 THR A 234       5.913  -5.084   5.958  1.00 94.77           H  
ATOM   3731 HG23 THR A 234       4.484  -4.062   5.680  1.00 94.77           H  
ATOM   3732  OG1 THR A 234       4.007  -5.234   3.265  1.00 94.77           O  
ATOM   3733  HG1 THR A 234       4.192  -5.415   2.340  1.00 94.77           H  
ATOM   3734  N   PHE A 235       8.265  -4.005   3.673  1.00 93.99           N  
ATOM   3735  H   PHE A 235       8.184  -4.656   2.906  1.00 93.99           H  
ATOM   3736  CA  PHE A 235       9.598  -3.733   4.221  1.00 93.99           C  
ATOM   3737  HA  PHE A 235       9.570  -3.898   5.298  1.00 93.99           H  
ATOM   3738  C   PHE A 235      10.018  -2.274   4.014  1.00 93.99           C  
ATOM   3739  CB  PHE A 235      10.623  -4.697   3.611  1.00 93.99           C  
ATOM   3740  HB2 PHE A 235      10.677  -4.530   2.535  1.00 93.99           H  
ATOM   3741  HB3 PHE A 235      11.602  -4.466   4.029  1.00 93.99           H  
ATOM   3742  O   PHE A 235      10.570  -1.654   4.921  1.00 93.99           O  
ATOM   3743  CG  PHE A 235      10.331  -6.160   3.886  1.00 93.99           C  
ATOM   3744  CD1 PHE A 235      10.132  -6.604   5.207  1.00 93.99           C  
ATOM   3745  HD1 PHE A 235      10.226  -5.918   6.035  1.00 93.99           H  
ATOM   3746  CD2 PHE A 235      10.258  -7.083   2.827  1.00 93.99           C  
ATOM   3747  HD2 PHE A 235      10.443  -6.761   1.813  1.00 93.99           H  
ATOM   3748  CE1 PHE A 235       9.832  -7.953   5.462  1.00 93.99           C  
ATOM   3749  HE1 PHE A 235       9.707  -8.295   6.479  1.00 93.99           H  
ATOM   3750  CE2 PHE A 235       9.935  -8.426   3.080  1.00 93.99           C  
ATOM   3751  HE2 PHE A 235       9.877  -9.129   2.262  1.00 93.99           H  
ATOM   3752  CZ  PHE A 235       9.727  -8.864   4.398  1.00 93.99           C  
ATOM   3753  HZ  PHE A 235       9.512  -9.904   4.594  1.00 93.99           H  
ATOM   3754  N   GLU A 236       9.679  -1.683   2.871  1.00 94.08           N  
ATOM   3755  H   GLU A 236       9.301  -2.258   2.131  1.00 94.08           H  
ATOM   3756  CA  GLU A 236       9.898  -0.257   2.602  1.00 94.08           C  
ATOM   3757  HA  GLU A 236      10.956  -0.024   2.724  1.00 94.08           H  
ATOM   3758  C   GLU A 236       9.124   0.656   3.566  1.00 94.08           C  
ATOM   3759  CB  GLU A 236       9.493   0.025   1.151  1.00 94.08           C  
ATOM   3760  HB2 GLU A 236       9.350   1.096   1.009  1.00 94.08           H  
ATOM   3761  HB3 GLU A 236       8.543  -0.465   0.937  1.00 94.08           H  
ATOM   3762  O   GLU A 236       9.659   1.655   4.049  1.00 94.08           O  
ATOM   3763  CG  GLU A 236      10.550  -0.487   0.168  1.00 94.08           C  
ATOM   3764  HG2 GLU A 236      10.085  -0.606  -0.811  1.00 94.08           H  
ATOM   3765  HG3 GLU A 236      10.934  -1.458   0.480  1.00 94.08           H  
ATOM   3766  CD  GLU A 236      11.670   0.544   0.080  1.00 94.08           C  
ATOM   3767  OE1 GLU A 236      12.653   0.452   0.850  1.00 94.08           O  
ATOM   3768  OE2 GLU A 236      11.453   1.510  -0.682  1.00 94.08           O  
ATOM   3769  N   LEU A 237       7.883   0.299   3.910  1.00 94.16           N  
ATOM   3770  H   LEU A 237       7.488  -0.518   3.466  1.00 94.16           H  
ATOM   3771  CA  LEU A 237       7.080   1.024   4.901  1.00 94.16           C  
ATOM   3772  HA  LEU A 237       7.074   2.082   4.640  1.00 94.16           H  
ATOM   3773  C   LEU A 237       7.679   0.926   6.312  1.00 94.16           C  
ATOM   3774  CB  LEU A 237       5.641   0.479   4.884  1.00 94.16           C  
ATOM   3775  HB2 LEU A 237       5.675  -0.609   4.946  1.00 94.16           H  
ATOM   3776  HB3 LEU A 237       5.119   0.840   5.770  1.00 94.16           H  
ATOM   3777  O   LEU A 237       7.713   1.920   7.042  1.00 94.16           O  
ATOM   3778  CG  LEU A 237       4.829   0.889   3.647  1.00 94.16           C  
ATOM   3779  HG  LEU A 237       5.419   0.753   2.741  1.00 94.16           H  
ATOM   3780  CD1 LEU A 237       3.555   0.048   3.544  1.00 94.16           C  
ATOM   3781 HD11 LEU A 237       2.933   0.190   4.428  1.00 94.16           H  
ATOM   3782 HD12 LEU A 237       2.997   0.335   2.652  1.00 94.16           H  
ATOM   3783 HD13 LEU A 237       3.824  -1.005   3.458  1.00 94.16           H  
ATOM   3784  CD2 LEU A 237       4.403   2.351   3.743  1.00 94.16           C  
ATOM   3785 HD21 LEU A 237       5.280   2.997   3.787  1.00 94.16           H  
ATOM   3786 HD22 LEU A 237       3.821   2.624   2.863  1.00 94.16           H  
ATOM   3787 HD23 LEU A 237       3.814   2.484   4.651  1.00 94.16           H  
ATOM   3788  N   GLN A 238       8.186  -0.249   6.688  1.00 92.62           N  
ATOM   3789  H   GLN A 238       8.124  -1.023   6.042  1.00 92.62           H  
ATOM   3790  CA  GLN A 238       8.895  -0.447   7.957  1.00 92.62           C  
ATOM   3791  HA  GLN A 238       8.262  -0.127   8.785  1.00 92.62           H  
ATOM   3792  C   GLN A 238      10.174   0.398   8.014  1.00 92.62           C  
ATOM   3793  CB  GLN A 238       9.224  -1.933   8.139  1.00 92.62           C  
ATOM   3794  HB2 GLN A 238       9.749  -2.303   7.257  1.00 92.62           H  
ATOM   3795  HB3 GLN A 238       9.881  -2.048   9.001  1.00 92.62           H  
ATOM   3796  O   GLN A 238      10.403   1.118   8.987  1.00 92.62           O  
ATOM   3797  CG  GLN A 238       7.964  -2.772   8.378  1.00 92.62           C  
ATOM   3798  HG2 GLN A 238       7.519  -2.460   9.323  1.00 92.62           H  
ATOM   3799  HG3 GLN A 238       7.229  -2.594   7.592  1.00 92.62           H  
ATOM   3800  CD  GLN A 238       8.245  -4.269   8.432  1.00 92.62           C  
ATOM   3801  NE2 GLN A 238       7.260  -5.075   8.762  1.00 92.62           N  
ATOM   3802 HE21 GLN A 238       7.489  -6.058   8.726  1.00 92.62           H  
ATOM   3803 HE22 GLN A 238       6.341  -4.709   8.962  1.00 92.62           H  
ATOM   3804  OE1 GLN A 238       9.329  -4.759   8.169  1.00 92.62           O  
ATOM   3805  N   LEU A 239      10.963   0.395   6.936  1.00 91.75           N  
ATOM   3806  H   LEU A 239      10.732  -0.228   6.175  1.00 91.75           H  
ATOM   3807  CA  LEU A 239      12.161   1.224   6.814  1.00 91.75           C  
ATOM   3808  HA  LEU A 239      12.834   0.991   7.639  1.00 91.75           H  
ATOM   3809  C   LEU A 239      11.839   2.712   6.914  1.00 91.75           C  
ATOM   3810  CB  LEU A 239      12.856   0.928   5.478  1.00 91.75           C  
ATOM   3811  HB2 LEU A 239      13.531   1.746   5.226  1.00 91.75           H  
ATOM   3812  HB3 LEU A 239      12.101   0.880   4.692  1.00 91.75           H  
ATOM   3813  O   LEU A 239      12.539   3.421   7.635  1.00 91.75           O  
ATOM   3814  CG  LEU A 239      13.657  -0.379   5.495  1.00 91.75           C  
ATOM   3815  HG  LEU A 239      13.078  -1.172   5.969  1.00 91.75           H  
ATOM   3816  CD1 LEU A 239      13.972  -0.794   4.065  1.00 91.75           C  
ATOM   3817 HD11 LEU A 239      14.549  -1.719   4.071  1.00 91.75           H  
ATOM   3818 HD12 LEU A 239      13.045  -0.970   3.519  1.00 91.75           H  
ATOM   3819 HD13 LEU A 239      14.532  -0.013   3.551  1.00 91.75           H  
ATOM   3820  CD2 LEU A 239      14.985  -0.212   6.245  1.00 91.75           C  
ATOM   3821 HD21 LEU A 239      15.533  -1.154   6.217  1.00 91.75           H  
ATOM   3822 HD22 LEU A 239      14.798   0.048   7.287  1.00 91.75           H  
ATOM   3823 HD23 LEU A 239      15.583   0.566   5.772  1.00 91.75           H  
ATOM   3824  N   ALA A 240      10.780   3.178   6.243  1.00 92.06           N  
ATOM   3825  H   ALA A 240      10.296   2.543   5.624  1.00 92.06           H  
ATOM   3826  CA  ALA A 240      10.334   4.568   6.293  1.00 92.06           C  
ATOM   3827  HA  ALA A 240      11.148   5.206   5.949  1.00 92.06           H  
ATOM   3828  C   ALA A 240       9.956   5.000   7.718  1.00 92.06           C  
ATOM   3829  CB  ALA A 240       9.139   4.740   5.348  1.00 92.06           C  
ATOM   3830  HB1 ALA A 240       9.376   4.331   4.366  1.00 92.06           H  
ATOM   3831  HB2 ALA A 240       8.903   5.800   5.250  1.00 92.06           H  
ATOM   3832  HB3 ALA A 240       8.270   4.212   5.740  1.00 92.06           H  
ATOM   3833  O   ALA A 240      10.263   6.116   8.133  1.00 92.06           O  
ATOM   3834  N   ARG A 241       9.323   4.104   8.482  1.00 88.46           N  
ATOM   3835  H   ARG A 241       9.087   3.217   8.061  1.00 88.46           H  
ATOM   3836  CA  ARG A 241       8.925   4.341   9.874  1.00 88.46           C  
ATOM   3837  HA  ARG A 241       8.479   5.333   9.946  1.00 88.46           H  
ATOM   3838  C   ARG A 241      10.107   4.333  10.843  1.00 88.46           C  
ATOM   3839  CB  ARG A 241       7.876   3.286  10.240  1.00 88.46           C  
ATOM   3840  HB2 ARG A 241       8.313   2.291  10.164  1.00 88.46           H  
ATOM   3841  HB3 ARG A 241       7.047   3.353   9.535  1.00 88.46           H  
ATOM   3842  O   ARG A 241      10.078   5.064  11.830  1.00 88.46           O  
ATOM   3843  CG  ARG A 241       7.340   3.489  11.658  1.00 88.46           C  
ATOM   3844  HG2 ARG A 241       6.966   4.506  11.770  1.00 88.46           H  
ATOM   3845  HG3 ARG A 241       8.142   3.315  12.375  1.00 88.46           H  
ATOM   3846  CD  ARG A 241       6.215   2.497  11.940  1.00 88.46           C  
ATOM   3847  HD2 ARG A 241       5.355   2.745  11.317  1.00 88.46           H  
ATOM   3848  HD3 ARG A 241       6.550   1.497  11.664  1.00 88.46           H  
ATOM   3849  NE  ARG A 241       5.840   2.566  13.363  1.00 88.46           N  
ATOM   3850  HE  ARG A 241       5.475   3.455  13.673  1.00 88.46           H  
ATOM   3851  NH1 ARG A 241       6.486   0.435  13.972  1.00 88.46           N  
ATOM   3852 HH11 ARG A 241       6.784  -0.230  14.672  1.00 88.46           H  
ATOM   3853 HH12 ARG A 241       6.878   0.256  13.058  1.00 88.46           H  
ATOM   3854  NH2 ARG A 241       5.806   1.876  15.523  1.00 88.46           N  
ATOM   3855 HH21 ARG A 241       5.699   2.839  15.806  1.00 88.46           H  
ATOM   3856 HH22 ARG A 241       6.095   1.177  16.193  1.00 88.46           H  
ATOM   3857  CZ  ARG A 241       6.039   1.622  14.264  1.00 88.46           C  
ATOM   3858  N   ALA A 242      11.129   3.527  10.566  1.00 87.30           N  
ATOM   3859  H   ALA A 242      11.035   2.885   9.792  1.00 87.30           H  
ATOM   3860  CA  ALA A 242      12.354   3.474  11.358  1.00 87.30           C  
ATOM   3861  HA  ALA A 242      12.085   3.452  12.414  1.00 87.30           H  
ATOM   3862  C   ALA A 242      13.264   4.703  11.154  1.00 87.30           C  
ATOM   3863  CB  ALA A 242      13.077   2.164  11.024  1.00 87.30           C  
ATOM   3864  HB1 ALA A 242      13.371   2.156   9.975  1.00 87.30           H  
ATOM   3865  HB2 ALA A 242      13.968   2.067  11.645  1.00 87.30           H  
ATOM   3866  HB3 ALA A 242      12.418   1.318  11.216  1.00 87.30           H  
ATOM   3867  O   ALA A 242      14.217   4.889  11.912  1.00 87.30           O  
ATOM   3868  N   GLN A 243      12.993   5.548  10.150  1.00 83.12           N  
ATOM   3869  H   GLN A 243      12.190   5.365   9.565  1.00 83.12           H  
ATOM   3870  CA  GLN A 243      13.771   6.764   9.914  1.00 83.12           C  
ATOM   3871  HA  GLN A 243      14.823   6.480   9.878  1.00 83.12           H  
ATOM   3872  C   GLN A 243      13.614   7.780  11.054  1.00 83.12           C  
ATOM   3873  CB  GLN A 243      13.409   7.424   8.572  1.00 83.12           C  
ATOM   3874  HB2 GLN A 243      13.995   8.337   8.468  1.00 83.12           H  
ATOM   3875  HB3 GLN A 243      12.357   7.707   8.587  1.00 83.12           H  
ATOM   3876  O   GLN A 243      12.558   7.917  11.672  1.00 83.12           O  
ATOM   3877  CG  GLN A 243      13.671   6.545   7.343  1.00 83.12           C  
ATOM   3878  HG2 GLN A 243      13.397   7.091   6.441  1.00 83.12           H  
ATOM   3879  HG3 GLN A 243      13.011   5.680   7.388  1.00 83.12           H  
ATOM   3880  CD  GLN A 243      15.123   6.108   7.206  1.00 83.12           C  
ATOM   3881  NE2 GLN A 243      15.383   4.827   7.082  1.00 83.12           N  
ATOM   3882 HE21 GLN A 243      16.350   4.547   6.996  1.00 83.12           H  
ATOM   3883 HE22 GLN A 243      14.622   4.164   7.128  1.00 83.12           H  
ATOM   3884  OE1 GLN A 243      16.032   6.924   7.207  1.00 83.12           O  
ATOM   3885  N   SER A 244      14.684   8.540  11.299  1.00 75.56           N  
ATOM   3886  H   SER A 244      15.504   8.392  10.728  1.00 75.56           H  
ATOM   3887  CA  SER A 244      14.674   9.662  12.242  1.00 75.56           C  
ATOM   3888  HA  SER A 244      14.176   9.329  13.153  1.00 75.56           H  
ATOM   3889  C   SER A 244      13.885  10.865  11.694  1.00 75.56           C  
ATOM   3890  CB  SER A 244      16.117  10.033  12.608  1.00 75.56           C  
ATOM   3891  HB2 SER A 244      16.116  10.514  13.586  1.00 75.56           H  
ATOM   3892  HB3 SER A 244      16.724   9.131  12.676  1.00 75.56           H  
ATOM   3893  O   SER A 244      13.440  10.858  10.547  1.00 75.56           O  
ATOM   3894  OG  SER A 244      16.692  10.934  11.676  1.00 75.56           O  
ATOM   3895  HG  SER A 244      16.590  10.618  10.775  1.00 75.56           H  
ATOM   3896  N   LEU A 245      13.761  11.940  12.487  1.00 75.90           N  
ATOM   3897  H   LEU A 245      14.156  11.895  13.416  1.00 75.90           H  
ATOM   3898  CA  LEU A 245      13.130  13.200  12.058  1.00 75.90           C  
ATOM   3899  HA  LEU A 245      12.071  13.008  11.888  1.00 75.90           H  
ATOM   3900  C   LEU A 245      13.719  13.742  10.740  1.00 75.90           C  
ATOM   3901  CB  LEU A 245      13.303  14.235  13.189  1.00 75.90           C  
ATOM   3902  HB2 LEU A 245      12.978  13.793  14.131  1.00 75.90           H  
ATOM   3903  HB3 LEU A 245      14.365  14.465  13.279  1.00 75.90           H  
ATOM   3904  O   LEU A 245      13.006  14.358   9.950  1.00 75.90           O  
ATOM   3905  CG  LEU A 245      12.529  15.553  12.975  1.00 75.90           C  
ATOM   3906  HG  LEU A 245      12.735  15.957  11.984  1.00 75.90           H  
ATOM   3907  CD1 LEU A 245      11.020  15.351  13.133  1.00 75.90           C  
ATOM   3908 HD11 LEU A 245      10.654  14.678  12.357  1.00 75.90           H  
ATOM   3909 HD12 LEU A 245      10.511  16.308  13.021  1.00 75.90           H  
ATOM   3910 HD13 LEU A 245      10.795  14.934  14.115  1.00 75.90           H  
ATOM   3911  CD2 LEU A 245      12.981  16.594  13.998  1.00 75.90           C  
ATOM   3912 HD21 LEU A 245      12.787  16.237  15.010  1.00 75.90           H  
ATOM   3913 HD22 LEU A 245      12.442  17.527  13.835  1.00 75.90           H  
ATOM   3914 HD23 LEU A 245      14.047  16.786  13.880  1.00 75.90           H  
ATOM   3915  N   VAL A 246      15.010  13.494  10.501  1.00 80.46           N  
ATOM   3916  H   VAL A 246      15.509  12.917  11.163  1.00 80.46           H  
ATOM   3917  CA  VAL A 246      15.669  13.767   9.225  1.00 80.46           C  
ATOM   3918  HA  VAL A 246      15.105  14.530   8.688  1.00 80.46           H  
ATOM   3919  C   VAL A 246      15.649  12.483   8.399  1.00 80.46           C  
ATOM   3920  CB  VAL A 246      17.093  14.313   9.433  1.00 80.46           C  
ATOM   3921  HB  VAL A 246      17.711  13.552   9.910  1.00 80.46           H  
ATOM   3922  O   VAL A 246      16.277  11.488   8.763  1.00 80.46           O  
ATOM   3923  CG1 VAL A 246      17.731  14.705   8.094  1.00 80.46           C  
ATOM   3924 HG11 VAL A 246      17.826  13.828   7.454  1.00 80.46           H  
ATOM   3925 HG12 VAL A 246      18.729  15.107   8.266  1.00 80.46           H  
ATOM   3926 HG13 VAL A 246      17.124  15.457   7.591  1.00 80.46           H  
ATOM   3927  CG2 VAL A 246      17.081  15.561  10.330  1.00 80.46           C  
ATOM   3928 HG21 VAL A 246      16.744  15.302  11.334  1.00 80.46           H  
ATOM   3929 HG22 VAL A 246      16.418  16.318   9.911  1.00 80.46           H  
ATOM   3930 HG23 VAL A 246      18.089  15.969  10.407  1.00 80.46           H  
ATOM   3931  N   SER A 247      14.916  12.519   7.288  1.00 82.73           N  
ATOM   3932  H   SER A 247      14.445  13.382   7.057  1.00 82.73           H  
ATOM   3933  CA  SER A 247      14.792  11.425   6.325  1.00 82.73           C  
ATOM   3934  HA  SER A 247      15.567  10.683   6.519  1.00 82.73           H  
ATOM   3935  C   SER A 247      14.982  11.956   4.904  1.00 82.73           C  
ATOM   3936  CB  SER A 247      13.430  10.747   6.477  1.00 82.73           C  
ATOM   3937  HB2 SER A 247      13.260  10.489   7.522  1.00 82.73           H  
ATOM   3938  HB3 SER A 247      12.645  11.425   6.144  1.00 82.73           H  
ATOM   3939  O   SER A 247      14.807  13.149   4.647  1.00 82.73           O  
ATOM   3940  OG  SER A 247      13.408   9.575   5.695  1.00 82.73           O  
ATOM   3941  HG  SER A 247      13.636   8.838   6.266  1.00 82.73           H  
ATOM   3942  N   ASN A 248      15.350  11.080   3.970  1.00 87.81           N  
ATOM   3943  H   ASN A 248      15.331  10.101   4.217  1.00 87.81           H  
ATOM   3944  CA  ASN A 248      15.452  11.454   2.562  1.00 87.81           C  
ATOM   3945  HA  ASN A 248      15.967  12.414   2.521  1.00 87.81           H  
ATOM   3946  C   ASN A 248      14.052  11.690   1.949  1.00 87.81           C  
ATOM   3947  CB  ASN A 248      16.348  10.437   1.822  1.00 87.81           C  
ATOM   3948  HB2 ASN A 248      17.301  10.365   2.347  1.00 87.81           H  
ATOM   3949  HB3 ASN A 248      16.553  10.800   0.815  1.00 87.81           H  
ATOM   3950  O   ASN A 248      13.035  11.236   2.478  1.00 87.81           O  
ATOM   3951  CG  ASN A 248      15.753   9.047   1.690  1.00 87.81           C  
ATOM   3952  ND2 ASN A 248      16.545   8.005   1.748  1.00 87.81           N  
ATOM   3953 HD21 ASN A 248      16.112   7.106   1.590  1.00 87.81           H  
ATOM   3954 HD22 ASN A 248      17.540   8.104   1.887  1.00 87.81           H  
ATOM   3955  OD1 ASN A 248      14.570   8.880   1.491  1.00 87.81           O  
ATOM   3956  N   ARG A 249      13.987  12.415   0.818  1.00 89.24           N  
ATOM   3957  H   ARG A 249      14.848  12.785   0.442  1.00 89.24           H  
ATOM   3958  CA  ARG A 249      12.712  12.768   0.153  1.00 89.24           C  
ATOM   3959  HA  ARG A 249      12.123  13.369   0.846  1.00 89.24           H  
ATOM   3960  C   ARG A 249      11.861  11.530  -0.152  1.00 89.24           C  
ATOM   3961  CB  ARG A 249      12.988  13.604  -1.118  1.00 89.24           C  
ATOM   3962  HB2 ARG A 249      13.591  13.013  -1.809  1.00 89.24           H  
ATOM   3963  HB3 ARG A 249      13.566  14.482  -0.832  1.00 89.24           H  
ATOM   3964  O   ARG A 249      10.642  11.590  -0.009  1.00 89.24           O  
ATOM   3965  CG  ARG A 249      11.714  14.077  -1.855  1.00 89.24           C  
ATOM   3966  HG2 ARG A 249      11.061  14.594  -1.152  1.00 89.24           H  
ATOM   3967  HG3 ARG A 249      11.186  13.208  -2.249  1.00 89.24           H  
ATOM   3968  CD  ARG A 249      12.037  15.028  -3.029  1.00 89.24           C  
ATOM   3969  HD2 ARG A 249      12.775  14.544  -3.669  1.00 89.24           H  
ATOM   3970  HD3 ARG A 249      12.479  15.941  -2.631  1.00 89.24           H  
ATOM   3971  NE  ARG A 249      10.846  15.375  -3.849  1.00 89.24           N  
ATOM   3972  HE  ARG A 249       9.951  15.022  -3.542  1.00 89.24           H  
ATOM   3973  NH1 ARG A 249      11.913  16.468  -5.595  1.00 89.24           N  
ATOM   3974 HH11 ARG A 249      12.820  16.410  -5.154  1.00 89.24           H  
ATOM   3975 HH12 ARG A 249      11.819  16.840  -6.529  1.00 89.24           H  
ATOM   3976  NH2 ARG A 249       9.756  16.140  -5.739  1.00 89.24           N  
ATOM   3977 HH21 ARG A 249       8.865  15.746  -5.476  1.00 89.24           H  
ATOM   3978 HH22 ARG A 249       9.843  16.480  -6.686  1.00 89.24           H  
ATOM   3979  CZ  ARG A 249      10.841  15.996  -5.031  1.00 89.24           C  
ATOM   3980  N   TYR A 250      12.505  10.423  -0.520  1.00 91.82           N  
ATOM   3981  H   TYR A 250      13.515  10.443  -0.551  1.00 91.82           H  
ATOM   3982  CA  TYR A 250      11.846   9.156  -0.813  1.00 91.82           C  
ATOM   3983  HA  TYR A 250      11.077   9.330  -1.566  1.00 91.82           H  
ATOM   3984  C   TYR A 250      11.147   8.558   0.414  1.00 91.82           C  
ATOM   3985  CB  TYR A 250      12.872   8.184  -1.396  1.00 91.82           C  
ATOM   3986  HB2 TYR A 250      13.681   8.033  -0.681  1.00 91.82           H  
ATOM   3987  HB3 TYR A 250      13.326   8.624  -2.285  1.00 91.82           H  
ATOM   3988  O   TYR A 250       9.935   8.382   0.395  1.00 91.82           O  
ATOM   3989  CG  TYR A 250      12.275   6.844  -1.743  1.00 91.82           C  
ATOM   3990  CD1 TYR A 250      12.635   5.723  -0.978  1.00 91.82           C  
ATOM   3991  HD1 TYR A 250      13.357   5.800  -0.179  1.00 91.82           H  
ATOM   3992  CD2 TYR A 250      11.321   6.723  -2.774  1.00 91.82           C  
ATOM   3993  HD2 TYR A 250      11.044   7.585  -3.362  1.00 91.82           H  
ATOM   3994  CE1 TYR A 250      12.046   4.481  -1.240  1.00 91.82           C  
ATOM   3995  HE1 TYR A 250      12.345   3.627  -0.650  1.00 91.82           H  
ATOM   3996  CE2 TYR A 250      10.713   5.474  -3.023  1.00 91.82           C  
ATOM   3997  HE2 TYR A 250       9.972   5.364  -3.801  1.00 91.82           H  
ATOM   3998  OH  TYR A 250      10.458   3.155  -2.458  1.00 91.82           O  
ATOM   3999  HH  TYR A 250      10.831   2.504  -1.860  1.00 91.82           H  
ATOM   4000  CZ  TYR A 250      11.072   4.347  -2.251  1.00 91.82           C  
ATOM   4001  N   TYR A 251      11.848   8.319   1.521  1.00 92.88           N  
ATOM   4002  H   TYR A 251      12.843   8.489   1.522  1.00 92.88           H  
ATOM   4003  CA  TYR A 251      11.239   7.728   2.713  1.00 92.88           C  
ATOM   4004  HA  TYR A 251      10.620   6.892   2.388  1.00 92.88           H  
ATOM   4005  C   TYR A 251      10.292   8.692   3.438  1.00 92.88           C  
ATOM   4006  CB  TYR A 251      12.317   7.156   3.637  1.00 92.88           C  
ATOM   4007  HB2 TYR A 251      11.869   6.962   4.611  1.00 92.88           H  
ATOM   4008  HB3 TYR A 251      13.102   7.902   3.765  1.00 92.88           H  
ATOM   4009  O   TYR A 251       9.310   8.244   4.026  1.00 92.88           O  
ATOM   4010  CG  TYR A 251      12.926   5.852   3.153  1.00 92.88           C  
ATOM   4011  CD1 TYR A 251      12.101   4.739   2.891  1.00 92.88           C  
ATOM   4012  HD1 TYR A 251      11.029   4.802   3.006  1.00 92.88           H  
ATOM   4013  CD2 TYR A 251      14.319   5.734   2.998  1.00 92.88           C  
ATOM   4014  HD2 TYR A 251      14.954   6.569   3.256  1.00 92.88           H  
ATOM   4015  CE1 TYR A 251      12.657   3.527   2.444  1.00 92.88           C  
ATOM   4016  HE1 TYR A 251      12.027   2.679   2.217  1.00 92.88           H  
ATOM   4017  CE2 TYR A 251      14.879   4.521   2.544  1.00 92.88           C  
ATOM   4018  HE2 TYR A 251      15.946   4.408   2.418  1.00 92.88           H  
ATOM   4019  OH  TYR A 251      14.578   2.263   1.773  1.00 92.88           O  
ATOM   4020  HH  TYR A 251      13.914   1.662   1.427  1.00 92.88           H  
ATOM   4021  CZ  TYR A 251      14.046   3.417   2.252  1.00 92.88           C  
ATOM   4022  N   ALA A 252      10.482  10.010   3.317  1.00 90.81           N  
ATOM   4023  H   ALA A 252      11.340  10.341   2.898  1.00 90.81           H  
ATOM   4024  CA  ALA A 252       9.485  10.987   3.763  1.00 90.81           C  
ATOM   4025  HA  ALA A 252       9.257  10.794   4.811  1.00 90.81           H  
ATOM   4026  C   ALA A 252       8.167  10.885   2.967  1.00 90.81           C  
ATOM   4027  CB  ALA A 252      10.095  12.388   3.640  1.00 90.81           C  
ATOM   4028  HB1 ALA A 252      10.331  12.605   2.599  1.00 90.81           H  
ATOM   4029  HB2 ALA A 252       9.389  13.129   4.015  1.00 90.81           H  
ATOM   4030  HB3 ALA A 252      11.011  12.440   4.230  1.00 90.81           H  
ATOM   4031  O   ALA A 252       7.077  11.060   3.519  1.00 90.81           O  
ATOM   4032  N   MET A 253       8.261  10.595   1.668  1.00 91.89           N  
ATOM   4033  H   MET A 253       9.184  10.476   1.274  1.00 91.89           H  
ATOM   4034  CA  MET A 253       7.121  10.345   0.791  1.00 91.89           C  
ATOM   4035  HA  MET A 253       6.377  11.128   0.941  1.00 91.89           H  
ATOM   4036  C   MET A 253       6.448   9.005   1.126  1.00 91.89           C  
ATOM   4037  CB  MET A 253       7.625  10.428  -0.656  1.00 91.89           C  
ATOM   4038  HB2 MET A 253       7.987  11.438  -0.850  1.00 91.89           H  
ATOM   4039  HB3 MET A 253       8.465   9.748  -0.801  1.00 91.89           H  
ATOM   4040  O   MET A 253       5.238   8.984   1.360  1.00 91.89           O  
ATOM   4041  CG  MET A 253       6.579  10.085  -1.698  1.00 91.89           C  
ATOM   4042  HG2 MET A 253       6.010   9.208  -1.386  1.00 91.89           H  
ATOM   4043  HG3 MET A 253       5.907  10.939  -1.778  1.00 91.89           H  
ATOM   4044  SD  MET A 253       7.289   9.737  -3.325  1.00 91.89           S  
ATOM   4045  CE  MET A 253       7.829   8.023  -3.088  1.00 91.89           C  
ATOM   4046  HE1 MET A 253       8.575   7.969  -2.295  1.00 91.89           H  
ATOM   4047  HE2 MET A 253       6.971   7.407  -2.818  1.00 91.89           H  
ATOM   4048  HE3 MET A 253       8.264   7.651  -4.015  1.00 91.89           H  
ATOM   4049  N   VAL A 254       7.227   7.921   1.224  1.00 93.37           N  
ATOM   4050  H   VAL A 254       8.206   8.018   0.996  1.00 93.37           H  
ATOM   4051  CA  VAL A 254       6.743   6.583   1.609  1.00 93.37           C  
ATOM   4052  HA  VAL A 254       6.004   6.252   0.879  1.00 93.37           H  
ATOM   4053  C   VAL A 254       6.047   6.627   2.968  1.00 93.37           C  
ATOM   4054  CB  VAL A 254       7.891   5.551   1.624  1.00 93.37           C  
ATOM   4055  HB  VAL A 254       8.680   5.902   2.289  1.00 93.37           H  
ATOM   4056  O   VAL A 254       4.938   6.121   3.093  1.00 93.37           O  
ATOM   4057  CG1 VAL A 254       7.428   4.173   2.113  1.00 93.37           C  
ATOM   4058 HG11 VAL A 254       8.243   3.454   2.026  1.00 93.37           H  
ATOM   4059 HG12 VAL A 254       6.586   3.822   1.517  1.00 93.37           H  
ATOM   4060 HG13 VAL A 254       7.140   4.218   3.163  1.00 93.37           H  
ATOM   4061  CG2 VAL A 254       8.472   5.353   0.222  1.00 93.37           C  
ATOM   4062 HG21 VAL A 254       9.271   4.611   0.249  1.00 93.37           H  
ATOM   4063 HG22 VAL A 254       7.682   5.004  -0.442  1.00 93.37           H  
ATOM   4064 HG23 VAL A 254       8.880   6.280  -0.181  1.00 93.37           H  
ATOM   4065  N   GLY A 255       6.631   7.292   3.969  1.00 91.46           N  
ATOM   4066  H   GLY A 255       7.560   7.662   3.824  1.00 91.46           H  
ATOM   4067  CA  GLY A 255       6.043   7.418   5.303  1.00 91.46           C  
ATOM   4068  HA2 GLY A 255       6.753   7.937   5.947  1.00 91.46           H  
ATOM   4069  HA3 GLY A 255       5.868   6.424   5.714  1.00 91.46           H  
ATOM   4070  C   GLY A 255       4.720   8.193   5.327  1.00 91.46           C  
ATOM   4071  O   GLY A 255       3.821   7.850   6.093  1.00 91.46           O  
ATOM   4072  N   ASP A 256       4.550   9.215   4.478  1.00 90.08           N  
ATOM   4073  H   ASP A 256       5.302   9.457   3.848  1.00 90.08           H  
ATOM   4074  CA  ASP A 256       3.278   9.947   4.401  1.00 90.08           C  
ATOM   4075  HA  ASP A 256       2.940  10.144   5.418  1.00 90.08           H  
ATOM   4076  C   ASP A 256       2.173   9.126   3.723  1.00 90.08           C  
ATOM   4077  CB  ASP A 256       3.462  11.302   3.709  1.00 90.08           C  
ATOM   4078  HB2 ASP A 256       4.288  11.835   4.178  1.00 90.08           H  
ATOM   4079  HB3 ASP A 256       3.708  11.147   2.658  1.00 90.08           H  
ATOM   4080  O   ASP A 256       1.036   9.122   4.198  1.00 90.08           O  
ATOM   4081  CG  ASP A 256       2.197  12.164   3.833  1.00 90.08           C  
ATOM   4082  OD1 ASP A 256       1.708  12.391   4.958  1.00 90.08           O  
ATOM   4083  OD2 ASP A 256       1.712  12.670   2.799  1.00 90.08           O  
ATOM   4084  N   VAL A 257       2.496   8.393   2.650  1.00 90.14           N  
ATOM   4085  H   VAL A 257       3.445   8.417   2.307  1.00 90.14           H  
ATOM   4086  CA  VAL A 257       1.530   7.470   2.031  1.00 90.14           C  
ATOM   4087  HA  VAL A 257       0.594   8.012   1.894  1.00 90.14           H  
ATOM   4088  C   VAL A 257       1.242   6.283   2.948  1.00 90.14           C  
ATOM   4089  CB  VAL A 257       1.979   6.979   0.647  1.00 90.14           C  
ATOM   4090  HB  VAL A 257       2.910   6.418   0.725  1.00 90.14           H  
ATOM   4091  O   VAL A 257       0.091   5.861   3.065  1.00 90.14           O  
ATOM   4092  CG1 VAL A 257       0.893   6.091   0.030  1.00 90.14           C  
ATOM   4093 HG11 VAL A 257      -0.077   6.581   0.101  1.00 90.14           H  
ATOM   4094 HG12 VAL A 257       1.108   5.902  -1.022  1.00 90.14           H  
ATOM   4095 HG13 VAL A 257       0.854   5.129   0.542  1.00 90.14           H  
ATOM   4096  CG2 VAL A 257       2.176   8.159  -0.301  1.00 90.14           C  
ATOM   4097 HG21 VAL A 257       3.011   8.766   0.049  1.00 90.14           H  
ATOM   4098 HG22 VAL A 257       1.271   8.766  -0.348  1.00 90.14           H  
ATOM   4099 HG23 VAL A 257       2.423   7.792  -1.297  1.00 90.14           H  
ATOM   4100  N   GLY A 258       2.262   5.799   3.657  1.00 90.62           N  
ATOM   4101  H   GLY A 258       3.181   6.175   3.474  1.00 90.62           H  
ATOM   4102  CA  GLY A 258       2.192   4.680   4.586  1.00 90.62           C  
ATOM   4103  HA2 GLY A 258       3.151   4.594   5.096  1.00 90.62           H  
ATOM   4104  HA3 GLY A 258       1.994   3.764   4.029  1.00 90.62           H  
ATOM   4105  C   GLY A 258       1.112   4.842   5.643  1.00 90.62           C  
ATOM   4106  O   GLY A 258       0.396   3.888   5.920  1.00 90.62           O  
ATOM   4107  N   LYS A 259       0.860   6.065   6.121  1.00 89.61           N  
ATOM   4108  H   LYS A 259       1.486   6.809   5.847  1.00 89.61           H  
ATOM   4109  CA  LYS A 259      -0.243   6.356   7.058  1.00 89.61           C  
ATOM   4110  HA  LYS A 259      -0.099   5.760   7.959  1.00 89.61           H  
ATOM   4111  C   LYS A 259      -1.636   5.995   6.532  1.00 89.61           C  
ATOM   4112  CB  LYS A 259      -0.227   7.843   7.422  1.00 89.61           C  
ATOM   4113  HB2 LYS A 259      -1.127   8.076   7.990  1.00 89.61           H  
ATOM   4114  HB3 LYS A 259      -0.230   8.440   6.511  1.00 89.61           H  
ATOM   4115  O   LYS A 259      -2.544   5.799   7.332  1.00 89.61           O  
ATOM   4116  CG  LYS A 259       0.988   8.201   8.279  1.00 89.61           C  
ATOM   4117  HG2 LYS A 259       0.969   7.616   9.199  1.00 89.61           H  
ATOM   4118  HG3 LYS A 259       1.905   7.973   7.735  1.00 89.61           H  
ATOM   4119  CD  LYS A 259       0.959   9.690   8.618  1.00 89.61           C  
ATOM   4120  HD2 LYS A 259       0.064   9.914   9.198  1.00 89.61           H  
ATOM   4121  HD3 LYS A 259       0.950  10.264   7.692  1.00 89.61           H  
ATOM   4122  CE  LYS A 259       2.210  10.031   9.424  1.00 89.61           C  
ATOM   4123  HE2 LYS A 259       2.213   9.439  10.340  1.00 89.61           H  
ATOM   4124  HE3 LYS A 259       3.079   9.733   8.837  1.00 89.61           H  
ATOM   4125  NZ  LYS A 259       2.267  11.479   9.727  1.00 89.61           N  
ATOM   4126  HZ1 LYS A 259       2.256  11.998   8.861  1.00 89.61           H  
ATOM   4127  HZ2 LYS A 259       3.123  11.695  10.217  1.00 89.61           H  
ATOM   4128  HZ3 LYS A 259       1.476  11.755  10.290  1.00 89.61           H  
ATOM   4129  N   TYR A 260      -1.832   5.940   5.213  1.00 87.37           N  
ATOM   4130  H   TYR A 260      -1.038   6.099   4.609  1.00 87.37           H  
ATOM   4131  CA  TYR A 260      -3.091   5.498   4.603  1.00 87.37           C  
ATOM   4132  HA  TYR A 260      -3.918   5.758   5.263  1.00 87.37           H  
ATOM   4133  C   TYR A 260      -3.157   3.979   4.390  1.00 87.37           C  
ATOM   4134  CB  TYR A 260      -3.300   6.210   3.260  1.00 87.37           C  
ATOM   4135  HB2 TYR A 260      -4.212   5.826   2.803  1.00 87.37           H  
ATOM   4136  HB3 TYR A 260      -2.477   5.944   2.598  1.00 87.37           H  
ATOM   4137  O   TYR A 260      -4.244   3.459   4.140  1.00 87.37           O  
ATOM   4138  CG  TYR A 260      -3.410   7.721   3.329  1.00 87.37           C  
ATOM   4139  CD1 TYR A 260      -4.598   8.332   3.774  1.00 87.37           C  
ATOM   4140  HD1 TYR A 260      -5.415   7.720   4.126  1.00 87.37           H  
ATOM   4141  CD2 TYR A 260      -2.316   8.517   2.949  1.00 87.37           C  
ATOM   4142  HD2 TYR A 260      -1.391   8.046   2.653  1.00 87.37           H  
ATOM   4143  CE1 TYR A 260      -4.690   9.738   3.828  1.00 87.37           C  
ATOM   4144  HE1 TYR A 260      -5.592  10.202   4.200  1.00 87.37           H  
ATOM   4145  CE2 TYR A 260      -2.400   9.920   3.005  1.00 87.37           C  
ATOM   4146  HE2 TYR A 260      -1.533  10.512   2.751  1.00 87.37           H  
ATOM   4147  OH  TYR A 260      -3.672  11.898   3.513  1.00 87.37           O  
ATOM   4148  HH  TYR A 260      -4.508  12.153   3.910  1.00 87.37           H  
ATOM   4149  CZ  TYR A 260      -3.587  10.537   3.446  1.00 87.37           C  
ATOM   4150  N   ILE A 261      -2.013   3.293   4.445  1.00 89.55           N  
ATOM   4151  H   ILE A 261      -1.171   3.800   4.679  1.00 89.55           H  
ATOM   4152  CA  ILE A 261      -1.877   1.839   4.288  1.00 89.55           C  
ATOM   4153  HA  ILE A 261      -2.723   1.455   3.719  1.00 89.55           H  
ATOM   4154  C   ILE A 261      -1.905   1.157   5.660  1.00 89.55           C  
ATOM   4155  CB  ILE A 261      -0.579   1.507   3.511  1.00 89.55           C  
ATOM   4156  HB  ILE A 261       0.271   1.908   4.064  1.00 89.55           H  
ATOM   4157  O   ILE A 261      -2.496   0.087   5.802  1.00 89.55           O  
ATOM   4158  CG1 ILE A 261      -0.605   2.158   2.107  1.00 89.55           C  
ATOM   4159 HG12 ILE A 261      -1.422   1.725   1.530  1.00 89.55           H  
ATOM   4160 HG13 ILE A 261      -0.788   3.228   2.206  1.00 89.55           H  
ATOM   4161  CG2 ILE A 261      -0.391  -0.017   3.391  1.00 89.55           C  
ATOM   4162 HG21 ILE A 261      -0.334  -0.483   4.375  1.00 89.55           H  
ATOM   4163 HG22 ILE A 261      -1.217  -0.460   2.833  1.00 89.55           H  
ATOM   4164 HG23 ILE A 261       0.547  -0.244   2.885  1.00 89.55           H  
ATOM   4165  CD1 ILE A 261       0.691   2.011   1.301  1.00 89.55           C  
ATOM   4166 HD11 ILE A 261       0.602   2.579   0.375  1.00 89.55           H  
ATOM   4167 HD12 ILE A 261       0.875   0.967   1.046  1.00 89.55           H  
ATOM   4168 HD13 ILE A 261       1.532   2.402   1.875  1.00 89.55           H  
ATOM   4169  N   GLU A 262      -1.309   1.787   6.674  1.00 90.51           N  
ATOM   4170  H   GLU A 262      -0.800   2.638   6.480  1.00 90.51           H  
ATOM   4171  CA  GLU A 262      -1.338   1.316   8.053  1.00 90.51           C  
ATOM   4172  HA  GLU A 262      -0.790   0.376   8.109  1.00 90.51           H  
ATOM   4173  C   GLU A 262      -2.778   1.061   8.503  1.00 90.51           C  
ATOM   4174  CB  GLU A 262      -0.674   2.324   9.007  1.00 90.51           C  
ATOM   4175  HB2 GLU A 262      -0.965   2.054  10.022  1.00 90.51           H  
ATOM   4176  HB3 GLU A 262      -1.048   3.327   8.802  1.00 90.51           H  
ATOM   4177  O   GLU A 262      -3.656   1.921   8.411  1.00 90.51           O  
ATOM   4178  CG  GLU A 262       0.861   2.323   8.935  1.00 90.51           C  
ATOM   4179  HG2 GLU A 262       1.215   1.305   9.095  1.00 90.51           H  
ATOM   4180  HG3 GLU A 262       1.184   2.630   7.940  1.00 90.51           H  
ATOM   4181  CD  GLU A 262       1.504   3.232   9.999  1.00 90.51           C  
ATOM   4182  OE1 GLU A 262       2.553   3.848   9.725  1.00 90.51           O  
ATOM   4183  OE2 GLU A 262       1.012   3.265  11.155  1.00 90.51           O  
ATOM   4184  N   ASN A 263      -3.009  -0.142   9.019  1.00 90.06           N  
ATOM   4185  H   ASN A 263      -2.255  -0.814   8.991  1.00 90.06           H  
ATOM   4186  CA  ASN A 263      -4.289  -0.608   9.534  1.00 90.06           C  
ATOM   4187  HA  ASN A 263      -4.136  -1.658   9.784  1.00 90.06           H  
ATOM   4188  C   ASN A 263      -5.435  -0.610   8.514  1.00 90.06           C  
ATOM   4189  CB  ASN A 263      -4.615   0.150  10.827  1.00 90.06           C  
ATOM   4190  HB2 ASN A 263      -5.537  -0.245  11.254  1.00 90.06           H  
ATOM   4191  HB3 ASN A 263      -4.778   1.205  10.605  1.00 90.06           H  
ATOM   4192  O   ASN A 263      -6.613  -0.670   8.886  1.00 90.06           O  
ATOM   4193  CG  ASN A 263      -3.504   0.005  11.844  1.00 90.06           C  
ATOM   4194  ND2 ASN A 263      -3.048   1.080  12.436  1.00 90.06           N  
ATOM   4195 HD21 ASN A 263      -3.370   1.993  12.147  1.00 90.06           H  
ATOM   4196 HD22 ASN A 263      -2.280   0.920  13.073  1.00 90.06           H  
ATOM   4197  OD1 ASN A 263      -3.011  -1.075  12.099  1.00 90.06           O  
ATOM   4198  N   CYS A 264      -5.109  -0.570   7.221  1.00 86.31           N  
ATOM   4199  H   CYS A 264      -4.135  -0.487   6.968  1.00 86.31           H  
ATOM   4200  CA  CYS A 264      -6.090  -0.743   6.163  1.00 86.31           C  
ATOM   4201  HA  CYS A 264      -6.840   0.039   6.279  1.00 86.31           H  
ATOM   4202  C   CYS A 264      -6.781  -2.112   6.322  1.00 86.31           C  
ATOM   4203  CB  CYS A 264      -5.382  -0.538   4.821  1.00 86.31           C  
ATOM   4204  HB2 CYS A 264      -4.768  -1.406   4.583  1.00 86.31           H  
ATOM   4205  HB3 CYS A 264      -4.735   0.335   4.903  1.00 86.31           H  
ATOM   4206  O   CYS A 264      -6.160  -3.091   6.725  1.00 86.31           O  
ATOM   4207  SG  CYS A 264      -6.568  -0.201   3.498  1.00 86.31           S  
ATOM   4208  HG  CYS A 264      -5.662   0.172   2.590  1.00 86.31           H  
ATOM   4209  N   GLY A 265      -8.095  -2.167   6.095  1.00 82.84           N  
ATOM   4210  H   GLY A 265      -8.547  -1.344   5.721  1.00 82.84           H  
ATOM   4211  CA  GLY A 265      -8.919  -3.352   6.383  1.00 82.84           C  
ATOM   4212  HA2 GLY A 265      -8.361  -4.248   6.114  1.00 82.84           H  
ATOM   4213  HA3 GLY A 265      -9.817  -3.326   5.765  1.00 82.84           H  
ATOM   4214  C   GLY A 265      -9.353  -3.502   7.851  1.00 82.84           C  
ATOM   4215  O   GLY A 265     -10.395  -4.093   8.106  1.00 82.84           O  
ATOM   4216  N   MET A 266      -8.667  -2.870   8.811  1.00 89.44           N  
ATOM   4217  H   MET A 266      -7.802  -2.414   8.558  1.00 89.44           H  
ATOM   4218  CA  MET A 266      -9.002  -2.933  10.248  1.00 89.44           C  
ATOM   4219  HA  MET A 266      -9.670  -3.778  10.414  1.00 89.44           H  
ATOM   4220  C   MET A 266      -9.747  -1.694  10.766  1.00 89.44           C  
ATOM   4221  CB  MET A 266      -7.742  -3.204  11.072  1.00 89.44           C  
ATOM   4222  HB2 MET A 266      -7.998  -3.221  12.131  1.00 89.44           H  
ATOM   4223  HB3 MET A 266      -7.021  -2.404  10.903  1.00 89.44           H  
ATOM   4224  O   MET A 266      -9.858  -1.472  11.972  1.00 89.44           O  
ATOM   4225  CG  MET A 266      -7.118  -4.555  10.727  1.00 89.44           C  
ATOM   4226  HG2 MET A 266      -7.880  -5.329  10.823  1.00 89.44           H  
ATOM   4227  HG3 MET A 266      -6.760  -4.549   9.698  1.00 89.44           H  
ATOM   4228  SD  MET A 266      -5.750  -4.980  11.821  1.00 89.44           S  
ATOM   4229  CE  MET A 266      -4.536  -3.788  11.228  1.00 89.44           C  
ATOM   4230  HE1 MET A 266      -3.608  -3.925  11.783  1.00 89.44           H  
ATOM   4231  HE2 MET A 266      -4.344  -3.950  10.167  1.00 89.44           H  
ATOM   4232  HE3 MET A 266      -4.899  -2.776  11.404  1.00 89.44           H  
ATOM   4233  N   GLY A 267     -10.293  -0.866   9.869  1.00 88.56           N  
ATOM   4234  H   GLY A 267     -10.140  -1.077   8.893  1.00 88.56           H  
ATOM   4235  CA  GLY A 267     -11.021   0.349  10.251  1.00 88.56           C  
ATOM   4236  HA2 GLY A 267     -11.449   0.808   9.360  1.00 88.56           H  
ATOM   4237  HA3 GLY A 267     -10.326   1.053  10.710  1.00 88.56           H  
ATOM   4238  C   GLY A 267     -12.156   0.072  11.244  1.00 88.56           C  
ATOM   4239  O   GLY A 267     -12.291   0.783  12.236  1.00 88.56           O  
ATOM   4240  N   GLY A 268     -12.917  -1.010  11.044  1.00 89.70           N  
ATOM   4241  H   GLY A 268     -12.722  -1.599  10.247  1.00 89.70           H  
ATOM   4242  CA  GLY A 268     -13.984  -1.405  11.967  1.00 89.70           C  
ATOM   4243  HA2 GLY A 268     -14.476  -2.298  11.583  1.00 89.70           H  
ATOM   4244  HA3 GLY A 268     -14.713  -0.597  12.028  1.00 89.70           H  
ATOM   4245  C   GLY A 268     -13.481  -1.706  13.382  1.00 89.70           C  
ATOM   4246  O   GLY A 268     -14.100  -1.271  14.352  1.00 89.70           O  
ATOM   4247  N   PHE A 269     -12.334  -2.377  13.512  1.00 94.56           N  
ATOM   4248  H   PHE A 269     -11.835  -2.662  12.681  1.00 94.56           H  
ATOM   4249  CA  PHE A 269     -11.684  -2.644  14.797  1.00 94.56           C  
ATOM   4250  HA  PHE A 269     -12.375  -3.174  15.454  1.00 94.56           H  
ATOM   4251  C   PHE A 269     -11.312  -1.350  15.523  1.00 94.56           C  
ATOM   4252  CB  PHE A 269     -10.456  -3.536  14.562  1.00 94.56           C  
ATOM   4253  HB2 PHE A 269     -10.758  -4.461  14.072  1.00 94.56           H  
ATOM   4254  HB3 PHE A 269      -9.765  -3.036  13.884  1.00 94.56           H  
ATOM   4255  O   PHE A 269     -11.818  -1.083  16.614  1.00 94.56           O  
ATOM   4256  CG  PHE A 269      -9.706  -3.894  15.825  1.00 94.56           C  
ATOM   4257  CD1 PHE A 269      -8.394  -3.420  16.020  1.00 94.56           C  
ATOM   4258  HD1 PHE A 269      -7.918  -2.801  15.273  1.00 94.56           H  
ATOM   4259  CD2 PHE A 269     -10.303  -4.727  16.790  1.00 94.56           C  
ATOM   4260  HD2 PHE A 269     -11.297  -5.119  16.633  1.00 94.56           H  
ATOM   4261  CE1 PHE A 269      -7.676  -3.794  17.167  1.00 94.56           C  
ATOM   4262  HE1 PHE A 269      -6.655  -3.465  17.293  1.00 94.56           H  
ATOM   4263  CE2 PHE A 269      -9.586  -5.090  17.942  1.00 94.56           C  
ATOM   4264  HE2 PHE A 269     -10.031  -5.755  18.668  1.00 94.56           H  
ATOM   4265  CZ  PHE A 269      -8.271  -4.632  18.126  1.00 94.56           C  
ATOM   4266  HZ  PHE A 269      -7.708  -4.948  18.992  1.00 94.56           H  
ATOM   4267  N   PHE A 270     -10.511  -0.486  14.895  1.00 94.72           N  
ATOM   4268  H   PHE A 270     -10.140  -0.745  13.992  1.00 94.72           H  
ATOM   4269  CA  PHE A 270     -10.041   0.745  15.538  1.00 94.72           C  
ATOM   4270  HA  PHE A 270      -9.599   0.478  16.498  1.00 94.72           H  
ATOM   4271  C   PHE A 270     -11.159   1.742  15.841  1.00 94.72           C  
ATOM   4272  CB  PHE A 270      -8.959   1.404  14.680  1.00 94.72           C  
ATOM   4273  HB2 PHE A 270      -8.803   2.424  15.029  1.00 94.72           H  
ATOM   4274  HB3 PHE A 270      -9.291   1.456  13.643  1.00 94.72           H  
ATOM   4275  O   PHE A 270     -11.122   2.394  16.884  1.00 94.72           O  
ATOM   4276  CG  PHE A 270      -7.637   0.679  14.772  1.00 94.72           C  
ATOM   4277  CD1 PHE A 270      -6.873   0.779  15.951  1.00 94.72           C  
ATOM   4278  HD1 PHE A 270      -7.216   1.393  16.771  1.00 94.72           H  
ATOM   4279  CD2 PHE A 270      -7.197  -0.137  13.716  1.00 94.72           C  
ATOM   4280  HD2 PHE A 270      -7.785  -0.239  12.816  1.00 94.72           H  
ATOM   4281  CE1 PHE A 270      -5.665   0.073  16.070  1.00 94.72           C  
ATOM   4282  HE1 PHE A 270      -5.078   0.138  16.974  1.00 94.72           H  
ATOM   4283  CE2 PHE A 270      -6.002  -0.862  13.851  1.00 94.72           C  
ATOM   4284  HE2 PHE A 270      -5.680  -1.543  13.076  1.00 94.72           H  
ATOM   4285  CZ  PHE A 270      -5.230  -0.744  15.015  1.00 94.72           C  
ATOM   4286  HZ  PHE A 270      -4.315  -1.310  15.108  1.00 94.72           H  
ATOM   4287  N   LEU A 271     -12.175   1.853  14.980  1.00 93.46           N  
ATOM   4288  H   LEU A 271     -12.155   1.318  14.124  1.00 93.46           H  
ATOM   4289  CA  LEU A 271     -13.331   2.705  15.263  1.00 93.46           C  
ATOM   4290  HA  LEU A 271     -12.976   3.688  15.572  1.00 93.46           H  
ATOM   4291  C   LEU A 271     -14.158   2.153  16.436  1.00 93.46           C  
ATOM   4292  CB  LEU A 271     -14.191   2.867  14.002  1.00 93.46           C  
ATOM   4293  HB2 LEU A 271     -14.493   1.872  13.674  1.00 93.46           H  
ATOM   4294  HB3 LEU A 271     -15.078   3.436  14.278  1.00 93.46           H  
ATOM   4295  O   LEU A 271     -14.648   2.935  17.250  1.00 93.46           O  
ATOM   4296  CG  LEU A 271     -13.530   3.597  12.820  1.00 93.46           C  
ATOM   4297  HG  LEU A 271     -12.551   3.167  12.607  1.00 93.46           H  
ATOM   4298  CD1 LEU A 271     -14.420   3.453  11.583  1.00 93.46           C  
ATOM   4299 HD11 LEU A 271     -15.406   3.877  11.772  1.00 93.46           H  
ATOM   4300 HD12 LEU A 271     -13.967   3.970  10.737  1.00 93.46           H  
ATOM   4301 HD13 LEU A 271     -14.527   2.398  11.329  1.00 93.46           H  
ATOM   4302  CD2 LEU A 271     -13.314   5.086  13.080  1.00 93.46           C  
ATOM   4303 HD21 LEU A 271     -14.276   5.599  13.086  1.00 93.46           H  
ATOM   4304 HD22 LEU A 271     -12.790   5.243  14.023  1.00 93.46           H  
ATOM   4305 HD23 LEU A 271     -12.715   5.503  12.271  1.00 93.46           H  
ATOM   4306  N   THR A 272     -14.253   0.826  16.577  1.00 94.91           N  
ATOM   4307  H   THR A 272     -13.821   0.229  15.886  1.00 94.91           H  
ATOM   4308  CA  THR A 272     -14.888   0.197  17.747  1.00 94.91           C  
ATOM   4309  HA  THR A 272     -15.887   0.618  17.860  1.00 94.91           H  
ATOM   4310  C   THR A 272     -14.115   0.511  19.021  1.00 94.91           C  
ATOM   4311  CB  THR A 272     -15.056  -1.320  17.588  1.00 94.91           C  
ATOM   4312  HB  THR A 272     -14.084  -1.813  17.550  1.00 94.91           H  
ATOM   4313  O   THR A 272     -14.705   0.978  19.996  1.00 94.91           O  
ATOM   4314  CG2 THR A 272     -15.892  -1.931  18.709  1.00 94.91           C  
ATOM   4315 HG21 THR A 272     -16.867  -1.447  18.759  1.00 94.91           H  
ATOM   4316 HG22 THR A 272     -16.037  -2.994  18.512  1.00 94.91           H  
ATOM   4317 HG23 THR A 272     -15.383  -1.822  19.667  1.00 94.91           H  
ATOM   4318  OG1 THR A 272     -15.754  -1.570  16.401  1.00 94.91           O  
ATOM   4319  HG1 THR A 272     -15.135  -1.460  15.675  1.00 94.91           H  
ATOM   4320  N   LEU A 273     -12.786   0.358  19.001  1.00 95.66           N  
ATOM   4321  H   LEU A 273     -12.358  -0.050  18.183  1.00 95.66           H  
ATOM   4322  CA  LEU A 273     -11.942   0.739  20.133  1.00 95.66           C  
ATOM   4323  HA  LEU A 273     -12.260   0.173  21.009  1.00 95.66           H  
ATOM   4324  C   LEU A 273     -12.101   2.227  20.476  1.00 95.66           C  
ATOM   4325  CB  LEU A 273     -10.461   0.423  19.853  1.00 95.66           C  
ATOM   4326  HB2 LEU A 273      -9.890   0.781  20.709  1.00 95.66           H  
ATOM   4327  HB3 LEU A 273     -10.136   0.995  18.984  1.00 95.66           H  
ATOM   4328  O   LEU A 273     -12.279   2.566  21.641  1.00 95.66           O  
ATOM   4329  CG  LEU A 273     -10.086  -1.053  19.621  1.00 95.66           C  
ATOM   4330  HG  LEU A 273     -10.483  -1.390  18.663  1.00 95.66           H  
ATOM   4331  CD1 LEU A 273      -8.564  -1.165  19.572  1.00 95.66           C  
ATOM   4332 HD11 LEU A 273      -8.128  -0.840  20.517  1.00 95.66           H  
ATOM   4333 HD12 LEU A 273      -8.283  -2.203  19.395  1.00 95.66           H  
ATOM   4334 HD13 LEU A 273      -8.175  -0.561  18.753  1.00 95.66           H  
ATOM   4335  CD2 LEU A 273     -10.603  -1.986  20.708  1.00 95.66           C  
ATOM   4336 HD21 LEU A 273     -10.319  -1.618  21.694  1.00 95.66           H  
ATOM   4337 HD22 LEU A 273     -11.686  -2.065  20.610  1.00 95.66           H  
ATOM   4338 HD23 LEU A 273     -10.189  -2.984  20.565  1.00 95.66           H  
ATOM   4339  N   LYS A 274     -12.083   3.116  19.476  1.00 94.74           N  
ATOM   4340  H   LYS A 274     -11.914   2.763  18.544  1.00 94.74           H  
ATOM   4341  CA  LYS A 274     -12.189   4.570  19.665  1.00 94.74           C  
ATOM   4342  HA  LYS A 274     -11.412   4.885  20.361  1.00 94.74           H  
ATOM   4343  C   LYS A 274     -13.522   4.975  20.298  1.00 94.74           C  
ATOM   4344  CB  LYS A 274     -11.959   5.276  18.314  1.00 94.74           C  
ATOM   4345  HB2 LYS A 274     -12.724   4.948  17.611  1.00 94.74           H  
ATOM   4346  HB3 LYS A 274     -10.987   4.977  17.922  1.00 94.74           H  
ATOM   4347  O   LYS A 274     -13.517   5.700  21.289  1.00 94.74           O  
ATOM   4348  CG  LYS A 274     -12.000   6.814  18.409  1.00 94.74           C  
ATOM   4349  HG2 LYS A 274     -12.957   7.127  18.826  1.00 94.74           H  
ATOM   4350  HG3 LYS A 274     -11.200   7.158  19.065  1.00 94.74           H  
ATOM   4351  CD  LYS A 274     -11.845   7.463  17.023  1.00 94.74           C  
ATOM   4352  HD2 LYS A 274     -10.866   7.215  16.611  1.00 94.74           H  
ATOM   4353  HD3 LYS A 274     -12.614   7.056  16.366  1.00 94.74           H  
ATOM   4354  CE  LYS A 274     -12.008   8.991  17.099  1.00 94.74           C  
ATOM   4355  HE2 LYS A 274     -12.907   9.204  17.678  1.00 94.74           H  
ATOM   4356  HE3 LYS A 274     -11.159   9.413  17.637  1.00 94.74           H  
ATOM   4357  NZ  LYS A 274     -12.140   9.614  15.751  1.00 94.74           N  
ATOM   4358  HZ1 LYS A 274     -12.940   9.243  15.261  1.00 94.74           H  
ATOM   4359  HZ2 LYS A 274     -11.323   9.465  15.176  1.00 94.74           H  
ATOM   4360  HZ3 LYS A 274     -12.324  10.606  15.802  1.00 94.74           H  
ATOM   4361  N   TYR A 275     -14.649   4.540  19.733  1.00 94.15           N  
ATOM   4362  H   TYR A 275     -14.585   3.948  18.917  1.00 94.15           H  
ATOM   4363  CA  TYR A 275     -15.961   5.063  20.127  1.00 94.15           C  
ATOM   4364  HA  TYR A 275     -15.825   6.057  20.554  1.00 94.15           H  
ATOM   4365  C   TYR A 275     -16.660   4.247  21.215  1.00 94.15           C  
ATOM   4366  CB  TYR A 275     -16.857   5.233  18.899  1.00 94.15           C  
ATOM   4367  HB2 TYR A 275     -16.987   4.263  18.419  1.00 94.15           H  
ATOM   4368  HB3 TYR A 275     -17.839   5.569  19.233  1.00 94.15           H  
ATOM   4369  O   TYR A 275     -17.331   4.844  22.055  1.00 94.15           O  
ATOM   4370  CG  TYR A 275     -16.354   6.239  17.884  1.00 94.15           C  
ATOM   4371  CD1 TYR A 275     -16.198   7.599  18.232  1.00 94.15           C  
ATOM   4372  HD1 TYR A 275     -16.441   7.927  19.232  1.00 94.15           H  
ATOM   4373  CD2 TYR A 275     -16.076   5.815  16.574  1.00 94.15           C  
ATOM   4374  HD2 TYR A 275     -16.226   4.783  16.296  1.00 94.15           H  
ATOM   4375  CE1 TYR A 275     -15.747   8.533  17.275  1.00 94.15           C  
ATOM   4376  HE1 TYR A 275     -15.639   9.575  17.537  1.00 94.15           H  
ATOM   4377  CE2 TYR A 275     -15.617   6.741  15.626  1.00 94.15           C  
ATOM   4378  HE2 TYR A 275     -15.427   6.427  14.610  1.00 94.15           H  
ATOM   4379  OH  TYR A 275     -14.920   8.917  15.026  1.00 94.15           O  
ATOM   4380  HH  TYR A 275     -15.063   9.859  15.139  1.00 94.15           H  
ATOM   4381  CZ  TYR A 275     -15.442   8.092  15.969  1.00 94.15           C  
ATOM   4382  N   ALA A 276     -16.494   2.921  21.260  1.00 92.94           N  
ATOM   4383  H   ALA A 276     -15.910   2.459  20.577  1.00 92.94           H  
ATOM   4384  CA  ALA A 276     -17.047   2.127  22.356  1.00 92.94           C  
ATOM   4385  HA  ALA A 276     -17.982   2.582  22.682  1.00 92.94           H  
ATOM   4386  C   ALA A 276     -16.120   2.140  23.575  1.00 92.94           C  
ATOM   4387  CB  ALA A 276     -17.400   0.709  21.893  1.00 92.94           C  
ATOM   4388  HB1 ALA A 276     -16.544   0.204  21.446  1.00 92.94           H  
ATOM   4389  HB2 ALA A 276     -18.226   0.752  21.182  1.00 92.94           H  
ATOM   4390  HB3 ALA A 276     -17.734   0.123  22.750  1.00 92.94           H  
ATOM   4391  O   ALA A 276     -16.515   2.618  24.632  1.00 92.94           O  
ATOM   4392  N   LEU A 277     -14.883   1.653  23.444  1.00 92.38           N  
ATOM   4393  H   LEU A 277     -14.591   1.319  22.537  1.00 92.38           H  
ATOM   4394  CA  LEU A 277     -13.974   1.499  24.590  1.00 92.38           C  
ATOM   4395  HA  LEU A 277     -14.550   1.156  25.449  1.00 92.38           H  
ATOM   4396  C   LEU A 277     -13.319   2.818  25.023  1.00 92.38           C  
ATOM   4397  CB  LEU A 277     -12.920   0.430  24.256  1.00 92.38           C  
ATOM   4398  HB2 LEU A 277     -12.077   0.525  24.941  1.00 92.38           H  
ATOM   4399  HB3 LEU A 277     -12.540   0.611  23.250  1.00 92.38           H  
ATOM   4400  O   LEU A 277     -13.147   3.054  26.218  1.00 92.38           O  
ATOM   4401  CG  LEU A 277     -13.471  -1.003  24.347  1.00 92.38           C  
ATOM   4402  HG  LEU A 277     -14.482  -1.044  23.940  1.00 92.38           H  
ATOM   4403  CD1 LEU A 277     -12.596  -1.948  23.537  1.00 92.38           C  
ATOM   4404 HD11 LEU A 277     -11.554  -1.872  23.847  1.00 92.38           H  
ATOM   4405 HD12 LEU A 277     -12.934  -2.976  23.667  1.00 92.38           H  
ATOM   4406 HD13 LEU A 277     -12.699  -1.686  22.484  1.00 92.38           H  
ATOM   4407  CD2 LEU A 277     -13.491  -1.495  25.792  1.00 92.38           C  
ATOM   4408 HD21 LEU A 277     -12.486  -1.463  26.215  1.00 92.38           H  
ATOM   4409 HD22 LEU A 277     -13.850  -2.523  25.819  1.00 92.38           H  
ATOM   4410 HD23 LEU A 277     -14.159  -0.876  26.392  1.00 92.38           H  
ATOM   4411  N   GLY A 278     -12.978   3.690  24.075  1.00 89.01           N  
ATOM   4412  H   GLY A 278     -13.068   3.396  23.113  1.00 89.01           H  
ATOM   4413  CA  GLY A 278     -12.306   4.963  24.337  1.00 89.01           C  
ATOM   4414  HA2 GLY A 278     -12.063   5.437  23.385  1.00 89.01           H  
ATOM   4415  HA3 GLY A 278     -11.379   4.778  24.878  1.00 89.01           H  
ATOM   4416  C   GLY A 278     -13.153   5.942  25.149  1.00 89.01           C  
ATOM   4417  O   GLY A 278     -12.603   6.697  25.946  1.00 89.01           O  
ATOM   4418  N   THR A 279     -14.482   5.882  25.013  1.00 86.78           N  
ATOM   4419  H   THR A 279     -14.871   5.217  24.360  1.00 86.78           H  
ATOM   4420  CA  THR A 279     -15.426   6.725  25.768  1.00 86.78           C  
ATOM   4421  HA  THR A 279     -15.017   7.733  25.848  1.00 86.78           H  
ATOM   4422  C   THR A 279     -15.661   6.237  27.197  1.00 86.78           C  
ATOM   4423  CB  THR A 279     -16.778   6.818  25.049  1.00 86.78           C  
ATOM   4424  HB  THR A 279     -17.467   7.381  25.678  1.00 86.78           H  
ATOM   4425  O   THR A 279     -16.002   7.038  28.063  1.00 86.78           O  
ATOM   4426  CG2 THR A 279     -16.670   7.528  23.702  1.00 86.78           C  
ATOM   4427 HG21 THR A 279     -17.662   7.602  23.255  1.00 86.78           H  
ATOM   4428 HG22 THR A 279     -16.004   6.987  23.030  1.00 86.78           H  
ATOM   4429 HG23 THR A 279     -16.284   8.536  23.854  1.00 86.78           H  
ATOM   4430  OG1 THR A 279     -17.308   5.531  24.831  1.00 86.78           O  
ATOM   4431  HG1 THR A 279     -17.430   5.410  23.886  1.00 86.78           H  
ATOM   4432  N   ARG A 280     -15.446   4.939  27.467  1.00 86.90           N  
ATOM   4433  H   ARG A 280     -15.150   4.361  26.694  1.00 86.90           H  
ATOM   4434  CA  ARG A 280     -15.578   4.307  28.796  1.00 86.90           C  
ATOM   4435  HA  ARG A 280     -15.484   3.230  28.655  1.00 86.90           H  
ATOM   4436  C   ARG A 280     -16.951   4.506  29.450  1.00 86.90           C  
ATOM   4437  CB  ARG A 280     -14.436   4.758  29.724  1.00 86.90           C  
ATOM   4438  HB2 ARG A 280     -14.513   4.216  30.667  1.00 86.90           H  
ATOM   4439  HB3 ARG A 280     -14.547   5.821  29.935  1.00 86.90           H  
ATOM   4440  O   ARG A 280     -17.054   4.619  30.671  1.00 86.90           O  
ATOM   4441  CG  ARG A 280     -13.046   4.503  29.138  1.00 86.90           C  
ATOM   4442  HG2 ARG A 280     -12.932   5.032  28.192  1.00 86.90           H  
ATOM   4443  HG3 ARG A 280     -12.908   3.434  28.975  1.00 86.90           H  
ATOM   4444  CD  ARG A 280     -11.992   5.021  30.113  1.00 86.90           C  
ATOM   4445  HD2 ARG A 280     -12.172   6.084  30.275  1.00 86.90           H  
ATOM   4446  HD3 ARG A 280     -12.092   4.492  31.060  1.00 86.90           H  
ATOM   4447  NE  ARG A 280     -10.640   4.824  29.569  1.00 86.90           N  
ATOM   4448  HE  ARG A 280     -10.583   4.311  28.701  1.00 86.90           H  
ATOM   4449  NH1 ARG A 280      -9.526   6.073  31.135  1.00 86.90           N  
ATOM   4450 HH11 ARG A 280      -8.685   6.545  31.434  1.00 86.90           H  
ATOM   4451 HH12 ARG A 280     -10.420   6.310  31.539  1.00 86.90           H  
ATOM   4452  NH2 ARG A 280      -8.386   5.108  29.473  1.00 86.90           N  
ATOM   4453 HH21 ARG A 280      -8.366   4.577  28.614  1.00 86.90           H  
ATOM   4454 HH22 ARG A 280      -7.535   5.514  29.837  1.00 86.90           H  
ATOM   4455  CZ  ARG A 280      -9.526   5.331  30.061  1.00 86.90           C  
ATOM   4456  N   TRP A 281     -18.016   4.559  28.654  1.00 89.50           N  
ATOM   4457  H   TRP A 281     -17.877   4.512  27.654  1.00 89.50           H  
ATOM   4458  CA  TRP A 281     -19.356   4.812  29.183  1.00 89.50           C  
ATOM   4459  HA  TRP A 281     -19.236   5.588  29.939  1.00 89.50           H  
ATOM   4460  C   TRP A 281     -19.983   3.591  29.874  1.00 89.50           C  
ATOM   4461  CB  TRP A 281     -20.258   5.377  28.089  1.00 89.50           C  
ATOM   4462  HB2 TRP A 281     -21.278   5.440  28.467  1.00 89.50           H  
ATOM   4463  HB3 TRP A 281     -20.263   4.689  27.244  1.00 89.50           H  
ATOM   4464  O   TRP A 281     -19.732   2.455  29.460  1.00 89.50           O  
ATOM   4465  CG  TRP A 281     -19.882   6.740  27.599  1.00 89.50           C  
ATOM   4466  CD1 TRP A 281     -19.100   7.649  28.230  1.00 89.50           C  
ATOM   4467  HD1 TRP A 281     -18.604   7.512  29.179  1.00 89.50           H  
ATOM   4468  CD2 TRP A 281     -20.274   7.367  26.347  1.00 89.50           C  
ATOM   4469  CE2 TRP A 281     -19.697   8.671  26.290  1.00 89.50           C  
ATOM   4470  CE3 TRP A 281     -21.052   6.955  25.248  1.00 89.50           C  
ATOM   4471  HE3 TRP A 281     -21.482   5.964  25.242  1.00 89.50           H  
ATOM   4472  NE1 TRP A 281     -18.999   8.792  27.467  1.00 89.50           N  
ATOM   4473  HE1 TRP A 281     -18.456   9.596  27.745  1.00 89.50           H  
ATOM   4474  CH2 TRP A 281     -20.644   9.081  24.116  1.00 89.50           C  
ATOM   4475  HH2 TRP A 281     -20.784   9.724  23.260  1.00 89.50           H  
ATOM   4476  CZ2 TRP A 281     -19.870   9.524  25.196  1.00 89.50           C  
ATOM   4477  HZ2 TRP A 281     -19.412  10.502  25.186  1.00 89.50           H  
ATOM   4478  CZ3 TRP A 281     -21.246   7.811  24.155  1.00 89.50           C  
ATOM   4479  HZ3 TRP A 281     -21.855   7.484  23.325  1.00 89.50           H  
ATOM   4480  N   PRO A 282     -20.858   3.800  30.882  1.00 87.24           N  
ATOM   4481  CA  PRO A 282     -21.420   2.717  31.697  1.00 87.24           C  
ATOM   4482  HA  PRO A 282     -20.605   2.230  32.233  1.00 87.24           H  
ATOM   4483  C   PRO A 282     -22.191   1.651  30.912  1.00 87.24           C  
ATOM   4484  CB  PRO A 282     -22.348   3.400  32.706  1.00 87.24           C  
ATOM   4485  HB2 PRO A 282     -22.356   2.877  33.662  1.00 87.24           H  
ATOM   4486  HB3 PRO A 282     -23.358   3.468  32.304  1.00 87.24           H  
ATOM   4487  O   PRO A 282     -22.268   0.506  31.347  1.00 87.24           O  
ATOM   4488  CG  PRO A 282     -21.768   4.804  32.837  1.00 87.24           C  
ATOM   4489  HG2 PRO A 282     -20.928   4.790  33.532  1.00 87.24           H  
ATOM   4490  HG3 PRO A 282     -22.518   5.528  33.154  1.00 87.24           H  
ATOM   4491  CD  PRO A 282     -21.261   5.093  31.430  1.00 87.24           C  
ATOM   4492  HD2 PRO A 282     -22.065   5.512  30.825  1.00 87.24           H  
ATOM   4493  HD3 PRO A 282     -20.435   5.800  31.503  1.00 87.24           H  
ATOM   4494  N   THR A 283     -22.732   1.996  29.741  1.00 89.72           N  
ATOM   4495  H   THR A 283     -22.694   2.962  29.450  1.00 89.72           H  
ATOM   4496  CA  THR A 283     -23.458   1.071  28.857  1.00 89.72           C  
ATOM   4497  HA  THR A 283     -24.324   0.683  29.393  1.00 89.72           H  
ATOM   4498  C   THR A 283     -22.604  -0.130  28.426  1.00 89.72           C  
ATOM   4499  CB  THR A 283     -23.951   1.823  27.611  1.00 89.72           C  
ATOM   4500  HB  THR A 283     -23.102   1.950  26.939  1.00 89.72           H  
ATOM   4501  O   THR A 283     -23.151  -1.180  28.105  1.00 89.72           O  
ATOM   4502  CG2 THR A 283     -25.074   1.113  26.864  1.00 89.72           C  
ATOM   4503 HG21 THR A 283     -24.709   0.168  26.460  1.00 89.72           H  
ATOM   4504 HG22 THR A 283     -25.412   1.731  26.033  1.00 89.72           H  
ATOM   4505 HG23 THR A 283     -25.909   0.925  27.538  1.00 89.72           H  
ATOM   4506  OG1 THR A 283     -24.453   3.099  27.953  1.00 89.72           O  
ATOM   4507  HG1 THR A 283     -24.791   3.488  27.144  1.00 89.72           H  
ATOM   4508  N   LEU A 284     -21.268  -0.032  28.484  1.00 90.17           N  
ATOM   4509  H   LEU A 284     -20.856   0.839  28.786  1.00 90.17           H  
ATOM   4510  CA  LEU A 284     -20.369  -1.170  28.250  1.00 90.17           C  
ATOM   4511  HA  LEU A 284     -20.579  -1.598  27.270  1.00 90.17           H  
ATOM   4512  C   LEU A 284     -20.545  -2.306  29.271  1.00 90.17           C  
ATOM   4513  CB  LEU A 284     -18.913  -0.686  28.285  1.00 90.17           C  
ATOM   4514  HB2 LEU A 284     -18.260  -1.558  28.238  1.00 90.17           H  
ATOM   4515  HB3 LEU A 284     -18.740  -0.199  29.244  1.00 90.17           H  
ATOM   4516  O   LEU A 284     -20.184  -3.439  28.977  1.00 90.17           O  
ATOM   4517  CG  LEU A 284     -18.507   0.273  27.155  1.00 90.17           C  
ATOM   4518  HG  LEU A 284     -19.150   1.153  27.161  1.00 90.17           H  
ATOM   4519  CD1 LEU A 284     -17.069   0.714  27.425  1.00 90.17           C  
ATOM   4520 HD11 LEU A 284     -17.003   1.150  28.421  1.00 90.17           H  
ATOM   4521 HD12 LEU A 284     -16.394  -0.139  27.354  1.00 90.17           H  
ATOM   4522 HD13 LEU A 284     -16.773   1.475  26.704  1.00 90.17           H  
ATOM   4523  CD2 LEU A 284     -18.580  -0.383  25.776  1.00 90.17           C  
ATOM   4524 HD21 LEU A 284     -19.613  -0.623  25.522  1.00 90.17           H  
ATOM   4525 HD22 LEU A 284     -18.192   0.312  25.031  1.00 90.17           H  
ATOM   4526 HD23 LEU A 284     -17.984  -1.295  25.763  1.00 90.17           H  
ATOM   4527  N   ALA A 285     -21.112  -2.033  30.450  1.00 90.21           N  
ATOM   4528  H   ALA A 285     -21.409  -1.087  30.641  1.00 90.21           H  
ATOM   4529  CA  ALA A 285     -21.356  -3.039  31.485  1.00 90.21           C  
ATOM   4530  HA  ALA A 285     -20.483  -3.689  31.539  1.00 90.21           H  
ATOM   4531  C   ALA A 285     -22.564  -3.952  31.190  1.00 90.21           C  
ATOM   4532  CB  ALA A 285     -21.499  -2.321  32.833  1.00 90.21           C  
ATOM   4533  HB1 ALA A 285     -20.630  -1.689  33.013  1.00 90.21           H  
ATOM   4534  HB2 ALA A 285     -21.572  -3.058  33.632  1.00 90.21           H  
ATOM   4535  HB3 ALA A 285     -22.400  -1.708  32.834  1.00 90.21           H  
ATOM   4536  O   ALA A 285     -22.859  -4.853  31.975  1.00 90.21           O  
ATOM   4537  N   LEU A 286     -23.285  -3.730  30.084  1.00 91.22           N  
ATOM   4538  H   LEU A 286     -22.990  -2.997  29.454  1.00 91.22           H  
ATOM   4539  CA  LEU A 286     -24.385  -4.599  29.677  1.00 91.22           C  
ATOM   4540  HA  LEU A 286     -25.095  -4.662  30.501  1.00 91.22           H  
ATOM   4541  C   LEU A 286     -23.881  -6.018  29.393  1.00 91.22           C  
ATOM   4542  CB  LEU A 286     -25.091  -4.022  28.438  1.00 91.22           C  
ATOM   4543  HB2 LEU A 286     -25.765  -4.778  28.036  1.00 91.22           H  
ATOM   4544  HB3 LEU A 286     -24.336  -3.819  27.678  1.00 91.22           H  
ATOM   4545  O   LEU A 286     -22.919  -6.216  28.653  1.00 91.22           O  
ATOM   4546  CG  LEU A 286     -25.903  -2.740  28.692  1.00 91.22           C  
ATOM   4547  HG  LEU A 286     -25.274  -1.975  29.146  1.00 91.22           H  
ATOM   4548  CD1 LEU A 286     -26.437  -2.222  27.357  1.00 91.22           C  
ATOM   4549 HD11 LEU A 286     -25.602  -2.032  26.684  1.00 91.22           H  
ATOM   4550 HD12 LEU A 286     -26.985  -1.293  27.515  1.00 91.22           H  
ATOM   4551 HD13 LEU A 286     -27.101  -2.958  26.903  1.00 91.22           H  
ATOM   4552  CD2 LEU A 286     -27.097  -2.979  29.619  1.00 91.22           C  
ATOM   4553 HD21 LEU A 286     -26.751  -3.239  30.619  1.00 91.22           H  
ATOM   4554 HD22 LEU A 286     -27.686  -2.064  29.696  1.00 91.22           H  
ATOM   4555 HD23 LEU A 286     -27.728  -3.776  29.227  1.00 91.22           H  
ATOM   4556  N   ALA A 287     -24.601  -7.017  29.910  1.00 89.14           N  
ATOM   4557  H   ALA A 287     -25.348  -6.786  30.550  1.00 89.14           H  
ATOM   4558  CA  ALA A 287     -24.258  -8.429  29.734  1.00 89.14           C  
ATOM   4559  HA  ALA A 287     -23.297  -8.616  30.213  1.00 89.14           H  
ATOM   4560  C   ALA A 287     -24.120  -8.834  28.254  1.00 89.14           C  
ATOM   4561  CB  ALA A 287     -25.330  -9.271  30.437  1.00 89.14           C  
ATOM   4562  HB1 ALA A 287     -25.076 -10.327  30.347  1.00 89.14           H  
ATOM   4563  HB2 ALA A 287     -26.305  -9.101  29.980  1.00 89.14           H  
ATOM   4564  HB3 ALA A 287     -25.372  -9.011  31.494  1.00 89.14           H  
ATOM   4565  O   ALA A 287     -23.271  -9.657  27.921  1.00 89.14           O  
ATOM   4566  N   ALA A 288     -24.895  -8.203  27.366  1.00 90.38           N  
ATOM   4567  H   ALA A 288     -25.555  -7.520  27.711  1.00 90.38           H  
ATOM   4568  CA  ALA A 288     -24.835  -8.433  25.925  1.00 90.38           C  
ATOM   4569  HA  ALA A 288     -25.051  -9.483  25.727  1.00 90.38           H  
ATOM   4570  C   ALA A 288     -23.461  -8.129  25.301  1.00 90.38           C  
ATOM   4571  CB  ALA A 288     -25.918  -7.580  25.267  1.00 90.38           C  
ATOM   4572  HB1 ALA A 288     -25.899  -7.777  24.195  1.00 90.38           H  
ATOM   4573  HB2 ALA A 288     -26.898  -7.850  25.660  1.00 90.38           H  
ATOM   4574  HB3 ALA A 288     -25.721  -6.522  25.441  1.00 90.38           H  
ATOM   4575  O   ALA A 288     -23.111  -8.732  24.294  1.00 90.38           O  
ATOM   4576  N   PHE A 289     -22.667  -7.235  25.899  1.00 93.63           N  
ATOM   4577  H   PHE A 289     -22.973  -6.786  26.750  1.00 93.63           H  
ATOM   4578  CA  PHE A 289     -21.319  -6.925  25.419  1.00 93.63           C  
ATOM   4579  HA  PHE A 289     -21.267  -7.113  24.346  1.00 93.63           H  
ATOM   4580  C   PHE A 289     -20.235  -7.807  26.038  1.00 93.63           C  
ATOM   4581  CB  PHE A 289     -21.011  -5.442  25.659  1.00 93.63           C  
ATOM   4582  HB2 PHE A 289     -21.065  -5.244  26.730  1.00 93.63           H  
ATOM   4583  HB3 PHE A 289     -19.987  -5.244  25.344  1.00 93.63           H  
ATOM   4584  O   PHE A 289     -19.105  -7.781  25.564  1.00 93.63           O  
ATOM   4585  CG  PHE A 289     -21.899  -4.463  24.915  1.00 93.63           C  
ATOM   4586  CD1 PHE A 289     -22.207  -4.653  23.552  1.00 93.63           C  
ATOM   4587  HD1 PHE A 289     -21.838  -5.514  23.015  1.00 93.63           H  
ATOM   4588  CD2 PHE A 289     -22.361  -3.313  25.579  1.00 93.63           C  
ATOM   4589  HD2 PHE A 289     -22.123  -3.162  26.621  1.00 93.63           H  
ATOM   4590  CE1 PHE A 289     -22.970  -3.695  22.863  1.00 93.63           C  
ATOM   4591  HE1 PHE A 289     -23.191  -3.836  21.815  1.00 93.63           H  
ATOM   4592  CE2 PHE A 289     -23.110  -2.350  24.885  1.00 93.63           C  
ATOM   4593  HE2 PHE A 289     -23.437  -1.454  25.393  1.00 93.63           H  
ATOM   4594  CZ  PHE A 289     -23.409  -2.538  23.527  1.00 93.63           C  
ATOM   4595  HZ  PHE A 289     -23.958  -1.775  22.995  1.00 93.63           H  
ATOM   4596  N   SER A 290     -20.540  -8.602  27.071  1.00 88.57           N  
ATOM   4597  H   SER A 290     -21.499  -8.640  27.386  1.00 88.57           H  
ATOM   4598  CA  SER A 290     -19.513  -9.325  27.833  1.00 88.57           C  
ATOM   4599  HA  SER A 290     -18.850  -8.592  28.292  1.00 88.57           H  
ATOM   4600  C   SER A 290     -18.656 -10.244  26.958  1.00 88.57           C  
ATOM   4601  CB  SER A 290     -20.157 -10.150  28.948  1.00 88.57           C  
ATOM   4602  HB2 SER A 290     -20.798  -9.508  29.553  1.00 88.57           H  
ATOM   4603  HB3 SER A 290     -20.766 -10.942  28.512  1.00 88.57           H  
ATOM   4604  O   SER A 290     -17.441 -10.258  27.123  1.00 88.57           O  
ATOM   4605  OG  SER A 290     -19.159 -10.720  29.774  1.00 88.57           O  
ATOM   4606  HG  SER A 290     -18.405 -10.972  29.236  1.00 88.57           H  
ATOM   4607  N   GLY A 291     -19.267 -10.998  26.036  1.00 88.40           N  
ATOM   4608  H   GLY A 291     -20.268 -10.917  25.930  1.00 88.40           H  
ATOM   4609  CA  GLY A 291     -18.535 -11.902  25.141  1.00 88.40           C  
ATOM   4610  HA2 GLY A 291     -19.246 -12.511  24.583  1.00 88.40           H  
ATOM   4611  HA3 GLY A 291     -17.893 -12.561  25.726  1.00 88.40           H  
ATOM   4612  C   GLY A 291     -17.660 -11.150  24.134  1.00 88.40           C  
ATOM   4613  O   GLY A 291     -16.477 -11.448  23.989  1.00 88.40           O  
ATOM   4614  N   GLU A 292     -18.215 -10.118  23.495  1.00 93.38           N  
ATOM   4615  H   GLU A 292     -19.188  -9.901  23.661  1.00 93.38           H  
ATOM   4616  CA  GLU A 292     -17.490  -9.308  22.509  1.00 93.38           C  
ATOM   4617  HA  GLU A 292     -17.013  -9.971  21.788  1.00 93.38           H  
ATOM   4618  C   GLU A 292     -16.378  -8.457  23.141  1.00 93.38           C  
ATOM   4619  CB  GLU A 292     -18.467  -8.409  21.745  1.00 93.38           C  
ATOM   4620  HB2 GLU A 292     -17.876  -7.774  21.086  1.00 93.38           H  
ATOM   4621  HB3 GLU A 292     -19.001  -7.773  22.450  1.00 93.38           H  
ATOM   4622  O   GLU A 292     -15.355  -8.212  22.508  1.00 93.38           O  
ATOM   4623  CG  GLU A 292     -19.480  -9.200  20.895  1.00 93.38           C  
ATOM   4624  HG2 GLU A 292     -18.938  -9.918  20.279  1.00 93.38           H  
ATOM   4625  HG3 GLU A 292     -20.147  -9.751  21.559  1.00 93.38           H  
ATOM   4626  CD  GLU A 292     -20.311  -8.284  19.986  1.00 93.38           C  
ATOM   4627  OE1 GLU A 292     -21.203  -8.765  19.259  1.00 93.38           O  
ATOM   4628  OE2 GLU A 292     -20.066  -7.063  19.985  1.00 93.38           O  
ATOM   4629  N   LEU A 293     -16.515  -8.048  24.407  1.00 92.82           N  
ATOM   4630  H   LEU A 293     -17.394  -8.226  24.871  1.00 92.82           H  
ATOM   4631  CA  LEU A 293     -15.449  -7.373  25.153  1.00 92.82           C  
ATOM   4632  HA  LEU A 293     -15.055  -6.562  24.539  1.00 92.82           H  
ATOM   4633  C   LEU A 293     -14.268  -8.309  25.435  1.00 92.82           C  
ATOM   4634  CB  LEU A 293     -16.014  -6.800  26.464  1.00 92.82           C  
ATOM   4635  HB2 LEU A 293     -16.603  -7.575  26.955  1.00 92.82           H  
ATOM   4636  HB3 LEU A 293     -15.185  -6.550  27.127  1.00 92.82           H  
ATOM   4637  O   LEU A 293     -13.116  -7.885  25.316  1.00 92.82           O  
ATOM   4638  CG  LEU A 293     -16.880  -5.542  26.279  1.00 92.82           C  
ATOM   4639  HG  LEU A 293     -17.623  -5.706  25.499  1.00 92.82           H  
ATOM   4640  CD1 LEU A 293     -17.597  -5.218  27.590  1.00 92.82           C  
ATOM   4641 HD11 LEU A 293     -16.877  -5.043  28.388  1.00 92.82           H  
ATOM   4642 HD12 LEU A 293     -18.218  -4.332  27.457  1.00 92.82           H  
ATOM   4643 HD13 LEU A 293     -18.247  -6.049  27.864  1.00 92.82           H  
ATOM   4644  CD2 LEU A 293     -16.042  -4.320  25.900  1.00 92.82           C  
ATOM   4645 HD21 LEU A 293     -15.308  -4.122  26.680  1.00 92.82           H  
ATOM   4646 HD22 LEU A 293     -15.531  -4.493  24.953  1.00 92.82           H  
ATOM   4647 HD23 LEU A 293     -16.696  -3.455  25.784  1.00 92.82           H  
ATOM   4648  N   THR A 294     -14.528  -9.579  25.766  1.00 90.13           N  
ATOM   4649  H   THR A 294     -15.487  -9.869  25.896  1.00 90.13           H  
ATOM   4650  CA  THR A 294     -13.471 -10.595  25.892  1.00 90.13           C  
ATOM   4651  HA  THR A 294     -12.714 -10.223  26.582  1.00 90.13           H  
ATOM   4652  C   THR A 294     -12.777 -10.827  24.548  1.00 90.13           C  
ATOM   4653  CB  THR A 294     -14.024 -11.911  26.460  1.00 90.13           C  
ATOM   4654  HB  THR A 294     -14.787 -12.313  25.793  1.00 90.13           H  
ATOM   4655  O   THR A 294     -11.548 -10.847  24.511  1.00 90.13           O  
ATOM   4656  CG2 THR A 294     -12.939 -12.964  26.687  1.00 90.13           C  
ATOM   4657 HG21 THR A 294     -13.370 -13.839  27.172  1.00 90.13           H  
ATOM   4658 HG22 THR A 294     -12.134 -12.560  27.301  1.00 90.13           H  
ATOM   4659 HG23 THR A 294     -12.528 -13.283  25.729  1.00 90.13           H  
ATOM   4660  OG1 THR A 294     -14.590 -11.677  27.729  1.00 90.13           O  
ATOM   4661  HG1 THR A 294     -13.930 -11.927  28.379  1.00 90.13           H  
ATOM   4662  N   LYS A 295     -13.538 -10.891  23.446  1.00 90.33           N  
ATOM   4663  H   LYS A 295     -14.542 -10.903  23.561  1.00 90.33           H  
ATOM   4664  CA  LYS A 295     -12.994 -10.998  22.082  1.00 90.33           C  
ATOM   4665  HA  LYS A 295     -12.331 -11.862  22.047  1.00 90.33           H  
ATOM   4666  C   LYS A 295     -12.149  -9.784  21.688  1.00 90.33           C  
ATOM   4667  CB  LYS A 295     -14.151 -11.203  21.085  1.00 90.33           C  
ATOM   4668  HB2 LYS A 295     -14.803 -10.329  21.111  1.00 90.33           H  
ATOM   4669  HB3 LYS A 295     -14.741 -12.063  21.401  1.00 90.33           H  
ATOM   4670  O   LYS A 295     -11.054  -9.925  21.162  1.00 90.33           O  
ATOM   4671  CG  LYS A 295     -13.715 -11.415  19.621  1.00 90.33           C  
ATOM   4672  HG2 LYS A 295     -13.144 -10.558  19.265  1.00 90.33           H  
ATOM   4673  HG3 LYS A 295     -14.611 -11.506  19.007  1.00 90.33           H  
ATOM   4674  CD  LYS A 295     -12.884 -12.689  19.471  1.00 90.33           C  
ATOM   4675  HD2 LYS A 295     -11.931 -12.558  19.984  1.00 90.33           H  
ATOM   4676  HD3 LYS A 295     -13.442 -13.493  19.950  1.00 90.33           H  
ATOM   4677  CE  LYS A 295     -12.610 -13.099  18.019  1.00 90.33           C  
ATOM   4678  HE2 LYS A 295     -12.126 -12.280  17.487  1.00 90.33           H  
ATOM   4679  HE3 LYS A 295     -13.565 -13.307  17.538  1.00 90.33           H  
ATOM   4680  NZ  LYS A 295     -11.755 -14.312  17.977  1.00 90.33           N  
ATOM   4681  HZ1 LYS A 295     -11.988 -14.908  18.759  1.00 90.33           H  
ATOM   4682  HZ2 LYS A 295     -11.831 -14.824  17.110  1.00 90.33           H  
ATOM   4683  HZ3 LYS A 295     -10.786 -14.076  18.132  1.00 90.33           H  
ATOM   4684  N   LEU A 296     -12.602  -8.559  21.957  1.00 93.11           N  
ATOM   4685  H   LEU A 296     -13.540  -8.456  22.318  1.00 93.11           H  
ATOM   4686  CA  LEU A 296     -11.789  -7.375  21.663  1.00 93.11           C  
ATOM   4687  HA  LEU A 296     -11.474  -7.419  20.620  1.00 93.11           H  
ATOM   4688  C   LEU A 296     -10.499  -7.353  22.484  1.00 93.11           C  
ATOM   4689  CB  LEU A 296     -12.582  -6.084  21.899  1.00 93.11           C  
ATOM   4690  HB2 LEU A 296     -11.868  -5.263  21.956  1.00 93.11           H  
ATOM   4691  HB3 LEU A 296     -13.086  -6.151  22.864  1.00 93.11           H  
ATOM   4692  O   LEU A 296      -9.465  -6.934  21.972  1.00 93.11           O  
ATOM   4693  CG  LEU A 296     -13.610  -5.733  20.812  1.00 93.11           C  
ATOM   4694  HG  LEU A 296     -14.427  -6.455  20.812  1.00 93.11           H  
ATOM   4695  CD1 LEU A 296     -14.154  -4.347  21.143  1.00 93.11           C  
ATOM   4696 HD11 LEU A 296     -14.983  -4.120  20.472  1.00 93.11           H  
ATOM   4697 HD12 LEU A 296     -14.490  -4.332  22.180  1.00 93.11           H  
ATOM   4698 HD13 LEU A 296     -13.373  -3.599  21.012  1.00 93.11           H  
ATOM   4699  CD2 LEU A 296     -13.019  -5.633  19.406  1.00 93.11           C  
ATOM   4700 HD21 LEU A 296     -12.153  -4.972  19.403  1.00 93.11           H  
ATOM   4701 HD22 LEU A 296     -12.735  -6.623  19.049  1.00 93.11           H  
ATOM   4702 HD23 LEU A 296     -13.771  -5.249  18.717  1.00 93.11           H  
ATOM   4703  N   LYS A 297     -10.530  -7.823  23.736  1.00 91.15           N  
ATOM   4704  H   LYS A 297     -11.415  -8.144  24.102  1.00 91.15           H  
ATOM   4705  CA  LYS A 297      -9.331  -7.923  24.578  1.00 91.15           C  
ATOM   4706  HA  LYS A 297      -8.857  -6.943  24.624  1.00 91.15           H  
ATOM   4707  C   LYS A 297      -8.292  -8.874  23.978  1.00 91.15           C  
ATOM   4708  CB  LYS A 297      -9.750  -8.343  25.992  1.00 91.15           C  
ATOM   4709  HB2 LYS A 297     -10.417  -7.582  26.399  1.00 91.15           H  
ATOM   4710  HB3 LYS A 297     -10.301  -9.282  25.940  1.00 91.15           H  
ATOM   4711  O   LYS A 297      -7.112  -8.527  23.969  1.00 91.15           O  
ATOM   4712  CG  LYS A 297      -8.561  -8.534  26.943  1.00 91.15           C  
ATOM   4713  HG2 LYS A 297      -7.892  -9.301  26.553  1.00 91.15           H  
ATOM   4714  HG3 LYS A 297      -8.014  -7.596  27.044  1.00 91.15           H  
ATOM   4715  CD  LYS A 297      -9.075  -8.988  28.310  1.00 91.15           C  
ATOM   4716  HD2 LYS A 297      -9.678  -8.193  28.750  1.00 91.15           H  
ATOM   4717  HD3 LYS A 297      -9.700  -9.872  28.181  1.00 91.15           H  
ATOM   4718  CE  LYS A 297      -7.912  -9.339  29.236  1.00 91.15           C  
ATOM   4719  HE2 LYS A 297      -7.341 -10.145  28.775  1.00 91.15           H  
ATOM   4720  HE3 LYS A 297      -7.260  -8.471  29.335  1.00 91.15           H  
ATOM   4721  NZ  LYS A 297      -8.419  -9.769  30.561  1.00 91.15           N  
ATOM   4722  HZ1 LYS A 297      -7.688 -10.119  31.164  1.00 91.15           H  
ATOM   4723  HZ2 LYS A 297      -8.936  -9.037  31.027  1.00 91.15           H  
ATOM   4724  HZ3 LYS A 297      -9.098 -10.513  30.486  1.00 91.15           H  
ATOM   4725  N   SER A 298      -8.699 -10.041  23.485  1.00 90.24           N  
ATOM   4726  H   SER A 298      -9.681 -10.278  23.481  1.00 90.24           H  
ATOM   4727  CA  SER A 298      -7.772 -10.975  22.839  1.00 90.24           C  
ATOM   4728  HA  SER A 298      -6.908 -11.127  23.485  1.00 90.24           H  
ATOM   4729  C   SER A 298      -7.260 -10.444  21.504  1.00 90.24           C  
ATOM   4730  CB  SER A 298      -8.432 -12.324  22.629  1.00 90.24           C  
ATOM   4731  HB2 SER A 298      -7.728 -13.015  22.164  1.00 90.24           H  
ATOM   4732  HB3 SER A 298      -8.752 -12.733  23.587  1.00 90.24           H  
ATOM   4733  O   SER A 298      -6.063 -10.522  21.260  1.00 90.24           O  
ATOM   4734  OG  SER A 298      -9.546 -12.154  21.800  1.00 90.24           O  
ATOM   4735  HG  SER A 298      -9.932 -13.033  21.772  1.00 90.24           H  
ATOM   4736  N   LEU A 299      -8.106  -9.798  20.695  1.00 92.55           N  
ATOM   4737  H   LEU A 299      -9.092  -9.883  20.895  1.00 92.55           H  
ATOM   4738  CA  LEU A 299      -7.682  -9.136  19.457  1.00 92.55           C  
ATOM   4739  HA  LEU A 299      -7.163  -9.860  18.829  1.00 92.55           H  
ATOM   4740  C   LEU A 299      -6.690  -7.993  19.725  1.00 92.55           C  
ATOM   4741  CB  LEU A 299      -8.915  -8.613  18.704  1.00 92.55           C  
ATOM   4742  HB2 LEU A 299      -8.577  -7.972  17.890  1.00 92.55           H  
ATOM   4743  HB3 LEU A 299      -9.503  -8.003  19.390  1.00 92.55           H  
ATOM   4744  O   LEU A 299      -5.719  -7.825  18.993  1.00 92.55           O  
ATOM   4745  CG  LEU A 299      -9.821  -9.703  18.105  1.00 92.55           C  
ATOM   4746  HG  LEU A 299     -10.148 -10.396  18.881  1.00 92.55           H  
ATOM   4747  CD1 LEU A 299     -11.055  -9.035  17.499  1.00 92.55           C  
ATOM   4748 HD11 LEU A 299     -11.616  -8.522  18.280  1.00 92.55           H  
ATOM   4749 HD12 LEU A 299     -11.696  -9.792  17.046  1.00 92.55           H  
ATOM   4750 HD13 LEU A 299     -10.752  -8.327  16.727  1.00 92.55           H  
ATOM   4751  CD2 LEU A 299      -9.124 -10.513  17.017  1.00 92.55           C  
ATOM   4752 HD21 LEU A 299      -8.307 -11.100  17.436  1.00 92.55           H  
ATOM   4753 HD22 LEU A 299      -8.735  -9.856  16.239  1.00 92.55           H  
ATOM   4754 HD23 LEU A 299      -9.837 -11.204  16.567  1.00 92.55           H  
ATOM   4755  N   MET A 300      -6.877  -7.222  20.800  1.00 93.40           N  
ATOM   4756  H   MET A 300      -7.715  -7.364  21.346  1.00 93.40           H  
ATOM   4757  CA  MET A 300      -5.902  -6.213  21.229  1.00 93.40           C  
ATOM   4758  HA  MET A 300      -5.697  -5.541  20.395  1.00 93.40           H  
ATOM   4759  C   MET A 300      -4.564  -6.844  21.630  1.00 93.40           C  
ATOM   4760  CB  MET A 300      -6.451  -5.396  22.405  1.00 93.40           C  
ATOM   4761  HB2 MET A 300      -5.627  -4.843  22.855  1.00 93.40           H  
ATOM   4762  HB3 MET A 300      -6.860  -6.068  23.160  1.00 93.40           H  
ATOM   4763  O   MET A 300      -3.518  -6.281  21.310  1.00 93.40           O  
ATOM   4764  CG  MET A 300      -7.529  -4.390  21.990  1.00 93.40           C  
ATOM   4765  HG2 MET A 300      -8.302  -4.904  21.417  1.00 93.40           H  
ATOM   4766  HG3 MET A 300      -7.081  -3.645  21.333  1.00 93.40           H  
ATOM   4767  SD  MET A 300      -8.325  -3.541  23.385  1.00 93.40           S  
ATOM   4768  CE  MET A 300      -6.933  -2.563  24.003  1.00 93.40           C  
ATOM   4769  HE1 MET A 300      -6.528  -1.953  23.195  1.00 93.40           H  
ATOM   4770  HE2 MET A 300      -6.157  -3.225  24.386  1.00 93.40           H  
ATOM   4771  HE3 MET A 300      -7.278  -1.915  24.809  1.00 93.40           H  
ATOM   4772  N   ALA A 301      -4.585  -7.994  22.309  1.00 91.54           N  
ATOM   4773  H   ALA A 301      -5.475  -8.411  22.541  1.00 91.54           H  
ATOM   4774  CA  ALA A 301      -3.371  -8.740  22.628  1.00 91.54           C  
ATOM   4775  HA  ALA A 301      -2.657  -8.059  23.091  1.00 91.54           H  
ATOM   4776  C   ALA A 301      -2.708  -9.293  21.356  1.00 91.54           C  
ATOM   4777  CB  ALA A 301      -3.704  -9.839  23.644  1.00 91.54           C  
ATOM   4778  HB1 ALA A 301      -2.785 -10.347  23.937  1.00 91.54           H  
ATOM   4779  HB2 ALA A 301      -4.381 -10.571  23.206  1.00 91.54           H  
ATOM   4780  HB3 ALA A 301      -4.168  -9.400  24.527  1.00 91.54           H  
ATOM   4781  O   ALA A 301      -1.509  -9.113  21.188  1.00 91.54           O  
ATOM   4782  N   LEU A 302      -3.484  -9.855  20.425  1.00 89.75           N  
ATOM   4783  H   LEU A 302      -4.459 -10.000  20.644  1.00 89.75           H  
ATOM   4784  CA  LEU A 302      -3.010 -10.343  19.128  1.00 89.75           C  
ATOM   4785  HA  LEU A 302      -2.274 -11.128  19.304  1.00 89.75           H  
ATOM   4786  C   LEU A 302      -2.333  -9.239  18.311  1.00 89.75           C  
ATOM   4787  CB  LEU A 302      -4.207 -10.937  18.360  1.00 89.75           C  
ATOM   4788  HB2 LEU A 302      -4.610 -11.770  18.935  1.00 89.75           H  
ATOM   4789  HB3 LEU A 302      -4.988 -10.182  18.271  1.00 89.75           H  
ATOM   4790  O   LEU A 302      -1.234  -9.402  17.792  1.00 89.75           O  
ATOM   4791  CG  LEU A 302      -3.864 -11.425  16.939  1.00 89.75           C  
ATOM   4792  HG  LEU A 302      -3.570 -10.580  16.317  1.00 89.75           H  
ATOM   4793  CD1 LEU A 302      -2.720 -12.428  16.985  1.00 89.75           C  
ATOM   4794 HD11 LEU A 302      -2.697 -13.037  16.081  1.00 89.75           H  
ATOM   4795 HD12 LEU A 302      -2.842 -13.057  17.867  1.00 89.75           H  
ATOM   4796 HD13 LEU A 302      -1.767 -11.907  17.078  1.00 89.75           H  
ATOM   4797  CD2 LEU A 302      -5.094 -12.067  16.303  1.00 89.75           C  
ATOM   4798 HD21 LEU A 302      -4.861 -12.391  15.289  1.00 89.75           H  
ATOM   4799 HD22 LEU A 302      -5.911 -11.348  16.252  1.00 89.75           H  
ATOM   4800 HD23 LEU A 302      -5.409 -12.937  16.879  1.00 89.75           H  
ATOM   4801  N   TYR A 303      -2.960  -8.068  18.231  1.00 92.84           N  
ATOM   4802  H   TYR A 303      -3.887  -7.987  18.626  1.00 92.84           H  
ATOM   4803  CA  TYR A 303      -2.368  -6.925  17.544  1.00 92.84           C  
ATOM   4804  HA  TYR A 303      -2.171  -7.204  16.509  1.00 92.84           H  
ATOM   4805  C   TYR A 303      -1.022  -6.516  18.173  1.00 92.84           C  
ATOM   4806  CB  TYR A 303      -3.378  -5.774  17.555  1.00 92.84           C  
ATOM   4807  HB2 TYR A 303      -3.576  -5.475  18.585  1.00 92.84           H  
ATOM   4808  HB3 TYR A 303      -4.318  -6.123  17.127  1.00 92.84           H  
ATOM   4809  O   TYR A 303      -0.111  -6.087  17.469  1.00 92.84           O  
ATOM   4810  CG  TYR A 303      -2.909  -4.574  16.765  1.00 92.84           C  
ATOM   4811  CD1 TYR A 303      -2.123  -3.594  17.400  1.00 92.84           C  
ATOM   4812  HD1 TYR A 303      -1.881  -3.702  18.447  1.00 92.84           H  
ATOM   4813  CD2 TYR A 303      -3.196  -4.471  15.390  1.00 92.84           C  
ATOM   4814  HD2 TYR A 303      -3.784  -5.231  14.897  1.00 92.84           H  
ATOM   4815  CE1 TYR A 303      -1.607  -2.517  16.663  1.00 92.84           C  
ATOM   4816  HE1 TYR A 303      -0.981  -1.784  17.152  1.00 92.84           H  
ATOM   4817  CE2 TYR A 303      -2.675  -3.392  14.649  1.00 92.84           C  
ATOM   4818  HE2 TYR A 303      -2.863  -3.304  13.589  1.00 92.84           H  
ATOM   4819  OH  TYR A 303      -1.377  -1.366  14.594  1.00 92.84           O  
ATOM   4820  HH  TYR A 303      -0.835  -0.821  15.169  1.00 92.84           H  
ATOM   4821  CZ  TYR A 303      -1.878  -2.421  15.283  1.00 92.84           C  
ATOM   4822  N   GLN A 304      -0.873  -6.664  19.495  1.00 91.22           N  
ATOM   4823  H   GLN A 304      -1.629  -7.082  20.019  1.00 91.22           H  
ATOM   4824  CA  GLN A 304       0.391  -6.408  20.190  1.00 91.22           C  
ATOM   4825  HA  GLN A 304       0.825  -5.489  19.797  1.00 91.22           H  
ATOM   4826  C   GLN A 304       1.434  -7.509  19.950  1.00 91.22           C  
ATOM   4827  CB  GLN A 304       0.148  -6.219  21.695  1.00 91.22           C  
ATOM   4828  HB2 GLN A 304      -0.432  -7.055  22.085  1.00 91.22           H  
ATOM   4829  HB3 GLN A 304       1.110  -6.208  22.209  1.00 91.22           H  
ATOM   4830  O   GLN A 304       2.604  -7.174  19.774  1.00 91.22           O  
ATOM   4831  CG  GLN A 304      -0.577  -4.905  22.010  1.00 91.22           C  
ATOM   4832  HG2 GLN A 304       0.074  -4.071  21.745  1.00 91.22           H  
ATOM   4833  HG3 GLN A 304      -1.480  -4.825  21.405  1.00 91.22           H  
ATOM   4834  CD  GLN A 304      -0.964  -4.770  23.480  1.00 91.22           C  
ATOM   4835  NE2 GLN A 304      -1.700  -3.738  23.832  1.00 91.22           N  
ATOM   4836 HE21 GLN A 304      -1.946  -3.707  24.811  1.00 91.22           H  
ATOM   4837 HE22 GLN A 304      -2.058  -3.113  23.125  1.00 91.22           H  
ATOM   4838  OE1 GLN A 304      -0.614  -5.543  24.356  1.00 91.22           O  
ATOM   4839  N   THR A 305       1.043  -8.789  19.917  1.00 90.21           N  
ATOM   4840  H   THR A 305       0.068  -9.015  20.049  1.00 90.21           H  
ATOM   4841  CA  THR A 305       1.974  -9.912  19.691  1.00 90.21           C  
ATOM   4842  HA  THR A 305       2.826  -9.798  20.361  1.00 90.21           H  
ATOM   4843  C   THR A 305       2.538  -9.913  18.274  1.00 90.21           C  
ATOM   4844  CB  THR A 305       1.342 -11.286  19.975  1.00 90.21           C  
ATOM   4845  HB  THR A 305       2.071 -12.056  19.724  1.00 90.21           H  
ATOM   4846  O   THR A 305       3.729 -10.146  18.098  1.00 90.21           O  
ATOM   4847  CG2 THR A 305       0.948 -11.468  21.441  1.00 90.21           C  
ATOM   4848 HG21 THR A 305       1.844 -11.426  22.061  1.00 90.21           H  
ATOM   4849 HG22 THR A 305       0.475 -12.441  21.571  1.00 90.21           H  
ATOM   4850 HG23 THR A 305       0.258 -10.687  21.760  1.00 90.21           H  
ATOM   4851  OG1 THR A 305       0.193 -11.503  19.199  1.00 90.21           O  
ATOM   4852  HG1 THR A 305       0.111 -12.447  19.045  1.00 90.21           H  
ATOM   4853  N   LEU A 306       1.722  -9.560  17.276  1.00 88.66           N  
ATOM   4854  H   LEU A 306       0.740  -9.474  17.493  1.00 88.66           H  
ATOM   4855  CA  LEU A 306       2.142  -9.405  15.876  1.00 88.66           C  
ATOM   4856  HA  LEU A 306       2.679 -10.302  15.567  1.00 88.66           H  
ATOM   4857  C   LEU A 306       3.109  -8.223  15.654  1.00 88.66           C  
ATOM   4858  CB  LEU A 306       0.875  -9.245  15.017  1.00 88.66           C  
ATOM   4859  HB2 LEU A 306       0.268  -8.456  15.461  1.00 88.66           H  
ATOM   4860  HB3 LEU A 306       1.158  -8.937  14.011  1.00 88.66           H  
ATOM   4861  O   LEU A 306       3.741  -8.111  14.599  1.00 88.66           O  
ATOM   4862  CG  LEU A 306       0.006 -10.510  14.913  1.00 88.66           C  
ATOM   4863  HG  LEU A 306      -0.189 -10.902  15.911  1.00 88.66           H  
ATOM   4864  CD1 LEU A 306      -1.328 -10.152  14.257  1.00 88.66           C  
ATOM   4865 HD11 LEU A 306      -1.953 -11.043  14.198  1.00 88.66           H  
ATOM   4866 HD12 LEU A 306      -1.844  -9.406  14.861  1.00 88.66           H  
ATOM   4867 HD13 LEU A 306      -1.160  -9.764  13.252  1.00 88.66           H  
ATOM   4868  CD2 LEU A 306       0.677 -11.609  14.091  1.00 88.66           C  
ATOM   4869 HD21 LEU A 306      -0.004 -12.453  13.979  1.00 88.66           H  
ATOM   4870 HD22 LEU A 306       1.570 -11.970  14.602  1.00 88.66           H  
ATOM   4871 HD23 LEU A 306       0.950 -11.236  13.104  1.00 88.66           H  
ATOM   4872  N   GLY A 307       3.232  -7.319  16.630  1.00 88.90           N  
ATOM   4873  H   GLY A 307       2.692  -7.468  17.471  1.00 88.90           H  
ATOM   4874  CA  GLY A 307       4.214  -6.241  16.630  1.00 88.90           C  
ATOM   4875  HA2 GLY A 307       5.210  -6.684  16.619  1.00 88.90           H  
ATOM   4876  HA3 GLY A 307       4.107  -5.668  17.551  1.00 88.90           H  
ATOM   4877  C   GLY A 307       4.072  -5.281  15.445  1.00 88.90           C  
ATOM   4878  O   GLY A 307       3.015  -4.703  15.195  1.00 88.90           O  
ATOM   4879  N   GLU A 308       5.169  -5.049  14.725  1.00 86.10           N  
ATOM   4880  H   GLU A 308       6.005  -5.577  14.933  1.00 86.10           H  
ATOM   4881  CA  GLU A 308       5.202  -4.082  13.623  1.00 86.10           C  
ATOM   4882  HA  GLU A 308       4.696  -3.173  13.950  1.00 86.10           H  
ATOM   4883  C   GLU A 308       4.448  -4.557  12.371  1.00 86.10           C  
ATOM   4884  CB  GLU A 308       6.664  -3.721  13.337  1.00 86.10           C  
ATOM   4885  HB2 GLU A 308       7.079  -3.293  14.250  1.00 86.10           H  
ATOM   4886  HB3 GLU A 308       7.227  -4.618  13.080  1.00 86.10           H  
ATOM   4887  O   GLU A 308       3.861  -3.736  11.661  1.00 86.10           O  
ATOM   4888  CG  GLU A 308       6.783  -2.700  12.201  1.00 86.10           C  
ATOM   4889  HG2 GLU A 308       5.944  -2.008  12.269  1.00 86.10           H  
ATOM   4890  HG3 GLU A 308       6.709  -3.226  11.249  1.00 86.10           H  
ATOM   4891  CD  GLU A 308       8.078  -1.890  12.261  1.00 86.10           C  
ATOM   4892  OE1 GLU A 308       7.968  -0.687  11.917  1.00 86.10           O  
ATOM   4893  OE2 GLU A 308       9.084  -2.395  12.794  1.00 86.10           O  
ATOM   4894  N   GLN A 309       4.391  -5.869  12.128  1.00 86.95           N  
ATOM   4895  H   GLN A 309       4.796  -6.507  12.798  1.00 86.95           H  
ATOM   4896  CA  GLN A 309       3.694  -6.443  10.972  1.00 86.95           C  
ATOM   4897  HA  GLN A 309       3.996  -5.906  10.073  1.00 86.95           H  
ATOM   4898  C   GLN A 309       2.170  -6.310  11.077  1.00 86.95           C  
ATOM   4899  CB  GLN A 309       4.089  -7.913  10.810  1.00 86.95           C  
ATOM   4900  HB2 GLN A 309       3.488  -8.343  10.009  1.00 86.95           H  
ATOM   4901  HB3 GLN A 309       3.871  -8.455  11.730  1.00 86.95           H  
ATOM   4902  O   GLN A 309       1.491  -6.240  10.051  1.00 86.95           O  
ATOM   4903  CG  GLN A 309       5.574  -8.084  10.447  1.00 86.95           C  
ATOM   4904  HG2 GLN A 309       6.202  -7.736  11.267  1.00 86.95           H  
ATOM   4905  HG3 GLN A 309       5.794  -7.490   9.560  1.00 86.95           H  
ATOM   4906  CD  GLN A 309       5.932  -9.537  10.148  1.00 86.95           C  
ATOM   4907  NE2 GLN A 309       7.122  -9.809   9.661  1.00 86.95           N  
ATOM   4908 HE21 GLN A 309       7.818  -9.095   9.498  1.00 86.95           H  
ATOM   4909 HE22 GLN A 309       7.290 -10.787   9.476  1.00 86.95           H  
ATOM   4910  OE1 GLN A 309       5.155 -10.453  10.333  1.00 86.95           O  
ATOM   4911  N   ALA A 310       1.638  -6.172  12.297  1.00 91.11           N  
ATOM   4912  H   ALA A 310       2.253  -6.253  13.095  1.00 91.11           H  
ATOM   4913  CA  ALA A 310       0.209  -5.999  12.559  1.00 91.11           C  
ATOM   4914  HA  ALA A 310      -0.308  -6.921  12.295  1.00 91.11           H  
ATOM   4915  C   ALA A 310      -0.411  -4.840  11.757  1.00 91.11           C  
ATOM   4916  CB  ALA A 310       0.030  -5.750  14.060  1.00 91.11           C  
ATOM   4917  HB1 ALA A 310      -1.018  -5.879  14.330  1.00 91.11           H  
ATOM   4918  HB2 ALA A 310       0.345  -4.739  14.320  1.00 91.11           H  
ATOM   4919  HB3 ALA A 310       0.633  -6.449  14.640  1.00 91.11           H  
ATOM   4920  O   ALA A 310      -1.558  -4.904  11.330  1.00 91.11           O  
ATOM   4921  N   ARG A 311       0.358  -3.780  11.485  1.00 91.55           N  
ATOM   4922  H   ARG A 311       1.319  -3.811  11.795  1.00 91.55           H  
ATOM   4923  CA  ARG A 311      -0.119  -2.608  10.733  1.00 91.55           C  
ATOM   4924  HA  ARG A 311      -1.069  -2.278  11.153  1.00 91.55           H  
ATOM   4925  C   ARG A 311      -0.374  -2.895   9.259  1.00 91.55           C  
ATOM   4926  CB  ARG A 311       0.910  -1.483  10.843  1.00 91.55           C  
ATOM   4927  HB2 ARG A 311       1.871  -1.840  10.475  1.00 91.55           H  
ATOM   4928  HB3 ARG A 311       0.591  -0.645  10.223  1.00 91.55           H  
ATOM   4929  O   ARG A 311      -1.093  -2.136   8.615  1.00 91.55           O  
ATOM   4930  CG  ARG A 311       1.053  -0.998  12.283  1.00 91.55           C  
ATOM   4931  HG2 ARG A 311       0.116  -0.539  12.600  1.00 91.55           H  
ATOM   4932  HG3 ARG A 311       1.295  -1.832  12.942  1.00 91.55           H  
ATOM   4933  CD  ARG A 311       2.174   0.033  12.357  1.00 91.55           C  
ATOM   4934  HD2 ARG A 311       1.898   0.896  11.750  1.00 91.55           H  
ATOM   4935  HD3 ARG A 311       3.082  -0.400  11.938  1.00 91.55           H  
ATOM   4936  NE  ARG A 311       2.422   0.401  13.757  1.00 91.55           N  
ATOM   4937  HE  ARG A 311       2.568  -0.376  14.386  1.00 91.55           H  
ATOM   4938  NH1 ARG A 311       2.339   2.699  13.522  1.00 91.55           N
[truncated: 238,554 more chars]
