# Supplementary material for: Using structure prediction of negative sense RNA virus nucleoproteins to assess evolutionary relationships
Source: bioRxiv. 2024 May 22:2024.02.16.580771. Originally published 2024 Feb 17. Preprint. [Version 2] doi: 10.1101/2024.02.16.580771 (PMC10888975; doi:10.1101/2024.02.16.580771)
Supplement: Supplement 2 — Supplementary File 2: Full NSV Dataset NP AlphaFold PDBs (.pdb files) [file media-2.zip › Full NSV Dataset NP AlphaFold PDBs/NiV.pdb]

ATOM      1  N   MET A   1     -18.816  50.371  12.978  1.00 51.43           N  
ATOM      2  H   MET A   1     -18.353  50.688  13.818  1.00 51.43           H  
ATOM      3  H2  MET A   1     -18.208  50.557  12.193  1.00 51.43           H  
ATOM      4  H3  MET A   1     -19.673  50.892  12.858  1.00 51.43           H  
ATOM      5  CA  MET A   1     -19.092  48.918  13.068  1.00 51.43           C  
ATOM      6  HA  MET A   1     -18.140  48.406  13.206  1.00 51.43           H  
ATOM      7  C   MET A   1     -19.635  48.333  11.766  1.00 51.43           C  
ATOM      8  CB  MET A   1     -19.973  48.521  14.269  1.00 51.43           C  
ATOM      9  HB2 MET A   1     -20.344  47.510  14.097  1.00 51.43           H  
ATOM     10  HB3 MET A   1     -20.829  49.188  14.362  1.00 51.43           H  
ATOM     11  O   MET A   1     -19.314  47.190  11.504  1.00 51.43           O  
ATOM     12  CG  MET A   1     -19.163  48.502  15.575  1.00 51.43           C  
ATOM     13  HG2 MET A   1     -18.126  48.273  15.328  1.00 51.43           H  
ATOM     14  HG3 MET A   1     -19.185  49.487  16.040  1.00 51.43           H  
ATOM     15  SD  MET A   1     -19.682  47.247  16.779  1.00 51.43           S  
ATOM     16  CE  MET A   1     -21.082  48.055  17.597  1.00 51.43           C  
ATOM     17  HE1 MET A   1     -20.751  48.983  18.065  1.00 51.43           H  
ATOM     18  HE2 MET A   1     -21.864  48.269  16.869  1.00 51.43           H  
ATOM     19  HE3 MET A   1     -21.481  47.392  18.365  1.00 51.43           H  
ATOM     20  N   SER A   2     -20.392  49.064  10.938  1.00 58.43           N  
ATOM     21  H   SER A   2     -20.675  50.009  11.152  1.00 58.43           H  
ATOM     22  CA  SER A   2     -20.815  48.620   9.590  1.00 58.43           C  
ATOM     23  HA  SER A   2     -21.426  47.721   9.676  1.00 58.43           H  
ATOM     24  C   SER A   2     -19.644  48.274   8.654  1.00 58.43           C  
ATOM     25  CB  SER A   2     -21.674  49.721   8.950  1.00 58.43           C  
ATOM     26  HB2 SER A   2     -22.700  49.626   9.306  1.00 58.43           H  
ATOM     27  HB3 SER A   2     -21.673  49.607   7.866  1.00 58.43           H  
ATOM     28  O   SER A   2     -19.699  47.268   7.958  1.00 58.43           O  
ATOM     29  OG  SER A   2     -21.185  51.008   9.312  1.00 58.43           O  
ATOM     30  HG  SER A   2     -21.284  51.573   8.542  1.00 58.43           H  
ATOM     31  N   ASP A   3     -18.560  49.045   8.741  1.00 74.42           N  
ATOM     32  H   ASP A   3     -18.670  49.935   9.206  1.00 74.42           H  
ATOM     33  CA  ASP A   3     -17.336  48.910   7.935  1.00 74.42           C  
ATOM     34  HA  ASP A   3     -17.574  49.099   6.889  1.00 74.42           H  
ATOM     35  C   ASP A   3     -16.685  47.509   8.026  1.00 74.42           C  
ATOM     36  CB  ASP A   3     -16.392  50.018   8.444  1.00 74.42           C  
ATOM     37  HB2 ASP A   3     -15.921  49.687   9.370  1.00 74.42           H  
ATOM     38  HB3 ASP A   3     -16.987  50.899   8.686  1.00 74.42           H  
ATOM     39  O   ASP A   3     -16.301  46.916   7.026  1.00 74.42           O  
ATOM     40  CG  ASP A   3     -15.316  50.478   7.460  1.00 74.42           C  
ATOM     41  OD1 ASP A   3     -15.338  50.025   6.305  1.00 74.42           O  
ATOM     42  OD2 ASP A   3     -14.522  51.334   7.909  1.00 74.42           O  
ATOM     43  N   ILE A   4     -16.672  46.885   9.216  1.00 79.80           N  
ATOM     44  H   ILE A   4     -17.083  47.352  10.012  1.00 79.80           H  
ATOM     45  CA  ILE A   4     -16.066  45.550   9.387  1.00 79.80           C  
ATOM     46  HA  ILE A   4     -15.114  45.574   8.857  1.00 79.80           H  
ATOM     47  C   ILE A   4     -16.892  44.436   8.729  1.00 79.80           C  
ATOM     48  CB  ILE A   4     -15.778  45.260  10.880  1.00 79.80           C  
ATOM     49  HB  ILE A   4     -15.520  46.208  11.352  1.00 79.80           H  
ATOM     50  O   ILE A   4     -16.343  43.410   8.334  1.00 79.80           O  
ATOM     51  CG1 ILE A   4     -14.551  44.333  11.017  1.00 79.80           C  
ATOM     52 HG12 ILE A   4     -14.799  43.335  10.657  1.00 79.80           H  
ATOM     53 HG13 ILE A   4     -13.745  44.723  10.396  1.00 79.80           H  
ATOM     54  CG2 ILE A   4     -16.991  44.669  11.627  1.00 79.80           C  
ATOM     55 HG21 ILE A   4     -17.140  43.626  11.344  1.00 79.80           H  
ATOM     56 HG22 ILE A   4     -16.833  44.721  12.704  1.00 79.80           H  
ATOM     57 HG23 ILE A   4     -17.897  45.222  11.381  1.00 79.80           H  
ATOM     58  CD1 ILE A   4     -14.017  44.234  12.452  1.00 79.80           C  
ATOM     59 HD11 ILE A   4     -14.748  43.746  13.098  1.00 79.80           H  
ATOM     60 HD12 ILE A   4     -13.103  43.641  12.453  1.00 79.80           H  
ATOM     61 HD13 ILE A   4     -13.794  45.229  12.837  1.00 79.80           H  
ATOM     62  N   PHE A   5     -18.213  44.616   8.615  1.00 85.20           N  
ATOM     63  H   PHE A   5     -18.592  45.522   8.851  1.00 85.20           H  
ATOM     64  CA  PHE A   5     -19.097  43.632   7.992  1.00 85.20           C  
ATOM     65  HA  PHE A   5     -18.752  42.632   8.256  1.00 85.20           H  
ATOM     66  C   PHE A   5     -19.048  43.727   6.466  1.00 85.20           C  
ATOM     67  CB  PHE A   5     -20.531  43.793   8.511  1.00 85.20           C  
ATOM     68  HB2 PHE A   5     -21.178  43.125   7.943  1.00 85.20           H  
ATOM     69  HB3 PHE A   5     -20.869  44.811   8.317  1.00 85.20           H  
ATOM     70  O   PHE A   5     -19.073  42.689   5.802  1.00 85.20           O  
ATOM     71  CG  PHE A   5     -20.707  43.467   9.983  1.00 85.20           C  
ATOM     72  CD1 PHE A   5     -20.621  42.133  10.426  1.00 85.20           C  
ATOM     73  HD1 PHE A   5     -20.417  41.344   9.718  1.00 85.20           H  
ATOM     74  CD2 PHE A   5     -20.971  44.491  10.909  1.00 85.20           C  
ATOM     75  HD2 PHE A   5     -21.037  45.514  10.570  1.00 85.20           H  
ATOM     76  CE1 PHE A   5     -20.796  41.828  11.788  1.00 85.20           C  
ATOM     77  HE1 PHE A   5     -20.726  40.805  12.127  1.00 85.20           H  
ATOM     78  CE2 PHE A   5     -21.144  44.188  12.271  1.00 85.20           C  
ATOM     79  HE2 PHE A   5     -21.340  44.979  12.980  1.00 85.20           H  
ATOM     80  CZ  PHE A   5     -21.058  42.855  12.711  1.00 85.20           C  
ATOM     81  HZ  PHE A   5     -21.189  42.621  13.757  1.00 85.20           H  
ATOM     82  N   GLU A   6     -18.927  44.940   5.917  1.00 81.76           N  
ATOM     83  H   GLU A   6     -18.910  45.756   6.511  1.00 81.76           H  
ATOM     84  CA  GLU A   6     -18.644  45.141   4.493  1.00 81.76           C  
ATOM     85  HA  GLU A   6     -19.361  44.571   3.901  1.00 81.76           H  
ATOM     86  C   GLU A   6     -17.264  44.599   4.129  1.00 81.76           C  
ATOM     87  CB  GLU A   6     -18.768  46.620   4.099  1.00 81.76           C  
ATOM     88  HB2 GLU A   6     -18.322  47.247   4.871  1.00 81.76           H  
ATOM     89  HB3 GLU A   6     -18.237  46.780   3.161  1.00 81.76           H  
ATOM     90  O   GLU A   6     -17.162  43.841   3.165  1.00 81.76           O  
ATOM     91  CG  GLU A   6     -20.241  46.994   3.882  1.00 81.76           C  
ATOM     92  HG2 GLU A   6     -20.777  46.871   4.823  1.00 81.76           H  
ATOM     93  HG3 GLU A   6     -20.671  46.298   3.162  1.00 81.76           H  
ATOM     94  CD  GLU A   6     -20.446  48.429   3.374  1.00 81.76           C  
ATOM     95  OE1 GLU A   6     -21.525  48.666   2.784  1.00 81.76           O  
ATOM     96  OE2 GLU A   6     -19.574  49.288   3.618  1.00 81.76           O  
ATOM     97  N   GLU A   7     -16.237  44.860   4.943  1.00 79.90           N  
ATOM     98  H   GLU A   7     -16.334  45.583   5.642  1.00 79.90           H  
ATOM     99  CA  GLU A   7     -14.897  44.325   4.695  1.00 79.90           C  
ATOM    100  HA  GLU A   7     -14.650  44.578   3.664  1.00 79.90           H  
ATOM    101  C   GLU A   7     -14.862  42.793   4.826  1.00 79.90           C  
ATOM    102  CB  GLU A   7     -13.865  45.008   5.607  1.00 79.90           C  
ATOM    103  HB2 GLU A   7     -14.113  46.065   5.705  1.00 79.90           H  
ATOM    104  HB3 GLU A   7     -13.899  44.560   6.600  1.00 79.90           H  
ATOM    105  O   GLU A   7     -14.238  42.107   4.021  1.00 79.90           O  
ATOM    106  CG  GLU A   7     -12.439  44.904   5.040  1.00 79.90           C  
ATOM    107  HG2 GLU A   7     -11.757  45.435   5.704  1.00 79.90           H  
ATOM    108  HG3 GLU A   7     -12.139  43.856   5.031  1.00 79.90           H  
ATOM    109  CD  GLU A   7     -12.342  45.497   3.621  1.00 79.90           C  
ATOM    110  OE1 GLU A   7     -11.917  44.758   2.700  1.00 79.90           O  
ATOM    111  OE2 GLU A   7     -12.786  46.644   3.430  1.00 79.90           O  
ATOM    112  N   ALA A   8     -15.616  42.208   5.763  1.00 82.97           N  
ATOM    113  H   ALA A   8     -16.072  42.798   6.444  1.00 82.97           H  
ATOM    114  CA  ALA A   8     -15.765  40.755   5.860  1.00 82.97           C  
ATOM    115  HA  ALA A   8     -14.769  40.313   5.893  1.00 82.97           H  
ATOM    116  C   ALA A   8     -16.498  40.150   4.646  1.00 82.97           C  
ATOM    117  CB  ALA A   8     -16.486  40.415   7.168  1.00 82.97           C  
ATOM    118  HB1 ALA A   8     -15.911  40.795   8.012  1.00 82.97           H  
ATOM    119  HB2 ALA A   8     -17.477  40.869   7.176  1.00 82.97           H  
ATOM    120  HB3 ALA A   8     -16.582  39.333   7.264  1.00 82.97           H  
ATOM    121  O   ALA A   8     -16.163  39.046   4.204  1.00 82.97           O  
ATOM    122  N   ALA A   9     -17.492  40.847   4.087  1.00 83.75           N  
ATOM    123  H   ALA A   9     -17.736  41.741   4.490  1.00 83.75           H  
ATOM    124  CA  ALA A   9     -18.197  40.419   2.880  1.00 83.75           C  
ATOM    125  HA  ALA A   9     -18.453  39.365   2.982  1.00 83.75           H  
ATOM    126  C   ALA A   9     -17.314  40.559   1.627  1.00 83.75           C  
ATOM    127  CB  ALA A   9     -19.502  41.214   2.758  1.00 83.75           C  
ATOM    128  HB1 ALA A   9     -20.111  41.065   3.649  1.00 83.75           H  
ATOM    129  HB2 ALA A   9     -20.058  40.880   1.882  1.00 83.75           H  
ATOM    130  HB3 ALA A   9     -19.285  42.277   2.656  1.00 83.75           H  
ATOM    131  O   ALA A   9     -17.246  39.624   0.825  1.00 83.75           O  
ATOM    132  N   SER A  10     -16.593  41.678   1.507  1.00 81.13           N  
ATOM    133  H   SER A  10     -16.744  42.395   2.202  1.00 81.13           H  
ATOM    134  CA  SER A  10     -15.514  41.937   0.543  1.00 81.13           C  
ATOM    135  HA  SER A  10     -15.926  42.006  -0.464  1.00 81.13           H  
ATOM    136  C   SER A  10     -14.499  40.799   0.579  1.00 81.13           C  
ATOM    137  CB  SER A  10     -14.844  43.285   0.887  1.00 81.13           C  
ATOM    138  HB2 SER A  10     -14.910  43.441   1.963  1.00 81.13           H  
ATOM    139  HB3 SER A  10     -15.375  44.100   0.396  1.00 81.13           H  
ATOM    140  O   SER A  10     -14.306  40.113  -0.428  1.00 81.13           O  
ATOM    141  OG  SER A  10     -13.471  43.323   0.548  1.00 81.13           O  
ATOM    142  HG  SER A  10     -13.016  43.904   1.161  1.00 81.13           H  
ATOM    143  N   PHE A  11     -13.964  40.495   1.761  1.00 82.83           N  
ATOM    144  H   PHE A  11     -14.121  41.143   2.519  1.00 82.83           H  
ATOM    145  CA  PHE A  11     -12.967  39.459   1.970  1.00 82.83           C  
ATOM    146  HA  PHE A  11     -12.129  39.657   1.301  1.00 82.83           H  
ATOM    147  C   PHE A  11     -13.499  38.062   1.651  1.00 82.83           C  
ATOM    148  CB  PHE A  11     -12.455  39.547   3.408  1.00 82.83           C  
ATOM    149  HB2 PHE A  11     -13.275  39.350   4.098  1.00 82.83           H  
ATOM    150  HB3 PHE A  11     -12.101  40.561   3.594  1.00 82.83           H  
ATOM    151  O   PHE A  11     -12.826  37.306   0.955  1.00 82.83           O  
ATOM    152  CG  PHE A  11     -11.312  38.599   3.686  1.00 82.83           C  
ATOM    153  CD1 PHE A  11     -11.506  37.471   4.501  1.00 82.83           C  
ATOM    154  HD1 PHE A  11     -12.476  37.272   4.932  1.00 82.83           H  
ATOM    155  CD2 PHE A  11     -10.044  38.859   3.134  1.00 82.83           C  
ATOM    156  HD2 PHE A  11      -9.893  39.736   2.523  1.00 82.83           H  
ATOM    157  CE1 PHE A  11     -10.423  36.626   4.793  1.00 82.83           C  
ATOM    158  HE1 PHE A  11     -10.566  35.785   5.456  1.00 82.83           H  
ATOM    159  CE2 PHE A  11      -8.968  37.998   3.405  1.00 82.83           C  
ATOM    160  HE2 PHE A  11      -7.990  38.216   3.000  1.00 82.83           H  
ATOM    161  CZ  PHE A  11      -9.155  36.885   4.242  1.00 82.83           C  
ATOM    162  HZ  PHE A  11      -8.318  36.248   4.485  1.00 82.83           H  
ATOM    163  N   ARG A  12     -14.732  37.715   2.054  1.00 79.26           N  
ATOM    164  H   ARG A  12     -15.232  38.355   2.655  1.00 79.26           H  
ATOM    165  CA  ARG A  12     -15.374  36.457   1.624  1.00 79.26           C  
ATOM    166  HA  ARG A  12     -14.743  35.614   1.909  1.00 79.26           H  
ATOM    167  C   ARG A  12     -15.531  36.388   0.114  1.00 79.26           C  
ATOM    168  CB  ARG A  12     -16.772  36.292   2.222  1.00 79.26           C  
ATOM    169  HB2 ARG A  12     -17.275  37.258   2.265  1.00 79.26           H  
ATOM    170  HB3 ARG A  12     -17.347  35.652   1.553  1.00 79.26           H  
ATOM    171  O   ARG A  12     -15.301  35.334  -0.473  1.00 79.26           O  
ATOM    172  CG  ARG A  12     -16.793  35.634   3.601  1.00 79.26           C  
ATOM    173  HG2 ARG A  12     -16.131  34.768   3.629  1.00 79.26           H  
ATOM    174  HG3 ARG A  12     -16.479  36.361   4.350  1.00 79.26           H  
ATOM    175  CD  ARG A  12     -18.238  35.185   3.848  1.00 79.26           C  
ATOM    176  HD2 ARG A  12     -18.410  34.236   3.340  1.00 79.26           H  
ATOM    177  HD3 ARG A  12     -18.899  35.934   3.414  1.00 79.26           H  
ATOM    178  NE  ARG A  12     -18.540  35.051   5.280  1.00 79.26           N  
ATOM    179  HE  ARG A  12     -17.769  34.812   5.887  1.00 79.26           H  
ATOM    180  NH1 ARG A  12     -20.762  35.641   5.158  1.00 79.26           N  
ATOM    181 HH11 ARG A  12     -21.629  35.868   5.623  1.00 79.26           H  
ATOM    182 HH12 ARG A  12     -20.685  35.718   4.154  1.00 79.26           H  
ATOM    183  NH2 ARG A  12     -19.829  35.251   7.143  1.00 79.26           N  
ATOM    184 HH21 ARG A  12     -20.714  35.461   7.582  1.00 79.26           H  
ATOM    185 HH22 ARG A  12     -19.032  35.023   7.720  1.00 79.26           H  
ATOM    186  CZ  ARG A  12     -19.704  35.312   5.849  1.00 79.26           C  
ATOM    187  N   SER A  13     -15.950  37.482  -0.517  1.00 79.77           N  
ATOM    188  H   SER A  13     -16.150  38.307   0.030  1.00 79.77           H  
ATOM    189  CA  SER A  13     -16.137  37.527  -1.965  1.00 79.77           C  
ATOM    190  HA  SER A  13     -16.765  36.682  -2.244  1.00 79.77           H  
ATOM    191  C   SER A  13     -14.796  37.363  -2.686  1.00 79.77           C  
ATOM    192  CB  SER A  13     -16.887  38.797  -2.381  1.00 79.77           C  
ATOM    193  HB2 SER A  13     -17.688  39.003  -1.671  1.00 79.77           H  
ATOM    194  HB3 SER A  13     -17.342  38.620  -3.356  1.00 79.77           H  
ATOM    195  O   SER A  13     -14.705  36.569  -3.622  1.00 79.77           O  
ATOM    196  OG  SER A  13     -16.046  39.924  -2.494  1.00 79.77           O  
ATOM    197  HG  SER A  13     -15.578  40.075  -1.670  1.00 79.77           H  
ATOM    198  N   TYR A  14     -13.739  38.004  -2.186  1.00 80.72           N  
ATOM    199  H   TYR A  14     -13.892  38.649  -1.424  1.00 80.72           H  
ATOM    200  CA  TYR A  14     -12.368  37.859  -2.657  1.00 80.72           C  
ATOM    201  HA  TYR A  14     -12.333  38.078  -3.724  1.00 80.72           H  
ATOM    202  C   TYR A  14     -11.860  36.426  -2.465  1.00 80.72           C  
ATOM    203  CB  TYR A  14     -11.490  38.882  -1.927  1.00 80.72           C  
ATOM    204  HB2 TYR A  14     -11.615  38.766  -0.851  1.00 80.72           H  
ATOM    205  HB3 TYR A  14     -11.827  39.886  -2.185  1.00 80.72           H  
ATOM    206  O   TYR A  14     -11.417  35.809  -3.428  1.00 80.72           O  
ATOM    207  CG  TYR A  14     -10.021  38.760  -2.265  1.00 80.72           C  
ATOM    208  CD1 TYR A  14      -9.128  38.192  -1.335  1.00 80.72           C  
ATOM    209  HD1 TYR A  14      -9.488  37.864  -0.372  1.00 80.72           H  
ATOM    210  CD2 TYR A  14      -9.555  39.200  -3.518  1.00 80.72           C  
ATOM    211  HD2 TYR A  14     -10.239  39.643  -4.226  1.00 80.72           H  
ATOM    212  CE1 TYR A  14      -7.760  38.082  -1.652  1.00 80.72           C  
ATOM    213  HE1 TYR A  14      -7.072  37.662  -0.934  1.00 80.72           H  
ATOM    214  CE2 TYR A  14      -8.192  39.076  -3.843  1.00 80.72           C  
ATOM    215  HE2 TYR A  14      -7.818  39.416  -4.798  1.00 80.72           H  
ATOM    216  OH  TYR A  14      -5.978  38.410  -3.232  1.00 80.72           O  
ATOM    217  HH  TYR A  14      -5.455  38.079  -2.499  1.00 80.72           H  
ATOM    218  CZ  TYR A  14      -7.292  38.524  -2.909  1.00 80.72           C  
ATOM    219  N   GLN A  15     -12.025  35.840  -1.276  1.00 74.27           N  
ATOM    220  H   GLN A  15     -12.380  36.400  -0.514  1.00 74.27           H  
ATOM    221  CA  GLN A  15     -11.676  34.444  -0.996  1.00 74.27           C  
ATOM    222  HA  GLN A  15     -10.611  34.296  -1.179  1.00 74.27           H  
ATOM    223  C   GLN A  15     -12.433  33.460  -1.893  1.00 74.27           C  
ATOM    224  CB  GLN A  15     -11.976  34.099   0.467  1.00 74.27           C  
ATOM    225  HB2 GLN A  15     -12.012  33.013   0.556  1.00 74.27           H  
ATOM    226  HB3 GLN A  15     -12.954  34.490   0.750  1.00 74.27           H  
ATOM    227  O   GLN A  15     -11.851  32.498  -2.381  1.00 74.27           O  
ATOM    228  CG  GLN A  15     -10.908  34.601   1.446  1.00 74.27           C  
ATOM    229  HG2 GLN A  15     -10.924  35.688   1.514  1.00 74.27           H  
ATOM    230  HG3 GLN A  15      -9.926  34.295   1.086  1.00 74.27           H  
ATOM    231  CD  GLN A  15     -11.124  34.009   2.835  1.00 74.27           C  
ATOM    232  NE2 GLN A  15     -10.075  33.816   3.602  1.00 74.27           N  
ATOM    233 HE21 GLN A  15     -10.255  33.407   4.508  1.00 74.27           H  
ATOM    234 HE22 GLN A  15      -9.161  34.131   3.311  1.00 74.27           H  
ATOM    235  OE1 GLN A  15     -12.222  33.663   3.245  1.00 74.27           O  
ATOM    236  N   SER A  16     -13.721  33.703  -2.150  1.00 69.44           N  
ATOM    237  H   SER A  16     -14.168  34.464  -1.657  1.00 69.44           H  
ATOM    238  CA  SER A  16     -14.535  32.839  -3.012  1.00 69.44           C  
ATOM    239  HA  SER A  16     -14.414  31.814  -2.661  1.00 69.44           H  
ATOM    240  C   SER A  16     -14.091  32.863  -4.480  1.00 69.44           C  
ATOM    241  CB  SER A  16     -16.016  33.205  -2.881  1.00 69.44           C  
ATOM    242  HB2 SER A  16     -16.273  33.301  -1.826  1.00 69.44           H  
ATOM    243  HB3 SER A  16     -16.614  32.397  -3.302  1.00 69.44           H  
ATOM    244  O   SER A  16     -14.295  31.875  -5.194  1.00 69.44           O  
ATOM    245  OG  SER A  16     -16.349  34.401  -3.560  1.00 69.44           O  
ATOM    246  HG  SER A  16     -15.666  35.063  -3.429  1.00 69.44           H  
ATOM    247  N   LYS A  17     -13.476  33.976  -4.906  1.00 69.26           N  
ATOM    248  H   LYS A  17     -13.365  34.725  -4.238  1.00 69.26           H  
ATOM    249  CA  LYS A  17     -12.905  34.198  -6.243  1.00 69.26           C  
ATOM    250  HA  LYS A  17     -13.436  33.599  -6.983  1.00 69.26           H  
ATOM    251  C   LYS A  17     -11.433  33.785  -6.335  1.00 69.26           C  
ATOM    252  CB  LYS A  17     -13.064  35.681  -6.612  1.00 69.26           C  
ATOM    253  HB2 LYS A  17     -12.508  35.879  -7.528  1.00 69.26           H  
ATOM    254  HB3 LYS A  17     -12.639  36.294  -5.818  1.00 69.26           H  
ATOM    255  O   LYS A  17     -10.928  33.550  -7.434  1.00 69.26           O  
ATOM    256  CG  LYS A  17     -14.529  36.077  -6.850  1.00 69.26           C  
ATOM    257  HG2 LYS A  17     -15.149  35.769  -6.008  1.00 69.26           H  
ATOM    258  HG3 LYS A  17     -14.894  35.579  -7.748  1.00 69.26           H  
ATOM    259  CD  LYS A  17     -14.634  37.595  -7.028  1.00 69.26           C  
ATOM    260  HD2 LYS A  17     -14.219  38.082  -6.146  1.00 69.26           H  
ATOM    261  HD3 LYS A  17     -14.057  37.887  -7.905  1.00 69.26           H  
ATOM    262  CE  LYS A  17     -16.095  38.014  -7.202  1.00 69.26           C  
ATOM    263  HE2 LYS A  17     -16.661  37.649  -6.345  1.00 69.26           H  
ATOM    264  HE3 LYS A  17     -16.484  37.533  -8.099  1.00 69.26           H  
ATOM    265  NZ  LYS A  17     -16.212  39.489  -7.307  1.00 69.26           N  
ATOM    266  HZ1 LYS A  17     -15.859  39.925  -6.468  1.00 69.26           H  
ATOM    267  HZ2 LYS A  17     -15.666  39.824  -8.088  1.00 69.26           H  
ATOM    268  HZ3 LYS A  17     -17.174  39.769  -7.433  1.00 69.26           H  
ATOM    269  N   LEU A  18     -10.745  33.661  -5.199  1.00 57.28           N  
ATOM    270  H   LEU A  18     -11.211  33.904  -4.337  1.00 57.28           H  
ATOM    271  CA  LEU A  18      -9.324  33.342  -5.130  1.00 57.28           C  
ATOM    272  HA  LEU A  18      -8.799  34.122  -5.681  1.00 57.28           H  
ATOM    273  C   LEU A  18      -9.044  31.995  -5.814  1.00 57.28           C  
ATOM    274  CB  LEU A  18      -8.866  33.366  -3.657  1.00 57.28           C  
ATOM    275  HB2 LEU A  18      -8.990  32.370  -3.231  1.00 57.28           H  
ATOM    276  HB3 LEU A  18      -9.504  34.042  -3.087  1.00 57.28           H  
ATOM    277  O   LEU A  18      -9.554  30.951  -5.412  1.00 57.28           O  
ATOM    278  CG  LEU A  18      -7.413  33.831  -3.472  1.00 57.28           C  
ATOM    279  HG  LEU A  18      -6.764  33.298  -4.167  1.00 57.28           H  
ATOM    280  CD1 LEU A  18      -7.299  35.335  -3.715  1.00 57.28           C  
ATOM    281 HD11 LEU A  18      -7.493  35.578  -4.759  1.00 57.28           H  
ATOM    282 HD12 LEU A  18      -8.026  35.859  -3.094  1.00 57.28           H  
ATOM    283 HD13 LEU A  18      -6.292  35.674  -3.470  1.00 57.28           H  
ATOM    284  CD2 LEU A  18      -6.941  33.555  -2.045  1.00 57.28           C  
ATOM    285 HD21 LEU A  18      -7.002  32.486  -1.840  1.00 57.28           H  
ATOM    286 HD22 LEU A  18      -5.905  33.872  -1.930  1.00 57.28           H  
ATOM    287 HD23 LEU A  18      -7.566  34.094  -1.333  1.00 57.28           H  
ATOM    288  N   GLY A  19      -8.259  32.029  -6.891  1.00 59.95           N  
ATOM    289  H   GLY A  19      -7.920  32.929  -7.198  1.00 59.95           H  
ATOM    290  CA  GLY A  19      -7.825  30.840  -7.631  1.00 59.95           C  
ATOM    291  HA2 GLY A  19      -7.531  30.071  -6.916  1.00 59.95           H  
ATOM    292  HA3 GLY A  19      -6.945  31.097  -8.222  1.00 59.95           H  
ATOM    293  C   GLY A  19      -8.854  30.213  -8.580  1.00 59.95           C  
ATOM    294  O   GLY A  19      -8.501  29.277  -9.291  1.00 59.95           O  
ATOM    295  N   ARG A  20     -10.099  30.713  -8.643  1.00 58.55           N  
ATOM    296  H   ARG A  20     -10.328  31.484  -8.033  1.00 58.55           H  
ATOM    297  CA  ARG A  20     -11.129  30.201  -9.574  1.00 58.55           C  
ATOM    298  HA  ARG A  20     -10.871  29.184  -9.867  1.00 58.55           H  
ATOM    299  C   ARG A  20     -11.201  30.955 -10.900  1.00 58.55           C  
ATOM    300  CB  ARG A  20     -12.496  30.176  -8.882  1.00 58.55           C  
ATOM    301  HB2 ARG A  20     -13.275  30.111  -9.642  1.00 58.55           H  
ATOM    302  HB3 ARG A  20     -12.645  31.095  -8.316  1.00 58.55           H  
ATOM    303  O   ARG A  20     -11.569  30.353 -11.904  1.00 58.55           O  
ATOM    304  CG  ARG A  20     -12.612  28.956  -7.963  1.00 58.55           C  
ATOM    305  HG2 ARG A  20     -12.476  28.058  -8.564  1.00 58.55           H  
ATOM    306  HG3 ARG A  20     -11.843  28.988  -7.192  1.00 58.55           H  
ATOM    307  CD  ARG A  20     -13.993  28.926  -7.305  1.00 58.55           C  
ATOM    308  HD2 ARG A  20     -13.981  29.627  -6.471  1.00 58.55           H  
ATOM    309  HD3 ARG A  20     -14.740  29.259  -8.025  1.00 58.55           H  
ATOM    310  NE  ARG A  20     -14.338  27.562  -6.860  1.00 58.55           N  
ATOM    311  HE  ARG A  20     -13.854  26.809  -7.328  1.00 58.55           H  
ATOM    312  NH1 ARG A  20     -15.763  28.163  -5.172  1.00 58.55           N  
ATOM    313 HH11 ARG A  20     -15.492  29.123  -5.331  1.00 58.55           H  
ATOM    314 HH12 ARG A  20     -16.314  27.929  -4.358  1.00 58.55           H  
ATOM    315  NH2 ARG A  20     -15.409  25.993  -5.609  1.00 58.55           N  
ATOM    316 HH21 ARG A  20     -15.955  25.757  -4.793  1.00 58.55           H  
ATOM    317 HH22 ARG A  20     -14.894  25.271  -6.092  1.00 58.55           H  
ATOM    318  CZ  ARG A  20     -15.167  27.246  -5.885  1.00 58.55           C  
ATOM    319  N   ASP A  21     -10.808  32.228 -10.911  1.00 53.91           N  
ATOM    320  H   ASP A  21     -10.613  32.670 -10.024  1.00 53.91           H  
ATOM    321  CA  ASP A  21     -10.901  33.088 -12.102  1.00 53.91           C  
ATOM    322  HA  ASP A  21     -11.699  32.706 -12.738  1.00 53.91           H  
ATOM    323  C   ASP A  21      -9.641  33.057 -12.991  1.00 53.91           C  
ATOM    324  CB  ASP A  21     -11.316  34.509 -11.679  1.00 53.91           C  
ATOM    325  HB2 ASP A  21     -11.233  35.173 -12.539  1.00 53.91           H  
ATOM    326  HB3 ASP A  21     -10.633  34.867 -10.910  1.00 53.91           H  
ATOM    327  O   ASP A  21      -9.581  33.704 -14.038  1.00 53.91           O  
ATOM    328  CG  ASP A  21     -12.765  34.587 -11.168  1.00 53.91           C  
ATOM    329  OD1 ASP A  21     -13.569  33.688 -11.507  1.00 53.91           O  
ATOM    330  OD2 ASP A  21     -13.072  35.559 -10.440  1.00 53.91           O  
ATOM    331  N   GLY A  22      -8.636  32.259 -12.627  1.00 51.71           N  
ATOM    332  H   GLY A  22      -8.758  31.690 -11.802  1.00 51.71           H  
ATOM    333  CA  GLY A  22      -7.478  32.010 -13.475  1.00 51.71           C  
ATOM    334  HA2 GLY A  22      -7.218  32.905 -14.040  1.00 51.71           H  
ATOM    335  HA3 GLY A  22      -6.625  31.744 -12.851  1.00 51.71           H  
ATOM    336  C   GLY A  22      -7.743  30.852 -14.430  1.00 51.71           C  
ATOM    337  O   GLY A  22      -7.805  29.700 -14.006  1.00 51.71           O  
ATOM    338  N   ARG A  23      -7.805  31.119 -15.741  1.00 51.48           N  
ATOM    339  H   ARG A  23      -7.768  32.093 -16.005  1.00 51.48           H  
ATOM    340  CA  ARG A  23      -7.393  30.095 -16.718  1.00 51.48           C  
ATOM    341  HA  ARG A  23      -8.080  29.250 -16.685  1.00 51.48           H  
ATOM    342  C   ARG A  23      -6.011  29.621 -16.272  1.00 51.48           C  
ATOM    343  CB  ARG A  23      -7.307  30.688 -18.136  1.00 51.48           C  
ATOM    344  HB2 ARG A  23      -6.691  31.587 -18.113  1.00 51.48           H  
ATOM    345  HB3 ARG A  23      -6.820  29.961 -18.786  1.00 51.48           H  
ATOM    346  O   ARG A  23      -5.180  30.482 -15.996  1.00 51.48           O  
ATOM    347  CG  ARG A  23      -8.683  31.025 -18.722  1.00 51.48           C  
ATOM    348  HG2 ARG A  23      -9.277  30.113 -18.776  1.00 51.48           H  
ATOM    349  HG3 ARG A  23      -9.192  31.744 -18.081  1.00 51.48           H  
ATOM    350  CD  ARG A  23      -8.530  31.620 -20.127  1.00 51.48           C  
ATOM    351  HD2 ARG A  23      -7.926  30.943 -20.731  1.00 51.48           H  
ATOM    352  HD3 ARG A  23      -8.011  32.575 -20.044  1.00 51.48           H  
ATOM    353  NE  ARG A  23      -9.842  31.813 -20.775  1.00 51.48           N  
ATOM    354  HE  ARG A  23     -10.648  31.502 -20.251  1.00 51.48           H  
ATOM    355  NH1 ARG A  23      -9.086  32.860 -22.672  1.00 51.48           N  
ATOM    356 HH11 ARG A  23      -8.148  32.811 -22.302  1.00 51.48           H  
ATOM    357 HH12 ARG A  23      -9.266  33.343 -23.541  1.00 51.48           H  
ATOM    358  NH2 ARG A  23     -11.272  32.479 -22.417  1.00 51.48           N  
ATOM    359 HH21 ARG A  23     -12.052  32.166 -21.857  1.00 51.48           H  
ATOM    360 HH22 ARG A  23     -11.438  32.961 -23.289  1.00 51.48           H  
ATOM    361  CZ  ARG A  23     -10.059  32.379 -21.948  1.00 51.48           C  
ATOM    362  N   ALA A  24      -5.767  28.312 -16.174  1.00 52.62           N  
ATOM    363  H   ALA A  24      -6.516  27.652 -16.330  1.00 52.62           H  
ATOM    364  CA  ALA A  24      -4.422  27.792 -15.929  1.00 52.62           C  
ATOM    365  HA  ALA A  24      -4.087  28.109 -14.942  1.00 52.62           H  
ATOM    366  C   ALA A  24      -3.487  28.398 -16.994  1.00 52.62           C  
ATOM    367  CB  ALA A  24      -4.460  26.258 -15.961  1.00 52.62           C  
ATOM    368  HB1 ALA A  24      -5.120  25.885 -15.178  1.00 52.62           H  
ATOM    369  HB2 ALA A  24      -3.457  25.868 -15.789  1.00 52.62           H  
ATOM    370  HB3 ALA A  24      -4.811  25.907 -16.932  1.00 52.62           H  
ATOM    371  O   ALA A  24      -3.535  28.017 -18.160  1.00 52.62           O  
ATOM    372  N   SER A  25      -2.764  29.458 -16.620  1.00 51.99           N  
ATOM    373  H   SER A  25      -2.879  29.779 -15.669  1.00 51.99           H  
ATOM    374  CA  SER A  25      -2.146  30.395 -17.574  1.00 51.99           C  
ATOM    375  HA  SER A  25      -2.824  30.519 -18.419  1.00 51.99           H  
ATOM    376  C   SER A  25      -0.826  29.877 -18.133  1.00 51.99           C  
ATOM    377  CB  SER A  25      -1.955  31.767 -16.928  1.00 51.99           C  
ATOM    378  HB2 SER A  25      -2.907  32.125 -16.536  1.00 51.99           H  
ATOM    379  HB3 SER A  25      -1.241  31.687 -16.108  1.00 51.99           H  
ATOM    380  O   SER A  25      -0.256  30.455 -19.049  1.00 51.99           O  
ATOM    381  OG  SER A  25      -1.470  32.686 -17.885  1.00 51.99           O  
ATOM    382  HG  SER A  25      -0.792  32.247 -18.404  1.00 51.99           H  
ATOM    383  N   ALA A  26      -0.354  28.771 -17.602  1.00 52.93           N  
ATOM    384  H   ALA A  26      -0.849  28.382 -16.812  1.00 52.93           H  
ATOM    385  CA  ALA A  26       0.623  27.891 -18.184  1.00 52.93           C  
ATOM    386  HA  ALA A  26       0.549  27.900 -19.271  1.00 52.93           H  
ATOM    387  C   ALA A  26       0.217  26.527 -17.641  1.00 52.93           C  
ATOM    388  CB  ALA A  26       2.024  28.330 -17.746  1.00 52.93           C  
ATOM    389  HB1 ALA A  26       2.238  29.327 -18.133  1.00 52.93           H  
ATOM    390  HB2 ALA A  26       2.091  28.342 -16.658  1.00 52.93           H  
ATOM    391  HB3 ALA A  26       2.764  27.632 -18.136  1.00 52.93           H  
ATOM    392  O   ALA A  26      -0.218  26.438 -16.486  1.00 52.93           O  
ATOM    393  N   ALA A  27       0.290  25.478 -18.457  1.00 54.86           N  
ATOM    394  H   ALA A  27       0.669  25.600 -19.386  1.00 54.86           H  
ATOM    395  CA  ALA A  27       0.233  24.136 -17.912  1.00 54.86           C  
ATOM    396  HA  ALA A  27      -0.763  23.936 -17.518  1.00 54.86           H  
ATOM    397  C   ALA A  27       1.253  24.110 -16.772  1.00 54.86           C  
ATOM    398  CB  ALA A  27       0.562  23.129 -19.022  1.00 54.86           C  
ATOM    399  HB1 ALA A  27       1.557  23.322 -19.423  1.00 54.86           H  
ATOM    400  HB2 ALA A  27       0.539  22.119 -18.613  1.00 54.86           H  
ATOM    401  HB3 ALA A  27      -0.174  23.203 -19.823  1.00 54.86           H  
ATOM    402  O   ALA A  27       2.434  24.369 -17.001  1.00 54.86           O  
ATOM    403  N   THR A  28       0.806  23.868 -15.544  1.00 51.95           N  
ATOM    404  H   THR A  28      -0.187  23.769 -15.386  1.00 51.95           H  
ATOM    405  CA  THR A  28       1.676  23.535 -14.415  1.00 51.95           C  
ATOM    406  HA  THR A  28       2.507  24.238 -14.365  1.00 51.95           H  
ATOM    407  C   THR A  28       2.253  22.141 -14.669  1.00 51.95           C  
ATOM    408  CB  THR A  28       0.890  23.596 -13.095  1.00 51.95           C  
ATOM    409  HB  THR A  28       1.501  23.200 -12.284  1.00 51.95           H  
ATOM    410  O   THR A  28       2.082  21.234 -13.862  1.00 51.95           O  
ATOM    411  CG2 THR A  28       0.469  25.020 -12.731  1.00 51.95           C  
ATOM    412 HG21 THR A  28      -0.066  25.004 -11.782  1.00 51.95           H  
ATOM    413 HG22 THR A  28       1.355  25.647 -12.629  1.00 51.95           H  
ATOM    414 HG23 THR A  28      -0.180  25.433 -13.504  1.00 51.95           H  
ATOM    415  OG1 THR A  28      -0.285  22.824 -13.224  1.00 51.95           O  
ATOM    416  HG1 THR A  28       0.006  21.911 -13.168  1.00 51.95           H  
ATOM    417  N   ALA A  29       2.821  21.940 -15.860  1.00 58.02           N  
ATOM    418  H   ALA A  29       2.974  22.754 -16.438  1.00 58.02           H  
ATOM    419  CA  ALA A  29       3.508  20.744 -16.267  1.00 58.02           C  
ATOM    420  HA  ALA A  29       2.911  19.866 -16.020  1.00 58.02           H  
ATOM    421  C   ALA A  29       4.787  20.734 -15.443  1.00 58.02           C  
ATOM    422  CB  ALA A  29       3.742  20.779 -17.783  1.00 58.02           C  
ATOM    423  HB1 ALA A  29       4.305  19.893 -18.077  1.00 58.02           H  
ATOM    424  HB2 ALA A  29       2.787  20.786 -18.307  1.00 58.02           H  
ATOM    425  HB3 ALA A  29       4.315  21.667 -18.053  1.00 58.02           H  
ATOM    426  O   ALA A  29       5.685  21.558 -15.629  1.00 58.02           O  
ATOM    427  N   THR A  30       4.786  19.866 -14.448  1.00 63.65           N  
ATOM    428  H   THR A  30       4.008  19.232 -14.337  1.00 63.65           H  
ATOM    429  CA  THR A  30       5.943  19.556 -13.630  1.00 63.65           C  
ATOM    430  HA  THR A  30       6.344  20.480 -13.213  1.00 63.65           H  
ATOM    431  C   THR A  30       7.022  18.931 -14.512  1.00 63.65           C  
ATOM    432  CB  THR A  30       5.511  18.633 -12.474  1.00 63.65           C  
ATOM    433  HB  THR A  30       6.385  18.171 -12.015  1.00 63.65           H  
ATOM    434  O   THR A  30       6.753  18.390 -15.588  1.00 63.65           O  
ATOM    435  CG2 THR A  30       4.740  19.442 -11.426  1.00 63.65           C  
ATOM    436 HG21 THR A  30       5.375  20.231 -11.023  1.00 63.65           H  
ATOM    437 HG22 THR A  30       4.445  18.776 -10.615  1.00 63.65           H  
ATOM    438 HG23 THR A  30       3.844  19.879 -11.868  1.00 63.65           H  
ATOM    439  OG1 THR A  30       4.628  17.646 -12.953  1.00 63.65           O  
ATOM    440  HG1 THR A  30       4.579  16.921 -12.325  1.00 63.65           H  
ATOM    441  N   LEU A  31       8.281  19.061 -14.091  1.00 75.75           N  
ATOM    442  H   LEU A  31       8.451  19.470 -13.183  1.00 75.75           H  
ATOM    443  CA  LEU A  31       9.377  18.360 -14.752  1.00 75.75           C  
ATOM    444  HA  LEU A  31       9.389  18.626 -15.809  1.00 75.75           H  
ATOM    445  C   LEU A  31       9.120  16.855 -14.641  1.00 75.75           C  
ATOM    446  CB  LEU A  31      10.718  18.735 -14.099  1.00 75.75           C  
ATOM    447  HB2 LEU A  31      11.489  18.058 -14.469  1.00 75.75           H  
ATOM    448  HB3 LEU A  31      10.631  18.573 -13.025  1.00 75.75           H  
ATOM    449  O   LEU A  31       8.974  16.334 -13.538  1.00 75.75           O  
ATOM    450  CG  LEU A  31      11.172  20.182 -14.357  1.00 75.75           C  
ATOM    451  HG  LEU A  31      10.364  20.872 -14.111  1.00 75.75           H  
ATOM    452  CD1 LEU A  31      12.368  20.510 -13.463  1.00 75.75           C  
ATOM    453 HD11 LEU A  31      12.086  20.393 -12.416  1.00 75.75           H  
ATOM    454 HD12 LEU A  31      12.679  21.542 -13.626  1.00 75.75           H  
ATOM    455 HD13 LEU A  31      13.198  19.840 -13.686  1.00 75.75           H  
ATOM    456  CD2 LEU A  31      11.592  20.400 -15.813  1.00 75.75           C  
ATOM    457 HD21 LEU A  31      10.735  20.261 -16.472  1.00 75.75           H  
ATOM    458 HD22 LEU A  31      11.957  21.420 -15.940  1.00 75.75           H  
ATOM    459 HD23 LEU A  31      12.379  19.697 -16.086  1.00 75.75           H  
ATOM    460  N   THR A  32       9.087  16.163 -15.776  1.00 83.40           N  
ATOM    461  H   THR A  32       9.127  16.648 -16.661  1.00 83.40           H  
ATOM    462  CA  THR A  32       8.880  14.716 -15.804  1.00 83.40           C  
ATOM    463  HA  THR A  32       8.147  14.454 -15.041  1.00 83.40           H  
ATOM    464  C   THR A  32      10.180  13.989 -15.502  1.00 83.40           C  
ATOM    465  CB  THR A  32       8.331  14.246 -17.155  1.00 83.40           C  
ATOM    466  HB  THR A  32       8.283  13.157 -17.161  1.00 83.40           H  
ATOM    467  O   THR A  32      11.203  14.223 -16.153  1.00 83.40           O  
ATOM    468  CG2 THR A  32       6.938  14.800 -17.420  1.00 83.40           C  
ATOM    469 HG21 THR A  32       6.553  14.391 -18.354  1.00 83.40           H  
ATOM    470 HG22 THR A  32       6.279  14.501 -16.604  1.00 83.40           H  
ATOM    471 HG23 THR A  32       6.959  15.888 -17.479  1.00 83.40           H  
ATOM    472  OG1 THR A  32       9.172  14.684 -18.201  1.00 83.40           O  
ATOM    473  HG1 THR A  32      10.065  14.414 -17.977  1.00 83.40           H  
ATOM    474  N   THR A  33      10.142  13.048 -14.566  1.00 88.19           N  
ATOM    475  H   THR A  33       9.275  12.897 -14.070  1.00 88.19           H  
ATOM    476  CA  THR A  33      11.273  12.156 -14.316  1.00 88.19           C  
ATOM    477  HA  THR A  33      12.197  12.712 -14.474  1.00 88.19           H  
ATOM    478  C   THR A  33      11.227  10.994 -15.296  1.00 88.19           C  
ATOM    479  CB  THR A  33      11.296  11.672 -12.866  1.00 88.19           C  
ATOM    480  HB  THR A  33      10.372  11.147 -12.624  1.00 88.19           H  
ATOM    481  O   THR A  33      10.242  10.262 -15.376  1.00 88.19           O  
ATOM    482  CG2 THR A  33      12.498  10.771 -12.582  1.00 88.19           C  
ATOM    483 HG21 THR A  33      13.422  11.286 -12.846  1.00 88.19           H  
ATOM    484 HG22 THR A  33      12.413   9.841 -13.144  1.00 88.19           H  
ATOM    485 HG23 THR A  33      12.513  10.534 -11.518  1.00 88.19           H  
ATOM    486  OG1 THR A  33      11.447  12.793 -12.031  1.00 88.19           O  
ATOM    487  HG1 THR A  33      10.601  13.243 -11.980  1.00 88.19           H  
ATOM    488  N   LYS A  34      12.309  10.795 -16.049  1.00 90.91           N  
ATOM    489  H   LYS A  34      13.070  11.454 -15.976  1.00 90.91           H  
ATOM    490  CA  LYS A  34      12.417   9.670 -16.978  1.00 90.91           C  
ATOM    491  HA  LYS A  34      11.453   9.556 -17.473  1.00 90.91           H  
ATOM    492  C   LYS A  34      12.708   8.377 -16.224  1.00 90.91           C  
ATOM    493  CB  LYS A  34      13.460   9.999 -18.043  1.00 90.91           C  
ATOM    494  HB2 LYS A  34      14.458  10.015 -17.604  1.00 90.91           H  
ATOM    495  HB3 LYS A  34      13.233  10.991 -18.434  1.00 90.91           H  
ATOM    496  O   LYS A  34      13.749   8.260 -15.576  1.00 90.91           O  
ATOM    497  CG  LYS A  34      13.405   8.989 -19.190  1.00 90.91           C  
ATOM    498  HG2 LYS A  34      12.366   8.872 -19.498  1.00 90.91           H  
ATOM    499  HG3 LYS A  34      13.796   8.024 -18.868  1.00 90.91           H  
ATOM    500  CD  LYS A  34      14.222   9.526 -20.367  1.00 90.91           C  
ATOM    501  HD2 LYS A  34      13.931  10.562 -20.540  1.00 90.91           H  
ATOM    502  HD3 LYS A  34      15.289   9.483 -20.148  1.00 90.91           H  
ATOM    503  CE  LYS A  34      13.886   8.697 -21.596  1.00 90.91           C  
ATOM    504  HE2 LYS A  34      14.661   7.955 -21.784  1.00 90.91           H  
ATOM    505  HE3 LYS A  34      12.943   8.198 -21.372  1.00 90.91           H  
ATOM    506  NZ  LYS A  34      13.610   9.551 -22.764  1.00 90.91           N  
ATOM    507  HZ1 LYS A  34      14.313  10.260 -22.916  1.00 90.91           H  
ATOM    508  HZ2 LYS A  34      12.739  10.032 -22.587  1.00 90.91           H  
ATOM    509  HZ3 LYS A  34      13.403   9.017 -23.596  1.00 90.91           H  
ATOM    510  N   ILE A  35      11.814   7.400 -16.339  1.00 93.46           N  
ATOM    511  H   ILE A  35      10.996   7.574 -16.905  1.00 93.46           H  
ATOM    512  CA  ILE A  35      11.896   6.123 -15.623  1.00 93.46           C  
ATOM    513  HA  ILE A  35      12.796   6.112 -15.007  1.00 93.46           H  
ATOM    514  C   ILE A  35      12.020   4.986 -16.623  1.00 93.46           C  
ATOM    515  CB  ILE A  35      10.701   5.953 -14.665  1.00 93.46           C  
ATOM    516  HB  ILE A  35       9.774   6.051 -15.231  1.00 93.46           H  
ATOM    517  O   ILE A  35      11.194   4.831 -17.517  1.00 93.46           O  
ATOM    518  CG1 ILE A  35      10.775   7.094 -13.625  1.00 93.46           C  
ATOM    519 HG12 ILE A  35      10.547   8.041 -14.115  1.00 93.46           H  
ATOM    520 HG13 ILE A  35      11.785   7.158 -13.220  1.00 93.46           H  
ATOM    521  CG2 ILE A  35      10.713   4.555 -14.017  1.00 93.46           C  
ATOM    522 HG21 ILE A  35       9.861   4.438 -13.348  1.00 93.46           H  
ATOM    523 HG22 ILE A  35      11.633   4.413 -13.449  1.00 93.46           H  
ATOM    524 HG23 ILE A  35      10.631   3.775 -14.774  1.00 93.46           H  
ATOM    525  CD1 ILE A  35       9.820   6.945 -12.452  1.00 93.46           C  
ATOM    526 HD11 ILE A  35       8.842   6.621 -12.806  1.00 93.46           H  
ATOM    527 HD12 ILE A  35       9.745   7.888 -11.911  1.00 93.46           H  
ATOM    528 HD13 ILE A  35      10.236   6.197 -11.777  1.00 93.46           H  
ATOM    529  N   ARG A  36      13.065   4.175 -16.467  1.00 92.30           N  
ATOM    530  H   ARG A  36      13.641   4.308 -15.647  1.00 92.30           H  
ATOM    531  CA  ARG A  36      13.305   2.989 -17.292  1.00 92.30           C  
ATOM    532  HA  ARG A  36      12.829   3.107 -18.265  1.00 92.30           H  
ATOM    533  C   ARG A  36      12.677   1.774 -16.622  1.00 92.30           C  
ATOM    534  CB  ARG A  36      14.811   2.792 -17.493  1.00 92.30           C  
ATOM    535  HB2 ARG A  36      15.308   2.814 -16.523  1.00 92.30           H  
ATOM    536  HB3 ARG A  36      14.977   1.803 -17.921  1.00 92.30           H  
ATOM    537  O   ARG A  36      12.991   1.497 -15.472  1.00 92.30           O  
ATOM    538  CG  ARG A  36      15.443   3.848 -18.415  1.00 92.30           C  
ATOM    539  HG2 ARG A  36      15.350   4.838 -17.969  1.00 92.30           H  
ATOM    540  HG3 ARG A  36      14.940   3.837 -19.382  1.00 92.30           H  
ATOM    541  CD  ARG A  36      16.928   3.501 -18.604  1.00 92.30           C  
ATOM    542  HD2 ARG A  36      16.995   2.494 -19.013  1.00 92.30           H  
ATOM    543  HD3 ARG A  36      17.415   3.475 -17.629  1.00 92.30           H  
ATOM    544  NE  ARG A  36      17.646   4.417 -19.520  1.00 92.30           N  
ATOM    545  HE  ARG A  36      17.695   4.139 -20.490  1.00 92.30           H  
ATOM    546  NH1 ARG A  36      18.602   5.793 -17.950  1.00 92.30           N  
ATOM    547 HH11 ARG A  36      18.055   5.336 -17.234  1.00 92.30           H  
ATOM    548 HH12 ARG A  36      19.280   6.501 -17.706  1.00 92.30           H  
ATOM    549  NH2 ARG A  36      19.219   5.967 -20.080  1.00 92.30           N  
ATOM    550 HH21 ARG A  36      19.916   6.638 -19.790  1.00 92.30           H  
ATOM    551 HH22 ARG A  36      19.479   5.442 -20.903  1.00 92.30           H  
ATOM    552  CZ  ARG A  36      18.475   5.389 -19.183  1.00 92.30           C  
ATOM    553  N   ILE A  37      11.820   1.053 -17.332  1.00 95.41           N  
ATOM    554  H   ILE A  37      11.629   1.330 -18.284  1.00 95.41           H  
ATOM    555  CA  ILE A  37      11.121  -0.126 -16.815  1.00 95.41           C  
ATOM    556  HA  ILE A  37      11.465  -0.344 -15.804  1.00 95.41           H  
ATOM    557  C   ILE A  37      11.485  -1.302 -17.706  1.00 95.41           C  
ATOM    558  CB  ILE A  37       9.594   0.091 -16.761  1.00 95.41           C  
ATOM    559  HB  ILE A  37       9.205   0.116 -17.779  1.00 95.41           H  
ATOM    560  O   ILE A  37      11.292  -1.232 -18.918  1.00 95.41           O  
ATOM    561  CG1 ILE A  37       9.224   1.425 -16.073  1.00 95.41           C  
ATOM    562 HG12 ILE A  37       9.519   1.383 -15.024  1.00 95.41           H  
ATOM    563 HG13 ILE A  37       9.763   2.247 -16.545  1.00 95.41           H  
ATOM    564  CG2 ILE A  37       8.969  -1.099 -16.013  1.00 95.41           C  
ATOM    565 HG21 ILE A  37       9.433  -1.213 -15.034  1.00 95.41           H  
ATOM    566 HG22 ILE A  37       9.097  -2.024 -16.576  1.00 95.41           H  
ATOM    567 HG23 ILE A  37       7.903  -0.933 -15.853  1.00 95.41           H  
ATOM    568  CD1 ILE A  37       7.740   1.792 -16.175  1.00 95.41           C  
ATOM    569 HD11 ILE A  37       7.597   2.810 -15.813  1.00 95.41           H  
ATOM    570 HD12 ILE A  37       7.419   1.745 -17.216  1.00 95.41           H  
ATOM    571 HD13 ILE A  37       7.132   1.122 -15.567  1.00 95.41           H  
ATOM    572  N   PHE A  38      12.022  -2.366 -17.123  1.00 95.01           N  
ATOM    573  H   PHE A  38      12.010  -2.448 -16.116  1.00 95.01           H  
ATOM    574  CA  PHE A  38      12.454  -3.526 -17.886  1.00 95.01           C  
ATOM    575  HA  PHE A  38      12.663  -3.232 -18.915  1.00 95.01           H  
ATOM    576  C   PHE A  38      11.337  -4.561 -17.908  1.00 95.01           C  
ATOM    577  CB  PHE A  38      13.748  -4.081 -17.307  1.00 95.01           C  
ATOM    578  HB2 PHE A  38      13.570  -4.410 -16.284  1.00 95.01           H  
ATOM    579  HB3 PHE A  38      14.020  -4.949 -17.908  1.00 95.01           H  
ATOM    580  O   PHE A  38      10.753  -4.882 -16.880  1.00 95.01           O  
ATOM    581  CG  PHE A  38      14.914  -3.115 -17.327  1.00 95.01           C  
ATOM    582  CD1 PHE A  38      15.740  -3.033 -18.462  1.00 95.01           C  
ATOM    583  HD1 PHE A  38      15.525  -3.634 -19.334  1.00 95.01           H  
ATOM    584  CD2 PHE A  38      15.198  -2.321 -16.200  1.00 95.01           C  
ATOM    585  HD2 PHE A  38      14.570  -2.386 -15.324  1.00 95.01           H  
ATOM    586  CE1 PHE A  38      16.857  -2.181 -18.464  1.00 95.01           C  
ATOM    587  HE1 PHE A  38      17.501  -2.141 -19.330  1.00 95.01           H  
ATOM    588  CE2 PHE A  38      16.331  -1.489 -16.196  1.00 95.01           C  
ATOM    589  HE2 PHE A  38      16.600  -0.939 -15.306  1.00 95.01           H  
ATOM    590  CZ  PHE A  38      17.157  -1.412 -17.329  1.00 95.01           C  
ATOM    591  HZ  PHE A  38      18.035  -0.783 -17.319  1.00 95.01           H  
ATOM    592  N   VAL A  39      11.020  -5.083 -19.084  1.00 95.00           N  
ATOM    593  H   VAL A  39      11.524  -4.778 -19.905  1.00 95.00           H  
ATOM    594  CA  VAL A  39       9.933  -6.043 -19.279  1.00 95.00           C  
ATOM    595  HA  VAL A  39       9.572  -6.382 -18.307  1.00 95.00           H  
ATOM    596  C   VAL A  39      10.485  -7.245 -20.038  1.00 95.00           C  
ATOM    597  CB  VAL A  39       8.762  -5.361 -20.010  1.00 95.00           C  
ATOM    598  HB  VAL A  39       9.155  -4.821 -20.871  1.00 95.00           H  
ATOM    599  O   VAL A  39      11.265  -7.064 -20.970  1.00 95.00           O  
ATOM    600  CG1 VAL A  39       7.684  -6.326 -20.520  1.00 95.00           C  
ATOM    601 HG11 VAL A  39       8.127  -7.058 -21.195  1.00 95.00           H  
ATOM    602 HG12 VAL A  39       7.184  -6.836 -19.696  1.00 95.00           H  
ATOM    603 HG13 VAL A  39       6.961  -5.764 -21.110  1.00 95.00           H  
ATOM    604  CG2 VAL A  39       8.082  -4.351 -19.070  1.00 95.00           C  
ATOM    605 HG21 VAL A  39       7.266  -3.850 -19.591  1.00 95.00           H  
ATOM    606 HG22 VAL A  39       7.698  -4.857 -18.184  1.00 95.00           H  
ATOM    607 HG23 VAL A  39       8.799  -3.593 -18.756  1.00 95.00           H  
ATOM    608  N   PRO A  40      10.115  -8.482 -19.674  1.00 94.24           N  
ATOM    609  CA  PRO A  40      10.550  -9.653 -20.421  1.00 94.24           C  
ATOM    610  HA  PRO A  40      11.636  -9.662 -20.514  1.00 94.24           H  
ATOM    611  C   PRO A  40       9.917  -9.644 -21.823  1.00 94.24           C  
ATOM    612  CB  PRO A  40      10.100 -10.839 -19.563  1.00 94.24           C  
ATOM    613  HB2 PRO A  40       9.903 -11.730 -20.160  1.00 94.24           H  
ATOM    614  HB3 PRO A  40      10.860 -11.053 -18.811  1.00 94.24           H  
ATOM    615  O   PRO A  40       8.694  -9.595 -21.956  1.00 94.24           O  
ATOM    616  CG  PRO A  40       8.836 -10.312 -18.877  1.00 94.24           C  
ATOM    617  HG2 PRO A  40       7.987 -10.362 -19.559  1.00 94.24           H  
ATOM    618  HG3 PRO A  40       8.599 -10.827 -17.946  1.00 94.24           H  
ATOM    619  CD  PRO A  40       9.199  -8.860 -18.604  1.00 94.24           C  
ATOM    620  HD2 PRO A  40       9.702  -8.782 -17.640  1.00 94.24           H  
ATOM    621  HD3 PRO A  40       8.296  -8.250 -18.592  1.00 94.24           H  
ATOM    622  N   ALA A  41      10.735  -9.734 -22.876  1.00 91.76           N  
ATOM    623  H   ALA A  41      11.733  -9.690 -22.726  1.00 91.76           H  
ATOM    624  CA  ALA A  41      10.249  -9.803 -24.259  1.00 91.76           C  
ATOM    625  HA  ALA A  41       9.504  -9.021 -24.409  1.00 91.76           H  
ATOM    626  C   ALA A  41       9.587 -11.156 -24.584  1.00 91.76           C  
ATOM    627  CB  ALA A  41      11.428  -9.539 -25.202  1.00 91.76           C  
ATOM    628  HB1 ALA A  41      12.156 -10.346 -25.125  1.00 91.76           H  
ATOM    629  HB2 ALA A  41      11.068  -9.481 -26.230  1.00 91.76           H  
ATOM    630  HB3 ALA A  41      11.909  -8.595 -24.947  1.00 91.76           H  
ATOM    631  O   ALA A  41       8.816 -11.276 -25.536  1.00 91.76           O  
ATOM    632  N   THR A  42       9.893 -12.190 -23.795  1.00 90.47           N  
ATOM    633  H   THR A  42      10.469 -12.002 -22.987  1.00 90.47           H  
ATOM    634  CA  THR A  42       9.366 -13.549 -23.957  1.00 90.47           C  
ATOM    635  HA  THR A  42       8.577 -13.532 -24.708  1.00 90.47           H  
ATOM    636  C   THR A  42       8.739 -14.058 -22.661  1.00 90.47           C  
ATOM    637  CB  THR A  42      10.443 -14.534 -24.448  1.00 90.47           C  
ATOM    638  HB  THR A  42       9.948 -15.474 -24.691  1.00 90.47           H  
ATOM    639  O   THR A  42       9.021 -13.573 -21.567  1.00 90.47           O  
ATOM    640  CG2 THR A  42      11.196 -14.061 -25.690  1.00 90.47           C  
ATOM    641 HG21 THR A  42      10.485 -13.826 -26.482  1.00 90.47           H  
ATOM    642 HG22 THR A  42      11.788 -13.173 -25.470  1.00 90.47           H  
ATOM    643 HG23 THR A  42      11.861 -14.853 -26.037  1.00 90.47           H  
ATOM    644  OG1 THR A  42      11.390 -14.796 -23.441  1.00 90.47           O  
ATOM    645  HG1 THR A  42      12.083 -14.136 -23.519  1.00 90.47           H  
ATOM    646  N   ASN A  43       7.922 -15.105 -22.762  1.00 88.87           N  
ATOM    647  H   ASN A  43       7.703 -15.462 -23.681  1.00 88.87           H  
ATOM    648  CA  ASN A  43       7.372 -15.805 -21.597  1.00 88.87           C  
ATOM    649  HA  ASN A  43       7.234 -15.082 -20.794  1.00 88.87           H  
ATOM    650  C   ASN A  43       8.346 -16.848 -21.018  1.00 88.87           C  
ATOM    651  CB  ASN A  43       5.982 -16.366 -21.956  1.00 88.87           C  
ATOM    652  HB2 ASN A  43       5.614 -16.982 -21.135  1.00 88.87           H  
ATOM    653  HB3 ASN A  43       6.054 -16.994 -22.844  1.00 88.87           H  
ATOM    654  O   ASN A  43       7.913 -17.765 -20.324  1.00 88.87           O  
ATOM    655  CG  ASN A  43       4.957 -15.270 -22.183  1.00 88.87           C  
ATOM    656  ND2 ASN A  43       3.859 -15.566 -22.832  1.00 88.87           N  
ATOM    657 HD21 ASN A  43       3.656 -16.516 -23.108  1.00 88.87           H  
ATOM    658 HD22 ASN A  43       3.145 -14.852 -22.856  1.00 88.87           H  
ATOM    659  OD1 ASN A  43       5.128 -14.138 -21.766  1.00 88.87           O  
ATOM    660  N   SER A  44       9.647 -16.735 -21.315  1.00 93.08           N  
ATOM    661  H   SER A  44       9.966 -15.924 -21.825  1.00 93.08           H  
ATOM    662  CA  SER A  44      10.658 -17.650 -20.786  1.00 93.08           C  
ATOM    663  HA  SER A  44      10.366 -18.663 -21.064  1.00 93.08           H  
ATOM    664  C   SER A  44      10.746 -17.520 -19.263  1.00 93.08           C  
ATOM    665  CB  SER A  44      12.028 -17.384 -21.411  1.00 93.08           C  
ATOM    666  HB2 SER A  44      12.306 -16.341 -21.263  1.00 93.08           H  
ATOM    667  HB3 SER A  44      11.985 -17.592 -22.481  1.00 93.08           H  
ATOM    668  O   SER A  44      10.960 -16.406 -18.765  1.00 93.08           O  
ATOM    669  OG  SER A  44      12.988 -18.225 -20.799  1.00 93.08           O  
ATOM    670  HG  SER A  44      13.829 -18.134 -21.254  1.00 93.08           H  
ATOM    671  N   PRO A  45      10.594 -18.626 -18.510  1.00 94.44           N  
ATOM    672  CA  PRO A  45      10.645 -18.561 -17.062  1.00 94.44           C  
ATOM    673  HA  PRO A  45       9.922 -17.795 -16.781  1.00 94.44           H  
ATOM    674  C   PRO A  45      12.029 -18.160 -16.541  1.00 94.44           C  
ATOM    675  CB  PRO A  45      10.184 -19.928 -16.550  1.00 94.44           C  
ATOM    676  HB2 PRO A  45       9.109 -19.904 -16.371  1.00 94.44           H  
ATOM    677  HB3 PRO A  45      10.712 -20.233 -15.646  1.00 94.44           H  
ATOM    678  O   PRO A  45      12.119 -17.391 -15.587  1.00 94.44           O  
ATOM    679  CG  PRO A  45      10.487 -20.858 -17.722  1.00 94.44           C  
ATOM    680  HG2 PRO A  45       9.820 -21.720 -17.732  1.00 94.44           H  
ATOM    681  HG3 PRO A  45      11.529 -21.171 -17.674  1.00 94.44           H  
ATOM    682  CD  PRO A  45      10.283 -19.976 -18.949  1.00 94.44           C  
ATOM    683  HD2 PRO A  45      10.950 -20.300 -19.749  1.00 94.44           H  
ATOM    684  HD3 PRO A  45       9.244 -20.023 -19.273  1.00 94.44           H  
ATOM    685  N   GLU A  46      13.088 -18.603 -17.225  1.00 94.72           N  
ATOM    686  H   GLU A  46      12.932 -19.235 -17.996  1.00 94.72           H  
ATOM    687  CA  GLU A  46      14.476 -18.265 -16.894  1.00 94.72           C  
ATOM    688  HA  GLU A  46      14.689 -18.571 -15.870  1.00 94.72           H  
ATOM    689  C   GLU A  46      14.702 -16.751 -16.977  1.00 94.72           C  
ATOM    690  CB  GLU A  46      15.442 -19.000 -17.845  1.00 94.72           C  
ATOM    691  HB2 GLU A  46      16.452 -18.650 -17.635  1.00 94.72           H  
ATOM    692  HB3 GLU A  46      15.196 -18.748 -18.877  1.00 94.72           H  
ATOM    693  O   GLU A  46      15.136 -16.131 -16.011  1.00 94.72           O  
ATOM    694  CG  GLU A  46      15.406 -20.528 -17.679  1.00 94.72           C  
ATOM    695  HG2 GLU A  46      15.657 -20.764 -16.644  1.00 94.72           H  
ATOM    696  HG3 GLU A  46      14.397 -20.886 -17.884  1.00 94.72           H  
ATOM    697  CD  GLU A  46      16.399 -21.282 -18.577  1.00 94.72           C  
ATOM    698  OE1 GLU A  46      16.254 -22.511 -18.729  1.00 94.72           O  
ATOM    699  OE2 GLU A  46      17.412 -20.702 -19.029  1.00 94.72           O  
ATOM    700  N   LEU A  47      14.309 -16.139 -18.099  1.00 94.58           N  
ATOM    701  H   LEU A  47      13.915 -16.711 -18.832  1.00 94.58           H  
ATOM    702  CA  LEU A  47      14.464 -14.702 -18.329  1.00 94.58           C  
ATOM    703  HA  LEU A  47      15.518 -14.444 -18.233  1.00 94.58           H  
ATOM    704  C   LEU A  47      13.679 -13.868 -17.309  1.00 94.58           C  
ATOM    705  CB  LEU A  47      13.984 -14.406 -19.757  1.00 94.58           C  
ATOM    706  HB2 LEU A  47      14.609 -14.955 -20.461  1.00 94.58           H  
ATOM    707  HB3 LEU A  47      12.961 -14.771 -19.847  1.00 94.58           H  
ATOM    708  O   LEU A  47      14.191 -12.881 -16.783  1.00 94.58           O  
ATOM    709  CG  LEU A  47      13.989 -12.916 -20.134  1.00 94.58           C  
ATOM    710  HG  LEU A  47      13.381 -12.349 -19.429  1.00 94.58           H  
ATOM    711  CD1 LEU A  47      15.398 -12.330 -20.164  1.00 94.58           C  
ATOM    712 HD11 LEU A  47      16.031 -12.913 -20.833  1.00 94.58           H  
ATOM    713 HD12 LEU A  47      15.819 -12.347 -19.159  1.00 94.58           H  
ATOM    714 HD13 LEU A  47      15.354 -11.296 -20.505  1.00 94.58           H  
ATOM    715  CD2 LEU A  47      13.340 -12.778 -21.507  1.00 94.58           C  
ATOM    716 HD21 LEU A  47      13.960 -13.252 -22.267  1.00 94.58           H  
ATOM    717 HD22 LEU A  47      13.227 -11.718 -21.732  1.00 94.58           H  
ATOM    718 HD23 LEU A  47      12.346 -13.226 -21.486  1.00 94.58           H  
ATOM    719  N   ARG A  48      12.428 -14.252 -17.021  1.00 95.16           N  
ATOM    720  H   ARG A  48      12.073 -15.082 -17.475  1.00 95.16           H  
ATOM    721  CA  ARG A  48      11.598 -13.567 -16.017  1.00 95.16           C  
ATOM    722  HA  ARG A  48      11.538 -12.504 -16.249  1.00 95.16           H  
ATOM    723  C   ARG A  48      12.214 -13.656 -14.625  1.00 95.16           C  
ATOM    724  CB  ARG A  48      10.193 -14.174 -15.992  1.00 95.16           C  
ATOM    725  HB2 ARG A  48      10.279 -15.260 -15.977  1.00 95.16           H  
ATOM    726  HB3 ARG A  48       9.690 -13.849 -15.082  1.00 95.16           H  
ATOM    727  O   ARG A  48      12.188 -12.672 -13.885  1.00 95.16           O  
ATOM    728  CG  ARG A  48       9.341 -13.748 -17.190  1.00 95.16           C  
ATOM    729  HG2 ARG A  48       9.326 -12.658 -17.221  1.00 95.16           H  
ATOM    730  HG3 ARG A  48       9.771 -14.130 -18.116  1.00 95.16           H  
ATOM    731  CD  ARG A  48       7.911 -14.270 -17.016  1.00 95.16           C  
ATOM    732  HD2 ARG A  48       7.946 -15.358 -16.951  1.00 95.16           H  
ATOM    733  HD3 ARG A  48       7.517 -13.877 -16.079  1.00 95.16           H  
ATOM    734  NE  ARG A  48       7.035 -13.901 -18.144  1.00 95.16           N  
ATOM    735  HE  ARG A  48       7.461 -13.859 -19.058  1.00 95.16           H  
ATOM    736  NH1 ARG A  48       5.106 -13.456 -16.947  1.00 95.16           N  
ATOM    737 HH11 ARG A  48       4.220 -12.972 -16.927  1.00 95.16           H  
ATOM    738 HH12 ARG A  48       5.603 -13.503 -16.069  1.00 95.16           H  
ATOM    739  NH2 ARG A  48       5.088 -13.340 -19.161  1.00 95.16           N  
ATOM    740 HH21 ARG A  48       5.468 -13.480 -20.086  1.00 95.16           H  
ATOM    741 HH22 ARG A  48       4.153 -12.959 -19.132  1.00 95.16           H  
ATOM    742  CZ  ARG A  48       5.753 -13.580 -18.073  1.00 95.16           C  
ATOM    743  N   TRP A  49      12.782 -14.807 -14.271  1.00 96.14           N  
ATOM    744  H   TRP A  49      12.769 -15.583 -14.918  1.00 96.14           H  
ATOM    745  CA  TRP A  49      13.464 -14.979 -12.995  1.00 96.14           C  
ATOM    746  HA  TRP A  49      12.798 -14.640 -12.201  1.00 96.14           H  
ATOM    747  C   TRP A  49      14.730 -14.127 -12.901  1.00 96.14           C  
ATOM    748  CB  TRP A  49      13.785 -16.454 -12.763  1.00 96.14           C  
ATOM    749  HB2 TRP A  49      12.868 -17.040 -12.817  1.00 96.14           H  
ATOM    750  HB3 TRP A  49      14.452 -16.810 -13.549  1.00 96.14           H  
ATOM    751  O   TRP A  49      14.890 -13.382 -11.938  1.00 96.14           O  
ATOM    752  CG  TRP A  49      14.415 -16.707 -11.436  1.00 96.14           C  
ATOM    753  CD1 TRP A  49      15.621 -17.276 -11.232  1.00 96.14           C  
ATOM    754  HD1 TRP A  49      16.283 -17.625 -12.011  1.00 96.14           H  
ATOM    755  CD2 TRP A  49      13.906 -16.354 -10.113  1.00 96.14           C  
ATOM    756  CE2 TRP A  49      14.860 -16.777  -9.140  1.00 96.14           C  
ATOM    757  CE3 TRP A  49      12.726 -15.740  -9.637  1.00 96.14           C  
ATOM    758  HE3 TRP A  49      11.970 -15.419 -10.338  1.00 96.14           H  
ATOM    759  NE1 TRP A  49      15.873 -17.348  -9.879  1.00 96.14           N  
ATOM    760  HE1 TRP A  49      16.691 -17.810  -9.507  1.00 96.14           H  
ATOM    761  CH2 TRP A  49      13.478 -15.970  -7.326  1.00 96.14           C  
ATOM    762  HH2 TRP A  49      13.309 -15.816  -6.270  1.00 96.14           H  
ATOM    763  CZ2 TRP A  49      14.656 -16.596  -7.766  1.00 96.14           C  
ATOM    764  HZ2 TRP A  49      15.402 -16.927  -7.059  1.00 96.14           H  
ATOM    765  CZ3 TRP A  49      12.519 -15.543  -8.260  1.00 96.14           C  
ATOM    766  HZ3 TRP A  49      11.610 -15.068  -7.922  1.00 96.14           H  
ATOM    767  N   GLU A  50      15.586 -14.151 -13.923  1.00 95.46           N  
ATOM    768  H   GLU A  50      15.419 -14.787 -14.690  1.00 95.46           H  
ATOM    769  CA  GLU A  50      16.786 -13.308 -13.971  1.00 95.46           C  
ATOM    770  HA  GLU A  50      17.428 -13.539 -13.122  1.00 95.46           H  
ATOM    771  C   GLU A  50      16.438 -11.818 -13.890  1.00 95.46           C  
ATOM    772  CB  GLU A  50      17.563 -13.569 -15.264  1.00 95.46           C  
ATOM    773  HB2 GLU A  50      18.344 -12.813 -15.347  1.00 95.46           H  
ATOM    774  HB3 GLU A  50      16.884 -13.470 -16.111  1.00 95.46           H  
ATOM    775  O   GLU A  50      17.107 -11.062 -13.186  1.00 95.46           O  
ATOM    776  CG  GLU A  50      18.243 -14.943 -15.293  1.00 95.46           C  
ATOM    777  HG2 GLU A  50      18.924 -15.002 -14.444  1.00 95.46           H  
ATOM    778  HG3 GLU A  50      17.502 -15.733 -15.174  1.00 95.46           H  
ATOM    779  CD  GLU A  50      19.027 -15.172 -16.594  1.00 95.46           C  
ATOM    780  OE1 GLU A  50      20.036 -15.910 -16.528  1.00 95.46           O  
ATOM    781  OE2 GLU A  50      18.641 -14.595 -17.638  1.00 95.46           O  
ATOM    782  N   LEU A  51      15.356 -11.396 -14.549  1.00 95.98           N  
ATOM    783  H   LEU A  51      14.886 -12.044 -15.165  1.00 95.98           H  
ATOM    784  CA  LEU A  51      14.890 -10.015 -14.490  1.00 95.98           C  
ATOM    785  HA  LEU A  51      15.764  -9.388 -14.665  1.00 95.98           H  
ATOM    786  C   LEU A  51      14.319  -9.643 -13.112  1.00 95.98           C  
ATOM    787  CB  LEU A  51      13.870  -9.797 -15.618  1.00 95.98           C  
ATOM    788  HB2 LEU A  51      12.952 -10.331 -15.372  1.00 95.98           H  
ATOM    789  HB3 LEU A  51      14.269 -10.214 -16.542  1.00 95.98           H  
ATOM    790  O   LEU A  51      14.506  -8.519 -12.646  1.00 95.98           O  
ATOM    791  CG  LEU A  51      13.553  -8.315 -15.859  1.00 95.98           C  
ATOM    792  HG  LEU A  51      13.174  -7.862 -14.943  1.00 95.98           H  
ATOM    793  CD1 LEU A  51      14.791  -7.550 -16.333  1.00 95.98           C  
ATOM    794 HD11 LEU A  51      14.515  -6.516 -16.539  1.00 95.98           H  
ATOM    795 HD12 LEU A  51      15.554  -7.524 -15.555  1.00 95.98           H  
ATOM    796 HD13 LEU A  51      15.202  -8.009 -17.232  1.00 95.98           H  
ATOM    797  CD2 LEU A  51      12.476  -8.199 -16.935  1.00 95.98           C  
ATOM    798 HD21 LEU A  51      12.854  -8.568 -17.889  1.00 95.98           H  
ATOM    799 HD22 LEU A  51      11.609  -8.789 -16.637  1.00 95.98           H  
ATOM    800 HD23 LEU A  51      12.177  -7.156 -17.038  1.00 95.98           H  
ATOM    801  N   THR A  52      13.674 -10.597 -12.436  1.00 96.84           N  
ATOM    802  H   THR A  52      13.569 -11.496 -12.883  1.00 96.84           H  
ATOM    803  CA  THR A  52      13.228 -10.446 -11.042  1.00 96.84           C  
ATOM    804  HA  THR A  52      12.594  -9.563 -10.966  1.00 96.84           H  
ATOM    805  C   THR A  52      14.433 -10.236 -10.125  1.00 96.84           C  
ATOM    806  CB  THR A  52      12.408 -11.665 -10.581  1.00 96.84           C  
ATOM    807  HB  THR A  52      13.032 -12.559 -10.590  1.00 96.84           H  
ATOM    808  O   THR A  52      14.461  -9.269  -9.367  1.00 96.84           O  
ATOM    809  CG2 THR A  52      11.829 -11.498  -9.177  1.00 96.84           C  
ATOM    810 HG21 THR A  52      12.625 -11.341  -8.449  1.00 96.84           H  
ATOM    811 HG22 THR A  52      11.282 -12.402  -8.908  1.00 96.84           H  
ATOM    812 HG23 THR A  52      11.141 -10.653  -9.158  1.00 96.84           H  
ATOM    813  OG1 THR A  52      11.307 -11.865 -11.436  1.00 96.84           O  
ATOM    814  HG1 THR A  52      11.636 -12.079 -12.312  1.00 96.84           H  
ATOM    815  N   LEU A  53      15.468 -11.079 -10.235  1.00 96.25           N  
ATOM    816  H   LEU A  53      15.396 -11.840 -10.895  1.00 96.25           H  
ATOM    817  CA  LEU A  53      16.708 -10.946  -9.459  1.00 96.25           C  
ATOM    818  HA  LEU A  53      16.468 -10.961  -8.396  1.00 96.25           H  
ATOM    819  C   LEU A  53      17.413  -9.611  -9.725  1.00 96.25           C  
ATOM    820  CB  LEU A  53      17.657 -12.112  -9.787  1.00 96.25           C  
ATOM    821  HB2 LEU A  53      18.612 -11.917  -9.300  1.00 96.25           H  
ATOM    822  HB3 LEU A  53      17.837 -12.127 -10.862  1.00 96.25           H  
ATOM    823  O   LEU A  53      17.813  -8.926  -8.784  1.00 96.25           O  
ATOM    824  CG  LEU A  53      17.175 -13.508  -9.355  1.00 96.25           C  
ATOM    825  HG  LEU A  53      16.235 -13.756  -9.848  1.00 96.25           H  
ATOM    826  CD1 LEU A  53      18.227 -14.542  -9.753  1.00 96.25           C  
ATOM    827 HD11 LEU A  53      19.181 -14.317  -9.276  1.00 96.25           H  
ATOM    828 HD12 LEU A  53      17.907 -15.536  -9.443  1.00 96.25           H  
ATOM    829 HD13 LEU A  53      18.351 -14.541 -10.836  1.00 96.25           H  
ATOM    830  CD2 LEU A  53      16.967 -13.594  -7.847  1.00 96.25           C  
ATOM    831 HD21 LEU A  53      16.110 -12.985  -7.558  1.00 96.25           H  
ATOM    832 HD22 LEU A  53      16.756 -14.629  -7.576  1.00 96.25           H  
ATOM    833 HD23 LEU A  53      17.867 -13.255  -7.335  1.00 96.25           H  
ATOM    834  N   PHE A  54      17.503  -9.210 -10.994  1.00 95.96           N  
ATOM    835  H   PHE A  54      17.198  -9.843 -11.720  1.00 95.96           H  
ATOM    836  CA  PHE A  54      18.050  -7.917 -11.391  1.00 95.96           C  
ATOM    837  HA  PHE A  54      19.093  -7.860 -11.081  1.00 95.96           H  
ATOM    838  C   PHE A  54      17.310  -6.756 -10.714  1.00 95.96           C  
ATOM    839  CB  PHE A  54      17.985  -7.808 -12.918  1.00 95.96           C  
ATOM    840  HB2 PHE A  54      17.001  -8.129 -13.262  1.00 95.96           H  
ATOM    841  HB3 PHE A  54      18.720  -8.490 -13.345  1.00 95.96           H  
ATOM    842  O   PHE A  54      17.940  -5.876 -10.128  1.00 95.96           O  
ATOM    843  CG  PHE A  54      18.237  -6.411 -13.439  1.00 95.96           C  
ATOM    844  CD1 PHE A  54      17.156  -5.576 -13.774  1.00 95.96           C  
ATOM    845  HD1 PHE A  54      16.143  -5.938 -13.684  1.00 95.96           H  
ATOM    846  CD2 PHE A  54      19.551  -5.927 -13.533  1.00 95.96           C  
ATOM    847  HD2 PHE A  54      20.371  -6.576 -13.265  1.00 95.96           H  
ATOM    848  CE1 PHE A  54      17.397  -4.263 -14.203  1.00 95.96           C  
ATOM    849  HE1 PHE A  54      16.561  -3.622 -14.442  1.00 95.96           H  
ATOM    850  CE2 PHE A  54      19.794  -4.612 -13.969  1.00 95.96           C  
ATOM    851  HE2 PHE A  54      20.808  -4.246 -14.038  1.00 95.96           H  
ATOM    852  CZ  PHE A  54      18.712  -3.782 -14.312  1.00 95.96           C  
ATOM    853  HZ  PHE A  54      18.883  -2.771 -14.653  1.00 95.96           H  
ATOM    854  N   ALA A  55      15.976  -6.758 -10.738  1.00 97.15           N  
ATOM    855  H   ALA A  55      15.494  -7.500 -11.224  1.00 97.15           H  
ATOM    856  CA  ALA A  55      15.191  -5.690 -10.131  1.00 97.15           C  
ATOM    857  HA  ALA A  55      15.575  -4.738 -10.499  1.00 97.15           H  
ATOM    858  C   ALA A  55      15.319  -5.661  -8.593  1.00 97.15           C  
ATOM    859  CB  ALA A  55      13.751  -5.829 -10.619  1.00 97.15           C  
ATOM    860  HB1 ALA A  55      13.333  -6.776 -10.276  1.00 97.15           H  
ATOM    861  HB2 ALA A  55      13.725  -5.807 -11.708  1.00 97.15           H  
ATOM    862  HB3 ALA A  55      13.164  -4.994 -10.237  1.00 97.15           H  
ATOM    863  O   ALA A  55      15.425  -4.576  -8.012  1.00 97.15           O  
ATOM    864  N   LEU A  56      15.403  -6.827  -7.933  1.00 97.05           N  
ATOM    865  H   LEU A  56      15.300  -7.682  -8.461  1.00 97.05           H  
ATOM    866  CA  LEU A  56      15.709  -6.916  -6.497  1.00 97.05           C  
ATOM    867  HA  LEU A  56      14.950  -6.366  -5.941  1.00 97.05           H  
ATOM    868  C   LEU A  56      17.068  -6.276  -6.168  1.00 97.05           C  
ATOM    869  CB  LEU A  56      15.720  -8.386  -6.031  1.00 97.05           C  
ATOM    870  HB2 LEU A  56      16.115  -8.412  -5.015  1.00 97.05           H  
ATOM    871  HB3 LEU A  56      16.413  -8.944  -6.660  1.00 97.05           H  
ATOM    872  O   LEU A  56      17.182  -5.559  -5.169  1.00 97.05           O  
ATOM    873  CG  LEU A  56      14.370  -9.123  -6.021  1.00 97.05           C  
ATOM    874  HG  LEU A  56      13.903  -9.076  -7.005  1.00 97.05           H  
ATOM    875  CD1 LEU A  56      14.599 -10.589  -5.657  1.00 97.05           C  
ATOM    876 HD11 LEU A  56      15.276 -11.044  -6.379  1.00 97.05           H  
ATOM    877 HD12 LEU A  56      13.650 -11.124  -5.683  1.00 97.05           H  
ATOM    878 HD13 LEU A  56      15.024 -10.669  -4.656  1.00 97.05           H  
ATOM    879  CD2 LEU A  56      13.393  -8.543  -5.007  1.00 97.05           C  
ATOM    880 HD21 LEU A  56      13.844  -8.506  -4.015  1.00 97.05           H  
ATOM    881 HD22 LEU A  56      12.492  -9.155  -4.966  1.00 97.05           H  
ATOM    882 HD23 LEU A  56      13.101  -7.543  -5.327  1.00 97.05           H  
ATOM    883  N   ASP A  57      18.083  -6.514  -7.002  1.00 95.29           N  
ATOM    884  H   ASP A  57      17.925  -7.143  -7.776  1.00 95.29           H  
ATOM    885  CA  ASP A  57      19.433  -5.978  -6.819  1.00 95.29           C  
ATOM    886  HA  ASP A  57      19.727  -6.134  -5.782  1.00 95.29           H  
ATOM    887  C   ASP A  57      19.523  -4.470  -7.067  1.00 95.29           C  
ATOM    888  CB  ASP A  57      20.430  -6.731  -7.708  1.00 95.29           C  
ATOM    889  HB2 ASP A  57      21.347  -6.144  -7.764  1.00 95.29           H  
ATOM    890  HB3 ASP A  57      20.023  -6.837  -8.713  1.00 95.29           H  
ATOM    891  O   ASP A  57      20.218  -3.764  -6.333  1.00 95.29           O  
ATOM    892  CG  ASP A  57      20.812  -8.100  -7.153  1.00 95.29           C  
ATOM    893  OD1 ASP A  57      20.680  -8.314  -5.925  1.00 95.29           O  
ATOM    894  OD2 ASP A  57      21.392  -8.913  -7.894  1.00 95.29           O  
ATOM    895  N   VAL A  58      18.784  -3.954  -8.050  1.00 96.16           N  
ATOM    896  H   VAL A  58      18.277  -4.593  -8.644  1.00 96.16           H  
ATOM    897  CA  VAL A  58      18.704  -2.512  -8.316  1.00 96.16           C  
ATOM    898  HA  VAL A  58      19.713  -2.128  -8.462  1.00 96.16           H  
ATOM    899  C   VAL A  58      18.116  -1.760  -7.118  1.00 96.16           C  
ATOM    900  CB  VAL A  58      17.899  -2.251  -9.601  1.00 96.16           C  
ATOM    901  HB  VAL A  58      16.967  -2.815  -9.562  1.00 96.16           H  
ATOM    902  O   VAL A  58      18.674  -0.740  -6.716  1.00 96.16           O  
ATOM    903  CG1 VAL A  58      17.557  -0.770  -9.796  1.00 96.16           C  
ATOM    904 HG11 VAL A  58      16.892  -0.422  -9.006  1.00 96.16           H  
ATOM    905 HG12 VAL A  58      18.466  -0.167  -9.800  1.00 96.16           H  
ATOM    906 HG13 VAL A  58      17.030  -0.654 -10.744  1.00 96.16           H  
ATOM    907  CG2 VAL A  58      18.696  -2.688 -10.838  1.00 96.16           C  
ATOM    908 HG21 VAL A  58      18.071  -2.598 -11.726  1.00 96.16           H  
ATOM    909 HG22 VAL A  58      19.585  -2.069 -10.956  1.00 96.16           H  
ATOM    910 HG23 VAL A  58      19.009  -3.728 -10.748  1.00 96.16           H  
ATOM    911  N   ILE A  59      17.035  -2.262  -6.510  1.00 96.31           N  
ATOM    912  H   ILE A  59      16.623  -3.104  -6.887  1.00 96.31           H  
ATOM    913  CA  ILE A  59      16.362  -1.591  -5.381  1.00 96.31           C  
ATOM    914  HA  ILE A  59      16.127  -0.568  -5.676  1.00 96.31           H  
ATOM    915  C   ILE A  59      17.284  -1.482  -4.160  1.00 96.31           C  
ATOM    916  CB  ILE A  59      15.028  -2.303  -5.058  1.00 96.31           C  
ATOM    917  HB  ILE A  59      15.209  -3.377  -5.017  1.00 96.31           H  
ATOM    918  O   ILE A  59      17.393  -0.406  -3.564  1.00 96.31           O  
ATOM    919  CG1 ILE A  59      14.030  -1.999  -6.197  1.00 96.31           C  
ATOM    920 HG12 ILE A  59      13.712  -0.958  -6.142  1.00 96.31           H  
ATOM    921 HG13 ILE A  59      14.517  -2.147  -7.160  1.00 96.31           H  
ATOM    922  CG2 ILE A  59      14.438  -1.864  -3.702  1.00 96.31           C  
ATOM    923 HG21 ILE A  59      13.488  -2.366  -3.515  1.00 96.31           H  
ATOM    924 HG22 ILE A  59      14.274  -0.787  -3.687  1.00 96.31           H  
ATOM    925 HG23 ILE A  59      15.100  -2.137  -2.880  1.00 96.31           H  
ATOM    926  CD1 ILE A  59      12.797  -2.899  -6.180  1.00 96.31           C  
ATOM    927 HD11 ILE A  59      12.194  -2.722  -5.289  1.00 96.31           H  
ATOM    928 HD12 ILE A  59      13.125  -3.939  -6.207  1.00 96.31           H  
ATOM    929 HD13 ILE A  59      12.190  -2.693  -7.061  1.00 96.31           H  
ATOM    930  N   ARG A  60      18.005  -2.561  -3.825  1.00 94.13           N  
ATOM    931  H   ARG A  60      17.875  -3.402  -4.369  1.00 94.13           H  
ATOM    932  CA  ARG A  60      18.945  -2.572  -2.689  1.00 94.13           C  
ATOM    933  HA  ARG A  60      18.482  -2.025  -1.867  1.00 94.13           H  
ATOM    934  C   ARG A  60      20.265  -1.847  -2.961  1.00 94.13           C  
ATOM    935  CB  ARG A  60      19.196  -4.008  -2.204  1.00 94.13           C  
ATOM    936  HB2 ARG A  60      18.235  -4.499  -2.048  1.00 94.13           H  
ATOM    937  HB3 ARG A  60      19.714  -3.964  -1.246  1.00 94.13           H  
ATOM    938  O   ARG A  60      21.059  -1.676  -2.040  1.00 94.13           O  
ATOM    939  CG  ARG A  60      20.042  -4.822  -3.192  1.00 94.13           C  
ATOM    940  HG2 ARG A  60      20.979  -4.303  -3.393  1.00 94.13           H  
ATOM    941  HG3 ARG A  60      19.478  -4.924  -4.119  1.00 94.13           H  
ATOM    942  CD  ARG A  60      20.375  -6.206  -2.640  1.00 94.13           C  
ATOM    943  HD2 ARG A  60      20.902  -6.081  -1.694  1.00 94.13           H  
ATOM    944  HD3 ARG A  60      19.443  -6.735  -2.442  1.00 94.13           H  
ATOM    945  NE  ARG A  60      21.185  -6.993  -3.589  1.00 94.13           N  
ATOM    946  HE  ARG A  60      20.779  -7.202  -4.489  1.00 94.13           H  
ATOM    947  NH1 ARG A  60      22.876  -7.671  -2.191  1.00 94.13           N  
ATOM    948 HH11 ARG A  60      23.416  -8.464  -1.878  1.00 94.13           H  
ATOM    949 HH12 ARG A  60      22.698  -6.912  -1.549  1.00 94.13           H  
ATOM    950  NH2 ARG A  60      22.725  -8.524  -4.225  1.00 94.13           N  
ATOM    951 HH21 ARG A  60      23.547  -9.088  -4.067  1.00 94.13           H  
ATOM    952 HH22 ARG A  60      22.166  -8.624  -5.060  1.00 94.13           H  
ATOM    953  CZ  ARG A  60      22.262  -7.705  -3.332  1.00 94.13           C  
ATOM    954  N   SER A  61      20.551  -1.474  -4.210  1.00 94.11           N  
ATOM    955  H   SER A  61      19.874  -1.648  -4.940  1.00 94.11           H  
ATOM    956  CA  SER A  61      21.801  -0.798  -4.546  1.00 94.11           C  
ATOM    957  HA  SER A  61      22.618  -1.365  -4.099  1.00 94.11           H  
ATOM    958  C   SER A  61      21.791   0.640  -4.019  1.00 94.11           C  
ATOM    959  CB  SER A  61      22.040  -0.763  -6.051  1.00 94.11           C  
ATOM    960  HB2 SER A  61      21.946  -1.760  -6.482  1.00 94.11           H  
ATOM    961  HB3 SER A  61      21.292  -0.123  -6.518  1.00 94.11           H  
ATOM    962  O   SER A  61      20.897   1.414  -4.375  1.00 94.11           O  
ATOM    963  OG  SER A  61      23.337  -0.239  -6.292  1.00 94.11           O  
ATOM    964  HG  SER A  61      23.842  -0.903  -6.767  1.00 94.11           H  
ATOM    965  N   PRO A  62      22.796   1.066  -3.235  1.00 91.94           N  
ATOM    966  CA  PRO A  62      22.916   2.467  -2.837  1.00 91.94           C  
ATOM    967  HA  PRO A  62      21.960   2.840  -2.470  1.00 91.94           H  
ATOM    968  C   PRO A  62      23.369   3.373  -3.991  1.00 91.94           C  
ATOM    969  CB  PRO A  62      23.923   2.464  -1.688  1.00 91.94           C  
ATOM    970  HB2 PRO A  62      23.395   2.295  -0.750  1.00 91.94           H  
ATOM    971  HB3 PRO A  62      24.497   3.389  -1.635  1.00 91.94           H  
ATOM    972  O   PRO A  62      23.208   4.585  -3.911  1.00 91.94           O  
ATOM    973  CG  PRO A  62      24.810   1.260  -1.991  1.00 91.94           C  
ATOM    974  HG2 PRO A  62      25.594   1.543  -2.693  1.00 91.94           H  
ATOM    975  HG3 PRO A  62      25.234   0.865  -1.069  1.00 91.94           H  
ATOM    976  CD  PRO A  62      23.862   0.263  -2.653  1.00 91.94           C  
ATOM    977  HD2 PRO A  62      23.444  -0.405  -1.899  1.00 91.94           H  
ATOM    978  HD3 PRO A  62      24.397  -0.310  -3.410  1.00 91.94           H  
ATOM    979  N   SER A  63      23.935   2.813  -5.067  1.00 92.87           N  
ATOM    980  H   SER A  63      24.028   1.808  -5.095  1.00 92.87           H  
ATOM    981  CA  SER A  63      24.373   3.588  -6.239  1.00 92.87           C  
ATOM    982  HA  SER A  63      24.660   4.589  -5.918  1.00 92.87           H  
ATOM    983  C   SER A  63      23.282   3.763  -7.294  1.00 92.87           C  
ATOM    984  CB  SER A  63      25.586   2.938  -6.902  1.00 92.87           C  
ATOM    985  HB2 SER A  63      25.279   2.012  -7.388  1.00 92.87           H  
ATOM    986  HB3 SER A  63      25.987   3.613  -7.658  1.00 92.87           H  
ATOM    987  O   SER A  63      23.480   4.521  -8.243  1.00 92.87           O  
ATOM    988  OG  SER A  63      26.584   2.661  -5.941  1.00 92.87           O  
ATOM    989  HG  SER A  63      26.669   3.432  -5.375  1.00 92.87           H  
ATOM    990  N   ALA A  64      22.158   3.051  -7.174  1.00 93.77           N  
ATOM    991  H   ALA A  64      22.020   2.483  -6.350  1.00 93.77           H  
ATOM    992  CA  ALA A  64      21.033   3.221  -8.081  1.00 93.77           C  
ATOM    993  HA  ALA A  64      21.405   3.219  -9.105  1.00 93.77           H  
ATOM    994  C   ALA A  64      20.339   4.561  -7.818  1.00 93.77           C  
ATOM    995  CB  ALA A  64      20.052   2.054  -7.932  1.00 93.77           C  
ATOM    996  HB1 ALA A  64      19.733   1.963  -6.893  1.00 93.77           H  
ATOM    997  HB2 ALA A  64      19.173   2.229  -8.552  1.00 93.77           H  
ATOM    998  HB3 ALA A  64      20.517   1.120  -8.245  1.00 93.77           H  
ATOM    999  O   ALA A  64      19.947   4.857  -6.688  1.00 93.77           O  
ATOM   1000  N   ALA A  65      20.138   5.340  -8.881  1.00 93.28           N  
ATOM   1001  H   ALA A  65      20.509   5.052  -9.775  1.00 93.28           H  
ATOM   1002  CA  ALA A  65      19.292   6.525  -8.830  1.00 93.28           C  
ATOM   1003  HA  ALA A  65      19.682   7.199  -8.067  1.00 93.28           H  
ATOM   1004  C   ALA A  65      17.852   6.146  -8.449  1.00 93.28           C  
ATOM   1005  CB  ALA A  65      19.341   7.232 -10.190  1.00 93.28           C  
ATOM   1006  HB1 ALA A  65      18.946   6.577 -10.966  1.00 93.28           H  
ATOM   1007  HB2 ALA A  65      18.737   8.139 -10.152  1.00 93.28           H  
ATOM   1008  HB3 ALA A  65      20.369   7.504 -10.428  1.00 93.28           H  
ATOM   1009  O   ALA A  65      17.370   5.071  -8.815  1.00 93.28           O  
ATOM   1010  N   GLU A  66      17.145   7.052  -7.777  1.00 92.63           N  
ATOM   1011  H   GLU A  66      17.593   7.903  -7.470  1.00 92.63           H  
ATOM   1012  CA  GLU A  66      15.761   6.833  -7.342  1.00 92.63           C  
ATOM   1013  HA  GLU A  66      15.734   6.013  -6.625  1.00 92.63           H  
ATOM   1014  C   GLU A  66      14.837   6.464  -8.511  1.00 92.63           C  
ATOM   1015  CB  GLU A  66      15.282   8.102  -6.637  1.00 92.63           C  
ATOM   1016  HB2 GLU A  66      16.014   8.369  -5.874  1.00 92.63           H  
ATOM   1017  HB3 GLU A  66      15.222   8.912  -7.365  1.00 92.63           H  
ATOM   1018  O   GLU A  66      14.110   5.477  -8.436  1.00 92.63           O  
ATOM   1019  CG  GLU A  66      13.917   7.906  -5.965  1.00 92.63           C  
ATOM   1020  HG2 GLU A  66      13.191   7.600  -6.719  1.00 92.63           H  
ATOM   1021  HG3 GLU A  66      14.001   7.106  -5.230  1.00 92.63           H  
ATOM   1022  CD  GLU A  66      13.416   9.185  -5.284  1.00 92.63           C  
ATOM   1023  OE1 GLU A  66      12.240   9.161  -4.865  1.00 92.63           O  
ATOM   1024  OE2 GLU A  66      14.194  10.166  -5.232  1.00 92.63           O  
ATOM   1025  N   SER A  67      14.956   7.155  -9.651  1.00 93.91           N  
ATOM   1026  H   SER A  67      15.580   7.949  -9.667  1.00 93.91           H  
ATOM   1027  CA  SER A  67      14.204   6.833 -10.873  1.00 93.91           C  
ATOM   1028  HA  SER A  67      13.140   6.931 -10.660  1.00 93.91           H  
ATOM   1029  C   SER A  67      14.447   5.406 -11.369  1.00 93.91           C  
ATOM   1030  CB  SER A  67      14.567   7.824 -11.982  1.00 93.91           C  
ATOM   1031  HB2 SER A  67      14.315   8.831 -11.650  1.00 93.91           H  
ATOM   1032  HB3 SER A  67      13.986   7.596 -12.875  1.00 93.91           H  
ATOM   1033  O   SER A  67      13.540   4.772 -11.908  1.00 93.91           O  
ATOM   1034  OG  SER A  67      15.949   7.774 -12.300  1.00 93.91           O  
ATOM   1035  HG  SER A  67      16.104   8.438 -12.976  1.00 93.91           H  
ATOM   1036  N   MET A  68      15.652   4.865 -11.160  1.00 95.23           N  
ATOM   1037  H   MET A  68      16.325   5.398 -10.628  1.00 95.23           H  
ATOM   1038  CA  MET A  68      15.964   3.487 -11.518  1.00 95.23           C  
ATOM   1039  HA  MET A  68      15.503   3.319 -12.492  1.00 95.23           H  
ATOM   1040  C   MET A  68      15.355   2.493 -10.522  1.00 95.23           C  
ATOM   1041  CB  MET A  68      17.479   3.301 -11.671  1.00 95.23           C  
ATOM   1042  HB2 MET A  68      17.952   3.326 -10.689  1.00 95.23           H  
ATOM   1043  HB3 MET A  68      17.882   4.118 -12.269  1.00 95.23           H  
ATOM   1044  O   MET A  68      14.840   1.453 -10.929  1.00 95.23           O  
ATOM   1045  CG  MET A  68      17.838   1.979 -12.359  1.00 95.23           C  
ATOM   1046  HG2 MET A  68      17.463   1.149 -11.760  1.00 95.23           H  
ATOM   1047  HG3 MET A  68      18.925   1.903 -12.376  1.00 95.23           H  
ATOM   1048  SD  MET A  68      17.248   1.777 -14.069  1.00 95.23           S  
ATOM   1049  CE  MET A  68      15.611   1.013 -13.827  1.00 95.23           C  
ATOM   1050  HE1 MET A  68      15.243   0.646 -14.785  1.00 95.23           H  
ATOM   1051  HE2 MET A  68      15.688   0.177 -13.132  1.00 95.23           H  
ATOM   1052  HE3 MET A  68      14.875   1.727 -13.460  1.00 95.23           H  
ATOM   1053  N   LYS A  69      15.343   2.828  -9.225  1.00 96.94           N  
ATOM   1054  H   LYS A  69      15.753   3.711  -8.956  1.00 96.94           H  
ATOM   1055  CA  LYS A  69      14.659   2.026  -8.201  1.00 96.94           C  
ATOM   1056  HA  LYS A  69      15.006   0.995  -8.264  1.00 96.94           H  
ATOM   1057  C   LYS A  69      13.148   1.979  -8.437  1.00 96.94           C  
ATOM   1058  CB  LYS A  69      14.965   2.552  -6.792  1.00 96.94           C  
ATOM   1059  HB2 LYS A  69      14.623   3.582  -6.693  1.00 96.94           H  
ATOM   1060  HB3 LYS A  69      14.404   1.943  -6.084  1.00 96.94           H  
ATOM   1061  O   LYS A  69      12.569   0.900  -8.381  1.00 96.94           O  
ATOM   1062  CG  LYS A  69      16.454   2.472  -6.426  1.00 96.94           C  
ATOM   1063  HG2 LYS A  69      16.830   1.474  -6.651  1.00 96.94           H  
ATOM   1064  HG3 LYS A  69      17.020   3.202  -7.004  1.00 96.94           H  
ATOM   1065  CD  LYS A  69      16.634   2.753  -4.930  1.00 96.94           C  
ATOM   1066  HD2 LYS A  69      16.065   2.011  -4.369  1.00 96.94           H  
ATOM   1067  HD3 LYS A  69      16.254   3.745  -4.687  1.00 96.94           H  
ATOM   1068  CE  LYS A  69      18.110   2.657  -4.541  1.00 96.94           C  
ATOM   1069  HE2 LYS A  69      18.548   1.807  -5.062  1.00 96.94           H  
ATOM   1070  HE3 LYS A  69      18.633   3.556  -4.867  1.00 96.94           H  
ATOM   1071  NZ  LYS A  69      18.272   2.443  -3.082  1.00 96.94           N  
ATOM   1072  HZ1 LYS A  69      19.252   2.354  -2.855  1.00 96.94           H  
ATOM   1073  HZ2 LYS A  69      17.838   1.569  -2.822  1.00 96.94           H  
ATOM   1074  HZ3 LYS A  69      17.852   3.176  -2.529  1.00 96.94           H  
ATOM   1075  N   VAL A  70      12.524   3.105  -8.790  1.00 96.73           N  
ATOM   1076  H   VAL A  70      13.052   3.966  -8.754  1.00 96.73           H  
ATOM   1077  CA  VAL A  70      11.096   3.168  -9.157  1.00 96.73           C  
ATOM   1078  HA  VAL A  70      10.503   2.764  -8.337  1.00 96.73           H  
ATOM   1079  C   VAL A  70      10.805   2.305 -10.390  1.00 96.73           C  
ATOM   1080  CB  VAL A  70      10.655   4.626  -9.390  1.00 96.73           C  
ATOM   1081  HB  VAL A  70      11.318   5.084 -10.123  1.00 96.73           H  
ATOM   1082  O   VAL A  70       9.854   1.526 -10.398  1.00 96.73           O  
ATOM   1083  CG1 VAL A  70       9.211   4.703  -9.904  1.00 96.73           C  
ATOM   1084 HG11 VAL A  70       9.146   4.310 -10.918  1.00 96.73           H  
ATOM   1085 HG12 VAL A  70       8.863   5.736  -9.906  1.00 96.73           H  
ATOM   1086 HG13 VAL A  70       8.551   4.117  -9.265  1.00 96.73           H  
ATOM   1087  CG2 VAL A  70      10.725   5.442  -8.096  1.00 96.73           C  
ATOM   1088 HG21 VAL A  70      11.735   5.444  -7.684  1.00 96.73           H  
ATOM   1089 HG22 VAL A  70      10.049   5.020  -7.352  1.00 96.73           H  
ATOM   1090 HG23 VAL A  70      10.440   6.476  -8.291  1.00 96.73           H  
ATOM   1091  N   GLY A  71      11.658   2.368 -11.415  1.00 96.69           N  
ATOM   1092  H   GLY A  71      12.404   3.048 -11.383  1.00 96.69           H  
ATOM   1093  CA  GLY A  71      11.532   1.513 -12.596  1.00 96.69           C  
ATOM   1094  HA2 GLY A  71      10.567   1.689 -13.071  1.00 96.69           H  
ATOM   1095  HA3 GLY A  71      12.332   1.796 -13.281  1.00 96.69           H  
ATOM   1096  C   GLY A  71      11.669   0.015 -12.296  1.00 96.69           C  
ATOM   1097  O   GLY A  71      10.916  -0.806 -12.827  1.00 96.69           O  
ATOM   1098  N   ALA A  72      12.585  -0.348 -11.394  1.00 97.47           N  
ATOM   1099  H   ALA A  72      13.195   0.361 -11.014  1.00 97.47           H  
ATOM   1100  CA  ALA A  72      12.722  -1.710 -10.886  1.00 97.47           C  
ATOM   1101  HA  ALA A  72      12.797  -2.394 -11.732  1.00 97.47           H  
ATOM   1102  C   ALA A  72      11.502  -2.147 -10.054  1.00 97.47           C  
ATOM   1103  CB  ALA A  72      14.025  -1.802 -10.089  1.00 97.47           C  
ATOM   1104  HB1 ALA A  72      14.134  -2.804  -9.675  1.00 97.47           H  
ATOM   1105  HB2 ALA A  72      14.868  -1.596 -10.749  1.00 97.47           H  
ATOM   1106  HB3 ALA A  72      14.022  -1.081  -9.271  1.00 97.47           H  
ATOM   1107  O   ALA A  72      11.056  -3.284 -10.192  1.00 97.47           O  
ATOM   1108  N   ALA A  73      10.902  -1.250  -9.267  1.00 97.73           N  
ATOM   1109  H   ALA A  73      11.334  -0.347  -9.137  1.00 97.73           H  
ATOM   1110  CA  ALA A  73       9.663  -1.532  -8.544  1.00 97.73           C  
ATOM   1111  HA  ALA A  73       9.812  -2.429  -7.942  1.00 97.73           H  
ATOM   1112  C   ALA A  73       8.497  -1.821  -9.502  1.00 97.73           C  
ATOM   1113  CB  ALA A  73       9.350  -0.375  -7.591  1.00 97.73           C  
ATOM   1114  HB1 ALA A  73       9.245   0.562  -8.137  1.00 97.73           H  
ATOM   1115  HB2 ALA A  73      10.152  -0.282  -6.859  1.00 97.73           H  
ATOM   1116  HB3 ALA A  73       8.415  -0.579  -7.069  1.00 97.73           H  
ATOM   1117  O   ALA A  73       7.822  -2.834  -9.338  1.00 97.73           O  
ATOM   1118  N   PHE A  74       8.300  -1.012 -10.550  1.00 97.57           N  
ATOM   1119  H   PHE A  74       8.843  -0.163 -10.614  1.00 97.57           H  
ATOM   1120  CA  PHE A  74       7.292  -1.297 -11.583  1.00 97.57           C  
ATOM   1121  HA  PHE A  74       6.313  -1.388 -11.113  1.00 97.57           H  
ATOM   1122  C   PHE A  74       7.543  -2.627 -12.296  1.00 97.57           C  
ATOM   1123  CB  PHE A  74       7.265  -0.164 -12.619  1.00 97.57           C  
ATOM   1124  HB2 PHE A  74       6.594  -0.458 -13.426  1.00 97.57           H  
ATOM   1125  HB3 PHE A  74       8.262  -0.061 -13.045  1.00 97.57           H  
ATOM   1126  O   PHE A  74       6.599  -3.367 -12.579  1.00 97.57           O  
ATOM   1127  CG  PHE A  74       6.800   1.193 -12.128  1.00 97.57           C  
ATOM   1128  CD1 PHE A  74       5.813   1.310 -11.131  1.00 97.57           C  
ATOM   1129  HD1 PHE A  74       5.385   0.436 -10.662  1.00 97.57           H  
ATOM   1130  CD2 PHE A  74       7.305   2.360 -12.732  1.00 97.57           C  
ATOM   1131  HD2 PHE A  74       8.074   2.287 -13.487  1.00 97.57           H  
ATOM   1132  CE1 PHE A  74       5.336   2.576 -10.764  1.00 97.57           C  
ATOM   1133  HE1 PHE A  74       4.537   2.665 -10.043  1.00 97.57           H  
ATOM   1134  CE2 PHE A  74       6.821   3.626 -12.364  1.00 97.57           C  
ATOM   1135  HE2 PHE A  74       7.204   4.517 -12.839  1.00 97.57           H  
ATOM   1136  CZ  PHE A  74       5.835   3.734 -11.372  1.00 97.57           C  
ATOM   1137  HZ  PHE A  74       5.445   4.702 -11.092  1.00 97.57           H  
ATOM   1138  N   THR A  75       8.813  -2.951 -12.548  1.00 97.13           N  
ATOM   1139  H   THR A  75       9.527  -2.287 -12.286  1.00 97.13           H  
ATOM   1140  CA  THR A  75       9.218  -4.241 -13.117  1.00 97.13           C  
ATOM   1141  HA  THR A  75       8.718  -4.382 -14.075  1.00 97.13           H  
ATOM   1142  C   THR A  75       8.789  -5.392 -12.202  1.00 97.13           C  
ATOM   1143  CB  THR A  75      10.734  -4.278 -13.370  1.00 97.13           C  
ATOM   1144  HB  THR A  75      11.262  -4.146 -12.425  1.00 97.13           H  
ATOM   1145  O   THR A  75       8.097  -6.295 -12.661  1.00 97.13           O  
ATOM   1146  CG2 THR A  75      11.194  -5.614 -13.953  1.00 97.13           C  
ATOM   1147 HG21 THR A  75      12.165  -5.495 -14.434  1.00 97.13           H  
ATOM   1148 HG22 THR A  75      11.291  -6.346 -13.151  1.00 97.13           H  
ATOM   1149 HG23 THR A  75      10.468  -5.981 -14.678  1.00 97.13           H  
ATOM   1150  OG1 THR A  75      11.130  -3.214 -14.219  1.00 97.13           O  
ATOM   1151  HG1 THR A  75      10.974  -2.397 -13.740  1.00 97.13           H  
ATOM   1152  N   LEU A  76       9.118  -5.336 -10.905  1.00 97.40           N  
ATOM   1153  H   LEU A  76       9.664  -4.553 -10.577  1.00 97.40           H  
ATOM   1154  CA  LEU A  76       8.743  -6.372  -9.935  1.00 97.40           C  
ATOM   1155  HA  LEU A  76       9.080  -7.341 -10.304  1.00 97.40           H  
ATOM   1156  C   LEU A  76       7.231  -6.499  -9.757  1.00 97.40           C  
ATOM   1157  CB  LEU A  76       9.384  -6.089  -8.565  1.00 97.40           C  
ATOM   1158  HB2 LEU A  76       8.887  -6.703  -7.814  1.00 97.40           H  
ATOM   1159  HB3 LEU A  76       9.209  -5.045  -8.305  1.00 97.40           H  
ATOM   1160  O   LEU A  76       6.719  -7.604  -9.824  1.00 97.40           O  
ATOM   1161  CG  LEU A  76      10.885  -6.384  -8.495  1.00 97.40           C  
ATOM   1162  HG  LEU A  76      11.387  -5.805  -9.270  1.00 97.40           H  
ATOM   1163  CD1 LEU A  76      11.425  -5.957  -7.136  1.00 97.40           C  
ATOM   1164 HD11 LEU A  76      12.512  -6.033  -7.139  1.00 97.40           H  
ATOM   1165 HD12 LEU A  76      11.131  -4.925  -6.942  1.00 97.40           H  
ATOM   1166 HD13 LEU A  76      11.014  -6.593  -6.352  1.00 97.40           H  
ATOM   1167  CD2 LEU A  76      11.206  -7.868  -8.676  1.00 97.40           C  
ATOM   1168 HD21 LEU A  76      10.976  -8.182  -9.694  1.00 97.40           H  
ATOM   1169 HD22 LEU A  76      12.267  -8.041  -8.496  1.00 97.40           H  
ATOM   1170 HD23 LEU A  76      10.624  -8.465  -7.973  1.00 97.40           H  
ATOM   1171  N   ILE A  77       6.520  -5.386  -9.559  1.00 96.67           N  
ATOM   1172  H   ILE A  77       7.020  -4.510  -9.517  1.00 96.67           H  
ATOM   1173  CA  ILE A  77       5.076  -5.377  -9.265  1.00 96.67           C  
ATOM   1174  HA  ILE A  77       4.883  -6.056  -8.435  1.00 96.67           H  
ATOM   1175  C   ILE A  77       4.248  -5.897 -10.450  1.00 96.67           C  
ATOM   1176  CB  ILE A  77       4.652  -3.946  -8.843  1.00 96.67           C  
ATOM   1177  HB  ILE A  77       5.017  -3.252  -9.600  1.00 96.67           H  
ATOM   1178  O   ILE A  77       3.131  -6.370 -10.265  1.00 96.67           O  
ATOM   1179  CG1 ILE A  77       5.281  -3.572  -7.479  1.00 96.67           C  
ATOM   1180 HG12 ILE A  77       6.317  -3.910  -7.438  1.00 96.67           H  
ATOM   1181 HG13 ILE A  77       4.743  -4.081  -6.679  1.00 96.67           H  
ATOM   1182  CG2 ILE A  77       3.122  -3.779  -8.750  1.00 96.67           C  
ATOM   1183 HG21 ILE A  77       2.707  -4.509  -8.054  1.00 96.67           H  
ATOM   1184 HG22 ILE A  77       2.663  -3.919  -9.729  1.00 96.67           H  
ATOM   1185 HG23 ILE A  77       2.857  -2.776  -8.416  1.00 96.67           H  
ATOM   1186  CD1 ILE A  77       5.286  -2.063  -7.201  1.00 96.67           C  
ATOM   1187 HD11 ILE A  77       4.269  -1.675  -7.138  1.00 96.67           H  
ATOM   1188 HD12 ILE A  77       5.788  -1.874  -6.252  1.00 96.67           H  
ATOM   1189 HD13 ILE A  77       5.819  -1.538  -7.993  1.00 96.67           H  
ATOM   1190  N   SER A  78       4.765  -5.798 -11.677  1.00 96.05           N  
ATOM   1191  H   SER A  78       5.705  -5.440 -11.770  1.00 96.05           H  
ATOM   1192  CA  SER A  78       4.069  -6.261 -12.883  1.00 96.05           C  
ATOM   1193  HA  SER A  78       3.001  -6.301 -12.670  1.00 96.05           H  
ATOM   1194  C   SER A  78       4.454  -7.679 -13.320  1.00 96.05           C  
ATOM   1195  CB  SER A  78       4.252  -5.250 -14.020  1.00 96.05           C  
ATOM   1196  HB2 SER A  78       3.679  -5.579 -14.887  1.00 96.05           H  
ATOM   1197  HB3 SER A  78       3.868  -4.280 -13.703  1.00 96.05           H  
ATOM   1198  O   SER A  78       3.882  -8.180 -14.292  1.00 96.05           O  
ATOM   1199  OG  SER A  78       5.606  -5.111 -14.393  1.00 96.05           O  
ATOM   1200  HG  SER A  78       6.046  -4.590 -13.718  1.00 96.05           H  
ATOM   1201  N   MET A  79       5.392  -8.337 -12.632  1.00 95.66           N  
ATOM   1202  H   MET A  79       5.723  -7.947 -11.761  1.00 95.66           H  
ATOM   1203  CA  MET A  79       6.028  -9.574 -13.095  1.00 95.66           C  
ATOM   1204  HA  MET A  79       6.358  -9.409 -14.121  1.00 95.66           H  
ATOM   1205  C   MET A  79       5.076 -10.781 -13.109  1.00 95.66           C  
ATOM   1206  CB  MET A  79       7.264  -9.845 -12.227  1.00 95.66           C  
ATOM   1207  HB2 MET A  79       6.943 -10.206 -11.250  1.00 95.66           H  
ATOM   1208  HB3 MET A  79       7.807  -8.914 -12.064  1.00 95.66           H  
ATOM   1209  O   MET A  79       5.226 -11.669 -13.956  1.00 95.66           O  
ATOM   1210  CG  MET A  79       8.221 -10.865 -12.859  1.00 95.66           C  
ATOM   1211  HG2 MET A  79       9.001 -11.082 -12.129  1.00 95.66           H  
ATOM   1212  HG3 MET A  79       7.679 -11.794 -13.036  1.00 95.66           H  
ATOM   1213  SD  MET A  79       9.025 -10.356 -14.414  1.00 95.66           S  
ATOM   1214  CE  MET A  79      10.032  -8.980 -13.795  1.00 95.66           C  
ATOM   1215  HE1 MET A  79      10.648  -9.321 -12.963  1.00 95.66           H  
ATOM   1216  HE2 MET A  79       9.382  -8.171 -13.461  1.00 95.66           H  
ATOM   1217  HE3 MET A  79      10.675  -8.607 -14.592  1.00 95.66           H  
ATOM   1218  N   TYR A  80       4.065 -10.805 -12.231  1.00 93.01           N  
ATOM   1219  H   TYR A  80       4.106 -10.172 -11.446  1.00 93.01           H  
ATOM   1220  CA  TYR A  80       3.011 -11.827 -12.236  1.00 93.01           C  
ATOM   1221  HA  TYR A  80       3.486 -12.807 -12.174  1.00 93.01           H  
ATOM   1222  C   TYR A  80       2.140 -11.807 -13.491  1.00 93.01           C  
ATOM   1223  CB  TYR A  80       2.088 -11.661 -11.024  1.00 93.01           C  
ATOM   1224  HB2 TYR A  80       1.529 -12.590 -10.907  1.00 93.01           H  
ATOM   1225  HB3 TYR A  80       2.702 -11.577 -10.127  1.00 93.01           H  
ATOM   1226  O   TYR A  80       1.491 -12.806 -13.810  1.00 93.01           O  
ATOM   1227  CG  TYR A  80       1.076 -10.519 -11.115  1.00 93.01           C  
ATOM   1228  CD1 TYR A  80       1.426  -9.196 -10.779  1.00 93.01           C  
ATOM   1229  HD1 TYR A  80       2.423  -8.973 -10.427  1.00 93.01           H  
ATOM   1230  CD2 TYR A  80      -0.231 -10.787 -11.572  1.00 93.01           C  
ATOM   1231  HD2 TYR A  80      -0.500 -11.793 -11.856  1.00 93.01           H  
ATOM   1232  CE1 TYR A  80       0.479  -8.159 -10.855  1.00 93.01           C  
ATOM   1233  HE1 TYR A  80       0.762  -7.159 -10.561  1.00 93.01           H  
ATOM   1234  CE2 TYR A  80      -1.180  -9.750 -11.666  1.00 93.01           C  
ATOM   1235  HE2 TYR A  80      -2.185  -9.948 -12.010  1.00 93.01           H  
ATOM   1236  OH  TYR A  80      -1.750  -7.442 -11.375  1.00 93.01           O  
ATOM   1237  HH  TYR A  80      -1.398  -6.616 -11.033  1.00 93.01           H  
ATOM   1238  CZ  TYR A  80      -0.829  -8.436 -11.296  1.00 93.01           C  
ATOM   1239  N   SER A  81       2.080 -10.669 -14.188  1.00 92.96           N  
ATOM   1240  H   SER A  81       2.668  -9.901 -13.896  1.00 92.96           H  
ATOM   1241  CA  SER A  81       1.233 -10.513 -15.361  1.00 92.96           C  
ATOM   1242  HA  SER A  81       0.226 -10.834 -15.095  1.00 92.96           H  
ATOM   1243  C   SER A  81       1.731 -11.383 -16.511  1.00 92.96           C  
ATOM   1244  CB  SER A  81       1.168  -9.047 -15.779  1.00 92.96           C  
ATOM   1245  HB2 SER A  81       0.841  -8.454 -14.924  1.00 92.96           H  
ATOM   1246  HB3 SER A  81       2.161  -8.714 -16.082  1.00 92.96           H  
ATOM   1247  O   SER A  81       2.933 -11.562 -16.735  1.00 92.96           O  
ATOM   1248  OG  SER A  81       0.266  -8.871 -16.861  1.00 92.96           O  
ATOM   1249  HG  SER A  81      -0.330  -8.156 -16.623  1.00 92.96           H  
ATOM   1250  N   GLU A  82       0.799 -11.887 -17.318  1.00 91.28           N  
ATOM   1251  H   GLU A  82      -0.175 -11.751 -17.090  1.00 91.28           H  
ATOM   1252  CA  GLU A  82       1.154 -12.535 -18.577  1.00 91.28           C  
ATOM   1253  HA  GLU A  82       1.809 -13.381 -18.368  1.00 91.28           H  
ATOM   1254  C   GLU A  82       1.902 -11.557 -19.496  1.00 91.28           C  
ATOM   1255  CB  GLU A  82      -0.113 -13.062 -19.257  1.00 91.28           C  
ATOM   1256  HB2 GLU A  82      -0.691 -13.638 -18.535  1.00 91.28           H  
ATOM   1257  HB3 GLU A  82      -0.711 -12.218 -19.601  1.00 91.28           H  
ATOM   1258  O   GLU A  82       2.863 -11.946 -20.156  1.00 91.28           O  
ATOM   1259  CG  GLU A  82       0.248 -13.968 -20.444  1.00 91.28           C  
ATOM   1260  HG2 GLU A  82       0.911 -13.429 -21.119  1.00 91.28           H  
ATOM   1261  HG3 GLU A  82       0.786 -14.839 -20.070  1.00 91.28           H  
ATOM   1262  CD  GLU A  82      -0.971 -14.426 -21.250  1.00 91.28           C  
ATOM   1263  OE1 GLU A  82      -0.728 -14.946 -22.362  1.00 91.28           O  
ATOM   1264  OE2 GLU A  82      -2.111 -14.204 -20.789  1.00 91.28           O  
ATOM   1265  N   ARG A  83       1.516 -10.273 -19.488  1.00 92.82           N  
ATOM   1266  H   ARG A  83       0.795 -10.017 -18.828  1.00 92.82           H  
ATOM   1267  CA  ARG A  83       2.105  -9.217 -20.324  1.00 92.82           C  
ATOM   1268  HA  ARG A  83       3.036  -9.582 -20.757  1.00 92.82           H  
ATOM   1269  C   ARG A  83       2.450  -7.986 -19.473  1.00 92.82           C  
ATOM   1270  CB  ARG A  83       1.148  -8.881 -21.482  1.00 92.82           C  
ATOM   1271  HB2 ARG A  83       0.210  -8.506 -21.072  1.00 92.82           H  
ATOM   1272  HB3 ARG A  83       1.602  -8.093 -22.083  1.00 92.82           H  
ATOM   1273  O   ARG A  83       1.708  -6.999 -19.521  1.00 92.82           O  
ATOM   1274  CG  ARG A  83       0.835 -10.083 -22.388  1.00 92.82           C  
ATOM   1275  HG2 ARG A  83       1.760 -10.514 -22.772  1.00 92.82           H  
ATOM   1276  HG3 ARG A  83       0.314 -10.845 -21.808  1.00 92.82           H  
ATOM   1277  CD  ARG A  83      -0.078  -9.677 -23.551  1.00 92.82           C  
ATOM   1278  HD2 ARG A  83      -0.501 -10.581 -23.991  1.00 92.82           H  
ATOM   1279  HD3 ARG A  83      -0.913  -9.097 -23.159  1.00 92.82           H  
ATOM   1280  NE  ARG A  83       0.640  -8.886 -24.575  1.00 92.82           N  
ATOM   1281  HE  ARG A  83       0.710  -7.892 -24.408  1.00 92.82           H  
ATOM   1282  NH1 ARG A  83       1.130 -10.613 -26.011  1.00 92.82           N  
ATOM   1283 HH11 ARG A  83       1.574 -10.964 -26.847  1.00 92.82           H  
ATOM   1284 HH12 ARG A  83       0.658 -11.253 -25.388  1.00 92.82           H  
ATOM   1285  NH2 ARG A  83       1.833  -8.553 -26.490  1.00 92.82           N  
ATOM   1286 HH21 ARG A  83       2.286  -8.929 -27.311  1.00 92.82           H  
ATOM   1287 HH22 ARG A  83       1.934  -7.573 -26.269  1.00 92.82           H  
ATOM   1288  CZ  ARG A  83       1.193  -9.353 -25.683  1.00 92.82           C  
ATOM   1289  N   PRO A  84       3.585  -7.989 -18.746  1.00 93.81           N  
ATOM   1290  CA  PRO A  84       3.938  -6.909 -17.818  1.00 93.81           C  
ATOM   1291  HA  PRO A  84       3.206  -6.886 -17.011  1.00 93.81           H  
ATOM   1292  C   PRO A  84       3.968  -5.530 -18.492  1.00 93.81           C  
ATOM   1293  CB  PRO A  84       5.299  -7.303 -17.229  1.00 93.81           C  
ATOM   1294  HB2 PRO A  84       5.388  -7.006 -16.184  1.00 93.81           H  
ATOM   1295  HB3 PRO A  84       6.114  -6.862 -17.803  1.00 93.81           H  
ATOM   1296  O   PRO A  84       3.376  -4.571 -18.002  1.00 93.81           O  
ATOM   1297  CG  PRO A  84       5.334  -8.824 -17.370  1.00 93.81           C  
ATOM   1298  HG2 PRO A  84       6.353  -9.207 -17.424  1.00 93.81           H  
ATOM   1299  HG3 PRO A  84       4.802  -9.284 -16.537  1.00 93.81           H  
ATOM   1300  CD  PRO A  84       4.561  -9.071 -18.660  1.00 93.81           C  
ATOM   1301  HD2 PRO A  84       4.086 -10.052 -18.615  1.00 93.81           H  
ATOM   1302  HD3 PRO A  84       5.239  -9.022 -19.511  1.00 93.81           H  
ATOM   1303  N   GLY A  85       4.539  -5.440 -19.698  1.00 93.93           N  
ATOM   1304  H   GLY A  85       5.058  -6.235 -20.042  1.00 93.93           H  
ATOM   1305  CA  GLY A  85       4.583  -4.184 -20.449  1.00 93.93           C  
ATOM   1306  HA2 GLY A  85       5.020  -3.411 -19.817  1.00 93.93           H  
ATOM   1307  HA3 GLY A  85       5.223  -4.314 -21.322  1.00 93.93           H  
ATOM   1308  C   GLY A  85       3.219  -3.681 -20.927  1.00 93.93           C  
ATOM   1309  O   GLY A  85       3.069  -2.485 -21.153  1.00 93.93           O  
ATOM   1310  N   ALA A  86       2.220  -4.548 -21.111  1.00 93.93           N  
ATOM   1311  H   ALA A  86       2.342  -5.499 -20.793  1.00 93.93           H  
ATOM   1312  CA  ALA A  86       0.860  -4.102 -21.422  1.00 93.93           C  
ATOM   1313  HA  ALA A  86       0.903  -3.279 -22.135  1.00 93.93           H  
ATOM   1314  C   ALA A  86       0.167  -3.567 -20.160  1.00 93.93           C  
ATOM   1315  CB  ALA A  86       0.079  -5.246 -22.076  1.00 93.93           C  
ATOM   1316  HB1 ALA A  86      -0.038  -6.070 -21.372  1.00 93.93           H  
ATOM   1317  HB2 ALA A  86      -0.912  -4.889 -22.359  1.00 93.93           H  
ATOM   1318  HB3 ALA A  86       0.602  -5.593 -22.967  1.00 93.93           H  
ATOM   1319  O   ALA A  86      -0.428  -2.493 -20.213  1.00 93.93           O  
ATOM   1320  N   LEU A  87       0.331  -4.265 -19.028  1.00 94.56           N  
ATOM   1321  H   LEU A  87       0.846  -5.133 -19.066  1.00 94.56           H  
ATOM   1322  CA  LEU A  87      -0.182  -3.840 -17.724  1.00 94.56           C  
ATOM   1323  HA  LEU A  87      -1.269  -3.783 -17.784  1.00 94.56           H  
ATOM   1324  C   LEU A  87       0.339  -2.444 -17.355  1.00 94.56           C  
ATOM   1325  CB  LEU A  87       0.209  -4.895 -16.669  1.00 94.56           C  
ATOM   1326  HB2 LEU A  87      -0.174  -5.867 -16.980  1.00 94.56           H  
ATOM   1327  HB3 LEU A  87       1.296  -4.965 -16.624  1.00 94.56           H  
ATOM   1328  O   LEU A  87      -0.453  -1.544 -17.080  1.00 94.56           O  
ATOM   1329  CG  LEU A  87      -0.308  -4.585 -15.252  1.00 94.56           C  
ATOM   1330  HG  LEU A  87       0.007  -3.585 -14.954  1.00 94.56           H  
ATOM   1331  CD1 LEU A  87      -1.831  -4.681 -15.183  1.00 94.56           C  
ATOM   1332 HD11 LEU A  87      -2.158  -4.564 -14.150  1.00 94.56           H  
ATOM   1333 HD12 LEU A  87      -2.287  -3.886 -15.774  1.00 94.56           H  
ATOM   1334 HD13 LEU A  87      -2.174  -5.648 -15.550  1.00 94.56           H  
ATOM   1335  CD2 LEU A  87       0.271  -5.579 -14.247  1.00 94.56           C  
ATOM   1336 HD21 LEU A  87       1.356  -5.622 -14.339  1.00 94.56           H  
ATOM   1337 HD22 LEU A  87      -0.154  -6.570 -14.405  1.00 94.56           H  
ATOM   1338 HD23 LEU A  87       0.023  -5.255 -13.236  1.00 94.56           H  
ATOM   1339  N   ILE A  88       1.657  -2.237 -17.448  1.00 94.74           N  
ATOM   1340  H   ILE A  88       2.249  -3.031 -17.648  1.00 94.74           H  
ATOM   1341  CA  ILE A  88       2.290  -0.945 -17.157  1.00 94.74           C  
ATOM   1342  HA  ILE A  88       2.055  -0.664 -16.131  1.00 94.74           H  
ATOM   1343  C   ILE A  88       1.722   0.157 -18.056  1.00 94.74           C  
ATOM   1344  CB  ILE A  88       3.824  -1.049 -17.266  1.00 94.74           C  
ATOM   1345  HB  ILE A  88       4.070  -1.457 -18.246  1.00 94.74           H  
ATOM   1346  O   ILE A  88       1.272   1.174 -17.543  1.00 94.74           O  
ATOM   1347  CG1 ILE A  88       4.402  -1.973 -16.169  1.00 94.74           C  
ATOM   1348 HG12 ILE A  88       3.734  -2.811 -15.970  1.00 94.74           H  
ATOM   1349 HG13 ILE A  88       4.503  -1.413 -15.239  1.00 94.74           H  
ATOM   1350  CG2 ILE A  88       4.477   0.341 -17.129  1.00 94.74           C  
ATOM   1351 HG21 ILE A  88       4.215   0.784 -16.168  1.00 94.74           H  
ATOM   1352 HG22 ILE A  88       4.155   1.015 -17.923  1.00 94.74           H  
ATOM   1353 HG23 ILE A  88       5.562   0.253 -17.194  1.00 94.74           H  
ATOM   1354  CD1 ILE A  88       5.767  -2.551 -16.559  1.00 94.74           C  
ATOM   1355 HD11 ILE A  88       6.307  -2.857 -15.663  1.00 94.74           H  
ATOM   1356 HD12 ILE A  88       6.360  -1.821 -17.111  1.00 94.74           H  
ATOM   1357 HD13 ILE A  88       5.628  -3.421 -17.200  1.00 94.74           H  
ATOM   1358  N   ARG A  89       1.671  -0.046 -19.383  1.00 93.41           N  
ATOM   1359  H   ARG A  89       2.010  -0.926 -19.745  1.00 93.41           H  
ATOM   1360  CA  ARG A  89       1.127   0.962 -20.318  1.00 93.41           C  
ATOM   1361  HA  ARG A  89       1.668   1.900 -20.192  1.00 93.41           H  
ATOM   1362  C   ARG A  89      -0.334   1.308 -20.036  1.00 93.41           C  
ATOM   1363  CB  ARG A  89       1.246   0.488 -21.776  1.00 93.41           C  
ATOM   1364  HB2 ARG A  89       0.662   1.151 -22.414  1.00 93.41           H  
ATOM   1365  HB3 ARG A  89       0.834  -0.518 -21.861  1.00 93.41           H  
ATOM   1366  O   ARG A  89      -0.738   2.434 -20.293  1.00 93.41           O  
ATOM   1367  CG  ARG A  89       2.691   0.500 -22.280  1.00 93.41           C  
ATOM   1368  HG2 ARG A  89       3.085   1.516 -22.242  1.00 93.41           H  
ATOM   1369  HG3 ARG A  89       3.281  -0.132 -21.615  1.00 93.41           H  
ATOM   1370  CD  ARG A  89       2.795  -0.041 -23.712  1.00 93.41           C  
ATOM   1371  HD2 ARG A  89       2.321   0.675 -24.385  1.00 93.41           H  
ATOM   1372  HD3 ARG A  89       2.234  -0.972 -23.779  1.00 93.41           H  
ATOM   1373  NE  ARG A  89       4.198  -0.259 -24.145  1.00 93.41           N  
ATOM   1374  HE  ARG A  89       4.703   0.557 -24.460  1.00 93.41           H  
ATOM   1375  NH1 ARG A  89       4.316  -2.525 -23.792  1.00 93.41           N  
ATOM   1376 HH11 ARG A  89       4.868  -3.368 -23.857  1.00 93.41           H  
ATOM   1377 HH12 ARG A  89       3.544  -2.443 -23.146  1.00 93.41           H  
ATOM   1378  NH2 ARG A  89       6.037  -1.503 -24.744  1.00 93.41           N  
ATOM   1379 HH21 ARG A  89       6.520  -0.687 -25.093  1.00 93.41           H  
ATOM   1380 HH22 ARG A  89       6.542  -2.376 -24.782  1.00 93.41           H  
ATOM   1381  CZ  ARG A  89       4.839  -1.418 -24.230  1.00 93.41           C  
ATOM   1382  N   SER A  90      -1.120   0.343 -19.562  1.00 93.16           N  
ATOM   1383  H   SER A  90      -0.731  -0.582 -19.444  1.00 93.16           H  
ATOM   1384  CA  SER A  90      -2.548   0.544 -19.310  1.00 93.16           C  
ATOM   1385  HA  SER A  90      -2.954   1.159 -20.113  1.00 93.16           H  
ATOM   1386  C   SER A  90      -2.849   1.291 -18.010  1.00 93.16           C  
ATOM   1387  CB  SER A  90      -3.288  -0.795 -19.356  1.00 93.16           C  
ATOM   1388  HB2 SER A  90      -3.093  -1.271 -20.318  1.00 93.16           H  
ATOM   1389  HB3 SER A  90      -4.360  -0.609 -19.283  1.00 93.16           H  
ATOM   1390  O   SER A  90      -3.832   2.025 -17.963  1.00 93.16           O  
ATOM   1391  OG  SER A  90      -2.914  -1.687 -18.324  1.00 93.16           O  
ATOM   1392  HG  SER A  90      -2.053  -1.462 -17.963  1.00 93.16           H  
ATOM   1393  N   LEU A  91      -2.020   1.119 -16.974  1.00 93.20           N  
ATOM   1394  H   LEU A  91      -1.227   0.503 -17.088  1.00 93.20           H  
ATOM   1395  CA  LEU A  91      -2.300   1.635 -15.629  1.00 93.20           C  
ATOM   1396  HA  LEU A  91      -3.319   2.018 -15.584  1.00 93.20           H  
ATOM   1397  C   LEU A  91      -1.400   2.808 -15.222  1.00 93.20           C  
ATOM   1398  CB  LEU A  91      -2.185   0.485 -14.614  1.00 93.20           C  
ATOM   1399  HB2 LEU A  91      -2.375   0.890 -13.620  1.00 93.20           H  
ATOM   1400  HB3 LEU A  91      -1.159   0.117 -14.629  1.00 93.20           H  
ATOM   1401  O   LEU A  91      -1.788   3.610 -14.376  1.00 93.20           O  
ATOM   1402  CG  LEU A  91      -3.119  -0.718 -14.836  1.00 93.20           C  
ATOM   1403  HG  LEU A  91      -2.861  -1.209 -15.774  1.00 93.20           H  
ATOM   1404  CD1 LEU A  91      -2.907  -1.721 -13.707  1.00 93.20           C  
ATOM   1405 HD11 LEU A  91      -3.552  -2.586 -13.857  1.00 93.20           H  
ATOM   1406 HD12 LEU A  91      -3.163  -1.256 -12.755  1.00 93.20           H  
ATOM   1407 HD13 LEU A  91      -1.864  -2.037 -13.687  1.00 93.20           H  
ATOM   1408  CD2 LEU A  91      -4.599  -0.340 -14.870  1.00 93.20           C  
ATOM   1409 HD21 LEU A  91      -5.206  -1.238 -14.984  1.00 93.20           H  
ATOM   1410 HD22 LEU A  91      -4.801   0.317 -15.716  1.00 93.20           H  
ATOM   1411 HD23 LEU A  91      -4.883   0.160 -13.944  1.00 93.20           H  
ATOM   1412  N   LEU A  92      -0.204   2.940 -15.805  1.00 90.08           N  
ATOM   1413  H   LEU A  92       0.076   2.281 -16.517  1.00 90.08           H  
ATOM   1414  CA  LEU A  92       0.725   4.015 -15.465  1.00 90.08           C  
ATOM   1415  HA  LEU A  92       0.649   4.185 -14.391  1.00 90.08           H  
ATOM   1416  C   LEU A  92       0.322   5.319 -16.167  1.00 90.08           C  
ATOM   1417  CB  LEU A  92       2.166   3.570 -15.765  1.00 90.08           C  
ATOM   1418  HB2 LEU A  92       2.339   2.604 -15.291  1.00 90.08           H  
ATOM   1419  HB3 LEU A  92       2.276   3.447 -16.842  1.00 90.08           H  
ATOM   1420  O   LEU A  92       0.806   5.639 -17.250  1.00 90.08           O  
ATOM   1421  CG  LEU A  92       3.244   4.556 -15.277  1.00 90.08           C  
ATOM   1422  HG  LEU A  92       3.115   5.521 -15.766  1.00 90.08           H  
ATOM   1423  CD1 LEU A  92       3.223   4.758 -13.760  1.00 90.08           C  
ATOM   1424 HD11 LEU A  92       4.063   5.385 -13.461  1.00 90.08           H  
ATOM   1425 HD12 LEU A  92       3.296   3.798 -13.248  1.00 90.08           H  
ATOM   1426 HD13 LEU A  92       2.309   5.267 -13.456  1.00 90.08           H  
ATOM   1427  CD2 LEU A  92       4.618   4.003 -15.649  1.00 90.08           C  
ATOM   1428 HD21 LEU A  92       5.386   4.721 -15.361  1.00 90.08           H  
ATOM   1429 HD22 LEU A  92       4.796   3.066 -15.120  1.00 90.08           H  
ATOM   1430 HD23 LEU A  92       4.660   3.827 -16.724  1.00 90.08           H  
ATOM   1431  N   ASN A  93      -0.568   6.071 -15.525  1.00 86.48           N  
ATOM   1432  H   ASN A  93      -0.995   5.676 -14.699  1.00 86.48           H  
ATOM   1433  CA  ASN A  93      -0.995   7.403 -15.947  1.00 86.48           C  
ATOM   1434  HA  ASN A  93      -0.490   7.671 -16.875  1.00 86.48           H  
ATOM   1435  C   ASN A  93      -0.582   8.448 -14.899  1.00 86.48           C  
ATOM   1436  CB  ASN A  93      -2.504   7.364 -16.228  1.00 86.48           C  
ATOM   1437  HB2 ASN A  93      -3.034   7.133 -15.304  1.00 86.48           H  
ATOM   1438  HB3 ASN A  93      -2.720   6.582 -16.956  1.00 86.48           H  
ATOM   1439  O   ASN A  93      -1.418   8.952 -14.149  1.00 86.48           O  
ATOM   1440  CG  ASN A  93      -3.009   8.681 -16.790  1.00 86.48           C  
ATOM   1441  ND2 ASN A  93      -4.208   9.080 -16.440  1.00 86.48           N  
ATOM   1442 HD21 ASN A  93      -4.698   8.570 -15.718  1.00 86.48           H  
ATOM   1443 HD22 ASN A  93      -4.471   9.999 -16.765  1.00 86.48           H  
ATOM   1444  OD1 ASN A  93      -2.360   9.362 -17.565  1.00 86.48           O  
ATOM   1445  N   ASP A  94       0.722   8.729 -14.816  1.00 87.51           N  
ATOM   1446  H   ASP A  94       1.355   8.307 -15.480  1.00 87.51           H  
ATOM   1447  CA  ASP A  94       1.289   9.701 -13.877  1.00 87.51           C  
ATOM   1448  HA  ASP A  94       0.485  10.072 -13.242  1.00 87.51           H  
ATOM   1449  C   ASP A  94       1.928  10.880 -14.634  1.00 87.51           C  
ATOM   1450  CB  ASP A  94       2.299   9.014 -12.940  1.00 87.51           C  
ATOM   1451  HB2 ASP A  94       1.865   8.079 -12.586  1.00 87.51           H  
ATOM   1452  HB3 ASP A  94       3.214   8.776 -13.483  1.00 87.51           H  
ATOM   1453  O   ASP A  94       2.882  10.655 -15.383  1.00 87.51           O  
ATOM   1454  CG  ASP A  94       2.633   9.873 -11.714  1.00 87.51           C  
ATOM   1455  OD1 ASP A  94       2.263  11.065 -11.679  1.00 87.51           O  
ATOM   1456  OD2 ASP A  94       3.136   9.315 -10.716  1.00 87.51           O  
ATOM   1457  N   PRO A  95       1.440  12.127 -14.470  1.00 86.56           N  
ATOM   1458  CA  PRO A  95       2.009  13.290 -15.151  1.00 86.56           C  
ATOM   1459  HA  PRO A  95       2.005  13.121 -16.228  1.00 86.56           H  
ATOM   1460  C   PRO A  95       3.451  13.611 -14.738  1.00 86.56           C  
ATOM   1461  CB  PRO A  95       1.073  14.456 -14.816  1.00 86.56           C  
ATOM   1462  HB2 PRO A  95       1.602  15.407 -14.748  1.00 86.56           H  
ATOM   1463  HB3 PRO A  95       0.284  14.515 -15.565  1.00 86.56           H  
ATOM   1464  O   PRO A  95       4.129  14.310 -15.481  1.00 86.56           O  
ATOM   1465  CG  PRO A  95       0.472  14.050 -13.473  1.00 86.56           C  
ATOM   1466  HG2 PRO A  95       1.179  14.263 -12.671  1.00 86.56           H  
ATOM   1467  HG3 PRO A  95      -0.484  14.540 -13.288  1.00 86.56           H  
ATOM   1468  CD  PRO A  95       0.316  12.542 -13.636  1.00 86.56           C  
ATOM   1469  HD2 PRO A  95      -0.617  12.317 -14.153  1.00 86.56           H  
ATOM   1470  HD3 PRO A  95       0.319  12.072 -12.653  1.00 86.56           H  
ATOM   1471  N   ASP A  96       3.931  13.106 -13.598  1.00 87.13           N  
ATOM   1472  H   ASP A  96       3.318  12.564 -13.005  1.00 87.13           H  
ATOM   1473  CA  ASP A  96       5.283  13.388 -13.098  1.00 87.13           C  
ATOM   1474  HA  ASP A  96       5.555  14.403 -13.387  1.00 87.13           H  
ATOM   1475  C   ASP A  96       6.358  12.457 -13.699  1.00 87.13           C  
ATOM   1476  CB  ASP A  96       5.265  13.341 -11.560  1.00 87.13           C  
ATOM   1477  HB2 ASP A  96       6.273  13.528 -11.187  1.00 87.13           H  
ATOM   1478  HB3 ASP A  96       4.967  12.343 -11.238  1.00 87.13           H  
ATOM   1479  O   ASP A  96       7.554  12.620 -13.432  1.00 87.13           O  
ATOM   1480  CG  ASP A  96       4.325  14.390 -10.947  1.00 87.13           C  
ATOM   1481  OD1 ASP A  96       4.416  15.572 -11.362  1.00 87.13           O  
ATOM   1482  OD2 ASP A  96       3.513  14.014 -10.067  1.00 87.13           O  
ATOM   1483  N   ILE A  97       5.966  11.474 -14.525  1.00 89.79           N  
ATOM   1484  H   ILE A  97       4.986  11.414 -14.761  1.00 89.79           H  
ATOM   1485  CA  ILE A  97       6.864  10.437 -15.052  1.00 89.79           C  
ATOM   1486  HA  ILE A  97       7.892  10.722 -14.827  1.00 89.79           H  
ATOM   1487  C   ILE A  97       6.772  10.295 -16.570  1.00 89.79           C  
ATOM   1488  CB  ILE A  97       6.607   9.086 -14.352  1.00 89.79           C  
ATOM   1489  HB  ILE A  97       5.537   8.879 -14.381  1.00 89.79           H  
ATOM   1490  O   ILE A  97       5.702  10.133 -17.147  1.00 89.79           O  
ATOM   1491  CG1 ILE A  97       7.067   9.188 -12.890  1.00 89.79           C  
ATOM   1492 HG12 ILE A  97       6.681  10.094 -12.423  1.00 89.79           H  
ATOM   1493 HG13 ILE A  97       8.155   9.231 -12.853  1.00 89.79           H  
ATOM   1494  CG2 ILE A  97       7.351   7.927 -15.057  1.00 89.79           C  
ATOM   1495 HG21 ILE A  97       8.413   8.160 -15.139  1.00 89.79           H  
ATOM   1496 HG22 ILE A  97       7.220   6.979 -14.536  1.00 89.79           H  
ATOM   1497 HG23 ILE A  97       6.932   7.777 -16.052  1.00 89.79           H  
ATOM   1498  CD1 ILE A  97       6.556   8.023 -12.061  1.00 89.79           C  
ATOM   1499 HD11 ILE A  97       5.479   8.149 -11.952  1.00 89.79           H  
ATOM   1500 HD12 ILE A  97       6.735   7.048 -12.515  1.00 89.79           H  
ATOM   1501 HD13 ILE A  97       7.079   8.047 -11.105  1.00 89.79           H  
ATOM   1502  N   GLU A  98       7.939  10.205 -17.212  1.00 90.99           N  
ATOM   1503  H   GLU A  98       8.776  10.302 -16.656  1.00 90.99           H  
ATOM   1504  CA  GLU A  98       8.083   9.691 -18.577  1.00 90.99           C  
ATOM   1505  HA  GLU A  98       7.118   9.725 -19.083  1.00 90.99           H  
ATOM   1506  C   GLU A  98       8.554   8.228 -18.516  1.00 90.99           C  
ATOM   1507  CB  GLU A  98       9.049  10.585 -19.375  1.00 90.99           C  
ATOM   1508  HB2 GLU A  98       8.720  11.622 -19.304  1.00 90.99           H  
ATOM   1509  HB3 GLU A  98      10.039  10.516 -18.924  1.00 90.99           H  
ATOM   1510  O   GLU A  98       9.734   7.945 -18.278  1.00 90.99           O  
ATOM   1511  CG  GLU A  98       9.140  10.203 -20.868  1.00 90.99           C  
ATOM   1512  HG2 GLU A  98       8.247  10.555 -21.383  1.00 90.99           H  
ATOM   1513  HG3 GLU A  98       9.171   9.118 -20.959  1.00 90.99           H  
ATOM   1514  CD  GLU A  98      10.395  10.774 -21.561  1.00 90.99           C  
ATOM   1515  OE1 GLU A  98      10.910  10.139 -22.520  1.00 90.99           O  
ATOM   1516  OE2 GLU A  98      10.967  11.780 -21.098  1.00 90.99           O  
ATOM   1517  N   ALA A  99       7.636   7.281 -18.719  1.00 91.17           N  
ATOM   1518  H   ALA A  99       6.678   7.561 -18.874  1.00 91.17           H  
ATOM   1519  CA  ALA A  99       7.940   5.854 -18.663  1.00 91.17           C  
ATOM   1520  HA  ALA A  99       8.665   5.689 -17.866  1.00 91.17           H  
ATOM   1521  C   ALA A  99       8.550   5.343 -19.979  1.00 91.17           C  
ATOM   1522  CB  ALA A  99       6.670   5.092 -18.285  1.00 91.17           C  
ATOM   1523  HB1 ALA A  99       6.898   4.035 -18.148  1.00 91.17           H  
ATOM   1524  HB2 ALA A  99       6.276   5.502 -17.355  1.00 91.17           H  
ATOM   1525  HB3 ALA A  99       5.920   5.200 -19.067  1.00 91.17           H  
ATOM   1526  O   ALA A  99       7.923   5.382 -21.038  1.00 91.17           O  
ATOM   1527  N   VAL A 100       9.760   4.792 -19.903  1.00 92.24           N  
ATOM   1528  H   VAL A 100      10.221   4.810 -19.005  1.00 92.24           H  
ATOM   1529  CA  VAL A 100      10.436   4.101 -21.005  1.00 92.24           C  
ATOM   1530  HA  VAL A 100       9.890   4.275 -21.932  1.00 92.24           H  
ATOM   1531  C   VAL A 100      10.447   2.612 -20.722  1.00 92.24           C  
ATOM   1532  CB  VAL A 100      11.869   4.603 -21.212  1.00 92.24           C  
ATOM   1533  HB  VAL A 100      12.480   4.374 -20.339  1.00 92.24           H  
ATOM   1534  O   VAL A 100      11.246   2.127 -19.922  1.00 92.24           O  
ATOM   1535  CG1 VAL A 100      12.512   3.963 -22.452  1.00 92.24           C  
ATOM   1536 HG11 VAL A 100      11.939   4.216 -23.344  1.00 92.24           H  
ATOM   1537 HG12 VAL A 100      12.538   2.878 -22.347  1.00 92.24           H  
ATOM   1538 HG13 VAL A 100      13.539   4.312 -22.565  1.00 92.24           H  
ATOM   1539  CG2 VAL A 100      11.901   6.107 -21.427  1.00 92.24           C  
ATOM   1540 HG21 VAL A 100      12.925   6.357 -21.706  1.00 92.24           H  
ATOM   1541 HG22 VAL A 100      11.211   6.397 -22.220  1.00 92.24           H  
ATOM   1542 HG23 VAL A 100      11.625   6.621 -20.507  1.00 92.24           H  
ATOM   1543  N   ILE A 101       9.570   1.884 -21.404  1.00 92.37           N  
ATOM   1544  H   ILE A 101       8.946   2.353 -22.044  1.00 92.37           H  
ATOM   1545  CA  ILE A 101       9.529   0.425 -21.328  1.00 92.37           C  
ATOM   1546  HA  ILE A 101       9.783   0.122 -20.312  1.00 92.37           H  
ATOM   1547  C   ILE A 101      10.588  -0.145 -22.268  1.00 92.37           C  
ATOM   1548  CB  ILE A 101       8.113  -0.102 -21.615  1.00 92.37           C  
ATOM   1549  HB  ILE A 101       7.792   0.269 -22.589  1.00 92.37           H  
ATOM   1550  O   ILE A 101      10.606   0.175 -23.456  1.00 92.37           O  
ATOM   1551  CG1 ILE A 101       7.157   0.430 -20.523  1.00 92.37           C  
ATOM   1552 HG12 ILE A 101       7.287   1.504 -20.392  1.00 92.37           H  
ATOM   1553 HG13 ILE A 101       7.379  -0.053 -19.572  1.00 92.37           H  
ATOM   1554  CG2 ILE A 101       8.105  -1.642 -21.645  1.00 92.37           C  
ATOM   1555 HG21 ILE A 101       8.716  -2.016 -22.467  1.00 92.37           H  
ATOM   1556 HG22 ILE A 101       8.512  -2.032 -20.711  1.00 92.37           H  
ATOM   1557 HG23 ILE A 101       7.097  -2.031 -21.788  1.00 92.37           H  
ATOM   1558  CD1 ILE A 101       5.691   0.209 -20.867  1.00 92.37           C  
ATOM   1559 HD11 ILE A 101       5.070   0.705 -20.120  1.00 92.37           H  
ATOM   1560 HD12 ILE A 101       5.488   0.649 -21.844  1.00 92.37           H  
ATOM   1561 HD13 ILE A 101       5.450  -0.854 -20.872  1.00 92.37           H  
ATOM   1562  N   ILE A 102      11.468  -0.967 -21.712  1.00 92.49           N  
ATOM   1563  H   ILE A 102      11.366  -1.170 -20.727  1.00 92.49           H  
ATOM   1564  CA  ILE A 102      12.560  -1.642 -22.403  1.00 92.49           C  
ATOM   1565  HA  ILE A 102      12.624  -1.299 -23.435  1.00 92.49           H  
ATOM   1566  C   ILE A 102      12.246  -3.132 -22.397  1.00 92.49           C  
ATOM   1567  CB  ILE A 102      13.899  -1.346 -21.699  1.00 92.49           C  
ATOM   1568  HB  ILE A 102      13.812  -1.668 -20.662  1.00 92.49           H  
ATOM   1569  O   ILE A 102      12.249  -3.767 -21.341  1.00 92.49           O  
ATOM   1570  CG1 ILE A 102      14.241   0.163 -21.721  1.00 92.49           C  
ATOM   1571 HG12 ILE A 102      14.698   0.425 -22.674  1.00 92.49           H  
ATOM   1572 HG13 ILE A 102      13.337   0.762 -21.607  1.00 92.49           H  
ATOM   1573  CG2 ILE A 102      15.037  -2.141 -22.363  1.00 92.49           C  
ATOM   1574 HG21 ILE A 102      15.154  -1.853 -23.407  1.00 92.49           H  
ATOM   1575 HG22 ILE A 102      14.843  -3.213 -22.314  1.00 92.49           H  
ATOM   1576 HG23 ILE A 102      15.969  -1.965 -21.825  1.00 92.49           H  
ATOM   1577  CD1 ILE A 102      15.175   0.552 -20.574  1.00 92.49           C  
ATOM   1578 HD11 ILE A 102      16.061  -0.082 -20.552  1.00 92.49           H  
ATOM   1579 HD12 ILE A 102      15.470   1.596 -20.681  1.00 92.49           H  
ATOM   1580 HD13 ILE A 102      14.643   0.420 -19.632  1.00 92.49           H  
ATOM   1581  N   ASP A 103      11.990  -3.682 -23.578  1.00 92.02           N  
ATOM   1582  H   ASP A 103      11.997  -3.113 -24.412  1.00 92.02           H  
ATOM   1583  CA  ASP A 103      11.805  -5.115 -23.749  1.00 92.02           C  
ATOM   1584  HA  ASP A 103      11.221  -5.494 -22.911  1.00 92.02           H  
ATOM   1585  C   ASP A 103      13.180  -5.808 -23.726  1.00 92.02           C  
ATOM   1586  CB  ASP A 103      10.981  -5.382 -25.021  1.00 92.02           C  
ATOM   1587  HB2 ASP A 103      11.490  -4.944 -25.880  1.00 92.02           H  
ATOM   1588  HB3 ASP A 103      10.916  -6.458 -25.177  1.00 92.02           H  
ATOM   1589  O   ASP A 103      14.093  -5.461 -24.475  1.00 92.02           O  
ATOM   1590  CG  ASP A 103       9.547  -4.821 -24.918  1.00 92.02           C  
ATOM   1591  OD1 ASP A 103       8.844  -5.132 -23.927  1.00 92.02           O  
ATOM   1592  OD2 ASP A 103       9.120  -4.059 -25.817  1.00 92.02           O  
ATOM   1593  N   VAL A 104      13.352  -6.763 -22.813  1.00 92.27           N  
ATOM   1594  H   VAL A 104      12.578  -6.955 -22.194  1.00 92.27           H  
ATOM   1595  CA  VAL A 104      14.604  -7.495 -22.591  1.00 92.27           C  
ATOM   1596  HA  VAL A 104      15.421  -6.974 -23.091  1.00 92.27           H  
ATOM   1597  C   VAL A 104      14.468  -8.884 -23.195  1.00 92.27           C  
ATOM   1598  CB  VAL A 104      14.948  -7.578 -21.090  1.00 92.27           C  
ATOM   1599  HB  VAL A 104      14.170  -8.135 -20.569  1.00 92.27           H  
ATOM   1600  O   VAL A 104      13.613  -9.657 -22.768  1.00 92.27           O  
ATOM   1601  CG1 VAL A 104      16.290  -8.290 -20.873  1.00 92.27           C  
ATOM   1602 HG11 VAL A 104      17.095  -7.739 -21.359  1.00 92.27           H  
ATOM   1603 HG12 VAL A 104      16.493  -8.360 -19.805  1.00 92.27           H  
ATOM   1604 HG13 VAL A 104      16.259  -9.304 -21.271  1.00 92.27           H  
ATOM   1605  CG2 VAL A 104      15.052  -6.186 -20.457  1.00 92.27           C  
ATOM   1606 HG21 VAL A 104      14.083  -5.689 -20.490  1.00 92.27           H  
ATOM   1607 HG22 VAL A 104      15.356  -6.277 -19.414  1.00 92.27           H  
ATOM   1608 HG23 VAL A 104      15.781  -5.584 -20.999  1.00 92.27           H  
ATOM   1609  N   GLY A 105      15.303  -9.217 -24.182  1.00 90.61           N  
ATOM   1610  H   GLY A 105      15.904  -8.494 -24.552  1.00 90.61           H  
ATOM   1611  CA  GLY A 105      15.317 -10.543 -24.815  1.00 90.61           C  
ATOM   1612  HA2 GLY A 105      14.308 -10.955 -24.840  1.00 90.61           H  
ATOM   1613  HA3 GLY A 105      15.659 -10.430 -25.844  1.00 90.61           H  
ATOM   1614  C   GLY A 105      16.230 -11.563 -24.128  1.00 90.61           C  
ATOM   1615  O   GLY A 105      15.969 -12.762 -24.187  1.00 90.61           O  
ATOM   1616  N   SER A 106      17.293 -11.095 -23.474  1.00 90.83           N  
ATOM   1617  H   SER A 106      17.436 -10.096 -23.439  1.00 90.83           H  
ATOM   1618  CA  SER A 106      18.306 -11.934 -22.826  1.00 90.83           C  
ATOM   1619  HA  SER A 106      17.822 -12.790 -22.355  1.00 90.83           H  
ATOM   1620  C   SER A 106      19.067 -11.158 -21.755  1.00 90.83           C  
ATOM   1621  CB  SER A 106      19.311 -12.454 -23.864  1.00 90.83           C  
ATOM   1622  HB2 SER A 106      20.060 -13.066 -23.363  1.00 90.83           H  
ATOM   1623  HB3 SER A 106      18.791 -13.075 -24.594  1.00 90.83           H  
ATOM   1624  O   SER A 106      19.192  -9.934 -21.852  1.00 90.83           O  
ATOM   1625  OG  SER A 106      19.955 -11.385 -24.538  1.00 90.83           O  
ATOM   1626  HG  SER A 106      20.133 -10.686 -23.904  1.00 90.83           H  
ATOM   1627  N   MET A 107      19.651 -11.874 -20.795  1.00 91.21           N  
ATOM   1628  H   MET A 107      19.516 -12.874 -20.766  1.00 91.21           H  
ATOM   1629  CA  MET A 107      20.528 -11.316 -19.766  1.00 91.21           C  
ATOM   1630  HA  MET A 107      20.567 -10.231 -19.864  1.00 91.21           H  
ATOM   1631  C   MET A 107      21.945 -11.878 -19.928  1.00 91.21           C  
ATOM   1632  CB  MET A 107      19.983 -11.647 -18.370  1.00 91.21           C  
ATOM   1633  HB2 MET A 107      20.065 -12.725 -18.232  1.00 91.21           H  
ATOM   1634  HB3 MET A 107      20.617 -11.179 -17.617  1.00 91.21           H  
ATOM   1635  O   MET A 107      22.121 -13.056 -20.233  1.00 91.21           O  
ATOM   1636  CG  MET A 107      18.521 -11.231 -18.138  1.00 91.21           C  
ATOM   1637  HG2 MET A 107      17.921 -11.524 -19.000  1.00 91.21           H  
ATOM   1638  HG3 MET A 107      18.138 -11.799 -17.290  1.00 91.21           H  
ATOM   1639  SD  MET A 107      18.225  -9.479 -17.801  1.00 91.21           S  
ATOM   1640  CE  MET A 107      18.868  -9.371 -16.116  1.00 91.21           C  
ATOM   1641  HE1 MET A 107      18.302 -10.036 -15.464  1.00 91.21           H  
ATOM   1642  HE2 MET A 107      18.773  -8.348 -15.750  1.00 91.21           H  
ATOM   1643  HE3 MET A 107      19.917  -9.666 -16.108  1.00 91.21           H  
ATOM   1644  N   VAL A 108      22.969 -11.055 -19.703  1.00 86.41           N  
ATOM   1645  H   VAL A 108      22.762 -10.094 -19.468  1.00 86.41           H  
ATOM   1646  CA  VAL A 108      24.372 -11.496 -19.627  1.00 86.41           C  
ATOM   1647  HA  VAL A 108      24.412 -12.583 -19.700  1.00 86.41           H  
ATOM   1648  C   VAL A 108      24.926 -11.106 -18.268  1.00 86.41           C  
ATOM   1649  CB  VAL A 108      25.232 -10.929 -20.774  1.00 86.41           C  
ATOM   1650  HB  VAL A 108      25.184  -9.840 -20.772  1.00 86.41           H  
ATOM   1651  O   VAL A 108      24.914  -9.934 -17.908  1.00 86.41           O  
ATOM   1652  CG1 VAL A 108      26.701 -11.356 -20.637  1.00 86.41           C  
ATOM   1653 HG11 VAL A 108      26.777 -12.443 -20.608  1.00 86.41           H  
ATOM   1654 HG12 VAL A 108      27.133 -10.937 -19.728  1.00 86.41           H  
ATOM   1655 HG13 VAL A 108      27.276 -10.979 -21.483  1.00 86.41           H  
ATOM   1656  CG2 VAL A 108      24.727 -11.450 -22.123  1.00 86.41           C  
ATOM   1657 HG21 VAL A 108      23.751 -11.015 -22.340  1.00 86.41           H  
ATOM   1658 HG22 VAL A 108      25.419 -11.180 -22.921  1.00 86.41           H  
ATOM   1659 HG23 VAL A 108      24.619 -12.534 -22.088  1.00 86.41           H  
ATOM   1660  N   ASN A 109      25.415 -12.085 -17.501  1.00 83.47           N  
ATOM   1661  H   ASN A 109      25.412 -13.027 -17.867  1.00 83.47           H  
ATOM   1662  CA  ASN A 109      25.946 -11.877 -16.146  1.00 83.47           C  
ATOM   1663  HA  ASN A 109      26.064 -12.861 -15.692  1.00 83.47           H  
ATOM   1664  C   ASN A 109      24.976 -11.110 -15.220  1.00 83.47           C  
ATOM   1665  CB  ASN A 109      27.345 -11.238 -16.235  1.00 83.47           C  
ATOM   1666  HB2 ASN A 109      27.743 -11.097 -15.230  1.00 83.47           H  
ATOM   1667  HB3 ASN A 109      27.263 -10.257 -16.702  1.00 83.47           H  
ATOM   1668  O   ASN A 109      25.401 -10.275 -14.424  1.00 83.47           O  
ATOM   1669  CG  ASN A 109      28.339 -12.084 -17.003  1.00 83.47           C  
ATOM   1670  ND2 ASN A 109      29.273 -11.466 -17.686  1.00 83.47           N  
ATOM   1671 HD21 ASN A 109      29.907 -12.055 -18.206  1.00 83.47           H  
ATOM   1672 HD22 ASN A 109      29.294 -10.457 -17.720  1.00 83.47           H  
ATOM   1673  OD1 ASN A 109      28.301 -13.302 -16.997  1.00 83.47           O  
ATOM   1674  N   GLY A 110      23.671 -11.372 -15.350  1.00 83.83           N  
ATOM   1675  H   GLY A 110      23.383 -12.074 -16.016  1.00 83.83           H  
ATOM   1676  CA  GLY A 110      22.624 -10.693 -14.578  1.00 83.83           C  
ATOM   1677  HA2 GLY A 110      22.934 -10.619 -13.536  1.00 83.83           H  
ATOM   1678  HA3 GLY A 110      21.714 -11.291 -14.619  1.00 83.83           H  
ATOM   1679  C   GLY A 110      22.274  -9.282 -15.063  1.00 83.83           C  
ATOM   1680  O   GLY A 110      21.497  -8.599 -14.403  1.00 83.83           O  
ATOM   1681  N   ILE A 111      22.805  -8.836 -16.206  1.00 90.27           N  
ATOM   1682  H   ILE A 111      23.468  -9.418 -16.697  1.00 90.27           H  
ATOM   1683  CA  ILE A 111      22.528  -7.514 -16.784  1.00 90.27           C  
ATOM   1684  HA  ILE A 111      22.001  -6.914 -16.042  1.00 90.27           H  
ATOM   1685  C   ILE A 111      21.654  -7.674 -18.036  1.00 90.27           C  
ATOM   1686  CB  ILE A 111      23.845  -6.786 -17.113  1.00 90.27           C  
ATOM   1687  HB  ILE A 111      24.370  -7.376 -17.864  1.00 90.27           H  
ATOM   1688  O   ILE A 111      21.987  -8.496 -18.895  1.00 90.27           O  
ATOM   1689  CG1 ILE A 111      24.746  -6.626 -15.866  1.00 90.27           C  
ATOM   1690 HG12 ILE A 111      24.451  -7.310 -15.070  1.00 90.27           H  
ATOM   1691 HG13 ILE A 111      24.675  -5.614 -15.469  1.00 90.27           H  
ATOM   1692  CG2 ILE A 111      23.598  -5.388 -17.704  1.00 90.27           C  
ATOM   1693 HG21 ILE A 111      22.985  -4.793 -17.027  1.00 90.27           H  
ATOM   1694 HG22 ILE A 111      23.101  -5.465 -18.672  1.00 90.27           H  
ATOM   1695 HG23 ILE A 111      24.551  -4.879 -17.843  1.00 90.27           H  
ATOM   1696  CD1 ILE A 111      26.199  -6.938 -16.211  1.00 90.27           C  
ATOM   1697 HD11 ILE A 111      26.494  -6.418 -17.122  1.00 90.27           H  
ATOM   1698 HD12 ILE A 111      26.842  -6.663 -15.375  1.00 90.27           H  
ATOM   1699 HD13 ILE A 111      26.301  -8.009 -16.384  1.00 90.27           H  
ATOM   1700  N   PRO A 112      20.564  -6.898 -18.183  1.00 88.43           N  
ATOM   1701  CA  PRO A 112      19.729  -6.943 -19.377  1.00 88.43           C  
ATOM   1702  HA  PRO A 112      19.409  -7.965 -19.577  1.00 88.43           H  
ATOM   1703  C   PRO A 112      20.491  -6.450 -20.604  1.00 88.43           C  
ATOM   1704  CB  PRO A 112      18.502  -6.083 -19.056  1.00 88.43           C  
ATOM   1705  HB2 PRO A 112      18.115  -5.570 -19.937  1.00 88.43           H  
ATOM   1706  HB3 PRO A 112      17.725  -6.702 -18.607  1.00 88.43           H  
ATOM   1707  O   PRO A 112      21.089  -5.372 -20.596  1.00 88.43           O  
ATOM   1708  CG  PRO A 112      19.013  -5.099 -18.009  1.00 88.43           C  
ATOM   1709  HG2 PRO A 112      19.502  -4.262 -18.507  1.00 88.43           H  
ATOM   1710  HG3 PRO A 112      18.213  -4.746 -17.358  1.00 88.43           H  
ATOM   1711  CD  PRO A 112      20.046  -5.916 -17.240  1.00 88.43           C  
ATOM   1712  HD2 PRO A 112      20.827  -5.257 -16.862  1.00 88.43           H  
ATOM   1713  HD3 PRO A 112      19.560  -6.429 -16.409  1.00 88.43           H  
ATOM   1714  N   VAL A 113      20.444  -7.236 -21.680  1.00 84.22           N  
ATOM   1715  H   VAL A 113      19.936  -8.108 -21.628  1.00 84.22           H  
ATOM   1716  CA  VAL A 113      21.002  -6.829 -22.971  1.00 84.22           C  
ATOM   1717  HA  VAL A 113      21.954  -6.328 -22.795  1.00 84.22           H  
ATOM   1718  C   VAL A 113      20.043  -5.841 -23.617  1.00 84.22           C  
ATOM   1719  CB  VAL A 113      21.272  -8.026 -23.895  1.00 84.22           C  
ATOM   1720  HB  VAL A 113      20.337  -8.545 -24.107  1.00 84.22           H  
ATOM   1721  O   VAL A 113      18.925  -6.190 -23.992  1.00 84.22           O  
ATOM   1722  CG1 VAL A 113      21.900  -7.574 -25.221  1.00 84.22           C  
ATOM   1723 HG11 VAL A 113      21.210  -6.928 -25.765  1.00 84.22           H  
ATOM   1724 HG12 VAL A 113      22.826  -7.030 -25.034  1.00 84.22           H  
ATOM   1725 HG13 VAL A 113      22.110  -8.443 -25.844  1.00 84.22           H  
ATOM   1726  CG2 VAL A 113      22.241  -9.015 -23.241  1.00 84.22           C  
ATOM   1727 HG21 VAL A 113      21.813  -9.413 -22.321  1.00 84.22           H  
ATOM   1728 HG22 VAL A 113      23.182  -8.516 -23.005  1.00 84.22           H  
ATOM   1729 HG23 VAL A 113      22.431  -9.844 -23.922  1.00 84.22           H  
ATOM   1730  N   MET A 114      20.492  -4.598 -23.751  1.00 70.41           N  
ATOM   1731  H   MET A 114      21.405  -4.378 -23.379  1.00 70.41           H  
ATOM   1732  CA  MET A 114      19.739  -3.541 -24.415  1.00 70.41           C  
ATOM   1733  HA  MET A 114      18.705  -3.573 -24.072  1.00 70.41           H  
ATOM   1734  C   MET A 114      19.760  -3.778 -25.933  1.00 70.41           C  
ATOM   1735  CB  MET A 114      20.347  -2.178 -24.037  1.00 70.41           C  
ATOM   1736  HB2 MET A 114      21.383  -2.146 -24.374  1.00 70.41           H  
ATOM   1737  HB3 MET A 114      19.801  -1.385 -24.548  1.00 70.41           H  
ATOM   1738  O   MET A 114      20.827  -3.959 -26.514  1.00 70.41           O  
ATOM   1739  CG  MET A 114      20.321  -1.916 -22.521  1.00 70.41           C  
ATOM   1740  HG2 MET A 114      20.919  -1.029 -22.311  1.00 70.41           H  
ATOM   1741  HG3 MET A 114      20.789  -2.750 -21.999  1.00 70.41           H  
ATOM   1742  SD  MET A 114      18.666  -1.667 -21.833  1.00 70.41           S  
ATOM   1743  CE  MET A 114      18.497   0.104 -22.174  1.00 70.41           C  
ATOM   1744  HE1 MET A 114      18.823   0.317 -23.192  1.00 70.41           H  
ATOM   1745  HE2 MET A 114      19.126   0.668 -21.486  1.00 70.41           H  
ATOM   1746  HE3 MET A 114      17.458   0.414 -22.069  1.00 70.41           H  
ATOM   1747  N   GLU A 115      18.601  -3.748 -26.601  1.00 65.84           N  
ATOM   1748  H   GLU A 115      17.739  -3.743 -26.075  1.00 65.84           H  
ATOM   1749  CA  GLU A 115      18.519  -3.965 -28.060  1.00 65.84           C  
ATOM   1750  HA  GLU A 115      18.937  -4.941 -28.305  1.00 65.84           H  
ATOM   1751  C   GLU A 115      19.290  -2.916 -28.879  1.00 65.84           C  
ATOM   1752  CB  GLU A 115      17.059  -3.919 -28.529  1.00 65.84           C  
ATOM   1753  HB2 GLU A 115      17.060  -3.928 -29.619  1.00 65.84           H  
ATOM   1754  HB3 GLU A 115      16.610  -2.983 -28.196  1.00 65.84           H  
ATOM   1755  O   GLU A 115      19.712  -3.172 -30.011  1.00 65.84           O  
ATOM   1756  CG  GLU A 115      16.204  -5.100 -28.054  1.00 65.84           C  
ATOM   1757  HG2 GLU A 115      16.744  -6.023 -28.261  1.00 65.84           H  
ATOM   1758  HG3 GLU A 115      16.055  -5.022 -26.977  1.00 65.84           H  
ATOM   1759  CD  GLU A 115      14.843  -5.127 -28.772  1.00 65.84           C  
ATOM   1760  OE1 GLU A 115      14.290  -6.241 -28.907  1.00 65.84           O  
ATOM   1761  OE2 GLU A 115      14.400  -4.046 -29.229  1.00 65.84           O  
ATOM   1762  N   ARG A 116      19.476  -1.712 -28.323  1.00 63.57           N  
ATOM   1763  H   ARG A 116      19.207  -1.610 -27.355  1.00 63.57           H  
ATOM   1764  CA  ARG A 116      20.201  -0.634 -28.999  1.00 63.57           C  
ATOM   1765  HA  ARG A 116      19.802  -0.541 -30.009  1.00 63.57           H  
ATOM   1766  C   ARG A 116      21.671  -1.027 -29.124  1.00 63.57           C  
ATOM   1767  CB  ARG A 116      20.012   0.702 -28.263  1.00 63.57           C  
ATOM   1768  HB2 ARG A 116      20.637   1.455 -28.743  1.00 63.57           H  
ATOM   1769  HB3 ARG A 116      20.328   0.599 -27.225  1.00 63.57           H  
ATOM   1770  O   ARG A 116      22.336  -1.268 -28.130  1.00 63.57           O  
ATOM   1771  CG  ARG A 116      18.545   1.157 -28.318  1.00 63.57           C  
ATOM   1772  HG2 ARG A 116      18.216   1.180 -29.356  1.00 63.57           H  
ATOM   1773  HG3 ARG A 116      17.924   0.451 -27.768  1.00 63.57           H  
ATOM   1774  CD  ARG A 116      18.373   2.551 -27.709  1.00 63.57           C  
ATOM   1775  HD2 ARG A 116      18.712   2.526 -26.674  1.00 63.57           H  
ATOM   1776  HD3 ARG A 116      18.992   3.252 -28.269  1.00 63.57           H  
ATOM   1777  NE  ARG A 116      16.960   2.971 -27.758  1.00 63.57           N  
ATOM   1778  HE  ARG A 116      16.287   2.242 -27.946  1.00 63.57           H  
ATOM   1779  NH1 ARG A 116      17.277   5.187 -27.269  1.00 63.57           N  
ATOM   1780 HH11 ARG A 116      16.902   6.111 -27.109  1.00 63.57           H  
ATOM   1781 HH12 ARG A 116      18.255   4.983 -27.119  1.00 63.57           H  
ATOM   1782  NH2 ARG A 116      15.211   4.422 -27.649  1.00 63.57           N  
ATOM   1783 HH21 ARG A 116      14.580   3.659 -27.854  1.00 63.57           H  
ATOM   1784 HH22 ARG A 116      14.839   5.351 -27.516  1.00 63.57           H  
ATOM   1785  CZ  ARG A 116      16.490   4.188 -27.560  1.00 63.57           C  
ATOM   1786  N   ARG A 117      22.191  -1.063 -30.351  1.00 54.73           N  
ATOM   1787  H   ARG A 117      21.573  -0.878 -31.128  1.00 54.73           H  
ATOM   1788  CA  ARG A 117      23.621  -1.269 -30.625  1.00 54.73           C  
ATOM   1789  HA  ARG A 117      24.070  -1.794 -29.781  1.00 54.73           H  
ATOM   1790  C   ARG A 117      24.318   0.089 -30.742  1.00 54.73           C  
ATOM   1791  CB  ARG A 117      23.802  -2.137 -31.882  1.00 54.73           C  
ATOM   1792  HB2 ARG A 117      23.337  -1.641 -32.734  1.00 54.73           H  
ATOM   1793  HB3 ARG A 117      24.869  -2.233 -32.082  1.00 54.73           H  
ATOM   1794  O   ARG A 117      23.840   0.948 -31.480  1.00 54.73           O  
ATOM   1795  CG  ARG A 117      23.199  -3.544 -31.718  1.00 54.73           C  
ATOM   1796  HG2 ARG A 117      22.120  -3.470 -31.584  1.00 54.73           H  
ATOM   1797  HG3 ARG A 117      23.631  -4.018 -30.837  1.00 54.73           H  
ATOM   1798  CD  ARG A 117      23.493  -4.405 -32.952  1.00 54.73           C  
ATOM   1799  HD2 ARG A 117      24.574  -4.451 -33.083  1.00 54.73           H  
ATOM   1800  HD3 ARG A 117      23.050  -3.931 -33.828  1.00 54.73           H  
ATOM   1801  NE  ARG A 117      22.940  -5.765 -32.802  1.00 54.73           N  
ATOM   1802  HE  ARG A 117      22.145  -5.855 -32.186  1.00 54.73           H  
ATOM   1803  NH1 ARG A 117      24.413  -6.871 -34.181  1.00 54.73           N  
ATOM   1804 HH11 ARG A 117      24.874  -5.993 -34.375  1.00 54.73           H  
ATOM   1805 HH12 ARG A 117      24.743  -7.730 -34.597  1.00 54.73           H  
ATOM   1806  NH2 ARG A 117      22.807  -8.014 -33.136  1.00 54.73           N  
ATOM   1807 HH21 ARG A 117      23.153  -8.864 -33.557  1.00 54.73           H  
ATOM   1808 HH22 ARG A 117      22.020  -8.055 -32.504  1.00 54.73           H  
ATOM   1809  CZ  ARG A 117      23.388  -6.871 -33.372  1.00 54.73           C  
ATOM   1810  N   GLY A 118      25.427   0.280 -30.027  1.00 64.87           N  
ATOM   1811  H   GLY A 118      25.697  -0.427 -29.358  1.00 64.87           H  
ATOM   1812  CA  GLY A 118      26.278   1.477 -30.095  1.00 64.87           C  
ATOM   1813  HA2 GLY A 118      27.067   1.313 -30.830  1.00 64.87           H  
ATOM   1814  HA3 GLY A 118      25.692   2.338 -30.417  1.00 64.87           H  
ATOM   1815  C   GLY A 118      26.939   1.826 -28.757  1.00 64.87           C  
ATOM   1816  O   GLY A 118      26.619   1.217 -27.738  1.00 64.87           O  
ATOM   1817  N   ASP A 119      27.817   2.833 -28.755  1.00 65.27           N  
ATOM   1818  H   ASP A 119      28.151   3.186 -29.640  1.00 65.27           H  
ATOM   1819  CA  ASP A 119      28.611   3.234 -27.577  1.00 65.27           C  
ATOM   1820  HA  ASP A 119      29.274   2.413 -27.302  1.00 65.27           H  
ATOM   1821  C   ASP A 119      27.738   3.549 -26.354  1.00 65.27           C  
ATOM   1822  CB  ASP A 119      29.487   4.450 -27.931  1.00 65.27           C  
ATOM   1823  HB2 ASP A 119      28.839   5.285 -28.197  1.00 65.27           H  
ATOM   1824  HB3 ASP A 119      30.063   4.735 -27.051  1.00 65.27           H  
ATOM   1825  O   ASP A 119      28.007   3.079 -25.251  1.00 65.27           O  
ATOM   1826  CG  ASP A 119      30.462   4.179 -29.083  1.00 65.27           C  
ATOM   1827  OD1 ASP A 119      30.804   2.994 -29.292  1.00 65.27           O  
ATOM   1828  OD2 ASP A 119      30.764   5.147 -29.812  1.00 65.27           O  
ATOM   1829  N   LYS A 120      26.600   4.227 -26.566  1.00 73.10           N  
ATOM   1830  H   LYS A 120      26.458   4.592 -27.497  1.00 73.10           H  
ATOM   1831  CA  LYS A 120      25.629   4.528 -25.499  1.00 73.10           C  
ATOM   1832  HA  LYS A 120      26.136   5.096 -24.719  1.00 73.10           H  
ATOM   1833  C   LYS A 120      25.079   3.280 -24.812  1.00 73.10           C  
ATOM   1834  CB  LYS A 120      24.455   5.349 -26.048  1.00 73.10           C  
ATOM   1835  HB2 LYS A 120      24.022   4.843 -26.912  1.00 73.10           H  
ATOM   1836  HB3 LYS A 120      23.694   5.418 -25.271  1.00 73.10           H  
ATOM   1837  O   LYS A 120      24.807   3.316 -23.620  1.00 73.10           O  
ATOM   1838  CG  LYS A 120      24.886   6.767 -26.431  1.00 73.10           C  
ATOM   1839  HG2 LYS A 120      25.584   6.725 -27.267  1.00 73.10           H  
ATOM   1840  HG3 LYS A 120      25.385   7.227 -25.578  1.00 73.10           H  
ATOM   1841  CD  LYS A 120      23.673   7.618 -26.820  1.00 73.10           C  
ATOM   1842  HD2 LYS A 120      22.968   7.636 -25.988  1.00 73.10           H  
ATOM   1843  HD3 LYS A 120      23.195   7.188 -27.701  1.00 73.10           H  
ATOM   1844  CE  LYS A 120      24.164   9.036 -27.118  1.00 73.10           C  
ATOM   1845  HE2 LYS A 120      24.699   9.401 -26.241  1.00 73.10           H  
ATOM   1846  HE3 LYS A 120      24.884   8.989 -27.935  1.00 73.10           H  
ATOM   1847  NZ  LYS A 120      23.050   9.952 -27.458  1.00 73.10           N  
ATOM   1848  HZ1 LYS A 120      23.418  10.875 -27.635  1.00 73.10           H  
ATOM   1849  HZ2 LYS A 120      22.404  10.011 -26.683  1.00 73.10           H  
ATOM   1850  HZ3 LYS A 120      22.569   9.630 -28.286  1.00 73.10           H  
ATOM   1851  N   ALA A 121      24.888   2.185 -25.546  1.00 73.77           N  
ATOM   1852  H   ALA A 121      25.273   2.151 -26.479  1.00 73.77           H  
ATOM   1853  CA  ALA A 121      24.374   0.952 -24.959  1.00 73.77           C  
ATOM   1854  HA  ALA A 121      23.530   1.185 -24.311  1.00 73.77           H  
ATOM   1855  C   ALA A 121      25.434   0.253 -24.105  1.00 73.77           C  
ATOM   1856  CB  ALA A 121      23.880   0.053 -26.083  1.00 73.77           C  
ATOM   1857  HB1 ALA A 121      23.416  -0.837 -25.657  1.00 73.77           H  
ATOM   1858  HB2 ALA A 121      23.139   0.596 -26.670  1.00 73.77           H  
ATOM   1859  HB3 ALA A 121      24.706  -0.255 -26.724  1.00 73.77           H  
ATOM   1860  O   ALA A 121      25.102  -0.314 -23.066  1.00 73.77           O  
ATOM   1861  N   GLN A 122      26.705   0.340 -24.507  1.00 78.25           N  
ATOM   1862  H   GLN A 122      26.919   0.851 -25.351  1.00 78.25           H  
ATOM   1863  CA  GLN A 122      27.816  -0.182 -23.718  1.00 78.25           C  
ATOM   1864  HA  GLN A 122      27.570  -1.204 -23.429  1.00 78.25           H  
ATOM   1865  C   GLN A 122      28.011   0.625 -22.430  1.00 78.25           C  
ATOM   1866  CB  GLN A 122      29.085  -0.194 -24.583  1.00 78.25           C  
ATOM   1867  HB2 GLN A 122      29.389   0.831 -24.793  1.00 78.25           H  
ATOM   1868  HB3 GLN A 122      28.872  -0.682 -25.535  1.00 78.25           H  
ATOM   1869  O   GLN A 122      28.151   0.031 -21.364  1.00 78.25           O  
ATOM   1870  CG  GLN A 122      30.256  -0.922 -23.905  1.00 78.25           C  
ATOM   1871  HG2 GLN A 122      30.462  -0.468 -22.935  1.00 78.25           H  
ATOM   1872  HG3 GLN A 122      31.145  -0.789 -24.522  1.00 78.25           H  
ATOM   1873  CD  GLN A 122      30.033  -2.421 -23.720  1.00 78.25           C  
ATOM   1874  NE2 GLN A 122      30.936  -3.103 -23.051  1.00 78.25           N  
ATOM   1875 HE21 GLN A 122      31.724  -2.624 -22.641  1.00 78.25           H  
ATOM   1876 HE22 GLN A 122      30.775  -4.097 -22.973  1.00 78.25           H  
ATOM   1877  OE1 GLN A 122      29.077  -3.024 -24.179  1.00 78.25           O  
ATOM   1878  N   GLU A 123      27.952   1.958 -22.511  1.00 84.11           N  
ATOM   1879  H   GLU A 123      27.909   2.385 -23.425  1.00 84.11           H  
ATOM   1880  CA  GLU A 123      27.991   2.848 -21.342  1.00 84.11           C  
ATOM   1881  HA  GLU A 123      28.919   2.698 -20.791  1.00 84.11           H  
ATOM   1882  C   GLU A 123      26.823   2.578 -20.381  1.00 84.11           C  
ATOM   1883  CB  GLU A 123      27.909   4.311 -21.804  1.00 84.11           C  
ATOM   1884  HB2 GLU A 123      27.726   4.938 -20.931  1.00 84.11           H  
ATOM   1885  HB3 GLU A 123      27.061   4.412 -22.480  1.00 84.11           H  
ATOM   1886  O   GLU A 123      27.013   2.504 -19.165  1.00 84.11           O  
ATOM   1887  CG  GLU A 123      29.180   4.824 -22.498  1.00 84.11           C  
ATOM   1888  HG2 GLU A 123      29.442   4.152 -23.315  1.00 84.11           H  
ATOM   1889  HG3 GLU A 123      29.996   4.808 -21.776  1.00 84.11           H  
ATOM   1890  CD  GLU A 123      29.013   6.252 -23.051  1.00 84.11           C  
ATOM   1891  OE1 GLU A 123      29.997   6.769 -23.621  1.00 84.11           O  
ATOM   1892  OE2 GLU A 123      27.906   6.834 -22.920  1.00 84.11           O  
ATOM   1893  N   GLU A 124      25.611   2.389 -20.914  1.00 83.29           N  
ATOM   1894  H   GLU A 124      25.494   2.527 -21.907  1.00 83.29           H  
ATOM   1895  CA  GLU A 124      24.437   2.025 -20.114  1.00 83.29           C  
ATOM   1896  HA  GLU A 124      24.319   2.753 -19.312  1.00 83.29           H  
ATOM   1897  C   GLU A 124      24.620   0.662 -19.438  1.00 83.29           C  
ATOM   1898  CB  GLU A 124      23.159   2.032 -20.976  1.00 83.29           C  
ATOM   1899  HB2 GLU A 124      22.390   1.464 -20.452  1.00 83.29           H  
ATOM   1900  HB3 GLU A 124      23.354   1.539 -21.929  1.00 83.29           H  
ATOM   1901  O   GLU A 124      24.367   0.534 -18.238  1.00 83.29           O  
ATOM   1902  CG  GLU A 124      22.607   3.450 -21.215  1.00 83.29           C  
ATOM   1903  HG2 GLU A 124      22.443   3.911 -20.241  1.00 83.29           H  
ATOM   1904  HG3 GLU A 124      23.346   4.061 -21.734  1.00 83.29           H  
ATOM   1905  CD  GLU A 124      21.272   3.490 -21.991  1.00 83.29           C  
ATOM   1906  OE1 GLU A 124      20.612   4.565 -21.970  1.00 83.29           O  
ATOM   1907  OE2 GLU A 124      20.829   2.461 -22.545  1.00 83.29           O  
ATOM   1908  N   MET A 125      25.106  -0.342 -20.174  1.00 84.79           N  
ATOM   1909  H   MET A 125      25.288  -0.177 -21.154  1.00 84.79           H  
ATOM   1910  CA  MET A 125      25.379  -1.670 -19.631  1.00 84.79           C  
ATOM   1911  HA  MET A 125      24.458  -2.049 -19.187  1.00 84.79           H  
ATOM   1912  C   MET A 125      26.437  -1.603 -18.526  1.00 84.79           C  
ATOM   1913  CB  MET A 125      25.796  -2.614 -20.767  1.00 84.79           C  
ATOM   1914  HB2 MET A 125      25.093  -2.508 -21.594  1.00 84.79           H  
ATOM   1915  HB3 MET A 125      26.790  -2.339 -21.119  1.00 84.79           H  
ATOM   1916  O   MET A 125      26.234  -2.191 -17.467  1.00 84.79           O  
ATOM   1917  CG  MET A 125      25.773  -4.081 -20.324  1.00 84.79           C  
ATOM   1918  HG2 MET A 125      24.757  -4.304 -19.997  1.00 84.79           H  
ATOM   1919  HG3 MET A 125      26.443  -4.221 -19.476  1.00 84.79           H  
ATOM   1920  SD  MET A 125      26.190  -5.286 -21.615  1.00 84.79           S  
ATOM   1921  CE  MET A 125      27.940  -4.910 -21.892  1.00 84.79           C  
ATOM   1922  HE1 MET A 125      28.067  -3.841 -22.063  1.00 84.79           H  
ATOM   1923  HE2 MET A 125      28.289  -5.452 -22.770  1.00 84.79           H  
ATOM   1924  HE3 MET A 125      28.523  -5.214 -21.023  1.00 84.79           H  
ATOM   1925  N   GLU A 126      27.519  -0.840 -18.718  1.00 87.44           N  
ATOM   1926  H   GLU A 126      27.626  -0.379 -19.611  1.00 87.44           H  
ATOM   1927  CA  GLU A 126      28.546  -0.598 -17.698  1.00 87.44           C  
ATOM   1928  HA  GLU A 126      28.970  -1.555 -17.393  1.00 87.44           H  
ATOM   1929  C   GLU A 126      27.962   0.076 -16.446  1.00 87.44           C  
ATOM   1930  CB  GLU A 126      29.692   0.245 -18.279  1.00 87.44           C  
ATOM   1931  HB2 GLU A 126      29.947  -0.117 -19.275  1.00 87.44           H  
ATOM   1932  HB3 GLU A 126      29.382   1.288 -18.346  1.00 87.44           H  
ATOM   1933  O   GLU A 126      28.260  -0.328 -15.317  1.00 87.44           O  
ATOM   1934  CG  GLU A 126      30.933   0.118 -17.381  1.00 87.44           C  
ATOM   1935  HG2 GLU A 126      30.634   0.208 -16.337  1.00 87.44           H  
ATOM   1936  HG3 GLU A 126      31.362  -0.875 -17.512  1.00 87.44           H  
ATOM   1937  CD  GLU A 126      31.999   1.179 -17.662  1.00 87.44           C  
ATOM   1938  OE1 GLU A 126      32.591   1.639 -16.652  1.00 87.44           O  
ATOM   1939  OE2 GLU A 126      32.185   1.542 -18.841  1.00 87.44           O  
ATOM   1940  N   GLY A 127      27.076   1.057 -16.635  1.00 89.03           N  
ATOM   1941  H   GLY A 127      26.899   1.355 -17.584  1.00 89.03           H  
ATOM   1942  CA  GLY A 127      26.333   1.701 -15.555  1.00 89.03           C  
ATOM   1943  HA2 GLY A 127      25.658   2.438 -15.991  1.00 89.03           H  
ATOM   1944  HA3 GLY A 127      27.030   2.204 -14.885  1.00 89.03           H  
ATOM   1945  C   GLY A 127      25.498   0.707 -14.745  1.00 89.03           C  
ATOM   1946  O   GLY A 127      25.562   0.713 -13.513  1.00 89.03           O  
ATOM   1947  N   LEU A 128      24.778  -0.197 -15.417  1.00 91.54           N  
ATOM   1948  H   LEU A 128      24.774  -0.147 -16.426  1.00 91.54           H  
ATOM   1949  CA  LEU A 128      24.024  -1.268 -14.761  1.00 91.54           C  
ATOM   1950  HA  LEU A 128      23.382  -0.826 -13.999  1.00 91.54           H  
ATOM   1951  C   LEU A 128      24.948  -2.245 -14.020  1.00 91.54           C  
ATOM   1952  CB  LEU A 128      23.142  -2.007 -15.782  1.00 91.54           C  
ATOM   1953  HB2 LEU A 128      23.773  -2.370 -16.594  1.00 91.54           H  
ATOM   1954  HB3 LEU A 128      22.708  -2.878 -15.289  1.00 91.54           H  
ATOM   1955  O   LEU A 128      24.656  -2.594 -12.876  1.00 91.54           O  
ATOM   1956  CG  LEU A 128      21.994  -1.176 -16.385  1.00 91.54           C  
ATOM   1957  HG  LEU A 128      22.396  -0.315 -16.919  1.00 91.54           H  
ATOM   1958  CD1 LEU A 128      21.215  -2.036 -17.378  1.00 91.54           C  
ATOM   1959 HD11 LEU A 128      20.735  -2.865 -16.858  1.00 91.54           H  
ATOM   1960 HD12 LEU A 128      21.891  -2.429 -18.138  1.00 91.54           H  
ATOM   1961 HD13 LEU A 128      20.456  -1.433 -17.877  1.00 91.54           H  
ATOM   1962  CD2 LEU A 128      21.023  -0.665 -15.316  1.00 91.54           C  
ATOM   1963 HD21 LEU A 128      21.500   0.124 -14.736  1.00 91.54           H  
ATOM   1964 HD22 LEU A 128      20.133  -0.249 -15.790  1.00 91.54           H  
ATOM   1965 HD23 LEU A 128      20.736  -1.480 -14.651  1.00 91.54           H  
ATOM   1966  N   MET A 129      26.096  -2.628 -14.597  1.00 91.52           N  
ATOM   1967  H   MET A 129      26.285  -2.335 -15.545  1.00 91.52           H  
ATOM   1968  CA  MET A 129      27.056  -3.492 -13.889  1.00 91.52           C  
ATOM   1969  HA  MET A 129      26.547  -4.418 -13.621  1.00 91.52           H  
ATOM   1970  C   MET A 129      27.557  -2.835 -12.607  1.00 91.52           C  
ATOM   1971  CB  MET A 129      28.309  -3.848 -14.703  1.00 91.52           C  
ATOM   1972  HB2 MET A 129      28.782  -4.701 -14.217  1.00 91.52           H  
ATOM   1973  HB3 MET A 129      29.018  -3.021 -14.678  1.00 91.52           H  
ATOM   1974  O   MET A 129      27.702  -3.503 -11.585  1.00 91.52           O  
ATOM   1975  CG  MET A 129      28.075  -4.195 -16.159  1.00 91.52           C  
ATOM   1976  HG2 MET A 129      27.067  -4.583 -16.304  1.00 91.52           H  
ATOM   1977  HG3 MET A 129      28.131  -3.251 -16.701  1.00 91.52           H  
ATOM   1978  SD  MET A 129      29.317  -5.289 -16.891  1.00 91.52           S  
ATOM   1979  CE  MET A 129      29.504  -4.415 -18.466  1.00 91.52           C  
ATOM   1980  HE1 MET A 129      30.153  -4.990 -19.126  1.00 91.52           H  
ATOM   1981  HE2 MET A 129      28.528  -4.290 -18.935  1.00 91.52           H  
ATOM   1982  HE3 MET A 129      29.948  -3.434 -18.294  1.00 91.52           H  
ATOM   1983  N   ARG A 130      27.818  -1.522 -12.647  1.00 92.06           N  
ATOM   1984  H   ARG A 130      27.713  -1.050 -13.534  1.00 92.06           H  
ATOM   1985  CA  ARG A 130      28.279  -0.759 -11.484  1.00 92.06           C  
ATOM   1986  HA  ARG A 130      29.169  -1.248 -11.088  1.00 92.06           H  
ATOM   1987  C   ARG A 130      27.238  -0.779 -10.367  1.00 92.06           C  
ATOM   1988  CB  ARG A 130      28.640   0.664 -11.929  1.00 92.06           C  
ATOM   1989  HB2 ARG A 130      27.732   1.221 -12.158  1.00 92.06           H  
ATOM   1990  HB3 ARG A 130      29.235   0.594 -12.840  1.00 92.06           H  
ATOM   1991  O   ARG A 130      27.610  -1.021  -9.225  1.00 92.06           O  
ATOM   1992  CG  ARG A 130      29.448   1.421 -10.864  1.00 92.06           C  
ATOM   1993  HG2 ARG A 130      30.363   0.871 -10.643  1.00 92.06           H  
ATOM   1994  HG3 ARG A 130      28.861   1.500  -9.949  1.00 92.06           H  
ATOM   1995  CD  ARG A 130      29.811   2.837 -11.337  1.00 92.06           C  
ATOM   1996  HD2 ARG A 130      30.370   3.336 -10.546  1.00 92.06           H  
ATOM   1997  HD3 ARG A 130      28.883   3.387 -11.492  1.00 92.06           H  
ATOM   1998  NE  ARG A 130      30.632   2.823 -12.575  1.00 92.06           N  
ATOM   1999  HE  ARG A 130      31.374   2.140 -12.636  1.00 92.06           H  
ATOM   2000  NH1 ARG A 130      29.538   4.470 -13.747  1.00 92.06           N  
ATOM   2001 HH11 ARG A 130      29.421   4.977 -14.612  1.00 92.06           H  
ATOM   2002 HH12 ARG A 130      28.933   4.637 -12.956  1.00 92.06           H  
ATOM   2003  NH2 ARG A 130      31.206   3.377 -14.729  1.00 92.06           N  
ATOM   2004 HH21 ARG A 130      31.836   2.600 -14.870  1.00 92.06           H  
ATOM   2005 HH22 ARG A 130      31.049   3.898 -15.580  1.00 92.06           H  
ATOM   2006  CZ  ARG A 130      30.461   3.550 -13.670  1.00 92.06           C  
ATOM   2007  N   ILE A 131      25.960  -0.598 -10.707  1.00 92.71           N  
ATOM   2008  H   ILE A 131      25.759  -0.418 -11.681  1.00 92.71           H  
ATOM   2009  CA  ILE A 131      24.832  -0.666  -9.765  1.00 92.71           C  
ATOM   2010  HA  ILE A 131      25.003   0.047  -8.958  1.00 92.71           H  
ATOM   2011  C   ILE A 131      24.732  -2.051  -9.110  1.00 92.71           C  
ATOM   2012  CB  ILE A 131      23.520  -0.277 -10.491  1.00 92.71           C  
ATOM   2013  HB  ILE A 131      23.457  -0.837 -11.424  1.00 92.71           H  
ATOM   2014  O   ILE A 131      24.591  -2.141  -7.888  1.00 92.71           O  
ATOM   2015  CG1 ILE A 131      23.530   1.234 -10.820  1.00 92.71           C  
ATOM   2016 HG12 ILE A 131      23.467   1.807  -9.895  1.00 92.71           H  
ATOM   2017 HG13 ILE A 131      24.472   1.497 -11.302  1.00 92.71           H  
ATOM   2018  CG2 ILE A 131      22.276  -0.621  -9.655  1.00 92.71           C  
ATOM   2019 HG21 ILE A 131      22.210  -1.692  -9.466  1.00 92.71           H  
ATOM   2020 HG22 ILE A 131      22.321  -0.085  -8.707  1.00 92.71           H  
ATOM   2021 HG23 ILE A 131      21.365  -0.343 -10.185  1.00 92.71           H  
ATOM   2022  CD1 ILE A 131      22.398   1.676 -11.757  1.00 92.71           C  
ATOM   2023 HD11 ILE A 131      21.431   1.598 -11.260  1.00 92.71           H  
ATOM   2024 HD12 ILE A 131      22.400   1.060 -12.657  1.00 92.71           H  
ATOM   2025 HD13 ILE A 131      22.555   2.716 -12.041  1.00 92.71           H  
ATOM   2026  N   LEU A 132      24.823  -3.128  -9.895  1.00 91.60           N  
ATOM   2027  H   LEU A 132      24.890  -2.993 -10.894  1.00 91.60           H  
ATOM   2028  CA  LEU A 132      24.737  -4.498  -9.373  1.00 91.60           C  
ATOM   2029  HA  LEU A 132      23.867  -4.583  -8.722  1.00 91.60           H  
ATOM   2030  C   LEU A 132      25.957  -4.869  -8.524  1.00 91.60           C  
ATOM   2031  CB  LEU A 132      24.597  -5.491 -10.535  1.00 91.60           C  
ATOM   2032  HB2 LEU A 132      24.635  -6.501 -10.126  1.00 91.60           H  
ATOM   2033  HB3 LEU A 132      25.451  -5.369 -11.201  1.00 91.60           H  
ATOM   2034  O   LEU A 132      25.830  -5.510  -7.479  1.00 91.60           O  
ATOM   2035  CG  LEU A 132      23.306  -5.363 -11.362  1.00 91.60           C  
ATOM   2036  HG  LEU A 132      23.258  -4.377 -11.824  1.00 91.60           H  
ATOM   2037  CD1 LEU A 132      23.349  -6.416 -12.465  1.00 91.60           C  
ATOM   2038 HD11 LEU A 132      24.297  -6.350 -12.997  1.00 91.60           H  
ATOM   2039 HD12 LEU A 132      22.543  -6.240 -13.178  1.00 91.60           H  
ATOM   2040 HD13 LEU A 132      23.240  -7.416 -12.045  1.00 91.60           H  
ATOM   2041  CD2 LEU A 132      22.044  -5.561 -10.528  1.00 91.60           C  
ATOM   2042 HD21 LEU A 132      21.945  -4.771  -9.784  1.00 91.60           H  
ATOM   2043 HD22 LEU A 132      22.078  -6.535 -10.039  1.00 91.60           H  
ATOM   2044 HD23 LEU A 132      21.166  -5.526 -11.173  1.00 91.60           H  
ATOM   2045  N   LYS A 133      27.150  -4.432  -8.939  1.00 90.93           N  
ATOM   2046  H   LYS A 133      27.197  -3.946  -9.823  1.00 90.93           H  
ATOM   2047  CA  LYS A 133      28.379  -4.636  -8.172  1.00 90.93           C  
ATOM   2048  HA  LYS A 133      28.498  -5.703  -7.985  1.00 90.93           H  
ATOM   2049  C   LYS A 133      28.278  -3.967  -6.803  1.00 90.93           C  
ATOM   2050  CB  LYS A 133      29.581  -4.137  -8.982  1.00 90.93           C  
ATOM   2051  HB2 LYS A 133      29.598  -4.644  -9.946  1.00 90.93           H  
ATOM   2052  HB3 LYS A 133      29.490  -3.063  -9.150  1.00 90.93           H  
ATOM   2053  O   LYS A 133      28.521  -4.624  -5.794  1.00 90.93           O  
ATOM   2054  CG  LYS A 133      30.884  -4.436  -8.235  1.00 90.93           C  
ATOM   2055  HG2 LYS A 133      30.868  -3.931  -7.269  1.00 90.93           H  
ATOM   2056  HG3 LYS A 133      30.970  -5.510  -8.071  1.00 90.93           H  
ATOM   2057  CD  LYS A 133      32.103  -3.939  -9.010  1.00 90.93           C  
ATOM   2058  HD2 LYS A 133      32.002  -2.869  -9.188  1.00 90.93           H  
ATOM   2059  HD3 LYS A 133      32.176  -4.468  -9.961  1.00 90.93           H  
ATOM   2060  CE  LYS A 133      33.336  -4.213  -8.147  1.00 90.93           C  
ATOM   2061  HE2 LYS A 133      33.422  -5.289  -7.992  1.00 90.93           H  
ATOM   2062  HE3 LYS A 133      33.174  -3.767  -7.166  1.00 90.93           H  
ATOM   2063  NZ  LYS A 133      34.567  -3.672  -8.770  1.00 90.93           N  
ATOM   2064  HZ1 LYS A 133      34.721  -4.093  -9.675  1.00 90.93           H  
ATOM   2065  HZ2 LYS A 133      35.359  -3.864  -8.174  1.00 90.93           H  
ATOM   2066  HZ3 LYS A 133      34.484  -2.671  -8.876  1.00 90.93           H  
ATOM   2067  N   THR A 134      27.854  -2.704  -6.746  1.00 90.56           N  
ATOM   2068  H   THR A 134      27.620  -2.208  -7.594  1.00 90.56           H  
ATOM   2069  CA  THR A 134      27.707  -2.005  -5.463  1.00 90.56           C  
ATOM   2070  HA  THR A 134      28.627  -2.148  -4.896  1.00 90.56           H  
ATOM   2071  C   THR A 134      26.593  -2.587  -4.605  1.00 90.56           C  
ATOM   2072  CB  THR A 134      27.517  -0.497  -5.629  1.00 90.56           C  
ATOM   2073  HB  THR A 134      27.310  -0.059  -4.652  1.00 90.56           H  
ATOM   2074  O   THR A 134      26.776  -2.681  -3.397  1.00 90.56           O  
ATOM   2075  CG2 THR A 134      28.783   0.151  -6.189  1.00 90.56           C  
ATOM   2076 HG21 THR A 134      28.986  -0.218  -7.195  1.00 90.56           H  
ATOM   2077 HG22 THR A 134      28.674   1.235  -6.221  1.00 90.56           H  
ATOM   2078 HG23 THR A 134      29.629  -0.091  -5.546  1.00 90.56           H  
ATOM   2079  OG1 THR A 134      26.457  -0.193  -6.495  1.00 90.56           O  
ATOM   2080  HG1 THR A 134      26.382   0.763  -6.464  1.00 90.56           H  
ATOM   2081  N   ALA A 135      25.497  -3.083  -5.190  1.00 89.52           N  
ATOM   2082  H   ALA A 135      25.367  -2.942  -6.181  1.00 89.52           H  
ATOM   2083  CA  ALA A 135      24.483  -3.835  -4.445  1.00 89.52           C  
ATOM   2084  HA  ALA A 135      24.032  -3.180  -3.700  1.00 89.52           H  
ATOM   2085  C   ALA A 135      25.096  -5.039  -3.707  1.00 89.52           C  
ATOM   2086  CB  ALA A 135      23.396  -4.305  -5.418  1.00 89.52           C  
ATOM   2087  HB1 ALA A 135      23.005  -3.461  -5.987  1.00 89.52           H  
ATOM   2088  HB2 ALA A 135      22.579  -4.770  -4.866  1.00 89.52           H  
ATOM   2089  HB3 ALA A 135      23.790  -5.040  -6.120  1.00 89.52           H  
ATOM   2090  O   ALA A 135      24.871  -5.236  -2.510  1.00 89.52           O  
ATOM   2091  N   ARG A 136      25.916  -5.827  -4.411  1.00 86.03           N  
ATOM   2092  H   ARG A 136      26.058  -5.603  -5.386  1.00 86.03           H  
ATOM   2093  CA  ARG A 136      26.582  -7.009  -3.851  1.00 86.03           C  
ATOM   2094  HA  ARG A 136      25.828  -7.611  -3.343  1.00 86.03           H  
ATOM   2095  C   ARG A 136      27.627  -6.646  -2.795  1.00 86.03           C  
ATOM   2096  CB  ARG A 136      27.180  -7.817  -5.008  1.00 86.03           C  
ATOM   2097  HB2 ARG A 136      26.401  -7.995  -5.750  1.00 86.03           H  
ATOM   2098  HB3 ARG A 136      27.980  -7.246  -5.480  1.00 86.03           H  
ATOM   2099  O   ARG A 136      27.675  -7.301  -1.751  1.00 86.03           O  
ATOM   2100  CG  ARG A 136      27.731  -9.167  -4.535  1.00 86.03           C  
ATOM   2101  HG2 ARG A 136      26.943  -9.721  -4.025  1.00 86.03           H  
ATOM   2102  HG3 ARG A 136      28.562  -9.006  -3.848  1.00 86.03           H  
ATOM   2103  CD  ARG A 136      28.222  -9.974  -5.737  1.00 86.03           C  
ATOM   2104  HD2 ARG A 136      29.009  -9.411  -6.238  1.00 86.03           H  
ATOM   2105  HD3 ARG A 136      27.389 -10.107  -6.427  1.00 86.03           H  
ATOM   2106  NE  ARG A 136      28.742 -11.289  -5.320  1.00 86.03           N  
ATOM   2107  HE  ARG A 136      28.877 -11.431  -4.329  1.00 86.03           H  
ATOM   2108  NH1 ARG A 136      28.931 -12.197  -7.420  1.00 86.03           N  
ATOM   2109 HH11 ARG A 136      28.553 -11.345  -7.809  1.00 86.03           H  
ATOM   2110 HH12 ARG A 136      29.132 -12.980  -8.025  1.00 86.03           H  
ATOM   2111  NH2 ARG A 136      29.496 -13.414  -5.636  1.00 86.03           N  
ATOM   2112 HH21 ARG A 136      29.715 -14.180  -6.258  1.00 86.03           H  
ATOM   2113 HH22 ARG A 136      29.584 -13.535  -4.637  1.00 86.03           H  
ATOM   2114  CZ  ARG A 136      29.054 -12.289  -6.125  1.00 86.03           C  
ATOM   2115  N   ASP A 137      28.423  -5.611  -3.049  1.00 87.76           N  
ATOM   2116  H   ASP A 137      28.363  -5.183  -3.961  1.00 87.76           H  
ATOM   2117  CA  ASP A 137      29.484  -5.157  -2.147  1.00 87.76           C  
ATOM   2118  HA  ASP A 137      30.095  -6.013  -1.860  1.00 87.76           H  
ATOM   2119  C   ASP A 137      28.897  -4.562  -0.854  1.00 87.76           C  
ATOM   2120  CB  ASP A 137      30.397  -4.147  -2.875  1.00 87.76           C  
ATOM   2121  HB2 ASP A 137      31.081  -3.717  -2.144  1.00 87.76           H  
ATOM   2122  HB3 ASP A 137      29.785  -3.337  -3.272  1.00 87.76           H  
ATOM   2123  O   ASP A 137      29.307  -4.933   0.249  1.00 87.76           O  
ATOM   2124  CG  ASP A 137      31.244  -4.751  -4.013  1.00 87.76           C  
ATOM   2125  OD1 ASP A 137      31.374  -5.996  -4.067  1.00 87.76           O  
ATOM   2126  OD2 ASP A 137      31.801  -3.959  -4.815  1.00 87.76           O  
ATOM   2127  N   SER A 138      27.871  -3.710  -0.961  1.00 82.11           N  
ATOM   2128  H   SER A 138      27.566  -3.433  -1.883  1.00 82.11           H  
ATOM   2129  CA  SER A 138      27.216  -3.067   0.187  1.00 82.11           C  
ATOM   2130  HA  SER A 138      27.979  -2.581   0.795  1.00 82.11           H  
ATOM   2131  C   SER A 138      26.489  -4.058   1.092  1.00 82.11           C  
ATOM   2132  CB  SER A 138      26.232  -1.999  -0.295  1.00 82.11           C  
ATOM   2133  HB2 SER A 138      25.706  -1.575   0.560  1.00 82.11           H  
ATOM   2134  HB3 SER A 138      25.504  -2.441  -0.976  1.00 82.11           H  
ATOM   2135  O   SER A 138      26.500  -3.902   2.313  1.00 82.11           O  
ATOM   2136  OG  SER A 138      26.944  -0.973  -0.956  1.00 82.11           O  
ATOM   2137  HG  SER A 138      27.660  -0.672  -0.393  1.00 82.11           H  
ATOM   2138  N   SER A 139      25.918  -5.125   0.532  1.00 80.70           N  
ATOM   2139  H   SER A 139      25.862  -5.175  -0.475  1.00 80.70           H  
ATOM   2140  CA  SER A 139      25.322  -6.203   1.327  1.00 80.70           C  
ATOM   2141  HA  SER A 139      24.864  -5.764   2.213  1.00 80.70           H  
ATOM   2142  C   SER A 139      26.346  -7.227   1.836  1.00 80.70           C  
ATOM   2143  CB  SER A 139      24.206  -6.895   0.546  1.00 80.70           C  
ATOM   2144  HB2 SER A 139      24.646  -7.398  -0.315  1.00 80.70           H  
ATOM   2145  HB3 SER A 139      23.727  -7.641   1.180  1.00 80.70           H  
ATOM   2146  O   SER A 139      25.944  -8.249   2.391  1.00 80.70           O  
ATOM   2147  OG  SER A 139      23.214  -5.979   0.113  1.00 80.70           O  
ATOM   2148  HG  SER A 139      22.949  -5.419   0.846  1.00 80.70           H  
ATOM   2149  N   LYS A 140      27.659  -7.002   1.665  1.00 81.26           N  
ATOM   2150  H   LYS A 140      27.936  -6.151   1.196  1.00 81.26           H  
ATOM   2151  CA  LYS A 140      28.730  -7.951   2.039  1.00 81.26           C  
ATOM   2152  HA  LYS A 140      29.653  -7.586   1.590  1.00 81.26           H  
ATOM   2153  C   LYS A 140      28.507  -9.350   1.448  1.00 81.26           C  
ATOM   2154  CB  LYS A 140      28.930  -7.992   3.568  1.00 81.26           C  
ATOM   2155  HB2 LYS A 140      28.033  -8.397   4.037  1.00 81.26           H  
ATOM   2156  HB3 LYS A 140      29.758  -8.666   3.788  1.00 81.26           H  
ATOM   2157  O   LYS A 140      28.682 -10.360   2.125  1.00 81.26           O  
ATOM   2158  CG  LYS A 140      29.248  -6.626   4.187  1.00 81.26           C  
ATOM   2159  HG2 LYS A 140      30.150  -6.223   3.727  1.00 81.26           H  
ATOM   2160  HG3 LYS A 140      28.421  -5.938   4.008  1.00 81.26           H  
ATOM   2161  CD  LYS A 140      29.460  -6.767   5.700  1.00 81.26           C  
ATOM   2162  HD2 LYS A 140      28.555  -7.174   6.151  1.00 81.26           H  
ATOM   2163  HD3 LYS A 140      30.292  -7.447   5.883  1.00 81.26           H  
ATOM   2164  CE  LYS A 140      29.768  -5.394   6.303  1.00 81.26           C  
ATOM   2165  HE2 LYS A 140      28.944  -4.720   6.067  1.00 81.26           H  
ATOM   2166  HE3 LYS A 140      30.660  -4.997   5.818  1.00 81.26           H  
ATOM   2167  NZ  LYS A 140      29.969  -5.463   7.772  1.00 81.26           N  
ATOM   2168  HZ1 LYS A 140      30.177  -4.544   8.136  1.00 81.26           H  
ATOM   2169  HZ2 LYS A 140      30.743  -6.072   7.996  1.00 81.26           H  
ATOM   2170  HZ3 LYS A 140      29.137  -5.802   8.232  1.00 81.26           H  
ATOM   2171  N   GLY A 141      28.039  -9.410   0.202  1.00 75.65           N  
ATOM   2172  H   GLY A 141      27.932  -8.545  -0.309  1.00 75.65           H  
ATOM   2173  CA  GLY A 141      27.709 -10.660  -0.483  1.00 75.65           C  
ATOM   2174  HA2 GLY A 141      28.515 -11.377  -0.323  1.00 75.65           H  
ATOM   2175  HA3 GLY A 141      27.635 -10.458  -1.551  1.00 75.65           H  
ATOM   2176  C   GLY A 141      26.400 -11.324  -0.045  1.00 75.65           C  
ATOM   2177  O   GLY A 141      26.058 -12.365  -0.601  1.00 75.65           O  
ATOM   2178  N   LYS A 142      25.640 -10.742   0.897  1.00 85.39           N  
ATOM   2179  H   LYS A 142      25.966  -9.896   1.341  1.00 85.39           H  
ATOM   2180  CA  LYS A 142      24.291 -11.226   1.213  1.00 85.39           C  
ATOM   2181  HA  LYS A 142      24.355 -12.298   1.402  1.00 85.39           H  
ATOM   2182  C   LYS A 142      23.370 -11.032   0.013  1.00 85.39           C  
ATOM   2183  CB  LYS A 142      23.701 -10.554   2.459  1.00 85.39           C  
ATOM   2184  HB2 LYS A 142      23.661  -9.475   2.308  1.00 85.39           H  
ATOM   2185  HB3 LYS A 142      22.678 -10.906   2.587  1.00 85.39           H  
ATOM   2186  O   LYS A 142      23.452 -10.029  -0.705  1.00 85.39           O  
ATOM   2187  CG  LYS A 142      24.487 -10.871   3.738  1.00 85.39           C  
ATOM   2188  HG2 LYS A 142      24.476 -11.947   3.911  1.00 85.39           H  
ATOM   2189  HG3 LYS A 142      25.521 -10.538   3.641  1.00 85.39           H  
ATOM   2190  CD  LYS A 142      23.831 -10.156   4.924  1.00 85.39           C  
ATOM   2191  HD2 LYS A 142      22.798 -10.493   5.008  1.00 85.39           H  
ATOM   2192  HD3 LYS A 142      23.835  -9.082   4.738  1.00 85.39           H  
ATOM   2193  CE  LYS A 142      24.578 -10.457   6.224  1.00 85.39           C  
ATOM   2194  HE2 LYS A 142      25.592 -10.067   6.141  1.00 85.39           H  
ATOM   2195  HE3 LYS A 142      24.639 -11.539   6.346  1.00 85.39           H  
ATOM   2196  NZ  LYS A 142      23.873  -9.851   7.382  1.00 85.39           N  
ATOM   2197  HZ1 LYS A 142      22.941 -10.234   7.456  1.00 85.39           H  
ATOM   2198  HZ2 LYS A 142      24.357 -10.039   8.248  1.00 85.39           H  
ATOM   2199  HZ3 LYS A 142      23.776  -8.854   7.258  1.00 85.39           H  
ATOM   2200  N   THR A 143      22.502 -12.012  -0.187  1.00 92.10           N  
ATOM   2201  H   THR A 143      22.482 -12.779   0.470  1.00 92.10           H  
ATOM   2202  CA  THR A 143      21.472 -11.978  -1.225  1.00 92.10           C  
ATOM   2203  HA  THR A 143      21.869 -11.426  -2.077  1.00 92.10           H  
ATOM   2204  C   THR A 143      20.230 -11.238  -0.713  1.00 92.10           C  
ATOM   2205  CB  THR A 143      21.127 -13.388  -1.733  1.00 92.10           C  
ATOM   2206  HB  THR A 143      20.659 -13.271  -2.710  1.00 92.10           H  
ATOM   2207  O   THR A 143      20.088 -11.075   0.502  1.00 92.10           O  
ATOM   2208  CG2 THR A 143      22.351 -14.289  -1.921  1.00 92.10           C  
ATOM   2209 HG21 THR A 143      22.034 -15.241  -2.348  1.00 92.10           H  
ATOM   2210 HG22 THR A 143      23.057 -13.814  -2.601  1.00 92.10           H  
ATOM   2211 HG23 THR A 143      22.835 -14.494  -0.966  1.00 92.10           H  
ATOM   2212  OG1 THR A 143      20.199 -14.057  -0.911  1.00 92.10           O  
ATOM   2213  HG1 THR A 143      20.407 -13.971   0.022  1.00 92.10           H  
ATOM   2214  N   PRO A 144      19.315 -10.808  -1.597  1.00 94.41           N  
ATOM   2215  CA  PRO A 144      18.013 -10.279  -1.191  1.00 94.41           C  
ATOM   2216  HA  PRO A 144      18.167  -9.366  -0.615  1.00 94.41           H  
ATOM   2217  C   PRO A 144      17.173 -11.256  -0.355  1.00 94.41           C  
ATOM   2218  CB  PRO A 144      17.292  -9.937  -2.500  1.00 94.41           C  
ATOM   2219  HB2 PRO A 144      16.696 -10.788  -2.830  1.00 94.41           H  
ATOM   2220  HB3 PRO A 144      16.658  -9.056  -2.395  1.00 94.41           H  
ATOM   2221  O   PRO A 144      16.290 -10.808   0.373  1.00 94.41           O  
ATOM   2222  CG  PRO A 144      18.425  -9.707  -3.498  1.00 94.41           C  
ATOM   2223  HG2 PRO A 144      18.811  -8.693  -3.395  1.00 94.41           H  
ATOM   2224  HG3 PRO A 144      18.109  -9.894  -4.524  1.00 94.41           H  
ATOM   2225  CD  PRO A 144      19.473 -10.714  -3.040  1.00 94.41           C  
ATOM   2226  HD2 PRO A 144      20.466 -10.371  -3.331  1.00 94.41           H  
ATOM   2227  HD3 PRO A 144      19.256 -11.686  -3.484  1.00 94.41           H  
ATOM   2228  N   PHE A 145      17.448 -12.563  -0.436  1.00 96.81           N  
ATOM   2229  H   PHE A 145      18.231 -12.861  -0.999  1.00 96.81           H  
ATOM   2230  CA  PHE A 145      16.688 -13.622   0.224  1.00 96.81           C  
ATOM   2231  HA  PHE A 145      15.673 -13.264   0.396  1.00 96.81           H  
ATOM   2232  C   PHE A 145      17.280 -14.031   1.572  1.00 96.81           C  
ATOM   2233  CB  PHE A 145      16.598 -14.844  -0.694  1.00 96.81           C  
ATOM   2234  HB2 PHE A 145      17.595 -15.265  -0.821  1.00 96.81           H  
ATOM   2235  HB3 PHE A 145      15.980 -15.604  -0.217  1.00 96.81           H  
ATOM   2236  O   PHE A 145      18.496 -13.984   1.775  1.00 96.81           O  
ATOM   2237  CG  PHE A 145      16.011 -14.534  -2.051  1.00 96.81           C  
ATOM   2238  CD1 PHE A 145      14.626 -14.347  -2.196  1.00 96.81           C  
ATOM   2239  HD1 PHE A 145      13.974 -14.432  -1.339  1.00 96.81           H  
ATOM   2240  CD2 PHE A 145      16.858 -14.403  -3.164  1.00 96.81           C  
ATOM   2241  HD2 PHE A 145      17.922 -14.540  -3.044  1.00 96.81           H  
ATOM   2242  CE1 PHE A 145      14.088 -14.036  -3.455  1.00 96.81           C  
ATOM   2243  HE1 PHE A 145      13.023 -13.887  -3.556  1.00 96.81           H  
ATOM   2244  CE2 PHE A 145      16.320 -14.097  -4.422  1.00 96.81           C  
ATOM   2245  HE2 PHE A 145      16.974 -14.007  -5.277  1.00 96.81           H  
ATOM   2246  CZ  PHE A 145      14.934 -13.913  -4.571  1.00 96.81           C  
ATOM   2247  HZ  PHE A 145      14.522 -13.675  -5.541  1.00 96.81           H  
ATOM   2248  N   VAL A 146      16.407 -14.487   2.473  1.00 94.66           N  
ATOM   2249  H   VAL A 146      15.429 -14.487   2.222  1.00 94.66           H  
ATOM   2250  CA  VAL A 146      16.806 -15.116   3.742  1.00 94.66           C  
ATOM   2251  HA  VAL A 146      17.473 -14.443   4.280  1.00 94.66           H  
ATOM   2252  C   VAL A 146      17.580 -16.408   3.473  1.00 94.66           C  
ATOM   2253  CB  VAL A 146      15.572 -15.400   4.623  1.00 94.66           C  
ATOM   2254  HB  VAL A 146      14.889 -16.056   4.084  1.00 94.66           H  
ATOM   2255  O   VAL A 146      18.625 -16.642   4.080  1.00 94.66           O  
ATOM   2256  CG1 VAL A 146      15.953 -16.076   5.946  1.00 94.66           C  
ATOM   2257 HG11 VAL A 146      16.675 -15.463   6.487  1.00 94.66           H  
ATOM   2258 HG12 VAL A 146      15.063 -16.209   6.561  1.00 94.66           H  
ATOM   2259 HG13 VAL A 146      16.383 -17.060   5.761  1.00 94.66           H  
ATOM   2260  CG2 VAL A 146      14.831 -14.101   4.961  1.00 94.66           C  
ATOM   2261 HG21 VAL A 146      14.450 -13.641   4.050  1.00 94.66           H  
ATOM   2262 HG22 VAL A 146      13.975 -14.316   5.602  1.00 94.66           H  
ATOM   2263 HG23 VAL A 146      15.496 -13.405   5.471  1.00 94.66           H  
ATOM   2264  N   ASP A 147      17.102 -17.222   2.528  1.00 94.41           N  
ATOM   2265  H   ASP A 147      16.252 -16.962   2.048  1.00 94.41           H  
ATOM   2266  CA  ASP A 147      17.822 -18.393   2.038  1.00 94.41           C  
ATOM   2267  HA  ASP A 147      18.496 -18.745   2.819  1.00 94.41           H  
ATOM   2268  C   ASP A 147      18.662 -18.027   0.809  1.00 94.41           C  
ATOM   2269  CB  ASP A 147      16.844 -19.541   1.750  1.00 94.41           C  
ATOM   2270  HB2 ASP A 147      16.241 -19.307   0.873  1.00 94.41           H  
ATOM   2271  HB3 ASP A 147      16.173 -19.648   2.602  1.00 94.41           H  
ATOM   2272  O   ASP A 147      18.148 -17.845  -0.296  1.00 94.41           O  
ATOM   2273  CG  ASP A 147      17.565 -20.876   1.533  1.00 94.41           C  
ATOM   2274  OD1 ASP A 147      18.737 -20.912   1.086  1.00 94.41           O  
ATOM   2275  OD2 ASP A 147      16.966 -21.929   1.836  1.00 94.41           O  
ATOM   2276  N   SER A 148      19.982 -17.965   0.985  1.00 92.06           N  
ATOM   2277  H   SER A 148      20.336 -18.025   1.929  1.00 92.06           H  
ATOM   2278  CA  SER A 148      20.926 -17.640  -0.092  1.00 92.06           C  
ATOM   2279  HA  SER A 148      20.717 -16.630  -0.444  1.00 92.06           H  
ATOM   2280  C   SER A 148      20.834 -18.580  -1.303  1.00 92.06           C  
ATOM   2281  CB  SER A 148      22.358 -17.687   0.443  1.00 92.06           C  
ATOM   2282  HB2 SER A 148      23.052 -17.439  -0.360  1.00 92.06           H  
ATOM   2283  HB3 SER A 148      22.574 -18.695   0.797  1.00 92.06           H  
ATOM   2284  O   SER A 148      21.254 -18.199  -2.397  1.00 92.06           O  
ATOM   2285  OG  SER A 148      22.533 -16.769   1.507  1.00 92.06           O  
ATOM   2286  HG  SER A 148      23.313 -17.019   2.007  1.00 92.06           H  
ATOM   2287  N   ARG A 149      20.291 -19.798  -1.145  1.00 93.80           N  
ATOM   2288  H   ARG A 149      19.876 -20.025  -0.252  1.00 93.80           H  
ATOM   2289  CA  ARG A 149      20.119 -20.756  -2.250  1.00 93.80           C  
ATOM   2290  HA  ARG A 149      21.057 -20.852  -2.795  1.00 93.80           H  
ATOM   2291  C   ARG A 149      19.085 -20.282  -3.267  1.00 93.80           C  
ATOM   2292  CB  ARG A 149      19.704 -22.131  -1.711  1.00 93.80           C  
ATOM   2293  HB2 ARG A 149      18.742 -22.032  -1.208  1.00 93.80           H  
ATOM   2294  HB3 ARG A 149      19.572 -22.813  -2.551  1.00 93.80           H  
ATOM   2295  O   ARG A 149      19.200 -20.640  -4.435  1.00 93.80           O  
ATOM   2296  CG  ARG A 149      20.742 -22.734  -0.752  1.00 93.80           C  
ATOM   2297  HG2 ARG A 149      20.954 -22.046   0.067  1.00 93.80           H  
ATOM   2298  HG3 ARG A 149      21.668 -22.912  -1.299  1.00 93.80           H  
ATOM   2299  CD  ARG A 149      20.251 -24.056  -0.160  1.00 93.80           C  
ATOM   2300  HD2 ARG A 149      19.988 -24.729  -0.977  1.00 93.80           H  
ATOM   2301  HD3 ARG A 149      21.067 -24.498   0.411  1.00 93.80           H  
ATOM   2302  NE  ARG A 149      19.089 -23.869   0.730  1.00 93.80           N  
ATOM   2303  HE  ARG A 149      18.795 -22.923   0.926  1.00 93.80           H  
ATOM   2304  NH1 ARG A 149      18.687 -26.089   1.153  1.00 93.80           N  
ATOM   2305 HH11 ARG A 149      18.126 -26.797   1.606  1.00 93.80           H  
ATOM   2306 HH12 ARG A 149      19.472 -26.327   0.565  1.00 93.80           H  
ATOM   2307  NH2 ARG A 149      17.374 -24.547   2.061  1.00 93.80           N  
ATOM   2308 HH21 ARG A 149      17.119 -23.572   2.126  1.00 93.80           H  
ATOM   2309 HH22 ARG A 149      16.805 -25.249   2.512  1.00 93.80           H  
ATOM   2310  CZ  ARG A 149      18.391 -24.828   1.309  1.00 93.80           C  
ATOM   2311  N   ALA A 150      18.117 -19.462  -2.853  1.00 93.65           N  
ATOM   2312  H   ALA A 150      18.087 -19.182  -1.883  1.00 93.65           H  
ATOM   2313  CA  ALA A 150      17.099 -18.927  -3.750  1.00 93.65           C  
ATOM   2314  HA  ALA A 150      16.595 -19.754  -4.250  1.00 93.65           H  
ATOM   2315  C   ALA A 150      17.710 -18.040  -4.845  1.00 93.65           C  
ATOM   2316  CB  ALA A 150      16.066 -18.169  -2.913  1.00 93.65           C  
ATOM   2317  HB1 ALA A 150      16.540 -17.341  -2.385  1.00 93.65           H  
ATOM   2318  HB2 ALA A 150      15.282 -17.775  -3.560  1.00 93.65           H  
ATOM   2319  HB3 ALA A 150      15.616 -18.843  -2.184  1.00 93.65           H  
ATOM   2320  O   ALA A 150      17.297 -18.116  -5.997  1.00 93.65           O  
ATOM   2321  N   TYR A 151      18.748 -17.263  -4.519  1.00 91.77           N  
ATOM   2322  H   TYR A 151      19.064 -17.264  -3.560  1.00 91.77           H  
ATOM   2323  CA  TYR A 151      19.394 -16.359  -5.475  1.00 91.77           C  
ATOM   2324  HA  TYR A 151      18.633 -15.725  -5.930  1.00 91.77           H  
ATOM   2325  C   TYR A 151      20.114 -17.097  -6.614  1.00 91.77           C  
ATOM   2326  CB  TYR A 151      20.383 -15.476  -4.711  1.00 91.77           C  
ATOM   2327  HB2 TYR A 151      21.205 -16.097  -4.356  1.00 91.77           H  
ATOM   2328  HB3 TYR A 151      19.886 -15.067  -3.831  1.00 91.77           H  
ATOM   2329  O   TYR A 151      20.106 -16.642  -7.751  1.00 91.77           O  
ATOM   2330  CG  TYR A 151      20.942 -14.324  -5.521  1.00 91.77           C  
ATOM   2331  CD1 TYR A 151      22.177 -14.469  -6.178  1.00 91.77           C  
ATOM   2332  HD1 TYR A 151      22.712 -15.406  -6.124  1.00 91.77           H  
ATOM   2333  CD2 TYR A 151      20.219 -13.120  -5.641  1.00 91.77           C  
ATOM   2334  HD2 TYR A 151      19.245 -13.028  -5.183  1.00 91.77           H  
ATOM   2335  CE1 TYR A 151      22.694 -13.406  -6.940  1.00 91.77           C  
ATOM   2336  HE1 TYR A 151      23.628 -13.514  -7.473  1.00 91.77           H  
ATOM   2337  CE2 TYR A 151      20.742 -12.046  -6.393  1.00 91.77           C  
ATOM   2338  HE2 TYR A 151      20.197 -11.120  -6.501  1.00 91.77           H  
ATOM   2339  OH  TYR A 151      22.546 -11.189  -7.765  1.00 91.77           O  
ATOM   2340  HH  TYR A 151      22.012 -10.393  -7.822  1.00 91.77           H  
ATOM   2341  CZ  TYR A 151      21.985 -12.193  -7.046  1.00 91.77           C  
ATOM   2342  N   GLY A 152      20.740 -18.240  -6.316  1.00 89.15           N  
ATOM   2343  H   GLY A 152      20.664 -18.588  -5.370  1.00 89.15           H  
ATOM   2344  CA  GLY A 152      21.451 -19.057  -7.307  1.00 89.15           C  
ATOM   2345  HA2 GLY A 152      21.906 -18.407  -8.055  1.00 89.15           H  
ATOM   2346  HA3 GLY A 152      22.244 -19.610  -6.804  1.00 89.15           H  
ATOM   2347  C   GLY A 152      20.568 -20.067  -8.042  1.00 89.15           C  
ATOM   2348  O   GLY A 152      21.077 -20.836  -8.857  1.00 89.15           O  
ATOM   2349  N   LEU A 153      19.268 -20.118  -7.736  1.00 93.03           N  
ATOM   2350  H   LEU A 153      18.886 -19.436  -7.097  1.00 93.03           H  
ATOM   2351  CA  LEU A 153      18.357 -21.085  -8.332  1.00 93.03           C  
ATOM   2352  HA  LEU A 153      18.842 -22.061  -8.295  1.00 93.03           H  
ATOM   2353  C   LEU A 153      18.085 -20.728  -9.797  1.00 93.03           C  
ATOM   2354  CB  LEU A 153      17.058 -21.148  -7.507  1.00 93.03           C  
ATOM   2355  HB2 LEU A 153      17.301 -21.359  -6.466  1.00 93.03           H  
ATOM   2356  HB3 LEU A 153      16.577 -20.171  -7.551  1.00 93.03           H  
ATOM   2357  O   LEU A 153      17.604 -19.637 -10.097  1.00 93.03           O  
ATOM   2358  CG  LEU A 153      16.063 -22.206  -8.020  1.00 93.03           C  
ATOM   2359  HG  LEU A 153      15.862 -22.036  -9.078  1.00 93.03           H  
ATOM   2360  CD1 LEU A 153      16.595 -23.630  -7.840  1.00 93.03           C  
ATOM   2361 HD11 LEU A 153      16.855 -23.804  -6.795  1.00 93.03           H  
ATOM   2362 HD12 LEU A 153      17.471 -23.792  -8.468  1.00 93.03           H  
ATOM   2363 HD13 LEU A 153      15.829 -24.344  -8.142  1.00 93.03           H  
ATOM   2364  CD2 LEU A 153      14.735 -22.105  -7.275  1.00 93.03           C  
ATOM   2365 HD21 LEU A 153      14.863 -22.427  -6.241  1.00 93.03           H  
ATOM   2366 HD22 LEU A 153      14.000 -22.750  -7.756  1.00 93.03           H  
ATOM   2367 HD23 LEU A 153      14.370 -21.078  -7.308  1.00 93.03           H  
ATOM   2368  N   ARG A 154      18.322 -21.676 -10.708  1.00 91.04           N  
ATOM   2369  H   ARG A 154      18.745 -22.540 -10.397  1.00 91.04           H  
ATOM   2370  CA  ARG A 154      17.916 -21.557 -12.112  1.00 91.04           C  
ATOM   2371  HA  ARG A 154      17.879 -20.500 -12.374  1.00 91.04           H  
ATOM   2372  C   ARG A 154      16.511 -22.128 -12.294  1.00 91.04           C  
ATOM   2373  CB  ARG A 154      18.963 -22.218 -13.018  1.00 91.04           C  
ATOM   2374  HB2 ARG A 154      19.948 -21.828 -12.761  1.00 91.04           H  
ATOM   2375  HB3 ARG A 154      18.963 -23.296 -12.863  1.00 91.04           H  
ATOM   2376  O   ARG A 154      16.336 -23.343 -12.354  1.00 91.04           O  
ATOM   2377  CG  ARG A 154      18.678 -21.900 -14.492  1.00 91.04           C  
ATOM   2378  HG2 ARG A 154      17.702 -22.296 -14.773  1.00 91.04           H  
ATOM   2379  HG3 ARG A 154      18.674 -20.819 -14.638  1.00 91.04           H  
ATOM   2380  CD  ARG A 154      19.743 -22.523 -15.394  1.00 91.04           C  
ATOM   2381  HD2 ARG A 154      20.717 -22.107 -15.135  1.00 91.04           H  
ATOM   2382  HD3 ARG A 154      19.753 -23.598 -15.216  1.00 91.04           H  
ATOM   2383  NE  ARG A 154      19.457 -22.244 -16.812  1.00 91.04           N  
ATOM   2384  HE  ARG A 154      18.906 -21.428 -17.037  1.00 91.04           H  
ATOM   2385  NH1 ARG A 154      20.476 -24.083 -17.736  1.00 91.04           N  
ATOM   2386 HH11 ARG A 154      20.686 -24.626 -18.562  1.00 91.04           H  
ATOM   2387 HH12 ARG A 154      20.761 -24.372 -16.811  1.00 91.04           H  
ATOM   2388  NH2 ARG A 154      19.398 -22.622 -19.039  1.00 91.04           N  
ATOM   2389 HH21 ARG A 154      19.482 -23.231 -19.839  1.00 91.04           H  
ATOM   2390 HH22 ARG A 154      18.705 -21.890 -19.103  1.00 91.04           H  
ATOM   2391  CZ  ARG A 154      19.780 -22.984 -17.853  1.00 91.04           C  
ATOM   2392  N   ILE A 155      15.518 -21.248 -12.371  1.00 93.26           N  
ATOM   2393  H   ILE A 155      15.735 -20.266 -12.283  1.00 93.26           H  
ATOM   2394  CA  ILE A 155      14.117 -21.627 -12.573  1.00 93.26           C  
ATOM   2395  HA  ILE A 155      13.926 -22.567 -12.054  1.00 93.26           H  
ATOM   2396  C   ILE A 155      13.858 -21.849 -14.064  1.00 93.26           C  
ATOM   2397  CB  ILE A 155      13.171 -20.569 -11.970  1.00 93.26           C  
ATOM   2398  HB  ILE A 155      13.362 -19.607 -12.447  1.00 93.26           H  
ATOM   2399  O   ILE A 155      13.875 -20.903 -14.845  1.00 93.26           O  
ATOM   2400  CG1 ILE A 155      13.422 -20.424 -10.450  1.00 93.26           C  
ATOM   2401 HG12 ILE A 155      14.440 -20.070 -10.290  1.00 93.26           H  
ATOM   2402 HG13 ILE A 155      13.322 -21.397  -9.969  1.00 93.26           H  
ATOM   2403  CG2 ILE A 155      11.717 -20.971 -12.256  1.00 93.26           C  
ATOM   2404 HG21 ILE A 155      11.505 -21.953 -11.833  1.00 93.26           H  
ATOM   2405 HG22 ILE A 155      11.043 -20.229 -11.828  1.00 93.26           H  
ATOM   2406 HG23 ILE A 155      11.520 -20.994 -13.328  1.00 93.26           H  
ATOM   2407  CD1 ILE A 155      12.483 -19.435  -9.748  1.00 93.26           C  
ATOM   2408 HD11 ILE A 155      12.879 -19.191  -8.762  1.00 93.26           H  
ATOM   2409 HD12 ILE A 155      12.393 -18.524 -10.340  1.00 93.26           H  
ATOM   2410 HD13 ILE A 155      11.490 -19.868  -9.626  1.00 93.26           H  
ATOM   2411  N   THR A 156      13.605 -23.099 -14.447  1.00 92.19           N  
ATOM   2412  H   THR A 156      13.578 -23.817 -13.737  1.00 92.19           H  
ATOM   2413  CA  THR A 156      13.324 -23.489 -15.844  1.00 92.19           C  
ATOM   2414  HA  THR A 156      13.592 -22.671 -16.512  1.00 92.19           H  
ATOM   2415  C   THR A 156      11.845 -23.777 -16.088  1.00 92.19           C  
ATOM   2416  CB  THR A 156      14.167 -24.701 -16.266  1.00 92.19           C  
ATOM   2417  HB  THR A 156      13.964 -24.924 -17.313  1.00 92.19           H  
ATOM   2418  O   THR A 156      11.388 -23.806 -17.229  1.00 92.19           O  
ATOM   2419  CG2 THR A 156      15.665 -24.458 -16.087  1.00 92.19           C  
ATOM   2420 HG21 THR A 156      15.937 -24.470 -15.031  1.00 92.19           H  
ATOM   2421 HG22 THR A 156      15.931 -23.486 -16.501  1.00 92.19           H  
ATOM   2422 HG23 THR A 156      16.221 -25.232 -16.616  1.00 92.19           H  
ATOM   2423  OG1 THR A 156      13.858 -25.828 -15.476  1.00 92.19           O  
ATOM   2424  HG1 THR A 156      14.303 -25.725 -14.632  1.00 92.19           H  
ATOM   2425  N   ASP A 157      11.071 -23.955 -15.020  1.00 94.66           N  
ATOM   2426  H   ASP A 157      11.487 -23.941 -14.100  1.00 94.66           H  
ATOM   2427  CA  ASP A 157       9.665 -24.309 -15.069  1.00 94.66           C  
ATOM   2428  HA  ASP A 157       9.415 -24.595 -16.091  1.00 94.66           H  
ATOM   2429  C   ASP A 157       8.763 -23.131 -14.676  1.00 94.66           C  
ATOM   2430  CB  ASP A 157       9.435 -25.546 -14.201  1.00 94.66           C  
ATOM   2431  HB2 ASP A 157      10.117 -26.340 -14.506  1.00 94.66           H  
ATOM   2432  HB3 ASP A 157       8.417 -25.902 -14.360  1.00 94.66           H  
ATOM   2433  O   ASP A 157       9.043 -22.345 -13.768  1.00 94.66           O  
ATOM   2434  CG  ASP A 157       9.645 -25.232 -12.728  1.00 94.66           C  
ATOM   2435  OD1 ASP A 157      10.799 -24.967 -12.325  1.00 94.66           O  
ATOM   2436  OD2 ASP A 157       8.612 -25.210 -12.021  1.00 94.66           O  
ATOM   2437  N   MET A 158       7.627 -23.025 -15.365  1.00 93.49           N  
ATOM   2438  H   MET A 158       7.464 -23.673 -16.122  1.00 93.49           H  
ATOM   2439  CA  MET A 158       6.674 -21.936 -15.145  1.00 93.49           C  
ATOM   2440  HA  MET A 158       7.216 -20.992 -15.199  1.00 93.49           H  
ATOM   2441  C   MET A 158       6.019 -22.006 -13.758  1.00 93.49           C  
ATOM   2442  CB  MET A 158       5.623 -21.969 -16.265  1.00 93.49           C  
ATOM   2443  HB2 MET A 158       5.039 -22.886 -16.183  1.00 93.49           H  
ATOM   2444  HB3 MET A 158       6.129 -21.973 -17.230  1.00 93.49           H  
ATOM   2445  O   MET A 158       5.746 -20.973 -13.156  1.00 93.49           O  
ATOM   2446  CG  MET A 158       4.666 -20.772 -16.221  1.00 93.49           C  
ATOM   2447  HG2 MET A 158       4.112 -20.798 -15.282  1.00 93.49           H  
ATOM   2448  HG3 MET A 158       3.940 -20.879 -17.027  1.00 93.49           H  
ATOM   2449  SD  MET A 158       5.443 -19.139 -16.370  1.00 93.49           S  
ATOM   2450  CE  MET A 158       6.050 -19.197 -18.077  1.00 93.49           C  
ATOM   2451  HE1 MET A 158       6.407 -18.205 -18.355  1.00 93.49           H  
ATOM   2452  HE2 MET A 158       5.243 -19.488 -18.749  1.00 93.49           H  
ATOM   2453  HE3 MET A 158       6.874 -19.906 -18.159  1.00 93.49           H  
ATOM   2454  N   SER A 159       5.783 -23.209 -13.224  1.00 94.13           N  
ATOM   2455  H   SER A 159       6.135 -24.023 -13.706  1.00 94.13           H  
ATOM   2456  CA  SER A 159       5.130 -23.385 -11.920  1.00 94.13           C  
ATOM   2457  HA  SER A 159       4.180 -22.850 -11.925  1.00 94.13           H  
ATOM   2458  C   SER A 159       5.979 -22.817 -10.780  1.00 94.13           C  
ATOM   2459  CB  SER A 159       4.842 -24.870 -11.681  1.00 94.13           C  
ATOM   2460  HB2 SER A 159       4.221 -25.247 -12.493  1.00 94.13           H  
ATOM   2461  HB3 SER A 159       5.776 -25.431 -11.662  1.00 94.13           H  
ATOM   2462  O   SER A 159       5.474 -22.070  -9.938  1.00 94.13           O  
ATOM   2463  OG  SER A 159       4.156 -25.051 -10.459  1.00 94.13           O  
ATOM   2464  HG  SER A 159       4.799 -25.034  -9.747  1.00 94.13           H  
ATOM   2465  N   THR A 160       7.277 -23.129 -10.763  1.00 95.45           N  
ATOM   2466  H   THR A 160       7.644 -23.787 -11.435  1.00 95.45           H  
ATOM   2467  CA  THR A 160       8.218 -22.605  -9.768  1.00 95.45           C  
ATOM   2468  HA  THR A 160       7.798 -22.760  -8.775  1.00 95.45           H  
ATOM   2469  C   THR A 160       8.421 -21.110  -9.956  1.00 95.45           C  
ATOM   2470  CB  THR A 160       9.562 -23.343  -9.809  1.00 95.45           C  
ATOM   2471  HB  THR A 160      10.033 -23.187 -10.780  1.00 95.45           H  
ATOM   2472  O   THR A 160       8.438 -20.395  -8.955  1.00 95.45           O  
ATOM   2473  CG2 THR A 160      10.528 -22.917  -8.707  1.00 95.45           C  
ATOM   2474 HG21 THR A 160      11.434 -23.517  -8.785  1.00 95.45           H  
ATOM   2475 HG22 THR A 160      10.070 -23.074  -7.730  1.00 95.45           H  
ATOM   2476 HG23 THR A 160      10.794 -21.865  -8.815  1.00 95.45           H  
ATOM   2477  OG1 THR A 160       9.331 -24.712  -9.593  1.00 95.45           O  
ATOM   2478  HG1 THR A 160       9.173 -25.066 -10.471  1.00 95.45           H  
ATOM   2479  N   LEU A 161       8.471 -20.606 -11.200  1.00 95.74           N  
ATOM   2480  H   LEU A 161       8.495 -21.238 -11.987  1.00 95.74           H  
ATOM   2481  CA  LEU A 161       8.531 -19.161 -11.445  1.00 95.74           C  
ATOM   2482  HA  LEU A 161       9.420 -18.771 -10.950  1.00 95.74           H  
ATOM   2483  C   LEU A 161       7.322 -18.451 -10.836  1.00 95.74           C  
ATOM   2484  CB  LEU A 161       8.617 -18.843 -12.950  1.00 95.74           C  
ATOM   2485  HB2 LEU A 161       9.535 -19.254 -13.372  1.00 95.74           H  
ATOM   2486  HB3 LEU A 161       7.773 -19.309 -13.457  1.00 95.74           H  
ATOM   2487  O   LEU A 161       7.493 -17.502 -10.078  1.00 95.74           O  
ATOM   2488  CG  LEU A 161       8.568 -17.318 -13.197  1.00 95.74           C  
ATOM   2489  HG  LEU A 161       7.720 -16.868 -12.681  1.00 95.74           H  
ATOM   2490  CD1 LEU A 161       9.851 -16.621 -12.741  1.00 95.74           C  
ATOM   2491 HD11 LEU A 161       9.794 -15.555 -12.961  1.00 95.74           H  
ATOM   2492 HD12 LEU A 161       9.988 -16.740 -11.666  1.00 95.74           H  
ATOM   2493 HD13 LEU A 161      10.706 -17.052 -13.262  1.00 95.74           H  
ATOM   2494  CD2 LEU A 161       8.359 -16.996 -14.661  1.00 95.74           C  
ATOM   2495 HD21 LEU A 161       7.661 -17.694 -15.123  1.00 95.74           H  
ATOM   2496 HD22 LEU A 161       9.340 -17.040 -15.135  1.00 95.74           H  
ATOM   2497 HD23 LEU A 161       7.968 -15.982 -14.739  1.00 95.74           H  
ATOM   2498  N   VAL A 162       6.107 -18.903 -11.157  1.00 94.58           N  
ATOM   2499  H   VAL A 162       6.036 -19.676 -11.803  1.00 94.58           H  
ATOM   2500  CA  VAL A 162       4.873 -18.292 -10.649  1.00 94.58           C  
ATOM   2501  HA  VAL A 162       4.855 -17.241 -10.937  1.00 94.58           H  
ATOM   2502  C   VAL A 162       4.859 -18.333  -9.121  1.00 94.58           C  
ATOM   2503  CB  VAL A 162       3.638 -18.985 -11.259  1.00 94.58           C  
ATOM   2504  HB  VAL A 162       3.743 -20.065 -11.157  1.00 94.58           H  
ATOM   2505  O   VAL A 162       4.546 -17.330  -8.487  1.00 94.58           O  
ATOM   2506  CG1 VAL A 162       2.329 -18.561 -10.584  1.00 94.58           C  
ATOM   2507 HG11 VAL A 162       2.244 -17.474 -10.605  1.00 94.58           H  
ATOM   2508 HG12 VAL A 162       1.483 -18.998 -11.114  1.00 94.58           H  
ATOM   2509 HG13 VAL A 162       2.307 -18.915  -9.553  1.00 94.58           H  
ATOM   2510  CG2 VAL A 162       3.502 -18.633 -12.747  1.00 94.58           C  
ATOM   2511 HG21 VAL A 162       2.696 -19.214 -13.194  1.00 94.58           H  
ATOM   2512 HG22 VAL A 162       4.425 -18.853 -13.283  1.00 94.58           H  
ATOM   2513 HG23 VAL A 162       3.287 -17.571 -12.863  1.00 94.58           H  
ATOM   2514  N   SER A 163       5.269 -19.451  -8.510  1.00 95.27           N  
ATOM   2515  H   SER A 163       5.526 -20.244  -9.079  1.00 95.27           H  
ATOM   2516  CA  SER A 163       5.398 -19.543  -7.052  1.00 95.27           C  
ATOM   2517  HA  SER A 163       4.428 -19.321  -6.608  1.00 95.27           H  
ATOM   2518  C   SER A 163       6.412 -18.545  -6.485  1.00 95.27           C  
ATOM   2519  CB  SER A 163       5.809 -20.958  -6.639  1.00 95.27           C  
ATOM   2520  HB2 SER A 163       6.815 -21.169  -7.003  1.00 95.27           H  
ATOM   2521  HB3 SER A 163       5.119 -21.682  -7.073  1.00 95.27           H  
ATOM   2522  O   SER A 163       6.158 -17.978  -5.421  1.00 95.27           O  
ATOM   2523  OG  SER A 163       5.780 -21.069  -5.225  1.00 95.27           O  
ATOM   2524  HG  SER A 163       6.067 -20.232  -4.851  1.00 95.27           H  
ATOM   2525  N   ALA A 164       7.552 -18.348  -7.147  1.00 96.77           N  
ATOM   2526  H   ALA A 164       7.719 -18.863  -8.000  1.00 96.77           H  
ATOM   2527  CA  ALA A 164       8.605 -17.444  -6.700  1.00 96.77           C  
ATOM   2528  HA  ALA A 164       8.815 -17.639  -5.648  1.00 96.77           H  
ATOM   2529  C   ALA A 164       8.177 -15.975  -6.816  1.00 96.77           C  
ATOM   2530  CB  ALA A 164       9.876 -17.740  -7.504  1.00 96.77           C  
ATOM   2531  HB1 ALA A 164      10.712 -17.198  -7.063  1.00 96.77           H  
ATOM   2532  HB2 ALA A 164      10.099 -18.806  -7.473  1.00 96.77           H  
ATOM   2533  HB3 ALA A 164       9.756 -17.436  -8.544  1.00 96.77           H  
ATOM   2534  O   ALA A 164       8.236 -15.237  -5.834  1.00 96.77           O  
ATOM   2535  N   VAL A 165       7.664 -15.580  -7.985  1.00 96.34           N  
ATOM   2536  H   VAL A 165       7.629 -16.255  -8.735  1.00 96.34           H  
ATOM   2537  CA  VAL A 165       7.194 -14.216  -8.270  1.00 96.34           C  
ATOM   2538  HA  VAL A 165       8.005 -13.514  -8.077  1.00 96.34           H  
ATOM   2539  C   VAL A 165       6.049 -13.829  -7.339  1.00 96.34           C  
ATOM   2540  CB  VAL A 165       6.789 -14.080  -9.750  1.00 96.34           C  
ATOM   2541  HB  VAL A 165       6.109 -14.890 -10.012  1.00 96.34           H  
ATOM   2542  O   VAL A 165       6.146 -12.807  -6.670  1.00 96.34           O  
ATOM   2543  CG1 VAL A 165       6.089 -12.752 -10.046  1.00 96.34           C  
ATOM   2544 HG11 VAL A 165       5.114 -12.706  -9.561  1.00 96.34           H  
ATOM   2545 HG12 VAL A 165       5.932 -12.648 -11.120  1.00 96.34           H  
ATOM   2546 HG13 VAL A 165       6.692 -11.918  -9.689  1.00 96.34           H  
ATOM   2547  CG2 VAL A 165       8.027 -14.163 -10.653  1.00 96.34           C  
ATOM   2548 HG21 VAL A 165       8.698 -13.329 -10.448  1.00 96.34           H  
ATOM   2549 HG22 VAL A 165       7.724 -14.125 -11.699  1.00 96.34           H  
ATOM   2550 HG23 VAL A 165       8.562 -15.097 -10.480  1.00 96.34           H  
ATOM   2551  N   ILE A 166       5.022 -14.676  -7.195  1.00 96.11           N  
ATOM   2552  H   ILE A 166       4.999 -15.515  -7.756  1.00 96.11           H  
ATOM   2553  CA  ILE A 166       3.899 -14.402  -6.281  1.00 96.11           C  
ATOM   2554  HA  ILE A 166       3.451 -13.449  -6.560  1.00 96.11           H  
ATOM   2555  C   ILE A 166       4.383 -14.250  -4.838  1.00 96.11           C  
ATOM   2556  CB  ILE A 166       2.822 -15.508  -6.393  1.00 96.11           C  
ATOM   2557  HB  ILE A 166       3.305 -16.481  -6.313  1.00 96.11           H  
ATOM   2558  O   ILE A 166       3.870 -13.414  -4.103  1.00 96.11           O  
ATOM   2559  CG1 ILE A 166       2.131 -15.391  -7.768  1.00 96.11           C  
ATOM   2560 HG12 ILE A 166       1.667 -14.406  -7.833  1.00 96.11           H  
ATOM   2561 HG13 ILE A 166       2.874 -15.443  -8.563  1.00 96.11           H  
ATOM   2562  CG2 ILE A 166       1.773 -15.407  -5.267  1.00 96.11           C  
ATOM   2563 HG21 ILE A 166       1.305 -14.423  -5.299  1.00 96.11           H  
ATOM   2564 HG22 ILE A 166       2.235 -15.547  -4.290  1.00 96.11           H  
ATOM   2565 HG23 ILE A 166       1.013 -16.182  -5.362  1.00 96.11           H  
ATOM   2566  CD1 ILE A 166       1.075 -16.471  -8.039  1.00 96.11           C  
ATOM   2567 HD11 ILE A 166       0.753 -16.405  -9.078  1.00 96.11           H  
ATOM   2568 HD12 ILE A 166       0.201 -16.314  -7.406  1.00 96.11           H  
ATOM   2569 HD13 ILE A 166       1.495 -17.458  -7.848  1.00 96.11           H  
ATOM   2570  N   THR A 167       5.373 -15.038  -4.415  1.00 97.14           N  
ATOM   2571  H   THR A 167       5.802 -15.671  -5.075  1.00 97.14           H  
ATOM   2572  CA  THR A 167       5.915 -14.941  -3.053  1.00 97.14           C  
ATOM   2573  HA  THR A 167       5.093 -14.989  -2.339  1.00 97.14           H  
ATOM   2574  C   THR A 167       6.645 -13.620  -2.810  1.00 97.14           C  
ATOM   2575  CB  THR A 167       6.868 -16.102  -2.771  1.00 97.14           C  
ATOM   2576  HB  THR A 167       7.675 -16.115  -3.504  1.00 97.14           H  
ATOM   2577  O   THR A 167       6.495 -13.016  -1.746  1.00 97.14           O  
ATOM   2578  CG2 THR A 167       7.472 -15.958  -1.383  1.00 97.14           C  
ATOM   2579 HG21 THR A 167       6.689 -15.740  -0.658  1.00 97.14           H  
ATOM   2580 HG22 THR A 167       7.993 -16.878  -1.117  1.00 97.14           H  
ATOM   2581 HG23 THR A 167       8.212 -15.158  -1.371  1.00 97.14           H  
ATOM   2582  OG1 THR A 167       6.172 -17.329  -2.838  1.00 97.14           O  
ATOM   2583  HG1 THR A 167       6.084 -17.518  -3.775  1.00 97.14           H  
ATOM   2584  N   ILE A 168       7.450 -13.180  -3.778  1.00 97.39           N  
ATOM   2585  H   ILE A 168       7.532 -13.726  -4.624  1.00 97.39           H  
ATOM   2586  CA  ILE A 168       8.170 -11.904  -3.715  1.00 97.39           C  
ATOM   2587  HA  ILE A 168       8.723 -11.841  -2.778  1.00 97.39           H  
ATOM   2588  C   ILE A 168       7.168 -10.749  -3.724  1.00 97.39           C  
ATOM   2589  CB  ILE A 168       9.176 -11.831  -4.886  1.00 97.39           C  
ATOM   2590  HB  ILE A 168       8.661 -12.142  -5.794  1.00 97.39           H  
ATOM   2591  O   ILE A 168       7.211  -9.883  -2.853  1.00 97.39           O  
ATOM   2592  CG1 ILE A 168      10.339 -12.813  -4.617  1.00 97.39           C  
ATOM   2593 HG12 ILE A 168       9.947 -13.769  -4.270  1.00 97.39           H  
ATOM   2594 HG13 ILE A 168      10.982 -12.413  -3.832  1.00 97.39           H  
ATOM   2595  CG2 ILE A 168       9.712 -10.406  -5.126  1.00 97.39           C  
ATOM   2596 HG21 ILE A 168      10.406 -10.398  -5.967  1.00 97.39           H  
ATOM   2597 HG22 ILE A 168      10.221 -10.027  -4.240  1.00 97.39           H  
ATOM   2598 HG23 ILE A 168       8.897  -9.729  -5.385  1.00 97.39           H  
ATOM   2599  CD1 ILE A 168      11.178 -13.095  -5.866  1.00 97.39           C  
ATOM   2600 HD11 ILE A 168      11.709 -12.199  -6.187  1.00 97.39           H  
ATOM   2601 HD12 ILE A 168      10.527 -13.437  -6.670  1.00 97.39           H  
ATOM   2602 HD13 ILE A 168      11.906 -13.876  -5.644  1.00 97.39           H  
ATOM   2603  N   GLU A 169       6.219 -10.766  -4.658  1.00 95.96           N  
ATOM   2604  H   GLU A 169       6.226 -11.497  -5.354  1.00 95.96           H  
ATOM   2605  CA  GLU A 169       5.204  -9.724  -4.774  1.00 95.96           C  
ATOM   2606  HA  GLU A 169       5.688  -8.752  -4.863  1.00 95.96           H  
ATOM   2607  C   GLU A 169       4.288  -9.661  -3.554  1.00 95.96           C  
ATOM   2608  CB  GLU A 169       4.355  -9.956  -6.018  1.00 95.96           C  
ATOM   2609  HB2 GLU A 169       3.482  -9.307  -5.945  1.00 95.96           H  
ATOM   2610  HB3 GLU A 169       4.015 -10.992  -6.030  1.00 95.96           H  
ATOM   2611  O   GLU A 169       3.980  -8.566  -3.099  1.00 95.96           O  
ATOM   2612  CG  GLU A 169       5.085  -9.624  -7.328  1.00 95.96           C  
ATOM   2613  HG2 GLU A 169       5.406  -8.583  -7.297  1.00 95.96           H  
ATOM   2614  HG3 GLU A 169       5.970 -10.253  -7.429  1.00 95.96           H  
ATOM   2615  CD  GLU A 169       4.156  -9.836  -8.530  1.00 95.96           C  
ATOM   2616  OE1 GLU A 169       4.621  -9.728  -9.689  1.00 95.96           O  
ATOM   2617  OE2 GLU A 169       2.964 -10.136  -8.291  1.00 95.96           O  
ATOM   2618  N   ALA A 170       3.887 -10.795  -2.973  1.00 96.14           N  
ATOM   2619  H   ALA A 170       4.121 -11.676  -3.408  1.00 96.14           H  
ATOM   2620  CA  ALA A 170       3.062 -10.808  -1.767  1.00 96.14           C  
ATOM   2621  HA  ALA A 170       2.112 -10.320  -1.987  1.00 96.14           H  
ATOM   2622  C   ALA A 170       3.722 -10.036  -0.616  1.00 96.14           C  
ATOM   2623  CB  ALA A 170       2.785 -12.260  -1.364  1.00 96.14           C  
ATOM   2624  HB1 ALA A 170       3.726 -12.779  -1.180  1.00 96.14           H  
ATOM   2625  HB2 ALA A 170       2.243 -12.766  -2.162  1.00 96.14           H  
ATOM   2626  HB3 ALA A 170       2.178 -12.278  -0.459  1.00 96.14           H  
ATOM   2627  O   ALA A 170       3.045  -9.277   0.073  1.00 96.14           O  
ATOM   2628  N   GLN A 171       5.041 -10.174  -0.435  1.00 95.90           N  
ATOM   2629  H   GLN A 171       5.556 -10.765  -1.072  1.00 95.90           H  
ATOM   2630  CA  GLN A 171       5.781  -9.399   0.565  1.00 95.90           C  
ATOM   2631  HA  GLN A 171       5.296  -9.513   1.535  1.00 95.90           H  
ATOM   2632  C   GLN A 171       5.763  -7.903   0.239  1.00 95.90           C  
ATOM   2633  CB  GLN A 171       7.220  -9.914   0.687  1.00 95.90           C  
ATOM   2634  HB2 GLN A 171       7.685  -9.939  -0.298  1.00 95.90           H  
ATOM   2635  HB3 GLN A 171       7.784  -9.226   1.317  1.00 95.90           H  
ATOM   2636  O   GLN A 171       5.505  -7.104   1.130  1.00 95.90           O  
ATOM   2637  CG  GLN A 171       7.282 -11.304   1.329  1.00 95.90           C  
ATOM   2638  HG2 GLN A 171       7.040 -11.230   2.389  1.00 95.90           H  
ATOM   2639  HG3 GLN A 171       6.550 -11.954   0.849  1.00 95.90           H  
ATOM   2640  CD  GLN A 171       8.660 -11.929   1.170  1.00 95.90           C  
ATOM   2641  NE2 GLN A 171       8.877 -12.663   0.098  1.00 95.90           N  
ATOM   2642 HE21 GLN A 171       8.123 -12.777  -0.565  1.00 95.90           H  
ATOM   2643 HE22 GLN A 171       9.797 -13.044  -0.071  1.00 95.90           H  
ATOM   2644  OE1 GLN A 171       9.558 -11.749   1.974  1.00 95.90           O  
ATOM   2645  N   ILE A 172       5.951  -7.518  -1.029  1.00 95.80           N  
ATOM   2646  H   ILE A 172       6.124  -8.231  -1.722  1.00 95.80           H  
ATOM   2647  CA  ILE A 172       5.876  -6.112  -1.469  1.00 95.80           C  
ATOM   2648  HA  ILE A 172       6.576  -5.523  -0.877  1.00 95.80           H  
ATOM   2649  C   ILE A 172       4.480  -5.528  -1.219  1.00 95.80           C  
ATOM   2650  CB  ILE A 172       6.267  -5.985  -2.962  1.00 95.80           C  
ATOM   2651  HB  ILE A 172       5.628  -6.645  -3.549  1.00 95.80           H  
ATOM   2652  O   ILE A 172       4.352  -4.419  -0.704  1.00 95.80           O  
ATOM   2653  CG1 ILE A 172       7.737  -6.414  -3.175  1.00 95.80           C  
ATOM   2654 HG12 ILE A 172       8.396  -5.701  -2.679  1.00 95.80           H  
ATOM   2655 HG13 ILE A 172       7.905  -7.388  -2.715  1.00 95.80           H  
ATOM   2656  CG2 ILE A 172       6.046  -4.546  -3.467  1.00 95.80           C  
ATOM   2657 HG21 ILE A 172       6.357  -4.450  -4.508  1.00 95.80           H  
ATOM   2658 HG22 ILE A 172       4.988  -4.285  -3.432  1.00 95.80           H  
ATOM   2659 HG23 ILE A 172       6.603  -3.844  -2.846  1.00 95.80           H  
ATOM   2660  CD1 ILE A 172       8.147  -6.537  -4.648  1.00 95.80           C  
ATOM   2661 HD11 ILE A 172       7.428  -7.152  -5.188  1.00 95.80           H  
ATOM   2662 HD12 ILE A 172       8.211  -5.553  -5.114  1.00 95.80           H  
ATOM   2663 HD13 ILE A 172       9.127  -7.011  -4.709  1.00 95.80           H  
ATOM   2664  N   TRP A 173       3.428  -6.275  -1.552  1.00 95.09           N  
ATOM   2665  H   TRP A 173       3.591  -7.163  -2.005  1.00 95.09           H  
ATOM   2666  CA  TRP A 173       2.052  -5.855  -1.326  1.00 95.09           C  
ATOM   2667  HA  TRP A 173       1.910  -4.864  -1.759  1.00 95.09           H  
ATOM   2668  C   TRP A 173       1.731  -5.720   0.164  1.00 95.09           C  
ATOM   2669  CB  TRP A 173       1.096  -6.821  -2.026  1.00 95.09           C  
ATOM   2670  HB2 TRP A 173       0.102  -6.638  -1.618  1.00 95.09           H  
ATOM   2671  HB3 TRP A 173       1.379  -7.854  -1.823  1.00 95.09           H  
ATOM   2672  O   TRP A 173       1.030  -4.788   0.536  1.00 95.09           O  
ATOM   2673  CG  TRP A 173       0.933  -6.606  -3.488  1.00 95.09           C  
ATOM   2674  CD1 TRP A 173       1.411  -7.372  -4.493  1.00 95.09           C  
ATOM   2675  HD1 TRP A 173       1.988  -8.276  -4.365  1.00 95.09           H  
ATOM   2676  CD2 TRP A 173       0.177  -5.539  -4.121  1.00 95.09           C  
ATOM   2677  CE2 TRP A 173       0.293  -5.684  -5.534  1.00 95.09           C  
ATOM   2678  CE3 TRP A 173      -0.601  -4.472  -3.628  1.00 95.09           C  
ATOM   2679  HE3 TRP A 173      -0.714  -4.346  -2.562  1.00 95.09           H  
ATOM   2680  NE1 TRP A 173       1.068  -6.812  -5.707  1.00 95.09           N  
ATOM   2681  HE1 TRP A 173       1.327  -7.220  -6.594  1.00 95.09           H  
ATOM   2682  CH2 TRP A 173      -1.111  -3.756  -5.902  1.00 95.09           C  
ATOM   2683  HH2 TRP A 173      -1.623  -3.079  -6.570  1.00 95.09           H  
ATOM   2684  CZ2 TRP A 173      -0.338  -4.807  -6.422  1.00 95.09           C  
ATOM   2685  HZ2 TRP A 173      -0.232  -4.945  -7.488  1.00 95.09           H  
ATOM   2686  CZ3 TRP A 173      -1.233  -3.582  -4.513  1.00 95.09           C  
ATOM   2687  HZ3 TRP A 173      -1.820  -2.764  -4.122  1.00 95.09           H  
ATOM   2688  N   ILE A 174       2.269  -6.579   1.036  1.00 93.86           N  
ATOM   2689  H   ILE A 174       2.824  -7.345   0.684  1.00 93.86           H  
ATOM   2690  CA  ILE A 174       2.082  -6.446   2.491  1.00 93.86           C  
ATOM   2691  HA  ILE A 174       1.013  -6.456   2.704  1.00 93.86           H  
ATOM   2692  C   ILE A 174       2.605  -5.091   3.000  1.00 93.86           C  
ATOM   2693  CB  ILE A 174       2.733  -7.644   3.220  1.00 93.86           C  
ATOM   2694  HB  ILE A 174       3.714  -7.827   2.782  1.00 93.86           H  
ATOM   2695  O   ILE A 174       1.948  -4.472   3.837  1.00 93.86           O  
ATOM   2696  CG1 ILE A 174       1.871  -8.911   3.054  1.00 93.86           C  
ATOM   2697 HG12 ILE A 174       0.992  -8.842   3.695  1.00 93.86           H  
ATOM   2698 HG13 ILE A 174       1.518  -8.989   2.026  1.00 93.86           H  
ATOM   2699  CG2 ILE A 174       2.937  -7.366   4.717  1.00 93.86           C  
ATOM   2700 HG21 ILE A 174       3.308  -8.248   5.239  1.00 93.86           H  
ATOM   2701 HG22 ILE A 174       3.702  -6.597   4.831  1.00 93.86           H  
ATOM   2702 HG23 ILE A 174       2.007  -7.029   5.175  1.00 93.86           H  
ATOM   2703  CD1 ILE A 174       2.646 -10.191   3.391  1.00 93.86           C  
ATOM   2704 HD11 ILE A 174       2.910 -10.226   4.448  1.00 93.86           H  
ATOM   2705 HD12 ILE A 174       3.550 -10.256   2.785  1.00 93.86           H  
ATOM   2706 HD13 ILE A 174       2.015 -11.052   3.169  1.00 93.86           H  
ATOM   2707  N   LEU A 175       3.733  -4.602   2.467  1.00 93.05           N  
ATOM   2708  H   LEU A 175       4.217  -5.158   1.776  1.00 93.05           H  
ATOM   2709  CA  LEU A 175       4.335  -3.331   2.892  1.00 93.05           C  
ATOM   2710  HA  LEU A 175       4.515  -3.367   3.966  1.00 93.05           H  
ATOM   2711  C   LEU A 175       3.417  -2.124   2.637  1.00 93.05           C  
ATOM   2712  CB  LEU A 175       5.678  -3.103   2.168  1.00 93.05           C  
ATOM   2713  HB2 LEU A 175       6.077  -2.143   2.494  1.00 93.05           H  
ATOM   2714  HB3 LEU A 175       5.483  -3.029   1.098  1.00 93.05           H  
ATOM   2715  O   LEU A 175       3.431  -1.164   3.410  1.00 93.05           O  
ATOM   2716  CG  LEU A 175       6.765  -4.168   2.391  1.00 93.05           C  
ATOM   2717  HG  LEU A 175       6.392  -5.137   2.060  1.00 93.05           H  
ATOM   2718  CD1 LEU A 175       8.001  -3.835   1.554  1.00 93.05           C  
ATOM   2719 HD11 LEU A 175       8.749  -4.619   1.680  1.00 93.05           H  
ATOM   2720 HD12 LEU A 175       7.723  -3.770   0.502  1.00 93.05           H  
ATOM   2721 HD13 LEU A 175       8.422  -2.885   1.883  1.00 93.05           H  
ATOM   2722  CD2 LEU A 175       7.176  -4.293   3.853  1.00 93.05           C  
ATOM   2723 HD21 LEU A 175       7.988  -5.013   3.957  1.00 93.05           H  
ATOM   2724 HD22 LEU A 175       7.495  -3.326   4.243  1.00 93.05           H  
ATOM   2725 HD23 LEU A 175       6.332  -4.653   4.441  1.00 93.05           H  
ATOM   2726  N   ILE A 176       2.600  -2.150   1.573  1.00 90.89           N  
ATOM   2727  H   ILE A 176       2.577  -2.983   1.003  1.00 90.89           H  
ATOM   2728  CA  ILE A 176       1.804  -0.978   1.170  1.00 90.89           C  
ATOM   2729  HA  ILE A 176       2.503  -0.148   1.072  1.00 90.89           H  
ATOM   2730  C   ILE A 176       0.781  -0.560   2.237  1.00 90.89           C  
ATOM   2731  CB  ILE A 176       1.141  -1.198  -0.211  1.00 90.89           C  
ATOM   2732  HB  ILE A 176       1.829  -1.774  -0.831  1.00 90.89           H  
ATOM   2733  O   ILE A 176       0.484   0.625   2.360  1.00 90.89           O  
ATOM   2734  CG1 ILE A 176       0.917   0.169  -0.893  1.00 90.89           C  
ATOM   2735 HG12 ILE A 176       1.889   0.633  -1.058  1.00 90.89           H  
ATOM   2736 HG13 ILE A 176       0.336   0.818  -0.237  1.00 90.89           H  
ATOM   2737  CG2 ILE A 176      -0.190  -1.961  -0.130  1.00 90.89           C  
ATOM   2738 HG21 ILE A 176      -0.420  -2.417  -1.093  1.00 90.89           H  
ATOM   2739 HG22 ILE A 176      -0.984  -1.262   0.131  1.00 90.89           H  
ATOM   2740 HG23 ILE A 176      -0.159  -2.740   0.632  1.00 90.89           H  
ATOM   2741  CD1 ILE A 176       0.190   0.094  -2.240  1.00 90.89           C  
ATOM   2742 HD11 ILE A 176       0.598  -0.723  -2.835  1.00 90.89           H  
ATOM   2743 HD12 ILE A 176       0.329   1.030  -2.781  1.00 90.89           H  
ATOM   2744 HD13 ILE A 176      -0.875  -0.079  -2.087  1.00 90.89           H  
ATOM   2745  N   ALA A 177       0.292  -1.508   3.047  1.00 82.19           N  
ATOM   2746  H   ALA A 177       0.632  -2.452   2.929  1.00 82.19           H  
ATOM   2747  CA  ALA A 177      -0.755  -1.274   4.043  1.00 82.19           C  
ATOM   2748  HA  ALA A 177      -1.628  -0.845   3.551  1.00 82.19           H  
ATOM   2749  C   ALA A 177      -0.354  -0.274   5.137  1.00 82.19           C  
ATOM   2750  CB  ALA A 177      -1.147  -2.630   4.643  1.00 82.19           C  
ATOM   2751  HB1 ALA A 177      -1.483  -3.300   3.851  1.00 82.19           H  
ATOM   2752  HB2 ALA A 177      -1.963  -2.490   5.352  1.00 82.19           H  
ATOM   2753  HB3 ALA A 177      -0.294  -3.075   5.155  1.00 82.19           H  
ATOM   2754  O   ALA A 177      -1.220   0.360   5.736  1.00 82.19           O  
ATOM   2755  N   LYS A 178       0.948  -0.127   5.411  1.00 79.73           N  
ATOM   2756  H   LYS A 178       1.600  -0.704   4.899  1.00 79.73           H  
ATOM   2757  CA  LYS A 178       1.463   0.781   6.448  1.00 79.73           C  
ATOM   2758  HA  LYS A 178       0.674   1.474   6.740  1.00 79.73           H  
ATOM   2759  C   LYS A 178       2.595   1.690   5.975  1.00 79.73           C  
ATOM   2760  CB  LYS A 178       1.871  -0.039   7.683  1.00 79.73           C  
ATOM   2761  HB2 LYS A 178       2.540  -0.836   7.359  1.00 79.73           H  
ATOM   2762  HB3 LYS A 178       2.424   0.600   8.372  1.00 79.73           H  
ATOM   2763  O   LYS A 178       3.037   2.533   6.751  1.00 79.73           O  
ATOM   2764  CG  LYS A 178       0.700  -0.666   8.462  1.00 79.73           C  
ATOM   2765  HG2 LYS A 178       0.076  -1.259   7.793  1.00 79.73           H  
ATOM   2766  HG3 LYS A 178       1.121  -1.337   9.210  1.00 79.73           H  
ATOM   2767  CD  LYS A 178      -0.158   0.386   9.184  1.00 79.73           C  
ATOM   2768  HD2 LYS A 178       0.497   1.005   9.797  1.00 79.73           H  
ATOM   2769  HD3 LYS A 178      -0.669   1.012   8.453  1.00 79.73           H  
ATOM   2770  CE  LYS A 178      -1.199  -0.290  10.083  1.00 79.73           C  
ATOM   2771  HE2 LYS A 178      -1.902  -0.834   9.452  1.00 79.73           H  
ATOM   2772  HE3 LYS A 178      -0.685  -1.006  10.724  1.00 79.73           H  
ATOM   2773  NZ  LYS A 178      -1.929   0.688  10.928  1.00 79.73           N  
ATOM   2774  HZ1 LYS A 178      -2.600   0.256  11.548  1.00 79.73           H  
ATOM   2775  HZ2 LYS A 178      -1.331   1.222  11.542  1.00 79.73           H  
ATOM   2776  HZ3 LYS A 178      -2.440   1.388  10.409  1.00 79.73           H  
ATOM   2777  N   ALA A 179       3.016   1.588   4.710  1.00 73.36           N  
ATOM   2778  H   ALA A 179       2.638   0.844   4.140  1.00 73.36           H  
ATOM   2779  CA  ALA A 179       4.132   2.361   4.163  1.00 73.36           C  
ATOM   2780  HA  ALA A 179       5.045   2.052   4.672  1.00 73.36           H  
ATOM   2781  C   ALA A 179       3.993   3.882   4.369  1.00 73.36           C  
ATOM   2782  CB  ALA A 179       4.276   2.029   2.671  1.00 73.36           C  
ATOM   2783  HB1 ALA A 179       4.522   0.975   2.544  1.00 73.36           H  
ATOM   2784  HB2 ALA A 179       5.087   2.621   2.246  1.00 73.36           H  
ATOM   2785  HB3 ALA A 179       3.351   2.255   2.141  1.00 73.36           H  
ATOM   2786  O   ALA A 179       4.998   4.554   4.576  1.00 73.36           O  
ATOM   2787  N   VAL A 180       2.777   4.436   4.324  1.00 75.60           N  
ATOM   2788  H   VAL A 180       1.989   3.835   4.129  1.00 75.60           H  
ATOM   2789  CA  VAL A 180       2.552   5.890   4.476  1.00 75.60           C  
ATOM   2790  HA  VAL A 180       3.494   6.421   4.333  1.00 75.60           H  
ATOM   2791  C   VAL A 180       2.067   6.263   5.873  1.00 75.60           C  
ATOM   2792  CB  VAL A 180       1.576   6.411   3.404  1.00 75.60           C  
ATOM   2793  HB  VAL A 180       0.605   5.934   3.537  1.00 75.60           H  
ATOM   2794  O   VAL A 180       2.459   7.294   6.404  1.00 75.60           O  
ATOM   2795  CG1 VAL A 180       1.390   7.932   3.460  1.00 75.60           C  
ATOM   2796 HG11 VAL A 180       2.351   8.436   3.351  1.00 75.60           H  
ATOM   2797 HG12 VAL A 180       0.938   8.230   4.406  1.00 75.60           H  
ATOM   2798 HG13 VAL A 180       0.729   8.260   2.657  1.00 75.60           H  
ATOM   2799  CG2 VAL A 180       2.100   6.068   2.007  1.00 75.60           C  
ATOM   2800 HG21 VAL A 180       3.110   6.464   1.899  1.00 75.60           H  
ATOM   2801 HG22 VAL A 180       1.451   6.521   1.257  1.00 75.60           H  
ATOM   2802 HG23 VAL A 180       2.114   4.989   1.854  1.00 75.60           H  
ATOM   2803  N   THR A 181       1.205   5.444   6.475  1.00 73.28           N  
ATOM   2804  H   THR A 181       0.932   4.582   6.026  1.00 73.28           H  
ATOM   2805  CA  THR A 181       0.476   5.852   7.682  1.00 73.28           C  
ATOM   2806  HA  THR A 181       0.290   6.925   7.636  1.00 73.28           H  
ATOM   2807  C   THR A 181       1.250   5.616   8.970  1.00 73.28           C  
ATOM   2808  CB  THR A 181      -0.887   5.156   7.760  1.00 73.28           C  
ATOM   2809  HB  THR A 181      -1.386   5.447   8.685  1.00 73.28           H  
ATOM   2810  O   THR A 181       1.117   6.409   9.891  1.00 73.28           O  
ATOM   2811  CG2 THR A 181      -1.781   5.544   6.580  1.00 73.28           C  
ATOM   2812 HG21 THR A 181      -1.823   6.630   6.491  1.00 73.28           H  
ATOM   2813 HG22 THR A 181      -2.790   5.172   6.752  1.00 73.28           H  
ATOM   2814 HG23 THR A 181      -1.397   5.119   5.653  1.00 73.28           H  
ATOM   2815  OG1 THR A 181      -0.716   3.754   7.742  1.00 73.28           O  
ATOM   2816  HG1 THR A 181      -0.422   3.507   8.622  1.00 73.28           H  
ATOM   2817  N   ALA A 182       2.019   4.527   9.061  1.00 73.27           N  
ATOM   2818  H   ALA A 182       2.153   3.954   8.240  1.00 73.27           H  
ATOM   2819  CA  ALA A 182       2.774   4.184  10.266  1.00 73.27           C  
ATOM   2820  HA  ALA A 182       3.251   5.084  10.654  1.00 73.27           H  
ATOM   2821  C   ALA A 182       3.877   3.156   9.942  1.00 73.27           C  
ATOM   2822  CB  ALA A 182       1.801   3.675  11.345  1.00 73.27           C  
ATOM   2823  HB1 ALA A 182       1.038   4.423  11.561  1.00 73.27           H  
ATOM   2824  HB2 ALA A 182       1.323   2.748  11.029  1.00 73.27           H  
ATOM   2825  HB3 ALA A 182       2.359   3.495  12.264  1.00 73.27           H  
ATOM   2826  O   ALA A 182       3.759   1.988  10.320  1.00 73.27           O  
ATOM   2827  N   PRO A 183       4.937   3.551   9.212  1.00 69.01           N  
ATOM   2828  CA  PRO A 183       5.992   2.621   8.812  1.00 69.01           C  
ATOM   2829  HA  PRO A 183       5.556   1.791   8.256  1.00 69.01           H  
ATOM   2830  C   PRO A 183       6.751   2.038  10.016  1.00 69.01           C  
ATOM   2831  CB  PRO A 183       6.904   3.425   7.880  1.00 69.01           C  
ATOM   2832  HB2 PRO A 183       7.950   3.129   7.968  1.00 69.01           H  
ATOM   2833  HB3 PRO A 183       6.564   3.305   6.852  1.00 69.01           H  
ATOM   2834  O   PRO A 183       7.184   0.890   9.956  1.00 69.01           O  
ATOM   2835  CG  PRO A 183       6.690   4.875   8.316  1.00 69.01           C  
ATOM   2836  HG2 PRO A 183       7.316   5.095   9.181  1.00 69.01           H  
ATOM   2837  HG3 PRO A 183       6.893   5.576   7.506  1.00 69.01           H  
ATOM   2838  CD  PRO A 183       5.219   4.895   8.726  1.00 69.01           C  
ATOM   2839  HD2 PRO A 183       4.598   5.104   7.855  1.00 69.01           H  
ATOM   2840  HD3 PRO A 183       5.057   5.650   9.496  1.00 69.01           H  
ATOM   2841  N   ASP A 184       6.862   2.790  11.115  1.00 68.04           N  
ATOM   2842  H   ASP A 184       6.540   3.746  11.072  1.00 68.04           H  
ATOM   2843  CA  ASP A 184       7.644   2.398  12.297  1.00 68.04           C  
ATOM   2844  HA  ASP A 184       8.606   2.005  11.968  1.00 68.04           H  
ATOM   2845  C   ASP A 184       6.974   1.301  13.141  1.00 68.04           C  
ATOM   2846  CB  ASP A 184       7.907   3.637  13.168  1.00 68.04           C  
ATOM   2847  HB2 ASP A 184       6.952   4.067  13.468  1.00 68.04           H  
ATOM   2848  HB3 ASP A 184       8.431   3.325  14.071  1.00 68.04           H  
ATOM   2849  O   ASP A 184       7.659   0.528  13.803  1.00 68.04           O  
ATOM   2850  CG  ASP A 184       8.756   4.712  12.478  1.00 68.04           C  
ATOM   2851  OD1 ASP A 184       9.587   4.356  11.613  1.00 68.04           O  
ATOM   2852  OD2 ASP A 184       8.562   5.898  12.824  1.00 68.04           O  
ATOM   2853  N   THR A 185       5.641   1.201  13.112  1.00 72.22           N  
ATOM   2854  H   THR A 185       5.119   1.852  12.543  1.00 72.22           H  
ATOM   2855  CA  THR A 185       4.872   0.172  13.841  1.00 72.22           C  
ATOM   2856  HA  THR A 185       5.529  -0.316  14.560  1.00 72.22           H  
ATOM   2857  C   THR A 185       4.375  -0.948  12.921  1.00 72.22           C  
ATOM   2858  CB  THR A 185       3.720   0.793  14.650  1.00 72.22           C  
ATOM   2859  HB  THR A 185       3.171   0.001  15.161  1.00 72.22           H  
ATOM   2860  O   THR A 185       3.621  -1.825  13.340  1.00 72.22           O  
ATOM   2861  CG2 THR A 185       4.228   1.783  15.700  1.00 72.22           C  
ATOM   2862 HG21 THR A 185       3.392   2.126  16.310  1.00 72.22           H  
ATOM   2863 HG22 THR A 185       4.696   2.641  15.217  1.00 72.22           H  
ATOM   2864 HG23 THR A 185       4.957   1.289  16.342  1.00 72.22           H  
ATOM   2865  OG1 THR A 185       2.835   1.510  13.822  1.00 72.22           O  
ATOM   2866  HG1 THR A 185       2.221   1.967  14.401  1.00 72.22           H  
ATOM   2867  N   ALA A 186       4.800  -0.946  11.653  1.00 79.25           N  
ATOM   2868  H   ALA A 186       5.423  -0.207  11.359  1.00 79.25           H  
ATOM   2869  CA  ALA A 186       4.284  -1.853  10.635  1.00 79.25           C  
ATOM   2870  HA  ALA A 186       3.196  -1.830  10.679  1.00 79.25           H  
ATOM   2871  C   ALA A 186       4.728  -3.313  10.825  1.00 79.25           C  
ATOM   2872  CB  ALA A 186       4.721  -1.325   9.267  1.00 79.25           C  
ATOM   2873  HB1 ALA A 186       4.425  -0.283   9.151  1.00 79.25           H  
ATOM   2874  HB2 ALA A 186       5.804  -1.396   9.168  1.00 79.25           H  
ATOM   2875  HB3 ALA A 186       4.261  -1.925   8.482  1.00 79.25           H  
ATOM   2876  O   ALA A 186       3.958  -4.215  10.485  1.00 79.25           O  
ATOM   2877  N   GLU A 187       5.929  -3.547  11.370  1.00 82.07           N  
ATOM   2878  H   GLU A 187       6.465  -2.746  11.671  1.00 82.07           H  
ATOM   2879  CA  GLU A 187       6.626  -4.846  11.330  1.00 82.07           C  
ATOM   2880  HA  GLU A 187       6.833  -5.088  10.287  1.00 82.07           H  
ATOM   2881  C   GLU A 187       5.798  -6.007  11.899  1.00 82.07           C  
ATOM   2882  CB  GLU A 187       7.979  -4.729  12.065  1.00 82.07           C  
ATOM   2883  HB2 GLU A 187       7.804  -4.479  13.111  1.00 82.07           H  
ATOM   2884  HB3 GLU A 187       8.551  -3.925  11.602  1.00 82.07           H  
ATOM   2885  O   GLU A 187       5.751  -7.089  11.306  1.00 82.07           O  
ATOM   2886  CG  GLU A 187       8.795  -6.035  11.977  1.00 82.07           C  
ATOM   2887  HG2 GLU A 187       8.282  -6.813  12.544  1.00 82.07           H  
ATOM   2888  HG3 GLU A 187       8.820  -6.349  10.934  1.00 82.07           H  
ATOM   2889  CD  GLU A 187      10.241  -5.934  12.495  1.00 82.07           C  
ATOM   2890  OE1 GLU A 187      11.045  -6.819  12.099  1.00 82.07           O  
ATOM   2891  OE2 GLU A 187      10.554  -4.983  13.244  1.00 82.07           O  
ATOM   2892  N   GLU A 188       5.094  -5.793  13.009  1.00 85.07           N  
ATOM   2893  H   GLU A 188       5.160  -4.896  13.468  1.00 85.07           H  
ATOM   2894  CA  GLU A 188       4.267  -6.837  13.617  1.00 85.07           C  
ATOM   2895  HA  GLU A 188       4.881  -7.723  13.781  1.00 85.07           H  
ATOM   2896  C   GLU A 188       3.098  -7.233  12.702  1.00 85.07           C  
ATOM   2897  CB  GLU A 188       3.757  -6.340  14.969  1.00 85.07           C  
ATOM   2898  HB2 GLU A 188       4.594  -5.959  15.554  1.00 85.07           H  
ATOM   2899  HB3 GLU A 188       3.031  -5.542  14.817  1.00 85.07           H  
ATOM   2900  O   GLU A 188       2.870  -8.413  12.412  1.00 85.07           O  
ATOM   2901  CG  GLU A 188       3.117  -7.513  15.711  1.00 85.07           C  
ATOM   2902  HG2 GLU A 188       2.379  -7.990  15.066  1.00 85.07           H  
ATOM   2903  HG3 GLU A 188       3.887  -8.251  15.934  1.00 85.07           H  
ATOM   2904  CD  GLU A 188       2.417  -7.103  16.997  1.00 85.07           C  
ATOM   2905  OE1 GLU A 188       1.613  -7.966  17.410  1.00 85.07           O  
ATOM   2906  OE2 GLU A 188       2.659  -5.973  17.478  1.00 85.07           O  
ATOM   2907  N   SER A 189       2.390  -6.233  12.175  1.00 84.00           N  
ATOM   2908  H   SER A 189       2.658  -5.292  12.427  1.00 84.00           H  
ATOM   2909  CA  SER A 189       1.260  -6.449  11.272  1.00 84.00           C  
ATOM   2910  HA  SER A 189       0.582  -7.154  11.753  1.00 84.00           H  
ATOM   2911  C   SER A 189       1.697  -7.065   9.935  1.00 84.00           C  
ATOM   2912  CB  SER A 189       0.504  -5.130  11.080  1.00 84.00           C  
ATOM   2913  HB2 SER A 189       0.428  -4.614  12.036  1.00 84.00           H  
ATOM   2914  HB3 SER A 189      -0.507  -5.357  10.741  1.00 84.00           H  
ATOM   2915  O   SER A 189       0.962  -7.852   9.335  1.00 84.00           O  
ATOM   2916  OG  SER A 189       1.125  -4.279  10.126  1.00 84.00           O  
ATOM   2917  HG  SER A 189       2.052  -4.182  10.358  1.00 84.00           H  
ATOM   2918  N   GLU A 190       2.898  -6.735   9.457  1.00 89.53           N  
ATOM   2919  H   GLU A 190       3.453  -6.071   9.978  1.00 89.53           H  
ATOM   2920  CA  GLU A 190       3.501  -7.332   8.264  1.00 89.53           C  
ATOM   2921  HA  GLU A 190       2.794  -7.285   7.436  1.00 89.53           H  
ATOM   2922  C   GLU A 190       3.829  -8.813   8.512  1.00 89.53           C  
ATOM   2923  CB  GLU A 190       4.770  -6.556   7.871  1.00 89.53           C  
ATOM   2924  HB2 GLU A 190       5.431  -6.523   8.737  1.00 89.53           H  
ATOM   2925  HB3 GLU A 190       5.277  -7.110   7.081  1.00 89.53           H  
ATOM   2926  O   GLU A 190       3.450  -9.677   7.714  1.00 89.53           O  
ATOM   2927  CG  GLU A 190       4.530  -5.115   7.365  1.00 89.53           C  
ATOM   2928  HG2 GLU A 190       3.898  -4.571   8.066  1.00 89.53           H  
ATOM   2929  HG3 GLU A 190       3.982  -5.153   6.424  1.00 89.53           H  
ATOM   2930  CD  GLU A 190       5.846  -4.339   7.152  1.00 89.53           C  
ATOM   2931  OE1 GLU A 190       5.818  -3.154   6.744  1.00 89.53           O  
ATOM   2932  OE2 GLU A 190       6.937  -4.917   7.344  1.00 89.53           O  
ATOM   2933  N   THR A 191       4.445  -9.120   9.658  1.00 90.64           N  
ATOM   2934  H   THR A 191       4.724  -8.358  10.260  1.00 90.64           H  
ATOM   2935  CA  THR A 191       4.813 -10.486  10.066  1.00 90.64           C  
ATOM   2936  HA  THR A 191       5.455 -10.916   9.297  1.00 90.64           H  
ATOM   2937  C   THR A 191       3.583 -11.381  10.205  1.00 90.64           C  
ATOM   2938  CB  THR A 191       5.603 -10.467  11.385  1.00 90.64           C  
ATOM   2939  HB  THR A 191       4.993 -10.044  12.183  1.00 90.64           H  
ATOM   2940  O   THR A 191       3.571 -12.503   9.693  1.00 90.64           O  
ATOM   2941  CG2 THR A 191       6.077 -11.862  11.798  1.00 90.64           C  
ATOM   2942 HG21 THR A 191       6.648 -12.316  10.988  1.00 90.64           H  
ATOM   2943 HG22 THR A 191       5.225 -12.494  12.050  1.00 90.64           H  
ATOM   2944 HG23 THR A 191       6.713 -11.775  12.679  1.00 90.64           H  
ATOM   2945  OG1 THR A 191       6.761  -9.685  11.222  1.00 90.64           O  
ATOM   2946  HG1 THR A 191       6.513  -8.761  11.300  1.00 90.64           H  
ATOM   2947  N   ARG A 192       2.509 -10.876  10.824  1.00 91.42           N  
ATOM   2948  H   ARG A 192       2.603  -9.967  11.255  1.00 91.42           H  
ATOM   2949  CA  ARG A 192       1.240 -11.604  10.986  1.00 91.42           C  
ATOM   2950  HA  ARG A 192       1.447 -12.546  11.493  1.00 91.42           H  
ATOM   2951  C   ARG A 192       0.606 -11.954   9.636  1.00 91.42           C  
ATOM   2952  CB  ARG A 192       0.314 -10.756  11.876  1.00 91.42           C  
ATOM   2953  HB2 ARG A 192      -0.040  -9.887  11.321  1.00 91.42           H  
ATOM   2954  HB3 ARG A 192       0.899 -10.396  12.723  1.00 91.42           H  
ATOM   2955  O   ARG A 192       0.194 -13.094   9.416  1.00 91.42           O  
ATOM   2956  CG  ARG A 192      -0.889 -11.546  12.421  1.00 91.42           C  
ATOM   2957  HG2 ARG A 192      -0.528 -12.419  12.963  1.00 91.42           H  
ATOM   2958  HG3 ARG A 192      -1.506 -11.886  11.589  1.00 91.42           H  
ATOM   2959  CD  ARG A 192      -1.767 -10.707  13.370  1.00 91.42           C  
ATOM   2960  HD2 ARG A 192      -2.595 -11.328  13.712  1.00 91.42           H  
ATOM   2961  HD3 ARG A 192      -2.182  -9.860  12.823  1.00 91.42           H  
ATOM   2962  NE  ARG A 192      -1.023 -10.203  14.547  1.00 91.42           N  
ATOM   2963  HE  ARG A 192      -0.014 -10.170  14.516  1.00 91.42           H  
ATOM   2964  NH1 ARG A 192      -2.796  -9.655  15.936  1.00 91.42           N  
ATOM   2965 HH11 ARG A 192      -3.027  -9.140  16.774  1.00 91.42           H  
ATOM   2966 HH12 ARG A 192      -3.549 -10.078  15.412  1.00 91.42           H  
ATOM   2967  NH2 ARG A 192      -0.784  -9.174  16.588  1.00 91.42           N  
ATOM   2968 HH21 ARG A 192      -1.252  -8.704  17.349  1.00 91.42           H  
ATOM   2969 HH22 ARG A 192       0.211  -9.001  16.596  1.00 91.42           H  
ATOM   2970  CZ  ARG A 192      -1.530  -9.699  15.665  1.00 91.42           C  
ATOM   2971  N   ARG A 193       0.582 -11.005   8.691  1.00 91.21           N  
ATOM   2972  H   ARG A 193       0.962 -10.100   8.931  1.00 91.21           H  
ATOM   2973  CA  ARG A 193       0.058 -11.234   7.329  1.00 91.21           C  
ATOM   2974  HA  ARG A 193      -0.924 -11.702   7.399  1.00 91.21           H  
ATOM   2975  C   ARG A 193       0.926 -12.204   6.531  1.00 91.21           C  
ATOM   2976  CB  ARG A 193      -0.077  -9.907   6.573  1.00 91.21           C  
ATOM   2977  HB2 ARG A 193      -0.289 -10.124   5.526  1.00 91.21           H  
ATOM   2978  HB3 ARG A 193       0.866  -9.362   6.624  1.00 91.21           H  
ATOM   2979  O   ARG A 193       0.395 -13.076   5.846  1.00 91.21           O  
ATOM   2980  CG  ARG A 193      -1.212  -9.029   7.118  1.00 91.21           C  
ATOM   2981  HG2 ARG A 193      -2.157  -9.567   7.054  1.00 91.21           H  
ATOM   2982  HG3 ARG A 193      -1.026  -8.783   8.164  1.00 91.21           H  
ATOM   2983  CD  ARG A 193      -1.306  -7.744   6.288  1.00 91.21           C  
ATOM   2984  HD2 ARG A 193      -0.307  -7.332   6.142  1.00 91.21           H  
ATOM   2985  HD3 ARG A 193      -1.704  -7.991   5.303  1.00 91.21           H  
ATOM   2986  NE  ARG A 193      -2.181  -6.739   6.921  1.00 91.21           N  
ATOM   2987  HE  ARG A 193      -3.171  -6.811   6.736  1.00 91.21           H  
ATOM   2988  NH1 ARG A 193      -0.530  -5.516   7.959  1.00 91.21           N  
ATOM   2989 HH11 ARG A 193      -0.223  -4.765   8.561  1.00 91.21           H  
ATOM   2990 HH12 ARG A 193       0.135  -6.250   7.760  1.00 91.21           H  
ATOM   2991  NH2 ARG A 193      -2.659  -4.860   8.107  1.00 91.21           N  
ATOM   2992 HH21 ARG A 193      -3.641  -4.982   7.905  1.00 91.21           H  
ATOM   2993 HH22 ARG A 193      -2.354  -4.088   8.682  1.00 91.21           H  
ATOM   2994  CZ  ARG A 193      -1.784  -5.711   7.655  1.00 91.21           C  
ATOM   2995  N   TRP A 194       2.248 -12.095   6.641  1.00 94.55           N  
ATOM   2996  H   TRP A 194       2.633 -11.336   7.185  1.00 94.55           H  
ATOM   2997  CA  TRP A 194       3.163 -13.055   6.029  1.00 94.55           C  
ATOM   2998  HA  TRP A 194       2.986 -13.081   4.954  1.00 94.55           H  
ATOM   2999  C   TRP A 194       2.916 -14.477   6.556  1.00 94.55           C  
ATOM   3000  CB  TRP A 194       4.605 -12.602   6.264  1.00 94.55           C  
ATOM   3001  HB2 TRP A 194       4.749 -12.391   7.324  1.00 94.55           H  
ATOM   3002  HB3 TRP A 194       4.780 -11.675   5.718  1.00 94.55           H  
ATOM   3003  O   TRP A 194       2.729 -15.401   5.762  1.00 94.55           O  
ATOM   3004  CG  TRP A 194       5.622 -13.608   5.838  1.00 94.55           C  
ATOM   3005  CD1 TRP A 194       6.405 -14.323   6.675  1.00 94.55           C  
ATOM   3006  HD1 TRP A 194       6.404 -14.221   7.751  1.00 94.55           H  
ATOM   3007  CD2 TRP A 194       5.949 -14.059   4.489  1.00 94.55           C  
ATOM   3008  CE2 TRP A 194       6.963 -15.056   4.594  1.00 94.55           C  
ATOM   3009  CE3 TRP A 194       5.499 -13.732   3.189  1.00 94.55           C  
ATOM   3010  HE3 TRP A 194       4.737 -12.975   3.073  1.00 94.55           H  
ATOM   3011  NE1 TRP A 194       7.205 -15.176   5.945  1.00 94.55           N  
ATOM   3012  HE1 TRP A 194       7.909 -15.766   6.364  1.00 94.55           H  
ATOM   3013  CH2 TRP A 194       7.060 -15.330   2.198  1.00 94.55           C  
ATOM   3014  HH2 TRP A 194       7.509 -15.796   1.334  1.00 94.55           H  
ATOM   3015  CZ2 TRP A 194       7.513 -15.688   3.475  1.00 94.55           C  
ATOM   3016  HZ2 TRP A 194       8.290 -16.426   3.604  1.00 94.55           H  
ATOM   3017  CZ3 TRP A 194       6.047 -14.364   2.054  1.00 94.55           C  
ATOM   3018  HZ3 TRP A 194       5.699 -14.096   1.067  1.00 94.55           H  
ATOM   3019  N   ALA A 195       2.810 -14.646   7.879  1.00 95.07           N  
ATOM   3020  H   ALA A 195       2.977 -13.853   8.482  1.00 95.07           H  
ATOM   3021  CA  ALA A 195       2.513 -15.932   8.509  1.00 95.07           C  
ATOM   3022  HA  ALA A 195       3.300 -16.636   8.236  1.00 95.07           H  
ATOM   3023  C   ALA A 195       1.177 -16.530   8.026  1.00 95.07           C  
ATOM   3024  CB  ALA A 195       2.544 -15.751  10.031  1.00 95.07           C  
ATOM   3025  HB1 ALA A 195       3.517 -15.369  10.340  1.00 95.07           H  
ATOM   3026  HB2 ALA A 195       2.370 -16.710  10.519  1.00 95.07           H  
ATOM   3027  HB3 ALA A 195       1.772 -15.050  10.346  1.00 95.07           H  
ATOM   3028  O   ALA A 195       1.135 -17.712   7.674  1.00 95.07           O  
ATOM   3029  N   LYS A 196       0.118 -15.710   7.903  1.00 95.06           N  
ATOM   3030  H   LYS A 196       0.216 -14.771   8.262  1.00 95.06           H  
ATOM   3031  CA  LYS A 196      -1.182 -16.107   7.320  1.00 95.06           C  
ATOM   3032  HA  LYS A 196      -1.626 -16.875   7.952  1.00 95.06           H  
ATOM   3033  C   LYS A 196      -1.005 -16.723   5.927  1.00 95.06           C  
ATOM   3034  CB  LYS A 196      -2.126 -14.882   7.290  1.00 95.06           C  
ATOM   3035  HB2 LYS A 196      -1.643 -14.089   6.718  1.00 95.06           H  
ATOM   3036  HB3 LYS A 196      -2.258 -14.516   8.308  1.00 95.06           H  
ATOM   3037  O   LYS A 196      -1.483 -17.830   5.675  1.00 95.06           O  
ATOM   3038  CG  LYS A 196      -3.522 -15.121   6.669  1.00 95.06           C  
ATOM   3039  HG2 LYS A 196      -4.118 -15.734   7.345  1.00 95.06           H  
ATOM   3040  HG3 LYS A 196      -3.418 -15.645   5.719  1.00 95.06           H  
ATOM   3041  CD  LYS A 196      -4.244 -13.781   6.396  1.00 95.06           C  
ATOM   3042  HD2 LYS A 196      -3.627 -13.197   5.713  1.00 95.06           H  
ATOM   3043  HD3 LYS A 196      -4.341 -13.227   7.330  1.00 95.06           H  
ATOM   3044  CE  LYS A 196      -5.639 -13.954   5.764  1.00 95.06           C  
ATOM   3045  HE2 LYS A 196      -6.311 -14.358   6.521  1.00 95.06           H  
ATOM   3046  HE3 LYS A 196      -5.559 -14.675   4.950  1.00 95.06           H  
ATOM   3047  NZ  LYS A 196      -6.199 -12.679   5.216  1.00 95.06           N  
ATOM   3048  HZ1 LYS A 196      -7.166 -12.748   4.933  1.00 95.06           H  
ATOM   3049  HZ2 LYS A 196      -6.133 -11.885   5.836  1.00 95.06           H  
ATOM   3050  HZ3 LYS A 196      -5.760 -12.412   4.346  1.00 95.06           H  
ATOM   3051  N   TYR A 197      -0.297 -16.052   5.016  1.00 95.42           N  
ATOM   3052  H   TYR A 197       0.081 -15.148   5.263  1.00 95.42           H  
ATOM   3053  CA  TYR A 197      -0.126 -16.561   3.649  1.00 95.42           C  
ATOM   3054  HA  TYR A 197      -1.104 -16.865   3.277  1.00 95.42           H  
ATOM   3055  C   TYR A 197       0.757 -17.806   3.564  1.00 95.42           C  
ATOM   3056  CB  TYR A 197       0.427 -15.469   2.733  1.00 95.42           C  
ATOM   3057  HB2 TYR A 197       1.376 -15.118   3.138  1.00 95.42           H  
ATOM   3058  HB3 TYR A 197       0.626 -15.909   1.756  1.00 95.42           H  
ATOM   3059  O   TYR A 197       0.520 -18.663   2.703  1.00 95.42           O  
ATOM   3060  CG  TYR A 197      -0.505 -14.299   2.511  1.00 95.42           C  
ATOM   3061  CD1 TYR A 197      -1.857 -14.509   2.173  1.00 95.42           C  
ATOM   3062  HD1 TYR A 197      -2.264 -15.506   2.102  1.00 95.42           H  
ATOM   3063  CD2 TYR A 197      -0.004 -12.993   2.625  1.00 95.42           C  
ATOM   3064  HD2 TYR A 197       1.033 -12.854   2.893  1.00 95.42           H  
ATOM   3065  CE1 TYR A 197      -2.701 -13.407   1.959  1.00 95.42           C  
ATOM   3066  HE1 TYR A 197      -3.749 -13.537   1.730  1.00 95.42           H  
ATOM   3067  CE2 TYR A 197      -0.844 -11.886   2.409  1.00 95.42           C  
ATOM   3068  HE2 TYR A 197      -0.458 -10.881   2.499  1.00 95.42           H  
ATOM   3069  OH  TYR A 197      -3.027 -11.052   1.874  1.00 95.42           O  
ATOM   3070  HH  TYR A 197      -2.593 -10.198   1.934  1.00 95.42           H  
ATOM   3071  CZ  TYR A 197      -2.198 -12.098   2.079  1.00 95.42           C  
ATOM   3072  N   VAL A 198       1.751 -17.926   4.447  1.00 95.78           N  
ATOM   3073  H   VAL A 198       1.926 -17.158   5.079  1.00 95.78           H  
ATOM   3074  CA  VAL A 198       2.577 -19.134   4.569  1.00 95.78           C  
ATOM   3075  HA  VAL A 198       2.976 -19.392   3.588  1.00 95.78           H  
ATOM   3076  C   VAL A 198       1.722 -20.314   5.031  1.00 95.78           C  
ATOM   3077  CB  VAL A 198       3.765 -18.890   5.521  1.00 95.78           C  
ATOM   3078  HB  VAL A 198       3.403 -18.465   6.457  1.00 95.78           H  
ATOM   3079  O   VAL A 198       1.751 -21.372   4.400  1.00 95.78           O  
ATOM   3080  CG1 VAL A 198       4.514 -20.190   5.840  1.00 95.78           C  
ATOM   3081 HG11 VAL A 198       4.760 -20.718   4.919  1.00 95.78           H  
ATOM   3082 HG12 VAL A 198       5.426 -19.966   6.393  1.00 95.78           H  
ATOM   3083 HG13 VAL A 198       3.897 -20.833   6.467  1.00 95.78           H  
ATOM   3084  CG2 VAL A 198       4.769 -17.913   4.896  1.00 95.78           C  
ATOM   3085 HG21 VAL A 198       5.190 -18.334   3.983  1.00 95.78           H  
ATOM   3086 HG22 VAL A 198       4.286 -16.970   4.644  1.00 95.78           H  
ATOM   3087 HG23 VAL A 198       5.570 -17.702   5.605  1.00 95.78           H  
ATOM   3088  N   GLN A 199       0.905 -20.133   6.074  1.00 95.40           N  
ATOM   3089  H   GLN A 199       0.924 -19.245   6.554  1.00 95.40           H  
ATOM   3090  CA  GLN A 199       0.025 -21.178   6.607  1.00 95.40           C  
ATOM   3091  HA  GLN A 199       0.634 -22.038   6.884  1.00 95.40           H  
ATOM   3092  C   GLN A 199      -1.007 -21.643   5.572  1.00 95.40           C  
ATOM   3093  CB  GLN A 199      -0.665 -20.638   7.865  1.00 95.40           C  
ATOM   3094  HB2 GLN A 199       0.095 -20.251   8.545  1.00 95.40           H  
ATOM   3095  HB3 GLN A 199      -1.326 -19.817   7.588  1.00 95.40           H  
ATOM   3096  O   GLN A 199      -1.239 -22.842   5.413  1.00 95.40           O  
ATOM   3097  CG  GLN A 199      -1.473 -21.717   8.605  1.00 95.40           C  
ATOM   3098  HG2 GLN A 199      -2.240 -22.127   7.948  1.00 95.40           H  
ATOM   3099  HG3 GLN A 199      -0.803 -22.524   8.903  1.00 95.40           H  
ATOM   3100  CD  GLN A 199      -2.165 -21.171   9.850  1.00 95.40           C  
ATOM   3101  NE2 GLN A 199      -2.728 -22.016  10.684  1.00 95.40           N  
ATOM   3102 HE21 GLN A 199      -3.175 -21.595  11.486  1.00 95.40           H  
ATOM   3103 HE22 GLN A 199      -2.717 -23.014  10.531  1.00 95.40           H  
ATOM   3104  OE1 GLN A 199      -2.228 -19.980  10.087  1.00 95.40           O  
ATOM   3105  N   GLN A 200      -1.569 -20.708   4.802  1.00 93.16           N  
ATOM   3106  H   GLN A 200      -1.378 -19.742   5.025  1.00 93.16           H  
ATOM   3107  CA  GLN A 200      -2.489 -21.002   3.699  1.00 93.16           C  
ATOM   3108  HA  GLN A 200      -3.224 -21.730   4.042  1.00 93.16           H  
ATOM   3109  C   GLN A 200      -1.797 -21.617   2.468  1.00 93.16           C  
ATOM   3110  CB  GLN A 200      -3.225 -19.715   3.308  1.00 93.16           C  
ATOM   3111  HB2 GLN A 200      -3.828 -19.904   2.420  1.00 93.16           H  
ATOM   3112  HB3 GLN A 200      -2.490 -18.946   3.069  1.00 93.16           H  
ATOM   3113  O   GLN A 200      -2.465 -21.904   1.474  1.00 93.16           O  
ATOM   3114  CG  GLN A 200      -4.172 -19.203   4.404  1.00 93.16           C  
ATOM   3115  HG2 GLN A 200      -4.955 -19.943   4.570  1.00 93.16           H  
ATOM   3116  HG3 GLN A 200      -3.639 -19.068   5.345  1.00 93.16           H  
ATOM   3117  CD  GLN A 200      -4.826 -17.880   4.023  1.00 93.16           C  
ATOM   3118  NE2 GLN A 200      -5.713 -17.366   4.845  1.00 93.16           N  
ATOM   3119 HE21 GLN A 200      -6.232 -16.569   4.505  1.00 93.16           H  
ATOM   3120 HE22 GLN A 200      -5.944 -17.834   5.710  1.00 93.16           H  
ATOM   3121  OE1 GLN A 200      -4.592 -17.304   2.970  1.00 93.16           O  
ATOM   3122  N   LYS A 201      -0.466 -21.799   2.498  1.00 93.01           N  
ATOM   3123  H   LYS A 201       0.018 -21.559   3.351  1.00 93.01           H  
ATOM   3124  CA  LYS A 201       0.354 -22.307   1.382  1.00 93.01           C  
ATOM   3125  HA  LYS A 201       1.398 -22.173   1.668  1.00 93.01           H  
ATOM   3126  C   LYS A 201       0.179 -21.499   0.091  1.00 93.01           C  
ATOM   3127  CB  LYS A 201       0.113 -23.812   1.173  1.00 93.01           C  
ATOM   3128  HB2 LYS A 201      -0.910 -23.966   0.829  1.00 93.01           H  
ATOM   3129  HB3 LYS A 201       0.789 -24.169   0.396  1.00 93.01           H  
ATOM   3130  O   LYS A 201       0.309 -22.026  -1.016  1.00 93.01           O  
ATOM   3131  CG  LYS A 201       0.350 -24.644   2.440  1.00 93.01           C  
ATOM   3132  HG2 LYS A 201       1.381 -24.516   2.770  1.00 93.01           H  
ATOM   3133  HG3 LYS A 201      -0.321 -24.316   3.233  1.00 93.01           H  
ATOM   3134  CD  LYS A 201       0.079 -26.124   2.153  1.00 93.01           C  
ATOM   3135  HD2 LYS A 201       0.754 -26.471   1.371  1.00 93.01           H  
ATOM   3136  HD3 LYS A 201      -0.953 -26.237   1.819  1.00 93.01           H  
ATOM   3137  CE  LYS A 201       0.299 -26.931   3.434  1.00 93.01           C  
ATOM   3138  HE2 LYS A 201      -0.336 -26.513   4.215  1.00 93.01           H  
ATOM   3139  HE3 LYS A 201       1.334 -26.805   3.752  1.00 93.01           H  
ATOM   3140  NZ  LYS A 201      -0.014 -28.368   3.235  1.00 93.01           N  
ATOM   3141  HZ1 LYS A 201       0.128 -28.875   4.097  1.00 93.01           H  
ATOM   3142  HZ2 LYS A 201       0.577 -28.767   2.520  1.00 93.01           H  
ATOM   3143  HZ3 LYS A 201      -0.981 -28.477   2.965  1.00 93.01           H  
ATOM   3144  N   ARG A 202      -0.134 -20.207   0.226  1.00 92.63           N  
ATOM   3145  H   ARG A 202      -0.188 -19.843   1.167  1.00 92.63           H  
ATOM   3146  CA  ARG A 202      -0.271 -19.280  -0.906  1.00 92.63           C  
ATOM   3147  HA  ARG A 202      -0.690 -19.816  -1.758  1.00 92.63           H  
ATOM   3148  C   ARG A 202       1.088 -18.762  -1.372  1.00 92.63           C  
ATOM   3149  CB  ARG A 202      -1.223 -18.133  -0.535  1.00 92.63           C  
ATOM   3150  HB2 ARG A 202      -0.900 -17.671   0.398  1.00 92.63           H  
ATOM   3151  HB3 ARG A 202      -1.178 -17.380  -1.322  1.00 92.63           H  
ATOM   3152  O   ARG A 202       1.247 -18.482  -2.558  1.00 92.63           O  
ATOM   3153  CG  ARG A 202      -2.681 -18.604  -0.406  1.00 92.63           C  
ATOM   3154  HG2 ARG A 202      -2.981 -19.101  -1.329  1.00 92.63           H  
ATOM   3155  HG3 ARG A 202      -2.768 -19.310   0.420  1.00 92.63           H  
ATOM   3156  CD  ARG A 202      -3.607 -17.407  -0.159  1.00 92.63           C  
ATOM   3157  HD2 ARG A 202      -3.472 -16.687  -0.966  1.00 92.63           H  
ATOM   3158  HD3 ARG A 202      -3.323 -16.931   0.780  1.00 92.63           H  
ATOM   3159  NE  ARG A 202      -5.028 -17.802  -0.087  1.00 92.63           N  
ATOM   3160  HE  ARG A 202      -5.231 -18.773   0.103  1.00 92.63           H  
ATOM   3161  NH1 ARG A 202      -5.931 -15.682  -0.214  1.00 92.63           N  
ATOM   3162 HH11 ARG A 202      -5.016 -15.263  -0.133  1.00 92.63           H  
ATOM   3163 HH12 ARG A 202      -6.737 -15.077  -0.270  1.00 92.63           H  
ATOM   3164  NH2 ARG A 202      -7.284 -17.439  -0.082  1.00 92.63           N  
ATOM   3165 HH21 ARG A 202      -8.057 -16.792  -0.153  1.00 92.63           H  
ATOM   3166 HH22 ARG A 202      -7.473 -18.426   0.017  1.00 92.63           H  
ATOM   3167  CZ  ARG A 202      -6.066 -16.976  -0.121  1.00 92.63           C  
ATOM   3168  N   VAL A 203       2.056 -18.704  -0.459  1.00 95.67           N  
ATOM   3169  H   VAL A 203       1.824 -18.985   0.483  1.00 95.67           H  
ATOM   3170  CA  VAL A 203       3.444 -18.286  -0.697  1.00 95.67           C  
ATOM   3171  HA  VAL A 203       3.595 -18.137  -1.766  1.00 95.67           H  
ATOM   3172  C   VAL A 203       4.423 -19.374  -0.254  1.00 95.67           C  
ATOM   3173  CB  VAL A 203       3.751 -16.944  -0.005  1.00 95.67           C  
ATOM   3174  HB  VAL A 203       4.777 -16.667  -0.249  1.00 95.67           H  
ATOM   3175  O   VAL A 203       4.080 -20.239   0.553  1.00 95.67           O  
ATOM   3176  CG1 VAL A 203       2.835 -15.829  -0.520  1.00 95.67           C  
ATOM   3177 HG11 VAL A 203       2.929 -15.740  -1.603  1.00 95.67           H  
ATOM   3178 HG12 VAL A 203       3.128 -14.883  -0.065  1.00 95.67           H  
ATOM   3179 HG13 VAL A 203       1.793 -16.029  -0.268  1.00 95.67           H  
ATOM   3180  CG2 VAL A 203       3.641 -17.027   1.518  1.00 95.67           C  
ATOM   3181 HG21 VAL A 203       3.831 -16.050   1.962  1.00 95.67           H  
ATOM   3182 HG22 VAL A 203       2.640 -17.355   1.800  1.00 95.67           H  
ATOM   3183 HG23 VAL A 203       4.378 -17.729   1.908  1.00 95.67           H  
ATOM   3184  N   ASN A 204       5.643 -19.340  -0.786  1.00 95.69           N  
ATOM   3185  H   ASN A 204       5.873 -18.584  -1.414  1.00 95.69           H  
ATOM   3186  CA  ASN A 204       6.692 -20.310  -0.486  1.00 95.69           C  
ATOM   3187  HA  ASN A 204       6.273 -21.136   0.088  1.00 95.69           H  
ATOM   3188  C   ASN A 204       7.823 -19.651   0.330  1.00 95.69           C  
ATOM   3189  CB  ASN A 204       7.183 -20.917  -1.809  1.00 95.69           C  
ATOM   3190  HB2 ASN A 204       6.345 -21.404  -2.307  1.00 95.69           H  
ATOM   3191  HB3 ASN A 204       7.551 -20.122  -2.458  1.00 95.69           H  
ATOM   3192  O   ASN A 204       8.603 -18.895  -0.247  1.00 95.69           O  
ATOM   3193  CG  ASN A 204       8.289 -21.944  -1.619  1.00 95.69           C  
ATOM   3194  ND2 ASN A 204       8.640 -22.652  -2.664  1.00 95.69           N  
ATOM   3195 HD21 ASN A 204       8.179 -22.522  -3.553  1.00 95.69           H  
ATOM   3196 HD22 ASN A 204       9.389 -23.316  -2.529  1.00 95.69           H  
ATOM   3197  OD1 ASN A 204       8.840 -22.139  -0.547  1.00 95.69           O  
ATOM   3198  N   PRO A 205       7.992 -19.978   1.626  1.00 96.17           N  
ATOM   3199  CA  PRO A 205       9.023 -19.385   2.486  1.00 96.17           C  
ATOM   3200  HA  PRO A 205       8.763 -18.341   2.658  1.00 96.17           H  
ATOM   3201  C   PRO A 205      10.456 -19.441   1.944  1.00 96.17           C  
ATOM   3202  CB  PRO A 205       8.941 -20.153   3.807  1.00 96.17           C  
ATOM   3203  HB2 PRO A 205       9.197 -19.519   4.656  1.00 96.17           H  
ATOM   3204  HB3 PRO A 205       9.590 -21.028   3.776  1.00 96.17           H  
ATOM   3205  O   PRO A 205      11.287 -18.637   2.354  1.00 96.17           O  
ATOM   3206  CG  PRO A 205       7.490 -20.609   3.861  1.00 96.17           C  
ATOM   3207  HG2 PRO A 205       7.364 -21.498   4.479  1.00 96.17           H  
ATOM   3208  HG3 PRO A 205       6.881 -19.787   4.238  1.00 96.17           H  
ATOM   3209  CD  PRO A 205       7.147 -20.876   2.400  1.00 96.17           C  
ATOM   3210  HD2 PRO A 205       6.089 -20.679   2.233  1.00 96.17           H  
ATOM   3211  HD3 PRO A 205       7.387 -21.909   2.146  1.00 96.17           H  
ATOM   3212  N   PHE A 206      10.756 -20.349   1.010  1.00 96.78           N  
ATOM   3213  H   PHE A 206      10.029 -20.971   0.684  1.00 96.78           H  
ATOM   3214  CA  PHE A 206      12.056 -20.414   0.343  1.00 96.78           C  
ATOM   3215  HA  PHE A 206      12.826 -20.602   1.090  1.00 96.78           H  
ATOM   3216  C   PHE A 206      12.437 -19.106  -0.377  1.00 96.78           C  
ATOM   3217  CB  PHE A 206      12.022 -21.587  -0.642  1.00 96.78           C  
ATOM   3218  HB2 PHE A 206      11.748 -22.496  -0.106  1.00 96.78           H  
ATOM   3219  HB3 PHE A 206      11.255 -21.396  -1.393  1.00 96.78           H  
ATOM   3220  O   PHE A 206      13.612 -18.761  -0.432  1.00 96.78           O  
ATOM   3221  CG  PHE A 206      13.341 -21.827  -1.340  1.00 96.78           C  
ATOM   3222  CD1 PHE A 206      13.489 -21.498  -2.698  1.00 96.78           C  
ATOM   3223  HD1 PHE A 206      12.661 -21.074  -3.247  1.00 96.78           H  
ATOM   3224  CD2 PHE A 206      14.441 -22.325  -0.617  1.00 96.78           C  
ATOM   3225  HD2 PHE A 206      14.348 -22.539   0.438  1.00 96.78           H  
ATOM   3226  CE1 PHE A 206      14.728 -21.675  -3.333  1.00 96.78           C  
ATOM   3227  HE1 PHE A 206      14.845 -21.375  -4.363  1.00 96.78           H  
ATOM   3228  CE2 PHE A 206      15.678 -22.511  -1.256  1.00 96.78           C  
ATOM   3229  HE2 PHE A 206      16.523 -22.870  -0.687  1.00 96.78           H  
ATOM   3230  CZ  PHE A 206      15.822 -22.192  -2.617  1.00 96.78           C  
ATOM   3231  HZ  PHE A 206      16.776 -22.314  -3.107  1.00 96.78           H  
ATOM   3232  N   PHE A 207      11.454 -18.349  -0.878  1.00 97.12           N  
ATOM   3233  H   PHE A 207      10.502 -18.660  -0.748  1.00 97.12           H  
ATOM   3234  CA  PHE A 207      11.662 -17.061  -1.555  1.00 97.12           C  
ATOM   3235  HA  PHE A 207      12.711 -16.989  -1.843  1.00 97.12           H  
ATOM   3236  C   PHE A 207      11.405 -15.849  -0.636  1.00 97.12           C  
ATOM   3237  CB  PHE A 207      10.841 -17.017  -2.852  1.00 97.12           C  
ATOM   3238  HB2 PHE A 207      11.041 -16.077  -3.366  1.00 97.12           H  
ATOM   3239  HB3 PHE A 207       9.781 -17.030  -2.599  1.00 97.12           H  
ATOM   3240  O   PHE A 207      11.129 -14.747  -1.114  1.00 97.12           O  
ATOM   3241  CG  PHE A 207      11.130 -18.147  -3.821  1.00 97.12           C  
ATOM   3242  CD1 PHE A 207      12.316 -18.139  -4.576  1.00 97.12           C  
ATOM   3243  HD1 PHE A 207      13.028 -17.337  -4.453  1.00 97.12           H  
ATOM   3244  CD2 PHE A 207      10.207 -19.196  -3.983  1.00 97.12           C  
ATOM   3245  HD2 PHE A 207       9.295 -19.194  -3.404  1.00 97.12           H  
ATOM   3246  CE1 PHE A 207      12.570 -19.165  -5.503  1.00 97.12           C  
ATOM   3247  HE1 PHE A 207      13.472 -19.139  -6.096  1.00 97.12           H  
ATOM   3248  CE2 PHE A 207      10.458 -20.224  -4.910  1.00 97.12           C  
ATOM   3249  HE2 PHE A 207       9.741 -21.019  -5.051  1.00 97.12           H  
ATOM   3250  CZ  PHE A 207      11.641 -20.208  -5.671  1.00 97.12           C  
ATOM   3251  HZ  PHE A 207      11.831 -20.986  -6.395  1.00 97.12           H  
ATOM   3252  N   ALA A 208      11.473 -16.035   0.686  1.00 97.13           N  
ATOM   3253  H   ALA A 208      11.697 -16.953   1.043  1.00 97.13           H  
ATOM   3254  CA  ALA A 208      11.365 -14.942   1.651  1.00 97.13           C  
ATOM   3255  HA  ALA A 208      10.429 -14.413   1.475  1.00 97.13           H  
ATOM   3256  C   ALA A 208      12.526 -13.945   1.499  1.00 97.13           C  
ATOM   3257  CB  ALA A 208      11.314 -15.515   3.069  1.00 97.13           C  
ATOM   3258  HB1 ALA A 208      11.175 -14.705   3.784  1.00 97.13           H  
ATOM   3259  HB2 ALA A 208      10.482 -16.214   3.156  1.00 97.13           H  
ATOM   3260  HB3 ALA A 208      12.244 -16.037   3.294  1.00 97.13           H  
ATOM   3261  O   ALA A 208      13.693 -14.337   1.382  1.00 97.13           O  
ATOM   3262  N   LEU A 209      12.207 -12.653   1.528  1.00 96.90           N  
ATOM   3263  H   LEU A 209      11.255 -12.397   1.749  1.00 96.90           H  
ATOM   3264  CA  LEU A 209      13.166 -11.559   1.423  1.00 96.90           C  
ATOM   3265  HA  LEU A 209      14.013 -11.888   0.821  1.00 96.90           H  
ATOM   3266  C   LEU A 209      13.704 -11.189   2.806  1.00 96.90           C  
ATOM   3267  CB  LEU A 209      12.515 -10.357   0.714  1.00 96.90           C  
ATOM   3268  HB2 LEU A 209      13.201  -9.510   0.721  1.00 96.90           H  
ATOM   3269  HB3 LEU A 209      11.631 -10.072   1.285  1.00 96.90           H  
ATOM   3270  O   LEU A 209      13.063 -11.392   3.834  1.00 96.90           O  
ATOM   3271  CG  LEU A 209      12.108 -10.663  -0.740  1.00 96.90           C  
ATOM   3272  HG  LEU A 209      11.580 -11.616  -0.778  1.00 96.90           H  
ATOM   3273  CD1 LEU A 209      11.156  -9.603  -1.280  1.00 96.90           C  
ATOM   3274 HD11 LEU A 209      11.720  -8.745  -1.647  1.00 96.90           H  
ATOM   3275 HD12 LEU A 209      10.586 -10.028  -2.106  1.00 96.90           H  
ATOM   3276 HD13 LEU A 209      10.449  -9.289  -0.512  1.00 96.90           H  
ATOM   3277  CD2 LEU A 209      13.324 -10.739  -1.672  1.00 96.90           C  
ATOM   3278 HD21 LEU A 209      13.970 -11.566  -1.379  1.00 96.90           H  
ATOM   3279 HD22 LEU A 209      12.987 -10.910  -2.695  1.00 96.90           H  
ATOM   3280 HD23 LEU A 209      13.886  -9.806  -1.630  1.00 96.90           H  
ATOM   3281  N   THR A 210      14.918 -10.655   2.839  1.00 95.12           N  
ATOM   3282  H   THR A 210      15.395 -10.527   1.958  1.00 95.12           H  
ATOM   3283  CA  THR A 210      15.532 -10.175   4.081  1.00 95.12           C  
ATOM   3284  HA  THR A 210      15.411 -10.946   4.841  1.00 95.12           H  
ATOM   3285  C   THR A 210      14.840  -8.910   4.590  1.00 95.12           C  
ATOM   3286  CB  THR A 210      17.033  -9.897   3.912  1.00 95.12           C  
ATOM   3287  HB  THR A 210      17.423  -9.535   4.864  1.00 95.12           H  
ATOM   3288  O   THR A 210      14.430  -8.063   3.795  1.00 95.12           O  
ATOM   3289  CG2 THR A 210      17.828 -11.137   3.516  1.00 95.12           C  
ATOM   3290 HG21 THR A 210      18.889 -10.892   3.465  1.00 95.12           H  
ATOM   3291 HG22 THR A 210      17.509 -11.497   2.538  1.00 95.12           H  
ATOM   3292 HG23 THR A 210      17.678 -11.926   4.252  1.00 95.12           H  
ATOM   3293  OG1 THR A 210      17.270  -8.912   2.934  1.00 95.12           O  
ATOM   3294  HG1 THR A 210      17.010  -9.294   2.092  1.00 95.12           H  
ATOM   3295  N   GLN A 211      14.819  -8.707   5.914  1.00 91.99           N  
ATOM   3296  H   GLN A 211      15.049  -9.468   6.536  1.00 91.99           H  
ATOM   3297  CA  GLN A 211      14.282  -7.467   6.499  1.00 91.99           C  
ATOM   3298  HA  GLN A 211      13.264  -7.343   6.131  1.00 91.99           H  
ATOM   3299  C   GLN A 211      15.012  -6.208   6.028  1.00 91.99           C  
ATOM   3300  CB  GLN A 211      14.302  -7.518   8.043  1.00 91.99           C  
ATOM   3301  HB2 GLN A 211      14.114  -6.513   8.421  1.00 91.99           H  
ATOM   3302  HB3 GLN A 211      15.300  -7.808   8.373  1.00 91.99           H  
ATOM   3303  O   GLN A 211      14.408  -5.142   5.909  1.00 91.99           O  
ATOM   3304  CG  GLN A 211      13.271  -8.447   8.709  1.00 91.99           C  
ATOM   3305  HG2 GLN A 211      13.444  -8.431   9.785  1.00 91.99           H  
ATOM   3306  HG3 GLN A 211      13.413  -9.471   8.363  1.00 91.99           H  
ATOM   3307  CD  GLN A 211      11.818  -8.044   8.449  1.00 91.99           C  
ATOM   3308  NE2 GLN A 211      10.952  -8.030   9.432  1.00 91.99           N  
ATOM   3309 HE21 GLN A 211      10.012  -7.744   9.197  1.00 91.99           H  
ATOM   3310 HE22 GLN A 211      11.227  -7.948  10.400  1.00 91.99           H  
ATOM   3311  OE1 GLN A 211      11.430  -7.740   7.337  1.00 91.99           O  
ATOM   3312  N   GLN A 212      16.301  -6.327   5.698  1.00 92.42           N  
ATOM   3313  H   GLN A 212      16.741  -7.231   5.792  1.00 92.42           H  
ATOM   3314  CA  GLN A 212      17.045  -5.228   5.094  1.00 92.42           C  
ATOM   3315  HA  GLN A 212      16.971  -4.359   5.748  1.00 92.42           H  
ATOM   3316  C   GLN A 212      16.440  -4.833   3.740  1.00 92.42           C  
ATOM   3317  CB  GLN A 212      18.524  -5.621   4.968  1.00 92.42           C  
ATOM   3318  HB2 GLN A 212      18.901  -5.901   5.951  1.00 92.42           H  
ATOM   3319  HB3 GLN A 212      18.626  -6.472   4.295  1.00 92.42           H  
ATOM   3320  O   GLN A 212      16.179  -3.657   3.514  1.00 92.42           O  
ATOM   3321  CG  GLN A 212      19.354  -4.444   4.436  1.00 92.42           C  
ATOM   3322  HG2 GLN A 212      19.008  -4.169   3.440  1.00 92.42           H  
ATOM   3323  HG3 GLN A 212      19.210  -3.583   5.089  1.00 92.42           H  
ATOM   3324  CD  GLN A 212      20.848  -4.731   4.344  1.00 92.42           C  
ATOM   3325  NE2 GLN A 212      21.616  -3.755   3.915  1.00 92.42           N  
ATOM   3326 HE21 GLN A 212      22.614  -3.909   3.898  1.00 92.42           H  
ATOM   3327 HE22 GLN A 212      21.197  -2.869   3.670  1.00 92.42           H  
ATOM   3328  OE1 GLN A 212      21.359  -5.804   4.646  1.00 92.42           O  
ATOM   3329  N   TRP A 213      16.178  -5.804   2.860  1.00 94.73           N  
ATOM   3330  H   TRP A 213      16.328  -6.768   3.122  1.00 94.73           H  
ATOM   3331  CA  TRP A 213      15.567  -5.527   1.559  1.00 94.73           C  
ATOM   3332  HA  TRP A 213      16.146  -4.753   1.056  1.00 94.73           H  
ATOM   3333  C   TRP A 213      14.141  -4.980   1.705  1.00 94.73           C  
ATOM   3334  CB  TRP A 213      15.601  -6.793   0.693  1.00 94.73           C  
ATOM   3335  HB2 TRP A 213      16.612  -7.200   0.699  1.00 94.73           H  
ATOM   3336  HB3 TRP A 213      14.935  -7.544   1.118  1.00 94.73           H  
ATOM   3337  O   TRP A 213      13.788  -4.007   1.043  1.00 94.73           O  
ATOM   3338  CG  TRP A 213      15.203  -6.542  -0.726  1.00 94.73           C  
ATOM   3339  CD1 TRP A 213      16.054  -6.340  -1.755  1.00 94.73           C  
ATOM   3340  HD1 TRP A 213      17.131  -6.379  -1.679  1.00 94.73           H  
ATOM   3341  CD2 TRP A 213      13.862  -6.368  -1.277  1.00 94.73           C  
ATOM   3342  CE2 TRP A 213      13.987  -6.003  -2.650  1.00 94.73           C  
ATOM   3343  CE3 TRP A 213      12.555  -6.450  -0.747  1.00 94.73           C  
ATOM   3344  HE3 TRP A 213      12.419  -6.737   0.285  1.00 94.73           H  
ATOM   3345  NE1 TRP A 213      15.345  -6.024  -2.896  1.00 94.73           N  
ATOM   3346  HE1 TRP A 213      15.787  -5.783  -3.771  1.00 94.73           H  
ATOM   3347  CH2 TRP A 213      11.587  -5.806  -2.893  1.00 94.73           C  
ATOM   3348  HH2 TRP A 213      10.722  -5.576  -3.497  1.00 94.73           H  
ATOM   3349  CZ2 TRP A 213      12.874  -5.709  -3.446  1.00 94.73           C  
ATOM   3350  HZ2 TRP A 213      13.002  -5.408  -4.475  1.00 94.73           H  
ATOM   3351  CZ3 TRP A 213      11.429  -6.174  -1.545  1.00 94.73           C  
ATOM   3352  HZ3 TRP A 213      10.438  -6.242  -1.122  1.00 94.73           H  
ATOM   3353  N   LEU A 214      13.340  -5.555   2.610  1.00 94.19           N  
ATOM   3354  H   LEU A 214      13.678  -6.363   3.113  1.00 94.19           H  
ATOM   3355  CA  LEU A 214      11.975  -5.088   2.874  1.00 94.19           C  
ATOM   3356  HA  LEU A 214      11.423  -5.067   1.935  1.00 94.19           H  
ATOM   3357  C   LEU A 214      11.954  -3.646   3.393  1.00 94.19           C  
ATOM   3358  CB  LEU A 214      11.277  -6.050   3.853  1.00 94.19           C  
ATOM   3359  HB2 LEU A 214      11.895  -6.158   4.744  1.00 94.19           H  
ATOM   3360  HB3 LEU A 214      10.329  -5.610   4.165  1.00 94.19           H  
ATOM   3361  O   LEU A 214      11.084  -2.877   3.003  1.00 94.19           O  
ATOM   3362  CG  LEU A 214      10.994  -7.444   3.260  1.00 94.19           C  
ATOM   3363  HG  LEU A 214      11.913  -7.859   2.846  1.00 94.19           H  
ATOM   3364  CD1 LEU A 214      10.480  -8.400   4.330  1.00 94.19           C  
ATOM   3365 HD11 LEU A 214      11.284  -8.614   5.035  1.00 94.19           H  
ATOM   3366 HD12 LEU A 214       9.637  -7.962   4.864  1.00 94.19           H  
ATOM   3367 HD13 LEU A 214      10.176  -9.345   3.879  1.00 94.19           H  
ATOM   3368  CD2 LEU A 214       9.948  -7.400   2.145  1.00 94.19           C  
ATOM   3369 HD21 LEU A 214       8.995  -7.050   2.544  1.00 94.19           H  
ATOM   3370 HD22 LEU A 214      10.263  -6.746   1.333  1.00 94.19           H  
ATOM   3371 HD23 LEU A 214       9.822  -8.406   1.742  1.00 94.19           H  
ATOM   3372  N   THR A 215      12.949  -3.245   4.186  1.00 92.44           N  
ATOM   3373  H   THR A 215      13.626  -3.932   4.484  1.00 92.44           H  
ATOM   3374  CA  THR A 215      13.098  -1.858   4.648  1.00 92.44           C  
ATOM   3375  HA  THR A 215      12.144  -1.525   5.057  1.00 92.44           H  
ATOM   3376  C   THR A 215      13.431  -0.897   3.506  1.00 92.44           C  
ATOM   3377  CB  THR A 215      14.149  -1.773   5.763  1.00 92.44           C  
ATOM   3378  HB  THR A 215      15.118  -2.098   5.385  1.00 92.44           H  
ATOM   3379  O   THR A 215      12.823   0.167   3.416  1.00 92.44           O  
ATOM   3380  CG2 THR A 215      14.285  -0.367   6.343  1.00 92.44           C  
ATOM   3381 HG21 THR A 215      14.677   0.316   5.590  1.00 92.44           H  
ATOM   3382 HG22 THR A 215      13.314  -0.010   6.686  1.00 92.44           H  
ATOM   3383 HG23 THR A 215      14.974  -0.392   7.188  1.00 92.44           H  
ATOM   3384  OG1 THR A 215      13.765  -2.610   6.832  1.00 92.44           O  
ATOM   3385  HG1 THR A 215      13.952  -3.517   6.578  1.00 92.44           H  
ATOM   3386  N   GLU A 216      14.330  -1.272   2.590  1.00 93.32           N  
ATOM   3387  H   GLU A 216      14.808  -2.154   2.705  1.00 93.32           H  
ATOM   3388  CA  GLU A 216      14.614  -0.473   1.385  1.00 93.32           C  
ATOM   3389  HA  GLU A 216      14.938   0.527   1.672  1.00 93.32           H  
ATOM   3390  C   GLU A 216      13.363  -0.310   0.511  1.00 93.32           C  
ATOM   3391  CB  GLU A 216      15.724  -1.135   0.552  1.00 93.32           C  
ATOM   3392  HB2 GLU A 216      15.440  -2.164   0.329  1.00 93.32           H  
ATOM   3393  HB3 GLU A 216      15.811  -0.616  -0.403  1.00 93.32           H  
ATOM   3394  O   GLU A 216      13.054   0.793   0.056  1.00 93.32           O  
ATOM   3395  CG  GLU A 216      17.102  -1.157   1.229  1.00 93.32           C  
ATOM   3396  HG2 GLU A 216      17.029  -1.681   2.181  1.00 93.32           H  
ATOM   3397  HG3 GLU A 216      17.779  -1.730   0.595  1.00 93.32           H  
ATOM   3398  CD  GLU A 216      17.705   0.236   1.455  1.00 93.32           C  
ATOM   3399  OE1 GLU A 216      18.466   0.371   2.439  1.00 93.32           O  
ATOM   3400  OE2 GLU A 216      17.457   1.137   0.618  1.00 93.32           O  
ATOM   3401  N   MET A 217      12.606  -1.394   0.315  1.00 95.15           N  
ATOM   3402  H   MET A 217      12.916  -2.276   0.695  1.00 95.15           H  
ATOM   3403  CA  MET A 217      11.365  -1.349  -0.455  1.00 95.15           C  
ATOM   3404  HA  MET A 217      11.582  -0.844  -1.396  1.00 95.15           H  
ATOM   3405  C   MET A 217      10.279  -0.529   0.254  1.00 95.15           C  
ATOM   3406  CB  MET A 217      10.898  -2.777  -0.766  1.00 95.15           C  
ATOM   3407  HB2 MET A 217      11.724  -3.330  -1.213  1.00 95.15           H  
ATOM   3408  HB3 MET A 217      10.605  -3.278   0.157  1.00 95.15           H  
ATOM   3409  O   MET A 217       9.582   0.243  -0.402  1.00 95.15           O  
ATOM   3410  CG  MET A 217       9.719  -2.784  -1.747  1.00 95.15           C  
ATOM   3411  HG2 MET A 217       9.402  -3.816  -1.902  1.00 95.15           H  
ATOM   3412  HG3 MET A 217       8.884  -2.244  -1.300  1.00 95.15           H  
ATOM   3413  SD  MET A 217      10.102  -2.045  -3.361  1.00 95.15           S  
ATOM   3414  CE  MET A 217       8.437  -1.872  -4.043  1.00 95.15           C  
ATOM   3415  HE1 MET A 217       8.082  -2.845  -4.382  1.00 95.15           H  
ATOM   3416  HE2 MET A 217       7.766  -1.481  -3.278  1.00 95.15           H  
ATOM   3417  HE3 MET A 217       8.461  -1.182  -4.886  1.00 95.15           H  
ATOM   3418  N   ARG A 218      10.157  -0.632   1.585  1.00 93.56           N  
ATOM   3419  H   ARG A 218      10.729  -1.312   2.064  1.00 93.56           H  
ATOM   3420  CA  ARG A 218       9.227   0.181   2.384  1.00 93.56           C  
ATOM   3421  HA  ARG A 218       8.217   0.029   2.003  1.00 93.56           H  
ATOM   3422  C   ARG A 218       9.538   1.664   2.213  1.00 93.56           C  
ATOM   3423  CB  ARG A 218       9.267  -0.253   3.862  1.00 93.56           C  
ATOM   3424  HB2 ARG A 218      10.215   0.046   4.309  1.00 93.56           H  
ATOM   3425  HB3 ARG A 218       9.191  -1.339   3.905  1.00 93.56           H  
ATOM   3426  O   ARG A 218       8.643   2.420   1.859  1.00 93.56           O  
ATOM   3427  CG  ARG A 218       8.103   0.339   4.679  1.00 93.56           C  
ATOM   3428  HG2 ARG A 218       7.163  -0.032   4.271  1.00 93.56           H  
ATOM   3429  HG3 ARG A 218       8.107   1.425   4.585  1.00 93.56           H  
ATOM   3430  CD  ARG A 218       8.158  -0.010   6.178  1.00 93.56           C  
ATOM   3431  HD2 ARG A 218       7.263   0.390   6.655  1.00 93.56           H  
ATOM   3432  HD3 ARG A 218       9.010   0.499   6.629  1.00 93.56           H  
ATOM   3433  NE  ARG A 218       8.211  -1.467   6.440  1.00 93.56           N  
ATOM   3434  HE  ARG A 218       7.339  -1.977   6.443  1.00 93.56           H  
ATOM   3435  NH1 ARG A 218      10.443  -1.628   6.992  1.00 93.56           N  
ATOM   3436 HH11 ARG A 218      10.497  -0.619   6.986  1.00 93.56           H  
ATOM   3437 HH12 ARG A 218      11.218  -2.186   7.320  1.00 93.56           H  
ATOM   3438  NH2 ARG A 218       9.179  -3.453   6.982  1.00 93.56           N  
ATOM   3439 HH21 ARG A 218       9.941  -3.997   7.361  1.00 93.56           H  
ATOM   3440 HH22 ARG A 218       8.266  -3.884   6.982  1.00 93.56           H  
ATOM   3441  CZ  ARG A 218       9.270  -2.173   6.799  1.00 93.56           C  
ATOM   3442  N   ASN A 219      10.808   2.053   2.340  1.00 92.64           N  
ATOM   3443  H   ASN A 219      11.488   1.366   2.632  1.00 92.64           H  
ATOM   3444  CA  ASN A 219      11.247   3.433   2.129  1.00 92.64           C  
ATOM   3445  HA  ASN A 219      10.706   4.083   2.817  1.00 92.64           H  
ATOM   3446  C   ASN A 219      10.934   3.927   0.709  1.00 92.64           C  
ATOM   3447  CB  ASN A 219      12.753   3.531   2.422  1.00 92.64           C  
ATOM   3448  HB2 ASN A 219      13.113   4.512   2.114  1.00 92.64           H  
ATOM   3449  HB3 ASN A 219      13.287   2.776   1.846  1.00 92.64           H  
ATOM   3450  O   ASN A 219      10.448   5.045   0.547  1.00 92.64           O  
ATOM   3451  CG  ASN A 219      13.091   3.366   3.892  1.00 92.64           C  
ATOM   3452  ND2 ASN A 219      14.322   3.037   4.205  1.00 92.64           N  
ATOM   3453 HD21 ASN A 219      14.499   2.908   5.191  1.00 92.64           H  
ATOM   3454 HD22 ASN A 219      14.992   2.812   3.484  1.00 92.64           H  
ATOM   3455  OD1 ASN A 219      12.280   3.560   4.780  1.00 92.64           O  
ATOM   3456  N   LEU A 220      11.151   3.090  -0.313  1.00 94.85           N  
ATOM   3457  H   LEU A 220      11.586   2.198  -0.124  1.00 94.85           H  
ATOM   3458  CA  LEU A 220      10.803   3.422  -1.696  1.00 94.85           C  
ATOM   3459  HA  LEU A 220      11.299   4.359  -1.950  1.00 94.85           H  
ATOM   3460  C   LEU A 220       9.292   3.642  -1.871  1.00 94.85           C  
ATOM   3461  CB  LEU A 220      11.323   2.308  -2.622  1.00 94.85           C  
ATOM   3462  HB2 LEU A 220      10.832   1.372  -2.355  1.00 94.85           H  
ATOM   3463  HB3 LEU A 220      12.392   2.183  -2.452  1.00 94.85           H  
ATOM   3464  O   LEU A 220       8.890   4.595  -2.534  1.00 94.85           O  
ATOM   3465  CG  LEU A 220      11.081   2.566  -4.121  1.00 94.85           C  
ATOM   3466  HG  LEU A 220      10.014   2.665  -4.318  1.00 94.85           H  
ATOM   3467  CD1 LEU A 220      11.799   3.822  -4.618  1.00 94.85           C  
ATOM   3468 HD11 LEU A 220      11.330   4.709  -4.191  1.00 94.85           H  
ATOM   3469 HD12 LEU A 220      12.848   3.799  -4.323  1.00 94.85           H  
ATOM   3470 HD13 LEU A 220      11.726   3.893  -5.703  1.00 94.85           H  
ATOM   3471  CD2 LEU A 220      11.598   1.373  -4.924  1.00 94.85           C  
ATOM   3472 HD21 LEU A 220      12.657   1.217  -4.722  1.00 94.85           H  
ATOM   3473 HD22 LEU A 220      11.049   0.477  -4.635  1.00 94.85           H  
ATOM   3474 HD23 LEU A 220      11.445   1.550  -5.989  1.00 94.85           H  
ATOM   3475  N   LEU A 221       8.454   2.797  -1.261  1.00 94.29           N  
ATOM   3476  H   LEU A 221       8.851   2.031  -0.736  1.00 94.29           H  
ATOM   3477  CA  LEU A 221       6.996   2.952  -1.275  1.00 94.29           C  
ATOM   3478  HA  LEU A 221       6.665   3.088  -2.305  1.00 94.29           H  
ATOM   3479  C   LEU A 221       6.536   4.201  -0.518  1.00 94.29           C  
ATOM   3480  CB  LEU A 221       6.324   1.702  -0.673  1.00 94.29           C  
ATOM   3481  HB2 LEU A 221       6.763   1.507   0.305  1.00 94.29           H  
ATOM   3482  HB3 LEU A 221       5.268   1.919  -0.517  1.00 94.29           H  
ATOM   3483  O   LEU A 221       5.594   4.855  -0.958  1.00 94.29           O  
ATOM   3484  CG  LEU A 221       6.427   0.427  -1.525  1.00 94.29           C  
ATOM   3485  HG  LEU A 221       7.471   0.211  -1.751  1.00 94.29           H  
ATOM   3486  CD1 LEU A 221       5.835  -0.755  -0.757  1.00 94.29           C  
ATOM   3487 HD11 LEU A 221       5.908  -1.664  -1.354  1.00 94.29           H  
ATOM   3488 HD12 LEU A 221       4.788  -0.567  -0.520  1.00 94.29           H  
ATOM   3489 HD13 LEU A 221       6.395  -0.898   0.167  1.00 94.29           H  
ATOM   3490  CD2 LEU A 221       5.672   0.573  -2.841  1.00 94.29           C  
ATOM   3491 HD21 LEU A 221       5.705  -0.364  -3.397  1.00 94.29           H  
ATOM   3492 HD22 LEU A 221       6.139   1.355  -3.440  1.00 94.29           H  
ATOM   3493 HD23 LEU A 221       4.632   0.836  -2.649  1.00 94.29           H  
ATOM   3494  N   SER A 222       7.181   4.550   0.598  1.00 91.05           N  
ATOM   3495  H   SER A 222       7.865   3.911   0.977  1.00 91.05           H  
ATOM   3496  CA  SER A 222       6.884   5.760   1.377  1.00 91.05           C  
ATOM   3497  HA  SER A 222       5.814   5.805   1.580  1.00 91.05           H  
ATOM   3498  C   SER A 222       7.287   7.042   0.643  1.00 91.05           C  
ATOM   3499  CB  SER A 222       7.617   5.728   2.721  1.00 91.05           C  
ATOM   3500  HB2 SER A 222       8.692   5.774   2.543  1.00 91.05           H  
ATOM   3501  HB3 SER A 222       7.325   6.593   3.317  1.00 91.05           H  
ATOM   3502  O   SER A 222       6.594   8.048   0.754  1.00 91.05           O  
ATOM   3503  OG  SER A 222       7.330   4.548   3.437  1.00 91.05           O  
ATOM   3504  HG  SER A 222       6.493   4.649   3.896  1.00 91.05           H  
ATOM   3505  N   GLN A 223       8.376   7.018  -0.127  1.00 91.88           N  
ATOM   3506  H   GLN A 223       8.936   6.177  -0.135  1.00 91.88           H  
ATOM   3507  CA  GLN A 223       8.897   8.198  -0.827  1.00 91.88           C  
ATOM   3508  HA  GLN A 223       8.660   9.096  -0.255  1.00 91.88           H  
ATOM   3509  C   GLN A 223       8.274   8.389  -2.214  1.00 91.88           C  
ATOM   3510  CB  GLN A 223      10.425   8.080  -0.922  1.00 91.88           C  
ATOM   3511  HB2 GLN A 223      10.810   8.865  -1.573  1.00 91.88           H  
ATOM   3512  HB3 GLN A 223      10.683   7.116  -1.359  1.00 91.88           H  
ATOM   3513  O   GLN A 223       8.006   9.515  -2.625  1.00 91.88           O  
ATOM   3514  CG  GLN A 223      11.084   8.223   0.461  1.00 91.88           C  
ATOM   3515  HG2 GLN A 223      10.587   7.574   1.182  1.00 91.88           H  
ATOM   3516  HG3 GLN A 223      10.966   9.251   0.805  1.00 91.88           H  
ATOM   3517  CD  GLN A 223      12.569   7.875   0.471  1.00 91.88           C  
ATOM   3518  NE2 GLN A 223      13.174   7.799   1.637  1.00 91.88           N  
ATOM   3519 HE21 GLN A 223      12.651   7.937   2.490  1.00 91.88           H  
ATOM   3520 HE22 GLN A 223      14.156   7.568   1.603  1.00 91.88           H  
ATOM   3521  OE1 GLN A 223      13.230   7.661  -0.531  1.00 91.88           O  
ATOM   3522  N   SER A 224       8.007   7.300  -2.941  1.00 93.43           N  
ATOM   3523  H   SER A 224       8.243   6.393  -2.564  1.00 93.43           H  
ATOM   3524  CA  SER A 224       7.535   7.376  -4.321  1.00 93.43           C  
ATOM   3525  HA  SER A 224       7.842   8.338  -4.731  1.00 93.43           H  
ATOM   3526  C   SER A 224       6.014   7.293  -4.420  1.00 93.43           C  
ATOM   3527  CB  SER A 224       8.207   6.314  -5.186  1.00 93.43           C  
ATOM   3528  HB2 SER A 224       7.834   5.325  -4.921  1.00 93.43           H  
ATOM   3529  HB3 SER A 224       9.286   6.342  -5.032  1.00 93.43           H  
ATOM   3530  O   SER A 224       5.424   6.209  -4.493  1.00 93.43           O  
ATOM   3531  OG  SER A 224       7.915   6.603  -6.543  1.00 93.43           O  
ATOM   3532  HG  SER A 224       8.483   7.334  -6.799  1.00 93.43           H  
ATOM   3533  N   LEU A 225       5.374   8.460  -4.530  1.00 92.68           N  
ATOM   3534  H   LEU A 225       5.898   9.307  -4.359  1.00 92.68           H  
ATOM   3535  CA  LEU A 225       3.940   8.561  -4.815  1.00 92.68           C  
ATOM   3536  HA  LEU A 225       3.403   8.104  -3.984  1.00 92.68           H  
ATOM   3537  C   LEU A 225       3.554   7.802  -6.094  1.00 92.68           C  
ATOM   3538  CB  LEU A 225       3.558  10.050  -4.909  1.00 92.68           C  
ATOM   3539  HB2 LEU A 225       3.784  10.528  -3.956  1.00 92.68           H  
ATOM   3540  HB3 LEU A 225       4.169  10.524  -5.677  1.00 92.68           H  
ATOM   3541  O   LEU A 225       2.487   7.200  -6.167  1.00 92.68           O  
ATOM   3542  CG  LEU A 225       2.076  10.294  -5.245  1.00 92.68           C  
ATOM   3543  HG  LEU A 225       1.854   9.858  -6.219  1.00 92.68           H  
ATOM   3544  CD1 LEU A 225       1.129   9.685  -4.212  1.00 92.68           C  
ATOM   3545 HD11 LEU A 225       1.290  10.153  -3.241  1.00 92.68           H  
ATOM   3546 HD12 LEU A 225       1.264   8.605  -4.140  1.00 92.68           H  
ATOM   3547 HD13 LEU A 225       0.102   9.872  -4.526  1.00 92.68           H  
ATOM   3548  CD2 LEU A 225       1.791  11.791  -5.338  1.00 92.68           C  
ATOM   3549 HD21 LEU A 225       2.416  12.246  -6.107  1.00 92.68           H  
ATOM   3550 HD22 LEU A 225       2.012  12.263  -4.381  1.00 92.68           H  
ATOM   3551 HD23 LEU A 225       0.740  11.961  -5.568  1.00 92.68           H  
ATOM   3552  N   SER A 226       4.431   7.780  -7.090  1.00 93.76           N  
ATOM   3553  H   SER A 226       5.267   8.341  -7.011  1.00 93.76           H  
ATOM   3554  CA  SER A 226       4.187   7.112  -8.364  1.00 93.76           C  
ATOM   3555  HA  SER A 226       3.252   7.472  -8.793  1.00 93.76           H  
ATOM   3556  C   SER A 226       4.113   5.593  -8.274  1.00 93.76           C  
ATOM   3557  CB  SER A 226       5.309   7.476  -9.301  1.00 93.76           C  
ATOM   3558  HB2 SER A 226       5.102   6.994 -10.256  1.00 93.76           H  
ATOM   3559  HB3 SER A 226       6.258   7.111  -8.907  1.00 93.76           H  
ATOM   3560  O   SER A 226       3.274   4.982  -8.940  1.00 93.76           O  
ATOM   3561  OG  SER A 226       5.358   8.883  -9.431  1.00 93.76           O  
ATOM   3562  HG  SER A 226       4.574   9.152  -9.915  1.00 93.76           H  
ATOM   3563  N   VAL A 227       4.943   4.968  -7.428  1.00 95.80           N  
ATOM   3564  H   VAL A 227       5.593   5.516  -6.882  1.00 95.80           H  
ATOM   3565  CA  VAL A 227       4.826   3.525  -7.163  1.00 95.80           C  
ATOM   3566  HA  VAL A 227       4.843   2.991  -8.112  1.00 95.80           H  
ATOM   3567  C   VAL A 227       3.476   3.230  -6.520  1.00 95.80           C  
ATOM   3568  CB  VAL A 227       5.991   2.966  -6.327  1.00 95.80           C  
ATOM   3569  HB  VAL A 227       6.013   3.445  -5.348  1.00 95.80           H  
ATOM   3570  O   VAL A 227       2.767   2.328  -6.967  1.00 95.80           O  
ATOM   3571  CG1 VAL A 227       5.841   1.449  -6.161  1.00 95.80           C  
ATOM   3572 HG11 VAL A 227       5.745   0.972  -7.136  1.00 95.80           H  
ATOM   3573 HG12 VAL A 227       4.956   1.216  -5.568  1.00 95.80           H  
ATOM   3574 HG13 VAL A 227       6.715   1.040  -5.654  1.00 95.80           H  
ATOM   3575  CG2 VAL A 227       7.336   3.172  -7.029  1.00 95.80           C  
ATOM   3576 HG21 VAL A 227       7.494   4.232  -7.229  1.00 95.80           H  
ATOM   3577 HG22 VAL A 227       8.145   2.819  -6.390  1.00 95.80           H  
ATOM   3578 HG23 VAL A 227       7.351   2.625  -7.972  1.00 95.80           H  
ATOM   3579  N   ARG A 228       3.066   4.047  -5.541  1.00 94.64           N  
ATOM   3580  H   ARG A 228       3.687   4.786  -5.245  1.00 94.64           H  
ATOM   3581  CA  ARG A 228       1.761   3.904  -4.885  1.00 94.64           C  
ATOM   3582  HA  ARG A 228       1.661   2.878  -4.531  1.00 94.64           H  
ATOM   3583  C   ARG A 228       0.594   4.126  -5.841  1.00 94.64           C  
ATOM   3584  CB  ARG A 228       1.654   4.840  -3.681  1.00 94.64           C  
ATOM   3585  HB2 ARG A 228       0.661   4.721  -3.249  1.00 94.64           H  
ATOM   3586  HB3 ARG A 228       1.766   5.875  -4.001  1.00 94.64           H  
ATOM   3587  O   ARG A 228      -0.315   3.306  -5.846  1.00 94.64           O  
ATOM   3588  CG  ARG A 228       2.704   4.511  -2.611  1.00 94.64           C  
ATOM   3589  HG2 ARG A 228       3.693   4.824  -2.946  1.00 94.64           H  
ATOM   3590  HG3 ARG A 228       2.717   3.437  -2.429  1.00 94.64           H  
ATOM   3591  CD  ARG A 228       2.362   5.215  -1.300  1.00 94.64           C  
ATOM   3592  HD2 ARG A 228       1.378   4.872  -0.981  1.00 94.64           H  
ATOM   3593  HD3 ARG A 228       3.079   4.918  -0.534  1.00 94.64           H  
ATOM   3594  NE  ARG A 228       2.304   6.677  -1.443  1.00 94.64           N  
ATOM   3595  HE  ARG A 228       1.416   7.060  -1.733  1.00 94.64           H  
ATOM   3596  NH1 ARG A 228       4.258   7.196  -0.370  1.00 94.64           N  
ATOM   3597 HH11 ARG A 228       4.886   7.904  -0.016  1.00 94.64           H  
ATOM   3598 HH12 ARG A 228       4.586   6.247  -0.474  1.00 94.64           H  
ATOM   3599  NH2 ARG A 228       2.946   8.805  -1.115  1.00 94.64           N  
ATOM   3600 HH21 ARG A 228       3.410   9.466  -0.508  1.00 94.64           H  
ATOM   3601 HH22 ARG A 228       2.071   9.125  -1.504  1.00 94.64           H  
ATOM   3602  CZ  ARG A 228       3.172   7.547  -0.973  1.00 94.64           C  
ATOM   3603  N   LYS A 229       0.635   5.160  -6.691  1.00 94.59           N  
ATOM   3604  H   LYS A 229       1.401   5.810  -6.591  1.00 94.59           H  
ATOM   3605  CA  LYS A 229      -0.365   5.404  -7.749  1.00 94.59           C  
ATOM   3606  HA  LYS A 229      -1.339   5.595  -7.298  1.00 94.59           H  
ATOM   3607  C   LYS A 229      -0.536   4.161  -8.623  1.00 94.59           C  
ATOM   3608  CB  LYS A 229       0.038   6.613  -8.615  1.00 94.59           C  
ATOM   3609  HB2 LYS A 229       1.101   6.537  -8.844  1.00 94.59           H  
ATOM   3610  HB3 LYS A 229      -0.501   6.554  -9.561  1.00 94.59           H  
ATOM   3611  O   LYS A 229      -1.652   3.685  -8.786  1.00 94.59           O  
ATOM   3612  CG  LYS A 229      -0.258   7.997  -8.004  1.00 94.59           C  
ATOM   3613  HG2 LYS A 229      -1.334   8.171  -8.013  1.00 94.59           H  
ATOM   3614  HG3 LYS A 229       0.104   8.045  -6.977  1.00 94.59           H  
ATOM   3615  CD  LYS A 229       0.448   9.073  -8.851  1.00 94.59           C  
ATOM   3616  HD2 LYS A 229       0.201   8.921  -9.902  1.00 94.59           H  
ATOM   3617  HD3 LYS A 229       1.521   8.920  -8.735  1.00 94.59           H  
ATOM   3618  CE  LYS A 229       0.137  10.533  -8.489  1.00 94.59           C  
ATOM   3619  HE2 LYS A 229      -0.892  10.755  -8.769  1.00 94.59           H  
ATOM   3620  HE3 LYS A 229       0.232  10.659  -7.410  1.00 94.59           H  
ATOM   3621  NZ  LYS A 229       1.082  11.456  -9.193  1.00 94.59           N  
ATOM   3622  HZ1 LYS A 229       2.039  11.297  -8.913  1.00 94.59           H  
ATOM   3623  HZ2 LYS A 229       1.155  11.293 -10.187  1.00 94.59           H  
ATOM   3624  HZ3 LYS A 229       0.902  12.439  -9.047  1.00 94.59           H  
ATOM   3625  N   PHE A 230       0.560   3.583  -9.119  1.00 96.21           N  
ATOM   3626  H   PHE A 230       1.457   4.012  -8.940  1.00 96.21           H  
ATOM   3627  CA  PHE A 230       0.502   2.373  -9.944  1.00 96.21           C  
ATOM   3628  HA  PHE A 230      -0.139   2.569 -10.804  1.00 96.21           H  
ATOM   3629  C   PHE A 230      -0.097   1.171  -9.199  1.00 96.21           C  
ATOM   3630  CB  PHE A 230       1.911   2.051 -10.441  1.00 96.21           C  
ATOM   3631  HB2 PHE A 230       2.296   2.912 -10.986  1.00 96.21           H  
ATOM   3632  HB3 PHE A 230       2.548   1.885  -9.572  1.00 96.21           H  
ATOM   3633  O   PHE A 230      -0.954   0.477  -9.743  1.00 96.21           O  
ATOM   3634  CG  PHE A 230       1.991   0.838 -11.346  1.00 96.21           C  
ATOM   3635  CD1 PHE A 230       2.707  -0.306 -10.944  1.00 96.21           C  
ATOM   3636  HD1 PHE A 230       3.185  -0.333  -9.975  1.00 96.21           H  
ATOM   3637  CD2 PHE A 230       1.346   0.854 -12.596  1.00 96.21           C  
ATOM   3638  HD2 PHE A 230       0.786   1.724 -12.906  1.00 96.21           H  
ATOM   3639  CE1 PHE A 230       2.802  -1.418 -11.800  1.00 96.21           C  
ATOM   3640  HE1 PHE A 230       3.358  -2.292 -11.493  1.00 96.21           H  
ATOM   3641  CE2 PHE A 230       1.423  -0.266 -13.439  1.00 96.21           C  
ATOM   3642  HE2 PHE A 230       0.922  -0.252 -14.396  1.00 96.21           H  
ATOM   3643  CZ  PHE A 230       2.153  -1.400 -13.046  1.00 96.21           C  
ATOM   3644  HZ  PHE A 230       2.209  -2.261 -13.697  1.00 96.21           H  
ATOM   3645  N   MET A 231       0.303   0.940  -7.944  1.00 95.96           N  
ATOM   3646  H   MET A 231       1.014   1.535  -7.543  1.00 95.96           H  
ATOM   3647  CA  MET A 231      -0.272  -0.128  -7.118  1.00 95.96           C  
ATOM   3648  HA  MET A 231      -0.184  -1.073  -7.653  1.00 95.96           H  
ATOM   3649  C   MET A 231      -1.768   0.093  -6.849  1.00 95.96           C  
ATOM   3650  CB  MET A 231       0.496  -0.251  -5.795  1.00 95.96           C  
ATOM   3651  HB2 MET A 231       0.539   0.721  -5.303  1.00 95.96           H  
ATOM   3652  HB3 MET A 231      -0.037  -0.946  -5.146  1.00 95.96           H  
ATOM   3653  O   MET A 231      -2.544  -0.856  -6.916  1.00 95.96           O  
ATOM   3654  CG  MET A 231       1.918  -0.780  -6.004  1.00 95.96           C  
ATOM   3655  HG2 MET A 231       2.446  -0.108  -6.681  1.00 95.96           H  
ATOM   3656  HG3 MET A 231       1.862  -1.758  -6.483  1.00 95.96           H  
ATOM   3657  SD  MET A 231       2.905  -0.932  -4.491  1.00 95.96           S  
ATOM   3658  CE  MET A 231       2.348  -2.554  -3.896  1.00 95.96           C  
ATOM   3659  HE1 MET A 231       2.603  -3.321  -4.627  1.00 95.96           H  
ATOM   3660  HE2 MET A 231       2.839  -2.783  -2.950  1.00 95.96           H  
ATOM   3661  HE3 MET A 231       1.268  -2.551  -3.751  1.00 95.96           H  
ATOM   3662  N   VAL A 232      -2.201   1.332  -6.612  1.00 94.85           N  
ATOM   3663  H   VAL A 232      -1.522   2.077  -6.549  1.00 94.85           H  
ATOM   3664  CA  VAL A 232      -3.623   1.673  -6.443  1.00 94.85           C  
ATOM   3665  HA  VAL A 232      -4.050   1.021  -5.682  1.00 94.85           H  
ATOM   3666  C   VAL A 232      -4.419   1.417  -7.720  1.00 94.85           C  
ATOM   3667  CB  VAL A 232      -3.787   3.126  -5.963  1.00 94.85           C  
ATOM   3668  HB  VAL A 232      -3.175   3.789  -6.574  1.00 94.85           H  
ATOM   3669  O   VAL A 232      -5.503   0.844  -7.650  1.00 94.85           O  
ATOM   3670  CG1 VAL A 232      -5.243   3.600  -6.035  1.00 94.85           C  
ATOM   3671 HG11 VAL A 232      -5.358   4.536  -5.490  1.00 94.85           H  
ATOM   3672 HG12 VAL A 232      -5.898   2.848  -5.593  1.00 94.85           H  
ATOM   3673 HG13 VAL A 232      -5.531   3.766  -7.073  1.00 94.85           H  
ATOM   3674  CG2 VAL A 232      -3.345   3.242  -4.502  1.00 94.85           C  
ATOM   3675 HG21 VAL A 232      -2.325   2.878  -4.379  1.00 94.85           H  
ATOM   3676 HG22 VAL A 232      -4.009   2.646  -3.876  1.00 94.85           H  
ATOM   3677 HG23 VAL A 232      -3.383   4.283  -4.181  1.00 94.85           H  
ATOM   3678  N   GLU A 233      -3.889   1.762  -8.895  1.00 95.24           N  
ATOM   3679  H   GLU A 233      -3.018   2.272  -8.914  1.00 95.24           H  
ATOM   3680  CA  GLU A 233      -4.558   1.433 -10.160  1.00 95.24           C  
ATOM   3681  HA  GLU A 233      -5.573   1.828 -10.136  1.00 95.24           H  
ATOM   3682  C   GLU A 233      -4.694  -0.086 -10.355  1.00 95.24           C  
ATOM   3683  CB  GLU A 233      -3.825   2.066 -11.351  1.00 95.24           C  
ATOM   3684  HB2 GLU A 233      -2.785   1.741 -11.348  1.00 95.24           H  
ATOM   3685  HB3 GLU A 233      -4.285   1.705 -12.270  1.00 95.24           H  
ATOM   3686  O   GLU A 233      -5.733  -0.548 -10.827  1.00 95.24           O  
ATOM   3687  CG  GLU A 233      -3.864   3.601 -11.375  1.00 95.24           C  
ATOM   3688  HG2 GLU A 233      -3.354   3.945 -12.274  1.00 95.24           H  
ATOM   3689  HG3 GLU A 233      -3.308   3.993 -10.523  1.00 95.24           H  
ATOM   3690  CD  GLU A 233      -5.274   4.201 -11.356  1.00 95.24           C  
ATOM   3691  OE1 GLU A 233      -5.492   5.218 -10.658  1.00 95.24           O  
ATOM   3692  OE2 GLU A 233      -6.177   3.749 -12.096  1.00 95.24           O  
ATOM   3693  N   ILE A 234      -3.703  -0.879  -9.922  1.00 95.11           N  
ATOM   3694  H   ILE A 234      -2.868  -0.445  -9.557  1.00 95.11           H  
ATOM   3695  CA  ILE A 234      -3.820  -2.345  -9.902  1.00 95.11           C  
ATOM   3696  HA  ILE A 234      -4.135  -2.670 -10.894  1.00 95.11           H  
ATOM   3697  C   ILE A 234      -4.926  -2.791  -8.935  1.00 95.11           C  
ATOM   3698  CB  ILE A 234      -2.468  -3.030  -9.592  1.00 95.11           C  
ATOM   3699  HB  ILE A 234      -2.059  -2.600  -8.678  1.00 95.11           H  
ATOM   3700  O   ILE A 234      -5.748  -3.615  -9.325  1.00 95.11           O  
ATOM   3701  CG1 ILE A 234      -1.453  -2.797 -10.731  1.00 95.11           C  
ATOM   3702 HG12 ILE A 234      -1.761  -3.367 -11.607  1.00 95.11           H  
ATOM   3703 HG13 ILE A 234      -1.444  -1.741 -11.004  1.00 95.11           H  
ATOM   3704  CG2 ILE A 234      -2.667  -4.546  -9.380  1.00 95.11           C  
ATOM   3705 HG21 ILE A 234      -3.270  -4.722  -8.489  1.00 95.11           H  
ATOM   3706 HG22 ILE A 234      -1.715  -5.054  -9.223  1.00 95.11           H  
ATOM   3707 HG23 ILE A 234      -3.172  -4.982 -10.242  1.00 95.11           H  
ATOM   3708  CD1 ILE A 234      -0.016  -3.185 -10.368  1.00 95.11           C  
ATOM   3709 HD11 ILE A 234       0.312  -2.621  -9.495  1.00 95.11           H  
ATOM   3710 HD12 ILE A 234       0.068  -4.254 -10.170  1.00 95.11           H  
ATOM   3711 HD13 ILE A 234       0.633  -2.949 -11.211  1.00 95.11           H  
ATOM   3712  N   LEU A 235      -4.997  -2.252  -7.712  1.00 94.33           N  
ATOM   3713  H   LEU A 235      -4.297  -1.575  -7.446  1.00 94.33           H  
ATOM   3714  CA  LEU A 235      -6.060  -2.586  -6.747  1.00 94.33           C  
ATOM   3715  HA  LEU A 235      -6.021  -3.654  -6.531  1.00 94.33           H  
ATOM   3716  C   LEU A 235      -7.455  -2.309  -7.323  1.00 94.33           C  
ATOM   3717  CB  LEU A 235      -5.866  -1.786  -5.443  1.00 94.33           C  
ATOM   3718  HB2 LEU A 235      -6.778  -1.863  -4.851  1.00 94.33           H  
ATOM   3719  HB3 LEU A 235      -5.732  -0.732  -5.687  1.00 94.33           H  
ATOM   3720  O   LEU A 235      -8.346  -3.160  -7.252  1.00 94.33           O  
ATOM   3721  CG  LEU A 235      -4.692  -2.249  -4.568  1.00 94.33           C  
ATOM   3722  HG  LEU A 235      -3.789  -2.318  -5.175  1.00 94.33           H  
ATOM   3723  CD1 LEU A 235      -4.447  -1.260  -3.427  1.00 94.33           C  
ATOM   3724 HD11 LEU A 235      -3.599  -1.589  -2.826  1.00 94.33           H  
ATOM   3725 HD12 LEU A 235      -5.330  -1.201  -2.792  1.00 94.33           H  
ATOM   3726 HD13 LEU A 235      -4.228  -0.272  -3.831  1.00 94.33           H  
ATOM   3727  CD2 LEU A 235      -4.982  -3.612  -3.946  1.00 94.33           C  
ATOM   3728 HD21 LEU A 235      -4.185  -3.895  -3.258  1.00 94.33           H  
ATOM   3729 HD22 LEU A 235      -5.933  -3.579  -3.414  1.00 94.33           H  
ATOM   3730 HD23 LEU A 235      -5.048  -4.371  -4.725  1.00 94.33           H  
ATOM   3731  N   ILE A 236      -7.622  -1.149  -7.960  1.00 93.40           N  
ATOM   3732  H   ILE A 236      -6.845  -0.504  -7.968  1.00 93.40           H  
ATOM   3733  CA  ILE A 236      -8.869  -0.758  -8.622  1.00 93.40           C  
ATOM   3734  HA  ILE A 236      -9.678  -0.819  -7.893  1.00 93.40           H  
ATOM   3735  C   ILE A 236      -9.213  -1.736  -9.751  1.00 93.40           C  
ATOM   3736  CB  ILE A 236      -8.764   0.703  -9.117  1.00 93.40           C  
ATOM   3737  HB  ILE A 236      -7.834   0.815  -9.673  1.00 93.40           H  
ATOM   3738  O   ILE A 236     -10.366  -2.152  -9.868  1.00 93.40           O  
ATOM   3739  CG1 ILE A 236      -8.737   1.664  -7.907  1.00 93.40           C  
ATOM   3740 HG12 ILE A 236      -9.713   1.664  -7.421  1.00 93.40           H  
ATOM   3741 HG13 ILE A 236      -8.009   1.313  -7.176  1.00 93.40           H  
ATOM   3742  CG2 ILE A 236      -9.931   1.067 -10.057  1.00 93.40           C  
ATOM   3743 HG21 ILE A 236      -9.845   0.477 -10.969  1.00 93.40           H  
ATOM   3744 HG22 ILE A 236     -10.882   0.865  -9.564  1.00 93.40           H  
ATOM   3745 HG23 ILE A 236      -9.874   2.117 -10.341  1.00 93.40           H  
ATOM   3746  CD1 ILE A 236      -8.359   3.105  -8.262  1.00 93.40           C  
ATOM   3747 HD11 ILE A 236      -8.211   3.655  -7.333  1.00 93.40           H  
ATOM   3748 HD12 ILE A 236      -7.430   3.119  -8.833  1.00 93.40           H  
ATOM   3749 HD13 ILE A 236      -9.153   3.588  -8.832  1.00 93.40           H  
ATOM   3750  N   GLU A 237      -8.242  -2.126 -10.578  1.00 92.26           N  
ATOM   3751  H   GLU A 237      -7.316  -1.741 -10.460  1.00 92.26           H  
ATOM   3752  CA  GLU A 237      -8.470  -3.061 -11.683  1.00 92.26           C  
ATOM   3753  HA  GLU A 237      -9.343  -2.715 -12.235  1.00 92.26           H  
ATOM   3754  C   GLU A 237      -8.799  -4.479 -11.189  1.00 92.26           C  
ATOM   3755  CB  GLU A 237      -7.252  -3.037 -12.623  1.00 92.26           C  
ATOM   3756  HB2 GLU A 237      -6.418  -3.555 -12.149  1.00 92.26           H  
ATOM   3757  HB3 GLU A 237      -6.949  -2.003 -12.792  1.00 92.26           H  
ATOM   3758  O   GLU A 237      -9.740  -5.108 -11.676  1.00 92.26           O  
ATOM   3759  CG  GLU A 237      -7.532  -3.679 -13.989  1.00 92.26           C  
ATOM   3760  HG2 GLU A 237      -6.618  -3.632 -14.581  1.00 92.26           H  
ATOM   3761  HG3 GLU A 237      -7.772  -4.732 -13.839  1.00 92.26           H  
ATOM   3762  CD  GLU A 237      -8.670  -2.993 -14.774  1.00 92.26           C  
ATOM   3763  OE1 GLU A 237      -9.263  -3.664 -15.644  1.00 92.26           O  
ATOM   3764  OE2 GLU A 237      -9.001  -1.805 -14.502  1.00 92.26           O  
ATOM   3765  N   VAL A 238      -8.112  -4.956 -10.148  1.00 91.06           N  
ATOM   3766  H   VAL A 238      -7.361  -4.387  -9.784  1.00 91.06           H  
ATOM   3767  CA  VAL A 238      -8.394  -6.242  -9.489  1.00 91.06           C  
ATOM   3768  HA  VAL A 238      -8.344  -7.033 -10.237  1.00 91.06           H  
ATOM   3769  C   VAL A 238      -9.812  -6.282  -8.912  1.00 91.06           C  
ATOM   3770  CB  VAL A 238      -7.332  -6.523  -8.404  1.00 91.06           C  
ATOM   3771  HB  VAL A 238      -7.172  -5.625  -7.808  1.00 91.06           H  
ATOM   3772  O   VAL A 238     -10.467  -7.327  -8.965  1.00 91.06           O  
ATOM   3773  CG1 VAL A 238      -7.747  -7.642  -7.437  1.00 91.06           C  
ATOM   3774 HG11 VAL A 238      -8.503  -7.265  -6.748  1.00 91.06           H  
ATOM   3775 HG12 VAL A 238      -8.159  -8.491  -7.984  1.00 91.06           H  
ATOM   3776 HG13 VAL A 238      -6.892  -7.964  -6.843  1.00 91.06           H  
ATOM   3777  CG2 VAL A 238      -6.003  -6.897  -9.080  1.00 91.06           C  
ATOM   3778 HG21 VAL A 238      -6.155  -7.671  -9.832  1.00 91.06           H  
ATOM   3779 HG22 VAL A 238      -5.584  -6.030  -9.592  1.00 91.06           H  
ATOM   3780 HG23 VAL A 238      -5.280  -7.238  -8.338  1.00 91.06           H  
ATOM   3781  N   LYS A 239     -10.316  -5.151  -8.407  1.00 88.50           N  
ATOM   3782  H   LYS A 239      -9.699  -4.355  -8.335  1.00 88.50           H  
ATOM   3783  CA  LYS A 239     -11.681  -5.030  -7.876  1.00 88.50           C  
ATOM   3784  HA  LYS A 239     -11.882  -5.898  -7.248  1.00 88.50           H  
ATOM   3785  C   LYS A 239     -12.755  -5.032  -8.966  1.00 88.50           C  
ATOM   3786  CB  LYS A 239     -11.747  -3.774  -6.998  1.00 88.50           C  
ATOM   3787  HB2 LYS A 239     -11.691  -2.881  -7.620  1.00 88.50           H  
ATOM   3788  HB3 LYS A 239     -10.880  -3.780  -6.337  1.00 88.50           H  
ATOM   3789  O   LYS A 239     -13.865  -5.491  -8.712  1.00 88.50           O  
ATOM   3790  CG  LYS A 239     -13.013  -3.720  -6.129  1.00 88.50           C  
ATOM   3791  HG2 LYS A 239     -13.127  -4.669  -5.605  1.00 88.50           H  
ATOM   3792  HG3 LYS A 239     -13.890  -3.545  -6.752  1.00 88.50           H  
ATOM   3793  CD  LYS A 239     -12.881  -2.593  -5.095  1.00 88.50           C  
ATOM   3794  HD2 LYS A 239     -11.941  -2.732  -4.561  1.00 88.50           H  
ATOM   3795  HD3 LYS A 239     -12.847  -1.626  -5.597  1.00 88.50           H  
ATOM   3796  CE  LYS A 239     -14.024  -2.614  -4.074  1.00 88.50           C  
ATOM   3797  HE2 LYS A 239     -14.203  -3.652  -3.792  1.00 88.50           H  
ATOM   3798  HE3 LYS A 239     -14.934  -2.212  -4.519  1.00 88.50           H  
ATOM   3799  NZ  LYS A 239     -13.641  -1.859  -2.853  1.00 88.50           N  
ATOM   3800  HZ1 LYS A 239     -12.737  -2.148  -2.505  1.00 88.50           H  
ATOM   3801  HZ2 LYS A 239     -13.517  -0.867  -2.990  1.00 88.50           H  
ATOM   3802  HZ3 LYS A 239     -14.223  -2.014  -2.042  1.00 88.50           H  
ATOM   3803  N   LYS A 240     -12.439  -4.557 -10.177  1.00 87.55           N  
ATOM   3804  H   LYS A 240     -11.512  -4.177 -10.304  1.00 87.55           H  
ATOM   3805  CA  LYS A 240     -13.331  -4.691 -11.347  1.00 87.55           C  
ATOM   3806  HA  LYS A 240     -14.346  -4.411 -11.065  1.00 87.55           H  
ATOM   3807  C   LYS A 240     -13.406  -6.133 -11.852  1.00 87.55           C  
ATOM   3808  CB  LYS A 240     -12.857  -3.802 -12.500  1.00 87.55           C  
ATOM   3809  HB2 LYS A 240     -11.835  -4.086 -12.752  1.00 87.55           H  
ATOM   3810  HB3 LYS A 240     -13.479  -4.004 -13.372  1.00 87.55           H  
ATOM   3811  O   LYS A 240     -14.400  -6.505 -12.473  1.00 87.55           O  
ATOM   3812  CG  LYS A 240     -12.917  -2.298 -12.211  1.00 87.55           C  
ATOM   3813  HG2 LYS A 240     -13.949  -1.980 -12.063  1.00 87.55           H  
ATOM   3814  HG3 LYS A 240     -12.344  -2.072 -11.311  1.00 87.55           H  
ATOM   3815  CD  LYS A 240     -12.308  -1.569 -13.412  1.00 87.55           C  
ATOM   3816  HD2 LYS A 240     -11.445  -2.141 -13.752  1.00 87.55           H  
ATOM   3817  HD3 LYS A 240     -13.027  -1.533 -14.230  1.00 87.55           H  
ATOM   3818  CE  LYS A 240     -11.835  -0.164 -13.054  1.00 87.55           C  
ATOM   3819  HE2 LYS A 240     -11.421  -0.205 -12.047  1.00 87.55           H  
ATOM   3820  HE3 LYS A 240     -12.674   0.532 -13.063  1.00 87.55           H  
ATOM   3821  NZ  LYS A 240     -10.767   0.238 -14.002  1.00 87.55           N  
ATOM   3822  HZ1 LYS A 240     -10.080  -0.500 -14.061  1.00 87.55           H  
ATOM   3823  HZ2 LYS A 240     -11.100   0.326 -14.952  1.00 87.55           H  
ATOM   3824  HZ3 LYS A 240     -10.258   1.058 -13.705  1.00 87.55           H  
ATOM   3825  N   GLY A 241     -12.358  -6.923 -11.615  1.00 75.85           N  
ATOM   3826  H   GLY A 241     -11.560  -6.520 -11.146  1.00 75.85           H  
ATOM   3827  CA  GLY A 241     -12.312  -8.339 -11.963  1.00 75.85           C  
ATOM   3828  HA2 GLY A 241     -12.412  -8.438 -13.044  1.00 75.85           H  
ATOM   3829  HA3 GLY A 241     -11.348  -8.751 -11.665  1.00 75.85           H  
ATOM   3830  C   GLY A 241     -13.415  -9.147 -11.273  1.00 75.85           C  
ATOM   3831  O   GLY A 241     -13.746  -8.913 -10.113  1.00 75.85           O  
ATOM   3832  N   GLY A 242     -13.985 -10.113 -12.001  1.00 71.93           N  
ATOM   3833  H   GLY A 242     -13.664 -10.241 -12.950  1.00 71.93           H  
ATOM   3834  CA  GLY A 242     -15.020 -11.010 -11.481  1.00 71.93           C  
ATOM   3835  HA2 GLY A 242     -15.801 -10.414 -11.010  1.00 71.93           H  
ATOM   3836  HA3 GLY A 242     -15.464 -11.557 -12.313  1.00 71.93           H  
ATOM   3837  C   GLY A 242     -14.502 -12.020 -10.448  1.00 71.93           C  
ATOM   3838  O   GLY A 242     -13.376 -11.938  -9.967  1.00 71.93           O  
ATOM   3839  N   SER A 243     -15.329 -13.020 -10.131  1.00 65.82           N  
ATOM   3840  H   SER A 243     -16.255 -13.018 -10.533  1.00 65.82           H  
ATOM   3841  CA  SER A 243     -15.032 -14.026  -9.095  1.00 65.82           C  
ATOM   3842  HA  SER A 243     -14.771 -13.507  -8.172  1.00 65.82           H  
ATOM   3843  C   SER A 243     -13.866 -14.969  -9.428  1.00 65.82           C  
ATOM   3844  CB  SER A 243     -16.296 -14.853  -8.834  1.00 65.82           C  
ATOM   3845  HB2 SER A 243     -17.101 -14.189  -8.518  1.00 65.82           H  
ATOM   3846  HB3 SER A 243     -16.597 -15.353  -9.755  1.00 65.82           H  
ATOM   3847  O   SER A 243     -13.311 -15.579  -8.520  1.00 65.82           O  
ATOM   3848  OG  SER A 243     -16.095 -15.826  -7.833  1.00 65.82           O  
ATOM   3849  HG  SER A 243     -15.160 -15.907  -7.635  1.00 65.82           H  
ATOM   3850  N   ALA A 244     -13.496 -15.131 -10.701  1.00 69.22           N  
ATOM   3851  H   ALA A 244     -13.943 -14.569 -11.411  1.00 69.22           H  
ATOM   3852  CA  ALA A 244     -12.405 -16.016 -11.105  1.00 69.22           C  
ATOM   3853  HA  ALA A 244     -12.307 -16.821 -10.377  1.00 69.22           H  
ATOM   3854  C   ALA A 244     -11.073 -15.252 -11.124  1.00 69.22           C  
ATOM   3855  CB  ALA A 244     -12.757 -16.667 -12.449  1.00 69.22           C  
ATOM   3856  HB1 ALA A 244     -13.681 -17.238 -12.352  1.00 69.22           H  
ATOM   3857  HB2 ALA A 244     -11.954 -17.341 -12.748  1.00 69.22           H  
ATOM   3858  HB3 ALA A 244     -12.882 -15.903 -13.216  1.00 69.22           H  
ATOM   3859  O   ALA A 244     -10.668 -14.714 -12.156  1.00 69.22           O  
ATOM   3860  N   LYS A 245     -10.394 -15.199  -9.976  1.00 77.93           N  
ATOM   3861  H   LYS A 245     -10.812 -15.607  -9.152  1.00 77.93           H  
ATOM   3862  CA  LYS A 245      -9.101 -14.524  -9.818  1.00 77.93           C  
ATOM   3863  HA  LYS A 245      -8.903 -13.910 -10.697  1.00 77.93           H  
ATOM   3864  C   LYS A 245      -7.972 -15.548  -9.695  1.00 77.93           C  
ATOM   3865  CB  LYS A 245      -9.170 -13.592  -8.604  1.00 77.93           C  
ATOM   3866  HB2 LYS A 245      -9.491 -14.203  -7.760  1.00 77.93           H  
ATOM   3867  HB3 LYS A 245      -8.179 -13.199  -8.377  1.00 77.93           H  
ATOM   3868  O   LYS A 245      -8.084 -16.564  -9.012  1.00 77.93           O  
ATOM   3869  CG  LYS A 245     -10.159 -12.425  -8.773  1.00 77.93           C  
ATOM   3870  HG2 LYS A 245     -11.129 -12.815  -9.083  1.00 77.93           H  
ATOM   3871  HG3 LYS A 245      -9.790 -11.751  -9.545  1.00 77.93           H  
ATOM   3872  CD  LYS A 245     -10.353 -11.655  -7.458  1.00 77.93           C  
ATOM   3873  HD2 LYS A 245     -10.830 -12.316  -6.735  1.00 77.93           H  
ATOM   3874  HD3 LYS A 245      -9.387 -11.350  -7.056  1.00 77.93           H  
ATOM   3875  CE  LYS A 245     -11.234 -10.420  -7.681  1.00 77.93           C  
ATOM   3876  HE2 LYS A 245     -10.746  -9.759  -8.397  1.00 77.93           H  
ATOM   3877  HE3 LYS A 245     -12.180 -10.736  -8.120  1.00 77.93           H  
ATOM   3878  NZ  LYS A 245     -11.475  -9.690  -6.411  1.00 77.93           N  
ATOM   3879  HZ1 LYS A 245     -12.016  -8.856  -6.588  1.00 77.93           H  
ATOM   3880  HZ2 LYS A 245     -11.970 -10.278  -5.756  1.00 77.93           H  
ATOM   3881  HZ3 LYS A 245     -10.616  -9.418  -5.955  1.00 77.93           H  
ATOM   3882  N   GLY A 246      -6.857 -15.287 -10.376  1.00 83.85           N  
ATOM   3883  H   GLY A 246      -6.827 -14.442 -10.928  1.00 83.85           H  
ATOM   3884  CA  GLY A 246      -5.627 -16.055 -10.173  1.00 83.85           C  
ATOM   3885  HA2 GLY A 246      -5.841 -17.115 -10.307  1.00 83.85           H  
ATOM   3886  HA3 GLY A 246      -4.878 -15.753 -10.906  1.00 83.85           H  
ATOM   3887  C   GLY A 246      -5.062 -15.835  -8.765  1.00 83.85           C  
ATOM   3888  O   GLY A 246      -5.369 -14.839  -8.116  1.00 83.85           O  
ATOM   3889  N   ARG A 247      -4.178 -16.725  -8.298  1.00 87.08           N  
ATOM   3890  H   ARG A 247      -3.982 -17.534  -8.871  1.00 87.08           H  
ATOM   3891  CA  ARG A 247      -3.615 -16.666  -6.932  1.00 87.08           C  
ATOM   3892  HA  ARG A 247      -4.432 -16.800  -6.224  1.00 87.08           H  
ATOM   3893  C   ARG A 247      -2.988 -15.310  -6.579  1.00 87.08           C  
ATOM   3894  CB  ARG A 247      -2.601 -17.805  -6.756  1.00 87.08           C  
ATOM   3895  HB2 ARG A 247      -1.777 -17.667  -7.456  1.00 87.08           H  
ATOM   3896  HB3 ARG A 247      -3.097 -18.746  -6.992  1.00 87.08           H  
ATOM   3897  O   ARG A 247      -3.194 -14.829  -5.472  1.00 87.08           O  
ATOM   3898  CG  ARG A 247      -2.043 -17.873  -5.323  1.00 87.08           C  
ATOM   3899  HG2 ARG A 247      -1.559 -16.931  -5.066  1.00 87.08           H  
ATOM   3900  HG3 ARG A 247      -2.859 -18.043  -4.620  1.00 87.08           H  
ATOM   3901  CD  ARG A 247      -0.996 -18.978  -5.166  1.00 87.08           C  
ATOM   3902  HD2 ARG A 247      -0.611 -18.931  -4.147  1.00 87.08           H  
ATOM   3903  HD3 ARG A 247      -0.173 -18.785  -5.853  1.00 87.08           H  
ATOM   3904  NE  ARG A 247      -1.557 -20.321  -5.412  1.00 87.08           N  
ATOM   3905  HE  ARG A 247      -2.544 -20.376  -5.620  1.00 87.08           H  
ATOM   3906  NH1 ARG A 247       0.384 -21.484  -5.059  1.00 87.08           N  
ATOM   3907 HH11 ARG A 247       0.882 -22.358  -4.962  1.00 87.08           H  
ATOM   3908 HH12 ARG A 247       0.830 -20.625  -4.770  1.00 87.08           H  
ATOM   3909  NH2 ARG A 247      -1.476 -22.585  -5.631  1.00 87.08           N  
ATOM   3910 HH21 ARG A 247      -2.460 -22.605  -5.858  1.00 87.08           H  
ATOM   3911 HH22 ARG A 247      -0.951 -23.447  -5.586  1.00 87.08           H  
ATOM   3912  CZ  ARG A 247      -0.882 -21.455  -5.368  1.00 87.08           C  
ATOM   3913  N   ALA A 248      -2.240 -14.706  -7.506  1.00 87.68           N  
ATOM   3914  H   ALA A 248      -2.101 -15.167  -8.393  1.00 87.68           H  
ATOM   3915  CA  ALA A 248      -1.647 -13.380  -7.313  1.00 87.68           C  
ATOM   3916  HA  ALA A 248      -0.989 -13.397  -6.443  1.00 87.68           H  
ATOM   3917  C   ALA A 248      -2.732 -12.319  -7.072  1.00 87.68           C  
ATOM   3918  CB  ALA A 248      -0.819 -13.028  -8.558  1.00 87.68           C  
ATOM   3919  HB1 ALA A 248      -1.471 -12.816  -9.406  1.00 87.68           H  
ATOM   3920  HB2 ALA A 248      -0.217 -12.142  -8.356  1.00 87.68           H  
ATOM   3921  HB3 ALA A 248      -0.159 -13.851  -8.832  1.00 87.68           H  
ATOM   3922  O   ALA A 248      -2.679 -11.567  -6.107  1.00 87.68           O  
ATOM   3923  N   VAL A 249      -3.763 -12.330  -7.916  1.00 91.82           N  
ATOM   3924  H   VAL A 249      -3.780 -13.046  -8.629  1.00 91.82           H  
ATOM   3925  CA  VAL A 249      -4.890 -11.393  -7.881  1.00 91.82           C  
ATOM   3926  HA  VAL A 249      -4.501 -10.375  -7.880  1.00 91.82           H  
ATOM   3927  C   VAL A 249      -5.718 -11.556  -6.602  1.00 91.82           C  
ATOM   3928  CB  VAL A 249      -5.745 -11.583  -9.149  1.00 91.82           C  
ATOM   3929  HB  VAL A 249      -6.100 -12.612  -9.200  1.00 91.82           H  
ATOM   3930  O   VAL A 249      -6.152 -10.560  -6.037  1.00 91.82           O  
ATOM   3931  CG1 VAL A 249      -6.956 -10.659  -9.182  1.00 91.82           C  
ATOM   3932 HG11 VAL A 249      -7.605 -10.851  -8.327  1.00 91.82           H  
ATOM   3933 HG12 VAL A 249      -7.526 -10.809 -10.098  1.00 91.82           H  
ATOM   3934 HG13 VAL A 249      -6.608  -9.627  -9.135  1.00 91.82           H  
ATOM   3935  CG2 VAL A 249      -4.926 -11.298 -10.418  1.00 91.82           C  
ATOM   3936 HG21 VAL A 249      -4.098 -12.001 -10.511  1.00 91.82           H  
ATOM   3937 HG22 VAL A 249      -4.527 -10.284 -10.381  1.00 91.82           H  
ATOM   3938 HG23 VAL A 249      -5.560 -11.395 -11.300  1.00 91.82           H  
ATOM   3939  N   GLU A 250      -5.890 -12.781  -6.103  1.00 91.97           N  
ATOM   3940  H   GLU A 250      -5.572 -13.571  -6.646  1.00 91.97           H  
ATOM   3941  CA  GLU A 250      -6.525 -13.046  -4.802  1.00 91.97           C  
ATOM   3942  HA  GLU A 250      -7.510 -12.579  -4.770  1.00 91.97           H  
ATOM   3943  C   GLU A 250      -5.733 -12.455  -3.630  1.00 91.97           C  
ATOM   3944  CB  GLU A 250      -6.683 -14.564  -4.604  1.00 91.97           C  
ATOM   3945  HB2 GLU A 250      -5.780 -15.070  -4.945  1.00 91.97           H  
ATOM   3946  HB3 GLU A 250      -6.788 -14.787  -3.542  1.00 91.97           H  
ATOM   3947  O   GLU A 250      -6.317 -11.832  -2.749  1.00 91.97           O  
ATOM   3948  CG  GLU A 250      -7.889 -15.149  -5.353  1.00 91.97           C  
ATOM   3949  HG2 GLU A 250      -7.872 -16.232  -5.230  1.00 91.97           H  
ATOM   3950  HG3 GLU A 250      -7.773 -14.935  -6.416  1.00 91.97           H  
ATOM   3951  CD  GLU A 250      -9.234 -14.606  -4.837  1.00 91.97           C  
ATOM   3952  OE1 GLU A 250     -10.217 -14.649  -5.605  1.00 91.97           O  
ATOM   3953  OE2 GLU A 250      -9.261 -14.123  -3.686  1.00 91.97           O  
ATOM   3954  N   ILE A 251      -4.401 -12.590  -3.626  1.00 92.53           N  
ATOM   3955  H   ILE A 251      -3.963 -13.084  -4.390  1.00 92.53           H  
ATOM   3956  CA  ILE A 251      -3.549 -11.966  -2.598  1.00 92.53           C  
ATOM   3957  HA  ILE A 251      -3.919 -12.249  -1.612  1.00 92.53           H  
ATOM   3958  C   ILE A 251      -3.652 -10.440  -2.675  1.00 92.53           C  
ATOM   3959  CB  ILE A 251      -2.086 -12.446  -2.727  1.00 92.53           C  
ATOM   3960  HB  ILE A 251      -1.768 -12.312  -3.761  1.00 92.53           H  
ATOM   3961  O   ILE A 251      -3.820  -9.788  -1.649  1.00 92.53           O  
ATOM   3962  CG1 ILE A 251      -1.985 -13.946  -2.367  1.00 92.53           C  
ATOM   3963 HG12 ILE A 251      -2.159 -14.081  -1.299  1.00 92.53           H  
ATOM   3964 HG13 ILE A 251      -2.754 -14.502  -2.903  1.00 92.53           H  
ATOM   3965  CG2 ILE A 251      -1.140 -11.623  -1.831  1.00 92.53           C  
ATOM   3966 HG21 ILE A 251      -1.478 -11.656  -0.795  1.00 92.53           H  
ATOM   3967 HG22 ILE A 251      -1.111 -10.585  -2.165  1.00 92.53           H  
ATOM   3968 HG23 ILE A 251      -0.119 -12.000  -1.892  1.00 92.53           H  
ATOM   3969  CD1 ILE A 251      -0.630 -14.560  -2.740  1.00 92.53           C  
ATOM   3970 HD11 ILE A 251      -0.383 -14.287  -3.766  1.00 92.53           H  
ATOM   3971 HD12 ILE A 251       0.152 -14.212  -2.066  1.00 92.53           H  
ATOM   3972 HD13 ILE A 251      -0.689 -15.646  -2.674  1.00 92.53           H  
ATOM   3973  N   ILE A 252      -3.601  -9.869  -3.881  1.00 93.35           N  
ATOM   3974  H   ILE A 252      -3.431 -10.459  -4.683  1.00 93.35           H  
ATOM   3975  CA  ILE A 252      -3.760  -8.424  -4.092  1.00 93.35           C  
ATOM   3976  HA  ILE A 252      -3.018  -7.897  -3.492  1.00 93.35           H  
ATOM   3977  C   ILE A 252      -5.139  -7.956  -3.606  1.00 93.35           C  
ATOM   3978  CB  ILE A 252      -3.519  -8.075  -5.578  1.00 93.35           C  
ATOM   3979  HB  ILE A 252      -4.171  -8.692  -6.196  1.00 93.35           H  
ATOM   3980  O   ILE A 252      -5.236  -6.915  -2.967  1.00 93.35           O  
ATOM   3981  CG1 ILE A 252      -2.051  -8.359  -5.958  1.00 93.35           C  
ATOM   3982 HG12 ILE A 252      -1.421  -7.645  -5.426  1.00 93.35           H  
ATOM   3983 HG13 ILE A 252      -1.752  -9.348  -5.611  1.00 93.35           H  
ATOM   3984  CG2 ILE A 252      -3.843  -6.597  -5.853  1.00 93.35           C  
ATOM   3985 HG21 ILE A 252      -4.908  -6.412  -5.710  1.00 93.35           H  
ATOM   3986 HG22 ILE A 252      -3.606  -6.332  -6.884  1.00 93.35           H  
ATOM   3987 HG23 ILE A 252      -3.266  -5.957  -5.185  1.00 93.35           H  
ATOM   3988  CD1 ILE A 252      -1.752  -8.289  -7.462  1.00 93.35           C  
ATOM   3989 HD11 ILE A 252      -1.846  -7.267  -7.831  1.00 93.35           H  
ATOM   3990 HD12 ILE A 252      -2.434  -8.941  -8.008  1.00 93.35           H  
ATOM   3991 HD13 ILE A 252      -0.730  -8.623  -7.640  1.00 93.35           H  
ATOM   3992  N   SER A 253      -6.195  -8.735  -3.857  1.00 92.24           N  
ATOM   3993  H   SER A 253      -6.048  -9.573  -4.400  1.00 92.24           H  
ATOM   3994  CA  SER A 253      -7.557  -8.435  -3.402  1.00 92.24           C  
ATOM   3995  HA  SER A 253      -7.804  -7.419  -3.712  1.00 92.24           H  
ATOM   3996  C   SER A 253      -7.690  -8.504  -1.877  1.00 92.24           C  
ATOM   3997  CB  SER A 253      -8.549  -9.401  -4.061  1.00 92.24           C  
ATOM   3998  HB2 SER A 253      -8.486 -10.378  -3.582  1.00 92.24           H  
ATOM   3999  HB3 SER A 253      -8.292  -9.515  -5.114  1.00 92.24           H  
ATOM   4000  O   SER A 253      -8.322  -7.627  -1.298  1.00 92.24           O  
ATOM   4001  OG  SER A 253      -9.877  -8.908  -3.984  1.00 92.24           O  
ATOM   4002  HG  SER A 253     -10.012  -8.593  -3.088  1.00 92.24           H  
ATOM   4003  N   ASP A 254      -7.090  -9.509  -1.227  1.00 91.60           N  
ATOM   4004  H   ASP A 254      -6.629 -10.228  -1.766  1.00 91.60           H  
ATOM   4005  CA  ASP A 254      -7.055  -9.631   0.240  1.00 91.60           C  
ATOM   4006  HA  ASP A 254      -8.075  -9.611   0.623  1.00 91.60           H  
ATOM   4007  C   ASP A 254      -6.307  -8.440   0.853  1.00 91.60           C  
ATOM   4008  CB  ASP A 254      -6.414 -10.982   0.628  1.00 91.60           C  
ATOM   4009  HB2 ASP A 254      -5.372 -10.987   0.306  1.00 91.60           H  
ATOM   4010  HB3 ASP A 254      -6.927 -11.774   0.081  1.00 91.60           H  
ATOM   4011  O   ASP A 254      -6.817  -7.777   1.750  1.00 91.60           O  
ATOM   4012  CG  ASP A 254      -6.478 -11.343   2.126  1.00 91.60           C  
ATOM   4013  OD1 ASP A 254      -7.347 -10.841   2.864  1.00 91.60           O  
ATOM   4014  OD2 ASP A 254      -5.712 -12.230   2.576  1.00 91.60           O  
ATOM   4015  N   ILE A 255      -5.143  -8.087   0.296  1.00 91.08           N  
ATOM   4016  H   ILE A 255      -4.791  -8.657  -0.460  1.00 91.08           H  
ATOM   4017  CA  ILE A 255      -4.358  -6.919   0.722  1.00 91.08           C  
ATOM   4018  HA  ILE A 255      -4.183  -6.995   1.795  1.00 91.08           H  
ATOM   4019  C   ILE A 255      -5.131  -5.619   0.501  1.00 91.08           C  
ATOM   4020  CB  ILE A 255      -2.963  -6.921   0.069  1.00 91.08           C  
ATOM   4021  HB  ILE A 255      -3.067  -7.050  -1.009  1.00 91.08           H  
ATOM   4022  O   ILE A 255      -5.123  -4.758   1.377  1.00 91.08           O  
ATOM   4023  CG1 ILE A 255      -2.198  -8.124   0.667  1.00 91.08           C  
ATOM   4024 HG12 ILE A 255      -2.063  -7.976   1.738  1.00 91.08           H  
ATOM   4025 HG13 ILE A 255      -2.806  -9.017   0.524  1.00 91.08           H  
ATOM   4026  CG2 ILE A 255      -2.218  -5.604   0.342  1.00 91.08           C  
ATOM   4027 HG21 ILE A 255      -2.126  -5.428   1.414  1.00 91.08           H  
ATOM   4028 HG22 ILE A 255      -1.224  -5.641  -0.104  1.00 91.08           H  
ATOM   4029 HG23 ILE A 255      -2.741  -4.765  -0.117  1.00 91.08           H  
ATOM   4030  CD1 ILE A 255      -0.847  -8.446   0.047  1.00 91.08           C  
ATOM   4031 HD11 ILE A 255      -0.950  -8.512  -1.037  1.00 91.08           H  
ATOM   4032 HD12 ILE A 255      -0.125  -7.683   0.338  1.00 91.08           H  
ATOM   4033 HD13 ILE A 255      -0.496  -9.407   0.423  1.00 91.08           H  
ATOM   4034  N   GLY A 256      -5.848  -5.502  -0.618  1.00 91.36           N  
ATOM   4035  H   GLY A 256      -5.787  -6.244  -1.301  1.00 91.36           H  
ATOM   4036  CA  GLY A 256      -6.710  -4.368  -0.926  1.00 91.36           C  
ATOM   4037  HA2 GLY A 256      -6.097  -3.486  -1.111  1.00 91.36           H  
ATOM   4038  HA3 GLY A 256      -7.290  -4.600  -1.820  1.00 91.36           H  
ATOM   4039  C   GLY A 256      -7.690  -4.047   0.196  1.00 91.36           C  
ATOM   4040  O   GLY A 256      -7.799  -2.884   0.564  1.00 91.36           O  
ATOM   4041  N   ASN A 257      -8.298  -5.056   0.824  1.00 89.81           N  
ATOM   4042  H   ASN A 257      -8.142  -5.997   0.492  1.00 89.81           H  
ATOM   4043  CA  ASN A 257      -9.224  -4.853   1.944  1.00 89.81           C  
ATOM   4044  HA  ASN A 257     -10.028  -4.188   1.624  1.00 89.81           H  
ATOM   4045  C   ASN A 257      -8.566  -4.205   3.175  1.00 89.81           C  
ATOM   4046  CB  ASN A 257      -9.829  -6.204   2.346  1.00 89.81           C  
ATOM   4047  HB2 ASN A 257     -10.497  -6.052   3.194  1.00 89.81           H  
ATOM   4048  HB3 ASN A 257      -9.031  -6.872   2.670  1.00 89.81           H  
ATOM   4049  O   ASN A 257      -9.248  -3.544   3.949  1.00 89.81           O  
ATOM   4050  CG  ASN A 257     -10.638  -6.875   1.253  1.00 89.81           C  
ATOM   4051  ND2 ASN A 257     -10.656  -8.187   1.247  1.00 89.81           N  
ATOM   4052 HD21 ASN A 257     -10.086  -8.696   1.907  1.00 89.81           H  
ATOM   4053 HD22 ASN A 257     -11.198  -8.628   0.517  1.00 89.81           H  
ATOM   4054  OD1 ASN A 257     -11.277  -6.259   0.416  1.00 89.81           O  
ATOM   4055  N   TYR A 258      -7.255  -4.383   3.371  1.00 86.50           N  
ATOM   4056  H   TYR A 258      -6.739  -4.929   2.695  1.00 86.50           H  
ATOM   4057  CA  TYR A 258      -6.520  -3.756   4.477  1.00 86.50           C  
ATOM   4058  HA  TYR A 258      -7.183  -3.667   5.338  1.00 86.50           H  
ATOM   4059  C   TYR A 258      -6.020  -2.347   4.149  1.00 86.50           C  
ATOM   4060  CB  TYR A 258      -5.320  -4.623   4.879  1.00 86.50           C  
ATOM   4061  HB2 TYR A 258      -4.787  -4.120   5.686  1.00 86.50           H  
ATOM   4062  HB3 TYR A 258      -4.632  -4.686   4.036  1.00 86.50           H  
ATOM   4063  O   TYR A 258      -5.687  -1.608   5.071  1.00 86.50           O  
ATOM   4064  CG  TYR A 258      -5.661  -6.021   5.350  1.00 86.50           C  
ATOM   4065  CD1 TYR A 258      -6.140  -6.246   6.653  1.00 86.50           C  
ATOM   4066  HD1 TYR A 258      -6.319  -5.413   7.317  1.00 86.50           H  
ATOM   4067  CD2 TYR A 258      -5.515  -7.105   4.472  1.00 86.50           C  
ATOM   4068  HD2 TYR A 258      -5.227  -6.914   3.449  1.00 86.50           H  
ATOM   4069  CE1 TYR A 258      -6.455  -7.555   7.071  1.00 86.50           C  
ATOM   4070  HE1 TYR A 258      -6.851  -7.715   8.063  1.00 86.50           H  
ATOM   4071  CE2 TYR A 258      -5.824  -8.415   4.878  1.00 86.50           C  
ATOM   4072  HE2 TYR A 258      -5.767  -9.231   4.172  1.00 86.50           H  
ATOM   4073  OH  TYR A 258      -6.596  -9.909   6.599  1.00 86.50           O  
ATOM   4074  HH  TYR A 258      -7.035  -9.858   7.451  1.00 86.50           H  
ATOM   4075  CZ  TYR A 258      -6.297  -8.646   6.184  1.00 86.50           C  
ATOM   4076  N   VAL A 259      -5.902  -2.022   2.858  1.00 87.62           N  
ATOM   4077  H   VAL A 259      -6.202  -2.715   2.187  1.00 87.62           H  
ATOM   4078  CA  VAL A 259      -5.393  -0.743   2.329  1.00 87.62           C  
ATOM   4079  HA  VAL A 259      -4.735  -0.276   3.061  1.00 87.62           H  
ATOM   4080  C   VAL A 259      -6.538   0.231   2.041  1.00 87.62           C  
ATOM   4081  CB  VAL A 259      -4.599  -1.005   1.036  1.00 87.62           C  
ATOM   4082  HB  VAL A 259      -5.259  -1.476   0.308  1.00 87.62           H  
ATOM   4083  O   VAL A 259      -6.371   1.450   2.093  1.00 87.62           O  
ATOM   4084  CG1 VAL A 259      -4.031   0.275   0.415  1.00 87.62           C  
ATOM   4085 HG11 VAL A 259      -3.421   0.025  -0.453  1.00 87.62           H  
ATOM   4086 HG12 VAL A 259      -3.429   0.804   1.154  1.00 87.62           H  
ATOM   4087 HG13 VAL A 259      -4.841   0.926   0.086  1.00 87.62           H  
ATOM   4088  CG2 VAL A 259      -3.399  -1.932   1.261  1.00 87.62           C  
ATOM   4089 HG21 VAL A 259      -3.038  -2.287   0.296  1.00 87.62           H  
ATOM   4090 HG22 VAL A 259      -2.607  -1.393   1.780  1.00 87.62           H  
ATOM   4091 HG23 VAL A 259      -3.674  -2.800   1.860  1.00 87.62           H  
ATOM   4092  N   GLU A 260      -7.709  -0.303   1.697  1.00 88.52           N  
ATOM   4093  H   GLU A 260      -7.789  -1.309   1.652  1.00 88.52           H  
ATOM   4094  CA  GLU A 260      -8.932   0.469   1.559  1.00 88.52           C  
ATOM   4095  HA  GLU A 260      -8.771   1.249   0.815  1.00 88.52           H  
ATOM   4096  C   GLU A 260      -9.261   1.154   2.883  1.00 88.52           C  
ATOM   4097  CB  GLU A 260     -10.098  -0.425   1.094  1.00 88.52           C  
ATOM   4098  HB2 GLU A 260     -10.093  -1.365   1.646  1.00 88.52           H  
ATOM   4099  HB3 GLU A 260     -11.036   0.093   1.291  1.00 88.52           H  
ATOM   4100  O   GLU A 260      -9.218   0.554   3.953  1.00 88.52           O  
ATOM   4101  CG  GLU A 260     -10.011  -0.698  -0.415  1.00 88.52           C  
ATOM   4102  HG2 GLU A 260     -10.031   0.263  -0.930  1.00 88.52           H  
ATOM   4103  HG3 GLU A 260      -9.056  -1.165  -0.658  1.00 88.52           H  
ATOM   4104  CD  GLU A 260     -11.150  -1.555  -0.986  1.00 88.52           C  
ATOM   4105  OE1 GLU A 260     -10.980  -2.100  -2.103  1.00 88.52           O  
ATOM   4106  OE2 GLU A 260     -12.298  -1.531  -0.496  1.00 88.52           O  
ATOM   4107  N   GLU A 261      -9.582   2.443   2.798  1.00 84.26           N  
ATOM   4108  H   GLU A 261      -9.432   2.914   1.917  1.00 84.26           H  
ATOM   4109  CA  GLU A 261     -10.069   3.241   3.922  1.00 84.26           C  
ATOM   4110  HA  GLU A 261     -10.229   4.244   3.525  1.00 84.26           H  
ATOM   4111  C   GLU A 261      -9.051   3.439   5.060  1.00 84.26           C  
ATOM   4112  CB  GLU A 261     -11.443   2.724   4.394  1.00 84.26           C  
ATOM   4113  HB2 GLU A 261     -11.315   1.754   4.875  1.00 84.26           H  
ATOM   4114  HB3 GLU A 261     -11.838   3.417   5.136  1.00 84.26           H  
ATOM   4115  O   GLU A 261      -9.346   4.114   6.055  1.00 84.26           O  
ATOM   4116  CG  GLU A 261     -12.458   2.594   3.238  1.00 84.26           C  
ATOM   4117  HG2 GLU A 261     -12.610   3.581   2.800  1.00 84.26           H  
ATOM   4118  HG3 GLU A 261     -12.051   1.957   2.453  1.00 84.26           H  
ATOM   4119  CD  GLU A 261     -13.811   1.996   3.654  1.00 84.26           C  
ATOM   4120  OE1 GLU A 261     -14.714   2.029   2.784  1.00 84.26           O  
ATOM   4121  OE2 GLU A 261     -13.953   1.549   4.814  1.00 84.26           O  
ATOM   4122  N   THR A 262      -7.814   2.951   4.894  1.00 83.43           N  
ATOM   4123  H   THR A 262      -7.634   2.365   4.092  1.00 83.43           H  
ATOM   4124  CA  THR A 262      -6.716   3.191   5.831  1.00 83.43           C  
ATOM   4125  HA  THR A 262      -7.013   2.786   6.798  1.00 83.43           H  
ATOM   4126  C   THR A 262      -6.466   4.693   5.970  1.00 83.43           C  
ATOM   4127  CB  THR A 262      -5.413   2.505   5.401  1.00 83.43           C  
ATOM   4128  HB  THR A 262      -4.961   3.071   4.586  1.00 83.43           H  
ATOM   4129  O   THR A 262      -6.402   5.433   4.990  1.00 83.43           O  
ATOM   4130  CG2 THR A 262      -4.414   2.403   6.552  1.00 83.43           C  
ATOM   4131 HG21 THR A 262      -4.165   3.394   6.931  1.00 83.43           H  
ATOM   4132 HG22 THR A 262      -4.831   1.797   7.357  1.00 83.43           H  
ATOM   4133 HG23 THR A 262      -3.501   1.932   6.189  1.00 83.43           H  
ATOM   4134  OG1 THR A 262      -5.623   1.196   4.954  1.00 83.43           O  
ATOM   4135  HG1 THR A 262      -6.214   0.701   5.526  1.00 83.43           H  
ATOM   4136  N   GLY A 263      -6.352   5.168   7.213  1.00 81.39           N  
ATOM   4137  H   GLY A 263      -6.384   4.508   7.977  1.00 81.39           H  
ATOM   4138  CA  GLY A 263      -6.229   6.595   7.533  1.00 81.39           C  
ATOM   4139  HA2 GLY A 263      -5.775   6.699   8.518  1.00 81.39           H  
ATOM   4140  HA3 GLY A 263      -5.565   7.068   6.809  1.00 81.39           H  
ATOM   4141  C   GLY A 263      -7.555   7.373   7.536  1.00 81.39           C  
ATOM   4142  O   GLY A 263      -7.599   8.488   8.047  1.00 81.39           O  
ATOM   4143  N   MET A 264      -8.658   6.782   7.063  1.00 88.19           N  
ATOM   4144  H   MET A 264      -8.568   5.881   6.615  1.00 88.19           H  
ATOM   4145  CA  MET A 264     -10.011   7.354   7.152  1.00 88.19           C  
ATOM   4146  HA  MET A 264      -9.939   8.398   7.459  1.00 88.19           H  
ATOM   4147  C   MET A 264     -10.889   6.666   8.201  1.00 88.19           C  
ATOM   4148  CB  MET A 264     -10.689   7.334   5.784  1.00 88.19           C  
ATOM   4149  HB2 MET A 264     -11.718   7.681   5.883  1.00 88.19           H  
ATOM   4150  HB3 MET A 264     -10.706   6.313   5.402  1.00 88.19           H  
ATOM   4151  O   MET A 264     -12.076   6.975   8.308  1.00 88.19           O  
ATOM   4152  CG  MET A 264      -9.985   8.254   4.792  1.00 88.19           C  
ATOM   4153  HG2 MET A 264      -8.982   7.879   4.588  1.00 88.19           H  
ATOM   4154  HG3 MET A 264      -9.903   9.250   5.228  1.00 88.19           H  
ATOM   4155  SD  MET A 264     -10.898   8.388   3.245  1.00 88.19           S  
ATOM   4156  CE  MET A 264     -10.594   6.733   2.585  1.00 88.19           C  
ATOM   4157  HE1 MET A 264     -10.950   6.676   1.557  1.00 88.19           H  
ATOM   4158  HE2 MET A 264      -9.527   6.510   2.605  1.00 88.19           H  
ATOM   4159  HE3 MET A 264     -11.139   6.001   3.181  1.00 88.19           H  
ATOM   4160  N   ALA A 265     -10.319   5.775   9.015  1.00 87.10           N  
ATOM   4161  H   ALA A 265      -9.367   5.503   8.816  1.00 87.10           H  
ATOM   4162  CA  ALA A 265     -11.042   5.027  10.043  1.00 87.10           C  
ATOM   4163  HA  ALA A 265     -11.718   4.327   9.552  1.00 87.10           H  
ATOM   4164  C   ALA A 265     -11.892   5.930  10.954  1.00 87.10           C  
ATOM   4165  CB  ALA A 265     -10.022   4.228  10.859  1.00 87.10           C  
ATOM   4166  HB1 ALA A 265      -9.316   4.896  11.352  1.00 87.10           H  
ATOM   4167  HB2 ALA A 265     -10.542   3.639  11.615  1.00 87.10           H  
ATOM   4168  HB3 ALA A 265      -9.479   3.546  10.205  1.00 87.10           H  
ATOM   4169  O   ALA A 265     -13.021   5.583  11.275  1.00 87.10           O  
ATOM   4170  N   GLY A 266     -11.409   7.127  11.309  1.00 89.67           N  
ATOM   4171  H   GLY A 266     -10.478   7.375  11.005  1.00 89.67           H  
ATOM   4172  CA  GLY A 266     -12.191   8.082  12.101  1.00 89.67           C  
ATOM   4173  HA2 GLY A 266     -12.466   7.617  13.047  1.00 89.67           H  
ATOM   4174  HA3 GLY A 266     -11.570   8.954  12.309  1.00 89.67           H  
ATOM   4175  C   GLY A 266     -13.478   8.552  11.406  1.00 89.67           C  
ATOM   4176  O   GLY A 266     -14.519   8.657  12.057  1.00 89.67           O  
ATOM   4177  N   PHE A 267     -13.439   8.767  10.089  1.00 93.45           N  
ATOM   4178  H   PHE A 267     -12.602   8.511   9.583  1.00 93.45           H  
ATOM   4179  CA  PHE A 267     -14.606   9.151   9.292  1.00 93.45           C  
ATOM   4180  HA  PHE A 267     -15.110   9.991   9.771  1.00 93.45           H  
ATOM   4181  C   PHE A 267     -15.624   8.015   9.221  1.00 93.45           C  
ATOM   4182  CB  PHE A 267     -14.147   9.584   7.890  1.00 93.45           C  
ATOM   4183  HB2 PHE A 267     -13.497  10.454   7.979  1.00 93.45           H  
ATOM   4184  HB3 PHE A 267     -13.555   8.788   7.439  1.00 93.45           H  
ATOM   4185  O   PHE A 267     -16.789   8.203   9.576  1.00 93.45           O  
ATOM   4186  CG  PHE A 267     -15.278   9.926   6.943  1.00 93.45           C  
ATOM   4187  CD1 PHE A 267     -15.550   9.097   5.837  1.00 93.45           C  
ATOM   4188  HD1 PHE A 267     -14.967   8.204   5.667  1.00 93.45           H  
ATOM   4189  CD2 PHE A 267     -16.057  11.077   7.165  1.00 93.45           C  
ATOM   4190  HD2 PHE A 267     -15.860  11.705   8.021  1.00 93.45           H  
ATOM   4191  CE1 PHE A 267     -16.576   9.437   4.939  1.00 93.45           C  
ATOM   4192  HE1 PHE A 267     -16.773   8.799   4.090  1.00 93.45           H  
ATOM   4193  CE2 PHE A 267     -17.093  11.406   6.275  1.00 93.45           C  
ATOM   4194  HE2 PHE A 267     -17.698  12.282   6.457  1.00 93.45           H  
ATOM   4195  CZ  PHE A 267     -17.340  10.597   5.152  1.00 93.45           C  
ATOM   4196  HZ  PHE A 267     -18.131  10.855   4.463  1.00 93.45           H  
ATOM   4197  N   PHE A 268     -15.179   6.812   8.856  1.00 93.37           N  
ATOM   4198  H   PHE A 268     -14.213   6.711   8.577  1.00 93.37           H  
ATOM   4199  CA  PHE A 268     -16.056   5.643   8.781  1.00 93.37           C  
ATOM   4200  HA  PHE A 268     -16.914   5.891   8.157  1.00 93.37           H  
ATOM   4201  C   PHE A 268     -16.613   5.233  10.142  1.00 93.37           C  
ATOM   4202  CB  PHE A 268     -15.312   4.483   8.120  1.00 93.37           C  
ATOM   4203  HB2 PHE A 268     -14.334   4.353   8.583  1.00 93.37           H  
ATOM   4204  HB3 PHE A 268     -15.877   3.564   8.272  1.00 93.37           H  
ATOM   4205  O   PHE A 268     -17.798   4.929  10.248  1.00 93.37           O  
ATOM   4206  CG  PHE A 268     -15.167   4.700   6.635  1.00 93.37           C  
ATOM   4207  CD1 PHE A 268     -16.277   4.492   5.796  1.00 93.37           C  
ATOM   4208  HD1 PHE A 268     -17.204   4.118   6.204  1.00 93.37           H  
ATOM   4209  CD2 PHE A 268     -13.946   5.137   6.093  1.00 93.37           C  
ATOM   4210  HD2 PHE A 268     -13.080   5.258   6.727  1.00 93.37           H  
ATOM   4211  CE1 PHE A 268     -16.164   4.710   4.416  1.00 93.37           C  
ATOM   4212  HE1 PHE A 268     -16.989   4.478   3.758  1.00 93.37           H  
ATOM   4213  CE2 PHE A 268     -13.842   5.377   4.715  1.00 93.37           C  
ATOM   4214  HE2 PHE A 268     -12.898   5.689   4.294  1.00 93.37           H  
ATOM   4215  CZ  PHE A 268     -14.947   5.153   3.879  1.00 93.37           C  
ATOM   4216  HZ  PHE A 268     -14.856   5.269   2.809  1.00 93.37           H  
ATOM   4217  N   ALA A 269     -15.816   5.308  11.208  1.00 91.78           N  
ATOM   4218  H   ALA A 269     -14.836   5.516  11.076  1.00 91.78           H  
ATOM   4219  CA  ALA A 269     -16.290   5.046  12.561  1.00 91.78           C  
ATOM   4220  HA  ALA A 269     -16.776   4.070  12.572  1.00 91.78           H  
ATOM   4221  C   ALA A 269     -17.331   6.084  13.011  1.00 91.78           C  
ATOM   4222  CB  ALA A 269     -15.086   4.987  13.501  1.00 91.78           C  
ATOM   4223  HB1 ALA A 269     -14.626   5.971  13.597  1.00 91.78           H  
ATOM   4224  HB2 ALA A 269     -15.417   4.627  14.475  1.00 91.78           H  
ATOM   4225  HB3 ALA A 269     -14.352   4.278  13.119  1.00 91.78           H  
ATOM   4226  O   ALA A 269     -18.287   5.735  13.702  1.00 91.78           O  
ATOM   4227  N   THR A 270     -17.209   7.339  12.568  1.00 93.95           N  
ATOM   4228  H   THR A 270     -16.408   7.572  11.997  1.00 93.95           H  
ATOM   4229  CA  THR A 270     -18.236   8.367  12.808  1.00 93.95           C  
ATOM   4230  HA  THR A 270     -18.443   8.412  13.878  1.00 93.95           H  
ATOM   4231  C   THR A 270     -19.540   8.035  12.103  1.00 93.95           C  
ATOM   4232  CB  THR A 270     -17.779   9.757  12.369  1.00 93.95           C  
ATOM   4233  HB  THR A 270     -17.597   9.789  11.295  1.00 93.95           H  
ATOM   4234  O   THR A 270     -20.609   8.164  12.694  1.00 93.95           O  
ATOM   4235  CG2 THR A 270     -18.767  10.853  12.752  1.00 93.95           C  
ATOM   4236 HG21 THR A 270     -18.317  11.828  12.564  1.00 93.95           H  
ATOM   4237 HG22 THR A 270     -19.677  10.770  12.158  1.00 93.95           H  
ATOM   4238 HG23 THR A 270     -19.009  10.767  13.811  1.00 93.95           H  
ATOM   4239  OG1 THR A 270     -16.601  10.045  13.058  1.00 93.95           O  
ATOM   4240  HG1 THR A 270     -15.915   9.482  12.691  1.00 93.95           H  
ATOM   4241  N   ILE A 271     -19.475   7.567  10.857  1.00 95.04           N  
ATOM   4242  H   ILE A 271     -18.574   7.493  10.407  1.00 95.04           H  
ATOM   4243  CA  ILE A 271     -20.669   7.129  10.131  1.00 95.04           C  
ATOM   4244  HA  ILE A 271     -21.409   7.929  10.169  1.00 95.04           H  
ATOM   4245  C   ILE A 271     -21.288   5.917  10.836  1.00 95.04           C  
ATOM   4246  CB  ILE A 271     -20.336   6.862   8.649  1.00 95.04           C  
ATOM   4247  HB  ILE A 271     -19.499   6.167   8.592  1.00 95.04           H  
ATOM   4248  O   ILE A 271     -22.453   5.973  11.220  1.00 95.04           O  
ATOM   4249  CG1 ILE A 271     -19.937   8.187   7.961  1.00 95.04           C  
ATOM   4250 HG12 ILE A 271     -20.808   8.839   7.893  1.00 95.04           H  
ATOM   4251 HG13 ILE A 271     -19.182   8.706   8.552  1.00 95.04           H  
ATOM   4252  CG2 ILE A 271     -21.546   6.230   7.935  1.00 95.04           C  
ATOM   4253 HG21 ILE A 271     -22.417   6.880   8.008  1.00 95.04           H  
ATOM   4254 HG22 ILE A 271     -21.320   6.038   6.886  1.00 95.04           H  
ATOM   4255 HG23 ILE A 271     -21.785   5.260   8.371  1.00 95.04           H  
ATOM   4256  CD1 ILE A 271     -19.355   7.999   6.558  1.00 95.04           C  
ATOM   4257 HD11 ILE A 271     -18.453   7.388   6.606  1.00 95.04           H  
ATOM   4258 HD12 ILE A 271     -20.080   7.538   5.888  1.00 95.04           H  
ATOM   4259 HD13 ILE A 271     -19.106   8.982   6.158  1.00 95.04           H  
ATOM   4260  N   ARG A 272     -20.501   4.868  11.083  1.00 93.79           N  
ATOM   4261  H   ARG A 272     -19.551   4.909  10.744  1.00 93.79           H  
ATOM   4262  CA  ARG A 272     -20.967   3.595  11.647  1.00 93.79           C  
ATOM   4263  HA  ARG A 272     -21.776   3.209  11.026  1.00 93.79           H  
ATOM   4264  C   ARG A 272     -21.537   3.724  13.058  1.00 93.79           C  
ATOM   4265  CB  ARG A 272     -19.804   2.595  11.589  1.00 93.79           C  
ATOM   4266  HB2 ARG A 272     -18.974   2.965  12.190  1.00 93.79           H  
ATOM   4267  HB3 ARG A 272     -19.472   2.512  10.554  1.00 93.79           H  
ATOM   4268  O   ARG A 272     -22.606   3.202  13.350  1.00 93.79           O  
ATOM   4269  CG  ARG A 272     -20.210   1.204  12.090  1.00 93.79           C  
ATOM   4270  HG2 ARG A 272     -20.454   1.249  13.151  1.00 93.79           H  
ATOM   4271  HG3 ARG A 272     -21.081   0.856  11.535  1.00 93.79           H  
ATOM   4272  CD  ARG A 272     -19.054   0.223  11.885  1.00 93.79           C  
ATOM   4273  HD2 ARG A 272     -18.852   0.148  10.817  1.00 93.79           H  
ATOM   4274  HD3 ARG A 272     -18.168   0.610  12.388  1.00 93.79           H  
ATOM   4275  NE  ARG A 272     -19.377  -1.107  12.430  1.00 93.79           N  
ATOM   4276  HE  ARG A 272     -20.190  -1.165  13.027  1.00 93.79           H  
ATOM   4277  NH1 ARG A 272     -17.647  -2.257  11.447  1.00 93.79           N  
ATOM   4278 HH11 ARG A 272     -17.366  -1.416  10.964  1.00 93.79           H  
ATOM   4279 HH12 ARG A 272     -17.106  -3.103  11.341  1.00 93.79           H  
ATOM   4280  NH2 ARG A 272     -19.031  -3.321  12.833  1.00 93.79           N  
ATOM   4281 HH21 ARG A 272     -19.779  -3.317  13.511  1.00 93.79           H  
ATOM   4282 HH22 ARG A 272     -18.439  -4.136  12.748  1.00 93.79           H  
ATOM   4283  CZ  ARG A 272     -18.689  -2.218  12.231  1.00 93.79           C  
ATOM   4284  N   PHE A 273     -20.837   4.414  13.955  1.00 93.34           N  
ATOM   4285  H   PHE A 273     -19.948   4.804  13.679  1.00 93.34           H  
ATOM   4286  CA  PHE A 273     -21.243   4.502  15.363  1.00 93.34           C  
ATOM   4287  HA  PHE A 273     -21.925   3.683  15.591  1.00 93.34           H  
ATOM   4288  C   PHE A 273     -22.013   5.785  15.692  1.00 93.34           C  
ATOM   4289  CB  PHE A 273     -20.016   4.306  16.255  1.00 93.34           C  
ATOM   4290  HB2 PHE A 273     -19.294   5.099  16.060  1.00 93.34           H  
ATOM   4291  HB3 PHE A 273     -20.327   4.400  17.296  1.00 93.34           H  
ATOM   4292  O   PHE A 273     -22.780   5.813  16.655  1.00 93.34           O  
ATOM   4293  CG  PHE A 273     -19.352   2.951  16.089  1.00 93.34           C  
ATOM   4294  CD1 PHE A 273     -20.006   1.789  16.542  1.00 93.34           C  
ATOM   4295  HD1 PHE A 273     -20.990   1.858  16.983  1.00 93.34           H  
ATOM   4296  CD2 PHE A 273     -18.069   2.847  15.517  1.00 93.34           C  
ATOM   4297  HD2 PHE A 273     -17.557   3.735  15.177  1.00 93.34           H  
ATOM   4298  CE1 PHE A 273     -19.370   0.538  16.449  1.00 93.34           C  
ATOM   4299  HE1 PHE A 273     -19.858  -0.350  16.825  1.00 93.34           H  
ATOM   4300  CE2 PHE A 273     -17.433   1.597  15.427  1.00 93.34           C  
ATOM   4301  HE2 PHE A 273     -16.434   1.523  15.022  1.00 93.34           H  
ATOM   4302  CZ  PHE A 273     -18.080   0.442  15.900  1.00 93.34           C  
ATOM   4303  HZ  PHE A 273     -17.577  -0.513  15.862  1.00 93.34           H  
ATOM   4304  N   GLY A 274     -21.850   6.837  14.891  1.00 92.10           N  
ATOM   4305  H   GLY A 274     -21.214   6.761  14.110  1.00 92.10           H  
ATOM   4306  CA  GLY A 274     -22.575   8.095  15.042  1.00 92.10           C  
ATOM   4307  HA2 GLY A 274     -21.951   8.917  14.692  1.00 92.10           H  
ATOM   4308  HA3 GLY A 274     -22.803   8.272  16.093  1.00 92.10           H  
ATOM   4309  C   GLY A 274     -23.879   8.123  14.252  1.00 92.10           C  
ATOM   4310  O   GLY A 274     -24.928   8.324  14.846  1.00 92.10           O  
ATOM   4311  N   LEU A 275     -23.833   7.926  12.929  1.00 93.31           N  
ATOM   4312  H   LEU A 275     -22.947   7.676  12.513  1.00 93.31           H  
ATOM   4313  CA  LEU A 275     -24.998   8.109  12.049  1.00 93.31           C  
ATOM   4314  HA  LEU A 275     -25.652   8.863  12.486  1.00 93.31           H  
ATOM   4315  C   LEU A 275     -25.865   6.858  11.887  1.00 93.31           C  
ATOM   4316  CB  LEU A 275     -24.548   8.592  10.659  1.00 93.31           C  
ATOM   4317  HB2 LEU A 275     -25.424   8.604  10.012  1.00 93.31           H  
ATOM   4318  HB3 LEU A 275     -23.846   7.873  10.237  1.00 93.31           H  
ATOM   4319  O   LEU A 275     -27.090   6.948  11.971  1.00 93.31           O  
ATOM   4320  CG  LEU A 275     -23.911   9.984  10.624  1.00 93.31           C  
ATOM   4321  HG  LEU A 275     -22.990   9.997  11.207  1.00 93.31           H  
ATOM   4322  CD1 LEU A 275     -23.588  10.339   9.174  1.00 93.31           C  
ATOM   4323 HD11 LEU A 275     -23.241  11.372   9.124  1.00 93.31           H  
ATOM   4324 HD12 LEU A 275     -22.809   9.675   8.798  1.00 93.31           H  
ATOM   4325 HD13 LEU A 275     -24.477  10.239   8.551  1.00 93.31           H  
ATOM   4326  CD2 LEU A 275     -24.860  11.054  11.152  1.00 93.31           C  
ATOM   4327 HD21 LEU A 275     -25.831  10.979  10.662  1.00 93.31           H  
ATOM   4328 HD22 LEU A 275     -24.420  12.029  10.941  1.00 93.31           H  
ATOM   4329 HD23 LEU A 275     -24.977  10.956  12.231  1.00 93.31           H  
ATOM   4330  N   GLU A 276     -25.258   5.699  11.631  1.00 91.97           N  
ATOM   4331  H   GLU A 276     -24.252   5.684  11.548  1.00 91.97           H  
ATOM   4332  CA  GLU A 276     -25.996   4.460  11.342  1.00 91.97           C  
ATOM   4333  HA  GLU A 276     -26.729   4.660  10.561  1.00 91.97           H  
ATOM   4334  C   GLU A 276     -26.780   3.948  12.552  1.00 91.97           C  
ATOM   4335  CB  GLU A 276     -25.055   3.363  10.833  1.00 91.97           C  
ATOM   4336  HB2 GLU A 276     -25.615   2.430  10.769  1.00 91.97           H  
ATOM   4337  HB3 GLU A 276     -24.242   3.230  11.547  1.00 91.97           H  
ATOM   4338  O   GLU A 276     -27.815   3.304  12.381  1.00 91.97           O  
ATOM   4339  CG  GLU A 276     -24.483   3.672   9.446  1.00 91.97           C  
ATOM   4340  HG2 GLU A 276     -23.907   4.597   9.488  1.00 91.97           H  
ATOM   4341  HG3 GLU A 276     -25.315   3.834   8.762  1.00 91.97           H  
ATOM   4342  CD  GLU A 276     -23.590   2.546   8.903  1.00 91.97           C  
ATOM   4343  OE1 GLU A 276     -23.357   2.574   7.676  1.00 91.97           O  
ATOM   4344  OE2 GLU A 276     -23.144   1.687   9.698  1.00 91.97           O  
ATOM   4345  N   THR A 277     -26.353   4.306  13.765  1.00 89.17           N  
ATOM   4346  H   THR A 277     -25.498   4.840  13.830  1.00 89.17           H  
ATOM   4347  CA  THR A 277     -27.062   3.987  15.012  1.00 89.17           C  
ATOM   4348  HA  THR A 277     -27.301   2.924  15.015  1.00 89.17           H  
ATOM   4349  C   THR A 277     -28.385   4.733  15.155  1.00 89.17           C  
ATOM   4350  CB  THR A 277     -26.182   4.283  16.233  1.00 89.17           C  
ATOM   4351  HB  THR A 277     -26.746   4.076  17.142  1.00 89.17           H  
ATOM   4352  O   THR A 277     -29.273   4.261  15.862  1.00 89.17           O  
ATOM   4353  CG2 THR A 277     -24.937   3.400  16.216  1.00 89.17           C  
ATOM   4354 HG21 THR A 277     -24.392   3.506  17.154  1.00 89.17           H  
ATOM   4355 HG22 THR A 277     -24.288   3.669  15.383  1.00 89.17           H  
ATOM   4356 HG23 THR A 277     -25.231   2.356  16.110  1.00 89.17           H  
ATOM   4357  OG1 THR A 277     -25.769   5.632  16.235  1.00 89.17           O  
ATOM   4358  HG1 THR A 277     -24.850   5.665  16.509  1.00 89.17           H  
ATOM   4359  N   ARG A 278     -28.551   5.874  14.464  1.00 89.61           N  
ATOM   4360  H   ARG A 278     -27.780   6.166  13.882  1.00 89.61           H  
ATOM   4361  CA  ARG A 278     -29.786   6.681  14.436  1.00 89.61           C  
ATOM   4362  HA  ARG A 278     -29.544   7.629  13.954  1.00 89.61           H  
ATOM   4363  C   ARG A 278     -30.308   7.056  15.826  1.00 89.61           C  
ATOM   4364  CB  ARG A 278     -30.863   5.980  13.592  1.00 89.61           C  
ATOM   4365  HB2 ARG A 278     -31.120   5.030  14.061  1.00 89.61           H  
ATOM   4366  HB3 ARG A 278     -31.759   6.600  13.568  1.00 89.61           H  
ATOM   4367  O   ARG A 278     -31.517   7.162  16.034  1.00 89.61           O  
ATOM   4368  CG  ARG A 278     -30.423   5.730  12.148  1.00 89.61           C  
ATOM   4369  HG2 ARG A 278     -29.503   5.145  12.129  1.00 89.61           H  
ATOM   4370  HG3 ARG A 278     -30.248   6.683  11.648  1.00 89.61           H  
ATOM   4371  CD  ARG A 278     -31.520   4.952  11.425  1.00 89.61           C  
ATOM   4372  HD2 ARG A 278     -32.426   5.557  11.414  1.00 89.61           H  
ATOM   4373  HD3 ARG A 278     -31.711   4.030  11.975  1.00 89.61           H  
ATOM   4374  NE  ARG A 278     -31.109   4.622  10.053  1.00 89.61           N  
ATOM   4375  HE  ARG A 278     -30.122   4.715   9.856  1.00 89.61           H  
ATOM   4376  NH1 ARG A 278     -33.148   3.882   9.315  1.00 89.61           N  
ATOM   4377 HH11 ARG A 278     -33.514   4.046  10.241  1.00 89.61           H  
ATOM   4378 HH12 ARG A 278     -33.725   3.465   8.598  1.00 89.61           H  
ATOM   4379  NH2 ARG A 278     -31.389   3.850   7.934  1.00 89.61           N  
ATOM   4380 HH21 ARG A 278     -30.397   3.961   7.780  1.00 89.61           H  
ATOM   4381 HH22 ARG A 278     -31.966   3.419   7.227  1.00 89.61           H  
ATOM   4382  CZ  ARG A 278     -31.882   4.124   9.109  1.00 89.61           C  
ATOM   4383  N   TYR A 279     -29.409   7.262  16.787  1.00 91.13           N  
ATOM   4384  H   TYR A 279     -28.432   7.116  16.579  1.00 91.13           H  
ATOM   4385  CA  TYR A 279     -29.820   7.612  18.142  1.00 91.13           C  
ATOM   4386  HA  TYR A 279     -30.576   6.880  18.426  1.00 91.13           H  
ATOM   4387  C   TYR A 279     -30.485   8.995  18.205  1.00 91.13           C  
ATOM   4388  CB  TYR A 279     -28.642   7.501  19.119  1.00 91.13           C  
ATOM   4389  HB2 TYR A 279     -28.950   7.907  20.082  1.00 91.13           H  
ATOM   4390  HB3 TYR A 279     -27.830   8.123  18.743  1.00 91.13           H  
ATOM   4391  O   TYR A 279     -30.020   9.926  17.542  1.00 91.13           O  
ATOM   4392  CG  TYR A 279     -28.121   6.095  19.372  1.00 91.13           C  
ATOM   4393  CD1 TYR A 279     -28.951   4.961  19.225  1.00 91.13           C  
ATOM   4394  HD1 TYR A 279     -29.981   5.034  18.907  1.00 91.13           H  
ATOM   4395  CD2 TYR A 279     -26.788   5.923  19.797  1.00 91.13           C  
ATOM   4396  HD2 TYR A 279     -26.135   6.777  19.897  1.00 91.13           H  
ATOM   4397  CE1 TYR A 279     -28.452   3.677  19.478  1.00 91.13           C  
ATOM   4398  HE1 TYR A 279     -29.080   2.809  19.342  1.00 91.13           H  
ATOM   4399  CE2 TYR A 279     -26.294   4.634  20.074  1.00 91.13           C  
ATOM   4400  HE2 TYR A 279     -25.274   4.505  20.404  1.00 91.13           H  
ATOM   4401  OH  TYR A 279     -26.672   2.258  20.156  1.00 91.13           O  
ATOM   4402  HH  TYR A 279     -25.733   2.232  20.352  1.00 91.13           H  
ATOM   4403  CZ  TYR A 279     -27.127   3.509  19.907  1.00 91.13           C  
ATOM   4404  N   PRO A 280     -31.518   9.181  19.054  1.00 89.63           N  
ATOM   4405  CA  PRO A 280     -32.240  10.452  19.164  1.00 89.63           C  
ATOM   4406  HA  PRO A 280     -32.745  10.648  18.218  1.00 89.63           H  
ATOM   4407  C   PRO A 280     -31.353  11.654  19.509  1.00 89.63           C  
ATOM   4408  CB  PRO A 280     -33.287  10.231  20.260  1.00 89.63           C  
ATOM   4409  HB2 PRO A 280     -34.197  10.799  20.064  1.00 89.63           H  
ATOM   4410  HB3 PRO A 280     -32.876  10.499  21.233  1.00 89.63           H  
ATOM   4411  O   PRO A 280     -31.672  12.780  19.140  1.00 89.63           O  
ATOM   4412  CG  PRO A 280     -33.542   8.728  20.222  1.00 89.63           C  
ATOM   4413  HG2 PRO A 280     -34.253   8.496  19.429  1.00 89.63           H  
ATOM   4414  HG3 PRO A 280     -33.900   8.349  21.179  1.00 89.63           H  
ATOM   4415  CD  PRO A 280     -32.176   8.159  19.863  1.00 89.63           C  
ATOM   4416  HD2 PRO A 280     -31.596   7.983  20.769  1.00 89.63           H  
ATOM   4417  HD3 PRO A 280     -32.326   7.227  19.318  1.00 89.63           H  
ATOM   4418  N   ALA A 281     -30.219  11.421  20.179  1.00 91.05           N  
ATOM   4419  H   ALA A 281     -30.004  10.469  20.436  1.00 91.05           H  
ATOM   4420  CA  ALA A 281     -29.241  12.457  20.505  1.00 91.05           C  
ATOM   4421  HA  ALA A 281     -29.716  13.194  21.154  1.00 91.05           H  
ATOM   4422  C   ALA A 281     -28.719  13.215  19.269  1.00 91.05           C  
ATOM   4423  CB  ALA A 281     -28.091  11.798  21.273  1.00 91.05           C  
ATOM   4424  HB1 ALA A 281     -27.607  11.050  20.645  1.00 91.05           H  
ATOM   4425  HB2 ALA A 281     -27.357  12.555  21.548  1.00 91.05           H  
ATOM   4426  HB3 ALA A 281     -28.466  11.324  22.180  1.00 91.05           H  
ATOM   4427  O   ALA A 281     -28.331  14.370  19.398  1.00 91.05           O  
ATOM   4428  N   LEU A 282     -28.762  12.623  18.069  1.00 90.86           N  
ATOM   4429  H   LEU A 282     -29.124  11.682  18.001  1.00 90.86           H  
ATOM   4430  CA  LEU A 282     -28.375  13.294  16.822  1.00 90.86           C  
ATOM   4431  HA  LEU A 282     -27.367  13.695  16.928  1.00 90.86           H  
ATOM   4432  C   LEU A 282     -29.283  14.482  16.460  1.00 90.86           C  
ATOM   4433  CB  LEU A 282     -28.396  12.274  15.673  1.00 90.86           C  
ATOM   4434  HB2 LEU A 282     -29.409  11.878  15.596  1.00 90.86           H  
ATOM   4435  HB3 LEU A 282     -28.176  12.796  14.742  1.00 90.86           H  
ATOM   4436  O   LEU A 282     -28.895  15.314  15.648  1.00 90.86           O  
ATOM   4437  CG  LEU A 282     -27.411  11.102  15.811  1.00 90.86           C  
ATOM   4438  HG  LEU A 282     -27.583  10.579  16.752  1.00 90.86           H  
ATOM   4439  CD1 LEU A 282     -27.684  10.129  14.663  1.00 90.86           C  
ATOM   4440 HD11 LEU A 282     -28.748   9.897  14.621  1.00 90.86           H  
ATOM   4441 HD12 LEU A 282     -27.152   9.195  14.842  1.00 90.86           H  
ATOM   4442 HD13 LEU A 282     -27.363  10.559  13.714  1.00 90.86           H  
ATOM   4443  CD2 LEU A 282     -25.955  11.570  15.769  1.00 90.86           C  
ATOM   4444 HD21 LEU A 282     -25.766  12.135  14.855  1.00 90.86           H  
ATOM   4445 HD22 LEU A 282     -25.733  12.193  16.635  1.00 90.86           H  
ATOM   4446 HD23 LEU A 282     -25.294  10.704  15.797  1.00 90.86           H  
ATOM   4447  N   ALA A 283     -30.479  14.579  17.051  1.00 92.43           N  
ATOM   4448  H   ALA A 283     -30.756  13.869  17.714  1.00 92.43           H  
ATOM   4449  CA  ALA A 283     -31.392  15.701  16.837  1.00 92.43           C  
ATOM   4450  HA  ALA A 283     -31.389  15.949  15.776  1.00 92.43           H  
ATOM   4451  C   ALA A 283     -30.980  16.981  17.590  1.00 92.43           C  
ATOM   4452  CB  ALA A 283     -32.808  15.251  17.215  1.00 92.43           C  
ATOM   4453  HB1 ALA A 283     -33.518  16.042  16.974  1.00 92.43           H  
ATOM   4454  HB2 ALA A 283     -32.859  15.044  18.284  1.00 92.43           H  
ATOM   4455  HB3 ALA A 283     -33.075  14.352  16.660  1.00 92.43           H  
ATOM   4456  O   ALA A 283     -31.582  18.031  17.372  1.00 92.43           O  
ATOM   4457  N   LEU A 284     -29.972  16.911  18.468  1.00 93.09           N  
ATOM   4458  H   LEU A 284     -29.490  16.031  18.580  1.00 93.09           H  
ATOM   4459  CA  LEU A 284     -29.448  18.070  19.187  1.00 93.09           C  
ATOM   4460  HA  LEU A 284     -30.268  18.538  19.732  1.00 93.09           H  
ATOM   4461  C   LEU A 284     -28.902  19.127  18.212  1.00 93.09           C  
ATOM   4462  CB  LEU A 284     -28.382  17.605  20.193  1.00 93.09           C  
ATOM   4463  HB2 LEU A 284     -27.866  18.476  20.595  1.00 93.09           H  
ATOM   4464  HB3 LEU A 284     -27.637  17.015  19.660  1.00 93.09           H  
ATOM   4465  O   LEU A 284     -28.225  18.806  17.230  1.00 93.09           O  
ATOM   4466  CG  LEU A 284     -28.922  16.787  21.380  1.00 93.09           C  
ATOM   4467  HG  LEU A 284     -29.486  15.926  21.020  1.00 93.09           H  
ATOM   4468  CD1 LEU A 284     -27.751  16.284  22.224  1.00 93.09           C  
ATOM   4469 HD11 LEU A 284     -28.123  15.674  23.047  1.00 93.09           H  
ATOM   4470 HD12 LEU A 284     -27.190  17.132  22.617  1.00 93.09           H  
ATOM   4471 HD13 LEU A 284     -27.094  15.682  21.596  1.00 93.09           H  
ATOM   4472  CD2 LEU A 284     -29.844  17.602  22.289  1.00 93.09           C  
ATOM   4473 HD21 LEU A 284     -29.337  18.516  22.600  1.00 93.09           H  
ATOM   4474 HD22 LEU A 284     -30.110  17.018  23.170  1.00 93.09           H  
ATOM   4475 HD23 LEU A 284     -30.759  17.862  21.758  1.00 93.09           H  
ATOM   4476  N   ASN A 285     -29.200  20.400  18.485  1.00 93.00           N  
ATOM   4477  H   ASN A 285     -29.627  20.603  19.378  1.00 93.00           H  
ATOM   4478  CA  ASN A 285     -28.838  21.520  17.609  1.00 93.00           C  
ATOM   4479  HA  ASN A 285     -29.249  21.338  16.617  1.00 93.00           H  
ATOM   4480  C   ASN A 285     -27.317  21.661  17.447  1.00 93.00           C  
ATOM   4481  CB  ASN A 285     -29.450  22.814  18.167  1.00 93.00           C  
ATOM   4482  HB2 ASN A 285     -28.968  23.670  17.695  1.00 93.00           H  
ATOM   4483  HB3 ASN A 285     -29.264  22.874  19.239  1.00 93.00           H  
ATOM   4484  O   ASN A 285     -26.835  22.103  16.407  1.00 93.00           O  
ATOM   4485  CG  ASN A 285     -30.936  22.933  17.883  1.00 93.00           C  
ATOM   4486  ND2 ASN A 285     -31.684  23.540  18.773  1.00 93.00           N  
ATOM   4487 HD21 ASN A 285     -31.279  23.864  19.640  1.00 93.00           H  
ATOM   4488 HD22 ASN A 285     -32.671  23.583  18.565  1.00 93.00           H  
ATOM   4489  OD1 ASN A 285     -31.444  22.521  16.855  1.00 93.00           O  
ATOM   4490  N   GLU A 286     -26.562  21.239  18.453  1.00 93.97           N  
ATOM   4491  H   GLU A 286     -27.033  20.912  19.284  1.00 93.97           H  
ATOM   4492  CA  GLU A 286     -25.108  21.287  18.508  1.00 93.97           C  
ATOM   4493  HA  GLU A 286     -24.777  22.303  18.294  1.00 93.97           H  
ATOM   4494  C   GLU A 286     -24.458  20.376  17.456  1.00 93.97           C  
ATOM   4495  CB  GLU A 286     -24.649  20.919  19.930  1.00 93.97           C  
ATOM   4496  HB2 GLU A 286     -24.937  19.895  20.168  1.00 93.97           H  
ATOM   4497  HB3 GLU A 286     -23.560  20.966  19.931  1.00 93.97           H  
ATOM   4498  O   GLU A 286     -23.421  20.728  16.898  1.00 93.97           O  
ATOM   4499  CG  GLU A 286     -25.162  21.885  21.024  1.00 93.97           C  
ATOM   4500  HG2 GLU A 286     -25.137  22.901  20.630  1.00 93.97           H  
ATOM   4501  HG3 GLU A 286     -24.458  21.860  21.856  1.00 93.97           H  
ATOM   4502  CD  GLU A 286     -26.570  21.594  21.589  1.00 93.97           C  
ATOM   4503  OE1 GLU A 286     -26.930  22.247  22.590  1.00 93.97           O  
ATOM   4504  OE2 GLU A 286     -27.319  20.773  21.008  1.00 93.97           O  
ATOM   4505  N   PHE A 287     -25.093  19.251  17.098  1.00 95.00           N  
ATOM   4506  H   PHE A 287     -25.974  19.028  17.540  1.00 95.00           H  
ATOM   4507  CA  PHE A 287     -24.580  18.358  16.054  1.00 95.00           C  
ATOM   4508  HA  PHE A 287     -23.494  18.325  16.135  1.00 95.00           H  
ATOM   4509  C   PHE A 287     -24.876  18.842  14.631  1.00 95.00           C  
ATOM   4510  CB  PHE A 287     -25.117  16.933  16.250  1.00 95.00           C  
ATOM   4511  HB2 PHE A 287     -24.834  16.331  15.387  1.00 95.00           H  
ATOM   4512  HB3 PHE A 287     -26.206  16.968  16.276  1.00 95.00           H  
ATOM   4513  O   PHE A 287     -24.287  18.319  13.689  1.00 95.00           O  
ATOM   4514  CG  PHE A 287     -24.594  16.209  17.474  1.00 95.00           C  
ATOM   4515  CD1 PHE A 287     -23.209  16.084  17.700  1.00 95.00           C  
ATOM   4516  HD1 PHE A 287     -22.499  16.530  17.021  1.00 95.00           H  
ATOM   4517  CD2 PHE A 287     -25.501  15.608  18.362  1.00 95.00           C  
ATOM   4518  HD2 PHE A 287     -26.562  15.689  18.176  1.00 95.00           H  
ATOM   4519  CE1 PHE A 287     -22.746  15.371  18.819  1.00 95.00           C  
ATOM   4520  HE1 PHE A 287     -21.687  15.286  19.010  1.00 95.00           H  
ATOM   4521  CE2 PHE A 287     -25.036  14.882  19.470  1.00 95.00           C  
ATOM   4522  HE2 PHE A 287     -25.740  14.405  20.135  1.00 95.00           H  
ATOM   4523  CZ  PHE A 287     -23.658  14.760  19.694  1.00 95.00           C  
ATOM   4524  HZ  PHE A 287     -23.303  14.184  20.536  1.00 95.00           H  
ATOM   4525  N   GLN A 288     -25.752  19.834  14.428  1.00 94.34           N  
ATOM   4526  H   GLN A 288     -26.172  20.277  15.232  1.00 94.34           H  
ATOM   4527  CA  GLN A 288     -26.220  20.207  13.084  1.00 94.34           C  
ATOM   4528  HA  GLN A 288     -26.660  19.325  12.618  1.00 94.34           H  
ATOM   4529  C   GLN A 288     -25.090  20.662  12.155  1.00 94.34           C  
ATOM   4530  CB  GLN A 288     -27.295  21.303  13.179  1.00 94.34           C  
ATOM   4531  HB2 GLN A 288     -27.547  21.646  12.176  1.00 94.34           H  
ATOM   4532  HB3 GLN A 288     -26.898  22.154  13.732  1.00 94.34           H  
ATOM   4533  O   GLN A 288     -25.105  20.351  10.963  1.00 94.34           O  
ATOM   4534  CG  GLN A 288     -28.577  20.805  13.864  1.00 94.34           C  
ATOM   4535  HG2 GLN A 288     -29.278  21.633  13.967  1.00 94.34           H  
ATOM   4536  HG3 GLN A 288     -28.329  20.445  14.862  1.00 94.34           H  
ATOM   4537  CD  GLN A 288     -29.270  19.672  13.114  1.00 94.34           C  
ATOM   4538  NE2 GLN A 288     -30.048  18.866  13.800  1.00 94.34           N  
ATOM   4539 HE21 GLN A 288     -30.436  18.075  13.306  1.00 94.34           H  
ATOM   4540 HE22 GLN A 288     -30.129  18.961  14.802  1.00 94.34           H  
ATOM   4541  OE1 GLN A 288     -29.118  19.482  11.915  1.00 94.34           O  
ATOM   4542  N   SER A 289     -24.087  21.367  12.684  1.00 94.43           N  
ATOM   4543  H   SER A 289     -24.104  21.549  13.677  1.00 94.43           H  
ATOM   4544  CA  SER A 289     -22.903  21.750  11.906  1.00 94.43           C  
ATOM   4545  HA  SER A 289     -23.221  22.286  11.011  1.00 94.43           H  
ATOM   4546  C   SER A 289     -22.118  20.515  11.447  1.00 94.43           C  
ATOM   4547  CB  SER A 289     -22.023  22.696  12.727  1.00 94.43           C  
ATOM   4548  HB2 SER A 289     -22.612  23.566  13.019  1.00 94.43           H  
ATOM   4549  HB3 SER A 289     -21.669  22.194  13.627  1.00 94.43           H  
ATOM   4550  O   SER A 289     -21.889  20.336  10.251  1.00 94.43           O  
ATOM   4551  OG  SER A 289     -20.924  23.127  11.955  1.00 94.43           O  
ATOM   4552  HG  SER A 289     -20.186  22.540  12.137  1.00 94.43           H  
ATOM   4553  N   ASP A 290     -21.785  19.618  12.377  1.00 96.32           N  
ATOM   4554  H   ASP A 290     -21.993  19.818  13.345  1.00 96.32           H  
ATOM   4555  CA  ASP A 290     -21.016  18.400  12.103  1.00 96.32           C  
ATOM   4556  HA  ASP A 290     -20.080  18.671  11.614  1.00 96.32           H  
ATOM   4557  C   ASP A 290     -21.765  17.438  11.170  1.00 96.32           C  
ATOM   4558  CB  ASP A 290     -20.681  17.690  13.423  1.00 96.32           C  
ATOM   4559  HB2 ASP A 290     -20.344  16.683  13.178  1.00 96.32           H  
ATOM   4560  HB3 ASP A 290     -21.579  17.606  14.034  1.00 96.32           H  
ATOM   4561  O   ASP A 290     -21.166  16.864  10.261  1.00 96.32           O  
ATOM   4562  CG  ASP A 290     -19.571  18.363  14.238  1.00 96.32           C  
ATOM   4563  OD1 ASP A 290     -19.192  19.506  13.907  1.00 96.32           O  
ATOM   4564  OD2 ASP A 290     -19.085  17.700  15.182  1.00 96.32           O  
ATOM   4565  N   LEU A 291     -23.085  17.307  11.327  1.00 96.48           N  
ATOM   4566  H   LEU A 291     -23.509  17.783  12.111  1.00 96.48           H  
ATOM   4567  CA  LEU A 291     -23.943  16.508  10.448  1.00 96.48           C  
ATOM   4568  HA  LEU A 291     -23.571  15.484  10.424  1.00 96.48           H  
ATOM   4569  C   LEU A 291     -23.912  17.023   9.003  1.00 96.48           C  
ATOM   4570  CB  LEU A 291     -25.388  16.531  10.986  1.00 96.48           C  
ATOM   4571  HB2 LEU A 291     -26.056  16.145  10.215  1.00 96.48           H  
ATOM   4572  HB3 LEU A 291     -25.671  17.567  11.172  1.00 96.48           H  
ATOM   4573  O   LEU A 291     -23.807  16.233   8.062  1.00 96.48           O  
ATOM   4574  CG  LEU A 291     -25.619  15.716  12.270  1.00 96.48           C  
ATOM   4575  HG  LEU A 291     -24.889  15.992  13.031  1.00 96.48           H  
ATOM   4576  CD1 LEU A 291     -27.023  15.974  12.809  1.00 96.48           C  
ATOM   4577 HD11 LEU A 291     -27.173  15.403  13.725  1.00 96.48           H  
ATOM   4578 HD12 LEU A 291     -27.138  17.031  13.050  1.00 96.48           H  
ATOM   4579 HD13 LEU A 291     -27.776  15.687  12.075  1.00 96.48           H  
ATOM   4580  CD2 LEU A 291     -25.491  14.221  12.016  1.00 96.48           C  
ATOM   4581 HD21 LEU A 291     -24.466  14.006  11.713  1.00 96.48           H  
ATOM   4582 HD22 LEU A 291     -25.697  13.675  12.937  1.00 96.48           H  
ATOM   4583 HD23 LEU A 291     -26.188  13.903  11.240  1.00 96.48           H  
ATOM   4584  N   ASN A 292     -23.963  18.344   8.809  1.00 96.06           N  
ATOM   4585  H   ASN A 292     -24.031  18.943   9.619  1.00 96.06           H  
ATOM   4586  CA  ASN A 292     -23.852  18.951   7.482  1.00 96.06           C  
ATOM   4587  HA  ASN A 292     -24.548  18.451   6.809  1.00 96.06           H  
ATOM   4588  C   ASN A 292     -22.452  18.764   6.878  1.00 96.06           C  
ATOM   4589  CB  ASN A 292     -24.236  20.434   7.576  1.00 96.06           C  
ATOM   4590  HB2 ASN A 292     -23.909  20.951   6.673  1.00 96.06           H  
ATOM   4591  HB3 ASN A 292     -23.734  20.895   8.426  1.00 96.06           H  
ATOM   4592  O   ASN A 292     -22.332  18.505   5.672  1.00 96.06           O  
ATOM   4593  CG  ASN A 292     -25.736  20.630   7.684  1.00 96.06           C  
ATOM   4594  ND2 ASN A 292     -26.189  21.459   8.589  1.00 96.06           N  
ATOM   4595 HD21 ASN A 292     -25.586  21.639   9.379  1.00 96.06           H  
ATOM   4596 HD22 ASN A 292     -27.191  21.467   8.712  1.00 96.06           H  
ATOM   4597  OD1 ASN A 292     -26.513  20.059   6.934  1.00 96.06           O  
ATOM   4598  N   THR A 293     -21.404  18.841   7.702  1.00 96.24           N  
ATOM   4599  H   THR A 293     -21.556  19.139   8.655  1.00 96.24           H  
ATOM   4600  CA  THR A 293     -20.027  18.539   7.294  1.00 96.24           C  
ATOM   4601  HA  THR A 293     -19.772  19.170   6.442  1.00 96.24           H  
ATOM   4602  C   THR A 293     -19.901  17.086   6.845  1.00 96.24           C  
ATOM   4603  CB  THR A 293     -19.028  18.861   8.416  1.00 96.24           C  
ATOM   4604  HB  THR A 293     -19.274  18.293   9.313  1.00 96.24           H  
ATOM   4605  O   THR A 293     -19.503  16.846   5.705  1.00 96.24           O  
ATOM   4606  CG2 THR A 293     -17.582  18.574   8.014  1.00 96.24           C  
ATOM   4607 HG21 THR A 293     -17.433  17.501   7.892  1.00 96.24           H  
ATOM   4608 HG22 THR A 293     -16.912  18.921   8.801  1.00 96.24           H  
ATOM   4609 HG23 THR A 293     -17.340  19.088   7.084  1.00 96.24           H  
ATOM   4610  OG1 THR A 293     -19.098  20.236   8.700  1.00 96.24           O  
ATOM   4611  HG1 THR A 293     -18.734  20.362   9.579  1.00 96.24           H  
ATOM   4612  N   ILE A 294     -20.321  16.114   7.665  1.00 95.80           N  
ATOM   4613  H   ILE A 294     -20.649  16.368   8.586  1.00 95.80           H  
ATOM   4614  CA  ILE A 294     -20.277  14.689   7.309  1.00 95.80           C  
ATOM   4615  HA  ILE A 294     -19.246  14.429   7.066  1.00 95.80           H  
ATOM   4616  C   ILE A 294     -21.095  14.407   6.049  1.00 95.80           C  
ATOM   4617  CB  ILE A 294     -20.735  13.793   8.480  1.00 95.80           C  
ATOM   4618  HB  ILE A 294     -21.683  14.172   8.861  1.00 95.80           H  
ATOM   4619  O   ILE A 294     -20.597  13.737   5.149  1.00 95.80           O  
ATOM   4620  CG1 ILE A 294     -19.729  13.778   9.647  1.00 95.80           C  
ATOM   4621 HG12 ILE A 294     -19.587  14.787  10.034  1.00 95.80           H  
ATOM   4622 HG13 ILE A 294     -20.157  13.168  10.443  1.00 95.80           H  
ATOM   4623  CG2 ILE A 294     -20.963  12.343   8.009  1.00 95.80           C  
ATOM   4624 HG21 ILE A 294     -21.029  11.675   8.868  1.00 95.80           H  
ATOM   4625 HG22 ILE A 294     -21.889  12.270   7.439  1.00 95.80           H  
ATOM   4626 HG23 ILE A 294     -20.141  12.004   7.379  1.00 95.80           H  
ATOM   4627  CD1 ILE A 294     -18.358  13.178   9.324  1.00 95.80           C  
ATOM   4628 HD11 ILE A 294     -17.792  13.839   8.667  1.00 95.80           H  
ATOM   4629 HD12 ILE A 294     -17.812  13.049  10.259  1.00 95.80           H  
ATOM   4630 HD13 ILE A 294     -18.450  12.190   8.874  1.00 95.80           H  
ATOM   4631  N   LYS A 295     -22.302  14.968   5.912  1.00 96.14           N  
ATOM   4632  H   LYS A 295     -22.681  15.481   6.696  1.00 96.14           H  
ATOM   4633  CA  LYS A 295     -23.103  14.829   4.685  1.00 96.14           C  
ATOM   4634  HA  LYS A 295     -23.318  13.771   4.532  1.00 96.14           H  
ATOM   4635  C   LYS A 295     -22.338  15.313   3.450  1.00 96.14           C  
ATOM   4636  CB  LYS A 295     -24.420  15.593   4.866  1.00 96.14           C  
ATOM   4637  HB2 LYS A 295     -24.950  15.176   5.723  1.00 96.14           H  
ATOM   4638  HB3 LYS A 295     -24.201  16.639   5.079  1.00 96.14           H  
ATOM   4639  O   LYS A 295     -22.338  14.636   2.422  1.00 96.14           O  
ATOM   4640  CG  LYS A 295     -25.326  15.511   3.628  1.00 96.14           C  
ATOM   4641  HG2 LYS A 295     -25.566  14.468   3.421  1.00 96.14           H  
ATOM   4642  HG3 LYS A 295     -24.819  15.942   2.765  1.00 96.14           H  
ATOM   4643  CD  LYS A 295     -26.614  16.298   3.880  1.00 96.14           C  
ATOM   4644  HD2 LYS A 295     -26.358  17.328   4.126  1.00 96.14           H  
ATOM   4645  HD3 LYS A 295     -27.139  15.856   4.728  1.00 96.14           H  
ATOM   4646  CE  LYS A 295     -27.513  16.272   2.641  1.00 96.14           C  
ATOM   4647  HE2 LYS A 295     -27.748  15.235   2.403  1.00 96.14           H  
ATOM   4648  HE3 LYS A 295     -26.961  16.698   1.804  1.00 96.14           H  
ATOM   4649  NZ  LYS A 295     -28.757  17.042   2.886  1.00 96.14           N  
ATOM   4650  HZ1 LYS A 295     -29.267  16.645   3.662  1.00 96.14           H  
ATOM   4651  HZ2 LYS A 295     -28.536  17.996   3.132  1.00 96.14           H  
ATOM   4652  HZ3 LYS A 295     -29.356  17.044   2.073  1.00 96.14           H  
ATOM   4653  N   SER A 296     -21.680  16.466   3.547  1.00 96.05           N  
ATOM   4654  H   SER A 296     -21.700  16.952   4.432  1.00 96.05           H  
ATOM   4655  CA  SER A 296     -20.876  17.023   2.453  1.00 96.05           C  
ATOM   4656  HA  SER A 296     -21.494  17.088   1.557  1.00 96.05           H  
ATOM   4657  C   SER A 296     -19.677  16.132   2.121  1.00 96.05           C  
ATOM   4658  CB  SER A 296     -20.400  18.436   2.801  1.00 96.05           C  
ATOM   4659  HB2 SER A 296     -19.847  18.842   1.954  1.00 96.05           H  
ATOM   4660  HB3 SER A 296     -19.743  18.408   3.670  1.00 96.05           H  
ATOM   4661  O   SER A 296     -19.396  15.903   0.947  1.00 96.05           O  
ATOM   4662  OG  SER A 296     -21.509  19.272   3.073  1.00 96.05           O  
ATOM   4663  HG  SER A 296     -21.802  19.093   3.970  1.00 96.05           H  
ATOM   4664  N   LEU A 297     -19.013  15.573   3.136  1.00 95.96           N  
ATOM   4665  H   LEU A 297     -19.291  15.810   4.078  1.00 95.96           H  
ATOM   4666  CA  LEU A 297     -17.899  14.636   2.973  1.00 95.96           C  
ATOM   4667  HA  LEU A 297     -17.173  15.061   2.280  1.00 95.96           H  
ATOM   4668  C   LEU A 297     -18.342  13.298   2.368  1.00 95.96           C  
ATOM   4669  CB  LEU A 297     -17.218  14.412   4.331  1.00 95.96           C  
ATOM   4670  HB2 LEU A 297     -16.497  13.600   4.230  1.00 95.96           H  
ATOM   4671  HB3 LEU A 297     -17.975  14.095   5.048  1.00 95.96           H  
ATOM   4672  O   LEU A 297     -17.659  12.780   1.493  1.00 95.96           O  
ATOM   4673  CG  LEU A 297     -16.482  15.636   4.901  1.00 95.96           C  
ATOM   4674  HG  LEU A 297     -17.161  16.486   4.966  1.00 95.96           H  
ATOM   4675  CD1 LEU A 297     -15.987  15.306   6.306  1.00 95.96           C  
ATOM   4676 HD11 LEU A 297     -16.834  15.072   6.951  1.00 95.96           H  
ATOM   4677 HD12 LEU A 297     -15.463  16.164   6.728  1.00 95.96           H  
ATOM   4678 HD13 LEU A 297     -15.310  14.452   6.277  1.00 95.96           H  
ATOM   4679  CD2 LEU A 297     -15.294  16.057   4.038  1.00 95.96           C  
ATOM   4680 HD21 LEU A 297     -14.607  15.219   3.918  1.00 95.96           H  
ATOM   4681 HD22 LEU A 297     -15.634  16.401   3.062  1.00 95.96           H  
ATOM   4682 HD23 LEU A 297     -14.777  16.874   4.542  1.00 95.96           H  
ATOM   4683  N   MET A 298     -19.503  12.762   2.754  1.00 95.59           N  
ATOM   4684  H   MET A 298     -19.993  13.199   3.522  1.00 95.59           H  
ATOM   4685  CA  MET A 298     -20.073  11.548   2.155  1.00 95.59           C  
ATOM   4686  HA  MET A 298     -19.349  10.736   2.223  1.00 95.59           H  
ATOM   4687  C   MET A 298     -20.403  11.751   0.670  1.00 95.59           C  
ATOM   4688  CB  MET A 298     -21.354  11.140   2.897  1.00 95.59           C  
ATOM   4689  HB2 MET A 298     -22.023  11.998   2.957  1.00 95.59           H  
ATOM   4690  HB3 MET A 298     -21.854  10.361   2.322  1.00 95.59           H  
ATOM   4691  O   MET A 298     -20.165  10.863  -0.149  1.00 95.59           O  
ATOM   4692  CG  MET A 298     -21.112  10.602   4.310  1.00 95.59           C  
ATOM   4693  HG2 MET A 298     -20.513  11.317   4.874  1.00 95.59           H  
ATOM   4694  HG3 MET A 298     -20.547   9.672   4.250  1.00 95.59           H  
ATOM   4695  SD  MET A 298     -22.649  10.307   5.229  1.00 95.59           S  
ATOM   4696  CE  MET A 298     -23.225   8.788   4.424  1.00 95.59           C  
ATOM   4697  HE1 MET A 298     -23.427   8.974   3.369  1.00 95.59           H  
ATOM   4698  HE2 MET A 298     -24.136   8.445   4.913  1.00 95.59           H  
ATOM   4699  HE3 MET A 298     -22.462   8.015   4.521  1.00 95.59           H  
ATOM   4700  N   LEU A 299     -20.943  12.918   0.301  1.00 95.84           N  
ATOM   4701  H   LEU A 299     -21.138  13.603   1.017  1.00 95.84           H  
ATOM   4702  CA  LEU A 299     -21.190  13.265  -1.102  1.00 95.84           C  
ATOM   4703  HA  LEU A 299     -21.727  12.446  -1.582  1.00 95.84           H  
ATOM   4704  C   LEU A 299     -19.881  13.420  -1.882  1.00 95.84           C  
ATOM   4705  CB  LEU A 299     -22.031  14.550  -1.184  1.00 95.84           C  
ATOM   4706  HB2 LEU A 299     -21.555  15.315  -0.571  1.00 95.84           H  
ATOM   4707  HB3 LEU A 299     -22.025  14.904  -2.214  1.00 95.84           H  
ATOM   4708  O   LEU A 299     -19.768  12.889  -2.983  1.00 95.84           O  
ATOM   4709  CG  LEU A 299     -23.492  14.383  -0.734  1.00 95.84           C  
ATOM   4710  HG  LEU A 299     -23.532  13.955   0.267  1.00 95.84           H  
ATOM   4711  CD1 LEU A 299     -24.174  15.752  -0.704  1.00 95.84           C  
ATOM   4712 HD11 LEU A 299     -23.648  16.397  -0.001  1.00 95.84           H  
ATOM   4713 HD12 LEU A 299     -25.208  15.643  -0.377  1.00 95.84           H  
ATOM   4714 HD13 LEU A 299     -24.147  16.204  -1.695  1.00 95.84           H  
ATOM   4715  CD2 LEU A 299     -24.290  13.471  -1.673  1.00 95.84           C  
ATOM   4716 HD21 LEU A 299     -24.223  13.843  -2.695  1.00 95.84           H  
ATOM   4717 HD22 LEU A 299     -25.335  13.449  -1.362  1.00 95.84           H  
ATOM   4718 HD23 LEU A 299     -23.895  12.457  -1.629  1.00 95.84           H  
ATOM   4719  N   LEU A 300     -18.889  14.083  -1.290  1.00 93.86           N  
ATOM   4720  H   LEU A 300     -19.067  14.518  -0.396  1.00 93.86           H  
ATOM   4721  CA  LEU A 300     -17.564  14.261  -1.877  1.00 93.86           C  
ATOM   4722  HA  LEU A 300     -17.675  14.727  -2.856  1.00 93.86           H  
ATOM   4723  C   LEU A 300     -16.834  12.924  -2.075  1.00 93.86           C  
ATOM   4724  CB  LEU A 300     -16.787  15.204  -0.953  1.00 93.86           C  
ATOM   4725  HB2 LEU A 300     -16.773  14.768   0.046  1.00 93.86           H  
ATOM   4726  HB3 LEU A 300     -17.317  16.155  -0.900  1.00 93.86           H  
ATOM   4727  O   LEU A 300     -16.282  12.686  -3.142  1.00 93.86           O  
ATOM   4728  CG  LEU A 300     -15.339  15.463  -1.379  1.00 93.86           C  
ATOM   4729  HG  LEU A 300     -14.786  14.524  -1.423  1.00 93.86           H  
ATOM   4730  CD1 LEU A 300     -15.241  16.176  -2.729  1.00 93.86           C  
ATOM   4731 HD11 LEU A 300     -15.828  17.094  -2.722  1.00 93.86           H  
ATOM   4732 HD12 LEU A 300     -14.198  16.399  -2.953  1.00 93.86           H  
ATOM   4733 HD13 LEU A 300     -15.618  15.524  -3.517  1.00 93.86           H  
ATOM   4734  CD2 LEU A 300     -14.707  16.335  -0.298  1.00 93.86           C  
ATOM   4735 HD21 LEU A 300     -13.645  16.444  -0.521  1.00 93.86           H  
ATOM   4736 HD22 LEU A 300     -15.195  17.309  -0.261  1.00 93.86           H  
ATOM   4737 HD23 LEU A 300     -14.793  15.839   0.669  1.00 93.86           H  
ATOM   4738  N   TYR A 301     -16.875  12.025  -1.089  1.00 95.03           N  
ATOM   4739  H   TYR A 301     -17.303  12.292  -0.214  1.00 95.03           H  
ATOM   4740  CA  TYR A 301     -16.311  10.677  -1.194  1.00 95.03           C  
ATOM   4741  HA  TYR A 301     -15.233  10.746  -1.344  1.00 95.03           H  
ATOM   4742  C   TYR A 301     -16.906   9.921  -2.390  1.00 95.03           C  
ATOM   4743  CB  TYR A 301     -16.579   9.929   0.119  1.00 95.03           C  
ATOM   4744  HB2 TYR A 301     -16.216  10.538   0.947  1.00 95.03           H  
ATOM   4745  HB3 TYR A 301     -17.653   9.803   0.256  1.00 95.03           H  
ATOM   4746  O   TYR A 301     -16.189   9.316  -3.184  1.00 95.03           O  
ATOM   4747  CG  TYR A 301     -15.910   8.575   0.197  1.00 95.03           C  
ATOM   4748  CD1 TYR A 301     -16.531   7.452  -0.384  1.00 95.03           C  
ATOM   4749  HD1 TYR A 301     -17.489   7.547  -0.873  1.00 95.03           H  
ATOM   4750  CD2 TYR A 301     -14.664   8.440   0.840  1.00 95.03           C  
ATOM   4751  HD2 TYR A 301     -14.190   9.293   1.303  1.00 95.03           H  
ATOM   4752  CE1 TYR A 301     -15.894   6.200  -0.345  1.00 95.03           C  
ATOM   4753  HE1 TYR A 301     -16.352   5.325  -0.782  1.00 95.03           H  
ATOM   4754  CE2 TYR A 301     -14.036   7.182   0.897  1.00 95.03           C  
ATOM   4755  HE2 TYR A 301     -13.090   7.072   1.406  1.00 95.03           H  
ATOM   4756  OH  TYR A 301     -14.082   4.835   0.354  1.00 95.03           O  
ATOM   4757  HH  TYR A 301     -13.424   4.729   1.044  1.00 95.03           H  
ATOM   4758  CZ  TYR A 301     -14.649   6.062   0.297  1.00 95.03           C  
ATOM   4759  N   ARG A 302     -18.230  10.022  -2.576  1.00 94.14           N  
ATOM   4760  H   ARG A 302     -18.759  10.551  -1.898  1.00 94.14           H  
ATOM   4761  CA  ARG A 302     -18.923   9.439  -3.734  1.00 94.14           C  
ATOM   4762  HA  ARG A 302     -18.608   8.401  -3.843  1.00 94.14           H  
ATOM   4763  C   ARG A 302     -18.555  10.112  -5.058  1.00 94.14           C  
ATOM   4764  CB  ARG A 302     -20.438   9.496  -3.517  1.00 94.14           C  
ATOM   4765  HB2 ARG A 302     -20.731  10.513  -3.259  1.00 94.14           H  
ATOM   4766  HB3 ARG A 302     -20.929   9.229  -4.453  1.00 94.14           H  
ATOM   4767  O   ARG A 302     -18.541   9.429  -6.076  1.00 94.14           O  
ATOM   4768  CG  ARG A 302     -20.908   8.531  -2.419  1.00 94.14           C  
ATOM   4769  HG2 ARG A 302     -20.374   8.733  -1.490  1.00 94.14           H  
ATOM   4770  HG3 ARG A 302     -20.689   7.505  -2.715  1.00 94.14           H  
ATOM   4771  CD  ARG A 302     -22.411   8.687  -2.170  1.00 94.14           C  
ATOM   4772  HD2 ARG A 302     -22.614   9.731  -1.930  1.00 94.14           H  
ATOM   4773  HD3 ARG A 302     -22.680   8.073  -1.311  1.00 94.14           H  
ATOM   4774  NE  ARG A 302     -23.195   8.258  -3.346  1.00 94.14           N  
ATOM   4775  HE  ARG A 302     -22.686   7.733  -4.043  1.00 94.14           H  
ATOM   4776  NH1 ARG A 302     -25.219   9.133  -2.722  1.00 94.14           N  
ATOM   4777 HH11 ARG A 302     -26.209   9.258  -2.881  1.00 94.14           H  
ATOM   4778 HH12 ARG A 302     -24.786   9.454  -1.868  1.00 94.14           H  
ATOM   4779  NH2 ARG A 302     -25.045   8.007  -4.644  1.00 94.14           N  
ATOM   4780 HH21 ARG A 302     -26.035   8.136  -4.797  1.00 94.14           H  
ATOM   4781 HH22 ARG A 302     -24.498   7.465  -5.298  1.00 94.14           H  
ATOM   4782  CZ  ARG A 302     -24.478   8.470  -3.565  1.00 94.14           C  
ATOM   4783  N   GLU A 303     -18.283  11.417  -5.057  1.00 93.63           N  
ATOM   4784  H   GLU A 303     -18.360  11.919  -4.184  1.00 93.63           H  
ATOM   4785  CA  GLU A 303     -17.858  12.172  -6.244  1.00 93.63           C  
ATOM   4786  HA  GLU A 303     -18.534  11.943  -7.067  1.00 93.63           H  
ATOM   4787  C   GLU A 303     -16.449  11.771  -6.708  1.00 93.63           C  
ATOM   4788  CB  GLU A 303     -17.955  13.682  -5.951  1.00 93.63           C  
ATOM   4789  HB2 GLU A 303     -17.250  13.944  -5.162  1.00 93.63           H  
ATOM   4790  HB3 GLU A 303     -18.964  13.898  -5.599  1.00 93.63           H  
ATOM   4791  O   GLU A 303     -16.228  11.625  -7.909  1.00 93.63           O  
ATOM   4792  CG  GLU A 303     -17.667  14.562  -7.181  1.00 93.63           C  
ATOM   4793  HG2 GLU A 303     -16.653  14.366  -7.528  1.00 93.63           H  
ATOM   4794  HG3 GLU A 303     -18.358  14.278  -7.975  1.00 93.63           H  
ATOM   4795  CD  GLU A 303     -17.806  16.075  -6.915  1.00 93.63           C  
ATOM   4796  OE1 GLU A 303     -17.597  16.853  -7.876  1.00 93.63           O  
ATOM   4797  OE2 GLU A 303     -18.154  16.473  -5.778  1.00 93.63           O  
ATOM   4798  N   ILE A 304     -15.522  11.526  -5.773  1.00 92.53           N  
ATOM   4799  H   ILE A 304     -15.764  11.708  -4.810  1.00 92.53           H  
ATOM   4800  CA  ILE A 304     -14.163  11.033  -6.070  1.00 92.53           C  
ATOM   4801  HA  ILE A 304     -13.696  11.702  -6.794  1.00 92.53           H  
ATOM   4802  C   ILE A 304     -14.216   9.633  -6.716  1.00 92.53           C  
ATOM   4803  CB  ILE A 304     -13.308  11.040  -4.777  1.00 92.53           C  
ATOM   4804  HB  ILE A 304     -13.833  10.451  -4.025  1.00 92.53           H  
ATOM   4805  O   ILE A 304     -13.424   9.308  -7.606  1.00 92.53           O  
ATOM   4806  CG1 ILE A 304     -13.113  12.468  -4.213  1.00 92.53           C  
ATOM   4807 HG12 ILE A 304     -12.390  13.005  -4.827  1.00 92.53           H  
ATOM   4808 HG13 ILE A 304     -14.049  13.024  -4.262  1.00 92.53           H  
ATOM   4809  CG2 ILE A 304     -11.924  10.408  -5.024  1.00 92.53           C  
ATOM   4810 HG21 ILE A 304     -11.390  10.958  -5.799  1.00 92.53           H  
ATOM   4811 HG22 ILE A 304     -11.317  10.429  -4.118  1.00 92.53           H  
ATOM   4812 HG23 ILE A 304     -12.018   9.366  -5.331  1.00 92.53           H  
ATOM   4813  CD1 ILE A 304     -12.640  12.490  -2.751  1.00 92.53           C  
ATOM   4814 HD11 ILE A 304     -12.615  13.521  -2.398  1.00 92.53           H  
ATOM   4815 HD12 ILE A 304     -11.637  12.072  -2.661  1.00 92.53           H  
ATOM   4816 HD13 ILE A 304     -13.329  11.921  -2.127  1.00 92.53           H  
ATOM   4817  N   GLY A 305     -15.175   8.799  -6.306  1.00 92.22           N  
ATOM   4818  H   GLY A 305     -15.757   9.094  -5.535  1.00 92.22           H  
ATOM   4819  CA  GLY A 305     -15.440   7.501  -6.923  1.00 92.22           C  
ATOM   4820  HA2 GLY A 305     -15.435   7.629  -8.006  1.00 92.22           H  
ATOM   4821  HA3 GLY A 305     -16.437   7.171  -6.633  1.00 92.22           H  
ATOM   4822  C   GLY A 305     -14.439   6.415  -6.495  1.00 92.22           C  
ATOM   4823  O   GLY A 305     -14.119   6.319  -5.313  1.00 92.22           O  
ATOM   4824  N   PRO A 306     -13.939   5.559  -7.409  1.00 92.26           N  
ATOM   4825  CA  PRO A 306     -13.193   4.346  -7.045  1.00 92.26           C  
ATOM   4826  HA  PRO A 306     -13.770   3.765  -6.325  1.00 92.26           H  
ATOM   4827  C   PRO A 306     -11.814   4.605  -6.421  1.00 92.26           C  
ATOM   4828  CB  PRO A 306     -13.070   3.549  -8.348  1.00 92.26           C  
ATOM   4829  HB2 PRO A 306     -12.156   2.957  -8.389  1.00 92.26           H  
ATOM   4830  HB3 PRO A 306     -13.942   2.904  -8.461  1.00 92.26           H  
ATOM   4831  O   PRO A 306     -11.242   3.693  -5.835  1.00 92.26           O  
ATOM   4832  CG  PRO A 306     -13.094   4.632  -9.425  1.00 92.26           C  
ATOM   4833  HG2 PRO A 306     -12.103   5.078  -9.518  1.00 92.26           H  
ATOM   4834  HG3 PRO A 306     -13.432   4.243 -10.385  1.00 92.26           H  
ATOM   4835  CD  PRO A 306     -14.070   5.660  -8.854  1.00 92.26           C  
ATOM   4836  HD2 PRO A 306     -13.810   6.658  -9.206  1.00 92.26           H  
ATOM   4837  HD3 PRO A 306     -15.089   5.406  -9.145  1.00 92.26           H  
ATOM   4838  N   ARG A 307     -11.277   5.829  -6.534  1.00 92.56           N  
ATOM   4839  H   ARG A 307     -11.814   6.539  -7.010  1.00 92.56           H  
ATOM   4840  CA  ARG A 307     -10.022   6.232  -5.874  1.00 92.56           C  
ATOM   4841  HA  ARG A 307      -9.361   5.368  -5.799  1.00 92.56           H  
ATOM   4842  C   ARG A 307     -10.223   6.694  -4.434  1.00 92.56           C  
ATOM   4843  CB  ARG A 307      -9.300   7.315  -6.691  1.00 92.56           C  
ATOM   4844  HB2 ARG A 307      -8.472   7.712  -6.103  1.00 92.56           H  
ATOM   4845  HB3 ARG A 307      -9.984   8.135  -6.915  1.00 92.56           H  
ATOM   4846  O   ARG A 307      -9.254   6.730  -3.683  1.00 92.56           O  
ATOM   4847  CG  ARG A 307      -8.732   6.728  -7.986  1.00 92.56           C  
ATOM   4848  HG2 ARG A 307      -9.549   6.384  -8.620  1.00 92.56           H  
ATOM   4849  HG3 ARG A 307      -8.095   5.879  -7.734  1.00 92.56           H  
ATOM   4850  CD  ARG A 307      -7.877   7.736  -8.754  1.00 92.56           C  
ATOM   4851  HD2 ARG A 307      -8.454   8.638  -8.957  1.00 92.56           H  
ATOM   4852  HD3 ARG A 307      -7.024   8.016  -8.136  1.00 92.56           H  
ATOM   4853  NE  ARG A 307      -7.387   7.127 -10.004  1.00 92.56           N  
ATOM   4854  HE  ARG A 307      -6.547   6.568  -9.960  1.00 92.56           H  
ATOM   4855  NH1 ARG A 307      -9.133   7.669 -11.387  1.00 92.56           N  
ATOM   4856 HH11 ARG A 307      -9.500   8.244 -10.642  1.00 92.56           H  
ATOM   4857 HH12 ARG A 307      -9.541   7.645 -12.311  1.00 92.56           H  
ATOM   4858  NH2 ARG A 307      -7.487   6.357 -12.125  1.00 92.56           N  
ATOM   4859 HH21 ARG A 307      -6.726   5.752 -11.853  1.00 92.56           H  
ATOM   4860 HH22 ARG A 307      -7.967   6.135 -12.985  1.00 92.56           H  
ATOM   4861  CZ  ARG A 307      -8.000   7.061 -11.165  1.00 92.56           C  
ATOM   4862  N   ALA A 308     -11.461   6.997  -4.036  1.00 92.99           N  
ATOM   4863  H   ALA A 308     -12.235   6.852  -4.669  1.00 92.99           H  
ATOM   4864  CA  ALA A 308     -11.762   7.541  -2.717  1.00 92.99           C  
ATOM   4865  HA  ALA A 308     -11.256   8.503  -2.642  1.00 92.99           H  
ATOM   4866  C   ALA A 308     -11.222   6.673  -1.564  1.00 92.99           C  
ATOM   4867  CB  ALA A 308     -13.268   7.804  -2.597  1.00 92.99           C  
ATOM   4868  HB1 ALA A 308     -13.828   6.875  -2.484  1.00 92.99           H  
ATOM   4869  HB2 ALA A 308     -13.632   8.316  -3.488  1.00 92.99           H  
ATOM   4870  HB3 ALA A 308     -13.457   8.433  -1.728  1.00 92.99           H  
ATOM   4871  O   ALA A 308     -10.574   7.246  -0.690  1.00 92.99           O  
ATOM   4872  N   PRO A 309     -11.361   5.326  -1.570  1.00 92.54           N  
ATOM   4873  CA  PRO A 309     -10.805   4.477  -0.513  1.00 92.54           C  
ATOM   4874  HA  PRO A 309     -11.300   4.713   0.429  1.00 92.54           H  
ATOM   4875  C   PRO A 309      -9.289   4.612  -0.321  1.00 92.54           C  
ATOM   4876  CB  PRO A 309     -11.149   3.035  -0.904  1.00 92.54           C  
ATOM   4877  HB2 PRO A 309     -10.311   2.586  -1.437  1.00 92.54           H  
ATOM   4878  HB3 PRO A 309     -11.402   2.433  -0.031  1.00 92.54           H  
ATOM   4879  O   PRO A 309      -8.796   4.326   0.763  1.00 92.54           O  
ATOM   4880  CG  PRO A 309     -12.328   3.156  -1.861  1.00 92.54           C  
ATOM   4881  HG2 PRO A 309     -13.268   3.160  -1.309  1.00 92.54           H  
ATOM   4882  HG3 PRO A 309     -12.330   2.345  -2.590  1.00 92.54           H  
ATOM   4883  CD  PRO A 309     -12.090   4.504  -2.532  1.00 92.54           C  
ATOM   4884  HD2 PRO A 309     -13.044   4.942  -2.823  1.00 92.54           H  
ATOM   4885  HD3 PRO A 309     -11.462   4.349  -3.409  1.00 92.54           H  
ATOM   4886  N   TYR A 310      -8.557   5.059  -1.344  1.00 93.51           N  
ATOM   4887  H   TYR A 310      -9.031   5.327  -2.194  1.00 93.51           H  
ATOM   4888  CA  TYR A 310      -7.095   5.121  -1.358  1.00 93.51           C  
ATOM   4889  HA  TYR A 310      -6.711   4.569  -0.500  1.00 93.51           H  
ATOM   4890  C   TYR A 310      -6.549   6.550  -1.244  1.00 93.51           C  
ATOM   4891  CB  TYR A 310      -6.574   4.426  -2.623  1.00 93.51           C  
ATOM   4892  HB2 TYR A 310      -5.491   4.327  -2.550  1.00 93.51           H  
ATOM   4893  HB3 TYR A 310      -6.787   5.064  -3.481  1.00 93.51           H  
ATOM   4894  O   TYR A 310      -5.345   6.749  -1.388  1.00 93.51           O  
ATOM   4895  CG  TYR A 310      -7.164   3.051  -2.869  1.00 93.51           C  
ATOM   4896  CD1 TYR A 310      -6.829   1.973  -2.027  1.00 93.51           C  
ATOM   4897  HD1 TYR A 310      -6.162   2.133  -1.193  1.00 93.51           H  
ATOM   4898  CD2 TYR A 310      -8.078   2.859  -3.922  1.00 93.51           C  
ATOM   4899  HD2 TYR A 310      -8.353   3.685  -4.561  1.00 93.51           H  
ATOM   4900  CE1 TYR A 310      -7.394   0.700  -2.244  1.00 93.51           C  
ATOM   4901  HE1 TYR A 310      -7.154  -0.120  -1.582  1.00 93.51           H  
ATOM   4902  CE2 TYR A 310      -8.628   1.587  -4.153  1.00 93.51           C  
ATOM   4903  HE2 TYR A 310      -9.332   1.432  -4.957  1.00 93.51           H  
ATOM   4904  OH  TYR A 310      -8.869  -0.699  -3.566  1.00 93.51           O  
ATOM   4905  HH  TYR A 310      -8.903  -1.286  -2.807  1.00 93.51           H  
ATOM   4906  CZ  TYR A 310      -8.289   0.504  -3.320  1.00 93.51           C  
ATOM   4907  N   MET A 311      -7.396   7.557  -0.986  1.00 91.39           N  
ATOM   4908  H   MET A 311      -8.379   7.341  -0.900  1.00 91.39           H  
ATOM   4909  CA  MET A 311      -6.996   8.973  -1.026  1.00 91.39           C  
ATOM   4910  HA  MET A 311      -6.687   9.203  -2.046  1.00 91.39           H  
ATOM   4911  C   MET A 311      -5.806   9.309  -0.113  1.00 91.39           C  
ATOM   4912  CB  MET A 311      -8.200   9.872  -0.702  1.00 91.39           C  
ATOM   4913  HB2 MET A 311      -7.926  10.905  -0.918  1.00 91.39           H  
ATOM   4914  HB3 MET A 311      -9.023   9.604  -1.364  1.00 91.39           H  
ATOM   4915  O   MET A 311      -4.994  10.164  -0.458  1.00 91.39           O  
ATOM   4916  CG  MET A 311      -8.671   9.798   0.758  1.00 91.39           C  
ATOM   4917  HG2 MET A 311      -8.989   8.781   0.986  1.00 91.39           H  
ATOM   4918  HG3 MET A 311      -7.840  10.054   1.414  1.00 91.39           H  
ATOM   4919  SD  MET A 311     -10.018  10.943   1.154  1.00 91.39           S  
ATOM   4920  CE  MET A 311     -11.394  10.138   0.290  1.00 91.39           C  
ATOM   4921  HE1 MET A 311     -11.191  10.105  -0.781  1.00 91.39           H  
ATOM   4922  HE2 MET A 311     -11.527   9.123   0.664  1.00 91.39           H  
ATOM   4923  HE3 MET A 311     -12.309  10.703   0.463  1.00 91.39           H  
ATOM   4924  N   VAL A 312      -5.679   8.613   1.024  1.00 89.42           N  
ATOM   4925  H   VAL A 312      -6.385   7.924   1.241  1.00 89.42           H  
ATOM   4926  CA  VAL A 312      -4.565   8.791   1.967  1.00 89.42           C  
ATOM   4927  HA  VAL A 312      -4.415   9.861   2.108  1.00 89.42           H  
ATOM   4928  C   VAL A 312      -3.264   8.254   1.384  1.00 89.42           C  
ATOM   4929  CB  VAL A 312      -4.874   8.133   3.329  1.00 89.42           C  
ATOM   4930  HB  VAL A 312      -5.076   7.076   3.157  1.00 89.42           H  
ATOM   4931  O   VAL A 312      -2.245   8.940   1.376  1.00 89.42           O  
ATOM   4932  CG1 VAL A 312      -3.703   8.234   4.317  1.00 89.42           C  
ATOM   4933 HG11 VAL A 312      -3.435   9.278   4.482  1.00 89.42           H  
ATOM   4934 HG12 VAL A 312      -3.985   7.783   5.269  1.00 89.42           H  
ATOM   4935 HG13 VAL A 312      -2.833   7.699   3.937  1.00 89.42           H  
ATOM   4936  CG2 VAL A 312      -6.119   8.754   3.981  1.00 89.42           C  
ATOM   4937 HG21 VAL A 312      -6.329   8.245   4.922  1.00 89.42           H  
ATOM   4938 HG22 VAL A 312      -6.988   8.638   3.333  1.00 89.42           H
[truncated: 263,583 more chars]
