# Supplementary material for: Using structure prediction of negative sense RNA virus nucleoproteins to assess evolutionary relationships
Source: bioRxiv. 2024 May 22:2024.02.16.580771. Originally published 2024 Feb 17. Preprint. [Version 2] doi: 10.1101/2024.02.16.580771 (PMC10888975; doi:10.1101/2024.02.16.580771)
Supplement: Supplement 2 — Supplementary File 2: Full NSV Dataset NP AlphaFold PDBs (.pdb files) [file media-2.zip › Full NSV Dataset NP AlphaFold PDBs/MuV.pdb]

ATOM      1  N   MET A   1     -14.522  15.345  45.036  1.00 47.38           N  
ATOM      2  H   MET A   1     -14.432  15.479  46.033  1.00 47.38           H  
ATOM      3  H2  MET A   1     -15.494  15.158  44.831  1.00 47.38           H  
ATOM      4  H3  MET A   1     -14.238  16.197  44.575  1.00 47.38           H  
ATOM      5  CA  MET A   1     -13.670  14.208  44.608  1.00 47.38           C  
ATOM      6  HA  MET A   1     -12.645  14.435  44.902  1.00 47.38           H  
ATOM      7  C   MET A   1     -13.585  14.011  43.090  1.00 47.38           C  
ATOM      8  CB  MET A   1     -14.032  12.904  45.333  1.00 47.38           C  
ATOM      9  HB2 MET A   1     -13.476  12.082  44.881  1.00 47.38           H  
ATOM     10  HB3 MET A   1     -15.099  12.697  45.251  1.00 47.38           H  
ATOM     11  O   MET A   1     -12.547  13.553  42.639  1.00 47.38           O  
ATOM     12  CG  MET A   1     -13.617  13.011  46.807  1.00 47.38           C  
ATOM     13  HG2 MET A   1     -14.305  13.668  47.339  1.00 47.38           H  
ATOM     14  HG3 MET A   1     -12.623  13.458  46.849  1.00 47.38           H  
ATOM     15  SD  MET A   1     -13.510  11.439  47.689  1.00 47.38           S  
ATOM     16  CE  MET A   1     -15.255  11.057  47.991  1.00 47.38           C  
ATOM     17  HE1 MET A   1     -15.326  10.120  48.544  1.00 47.38           H  
ATOM     18  HE2 MET A   1     -15.784  10.950  47.044  1.00 47.38           H  
ATOM     19  HE3 MET A   1     -15.711  11.851  48.583  1.00 47.38           H  
ATOM     20  N   SER A   2     -14.573  14.415  42.277  1.00 55.38           N  
ATOM     21  H   SER A   2     -15.433  14.805  42.637  1.00 55.38           H  
ATOM     22  CA  SER A   2     -14.532  14.295  40.799  1.00 55.38           C  
ATOM     23  HA  SER A   2     -14.457  13.239  40.541  1.00 55.38           H  
ATOM     24  C   SER A   2     -13.357  14.996  40.086  1.00 55.38           C  
ATOM     25  CB  SER A   2     -15.850  14.825  40.218  1.00 55.38           C  
ATOM     26  HB2 SER A   2     -16.653  14.131  40.466  1.00 55.38           H  
ATOM     27  HB3 SER A   2     -15.777  14.901  39.133  1.00 55.38           H  
ATOM     28  O   SER A   2     -13.145  14.750  38.903  1.00 55.38           O  
ATOM     29  OG  SER A   2     -16.143  16.094  40.783  1.00 55.38           O  
ATOM     30  HG  SER A   2     -16.946  16.432  40.379  1.00 55.38           H  
ATOM     31  N   SER A   3     -12.583  15.833  40.789  1.00 75.46           N  
ATOM     32  H   SER A   3     -12.827  16.006  41.753  1.00 75.46           H  
ATOM     33  CA  SER A   3     -11.380  16.488  40.256  1.00 75.46           C  
ATOM     34  HA  SER A   3     -11.663  17.081  39.387  1.00 75.46           H  
ATOM     35  C   SER A   3     -10.313  15.486  39.798  1.00 75.46           C  
ATOM     36  CB  SER A   3     -10.788  17.438  41.306  1.00 75.46           C  
ATOM     37  HB2 SER A   3     -11.584  18.031  41.755  1.00 75.46           H  
ATOM     38  HB3 SER A   3     -10.279  16.868  42.083  1.00 75.46           H  
ATOM     39  O   SER A   3      -9.818  15.610  38.687  1.00 75.46           O  
ATOM     40  OG  SER A   3      -9.881  18.310  40.677  1.00 75.46           O  
ATOM     41  HG  SER A   3      -9.324  18.758  41.318  1.00 75.46           H  
ATOM     42  N   VAL A   4     -10.008  14.450  40.595  1.00 83.16           N  
ATOM     43  H   VAL A   4     -10.504  14.337  41.468  1.00 83.16           H  
ATOM     44  CA  VAL A   4      -8.920  13.495  40.285  1.00 83.16           C  
ATOM     45  HA  VAL A   4      -8.010  14.060  40.080  1.00 83.16           H  
ATOM     46  C   VAL A   4      -9.206  12.690  39.018  1.00 83.16           C  
ATOM     47  CB  VAL A   4      -8.635  12.567  41.485  1.00 83.16           C  
ATOM     48  HB  VAL A   4      -9.580  12.170  41.854  1.00 83.16           H  
ATOM     49  O   VAL A   4      -8.322  12.555  38.182  1.00 83.16           O  
ATOM     50  CG1 VAL A   4      -7.719  11.382  41.152  1.00 83.16           C  
ATOM     51 HG11 VAL A   4      -7.489  10.820  42.057  1.00 83.16           H  
ATOM     52 HG12 VAL A   4      -6.789  11.739  40.711  1.00 83.16           H  
ATOM     53 HG13 VAL A   4      -8.205  10.703  40.452  1.00 83.16           H  
ATOM     54  CG2 VAL A   4      -7.968  13.370  42.610  1.00 83.16           C  
ATOM     55 HG21 VAL A   4      -8.608  14.194  42.924  1.00 83.16           H  
ATOM     56 HG22 VAL A   4      -7.788  12.723  43.469  1.00 83.16           H  
ATOM     57 HG23 VAL A   4      -7.013  13.768  42.267  1.00 83.16           H  
ATOM     58  N   LEU A   5     -10.439  12.210  38.832  1.00 82.70           N  
ATOM     59  H   LEU A   5     -11.138  12.367  39.545  1.00 82.70           H  
ATOM     60  CA  LEU A   5     -10.806  11.461  37.624  1.00 82.70           C  
ATOM     61  HA  LEU A   5     -10.069  10.675  37.460  1.00 82.70           H  
ATOM     62  C   LEU A   5     -10.745  12.350  36.374  1.00 82.70           C  
ATOM     63  CB  LEU A   5     -12.189  10.810  37.799  1.00 82.70           C  
ATOM     64  HB2 LEU A   5     -12.460  10.330  36.859  1.00 82.70           H  
ATOM     65  HB3 LEU A   5     -12.923  11.592  37.994  1.00 82.70           H  
ATOM     66  O   LEU A   5     -10.167  11.946  35.375  1.00 82.70           O  
ATOM     67  CG  LEU A   5     -12.262   9.757  38.923  1.00 82.70           C  
ATOM     68  HG  LEU A   5     -11.995  10.224  39.871  1.00 82.70           H  
ATOM     69  CD1 LEU A   5     -13.694   9.237  39.044  1.00 82.70           C  
ATOM     70 HD11 LEU A   5     -13.757   8.512  39.855  1.00 82.70           H  
ATOM     71 HD12 LEU A   5     -13.990   8.753  38.113  1.00 82.70           H  
ATOM     72 HD13 LEU A   5     -14.376  10.063  39.249  1.00 82.70           H  
ATOM     73  CD2 LEU A   5     -11.336   8.563  38.686  1.00 82.70           C  
ATOM     74 HD21 LEU A   5     -11.486   7.813  39.462  1.00 82.70           H  
ATOM     75 HD22 LEU A   5     -11.544   8.116  37.714  1.00 82.70           H  
ATOM     76 HD23 LEU A   5     -10.293   8.878  38.716  1.00 82.70           H  
ATOM     77  N   LYS A   6     -11.232  13.597  36.455  1.00 85.68           N  
ATOM     78  H   LYS A   6     -11.668  13.888  37.318  1.00 85.68           H  
ATOM     79  CA  LYS A   6     -11.130  14.564  35.349  1.00 85.68           C  
ATOM     80  HA  LYS A   6     -11.453  14.076  34.430  1.00 85.68           H  
ATOM     81  C   LYS A   6      -9.696  15.032  35.080  1.00 85.68           C  
ATOM     82  CB  LYS A   6     -12.047  15.762  35.614  1.00 85.68           C  
ATOM     83  HB2 LYS A   6     -11.825  16.534  34.877  1.00 85.68           H  
ATOM     84  HB3 LYS A   6     -11.859  16.164  36.609  1.00 85.68           H  
ATOM     85  O   LYS A   6      -9.373  15.357  33.944  1.00 85.68           O  
ATOM     86  CG  LYS A   6     -13.518  15.357  35.471  1.00 85.68           C  
ATOM     87  HG2 LYS A   6     -13.785  14.636  36.244  1.00 85.68           H  
ATOM     88  HG3 LYS A   6     -13.662  14.892  34.496  1.00 85.68           H  
ATOM     89  CD  LYS A   6     -14.432  16.581  35.576  1.00 85.68           C  
ATOM     90  HD2 LYS A   6     -14.117  17.318  34.838  1.00 85.68           H  
ATOM     91  HD3 LYS A   6     -14.360  17.008  36.576  1.00 85.68           H  
ATOM     92  CE  LYS A   6     -15.867  16.136  35.282  1.00 85.68           C  
ATOM     93  HE2 LYS A   6     -15.854  15.547  34.365  1.00 85.68           H  
ATOM     94  HE3 LYS A   6     -16.202  15.478  36.084  1.00 85.68           H  
ATOM     95  NZ  LYS A   6     -16.781  17.294  35.125  1.00 85.68           N  
ATOM     96  HZ1 LYS A   6     -16.477  17.863  34.348  1.00 85.68           H  
ATOM     97  HZ2 LYS A   6     -17.717  16.973  34.924  1.00 85.68           H  
ATOM     98  HZ3 LYS A   6     -16.794  17.863  35.960  1.00 85.68           H  
ATOM     99  N   ALA A   7      -8.843  15.079  36.102  1.00 86.51           N  
ATOM    100  H   ALA A   7      -9.189  14.884  37.031  1.00 86.51           H  
ATOM    101  CA  ALA A   7      -7.419  15.362  35.952  1.00 86.51           C  
ATOM    102  HA  ALA A   7      -7.294  16.223  35.295  1.00 86.51           H  
ATOM    103  C   ALA A   7      -6.685  14.184  35.296  1.00 86.51           C  
ATOM    104  CB  ALA A   7      -6.830  15.719  37.321  1.00 86.51           C  
ATOM    105  HB1 ALA A   7      -7.355  16.578  37.739  1.00 86.51           H  
ATOM    106  HB2 ALA A   7      -6.915  14.872  38.001  1.00 86.51           H  
ATOM    107  HB3 ALA A   7      -5.776  15.973  37.204  1.00 86.51           H  
ATOM    108  O   ALA A   7      -5.858  14.411  34.425  1.00 86.51           O  
ATOM    109  N   PHE A   8      -7.034  12.941  35.645  1.00 85.46           N  
ATOM    110  H   PHE A   8      -7.685  12.814  36.406  1.00 85.46           H  
ATOM    111  CA  PHE A   8      -6.527  11.743  34.974  1.00 85.46           C  
ATOM    112  HA  PHE A   8      -5.438  11.787  34.954  1.00 85.46           H  
ATOM    113  C   PHE A   8      -6.995  11.669  33.512  1.00 85.46           C  
ATOM    114  CB  PHE A   8      -6.938  10.504  35.780  1.00 85.46           C  
ATOM    115  HB2 PHE A   8      -8.024  10.476  35.871  1.00 85.46           H  
ATOM    116  HB3 PHE A   8      -6.526  10.584  36.785  1.00 85.46           H  
ATOM    117  O   PHE A   8      -6.171  11.463  32.631  1.00 85.46           O  
ATOM    118  CG  PHE A   8      -6.465   9.202  35.165  1.00 85.46           C  
ATOM    119  CD1 PHE A   8      -7.350   8.420  34.398  1.00 85.46           C  
ATOM    120  HD1 PHE A   8      -8.371   8.741  34.253  1.00 85.46           H  
ATOM    121  CD2 PHE A   8      -5.124   8.800  35.314  1.00 85.46           C  
ATOM    122  HD2 PHE A   8      -4.434   9.409  35.878  1.00 85.46           H  
ATOM    123  CE1 PHE A   8      -6.895   7.241  33.782  1.00 85.46           C  
ATOM    124  HE1 PHE A   8      -7.563   6.658  33.166  1.00 85.46           H  
ATOM    125  CE2 PHE A   8      -4.670   7.620  34.698  1.00 85.46           C  
ATOM    126  HE2 PHE A   8      -3.635   7.325  34.791  1.00 85.46           H  
ATOM    127  CZ  PHE A   8      -5.555   6.842  33.931  1.00 85.46           C  
ATOM    128  HZ  PHE A   8      -5.198   5.952  33.435  1.00 85.46           H  
ATOM    129  N   GLU A   9      -8.278  11.932  33.233  1.00 86.90           N  
ATOM    130  H   GLU A   9      -8.926  12.036  34.000  1.00 86.90           H  
ATOM    131  CA  GLU A   9      -8.805  12.036  31.862  1.00 86.90           C  
ATOM    132  HA  GLU A   9      -8.689  11.074  31.362  1.00 86.90           H  
ATOM    133  C   GLU A   9      -8.040  13.071  31.028  1.00 86.90           C  
ATOM    134  CB  GLU A   9     -10.291  12.437  31.879  1.00 86.90           C  
ATOM    135  HB2 GLU A   9     -10.405  13.275  32.566  1.00 86.90           H  
ATOM    136  HB3 GLU A   9     -10.571  12.784  30.884  1.00 86.90           H  
ATOM    137  O   GLU A   9      -7.648  12.784  29.899  1.00 86.90           O  
ATOM    138  CG  GLU A   9     -11.271  11.320  32.271  1.00 86.90           C  
ATOM    139  HG2 GLU A   9     -10.889  10.799  33.149  1.00 86.90           H  
ATOM    140  HG3 GLU A   9     -11.319  10.598  31.456  1.00 86.90           H  
ATOM    141  CD  GLU A   9     -12.690  11.853  32.575  1.00 86.90           C  
ATOM    142  OE1 GLU A   9     -13.496  11.077  33.137  1.00 86.90           O  
ATOM    143  OE2 GLU A   9     -12.986  13.041  32.288  1.00 86.90           O  
ATOM    144  N   ARG A  10      -7.808  14.264  31.593  1.00 87.04           N  
ATOM    145  H   ARG A  10      -8.173  14.427  32.520  1.00 87.04           H  
ATOM    146  CA  ARG A  10      -7.010  15.318  30.957  1.00 87.04           C  
ATOM    147  HA  ARG A  10      -7.399  15.522  29.959  1.00 87.04           H  
ATOM    148  C   ARG A  10      -5.576  14.882  30.730  1.00 87.04           C  
ATOM    149  CB  ARG A  10      -7.045  16.599  31.786  1.00 87.04           C  
ATOM    150  HB2 ARG A  10      -6.202  17.230  31.505  1.00 87.04           H  
ATOM    151  HB3 ARG A  10      -6.949  16.361  32.846  1.00 87.04           H  
ATOM    152  O   ARG A  10      -5.152  14.901  29.589  1.00 87.04           O  
ATOM    153  CG  ARG A  10      -8.339  17.366  31.526  1.00 87.04           C  
ATOM    154  HG2 ARG A  10      -8.393  17.637  30.471  1.00 87.04           H  
ATOM    155  HG3 ARG A  10      -9.202  16.753  31.786  1.00 87.04           H  
ATOM    156  CD  ARG A  10      -8.319  18.632  32.373  1.00 87.04           C  
ATOM    157  HD2 ARG A  10      -7.448  19.213  32.070  1.00 87.04           H  
ATOM    158  HD3 ARG A  10      -8.206  18.357  33.421  1.00 87.04           H  
ATOM    159  NE  ARG A  10      -9.564  19.401  32.195  1.00 87.04           N  
ATOM    160  HE  ARG A  10     -10.393  18.855  32.007  1.00 87.04           H  
ATOM    161  NH1 ARG A  10      -8.623  21.487  32.343  1.00 87.04           N  
ATOM    162 HH11 ARG A  10      -8.676  22.492  32.253  1.00 87.04           H  
ATOM    163 HH12 ARG A  10      -7.714  21.049  32.367  1.00 87.04           H  
ATOM    164  NH2 ARG A  10     -10.817  21.288  31.985  1.00 87.04           N  
ATOM    165 HH21 ARG A  10     -10.853  22.295  31.914  1.00 87.04           H  
ATOM    166 HH22 ARG A  10     -11.619  20.722  31.747  1.00 87.04           H  
ATOM    167  CZ  ARG A  10      -9.661  20.716  32.179  1.00 87.04           C  
ATOM    168  N   PHE A  11      -4.886  14.400  31.759  1.00 87.52           N  
ATOM    169  H   PHE A  11      -5.320  14.406  32.671  1.00 87.52           H  
ATOM    170  CA  PHE A  11      -3.509  13.917  31.666  1.00 87.52           C  
ATOM    171  HA  PHE A  11      -2.863  14.750  31.388  1.00 87.52           H  
ATOM    172  C   PHE A  11      -3.346  12.831  30.589  1.00 87.52           C  
ATOM    173  CB  PHE A  11      -3.087  13.410  33.052  1.00 87.52           C  
ATOM    174  HB2 PHE A  11      -3.782  12.635  33.377  1.00 87.52           H  
ATOM    175  HB3 PHE A  11      -3.155  14.234  33.762  1.00 87.52           H  
ATOM    176  O   PHE A  11      -2.422  12.903  29.789  1.00 87.52           O  
ATOM    177  CG  PHE A  11      -1.682  12.850  33.096  1.00 87.52           C  
ATOM    178  CD1 PHE A  11      -1.468  11.470  32.920  1.00 87.52           C  
ATOM    179  HD1 PHE A  11      -2.305  10.804  32.766  1.00 87.52           H  
ATOM    180  CD2 PHE A  11      -0.585  13.717  33.249  1.00 87.52           C  
ATOM    181  HD2 PHE A  11      -0.743  14.781  33.347  1.00 87.52           H  
ATOM    182  CE1 PHE A  11      -0.158  10.961  32.883  1.00 87.52           C  
ATOM    183  HE1 PHE A  11       0.011   9.913  32.685  1.00 87.52           H  
ATOM    184  CE2 PHE A  11       0.725  13.204  33.225  1.00 87.52           C  
ATOM    185  HE2 PHE A  11       1.568  13.874  33.306  1.00 87.52           H  
ATOM    186  CZ  PHE A  11       0.937  11.828  33.036  1.00 87.52           C  
ATOM    187  HZ  PHE A  11       1.943  11.440  32.970  1.00 87.52           H  
ATOM    188  N   THR A  12      -4.272  11.866  30.499  1.00 85.50           N  
ATOM    189  H   THR A  12      -5.009  11.838  31.188  1.00 85.50           H  
ATOM    190  CA  THR A  12      -4.262  10.828  29.450  1.00 85.50           C  
ATOM    191  HA  THR A  12      -3.280  10.355  29.434  1.00 85.50           H  
ATOM    192  C   THR A  12      -4.498  11.387  28.042  1.00 85.50           C  
ATOM    193  CB  THR A  12      -5.324   9.751  29.739  1.00 85.50           C  
ATOM    194  HB  THR A  12      -6.315  10.204  29.709  1.00 85.50           H  
ATOM    195  O   THR A  12      -4.006  10.815  27.078  1.00 85.50           O  
ATOM    196  CG2 THR A  12      -5.296   8.565  28.772  1.00 85.50           C  
ATOM    197 HG21 THR A  12      -5.961   7.780  29.133  1.00 85.50           H  
ATOM    198 HG22 THR A  12      -5.637   8.877  27.785  1.00 85.50           H  
ATOM    199 HG23 THR A  12      -4.282   8.173  28.694  1.00 85.50           H  
ATOM    200  OG1 THR A  12      -5.132   9.187  31.013  1.00 85.50           O  
ATOM    201  HG1 THR A  12      -4.215   9.335  31.256  1.00 85.50           H  
ATOM    202  N   ILE A  13      -5.251  12.479  27.887  1.00 85.74           N  
ATOM    203  H   ILE A  13      -5.624  12.930  28.710  1.00 85.74           H  
ATOM    204  CA  ILE A  13      -5.461  13.126  26.580  1.00 85.74           C  
ATOM    205  HA  ILE A  13      -5.473  12.362  25.803  1.00 85.74           H  
ATOM    206  C   ILE A  13      -4.287  14.053  26.235  1.00 85.74           C  
ATOM    207  CB  ILE A  13      -6.830  13.849  26.557  1.00 85.74           C  
ATOM    208  HB  ILE A  13      -6.890  14.502  27.428  1.00 85.74           H  
ATOM    209  O   ILE A  13      -3.841  14.071  25.094  1.00 85.74           O  
ATOM    210  CG1 ILE A  13      -7.984  12.816  26.620  1.00 85.74           C  
ATOM    211 HG12 ILE A  13      -8.050  12.289  25.669  1.00 85.74           H  
ATOM    212 HG13 ILE A  13      -7.772  12.074  27.389  1.00 85.74           H  
ATOM    213  CG2 ILE A  13      -6.988  14.716  25.292  1.00 85.74           C  
ATOM    214 HG21 ILE A  13      -6.872  14.101  24.399  1.00 85.74           H  
ATOM    215 HG22 ILE A  13      -7.959  15.210  25.272  1.00 85.74           H  
ATOM    216 HG23 ILE A  13      -6.229  15.499  25.275  1.00 85.74           H  
ATOM    217  CD1 ILE A  13      -9.357  13.422  26.939  1.00 85.74           C  
ATOM    218 HD11 ILE A  13      -9.678  14.094  26.144  1.00 85.74           H  
ATOM    219 HD12 ILE A  13     -10.088  12.618  27.029  1.00 85.74           H  
ATOM    220 HD13 ILE A  13      -9.312  13.965  27.883  1.00 85.74           H  
ATOM    221  N   GLU A  14      -3.784  14.798  27.216  1.00 86.37           N  
ATOM    222  H   GLU A  14      -4.207  14.719  28.130  1.00 86.37           H  
ATOM    223  CA  GLU A  14      -2.666  15.729  27.095  1.00 86.37           C  
ATOM    224  HA  GLU A  14      -2.852  16.401  26.257  1.00 86.37           H  
ATOM    225  C   GLU A  14      -1.381  14.966  26.752  1.00 86.37           C  
ATOM    226  CB  GLU A  14      -2.564  16.584  28.381  1.00 86.37           C  
ATOM    227  HB2 GLU A  14      -1.608  17.107  28.393  1.00 86.37           H  
ATOM    228  HB3 GLU A  14      -2.605  15.922  29.246  1.00 86.37           H  
ATOM    229  O   GLU A  14      -0.775  15.281  25.736  1.00 86.37           O  
ATOM    230  CG  GLU A  14      -3.702  17.635  28.456  1.00 86.37           C  
ATOM    231  HG2 GLU A  14      -4.624  17.182  28.093  1.00 86.37           H  
ATOM    232  HG3 GLU A  14      -3.461  18.447  27.769  1.00 86.37           H  
ATOM    233  CD  GLU A  14      -3.995  18.225  29.855  1.00 86.37           C  
ATOM    234  OE1 GLU A  14      -5.053  18.897  29.992  1.00 86.37           O  
ATOM    235  OE2 GLU A  14      -3.225  17.986  30.811  1.00 86.37           O  
ATOM    236  N   GLN A  15      -1.035  13.892  27.475  1.00 85.26           N  
ATOM    237  H   GLN A  15      -1.591  13.655  28.284  1.00 85.26           H  
ATOM    238  CA  GLN A  15       0.150  13.067  27.197  1.00 85.26           C  
ATOM    239  HA  GLN A  15       1.037  13.682  27.351  1.00 85.26           H  
ATOM    240  C   GLN A  15       0.202  12.558  25.744  1.00 85.26           C  
ATOM    241  CB  GLN A  15       0.187  11.894  28.199  1.00 85.26           C  
ATOM    242  HB2 GLN A  15      -0.702  11.276  28.070  1.00 85.26           H  
ATOM    243  HB3 GLN A  15       0.189  12.296  29.213  1.00 85.26           H  
ATOM    244  O   GLN A  15       1.250  12.604  25.114  1.00 85.26           O  
ATOM    245  CG  GLN A  15       1.438  11.020  28.016  1.00 85.26           C  
ATOM    246  HG2 GLN A  15       2.323  11.652  28.096  1.00 85.26           H  
ATOM    247  HG3 GLN A  15       1.431  10.581  27.019  1.00 85.26           H  
ATOM    248  CD  GLN A  15       1.577   9.874  29.016  1.00 85.26           C  
ATOM    249  NE2 GLN A  15       2.638   9.106  28.900  1.00 85.26           N  
ATOM    250 HE21 GLN A  15       3.281   9.271  28.139  1.00 85.26           H  
ATOM    251 HE22 GLN A  15       2.706   8.326  29.538  1.00 85.26           H  
ATOM    252  OE1 GLN A  15       0.775   9.627  29.906  1.00 85.26           O  
ATOM    253  N   GLU A  16      -0.928  12.117  25.186  1.00 83.24           N  
ATOM    254  H   GLU A  16      -1.769  12.131  25.744  1.00 83.24           H  
ATOM    255  CA  GLU A  16      -1.003  11.558  23.824  1.00 83.24           C  
ATOM    256  HA  GLU A  16      -0.159  10.888  23.659  1.00 83.24           H  
ATOM    257  C   GLU A  16      -0.956  12.628  22.720  1.00 83.24           C  
ATOM    258  CB  GLU A  16      -2.311  10.766  23.687  1.00 83.24           C  
ATOM    259  HB2 GLU A  16      -3.138  11.458  23.847  1.00 83.24           H  
ATOM    260  HB3 GLU A  16      -2.404  10.369  22.676  1.00 83.24           H  
ATOM    261  O   GLU A  16      -0.820  12.300  21.544  1.00 83.24           O  
ATOM    262  CG  GLU A  16      -2.449   9.622  24.696  1.00 83.24           C  
ATOM    263  HG2 GLU A  16      -2.096   9.928  25.681  1.00 83.24           H  
ATOM    264  HG3 GLU A  16      -3.509   9.390  24.801  1.00 83.24           H  
ATOM    265  CD  GLU A  16      -1.741   8.341  24.286  1.00 83.24           C  
ATOM    266  OE1 GLU A  16      -0.947   7.809  25.092  1.00 83.24           O  
ATOM    267  OE2 GLU A  16      -2.181   7.693  23.311  1.00 83.24           O  
ATOM    268  N   LEU A  17      -1.120  13.905  23.072  1.00 80.58           N  
ATOM    269  H   LEU A  17      -1.236  14.107  24.055  1.00 80.58           H  
ATOM    270  CA  LEU A  17      -1.143  15.030  22.131  1.00 80.58           C  
ATOM    271  HA  LEU A  17      -1.026  14.655  21.114  1.00 80.58           H  
ATOM    272  C   LEU A  17       0.032  16.004  22.340  1.00 80.58           C  
ATOM    273  CB  LEU A  17      -2.515  15.728  22.234  1.00 80.58           C  
ATOM    274  HB2 LEU A  17      -2.634  16.087  23.256  1.00 80.58           H  
ATOM    275  HB3 LEU A  17      -2.511  16.596  21.574  1.00 80.58           H  
ATOM    276  O   LEU A  17       0.306  16.817  21.459  1.00 80.58           O  
ATOM    277  CG  LEU A  17      -3.731  14.844  21.875  1.00 80.58           C  
ATOM    278  HG  LEU A  17      -3.748  13.956  22.507  1.00 80.58           H  
ATOM    279  CD1 LEU A  17      -5.026  15.624  22.116  1.00 80.58           C  
ATOM    280 HD11 LEU A  17      -5.063  16.493  21.460  1.00 80.58           H  
ATOM    281 HD12 LEU A  17      -5.883  14.979  21.921  1.00 80.58           H  
ATOM    282 HD13 LEU A  17      -5.055  15.949  23.156  1.00 80.58           H  
ATOM    283  CD2 LEU A  17      -3.735  14.383  20.414  1.00 80.58           C  
ATOM    284 HD21 LEU A  17      -4.637  13.805  20.214  1.00 80.58           H  
ATOM    285 HD22 LEU A  17      -3.702  15.245  19.748  1.00 80.58           H  
ATOM    286 HD23 LEU A  17      -2.871  13.743  20.233  1.00 80.58           H  
ATOM    287  N   GLN A  18       0.732  15.913  23.476  1.00 70.11           N  
ATOM    288  H   GLN A  18       0.411  15.248  24.165  1.00 70.11           H  
ATOM    289  CA  GLN A  18       1.807  16.815  23.899  1.00 70.11           C  
ATOM    290  HA  GLN A  18       1.492  17.837  23.689  1.00 70.11           H  
ATOM    291  C   GLN A  18       3.127  16.602  23.142  1.00 70.11           C  
ATOM    292  CB  GLN A  18       1.975  16.676  25.423  1.00 70.11           C  
ATOM    293  HB2 GLN A  18       1.041  16.983  25.893  1.00 70.11           H  
ATOM    294  HB3 GLN A  18       2.172  15.634  25.676  1.00 70.11           H  
ATOM    295  O   GLN A  18       3.889  17.557  22.997  1.00 70.11           O  
ATOM    296  CG  GLN A  18       3.091  17.551  26.007  1.00 70.11           C  
ATOM    297  HG2 GLN A  18       4.058  17.176  25.671  1.00 70.11           H  
ATOM    298  HG3 GLN A  18       2.972  18.570  25.641  1.00 70.11           H  
ATOM    299  CD  GLN A  18       3.107  17.590  27.534  1.00 70.11           C  
ATOM    300  NE2 GLN A  18       3.998  18.362  28.115  1.00 70.11           N  
ATOM    301 HE21 GLN A  18       4.674  18.859  27.553  1.00 70.11           H  
ATOM    302 HE22 GLN A  18       3.995  18.345  29.125  1.00 70.11           H  
ATOM    303  OE1 GLN A  18       2.339  16.965  28.246  1.00 70.11           O  
ATOM    304  N   ASP A  19       3.368  15.414  22.580  1.00 64.49           N  
ATOM    305  H   ASP A  19       2.738  14.657  22.804  1.00 64.49           H  
ATOM    306  CA  ASP A  19       4.571  15.070  21.793  1.00 64.49           C  
ATOM    307  HA  ASP A  19       5.440  15.440  22.338  1.00 64.49           H  
ATOM    308  C   ASP A  19       4.626  15.758  20.402  1.00 64.49           C  
ATOM    309  CB  ASP A  19       4.707  13.535  21.702  1.00 64.49           C  
ATOM    310  HB2 ASP A  19       3.771  13.117  21.329  1.00 64.49           H  
ATOM    311  HB3 ASP A  19       5.490  13.286  20.987  1.00 64.49           H  
ATOM    312  O   ASP A  19       5.238  15.264  19.454  1.00 64.49           O  
ATOM    313  CG  ASP A  19       5.086  12.851  23.024  1.00 64.49           C  
ATOM    314  OD1 ASP A  19       5.538  13.555  23.957  1.00 64.49           O  
ATOM    315  OD2 ASP A  19       4.966  11.607  23.071  1.00 64.49           O  
ATOM    316  N   ARG A  20       3.963  16.913  20.255  1.00 61.26           N  
ATOM    317  H   ARG A  20       3.542  17.283  21.096  1.00 61.26           H  
ATOM    318  CA  ARG A  20       3.837  17.701  19.021  1.00 61.26           C  
ATOM    319  HA  ARG A  20       4.577  17.352  18.302  1.00 61.26           H  
ATOM    320  C   ARG A  20       4.152  19.180  19.245  1.00 61.26           C  
ATOM    321  CB  ARG A  20       2.452  17.513  18.404  1.00 61.26           C  
ATOM    322  HB2 ARG A  20       2.421  18.103  17.488  1.00 61.26           H  
ATOM    323  HB3 ARG A  20       1.694  17.897  19.086  1.00 61.26           H  
ATOM    324  O   ARG A  20       3.328  20.061  18.994  1.00 61.26           O  
ATOM    325  CG  ARG A  20       2.131  16.053  18.072  1.00 61.26           C  
ATOM    326  HG2 ARG A  20       1.868  15.513  18.981  1.00 61.26           H  
ATOM    327  HG3 ARG A  20       2.980  15.575  17.583  1.00 61.26           H  
ATOM    328  CD  ARG A  20       0.947  16.104  17.116  1.00 61.26           C  
ATOM    329  HD2 ARG A  20       1.293  16.552  16.185  1.00 61.26           H  
ATOM    330  HD3 ARG A  20       0.180  16.746  17.548  1.00 61.26           H  
ATOM    331  NE  ARG A  20       0.357  14.784  16.861  1.00 61.26           N  
ATOM    332  HE  ARG A  20       0.491  14.080  17.573  1.00 61.26           H  
ATOM    333  NH1 ARG A  20      -0.700  15.424  14.946  1.00 61.26           N  
ATOM    334 HH11 ARG A  20      -0.160  16.277  14.964  1.00 61.26           H  
ATOM    335 HH12 ARG A  20      -1.424  15.332  14.248  1.00 61.26           H  
ATOM    336  NH2 ARG A  20      -1.226  13.473  15.910  1.00 61.26           N  
ATOM    337 HH21 ARG A  20      -1.094  12.804  16.655  1.00 61.26           H  
ATOM    338 HH22 ARG A  20      -1.958  13.322  15.231  1.00 61.26           H  
ATOM    339  CZ  ARG A  20      -0.515  14.558  15.901  1.00 61.26           C  
ATOM    340  N   GLY A  21       5.361  19.446  19.729  1.00 46.37           N  
ATOM    341  H   GLY A  21       5.971  18.664  19.917  1.00 46.37           H  
ATOM    342  CA  GLY A  21       5.952  20.777  19.628  1.00 46.37           C  
ATOM    343  HA2 GLY A  21       6.898  20.804  20.169  1.00 46.37           H  
ATOM    344  HA3 GLY A  21       5.280  21.520  20.056  1.00 46.37           H  
ATOM    345  C   GLY A  21       6.229  21.110  18.160  1.00 46.37           C  
ATOM    346  O   GLY A  21       7.166  20.564  17.589  1.00 46.37           O  
ATOM    347  N   GLU A  22       5.411  22.004  17.597  1.00 54.21           N  
ATOM    348  H   GLU A  22       4.629  22.312  18.156  1.00 54.21           H  
ATOM    349  CA  GLU A  22       5.459  22.483  16.202  1.00 54.21           C  
ATOM    350  HA  GLU A  22       4.621  23.171  16.088  1.00 54.21           H  
ATOM    351  C   GLU A  22       5.196  21.398  15.129  1.00 54.21           C  
ATOM    352  CB  GLU A  22       6.722  23.343  15.963  1.00 54.21           C  
ATOM    353  HB2 GLU A  22       6.687  23.748  14.952  1.00 54.21           H  
ATOM    354  HB3 GLU A  22       7.617  22.728  16.061  1.00 54.21           H  
ATOM    355  O   GLU A  22       4.951  20.225  15.428  1.00 54.21           O  
ATOM    356  CG  GLU A  22       6.780  24.521  16.958  1.00 54.21           C  
ATOM    357  HG2 GLU A  22       6.902  24.135  17.970  1.00 54.21           H  
ATOM    358  HG3 GLU A  22       5.825  25.044  16.919  1.00 54.21           H  
ATOM    359  CD  GLU A  22       7.911  25.525  16.692  1.00 54.21           C  
ATOM    360  OE1 GLU A  22       7.702  26.710  17.040  1.00 54.21           O  
ATOM    361  OE2 GLU A  22       8.977  25.113  16.181  1.00 54.21           O  
ATOM    362  N   GLU A  23       5.124  21.803  13.855  1.00 62.92           N  
ATOM    363  H   GLU A  23       5.385  22.752  13.628  1.00 62.92           H  
ATOM    364  CA  GLU A  23       4.944  20.858  12.746  1.00 62.92           C  
ATOM    365  HA  GLU A  23       4.094  20.218  12.984  1.00 62.92           H  
ATOM    366  C   GLU A  23       6.185  19.962  12.626  1.00 62.92           C  
ATOM    367  CB  GLU A  23       4.634  21.570  11.416  1.00 62.92           C  
ATOM    368  HB2 GLU A  23       5.430  22.279  11.188  1.00 62.92           H  
ATOM    369  HB3 GLU A  23       4.607  20.815  10.630  1.00 62.92           H  
ATOM    370  O   GLU A  23       7.313  20.452  12.619  1.00 62.92           O  
ATOM    371  CG  GLU A  23       3.279  22.298  11.434  1.00 62.92           C  
ATOM    372  HG2 GLU A  23       2.532  21.621  11.848  1.00 62.92           H  
ATOM    373  HG3 GLU A  23       3.346  23.165  12.092  1.00 62.92           H  
ATOM    374  CD  GLU A  23       2.829  22.751  10.032  1.00 62.92           C  
ATOM    375  OE1 GLU A  23       1.621  22.591   9.736  1.00 62.92           O  
ATOM    376  OE2 GLU A  23       3.682  23.232   9.254  1.00 62.92           O  
ATOM    377  N   GLY A  24       5.967  18.641  12.559  1.00 64.83           N  
ATOM    378  H   GLY A  24       5.006  18.331  12.567  1.00 64.83           H  
ATOM    379  CA  GLY A  24       7.008  17.631  12.778  1.00 64.83           C  
ATOM    380  HA2 GLY A  24       6.627  16.650  12.492  1.00 64.83           H  
ATOM    381  HA3 GLY A  24       7.246  17.608  13.842  1.00 64.83           H  
ATOM    382  C   GLY A  24       8.292  17.886  11.987  1.00 64.83           C  
ATOM    383  O   GLY A  24       8.294  17.834  10.756  1.00 64.83           O  
ATOM    384  N   SER A  25       9.382  18.144  12.712  1.00 73.94           N  
ATOM    385  H   SER A  25       9.307  18.165  13.719  1.00 73.94           H  
ATOM    386  CA  SER A  25      10.657  18.550  12.128  1.00 73.94           C  
ATOM    387  HA  SER A  25      10.457  19.423  11.507  1.00 73.94           H  
ATOM    388  C   SER A  25      11.254  17.471  11.220  1.00 73.94           C  
ATOM    389  CB  SER A  25      11.638  18.993  13.222  1.00 73.94           C  
ATOM    390  HB2 SER A  25      12.605  19.221  12.775  1.00 73.94           H  
ATOM    391  HB3 SER A  25      11.248  19.899  13.685  1.00 73.94           H  
ATOM    392  O   SER A  25      11.167  16.268  11.479  1.00 73.94           O  
ATOM    393  OG  SER A  25      11.800  18.007  14.225  1.00 73.94           O  
ATOM    394  HG  SER A  25      12.177  18.424  15.003  1.00 73.94           H  
ATOM    395  N   ILE A  26      11.884  17.913  10.128  1.00 80.24           N  
ATOM    396  H   ILE A  26      11.928  18.910   9.967  1.00 80.24           H  
ATOM    397  CA  ILE A  26      12.634  17.022   9.238  1.00 80.24           C  
ATOM    398  HA  ILE A  26      11.962  16.216   8.942  1.00 80.24           H  
ATOM    399  C   ILE A  26      13.811  16.447  10.048  1.00 80.24           C  
ATOM    400  CB  ILE A  26      13.095  17.762   7.960  1.00 80.24           C  
ATOM    401  HB  ILE A  26      13.715  18.607   8.256  1.00 80.24           H  
ATOM    402  O   ILE A  26      14.559  17.226  10.646  1.00 80.24           O  
ATOM    403  CG1 ILE A  26      11.869  18.296   7.177  1.00 80.24           C  
ATOM    404 HG12 ILE A  26      11.256  17.456   6.849  1.00 80.24           H  
ATOM    405 HG13 ILE A  26      11.259  18.914   7.836  1.00 80.24           H  
ATOM    406  CG2 ILE A  26      13.938  16.834   7.061  1.00 80.24           C  
ATOM    407 HG21 ILE A  26      14.801  16.454   7.607  1.00 80.24           H  
ATOM    408 HG22 ILE A  26      13.336  15.997   6.706  1.00 80.24           H  
ATOM    409 HG23 ILE A  26      14.328  17.387   6.207  1.00 80.24           H  
ATOM    410  CD1 ILE A  26      12.218  19.159   5.957  1.00 80.24           C  
ATOM    411 HD11 ILE A  26      12.693  18.557   5.182  1.00 80.24           H  
ATOM    412 HD12 ILE A  26      11.302  19.586   5.548  1.00 80.24           H  
ATOM    413 HD13 ILE A  26      12.884  19.968   6.254  1.00 80.24           H  
ATOM    414  N   PRO A  27      13.991  15.112  10.100  1.00 84.30           N  
ATOM    415  CA  PRO A  27      15.059  14.508  10.887  1.00 84.30           C  
ATOM    416  HA  PRO A  27      14.946  14.835  11.920  1.00 84.30           H  
ATOM    417  C   PRO A  27      16.448  14.912  10.355  1.00 84.30           C  
ATOM    418  CB  PRO A  27      14.826  12.995  10.810  1.00 84.30           C  
ATOM    419  HB2 PRO A  27      15.759  12.432  10.822  1.00 84.30           H  
ATOM    420  HB3 PRO A  27      14.185  12.686  11.636  1.00 84.30           H  
ATOM    421  O   PRO A  27      16.588  15.157   9.152  1.00 84.30           O  
ATOM    422  CG  PRO A  27      14.076  12.821   9.490  1.00 84.30           C  
ATOM    423  HG2 PRO A  27      14.785  12.814   8.663  1.00 84.30           H  
ATOM    424  HG3 PRO A  27      13.467  11.917   9.485  1.00 84.30           H  
ATOM    425  CD  PRO A  27      13.219  14.083   9.421  1.00 84.30           C  
ATOM    426  HD2 PRO A  27      12.281  13.928   9.954  1.00 84.30           H  
ATOM    427  HD3 PRO A  27      13.026  14.343   8.380  1.00 84.30           H  
ATOM    428  N   PRO A  28      17.487  14.950  11.215  1.00 87.47           N  
ATOM    429  CA  PRO A  28      18.860  15.226  10.794  1.00 87.47           C  
ATOM    430  HA  PRO A  28      18.912  16.259  10.451  1.00 87.47           H  
ATOM    431  C   PRO A  28      19.332  14.294   9.672  1.00 87.47           C  
ATOM    432  CB  PRO A  28      19.724  15.060  12.048  1.00 87.47           C  
ATOM    433  HB2 PRO A  28      20.078  14.032  12.127  1.00 87.47           H  
ATOM    434  HB3 PRO A  28      20.565  15.754  12.053  1.00 87.47           H  
ATOM    435  O   PRO A  28      18.959  13.120   9.632  1.00 87.47           O  
ATOM    436  CG  PRO A  28      18.748  15.344  13.187  1.00 87.47           C  
ATOM    437  HG2 PRO A  28      19.054  14.861  14.115  1.00 87.47           H  
ATOM    438  HG3 PRO A  28      18.650  16.420  13.326  1.00 87.47           H  
ATOM    439  CD  PRO A  28      17.434  14.774  12.659  1.00 87.47           C  
ATOM    440  HD2 PRO A  28      17.367  13.712  12.892  1.00 87.47           H  
ATOM    441  HD3 PRO A  28      16.600  15.317  13.104  1.00 87.47           H  
ATOM    442  N   GLU A  29      20.175  14.804   8.772  1.00 85.41           N  
ATOM    443  H   GLU A  29      20.464  15.768   8.848  1.00 85.41           H  
ATOM    444  CA  GLU A  29      20.602  14.036   7.602  1.00 85.41           C  
ATOM    445  HA  GLU A  29      19.698  13.678   7.109  1.00 85.41           H  
ATOM    446  C   GLU A  29      21.436  12.796   7.956  1.00 85.41           C  
ATOM    447  CB  GLU A  29      21.359  14.905   6.591  1.00 85.41           C  
ATOM    448  HB2 GLU A  29      22.218  15.376   7.069  1.00 85.41           H  
ATOM    449  HB3 GLU A  29      21.730  14.241   5.811  1.00 85.41           H  
ATOM    450  O   GLU A  29      22.422  12.853   8.693  1.00 85.41           O  
ATOM    451  CG  GLU A  29      20.474  15.979   5.943  1.00 85.41           C  
ATOM    452  HG2 GLU A  29      20.583  16.919   6.483  1.00 85.41           H  
ATOM    453  HG3 GLU A  29      19.429  15.676   6.001  1.00 85.41           H  
ATOM    454  CD  GLU A  29      20.862  16.142   4.471  1.00 85.41           C  
ATOM    455  OE1 GLU A  29      20.161  15.511   3.638  1.00 85.41           O  
ATOM    456  OE2 GLU A  29      21.887  16.802   4.198  1.00 85.41           O  
ATOM    457  N   THR A  30      21.045  11.671   7.362  1.00 90.92           N  
ATOM    458  H   THR A  30      20.190  11.684   6.824  1.00 90.92           H  
ATOM    459  CA  THR A  30      21.703  10.365   7.442  1.00 90.92           C  
ATOM    460  HA  THR A  30      22.328  10.336   8.335  1.00 90.92           H  
ATOM    461  C   THR A  30      22.604  10.108   6.230  1.00 90.92           C  
ATOM    462  CB  THR A  30      20.637   9.257   7.553  1.00 90.92           C  
ATOM    463  HB  THR A  30      21.111   8.282   7.436  1.00 90.92           H  
ATOM    464  O   THR A  30      22.499  10.762   5.190  1.00 90.92           O  
ATOM    465  CG2 THR A  30      19.939   9.303   8.914  1.00 90.92           C  
ATOM    466 HG21 THR A  30      19.217   8.490   8.977  1.00 90.92           H  
ATOM    467 HG22 THR A  30      20.673   9.193   9.712  1.00 90.92           H  
ATOM    468 HG23 THR A  30      19.416  10.251   9.037  1.00 90.92           H  
ATOM    469  OG1 THR A  30      19.663   9.430   6.541  1.00 90.92           O  
ATOM    470  HG1 THR A  30      19.147   8.628   6.429  1.00 90.92           H  
ATOM    471  N   LEU A  31      23.489   9.109   6.339  1.00 90.81           N  
ATOM    472  H   LEU A  31      23.513   8.586   7.203  1.00 90.81           H  
ATOM    473  CA  LEU A  31      24.194   8.550   5.183  1.00 90.81           C  
ATOM    474  HA  LEU A  31      24.579   9.364   4.568  1.00 90.81           H  
ATOM    475  C   LEU A  31      23.211   7.736   4.331  1.00 90.81           C  
ATOM    476  CB  LEU A  31      25.364   7.663   5.646  1.00 90.81           C  
ATOM    477  HB2 LEU A  31      25.732   7.100   4.788  1.00 90.81           H  
ATOM    478  HB3 LEU A  31      24.983   6.942   6.369  1.00 90.81           H  
ATOM    479  O   LEU A  31      22.705   6.712   4.783  1.00 90.81           O  
ATOM    480  CG  LEU A  31      26.548   8.420   6.270  1.00 90.81           C  
ATOM    481  HG  LEU A  31      26.195   9.039   7.095  1.00 90.81           H  
ATOM    482  CD1 LEU A  31      27.555   7.409   6.820  1.00 90.81           C  
ATOM    483 HD11 LEU A  31      27.938   6.783   6.015  1.00 90.81           H  
ATOM    484 HD12 LEU A  31      28.382   7.938   7.294  1.00 90.81           H  
ATOM    485 HD13 LEU A  31      27.071   6.782   7.569  1.00 90.81           H  
ATOM    486  CD2 LEU A  31      27.272   9.305   5.252  1.00 90.81           C  
ATOM    487 HD21 LEU A  31      27.563   8.718   4.381  1.00 90.81           H  
ATOM    488 HD22 LEU A  31      26.621  10.121   4.939  1.00 90.81           H  
ATOM    489 HD23 LEU A  31      28.161   9.740   5.708  1.00 90.81           H  
ATOM    490  N   LYS A  32      22.976   8.182   3.096  1.00 89.51           N  
ATOM    491  H   LYS A  32      23.441   9.033   2.813  1.00 89.51           H  
ATOM    492  CA  LYS A  32      22.012   7.593   2.153  1.00 89.51           C  
ATOM    493  HA  LYS A  32      21.360   6.908   2.695  1.00 89.51           H  
ATOM    494  C   LYS A  32      22.746   6.784   1.080  1.00 89.51           C  
ATOM    495  CB  LYS A  32      21.129   8.713   1.560  1.00 89.51           C  
ATOM    496  HB2 LYS A  32      21.777   9.418   1.040  1.00 89.51           H  
ATOM    497  HB3 LYS A  32      20.432   8.290   0.837  1.00 89.51           H  
ATOM    498  O   LYS A  32      23.911   7.045   0.779  1.00 89.51           O  
ATOM    499  CG  LYS A  32      20.324   9.453   2.652  1.00 89.51           C  
ATOM    500  HG2 LYS A  32      20.956   9.605   3.526  1.00 89.51           H  
ATOM    501  HG3 LYS A  32      19.485   8.833   2.969  1.00 89.51           H  
ATOM    502  CD  LYS A  32      19.805  10.831   2.210  1.00 89.51           C  
ATOM    503  HD2 LYS A  32      18.843  10.713   1.710  1.00 89.51           H  
ATOM    504  HD3 LYS A  32      20.513  11.290   1.519  1.00 89.51           H  
ATOM    505  CE  LYS A  32      19.669  11.742   3.441  1.00 89.51           C  
ATOM    506  HE2 LYS A  32      20.654  11.867   3.890  1.00 89.51           H  
ATOM    507  HE3 LYS A  32      19.030  11.247   4.173  1.00 89.51           H  
ATOM    508  NZ  LYS A  32      19.095  13.064   3.089  1.00 89.51           N  
ATOM    509  HZ1 LYS A  32      19.547  13.476   2.286  1.00 89.51           H  
ATOM    510  HZ2 LYS A  32      18.102  12.970   2.931  1.00 89.51           H  
ATOM    511  HZ3 LYS A  32      19.258  13.765   3.798  1.00 89.51           H  
ATOM    512  N   SER A  33      22.074   5.797   0.489  1.00 87.13           N  
ATOM    513  H   SER A  33      21.123   5.627   0.783  1.00 87.13           H  
ATOM    514  CA  SER A  33      22.601   5.073  -0.676  1.00 87.13           C  
ATOM    515  HA  SER A  33      23.687   5.161  -0.690  1.00 87.13           H  
ATOM    516  C   SER A  33      22.062   5.675  -1.970  1.00 87.13           C  
ATOM    517  CB  SER A  33      22.276   3.576  -0.602  1.00 87.13           C  
ATOM    518  HB2 SER A  33      22.620   3.175   0.352  1.00 87.13           H  
ATOM    519  HB3 SER A  33      22.806   3.064  -1.405  1.00 87.13           H  
ATOM    520  O   SER A  33      20.843   5.720  -2.147  1.00 87.13           O  
ATOM    521  OG  SER A  33      20.890   3.331  -0.746  1.00 87.13           O  
ATOM    522  HG  SER A  33      20.509   4.093  -1.189  1.00 87.13           H  
ATOM    523  N   ALA A  34      22.941   6.044  -2.903  1.00 91.52           N  
ATOM    524  H   ALA A  34      23.921   6.086  -2.665  1.00 91.52           H  
ATOM    525  CA  ALA A  34      22.532   6.492  -4.231  1.00 91.52           C  
ATOM    526  HA  ALA A  34      21.899   7.370  -4.104  1.00 91.52           H  
ATOM    527  C   ALA A  34      21.710   5.413  -4.968  1.00 91.52           C  
ATOM    528  CB  ALA A  34      23.770   6.925  -5.023  1.00 91.52           C  
ATOM    529  HB1 ALA A  34      24.442   6.078  -5.162  1.00 91.52           H  
ATOM    530  HB2 ALA A  34      23.468   7.301  -6.001  1.00 91.52           H  
ATOM    531  HB3 ALA A  34      24.291   7.719  -4.489  1.00 91.52           H  
ATOM    532  O   ALA A  34      22.104   4.245  -5.063  1.00 91.52           O  
ATOM    533  N   VAL A  35      20.560   5.822  -5.502  1.00 94.24           N  
ATOM    534  H   VAL A  35      20.297   6.785  -5.347  1.00 94.24           H  
ATOM    535  CA  VAL A  35      19.628   4.994  -6.274  1.00 94.24           C  
ATOM    536  HA  VAL A  35      19.978   3.962  -6.309  1.00 94.24           H  
ATOM    537  C   VAL A  35      19.563   5.544  -7.693  1.00 94.24           C  
ATOM    538  CB  VAL A  35      18.228   5.011  -5.627  1.00 94.24           C  
ATOM    539  HB  VAL A  35      17.903   6.046  -5.520  1.00 94.24           H  
ATOM    540  O   VAL A  35      19.066   6.650  -7.895  1.00 94.24           O  
ATOM    541  CG1 VAL A  35      17.186   4.269  -6.471  1.00 94.24           C  
ATOM    542 HG11 VAL A  35      16.197   4.462  -6.054  1.00 94.24           H  
ATOM    543 HG12 VAL A  35      17.395   3.200  -6.481  1.00 94.24           H  
ATOM    544 HG13 VAL A  35      17.171   4.640  -7.496  1.00 94.24           H  
ATOM    545  CG2 VAL A  35      18.231   4.363  -4.236  1.00 94.24           C  
ATOM    546 HG21 VAL A  35      18.590   3.336  -4.297  1.00 94.24           H  
ATOM    547 HG22 VAL A  35      18.878   4.932  -3.569  1.00 94.24           H  
ATOM    548 HG23 VAL A  35      17.224   4.377  -3.819  1.00 94.24           H  
ATOM    549  N   LYS A  36      20.007   4.758  -8.681  1.00 94.61           N  
ATOM    550  H   LYS A  36      20.395   3.856  -8.443  1.00 94.61           H  
ATOM    551  CA  LYS A  36      19.822   5.082 -10.102  1.00 94.61           C  
ATOM    552  HA  LYS A  36      19.934   6.159 -10.229  1.00 94.61           H  
ATOM    553  C   LYS A  36      18.391   4.736 -10.526  1.00 94.61           C  
ATOM    554  CB  LYS A  36      20.897   4.403 -10.980  1.00 94.61           C  
ATOM    555  HB2 LYS A  36      20.910   3.329 -10.794  1.00 94.61           H  
ATOM    556  HB3 LYS A  36      20.643   4.570 -12.026  1.00 94.61           H  
ATOM    557  O   LYS A  36      17.991   3.577 -10.452  1.00 94.61           O  
ATOM    558  CG  LYS A  36      22.291   5.002 -10.708  1.00 94.61           C  
ATOM    559  HG2 LYS A  36      22.609   4.727  -9.703  1.00 94.61           H  
ATOM    560  HG3 LYS A  36      22.202   6.088 -10.750  1.00 94.61           H  
ATOM    561  CD  LYS A  36      23.388   4.594 -11.711  1.00 94.61           C  
ATOM    562  HD2 LYS A  36      23.554   3.517 -11.687  1.00 94.61           H  
ATOM    563  HD3 LYS A  36      23.089   4.898 -12.714  1.00 94.61           H  
ATOM    564  CE  LYS A  36      24.670   5.340 -11.313  1.00 94.61           C  
ATOM    565  HE2 LYS A  36      24.390   6.364 -11.068  1.00 94.61           H  
ATOM    566  HE3 LYS A  36      25.086   4.894 -10.410  1.00 94.61           H  
ATOM    567  NZ  LYS A  36      25.700   5.412 -12.373  1.00 94.61           N  
ATOM    568  HZ1 LYS A  36      26.101   4.507 -12.574  1.00 94.61           H  
ATOM    569  HZ2 LYS A  36      26.455   6.008 -12.066  1.00 94.61           H  
ATOM    570  HZ3 LYS A  36      25.364   5.854 -13.217  1.00 94.61           H  
ATOM    571  N   VAL A  37      17.624   5.740 -10.947  1.00 96.08           N  
ATOM    572  H   VAL A  37      18.031   6.664 -10.931  1.00 96.08           H  
ATOM    573  CA  VAL A  37      16.273   5.608 -11.518  1.00 96.08           C  
ATOM    574  HA  VAL A  37      15.930   4.579 -11.414  1.00 96.08           H  
ATOM    575  C   VAL A  37      16.348   5.941 -13.006  1.00 96.08           C  
ATOM    576  CB  VAL A  37      15.257   6.524 -10.802  1.00 96.08           C  
ATOM    577  HB  VAL A  37      15.554   7.564 -10.938  1.00 96.08           H  
ATOM    578  O   VAL A  37      16.938   6.957 -13.384  1.00 96.08           O  
ATOM    579  CG1 VAL A  37      13.837   6.343 -11.350  1.00 96.08           C  
ATOM    580 HG11 VAL A  37      13.805   6.553 -12.419  1.00 96.08           H  
ATOM    581 HG12 VAL A  37      13.158   7.032 -10.847  1.00 96.08           H  
ATOM    582 HG13 VAL A  37      13.496   5.321 -11.181  1.00 96.08           H  
ATOM    583  CG2 VAL A  37      15.174   6.233  -9.298  1.00 96.08           C  
ATOM    584 HG21 VAL A  37      14.471   6.921  -8.827  1.00 96.08           H  
ATOM    585 HG22 VAL A  37      16.153   6.367  -8.836  1.00 96.08           H  
ATOM    586 HG23 VAL A  37      14.834   5.211  -9.134  1.00 96.08           H  
ATOM    587  N   PHE A  38      15.756   5.101 -13.853  1.00 95.76           N  
ATOM    588  H   PHE A  38      15.193   4.341 -13.498  1.00 95.76           H  
ATOM    589  CA  PHE A  38      15.774   5.308 -15.298  1.00 95.76           C  
ATOM    590  HA  PHE A  38      16.710   5.805 -15.554  1.00 95.76           H  
ATOM    591  C   PHE A  38      14.632   6.229 -15.734  1.00 95.76           C  
ATOM    592  CB  PHE A  38      15.775   3.967 -16.040  1.00 95.76           C  
ATOM    593  HB2 PHE A  38      14.815   3.475 -15.880  1.00 95.76           H  
ATOM    594  HB3 PHE A  38      15.866   4.158 -17.109  1.00 95.76           H  
ATOM    595  O   PHE A  38      13.522   6.182 -15.201  1.00 95.76           O  
ATOM    596  CG  PHE A  38      16.893   3.031 -15.619  1.00 95.76           C  
ATOM    597  CD1 PHE A  38      18.227   3.339 -15.946  1.00 95.76           C  
ATOM    598  HD1 PHE A  38      18.448   4.230 -16.516  1.00 95.76           H  
ATOM    599  CD2 PHE A  38      16.607   1.867 -14.878  1.00 95.76           C  
ATOM    600  HD2 PHE A  38      15.586   1.624 -14.627  1.00 95.76           H  
ATOM    601  CE1 PHE A  38      19.270   2.490 -15.535  1.00 95.76           C  
ATOM    602  HE1 PHE A  38      20.293   2.720 -15.795  1.00 95.76           H  
ATOM    603  CE2 PHE A  38      17.652   1.018 -14.468  1.00 95.76           C  
ATOM    604  HE2 PHE A  38      17.430   0.120 -13.910  1.00 95.76           H  
ATOM    605  CZ  PHE A  38      18.982   1.327 -14.801  1.00 95.76           C  
ATOM    606  HZ  PHE A  38      19.781   0.666 -14.500  1.00 95.76           H  
ATOM    607  N   VAL A  39      14.904   7.078 -16.720  1.00 94.89           N  
ATOM    608  H   VAL A  39      15.846   7.096 -17.085  1.00 94.89           H  
ATOM    609  CA  VAL A  39      13.945   8.042 -17.264  1.00 94.89           C  
ATOM    610  HA  VAL A  39      12.965   7.883 -16.814  1.00 94.89           H  
ATOM    611  C   VAL A  39      13.833   7.828 -18.765  1.00 94.89           C  
ATOM    612  CB  VAL A  39      14.376   9.490 -16.973  1.00 94.89           C  
ATOM    613  HB  VAL A  39      15.262   9.725 -17.563  1.00 94.89           H  
ATOM    614  O   VAL A  39      14.834   7.921 -19.470  1.00 94.89           O  
ATOM    615  CG1 VAL A  39      13.262  10.463 -17.369  1.00 94.89           C  
ATOM    616 HG11 VAL A  39      12.938  10.293 -18.396  1.00 94.89           H  
ATOM    617 HG12 VAL A  39      13.669  11.474 -17.334  1.00 94.89           H  
ATOM    618 HG13 VAL A  39      12.414  10.372 -16.691  1.00 94.89           H  
ATOM    619  CG2 VAL A  39      14.723   9.733 -15.497  1.00 94.89           C  
ATOM    620 HG21 VAL A  39      14.936  10.790 -15.333  1.00 94.89           H  
ATOM    621 HG22 VAL A  39      15.609   9.159 -15.224  1.00 94.89           H  
ATOM    622 HG23 VAL A  39      13.890   9.425 -14.866  1.00 94.89           H  
ATOM    623  N   ILE A  40      12.616   7.589 -19.257  1.00 92.81           N  
ATOM    624  H   ILE A  40      11.833   7.521 -18.622  1.00 92.81           H  
ATOM    625  CA  ILE A  40      12.323   7.546 -20.690  1.00 92.81           C  
ATOM    626  HA  ILE A  40      13.258   7.593 -21.248  1.00 92.81           H  
ATOM    627  C   ILE A  40      11.519   8.784 -21.078  1.00 92.81           C  
ATOM    628  CB  ILE A  40      11.646   6.216 -21.080  1.00 92.81           C  
ATOM    629  HB  ILE A  40      10.819   6.011 -20.400  1.00 92.81           H  
ATOM    630  O   ILE A  40      10.382   8.976 -20.645  1.00 92.81           O  
ATOM    631  CG1 ILE A  40      12.704   5.097 -20.955  1.00 92.81           C  
ATOM    632 HG12 ILE A  40      13.602   5.386 -21.500  1.00 92.81           H  
ATOM    633 HG13 ILE A  40      12.972   4.975 -19.906  1.00 92.81           H  
ATOM    634  CG2 ILE A  40      11.086   6.279 -22.510  1.00 92.81           C  
ATOM    635 HG21 ILE A  40      10.373   7.096 -22.618  1.00 92.81           H  
ATOM    636 HG22 ILE A  40      10.545   5.364 -22.755  1.00 92.81           H  
ATOM    637 HG23 ILE A  40      11.918   6.404 -23.203  1.00 92.81           H  
ATOM    638  CD1 ILE A  40      12.257   3.740 -21.493  1.00 92.81           C  
ATOM    639 HD11 ILE A  40      13.066   3.027 -21.331  1.00 92.81           H  
ATOM    640 HD12 ILE A  40      12.079   3.785 -22.567  1.00 92.81           H  
ATOM    641 HD13 ILE A  40      11.349   3.417 -20.983  1.00 92.81           H  
ATOM    642  N   ASN A  41      12.115   9.602 -21.943  1.00 87.55           N  
ATOM    643  H   ASN A  41      13.070   9.400 -22.203  1.00 87.55           H  
ATOM    644  CA  ASN A  41      11.482  10.801 -22.490  1.00 87.55           C  
ATOM    645  HA  ASN A  41      10.732  11.160 -21.786  1.00 87.55           H  
ATOM    646  C   ASN A  41      10.721  10.521 -23.806  1.00 87.55           C  
ATOM    647  CB  ASN A  41      12.560  11.897 -22.614  1.00 87.55           C  
ATOM    648  HB2 ASN A  41      12.128  12.765 -23.112  1.00 87.55           H  
ATOM    649  HB3 ASN A  41      13.383  11.531 -23.228  1.00 87.55           H  
ATOM    650  O   ASN A  41       9.874  11.319 -24.197  1.00 87.55           O  
ATOM    651  CG  ASN A  41      13.097  12.369 -21.263  1.00 87.55           C  
ATOM    652  ND2 ASN A  41      14.369  12.693 -21.189  1.00 87.55           N  
ATOM    653 HD21 ASN A  41      14.983  12.601 -21.985  1.00 87.55           H  
ATOM    654 HD22 ASN A  41      14.747  13.022 -20.312  1.00 87.55           H  
ATOM    655  OD1 ASN A  41      12.377  12.461 -20.278  1.00 87.55           O  
ATOM    656  N   THR A  42      10.963   9.385 -24.479  1.00 89.51           N  
ATOM    657  H   THR A  42      11.644   8.737 -24.109  1.00 89.51           H  
ATOM    658  CA  THR A  42      10.215   9.006 -25.694  1.00 89.51           C  
ATOM    659  HA  THR A  42      10.112   9.918 -26.282  1.00 89.51           H  
ATOM    660  C   THR A  42       8.794   8.498 -25.370  1.00 89.51           C  
ATOM    661  CB  THR A  42      10.998   8.030 -26.597  1.00 89.51           C  
ATOM    662  HB  THR A  42      11.896   8.539 -26.948  1.00 89.51           H  
ATOM    663  O   THR A  42       8.597   7.812 -24.359  1.00 89.51           O  
ATOM    664  CG2 THR A  42      11.426   6.712 -25.960  1.00 89.51           C  
ATOM    665 HG21 THR A  42      10.593   6.247 -25.433  1.00 89.51           H  
ATOM    666 HG22 THR A  42      12.255   6.902 -25.278  1.00 89.51           H  
ATOM    667 HG23 THR A  42      11.791   6.026 -26.725  1.00 89.51           H  
ATOM    668  OG1 THR A  42      10.234   7.682 -27.725  1.00 89.51           O  
ATOM    669  HG1 THR A  42      10.824   7.196 -28.307  1.00 89.51           H  
ATOM    670  N   PRO A  43       7.778   8.806 -26.200  1.00 89.89           N  
ATOM    671  CA  PRO A  43       6.451   8.195 -26.120  1.00 89.89           C  
ATOM    672  HA  PRO A  43       6.151   8.067 -25.080  1.00 89.89           H  
ATOM    673  C   PRO A  43       6.373   6.819 -26.808  1.00 89.89           C  
ATOM    674  CB  PRO A  43       5.520   9.213 -26.785  1.00 89.89           C  
ATOM    675  HB2 PRO A  43       5.263   9.994 -26.069  1.00 89.89           H  
ATOM    676  HB3 PRO A  43       4.616   8.757 -27.187  1.00 89.89           H  
ATOM    677  O   PRO A  43       5.311   6.209 -26.787  1.00 89.89           O  
ATOM    678  CG  PRO A  43       6.401   9.798 -27.887  1.00 89.89           C  
ATOM    679  HG2 PRO A  43       6.414   9.125 -28.744  1.00 89.89           H  
ATOM    680  HG3 PRO A  43       6.070  10.793 -28.185  1.00 89.89           H  
ATOM    681  CD  PRO A  43       7.785   9.833 -27.238  1.00 89.89           C  
ATOM    682  HD2 PRO A  43       7.947  10.808 -26.777  1.00 89.89           H  
ATOM    683  HD3 PRO A  43       8.552   9.644 -27.989  1.00 89.89           H  
ATOM    684  N   ASN A  44       7.457   6.329 -27.430  1.00 93.47           N  
ATOM    685  H   ASN A  44       8.311   6.868 -27.416  1.00 93.47           H  
ATOM    686  CA  ASN A  44       7.458   5.069 -28.181  1.00 93.47           C  
ATOM    687  HA  ASN A  44       6.757   5.191 -29.006  1.00 93.47           H  
ATOM    688  C   ASN A  44       7.004   3.876 -27.295  1.00 93.47           C  
ATOM    689  CB  ASN A  44       8.858   4.862 -28.793  1.00 93.47           C  
ATOM    690  HB2 ASN A  44       9.599   4.805 -27.995  1.00 93.47           H  
ATOM    691  HB3 ASN A  44       9.100   5.710 -29.434  1.00 93.47           H  
ATOM    692  O   ASN A  44       7.648   3.604 -26.271  1.00 93.47           O  
ATOM    693  CG  ASN A  44       8.961   3.580 -29.605  1.00 93.47           C  
ATOM    694  ND2 ASN A  44       9.249   3.644 -30.882  1.00 93.47           N  
ATOM    695 HD21 ASN A  44       9.238   2.760 -31.370  1.00 93.47           H  
ATOM    696 HD22 ASN A  44       9.400   4.525 -31.353  1.00 93.47           H  
ATOM    697  OD1 ASN A  44       8.760   2.493 -29.101  1.00 93.47           O  
ATOM    698  N   PRO A  45       5.925   3.156 -27.670  1.00 94.62           N  
ATOM    699  CA  PRO A  45       5.359   2.080 -26.855  1.00 94.62           C  
ATOM    700  HA  PRO A  45       5.152   2.447 -25.850  1.00 94.62           H  
ATOM    701  C   PRO A  45       6.291   0.876 -26.740  1.00 94.62           C  
ATOM    702  CB  PRO A  45       4.039   1.705 -27.529  1.00 94.62           C  
ATOM    703  HB2 PRO A  45       3.809   0.642 -27.444  1.00 94.62           H  
ATOM    704  HB3 PRO A  45       3.244   2.300 -27.077  1.00 94.62           H  
ATOM    705  O   PRO A  45       6.418   0.307 -25.658  1.00 94.62           O  
ATOM    706  CG  PRO A  45       4.216   2.131 -28.982  1.00 94.62           C  
ATOM    707  HG2 PRO A  45       3.263   2.389 -29.444  1.00 94.62           H  
ATOM    708  HG3 PRO A  45       4.720   1.346 -29.546  1.00 94.62           H  
ATOM    709  CD  PRO A  45       5.127   3.346 -28.876  1.00 94.62           C  
ATOM    710  HD2 PRO A  45       5.754   3.407 -29.766  1.00 94.62           H  
ATOM    711  HD3 PRO A  45       4.523   4.248 -28.773  1.00 94.62           H  
ATOM    712  N   THR A  46       7.017   0.539 -27.805  1.00 93.91           N  
ATOM    713  H   THR A  46       6.874   1.036 -28.672  1.00 93.91           H  
ATOM    714  CA  THR A  46       7.980  -0.565 -27.840  1.00 93.91           C  
ATOM    715  HA  THR A  46       7.469  -1.478 -27.532  1.00 93.91           H  
ATOM    716  C   THR A  46       9.128  -0.307 -26.864  1.00 93.91           C  
ATOM    717  CB  THR A  46       8.528  -0.764 -29.266  1.00 93.91           C  
ATOM    718  HB  THR A  46       9.387  -0.110 -29.413  1.00 93.91           H  
ATOM    719  O   THR A  46       9.443  -1.157 -26.033  1.00 93.91           O  
ATOM    720  CG2 THR A  46       8.972  -2.203 -29.509  1.00 93.91           C  
ATOM    721 HG21 THR A  46       9.351  -2.296 -30.527  1.00 93.91           H  
ATOM    722 HG22 THR A  46       9.763  -2.477 -28.811  1.00 93.91           H  
ATOM    723 HG23 THR A  46       8.128  -2.880 -29.384  1.00 93.91           H  
ATOM    724  OG1 THR A  46       7.572  -0.431 -30.248  1.00 93.91           O  
ATOM    725  HG1 THR A  46       6.755  -0.904 -30.074  1.00 93.91           H  
ATOM    726  N   THR A  47       9.708   0.900 -26.873  1.00 94.25           N  
ATOM    727  H   THR A  47       9.407   1.564 -27.572  1.00 94.25           H  
ATOM    728  CA  THR A  47      10.781   1.290 -25.940  1.00 94.25           C  
ATOM    729  HA  THR A  47      11.583   0.556 -26.016  1.00 94.25           H  
ATOM    730  C   THR A  47      10.300   1.289 -24.486  1.00 94.25           C  
ATOM    731  CB  THR A  47      11.352   2.680 -26.275  1.00 94.25           C  
ATOM    732  HB  THR A  47      10.668   3.450 -25.917  1.00 94.25           H  
ATOM    733  O   THR A  47      11.016   0.821 -23.597  1.00 94.25           O  
ATOM    734  CG2 THR A  47      12.726   2.891 -25.646  1.00 94.25           C  
ATOM    735 HG21 THR A  47      13.106   3.876 -25.919  1.00 94.25           H  
ATOM    736 HG22 THR A  47      13.417   2.127 -26.004  1.00 94.25           H  
ATOM    737 HG23 THR A  47      12.661   2.831 -24.560  1.00 94.25           H  
ATOM    738  OG1 THR A  47      11.526   2.854 -27.661  1.00 94.25           O  
ATOM    739  HG1 THR A  47      12.065   2.133 -27.995  1.00 94.25           H  
ATOM    740  N   ARG A  48       9.072   1.762 -24.224  1.00 95.03           N  
ATOM    741  H   ARG A  48       8.523   2.127 -24.990  1.00 95.03           H  
ATOM    742  CA  ARG A  48       8.478   1.715 -22.878  1.00 95.03           C  
ATOM    743  HA  ARG A  48       9.220   2.061 -22.159  1.00 95.03           H  
ATOM    744  C   ARG A  48       8.131   0.292 -22.436  1.00 95.03           C  
ATOM    745  CB  ARG A  48       7.256   2.639 -22.788  1.00 95.03           C  
ATOM    746  HB2 ARG A  48       6.779   2.461 -21.824  1.00 95.03           H  
ATOM    747  HB3 ARG A  48       6.547   2.411 -23.584  1.00 95.03           H  
ATOM    748  O   ARG A  48       8.292  -0.013 -21.257  1.00 95.03           O  
ATOM    749  CG  ARG A  48       7.648   4.119 -22.831  1.00 95.03           C  
ATOM    750  HG2 ARG A  48       8.403   4.304 -22.066  1.00 95.03           H  
ATOM    751  HG3 ARG A  48       8.070   4.366 -23.805  1.00 95.03           H  
ATOM    752  CD  ARG A  48       6.441   5.020 -22.553  1.00 95.03           C  
ATOM    753  HD2 ARG A  48       5.705   4.883 -23.345  1.00 95.03           H  
ATOM    754  HD3 ARG A  48       5.989   4.729 -21.605  1.00 95.03           H  
ATOM    755  NE  ARG A  48       6.873   6.426 -22.518  1.00 95.03           N  
ATOM    756  HE  ARG A  48       7.432   6.736 -23.300  1.00 95.03           H  
ATOM    757  NH1 ARG A  48       6.033   7.117 -20.466  1.00 95.03           N  
ATOM    758 HH11 ARG A  48       5.901   7.861 -19.796  1.00 95.03           H  
ATOM    759 HH12 ARG A  48       5.633   6.214 -20.252  1.00 95.03           H  
ATOM    760  NH2 ARG A  48       7.243   8.496 -21.727  1.00 95.03           N  
ATOM    761 HH21 ARG A  48       7.840   8.641 -22.528  1.00 95.03           H  
ATOM    762 HH22 ARG A  48       7.205   9.179 -20.984  1.00 95.03           H  
ATOM    763  CZ  ARG A  48       6.702   7.325 -21.566  1.00 95.03           C  
ATOM    764  N   TYR A  49       7.731  -0.592 -23.350  1.00 95.61           N  
ATOM    765  H   TYR A  49       7.553  -0.265 -24.289  1.00 95.61           H  
ATOM    766  CA  TYR A  49       7.476  -2.002 -23.053  1.00 95.61           C  
ATOM    767  HA  TYR A  49       6.871  -2.041 -22.147  1.00 95.61           H  
ATOM    768  C   TYR A  49       8.768  -2.779 -22.748  1.00 95.61           C  
ATOM    769  CB  TYR A  49       6.663  -2.645 -24.189  1.00 95.61           C  
ATOM    770  HB2 TYR A  49       7.258  -2.644 -25.102  1.00 95.61           H  
ATOM    771  HB3 TYR A  49       5.771  -2.046 -24.371  1.00 95.61           H  
ATOM    772  O   TYR A  49       8.822  -3.502 -21.755  1.00 95.61           O  
ATOM    773  CG  TYR A  49       6.228  -4.062 -23.864  1.00 95.61           C  
ATOM    774  CD1 TYR A  49       6.655  -5.144 -24.660  1.00 95.61           C  
ATOM    775  HD1 TYR A  49       7.239  -4.975 -25.553  1.00 95.61           H  
ATOM    776  CD2 TYR A  49       5.468  -4.301 -22.700  1.00 95.61           C  
ATOM    777  HD2 TYR A  49       5.133  -3.477 -22.088  1.00 95.61           H  
ATOM    778  CE1 TYR A  49       6.373  -6.465 -24.261  1.00 95.61           C  
ATOM    779  HE1 TYR A  49       6.728  -7.301 -24.845  1.00 95.61           H  
ATOM    780  CE2 TYR A  49       5.212  -5.619 -22.284  1.00 95.61           C  
ATOM    781  HE2 TYR A  49       4.691  -5.810 -21.358  1.00 95.61           H  
ATOM    782  OH  TYR A  49       5.519  -7.963 -22.600  1.00 95.61           O  
ATOM    783  HH  TYR A  49       5.058  -8.004 -21.759  1.00 95.61           H  
ATOM    784  CZ  TYR A  49       5.684  -6.700 -23.054  1.00 95.61           C  
ATOM    785  N   HIS A  50       9.855  -2.543 -23.493  1.00 95.30           N  
ATOM    786  H   HIS A  50       9.765  -1.994 -24.336  1.00 95.30           H  
ATOM    787  CA  HIS A  50      11.171  -3.078 -23.124  1.00 95.30           C  
ATOM    788  HA  HIS A  50      11.091  -4.163 -23.049  1.00 95.30           H  
ATOM    789  C   HIS A  50      11.626  -2.584 -21.743  1.00 95.30           C  
ATOM    790  CB  HIS A  50      12.217  -2.756 -24.200  1.00 95.30           C  
ATOM    791  HB2 HIS A  50      13.211  -2.871 -23.768  1.00 95.30           H  
ATOM    792  HB3 HIS A  50      12.111  -1.721 -24.525  1.00 95.30           H  
ATOM    793  O   HIS A  50      12.128  -3.381 -20.955  1.00 95.30           O  
ATOM    794  CG  HIS A  50      12.135  -3.682 -25.385  1.00 95.30           C  
ATOM    795  CD2 HIS A  50      11.707  -3.368 -26.646  1.00 95.30           C  
ATOM    796  HD2 HIS A  50      11.371  -2.398 -26.981  1.00 95.30           H  
ATOM    797  ND1 HIS A  50      12.491  -5.014 -25.401  1.00 95.30           N  
ATOM    798  HD1 HIS A  50      12.862  -5.549 -24.629  1.00 95.30           H  
ATOM    799  CE1 HIS A  50      12.265  -5.490 -26.637  1.00 95.30           C  
ATOM    800  HE1 HIS A  50      12.435  -6.509 -26.950  1.00 95.30           H  
ATOM    801  NE2 HIS A  50      11.795  -4.519 -27.434  1.00 95.30           N  
ATOM    802  N   MET A  51      11.386  -1.314 -21.392  1.00 96.62           N  
ATOM    803  H   MET A  51      11.009  -0.686 -22.087  1.00 96.62           H  
ATOM    804  CA  MET A  51      11.698  -0.794 -20.051  1.00 96.62           C  
ATOM    805  HA  MET A  51      12.725  -1.075 -19.818  1.00 96.62           H  
ATOM    806  C   MET A  51      10.811  -1.391 -18.947  1.00 96.62           C  
ATOM    807  CB  MET A  51      11.632   0.734 -20.070  1.00 96.62           C  
ATOM    808  HB2 MET A  51      10.611   1.046 -20.290  1.00 96.62           H  
ATOM    809  HB3 MET A  51      12.276   1.074 -20.881  1.00 96.62           H  
ATOM    810  O   MET A  51      11.302  -1.618 -17.841  1.00 96.62           O  
ATOM    811  CG  MET A  51      12.080   1.406 -18.761  1.00 96.62           C  
ATOM    812  HG2 MET A  51      11.398   1.097 -17.969  1.00 96.62           H  
ATOM    813  HG3 MET A  51      11.974   2.485 -18.871  1.00 96.62           H  
ATOM    814  SD  MET A  51      13.768   1.074 -18.184  1.00 96.62           S  
ATOM    815  CE  MET A  51      14.778   2.028 -19.346  1.00 96.62           C  
ATOM    816  HE1 MET A  51      15.829   1.913 -19.081  1.00 96.62           H  
ATOM    817  HE2 MET A  51      14.629   1.659 -20.361  1.00 96.62           H  
ATOM    818  HE3 MET A  51      14.509   3.083 -19.292  1.00 96.62           H  
ATOM    819  N   LEU A  52       9.540  -1.694 -19.236  1.00 97.07           N  
ATOM    820  H   LEU A  52       9.186  -1.440 -20.147  1.00 97.07           H  
ATOM    821  CA  LEU A  52       8.642  -2.420 -18.329  1.00 97.07           C  
ATOM    822  HA  LEU A  52       8.546  -1.850 -17.404  1.00 97.07           H  
ATOM    823  C   LEU A  52       9.238  -3.789 -17.971  1.00 97.07           C  
ATOM    824  CB  LEU A  52       7.254  -2.558 -18.996  1.00 97.07           C  
ATOM    825  HB2 LEU A  52       7.344  -3.235 -19.846  1.00 97.07           H  
ATOM    826  HB3 LEU A  52       6.939  -1.589 -19.383  1.00 97.07           H  
ATOM    827  O   LEU A  52       9.435  -4.089 -16.792  1.00 97.07           O  
ATOM    828  CG  LEU A  52       6.145  -3.113 -18.083  1.00 97.07           C  
ATOM    829  HG  LEU A  52       6.528  -3.943 -17.490  1.00 97.07           H  
ATOM    830  CD1 LEU A  52       5.621  -2.024 -17.152  1.00 97.07           C  
ATOM    831 HD11 LEU A  52       6.451  -1.607 -16.583  1.00 97.07           H  
ATOM    832 HD12 LEU A  52       5.157  -1.226 -17.732  1.00 97.07           H  
ATOM    833 HD13 LEU A  52       4.888  -2.445 -16.464  1.00 97.07           H  
ATOM    834  CD2 LEU A  52       4.966  -3.612 -18.918  1.00 97.07           C  
ATOM    835 HD21 LEU A  52       4.176  -3.980 -18.263  1.00 97.07           H  
ATOM    836 HD22 LEU A  52       5.302  -4.440 -19.543  1.00 97.07           H  
ATOM    837 HD23 LEU A  52       4.576  -2.812 -19.546  1.00 97.07           H  
ATOM    838  N   ASN A  53       9.591  -4.578 -18.990  1.00 96.58           N  
ATOM    839  H   ASN A  53       9.397  -4.256 -19.927  1.00 96.58           H  
ATOM    840  CA  ASN A  53      10.145  -5.922 -18.824  1.00 96.58           C  
ATOM    841  HA  ASN A  53       9.505  -6.484 -18.145  1.00 96.58           H  
ATOM    842  C   ASN A  53      11.552  -5.898 -18.196  1.00 96.58           C  
ATOM    843  CB  ASN A  53      10.134  -6.632 -20.187  1.00 96.58           C  
ATOM    844  HB2 ASN A  53      10.703  -6.050 -20.912  1.00 96.58           H  
ATOM    845  HB3 ASN A  53      10.619  -7.600 -20.066  1.00 96.58           H  
ATOM    846  O   ASN A  53      11.832  -6.674 -17.285  1.00 96.58           O  
ATOM    847  CG  ASN A  53       8.748  -6.907 -20.747  1.00 96.58           C  
ATOM    848  ND2 ASN A  53       8.658  -7.242 -22.011  1.00 96.58           N  
ATOM    849 HD21 ASN A  53       7.744  -7.432 -22.395  1.00 96.58           H  
ATOM    850 HD22 ASN A  53       9.487  -7.385 -22.569  1.00 96.58           H  
ATOM    851  OD1 ASN A  53       7.738  -6.860 -20.057  1.00 96.58           O  
ATOM    852  N   PHE A  54      12.409  -4.953 -18.593  1.00 97.42           N  
ATOM    853  H   PHE A  54      12.143  -4.378 -19.380  1.00 97.42           H  
ATOM    854  CA  PHE A  54      13.734  -4.721 -18.007  1.00 97.42           C  
ATOM    855  HA  PHE A  54      14.348  -5.613 -18.135  1.00 97.42           H  
ATOM    856  C   PHE A  54      13.671  -4.396 -16.507  1.00 97.42           C  
ATOM    857  CB  PHE A  54      14.381  -3.560 -18.766  1.00 97.42           C  
ATOM    858  HB2 PHE A  54      14.502  -3.841 -19.812  1.00 97.42           H  
ATOM    859  HB3 PHE A  54      13.699  -2.710 -18.740  1.00 97.42           H  
ATOM    860  O   PHE A  54      14.367  -5.016 -15.701  1.00 97.42           O  
ATOM    861  CG  PHE A  54      15.723  -3.106 -18.238  1.00 97.42           C  
ATOM    862  CD1 PHE A  54      15.837  -1.866 -17.586  1.00 97.42           C  
ATOM    863  HD1 PHE A  54      14.956  -1.268 -17.400  1.00 97.42           H  
ATOM    864  CD2 PHE A  54      16.865  -3.898 -18.441  1.00 97.42           C  
ATOM    865  HD2 PHE A  54      16.771  -4.863 -18.915  1.00 97.42           H  
ATOM    866  CE1 PHE A  54      17.097  -1.391 -17.192  1.00 97.42           C  
ATOM    867  HE1 PHE A  54      17.186  -0.424 -16.720  1.00 97.42           H  
ATOM    868  CE2 PHE A  54      18.129  -3.426 -18.047  1.00 97.42           C  
ATOM    869  HE2 PHE A  54      19.007  -4.029 -18.226  1.00 97.42           H  
ATOM    870  CZ  PHE A  54      18.242  -2.163 -17.441  1.00 97.42           C  
ATOM    871  HZ  PHE A  54      19.212  -1.785 -17.151  1.00 97.42           H  
ATOM    872  N   CYS A  55      12.798  -3.466 -16.103  1.00 97.89           N  
ATOM    873  H   CYS A  55      12.244  -2.982 -16.796  1.00 97.89           H  
ATOM    874  CA  CYS A  55      12.612  -3.132 -14.690  1.00 97.89           C  
ATOM    875  HA  CYS A  55      13.581  -2.875 -14.261  1.00 97.89           H  
ATOM    876  C   CYS A  55      12.071  -4.332 -13.906  1.00 97.89           C  
ATOM    877  CB  CYS A  55      11.671  -1.928 -14.552  1.00 97.89           C  
ATOM    878  HB2 CYS A  55      11.430  -1.775 -13.500  1.00 97.89           H  
ATOM    879  HB3 CYS A  55      10.751  -2.102 -15.109  1.00 97.89           H  
ATOM    880  O   CYS A  55      12.570  -4.643 -12.825  1.00 97.89           O  
ATOM    881  SG  CYS A  55      12.488  -0.442 -15.176  1.00 97.89           S  
ATOM    882  HG  CYS A  55      12.298  -0.718 -16.469  1.00 97.89           H  
ATOM    883  N   LEU A  56      11.087  -5.038 -14.467  1.00 97.09           N  
ATOM    884  H   LEU A  56      10.725  -4.733 -15.359  1.00 97.09           H  
ATOM    885  CA  LEU A  56      10.506  -6.243 -13.880  1.00 97.09           C  
ATOM    886  HA  LEU A  56      10.108  -5.989 -12.897  1.00 97.09           H  
ATOM    887  C   LEU A  56      11.563  -7.348 -13.683  1.00 97.09           C  
ATOM    888  CB  LEU A  56       9.345  -6.659 -14.796  1.00 97.09           C  
ATOM    889  HB2 LEU A  56       9.753  -6.896 -15.778  1.00 97.09           H  
ATOM    890  HB3 LEU A  56       8.676  -5.806 -14.913  1.00 97.09           H  
ATOM    891  O   LEU A  56      11.626  -7.941 -12.605  1.00 97.09           O  
ATOM    892  CG  LEU A  56       8.508  -7.853 -14.328  1.00 97.09           C  
ATOM    893  HG  LEU A  56       9.154  -8.721 -14.195  1.00 97.09           H  
ATOM    894  CD1 LEU A  56       7.777  -7.587 -13.013  1.00 97.09           C  
ATOM    895 HD11 LEU A  56       7.146  -8.444 -12.776  1.00 97.09           H  
ATOM    896 HD12 LEU A  56       8.499  -7.456 -12.206  1.00 97.09           H  
ATOM    897 HD13 LEU A  56       7.155  -6.697 -13.103  1.00 97.09           H  
ATOM    898  CD2 LEU A  56       7.484  -8.149 -15.423  1.00 97.09           C  
ATOM    899 HD21 LEU A  56       6.895  -9.028 -15.161  1.00 97.09           H  
ATOM    900 HD22 LEU A  56       7.992  -8.356 -16.365  1.00 97.09           H  
ATOM    901 HD23 LEU A  56       6.814  -7.301 -15.562  1.00 97.09           H  
ATOM    902  N   ARG A  57      12.451  -7.555 -14.664  1.00 97.16           N  
ATOM    903  H   ARG A  57      12.314  -7.056 -15.531  1.00 97.16           H  
ATOM    904  CA  ARG A  57      13.608  -8.460 -14.573  1.00 97.16           C  
ATOM    905  HA  ARG A  57      13.260  -9.453 -14.288  1.00 97.16           H  
ATOM    906  C   ARG A  57      14.593  -8.049 -13.483  1.00 97.16           C  
ATOM    907  CB  ARG A  57      14.307  -8.564 -15.937  1.00 97.16           C  
ATOM    908  HB2 ARG A  57      14.365  -7.585 -16.412  1.00 97.16           H  
ATOM    909  HB3 ARG A  57      15.319  -8.936 -15.779  1.00 97.16           H  
ATOM    910  O   ARG A  57      14.906  -8.878 -12.638  1.00 97.16           O  
ATOM    911  CG  ARG A  57      13.587  -9.557 -16.851  1.00 97.16           C  
ATOM    912  HG2 ARG A  57      13.684 -10.554 -16.420  1.00 97.16           H  
ATOM    913  HG3 ARG A  57      12.528  -9.308 -16.920  1.00 97.16           H  
ATOM    914  CD  ARG A  57      14.181  -9.565 -18.259  1.00 97.16           C  
ATOM    915  HD2 ARG A  57      15.271  -9.577 -18.232  1.00 97.16           H  
ATOM    916  HD3 ARG A  57      13.876  -8.649 -18.766  1.00 97.16           H  
ATOM    917  NE  ARG A  57      13.671 -10.719 -19.003  1.00 97.16           N  
ATOM    918  HE  ARG A  57      12.769 -10.586 -19.436  1.00 97.16           H  
ATOM    919  NH1 ARG A  57      15.369 -12.247 -18.718  1.00 97.16           N  
ATOM    920 HH11 ARG A  57      15.934 -11.560 -18.239  1.00 97.16           H  
ATOM    921 HH12 ARG A  57      15.776 -13.137 -18.969  1.00 97.16           H  
ATOM    922  NH2 ARG A  57      13.467 -12.823 -19.746  1.00 97.16           N  
ATOM    923 HH21 ARG A  57      12.528 -12.577 -20.024  1.00 97.16           H  
ATOM    924 HH22 ARG A  57      13.676 -13.805 -19.632  1.00 97.16           H  
ATOM    925  CZ  ARG A  57      14.188 -11.918 -19.158  1.00 97.16           C  
ATOM    926  N   ILE A  58      14.997  -6.778 -13.402  1.00 97.74           N  
ATOM    927  H   ILE A  58      14.719  -6.146 -14.140  1.00 97.74           H  
ATOM    928  CA  ILE A  58      15.886  -6.289 -12.326  1.00 97.74           C  
ATOM    929  HA  ILE A  58      16.793  -6.892 -12.338  1.00 97.74           H  
ATOM    930  C   ILE A  58      15.260  -6.478 -10.934  1.00 97.74           C  
ATOM    931  CB  ILE A  58      16.287  -4.816 -12.583  1.00 97.74           C  
ATOM    932  HB  ILE A  58      15.390  -4.248 -12.830  1.00 97.74           H  
ATOM    933  O   ILE A  58      15.966  -6.801  -9.977  1.00 97.74           O  
ATOM    934  CG1 ILE A  58      17.261  -4.764 -13.781  1.00 97.74           C  
ATOM    935 HG12 ILE A  58      18.205  -5.231 -13.502  1.00 97.74           H  
ATOM    936 HG13 ILE A  58      16.849  -5.332 -14.615  1.00 97.74           H  
ATOM    937  CG2 ILE A  58      16.943  -4.166 -11.342  1.00 97.74           C  
ATOM    938 HG21 ILE A  58      17.239  -3.139 -11.554  1.00 97.74           H  
ATOM    939 HG22 ILE A  58      17.818  -4.742 -11.042  1.00 97.74           H  
ATOM    940 HG23 ILE A  58      16.235  -4.121 -10.515  1.00 97.74           H  
ATOM    941  CD1 ILE A  58      17.542  -3.348 -14.295  1.00 97.74           C  
ATOM    942 HD11 ILE A  58      16.612  -2.879 -14.618  1.00 97.74           H  
ATOM    943 HD12 ILE A  58      18.223  -3.426 -15.143  1.00 97.74           H  
ATOM    944 HD13 ILE A  58      18.022  -2.734 -13.534  1.00 97.74           H  
ATOM    945  N   ILE A  59      13.940  -6.310 -10.792  1.00 97.27           N  
ATOM    946  H   ILE A  59      13.409  -6.004 -11.594  1.00 97.27           H  
ATOM    947  CA  ILE A  59      13.239  -6.555  -9.520  1.00 97.27           C  
ATOM    948  HA  ILE A  59      13.777  -6.038  -8.726  1.00 97.27           H  
ATOM    949  C   ILE A  59      13.249  -8.049  -9.164  1.00 97.27           C  
ATOM    950  CB  ILE A  59      11.804  -5.983  -9.564  1.00 97.27           C  
ATOM    951  HB  ILE A  59      11.288  -6.402 -10.428  1.00 97.27           H  
ATOM    952  O   ILE A  59      13.448  -8.391  -7.994  1.00 97.27           O  
ATOM    953  CG1 ILE A  59      11.844  -4.446  -9.697  1.00 97.27           C  
ATOM    954 HG12 ILE A  59      12.092  -4.002  -8.733  1.00 97.27           H  
ATOM    955 HG13 ILE A  59      12.633  -4.152 -10.390  1.00 97.27           H  
ATOM    956  CG2 ILE A  59      11.020  -6.361  -8.291  1.00 97.27           C  
ATOM    957 HG21 ILE A  59      11.597  -6.109  -7.402  1.00 97.27           H  
ATOM    958 HG22 ILE A  59      10.802  -7.429  -8.288  1.00 97.27           H  
ATOM    959 HG23 ILE A  59      10.070  -5.827  -8.257  1.00 97.27           H  
ATOM    960  CD1 ILE A  59      10.532  -3.857 -10.230  1.00 97.27           C  
ATOM    961 HD11 ILE A  59      10.269  -4.333 -11.175  1.00 97.27           H  
ATOM    962 HD12 ILE A  59      10.655  -2.788 -10.401  1.00 97.27           H  
ATOM    963 HD13 ILE A  59       9.721  -4.013  -9.517  1.00 97.27           H  
ATOM    964  N   CYS A  60      13.073  -8.922 -10.159  1.00 96.35           N  
ATOM    965  H   CYS A  60      12.910  -8.559 -11.087  1.00 96.35           H  
ATOM    966  CA  CYS A  60      13.042 -10.377  -9.997  1.00 96.35           C  
ATOM    967  HA  CYS A  60      12.528 -10.615  -9.066  1.00 96.35           H  
ATOM    968  C   CYS A  60      14.430 -11.036  -9.910  1.00 96.35           C  
ATOM    969  CB  CYS A  60      12.233 -10.988 -11.147  1.00 96.35           C  
ATOM    970  HB2 CYS A  60      12.267 -12.074 -11.057  1.00 96.35           H  
ATOM    971  HB3 CYS A  60      12.671 -10.705 -12.104  1.00 96.35           H  
ATOM    972  O   CYS A  60      14.520 -12.142  -9.391  1.00 96.35           O  
ATOM    973  SG  CYS A  60      10.505 -10.439 -11.063  1.00 96.35           S  
ATOM    974  HG  CYS A  60      10.725  -9.227 -11.581  1.00 96.35           H  
ATOM    975  N   SER A  61      15.492 -10.378 -10.382  1.00 96.31           N  
ATOM    976  H   SER A  61      15.308  -9.525 -10.891  1.00 96.31           H  
ATOM    977  CA  SER A  61      16.849 -10.930 -10.505  1.00 96.31           C  
ATOM    978  HA  SER A  61      16.806 -11.698 -11.278  1.00 96.31           H  
ATOM    979  C   SER A  61      17.371 -11.581  -9.224  1.00 96.31           C  
ATOM    980  CB  SER A  61      17.804  -9.828 -10.984  1.00 96.31           C  
ATOM    981  HB2 SER A  61      17.696  -9.737 -12.064  1.00 96.31           H  
ATOM    982  HB3 SER A  61      17.489  -8.885 -10.537  1.00 96.31           H  
ATOM    983  O   SER A  61      17.051 -11.148  -8.115  1.00 96.31           O  
ATOM    984  OG  SER A  61      19.166 -10.042 -10.631  1.00 96.31           O  
ATOM    985  HG  SER A  61      19.525 -10.756 -11.163  1.00 96.31           H  
ATOM    986  N   GLN A  62      18.223 -12.596  -9.345  1.00 92.11           N  
ATOM    987  H   GLN A  62      18.505 -12.887 -10.271  1.00 92.11           H  
ATOM    988  CA  GLN A  62      18.835 -13.233  -8.184  1.00 92.11           C  
ATOM    989  HA  GLN A  62      18.046 -13.442  -7.462  1.00 92.11           H  
ATOM    990  C   GLN A  62      19.844 -12.291  -7.499  1.00 92.11           C  
ATOM    991  CB  GLN A  62      19.443 -14.571  -8.634  1.00 92.11           C  
ATOM    992  HB2 GLN A  62      20.208 -14.376  -9.386  1.00 92.11           H  
ATOM    993  HB3 GLN A  62      18.665 -15.173  -9.104  1.00 92.11           H  
ATOM    994  O   GLN A  62      19.734 -12.023  -6.301  1.00 92.11           O  
ATOM    995  CG  GLN A  62      20.081 -15.390  -7.502  1.00 92.11           C  
ATOM    996  HG2 GLN A  62      20.859 -14.799  -7.019  1.00 92.11           H  
ATOM    997  HG3 GLN A  62      20.566 -16.257  -7.951  1.00 92.11           H  
ATOM    998  CD  GLN A  62      19.110 -15.898  -6.434  1.00 92.11           C  
ATOM    999  NE2 GLN A  62      19.594 -16.652  -5.473  1.00 92.11           N  
ATOM   1000 HE21 GLN A  62      20.574 -16.894  -5.463  1.00 92.11           H  
ATOM   1001 HE22 GLN A  62      18.916 -17.005  -4.813  1.00 92.11           H  
ATOM   1002  OE1 GLN A  62      17.917 -15.650  -6.414  1.00 92.11           O  
ATOM   1003  N   ASN A  63      20.781 -11.718  -8.255  1.00 93.74           N  
ATOM   1004  H   ASN A  63      20.787 -11.947  -9.239  1.00 93.74           H  
ATOM   1005  CA  ASN A  63      21.935 -10.974  -7.744  1.00 93.74           C  
ATOM   1006  HA  ASN A  63      22.113 -11.292  -6.717  1.00 93.74           H  
ATOM   1007  C   ASN A  63      21.735  -9.445  -7.676  1.00 93.74           C  
ATOM   1008  CB  ASN A  63      23.173 -11.385  -8.558  1.00 93.74           C  
ATOM   1009  HB2 ASN A  63      23.018 -11.174  -9.616  1.00 93.74           H  
ATOM   1010  HB3 ASN A  63      24.037 -10.810  -8.222  1.00 93.74           H  
ATOM   1011  O   ASN A  63      22.600  -8.731  -7.158  1.00 93.74           O  
ATOM   1012  CG  ASN A  63      23.502 -12.856  -8.369  1.00 93.74           C  
ATOM   1013  ND2 ASN A  63      23.163 -13.717  -9.296  1.00 93.74           N  
ATOM   1014 HD21 ASN A  63      22.622 -13.453 -10.107  1.00 93.74           H  
ATOM   1015 HD22 ASN A  63      23.403 -14.691  -9.173  1.00 93.74           H  
ATOM   1016  OD1 ASN A  63      24.049 -13.247  -7.350  1.00 93.74           O  
ATOM   1017  N   ALA A  64      20.599  -8.907  -8.140  1.00 94.42           N  
ATOM   1018  H   ALA A  64      19.980  -9.497  -8.677  1.00 94.42           H  
ATOM   1019  CA  ALA A  64      20.326  -7.469  -8.080  1.00 94.42           C  
ATOM   1020  HA  ALA A  64      21.118  -6.969  -8.638  1.00 94.42           H  
ATOM   1021  C   ALA A  64      20.342  -6.914  -6.639  1.00 94.42           C  
ATOM   1022  CB  ALA A  64      19.007  -7.157  -8.793  1.00 94.42           C  
ATOM   1023  HB1 ALA A  64      18.765  -6.098  -8.696  1.00 94.42           H  
ATOM   1024  HB2 ALA A  64      19.098  -7.392  -9.853  1.00 94.42           H  
ATOM   1025  HB3 ALA A  64      18.195  -7.748  -8.369  1.00 94.42           H  
ATOM   1026  O   ALA A  64      19.598  -7.359  -5.755  1.00 94.42           O  
ATOM   1027  N   ARG A  65      21.169  -5.881  -6.417  1.00 94.18           N  
ATOM   1028  H   ARG A  65      21.733  -5.575  -7.197  1.00 94.18           H  
ATOM   1029  CA  ARG A  65      21.290  -5.157  -5.139  1.00 94.18           C  
ATOM   1030  HA  ARG A  65      21.493  -5.885  -4.354  1.00 94.18           H  
ATOM   1031  C   ARG A  65      19.988  -4.437  -4.781  1.00 94.18           C  
ATOM   1032  CB  ARG A  65      22.448  -4.145  -5.212  1.00 94.18           C  
ATOM   1033  HB2 ARG A  65      22.260  -3.450  -6.029  1.00 94.18           H  
ATOM   1034  HB3 ARG A  65      22.475  -3.573  -4.285  1.00 94.18           H  
ATOM   1035  O   ARG A  65      19.207  -4.074  -5.659  1.00 94.18           O  
ATOM   1036  CG  ARG A  65      23.823  -4.802  -5.414  1.00 94.18           C  
ATOM   1037  HG2 ARG A  65      23.832  -5.365  -6.347  1.00 94.18           H  
ATOM   1038  HG3 ARG A  65      24.024  -5.481  -4.586  1.00 94.18           H  
ATOM   1039  CD  ARG A  65      24.913  -3.724  -5.470  1.00 94.18           C  
ATOM   1040  HD2 ARG A  65      24.705  -3.062  -6.310  1.00 94.18           H  
ATOM   1041  HD3 ARG A  65      24.882  -3.141  -4.550  1.00 94.18           H  
ATOM   1042  NE  ARG A  65      26.256  -4.316  -5.629  1.00 94.18           N  
ATOM   1043  HE  ARG A  65      26.308  -5.324  -5.672  1.00 94.18           H  
ATOM   1044  NH1 ARG A  65      27.433  -2.345  -5.748  1.00 94.18           N  
ATOM   1045 HH11 ARG A  65      28.305  -1.851  -5.868  1.00 94.18           H  
ATOM   1046 HH12 ARG A  65      26.563  -1.833  -5.728  1.00 94.18           H  
ATOM   1047  NH2 ARG A  65      28.521  -4.288  -5.873  1.00 94.18           N  
ATOM   1048 HH21 ARG A  65      28.535  -5.297  -5.901  1.00 94.18           H  
ATOM   1049 HH22 ARG A  65      29.384  -3.774  -5.978  1.00 94.18           H  
ATOM   1050  CZ  ARG A  65      27.392  -3.649  -5.747  1.00 94.18           C  
ATOM   1051  N   ALA A  66      19.786  -4.152  -3.492  1.00 93.30           N  
ATOM   1052  H   ALA A  66      20.467  -4.465  -2.815  1.00 93.30           H  
ATOM   1053  CA  ALA A  66      18.594  -3.449  -3.008  1.00 93.30           C  
ATOM   1054  HA  ALA A  66      17.723  -4.075  -3.201  1.00 93.30           H  
ATOM   1055  C   ALA A  66      18.355  -2.110  -3.737  1.00 93.30           C  
ATOM   1056  CB  ALA A  66      18.720  -3.256  -1.492  1.00 93.30           C  
ATOM   1057  HB1 ALA A  66      17.825  -2.763  -1.112  1.00 93.30           H  
ATOM   1058  HB2 ALA A  66      19.586  -2.636  -1.257  1.00 93.30           H  
ATOM   1059  HB3 ALA A  66      18.824  -4.222  -0.998  1.00 93.30           H  
ATOM   1060  O   ALA A  66      17.246  -1.872  -4.207  1.00 93.30           O  
ATOM   1061  N   SER A  67      19.396  -1.289  -3.923  1.00 94.19           N  
ATOM   1062  H   SER A  67      20.301  -1.538  -3.552  1.00 94.19           H  
ATOM   1063  CA  SER A  67      19.305  -0.017  -4.657  1.00 94.19           C  
ATOM   1064  HA  SER A  67      18.555   0.610  -4.174  1.00 94.19           H  
ATOM   1065  C   SER A  67      18.874  -0.186  -6.119  1.00 94.19           C  
ATOM   1066  CB  SER A  67      20.643   0.731  -4.589  1.00 94.19           C  
ATOM   1067  HB2 SER A  67      20.821   1.056  -3.564  1.00 94.19           H  
ATOM   1068  HB3 SER A  67      20.597   1.614  -5.226  1.00 94.19           H  
ATOM   1069  O   SER A  67      18.097   0.627  -6.610  1.00 94.19           O  
ATOM   1070  OG  SER A  67      21.710  -0.107  -5.003  1.00 94.19           O  
ATOM   1071  HG  SER A  67      22.463   0.468  -5.157  1.00 94.19           H  
ATOM   1072  N   HIS A  68      19.290  -1.262  -6.799  1.00 96.24           N  
ATOM   1073  H   HIS A  68      19.895  -1.925  -6.335  1.00 96.24           H  
ATOM   1074  CA  HIS A  68      18.880  -1.540  -8.183  1.00 96.24           C  
ATOM   1075  HA  HIS A  68      19.049  -0.651  -8.790  1.00 96.24           H  
ATOM   1076  C   HIS A  68      17.380  -1.869  -8.245  1.00 96.24           C  
ATOM   1077  CB  HIS A  68      19.697  -2.701  -8.784  1.00 96.24           C  
ATOM   1078  HB2 HIS A  68      19.381  -2.827  -9.819  1.00 96.24           H  
ATOM   1079  HB3 HIS A  68      19.438  -3.620  -8.258  1.00 96.24           H  
ATOM   1080  O   HIS A  68      16.667  -1.354  -9.102  1.00 96.24           O  
ATOM   1081  CG  HIS A  68      21.208  -2.583  -8.779  1.00 96.24           C  
ATOM   1082  CD2 HIS A  68      21.991  -1.586  -8.253  1.00 96.24           C  
ATOM   1083  HD2 HIS A  68      21.643  -0.687  -7.765  1.00 96.24           H  
ATOM   1084  ND1 HIS A  68      22.066  -3.506  -9.333  1.00 96.24           N  
ATOM   1085  HD1 HIS A  68      21.805  -4.252  -9.962  1.00 96.24           H  
ATOM   1086  CE1 HIS A  68      23.325  -3.081  -9.141  1.00 96.24           C  
ATOM   1087  HE1 HIS A  68      24.207  -3.564  -9.536  1.00 96.24           H  
ATOM   1088  NE2 HIS A  68      23.333  -1.938  -8.442  1.00 96.24           N  
ATOM   1089  N   ARG A  69      16.873  -2.670  -7.294  1.00 96.83           N  
ATOM   1090  H   ARG A  69      17.515  -3.053  -6.614  1.00 96.83           H  
ATOM   1091  CA  ARG A  69      15.440  -3.010  -7.202  1.00 96.83           C  
ATOM   1092  HA  ARG A  69      15.096  -3.321  -8.189  1.00 96.83           H  
ATOM   1093  C   ARG A  69      14.583  -1.800  -6.826  1.00 96.83           C  
ATOM   1094  CB  ARG A  69      15.201  -4.171  -6.223  1.00 96.83           C  
ATOM   1095  HB2 ARG A  69      14.138  -4.412  -6.230  1.00 96.83           H  
ATOM   1096  HB3 ARG A  69      15.478  -3.857  -5.217  1.00 96.83           H  
ATOM   1097  O   ARG A  69      13.493  -1.649  -7.362  1.00 96.83           O  
ATOM   1098  CG  ARG A  69      15.993  -5.433  -6.592  1.00 96.83           C  
ATOM   1099  HG2 ARG A  69      17.060  -5.224  -6.506  1.00 96.83           H  
ATOM   1100  HG3 ARG A  69      15.782  -5.718  -7.623  1.00 96.83           H  
ATOM   1101  CD  ARG A  69      15.638  -6.599  -5.665  1.00 96.83           C  
ATOM   1102  HD2 ARG A  69      15.517  -6.225  -4.648  1.00 96.83           H  
ATOM   1103  HD3 ARG A  69      14.691  -7.035  -5.984  1.00 96.83           H  
ATOM   1104  NE  ARG A  69      16.715  -7.602  -5.661  1.00 96.83           N  
ATOM   1105  HE  ARG A  69      17.649  -7.283  -5.447  1.00 96.83           H  
ATOM   1106  NH1 ARG A  69      15.618  -9.428  -6.567  1.00 96.83           N  
ATOM   1107 HH11 ARG A  69      15.791 -10.287  -7.069  1.00 96.83           H  
ATOM   1108 HH12 ARG A  69      14.817  -8.887  -6.858  1.00 96.83           H  
ATOM   1109  NH2 ARG A  69      17.760  -9.558  -5.999  1.00 96.83           N  
ATOM   1110 HH21 ARG A  69      17.772 -10.455  -6.464  1.00 96.83           H  
ATOM   1111 HH22 ARG A  69      18.640  -9.112  -5.780  1.00 96.83           H  
ATOM   1112  CZ  ARG A  69      16.674  -8.853  -6.075  1.00 96.83           C  
ATOM   1113  N   VAL A  70      15.077  -0.917  -5.952  1.00 96.29           N  
ATOM   1114  H   VAL A  70      15.963  -1.131  -5.518  1.00 96.29           H  
ATOM   1115  CA  VAL A  70      14.425   0.369  -5.630  1.00 96.29           C  
ATOM   1116  HA  VAL A  70      13.396   0.179  -5.326  1.00 96.29           H  
ATOM   1117  C   VAL A  70      14.354   1.266  -6.869  1.00 96.29           C  
ATOM   1118  CB  VAL A  70      15.152   1.073  -4.464  1.00 96.29           C  
ATOM   1119  HB  VAL A  70      16.221   1.108  -4.672  1.00 96.29           H  
ATOM   1120  O   VAL A  70      13.283   1.782  -7.182  1.00 96.29           O  
ATOM   1121  CG1 VAL A  70      14.665   2.504  -4.208  1.00 96.29           C  
ATOM   1122 HG11 VAL A  70      14.861   3.130  -5.079  1.00 96.29           H  
ATOM   1123 HG12 VAL A  70      13.590   2.522  -4.027  1.00 96.29           H  
ATOM   1124 HG13 VAL A  70      15.185   2.934  -3.353  1.00 96.29           H  
ATOM   1125  CG2 VAL A  70      14.923   0.292  -3.166  1.00 96.29           C  
ATOM   1126 HG21 VAL A  70      13.855   0.267  -2.951  1.00 96.29           H  
ATOM   1127 HG22 VAL A  70      15.463   0.768  -2.347  1.00 96.29           H  
ATOM   1128 HG23 VAL A  70      15.274  -0.735  -3.263  1.00 96.29           H  
ATOM   1129  N   GLY A  71      15.459   1.392  -7.609  1.00 96.59           N  
ATOM   1130  H   GLY A  71      16.314   0.962  -7.288  1.00 96.59           H  
ATOM   1131  CA  GLY A  71      15.521   2.159  -8.854  1.00 96.59           C  
ATOM   1132  HA2 GLY A  71      15.307   3.208  -8.645  1.00 96.59           H  
ATOM   1133  HA3 GLY A  71      16.531   2.074  -9.254  1.00 96.59           H  
ATOM   1134  C   GLY A  71      14.550   1.648  -9.917  1.00 96.59           C  
ATOM   1135  O   GLY A  71      13.763   2.417 -10.474  1.00 96.59           O  
ATOM   1136  N   ALA A  72      14.537   0.332 -10.132  1.00 97.76           N  
ATOM   1137  H   ALA A  72      15.239  -0.234  -9.678  1.00 97.76           H  
ATOM   1138  CA  ALA A  72      13.615  -0.338 -11.041  1.00 97.76           C  
ATOM   1139  HA  ALA A  72      13.696   0.127 -12.024  1.00 97.76           H  
ATOM   1140  C   ALA A  72      12.144  -0.217 -10.601  1.00 97.76           C  
ATOM   1141  CB  ALA A  72      14.058  -1.796 -11.173  1.00 97.76           C  
ATOM   1142  HB1 ALA A  72      15.063  -1.837 -11.593  1.00 97.76           H  
ATOM   1143  HB2 ALA A  72      13.377  -2.321 -11.843  1.00 97.76           H  
ATOM   1144  HB3 ALA A  72      14.052  -2.280 -10.197  1.00 97.76           H  
ATOM   1145  O   ALA A  72      11.289  -0.006 -11.454  1.00 97.76           O  
ATOM   1146  N   LEU A  73      11.827  -0.268  -9.298  1.00 97.75           N  
ATOM   1147  H   LEU A  73      12.556  -0.487  -8.634  1.00 97.75           H  
ATOM   1148  CA  LEU A  73      10.462  -0.042  -8.795  1.00 97.75           C  
ATOM   1149  HA  LEU A  73       9.782  -0.690  -9.349  1.00 97.75           H  
ATOM   1150  C   LEU A  73       9.984   1.394  -9.057  1.00 97.75           C  
ATOM   1151  CB  LEU A  73      10.370  -0.388  -7.294  1.00 97.75           C  
ATOM   1152  HB2 LEU A  73       9.494   0.102  -6.867  1.00 97.75           H  
ATOM   1153  HB3 LEU A  73      11.248   0.014  -6.789  1.00 97.75           H  
ATOM   1154  O   LEU A  73       8.896   1.578  -9.597  1.00 97.75           O  
ATOM   1155  CG  LEU A  73      10.258  -1.897  -7.010  1.00 97.75           C  
ATOM   1156  HG  LEU A  73      10.980  -2.436  -7.624  1.00 97.75           H  
ATOM   1157  CD1 LEU A  73      10.559  -2.197  -5.541  1.00 97.75           C  
ATOM   1158 HD11 LEU A  73      10.464  -3.269  -5.370  1.00 97.75           H  
ATOM   1159 HD12 LEU A  73       9.856  -1.669  -4.897  1.00 97.75           H  
ATOM   1160 HD13 LEU A  73      11.577  -1.885  -5.308  1.00 97.75           H  
ATOM   1161  CD2 LEU A  73       8.857  -2.442  -7.300  1.00 97.75           C  
ATOM   1162 HD21 LEU A  73       8.128  -1.984  -6.631  1.00 97.75           H  
ATOM   1163 HD22 LEU A  73       8.574  -2.232  -8.331  1.00 97.75           H  
ATOM   1164 HD23 LEU A  73       8.848  -3.523  -7.154  1.00 97.75           H  
ATOM   1165  N   ILE A  74      10.784   2.413  -8.723  1.00 97.31           N  
ATOM   1166  H   ILE A  74      11.673   2.207  -8.291  1.00 97.31           H  
ATOM   1167  CA  ILE A  74      10.413   3.824  -8.957  1.00 97.31           C  
ATOM   1168  HA  ILE A  74       9.436   4.005  -8.508  1.00 97.31           H  
ATOM   1169  C   ILE A  74      10.264   4.102 -10.464  1.00 97.31           C  
ATOM   1170  CB  ILE A  74      11.429   4.776  -8.278  1.00 97.31           C  
ATOM   1171  HB  ILE A  74      12.422   4.542  -8.662  1.00 97.31           H  
ATOM   1172  O   ILE A  74       9.335   4.803 -10.871  1.00 97.31           O  
ATOM   1173  CG1 ILE A  74      11.425   4.581  -6.742  1.00 97.31           C  
ATOM   1174 HG12 ILE A  74      11.462   3.518  -6.502  1.00 97.31           H  
ATOM   1175 HG13 ILE A  74      10.499   4.977  -6.325  1.00 97.31           H  
ATOM   1176  CG2 ILE A  74      11.112   6.251  -8.600  1.00 97.31           C  
ATOM   1177 HG21 ILE A  74      11.844   6.912  -8.136  1.00 97.31           H  
ATOM   1178 HG22 ILE A  74      10.117   6.509  -8.238  1.00 97.31           H  
ATOM   1179 HG23 ILE A  74      11.152   6.427  -9.675  1.00 97.31           H  
ATOM   1180  CD1 ILE A  74      12.617   5.240  -6.035  1.00 97.31           C  
ATOM   1181 HD11 ILE A  74      12.618   4.943  -4.986  1.00 97.31           H  
ATOM   1182 HD12 ILE A  74      13.550   4.912  -6.494  1.00 97.31           H  
ATOM   1183 HD13 ILE A  74      12.546   6.326  -6.088  1.00 97.31           H  
ATOM   1184  N   THR A  75      11.124   3.498 -11.294  1.00 97.51           N  
ATOM   1185  H   THR A  75      11.874   2.958 -10.886  1.00 97.51           H  
ATOM   1186  CA  THR A  75      11.007   3.531 -12.762  1.00 97.51           C  
ATOM   1187  HA  THR A  75      11.011   4.569 -13.094  1.00 97.51           H  
ATOM   1188  C   THR A  75       9.691   2.894 -13.218  1.00 97.51           C  
ATOM   1189  CB  THR A  75      12.184   2.810 -13.445  1.00 97.51           C  
ATOM   1190  HB  THR A  75      12.147   1.749 -13.200  1.00 97.51           H  
ATOM   1191  O   THR A  75       8.905   3.545 -13.903  1.00 97.51           O  
ATOM   1192  CG2 THR A  75      12.124   2.962 -14.965  1.00 97.51           C  
ATOM   1193 HG21 THR A  75      12.969   2.439 -15.411  1.00 97.51           H  
ATOM   1194 HG22 THR A  75      12.156   4.016 -15.241  1.00 97.51           H  
ATOM   1195 HG23 THR A  75      11.213   2.513 -15.360  1.00 97.51           H  
ATOM   1196  OG1 THR A  75      13.425   3.319 -13.001  1.00 97.51           O  
ATOM   1197  HG1 THR A  75      13.554   3.007 -12.102  1.00 97.51           H  
ATOM   1198  N   LEU A  76       9.420   1.656 -12.789  1.00 97.30           N  
ATOM   1199  H   LEU A  76      10.114   1.195 -12.218  1.00 97.30           H  
ATOM   1200  CA  LEU A  76       8.238   0.862 -13.136  1.00 97.30           C  
ATOM   1201  HA  LEU A  76       8.259   0.669 -14.209  1.00 97.30           H  
ATOM   1202  C   LEU A  76       6.935   1.617 -12.836  1.00 97.30           C  
ATOM   1203  CB  LEU A  76       8.344  -0.491 -12.396  1.00 97.30           C  
ATOM   1204  HB2 LEU A  76       8.537  -0.296 -11.341  1.00 97.30           H  
ATOM   1205  HB3 LEU A  76       9.204  -1.028 -12.796  1.00 97.30           H  
ATOM   1206  O   LEU A  76       6.124   1.817 -13.737  1.00 97.30           O  
ATOM   1207  CG  LEU A  76       7.120  -1.418 -12.468  1.00 97.30           C  
ATOM   1208  HG  LEU A  76       6.280  -0.932 -11.972  1.00 97.30           H  
ATOM   1209  CD1 LEU A  76       6.735  -1.755 -13.903  1.00 97.30           C  
ATOM   1210 HD11 LEU A  76       6.408  -0.850 -14.414  1.00 97.30           H  
ATOM   1211 HD12 LEU A  76       5.904  -2.461 -13.908  1.00 97.30           H  
ATOM   1212 HD13 LEU A  76       7.583  -2.193 -14.430  1.00 97.30           H  
ATOM   1213  CD2 LEU A  76       7.405  -2.727 -11.730  1.00 97.30           C  
ATOM   1214 HD21 LEU A  76       6.513  -3.354 -11.741  1.00 97.30           H  
ATOM   1215 HD22 LEU A  76       7.674  -2.514 -10.696  1.00 97.30           H  
ATOM   1216 HD23 LEU A  76       8.221  -3.259 -12.219  1.00 97.30           H  
ATOM   1217  N   PHE A  77       6.768   2.120 -11.609  1.00 96.90           N  
ATOM   1218  H   PHE A  77       7.483   1.942 -10.918  1.00 96.90           H  
ATOM   1219  CA  PHE A  77       5.600   2.924 -11.226  1.00 96.90           C  
ATOM   1220  HA  PHE A  77       4.696   2.386 -11.513  1.00 96.90           H  
ATOM   1221  C   PHE A  77       5.518   4.286 -11.944  1.00 96.90           C  
ATOM   1222  CB  PHE A  77       5.583   3.106  -9.700  1.00 96.90           C  
ATOM   1223  HB2 PHE A  77       4.893   3.913  -9.454  1.00 96.90           H  
ATOM   1224  HB3 PHE A  77       6.578   3.414  -9.380  1.00 96.90           H  
ATOM   1225  O   PHE A  77       4.461   4.906 -11.930  1.00 96.90           O  
ATOM   1226  CG  PHE A  77       5.141   1.887  -8.906  1.00 96.90           C  
ATOM   1227  CD1 PHE A  77       3.788   1.497  -8.917  1.00 96.90           C  
ATOM   1228  HD1 PHE A  77       3.070   2.065  -9.489  1.00 96.90           H  
ATOM   1229  CD2 PHE A  77       6.059   1.164  -8.118  1.00 96.90           C  
ATOM   1230  HD2 PHE A  77       7.088   1.484  -8.056  1.00 96.90           H  
ATOM   1231  CE1 PHE A  77       3.367   0.373  -8.181  1.00 96.90           C  
ATOM   1232  HE1 PHE A  77       2.329   0.075  -8.197  1.00 96.90           H  
ATOM   1233  CE2 PHE A  77       5.638   0.043  -7.379  1.00 96.90           C  
ATOM   1234  HE2 PHE A  77       6.347  -0.500  -6.771  1.00 96.90           H  
ATOM   1235  CZ  PHE A  77       4.291  -0.353  -7.410  1.00 96.90           C  
ATOM   1236  HZ  PHE A  77       3.959  -1.200  -6.828  1.00 96.90           H  
ATOM   1237  N   SER A  78       6.595   4.765 -12.576  1.00 96.31           N  
ATOM   1238  H   SER A  78       7.439   4.211 -12.576  1.00 96.31           H  
ATOM   1239  CA  SER A  78       6.602   6.024 -13.341  1.00 96.31           C  
ATOM   1240  HA  SER A  78       5.800   6.663 -12.972  1.00 96.31           H  
ATOM   1241  C   SER A  78       6.334   5.852 -14.840  1.00 96.31           C  
ATOM   1242  CB  SER A  78       7.918   6.777 -13.132  1.00 96.31           C  
ATOM   1243  HB2 SER A  78       8.754   6.166 -13.472  1.00 96.31           H  
ATOM   1244  HB3 SER A  78       7.897   7.700 -13.713  1.00 96.31           H  
ATOM   1245  O   SER A  78       6.035   6.840 -15.509  1.00 96.31           O  
ATOM   1246  OG  SER A  78       8.094   7.103 -11.769  1.00 96.31           O  
ATOM   1247  HG  SER A  78       8.444   6.323 -11.333  1.00 96.31           H  
ATOM   1248  N   LEU A  79       6.402   4.631 -15.383  1.00 95.69           N  
ATOM   1249  H   LEU A  79       6.640   3.857 -14.779  1.00 95.69           H  
ATOM   1250  CA  LEU A  79       6.235   4.354 -16.818  1.00 95.69           C  
ATOM   1251  HA  LEU A  79       7.001   4.926 -17.342  1.00 95.69           H  
ATOM   1252  C   LEU A  79       4.901   4.816 -17.456  1.00 95.69           C  
ATOM   1253  CB  LEU A  79       6.473   2.854 -17.077  1.00 95.69           C  
ATOM   1254  HB2 LEU A  79       5.982   2.274 -16.295  1.00 95.69           H  
ATOM   1255  HB3 LEU A  79       6.003   2.575 -18.020  1.00 95.69           H  
ATOM   1256  O   LEU A  79       4.939   5.178 -18.637  1.00 95.69           O  
ATOM   1257  CG  LEU A  79       7.954   2.451 -17.169  1.00 95.69           C  
ATOM   1258  HG  LEU A  79       8.494   2.826 -16.300  1.00 95.69           H  
ATOM   1259  CD1 LEU A  79       8.074   0.930 -17.201  1.00 95.69           C  
ATOM   1260 HD11 LEU A  79       7.573   0.505 -16.332  1.00 95.69           H  
ATOM   1261 HD12 LEU A  79       9.125   0.641 -17.177  1.00 95.69           H  
ATOM   1262 HD13 LEU A  79       7.612   0.535 -18.106  1.00 95.69           H  
ATOM   1263  CD2 LEU A  79       8.618   2.990 -18.441  1.00 95.69           C  
ATOM   1264 HD21 LEU A  79       9.663   2.681 -18.459  1.00 95.69           H  
ATOM   1265 HD22 LEU A  79       8.114   2.597 -19.324  1.00 95.69           H  
ATOM   1266 HD23 LEU A  79       8.592   4.080 -18.464  1.00 95.69           H  
ATOM   1267  N   PRO A  80       3.748   4.871 -16.749  1.00 93.99           N  
ATOM   1268  CA  PRO A  80       2.521   5.469 -17.288  1.00 93.99           C  
ATOM   1269  HA  PRO A  80       2.276   4.987 -18.235  1.00 93.99           H  
ATOM   1270  C   PRO A  80       2.593   6.985 -17.508  1.00 93.99           C  
ATOM   1271  CB  PRO A  80       1.420   5.163 -16.267  1.00 93.99           C  
ATOM   1272  HB2 PRO A  80       1.305   5.994 -15.570  1.00 93.99           H  
ATOM   1273  HB3 PRO A  80       0.473   4.957 -16.766  1.00 93.99           H  
ATOM   1274  O   PRO A  80       1.760   7.543 -18.218  1.00 93.99           O  
ATOM   1275  CG  PRO A  80       1.944   3.953 -15.507  1.00 93.99           C  
ATOM   1276  HG2 PRO A  80       1.719   3.046 -16.069  1.00 93.99           H  
ATOM   1277  HG3 PRO A  80       1.531   3.900 -14.499  1.00 93.99           H  
ATOM   1278  CD  PRO A  80       3.450   4.204 -15.488  1.00 93.99           C  
ATOM   1279  HD2 PRO A  80       3.696   4.863 -14.656  1.00 93.99           H  
ATOM   1280  HD3 PRO A  80       3.987   3.260 -15.393  1.00 93.99           H  
ATOM   1281  N   SER A  81       3.547   7.678 -16.879  1.00 91.84           N  
ATOM   1282  H   SER A  81       4.245   7.182 -16.344  1.00 91.84           H  
ATOM   1283  CA  SER A  81       3.622   9.136 -16.941  1.00 91.84           C  
ATOM   1284  HA  SER A  81       2.610   9.529 -16.840  1.00 91.84           H  
ATOM   1285  C   SER A  81       4.195   9.614 -18.274  1.00 91.84           C  
ATOM   1286  CB  SER A  81       4.437   9.690 -15.771  1.00 91.84           C  
ATOM   1287  HB2 SER A  81       5.470   9.350 -15.847  1.00 91.84           H  
ATOM   1288  HB3 SER A  81       4.011   9.332 -14.834  1.00 91.84           H  
ATOM   1289  O   SER A  81       5.288   9.212 -18.688  1.00 91.84           O  
ATOM   1290  OG  SER A  81       4.400  11.108 -15.796  1.00 91.84           O  
ATOM   1291  HG  SER A  81       4.802  11.422 -14.982  1.00 91.84           H  
ATOM   1292  N   ALA A  82       3.500  10.559 -18.910  1.00 87.59           N  
ATOM   1293  H   ALA A  82       2.576  10.786 -18.572  1.00 87.59           H  
ATOM   1294  CA  ALA A  82       4.044  11.327 -20.029  1.00 87.59           C  
ATOM   1295  HA  ALA A  82       4.340  10.641 -20.823  1.00 87.59           H  
ATOM   1296  C   ALA A  82       5.293  12.131 -19.611  1.00 87.59           C  
ATOM   1297  CB  ALA A  82       2.934  12.243 -20.561  1.00 87.59           C  
ATOM   1298  HB1 ALA A  82       2.085  11.644 -20.888  1.00 87.59           H  
ATOM   1299  HB2 ALA A  82       2.611  12.939 -19.787  1.00 87.59           H  
ATOM   1300  HB3 ALA A  82       3.309  12.809 -21.414  1.00 87.59           H  
ATOM   1301  O   ALA A  82       6.230  12.272 -20.390  1.00 87.59           O  
ATOM   1302  N   GLY A  83       5.337  12.609 -18.360  1.00 88.80           N  
ATOM   1303  H   GLY A  83       4.577  12.361 -17.744  1.00 88.80           H  
ATOM   1304  CA  GLY A  83       6.453  13.362 -17.787  1.00 88.80           C  
ATOM   1305  HA2 GLY A  83       6.078  14.308 -17.395  1.00 88.80           H  
ATOM   1306  HA3 GLY A  83       7.196  13.583 -18.553  1.00 88.80           H  
ATOM   1307  C   GLY A  83       7.137  12.603 -16.652  1.00 88.80           C  
ATOM   1308  O   GLY A  83       7.016  13.007 -15.492  1.00 88.80           O  
ATOM   1309  N   MET A  84       7.861  11.522 -16.969  1.00 92.09           N  
ATOM   1310  H   MET A  84       7.883  11.234 -17.937  1.00 92.09           H  
ATOM   1311  CA  MET A  84       8.534  10.669 -15.971  1.00 92.09           C  
ATOM   1312  HA  MET A  84       7.772  10.166 -15.375  1.00 92.09           H  
ATOM   1313  C   MET A  84       9.406  11.469 -14.988  1.00 92.09           C  
ATOM   1314  CB  MET A  84       9.386   9.587 -16.658  1.00 92.09           C  
ATOM   1315  HB2 MET A  84      10.009   9.112 -15.901  1.00 92.09           H  
ATOM   1316  HB3 MET A  84      10.041  10.044 -17.400  1.00 92.09           H  
ATOM   1317  O   MET A  84       9.322  11.233 -13.786  1.00 92.09           O  
ATOM   1318  CG  MET A  84       8.539   8.501 -17.333  1.00 92.09           C  
ATOM   1319  HG2 MET A  84       8.020   8.943 -18.184  1.00 92.09           H  
ATOM   1320  HG3 MET A  84       7.787   8.145 -16.628  1.00 92.09           H  
ATOM   1321  SD  MET A  84       9.491   7.072 -17.928  1.00 92.09           S  
ATOM   1322  CE  MET A  84       9.939   6.236 -16.378  1.00 92.09           C  
ATOM   1323  HE1 MET A  84      11.007   6.016 -16.377  1.00 92.09           H  
ATOM   1324  HE2 MET A  84       9.705   6.868 -15.521  1.00 92.09           H  
ATOM   1325  HE3 MET A  84       9.385   5.302 -16.292  1.00 92.09           H  
ATOM   1326  N   GLN A  85      10.155  12.477 -15.456  1.00 90.29           N  
ATOM   1327  H   GLN A  85      10.205  12.609 -16.456  1.00 90.29           H  
ATOM   1328  CA  GLN A  85      10.962  13.362 -14.595  1.00 90.29           C  
ATOM   1329  HA  GLN A  85      11.754  12.772 -14.132  1.00 90.29           H  
ATOM   1330  C   GLN A  85      10.152  14.003 -13.450  1.00 90.29           C  
ATOM   1331  CB  GLN A  85      11.590  14.490 -15.443  1.00 90.29           C  
ATOM   1332  HB2 GLN A  85      11.974  15.261 -14.775  1.00 90.29           H  
ATOM   1333  HB3 GLN A  85      10.806  14.948 -16.046  1.00 90.29           H  
ATOM   1334  O   GLN A  85      10.604  14.031 -12.306  1.00 90.29           O  
ATOM   1335  CG  GLN A  85      12.738  14.066 -16.379  1.00 90.29           C  
ATOM   1336  HG2 GLN A  85      12.407  13.241 -17.011  1.00 90.29           H  
ATOM   1337  HG3 GLN A  85      12.968  14.903 -17.038  1.00 90.29           H  
ATOM   1338  CD  GLN A  85      14.031  13.682 -15.652  1.00 90.29           C  
ATOM   1339  NE2 GLN A  85      15.132  13.506 -16.347  1.00 90.29           N  
ATOM   1340 HE21 GLN A  85      15.971  13.244 -15.851  1.00 90.29           H  
ATOM   1341 HE22 GLN A  85      15.173  13.598 -17.352  1.00 90.29           H  
ATOM   1342  OE1 GLN A  85      14.082  13.556 -14.435  1.00 90.29           O  
ATOM   1343  N   ASN A  86       8.940  14.496 -13.729  1.00 88.58           N  
ATOM   1344  H   ASN A  86       8.563  14.347 -14.654  1.00 88.58           H  
ATOM   1345  CA  ASN A  86       8.085  15.130 -12.718  1.00 88.58           C  
ATOM   1346  HA  ASN A  86       8.696  15.784 -12.096  1.00 88.58           H  
ATOM   1347  C   ASN A  86       7.457  14.111 -11.758  1.00 88.58           C  
ATOM   1348  CB  ASN A  86       7.012  15.982 -13.416  1.00 88.58           C  
ATOM   1349  HB2 ASN A  86       6.522  15.392 -14.190  1.00 88.58           H  
ATOM   1350  HB3 ASN A  86       6.255  16.268 -12.685  1.00 88.58           H  
ATOM   1351  O   ASN A  86       7.212  14.439 -10.600  1.00 88.58           O  
ATOM   1352  CG  ASN A  86       7.558  17.267 -14.015  1.00 88.58           C  
ATOM   1353  ND2 ASN A  86       6.884  17.807 -15.003  1.00 88.58           N  
ATOM   1354 HD21 ASN A  86       7.245  18.667 -15.391  1.00 88.58           H  
ATOM   1355 HD22 ASN A  86       6.031  17.383 -15.339  1.00 88.58           H  
ATOM   1356  OD1 ASN A  86       8.569  17.815 -13.595  1.00 88.58           O  
ATOM   1357  N   HIS A  87       7.239  12.881 -12.221  1.00 90.07           N  
ATOM   1358  H   HIS A  87       7.489  12.681 -13.179  1.00 90.07           H  
ATOM   1359  CA  HIS A  87       6.748  11.774 -11.402  1.00 90.07           C  
ATOM   1360  HA  HIS A  87       5.889  12.113 -10.823  1.00 90.07           H  
ATOM   1361  C   HIS A  87       7.827  11.296 -10.415  1.00 90.07           C  
ATOM   1362  CB  HIS A  87       6.302  10.659 -12.356  1.00 90.07           C  
ATOM   1363  HB2 HIS A  87       5.922  11.102 -13.276  1.00 90.07           H  
ATOM   1364  HB3 HIS A  87       7.150  10.028 -12.622  1.00 90.07           H  
ATOM   1365  O   HIS A  87       7.593  11.189  -9.215  1.00 90.07           O  
ATOM   1366  CG  HIS A  87       5.205   9.802 -11.799  1.00 90.07           C  
ATOM   1367  CD2 HIS A  87       3.872  10.107 -11.811  1.00 90.07           C  
ATOM   1368  HD2 HIS A  87       3.422  11.018 -12.179  1.00 90.07           H  
ATOM   1369  ND1 HIS A  87       5.329   8.538 -11.273  1.00 90.07           N  
ATOM   1370  HD1 HIS A  87       6.185   8.037 -11.079  1.00 90.07           H  
ATOM   1371  CE1 HIS A  87       4.093   8.084 -10.994  1.00 90.07           C  
ATOM   1372  HE1 HIS A  87       3.854   7.120 -10.570  1.00 90.07           H  
ATOM   1373  NE2 HIS A  87       3.180   9.006 -11.326  1.00 90.07           N  
ATOM   1374  N   ILE A  88       9.060  11.124 -10.899  1.00 93.49           N  
ATOM   1375  H   ILE A  88       9.187  11.212 -11.898  1.00 93.49           H  
ATOM   1376  CA  ILE A  88      10.215  10.684 -10.102  1.00 93.49           C  
ATOM   1377  HA  ILE A  88       9.923   9.793  -9.546  1.00 93.49           H  
ATOM   1378  C   ILE A  88      10.612  11.741  -9.051  1.00 93.49           C  
ATOM   1379  CB  ILE A  88      11.365  10.283 -11.058  1.00 93.49           C  
ATOM   1380  HB  ILE A  88      11.568  11.126 -11.719  1.00 93.49           H  
ATOM   1381  O   ILE A  88      11.083  11.384  -7.972  1.00 93.49           O  
ATOM   1382  CG1 ILE A  88      10.941   9.060 -11.913  1.00 93.49           C  
ATOM   1383 HG12 ILE A  88      10.977   8.157 -11.303  1.00 93.49           H  
ATOM   1384 HG13 ILE A  88       9.912   9.170 -12.255  1.00 93.49           H  
ATOM   1385  CG2 ILE A  88      12.658   9.943 -10.294  1.00 93.49           C  
ATOM   1386 HG21 ILE A  88      13.018  10.812  -9.742  1.00 93.49           H  
ATOM   1387 HG22 ILE A  88      13.447   9.644 -10.984  1.00 93.49           H  
ATOM   1388 HG23 ILE A  88      12.473   9.133  -9.588  1.00 93.49           H  
ATOM   1389  CD1 ILE A  88      11.796   8.854 -13.167  1.00 93.49           C  
ATOM   1390 HD11 ILE A  88      12.836   8.667 -12.897  1.00 93.49           H  
ATOM   1391 HD12 ILE A  88      11.739   9.740 -13.799  1.00 93.49           H  
ATOM   1392 HD13 ILE A  88      11.420   7.996 -13.723  1.00 93.49           H  
ATOM   1393  N   ARG A  89      10.320  13.032  -9.278  1.00 92.37           N  
ATOM   1394  H   ARG A  89       9.973  13.275 -10.195  1.00 92.37           H  
ATOM   1395  CA  ARG A  89      10.444  14.100  -8.258  1.00 92.37           C  
ATOM   1396  HA  ARG A  89      11.459  14.089  -7.860  1.00 92.37           H  
ATOM   1397  C   ARG A  89       9.554  13.912  -7.023  1.00 92.37           C  
ATOM   1398  CB  ARG A  89      10.192  15.477  -8.890  1.00 92.37           C  
ATOM   1399  HB2 ARG A  89       9.307  15.424  -9.524  1.00 92.37           H  
ATOM   1400  HB3 ARG A  89       9.997  16.205  -8.102  1.00 92.37           H  
ATOM   1401  O   ARG A  89       9.786  14.568  -6.012  1.00 92.37           O  
ATOM   1402  CG  ARG A  89      11.388  15.986  -9.704  1.00 92.37           C  
ATOM   1403  HG2 ARG A  89      12.212  16.218  -9.028  1.00 92.37           H  
ATOM   1404  HG3 ARG A  89      11.719  15.225 -10.410  1.00 92.37           H  
ATOM   1405  CD  ARG A  89      10.981  17.253 -10.462  1.00 92.37           C  
ATOM   1406  HD2 ARG A  89      10.650  18.001  -9.741  1.00 92.37           H  
ATOM   1407  HD3 ARG A  89      10.151  17.013 -11.126  1.00 92.37           H  
ATOM   1408  NE  ARG A  89      12.096  17.798 -11.254  1.00 92.37           N  
ATOM   1409  HE  ARG A  89      12.989  17.337 -11.150  1.00 92.37           H  
ATOM   1410  NH1 ARG A  89      10.930  19.503 -12.262  1.00 92.37           N  
ATOM   1411 HH11 ARG A  89      10.063  19.048 -12.013  1.00 92.37           H  
ATOM   1412 HH12 ARG A  89      10.908  20.304 -12.877  1.00 92.37           H  
ATOM   1413  NH2 ARG A  89      13.123  19.309 -12.610  1.00 92.37           N  
ATOM   1414 HH21 ARG A  89      14.004  18.837 -12.460  1.00 92.37           H  
ATOM   1415 HH22 ARG A  89      13.083  20.129 -13.198  1.00 92.37           H  
ATOM   1416  CZ  ARG A  89      12.043  18.864 -12.032  1.00 92.37           C  
ATOM   1417  N   LEU A  90       8.569  13.011  -7.048  1.00 90.21           N  
ATOM   1418  H   LEU A  90       8.385  12.506  -7.904  1.00 90.21           H  
ATOM   1419  CA  LEU A  90       7.853  12.606  -5.833  1.00 90.21           C  
ATOM   1420  HA  LEU A  90       7.556  13.498  -5.281  1.00 90.21           H  
ATOM   1421  C   LEU A  90       8.758  11.799  -4.888  1.00 90.21           C  
ATOM   1422  CB  LEU A  90       6.590  11.808  -6.200  1.00 90.21           C  
ATOM   1423  HB2 LEU A  90       6.896  10.907  -6.733  1.00 90.21           H  
ATOM   1424  HB3 LEU A  90       6.097  11.487  -5.283  1.00 90.21           H  
ATOM   1425  O   LEU A  90       8.604  11.912  -3.676  1.00 90.21           O  
ATOM   1426  CG  LEU A  90       5.573  12.577  -7.064  1.00 90.21           C  
ATOM   1427  HG  LEU A  90       6.065  12.981  -7.949  1.00 90.21           H  
ATOM   1428  CD1 LEU A  90       4.476  11.624  -7.527  1.00 90.21           C  
ATOM   1429 HD11 LEU A  90       3.924  11.222  -6.677  1.00 90.21           H  
ATOM   1430 HD12 LEU A  90       4.916  10.793  -8.078  1.00 90.21           H  
ATOM   1431 HD13 LEU A  90       3.791  12.137  -8.201  1.00 90.21           H  
ATOM   1432  CD2 LEU A  90       4.936  13.740  -6.294  1.00 90.21           C  
ATOM   1433 HD21 LEU A  90       5.704  14.459  -6.008  1.00 90.21           H  
ATOM   1434 HD22 LEU A  90       4.220  14.243  -6.945  1.00 90.21           H  
ATOM   1435 HD23 LEU A  90       4.425  13.361  -5.409  1.00 90.21           H  
ATOM   1436  N   ALA A  91       9.725  11.037  -5.414  1.00 90.54           N  
ATOM   1437  H   ALA A  91       9.862  11.034  -6.414  1.00 90.54           H  
ATOM   1438  CA  ALA A  91      10.671  10.275  -4.599  1.00 90.54           C  
ATOM   1439  HA  ALA A  91      10.114   9.761  -3.816  1.00 90.54           H  
ATOM   1440  C   ALA A  91      11.698  11.181  -3.896  1.00 90.54           C  
ATOM   1441  CB  ALA A  91      11.347   9.211  -5.471  1.00 90.54           C  
ATOM   1442  HB1 ALA A  91      10.601   8.636  -6.019  1.00 90.54           H  
ATOM   1443  HB2 ALA A  91      11.916   8.534  -4.833  1.00 90.54           H  
ATOM   1444  HB3 ALA A  91      12.028   9.684  -6.178  1.00 90.54           H  
ATOM   1445  O   ALA A  91      12.102  10.869  -2.781  1.00 90.54           O  
ATOM   1446  N   ASP A  92      12.042  12.339  -4.478  1.00 90.27           N  
ATOM   1447  H   ASP A  92      11.709  12.520  -5.415  1.00 90.27           H  
ATOM   1448  CA  ASP A  92      12.934  13.338  -3.854  1.00 90.27           C  
ATOM   1449  HA  ASP A  92      13.889  12.865  -3.626  1.00 90.27           H  
ATOM   1450  C   ASP A  92      12.366  13.907  -2.534  1.00 90.27           C  
ATOM   1451  CB  ASP A  92      13.191  14.528  -4.802  1.00 90.27           C  
ATOM   1452  HB2 ASP A  92      12.249  15.059  -4.942  1.00 90.27           H  
ATOM   1453  HB3 ASP A  92      13.878  15.216  -4.310  1.00 90.27           H  
ATOM   1454  O   ASP A  92      13.096  14.507  -1.753  1.00 90.27           O  
ATOM   1455  CG  ASP A  92      13.770  14.214  -6.185  1.00 90.27           C  
ATOM   1456  OD1 ASP A  92      14.360  13.136  -6.432  1.00 90.27           O  
ATOM   1457  OD2 ASP A  92      13.577  15.043  -7.105  1.00 90.27           O  
ATOM   1458  N   ARG A  93      11.060  13.731  -2.269  1.00 89.82           N  
ATOM   1459  H   ARG A  93      10.520  13.214  -2.948  1.00 89.82           H  
ATOM   1460  CA  ARG A  93      10.395  14.159  -1.022  1.00 89.82           C  
ATOM   1461  HA  ARG A  93      10.812  15.117  -0.712  1.00 89.82           H  
ATOM   1462  C   ARG A  93      10.627  13.207   0.156  1.00 89.82           C  
ATOM   1463  CB  ARG A  93       8.887  14.308  -1.253  1.00 89.82           C  
ATOM   1464  HB2 ARG A  93       8.479  13.330  -1.509  1.00 89.82           H  
ATOM   1465  HB3 ARG A  93       8.422  14.634  -0.322  1.00 89.82           H  
ATOM   1466  O   ARG A  93      10.211  13.514   1.269  1.00 89.82           O  
ATOM   1467  CG  ARG A  93       8.512  15.300  -2.356  1.00 89.82           C  
ATOM   1468  HG2 ARG A  93       8.944  14.988  -3.307  1.00 89.82           H  
ATOM   1469  HG3 ARG A  93       8.877  16.293  -2.096  1.00 89.82           H  
ATOM   1470  CD  ARG A  93       6.987  15.313  -2.475  1.00 89.82           C  
ATOM   1471  HD2 ARG A  93       6.651  14.309  -2.732  1.00 89.82           H  
ATOM   1472  HD3 ARG A  93       6.565  15.590  -1.509  1.00 89.82           H  
ATOM   1473  NE  ARG A  93       6.537  16.265  -3.504  1.00 89.82           N  
ATOM   1474  HE  ARG A  93       7.264  16.728  -4.030  1.00 89.82           H  
ATOM   1475  NH1 ARG A  93       4.288  15.971  -3.175  1.00 89.82           N  
ATOM   1476 HH11 ARG A  93       4.507  15.289  -2.463  1.00 89.82           H  
ATOM   1477 HH12 ARG A  93       3.329  16.163  -3.428  1.00 89.82           H  
ATOM   1478  NH2 ARG A  93       5.001  17.421  -4.719  1.00 89.82           N  
ATOM   1479 HH21 ARG A  93       5.753  17.889  -5.205  1.00 89.82           H  
ATOM   1480 HH22 ARG A  93       4.040  17.639  -4.939  1.00 89.82           H  
ATOM   1481  CZ  ARG A  93       5.282  16.549  -3.793  1.00 89.82           C  
ATOM   1482  N   SER A  94      11.221  12.040  -0.082  1.00 90.56           N  
ATOM   1483  H   SER A  94      11.587  11.881  -1.010  1.00 90.56           H  
ATOM   1484  CA  SER A  94      11.620  11.102   0.968  1.00 90.56           C  
ATOM   1485  HA  SER A  94      10.839  11.047   1.726  1.00 90.56           H  
ATOM   1486  C   SER A  94      12.943  11.573   1.591  1.00 90.56           C  
ATOM   1487  CB  SER A  94      11.769   9.710   0.349  1.00 90.56           C  
ATOM   1488  HB2 SER A  94      12.405   9.784  -0.533  1.00 90.56           H  
ATOM   1489  HB3 SER A  94      10.790   9.348   0.036  1.00 90.56           H  
ATOM   1490  O   SER A  94      13.930  11.661   0.862  1.00 90.56           O  
ATOM   1491  OG  SER A  94      12.342   8.791   1.255  1.00 90.56           O  
ATOM   1492  HG  SER A  94      11.713   8.690   1.974  1.00 90.56           H  
ATOM   1493  N   PRO A  95      13.025  11.836   2.913  1.00 88.82           N  
ATOM   1494  CA  PRO A  95      14.278  12.263   3.551  1.00 88.82           C  
ATOM   1495  HA  PRO A  95      14.574  13.222   3.126  1.00 88.82           H  
ATOM   1496  C   PRO A  95      15.437  11.268   3.372  1.00 88.82           C  
ATOM   1497  CB  PRO A  95      13.934  12.454   5.035  1.00 88.82           C  
ATOM   1498  HB2 PRO A  95      14.514  13.261   5.482  1.00 88.82           H  
ATOM   1499  HB3 PRO A  95      14.094  11.525   5.581  1.00 88.82           H  
ATOM   1500  O   PRO A  95      16.599  11.669   3.335  1.00 88.82           O  
ATOM   1501  CG  PRO A  95      12.441  12.776   5.014  1.00 88.82           C  
ATOM   1502  HG2 PRO A  95      12.295  13.828   4.770  1.00 88.82           H  
ATOM   1503  HG3 PRO A  95      11.958  12.529   5.960  1.00 88.82           H  
ATOM   1504  CD  PRO A  95      11.927  11.906   3.868  1.00 88.82           C  
ATOM   1505  HD2 PRO A  95      11.037  12.364   3.434  1.00 88.82           H  
ATOM   1506  HD3 PRO A  95      11.698  10.906   4.234  1.00 88.82           H  
ATOM   1507  N   GLU A  96      15.103   9.984   3.216  1.00 88.45           N  
ATOM   1508  H   GLU A  96      14.117   9.766   3.223  1.00 88.45           H  
ATOM   1509  CA  GLU A  96      16.017   8.851   3.020  1.00 88.45           C  
ATOM   1510  HA  GLU A  96      16.917   9.015   3.614  1.00 88.45           H  
ATOM   1511  C   GLU A  96      16.461   8.676   1.549  1.00 88.45           C  
ATOM   1512  CB  GLU A  96      15.277   7.612   3.572  1.00 88.45           C  
ATOM   1513  HB2 GLU A  96      14.926   7.841   4.578  1.00 88.45           H  
ATOM   1514  HB3 GLU A  96      14.391   7.444   2.960  1.00 88.45           H  
ATOM   1515  O   GLU A  96      17.303   7.835   1.236  1.00 88.45           O  
ATOM   1516  CG  GLU A  96      16.053   6.288   3.643  1.00 88.45           C  
ATOM   1517  HG2 GLU A  96      16.290   5.956   2.632  1.00 88.45           H  
ATOM   1518  HG3 GLU A  96      15.382   5.538   4.061  1.00 88.45           H  
ATOM   1519  CD  GLU A  96      17.335   6.324   4.494  1.00 88.45           C  
ATOM   1520  OE1 GLU A  96      18.098   5.339   4.377  1.00 88.45           O  
ATOM   1521  OE2 GLU A  96      17.533   7.290   5.270  1.00 88.45           O  
ATOM   1522  N   ALA A  97      15.909   9.450   0.608  1.00 90.31           N  
ATOM   1523  H   ALA A  97      15.271  10.184   0.881  1.00 90.31           H  
ATOM   1524  CA  ALA A  97      16.202   9.291  -0.811  1.00 90.31           C  
ATOM   1525  HA  ALA A  97      16.369   8.230  -0.996  1.00 90.31           H  
ATOM   1526  C   ALA A  97      17.464  10.036  -1.270  1.00 90.31           C  
ATOM   1527  CB  ALA A  97      14.981   9.688  -1.639  1.00 90.31           C  
ATOM   1528  HB1 ALA A  97      14.726  10.733  -1.462  1.00 90.31           H  
ATOM   1529  HB2 ALA A  97      15.190   9.545  -2.700  1.00 90.31           H  
ATOM   1530  HB3 ALA A  97      14.144   9.046  -1.365  1.00 90.31           H  
ATOM   1531  O   ALA A  97      17.706  11.194  -0.935  1.00 90.31           O  
ATOM   1532  N   GLN A  98      18.221   9.380  -2.152  1.00 93.52           N  
ATOM   1533  H   GLN A  98      18.013   8.406  -2.316  1.00 93.52           H  
ATOM   1534  CA  GLN A  98      19.276   9.989  -2.958  1.00 93.52           C  
ATOM   1535  HA  GLN A  98      19.153  11.072  -2.953  1.00 93.52           H  
ATOM   1536  C   GLN A  98      19.123   9.497  -4.405  1.00 93.52           C  
ATOM   1537  CB  GLN A  98      20.639   9.661  -2.328  1.00 93.52           C  
ATOM   1538  HB2 GLN A  98      20.622   9.951  -1.278  1.00 93.52           H  
ATOM   1539  HB3 GLN A  98      20.817   8.587  -2.382  1.00 93.52           H  
ATOM   1540  O   GLN A  98      19.693   8.477  -4.793  1.00 93.52           O  
ATOM   1541  CG  GLN A  98      21.782  10.420  -3.019  1.00 93.52           C  
ATOM   1542  HG2 GLN A  98      21.800  10.179  -4.082  1.00 93.52           H  
ATOM   1543  HG3 GLN A  98      21.608  11.491  -2.913  1.00 93.52           H  
ATOM   1544  CD  GLN A  98      23.153  10.086  -2.440  1.00 93.52           C  
ATOM   1545  NE2 GLN A  98      24.152  10.904  -2.681  1.00 93.52           N  
ATOM   1546 HE21 GLN A  98      25.030  10.657  -2.249  1.00 93.52           H  
ATOM   1547 HE22 GLN A  98      24.010  11.762  -3.195  1.00 93.52           H  
ATOM   1548  OE1 GLN A  98      23.368   9.079  -1.789  1.00 93.52           O  
ATOM   1549  N   ILE A  99      18.280  10.181  -5.185  1.00 93.96           N  
ATOM   1550  H   ILE A  99      17.838  11.008  -4.809  1.00 93.96           H  
ATOM   1551  CA  ILE A  99      17.877   9.738  -6.529  1.00 93.96           C  
ATOM   1552  HA  ILE A  99      17.970   8.653  -6.571  1.00 93.96           H  
ATOM   1553  C   ILE A  99      18.798  10.309  -7.613  1.00 93.96           C  
ATOM   1554  CB  ILE A  99      16.393  10.070  -6.813  1.00 93.96           C  
ATOM   1555  HB  ILE A  99      16.280  11.153  -6.834  1.00 93.96           H  
ATOM   1556  O   ILE A  99      18.701  11.482  -7.982  1.00 93.96           O  
ATOM   1557  CG1 ILE A  99      15.419   9.552  -5.732  1.00 93.96           C  
ATOM   1558 HG12 ILE A  99      15.605  10.103  -4.810  1.00 93.96           H  
ATOM   1559 HG13 ILE A  99      14.401   9.795  -6.038  1.00 93.96           H  
ATOM   1560  CG2 ILE A  99      15.995   9.531  -8.199  1.00 93.96           C  
ATOM   1561 HG21 ILE A  99      14.911   9.443  -8.283  1.00 93.96           H  
ATOM   1562 HG22 ILE A  99      16.452   8.556  -8.367  1.00 93.96           H  
ATOM   1563 HG23 ILE A  99      16.347  10.212  -8.974  1.00 93.96           H  
ATOM   1564  CD1 ILE A  99      15.490   8.048  -5.428  1.00 93.96           C  
ATOM   1565 HD11 ILE A  99      14.697   7.787  -4.728  1.00 93.96           H  
ATOM   1566 HD12 ILE A  99      15.359   7.467  -6.341  1.00 93.96           H  
ATOM   1567 HD13 ILE A  99      16.449   7.805  -4.971  1.00 93.96           H  
ATOM   1568  N   GLU A 100      19.638   9.449  -8.182  1.00 93.85           N  
ATOM   1569  H   GLU A 100      19.595   8.484  -7.885  1.00 93.85           H  
ATOM   1570  CA  GLU A 100      20.362   9.720  -9.421  1.00 93.85           C  
ATOM   1571  HA  GLU A 100      20.596  10.783  -9.462  1.00 93.85           H  
ATOM   1572  C   GLU A 100      19.468   9.368 -10.620  1.00 93.85           C  
ATOM   1573  CB  GLU A 100      21.691   8.952  -9.426  1.00 93.85           C  
ATOM   1574  HB2 GLU A 100      21.484   7.883  -9.476  1.00 93.85           H  
ATOM   1575  HB3 GLU A 100      22.212   9.163  -8.492  1.00 93.85           H  
ATOM   1576  O   GLU A 100      18.822   8.320 -10.651  1.00 93.85           O  
ATOM   1577  CG  GLU A 100      22.593   9.371 -10.600  1.00 93.85           C  
ATOM   1578  HG2 GLU A 100      22.055   9.205 -11.533  1.00 93.85           H  
ATOM   1579  HG3 GLU A 100      22.802  10.437 -10.518  1.00 93.85           H  
ATOM   1580  CD  GLU A 100      23.918   8.596 -10.647  1.00 93.85           C  
ATOM   1581  OE1 GLU A 100      24.564   8.613 -11.719  1.00 93.85           O  
ATOM   1582  OE2 GLU A 100      24.268   7.926  -9.649  1.00 93.85           O  
ATOM   1583  N   ARG A 101      19.398  10.261 -11.611  1.00 93.49           N  
ATOM   1584  H   ARG A 101      20.015  11.059 -11.579  1.00 93.49           H  
ATOM   1585  CA  ARG A 101      18.500  10.134 -12.768  1.00 93.49           C  
ATOM   1586  HA  ARG A 101      17.786   9.328 -12.599  1.00 93.49           H  
ATOM   1587  C   ARG A 101      19.301   9.773 -14.009  1.00 93.49           C  
ATOM   1588  CB  ARG A 101      17.718  11.441 -12.953  1.00 93.49           C  
ATOM   1589  HB2 ARG A 101      18.418  12.276 -12.951  1.00 93.49           H  
ATOM   1590  HB3 ARG A 101      17.206  11.425 -13.915  1.00 93.49           H  
ATOM   1591  O   ARG A 101      20.122  10.565 -14.464  1.00 93.49           O  
ATOM   1592  CG  ARG A 101      16.673  11.631 -11.846  1.00 93.49           C  
ATOM   1593  HG2 ARG A 101      15.825  10.977 -12.045  1.00 93.49           H  
ATOM   1594  HG3 ARG A 101      17.097  11.371 -10.876  1.00 93.49           H  
ATOM   1595  CD  ARG A 101      16.211  13.089 -11.792  1.00 93.49           C  
ATOM   1596  HD2 ARG A 101      17.015  13.711 -11.399  1.00 93.49           H  
ATOM   1597  HD3 ARG A 101      15.986  13.425 -12.805  1.00 93.49           H  
ATOM   1598  NE  ARG A 101      15.004  13.237 -10.967  1.00 93.49           N  
ATOM   1599  HE  ARG A 101      14.122  13.264 -11.458  1.00 93.49           H  
ATOM   1600  NH1 ARG A 101      15.886  13.196  -8.803  1.00 93.49           N  
ATOM   1601 HH11 ARG A 101      15.640  13.223  -7.824  1.00 93.49           H  
ATOM   1602 HH12 ARG A 101      16.841  13.022  -9.082  1.00 93.49           H  
ATOM   1603  NH2 ARG A 101      13.731  13.333  -9.135  1.00 93.49           N  
ATOM   1604 HH21 ARG A 101      13.624  14.204  -8.634  1.00 93.49           H  
ATOM   1605 HH22 ARG A 101      13.656  12.732  -8.327  1.00 93.49           H  
ATOM   1606  CZ  ARG A 101      14.905  13.260  -9.653  1.00 93.49           C  
ATOM   1607  N   CYS A 102      19.040   8.599 -14.569  1.00 93.95           N  
ATOM   1608  H   CYS A 102      18.358   7.997 -14.129  1.00 93.95           H  
ATOM   1609  CA  CYS A 102      19.677   8.129 -15.793  1.00 93.95           C  
ATOM   1610  HA  CYS A 102      20.538   8.753 -16.032  1.00 93.95           H  
ATOM   1611  C   CYS A 102      18.680   8.234 -16.951  1.00 93.95           C  
ATOM   1612  CB  CYS A 102      20.181   6.696 -15.575  1.00 93.95           C  
ATOM   1613  HB2 CYS A 102      20.657   6.344 -16.490  1.00 93.95           H  
ATOM   1614  HB3 CYS A 102      19.336   6.047 -15.347  1.00 93.95           H  
ATOM   1615  O   CYS A 102      17.747   7.437 -17.038  1.00 93.95           O  
ATOM   1616  SG  CYS A 102      21.369   6.630 -14.198  1.00 93.95           S  
ATOM   1617  HG  CYS A 102      22.194   7.600 -14.601  1.00 93.95           H  
ATOM   1618  N   GLU A 103      18.855   9.220 -17.832  1.00 93.40           N  
ATOM   1619  H   GLU A 103      19.624   9.865 -17.717  1.00 93.40           H  
ATOM   1620  CA  GLU A 103      18.038   9.336 -19.045  1.00 93.40           C  
ATOM   1621  HA  GLU A 103      16.999   9.142 -18.780  1.00 93.40           H  
ATOM   1622  C   GLU A 103      18.444   8.255 -20.060  1.00 93.40           C  
ATOM   1623  CB  GLU A 103      18.089  10.762 -19.628  1.00 93.40           C  
ATOM   1624  HB2 GLU A 103      19.105  10.994 -19.949  1.00 93.40           H  
ATOM   1625  HB3 GLU A 103      17.428  10.800 -20.494  1.00 93.40           H  
ATOM   1626  O   GLU A 103      19.625   8.095 -20.370  1.00 93.40           O  
ATOM   1627  CG  GLU A 103      17.637  11.820 -18.604  1.00 93.40           C  
ATOM   1628  HG2 GLU A 103      18.448  12.004 -17.900  1.00 93.40           H  
ATOM   1629  HG3 GLU A 103      16.799  11.418 -18.034  1.00 93.40           H  
ATOM   1630  CD  GLU A 103      17.203  13.148 -19.245  1.00 93.40           C  
ATOM   1631  OE1 GLU A 103      16.027  13.533 -19.013  1.00 93.40           O  
ATOM   1632  OE2 GLU A 103      18.031  13.798 -19.924  1.00 93.40           O  
ATOM   1633  N   ILE A 104      17.464   7.489 -20.541  1.00 94.74           N  
ATOM   1634  H   ILE A 104      16.516   7.696 -20.262  1.00 94.74           H  
ATOM   1635  CA  ILE A 104      17.635   6.356 -21.453  1.00 94.74           C  
ATOM   1636  HA  ILE A 104      18.690   6.229 -21.697  1.00 94.74           H  
ATOM   1637  C   ILE A 104      16.888   6.664 -22.750  1.00 94.74           C  
ATOM   1638  CB  ILE A 104      17.126   5.050 -20.796  1.00 94.74           C  
ATOM   1639  HB  ILE A 104      16.068   5.184 -20.569  1.00 94.74           H  
ATOM   1640  O   ILE A 104      15.677   6.902 -22.733  1.00 94.74           O  
ATOM   1641  CG1 ILE A 104      17.827   4.713 -19.459  1.00 94.74           C  
ATOM   1642 HG12 ILE A 104      17.568   5.477 -18.726  1.00 94.74           H  
ATOM   1643 HG13 ILE A 104      17.425   3.772 -19.084  1.00 94.74           H  
ATOM   1644  CG2 ILE A 104      17.228   3.856 -21.762  1.00 94.74           C  
ATOM   1645 HG21 ILE A 104      16.590   4.017 -22.631  1.00 94.74           H  
ATOM   1646 HG22 ILE A 104      16.885   2.943 -21.276  1.00 94.74           H  
ATOM   1647 HG23 ILE A 104      18.254   3.718 -22.103  1.00 94.74           H  
ATOM   1648  CD1 ILE A 104      19.358   4.596 -19.510  1.00 94.74           C  
ATOM   1649 HD11 ILE A 104      19.666   3.886 -20.277  1.00 94.74           H  
ATOM   1650 HD12 ILE A 104      19.724   4.249 -18.543  1.00 94.74           H  
ATOM   1651 HD13 ILE A 104      19.806   5.568 -19.718  1.00 94.74           H  
ATOM   1652  N   ASP A 105      17.608   6.623 -23.870  1.00 92.78           N  
ATOM   1653  H   ASP A 105      18.585   6.371 -23.814  1.00 92.78           H  
ATOM   1654  CA  ASP A 105      17.039   6.856 -25.199  1.00 92.78           C  
ATOM   1655  HA  ASP A 105      16.215   7.566 -25.119  1.00 92.78           H  
ATOM   1656  C   ASP A 105      16.458   5.558 -25.793  1.00 92.78           C  
ATOM   1657  CB  ASP A 105      18.104   7.483 -26.119  1.00 92.78           C  
ATOM   1658  HB2 ASP A 105      17.712   7.501 -27.135  1.00 92.78           H  
ATOM   1659  HB3 ASP A 105      18.991   6.849 -26.117  1.00 92.78           H  
ATOM   1660  O   ASP A 105      15.478   5.603 -26.538  1.00 92.78           O  
ATOM   1661  CG  ASP A 105      18.507   8.922 -25.747  1.00 92.78           C  
ATOM   1662  OD1 ASP A 105      17.772   9.615 -25.006  1.00 92.78           O  
ATOM   1663  OD2 ASP A 105      19.569   9.379 -26.218  1.00 92.78           O  
ATOM   1664  N   GLY A 106      17.009   4.391 -25.428  1.00 93.37           N  
ATOM   1665  H   GLY A 106      17.805   4.410 -24.807  1.00 93.37           H  
ATOM   1666  CA  GLY A 106      16.487   3.089 -25.853  1.00 93.37           C  
ATOM   1667  HA2 GLY A 106      16.460   3.067 -26.942  1.00 93.37           H  
ATOM   1668  HA3 GLY A 106      15.465   2.989 -25.488  1.00 93.37           H  
ATOM   1669  C   GLY A 106      17.278   1.874 -25.357  1.00 93.37           C  
ATOM   1670  O   GLY A 106      17.923   1.915 -24.310  1.00 93.37           O  
ATOM   1671  N   PHE A 107      17.224   0.789 -26.132  1.00 94.64           N  
ATOM   1672  H   PHE A 107      16.736   0.853 -27.013  1.00 94.64           H  
ATOM   1673  CA  PHE A 107      17.923  -0.480 -25.896  1.00 94.64           C  
ATOM   1674  HA  PHE A 107      18.700  -0.343 -25.144  1.00 94.64           H  
ATOM   1675  C   PHE A 107      18.590  -0.963 -27.191  1.00 94.64           C  
ATOM   1676  CB  PHE A 107      16.934  -1.548 -25.400  1.00 94.64           C  
ATOM   1677  HB2 PHE A 107      17.445  -2.511 -25.391  1.00 94.64           H  
ATOM   1678  HB3 PHE A 107      16.115  -1.634 -26.114  1.00 94.64           H  
ATOM   1679  O   PHE A 107      18.093  -0.679 -28.283  1.00 94.64           O  
ATOM   1680  CG  PHE A 107      16.362  -1.311 -24.016  1.00 94.64           C  
ATOM   1681  CD1 PHE A 107      16.996  -1.873 -22.894  1.00 94.64           C  
ATOM   1682  HD1 PHE A 107      17.898  -2.453 -23.021  1.00 94.64           H  
ATOM   1683  CD2 PHE A 107      15.183  -0.559 -23.849  1.00 94.64           C  
ATOM   1684  HD2 PHE A 107      14.687  -0.135 -24.710  1.00 94.64           H  
ATOM   1685  CE1 PHE A 107      16.453  -1.692 -21.610  1.00 94.64           C  
ATOM   1686  HE1 PHE A 107      16.944  -2.127 -20.753  1.00 94.64           H  
ATOM   1687  CE2 PHE A 107      14.644  -0.367 -22.564  1.00 94.64           C  
ATOM   1688  HE2 PHE A 107      13.738   0.209 -22.445  1.00 94.64           H  
ATOM   1689  CZ  PHE A 107      15.280  -0.936 -21.445  1.00 94.64           C  
ATOM   1690  HZ  PHE A 107      14.873  -0.797 -20.454  1.00 94.64           H  
ATOM   1691  N   GLU A 108      19.693  -1.706 -27.088  1.00 93.08           N  
ATOM   1692  H   GLU A 108      20.057  -1.912 -26.169  1.00 93.08           H  
ATOM   1693  CA  GLU A 108      20.314  -2.360 -28.245  1.00 93.08           C  
ATOM   1694  HA  GLU A 108      20.417  -1.606 -29.026  1.00 93.08           H  
ATOM   1695  C   GLU A 108      19.417  -3.514 -28.748  1.00 93.08           C  
ATOM   1696  CB  GLU A 108      21.730  -2.861 -27.922  1.00 93.08           C  
ATOM   1697  HB2 GLU A 108      22.100  -3.408 -28.789  1.00 93.08           H  
ATOM   1698  HB3 GLU A 108      21.682  -3.545 -27.075  1.00 93.08           H  
ATOM   1699  O   GLU A 108      18.990  -4.341 -27.931  1.00 93.08           O  
ATOM   1700  CG  GLU A 108      22.714  -1.721 -27.606  1.00 93.08           C  
ATOM   1701  HG2 GLU A 108      22.738  -1.037 -28.454  1.00 93.08           H  
ATOM   1702  HG3 GLU A 108      22.351  -1.169 -26.739  1.00 93.08           H  
ATOM   1703  CD  GLU A 108      24.143  -2.209 -27.316  1.00 93.08           C  
ATOM   1704  OE1 GLU A 108      24.981  -1.391 -26.875  1.00 93.08           O  
ATOM   1705  OE2 GLU A 108      24.457  -3.408 -27.504  1.00 93.08           O  
ATOM   1706  N   PRO A 109      19.113  -3.602 -30.063  1.00 86.92           N  
ATOM   1707  CA  PRO A 109      18.096  -4.513 -30.595  1.00 86.92           C  
ATOM   1708  HA  PRO A 109      17.124  -4.144 -30.269  1.00 86.92           H  
ATOM   1709  C   PRO A 109      18.250  -5.973 -30.155  1.00 86.92           C  
ATOM   1710  CB  PRO A 109      18.181  -4.386 -32.119  1.00 86.92           C  
ATOM   1711  HB2 PRO A 109      18.942  -5.059 -32.514  1.00 86.92           H  
ATOM   1712  HB3 PRO A 109      17.219  -4.574 -32.595  1.00 86.92           H  
ATOM   1713  O   PRO A 109      19.317  -6.566 -30.288  1.00 86.92           O  
ATOM   1714  CG  PRO A 109      18.636  -2.944 -32.310  1.00 86.92           C  
ATOM   1715  HG2 PRO A 109      17.780  -2.275 -32.224  1.00 86.92           H  
ATOM   1716  HG3 PRO A 109      19.144  -2.800 -33.264  1.00 86.92           H  
ATOM   1717  CD  PRO A 109      19.578  -2.720 -31.128  1.00 86.92           C  
ATOM   1718  HD2 PRO A 109      19.531  -1.670 -30.841  1.00 86.92           H  
ATOM   1719  HD3 PRO A 109      20.596  -2.995 -31.405  1.00 86.92           H  
ATOM   1720  N   GLY A 110      17.155  -6.561 -29.664  1.00 83.17           N  
ATOM   1721  H   GLY A 110      16.316  -6.008 -29.567  1.00 83.17           H  
ATOM   1722  CA  GLY A 110      17.117  -7.956 -29.212  1.00 83.17           C  
ATOM   1723  HA2 GLY A 110      16.077  -8.271 -29.128  1.00 83.17           H  
ATOM   1724  HA3 GLY A 110      17.604  -8.586 -29.956  1.00 83.17           H  
ATOM   1725  C   GLY A 110      17.794  -8.224 -27.862  1.00 83.17           C  
ATOM   1726  O   GLY A 110      17.959  -9.386 -27.505  1.00 83.17           O  
ATOM   1727  N   THR A 111      18.183  -7.189 -27.107  1.00 90.29           N  
ATOM   1728  H   THR A 111      18.041  -6.249 -27.449  1.00 90.29           H  
ATOM   1729  CA  THR A 111      18.867  -7.334 -25.810  1.00 90.29           C  
ATOM   1730  HA  THR A 111      18.725  -8.350 -25.443  1.00 90.29           H  
ATOM   1731  C   THR A 111      18.311  -6.384 -24.746  1.00 90.29           C  
ATOM   1732  CB  THR A 111      20.382  -7.093 -25.935  1.00 90.29           C  
ATOM   1733  HB  THR A 111      20.852  -7.448 -25.018  1.00 90.29           H  
ATOM   1734  O   THR A 111      17.632  -5.405 -25.052  1.00 90.29           O  
ATOM   1735  CG2 THR A 111      21.062  -7.803 -27.104  1.00 90.29           C  
ATOM   1736 HG21 THR A 111      20.714  -7.394 -28.052  1.00 90.29           H  
ATOM   1737 HG22 THR A 111      22.140  -7.661 -27.035  1.00 90.29           H  
ATOM   1738 HG23 THR A 111      20.837  -8.869 -27.065  1.00 90.29           H  
ATOM   1739  OG1 THR A 111      20.648  -5.715 -26.041  1.00 90.29           O  
ATOM   1740  HG1 THR A 111      20.126  -5.365 -26.766  1.00 90.29           H  
ATOM   1741  N   TYR A 112      18.684  -6.621 -23.486  1.00 92.58           N  
ATOM   1742  H   TYR A 112      19.178  -7.478 -23.282  1.00 92.58           H  
ATOM   1743  CA  TYR A 112      18.443  -5.699 -22.371  1.00 92.58           C  
ATOM   1744  HA  TYR A 112      17.593  -5.073 -22.643  1.00 92.58           H  
ATOM   1745  C   TYR A 112      19.575  -4.684 -22.132  1.00 92.58           C  
ATOM   1746  CB  TYR A 112      18.040  -6.514 -21.133  1.00 92.58           C  
ATOM   1747  HB2 TYR A 112      18.160  -5.906 -20.236  1.00 92.58           H  
ATOM   1748  HB3 TYR A 112      18.700  -7.376 -21.029  1.00 92.58           H  
ATOM   1749  O   TYR A 112      19.666  -4.074 -21.065  1.00 92.58           O  
ATOM   1750  CG  TYR A 112      16.593  -6.962 -21.204  1.00 92.58           C  
ATOM   1751  CD1 TYR A 112      15.588  -5.982 -21.328  1.00 92.58           C  
ATOM   1752  HD1 TYR A 112      15.848  -4.934 -21.328  1.00 92.58           H  
ATOM   1753  CD2 TYR A 112      16.248  -8.330 -21.213  1.00 92.58           C  
ATOM   1754  HD2 TYR A 112      17.013  -9.086 -21.123  1.00 92.58           H  
ATOM   1755  CE1 TYR A 112      14.246  -6.358 -21.493  1.00 92.58           C  
ATOM   1756  HE1 TYR A 112      13.475  -5.610 -21.597  1.00 92.58           H  
ATOM   1757  CE2 TYR A 112      14.897  -8.709 -21.368  1.00 92.58           C  
ATOM   1758  HE2 TYR A 112      14.628  -9.754 -21.404  1.00 92.58           H  
ATOM   1759  OH  TYR A 112      12.586  -8.032 -21.662  1.00 92.58           O  
ATOM   1760  HH  TYR A 112      12.341  -8.887 -21.302  1.00 92.58           H  
ATOM   1761  CZ  TYR A 112      13.897  -7.720 -21.514  1.00 92.58           C  
ATOM   1762  N   ARG A 113      20.444  -4.463 -23.125  1.00 94.00           N  
ATOM   1763  H   ARG A 113      20.300  -4.928 -24.009  1.00 94.00           H  
ATOM   1764  CA  ARG A 113      21.549  -3.506 -23.023  1.00 94.00           C  
ATOM   1765  HA  ARG A 113      21.923  -3.536 -21.999  1.00 94.00           H  
ATOM   1766  C   ARG A 113      21.059  -2.080 -23.284  1.00 94.00           C  
ATOM   1767  CB  ARG A 113      22.681  -3.973 -23.946  1.00 94.00           C  
ATOM   1768  HB2 ARG A 113      22.878  -5.025 -23.739  1.00 94.00           H  
ATOM   1769  HB3 ARG A 113      22.376  -3.881 -24.988  1.00 94.00           H  
ATOM   1770  O   ARG A 113      20.590  -1.760 -24.371  1.00 94.00           O  
ATOM   1771  CG  ARG A 113      23.965  -3.176 -23.720  1.00 94.00           C  
ATOM   1772  HG2 ARG A 113      23.866  -2.192 -24.180  1.00 94.00           H  
ATOM   1773  HG3 ARG A 113      24.132  -3.066 -22.649  1.00 94.00           H  
ATOM   1774  CD  ARG A 113      25.156  -3.924 -24.322  1.00 94.00           C  
ATOM   1775  HD2 ARG A 113      24.889  -4.256 -25.325  1.00 94.00           H  
ATOM   1776  HD3 ARG A 113      25.354  -4.815 -23.727  1.00 94.00           H  
ATOM   1777  NE  ARG A 113      26.360  -3.074 -24.344  1.00 94.00           N  
ATOM   1778  HE  ARG A 113      26.533  -2.513 -23.522  1.00 94.00           H  
ATOM   1779  NH1 ARG A 113      26.988  -3.445 -26.536  1.00 94.00           N  
ATOM   1780 HH11 ARG A 113      27.480  -3.085 -27.342  1.00 94.00           H  
ATOM   1781 HH12 ARG A 113      26.025  -3.664 -26.749  1.00 94.00           H  
ATOM   1782  NH2 ARG A 113      28.186  -2.084 -25.260  1.00 94.00           N  
ATOM   1783 HH21 ARG A 113      28.292  -1.544 -24.413  1.00 94.00           H  
ATOM   1784 HH22 ARG A 113      28.709  -1.859 -26.094  1.00 94.00           H  
ATOM   1785  CZ  ARG A 113      27.158  -2.877 -25.381  1.00 94.00           C  
ATOM   1786  N   LEU A 114      21.149  -1.235 -22.257  1.00 94.27           N  
ATOM   1787  H   LEU A 114      21.497  -1.606 -21.384  1.00 94.27           H  
ATOM   1788  CA  LEU A 114      20.685   0.156 -22.278  1.00 94.27           C  
ATOM   1789  HA  LEU A 114      19.638   0.174 -22.582  1.00 94.27           H  
ATOM   1790  C   LEU A 114      21.475   1.025 -23.268  1.00 94.27           C  
ATOM   1791  CB  LEU A 114      20.827   0.759 -20.867  1.00 94.27           C  
ATOM   1792  HB2 LEU A 114      20.673   1.836 -20.933  1.00 94.27           H  
ATOM   1793  HB3 LEU A 114      21.853   0.602 -20.532  1.00 94.27           H  
ATOM   1794  O   LEU A 114      22.705   1.018 -23.252  1.00 94.27           O  
ATOM   1795  CG  LEU A 114      19.866   0.200 -19.804  1.00 94.27           C  
ATOM   1796  HG  LEU A 114      19.887  -0.890 -19.814  1.00 94.27           H  
ATOM   1797  CD1 LEU A 114      20.317   0.694 -18.427  1.00 94.27           C  
ATOM   1798 HD11 LEU A 114      19.587   0.404 -17.671  1.00 94.27           H  
ATOM   1799 HD12 LEU A 114      21.282   0.252 -18.176  1.00 94.27           H  
ATOM   1800 HD13 LEU A 114      20.403   1.781 -18.429  1.00 94.27           H  
ATOM   1801  CD2 LEU A 114      18.437   0.688 -20.035  1.00 94.27           C  
ATOM   1802 HD21 LEU A 114      17.767   0.223 -19.311  1.00 94.27           H  
ATOM   1803 HD22 LEU A 114      18.394   1.771 -19.923  1.00 94.27           H  
ATOM   1804 HD23 LEU A 114      18.099   0.419 -21.035  1.00 94.27           H  
ATOM   1805  N   ILE A 115      20.761   1.862 -24.023  1.00 94.57           N  
ATOM   1806  H   ILE A 115      19.754   1.799 -23.983  1.00 94.57           H  
ATOM   1807  CA  ILE A 115      21.320   3.005 -24.755  1.00 94.57           C  
ATOM   1808  HA  ILE A 115      22.394   2.857 -24.876  1.00 94.57           H  
ATOM   1809  C   ILE A 115      21.062   4.263 -23.905  1.00 94.57           C  
ATOM   1810  CB  ILE A 115      20.735   3.111 -26.183  1.00 94.57           C  
ATOM   1811  HB  ILE A 115      19.656   3.248 -26.113  1.00 94.57           H  
ATOM   1812  O   ILE A 115      19.938   4.782 -23.907  1.00 94.57           O  
ATOM   1813  CG1 ILE A 115      21.017   1.816 -26.982  1.00 94.57           C  
ATOM   1814 HG12 ILE A 115      20.619   0.962 -26.434  1.00 94.57           H  
ATOM   1815 HG13 ILE A 115      22.094   1.675 -27.077  1.00 94.57           H  
ATOM   1816  CG2 ILE A 115      21.333   4.334 -26.907  1.00 94.57           C  
ATOM   1817 HG21 ILE A 115      22.408   4.209 -27.036  1.00 94.57           H  
ATOM   1818 HG22 ILE A 115      21.148   5.249 -26.343  1.00 94.57           H  
ATOM   1819 HG23 ILE A 115      20.865   4.464 -27.883  1.00 94.57           H  
ATOM   1820  CD1 ILE A 115      20.389   1.786 -28.382  1.00 94.57           C  
ATOM   1821 HD11 ILE A 115      19.319   1.983 -28.313  1.00 94.57           H  
ATOM   1822 HD12 ILE A 115      20.859   2.525 -29.031  1.00 94.57           H  
ATOM   1823 HD13 ILE A 115      20.543   0.801 -28.822  1.00 94.57           H  
ATOM   1824  N   PRO A 116      22.052   4.743 -23.127  1.00 92.91           N  
ATOM   1825  CA  PRO A 116      21.908   5.962 -22.340  1.00 92.91           C  
ATOM   1826  HA  PRO A 116      21.004   5.925 -21.733  1.00 92.91           H  
ATOM   1827  C   PRO A 116      21.858   7.193 -23.247  1.00 92.91           C  
ATOM   1828  CB  PRO A 116      23.141   6.005 -21.435  1.00 92.91           C  
ATOM   1829  HB2 PRO A 116      22.967   5.400 -20.546  1.00 92.91           H  
ATOM   1830  HB3 PRO A 116      23.427   7.022 -21.165  1.00 92.91           H  
ATOM   1831  O   PRO A 116      22.511   7.239 -24.291  1.00 92.91           O  
ATOM   1832  CG  PRO A 116      24.204   5.349 -22.309  1.00 92.91           C  
ATOM   1833  HG2 PRO A 116      24.572   6.060 -23.048  1.00 92.91           H  
ATOM   1834  HG3 PRO A 116      25.036   4.967 -21.717  1.00 92.91           H  
ATOM   1835  CD  PRO A 116      23.415   4.239 -23.002  1.00 92.91           C  
ATOM   1836  HD2 PRO A 116      23.863   4.030 -23.974  1.00 92.91           H  
ATOM   1837  HD3 PRO A 116      23.415   3.344 -22.380  1.00 92.91           H  
ATOM   1838  N   ASN A 117      21.162   8.233 -22.795  1.00 91.94           N  
ATOM   1839  H   ASN A 117      20.652   8.147 -21.928  1.00 91.94           H  
ATOM   1840  CA  ASN A 117      21.326   9.561 -23.368  1.00 91.94           C  
ATOM   1841  HA  ASN A 117      21.168   9.494 -24.445  1.00 91.94           H  
ATOM   1842  C   ASN A 117      22.756  10.072 -23.118  1.00 91.94           C  
ATOM   1843  CB  ASN A 117      20.274  10.496 -22.757  1.00 91.94           C  
ATOM   1844  HB2 ASN A 117      19.292  10.026 -22.811  1.00 91.94           H  
ATOM   1845  HB3 ASN A 117      20.516  10.687 -21.711  1.00 91.94           H  
ATOM   1846  O   ASN A 117      23.351   9.782 -22.079  1.00 91.94           O  
ATOM   1847  CG  ASN A 117      20.219  11.813 -23.500  1.00 91.94           C  
ATOM   1848  ND2 ASN A 117      19.402  11.896 -24.517  1.00 91.94           N  
ATOM   1849 HD21 ASN A 117      18.897  11.068 -24.799  1.00 91.94           H  
ATOM   1850 HD22 ASN A 117      19.408  12.722 -25.098  1.00 91.94           H  
ATOM   1851  OD1 ASN A 117      20.964  12.744 -23.216  1.00 91.94           O  
ATOM   1852  N   ALA A 118      23.281  10.918 -24.007  1.00 83.63           N  
ATOM   1853  H   ALA A 118      22.744  11.119 -24.838  1.00 83.63           H  
ATOM   1854  CA  ALA A 118      24.606  11.539 -23.863  1.00 83.63           C  
ATOM   1855  HA  ALA A 118      25.350  10.743 -23.840  1.00 83.63           H  
ATOM   1856  C   ALA A 118      24.798  12.366 -22.566  1.00 83.63           C  
ATOM   1857  CB  ALA A 118      24.855  12.399 -25.109  1.00 83.63           C  
ATOM   1858  HB1 ALA A 118      24.121  13.204 -25.159  1.00 83.63           H  
ATOM   1859  HB2 ALA A 118      25.855  12.829 -25.061  1.00 83.63           H  
ATOM   1860  HB3 ALA A 118      24.780  11.783 -26.005  1.00 83.63           H  
ATOM   1861  O   ALA A 118      25.921  12.746 -22.240  1.00 83.63           O  
ATOM   1862  N   ARG A 119      23.716  12.660 -21.830  1.00 81.31           N  
ATOM   1863  H   ARG A 119      22.823  12.374 -22.207  1.00 81.31           H  
ATOM   1864  CA  ARG A 119      23.717  13.344 -20.524  1.00 81.31           C  
ATOM   1865  HA  ARG A 119      24.629  13.934 -20.426  1.00 81.31           H  
ATOM   1866  C   ARG A 119      23.704  12.409 -19.307  1.00 81.31           C  
ATOM   1867  CB  ARG A 119      22.501  14.277 -20.463  1.00 81.31           C  
ATOM   1868  HB2 ARG A 119      22.452  14.739 -19.477  1.00 81.31           H  
ATOM   1869  HB3 ARG A 119      21.594  13.690 -20.607  1.00 81.31           H  
ATOM   1870  O   ARG A 119      23.794  12.901 -18.185  1.00 81.31           O  
ATOM   1871  CG  ARG A 119      22.566  15.389 -21.514  1.00 81.31           C  
ATOM   1872  HG2 ARG A 119      22.655  14.966 -22.515  1.00 81.31           H  
ATOM   1873  HG3 ARG A 119      23.427  16.025 -21.312  1.00 81.31           H  
ATOM   1874  CD  ARG A 119      21.282  16.211 -21.440  1.00 81.31           C  
ATOM   1875  HD2 ARG A 119      21.144  16.558 -20.416  1.00 81.31           H  
ATOM   1876  HD3 ARG A 119      20.444  15.567 -21.707  1.00 81.31           H  
ATOM   1877  NE  ARG A 119      21.343  17.365 -22.352  1.00 81.31           N  
ATOM   1878  HE  ARG A 119      22.177  17.452 -22.915  1.00 81.31           H  
ATOM   1879  NH1 ARG A 119      19.263  18.180 -21.859  1.00 81.31           N  
ATOM   1880 HH11 ARG A 119      18.511  18.837 -22.010  1.00 81.31           H  
ATOM   1881 HH12 ARG A 119      19.108  17.359 -21.290  1.00 81.31           H  
ATOM   1882  NH2 ARG A 119      20.556  19.262 -23.331  1.00 81.31           N  
ATOM   1883 HH21 ARG A 119      19.815  19.936 -23.460  1.00 81.31           H  
ATOM   1884 HH22 ARG A 119      21.413  19.335 -23.862  1.00 81.31           H  
ATOM   1885  CZ  ARG A 119      20.391  18.263 -22.509  1.00 81.31           C  
ATOM   1886  N   ALA A 120      23.533  11.100 -19.488  1.00 83.79           N  
ATOM   1887  H   ALA A 120      23.527  10.730 -20.428  1.00 83.79           H  
ATOM   1888  CA  ALA A 120      23.356  10.162 -18.383  1.00 83.79           C  
ATOM   1889  HA  ALA A 120      22.896  10.695 -17.550  1.00 83.79           H  
ATOM   1890  C   ALA A 120      24.692   9.587 -17.885  1.00 83.79           C  
ATOM   1891  CB  ALA A 120      22.369   9.073 -18.811  1.00 83.79           C  
ATOM   1892  HB1 ALA A 120      22.776   8.521 -19.659  1.00 83.79           H  
ATOM   1893  HB2 ALA A 120      22.192   8.381 -17.987  1.00 83.79           H  
ATOM   1894  HB3 ALA A 120      21.427   9.532 -19.111  1.00 83.79           H  
ATOM   1895  O   ALA A 120      25.480   9.038 -18.653  1.00 83.79           O  
ATOM   1896  N   ASN A 121      24.911   9.641 -16.568  1.00 80.95           N  
ATOM   1897  H   ASN A 121      24.242  10.134 -15.995  1.00 80.95           H  
ATOM   1898  CA  ASN A 121      26.112   9.118 -15.911  1.00 80.95           C  
ATOM   1899  HA  ASN A 121      26.973   9.342 -16.541  1.00 80.95           H  
ATOM   1900  C   ASN A 121      26.060   7.582 -15.767  1.00 80.95           C  
ATOM   1901  CB  ASN A 121      26.310   9.852 -14.572  1.00 80.95           C  
ATOM   1902  HB2 ASN A 121      25.406   9.760 -13.971  1.00 80.95           H  
ATOM   1903  HB3 ASN A 121      27.120   9.377 -14.019  1.00 80.95           H  
ATOM   1904  O   ASN A 121      25.899   7.034 -14.674  1.00 80.95           O  
ATOM   1905  CG  ASN A 121      26.671  11.320 -14.723  1.00 80.95           C  
ATOM   1906  ND2 ASN A 121      26.450  12.100 -13.693  1.00 80.95           N  
ATOM   1907 HD21 ASN A 121      26.690  13.075 -13.810  1.00 80.95           H  
ATOM   1908 HD22 ASN A 121      26.049  11.712 -12.851  1.00 80.95           H  
ATOM   1909  OD1 ASN A 121      27.167  11.784 -15.734  1.00 80.95           O  
ATOM   1910  N   LEU A 122      26.179   6.876 -16.891  1.00 88.72           N  
ATOM   1911  H   LEU A 122      26.246   7.388 -17.759  1.00 88.72           H  
ATOM   1912  CA  LEU A 122      26.283   5.417 -16.954  1.00 88.72           C  
ATOM   1913  HA  LEU A 122      26.375   5.012 -15.946  1.00 88.72           H  
ATOM   1914  C   LEU A 122      27.550   5.006 -17.703  1.00 88.72           C  
ATOM   1915  CB  LEU A 122      25.023   4.829 -17.616  1.00 88.72           C  
ATOM   1916  HB2 LEU A 122      24.780   5.428 -18.494  1.00 88.72           H  
ATOM   1917  HB3 LEU A 122      25.249   3.820 -17.960  1.00 88.72           H  
ATOM   1918  O   LEU A 122      27.726   5.309 -18.881  1.00 88.72           O  
ATOM   1919  CG  LEU A 122      23.799   4.752 -16.689  1.00 88.72           C  
ATOM   1920  HG  LEU A 122      23.624   5.723 -16.225  1.00 88.72           H  
ATOM   1921  CD1 LEU A 122      22.565   4.376 -17.509  1.00 88.72           C  
ATOM   1922 HD11 LEU A 122      22.366   5.154 -18.246  1.00 88.72           H  
ATOM   1923 HD12 LEU A 122      22.727   3.428 -18.023  1.00 88.72           H  
ATOM   1924 HD13 LEU A 122      21.698   4.288 -16.855  1.00 88.72           H  
ATOM   1925  CD2 LEU A 122      23.967   3.690 -15.595  1.00 88.72           C  
ATOM   1926 HD21 LEU A 122      23.060   3.641 -14.993  1.00 88.72           H  
ATOM   1927 HD22 LEU A 122      24.802   3.943 -14.942  1.00 88.72           H  
ATOM   1928 HD23 LEU A 122      24.150   2.715 -16.048  1.00 88.72           H  
ATOM   1929  N   THR A 123      28.435   4.282 -17.021  1.00 90.42           N  
ATOM   1930  H   THR A 123      28.245   4.066 -16.053  1.00 90.42           H  
ATOM   1931  CA  THR A 123      29.627   3.701 -17.645  1.00 90.42           C  
ATOM   1932  HA  THR A 123      30.049   4.442 -18.324  1.00 90.42           H  
ATOM   1933  C   THR A 123      29.275   2.461 -18.472  1.00 90.42           C  
ATOM   1934  CB  THR A 123      30.705   3.356 -16.608  1.00 90.42           C  
ATOM   1935  HB  THR A 123      31.573   2.963 -17.137  1.00 90.42           H  
ATOM   1936  O   THR A 123      28.319   1.743 -18.174  1.00 90.42           O  
ATOM   1937  CG2 THR A 123      31.156   4.559 -15.783  1.00 90.42           C  
ATOM   1938 HG21 THR A 123      31.470   5.366 -16.445  1.00 90.42           H  
ATOM   1939 HG22 THR A 123      31.996   4.270 -15.151  1.00 90.42           H  
ATOM   1940 HG23 THR A 123      30.344   4.914 -15.149  1.00 90.42           H  
ATOM   1941  OG1 THR A 123      30.245   2.369 -15.721  1.00 90.42           O  
ATOM   1942  HG1 THR A 123      29.581   2.789 -15.169  1.00 90.42           H  
ATOM   1943  N   ALA A 124      30.094   2.140 -19.480  1.00 89.41           N  
ATOM   1944  H   ALA A 124      30.833   2.781 -19.732  1.00 89.41           H  
ATOM   1945  CA  ALA A 124      29.925   0.928 -20.291  1.00 89.41           C  
ATOM   1946  HA  ALA A 124      28.979   0.994 -20.829  1.00 89.41           H  
ATOM   1947  C   ALA A 124      29.880  -0.365 -19.446  1.00 89.41           C  
ATOM   1948  CB  ALA A 124      31.062   0.881 -21.319  1.00 89.41           C  
ATOM   1949  HB1 ALA A 124      30.938   0.006 -21.957  1.00 89.41           H  
ATOM   1950  HB2 ALA A 124      32.026   0.815 -20.815  1.00 89.41           H  
ATOM   1951  HB3 ALA A 124      31.037   1.775 -21.943  1.00 89.41           H  
ATOM   1952  O   ALA A 124      29.136  -1.291 -19.769  1.00 89.41           O  
ATOM   1953  N   ASN A 125      30.622  -0.398 -18.333  1.00 91.63           N  
ATOM   1954  H   ASN A 125      31.202   0.403 -18.127  1.00 91.63           H  
ATOM   1955  CA  ASN A 125      30.640  -1.522 -17.396  1.00 91.63           C  
ATOM   1956  HA  ASN A 125      30.772  -2.447 -17.957  1.00 91.63           H  
ATOM   1957  C   ASN A 125      29.320  -1.653 -16.620  1.00 91.63           C  
ATOM   1958  CB  ASN A 125      31.827  -1.354 -16.430  1.00 91.63           C  
ATOM   1959  HB2 ASN A 125      31.763  -2.127 -15.664  1.00 91.63           H  
ATOM   1960  HB3 ASN A 125      31.762  -0.384 -15.937  1.00 91.63           H  
ATOM   1961  O   ASN A 125      28.842  -2.766 -16.425  1.00 91.63           O  
ATOM   1962  CG  ASN A 125      33.189  -1.486 -17.093  1.00 91.63           C  
ATOM   1963  ND2 ASN A 125      34.247  -1.209 -16.369  1.00 91.63           N  
ATOM   1964 HD21 ASN A 125      34.155  -0.929 -15.403  1.00 91.63           H  
ATOM   1965 HD22 ASN A 125      35.137  -1.318 -16.835  1.00 91.63           H  
ATOM   1966  OD1 ASN A 125      33.336  -1.822 -18.253  1.00 91.63           O  
ATOM   1967  N   GLU A 126      28.705  -0.541 -16.204  1.00 91.49           N  
ATOM   1968  H   GLU A 126      29.119   0.358 -16.401  1.00 91.49           H  
ATOM   1969  CA  GLU A 126      27.378  -0.562 -15.573  1.00 91.49           C  
ATOM   1970  HA  GLU A 126      27.369  -1.283 -14.756  1.00 91.49           H  
ATOM   1971  C   GLU A 126      26.290  -0.977 -16.562  1.00 91.49           C  
ATOM   1972  CB  GLU A 126      27.027   0.818 -15.013  1.00 91.49           C  
ATOM   1973  HB2 GLU A 126      25.973   0.834 -14.736  1.00 91.49           H  
ATOM   1974  HB3 GLU A 126      27.178   1.563 -15.794  1.00 91.49           H  
ATOM   1975  O   GLU A 126      25.420  -1.762 -16.208  1.00 91.49           O  
ATOM   1976  CG  GLU A 126      27.849   1.177 -13.775  1.00 91.49           C  
ATOM   1977  HG2 GLU A 126      28.903   0.950 -13.938  1.00 91.49           H  
ATOM   1978  HG3 GLU A 126      27.504   0.581 -12.930  1.00 91.49           H  
ATOM   1979  CD  GLU A 126      27.680   2.667 -13.496  1.00 91.49           C  
ATOM   1980  OE1 GLU A 126      26.943   3.021 -12.550  1.00 91.49           O  
ATOM   1981  OE2 GLU A 126      28.236   3.469 -14.283  1.00 91.49           O  
ATOM   1982  N   ILE A 127      26.357  -0.501 -17.807  1.00 93.66           N  
ATOM   1983  H   ILE A 127      27.083   0.170 -18.015  1.00 93.66           H  
ATOM   1984  CA  ILE A 127      25.416  -0.868 -18.876  1.00 93.66           C  
ATOM   1985  HA  ILE A 127      24.402  -0.638 -18.550  1.00 93.66           H  
ATOM   1986  C   ILE A 127      25.466  -2.381 -19.144  1.00 93.66           C  
ATOM   1987  CB  ILE A 127      25.728  -0.024 -20.132  1.00 93.66           C  
ATOM   1988  HB  ILE A 127      26.797  -0.098 -20.333  1.00 93.66           H  
ATOM   1989  O   ILE A 127      24.423  -3.029 -19.217  1.00 93.66           O  
ATOM   1990  CG1 ILE A 127      25.381   1.457 -19.867  1.00 93.66           C  
ATOM   1991 HG12 ILE A 127      25.725   1.742 -18.873  1.00 93.66           H  
ATOM   1992 HG13 ILE A 127      24.300   1.597 -19.895  1.00 93.66           H  
ATOM   1993  CG2 ILE A 127      24.985  -0.538 -21.375  1.00 93.66           C  
ATOM   1994 HG21 ILE A 127      25.366  -1.521 -21.650  1.00 93.66           H  
ATOM   1995 HG22 ILE A 127      25.140   0.130 -22.222  1.00 93.66           H  
ATOM   1996 HG23 ILE A 127      23.915  -0.602 -21.177  1.00 93.66           H  
ATOM   1997  CD1 ILE A 127      26.044   2.419 -20.857  1.00 93.66           C  
ATOM   1998 HD11 ILE A 127      25.934   3.434 -20.476  1.00 93.66           H  
ATOM   1999 HD12 ILE A 127      27.109   2.203 -20.939  1.00 93.66           H  
ATOM   2000 HD13 ILE A 127      25.577   2.343 -21.839  1.00 93.66           H  
ATOM   2001  N   ALA A 128      26.669  -2.961 -19.219  1.00 93.73           N  
ATOM   2002  H   ALA A 128      27.492  -2.377 -19.174  1.00 93.73           H  
ATOM   2003  CA  ALA A 128      26.851  -4.407 -19.331  1.00 93.73           C  
ATOM   2004  HA  ALA A 128      26.256  -4.771 -20.169  1.00 93.73           H  
ATOM   2005  C   ALA A 128      26.371  -5.159 -18.073  1.00 93.73           C  
ATOM   2006  CB  ALA A 128      28.328  -4.683 -19.633  1.00 93.73           C  
ATOM   2007  HB1 ALA A 128      28.954  -4.316 -18.819  1.00 93.73           H  
ATOM   2008  HB2 ALA A 128      28.482  -5.756 -19.744  1.00 93.73           H  
ATOM   2009  HB3 ALA A 128      28.617  -4.185 -20.558  1.00 93.73           H  
ATOM   2010  O   ALA A 128      25.697  -6.180 -18.189  1.00 93.73           O  
ATOM   2011  N   ALA A 129      26.657  -4.645 -16.872  1.00 93.46           N  
ATOM   2012  H   ALA A 129      27.239  -3.821 -16.819  1.00 93.46           H  
ATOM   2013  CA  ALA A 129      26.198  -5.249 -15.622  1.00 93.46           C  
ATOM   2014  HA  ALA A 129      26.501  -6.295 -15.614  1.00 93.46           H  
ATOM   2015  C   ALA A 129      24.665  -5.224 -15.476  1.00 93.46           C  
ATOM   2016  CB  ALA A 129      26.886  -4.542 -14.448  1.00 93.46           C  
ATOM   2017  HB1 ALA A 129      26.590  -3.493 -14.419  1.00 93.46           H  
ATOM   2018  HB2 ALA A 129      27.968  -4.611 -14.559  1.00 93.46           H  
ATOM   2019  HB3 ALA A 129      26.592  -5.022 -13.514  1.00 93.46           H  
ATOM   2020  O   ALA A 129      24.091  -6.183 -14.969  1.00 93.46           O  
ATOM   2021  N   TYR A 130      23.989  -4.169 -15.941  1.00 95.84           N  
ATOM   2022  H   TYR A 130      24.510  -3.378 -16.292  1.00 95.84           H  
ATOM   2023  CA  TYR A 130      22.528  -4.095 -15.951  1.00 95.84           C  
ATOM   2024  HA  TYR A 130      22.163  -4.405 -14.972  1.00 95.84           H  
ATOM   2025  C   TYR A 130      21.891  -5.059 -16.958  1.00 95.84           C  
ATOM   2026  CB  TYR A 130      22.061  -2.655 -16.201  1.00 95.84           C  
ATOM   2027  HB2 TYR A 130      22.702  -2.182 -16.945  1.00 95.84           H  
ATOM   2028  HB3 TYR A 130      21.059  -2.699 -16.626  1.00 95.84           H  
ATOM   2029  O   TYR A 130      20.862  -5.644 -16.633  1.00 95.84           O  
ATOM   2030  CG  TYR A 130      21.975  -1.798 -14.950  1.00 95.84           C  
ATOM   2031  CD1 TYR A 130      21.090  -2.162 -13.915  1.00 95.84           C  
ATOM   2032  HD1 TYR A 130      20.475  -3.043 -14.023  1.00 95.84           H  
ATOM   2033  CD2 TYR A 130      22.753  -0.630 -14.825  1.00 95.84           C  
ATOM   2034  HD2 TYR A 130      23.417  -0.342 -15.626  1.00 95.84           H  
ATOM   2035  CE1 TYR A 130      21.005  -1.379 -12.747  1.00 95.84           C  
ATOM   2036  HE1 TYR A 130      20.326  -1.649 -11.951  1.00 95.84           H  
ATOM   2037  CE2 TYR A 130      22.676   0.155 -13.658  1.00 95.84           C  
ATOM   2038  HE2 TYR A 130      23.286   1.041 -13.566  1.00 95.84           H  
ATOM   2039  OH  TYR A 130      21.730   0.520 -11.480  1.00 95.84           O  
ATOM   2040  HH  TYR A 130      22.329   1.268 -11.521  1.00 95.84           H  
ATOM   2041  CZ  TYR A 130      21.804  -0.225 -12.614  1.00 95.84           C  
ATOM   2042  N   ALA A 131      22.507  -5.277 -18.126  1.00 94.94           N  
ATOM   2043  H   ALA A 131      23.327  -4.735 -18.362  1.00 94.94           H  
ATOM   2044  CA  ALA A 131      22.063  -6.312 -19.062  1.00 94.94           C  
ATOM   2045  HA  ALA A 131      21.013  -6.142 -19.299  1.00 94.94           H  
ATOM   2046  C   ALA A 131      22.170  -7.711 -18.425  1.00 94.94           C  
ATOM   2047  CB  ALA A 131      22.872  -6.197 -20.359  1.00 94.94           C  
ATOM   2048  HB1 ALA A 131      22.490  -6.914 -21.085  1.00 94.94           H  
ATOM   2049  HB2 ALA A 131      23.924  -6.407 -20.172  1.00 94.94           H  
ATOM   2050  HB3 ALA A 131      22.772  -5.190 -20.766  1.00 94.94           H  
ATOM   2051  O   ALA A 131      21.176  -8.427 -18.346  1.00 94.94           O  
ATOM   2052  N   LEU A 132      23.331  -8.047 -17.846  1.00 95.38           N  
ATOM   2053  H   LEU A 132      24.111  -7.412 -17.937  1.00 95.38           H  
ATOM   2054  CA  LEU A 132      23.532  -9.316 -17.131  1.00 95.38           C  
ATOM   2055  HA  LEU A 132      23.339 -10.138 -17.821  1.00 95.38           H  
ATOM   2056  C   LEU A 132      22.547  -9.499 -15.963  1.00 95.38           C  
ATOM   2057  CB  LEU A 132      24.985  -9.395 -16.626  1.00 95.38           C  
ATOM   2058  HB2 LEU A 132      25.196  -8.496 -16.046  1.00 95.38           H  
ATOM   2059  HB3 LEU A 132      25.070 -10.249 -15.953  1.00 95.38           H  
ATOM   2060  O   LEU A 132      22.054 -10.602 -15.750  1.00 95.38           O  
ATOM   2061  CG  LEU A 132      26.049  -9.543 -17.730  1.00 95.38           C  
ATOM   2062  HG  LEU A 132      25.923  -8.759 -18.476  1.00 95.38           H  
ATOM   2063  CD1 LEU A 132      27.443  -9.402 -17.112  1.00 95.38           C  
ATOM   2064 HD11 LEU A 132      27.598 -10.177 -16.362  1.00 95.38           H  
ATOM   2065 HD12 LEU A 132      28.198  -9.495 -17.893  1.00 95.38           H  
ATOM   2066 HD13 LEU A 132      27.537  -8.419 -16.650  1.00 95.38           H  
ATOM   2067  CD2 LEU A 132      25.978 -10.899 -18.433  1.00 95.38           C  
ATOM   2068 HD21 LEU A 132      26.780 -10.980 -19.167  1.00 95.38           H  
ATOM   2069 HD22 LEU A 132      26.063 -11.708 -17.707  1.00 95.38           H  
ATOM   2070 HD23 LEU A 132      25.028 -10.994 -18.960  1.00 95.38           H  
ATOM   2071  N   LEU A 133      22.214  -8.431 -15.229  1.00 95.58           N  
ATOM   2072  H   LEU A 133      22.678  -7.555 -15.424  1.00 95.58           H  
ATOM   2073  CA  LEU A 133      21.194  -8.472 -14.174  1.00 95.58           C  
ATOM   2074  HA  LEU A 133      21.383  -9.342 -13.545  1.00 95.58           H  
ATOM   2075  C   LEU A 133      19.763  -8.651 -14.702  1.00 95.58           C  
ATOM   2076  CB  LEU A 133      21.269  -7.201 -13.313  1.00 95.58           C  
ATOM   2077  HB2 LEU A 133      20.337  -7.109 -12.756  1.00 95.58           H  
ATOM   2078  HB3 LEU A 133      21.338  -6.338 -13.975  1.00 95.58           H  
ATOM   2079  O   LEU A 133      18.913  -9.111 -13.948  1.00 95.58           O  
ATOM   2080  CG  LEU A 133      22.425  -7.168 -12.300  1.00 95.58           C  
ATOM   2081  HG  LEU A 133      23.384  -7.294 -12.802  1.00 95.58           H  
ATOM   2082  CD1 LEU A 133      22.405  -5.809 -11.594  1.00 95.58           C  
ATOM   2083 HD11 LEU A 133      23.228  -5.766 -10.880  1.00 95.58           H  
ATOM   2084 HD12 LEU A 133      21.443  -5.686 -11.095  1.00 95.58           H  
ATOM   2085 HD13 LEU A 133      22.540  -5.024 -12.337  1.00 95.58           H  
ATOM   2086  CD2 LEU A 133      22.295  -8.246 -11.220  1.00 95.58           C  
ATOM   2087 HD21 LEU A 133      23.040  -8.100 -10.438  1.00 95.58           H  
ATOM   2088 HD22 LEU A 133      21.291  -8.231 -10.796  1.00 95.58           H  
ATOM   2089 HD23 LEU A 133      22.460  -9.230 -11.661  1.00 95.58           H  
ATOM   2090  N   ALA A 134      19.467  -8.291 -15.952  1.00 94.62           N  
ATOM   2091  H   ALA A 134      20.191  -7.915 -16.547  1.00 94.62           H  
ATOM   2092  CA  ALA A 134      18.162  -8.562 -16.552  1.00 94.62           C  
ATOM   2093  HA  ALA A 134      17.398  -8.370 -15.798  1.00 94.62           H  
ATOM   2094  C   ALA A 134      18.024 -10.036 -16.983  1.00 94.62           C  
ATOM   2095  CB  ALA A 134      17.935  -7.584 -17.709  1.00 94.62           C  
ATOM   2096  HB1 ALA A 134      16.927  -7.711 -18.104  1.00 94.62           H  
ATOM   2097  HB2 ALA A 134      18.057  -6.559 -17.358  1.00 94.62           H  
ATOM   2098  HB3 ALA A 134      18.651  -7.783 -18.506  1.00 94.62           H  
ATOM   2099  O   ALA A 134      16.926 -10.597 -16.936  1.00 94.62           O  
ATOM   2100  N   ASP A 135      19.129 -10.683 -17.354  1.00 93.35           N  
ATOM   2101  H   ASP A 135      19.977 -10.148 -17.475  1.00 93.35           H  
ATOM   2102  CA  ASP A 135      19.152 -12.100 -17.739  1.00 93.35           C  
ATOM   2103  HA  ASP A 135      18.210 -12.347 -18.228  1.00 93.35           H  
ATOM   2104  C   ASP A 135      19.273 -13.049 -16.523  1.00 93.35           C  
ATOM   2105  CB  ASP A 135      20.261 -12.304 -18.784  1.00 93.35           C  
ATOM   2106  HB2 ASP A 135      21.220 -12.032 -18.342  1.00 93.35           H  
ATOM   2107  HB3 ASP A 135      20.299 -13.360 -19.053  1.00 93.35           H  
ATOM   2108  O   ASP A 135      18.805 -14.186 -16.572  1.00 93.35           O  
ATOM   2109  CG  ASP A 135      20.030 -11.483 -20.066  1.00 93.35           C  
ATOM   2110  OD1 ASP A 135      18.848 -11.271 -20.429  1.00 93.35           O  
ATOM   2111  OD2 ASP A 135      21.044 -11.079 -20.680  1.00 93.35           O  
ATOM   2112  N   ASP A 136      19.824 -12.566 -15.404  1.00 93.78           N  
ATOM   2113  H   ASP A 136      20.246 -11.651 -15.484  1.00 93.78           H  
ATOM   2114  CA  ASP A 136      20.002 -13.255 -14.113  1.00 93.78           C  
ATOM   2115  HA  ASP A 136      20.407 -14.248 -14.308  1.00 93.78           H  
ATOM   2116  C   ASP A 136      18.684 -13.464 -13.327  1.00 93.78           C  
ATOM   2117  CB  ASP A 136      21.063 -12.471 -13.321  1.00 93.78           C  
ATOM   2118  HB2 ASP A 136      20.739 -11.432 -13.252  1.00 93.78           H  
ATOM   2119  HB3 ASP A 136      22.004 -12.496 -13.871  1.00 93.78           H  
ATOM   2120  O   ASP A 136      18.511 -12.988 -12.201  1.00 93.78           O  
ATOM   2121  CG  ASP A 136      21.325 -12.988 -11.907  1.00 93.78           C  
ATOM   2122  OD1 ASP A 136      21.791 -14.132 -11.734  1.00 93.78           O  
ATOM   2123  OD2 ASP A 136      21.132 -12.202 -10.949  1.00 93.78           O  
ATOM   2124  N   LEU A 137      17.722 -14.180 -13.913  1.00 94.34           N  
ATOM   2125  H   LEU A 137      17.908 -14.521 -14.845  1.00 94.34           H  
ATOM   2126  CA  LEU A 137      16.493 -14.595 -13.228  1.00 94.34           C  
ATOM   2127  HA  LEU A 137      16.204 -13.779 -12.566  1.00 94.34           H  
ATOM   2128  C   LEU A 137      16.715 -15.846 -12.347  1.00 94.34           C  
ATOM   2129  CB  LEU A 137      15.360 -14.812 -14.247  1.00 94.34           C  
ATOM   2130  HB2 LEU A 137      14.534 -15.321 -13.750  1.00 94.34           H  
ATOM   2131  HB3 LEU A 137      15.728 -15.472 -15.032  1.00 94.34           H  
ATOM   2132  O   LEU A 137      17.446 -16.759 -12.736  1.00 94.34           O  
ATOM   2133  CG  LEU A 137      14.823 -13.515 -14.882  1.00 94.34           C  
ATOM   2134  HG  LEU A 137      15.635 -12.968 -15.361  1.00 94.34           H  
ATOM   2135  CD1 LEU A 137      13.789 -13.880 -15.945  1.00 94.34           C  
ATOM   2136 HD11 LEU A 137      13.409 -12.978 -16.425  1.00 94.34           H  
ATOM   2137 HD12 LEU A 137      12.964 -14.439 -15.502  1.00 94.34           H  
ATOM   2138 HD13 LEU A 137      14.276 -14.492 -16.704  1.00 94.34           H  
ATOM   2139  CD2 LEU A 137      14.130 -12.601 -13.864  1.00 94.34           C  
ATOM   2140 HD21 LEU A 137      14.866 -12.194 -13.171  1.00 94.34           H  
ATOM   2141 HD22 LEU A 137      13.663 -11.766 -14.384  1.00 94.34           H  
ATOM   2142 HD23 LEU A 137      13.370 -13.160 -13.318  1.00 94.34           H  
ATOM   2143  N   PRO A 138      16.075 -15.931 -11.164  1.00 92.53           N  
ATOM   2144  CA  PRO A 138      16.195 -17.082 -10.275  1.00 92.53           C  
ATOM   2145  HA  PRO A 138      17.253 -17.280 -10.099  1.00 92.53           H  
ATOM   2146  C   PRO A 138      15.520 -18.335 -10.865  1.00 92.53           C  
ATOM   2147  CB  PRO A 138      15.531 -16.651  -8.964  1.00 92.53           C  
ATOM   2148  HB2 PRO A 138      16.263 -16.142  -8.338  1.00 92.53           H  
ATOM   2149  HB3 PRO A 138      15.087 -17.489  -8.425  1.00 92.53           H  
ATOM   2150  O   PRO A 138      14.478 -18.221 -11.512  1.00 92.53           O  
ATOM   2151  CG  PRO A 138      14.478 -15.644  -9.422  1.00 92.53           C  
ATOM   2152  HG2 PRO A 138      13.600 -16.171  -9.794  1.00 92.53           H  
ATOM   2153  HG3 PRO A 138      14.208 -14.948  -8.628  1.00 92.53           H  
ATOM   2154  CD  PRO A 138      15.191 -14.939 -10.575  1.00 92.53           C  
ATOM   2155  HD2 PRO A 138      15.798 -14.122 -10.186  1.00 92.53           H  
ATOM   2156  HD3 PRO A 138      14.466 -14.564 -11.297  1.00 92.53           H  
ATOM   2157  N   PRO A 139      16.020 -19.551 -10.565  1.00 90.05           N  
ATOM   2158  CA  PRO A 139      15.471 -20.809 -11.089  1.00 90.05           C  
ATOM   2159  HA  PRO A 139      15.397 -20.748 -12.174  1.00 90.05           H  
ATOM   2160  C   PRO A 139      14.071 -21.159 -10.550  1.00 90.05           C  
ATOM   2161  CB  PRO A 139      16.507 -21.875 -10.712  1.00 90.05           C  
ATOM   2162  HB2 PRO A 139      17.273 -21.924 -11.486  1.00 90.05           H  
ATOM   2163  HB3 PRO A 139      16.062 -22.859 -10.562  1.00 90.05           H  
ATOM   2164  O   PRO A 139      13.482 -22.149 -10.970  1.00 90.05           O  
ATOM   2165  CG  PRO A 139      17.117 -21.324  -9.424  1.00 90.05           C  
ATOM   2166  HG2 PRO A 139      18.113 -21.728  -9.242  1.00 90.05           H  
ATOM   2167  HG3 PRO A 139      16.455 -21.531  -8.584  1.00 90.05           H  
ATOM   2168  CD  PRO A 139      17.156 -19.822  -9.695  1.00 90.05           C  
ATOM   2169  HD2 PRO A 139      17.085 -19.270  -8.758  1.00 90.05           H  
ATOM   2170  HD3 PRO A 139      18.077 -19.564 -10.217  1.00 90.05           H  
ATOM   2171  N   THR A 140      13.535 -20.371  -9.613  1.00 91.02           N  
ATOM   2172  H   THR A 140      14.065 -19.571  -9.296  1.00 91.02           H  
ATOM   2173  CA  THR A 140      12.144 -20.442  -9.141  1.00 91.02           C  
ATOM   2174  HA  THR A 140      11.832 -21.486  -9.113  1.00 91.02           H  
ATOM   2175  C   THR A 140      11.152 -19.726 -10.066  1.00 91.02           C  
ATOM   2176  CB  THR A 140      12.029 -19.863  -7.721  1.00 91.02           C  
ATOM   2177  HB  THR A 140      10.979 -19.719  -7.470  1.00 91.02           H  
ATOM   2178  O   THR A 140       9.945 -19.898  -9.899  1.00 91.02           O  
ATOM   2179  CG2 THR A 140      12.653 -20.795  -6.683  1.00 91.02           C  
ATOM   2180 HG21 THR A 140      13.717 -20.920  -6.882  1.00 91.02           H  
ATOM   2181 HG22 THR A 140      12.161 -21.766  -6.723  1.00 91.02           H  
ATOM   2182 HG23 THR A 140      12.517 -20.368  -5.690  1.00 91.02           H  
ATOM   2183  OG1 THR A 140      12.712 -18.631  -7.618  1.00 91.02           O  
ATOM   2184  HG1 THR A 140      12.294 -18.140  -6.906  1.00 91.02           H  
ATOM   2185  N   ILE A 141      11.633 -18.946 -11.043  1.00 91.56           N  
ATOM   2186  H   ILE A 141      12.634 -18.861 -11.140  1.00 91.56           H  
ATOM   2187  CA  ILE A 141      10.821 -18.362 -12.115  1.00 91.56           C  
ATOM   2188  HA  ILE A 141       9.778 -18.340 -11.801  1.00 91.56           H  
ATOM   2189  C   ILE A 141      10.901 -19.277 -13.341  1.00 91.56           C  
ATOM   2190  CB  ILE A 141      11.245 -16.899 -12.385  1.00 91.56           C  
ATOM   2191  HB  ILE A 141      12.329 -16.854 -12.486  1.00 91.56           H  
ATOM   2192  O   ILE A 141      11.955 -19.458 -13.951  1.00 91.56           O  
ATOM   2193  CG1 ILE A 141      10.808 -16.035 -11.178  1.00 91.56           C  
ATOM   2194 HG12 ILE A 141      11.280 -16.424 -10.276  1.00 91.56           H  
ATOM   2195 HG13 ILE A 141       9.729 -16.116 -11.048  1.00 91.56           H  
ATOM   2196  CG2 ILE A 141      10.623 -16.359 -13.684  1.00 91.56           C  
ATOM   2197 HG21 ILE A 141       9.536 -16.374 -13.615  1.00 91.56           H  
ATOM   2198 HG22 ILE A 141      10.963 -15.341 -13.879  1.00 91.56           H  
ATOM   2199 HG23 ILE A 141      10.931 -16.962 -14.538  1.00 91.56           H  
ATOM   2200  CD1 ILE A 141      11.169 -14.550 -11.280  1.00 91.56           C  
ATOM   2201 HD11 ILE A 141      12.229 -14.442 -11.510  1.00 91.56           H  
ATOM   2202 HD12 ILE A 141      10.574 -14.062 -12.052  1.00 91.56           H  
ATOM   2203 HD13 ILE A 141      10.958 -14.065 -10.328  1.00 91.56           H  
ATOM   2204  N   ASN A 142       9.761 -19.860 -13.706  1.00 89.38           N  
ATOM   2205  H   ASN A 142       8.919 -19.595 -13.217  1.00 89.38           H  
ATOM   2206  CA  ASN A 142       9.658 -20.791 -14.825  1.00 89.38           C  
ATOM   2207  HA  ASN A 142      10.459 -21.524 -14.733  1.00 89.38           H  
ATOM   2208  C   ASN A 142       9.834 -20.071 -16.168  1.00 89.38           C  
ATOM   2209  CB  ASN A 142       8.315 -21.532 -14.751  1.00 89.38           C  
ATOM   2210  HB2 ASN A 142       7.496 -20.813 -14.783  1.00 89.38           H  
ATOM   2211  HB3 ASN A 142       8.214 -22.198 -15.609  1.00 89.38           H  
ATOM   2212  O   ASN A 142       9.576 -18.873 -16.286  1.00 89.38           O  
ATOM   2213  CG  ASN A 142       8.212 -22.383 -13.501  1.00 89.38           C  
ATOM   2214  ND2 ASN A 142       7.326 -22.048 -12.595  1.00 89.38           N  
ATOM   2215 HD21 ASN A 142       7.353 -22.589 -11.742  1.00 89.38           H  
ATOM   2216 HD22 ASN A 142       6.825 -21.176 -12.683  1.00 89.38           H  
ATOM   2217  OD1 ASN A 142       8.938 -23.341 -13.316  1.00 89.38           O  
ATOM   2218  N   ASN A 143      10.227 -20.822 -17.200  1.00 87.38           N  
ATOM   2219  H   ASN A 143      10.365 -21.809 -17.036  1.00 87.38           H  
ATOM   2220  CA  ASN A 143      10.333 -20.363 -18.593  1.00 87.38           C  
ATOM   2221  HA  ASN A 143      10.773 -21.184 -19.159  1.00 87.38           H  
ATOM   2222  C   ASN A 143      11.280 -19.165 -18.834  1.00 87.38           C  
ATOM   2223  CB  ASN A 143       8.916 -20.144 -19.165  1.00 87.38           C  
ATOM   2224  HB2 ASN A 143       8.463 -19.280 -18.679  1.00 87.38           H  
ATOM   2225  HB3 ASN A 143       8.987 -19.928 -20.231  1.00 87.38           H  
ATOM   2226  O   ASN A 143      11.275 -18.602 -19.924  1.00 87.38           O  
ATOM   2227  CG  ASN A 143       8.007 -21.348 -18.993  1.00 87.38           C  
ATOM   2228  ND2 ASN A 143       6.723 -21.137 -18.823  1.00 87.38           N  
ATOM   2229 HD21 ASN A 143       6.142 -21.957 -18.721  1.00 87.38           H  
ATOM   2230 HD22 ASN A 143       6.352 -20.198 -18.787  1.00 87.38           H  
ATOM   2231  OD1 ASN A 143       8.433 -22.491 -18.982  1.00 87.38           O  
ATOM   2232  N   GLY A 144      12.095 -18.768 -17.848  1.00 89.00           N  
ATOM   2233  H   GLY A 144      12.027 -19.228 -16.952  1.00 89.00           H  
ATOM   2234  CA  GLY A 144      13.046 -17.661 -17.987  1.00 89.00           C  
ATOM   2235  HA2 GLY A 144      13.686 -17.844 -18.850  1.00 89.00           H  
ATOM   2236  HA3 GLY A 144      13.672 -17.623 -17.095  1.00 89.00           H  
ATOM   2237  C   GLY A 144      12.394 -16.284 -18.162  1.00 89.00           C  
ATOM   2238  O   GLY A 144      13.022 -15.395 -18.738  1.00 89.00           O  
ATOM   2239  N   THR A 145      11.154 -16.096 -17.693  1.00 93.29           N  
ATOM   2240  H   THR A 145      10.681 -16.871 -17.249  1.00 93.29           H  
ATOM   2241  CA  THR A 145      10.410 -14.830 -17.804  1.00 93.29           C  
ATOM   2242  HA  THR A 145      11.143 -14.026 -17.867  1.00 93.29           H  
ATOM   2243  C   THR A 145       9.490 -14.591 -16.595  1.00 93.29           C  
ATOM   2244  CB  THR A 145       9.606 -14.780 -19.110  1.00 93.29           C  
ATOM   2245  HB  THR A 145      10.297 -14.889 -19.946  1.00 93.29           H  
ATOM   2246  O   THR A 145       8.911 -15.550 -16.088  1.00 93.29           O  
ATOM   2247  CG2 THR A 145       8.526 -15.849 -19.247  1.00 93.29           C  
ATOM   2248 HG21 THR A 145       8.109 -15.759 -20.250  1.00 93.29           H  
ATOM   2249 HG22 THR A 145       7.737 -15.705 -18.509  1.00 93.29           H  
ATOM   2250 HG23 THR A 145       8.962 -16.842 -19.136  1.00 93.29           H  
ATOM   2251  OG1 THR A 145       8.975 -13.529 -19.217  1.00 93.29           O  
ATOM   2252  HG1 THR A 145       9.623 -12.963 -19.644  1.00 93.29           H  
ATOM   2253  N   PRO A 146       9.307 -13.347 -16.104  1.00 94.31           N  
ATOM   2254  CA  PRO A 146       8.461 -13.071 -14.932  1.00 94.31           C  
ATOM   2255  HA  PRO A 146       8.817 -13.681 -14.102  1.00 94.31           H  
ATOM   2256  C   PRO A 146       6.953 -13.340 -15.115  1.00 94.31           C  
ATOM   2257  CB  PRO A 146       8.703 -11.594 -14.606  1.00 94.31           C  
ATOM   2258  HB2 PRO A 146       7.955 -10.986 -15.115  1.00 94.31           H  
ATOM   2259  HB3 PRO A 146       8.682 -11.406 -13.532  1.00 94.31           H  
ATOM   2260  O   PRO A 146       6.217 -13.377 -14.124  1.00 94.31           O  
ATOM   2261  CG  PRO A 146      10.075 -11.299 -15.210  1.00 94.31           C  
ATOM   2262  HG2 PRO A 146      10.859 -11.652 -14.540  1.00 94.31           H  
ATOM   2263  HG3 PRO A 146      10.214 -10.244 -15.447  1.00 94.31           H  
ATOM   2264  CD  PRO A 146      10.051 -12.148 -16.472  1.00 94.31           C  
ATOM   2265  HD2 PRO A 146      11.077 -12.358 -16.773  1.00 94.31           H  
ATOM   2266  HD3 PRO A 146       9.526 -11.621 -17.269  1.00 94.31           H  
ATOM   2267  N   TYR A 147       6.477 -13.497 -16.354  1.00 96.43           N  
ATOM   2268  H   TYR A 147       7.137 -13.495 -17.118  1.00 96.43           H  
ATOM   2269  CA  TYR A 147       5.069 -13.744 -16.688  1.00 96.43           C  
ATOM   2270  HA  TYR A 147       4.439 -13.198 -15.986  1.00 96.43           H  
ATOM   2271  C   TYR A 147       4.699 -15.233 -16.586  1.00 96.43           C  
ATOM   2272  CB  TYR A 147       4.772 -13.198 -18.092  1.00 96.43           C  
ATOM   2273  HB2 TYR A 147       5.396 -13.723 -18.815  1.00 96.43           H  
ATOM   2274  HB3 TYR A 147       3.734 -13.416 -18.343  1.00 96.43           H  
ATOM   2275  O   TYR A 147       5.546 -16.109 -16.758  1.00 96.43           O  
ATOM   2276  CG  TYR A 147       4.990 -11.701 -18.236  1.00 96.43           C  
ATOM   2277  CD1 TYR A 147       4.009 -10.799 -17.780  1.00 96.43           C  
ATOM   2278  HD1 TYR A 147       3.104 -11.172 -17.324  1.00 96.43           H  
ATOM   2279  CD2 TYR A 147       6.170 -11.212 -18.832  1.00 96.43           C  
ATOM   2280  HD2 TYR A 147       6.919 -11.904 -19.186  1.00 96.43           H  
ATOM   2281  CE1 TYR A 147       4.202  -9.411 -17.931  1.00 96.43           C  
ATOM   2282  HE1 TYR A 147       3.446  -8.715 -17.599  1.00 96.43           H  
ATOM   2283  CE2 TYR A 147       6.368  -9.824 -18.983  1.00 96.43           C  
ATOM   2284  HE2 TYR A 147       7.267  -9.454 -19.452  1.00 96.43           H  
ATOM   2285  OH  TYR A 147       5.544  -7.580 -18.705  1.00 96.43           O  
ATOM   2286  HH  TYR A 147       6.367  -7.366 -19.151  1.00 96.43           H  
ATOM   2287  CZ  TYR A 147       5.380  -8.920 -18.537  1.00 96.43           C  
ATOM   2288  N   VAL A 148       3.424 -15.538 -16.324  1.00 94.01           N  
ATOM   2289  H   VAL A 148       2.778 -14.782 -16.148  1.00 94.01           H  
ATOM   2290  CA  VAL A 148       2.891 -16.917 -16.403  1.00 94.01           C  
ATOM   2291  HA  VAL A 148       3.546 -17.589 -15.848  1.00 94.01           H  
ATOM   2292  C   VAL A 148       2.879 -17.404 -17.857  1.00 94.01           C  
ATOM   2293  CB  VAL A 148       1.474 -16.993 -15.793  1.00 94.01           C  
ATOM   2294  HB  VAL A 148       0.827 -16.282 -16.307  1.00 94.01           H  
ATOM   2295  O   VAL A 148       3.256 -18.539 -18.145  1.00 94.01           O  
ATOM   2296  CG1 VAL A 148       0.853 -18.390 -15.916  1.00 94.01           C  
ATOM   2297 HG11 VAL A 148       1.509 -19.137 -15.469  1.00 94.01           H  
ATOM   2298 HG12 VAL A 148       0.689 -18.639 -16.965  1.00 94.01           H  
ATOM   2299 HG13 VAL A 148      -0.116 -18.412 -15.418  1.00 94.01           H  
ATOM   2300  CG2 VAL A 148       1.493 -16.639 -14.300  1.00 94.01           C  
ATOM   2301 HG21 VAL A 148       0.481 -16.681 -13.897  1.00 94.01           H  
ATOM   2302 HG22 VAL A 148       2.127 -17.340 -13.757  1.00 94.01           H  
ATOM   2303 HG23 VAL A 148       1.868 -15.625 -14.161  1.00 94.01           H  
ATOM   2304  N   HIS A 149       2.483 -16.522 -18.775  1.00 92.73           N  
ATOM   2305  H   HIS A 149       2.226 -15.596 -18.464  1.00 92.73           H  
ATOM   2306  CA  HIS A 149       2.444 -16.765 -20.213  1.00 92.73           C  
ATOM   2307  HA  HIS A 149       2.238 -17.818 -20.402  1.00 92.73           H  
ATOM   2308  C   HIS A 149       3.799 -16.416 -20.845  1.00 92.73           C  
ATOM   2309  CB  HIS A 149       1.286 -15.946 -20.792  1.00 92.73           C  
ATOM   2310  HB2 HIS A 149       1.377 -14.909 -20.469  1.00 92.73           H  
ATOM   2311  HB3 HIS A 149       1.337 -15.962 -21.881  1.00 92.73           H  
ATOM   2312  O   HIS A 149       4.195 -15.251 -20.883  1.00 92.73           O  
ATOM   2313  CG  HIS A 149      -0.062 -16.474 -20.381  1.00 92.73           C  
ATOM   2314  CD2 HIS A 149      -0.818 -16.066 -19.315  1.00 92.73           C  
ATOM   2315  HD2 HIS A 149      -0.561 -15.288 -18.612  1.00 92.73           H  
ATOM   2316  ND1 HIS A 149      -0.753 -17.482 -21.010  1.00 92.73           N  
ATOM   2317  HD1 HIS A 149      -0.469 -17.945 -21.862  1.00 92.73           H  
ATOM   2318  CE1 HIS A 149      -1.899 -17.679 -20.339  1.00 92.73           C  
ATOM   2319  HE1 HIS A 149      -2.660 -18.397 -20.608  1.00 92.73           H  
ATOM   2320  NE2 HIS A 149      -1.984 -16.839 -19.296  1.00 92.73           N  
ATOM   2321  N   ALA A 150       4.530 -17.432 -21.314  1.00 89.54           N  
ATOM   2322  H   ALA A 150       4.151 -18.366 -21.256  1.00 89.54           H  
ATOM   2323  CA  ALA A 150       5.913 -17.269 -21.770  1.00 89.54           C  
ATOM   2324  HA  ALA A 150       6.438 -16.688 -21.012  1.00 89.54           H  
ATOM   2325  C   ALA A 150       6.055 -16.496 -23.097  1.00 89.54           C  
ATOM   2326  CB  ALA A 150       6.567 -18.653 -21.847  1.00 89.54           C  
ATOM   2327  HB1 ALA A 150       6.490 -19.153 -20.881  1.00 89.54           H  
ATOM   2328  HB2 ALA A 150       7.620 -18.541 -22.105  1.00 89.54           H  
ATOM   2329  HB3 ALA A 150       6.077 -19.257 -22.611  1.00 89.54           H  
ATOM   2330  O   ALA A 150       7.110 -15.937 -23.380  1.00 89.54           O  
ATOM   2331  N   ASP A 151       4.988 -16.435 -23.894  1.00 90.12           N  
ATOM   2332  H   ASP A 151       4.125 -16.858 -23.582  1.00 90.12           H  
ATOM   2333  CA  ASP A 151       4.909 -15.690 -25.151  1.00 90.12           C  
ATOM   2334  HA  ASP A 151       5.796 -15.908 -25.745  1.00 90.12           H  
ATOM   2335  C   ASP A 151       4.855 -14.167 -24.956  1.00 90.12           C  
ATOM   2336  CB  ASP A 151       3.667 -16.171 -25.933  1.00 90.12           C  
ATOM   2337  HB2 ASP A 151       3.783 -17.232 -26.156  1.00 90.12           H  
ATOM   2338  HB3 ASP A 151       3.620 -15.639 -26.883  1.00 90.12           H  
ATOM   2339  O   ASP A 151       5.141 -13.429 -25.898  1.00 90.12           O  
ATOM   2340  CG  ASP A 151       2.346 -15.971 -25.168  1.00 90.12           C  
ATOM   2341  OD1 ASP A 151       2.217 -16.575 -24.081  1.00 90.12           O  
ATOM   2342  OD2 ASP A 151       1.468 -15.208 -25.645  1.00 90.12           O  
ATOM   2343  N   VAL A 152       4.462 -13.683 -23.770  1.00 91.02           N  
ATOM   2344  H   VAL A 152       4.263 -14.350 -23.038  1.00 91.02           H  
ATOM   2345  CA  VAL A 152       4.167 -12.260 -23.506  1.00 91.02           C  
ATOM   2346  HA  VAL A 152       3.395 -11.914 -24.194  1.00 91.02           H  
ATOM   2347  C   VAL A 152       5.370 -11.361 -23.738  1.00 91.02           C  
ATOM   2348  CB  VAL A 152       3.628 -12.088 -22.074  1.00 91.02           C  
ATOM   2349  HB  VAL A 152       4.248 -12.659 -21.384  1.00 91.02           H  
ATOM   2350  O   VAL A 152       5.271 -10.366 -24.451  1.00 91.02           O  
ATOM   2351  CG1 VAL A 152       3.595 -10.636 -21.577  1.00 91.02           C  
ATOM   2352 HG11 VAL A 152       3.113 -10.595 -20.600  1.00 91.02           H  
ATOM   2353 HG12 VAL A 152       3.060 -10.006 -22.288  1.00 91.02           H  
ATOM   2354 HG13 VAL A 152       4.612 -10.266 -21.454  1.00 91.02           H  
ATOM   2355  CG2 VAL A 152       2.197 -12.620 -22.028  1.00 91.02           C  
ATOM   2356 HG21 VAL A 152       1.553 -12.009 -22.659  1.00 91.02           H  
ATOM   2357 HG22 VAL A 152       2.166 -13.652 -22.378  1.00 91.02           H  
ATOM   2358 HG23 VAL A 152       1.841 -12.589 -20.998  1.00 91.02           H  
ATOM   2359  N   GLU A 153       6.509 -11.707 -23.145  1.00 89.97           N  
ATOM   2360  H   GLU A 153       6.535 -12.576 -22.630  1.00 89.97           H  
ATOM   2361  CA  GLU A 153       7.673 -10.821 -23.086  1.00 89.97           C  
ATOM   2362  HA  GLU A 153       7.361  -9.863 -22.671  1.00 89.97           H  
ATOM   2363  C   GLU A 153       8.275 -10.512 -24.468  1.00 89.97           C  
ATOM   2364  CB  GLU A 153       8.683 -11.452 -22.118  1.00 89.97           C  
ATOM   2365  HB2 GLU A 153       8.886 -12.482 -22.410  1.00 89.97           H  
ATOM   2366  HB3 GLU A 153       8.236 -11.454 -21.124  1.00 89.97           H  
ATOM   2367  O   GLU A 153       8.806  -9.421 -24.675  1.00 89.97           O  
ATOM   2368  CG  GLU A 153      10.000 -10.679 -22.071  1.00 89.97           C  
ATOM   2369  HG2 GLU A 153       9.782  -9.612 -22.115  1.00 89.97           H  
ATOM   2370  HG3 GLU A 153      10.603 -10.938 -22.941  1.00 89.97           H  
ATOM   2371  CD  GLU A 153      10.803 -10.945 -20.803  1.00 89.97           C  
ATOM   2372  OE1 GLU A 153      11.456  -9.993 -20.335  1.00 89.97           O  
ATOM   2373  OE2 GLU A 153      10.850 -12.083 -20.284  1.00 89.97           O  
ATOM   2374  N   GLY A 154       8.153 -11.446 -25.417  1.00 86.92           N  
ATOM   2375  H   GLY A 154       7.644 -12.286 -25.182  1.00 86.92           H  
ATOM   2376  CA  GLY A 154       8.638 -11.298 -26.790  1.00 86.92           C  
ATOM   2377  HA2 GLY A 154       9.543 -10.689 -26.789  1.00 86.92           H  
ATOM   2378  HA3 GLY A 154       8.895 -12.284 -27.177  1.00 86.92           H  
ATOM   2379  C   GLY A 154       7.646 -10.658 -27.768  1.00 86.92           C  
ATOM   2380  O   GLY A 154       7.971 -10.547 -28.948  1.00 86.92           O  
ATOM   2381  N   GLN A 155       6.440 -10.270 -27.335  1.00 89.30           N  
ATOM   2382  H   GLN A 155       6.216 -10.349 -26.354  1.00 89.30           H  
ATOM   2383  CA  GLN A 155       5.440  -9.707 -28.248  1.00 89.30           C  
ATOM   2384  HA  GLN A 155       5.470 -10.317 -29.151  1.00 89.30           H  
ATOM   2385  C   GLN A 155       5.755  -8.259 -28.646  1.00 89.30           C  
ATOM   2386  CB  GLN A 155       4.026  -9.808 -27.657  1.00 89.30           C  
ATOM   2387  HB2 GLN A 155       3.383  -9.039 -28.084  1.00 89.30           H  
ATOM   2388  HB3 GLN A 155       4.058  -9.664 -26.576  1.00 89.30           H  
ATOM   2389  O   GLN A 155       6.008  -7.434 -27.759  1.00 89.30           O  
ATOM   2390  CG  GLN A 155       3.435 -11.172 -28.007  1.00 89.30           C  
ATOM   2391  HG2 GLN A 155       4.218 -11.929 -27.941  1.00 89.30           H  
ATOM   2392  HG3 GLN A 155       3.078 -11.159 -29.036  1.00 89.30           H  
ATOM   2393  CD  GLN A 155       2.291 -11.578 -27.096  1.00 89.30           C  
ATOM   2394  NE2 GLN A 155       2.475 -12.668 -26.398  1.00 89.30           N  
ATOM   2395 HE21 GLN A 155       3.394 -13.086 -26.402  1.00 89.30           H  
ATOM   2396 HE22 GLN A 155       1.723 -13.094 -25.876  1.00 89.30           H  
ATOM   2397  OE1 GLN A 155       1.232 -10.974 -27.040  1.00 89.30           O  
ATOM   2398  N   PRO A 156       5.634  -7.907 -29.946  1.00 88.66           N  
ATOM   2399  CA  PRO A 156       5.715  -6.519 -30.390  1.00 88.66           C  
ATOM   2400  HA  PRO A 156       6.707  -6.121 -30.176  1.00 88.66           H  
ATOM   2401  C   PRO A 156       4.674  -5.664 -29.661  1.00 88.66           C  
ATOM   2402  CB  PRO A 156       5.500  -6.540 -31.906  1.00 88.66           C  
ATOM   2403  HB2 PRO A 156       6.458  -6.667 -32.410  1.00 88.66           H  
ATOM   2404  HB3 PRO A 156       5.000  -5.641 -32.268  1.00 88.66           H  
ATOM   2405  O   PRO A 156       3.682  -6.170 -29.126  1.00 88.66           O  
ATOM   2406  CG  PRO A 156       4.644  -7.785 -32.115  1.00 88.66           C  
ATOM   2407  HG2 PRO A 156       4.754  -8.189 -33.122  1.00 88.66           H  
ATOM   2408  HG3 PRO A 156       3.600  -7.551 -31.906  1.00 88.66           H  
ATOM   2409  CD  PRO A 156       5.183  -8.744 -31.055  1.00 88.66           C  
ATOM   2410  HD2 PRO A 156       6.031  -9.301 -31.453  1.00 88.66           H  
ATOM   2411  HD3 PRO A 156       4.388  -9.426 -30.753  1.00 88.66           H  
ATOM   2412  N   CYS A 157       4.939  -4.368 -29.570  1.00 92.00           N  
ATOM   2413  H   CYS A 157       5.663  -3.993 -30.166  1.00 92.00           H  
ATOM   2414  CA  CYS A 157       4.135  -3.421 -28.806  1.00 92.00           C  
ATOM   2415  HA  CYS A 157       3.097  -3.753 -28.783  1.00 92.00           H  
ATOM   2416  C   CYS A 157       4.192  -2.090 -29.546  1.00 92.00           C  
ATOM   2417  CB  CYS A 157       4.669  -3.347 -27.369  1.00 92.00           C  
ATOM   2418  HB2 CYS A 157       5.593  -2.769 -27.346  1.00 92.00           H  
ATOM   2419  HB3 CYS A 157       4.876  -4.353 -27.003  1.00 92.00           H  
ATOM   2420  O   CYS A 157       5.018  -1.226 -29.244  1.00 92.00           O  
ATOM   2421  SG  CYS A 157       3.420  -2.570 -26.309  1.00 92.00           S  
ATOM   2422  HG  CYS A 157       4.179  -2.514 -25.211  1.00 92.00           H  
ATOM   2423  N   ASP A 158       3.384  -1.999 -30.596  1.00 91.38           N  
ATOM   2424  H   ASP A 158       2.821  -2.803 -30.835  1.00 91.38           H  
ATOM   2425  CA  ASP A 158       3.511  -0.960 -31.622  1.00 91.38           C  
ATOM   2426  HA  ASP A 158       4.523  -0.557 -31.602  1.00 91.38           H  
ATOM   2427  C   ASP A 158       2.550   0.215 -31.364  1.00 91.38           C  
ATOM   2428  CB  ASP A 158       3.317  -1.619 -32.999  1.00 91.38           C  
ATOM   2429  HB2 ASP A 158       2.272  -1.910 -33.102  1.00 91.38           H  
ATOM   2430  HB3 ASP A 158       3.546  -0.890 -33.777  1.00 91.38           H  
ATOM   2431  O   ASP A 158       2.764   1.327 -31.844  1.00 91.38           O  
ATOM   2432  CG  ASP A 158       4.212  -2.858 -33.190  1.00 91.38           C  
ATOM   2433  OD1 ASP A 158       5.361  -2.852 -32.686  1.00 91.38           O  
ATOM   2434  OD2 ASP A 158       3.715  -3.846 -33.771  1.00 91.38           O  
ATOM   2435  N   GLU A 159       1.534  -0.009 -30.525  1.00 94.75           N  
ATOM   2436  H   GLU A 159       1.454  -0.941 -30.142  1.00 94.75           H  
ATOM   2437  CA  GLU A 159       0.499   0.955 -30.146  1.00 94.75           C  
ATOM   2438  HA  GLU A 159       0.611   1.856 -30.749  1.00 94.75           H  
ATOM   2439  C   GLU A 159       0.604   1.352 -28.666  1.00 94.75           C  
ATOM   2440  CB  GLU A 159      -0.888   0.370 -30.434  1.00 94.75           C  
ATOM   2441  HB2 GLU A 159      -0.958  -0.584 -29.912  1.00 94.75           H  
ATOM   2442  HB3 GLU A 159      -1.649   1.041 -30.037  1.00 94.75           H  
ATOM   2443  O   GLU A 159       0.923   0.541 -27.790  1.00 94.75           O  
ATOM   2444  CG  GLU A 159      -1.143   0.169 -31.937  1.00 94.75           C  
ATOM   2445  HG2 GLU A 159      -0.333  -0.421 -32.367  1.00 94.75           H  
ATOM   2446  HG3 GLU A 159      -1.140   1.146 -32.420  1.00 94.75           H  
ATOM   2447  CD  GLU A 159      -2.465  -0.555 -32.226  1.00 94.75           C  
ATOM   2448  OE1 GLU A 159      -2.969  -0.393 -33.357  1.00 94.75           O  
ATOM   2449  OE2 GLU A 159      -2.916  -1.324 -31.342  1.00 94.75           O  
ATOM   2450  N   ILE A 160       0.290   2.616 -28.363  1.00 93.52           N  
ATOM   2451  H   ILE A 160      -0.008   3.230 -29.108  1.00 93.52           H  
ATOM   2452  CA  ILE A 160       0.362   3.148 -26.994  1.00 93.52           C  
ATOM   2453  HA  ILE A 160       1.317   2.826 -26.580  1.00 93.52           H  
ATOM   2454  C   ILE A 160      -0.700   2.547 -26.067  1.00 93.52           C  
ATOM   2455  CB  ILE A 160       0.354   4.693 -27.018  1.00 93.52           C  
ATOM   2456  HB  ILE A 160       1.098   5.014 -27.747  1.00 93.52           H  
ATOM   2457  O   ILE A 160      -0.434   2.348 -24.885  1.00 93.52           O  
ATOM   2458  CG1 ILE A 160       0.741   5.326 -25.663  1.00 93.52           C  
ATOM   2459 HG12 ILE A 160       0.645   6.409 -25.745  1.00 93.52           H  
ATOM   2460 HG13 ILE A 160       0.054   4.991 -24.886  1.00 93.52           H  
ATOM   2461  CG2 ILE A 160      -1.002   5.261 -27.474  1.00 93.52           C  
ATOM   2462 HG21 ILE A 160      -1.780   5.044 -26.742  1.00 93.52           H  
ATOM   2463 HG22 ILE A 160      -0.933   6.342 -27.592  1.00 93.52           H  
ATOM   2464 HG23 ILE A 160      -1.301   4.837 -28.432  1.00 93.52           H  
ATOM   2465  CD1 ILE A 160       2.181   5.022 -25.229  1.00 93.52           C  
ATOM   2466 HD11 ILE A 160       2.401   5.558 -24.306  1.00 93.52           H  
ATOM   2467 HD12 ILE A 160       2.875   5.346 -26.004  1.00 93.52           H  
ATOM   2468 HD13 ILE A 160       2.314   3.954 -25.053  1.00 93.52           H  
ATOM   2469  N   GLU A 161      -1.869   2.198 -26.600  1.00 93.01           N  
ATOM   2470  H   GLU A 161      -2.034   2.393 -27.577  1.00 93.01           H  
ATOM   2471  CA  GLU A 161      -2.948   1.547 -25.852  1.00 93.01           C  
ATOM   2472  HA  GLU A 161      -3.154   2.112 -24.943  1.00 93.01           H  
ATOM   2473  C   GLU A 161      -2.536   0.141 -25.397  1.00 93.01           C  
ATOM   2474  CB  GLU A 161      -4.216   1.566 -26.719  1.00 93.01           C  
ATOM   2475  HB2 GLU A 161      -3.954   1.251 -27.729  1.00 93.01           H  
ATOM   2476  HB3 GLU A 161      -4.949   0.868 -26.314  1.00 93.01           H  
ATOM   2477  O   GLU A 161      -2.586  -0.142 -24.200  1.00 93.01           O  
ATOM   2478  CG  GLU A 161      -4.828   2.984 -26.723  1.00 93.01           C  
ATOM   2479  HG2 GLU A 161      -5.631   3.017 -25.988  1.00 93.01           H  
ATOM   2480  HG3 GLU A 161      -4.080   3.705 -26.393  1.00 93.01           H  
ATOM   2481  CD  GLU A 161      -5.362   3.440 -28.088  1.00 93.01           C  
ATOM   2482  OE1 GLU A 161      -5.212   4.653 -28.365  1.00 93.01           O  
ATOM   2483  OE2 GLU A 161      -5.912   2.594 -28.822  1.00 93.01           O  
ATOM   2484  N   GLN A 162      -1.967  -0.675 -26.294  1.00 93.73           N  
ATOM   2485  H   GLN A 162      -1.943  -0.383 -27.261  1.00 93.73           H  
ATOM   2486  CA  GLN A 162      -1.385  -1.976 -25.940  1.00 93.73           C  
ATOM   2487  HA  GLN A 162      -2.173  -2.623 -25.555  1.00 93.73           H  
ATOM   2488  C   GLN A 162      -0.301  -1.858 -24.856  1.00 93.73           C  
ATOM   2489  CB  GLN A 162      -0.750  -2.635 -27.170  1.00 93.73           C  
ATOM   2490  HB2 GLN A 162       0.029  -1.984 -27.568  1.00 93.73           H  
ATOM   2491  HB3 GLN A 162      -0.274  -3.557 -26.835  1.00 93.73           H  
ATOM   2492  O   GLN A 162      -0.275  -2.654 -23.913  1.00 93.73           O  
ATOM   2493  CG  GLN A 162      -1.726  -2.980 -28.304  1.00 93.73           C  
ATOM   2494  HG2 GLN A 162      -2.190  -2.070 -28.687  1.00 93.73           H  
ATOM   2495  HG3 GLN A 162      -2.516  -3.630 -27.928  1.00 93.73           H  
ATOM   2496  CD  GLN A 162      -1.000  -3.700 -29.438  1.00 93.73           C  
ATOM   2497  NE2 GLN A 162      -1.374  -3.481 -30.674  1.00 93.73           N  
ATOM   2498 HE21 GLN A 162      -2.083  -2.792 -30.881  1.00 93.73           H  
ATOM   2499 HE22 GLN A 162      -0.885  -3.948 -31.424  1.00 93.73           H  
ATOM   2500  OE1 GLN A 162      -0.072  -4.471 -29.215  1.00 93.73           O  
ATOM   2501  N   PHE A 163       0.585  -0.857 -24.952  1.00 95.81           N  
ATOM   2502  H   PHE A 163       0.559  -0.262 -25.768  1.00 95.81           H  
ATOM   2503  CA  PHE A 163       1.574  -0.600 -23.902  1.00 95.81           C  
ATOM   2504  HA  PHE A 163       2.149  -1.512 -23.740  1.00 95.81           H  
ATOM   2505  C   PHE A 163       0.905  -0.261 -22.562  1.00 95.81           C  
ATOM   2506  CB  PHE A 163       2.553   0.512 -24.319  1.00 95.81           C  
ATOM   2507  HB2 PHE A 163       2.000   1.317 -24.803  1.00 95.81           H  
ATOM   2508  HB3 PHE A 163       3.264   0.115 -25.043  1.00 95.81           H  
ATOM   2509  O   PHE A 163       1.320  -0.785 -21.527  1.00 95.81           O  
ATOM   2510  CG  PHE A 163       3.309   1.079 -23.129  1.00 95.81           C  
ATOM   2511  CD1 PHE A 163       2.918   2.313 -22.575  1.00 95.81           C  
ATOM   2512  HD1 PHE A 163       2.141   2.893 -23.049  1.00 95.81           H  
ATOM   2513  CD2 PHE A 163       4.276   0.294 -22.473  1.00 95.81           C  
ATOM   2514  HD2 PHE A 163       4.555  -0.666 -22.881  1.00 95.81           H  
ATOM   2515  CE1 PHE A 163       3.486   2.761 -21.371  1.00 95.81           C  
ATOM   2516  HE1 PHE A 163       3.173   3.701 -20.942  1.00 95.81           H  
ATOM   2517  CE2 PHE A 163       4.828   0.729 -21.254  1.00 95.81           C  
ATOM   2518  HE2 PHE A 163       5.550   0.114 -20.738  1.00 95.81           H  
ATOM   2519  CZ  PHE A 163       4.429   1.960 -20.706  1.00 95.81           C  
ATOM   2520  HZ  PHE A 163       4.848   2.296 -19.769  1.00 95.81           H  
ATOM   2521  N   LEU A 164      -0.118   0.598 -22.561  1.00 95.38           N  
ATOM   2522  H   LEU A 164      -0.439   0.965 -23.446  1.00 95.38           H  
ATOM   2523  CA  LEU A 164      -0.808   1.009 -21.341  1.00 95.38           C  
ATOM   2524  HA  LEU A 164      -0.057   1.305 -20.609  1.00 95.38           H  
ATOM   2525  C   LEU A 164      -1.574  -0.152 -20.697  1.00 95.38           C  
ATOM   2526  CB  LEU A 164      -1.714   2.219 -21.632  1.00 95.38           C  
ATOM   2527  HB2 LEU A 164      -2.384   2.364 -20.784  1.00 95.38           H  
ATOM   2528  HB3 LEU A 164      -2.327   1.991 -22.503  1.00 95.38           H  
ATOM   2529  O   LEU A 164      -1.495  -0.296 -19.481  1.00 95.38           O  
ATOM   2530  CG  LEU A 164      -0.950   3.536 -21.877  1.00 95.38           C  
ATOM   2531  HG  LEU A 164      -0.205   3.402 -22.662  1.00 95.38           H  
ATOM   2532  CD1 LEU A 164      -1.932   4.621 -22.321  1.00 95.38           C  
ATOM   2533 HD11 LEU A 164      -1.393   5.544 -22.530  1.00 95.38           H  
ATOM   2534 HD12 LEU A 164      -2.682   4.796 -21.549  1.00 95.38           H  
ATOM   2535 HD13 LEU A 164      -2.425   4.300 -23.239  1.00 95.38           H  
ATOM   2536  CD2 LEU A 164      -0.217   4.042 -20.629  1.00 95.38           C  
ATOM   2537 HD21 LEU A 164      -0.911   4.129 -19.793  1.00 95.38           H  
ATOM   2538 HD22 LEU A 164       0.227   5.017 -20.834  1.00 95.38           H  
ATOM   2539 HD23 LEU A 164       0.584   3.353 -20.364  1.00 95.38           H  
ATOM   2540  N   ASP A 165      -2.230  -1.024 -21.465  1.00 94.37           N  
ATOM   2541  H   ASP A 165      -2.310  -0.834 -22.454  1.00 94.37           H  
ATOM   2542  CA  ASP A 165      -2.899  -2.221 -20.936  1.00 94.37           C  
ATOM   2543  HA  ASP A 165      -3.548  -1.912 -20.117  1.00 94.37           H  
ATOM   2544  C   ASP A 165      -1.915  -3.234 -20.326  1.00 94.37           C  
ATOM   2545  CB  ASP A 165      -3.781  -2.851 -22.028  1.00 94.37           C  
ATOM   2546  HB2 ASP A 165      -3.301  -2.773 -23.003  1.00 94.37           H  
ATOM   2547  HB3 ASP A 165      -3.930  -3.907 -21.804  1.00 94.37           H  
ATOM   2548  O   ASP A 165      -2.141  -3.723 -19.209  1.00 94.37           O  
ATOM   2549  CG  ASP A 165      -5.147  -2.165 -22.030  1.00 94.37           C  
ATOM   2550  OD1 ASP A 165      -5.845  -2.282 -20.999  1.00 94.37           O  
ATOM   2551  OD2 ASP A 165      -5.475  -1.374 -22.931  1.00 94.37           O  
ATOM   2552  N   ARG A 166      -0.768  -3.473 -20.981  1.00 95.27           N  
ATOM   2553  H   ARG A 166      -0.662  -3.060 -21.896  1.00 95.27           H  
ATOM   2554  CA  ARG A 166       0.343  -4.270 -20.421  1.00 95.27           C  
ATOM   2555  HA  ARG A 166      -0.029  -5.256 -20.146  1.00 95.27           H  
ATOM   2556  C   ARG A 166       0.885  -3.640 -19.133  1.00 95.27           C  
ATOM   2557  CB  ARG A 166       1.457  -4.441 -21.477  1.00 95.27           C  
ATOM   2558  HB2 ARG A 166       1.734  -3.463 -21.871  1.00 95.27           H  
ATOM   2559  HB3 ARG A 166       2.333  -4.878 -20.998  1.00 95.27           H  
ATOM   2560  O   ARG A 166       1.015  -4.313 -18.110  1.00 95.27           O  
ATOM   2561  CG  ARG A 166       1.037  -5.359 -22.639  1.00 95.27           C  
ATOM   2562  HG2 ARG A 166       0.103  -5.001 -23.072  1.00 95.27           H  
ATOM   2563  HG3 ARG A 166       0.871  -6.360 -22.241  1.00 95.27           H  
ATOM   2564  CD  ARG A 166       2.109  -5.447 -23.737  1.00 95.27           C  
ATOM   2565  HD2 ARG A 166       2.886  -6.137 -23.407  1.00 95.27           H  
ATOM   2566  HD3 ARG A 166       2.548  -4.460 -23.884  1.00 95.27           H  
ATOM   2567  NE  ARG A 166       1.554  -5.902 -25.026  1.00 95.27           N  
ATOM   2568  HE  ARG A 166       0.551  -5.861 -25.131  1.00 95.27           H  
ATOM   2569  NH1 ARG A 166       3.529  -6.435 -26.104  1.00 95.27           N  
ATOM   2570 HH11 ARG A 166       4.002  -6.650 -26.970  1.00 95.27           H  
ATOM   2571 HH12 ARG A 166       4.044  -6.451 -25.235  1.00 95.27           H  
ATOM   2572  NH2 ARG A 166       1.653  -6.283 -27.270  1.00 95.27           N  
ATOM   2573 HH21 ARG A 166       0.703  -5.969 -27.412  1.00 95.27           H  
ATOM   2574 HH22 ARG A 166       2.229  -6.380 -28.094  1.00 95.27           H  
ATOM   2575  CZ  ARG A 166       2.242  -6.213 -26.115  1.00 95.27           C  
ATOM   2576  N   CYS A 167       1.153  -2.334 -19.157  1.00 96.58           N  
ATOM   2577  H   CYS A 167       1.000  -1.848 -20.029  1.00 96.58           H  
ATOM   2578  CA  CYS A 167       1.707  -1.579 -18.034  1.00 96.58           C  
ATOM   2579  HA  CYS A 167       2.625  -2.066 -17.706  1.00 96.58           H  
ATOM   2580  C   CYS A 167       0.752  -1.554 -16.828  1.00 96.58           C  
ATOM   2581  CB  CYS A 167       2.057  -0.174 -18.545  1.00 96.58           C  
ATOM   2582  HB2 CYS A 167       2.673  -0.262 -19.440  1.00 96.58           H  
ATOM   2583  HB3 CYS A 167       1.142   0.356 -18.811  1.00 96.58           H  
ATOM   2584  O   CYS A 167       1.159  -1.884 -15.715  1.00 96.58           O  
ATOM   2585  SG  CYS A 167       2.977   0.764 -17.296  1.00 96.58           S  
ATOM   2586  HG  CYS A 167       3.122   1.866 -18.036  1.00 96.58           H  
ATOM   2587  N   TYR A 168      -0.532  -1.246 -17.031  1.00 97.02           N  
ATOM   2588  H   TYR A 168      -0.830  -0.998 -17.964  1.00 97.02           H  
ATOM   2589  CA  TYR A 168      -1.541  -1.251 -15.969  1.00 97.02           C  
ATOM   2590  HA  TYR A 168      -1.180  -0.639 -15.144  1.00 97.02           H  
ATOM   2591  C   TYR A 168      -1.752  -2.647 -15.380  1.00 97.02           C  
ATOM   2592  CB  TYR A 168      -2.866  -0.664 -16.485  1.00 97.02           C  
ATOM   2593  HB2 TYR A 168      -3.622  -0.788 -15.711  1.00 97.02           H  
ATOM   2594  HB3 TYR A 168      -3.187  -1.254 -17.343  1.00 97.02           H  
ATOM   2595  O   TYR A 168      -1.823  -2.768 -14.158  1.00 97.02           O  
ATOM   2596  CG  TYR A 168      -2.853   0.808 -16.880  1.00 97.02           C  
ATOM   2597  CD1 TYR A 168      -1.982   1.731 -16.260  1.00 97.02           C  
ATOM   2598  HD1 TYR A 168      -1.286   1.413 -15.498  1.00 97.02           H  
ATOM   2599  CD2 TYR A 168      -3.728   1.255 -17.891  1.00 97.02           C  
ATOM   2600  HD2 TYR A 168      -4.363   0.542 -18.396  1.00 97.02           H  
ATOM   2601  CE1 TYR A 168      -1.986   3.079 -16.653  1.00 97.02           C  
ATOM   2602  HE1 TYR A 168      -1.299   3.777 -16.197  1.00 97.02           H  
ATOM   2603  CE2 TYR A 168      -3.732   2.607 -18.289  1.00 97.02           C  
ATOM   2604  HE2 TYR A 168      -4.373   2.929 -19.096  1.00 97.02           H  
ATOM   2605  OH  TYR A 168      -2.860   4.830 -18.035  1.00 97.02           O  
ATOM   2606  HH  TYR A 168      -3.356   4.969 -18.846  1.00 97.02           H  
ATOM   2607  CZ  TYR A 168      -2.862   3.523 -17.664  1.00 97.02           C  
ATOM   2608  N   SER A 169      -1.748  -3.695 -16.208  1.00 96.31           N  
ATOM   2609  H   SER A 169      -1.707  -3.527 -17.203  1.00 96.31           H  
ATOM   2610  CA  SER A 169      -1.866  -5.083 -15.745  1.00 96.31           C  
ATOM   2611  HA  SER A 169      -2.775  -5.172 -15.149  1.00 96.31           H  
ATOM   2612  C   SER A 169      -0.688  -5.517 -14.860  1.00 96.31           C  
ATOM   2613  CB  SER A 169      -2.002  -6.023 -16.942  1.00 96.31           C  
ATOM   2614  HB2 SER A 169      -1.142  -5.912 -17.603  1.00 96.31           H  
ATOM   2615  HB3 SER A 169      -2.041  -7.052 -16.586  1.00 96.31           H  
ATOM   2616  O   SER A 169      -0.895  -6.196 -13.853  1.00 96.31           O  
ATOM   2617  OG  SER A 169      -3.193  -5.734 -17.650  1.00 96.31           O  
ATOM   2618  HG  SER A 169      -2.998  -5.026 -18.268  1.00 96.31           H  
ATOM   2619  N   VAL A 170       0.542  -5.084 -15.156  1.00 96.91           N  
ATOM   2620  H   VAL A 170       0.677  -4.576 -16.019  1.00 96.91           H  
ATOM   2621  CA  VAL A 170       1.708  -5.307 -14.275  1.00 96.91           C  
ATOM   2622  HA  VAL A 170       1.707  -6.346 -13.948  1.00 96.91           H  
ATOM   2623  C   VAL A 170       1.618  -4.444 -13.007  1.00 96.91           C  
ATOM   2624  CB  VAL A 170       3.021  -5.063 -15.052  1.00 96.91           C  
ATOM   2625  HB  VAL A 170       2.972  -4.091 -15.543  1.00 96.91           H  
ATOM   2626  O   VAL A 170       1.828  -4.935 -11.894  1.00 96.91           O  
ATOM   2627  CG1 VAL A 170       4.269  -5.085 -14.159  1.00 96.91           C  
ATOM   2628 HG11 VAL A 170       5.160  -4.955 -14.774  1.00 96.91           H  
ATOM   2629 HG12 VAL A 170       4.336  -6.037 -13.634  1.00 96.91           H  
ATOM   2630 HG13 VAL A 170       4.234  -4.271 -13.435  1.00 96.91           H  
ATOM   2631  CG2 VAL A 170       3.211  -6.149 -16.119  1.00 96.91           C  
ATOM   2632 HG21 VAL A 170       2.380  -6.143 -16.825  1.00 96.91           H  
ATOM   2633 HG22 VAL A 170       4.130  -5.971 -16.677  1.00 96.91           H  
ATOM   2634 HG23 VAL A 170       3.266  -7.132 -15.651  1.00 96.91           H  
ATOM   2635  N   LEU A 171       1.258  -3.165 -13.139  1.00 97.13           N  
ATOM   2636  H   LEU A 171       1.092  -2.808 -14.070  1.00 97.13           H  
ATOM   2637  CA  LEU A 171       1.222  -2.227 -12.015  1.00 97.13           C  
ATOM   2638  HA  LEU A 171       2.151  -2.337 -11.456  1.00 97.13           H  
ATOM   2639  C   LEU A 171       0.114  -2.525 -11.003  1.00 97.13           C  
ATOM   2640  CB  LEU A 171       1.121  -0.784 -12.536  1.00 97.13           C  
ATOM   2641  HB2 LEU A 171       0.872  -0.127 -11.703  1.00 97.13           H  
ATOM   2642  HB3 LEU A 171       0.309  -0.726 -13.261  1.00 97.13           H  
ATOM   2643  O   LEU A 171       0.350  -2.366  -9.807  1.00 97.13           O  
ATOM   2644  CG  LEU A 171       2.421  -0.270 -13.180  1.00 97.13           C  
ATOM   2645  HG  LEU A 171       2.726  -0.920 -13.999  1.00 97.13           H  
ATOM   2646  CD1 LEU A 171       2.193   1.137 -13.721  1.00 97.13           C  
ATOM   2647 HD11 LEU A 171       3.103   1.473 -14.218  1.00 97.13           H  
ATOM   2648 HD12 LEU A 171       1.386   1.117 -14.454  1.00 97.13           H  
ATOM   2649 HD13 LEU A 171       1.951   1.827 -12.913  1.00 97.13           H  
ATOM   2650  CD2 LEU A 171       3.566  -0.199 -12.174  1.00 97.13           C  
ATOM   2651 HD21 LEU A 171       3.259   0.368 -11.295  1.00 97.13           H  
ATOM   2652 HD22 LEU A 171       3.881  -1.200 -11.880  1.00 97.13           H  
ATOM   2653 HD23 LEU A 171       4.417   0.293 -12.645  1.00 97.13           H  
ATOM   2654  N   ILE A 172      -1.065  -2.995 -11.420  1.00 95.79           N  
ATOM   2655  H   ILE A 172      -1.241  -3.074 -12.411  1.00 95.79           H  
ATOM   2656  CA  ILE A 172      -2.127  -3.359 -10.471  1.00 95.79           C  
ATOM   2657  HA  ILE A 172      -2.219  -2.519  -9.782  1.00 95.79           H  
ATOM   2658  C   ILE A 172      -1.743  -4.577  -9.627  1.00 95.79           C  
ATOM   2659  CB  ILE A 172      -3.487  -3.521 -11.181  1.00 95.79           C  
ATOM   2660  HB  ILE A 172      -3.618  -2.643 -11.813  1.00 95.79           H  
ATOM   2661  O   ILE A 172      -2.051  -4.616  -8.436  1.00 95.79           O  
ATOM   2662  CG1 ILE A 172      -4.689  -3.584 -10.213  1.00 95.79           C  
ATOM   2663 HG12 ILE A 172      -5.602  -3.544 -10.807  1.00 95.79           H  
ATOM   2664 HG13 ILE A 172      -4.677  -4.533  -9.677  1.00 95.79           H  
ATOM   2665  CG2 ILE A 172      -3.545  -4.751 -12.097  1.00 95.79           C  
ATOM   2666 HG21 ILE A 172      -4.444  -4.691 -12.711  1.00 95.79           H  
ATOM   2667 HG22 ILE A 172      -3.558  -5.676 -11.521  1.00 95.79           H  
ATOM   2668 HG23 ILE A 172      -2.689  -4.756 -12.771  1.00 95.79           H  
ATOM   2669  CD1 ILE A 172      -4.745  -2.449  -9.181  1.00 95.79           C  
ATOM   2670 HD11 ILE A 172      -4.018  -2.624  -8.389  1.00 95.79           H  
ATOM   2671 HD12 ILE A 172      -4.529  -1.495  -9.662  1.00 95.79           H  
ATOM   2672 HD13 ILE A 172      -5.740  -2.409  -8.738  1.00 95.79           H  
ATOM   2673  N   GLN A 173      -0.983  -5.525 -10.187  1.00 95.17           N  
ATOM   2674  H   GLN A 173      -0.736  -5.433 -11.162  1.00 95.17           H  
ATOM   2675  CA  GLN A 173      -0.412  -6.631  -9.416  1.00 95.17           C  
ATOM   2676  HA  GLN A 173      -1.214  -7.114  -8.858  1.00 95.17           H  
ATOM   2677  C   GLN A 173       0.604  -6.119  -8.386  1.00 95.17           C  
ATOM   2678  CB  GLN A 173       0.215  -7.670 -10.354  1.00 95.17           C  
ATOM   2679  HB2 GLN A 173       0.753  -8.406  -9.756  1.00 95.17           H  
ATOM   2680  HB3 GLN A 173       0.932  -7.181 -11.014  1.00 95.17           H  
ATOM   2681  O   GLN A 173       0.529  -6.493  -7.213  1.00 95.17           O  
ATOM   2682  CG  GLN A 173      -0.831  -8.408 -11.200  1.00 95.17           C  
ATOM   2683  HG2 GLN A 173      -1.458  -9.026 -10.557  1.00 95.17           H  
ATOM   2684  HG3 GLN A 173      -1.470  -7.695 -11.719  1.00 95.17           H  
ATOM   2685  CD  GLN A 173      -0.144  -9.301 -12.220  1.00 95.17           C  
ATOM   2686  NE2 GLN A 173      -0.072  -8.878 -13.463  1.00 95.17           N  
ATOM   2687 HE21 GLN A 173      -0.466  -7.979 -13.702  1.00 95.17           H  
ATOM   2688 HE22 GLN A 173       0.375  -9.432 -14.179  1.00 95.17           H  
ATOM   2689  OE1 GLN A 173       0.377 -10.352 -11.884  1.00 95.17           O  
ATOM   2690  N   ALA A 174       1.488  -5.194  -8.777  1.00 95.20           N  
ATOM   2691  H   ALA A 174       1.517  -4.932  -9.753  1.00 95.20           H  
ATOM   2692  CA  ALA A 174       2.417  -4.549  -7.851  1.00 95.20           C  
ATOM   2693  HA  ALA A 174       3.000  -5.331  -7.364  1.00 95.20           H  
ATOM   2694  C   ALA A 174       1.684  -3.771  -6.735  1.00 95.20           C  
ATOM   2695  CB  ALA A 174       3.387  -3.671  -8.652  1.00 95.20           C  
ATOM   2696  HB1 ALA A 174       4.172  -3.298  -7.994  1.00 95.20           H  
ATOM   2697  HB2 ALA A 174       2.861  -2.825  -9.094  1.00 95.20           H  
ATOM   2698  HB3 ALA A 174       3.849  -4.257  -9.446  1.00 95.20           H  
ATOM   2699  O   ALA A 174       2.025  -3.923  -5.563  1.00 95.20           O  
ATOM   2700  N   TRP A 175       0.623  -3.022  -7.054  1.00 95.01           N  
ATOM   2701  H   TRP A 175       0.411  -2.893  -8.033  1.00 95.01           H  
ATOM   2702  CA  TRP A 175      -0.216  -2.327  -6.067  1.00 95.01           C  
ATOM   2703  HA  TRP A 175       0.429  -1.717  -5.435  1.00 95.01           H  
ATOM   2704  C   TRP A 175      -0.970  -3.284  -5.122  1.00 95.01           C  
ATOM   2705  CB  TRP A 175      -1.187  -1.377  -6.781  1.00 95.01           C  
ATOM   2706  HB2 TRP A 175      -1.629  -1.878  -7.642  1.00 95.01           H  
ATOM   2707  HB3 TRP A 175      -1.992  -1.155  -6.081  1.00 95.01           H  
ATOM   2708  O   TRP A 175      -1.076  -3.006  -3.925  1.00 95.01           O  
ATOM   2709  CG  TRP A 175      -0.623  -0.049  -7.194  1.00 95.01           C  
ATOM   2710  CD1 TRP A 175      -0.449   0.402  -8.460  1.00 95.01           C  
ATOM   2711  HD1 TRP A 175      -0.680  -0.159  -9.353  1.00 95.01           H  
ATOM   2712  CD2 TRP A 175      -0.204   1.050  -6.326  1.00 95.01           C  
ATOM   2713  CE2 TRP A 175       0.216   2.142  -7.142  1.00 95.01           C  
ATOM   2714  CE3 TRP A 175      -0.155   1.235  -4.927  1.00 95.01           C  
ATOM   2715  HE3 TRP A 175      -0.465   0.429  -4.278  1.00 95.01           H  
ATOM   2716  NE1 TRP A 175       0.069   1.686  -8.432  1.00 95.01           N  
ATOM   2717  HE1 TRP A 175       0.276   2.241  -9.250  1.00 95.01           H  
ATOM   2718  CH2 TRP A 175       0.671   3.519  -5.209  1.00 95.01           C  
ATOM   2719  HH2 TRP A 175       0.998   4.453  -4.777  1.00 95.01           H  
ATOM   2720  CZ2 TRP A 175       0.644   3.363  -6.605  1.00 95.01           C  
ATOM   2721  HZ2 TRP A 175       0.945   4.169  -7.257  1.00 95.01           H  
ATOM   2722  CZ3 TRP A 175       0.283   2.454  -4.374  1.00 95.01           C  
ATOM   2723  HZ3 TRP A 175       0.321   2.582  -3.303  1.00 95.01           H  
ATOM   2724  N   VAL A 176      -1.431  -4.449  -5.594  1.00 91.96           N  
ATOM   2725  H   VAL A 176      -1.374  -4.622  -6.588  1.00 91.96           H  
ATOM   2726  CA  VAL A 176      -1.980  -5.502  -4.714  1.00 91.96           C  
ATOM   2727  HA  VAL A 176      -2.744  -5.047  -4.082  1.00 91.96           H  
ATOM   2728  C   VAL A 176      -0.904  -6.039  -3.756  1.00 91.96           C  
ATOM   2729  CB  VAL A 176      -2.664  -6.619  -5.535  1.00 91.96           C  
ATOM   2730  HB  VAL A 176      -1.992  -6.943  -6.330  1.00 91.96           H  
ATOM   2731  O   VAL A 176      -1.209  -6.298  -2.587  1.00 91.96           O  
ATOM   2732  CG1 VAL A 176      -3.048  -7.844  -4.690  1.00 91.96           C  
ATOM   2733 HG11 VAL A 176      -2.149  -8.344  -4.328  1.00 91.96           H  
ATOM   2734 HG12 VAL A 176      -3.655  -7.538  -3.839  1.00 91.96           H  
ATOM   2735 HG13 VAL A 176      -3.600  -8.557  -5.302  1.00 91.96           H  
ATOM   2736  CG2 VAL A 176      -3.974  -6.110  -6.157  1.00 91.96           C  
ATOM   2737 HG21 VAL A 176      -3.794  -5.208  -6.743  1.00 91.96           H  
ATOM   2738 HG22 VAL A 176      -4.699  -5.879  -5.378  1.00 91.96           H  
ATOM   2739 HG23 VAL A 176      -4.384  -6.870  -6.823  1.00 91.96           H  
ATOM   2740  N   MET A 177       0.363  -6.115  -4.180  1.00 91.33           N  
ATOM   2741  H   MET A 177       0.562  -5.916  -5.151  1.00 91.33           H  
ATOM   2742  CA  MET A 177       1.481  -6.461  -3.290  1.00 91.33           C  
ATOM   2743  HA  MET A 177       1.178  -7.333  -2.710  1.00 91.33           H  
ATOM   2744  C   MET A 177       1.800  -5.372  -2.251  1.00 91.33           C  
ATOM   2745  CB  MET A 177       2.737  -6.858  -4.087  1.00 91.33           C  
ATOM   2746  HB2 MET A 177       3.555  -7.024  -3.386  1.00 91.33           H  
ATOM   2747  HB3 MET A 177       3.034  -6.052  -4.758  1.00 91.33           H  
ATOM   2748  O   MET A 177       2.213  -5.718  -1.143  1.00 91.33           O  
ATOM   2749  CG  MET A 177       2.538  -8.141  -4.900  1.00 91.33           C  
ATOM   2750  HG2 MET A 177       3.472  -8.380  -5.408  1.00 91.33           H  
ATOM   2751  HG3 MET A 177       1.787  -7.957  -5.668  1.00 91.33           H  
ATOM   2752  SD  MET A 177       2.031  -9.582  -3.918  1.00 91.33           S  
ATOM   2753  CE  MET A 177       0.581 -10.095  -4.876  1.00 91.33           C  
ATOM   2754  HE1 MET A 177       0.167 -11.011  -4.455  1.00 91.33           H  
ATOM   2755  HE2 MET A 177       0.874 -10.283  -5.909  1.00 91.33           H  
ATOM   2756  HE3 MET A 177      -0.171  -9.306  -4.859  1.00 91.33           H  
ATOM   2757  N   VAL A 178       1.534  -4.085  -2.520  1.00 90.58           N  
ATOM   2758  H   VAL A 178       1.247  -3.850  -3.460  1.00 90.58           H  
ATOM   2759  CA  VAL A 178       1.652  -2.999  -1.515  1.00 90.58           C  
ATOM   2760  HA  VAL A 178       2.664  -3.012  -1.110  1.00 90.58           H  
ATOM   2761  C   VAL A 178       0.691  -3.222  -0.344  1.00 90.58           C  
ATOM   2762  CB  VAL A 178       1.399  -1.601  -2.121  1.00 90.58           C  
ATOM   2763  HB  VAL A 178       0.376  -1.544  -2.491  1.00 90.58           H  
ATOM   2764  O   VAL A 178       1.082  -3.103   0.815  1.00 90.58           O  
ATOM   2765  CG1 VAL A 178       1.592  -0.478  -1.092  1.00 90.58           C  
ATOM   2766 HG11 VAL A 178       0.850  -0.556  -0.297  1.00 90.58           H  
ATOM   2767 HG12 VAL A 178       1.465   0.492  -1.574  1.00 90.58           H  
ATOM   2768 HG13 VAL A 178       2.591  -0.532  -0.659  1.00 90.58           H  
ATOM   2769  CG2 VAL A 178       2.352  -1.302  -3.277  1.00 90.58           C  
ATOM   2770 HG21 VAL A 178       3.379  -1.285  -2.912  1.00 90.58           H  
ATOM   2771 HG22 VAL A 178       2.101  -0.340  -3.723  1.00 90.58           H  
ATOM   2772 HG23 VAL A 178       2.268  -2.059  -4.056  1.00 90.58           H  
ATOM   2773  N   CYS A 179      -0.551  -3.638  -0.615  1.00 81.46           N  
ATOM   2774  H   CYS A 179      -0.826  -3.718  -1.583  1.00 81.46           H  
ATOM   2775  CA  CYS A 179      -1.498  -4.014   0.443  1.00 81.46           C  
ATOM   2776  HA  CYS A 179      -1.663  -3.155   1.093  1.00 81.46           H  
ATOM   2777  C   CYS A 179      -0.950  -5.154   1.329  1.00 81.46           C  
ATOM   2778  CB  CYS A 179      -2.825  -4.395  -0.230  1.00 81.46           C  
ATOM   2779  HB2 CYS A 179      -3.191  -3.556  -0.822  1.00 81.46           H  
ATOM   2780  HB3 CYS A 179      -2.661  -5.242  -0.897  1.00 81.46           H  
ATOM   2781  O   CYS A 179      -1.171  -5.173   2.542  1.00 81.46           O  
ATOM   2782  SG  CYS A 179      -4.064  -4.853   1.015  1.00 81.46           S  
ATOM   2783  HG  CYS A 179      -4.253  -3.641   1.545  1.00 81.46           H  
ATOM   2784  N   LYS A 180      -0.194  -6.085   0.731  1.00 79.71           N  
ATOM   2785  H   LYS A 180      -0.024  -5.974  -0.259  1.00 79.71           H  
ATOM   2786  CA  LYS A 180       0.369  -7.267   1.396  1.00 79.71           C  
ATOM   2787  HA  LYS A 180      -0.281  -7.522   2.234  1.00 79.71           H  
ATOM   2788  C   LYS A 180       1.744  -7.066   2.038  1.00 79.71           C  
ATOM   2789  CB  LYS A 180       0.384  -8.434   0.391  1.00 79.71           C  
ATOM   2790  HB2 LYS A 180       1.106  -9.185   0.711  1.00 79.71           H  
ATOM   2791  HB3 LYS A 180       0.713  -8.073  -0.583  1.00 79.71           H  
ATOM   2792  O   LYS A 180       2.118  -7.881   2.882  1.00 79.71           O  
ATOM   2793  CG  LYS A 180      -0.978  -9.129   0.238  1.00 79.71           C  
ATOM   2794  HG2 LYS A 180      -0.900  -9.843  -0.582  1.00 79.71           H  
ATOM   2795  HG3 LYS A 180      -1.750  -8.400  -0.011  1.00 79.71           H  
ATOM   2796  CD  LYS A 180      -1.358  -9.884   1.523  1.00 79.71           C  
ATOM   2797  HD2 LYS A 180      -0.485 -10.436   1.874  1.00 79.71           H  
ATOM   2798  HD3 LYS A 180      -1.660  -9.178   2.297  1.00 79.71           H  
ATOM   2799  CE  LYS A 180      -2.496 -10.874   1.279  1.00 79.71           C  
ATOM   2800  HE2 LYS A 180      -2.281 -11.439   0.372  1.00 79.71           H  
ATOM   2801  HE3 LYS A 180      -3.422 -10.321   1.119  1.00 79.71           H  
ATOM   2802  NZ  LYS A 180      -2.648 -11.817   2.415  1.00 79.71           N  
ATOM   2803  HZ1 LYS A 180      -3.490 -12.359   2.286  1.00 79.71           H  
ATOM   2804  HZ2 LYS A 180      -1.875 -12.466   2.444  1.00 79.71           H  
ATOM   2805  HZ3 LYS A 180      -2.702 -11.337   3.303  1.00 79.71           H  
ATOM   2806  N   CYS A 181       2.508  -6.026   1.698  1.00 76.72           N  
ATOM   2807  H   CYS A 181       2.190  -5.409   0.964  1.00 76.72           H  
ATOM   2808  CA  CYS A 181       3.876  -5.865   2.209  1.00 76.72           C  
ATOM   2809  HA  CYS A 181       4.387  -6.819   2.082  1.00 76.72           H  
ATOM   2810  C   CYS A 181       3.920  -5.565   3.721  1.00 76.72           C  
ATOM   2811  CB  CYS A 181       4.638  -4.845   1.343  1.00 76.72           C  
ATOM   2812  HB2 CYS A 181       4.469  -5.068   0.290  1.00 76.72           H  
ATOM   2813  HB3 CYS A 181       5.708  -4.934   1.532  1.00 76.72           H  
ATOM   2814  O   CYS A 181       4.838  -6.028   4.403  1.00 76.72           O  
ATOM   2815  SG  CYS A 181       4.153  -3.127   1.668  1.00 76.72           S  
ATOM   2816  HG  CYS A 181       4.566  -3.036   2.935  1.00 76.72           H  
ATOM   2817  N   MET A 182       2.901  -4.867   4.245  1.00 69.79           N  
ATOM   2818  H   MET A 182       2.220  -4.493   3.600  1.00 69.79           H  
ATOM   2819  CA  MET A 182       2.781  -4.506   5.668  1.00 69.79           C  
ATOM   2820  HA  MET A 182       3.783  -4.477   6.096  1.00 69.79           H  
ATOM   2821  C   MET A 182       2.000  -5.520   6.519  1.00 69.79           C  
ATOM   2822  CB  MET A 182       2.167  -3.104   5.820  1.00 69.79           C  
ATOM   2823  HB2 MET A 182       1.133  -3.121   5.474  1.00 69.79           H  
ATOM   2824  HB3 MET A 182       2.158  -2.846   6.879  1.00 69.79           H  
ATOM   2825  O   MET A 182       2.066  -5.472   7.745  1.00 69.79           O  
ATOM   2826  CG  MET A 182       2.918  -2.001   5.061  1.00 69.79           C  
ATOM   2827  HG2 MET A 182       2.541  -1.038   5.405  1.00 69.79           H  
ATOM   2828  HG3 MET A 182       2.668  -2.084   4.004  1.00 69.79           H  
ATOM   2829  SD  MET A 182       4.734  -1.979   5.202  1.00 69.79           S  
ATOM   2830  CE  MET A 182       4.951  -2.002   7.008  1.00 69.79           C  
ATOM   2831  HE1 MET A 182       4.194  -1.381   7.487  1.00 69.79           H  
ATOM   2832  HE2 MET A 182       4.858  -3.020   7.385  1.00 69.79           H  
ATOM   2833  HE3 MET A 182       5.937  -1.617   7.265  1.00 69.79           H  
ATOM   2834  N   THR A 183       1.272  -6.454   5.901  1.00 66.41           N  
ATOM   2835  H   THR A 183       1.264  -6.471   4.891  1.00 66.41           H  
ATOM   2836  CA  THR A 183       0.630  -7.564   6.625  1.00 66.41           C  
ATOM   2837  HA  THR A 183       0.308  -7.197   7.599  1.00 66.41           H  
ATOM   2838  C   THR A 183       1.619  -8.704   6.903  1.00 66.41           C  
ATOM   2839  CB  THR A 183      -0.633  -8.060   5.902  1.00 66.41           C  
ATOM   2840  HB  THR A 183      -1.035  -8.907   6.457  1.00 66.41           H  
ATOM   2841  O   THR A 183       2.749  -8.706   6.406  1.00 66.41           O  
ATOM   2842  CG2 THR A 183      -1.721  -6.978   5.841  1.00 66.41           C  
ATOM   2843 HG21 THR A 183      -1.469  -6.130   6.478  1.00 66.41           H  
ATOM   2844 HG22 THR A 183      -2.667  -7.400   6.182  1.00 66.41           H  
ATOM   2845 HG23 THR A 183      -1.846  -6.616   4.821  1.00 66.41           H  
ATOM   2846  OG1 THR A 183      -0.352  -8.486   4.586  1.00 66.41           O  
ATOM   2847  HG1 THR A 183       0.583  -8.685   4.508  1.00 66.41           H  
ATOM   2848  N   ALA A 184       1.212  -9.695   7.704  1.00 58.76           N  
ATOM   2849  H   ALA A 184       0.276  -9.677   8.083  1.00 58.76           H  
ATOM   2850  CA  ALA A 184       2.019 -10.895   7.921  1.00 58.76           C  
ATOM   2851  HA  ALA A 184       2.961 -10.592   8.379  1.00 58.76           H  
ATOM   2852  C   ALA A 184       2.335 -11.582   6.577  1.00 58.76           C  
ATOM   2853  CB  ALA A 184       1.298 -11.824   8.904  1.00 58.76           C  
ATOM   2854  HB1 ALA A 184       1.880 -12.735   9.045  1.00 58.76           H  
ATOM   2855  HB2 ALA A 184       0.315 -12.090   8.513  1.00 58.76           H  
ATOM   2856  HB3 ALA A 184       1.180 -11.328   9.867  1.00 58.76           H  
ATOM   2857  O   ALA A 184       1.434 -11.843   5.780  1.00 58.76           O  
ATOM   2858  N   TYR A 185       3.626 -11.844   6.346  1.00 50.60           N  
ATOM   2859  H   TYR A 185       4.290 -11.624   7.074  1.00 50.60           H  
ATOM   2860  CA  TYR A 185       4.181 -12.364   5.086  1.00 50.60           C  
ATOM   2861  HA  TYR A 185       3.950 -11.676   4.274  1.00 50.60           H  
ATOM   2862  C   TYR A 185       3.601 -13.738   4.702  1.00 50.60           C  
ATOM   2863  CB  TYR A 185       5.708 -12.413   5.279  1.00 50.60           C  
ATOM   2864  HB2 TYR A 185       5.924 -13.011   6.164  1.00 50.60           H  
ATOM   2865  HB3 TYR A 185       6.061 -11.403   5.484  1.00 50.60           H  
ATOM   2866  O   TYR A 185       3.486 -14.051   3.526  1.00 50.60           O  
ATOM   2867  CG  TYR A 185       6.535 -12.967   4.133  1.00 50.60           C  
ATOM   2868  CD1 TYR A 185       6.959 -14.309   4.172  1.00 50.60           C  
ATOM   2869  HD1 TYR A 185       6.642 -14.961   4.972  1.00 50.60           H  
ATOM   2870  CD2 TYR A 185       6.929 -12.137   3.061  1.00 50.60           C  
ATOM   2871  HD2 TYR A 185       6.591 -11.112   3.015  1.00 50.60           H  
ATOM   2872  CE1 TYR A 185       7.779 -14.822   3.152  1.00 50.60           C  
ATOM   2873  HE1 TYR A 185       8.080 -15.859   3.187  1.00 50.60           H  
ATOM   2874  CE2 TYR A 185       7.755 -12.648   2.036  1.00 50.60           C  
ATOM   2875  HE2 TYR A 185       8.054 -12.027   1.205  1.00 50.60           H  
ATOM   2876  OH  TYR A 185       8.982 -14.518   1.119  1.00 50.60           O  
ATOM   2877  HH  TYR A 185       9.126 -15.445   1.326  1.00 50.60           H  
ATOM   2878  CZ  TYR A 185       8.181 -13.994   2.084  1.00 50.60           C  
ATOM   2879  N   ASP A 186       3.175 -14.500   5.710  1.00 47.38           N  
ATOM   2880  H   ASP A 186       3.304 -14.136   6.643  1.00 47.38           H  
ATOM   2881  CA  ASP A 186       2.788 -15.913   5.643  1.00 47.38           C  
ATOM   2882  HA  ASP A 186       3.264 -16.347   4.764  1.00 47.38           H  
ATOM   2883  C   ASP A 186       1.262 -16.140   5.494  1.00 47.38           C  
ATOM   2884  CB  ASP A 186       3.362 -16.571   6.917  1.00 47.38           C  
ATOM   2885  HB2 ASP A 186       4.168 -15.954   7.314  1.00 47.38           H  
ATOM   2886  HB3 ASP A 186       2.588 -16.603   7.684  1.00 47.38           H  
ATOM   2887  O   ASP A 186       0.747 -17.229   5.735  1.00 47.38           O  
ATOM   2888  CG  ASP A 186       3.954 -17.968   6.724  1.00 47.38           C  
ATOM   2889  OD1 ASP A 186       4.270 -18.325   5.569  1.00 47.38           O  
ATOM   2890  OD2 ASP A 186       4.180 -18.607   7.774  1.00 47.38           O  
ATOM   2891  N   GLN A 187       0.483 -15.096   5.169  1.00 55.58           N  
ATOM   2892  H   GLN A 187       0.940 -14.223   4.946  1.00 55.58           H  
ATOM   2893  CA  GLN A 187      -0.972 -15.230   4.994  1.00 55.58           C  
ATOM   2894  HA  GLN A 187      -1.305 -15.983   5.709  1.00 55.58           H  
ATOM   2895  C   GLN A 187      -1.370 -15.722   3.590  1.00 55.58           C  
ATOM   2896  CB  GLN A 187      -1.713 -13.925   5.311  1.00 55.58           C  
ATOM   2897  HB2 GLN A 187      -1.164 -13.072   4.912  1.00 55.58           H  
ATOM   2898  HB3 GLN A 187      -2.685 -13.969   4.819  1.00 55.58           H  
ATOM   2899  O   GLN A 187      -0.913 -15.141   2.603  1.00 55.58           O  
ATOM   2900  CG  GLN A 187      -1.961 -13.738   6.812  1.00 55.58           C  
ATOM   2901  HG2 GLN A 187      -2.309 -14.677   7.241  1.00 55.58           H  
ATOM   2902  HG3 GLN A 187      -1.028 -13.464   7.305  1.00 55.58           H  
ATOM   2903  CD  GLN A 187      -3.021 -12.677   7.095  1.00 55.58           C  
ATOM   2904  NE2 GLN A 187      -3.517 -12.610   8.311  1.00 55.58           N  
ATOM   2905 HE21 GLN A 187      -3.244 -13.282   9.014  1.00 55.58           H  
ATOM   2906 HE22 GLN A 187      -4.278 -11.961   8.451  1.00 55.58           H  
ATOM   2907  OE1 GLN A 187      -3.440 -11.909   6.238  1.00 55.58           O  
ATOM   2908  N   PRO A 188      -2.322 -16.675   3.483  1.00 49.59           N  
ATOM   2909  CA  PRO A 188      -2.642 -17.382   2.242  1.00 49.59           C  
ATOM   2910  HA  PRO A 188      -1.747 -17.912   1.917  1.00 49.59           H  
ATOM   2911  C   PRO A 188      -3.086 -16.480   1.078  1.00 49.59           C  
ATOM   2912  CB  PRO A 188      -3.700 -18.431   2.619  1.00 49.59           C  
ATOM   2913  HB2 PRO A 188      -3.202 -19.372   2.854  1.00 49.59           H  
ATOM   2914  HB3 PRO A 188      -4.445 -18.589   1.839  1.00 49.59           H  
ATOM   2915  O   PRO A 188      -3.707 -15.420   1.258  1.00 49.59           O  
ATOM   2916  CG  PRO A 188      -4.330 -17.869   3.891  1.00 49.59           C  
ATOM   2917  HG2 PRO A 188      -4.780 -18.650   4.504  1.00 49.59           H  
ATOM   2918  HG3 PRO A 188      -5.063 -17.104   3.633  1.00 49.59           H  
ATOM   2919  CD  PRO A 188      -3.126 -17.223   4.568  1.00 49.59           C  
ATOM   2920  HD2 PRO A 188      -3.458 -16.451   5.263  1.00 49.59           H  
ATOM   2921  HD3 PRO A 188      -2.545 -17.981   5.094  1.00 49.59           H  
ATOM   2922  N   ALA A 189      -2.785 -16.961  -0.132  1.00 58.05           N  
ATOM   2923  H   ALA A 189      -2.272 -17.829  -0.183  1.00 58.05           H  
ATOM   2924  CA  ALA A 189      -2.902 -16.232  -1.392  1.00 58.05           C  
ATOM   2925  HA  ALA A 189      -2.220 -15.383  -1.359  1.00 58.05           H  
ATOM   2926  C   ALA A 189      -4.307 -15.683  -1.693  1.00 58.05           C  
ATOM   2927  CB  ALA A 189      -2.435 -17.165  -2.509  1.00 58.05           C  
ATOM   2928  HB1 ALA A 189      -3.097 -18.028  -2.576  1.00 58.05           H  
ATOM   2929  HB2 ALA A 189      -1.412 -17.496  -2.327  1.00 58.05           H  
ATOM   2930  HB3 ALA A 189      -2.471 -16.633  -3.461  1.00 58.05           H  
ATOM   2931  O   ALA A 189      -4.400 -14.557  -2.175  1.00 58.05           O  
ATOM   2932  N   GLY A 190      -5.387 -16.368  -1.278  1.00 69.06           N  
ATOM   2933  H   GLY A 190      -5.199 -17.305  -0.952  1.00 69.06           H  
ATOM   2934  CA  GLY A 190      -6.799 -16.067  -1.614  1.00 69.06           C  
ATOM   2935  HA2 GLY A 190      -7.432 -16.785  -1.091  1.00 69.06           H  
ATOM   2936  HA3 GLY A 190      -6.945 -16.237  -2.680  1.00 69.06           H  
ATOM   2937  C   GLY A 190      -7.337 -14.659  -1.294  1.00 69.06           C  
ATOM   2938  O   GLY A 190      -8.502 -14.350  -1.539  1.00 69.06           O  
ATOM   2939  N   SER A 191      -6.521 -13.772  -0.727  1.00 77.18           N  
ATOM   2940  H   SER A 191      -5.558 -14.071  -0.678  1.00 77.18           H  
ATOM   2941  CA  SER A 191      -6.814 -12.342  -0.545  1.00 77.18           C  
ATOM   2942  HA  SER A 191      -7.879 -12.176  -0.704  1.00 77.18           H  
ATOM   2943  C   SER A 191      -6.111 -11.420  -1.559  1.00 77.18           C  
ATOM   2944  CB  SER A 191      -6.515 -11.940   0.901  1.00 77.18           C  
ATOM   2945  HB2 SER A 191      -7.272 -12.379   1.550  1.00 77.18           H  
ATOM   2946  HB3 SER A 191      -6.564 -10.855   0.997  1.00 77.18           H  
ATOM   2947  O   SER A 191      -6.539 -10.278  -1.721  1.00 77.18           O  
ATOM   2948  OG  SER A 191      -5.243 -12.405   1.319  1.00 77.18           O  
ATOM   2949  HG  SER A 191      -5.235 -13.362   1.238  1.00 77.18           H  
ATOM   2950  N   ALA A 192      -5.080 -11.893  -2.258  1.00 82.82           N  
ATOM   2951  H   ALA A 192      -4.780 -12.843  -2.088  1.00 82.82           H  
ATOM   2952  CA  ALA A 192      -4.602 -11.328  -3.517  1.00 82.82           C  
ATOM   2953  HA  ALA A 192      -4.678 -10.241  -3.490  1.00 82.82           H  
ATOM   2954  C   ALA A 192      -5.479 -11.828  -4.677  1.00 82.82           C  
ATOM   2955  CB  ALA A 192      -3.125 -11.699  -3.699  1.00 82.82           C  
ATOM   2956  HB1 ALA A 192      -3.011 -12.781  -3.766  1.00 82.82           H  
ATOM   2957  HB2 ALA A 192      -2.752 -11.258  -4.623  1.00 82.82           H  
ATOM   2958  HB3 ALA A 192      -2.534 -11.323  -2.864  1.00 82.82           H  
ATOM   2959  O   ALA A 192      -6.025 -11.009  -5.409  1.00 82.82           O  
ATOM   2960  N   ASP A 193      -5.753 -13.135  -4.741  1.00 86.22           N  
ATOM   2961  H   ASP A 193      -5.158 -13.757  -4.212  1.00 86.22           H  
ATOM   2962  CA  ASP A 193      -6.499 -13.768  -5.843  1.00 86.22           C  
ATOM   2963  HA  ASP A 193      -5.940 -13.615  -6.766  1.00 86.22           H  
ATOM   2964  C   ASP A 193      -7.900 -13.166  -6.037  1.00 86.22           C  
ATOM   2965  CB  ASP A 193      -6.593 -15.287  -5.608  1.00 86.22           C  
ATOM   2966  HB2 ASP A 193      -7.322 -15.471  -4.819  1.00 86.22           H  
ATOM   2967  HB3 ASP A 193      -6.958 -15.762  -6.519  1.00 86.22           H  
ATOM   2968  O   ASP A 193      -8.286 -12.807  -7.147  1.00 86.22           O  
ATOM   2969  CG  ASP A 193      -5.257 -15.925  -5.209  1.00 86.22           C  
ATOM   2970  OD1 ASP A 193      -4.211 -15.428  -5.675  1.00 86.22           O  
ATOM   2971  OD2 ASP A 193      -5.293 -16.806  -4.323  1.00 86.22           O  
ATOM   2972  N   ARG A 194      -8.640 -12.919  -4.943  1.00 87.63           N  
ATOM   2973  H   ARG A 194      -8.288 -13.272  -4.064  1.00 87.63           H  
ATOM   2974  CA  ARG A 194      -9.941 -12.219  -4.993  1.00 87.63           C  
ATOM   2975  HA  ARG A 194     -10.571 -12.727  -5.724  1.00 87.63           H  
ATOM   2976  C   ARG A 194      -9.853 -10.773  -5.504  1.00 87.63           C  
ATOM   2977  CB  ARG A 194     -10.636 -12.265  -3.622  1.00 87.63           C  
ATOM   2978  HB2 ARG A 194     -11.458 -11.549  -3.620  1.00 87.63           H  
ATOM   2979  HB3 ARG A 194      -9.927 -11.978  -2.846  1.00 87.63           H  
ATOM   2980  O   ARG A 194     -10.846 -10.253  -6.002  1.00 87.63           O  
ATOM   2981  CG  ARG A 194     -11.223 -13.656  -3.329  1.00 87.63           C  
ATOM   2982  HG2 ARG A 194     -10.424 -14.398  -3.301  1.00 87.63           H  
ATOM   2983  HG3 ARG A 194     -11.899 -13.927  -4.140  1.00 87.63           H  
ATOM   2984  CD  ARG A 194     -12.013 -13.706  -2.014  1.00 87.63           C  
ATOM   2985  HD2 ARG A 194     -12.822 -12.976  -2.058  1.00 87.63           H  
ATOM   2986  HD3 ARG A 194     -12.454 -14.700  -1.937  1.00 87.63           H  
ATOM   2987  NE  ARG A 194     -11.157 -13.432  -0.842  1.00 87.63           N  
ATOM   2988  HE  ARG A 194     -10.269 -12.998  -1.050  1.00 87.63           H  
ATOM   2989  NH1 ARG A 194     -12.208 -14.786   0.691  1.00 87.63           N  
ATOM   2990 HH11 ARG A 194     -12.278 -15.170   1.622  1.00 87.63           H  
ATOM   2991 HH12 ARG A 194     -12.791 -15.148  -0.050  1.00 87.63           H  
ATOM   2992  NH2 ARG A 194     -10.512 -13.498   1.340  1.00 87.63           N  
ATOM   2993 HH21 ARG A 194      -9.805 -12.807   1.134  1.00 87.63           H  
ATOM   2994 HH22 ARG A 194     -10.633 -13.866   2.273  1.00 87.63           H  
ATOM   2995  CZ  ARG A 194     -11.298 -13.906   0.383  1.00 87.63           C  
ATOM   2996  N   ARG A 195      -8.695 -10.110  -5.389  1.00 89.23           N  
ATOM   2997  H   ARG A 195      -7.889 -10.640  -5.089  1.00 89.23           H  
ATOM   2998  CA  ARG A 195      -8.459  -8.785  -5.990  1.00 89.23           C  
ATOM   2999  HA  ARG A 195      -9.391  -8.218  -5.988  1.00 89.23           H  
ATOM   3000  C   ARG A 195      -8.069  -8.905  -7.460  1.00 89.23           C  
ATOM   3001  CB  ARG A 195      -7.408  -7.980  -5.214  1.00 89.23           C  
ATOM   3002  HB2 ARG A 195      -6.466  -8.527  -5.179  1.00 89.23           H  
ATOM   3003  HB3 ARG A 195      -7.232  -7.048  -5.753  1.00 89.23           H  
ATOM   3004  O   ARG A 195      -8.554  -8.112  -8.255  1.00 89.23           O  
ATOM   3005  CG  ARG A 195      -7.860  -7.636  -3.790  1.00 89.23           C  
ATOM   3006  HG2 ARG A 195      -8.810  -7.103  -3.828  1.00 89.23           H  
ATOM   3007  HG3 ARG A 195      -7.983  -8.551  -3.210  1.00 89.23           H  
ATOM   3008  CD  ARG A 195      -6.804  -6.747  -3.131  1.00 89.23           C  
ATOM   3009  HD2 ARG A 195      -5.844  -7.262  -3.146  1.00 89.23           H  
ATOM   3010  HD3 ARG A 195      -6.698  -5.838  -3.722  1.00 89.23           H  
ATOM   3011  NE  ARG A 195      -7.175  -6.370  -1.754  1.00 89.23           N  
ATOM   3012  HE  ARG A 195      -7.821  -5.599  -1.667  1.00 89.23           H  
ATOM   3013  NH1 ARG A 195      -5.781  -7.816  -0.621  1.00 89.23           N  
ATOM   3014 HH11 ARG A 195      -5.788  -8.450  -1.407  1.00 89.23           H  
ATOM   3015 HH12 ARG A 195      -5.285  -8.052   0.227  1.00 89.23           H  
ATOM   3016  NH2 ARG A 195      -6.843  -6.223   0.490  1.00 89.23           N  
ATOM   3017 HH21 ARG A 195      -7.403  -5.383   0.494  1.00 89.23           H  
ATOM   3018 HH22 ARG A 195      -6.228  -6.390   1.273  1.00 89.23           H  
ATOM   3019  CZ  ARG A 195      -6.600  -6.806  -0.646  1.00 89.23           C  
ATOM   3020  N   PHE A 196      -7.273  -9.906  -7.835  1.00 92.11           N  
ATOM   3021  H   PHE A 196      -6.883 -10.519  -7.133  1.00 92.11           H  
ATOM   3022  CA  PHE A 196      -6.983 -10.192  -9.242  1.00 92.11           C  
ATOM   3023  HA  PHE A 196      -6.562  -9.298  -9.703  1.00 92.11           H  
ATOM   3024  C   PHE A 196      -8.269 -10.500 -10.020  1.00 92.11           C  
ATOM   3025  CB  PHE A 196      -5.953 -11.325  -9.355  1.00 92.11           C  
ATOM   3026  HB2 PHE A 196      -6.395 -12.239  -8.956  1.00 92.11           H  
ATOM   3027  HB3 PHE A 196      -5.761 -11.498 -10.414  1.00 92.11           H  
ATOM   3028  O   PHE A 196      -8.526  -9.842 -11.023  1.00 92.11           O  
ATOM   3029  CG  PHE A 196      -4.613 -11.094  -8.670  1.00 92.11           C  
ATOM   3030  CD1 PHE A 196      -4.042  -9.806  -8.586  1.00 92.11           C  
ATOM   3031  HD1 PHE A 196      -4.545  -8.950  -9.012  1.00 92.11           H  
ATOM   3032  CD2 PHE A 196      -3.905 -12.195  -8.147  1.00 92.11           C  
ATOM   3033  HD2 PHE A 196      -4.305 -13.194  -8.233  1.00 92.11           H  
ATOM   3034  CE1 PHE A 196      -2.791  -9.625  -7.972  1.00 92.11           C  
ATOM   3035  HE1 PHE A 196      -2.352  -8.639  -7.918  1.00 92.11           H  
ATOM   3036  CE2 PHE A 196      -2.651 -12.012  -7.539  1.00 92.11           C  
ATOM   3037  HE2 PHE A 196      -2.108 -12.865  -7.159  1.00 92.11           H  
ATOM   3038  CZ  PHE A 196      -2.094 -10.728  -7.456  1.00 92.11           C  
ATOM   3039  HZ  PHE A 196      -1.114 -10.599  -7.021  1.00 92.11           H  
ATOM   3040  N   ALA A 197      -9.140 -11.363  -9.484  1.00 91.65           N  
ATOM   3041  H   ALA A 197      -8.842 -11.910  -8.689  1.00 91.65           H  
ATOM   3042  CA  ALA A 197     -10.456 -11.649 -10.057  1.00 91.65           C  
ATOM   3043  HA  ALA A 197     -10.315 -12.063 -11.055  1.00 91.65           H  
ATOM   3044  C   ALA A 197     -11.328 -10.385 -10.202  1.00 91.65           C  
ATOM   3045  CB  ALA A 197     -11.136 -12.714  -9.189  1.00 91.65           C  
ATOM   3046  HB1 ALA A 197     -10.518 -13.611  -9.158  1.00 91.65           H  
ATOM   3047  HB2 ALA A 197     -11.284 -12.340  -8.176  1.00 91.65           H  
ATOM   3048  HB3 ALA A 197     -12.103 -12.970  -9.623  1.00 91.65           H  
ATOM   3049  O   ALA A 197     -11.894 -10.153 -11.269  1.00 91.65           O  
ATOM   3050  N   LYS A 198     -11.375  -9.511  -9.178  1.00 93.90           N  
ATOM   3051  H   LYS A 198     -10.919  -9.769  -8.315  1.00 93.90           H  
ATOM   3052  CA  LYS A 198     -12.051  -8.200  -9.266  1.00 93.90           C  
ATOM   3053  HA  LYS A 198     -13.106  -8.370  -9.485  1.00 93.90           H  
ATOM   3054  C   LYS A 198     -11.501  -7.361 -10.426  1.00 93.90           C  
ATOM   3055  CB  LYS A 198     -11.928  -7.436  -7.929  1.00 93.90           C  
ATOM   3056  HB2 LYS A 198     -12.367  -8.036  -7.131  1.00 93.90           H  
ATOM   3057  HB3 LYS A 198     -10.871  -7.291  -7.705  1.00 93.90           H  
ATOM   3058  O   LYS A 198     -12.278  -6.802 -11.193  1.00 93.90           O  
ATOM   3059  CG  LYS A 198     -12.615  -6.055  -7.955  1.00 93.90           C  
ATOM   3060  HG2 LYS A 198     -13.697  -6.190  -7.947  1.00 93.90           H  
ATOM   3061  HG3 LYS A 198     -12.345  -5.523  -8.868  1.00 93.90           H  
ATOM   3062  CD  LYS A 198     -12.192  -5.158  -6.782  1.00 93.90           C  
ATOM   3063  HD2 LYS A 198     -11.106  -5.058  -6.790  1.00 93.90           H  
ATOM   3064  HD3 LYS A 198     -12.510  -5.604  -5.839  1.00 93.90           H  
ATOM   3065  CE  LYS A 198     -12.827  -3.773  -6.959  1.00 93.90           C  
ATOM   3066  HE2 LYS A 198     -12.624  -3.434  -7.975  1.00 93.90           H  
ATOM   3067  HE3 LYS A 198     -13.908  -3.860  -6.846  1.00 93.90           H  
ATOM   3068  NZ  LYS A 198     -12.286  -2.779  -6.005  1.00 93.90           N  
ATOM   3069  HZ1 LYS A 198     -12.660  -1.853  -6.155  1.00 93.90           H  
ATOM   3070  HZ2 LYS A 198     -11.311  -2.586  -6.187  1.00 93.90           H  
ATOM   3071  HZ3 LYS A 198     -12.402  -3.038  -5.035  1.00 93.90           H  
ATOM   3072  N   TYR A 199     -10.180  -7.241 -10.560  1.00 94.79           N  
ATOM   3073  H   TYR A 199      -9.577  -7.711  -9.900  1.00 94.79           H  
ATOM   3074  CA  TYR A 199      -9.579  -6.390 -11.594  1.00 94.79           C  
ATOM   3075  HA  TYR A 199     -10.176  -5.480 -11.654  1.00 94.79           H  
ATOM   3076  C   TYR A 199      -9.658  -6.989 -13.002  1.00 94.79           C  
ATOM   3077  CB  TYR A 199      -8.158  -5.976 -11.186  1.00 94.79           C  
ATOM   3078  HB2 TYR A 199      -7.704  -5.423 -12.008  1.00 94.79           H  
ATOM   3079  HB3 TYR A 199      -7.562  -6.874 -11.021  1.00 94.79           H  
ATOM   3080  O   TYR A 199      -9.757  -6.225 -13.961  1.00 94.79           O  
ATOM   3081  CG  TYR A 199      -8.123  -5.090  -9.950  1.00 94.79           C  
ATOM   3082  CD1 TYR A 199      -8.937  -3.940  -9.883  1.00 94.79           C  
ATOM   3083  HD1 TYR A 199      -9.565  -3.666 -10.717  1.00 94.79           H  
ATOM   3084  CD2 TYR A 199      -7.302  -5.422  -8.856  1.00 94.79           C  
ATOM   3085  HD2 TYR A 199      -6.667  -6.294  -8.911  1.00 94.79           H  
ATOM   3086  CE1 TYR A 199      -8.970  -3.159  -8.716  1.00 94.79           C  
ATOM   3087  HE1 TYR A 199      -9.620  -2.297  -8.670  1.00 94.79           H  
ATOM   3088  CE2 TYR A 199      -7.327  -4.637  -7.686  1.00 94.79           C  
ATOM   3089  HE2 TYR A 199      -6.702  -4.895  -6.843  1.00 94.79           H  
ATOM   3090  OH  TYR A 199      -8.252  -2.800  -6.453  1.00 94.79           O  
ATOM   3091  HH  TYR A 199      -8.899  -2.095  -6.532  1.00 94.79           H  
ATOM   3092  CZ  TYR A 199      -8.176  -3.514  -7.606  1.00 94.79           C  
ATOM   3093  N   GLN A 200      -9.715  -8.316 -13.129  1.00 94.27           N  
ATOM   3094  H   GLN A 200      -9.566  -8.886 -12.309  1.00 94.27           H  
ATOM   3095  CA  GLN A 200     -10.049  -9.007 -14.378  1.00 94.27           C  
ATOM   3096  HA  GLN A 200      -9.410  -8.638 -15.180  1.00 94.27           H  
ATOM   3097  C   GLN A 200     -11.496  -8.707 -14.796  1.00 94.27           C  
ATOM   3098  CB  GLN A 200      -9.802 -10.515 -14.208  1.00 94.27           C  
ATOM   3099  HB2 GLN A 200     -10.261 -10.849 -13.277  1.00 94.27           H  
ATOM   3100  HB3 GLN A 200     -10.269 -11.054 -15.032  1.00 94.27           H  
ATOM   3101  O   GLN A 200     -11.719  -8.206 -15.894  1.00 94.27           O  
ATOM   3102  CG  GLN A 200      -8.299 -10.846 -14.205  1.00 94.27           C  
ATOM   3103  HG2 GLN A 200      -7.915 -10.712 -15.216  1.00 94.27           H  
ATOM   3104  HG3 GLN A 200      -7.763 -10.159 -13.550  1.00 94.27           H  
ATOM   3105  CD  GLN A 200      -7.988 -12.266 -13.743  1.00 94.27           C  
ATOM   3106  NE2 GLN A 200      -6.937 -12.869 -14.251  1.00 94.27           N  
ATOM   3107 HE21 GLN A 200      -6.396 -12.422 -14.977  1.00 94.27           H  
ATOM   3108 HE22 GLN A 200      -6.800 -13.830 -13.969  1.00 94.27           H  
ATOM   3109  OE1 GLN A 200      -8.649 -12.853 -12.902  1.00 94.27           O  
ATOM   3110  N   GLN A 201     -12.466  -8.881 -13.889  1.00 93.29           N  
ATOM   3111  H   GLN A 201     -12.224  -9.292 -12.999  1.00 93.29           H  
ATOM   3112  CA  GLN A 201     -13.879  -8.532 -14.124  1.00 93.29           C  
ATOM   3113  HA  GLN A 201     -14.250  -9.105 -14.973  1.00 93.29           H  
ATOM   3114  C   GLN A 201     -14.096  -7.044 -14.461  1.00 93.29           C  
ATOM   3115  CB  GLN A 201     -14.699  -8.897 -12.875  1.00 93.29           C  
ATOM   3116  HB2 GLN A 201     -14.213  -8.472 -11.996  1.00 93.29           H  
ATOM   3117  HB3 GLN A 201     -15.693  -8.456 -12.958  1.00 93.29           H  
ATOM   3118  O   GLN A 201     -15.068  -6.698 -15.122  1.00 93.29           O  
ATOM   3119  CG  GLN A 201     -14.868 -10.414 -12.693  1.00 93.29           C  
ATOM   3120  HG2 GLN A 201     -13.900 -10.911 -12.754  1.00 93.29           H  
ATOM   3121  HG3 GLN A 201     -15.489 -10.794 -13.504  1.00 93.29           H  
ATOM   3122  CD  GLN A 201     -15.517 -10.794 -11.362  1.00 93.29           C  
ATOM   3123  NE2 GLN A 201     -15.936 -12.032 -11.214  1.00 93.29           N  
ATOM   3124 HE21 GLN A 201     -16.432 -12.239 -10.359  1.00 93.29           H  
ATOM   3125 HE22 GLN A 201     -15.865 -12.688 -11.978  1.00 93.29           H  
ATOM   3126  OE1 GLN A 201     -15.659 -10.015 -10.431  1.00 93.29           O  
ATOM   3127  N   GLN A 202     -13.199  -6.155 -14.019  1.00 91.23           N  
ATOM   3128  H   GLN A 202     -12.461  -6.503 -13.424  1.00 91.23           H  
ATOM   3129  CA  GLN A 202     -13.246  -4.714 -14.299  1.00 91.23           C  
ATOM   3130  HA  GLN A 202     -14.283  -4.431 -14.484  1.00 91.23           H  
ATOM   3131  C   GLN A 202     -12.472  -4.274 -15.558  1.00 91.23           C  
ATOM   3132  CB  GLN A 202     -12.755  -3.939 -13.060  1.00 91.23           C  
ATOM   3133  HB2 GLN A 202     -11.803  -4.352 -12.727  1.00 91.23           H  
ATOM   3134  HB3 GLN A 202     -12.594  -2.894 -13.326  1.00 91.23           H  
ATOM   3135  O   GLN A 202     -12.389  -3.069 -15.801  1.00 91.23           O  
ATOM   3136  CG  GLN A 202     -13.768  -3.956 -11.908  1.00 91.23           C  
ATOM   3137  HG2 GLN A 202     -14.716  -3.566 -12.279  1.00 91.23           H  
ATOM   3138  HG3 GLN A 202     -13.945  -4.976 -11.567  1.00 91.23           H  
ATOM   3139  CD  GLN A 202     -13.331  -3.103 -10.718  1.00 91.23           C  
ATOM   3140  NE2 GLN A 202     -14.253  -2.731  -9.856  1.00 91.23           N  
ATOM   3141 HE21 GLN A 202     -15.214  -2.986 -10.031  1.00 91.23           H  
ATOM   3142 HE22 GLN A 202     -13.989  -2.012  -9.199  1.00 91.23           H  
ATOM   3143  OE1 GLN A 202     -12.183  -2.721 -10.532  1.00 91.23           O  
ATOM   3144  N   GLY A 203     -11.842  -5.179 -16.320  1.00 91.33           N  
ATOM   3145  H   GLY A 203     -11.959  -6.162 -16.121  1.00 91.33           H  
ATOM   3146  CA  GLY A 203     -10.992  -4.792 -17.461  1.00 91.33           C  
ATOM   3147  HA2 GLY A 203     -10.625  -5.697 -17.946  1.00 91.33           H  
ATOM   3148  HA3 GLY A 203     -11.586  -4.232 -18.183  1.00 91.33           H  
ATOM   3149  C   GLY A 203      -9.776  -3.935 -17.062  1.00 91.33           C  
ATOM   3150  O   GLY A 203      -9.329  -3.064 -17.811  1.00 91.33           O  
ATOM   3151  N   ARG A 204      -9.270  -4.124 -15.836  1.00 91.53           N  
ATOM   3152  H   ARG A 204      -9.706  -4.844 -15.279  1.00 91.53           H  
ATOM   3153  CA  ARG A 204      -8.101  -3.421 -15.265  1.00 91.53           C  
ATOM   3154  HA  ARG A 204      -7.794  -2.619 -15.937  1.00 91.53           H  
ATOM   3155  C   ARG A 204      -6.862  -4.316 -15.140  1.00 91.53           C  
ATOM   3156  CB  ARG A 204      -8.477  -2.804 -13.906  1.00 91.53           C  
ATOM   3157  HB2 ARG A 204      -8.877  -3.584 -13.258  1.00 91.53           H  
ATOM   3158  HB3 ARG A 204      -7.577  -2.404 -13.440  1.00 91.53           H  
ATOM   3159  O   ARG A 204      -5.781  -3.810 -14.862  1.00 91.53           O  
ATOM   3160  CG  ARG A 204      -9.502  -1.666 -14.028  1.00 91.53           C  
ATOM   3161  HG2 ARG A 204      -9.085  -0.877 -14.654  1.00 91.53           H  
ATOM   3162  HG3 ARG A 204     -10.415  -2.040 -14.490  1.00 91.53           H  
ATOM   3163  CD  ARG A 204      -9.838  -1.096 -12.645  1.00 91.53           C  
ATOM   3164  HD2 ARG A 204     -10.276  -1.887 -12.036  1.00 91.53           H  
ATOM   3165  HD3 ARG A 204      -8.912  -0.762 -12.177  1.00 91.53           H  
ATOM   3166  NE  ARG A 204     -10.791   0.029 -12.737  1.00 91.53           N  
ATOM   3167  HE  ARG A 204     -11.336   0.080 -13.586  1.00 91.53           H  
ATOM   3168  NH1 ARG A 204     -10.388   0.973 -10.675  1.00 91.53           N  
ATOM   3169 HH11 ARG A 204     -10.395   1.800 -10.095  1.00 91.53           H  
ATOM   3170 HH12 ARG A 204      -9.873   0.148 -10.404  1.00 91.53           H  
ATOM   3171  NH2 ARG A 204     -11.733   2.008 -12.099  1.00 91.53           N  
ATOM   3172 HH21 ARG A 204     -11.836   2.736 -11.406  1.00 91.53           H  
ATOM   3173 HH22 ARG A 204     -12.215   2.073 -12.985  1.00 91.53           H  
ATOM   3174  CZ  ARG A 204     -10.969   0.987 -11.841  1.00 91.53           C  
ATOM   3175  N   LEU A 205      -7.028  -5.624 -15.325  1.00 93.91           N  
ATOM   3176  H   LEU A 205      -7.964  -5.947 -15.524  1.00 93.91           H  
ATOM   3177  CA  LEU A 205      -5.975  -6.638 -15.331  1.00 93.91           C  
ATOM   3178  HA  LEU A 205      -5.013  -6.174 -15.545  1.00 93.91           H  
ATOM   3179  C   LEU A 205      -6.287  -7.655 -16.433  1.00 93.91           C  
ATOM   3180  CB  LEU A 205      -5.936  -7.298 -13.936  1.00 93.91           C  
ATOM   3181  HB2 LEU A 205      -5.638  -6.543 -13.208  1.00 93.91           H  
ATOM   3182  HB3 LEU A 205      -6.945  -7.623 -13.680  1.00 93.91           H  
ATOM   3183  O   LEU A 205      -7.222  -8.438 -16.285  1.00 93.91           O  
ATOM   3184  CG  LEU A 205      -5.009  -8.521 -13.795  1.00 93.91           C  
ATOM   3185  HG  LEU A 205      -5.380  -9.341 -14.410  1.00 93.91           H  
ATOM   3186  CD1 LEU A 205      -3.570  -8.220 -14.197  1.00 93.91           C  
ATOM   3187 HD11 LEU A 205      -3.201  -7.353 -13.648  1.00 93.91           H  
ATOM   3188 HD12 LEU A 205      -2.939  -9.085 -13.994  1.00 93.91           H  
ATOM   3189 HD13 LEU A 205      -3.528  -8.027 -15.269  1.00 93.91           H  
ATOM   3190  CD2 LEU A 205      -5.007  -8.980 -12.335  1.00 93.91           C  
ATOM   3191 HD21 LEU A 205      -6.022  -9.253 -12.044  1.00 93.91           H  
ATOM   3192 HD22 LEU A 205      -4.362  -9.852 -12.228  1.00 93.91           H  
ATOM   3193 HD23 LEU A 205      -4.639  -8.181 -11.692  1.00 93.91           H  
ATOM   3194  N   GLU A 206      -5.513  -7.670 -17.517  1.00 93.16           N  
ATOM   3195  H   GLU A 206      -4.760  -7.004 -17.610  1.00 93.16           H  
ATOM   3196  CA  GLU A 206      -5.619  -8.740 -18.513  1.00 93.16           C  
ATOM   3197  HA  GLU A 206      -6.676  -8.933 -18.695  1.00 93.16           H  
ATOM   3198  C   GLU A 206      -4.972 -10.018 -17.958  1.00 93.16           C  
ATOM   3199  CB  GLU A 206      -4.993  -8.317 -19.853  1.00 93.16           C  
ATOM   3200  HB2 GLU A 206      -3.908  -8.358 -19.762  1.00 93.16           H  
ATOM   3201  HB3 GLU A 206      -5.293  -7.295 -20.085  1.00 93.16           H  
ATOM   3202  O   GLU A 206      -3.845  -9.990 -17.456  1.00 93.16           O  
ATOM   3203  CG  GLU A 206      -5.448  -9.242 -20.994  1.00 93.16           C  
ATOM   3204  HG2 GLU A 206      -5.267 -10.275 -20.697  1.00 93.16           H  
ATOM   3205  HG3 GLU A 206      -6.523  -9.126 -21.135  1.00 93.16           H  
ATOM   3206  CD  GLU A 206      -4.720  -8.969 -22.322  1.00 93.16           C  
ATOM   3207  OE1 GLU A 206      -4.261  -9.962 -22.929  1.00 93.16           O  
ATOM   3208  OE2 GLU A 206      -4.592  -7.787 -22.709  1.00 93.16           O  
ATOM   3209  N   ALA A 207      -5.666 -11.158 -18.049  1.00 90.95           N  
ATOM   3210  H   ALA A 207      -6.580 -11.138 -18.478  1.00 90.95           H  
ATOM   3211  CA  ALA A 207      -5.160 -12.432 -17.532  1.00 90.95           C  
ATOM   3212  HA  ALA A 207      -4.950 -12.314 -16.470  1.00 90.95           H  
ATOM   3213  C   ALA A 207      -3.839 -12.866 -18.196  1.00 90.95           C  
ATOM   3214  CB  ALA A 207      -6.254 -13.494 -17.703  1.00 90.95           C  
ATOM   3215  HB1 ALA A 207      -5.916 -14.438 -17.276  1.00 90.95           H  
ATOM   3216  HB2 ALA A 207      -6.466 -13.645 -18.761  1.00 90.95           H  
ATOM   3217  HB3 ALA A 207      -7.167 -13.181 -17.196  1.00 90.95           H  
ATOM   3218  O   ALA A 207      -2.994 -13.466 -17.533  1.00 90.95           O  
ATOM   3219  N   ARG A 208      -3.626 -12.495 -19.466  1.00 93.31           N  
ATOM   3220  H   ARG A 208      -4.352 -11.978 -19.941  1.00 93.31           H  
ATOM   3221  CA  ARG A 208      -2.404 -12.801 -20.218  1.00 93.31           C  
ATOM   3222  HA  ARG A 208      -2.281 -13.884 -20.250  1.00 93.31           H  
ATOM   3223  C   ARG A 208      -1.148 -12.225 -19.560  1.00 93.31           C  
ATOM   3224  CB  ARG A 208      -2.568 -12.266 -21.647  1.00 93.31           C  
ATOM   3225  HB2 ARG A 208      -2.389 -11.191 -21.655  1.00 93.31           H  
ATOM   3226  HB3 ARG A 208      -3.585 -12.453 -21.991  1.00 93.31           H  
ATOM   3227  O   ARG A 208      -0.123 -12.895 -19.512  1.00 93.31           O  
ATOM   3228  CG  ARG A 208      -1.604 -12.954 -22.616  1.00 93.31           C  
ATOM   3229  HG2 ARG A 208      -1.837 -14.019 -22.649  1.00 93.31           H  
ATOM   3230  HG3 ARG A 208      -0.577 -12.828 -22.273  1.00 93.31           H  
ATOM   3231  CD  ARG A 208      -1.747 -12.359 -24.015  1.00 93.31           C  
ATOM   3232  HD2 ARG A 208      -1.386 -11.331 -24.004  1.00 93.31           H  
ATOM   3233  HD3 ARG A 208      -2.804 -12.346 -24.283  1.00 93.31           H  
ATOM   3234  NE  ARG A 208      -0.998 -13.151 -25.008  1.00 93.31           N  
ATOM   3235  HE  ARG A 208      -0.427 -13.919 -24.685  1.00 93.31           H  
ATOM   3236  NH1 ARG A 208      -1.696 -11.990 -26.857  1.00 93.31           N  
ATOM   3237 HH11 ARG A 208      -1.533 -11.748 -27.824  1.00 93.31           H  
ATOM   3238 HH12 ARG A 208      -2.150 -11.329 -26.243  1.00 93.31           H  
ATOM   3239  NH2 ARG A 208      -0.363 -13.775 -27.084  1.00 93.31           N  
ATOM   3240 HH21 ARG A 208      -0.302 -13.597 -28.076  1.00 93.31           H  
ATOM   3241 HH22 ARG A 208       0.240 -14.462 -26.654  1.00 93.31           H  
ATOM   3242  CZ  ARG A 208      -1.025 -12.966 -26.312  1.00 93.31           C  
ATOM   3243  N   TYR A 209      -1.230 -11.021 -18.990  1.00 94.96           N  
ATOM   3244  H   TYR A 209      -2.116 -10.538 -19.027  1.00 94.96           H  
ATOM   3245  CA  TYR A 209      -0.094 -10.338 -18.355  1.00 94.96           C  
ATOM   3246  HA  TYR A 209       0.819 -10.720 -18.812  1.00 94.96           H  
ATOM   3247  C   TYR A 209       0.038 -10.652 -16.851  1.00 94.96           C  
ATOM   3248  CB  TYR A 209      -0.139  -8.832 -18.662  1.00 94.96           C  
ATOM   3249  HB2 TYR A 209      -0.907  -8.393 -18.025  1.00 94.96           H  
ATOM   3250  HB3 TYR A 209       0.817  -8.385 -18.389  1.00 94.96           H  
ATOM   3251  O   TYR A 209       0.670  -9.900 -16.102  1.00 94.96           O  
ATOM   3252  CG  TYR A 209      -0.443  -8.470 -20.108  1.00 94.96           C  
ATOM   3253  CD1 TYR A 209       0.216  -9.114 -21.177  1.00 94.96           C  
ATOM   3254  HD1 TYR A 209       0.980  -9.851 -20.977  1.00 94.96           H  
ATOM   3255  CD2 TYR A 209      -1.444  -7.521 -20.382  1.00 94.96           C  
ATOM   3256  HD2 TYR A 209      -1.964  -7.019 -19.580  1.00 94.96           H  
ATOM   3257  CE1 TYR A 209      -0.169  -8.855 -22.509  1.00 94.96           C  
ATOM   3258  HE1 TYR A 209       0.296  -9.375 -23.333  1.00 94.96           H  
ATOM   3259  CE2 TYR A 209      -1.832  -7.263 -21.706  1.00 94.96           C  
ATOM   3260  HE2 TYR A 209      -2.634  -6.570 -21.910  1.00 94.96           H  
ATOM   3261  OH  TYR A 209      -1.688  -7.775 -24.031  1.00 94.96           O  
ATOM   3262  HH  TYR A 209      -2.609  -7.511 -23.978  1.00 94.96           H  
ATOM   3263  CZ  TYR A 209      -1.228  -7.959 -22.770  1.00 94.96           C  
ATOM   3264  N   MET A 210      -0.550 -11.759 -16.383  1.00 95.09           N  
ATOM   3265  H   MET A 210      -1.076 -12.337 -17.023  1.00 95.09           H  
ATOM   3266  CA  MET A 210      -0.357 -12.244 -15.016  1.00 95.09           C  
ATOM   3267  HA  MET A 210      -0.640 -11.441 -14.334  1.00 95.09           H  
ATOM   3268  C   MET A 210       1.117 -12.602 -14.770  1.00 95.09           C  
ATOM   3269  CB  MET A 210      -1.279 -13.442 -14.740  1.00 95.09           C  
ATOM   3270  HB2 MET A 210      -2.287 -13.204 -15.080  1.00 95.09           H  
ATOM   3271  HB3 MET A 210      -0.925 -14.305 -15.303  1.00 95.09           H  
ATOM   3272  O   MET A 210       1.744 -13.327 -15.546  1.00 95.09           O  
ATOM   3273  CG  MET A 210      -1.345 -13.802 -13.249  1.00 95.09           C  
ATOM   3274  HG2 MET A 210      -1.870 -14.752 -13.151  1.00 95.09           H  
ATOM   3275  HG3 MET A 210      -0.333 -13.954 -12.876  1.00 95.09           H  
ATOM   3276  SD  MET A 210      -2.177 -12.585 -12.182  1.00 95.09           S  
ATOM   3277  CE  MET A 210      -3.896 -12.853 -12.693  1.00 95.09           C  
ATOM   3278  HE1 MET A 210      -4.556 -12.223 -12.098  1.00 95.09           H  
ATOM   3279  HE2 MET A 210      -4.012 -12.593 -13.745  1.00 95.09           H  
ATOM   3280  HE3 MET A 210      -4.164 -13.899 -12.543  1.00 95.09           H  
ATOM   3281  N   LEU A 211       1.668 -12.102 -13.666  1.00 95.80           N  
ATOM   3282  H   LEU A 211       1.084 -11.542 -13.062  1.00 95.80           H  
ATOM   3283  CA  LEU A 211       3.006 -12.425 -13.181  1.00 95.80           C  
ATOM   3284  HA  LEU A 211       3.687 -12.522 -14.027  1.00 95.80           H  
ATOM   3285  C   LEU A 211       2.996 -13.757 -12.430  1.00 95.80           C  
ATOM   3286  CB  LEU A 211       3.511 -11.306 -12.255  1.00 95.80           C  
ATOM   3287  HB2 LEU A 211       2.841 -11.245 -11.397  1.00 95.80           H  
ATOM   3288  HB3 LEU A 211       4.498 -11.585 -11.887  1.00 95.80           H  
ATOM   3289  O   LEU A 211       2.017 -14.097 -11.764  1.00 95.80           O  
ATOM   3290  CG  LEU A 211       3.604  -9.912 -12.896  1.00 95.80           C  
ATOM   3291  HG  LEU A 211       2.624  -9.585 -13.242  1.00 95.80           H  
ATOM   3292  CD1 LEU A 211       4.099  -8.921 -11.840  1.00 95.80           C  
ATOM   3293 HD11 LEU A 211       5.085  -9.222 -11.487  1.00 95.80           H  
ATOM   3294 HD12 LEU A 211       3.399  -8.900 -11.005  1.00 95.80           H  
ATOM   3295 HD13 LEU A 211       4.156  -7.923 -12.274  1.00 95.80           H  
ATOM   3296  CD2 LEU A 211       4.567  -9.895 -14.077  1.00 95.80           C  
ATOM   3297 HD21 LEU A 211       4.682  -8.874 -14.441  1.00 95.80           H  
ATOM   3298 HD22 LEU A 211       4.167 -10.497 -14.892  1.00 95.80           H  
ATOM   3299 HD23 LEU A 211       5.534 -10.298 -13.776  1.00 95.80           H  
ATOM   3300  N   GLN A 212       4.108 -14.491 -12.472  1.00 94.51           N  
ATOM   3301  H   GLN A 212       4.894 -14.156 -13.011  1.00 94.51           H  
ATOM   3302  CA  GLN A 212       4.259 -15.694 -11.654  1.00 94.51           C  
ATOM   3303  HA  GLN A 212       3.422 -16.351 -11.892  1.00 94.51           H  
ATOM   3304  C   GLN A 212       4.206 -15.331 -10.153  1.00 94.51           C  
ATOM   3305  CB  GLN A 212       5.559 -16.441 -12.003  1.00 94.51           C  
ATOM   3306  HB2 GLN A 212       5.636 -17.315 -11.357  1.00 94.51           H  
ATOM   3307  HB3 GLN A 212       6.415 -15.793 -11.816  1.00 94.51           H  
ATOM   3308  O   GLN A 212       4.741 -14.286  -9.767  1.00 94.51           O  
ATOM   3309  CG  GLN A 212       5.580 -16.900 -13.471  1.00 94.51           C  
ATOM   3310  HG2 GLN A 212       5.599 -16.016 -14.109  1.00 94.51           H  
ATOM   3311  HG3 GLN A 212       4.674 -17.464 -13.693  1.00 94.51           H  
ATOM   3312  CD  GLN A 212       6.780 -17.774 -13.831  1.00 94.51           C  
ATOM   3313  NE2 GLN A 212       7.192 -17.759 -15.076  1.00 94.51           N  
ATOM   3314 HE21 GLN A 212       6.773 -17.124 -15.740  1.00 94.51           H  
ATOM   3315 HE22 GLN A 212       8.082 -18.172 -15.317  1.00 94.51           H  
ATOM   3316  OE1 GLN A 212       7.328 -18.499 -13.012  1.00 94.51           O  
ATOM   3317  N   PRO A 213       3.637 -16.182  -9.273  1.00 91.64           N  
ATOM   3318  CA  PRO A 213       3.562 -15.903  -7.834  1.00 91.64           C  
ATOM   3319  HA  PRO A 213       2.901 -15.049  -7.682  1.00 91.64           H  
ATOM   3320  C   PRO A 213       4.922 -15.595  -7.187  1.00 91.64           C  
ATOM   3321  CB  PRO A 213       2.919 -17.148  -7.214  1.00 91.64           C  
ATOM   3322  HB2 PRO A 213       2.328 -16.898  -6.333  1.00 91.64           H  
ATOM   3323  HB3 PRO A 213       3.683 -17.884  -6.966  1.00 91.64           H  
ATOM   3324  O   PRO A 213       5.003 -14.782  -6.268  1.00 91.64           O  
ATOM   3325  CG  PRO A 213       2.046 -17.687  -8.346  1.00 91.64           C  
ATOM   3326  HG2 PRO A 213       1.851 -18.753  -8.237  1.00 91.64           H  
ATOM   3327  HG3 PRO A 213       1.113 -17.126  -8.386  1.00 91.64           H  
ATOM   3328  CD  PRO A 213       2.879 -17.386  -9.591  1.00 91.64           C  
ATOM   3329  HD2 PRO A 213       2.212 -17.234 -10.439  1.00 91.64           H  
ATOM   3330  HD3 PRO A 213       3.565 -18.209  -9.789  1.00 91.64           H  
ATOM   3331  N   GLU A 214       6.005 -16.182  -7.703  1.00 91.92           N  
ATOM   3332  H   GLU A 214       5.879 -16.858  -8.442  1.00 91.92           H  
ATOM   3333  CA  GLU A 214       7.374 -15.885  -7.271  1.00 91.92           C  
ATOM   3334  HA  GLU A 214       7.410 -15.970  -6.185  1.00 91.92           H  
ATOM   3335  C   GLU A 214       7.803 -14.450  -7.623  1.00 91.92           C  
ATOM   3336  CB  GLU A 214       8.313 -16.936  -7.890  1.00 91.92           C  
ATOM   3337  HB2 GLU A 214       8.219 -16.882  -8.975  1.00 91.92           H  
ATOM   3338  HB3 GLU A 214       7.991 -17.930  -7.580  1.00 91.92           H  
ATOM   3339  O   GLU A 214       8.319 -13.732  -6.767  1.00 91.92           O  
ATOM   3340  CG  GLU A 214       9.797 -16.768  -7.534  1.00 91.92           C  
ATOM   3341  HG2 GLU A 214      10.123 -15.759  -7.786  1.00 91.92           H  
ATOM   3342  HG3 GLU A 214      10.361 -17.451  -8.170  1.00 91.92           H  
ATOM   3343  CD  GLU A 214      10.134 -17.065  -6.066  1.00 91.92           C  
ATOM   3344  OE1 GLU A 214      11.321 -17.298  -5.748  1.00 91.92           O  
ATOM   3345  OE2 GLU A 214       9.252 -17.009  -5.180  1.00 91.92           O  
ATOM   3346  N   ALA A 215       7.519 -13.980  -8.843  1.00 94.33           N  
ATOM   3347  H   ALA A 215       7.012 -14.572  -9.486  1.00 94.33           H  
ATOM   3348  CA  ALA A 215       7.768 -12.593  -9.240  1.00 94.33           C  
ATOM   3349  HA  ALA A 215       8.824 -12.369  -9.089  1.00 94.33           H  
ATOM   3350  C   ALA A 215       6.955 -11.612  -8.372  1.00 94.33           C  
ATOM   3351  CB  ALA A 215       7.458 -12.446 -10.736  1.00 94.33           C  
ATOM   3352  HB1 ALA A 215       7.638 -11.418 -11.048  1.00 94.33           H  
ATOM   3353  HB2 ALA A 215       8.103 -13.106 -11.315  1.00 94.33           H  
ATOM   3354  HB3 ALA A 215       6.417 -12.698 -10.941  1.00 94.33           H  
ATOM   3355  O   ALA A 215       7.492 -10.614  -7.885  1.00 94.33           O  
ATOM   3356  N   GLN A 216       5.688 -11.935  -8.081  1.00 93.38           N  
ATOM   3357  H   GLN A 216       5.307 -12.771  -8.502  1.00 93.38           H  
ATOM   3358  CA  GLN A 216       4.852 -11.161  -7.155  1.00 93.38           C  
ATOM   3359  HA  GLN A 216       4.802 -10.132  -7.511  1.00 93.38           H  
ATOM   3360  C   GLN A 216       5.450 -11.117  -5.731  1.00 93.38           C  
ATOM   3361  CB  GLN A 216       3.423 -11.728  -7.132  1.00 93.38           C  
ATOM   3362  HB2 GLN A 216       3.450 -12.772  -6.818  1.00 93.38           H  
ATOM   3363  HB3 GLN A 216       2.860 -11.171  -6.384  1.00 93.38           H  
ATOM   3364  O   GLN A 216       5.540 -10.040  -5.133  1.00 93.38           O  
ATOM   3365  CG  GLN A 216       2.673 -11.630  -8.477  1.00 93.38           C  
ATOM   3366  HG2 GLN A 216       3.187 -12.230  -9.228  1.00 93.38           H  
ATOM   3367  HG3 GLN A 216       2.668 -10.592  -8.810  1.00 93.38           H  
ATOM   3368  CD  GLN A 216       1.226 -12.118  -8.384  1.00 93.38           C  
ATOM   3369  NE2 GLN A 216       0.449 -12.034  -9.441  1.00 93.38           N  
ATOM   3370 HE21 GLN A 216      -0.488 -12.403  -9.356  1.00 93.38           H  
ATOM   3371 HE22 GLN A 216       0.773 -11.694 -10.335  1.00 93.38           H  
ATOM   3372  OE1 GLN A 216       0.750 -12.540  -7.341  1.00 93.38           O  
ATOM   3373  N   ARG A 217       5.942 -12.249  -5.206  1.00 90.86           N  
ATOM   3374  H   ARG A 217       5.809 -13.101  -5.732  1.00 90.86           H  
ATOM   3375  CA  ARG A 217       6.620 -12.346  -3.897  1.00 90.86           C  
ATOM   3376  HA  ARG A 217       5.955 -11.945  -3.132  1.00 90.86           H  
ATOM   3377  C   ARG A 217       7.919 -11.535  -3.849  1.00 90.86           C  
ATOM   3378  CB  ARG A 217       6.887 -13.832  -3.598  1.00 90.86           C  
ATOM   3379  HB2 ARG A 217       5.962 -14.392  -3.734  1.00 90.86           H  
ATOM   3380  HB3 ARG A 217       7.619 -14.213  -4.309  1.00 90.86           H  
ATOM   3381  O   ARG A 217       8.218 -10.903  -2.830  1.00 90.86           O  
ATOM   3382  CG  ARG A 217       7.390 -14.081  -2.166  1.00 90.86           C  
ATOM   3383  HG2 ARG A 217       6.607 -13.791  -1.466  1.00 90.86           H  
ATOM   3384  HG3 ARG A 217       8.276 -13.480  -1.962  1.00 90.86           H  
ATOM   3385  CD  ARG A 217       7.730 -15.561  -1.945  1.00 90.86           C  
ATOM   3386  HD2 ARG A 217       7.877 -15.741  -0.880  1.00 90.86           H  
ATOM   3387  HD3 ARG A 217       6.882 -16.168  -2.262  1.00 90.86           H  
ATOM   3388  NE  ARG A 217       8.929 -15.983  -2.693  1.00 90.86           N  
ATOM   3389  HE  ARG A 217       8.788 -16.412  -3.597  1.00 90.86           H  
ATOM   3390  NH1 ARG A 217      10.590 -15.336  -1.244  1.00 90.86           N  
ATOM   3391 HH11 ARG A 217       9.898 -14.883  -0.663  1.00 90.86           H  
ATOM   3392 HH12 ARG A 217      11.575 -15.324  -1.021  1.00 90.86           H  
ATOM   3393  NH2 ARG A 217      11.113 -16.399  -3.125  1.00 90.86           N  
ATOM   3394 HH21 ARG A 217      10.826 -16.798  -4.008  1.00 90.86           H  
ATOM   3395 HH22 ARG A 217      12.107 -16.330  -2.960  1.00 90.86           H  
ATOM   3396  CZ  ARG A 217      10.197 -15.905  -2.349  1.00 90.86           C  
ATOM   3397  N   LEU A 218       8.687 -11.514  -4.937  1.00 93.27           N  
ATOM   3398  H   LEU A 218       8.419 -12.107  -5.710  1.00 93.27           H  
ATOM   3399  CA  LEU A 218       9.914 -10.720  -5.059  1.00 93.27           C  
ATOM   3400  HA  LEU A 218      10.519 -10.881  -4.167  1.00 93.27           H  
ATOM   3401  C   LEU A 218       9.604  -9.215  -5.095  1.00 93.27           C  
ATOM   3402  CB  LEU A 218      10.717 -11.206  -6.281  1.00 93.27           C  
ATOM   3403  HB2 LEU A 218      10.057 -11.220  -7.148  1.00 93.27           H  
ATOM   3404  HB3 LEU A 218      11.521 -10.500  -6.490  1.00 93.27           H  
ATOM   3405  O   LEU A 218      10.233  -8.458  -4.351  1.00 93.27           O  
ATOM   3406  CG  LEU A 218      11.328 -12.611  -6.083  1.00 93.27           C  
ATOM   3407  HG  LEU A 218      10.577 -13.292  -5.682  1.00 93.27           H  
ATOM   3408  CD1 LEU A 218      11.816 -13.168  -7.413  1.00 93.27           C  
ATOM   3409 HD11 LEU A 218      12.171 -14.190  -7.278  1.00 93.27           H  
ATOM   3410 HD12 LEU A 218      10.994 -13.185  -8.128  1.00 93.27           H  
ATOM   3411 HD13 LEU A 218      12.630 -12.557  -7.803  1.00 93.27           H  
ATOM   3412  CD2 LEU A 218      12.513 -12.592  -5.111  1.00 93.27           C  
ATOM   3413 HD21 LEU A 218      12.938 -13.594  -5.052  1.00 93.27           H  
ATOM   3414 HD22 LEU A 218      13.279 -11.906  -5.474  1.00 93.27           H  
ATOM   3415 HD23 LEU A 218      12.183 -12.294  -4.115  1.00 93.27           H  
ATOM   3416  N   ILE A 219       8.570  -8.790  -5.833  1.00 94.89           N  
ATOM   3417  H   ILE A 219       8.122  -9.461  -6.441  1.00 94.89           H  
ATOM   3418  CA  ILE A 219       8.040  -7.413  -5.810  1.00 94.89           C  
ATOM   3419  HA  ILE A 219       8.841  -6.730  -6.094  1.00 94.89           H  
ATOM   3420  C   ILE A 219       7.599  -7.020  -4.388  1.00 94.89           C  
ATOM   3421  CB  ILE A 219       6.893  -7.260  -6.843  1.00 94.89           C  
ATOM   3422  HB  ILE A 219       6.183  -8.072  -6.691  1.00 94.89           H  
ATOM   3423  O   ILE A 219       8.065  -6.008  -3.861  1.00 94.89           O  
ATOM   3424  CG1 ILE A 219       7.433  -7.346  -8.289  1.00 94.89           C  
ATOM   3425 HG12 ILE A 219       8.191  -8.126  -8.359  1.00 94.89           H  
ATOM   3426 HG13 ILE A 219       7.903  -6.401  -8.561  1.00 94.89           H  
ATOM   3427  CG2 ILE A 219       6.136  -5.929  -6.662  1.00 94.89           C  
ATOM   3428 HG21 ILE A 219       5.608  -5.918  -5.708  1.00 94.89           H  
ATOM   3429 HG22 ILE A 219       5.389  -5.806  -7.446  1.00 94.89           H  
ATOM   3430 HG23 ILE A 219       6.833  -5.092  -6.705  1.00 94.89           H  
ATOM   3431  CD1 ILE A 219       6.348  -7.667  -9.325  1.00 94.89           C  
ATOM   3432 HD11 ILE A 219       5.626  -6.854  -9.398  1.00 94.89           H  
ATOM   3433 HD12 ILE A 219       6.817  -7.803 -10.299  1.00 94.89           H  
ATOM   3434 HD13 ILE A 219       5.833  -8.588  -9.052  1.00 94.89           H  
ATOM   3435  N   GLN A 220       6.771  -7.837  -3.723  1.00 92.60           N  
ATOM   3436  H   GLN A 220       6.413  -8.646  -4.211  1.00 92.60           H  
ATOM   3437  CA  GLN A 220       6.326  -7.610  -2.338  1.00 92.60           C  
ATOM   3438  HA  GLN A 220       5.735  -6.695  -2.303  1.00 92.60           H  
ATOM   3439  C   GLN A 220       7.516  -7.455  -1.376  1.00 92.60           C  
ATOM   3440  CB  GLN A 220       5.451  -8.797  -1.895  1.00 92.60           C  
ATOM   3441  HB2 GLN A 220       6.085  -9.683  -1.850  1.00 92.60           H  
ATOM   3442  HB3 GLN A 220       4.683  -8.983  -2.646  1.00 92.60           H  
ATOM   3443  O   GLN A 220       7.519  -6.572  -0.515  1.00 92.60           O  
ATOM   3444  CG  GLN A 220       4.759  -8.605  -0.527  1.00 92.60           C  
ATOM   3445  HG2 GLN A 220       3.934  -7.902  -0.638  1.00 92.60           H  
ATOM   3446  HG3 GLN A 220       5.466  -8.193   0.193  1.00 92.60           H  
ATOM   3447  CD  GLN A 220       4.227  -9.917   0.056  1.00 92.60           C  
ATOM   3448  NE2 GLN A 220       3.646  -9.926   1.238  1.00 92.60           N  
ATOM   3449 HE21 GLN A 220       3.437  -9.090   1.764  1.00 92.60           H  
ATOM   3450 HE22 GLN A 220       3.360 -10.847   1.539  1.00 92.60           H  
ATOM   3451  OE1 GLN A 220       4.353 -10.986  -0.508  1.00 92.60           O  
ATOM   3452  N   THR A 221       8.542  -8.296  -1.532  1.00 92.10           N  
ATOM   3453  H   THR A 221       8.457  -9.003  -2.249  1.00 92.10           H  
ATOM   3454  CA  THR A 221       9.751  -8.294  -0.697  1.00 92.10           C  
ATOM   3455  HA  THR A 221       9.449  -8.282   0.351  1.00 92.10           H  
ATOM   3456  C   THR A 221      10.612  -7.054  -0.941  1.00 92.10           C  
ATOM   3457  CB  THR A 221      10.569  -9.573  -0.937  1.00 92.10           C  
ATOM   3458  HB  THR A 221      10.874  -9.629  -1.982  1.00 92.10           H  
ATOM   3459  O   THR A 221      11.116  -6.467   0.017  1.00 92.10           O  
ATOM   3460  CG2 THR A 221      11.811  -9.663  -0.047  1.00 92.10           C  
ATOM   3461 HG21 THR A 221      12.277 -10.638  -0.189  1.00 92.10           H  
ATOM   3462 HG22 THR A 221      12.523  -8.887  -0.329  1.00 92.10           H  
ATOM   3463 HG23 THR A 221      11.522  -9.547   0.997  1.00 92.10           H  
ATOM   3464  OG1 THR A 221       9.791 -10.702  -0.621  1.00 92.10           O  
ATOM   3465  HG1 THR A 221       9.183 -10.845  -1.350  1.00 92.10           H  
ATOM   3466  N   ALA A 222      10.767  -6.625  -2.196  1.00 94.29           N  
ATOM   3467  H   ALA A 222      10.344  -7.151  -2.947  1.00 94.29           H  
ATOM   3468  CA  ALA A 222      11.521  -5.427  -2.555  1.00 94.29           C  
ATOM   3469  HA  ALA A 222      12.496  -5.467  -2.070  1.00 94.29           H  
ATOM   3470  C   ALA A 222      10.826  -4.142  -2.064  1.00 94.29           C  
ATOM   3471  CB  ALA A 222      11.745  -5.445  -4.071  1.00 94.29           C  
ATOM   3472  HB1 ALA A 222      12.299  -6.340  -4.353  1.00 94.29           H  
ATOM   3473  HB2 ALA A 222      12.315  -4.565  -4.371  1.00 94.29           H  
ATOM   3474  HB3 ALA A 222      10.787  -5.451  -4.590  1.00 94.29           H  
ATOM   3475  O   ALA A 222      11.485  -3.284  -1.477  1.00 94.29           O  
ATOM   3476  N   ILE A 223       9.496  -4.053  -2.201  1.00 94.71           N  
ATOM   3477  H   ILE A 223       9.023  -4.778  -2.722  1.00 94.71           H  
ATOM   3478  CA  ILE A 223       8.688  -2.956  -1.643  1.00 94.71           C  
ATOM   3479  HA  ILE A 223       9.095  -2.009  -2.000  1.00 94.71           H  
ATOM   3480  C   ILE A 223       8.799  -2.937  -0.110  1.00 94.71           C  
ATOM   3481  CB  ILE A 223       7.219  -3.060  -2.125  1.00 94.71           C  
ATOM   3482  HB  ILE A 223       6.854  -4.062  -1.898  1.00 94.71           H  
ATOM   3483  O   ILE A 223       9.088  -1.892   0.468  1.00 94.71           O  
ATOM   3484  CG1 ILE A 223       7.134  -2.835  -3.655  1.00 94.71           C  
ATOM   3485 HG12 ILE A 223       7.889  -3.439  -4.159  1.00 94.71           H  
ATOM   3486 HG13 ILE A 223       7.349  -1.791  -3.882  1.00 94.71           H  
ATOM   3487  CG2 ILE A 223       6.314  -2.043  -1.400  1.00 94.71           C  
ATOM   3488 HG21 ILE A 223       6.312  -2.220  -0.324  1.00 94.71           H  
ATOM   3489 HG22 ILE A 223       5.282  -2.141  -1.739  1.00 94.71           H  
ATOM   3490 HG23 ILE A 223       6.658  -1.027  -1.594  1.00 94.71           H  
ATOM   3491  CD1 ILE A 223       5.778  -3.207  -4.268  1.00 94.71           C  
ATOM   3492 HD11 ILE A 223       5.849  -3.156  -5.354  1.00 94.71           H  
ATOM   3493 HD12 ILE A 223       5.499  -4.218  -3.974  1.00 94.71           H  
ATOM   3494 HD13 ILE A 223       5.007  -2.506  -3.946  1.00 94.71           H  
ATOM   3495  N   ARG A 224       8.642  -4.089   0.564  1.00 91.75           N  
ATOM   3496  H   ARG A 224       8.393  -4.915   0.038  1.00 91.75           H  
ATOM   3497  CA  ARG A 224       8.742  -4.185   2.034  1.00 91.75           C  
ATOM   3498  HA  ARG A 224       8.012  -3.506   2.474  1.00 91.75           H  
ATOM   3499  C   ARG A 224      10.105  -3.737   2.570  1.00 91.75           C  
ATOM   3500  CB  ARG A 224       8.439  -5.622   2.491  1.00 91.75           C  
ATOM   3501  HB2 ARG A 224       9.214  -6.292   2.117  1.00 91.75           H  
ATOM   3502  HB3 ARG A 224       7.485  -5.946   2.076  1.00 91.75           H  
ATOM   3503  O   ARG A 224      10.160  -3.147   3.640  1.00 91.75           O  
ATOM   3504  CG  ARG A 224       8.369  -5.730   4.022  1.00 91.75           C  
ATOM   3505  HG2 ARG A 224       7.630  -5.026   4.405  1.00 91.75           H  
ATOM   3506  HG3 ARG A 224       9.341  -5.492   4.454  1.00 91.75           H  
ATOM   3507  CD  ARG A 224       7.987  -7.146   4.452  1.00 91.75           C  
ATOM   3508  HD2 ARG A 224       6.987  -7.365   4.078  1.00 91.75           H  
ATOM   3509  HD3 ARG A 224       8.681  -7.853   3.997  1.00 91.75           H  
ATOM   3510  NE  ARG A 224       8.060  -7.285   5.920  1.00 91.75           N  
ATOM   3511  HE  ARG A 224       8.866  -6.873   6.368  1.00 91.75           H  
ATOM   3512  NH1 ARG A 224       6.046  -8.336   6.260  1.00 91.75           N  
ATOM   3513 HH11 ARG A 224       5.759  -8.012   5.348  1.00 91.75           H  
ATOM   3514 HH12 ARG A 224       5.311  -8.635   6.885  1.00 91.75           H  
ATOM   3515  NH2 ARG A 224       7.435  -7.998   7.983  1.00 91.75           N  
ATOM   3516 HH21 ARG A 224       6.756  -8.429   8.595  1.00 91.75           H  
ATOM   3517 HH22 ARG A 224       8.278  -7.598   8.370  1.00 91.75           H  
ATOM   3518  CZ  ARG A 224       7.182  -7.878   6.709  1.00 91.75           C  
ATOM   3519  N   LYS A 225      11.196  -4.036   1.859  1.00 91.60           N  
ATOM   3520  H   LYS A 225      11.064  -4.546   0.997  1.00 91.60           H  
ATOM   3521  CA  LYS A 225      12.570  -3.721   2.289  1.00 91.60           C  
ATOM   3522  HA  LYS A 225      12.636  -3.841   3.371  1.00 91.60           H  
ATOM   3523  C   LYS A 225      12.994  -2.266   2.050  1.00 91.60           C  
ATOM   3524  CB  LYS A 225      13.557  -4.698   1.628  1.00 91.60           C  
ATOM   3525  HB2 LYS A 225      14.570  -4.307   1.724  1.00 91.60           H  
ATOM   3526  HB3 LYS A 225      13.328  -4.779   0.565  1.00 91.60           H  
ATOM   3527  O   LYS A 225      14.084  -1.904   2.477  1.00 91.60           O  
ATOM   3528  CG  LYS A 225      13.528  -6.086   2.284  1.00 91.60           C  
ATOM   3529  HG2 LYS A 225      13.815  -5.989   3.331  1.00 91.60           H  
ATOM   3530  HG3 LYS A 225      12.522  -6.503   2.236  1.00 91.60           H  
ATOM   3531  CD  LYS A 225      14.507  -7.031   1.576  1.00 91.60           C  
ATOM   3532  HD2 LYS A 225      14.199  -7.146   0.537  1.00 91.60           H  
ATOM   3533  HD3 LYS A 225      15.506  -6.595   1.606  1.00 91.60           H  
ATOM   3534  CE  LYS A 225      14.523  -8.398   2.269  1.00 91.60           C  
ATOM   3535  HE2 LYS A 225      14.789  -8.250   3.316  1.00 91.60           H  
ATOM   3536  HE3 LYS A 225      13.515  -8.814   2.237  1.00 91.60           H  
ATOM   3537  NZ  LYS A 225      15.484  -9.331   1.627  1.00 91.60           N  
ATOM   3538  HZ1 LYS A 225      15.492 -10.220   2.106  1.00 91.60           H  
ATOM   3539  HZ2 LYS A 225      15.230  -9.495   0.663  1.00 91.60           H  
ATOM   3540  HZ3 LYS A 225      16.419  -8.951   1.652  1.00 91.60           H  
ATOM   3541  N   SER A 226      12.189  -1.441   1.374  1.00 93.02           N  
ATOM   3542  H   SER A 226      11.293  -1.782   1.056  1.00 93.02           H  
ATOM   3543  CA  SER A 226      12.550  -0.052   1.066  1.00 93.02           C  
ATOM   3544  HA  SER A 226      13.540   0.168   1.467  1.00 93.02           H  
ATOM   3545  C   SER A 226      11.573   0.943   1.675  1.00 93.02           C  
ATOM   3546  CB  SER A 226      12.627   0.157  -0.441  1.00 93.02           C  
ATOM   3547  HB2 SER A 226      13.345  -0.543  -0.869  1.00 93.02           H  
ATOM   3548  HB3 SER A 226      11.647  -0.026  -0.883  1.00 93.02           H  
ATOM   3549  O   SER A 226      10.389   0.964   1.337  1.00 93.02           O  
ATOM   3550  OG  SER A 226      13.032   1.492  -0.699  1.00 93.02           O  
ATOM   3551  HG  SER A 226      13.991   1.524  -0.725  1.00 93.02           H  
ATOM   3552  N   LEU A 227      12.070   1.812   2.557  1.00 92.00           N  
ATOM   3553  H   LEU A 227      13.037   1.735   2.837  1.00 92.00           H  
ATOM   3554  CA  LEU A 227      11.305   2.961   3.043  1.00 92.00           C  
ATOM   3555  HA  LEU A 227      10.334   2.609   3.393  1.00 92.00           H  
ATOM   3556  C   LEU A 227      11.034   3.966   1.910  1.00 92.00           C  
ATOM   3557  CB  LEU A 227      12.056   3.575   4.236  1.00 92.00           C  
ATOM   3558  HB2 LEU A 227      13.025   3.943   3.898  1.00 92.00           H  
ATOM   3559  HB3 LEU A 227      12.232   2.796   4.978  1.00 92.00           H  
ATOM   3560  O   LEU A 227       9.893   4.381   1.734  1.00 92.00           O  
ATOM   3561  CG  LEU A 227      11.307   4.730   4.922  1.00 92.00           C  
ATOM   3562  HG  LEU A 227      11.176   5.542   4.207  1.00 92.00           H  
ATOM   3563  CD1 LEU A 227       9.936   4.302   5.449  1.00 92.00           C  
ATOM   3564 HD11 LEU A 227       9.512   5.100   6.059  1.00 92.00           H  
ATOM   3565 HD12 LEU A 227       9.246   4.097   4.630  1.00 92.00           H  
ATOM   3566 HD13 LEU A 227      10.036   3.416   6.077  1.00 92.00           H  
ATOM   3567  CD2 LEU A 227      12.141   5.246   6.093  1.00 92.00           C  
ATOM   3568 HD21 LEU A 227      11.639   6.092   6.563  1.00 92.00           H  
ATOM   3569 HD22 LEU A 227      12.270   4.460   6.837  1.00 92.00           H  
ATOM   3570 HD23 LEU A 227      13.119   5.573   5.742  1.00 92.00           H  
ATOM   3571  N   VAL A 228      12.039   4.263   1.074  1.00 94.42           N  
ATOM   3572  H   VAL A 228      12.957   3.905   1.296  1.00 94.42           H  
ATOM   3573  CA  VAL A 228      11.924   5.191  -0.070  1.00 94.42           C  
ATOM   3574  HA  VAL A 228      11.685   6.182   0.316  1.00 94.42           H  
ATOM   3575  C   VAL A 228      10.789   4.794  -1.022  1.00 94.42           C  
ATOM   3576  CB  VAL A 228      13.260   5.298  -0.838  1.00 94.42           C  
ATOM   3577  HB  VAL A 228      13.534   4.313  -1.216  1.00 94.42           H  
ATOM   3578  O   VAL A 228       9.961   5.637  -1.360  1.00 94.42           O  
ATOM   3579  CG1 VAL A 228      13.158   6.260  -2.029  1.00 94.42           C  
ATOM   3580 HG11 VAL A 228      12.792   7.229  -1.690  1.00 94.42           H  
ATOM   3581 HG12 VAL A 228      14.136   6.389  -2.493  1.00 94.42           H  
ATOM   3582 HG13 VAL A 228      12.472   5.869  -2.780  1.00 94.42           H  
ATOM   3583  CG2 VAL A 228      14.392   5.796   0.070  1.00 94.42           C  
ATOM   3584 HG21 VAL A 228      15.320   5.884  -0.493  1.00 94.42           H  
ATOM   3585 HG22 VAL A 228      14.141   6.776   0.476  1.00 94.42           H  
ATOM   3586 HG23 VAL A 228      14.565   5.107   0.897  1.00 94.42           H  
ATOM   3587  N   VAL A 229      10.684   3.512  -1.409  1.00 95.82           N  
ATOM   3588  H   VAL A 229      11.385   2.854  -1.101  1.00 95.82           H  
ATOM   3589  CA  VAL A 229       9.586   3.047  -2.285  1.00 95.82           C  
ATOM   3590  HA  VAL A 229       9.572   3.676  -3.175  1.00 95.82           H  
ATOM   3591  C   VAL A 229       8.226   3.215  -1.606  1.00 95.82           C  
ATOM   3592  CB  VAL A 229       9.770   1.585  -2.745  1.00 95.82           C  
ATOM   3593  HB  VAL A 229       9.838   0.938  -1.870  1.00 95.82           H  
ATOM   3594  O   VAL A 229       7.284   3.681  -2.242  1.00 95.82           O  
ATOM   3595  CG1 VAL A 229       8.606   1.097  -3.616  1.00 95.82           C  
ATOM   3596 HG11 VAL A 229       7.707   1.000  -3.008  1.00 95.82           H  
ATOM   3597 HG12 VAL A 229       8.421   1.799  -4.429  1.00 95.82           H  
ATOM   3598 HG13 VAL A 229       8.831   0.116  -4.035  1.00 95.82           H  
ATOM   3599  CG2 VAL A 229      11.038   1.417  -3.583  1.00 95.82           C  
ATOM   3600 HG21 VAL A 229      11.159   0.375  -3.880  1.00 95.82           H  
ATOM   3601 HG22 VAL A 229      10.991   2.045  -4.473  1.00 95.82           H  
ATOM   3602 HG23 VAL A 229      11.901   1.705  -2.983  1.00 95.82           H  
ATOM   3603  N   ARG A 230       8.095   2.877  -0.317  1.00 94.55           N  
ATOM   3604  H   ARG A 230       8.913   2.567   0.187  1.00 94.55           H  
ATOM   3605  CA  ARG A 230       6.810   2.977   0.398  1.00 94.55           C  
ATOM   3606  HA  ARG A 230       6.023   2.569  -0.237  1.00 94.55           H  
ATOM   3607  C   ARG A 230       6.391   4.427   0.665  1.00 94.55           C  
ATOM   3608  CB  ARG A 230       6.855   2.150   1.688  1.00 94.55           C  
ATOM   3609  HB2 ARG A 230       7.712   2.459   2.286  1.00 94.55           H  
ATOM   3610  HB3 ARG A 230       5.943   2.349   2.251  1.00 94.55           H  
ATOM   3611  O   ARG A 230       5.201   4.726   0.571  1.00 94.55           O  
ATOM   3612  CG  ARG A 230       6.903   0.637   1.412  1.00 94.55           C  
ATOM   3613  HG2 ARG A 230       7.716   0.406   0.724  1.00 94.55           H  
ATOM   3614  HG3 ARG A 230       5.965   0.334   0.945  1.00 94.55           H  
ATOM   3615  CD  ARG A 230       7.097  -0.166   2.704  1.00 94.55           C  
ATOM   3616  HD2 ARG A 230       6.922  -1.220   2.489  1.00 94.55           H  
ATOM   3617  HD3 ARG A 230       6.375   0.171   3.448  1.00 94.55           H  
ATOM   3618  NE  ARG A 230       8.468  -0.001   3.209  1.00 94.55           N  
ATOM   3619  HE  ARG A 230       9.138   0.361   2.546  1.00 94.55           H  
ATOM   3620  NH1 ARG A 230       8.187  -0.821   5.328  1.00 94.55           N  
ATOM   3621 HH11 ARG A 230       8.601  -0.951   6.240  1.00 94.55           H  
ATOM   3622 HH12 ARG A 230       7.198  -0.966   5.185  1.00 94.55           H  
ATOM   3623  NH2 ARG A 230      10.129   0.098   4.741  1.00 94.55           N  
ATOM   3624 HH21 ARG A 230      10.360   0.142   5.723  1.00 94.55           H  
ATOM   3625 HH22 ARG A 230      10.693   0.635   4.098  1.00 94.55           H  
ATOM   3626  CZ  ARG A 230       8.920  -0.250   4.421  1.00 94.55           C  
ATOM   3627  N   GLN A 231       7.335   5.338   0.906  1.00 94.08           N  
ATOM   3628  H   GLN A 231       8.286   5.019   1.017  1.00 94.08           H  
ATOM   3629  CA  GLN A 231       7.070   6.780   0.985  1.00 94.08           C  
ATOM   3630  HA  GLN A 231       6.234   6.947   1.664  1.00 94.08           H  
ATOM   3631  C   GLN A 231       6.643   7.343  -0.381  1.00 94.08           C  
ATOM   3632  CB  GLN A 231       8.295   7.519   1.555  1.00 94.08           C  
ATOM   3633  HB2 GLN A 231       8.144   8.591   1.428  1.00 94.08           H  
ATOM   3634  HB3 GLN A 231       9.190   7.229   1.005  1.00 94.08           H  
ATOM   3635  O   GLN A 231       5.598   7.983  -0.471  1.00 94.08           O  
ATOM   3636  CG  GLN A 231       8.487   7.230   3.057  1.00 94.08           C  
ATOM   3637  HG2 GLN A 231       7.578   7.510   3.589  1.00 94.08           H  
ATOM   3638  HG3 GLN A 231       8.652   6.164   3.213  1.00 94.08           H  
ATOM   3639  CD  GLN A 231       9.647   7.994   3.690  1.00 94.08           C  
ATOM   3640  NE2 GLN A 231       9.826   7.903   4.988  1.00 94.08           N  
ATOM   3641 HE21 GLN A 231       9.225   7.334   5.567  1.00 94.08           H  
ATOM   3642 HE22 GLN A 231      10.605   8.411   5.383  1.00 94.08           H  
ATOM   3643  OE1 GLN A 231      10.415   8.686   3.040  1.00 94.08           O  
ATOM   3644  N   TYR A 232       7.359   7.008  -1.460  1.00 95.87           N  
ATOM   3645  H   TYR A 232       8.213   6.485  -1.329  1.00 95.87           H  
ATOM   3646  CA  TYR A 232       6.983   7.358  -2.837  1.00 95.87           C  
ATOM   3647  HA  TYR A 232       6.979   8.444  -2.938  1.00 95.87           H  
ATOM   3648  C   TYR A 232       5.563   6.876  -3.203  1.00 95.87           C  
ATOM   3649  CB  TYR A 232       8.058   6.806  -3.785  1.00 95.87           C  
ATOM   3650  HB2 TYR A 232       8.295   5.782  -3.497  1.00 95.87           H  
ATOM   3651  HB3 TYR A 232       8.969   7.393  -3.664  1.00 95.87           H  
ATOM   3652  O   TYR A 232       4.731   7.670  -3.641  1.00 95.87           O  
ATOM   3653  CG  TYR A 232       7.663   6.801  -5.244  1.00 95.87           C  
ATOM   3654  CD1 TYR A 232       7.158   5.618  -5.814  1.00 95.87           C  
ATOM   3655  HD1 TYR A 232       7.071   4.722  -5.216  1.00 95.87           H  
ATOM   3656  CD2 TYR A 232       7.754   7.974  -6.016  1.00 95.87           C  
ATOM   3657  HD2 TYR A 232       8.117   8.888  -5.569  1.00 95.87           H  
ATOM   3658  CE1 TYR A 232       6.730   5.608  -7.150  1.00 95.87           C  
ATOM   3659  HE1 TYR A 232       6.308   4.707  -7.569  1.00 95.87           H  
ATOM   3660  CE2 TYR A 232       7.355   7.960  -7.367  1.00 95.87           C  
ATOM   3661  HE2 TYR A 232       7.413   8.850  -7.976  1.00 95.87           H  
ATOM   3662  OH  TYR A 232       6.434   6.758  -9.226  1.00 95.87           O  
ATOM   3663  HH  TYR A 232       5.992   5.938  -9.455  1.00 95.87           H  
ATOM   3664  CZ  TYR A 232       6.836   6.777  -7.932  1.00 95.87           C  
ATOM   3665  N   LEU A 233       5.240   5.607  -2.924  1.00 95.55           N  
ATOM   3666  H   LEU A 233       5.969   4.996  -2.587  1.00 95.55           H  
ATOM   3667  CA  LEU A 233       3.896   5.048  -3.131  1.00 95.55           C  
ATOM   3668  HA  LEU A 233       3.598   5.233  -4.163  1.00 95.55           H  
ATOM   3669  C   LEU A 233       2.833   5.705  -2.236  1.00 95.55           C  
ATOM   3670  CB  LEU A 233       3.934   3.533  -2.879  1.00 95.55           C  
ATOM   3671  HB2 LEU A 233       4.370   3.361  -1.895  1.00 95.55           H  
ATOM   3672  HB3 LEU A 233       2.912   3.154  -2.859  1.00 95.55           H  
ATOM   3673  O   LEU A 233       1.672   5.810  -2.623  1.00 95.55           O  
ATOM   3674  CG  LEU A 233       4.722   2.738  -3.935  1.00 95.55           C  
ATOM   3675  HG  LEU A 233       5.700   3.190  -4.104  1.00 95.55           H  
ATOM   3676  CD1 LEU A 233       4.926   1.316  -3.416  1.00 95.55           C  
ATOM   3677 HD11 LEU A 233       3.951   0.878  -3.204  1.00 95.55           H  
ATOM   3678 HD12 LEU A 233       5.511   1.343  -2.497  1.00 95.55           H  
ATOM   3679 HD13 LEU A 233       5.445   0.719  -4.166  1.00 95.55           H  
ATOM   3680  CD2 LEU A 233       3.997   2.666  -5.274  1.00 95.55           C  
ATOM   3681 HD21 LEU A 233       4.626   2.147  -5.997  1.00 95.55           H  
ATOM   3682 HD22 LEU A 233       3.798   3.665  -5.663  1.00 95.55           H  
ATOM   3683 HD23 LEU A 233       3.057   2.123  -5.173  1.00 95.55           H  
ATOM   3684  N   THR A 234       3.214   6.188  -1.053  1.00 94.73           N  
ATOM   3685  H   THR A 234       4.178   6.076  -0.775  1.00 94.73           H  
ATOM   3686  CA  THR A 234       2.312   6.951  -0.180  1.00 94.73           C  
ATOM   3687  HA  THR A 234       1.367   6.413  -0.111  1.00 94.73           H  
ATOM   3688  C   THR A 234       1.995   8.329  -0.771  1.00 94.73           C  
ATOM   3689  CB  THR A 234       2.876   7.055   1.245  1.00 94.73           C  
ATOM   3690  HB  THR A 234       3.848   7.548   1.239  1.00 94.73           H  
ATOM   3691  O   THR A 234       0.848   8.769  -0.687  1.00 94.73           O  
ATOM   3692  CG2 THR A 234       1.940   7.823   2.172  1.00 94.73           C  
ATOM   3693 HG21 THR A 234       2.217   7.644   3.211  1.00 94.73           H  
ATOM   3694 HG22 THR A 234       0.915   7.492   2.009  1.00 94.73           H  
ATOM   3695 HG23 THR A 234       2.026   8.889   1.960  1.00 94.73           H  
ATOM   3696  OG1 THR A 234       3.017   5.765   1.792  1.00 94.73           O  
ATOM   3697  HG1 THR A 234       3.763   5.350   1.351  1.00 94.73           H  
ATOM   3698  N   PHE A 235       2.950   8.995  -1.430  1.00 94.47           N  
ATOM   3699  H   PHE A 235       3.885   8.614  -1.455  1.00 94.47           H  
ATOM   3700  CA  PHE A 235       2.681  10.238  -2.164  1.00 94.47           C  
ATOM   3701  HA  PHE A 235       2.133  10.912  -1.505  1.00 94.47           H  
ATOM   3702  C   PHE A 235       1.781  10.003  -3.387  1.00 94.47           C  
ATOM   3703  CB  PHE A 235       3.996  10.928  -2.560  1.00 94.47           C  
ATOM   3704  HB2 PHE A 235       4.497  10.311  -3.306  1.00 94.47           H  
ATOM   3705  HB3 PHE A 235       3.754  11.877  -3.037  1.00 94.47           H  
ATOM   3706  O   PHE A 235       0.853  10.777  -3.609  1.00 94.47           O  
ATOM   3707  CG  PHE A 235       4.966  11.209  -1.421  1.00 94.47           C  
ATOM   3708  CD1 PHE A 235       4.520  11.753  -0.198  1.00 94.47           C  
ATOM   3709  HD1 PHE A 235       3.476  11.984  -0.049  1.00 94.47           H  
ATOM   3710  CD2 PHE A 235       6.336  10.936  -1.593  1.00 94.47           C  
ATOM   3711  HD2 PHE A 235       6.695  10.546  -2.534  1.00 94.47           H  
ATOM   3712  CE1 PHE A 235       5.436  11.997   0.843  1.00 94.47           C  
ATOM   3713  HE1 PHE A 235       5.096  12.411   1.781  1.00 94.47           H  
ATOM   3714  CE2 PHE A 235       7.248  11.165  -0.549  1.00 94.47           C  
ATOM   3715  HE2 PHE A 235       8.296  10.945  -0.691  1.00 94.47           H  
ATOM   3716  CZ  PHE A 235       6.800  11.700   0.669  1.00 94.47           C  
ATOM   3717  HZ  PHE A 235       7.504  11.890   1.466  1.00 94.47           H  
ATOM   3718  N   GLU A 236       1.975   8.905  -4.121  1.00 94.27           N  
ATOM   3719  H   GLU A 236       2.794   8.344  -3.933  1.00 94.27           H  
ATOM   3720  CA  GLU A 236       1.075   8.467  -5.203  1.00 94.27           C  
ATOM   3721  HA  GLU A 236       1.023   9.240  -5.970  1.00 94.27           H  
ATOM   3722  C   GLU A 236      -0.366   8.230  -4.712  1.00 94.27           C  
ATOM   3723  CB  GLU A 236       1.646   7.181  -5.825  1.00 94.27           C  
ATOM   3724  HB2 GLU A 236       0.836   6.591  -6.255  1.00 94.27           H  
ATOM   3725  HB3 GLU A 236       2.108   6.578  -5.043  1.00 94.27           H  
ATOM   3726  O   GLU A 236      -1.324   8.717  -5.314  1.00 94.27           O  
ATOM   3727  CG  GLU A 236       2.686   7.455  -6.914  1.00 94.27           C  
ATOM   3728  HG2 GLU A 236       3.346   8.269  -6.617  1.00 94.27           H  
ATOM   3729  HG3 GLU A 236       3.294   6.560  -7.048  1.00 94.27           H  
ATOM   3730  CD  GLU A 236       1.956   7.779  -8.216  1.00 94.27           C  
ATOM   3731  OE1 GLU A 236       1.540   8.951  -8.376  1.00 94.27           O  
ATOM   3732  OE2 GLU A 236       1.721   6.817  -8.983  1.00 94.27           O  
ATOM   3733  N   LEU A 237      -0.541   7.563  -3.566  1.00 94.86           N  
ATOM   3734  H   LEU A 237       0.272   7.144  -3.137  1.00 94.86           H  
ATOM   3735  CA  LEU A 237      -1.855   7.359  -2.940  1.00 94.86           C  
ATOM   3736  HA  LEU A 237      -2.533   6.942  -3.685  1.00 94.86           H  
ATOM   3737  C   LEU A 237      -2.498   8.671  -2.453  1.00 94.86           C  
ATOM   3738  CB  LEU A 237      -1.707   6.365  -1.775  1.00 94.86           C  
ATOM   3739  HB2 LEU A 237      -2.615   6.389  -1.172  1.00 94.86           H  
ATOM   3740  HB3 LEU A 237      -0.881   6.691  -1.142  1.00 94.86           H  
ATOM   3741  O   LEU A 237      -3.722   8.810  -2.483  1.00 94.86           O  
ATOM   3742  CG  LEU A 237      -1.471   4.910  -2.213  1.00 94.86           C  
ATOM   3743  HG  LEU A 237      -0.702   4.870  -2.984  1.00 94.86           H  
ATOM   3744  CD1 LEU A 237      -1.016   4.079  -1.013  1.00 94.86           C  
ATOM   3745 HD11 LEU A 237      -0.850   3.049  -1.329  1.00 94.86           H  
ATOM   3746 HD12 LEU A 237      -1.768   4.106  -0.225  1.00 94.86           H  
ATOM   3747 HD13 LEU A 237      -0.076   4.478  -0.632  1.00 94.86           H  
ATOM   3748  CD2 LEU A 237      -2.750   4.273  -2.759  1.00 94.86           C  
ATOM   3749 HD21 LEU A 237      -3.081   4.803  -3.653  1.00 94.86           H  
ATOM   3750 HD22 LEU A 237      -3.534   4.315  -2.004  1.00 94.86           H  
ATOM   3751 HD23 LEU A 237      -2.554   3.238  -3.039  1.00 94.86           H  
ATOM   3752  N   GLN A 238      -1.701   9.652  -2.016  1.00 93.21           N  
ATOM   3753  H   GLN A 238      -0.707   9.475  -1.982  1.00 93.21           H  
ATOM   3754  CA  GLN A 238      -2.190  11.000  -1.702  1.00 93.21           C  
ATOM   3755  HA  GLN A 238      -3.070  10.922  -1.063  1.00 93.21           H  
ATOM   3756  C   GLN A 238      -2.630  11.748  -2.967  1.00 93.21           C  
ATOM   3757  CB  GLN A 238      -1.121  11.804  -0.947  1.00 93.21           C  
ATOM   3758  HB2 GLN A 238      -1.433  12.847  -0.895  1.00 93.21           H  
ATOM   3759  HB3 GLN A 238      -0.180  11.759  -1.495  1.00 93.21           H  
ATOM   3760  O   GLN A 238      -3.698  12.356  -2.962  1.00 93.21           O  
ATOM   3761  CG  GLN A 238      -0.901  11.298   0.486  1.00 93.21           C  
ATOM   3762  HG2 GLN A 238      -0.787  10.214   0.486  1.00 93.21           H  
ATOM   3763  HG3 GLN A 238      -1.779  11.537   1.086  1.00 93.21           H  
ATOM   3764  CD  GLN A 238       0.329  11.917   1.145  1.00 93.21           C  
ATOM   3765  NE2 GLN A 238       0.868  11.296   2.169  1.00 93.21           N  
ATOM   3766 HE21 GLN A 238       0.542  10.378   2.436  1.00 93.21           H  
ATOM   3767 HE22 GLN A 238       1.712  11.705   2.543  1.00 93.21           H  
ATOM   3768  OE1 GLN A 238       0.831  12.964   0.769  1.00 93.21           O  
ATOM   3769  N   LEU A 239      -1.867  11.667  -4.064  1.00 92.44           N  
ATOM   3770  H   LEU A 239      -1.000  11.152  -4.015  1.00 92.44           H  
ATOM   3771  CA  LEU A 239      -2.252  12.260  -5.348  1.00 92.44           C  
ATOM   3772  HA  LEU A 239      -2.468  13.317  -5.195  1.00 92.44           H  
ATOM   3773  C   LEU A 239      -3.545  11.642  -5.886  1.00 92.44           C  
ATOM   3774  CB  LEU A 239      -1.114  12.119  -6.373  1.00 92.44           C  
ATOM   3775  HB2 LEU A 239      -1.506  12.354  -7.363  1.00 92.44           H  
ATOM   3776  HB3 LEU A 239      -0.783  11.081  -6.396  1.00 92.44           H  
ATOM   3777  O   LEU A 239      -4.466  12.388  -6.209  1.00 92.44           O  
ATOM   3778  CG  LEU A 239       0.100  13.025  -6.112  1.00 92.44           C  
ATOM   3779  HG  LEU A 239       0.508  12.831  -5.120  1.00 92.44           H  
ATOM   3780  CD1 LEU A 239       1.173  12.719  -7.150  1.00 92.44           C  
ATOM   3781 HD11 LEU A 239       1.450  11.666  -7.090  1.00 92.44           H  
ATOM   3782 HD12 LEU A 239       2.058  13.326  -6.960  1.00 92.44           H  
ATOM   3783 HD13 LEU A 239       0.801  12.916  -8.156  1.00 92.44           H  
ATOM   3784  CD2 LEU A 239      -0.238  14.517  -6.213  1.00 92.44           C  
ATOM   3785 HD21 LEU A 239      -0.714  14.724  -7.171  1.00 92.44           H  
ATOM   3786 HD22 LEU A 239      -0.907  14.806  -5.402  1.00 92.44           H  
ATOM   3787 HD23 LEU A 239       0.676  15.105  -6.133  1.00 92.44           H  
ATOM   3788  N   ALA A 240      -3.659  10.310  -5.896  1.00 93.62           N  
ATOM   3789  H   ALA A 240      -2.846   9.763  -5.651  1.00 93.62           H  
ATOM   3790  CA  ALA A 240      -4.868   9.597  -6.311  1.00 93.62           C  
ATOM   3791  HA  ALA A 240      -5.052   9.799  -7.367  1.00 93.62           H  
ATOM   3792  C   ALA A 240      -6.111  10.040  -5.518  1.00 93.62           C  
ATOM   3793  CB  ALA A 240      -4.623   8.093  -6.131  1.00 93.62           C  
ATOM   3794  HB1 ALA A 240      -3.695   7.803  -6.623  1.00 93.62           H  
ATOM   3795  HB2 ALA A 240      -4.542   7.848  -5.072  1.00 93.62           H  
ATOM   3796  HB3 ALA A 240      -5.450   7.535  -6.569  1.00 93.62           H  
ATOM   3797  O   ALA A 240      -7.186  10.223  -6.084  1.00 93.62           O  
ATOM   3798  N   ARG A 241      -5.961  10.268  -4.205  1.00 90.35           N  
ATOM   3799  H   ARG A 241      -5.051  10.089  -3.805  1.00 90.35           H  
ATOM   3800  CA  ARG A 241      -7.042  10.733  -3.321  1.00 90.35           C  
ATOM   3801  HA  ARG A 241      -7.957  10.201  -3.582  1.00 90.35           H  
ATOM   3802  C   ARG A 241      -7.414  12.212  -3.456  1.00 90.35           C  
ATOM   3803  CB  ARG A 241      -6.664  10.442  -1.865  1.00 90.35           C  
ATOM   3804  HB2 ARG A 241      -7.222  11.135  -1.236  1.00 90.35           H  
ATOM   3805  HB3 ARG A 241      -5.606  10.643  -1.699  1.00 90.35           H  
ATOM   3806  O   ARG A 241      -8.464  12.591  -2.941  1.00 90.35           O  
ATOM   3807  CG  ARG A 241      -6.999   8.997  -1.457  1.00 90.35           C  
ATOM   3808  HG2 ARG A 241      -7.996   8.734  -1.812  1.00 90.35           H  
ATOM   3809  HG3 ARG A 241      -6.280   8.312  -1.907  1.00 90.35           H  
ATOM   3810  CD  ARG A 241      -6.967   8.847   0.068  1.00 90.35           C  
ATOM   3811  HD2 ARG A 241      -5.961   9.106   0.399  1.00 90.35           H  
ATOM   3812  HD3 ARG A 241      -7.143   7.803   0.328  1.00 90.35           H  
ATOM   3813  NE  ARG A 241      -7.980   9.721   0.709  1.00 90.35           N  
ATOM   3814  HE  ARG A 241      -8.862   9.806   0.224  1.00 90.35           H  
ATOM   3815  NH1 ARG A 241      -6.581  10.762   2.183  1.00 90.35           N  
ATOM   3816 HH11 ARG A 241      -5.983   9.949   2.151  1.00 90.35           H  
ATOM   3817 HH12 ARG A 241      -6.138  11.667   2.243  1.00 90.35           H  
ATOM   3818  NH2 ARG A 241      -8.365  11.841   1.471  1.00 90.35           N  
ATOM   3819 HH21 ARG A 241      -7.879  12.656   1.817  1.00 90.35           H  
ATOM   3820 HH22 ARG A 241      -9.075  11.992   0.768  1.00 90.35           H  
ATOM   3821  CZ  ARG A 241      -7.658  10.751   1.467  1.00 90.35           C  
ATOM   3822  N   ARG A 242      -6.571  13.033  -4.087  1.00 89.30           N  
ATOM   3823  H   ARG A 242      -5.718  12.631  -4.449  1.00 89.30           H  
ATOM   3824  CA  ARG A 242      -6.801  14.473  -4.309  1.00 89.30           C  
ATOM   3825  HA  ARG A 242      -7.537  14.838  -3.593  1.00 89.30           H  
ATOM   3826  C   ARG A 242      -7.412  14.780  -5.680  1.00 89.30           C  
ATOM   3827  CB  ARG A 242      -5.485  15.238  -4.086  1.00 89.30           C  
ATOM   3828  HB2 ARG A 242      -4.696  14.760  -4.666  1.00 89.30           H  
ATOM   3829  HB3 ARG A 242      -5.593  16.263  -4.440  1.00 89.30           H  
ATOM   3830  O   ARG A 242      -7.659  15.945  -5.976  1.00 89.30           O  
ATOM   3831  CG  ARG A 242      -5.087  15.288  -2.603  1.00 89.30           C  
ATOM   3832  HG2 ARG A 242      -5.790  15.918  -2.059  1.00 89.30           H  
ATOM   3833  HG3 ARG A 242      -5.113  14.289  -2.167  1.00 89.30           H  
ATOM   3834  CD  ARG A 242      -3.674  15.860  -2.469  1.00 89.30           C  
ATOM   3835  HD2 ARG A 242      -2.995  15.260  -3.074  1.00 89.30           H  
ATOM   3836  HD3 ARG A 242      -3.680  16.881  -2.851  1.00 89.30           H  
ATOM   3837  NE  ARG A 242      -3.210  15.836  -1.073  1.00 89.30           N  
ATOM   3838  HE  ARG A 242      -3.603  15.140  -0.455  1.00 89.30           H  
ATOM   3839  NH1 ARG A 242      -1.683  17.560  -1.152  1.00 89.30           N  
ATOM   3840 HH11 ARG A 242      -1.034  18.156  -0.659  1.00 89.30           H  
ATOM   3841 HH12 ARG A 242      -1.973  17.764  -2.098  1.00 89.30           H  
ATOM   3842  NH2 ARG A 242      -1.980  16.387   0.725  1.00 89.30           N  
ATOM   3843 HH21 ARG A 242      -2.477  15.629   1.172  1.00 89.30           H  
ATOM   3844 HH22 ARG A 242      -1.288  16.931   1.220  1.00 89.30           H  
ATOM   3845  CZ  ARG A 242      -2.292  16.597  -0.515  1.00 89.30           C  
ATOM   3846  N   GLN A 243      -7.646  13.767  -6.513  1.00 86.59           N  
ATOM   3847  H   GLN A 243      -7.450  12.826  -6.204  1.00 86.59           H  
ATOM   3848  CA  GLN A 243      -8.316  13.942  -7.803  1.00 86.59           C  
ATOM   3849  HA  GLN A 243      -7.974  14.885  -8.231  1.00 86.59           H  
ATOM   3850  C   GLN A 243      -9.832  14.061  -7.627  1.00 86.59           C  
ATOM   3851  CB  GLN A 243      -7.928  12.833  -8.796  1.00 86.59           C  
ATOM   3852  HB2 GLN A 243      -8.321  13.097  -9.778  1.00 86.59           H  
ATOM   3853  HB3 GLN A 243      -8.358  11.880  -8.488  1.00 86.59           H  
ATOM   3854  O   GLN A 243     -10.405  13.537  -6.670  1.00 86.59           O  
ATOM   3855  CG  GLN A 243      -6.399  12.710  -8.864  1.00 86.59           C  
ATOM   3856  HG2 GLN A 243      -6.074  12.100  -8.021  1.00 86.59           H  
ATOM   3857  HG3 GLN A 243      -5.949  13.699  -8.772  1.00 86.59           H  
ATOM   3858  CD  GLN A 243      -5.838  12.075 -10.122  1.00 86.59           C  
ATOM   3859  NE2 GLN A 243      -4.530  12.060 -10.229  1.00 86.59           N  
ATOM   3860 HE21 GLN A 243      -4.129  11.525 -10.986  1.00 86.59           H  
ATOM   3861 HE22 GLN A 243      -3.958  12.409  -9.474  1.00 86.59           H  
ATOM   3862  OE1 GLN A 243      -6.529  11.585 -11.003  1.00 86.59           O  
ATOM   3863  N   GLY A 244     -10.476  14.765  -8.558  1.00 83.30           N  
ATOM   3864  H   GLY A 244      -9.947  15.129  -9.338  1.00 83.30           H  
ATOM   3865  CA  GLY A 244     -11.932  14.839  -8.627  1.00 83.30           C  
ATOM   3866  HA2 GLY A 244     -12.217  15.661  -9.285  1.00 83.30           H  
ATOM   3867  HA3 GLY A 244     -12.335  15.038  -7.634  1.00 83.30           H  
ATOM   3868  C   GLY A 244     -12.559  13.547  -9.158  1.00 83.30           C  
ATOM   3869  O   GLY A 244     -11.872  12.570  -9.454  1.00 83.30           O  
ATOM   3870  N   LEU A 245     -13.884  13.567  -9.332  1.00 86.50           N  
ATOM   3871  H   LEU A 245     -14.395  14.391  -9.053  1.00 86.50           H  
ATOM   3872  CA  LEU A 245     -14.635  12.451  -9.928  1.00 86.50           C  
ATOM   3873  HA  LEU A 245     -14.455  11.549  -9.343  1.00 86.50           H  
ATOM   3874  C   LEU A 245     -14.176  12.135 -11.365  1.00 86.50           C  
ATOM   3875  CB  LEU A 245     -16.139  12.785  -9.906  1.00 86.50           C  
ATOM   3876  HB2 LEU A 245     -16.305  13.675 -10.512  1.00 86.50           H  
ATOM   3877  HB3 LEU A 245     -16.678  11.963 -10.378  1.00 86.50           H  
ATOM   3878  O   LEU A 245     -14.232  10.985 -11.793  1.00 86.50           O  
ATOM   3879  CG  LEU A 245     -16.743  13.021  -8.508  1.00 86.50           C  
ATOM   3880  HG  LEU A 245     -16.222  13.846  -8.021  1.00 86.50           H  
ATOM   3881  CD1 LEU A 245     -18.214  13.406  -8.645  1.00 86.50           C  
ATOM   3882 HD11 LEU A 245     -18.307  14.315  -9.239  1.00 86.50           H  
ATOM   3883 HD12 LEU A 245     -18.646  13.590  -7.661  1.00 86.50           H  
ATOM   3884 HD13 LEU A 245     -18.769  12.605  -9.133  1.00 86.50           H  
ATOM   3885  CD2 LEU A 245     -16.648  11.785  -7.611  1.00 86.50           C  
ATOM   3886 HD21 LEU A 245     -15.604  11.543  -7.415  1.00 86.50           H  
ATOM   3887 HD22 LEU A 245     -17.140  11.985  -6.659  1.00 86.50           H  
ATOM   3888 HD23 LEU A 245     -17.134  10.937  -8.094  1.00 86.50           H  
ATOM   3889  N   LEU A 246     -13.687  13.148 -12.088  1.00 89.39           N  
ATOM   3890  H   LEU A 246     -13.644  14.057 -11.649  1.00 89.39           H  
ATOM   3891  CA  LEU A 246     -12.999  12.990 -13.365  1.00 89.39           C  
ATOM   3892  HA  LEU A 246     -13.379  12.101 -13.868  1.00 89.39           H  
ATOM   3893  C   LEU A 246     -11.500  12.769 -13.107  1.00 89.39           C  
ATOM   3894  CB  LEU A 246     -13.287  14.207 -14.266  1.00 89.39           C  
ATOM   3895  HB2 LEU A 246     -12.914  15.103 -13.771  1.00 89.39           H  
ATOM   3896  HB3 LEU A 246     -12.731  14.086 -15.196  1.00 89.39           H  
ATOM   3897  O   LEU A 246     -10.796  13.661 -12.633  1.00 89.39           O  
ATOM   3898  CG  LEU A 246     -14.779  14.414 -14.607  1.00 89.39           C  
ATOM   3899  HG  LEU A 246     -15.347  14.552 -13.687  1.00 89.39           H  
ATOM   3900  CD1 LEU A 246     -14.941  15.676 -15.454  1.00 89.39           C  
ATOM   3901 HD11 LEU A 246     -15.997  15.844 -15.667  1.00 89.39           H  
ATOM   3902 HD12 LEU A 246     -14.555  16.539 -14.912  1.00 89.39           H  
ATOM   3903 HD13 LEU A 246     -14.401  15.570 -16.395  1.00 89.39           H  
ATOM   3904  CD2 LEU A 246     -15.376  13.238 -15.383  1.00 89.39           C  
ATOM   3905 HD21 LEU A 246     -16.402  13.470 -15.669  1.00 89.39           H  
ATOM   3906 HD22 LEU A 246     -15.395  12.345 -14.759  1.00 89.39           H  
ATOM   3907 HD23 LEU A 246     -14.792  13.044 -16.283  1.00 89.39           H  
ATOM   3908  N   SER A 247     -11.029  11.563 -13.420  1.00 91.12           N  
ATOM   3909  H   SER A 247     -11.675  10.904 -13.831  1.00 91.12           H  
ATOM   3910  CA  SER A 247      -9.658  11.079 -13.216  1.00 91.12           C  
ATOM   3911  HA  SER A 247      -8.977  11.927 -13.148  1.00 91.12           H  
ATOM   3912  C   SER A 247      -9.237  10.204 -14.405  1.00 91.12           C  
ATOM   3913  CB  SER A 247      -9.597  10.298 -11.895  1.00 91.12           C  
ATOM   3914  HB2 SER A 247     -10.321   9.484 -11.931  1.00 91.12           H  
ATOM   3915  HB3 SER A 247      -9.862  10.959 -11.071  1.00 91.12           H  
ATOM   3916  O   SER A 247     -10.084   9.710 -15.150  1.00 91.12           O  
ATOM   3917  OG  SER A 247      -8.309   9.756 -11.666  1.00 91.12           O  
ATOM   3918  HG  SER A 247      -7.725  10.461 -11.377  1.00 91.12           H  
ATOM   3919  N   ASN A 248      -7.931  10.005 -14.608  1.00 91.57           N  
ATOM   3920  H   ASN A 248      -7.299  10.314 -13.883  1.00 91.57           H  
ATOM   3921  CA  ASN A 248      -7.423   9.118 -15.658  1.00 91.57           C  
ATOM   3922  HA  ASN A 248      -8.120   9.174 -16.494  1.00 91.57           H  
ATOM   3923  C   ASN A 248      -7.417   7.638 -15.214  1.00 91.57           C  
ATOM   3924  CB  ASN A 248      -6.076   9.655 -16.187  1.00 91.57           C  
ATOM   3925  HB2 ASN A 248      -5.806   9.113 -17.094  1.00 91.57           H  
ATOM   3926  HB3 ASN A 248      -6.210  10.700 -16.464  1.00 91.57           H  
ATOM   3927  O   ASN A 248      -7.464   7.331 -14.022  1.00 91.57           O  
ATOM   3928  CG  ASN A 248      -4.902   9.544 -15.227  1.00 91.57           C  
ATOM   3929  ND2 ASN A 248      -3.997  10.495 -15.253  1.00 91.57           N  
ATOM   3930 HD21 ASN A 248      -4.093  11.277 -15.885  1.00 91.57           H  
ATOM   3931 HD22 ASN A 248      -3.171  10.351 -14.691  1.00 91.57           H  
ATOM   3932  OD1 ASN A 248      -4.745   8.593 -14.483  1.00 91.57           O  
ATOM   3933  N   ARG A 249      -7.341   6.701 -16.176  1.00 92.46           N  
ATOM   3934  H   ARG A 249      -7.333   7.016 -17.135  1.00 92.46           H  
ATOM   3935  CA  ARG A 249      -7.425   5.243 -15.923  1.00 92.46           C  
ATOM   3936  HA  ARG A 249      -8.406   5.034 -15.496  1.00 92.46           H  
ATOM   3937  C   ARG A 249      -6.410   4.750 -14.881  1.00 92.46           C  
ATOM   3938  CB  ARG A 249      -7.307   4.483 -17.264  1.00 92.46           C  
ATOM   3939  HB2 ARG A 249      -6.310   4.638 -17.676  1.00 92.46           H  
ATOM   3940  HB3 ARG A 249      -8.028   4.913 -17.959  1.00 92.46           H  
ATOM   3941  O   ARG A 249      -6.757   3.884 -14.081  1.00 92.46           O  
ATOM   3942  CG  ARG A 249      -7.579   2.965 -17.178  1.00 92.46           C  
ATOM   3943  HG2 ARG A 249      -6.791   2.486 -16.596  1.00 92.46           H  
ATOM   3944  HG3 ARG A 249      -8.536   2.795 -16.685  1.00 92.46           H  
ATOM   3945  CD  ARG A 249      -7.619   2.337 -18.587  1.00 92.46           C  
ATOM   3946  HD2 ARG A 249      -8.409   2.812 -19.168  1.00 92.46           H  
ATOM   3947  HD3 ARG A 249      -6.668   2.540 -19.079  1.00 92.46           H  
ATOM   3948  NE  ARG A 249      -7.859   0.876 -18.569  1.00 92.46           N  
ATOM   3949  HE  ARG A 249      -8.413   0.489 -17.818  1.00 92.46           H  
ATOM   3950  NH1 ARG A 249      -6.730   0.294 -20.512  1.00 92.46           N  
ATOM   3951 HH11 ARG A 249      -6.640   1.236 -20.863  1.00 92.46           H  
ATOM   3952 HH12 ARG A 249      -6.408  -0.469 -21.091  1.00 92.46           H  
ATOM   3953  NH2 ARG A 249      -7.619  -1.283 -19.277  1.00 92.46           N  
ATOM   3954 HH21 ARG A 249      -7.144  -1.886 -19.933  1.00 92.46           H  
ATOM   3955 HH22 ARG A 249      -8.259  -1.700 -18.616  1.00 92.46           H  
ATOM   3956  CZ  ARG A 249      -7.409  -0.015 -19.445  1.00 92.46           C  
ATOM   3957  N   TYR A 250      -5.206   5.329 -14.845  1.00 94.41           N  
ATOM   3958  H   TYR A 250      -5.010   6.073 -15.500  1.00 94.41           H  
ATOM   3959  CA  TYR A 250      -4.189   5.014 -13.839  1.00 94.41           C  
ATOM   3960  HA  TYR A 250      -4.055   3.933 -13.816  1.00 94.41           H  
ATOM   3961  C   TYR A 250      -4.619   5.448 -12.432  1.00 94.41           C  
ATOM   3962  CB  TYR A 250      -2.843   5.649 -14.219  1.00 94.41           C  
ATOM   3963  HB2 TYR A 250      -2.969   6.728 -14.311  1.00 94.41           H  
ATOM   3964  HB3 TYR A 250      -2.538   5.286 -15.201  1.00 94.41           H  
ATOM   3965  O   TYR A 250      -4.746   4.608 -11.545  1.00 94.41           O  
ATOM   3966  CG  TYR A 250      -1.737   5.367 -13.218  1.00 94.41           C  
ATOM   3967  CD1 TYR A 250      -1.186   6.425 -12.470  1.00 94.41           C  
ATOM   3968  HD1 TYR A 250      -1.518   7.441 -12.625  1.00 94.41           H  
ATOM   3969  CD2 TYR A 250      -1.292   4.047 -12.996  1.00 94.41           C  
ATOM   3970  HD2 TYR A 250      -1.709   3.232 -13.570  1.00 94.41           H  
ATOM   3971  CE1 TYR A 250      -0.205   6.168 -11.494  1.00 94.41           C  
ATOM   3972  HE1 TYR A 250       0.214   6.982 -10.921  1.00 94.41           H  
ATOM   3973  CE2 TYR A 250      -0.318   3.787 -12.009  1.00 94.41           C  
ATOM   3974  HE2 TYR A 250       0.018   2.778 -11.820  1.00 94.41           H  
ATOM   3975  OH  TYR A 250       1.117   4.590 -10.256  1.00 94.41           O  
ATOM   3976  HH  TYR A 250       1.381   5.409  -9.830  1.00 94.41           H  
ATOM   3977  CZ  TYR A 250       0.223   4.848 -11.248  1.00 94.41           C  
ATOM   3978  N   TYR A 251      -4.910   6.729 -12.206  1.00 94.98           N  
ATOM   3979  H   TYR A 251      -4.850   7.393 -12.965  1.00 94.98           H  
ATOM   3980  CA  TYR A 251      -5.225   7.213 -10.860  1.00 94.98           C  
ATOM   3981  HA  TYR A 251      -4.502   6.766 -10.177  1.00 94.98           H  
ATOM   3982  C   TYR A 251      -6.603   6.759 -10.349  1.00 94.98           C  
ATOM   3983  CB  TYR A 251      -5.026   8.726 -10.785  1.00 94.98           C  
ATOM   3984  HB2 TYR A 251      -5.492   9.191 -11.654  1.00 94.98           H  
ATOM   3985  HB3 TYR A 251      -5.535   9.099  -9.896  1.00 94.98           H  
ATOM   3986  O   TYR A 251      -6.737   6.491  -9.156  1.00 94.98           O  
ATOM   3987  CG  TYR A 251      -3.567   9.139 -10.686  1.00 94.98           C  
ATOM   3988  CD1 TYR A 251      -2.826   8.805  -9.536  1.00 94.98           C  
ATOM   3989  HD1 TYR A 251      -3.282   8.223  -8.749  1.00 94.98           H  
ATOM   3990  CD2 TYR A 251      -2.960   9.886 -11.713  1.00 94.98           C  
ATOM   3991  HD2 TYR A 251      -3.531  10.142 -12.593  1.00 94.98           H  
ATOM   3992  CE1 TYR A 251      -1.483   9.203  -9.411  1.00 94.98           C  
ATOM   3993  HE1 TYR A 251      -0.908   8.923  -8.540  1.00 94.98           H  
ATOM   3994  CE2 TYR A 251      -1.622  10.312 -11.578  1.00 94.98           C  
ATOM   3995  HE2 TYR A 251      -1.139  10.890 -12.352  1.00 94.98           H  
ATOM   3996  OH  TYR A 251       0.414  10.375 -10.316  1.00 94.98           O  
ATOM   3997  HH  TYR A 251       0.885   9.885  -9.638  1.00 94.98           H  
ATOM   3998  CZ  TYR A 251      -0.874   9.963 -10.431  1.00 94.98           C  
ATOM   3999  N   ALA A 252      -7.583   6.526 -11.228  1.00 93.51           N  
ATOM   4000  H   ALA A 252      -7.456   6.838 -12.180  1.00 93.51           H  
ATOM   4001  CA  ALA A 252      -8.844   5.856 -10.883  1.00 93.51           C  
ATOM   4002  HA  ALA A 252      -9.288   6.368 -10.030  1.00 93.51           H  
ATOM   4003  C   ALA A 252      -8.660   4.369 -10.493  1.00 93.51           C  
ATOM   4004  CB  ALA A 252      -9.794   5.997 -12.079  1.00 93.51           C  
ATOM   4005  HB1 ALA A 252      -9.968   7.053 -12.287  1.00 93.51           H  
ATOM   4006  HB2 ALA A 252      -9.359   5.529 -12.961  1.00 93.51           H  
ATOM   4007  HB3 ALA A 252     -10.748   5.522 -11.851  1.00 93.51           H  
ATOM   4008  O   ALA A 252      -9.506   3.778  -9.810  1.00 93.51           O  
ATOM   4009  N   MET A 253      -7.555   3.747 -10.913  1.00 94.18           N  
ATOM   4010  H   MET A 253      -6.920   4.259 -11.509  1.00 94.18           H  
ATOM   4011  CA  MET A 253      -7.139   2.411 -10.487  1.00 94.18           C  
ATOM   4012  HA  MET A 253      -8.025   1.807 -10.290  1.00 94.18           H  
ATOM   4013  C   MET A 253      -6.358   2.462  -9.166  1.00 94.18           C  
ATOM   4014  CB  MET A 253      -6.392   1.742 -11.647  1.00 94.18           C  
ATOM   4015  HB2 MET A 253      -7.086   1.611 -12.478  1.00 94.18           H  
ATOM   4016  HB3 MET A 253      -5.580   2.385 -11.986  1.00 94.18           H  
ATOM   4017  O   MET A 253      -6.720   1.735  -8.240  1.00 94.18           O  
ATOM   4018  CG  MET A 253      -5.801   0.382 -11.293  1.00 94.18           C  
ATOM   4019  HG2 MET A 253      -6.597  -0.269 -10.931  1.00 94.18           H  
ATOM   4020  HG3 MET A 253      -5.065   0.509 -10.499  1.00 94.18           H  
ATOM   4021  SD  MET A 253      -4.996  -0.424 -12.698  1.00 94.18           S  
ATOM   4022  CE  MET A 253      -3.577   0.678 -12.965  1.00 94.18           C  
ATOM   4023  HE1 MET A 253      -3.056   0.845 -12.022  1.00 94.18           H  
ATOM   4024  HE2 MET A 253      -3.918   1.629 -13.373  1.00 94.18           H  
ATOM   4025  HE3 MET A 253      -2.891   0.212 -13.672  1.00 94.18           H  
ATOM   4026  N   VAL A 254      -5.379   3.369  -9.030  1.00 95.05           N  
ATOM   4027  H   VAL A 254      -5.127   3.911  -9.844  1.00 95.05           H  
ATOM   4028  CA  VAL A 254      -4.628   3.611  -7.777  1.00 95.05           C  
ATOM   4029  HA  VAL A 254      -4.129   2.686  -7.489  1.00 95.05           H  
ATOM   4030  C   VAL A 254      -5.564   4.009  -6.628  1.00 95.05           C  
ATOM   4031  CB  VAL A 254      -3.520   4.672  -7.974  1.00 95.05           C  
ATOM   4032  HB  VAL A 254      -3.968   5.600  -8.328  1.00 95.05           H  
ATOM   4033  O   VAL A 254      -5.401   3.537  -5.505  1.00 95.05           O  
ATOM   4034  CG1 VAL A 254      -2.753   4.967  -6.676  1.00 95.05           C  
ATOM   4035 HG11 VAL A 254      -1.946   5.673  -6.873  1.00 95.05           H  
ATOM   4036 HG12 VAL A 254      -3.414   5.412  -5.934  1.00 95.05           H  
ATOM   4037 HG13 VAL A 254      -2.326   4.048  -6.274  1.00 95.05           H  
ATOM   4038  CG2 VAL A 254      -2.479   4.194  -8.991  1.00 95.05           C  
ATOM   4039 HG21 VAL A 254      -1.686   4.935  -9.086  1.00 95.05           H  
ATOM   4040 HG22 VAL A 254      -2.925   4.050  -9.975  1.00 95.05           H  
ATOM   4041 HG23 VAL A 254      -2.049   3.249  -8.658  1.00 95.05           H  
ATOM   4042  N   GLY A 255      -6.593   4.816  -6.899  1.00 93.30           N  
ATOM   4043  H   GLY A 255      -6.648   5.223  -7.821  1.00 93.30           H  
ATOM   4044  CA  GLY A 255      -7.592   5.225  -5.911  1.00 93.30           C  
ATOM   4045  HA2 GLY A 255      -7.087   5.689  -5.064  1.00 93.30           H  
ATOM   4046  HA3 GLY A 255      -8.248   5.964  -6.370  1.00 93.30           H  
ATOM   4047  C   GLY A 255      -8.462   4.075  -5.388  1.00 93.30           C  
ATOM   4048  O   GLY A 255      -8.768   4.052  -4.196  1.00 93.30           O  
ATOM   4049  N   ASP A 256      -8.821   3.102  -6.235  1.00 93.29           N  
ATOM   4050  H   ASP A 256      -8.497   3.154  -7.190  1.00 93.29           H  
ATOM   4051  CA  ASP A 256      -9.594   1.917  -5.826  1.00 93.29           C  
ATOM   4052  HA  ASP A 256     -10.412   2.238  -5.181  1.00 93.29           H  
ATOM   4053  C   ASP A 256      -8.739   0.941  -5.003  1.00 93.29           C  
ATOM   4054  CB  ASP A 256     -10.215   1.231  -7.053  1.00 93.29           C  
ATOM   4055  HB2 ASP A 256     -10.933   1.908  -7.517  1.00 93.29           H  
ATOM   4056  HB3 ASP A 256      -9.432   1.019  -7.781  1.00 93.29           H  
ATOM   4057  O   ASP A 256      -9.138   0.566  -3.898  1.00 93.29           O  
ATOM   4058  CG  ASP A 256     -10.914  -0.083  -6.683  1.00 93.29           C  
ATOM   4059  OD1 ASP A 256     -12.145  -0.115  -6.472  1.00 93.29           O  
ATOM   4060  OD2 ASP A 256     -10.230  -1.130  -6.615  1.00 93.29           O  
ATOM   4061  N   ILE A 257      -7.539   0.576  -5.480  1.00 92.28           N  
ATOM   4062  H   ILE A 257      -7.242   0.920  -6.382  1.00 92.28           H  
ATOM   4063  CA  ILE A 257      -6.640  -0.299  -4.706  1.00 92.28           C  
ATOM   4064  HA  ILE A 257      -7.242  -1.165  -4.428  1.00 92.28           H  
ATOM   4065  C   ILE A 257      -6.185   0.380  -3.405  1.00 92.28           C  
ATOM   4066  CB  ILE A 257      -5.472  -0.839  -5.561  1.00 92.28           C  
ATOM   4067  HB  ILE A 257      -5.907  -1.288  -6.455  1.00 92.28           H  
ATOM   4068  O   ILE A 257      -6.078  -0.275  -2.365  1.00 92.28           O  
ATOM   4069  CG1 ILE A 257      -4.630  -1.928  -4.855  1.00 92.28           C  
ATOM   4070 HG12 ILE A 257      -4.054  -1.476  -4.048  1.00 92.28           H  
ATOM   4071 HG13 ILE A 257      -3.927  -2.335  -5.582  1.00 92.28           H  
ATOM   4072  CG2 ILE A 257      -4.527   0.278  -6.021  1.00 92.28           C  
ATOM   4073 HG21 ILE A 257      -5.112   1.097  -6.441  1.00 92.28           H  
ATOM   4074 HG22 ILE A 257      -3.932   0.661  -5.191  1.00 92.28           H  
ATOM   4075 HG23 ILE A 257      -3.865  -0.092  -6.803  1.00 92.28           H  
ATOM   4076  CD1 ILE A 257      -5.424  -3.105  -4.277  1.00 92.28           C  
ATOM   4077 HD11 ILE A 257      -6.051  -2.774  -3.449  1.00 92.28           H  
ATOM   4078 HD12 ILE A 257      -6.046  -3.552  -5.053  1.00 92.28           H  
ATOM   4079 HD13 ILE A 257      -4.730  -3.856  -3.899  1.00 92.28           H  
ATOM   4080  N   GLY A 258      -6.041   1.708  -3.423  1.00 92.53           N  
ATOM   4081  H   GLY A 258      -6.097   2.177  -4.316  1.00 92.53           H  
ATOM   4082  CA  GLY A 258      -5.752   2.540  -2.261  1.00 92.53           C  
ATOM   4083  HA2 GLY A 258      -4.746   2.317  -1.905  1.00 92.53           H  
ATOM   4084  HA3 GLY A 258      -5.791   3.585  -2.568  1.00 92.53           H  
ATOM   4085  C   GLY A 258      -6.732   2.350  -1.103  1.00 92.53           C  
ATOM   4086  O   GLY A 258      -6.297   2.326   0.046  1.00 92.53           O  
ATOM   4087  N   LYS A 259      -8.022   2.082  -1.364  1.00 91.36           N  
ATOM   4088  H   LYS A 259      -8.317   2.047  -2.329  1.00 91.36           H  
ATOM   4089  CA  LYS A 259      -9.015   1.796  -0.305  1.00 91.36           C  
ATOM   4090  HA  LYS A 259      -8.938   2.575   0.453  1.00 91.36           H  
ATOM   4091  C   LYS A 259      -8.746   0.511   0.476  1.00 91.36           C  
ATOM   4092  CB  LYS A 259     -10.446   1.760  -0.882  1.00 91.36           C  
ATOM   4093  HB2 LYS A 259     -10.505   0.971  -1.632  1.00 91.36           H  
ATOM   4094  HB3 LYS A 259     -11.144   1.507  -0.084  1.00 91.36           H  
ATOM   4095  O   LYS A 259      -9.242   0.375   1.589  1.00 91.36           O  
ATOM   4096  CG  LYS A 259     -10.909   3.075  -1.523  1.00 91.36           C  
ATOM   4097  HG2 LYS A 259     -10.218   3.328  -2.327  1.00 91.36           H  
ATOM   4098  HG3 LYS A 259     -11.896   2.930  -1.964  1.00 91.36           H  
ATOM   4099  CD  LYS A 259     -10.979   4.232  -0.519  1.00 91.36           C  
ATOM   4100  HD2 LYS A 259     -10.097   4.219   0.120  1.00 91.36           H  
ATOM   4101  HD3 LYS A 259     -11.864   4.128   0.109  1.00 91.36           H  
ATOM   4102  CE  LYS A 259     -11.001   5.564  -1.263  1.00 91.36           C  
ATOM   4103  HE2 LYS A 259     -10.309   5.495  -2.102  1.00 91.36           H  
ATOM   4104  HE3 LYS A 259     -12.000   5.748  -1.658  1.00 91.36           H  
ATOM   4105  NZ  LYS A 259     -10.562   6.644  -0.357  1.00 91.36           N  
ATOM   4106  HZ1 LYS A 259      -9.654   6.399   0.013  1.00 91.36           H  
ATOM   4107  HZ2 LYS A 259     -11.175   6.716   0.442  1.00 91.36           H  
ATOM   4108  HZ3 LYS A 259     -10.486   7.521  -0.851  1.00 91.36           H  
ATOM   4109  N   TYR A 260      -7.947  -0.407  -0.066  1.00 88.67           N  
ATOM   4110  H   TYR A 260      -7.579  -0.228  -0.989  1.00 88.67           H  
ATOM   4111  CA  TYR A 260      -7.480  -1.600   0.645  1.00 88.67           C  
ATOM   4112  HA  TYR A 260      -8.181  -1.831   1.447  1.00 88.67           H  
ATOM   4113  C   TYR A 260      -6.100  -1.415   1.304  1.00 88.67           C  
ATOM   4114  CB  TYR A 260      -7.449  -2.794  -0.314  1.00 88.67           C  
ATOM   4115  HB2 TYR A 260      -7.167  -3.672   0.267  1.00 88.67           H  
ATOM   4116  HB3 TYR A 260      -6.658  -2.631  -1.045  1.00 88.67           H  
ATOM   4117  O   TYR A 260      -5.625  -2.331   1.977  1.00 88.67           O  
ATOM   4118  CG  TYR A 260      -8.741  -3.097  -1.052  1.00 88.67           C  
ATOM   4119  CD1 TYR A 260      -9.740  -3.915  -0.485  1.00 88.67           C  
ATOM   4120  HD1 TYR A 260      -9.627  -4.294   0.520  1.00 88.67           H  
ATOM   4121  CD2 TYR A 260      -8.935  -2.553  -2.332  1.00 88.67           C  
ATOM   4122  HD2 TYR A 260      -8.196  -1.885  -2.748  1.00 88.67           H  
ATOM   4123  CE1 TYR A 260     -10.917  -4.196  -1.213  1.00 88.67           C  
ATOM   4124  HE1 TYR A 260     -11.692  -4.805  -0.773  1.00 88.67           H  
ATOM   4125  CE2 TYR A 260     -10.102  -2.828  -3.063  1.00 88.67           C  
ATOM   4126  HE2 TYR A 260     -10.235  -2.374  -4.034  1.00 88.67           H  
ATOM   4127  OH  TYR A 260     -12.233  -3.913  -3.216  1.00 88.67           O  
ATOM   4128  HH  TYR A 260     -12.859  -4.427  -2.700  1.00 88.67           H  
ATOM   4129  CZ  TYR A 260     -11.100  -3.653  -2.508  1.00 88.67           C  
ATOM   4130  N   ILE A 261      -5.441  -0.276   1.075  1.00 90.24           N  
ATOM   4131  H   ILE A 261      -5.897   0.422   0.506  1.00 90.24           H  
ATOM   4132  CA  ILE A 261      -4.123   0.076   1.624  1.00 90.24           C  
ATOM   4133  HA  ILE A 261      -3.655  -0.816   2.040  1.00 90.24           H  
ATOM   4134  C   ILE A 261      -4.274   1.075   2.785  1.00 90.24           C  
ATOM   4135  CB  ILE A 261      -3.210   0.603   0.489  1.00 90.24           C  
ATOM   4136  HB  ILE A 261      -3.692   1.464   0.025  1.00 90.24           H  
ATOM   4137  O   ILE A 261      -3.564   0.953   3.784  1.00 90.24           O  
ATOM   4138  CG1 ILE A 261      -2.974  -0.480  -0.595  1.00 90.24           C  
ATOM   4139 HG12 ILE A 261      -3.926  -0.920  -0.892  1.00 90.24           H  
ATOM   4140 HG13 ILE A 261      -2.359  -1.276  -0.174  1.00 90.24           H  
ATOM   4141  CG2 ILE A 261      -1.860   1.058   1.065  1.00 90.24           C  
ATOM   4142 HG21 ILE A 261      -1.997   1.890   1.755  1.00 90.24           H  
ATOM   4143 HG22 ILE A 261      -1.212   1.411   0.263  1.00 90.24           H  
ATOM   4144 HG23 ILE A 261      -1.372   0.235   1.586  1.00 90.24           H  
ATOM   4145  CD1 ILE A 261      -2.305   0.032  -1.878  1.00 90.24           C  
ATOM   4146 HD11 ILE A 261      -1.295   0.390  -1.678  1.00 90.24           H  
ATOM   4147 HD12 ILE A 261      -2.899   0.835  -2.313  1.00 90.24           H  
ATOM   4148 HD13 ILE A 261      -2.239  -0.785  -2.597  1.00 90.24           H  
ATOM   4149  N   GLU A 262      -5.227   2.011   2.687  1.00 91.26           N  
ATOM   4150  H   GLU A 262      -5.746   2.072   1.822  1.00 91.26           H  
ATOM   4151  CA  GLU A 262      -5.656   2.877   3.792  1.00 91.26           C  
ATOM   4152  HA  GLU A 262      -4.859   3.588   4.012  1.00 91.26           H  
ATOM   4153  C   GLU A 262      -5.922   2.045   5.063  1.00 91.26           C  
ATOM   4154  CB  GLU A 262      -6.935   3.665   3.416  1.00 91.26           C  
ATOM   4155  HB2 GLU A 262      -7.676   2.973   3.014  1.00 91.26           H  
ATOM   4156  HB3 GLU A 262      -7.341   4.095   4.331  1.00 91.26           H  
ATOM   4157  O   GLU A 262      -6.674   1.071   5.043  1.00 91.26           O  
ATOM   4158  CG  GLU A 262      -6.727   4.816   2.412  1.00 91.26           C  
ATOM   4159  HG2 GLU A 262      -6.008   5.521   2.830  1.00 91.26           H  
ATOM   4160  HG3 GLU A 262      -6.298   4.423   1.490  1.00 91.26           H  
ATOM   4161  CD  GLU A 262      -8.032   5.573   2.095  1.00 91.26           C  
ATOM   4162  OE1 GLU A 262      -8.320   5.869   0.913  1.00 91.26           O  
ATOM   4163  OE2 GLU A 262      -8.763   5.975   3.029  1.00 91.26           O  
ATOM   4164  N   ASN A 263      -5.318   2.449   6.183  1.00 90.14           N  
ATOM   4165  H   ASN A 263      -4.668   3.218   6.108  1.00 90.14           H  
ATOM   4166  CA  ASN A 263      -5.435   1.814   7.502  1.00 90.14           C  
ATOM   4167  HA  ASN A 263      -4.778   2.383   8.160  1.00 90.14           H  
ATOM   4168  C   ASN A 263      -4.901   0.372   7.607  1.00 90.14           C  
ATOM   4169  CB  ASN A 263      -6.863   1.997   8.046  1.00 90.14           C  
ATOM   4170  HB2 ASN A 263      -7.569   1.451   7.420  1.00 90.14           H  
ATOM   4171  HB3 ASN A 263      -6.926   1.596   9.057  1.00 90.14           H  
ATOM   4172  O   ASN A 263      -5.208  -0.336   8.574  1.00 90.14           O  
ATOM   4173  CG  ASN A 263      -7.245   3.459   8.101  1.00 90.14           C  
ATOM   4174  ND2 ASN A 263      -8.443   3.817   7.706  1.00 90.14           N  
ATOM   4175 HD21 ASN A 263      -8.649   4.801   7.804  1.00 90.14           H  
ATOM   4176 HD22 ASN A 263      -9.089   3.128   7.349  1.00 90.14           H  
ATOM   4177  OD1 ASN A 263      -6.464   4.305   8.490  1.00 90.14           O  
ATOM   4178  N   SER A 264      -4.047  -0.062   6.672  1.00 86.95           N  
ATOM   4179  H   SER A 264      -3.869   0.524   5.869  1.00 86.95           H  
ATOM   4180  CA  SER A 264      -3.234  -1.270   6.865  1.00 86.95           C  
ATOM   4181  HA  SER A 264      -3.917  -2.110   6.994  1.00 86.95           H  
ATOM   4182  C   SER A 264      -2.377  -1.149   8.138  1.00 86.95           C  
ATOM   4183  CB  SER A 264      -2.383  -1.555   5.626  1.00 86.95           C  
ATOM   4184  HB2 SER A 264      -3.017  -1.499   4.741  1.00 86.95           H  
ATOM   4185  HB3 SER A 264      -1.586  -0.817   5.541  1.00 86.95           H  
ATOM   4186  O   SER A 264      -1.940  -0.061   8.512  1.00 86.95           O  
ATOM   4187  OG  SER A 264      -1.839  -2.861   5.714  1.00 86.95           O  
ATOM   4188  HG  SER A 264      -1.568  -3.130   4.833  1.00 86.95           H  
ATOM   4189  N   GLY A 265      -2.196  -2.255   8.865  1.00 84.36           N  
ATOM   4190  H   GLY A 265      -2.538  -3.123   8.478  1.00 84.36           H  
ATOM   4191  CA  GLY A 265      -1.589  -2.279  10.206  1.00 84.36           C  
ATOM   4192  HA2 GLY A 265      -0.729  -1.610  10.217  1.00 84.36           H  
ATOM   4193  HA3 GLY A 265      -1.232  -3.287  10.420  1.00 84.36           H  
ATOM   4194  C   GLY A 265      -2.533  -1.848  11.342  1.00 84.36           C  
ATOM   4195  O   GLY A 265      -2.599  -2.526  12.365  1.00 84.36           O  
ATOM   4196  N   LEU A 266      -3.354  -0.809  11.142  1.00 90.26           N  
ATOM   4197  H   LEU A 266      -3.269  -0.314  10.267  1.00 90.26           H  
ATOM   4198  CA  LEU A 266      -4.294  -0.269  12.146  1.00 90.26           C  
ATOM   4199  HA  LEU A 266      -3.792  -0.278  13.113  1.00 90.26           H  
ATOM   4200  C   LEU A 266      -5.573  -1.114  12.341  1.00 90.26           C  
ATOM   4201  CB  LEU A 266      -4.636   1.195  11.800  1.00 90.26           C  
ATOM   4202  HB2 LEU A 266      -5.337   1.573  12.545  1.00 90.26           H  
ATOM   4203  HB3 LEU A 266      -5.140   1.212  10.834  1.00 90.26           H  
ATOM   4204  O   LEU A 266      -6.507  -0.705  13.033  1.00 90.26           O  
ATOM   4205  CG  LEU A 266      -3.439   2.163  11.749  1.00 90.26           C  
ATOM   4206  HG  LEU A 266      -2.728   1.829  10.994  1.00 90.26           H  
ATOM   4207  CD1 LEU A 266      -3.937   3.554  11.361  1.00 90.26           C  
ATOM   4208 HD11 LEU A 266      -4.453   3.519  10.401  1.00 90.26           H  
ATOM   4209 HD12 LEU A 266      -4.615   3.942  12.122  1.00 90.26           H  
ATOM   4210 HD13 LEU A 266      -3.093   4.237  11.263  1.00 90.26           H  
ATOM   4211  CD2 LEU A 266      -2.727   2.270  13.097  1.00 90.26           C  
ATOM   4212 HD21 LEU A 266      -1.941   3.022  13.040  1.00 90.26           H  
ATOM   4213 HD22 LEU A 266      -3.437   2.569  13.868  1.00 90.26           H  
ATOM   4214 HD23 LEU A 266      -2.269   1.319  13.369  1.00 90.26           H  
ATOM   4215  N   THR A 267      -5.642  -2.309  11.749  1.00 89.37           N  
ATOM   4216  H   THR A 267      -4.846  -2.594  11.196  1.00 89.37           H  
ATOM   4217  CA  THR A 267      -6.846  -3.154  11.709  1.00 89.37           C  
ATOM   4218  HA  THR A 267      -7.616  -2.622  11.150  1.00 89.37           H  
ATOM   4219  C   THR A 267      -7.418  -3.452  13.100  1.00 89.37           C  
ATOM   4220  CB  THR A 267      -6.538  -4.476  10.987  1.00 89.37           C  
ATOM   4221  HB  THR A 267      -5.979  -5.126  11.659  1.00 89.37           H  
ATOM   4222  O   THR A 267      -8.630  -3.401  13.280  1.00 89.37           O  
ATOM   4223  CG2 THR A 267      -7.791  -5.209  10.523  1.00 89.37           C  
ATOM   4224 HG21 THR A 267      -8.364  -4.580   9.842  1.00 89.37           H  
ATOM   4225 HG22 THR A 267      -7.509  -6.131  10.013  1.00 89.37           H  
ATOM   4226 HG23 THR A 267      -8.408  -5.459  11.386  1.00 89.37           H  
ATOM   4227  OG1 THR A 267      -5.749  -4.254   9.839  1.00 89.37           O  
ATOM   4228  HG1 THR A 267      -6.195  -3.608   9.286  1.00 89.37           H  
ATOM   4229  N   ALA A 268      -6.573  -3.708  14.105  1.00 91.09           N  
ATOM   4230  H   ALA A 268      -5.579  -3.656  13.931  1.00 91.09           H  
ATOM   4231  CA  ALA A 268      -7.035  -3.993  15.467  1.00 91.09           C  
ATOM   4232  HA  ALA A 268      -7.741  -4.823  15.430  1.00 91.09           H  
ATOM   4233  C   ALA A 268      -7.768  -2.799  16.110  1.00 91.09           C  
ATOM   4234  CB  ALA A 268      -5.834  -4.424  16.310  1.00 91.09           C  
ATOM   4235  HB1 ALA A 268      -5.093  -3.625  16.344  1.00 91.09           H  
ATOM   4236  HB2 ALA A 268      -5.384  -5.324  15.891  1.00 91.09           H  
ATOM   4237  HB3 ALA A 268      -6.173  -4.634  17.324  1.00 91.09           H  
ATOM   4238  O   ALA A 268      -8.809  -2.990  16.741  1.00 91.09           O  
ATOM   4239  N   PHE A 269      -7.275  -1.576  15.891  1.00 95.20           N  
ATOM   4240  H   PHE A 269      -6.446  -1.480  15.321  1.00 95.20           H  
ATOM   4241  CA  PHE A 269      -7.899  -0.342  16.370  1.00 95.20           C  
ATOM   4242  HA  PHE A 269      -8.050  -0.411  17.448  1.00 95.20           H  
ATOM   4243  C   PHE A 269      -9.276  -0.150  15.727  1.00 95.20           C  
ATOM   4244  CB  PHE A 269      -6.946   0.832  16.087  1.00 95.20           C  
ATOM   4245  HB2 PHE A 269      -6.002   0.651  16.600  1.00 95.20           H  
ATOM   4246  HB3 PHE A 269      -6.725   0.864  15.020  1.00 95.20           H  
ATOM   4247  O   PHE A 269     -10.285  -0.086  16.427  1.00 95.20           O  
ATOM   4248  CG  PHE A 269      -7.451   2.197  16.511  1.00 95.20           C  
ATOM   4249  CD1 PHE A 269      -7.705   3.187  15.541  1.00 95.20           C  
ATOM   4250  HD1 PHE A 269      -7.566   2.974  14.491  1.00 95.20           H  
ATOM   4251  CD2 PHE A 269      -7.617   2.498  17.877  1.00 95.20           C  
ATOM   4252  HD2 PHE A 269      -7.411   1.751  18.629  1.00 95.20           H  
ATOM   4253  CE1 PHE A 269      -8.105   4.476  15.936  1.00 95.20           C  
ATOM   4254  HE1 PHE A 269      -8.269   5.242  15.192  1.00 95.20           H  
ATOM   4255  CE2 PHE A 269      -8.029   3.784  18.269  1.00 95.20           C  
ATOM   4256  HE2 PHE A 269      -8.141   4.021  19.316  1.00 95.20           H  
ATOM   4257  CZ  PHE A 269      -8.266   4.774  17.300  1.00 95.20           C  
ATOM   4258  HZ  PHE A 269      -8.557   5.768  17.607  1.00 95.20           H  
ATOM   4259  N   PHE A 270      -9.357  -0.184  14.393  1.00 95.19           N  
ATOM   4260  H   PHE A 270      -8.501  -0.261  13.862  1.00 95.19           H  
ATOM   4261  CA  PHE A 270     -10.626   0.011  13.683  1.00 95.19           C  
ATOM   4262  HA  PHE A 270     -11.074   0.935  14.050  1.00 95.19           H  
ATOM   4263  C   PHE A 270     -11.666  -1.087  13.949  1.00 95.19           C  
ATOM   4264  CB  PHE A 270     -10.362   0.187  12.183  1.00 95.19           C  
ATOM   4265  HB2 PHE A 270     -11.298   0.053  11.641  1.00 95.19           H  
ATOM   4266  HB3 PHE A 270      -9.668  -0.579  11.838  1.00 95.19           H  
ATOM   4267  O   PHE A 270     -12.851  -0.778  14.062  1.00 95.19           O  
ATOM   4268  CG  PHE A 270      -9.830   1.567  11.853  1.00 95.19           C  
ATOM   4269  CD1 PHE A 270     -10.708   2.669  11.872  1.00 95.19           C  
ATOM   4270  HD1 PHE A 270     -11.755   2.525  12.093  1.00 95.19           H  
ATOM   4271  CD2 PHE A 270      -8.465   1.765  11.578  1.00 95.19           C  
ATOM   4272  HD2 PHE A 270      -7.783   0.927  11.565  1.00 95.19           H  
ATOM   4273  CE1 PHE A 270     -10.221   3.964  11.623  1.00 95.19           C  
ATOM   4274  HE1 PHE A 270     -10.889   4.811  11.652  1.00 95.19           H  
ATOM   4275  CE2 PHE A 270      -7.978   3.062  11.336  1.00 95.19           C  
ATOM   4276  HE2 PHE A 270      -6.930   3.226  11.136  1.00 95.19           H  
ATOM   4277  CZ  PHE A 270      -8.855   4.158  11.359  1.00 95.19           C  
ATOM   4278  HZ  PHE A 270      -8.472   5.153  11.182  1.00 95.19           H  
ATOM   4279  N   LEU A 271     -11.258  -2.351  14.115  1.00 94.18           N  
ATOM   4280  H   LEU A 271     -10.281  -2.571  13.987  1.00 94.18           H  
ATOM   4281  CA  LEU A 271     -12.177  -3.420  14.531  1.00 94.18           C  
ATOM   4282  HA  LEU A 271     -13.073  -3.372  13.913  1.00 94.18           H  
ATOM   4283  C   LEU A 271     -12.651  -3.238  15.985  1.00 94.18           C  
ATOM   4284  CB  LEU A 271     -11.516  -4.794  14.331  1.00 94.18           C  
ATOM   4285  HB2 LEU A 271     -12.169  -5.551  14.766  1.00 94.18           H  
ATOM   4286  HB3 LEU A 271     -10.577  -4.801  14.884  1.00 94.18           H  
ATOM   4287  O   LEU A 271     -13.801  -3.558  16.288  1.00 94.18           O  
ATOM   4288  CG  LEU A 271     -11.236  -5.195  12.869  1.00 94.18           C  
ATOM   4289  HG  LEU A 271     -10.645  -4.426  12.371  1.00 94.18           H  
ATOM   4290  CD1 LEU A 271     -10.446  -6.503  12.867  1.00 94.18           C  
ATOM   4291 HD11 LEU A 271      -9.490  -6.354  13.370  1.00 94.18           H  
ATOM   4292 HD12 LEU A 271     -11.000  -7.283  13.389  1.00 94.18           H  
ATOM   4293 HD13 LEU A 271     -10.262  -6.831  11.844  1.00 94.18           H  
ATOM   4294  CD2 LEU A 271     -12.503  -5.394  12.038  1.00 94.18           C  
ATOM   4295 HD21 LEU A 271     -13.106  -6.190  12.474  1.00 94.18           H  
ATOM   4296 HD22 LEU A 271     -12.227  -5.679  11.023  1.00 94.18           H  
ATOM   4297 HD23 LEU A 271     -13.076  -4.468  11.995  1.00 94.18           H  
ATOM   4298  N   THR A 272     -11.815  -2.672  16.862  1.00 95.26           N  
ATOM   4299  H   THR A 272     -10.884  -2.428  16.558  1.00 95.26           H  
ATOM   4300  CA  THR A 272     -12.214  -2.310  18.234  1.00 95.26           C  
ATOM   4301  HA  THR A 272     -12.682  -3.182  18.691  1.00 95.26           H  
ATOM   4302  C   THR A 272     -13.256  -1.195  18.223  1.00 95.26           C  
ATOM   4303  CB  THR A 272     -11.008  -1.941  19.111  1.00 95.26           C  
ATOM   4304  HB  THR A 272     -10.522  -1.039  18.738  1.00 95.26           H  
ATOM   4305  O   THR A 272     -14.315  -1.347  18.831  1.00 95.26           O  
ATOM   4306  CG2 THR A 272     -11.395  -1.735  20.573  1.00 95.26           C  
ATOM   4307 HG21 THR A 272     -11.864  -2.641  20.959  1.00 95.26           H  
ATOM   4308 HG22 THR A 272     -12.082  -0.895  20.672  1.00 95.26           H  
ATOM   4309 HG23 THR A 272     -10.502  -1.519  21.158  1.00 95.26           H  
ATOM   4310  OG1 THR A 272     -10.096  -3.010  19.095  1.00 95.26           O  
ATOM   4311  HG1 THR A 272      -9.629  -2.979  18.257  1.00 95.26           H  
ATOM   4312  N   LEU A 273     -13.028  -0.123  17.454  1.00 96.01           N  
ATOM   4313  H   LEU A 273     -12.133  -0.047  16.991  1.00 96.01           H  
ATOM   4314  CA  LEU A 273     -14.017   0.943  17.263  1.00 96.01           C  
ATOM   4315  HA  LEU A 273     -14.267   1.365  18.236  1.00 96.01           H  
ATOM   4316  C   LEU A 273     -15.330   0.400  16.666  1.00 96.01           C  
ATOM   4317  CB  LEU A 273     -13.433   2.062  16.377  1.00 96.01           C  
ATOM   4318  HB2 LEU A 273     -14.212   2.811  16.232  1.00 96.01           H  
ATOM   4319  HB3 LEU A 273     -13.197   1.642  15.399  1.00 96.01           H  
ATOM   4320  O   LEU A 273     -16.403   0.731  17.166  1.00 96.01           O  
ATOM   4321  CG  LEU A 273     -12.174   2.780  16.908  1.00 96.01           C  
ATOM   4322  HG  LEU A 273     -11.352   2.069  16.997  1.00 96.01           H  
ATOM   4323  CD1 LEU A 273     -11.767   3.865  15.911  1.00 96.01           C  
ATOM   4324 HD11 LEU A 273     -11.528   3.414  14.948  1.00 96.01           H  
ATOM   4325 HD12 LEU A 273     -10.879   4.379  16.280  1.00 96.01           H  
ATOM   4326 HD13 LEU A 273     -12.571   4.592  15.792  1.00 96.01           H  
ATOM   4327  CD2 LEU A 273     -12.379   3.440  18.269  1.00 96.01           C  
ATOM   4328 HD21 LEU A 273     -12.616   2.691  19.025  1.00 96.01           H  
ATOM   4329 HD22 LEU A 273     -11.461   3.946  18.570  1.00 96.01           H  
ATOM   4330 HD23 LEU A 273     -13.180   4.176  18.203  1.00 96.01           H  
ATOM   4331  N   LYS A 274     -15.261  -0.477  15.650  1.00 95.11           N  
ATOM   4332  H   LYS A 274     -14.347  -0.679  15.272  1.00 95.11           H  
ATOM   4333  CA  LYS A 274     -16.437  -1.085  14.998  1.00 95.11           C  
ATOM   4334  HA  LYS A 274     -17.084  -0.282  14.644  1.00 95.11           H  
ATOM   4335  C   LYS A 274     -17.284  -1.917  15.967  1.00 95.11           C  
ATOM   4336  CB  LYS A 274     -15.989  -1.929  13.784  1.00 95.11           C  
ATOM   4337  HB2 LYS A 274     -15.368  -2.753  14.137  1.00 95.11           H  
ATOM   4338  HB3 LYS A 274     -15.387  -1.307  13.122  1.00 95.11           H  
ATOM   4339  O   LYS A 274     -18.498  -1.739  16.004  1.00 95.11           O  
ATOM   4340  CG  LYS A 274     -17.171  -2.505  12.976  1.00 95.11           C  
ATOM   4341  HG2 LYS A 274     -17.828  -3.063  13.644  1.00 95.11           H  
ATOM   4342  HG3 LYS A 274     -17.738  -1.683  12.541  1.00 95.11           H  
ATOM   4343  CD  LYS A 274     -16.718  -3.461  11.859  1.00 95.11           C  
ATOM   4344  HD2 LYS A 274     -16.086  -2.924  11.151  1.00 95.11           H  
ATOM   4345  HD3 LYS A 274     -16.140  -4.270  12.306  1.00 95.11           H  
ATOM   4346  CE  LYS A 274     -17.946  -4.039  11.134  1.00 95.11           C  
ATOM   4347  HE2 LYS A 274     -18.654  -4.383  11.888  1.00 95.11           H  
ATOM   4348  HE3 LYS A 274     -18.427  -3.238  10.573  1.00 95.11           H  
ATOM   4349  NZ  LYS A 274     -17.609  -5.175  10.231  1.00 95.11           N  
ATOM   4350  HZ1 LYS A 274     -18.425  -5.507   9.737  1.00 95.11           H  
ATOM   4351  HZ2 LYS A 274     -17.278  -5.966  10.764  1.00 95.11           H  
ATOM   4352  HZ3 LYS A 274     -16.897  -4.931   9.558  1.00 95.11           H  
ATOM   4353  N   TYR A 275     -16.669  -2.834  16.717  1.00 94.40           N  
ATOM   4354  H   TYR A 275     -15.669  -2.939  16.624  1.00 94.40           H  
ATOM   4355  CA  TYR A 275     -17.410  -3.844  17.483  1.00 94.40           C  
ATOM   4356  HA  TYR A 275     -18.409  -3.935  17.056  1.00 94.40           H  
ATOM   4357  C   TYR A 275     -17.657  -3.485  18.950  1.00 94.40           C  
ATOM   4358  CB  TYR A 275     -16.730  -5.210  17.331  1.00 94.40           C  
ATOM   4359  HB2 TYR A 275     -17.216  -5.921  17.999  1.00 94.40           H  
ATOM   4360  HB3 TYR A 275     -15.692  -5.123  17.651  1.00 94.40           H  
ATOM   4361  O   TYR A 275     -18.702  -3.865  19.477  1.00 94.40           O  
ATOM   4362  CG  TYR A 275     -16.784  -5.782  15.926  1.00 94.40           C  
ATOM   4363  CD1 TYR A 275     -18.017  -5.886  15.250  1.00 94.40           C  
ATOM   4364  HD1 TYR A 275     -18.931  -5.577  15.736  1.00 94.40           H  
ATOM   4365  CD2 TYR A 275     -15.603  -6.221  15.298  1.00 94.40           C  
ATOM   4366  HD2 TYR A 275     -14.661  -6.151  15.822  1.00 94.40           H  
ATOM   4367  CE1 TYR A 275     -18.066  -6.393  13.939  1.00 94.40           C  
ATOM   4368  HE1 TYR A 275     -19.010  -6.479  13.423  1.00 94.40           H  
ATOM   4369  CE2 TYR A 275     -15.655  -6.753  13.996  1.00 94.40           C  
ATOM   4370  HE2 TYR A 275     -14.750  -7.093  13.512  1.00 94.40           H  
ATOM   4371  OH  TYR A 275     -16.946  -7.259  12.027  1.00 94.40           O  
ATOM   4372  HH  TYR A 275     -16.228  -7.830  11.745  1.00 94.40           H  
ATOM   4373  CZ  TYR A 275     -16.883  -6.828  13.312  1.00 94.40           C  
ATOM   4374  N   ALA A 276     -16.770  -2.721  19.599  1.00 93.20           N  
ATOM   4375  H   ALA A 276     -15.932  -2.411  19.128  1.00 93.20           H  
ATOM   4376  CA  ALA A 276     -17.069  -2.164  20.916  1.00 93.20           C  
ATOM   4377  HA  ALA A 276     -17.668  -2.888  21.469  1.00 93.20           H  
ATOM   4378  C   ALA A 276     -17.928  -0.900  20.792  1.00 93.20           C  
ATOM   4379  CB  ALA A 276     -15.789  -1.939  21.730  1.00 93.20           C  
ATOM   4380  HB1 ALA A 276     -16.046  -1.515  22.701  1.00 93.20           H  
ATOM   4381  HB2 ALA A 276     -15.114  -1.250  21.220  1.00 93.20           H  
ATOM   4382  HB3 ALA A 276     -15.286  -2.891  21.900  1.00 93.20           H  
ATOM   4383  O   ALA A 276     -19.077  -0.907  21.216  1.00 93.20           O  
ATOM   4384  N   LEU A 277     -17.404   0.179  20.201  1.00 92.71           N  
ATOM   4385  H   LEU A 277     -16.479   0.119  19.801  1.00 92.71           H  
ATOM   4386  CA  LEU A 277     -18.089   1.480  20.240  1.00 92.71           C  
ATOM   4387  HA  LEU A 277     -18.518   1.609  21.233  1.00 92.71           H  
ATOM   4388  C   LEU A 277     -19.270   1.560  19.262  1.00 92.71           C  
ATOM   4389  CB  LEU A 277     -17.093   2.632  20.011  1.00 92.71           C  
ATOM   4390  HB2 LEU A 277     -17.632   3.567  20.162  1.00 92.71           H  
ATOM   4391  HB3 LEU A 277     -16.758   2.611  18.974  1.00 92.71           H  
ATOM   4392  O   LEU A 277     -20.313   2.111  19.607  1.00 92.71           O  
ATOM   4393  CG  LEU A 277     -15.852   2.631  20.921  1.00 92.71           C  
ATOM   4394  HG  LEU A 277     -15.209   1.796  20.643  1.00 92.71           H  
ATOM   4395  CD1 LEU A 277     -15.073   3.929  20.716  1.00 92.71           C  
ATOM   4396 HD11 LEU A 277     -14.880   4.080  19.654  1.00 92.71           H  
ATOM   4397 HD12 LEU A 277     -14.122   3.880  21.247  1.00 92.71           H  
ATOM   4398 HD13 LEU A 277     -15.647   4.778  21.091  1.00 92.71           H  
ATOM   4399  CD2 LEU A 277     -16.187   2.519  22.407  1.00 92.71           C  
ATOM   4400 HD21 LEU A 277     -16.658   1.559  22.620  1.00 92.71           H  
ATOM   4401 HD22 LEU A 277     -15.262   2.577  22.981  1.00 92.71           H  
ATOM   4402 HD23 LEU A 277     -16.854   3.327  22.709  1.00 92.71           H  
ATOM   4403  N   GLY A 278     -19.131   0.984  18.065  1.00 89.68           N  
ATOM   4404  H   GLY A 278     -18.226   0.604  17.827  1.00 89.68           H  
ATOM   4405  CA  GLY A 278     -20.160   1.016  17.022  1.00 89.68           C  
ATOM   4406  HA2 GLY A 278     -20.410   2.054  16.799  1.00 89.68           H  
ATOM   4407  HA3 GLY A 278     -19.757   0.558  16.119  1.00 89.68           H  
ATOM   4408  C   GLY A 278     -21.458   0.283  17.379  1.00 89.68           C  
ATOM   4409  O   GLY A 278     -22.513   0.655  16.874  1.00 89.68           O  
ATOM   4410  N   THR A 279     -21.407  -0.708  18.276  1.00 87.27           N  
ATOM   4411  H   THR A 279     -20.514  -0.953  18.680  1.00 87.27           H  
ATOM   4412  CA  THR A 279     -22.598  -1.421  18.778  1.00 87.27           C  
ATOM   4413  HA  THR A 279     -23.326  -1.512  17.971  1.00 87.27           H  
ATOM   4414  C   THR A 279     -23.309  -0.684  19.916  1.00 87.27           C  
ATOM   4415  CB  THR A 279     -22.249  -2.842  19.251  1.00 87.27           C  
ATOM   4416  HB  THR A 279     -23.148  -3.303  19.659  1.00 87.27           H  
ATOM   4417  O   THR A 279     -24.481  -0.949  20.166  1.00 87.27           O  
ATOM   4418  CG2 THR A 279     -21.728  -3.727  18.120  1.00 87.27           C  
ATOM   4419 HG21 THR A 279     -21.574  -4.738  18.499  1.00 87.27           H  
ATOM   4420 HG22 THR A 279     -22.467  -3.765  17.320  1.00 87.27           H  
ATOM   4421 HG23 THR A 279     -20.790  -3.335  17.726  1.00 87.27           H  
ATOM   4422  OG1 THR A 279     -21.260  -2.795  20.254  1.00 87.27           O  
ATOM   4423  HG1 THR A 279     -20.494  -3.292  19.955  1.00 87.27           H  
ATOM   4424  N   LYS A 280     -22.623   0.245  20.603  1.00 86.34           N  
ATOM   4425  H   LYS A 280     -21.678   0.428  20.297  1.00 86.34           H  
ATOM   4426  CA  LYS A 280     -23.120   1.029  21.757  1.00 86.34           C  
ATOM   4427  HA  LYS A 280     -22.262   1.553  22.177  1.00 86.34           H  
ATOM   4428  C   LYS A 280     -23.702   0.197  22.918  1.00 86.34           C  
ATOM   4429  CB  LYS A 280     -24.123   2.103  21.302  1.00 86.34           C  
ATOM   4430  HB2 LYS A 280     -25.050   1.602  21.020  1.00 86.34           H  
ATOM   4431  HB3 LYS A 280     -24.342   2.751  22.150  1.00 86.34           H  
ATOM   4432  O   LYS A 280     -24.426   0.733  23.755  1.00 86.34           O  
ATOM   4433  CG  LYS A 280     -23.664   2.984  20.132  1.00 86.34           C  
ATOM   4434  HG2 LYS A 280     -22.748   3.513  20.392  1.00 86.34           H  
ATOM   4435  HG3 LYS A 280     -23.492   2.365  19.251  1.00 86.34           H  
ATOM   4436  CD  LYS A 280     -24.784   3.986  19.831  1.00 86.34           C  
ATOM   4437  HD2 LYS A 280     -25.731   3.447  19.799  1.00 86.34           H  
ATOM   4438  HD3 LYS A 280     -24.837   4.728  20.627  1.00 86.34           H  
ATOM   4439  CE  LYS A 280     -24.580   4.672  18.481  1.00 86.34           C  
ATOM   4440  HE2 LYS A 280     -23.703   5.318  18.527  1.00 86.34           H  
ATOM   4441  HE3 LYS A 280     -24.400   3.897  17.736  1.00 86.34           H  
ATOM   4442  NZ  LYS A 280     -25.796   5.434  18.118  1.00 86.34           N  
ATOM   4443  HZ1 LYS A 280     -25.782   5.779  17.168  1.00 86.34           H  
ATOM   4444  HZ2 LYS A 280     -25.992   6.175  18.776  1.00 86.34           H  
ATOM   4445  HZ3 LYS A 280     -26.606   4.837  18.207  1.00 86.34           H  
ATOM   4446  N   TRP A 281     -23.410  -1.101  22.978  1.00 88.75           N  
ATOM   4447  H   TRP A 281     -22.843  -1.489  22.237  1.00 88.75           H  
ATOM   4448  CA  TRP A 281     -24.040  -2.025  23.922  1.00 88.75           C  
ATOM   4449  HA  TRP A 281     -25.120  -1.911  23.830  1.00 88.75           H  
ATOM   4450  C   TRP A 281     -23.708  -1.736  25.389  1.00 88.75           C  
ATOM   4451  CB  TRP A 281     -23.678  -3.460  23.539  1.00 88.75           C  
ATOM   4452  HB2 TRP A 281     -23.901  -4.121  24.376  1.00 88.75           H  
ATOM   4453  HB3 TRP A 281     -22.602  -3.515  23.373  1.00 88.75           H  
ATOM   4454  O   TRP A 281     -22.627  -1.252  25.727  1.00 88.75           O  
ATOM   4455  CG  TRP A 281     -24.375  -4.025  22.339  1.00 88.75           C  
ATOM   4456  CD1 TRP A 281     -25.582  -3.661  21.843  1.00 88.75           C  
ATOM   4457  HD1 TRP A 281     -26.223  -2.887  22.241  1.00 88.75           H  
ATOM   4458  CD2 TRP A 281     -23.938  -5.139  21.512  1.00 88.75           C  
ATOM   4459  CE2 TRP A 281     -24.919  -5.377  20.505  1.00 88.75           C  
ATOM   4460  CE3 TRP A 281     -22.815  -5.988  21.532  1.00 88.75           C  
ATOM   4461  HE3 TRP A 281     -22.063  -5.849  22.295  1.00 88.75           H  
ATOM   4462  NE1 TRP A 281     -25.910  -4.465  20.772  1.00 88.75           N  
ATOM   4463  HE1 TRP A 281     -26.825  -4.467  20.343  1.00 88.75           H  
ATOM   4464  CH2 TRP A 281     -23.644  -7.203  19.581  1.00 88.75           C  
ATOM   4465  HH2 TRP A 281     -23.526  -8.003  18.864  1.00 88.75           H  
ATOM   4466  CZ2 TRP A 281     -24.783  -6.385  19.543  1.00 88.75           C  
ATOM   4467  HZ2 TRP A 281     -25.558  -6.534  18.805  1.00 88.75           H  
ATOM   4468  CZ3 TRP A 281     -22.681  -7.016  20.587  1.00 88.75           C  
ATOM   4469  HZ3 TRP A 281     -21.832  -7.680  20.652  1.00 88.75           H  
ATOM   4470  N   SER A 282     -24.642  -2.088  26.277  1.00 84.78           N  
ATOM   4471  H   SER A 282     -25.461  -2.564  25.925  1.00 84.78           H  
ATOM   4472  CA  SER A 282     -24.594  -1.728  27.702  1.00 84.78           C  
ATOM   4473  HA  SER A 282     -24.674  -0.642  27.758  1.00 84.78           H  
ATOM   4474  C   SER A 282     -23.286  -2.095  28.430  1.00 84.78           C  
ATOM   4475  CB  SER A 282     -25.814  -2.306  28.426  1.00 84.78           C  
ATOM   4476  HB2 SER A 282     -26.708  -1.784  28.084  1.00 84.78           H  
ATOM   4477  HB3 SER A 282     -25.919  -3.363  28.181  1.00 84.78           H  
ATOM   4478  O   SER A 282     -22.856  -1.280  29.246  1.00 84.78           O  
ATOM   4479  OG  SER A 282     -25.705  -2.180  29.830  1.00 84.78           O  
ATOM   4480  HG  SER A 282     -25.212  -1.384  30.045  1.00 84.78           H  
ATOM   4481  N   PRO A 283     -22.593  -3.221  28.150  1.00 86.80           N  
ATOM   4482  CA  PRO A 283     -21.317  -3.530  28.801  1.00 86.80           C  
ATOM   4483  HA  PRO A 283     -21.501  -3.593  29.874  1.00 86.80           H  
ATOM   4484  C   PRO A 283     -20.198  -2.501  28.586  1.00 86.80           C  
ATOM   4485  CB  PRO A 283     -20.916  -4.919  28.301  1.00 86.80           C  
ATOM   4486  HB2 PRO A 283     -20.352  -4.838  27.372  1.00 86.80           H  
ATOM   4487  HB3 PRO A 283     -20.350  -5.473  29.050  1.00 86.80           H  
ATOM   4488  O   PRO A 283     -19.231  -2.519  29.341  1.00 86.80           O  
ATOM   4489  CG  PRO A 283     -22.273  -5.557  28.027  1.00 86.80           C  
ATOM   4490  HG2 PRO A 283     -22.736  -5.869  28.962  1.00 86.80           H  
ATOM   4491  HG3 PRO A 283     -22.186  -6.397  27.338  1.00 86.80           H  
ATOM   4492  CD  PRO A 283     -23.049  -4.393  27.419  1.00 86.80           C  
ATOM   4493  HD2 PRO A 283     -22.784  -4.292  26.366  1.00 86.80           H  
ATOM   4494  HD3 PRO A 283     -24.121  -4.559  27.528  1.00 86.80           H  
ATOM   4495  N   LEU A 284     -20.324  -1.559  27.641  1.00 88.12           N  
ATOM   4496  H   LEU A 284     -21.139  -1.567  27.044  1.00 88.12           H  
ATOM   4497  CA  LEU A 284     -19.417  -0.407  27.550  1.00 88.12           C  
ATOM   4498  HA  LEU A 284     -18.400  -0.765  27.392  1.00 88.12           H  
ATOM   4499  C   LEU A 284     -19.389   0.443  28.833  1.00 88.12           C  
ATOM   4500  CB  LEU A 284     -19.825   0.489  26.371  1.00 88.12           C  
ATOM   4501  HB2 LEU A 284     -20.875   0.754  26.491  1.00 88.12           H  
ATOM   4502  HB3 LEU A 284     -19.247   1.411  26.427  1.00 88.12           H  
ATOM   4503  O   LEU A 284     -18.380   1.087  29.100  1.00 88.12           O  
ATOM   4504  CG  LEU A 284     -19.616  -0.115  24.974  1.00 88.12           C  
ATOM   4505  HG  LEU A 284     -20.176  -1.045  24.877  1.00 88.12           H  
ATOM   4506  CD1 LEU A 284     -20.144   0.892  23.953  1.00 88.12           C  
ATOM   4507 HD11 LEU A 284     -20.135   0.449  22.957  1.00 88.12           H  
ATOM   4508 HD12 LEU A 284     -19.534   1.795  23.958  1.00 88.12           H  
ATOM   4509 HD13 LEU A 284     -21.174   1.149  24.203  1.00 88.12           H  
ATOM   4510  CD2 LEU A 284     -18.142  -0.399  24.674  1.00 88.12           C  
ATOM   4511 HD21 LEU A 284     -17.547   0.500  24.830  1.00 88.12           H  
ATOM   4512 HD22 LEU A 284     -17.775  -1.197  25.319  1.00 88.12           H  
ATOM   4513 HD23 LEU A 284     -18.048  -0.723  23.637  1.00 88.12           H  
ATOM   4514  N   SER A 285     -20.453   0.436  29.648  1.00 87.08           N  
ATOM   4515  H   SER A 285     -21.255  -0.125  29.402  1.00 87.08           H  
ATOM   4516  CA  SER A 285     -20.501   1.178  30.916  1.00 87.08           C  
ATOM   4517  HA  SER A 285     -19.944   2.103  30.774  1.00 87.08           H  
ATOM   4518  C   SER A 285     -19.823   0.457  32.093  1.00 87.08           C  
ATOM   4519  CB  SER A 285     -21.942   1.583  31.256  1.00 87.08           C  
ATOM   4520  HB2 SER A 285     -21.920   2.379  32.000  1.00 87.08           H  
ATOM   4521  HB3 SER A 285     -22.432   1.964  30.360  1.00 87.08           H  
ATOM   4522  O   SER A 285     -19.970   0.888  33.238  1.00 87.08           O  
ATOM   4523  OG  SER A 285     -22.684   0.497  31.775  1.00 87.08           O  
ATOM   4524  HG  SER A 285     -22.312   0.271  32.631  1.00 87.08           H  
ATOM   4525  N   LEU A 286     -19.118  -0.658  31.859  1.00 89.54           N  
ATOM   4526  H   LEU A 286     -19.029  -0.981  30.907  1.00 89.54           H  
ATOM   4527  CA  LEU A 286     -18.342  -1.341  32.896  1.00 89.54           C  
ATOM   4528  HA  LEU A 286     -18.977  -1.473  33.772  1.00 89.54           H  
ATOM   4529  C   LEU A 286     -17.139  -0.486  33.319  1.00 89.54           C  
ATOM   4530  CB  LEU A 286     -17.877  -2.722  32.394  1.00 89.54           C  
ATOM   4531  HB2 LEU A 286     -17.120  -3.108  33.077  1.00 89.54           H  
ATOM   4532  HB3 LEU A 286     -17.400  -2.589  31.424  1.00 89.54           H  
ATOM   4533  O   LEU A 286     -16.333  -0.077  32.488  1.00 89.54           O  
ATOM   4534  CG  LEU A 286     -18.992  -3.777  32.266  1.00 89.54           C  
ATOM   4535  HG  LEU A 286     -19.817  -3.384  31.671  1.00 89.54           H  
ATOM   4536  CD1 LEU A 286     -18.435  -5.026  31.581  1.00 89.54           C  
ATOM   4537 HD11 LEU A 286     -17.617  -5.447  32.166  1.00 89.54           H  
ATOM   4538 HD12 LEU A 286     -19.224  -5.770  31.469  1.00 89.54           H  
ATOM   4539 HD13 LEU A 286     -18.067  -4.759  30.590  1.00 89.54           H  
ATOM   4540  CD2 LEU A 286     -19.547  -4.199  33.629  1.00 89.54           C  
ATOM   4541 HD21 LEU A 286     -20.284  -4.991  33.491  1.00 89.54           H  
ATOM   4542 HD22 LEU A 286     -20.045  -3.358  34.110  1.00 89.54           H  
ATOM   4543 HD23 LEU A 286     -18.743  -4.567  34.267  1.00 89.54           H  
ATOM   4544  N   ALA A 287     -16.960  -0.292  34.629  1.00 88.25           N  
ATOM   4545  H   ALA A 287     -17.679  -0.618  35.258  1.00 88.25           H  
ATOM   4546  CA  ALA A 287     -15.901   0.561  35.181  1.00 88.25           C  
ATOM   4547  HA  ALA A 287     -16.063   1.576  34.819  1.00 88.25           H  
ATOM   4548  C   ALA A 287     -14.470   0.156  34.761  1.00 88.25           C  
ATOM   4549  CB  ALA A 287     -16.046   0.562  36.708  1.00 88.25           C  
ATOM   4550  HB1 ALA A 287     -15.903  -0.444  37.101  1.00 88.25           H  
ATOM   4551  HB2 ALA A 287     -15.295   1.222  37.142  1.00 88.25           H  
ATOM   4552  HB3 ALA A 287     -17.035   0.926  36.988  1.00 88.25           H  
ATOM   4553  O   ALA A 287     -13.584   1.005  34.700  1.00 88.25           O  
ATOM   4554  N   ALA A 288     -14.249  -1.122  34.431  1.00 89.81           N  
ATOM   4555  H   ALA A 288     -15.027  -1.764  34.472  1.00 89.81           H  
ATOM   4556  CA  ALA A 288     -12.976  -1.621  33.909  1.00 89.81           C  
ATOM   4557  HA  ALA A 288     -12.176  -1.328  34.590  1.00 89.81           H  
ATOM   4558  C   ALA A 288     -12.618  -1.057  32.519  1.00 89.81           C  
ATOM   4559  CB  ALA A 288     -13.051  -3.150  33.872  1.00 89.81           C  
ATOM   4560  HB1 ALA A 288     -12.097  -3.550  33.530  1.00 89.81           H  
ATOM   4561  HB2 ALA A 288     -13.260  -3.540  34.868  1.00 89.81           H  
ATOM   4562  HB3 ALA A 288     -13.832  -3.472  33.182  1.00 89.81           H  
ATOM   4563  O   ALA A 288     -11.442  -0.983  32.177  1.00 89.81           O  
ATOM   4564  N   PHE A 289     -13.610  -0.634  31.731  1.00 92.94           N  
ATOM   4565  H   PHE A 289     -14.562  -0.684  32.063  1.00 92.94           H  
ATOM   4566  CA  PHE A 289     -13.396  -0.028  30.419  1.00 92.94           C  
ATOM   4567  HA  PHE A 289     -12.488  -0.434  29.974  1.00 92.94           H  
ATOM   4568  C   PHE A 289     -13.180   1.489  30.484  1.00 92.94           C  
ATOM   4569  CB  PHE A 289     -14.577  -0.376  29.502  1.00 92.94           C  
ATOM   4570  HB2 PHE A 289     -14.444   0.149  28.556  1.00 92.94           H  
ATOM   4571  HB3 PHE A 289     -15.487   0.021  29.951  1.00 92.94           H  
ATOM   4572  O   PHE A 289     -12.643   2.046  29.536  1.00 92.94           O  
ATOM   4573  CG  PHE A 289     -14.796  -1.845  29.165  1.00 92.94           C  
ATOM   4574  CD1 PHE A 289     -13.737  -2.778  29.106  1.00 92.94           C  
ATOM   4575  HD1 PHE A 289     -12.726  -2.486  29.351  1.00 92.94           H  
ATOM   4576  CD2 PHE A 289     -16.092  -2.258  28.811  1.00 92.94           C  
ATOM   4577  HD2 PHE A 289     -16.905  -1.548  28.853  1.00 92.94           H  
ATOM   4578  CE1 PHE A 289     -13.981  -4.097  28.681  1.00 92.94           C  
ATOM   4579  HE1 PHE A 289     -13.168  -4.806  28.618  1.00 92.94           H  
ATOM   4580  CE2 PHE A 289     -16.335  -3.574  28.384  1.00 92.94           C  
ATOM   4581  HE2 PHE A 289     -17.333  -3.872  28.098  1.00 92.94           H  
ATOM   4582  CZ  PHE A 289     -15.278  -4.492  28.313  1.00 92.94           C  
ATOM   4583  HZ  PHE A 289     -15.465  -5.497  27.965  1.00 92.94           H  
ATOM   4584  N   THR A 290     -13.532   2.181  31.575  1.00 89.11           N  
ATOM   4585  H   THR A 290     -13.992   1.694  32.331  1.00 89.11           H  
ATOM   4586  CA  THR A 290     -13.502   3.658  31.642  1.00 89.11           C  
ATOM   4587  HA  THR A 290     -14.216   4.046  30.915  1.00 89.11           H  
ATOM   4588  C   THR A 290     -12.134   4.262  31.295  1.00 89.11           C  
ATOM   4589  CB  THR A 290     -13.942   4.141  33.033  1.00 89.11           C  
ATOM   4590  HB  THR A 290     -13.201   3.838  33.773  1.00 89.11           H  
ATOM   4591  O   THR A 290     -12.072   5.255  30.576  1.00 89.11           O  
ATOM   4592  CG2 THR A 290     -14.146   5.653  33.114  1.00 89.11           C  
ATOM   4593 HG21 THR A 290     -14.852   5.975  32.349  1.00 89.11           H  
ATOM   4594 HG22 THR A 290     -14.527   5.928  34.098  1.00 89.11           H  
ATOM   4595 HG23 THR A 290     -13.198   6.169  32.959  1.00 89.11           H  
ATOM   4596  OG1 THR A 290     -15.182   3.564  33.369  1.00 89.11           O  
ATOM   4597  HG1 THR A 290     -15.460   3.954  34.201  1.00 89.11           H  
ATOM   4598  N   GLY A 291     -11.031   3.652  31.746  1.00 89.16           N  
ATOM   4599  H   GLY A 291     -11.138   2.811  32.295  1.00 89.16           H  
ATOM   4600  CA  GLY A 291      -9.676   4.100  31.392  1.00 89.16           C  
ATOM   4601  HA2 GLY A 291      -9.578   5.166  31.596  1.00 89.16           H  
ATOM   4602  HA3 GLY A 291      -8.951   3.562  32.002  1.00 89.16           H  
ATOM   4603  C   GLY A 291      -9.332   3.858  29.917  1.00 89.16           C  
ATOM   4604  O   GLY A 291      -8.863   4.761  29.227  1.00 89.16           O  
ATOM   4605  N   GLU A 292      -9.628   2.662  29.405  1.00 94.06           N  
ATOM   4606  H   GLU A 292     -10.063   1.968  29.995  1.00 94.06           H  
ATOM   4607  CA  GLU A 292      -9.381   2.309  28.002  1.00 94.06           C  
ATOM   4608  HA  GLU A 292      -8.352   2.564  27.748  1.00 94.06           H  
ATOM   4609  C   GLU A 292     -10.282   3.089  27.026  1.00 94.06           C  
ATOM   4610  CB  GLU A 292      -9.551   0.798  27.796  1.00 94.06           C  
ATOM   4611  HB2 GLU A 292      -9.470   0.605  26.727  1.00 94.06           H  
ATOM   4612  HB3 GLU A 292     -10.542   0.501  28.139  1.00 94.06           H  
ATOM   4613  O   GLU A 292      -9.843   3.418  25.929  1.00 94.06           O  
ATOM   4614  CG  GLU A 292      -8.508  -0.063  28.528  1.00 94.06           C  
ATOM   4615  HG2 GLU A 292      -8.662   0.031  29.603  1.00 94.06           H  
ATOM   4616  HG3 GLU A 292      -7.514   0.315  28.290  1.00 94.06           H  
ATOM   4617  CD  GLU A 292      -8.590  -1.547  28.126  1.00 94.06           C  
ATOM   4618  OE1 GLU A 292      -7.856  -2.378  28.699  1.00 94.06           O  
ATOM   4619  OE2 GLU A 292      -9.358  -1.896  27.205  1.00 94.06           O  
ATOM   4620  N   LEU A 293     -11.506   3.467  27.419  1.00 93.52           N  
ATOM   4621  H   LEU A 293     -11.834   3.133  28.314  1.00 93.52           H  
ATOM   4622  CA  LEU A 293     -12.380   4.360  26.645  1.00 93.52           C  
ATOM   4623  HA  LEU A 293     -12.489   3.960  25.637  1.00 93.52           H  
ATOM   4624  C   LEU A 293     -11.767   5.758  26.497  1.00 93.52           C  
ATOM   4625  CB  LEU A 293     -13.763   4.464  27.322  1.00 93.52           C  
ATOM   4626  HB2 LEU A 293     -14.287   5.326  26.908  1.00 93.52           H  
ATOM   4627  HB3 LEU A 293     -13.614   4.656  28.385  1.00 93.52           H  
ATOM   4628  O   LEU A 293     -11.848   6.355  25.422  1.00 93.52           O  
ATOM   4629  CG  LEU A 293     -14.673   3.235  27.158  1.00 93.52           C  
ATOM   4630  HG  LEU A 293     -14.155   2.341  27.503  1.00 93.52           H  
ATOM   4631  CD1 LEU A 293     -15.938   3.404  27.996  1.00 93.52           C  
ATOM   4632 HD11 LEU A 293     -16.573   2.525  27.882  1.00 93.52           H  
ATOM   4633 HD12 LEU A 293     -15.672   3.494  29.049  1.00 93.52           H  
ATOM   4634 HD13 LEU A 293     -16.489   4.291  27.682  1.00 93.52           H  
ATOM   4635  CD2 LEU A 293     -15.102   3.024  25.706  1.00 93.52           C  
ATOM   4636 HD21 LEU A 293     -14.228   2.826  25.086  1.00 93.52           H  
ATOM   4637 HD22 LEU A 293     -15.619   3.909  25.334  1.00 93.52           H  
ATOM   4638 HD23 LEU A 293     -15.766   2.162  25.646  1.00 93.52           H  
ATOM   4639  N   THR A 294     -11.117   6.266  27.546  1.00 92.29           N  
ATOM   4640  H   THR A 294     -11.135   5.757  28.418  1.00 92.29           H  
ATOM   4641  CA  THR A 294     -10.382   7.538  27.506  1.00 92.29           C  
ATOM   4642  HA  THR A 294     -11.037   8.303  27.089  1.00 92.29           H  
ATOM   4643  C   THR A 294      -9.156   7.444  26.594  1.00 92.29           C  
ATOM   4644  CB  THR A 294     -10.000   7.985  28.922  1.00 92.29           C  
ATOM   4645  HB  THR A 294      -9.377   7.223  29.391  1.00 92.29           H  
ATOM   4646  O   THR A 294      -8.967   8.331  25.765  1.00 92.29           O  
ATOM   4647  CG2 THR A 294      -9.257   9.317  28.957  1.00 92.29           C  
ATOM   4648 HG21 THR A 294      -9.867  10.116  28.535  1.00 92.29           H  
ATOM   4649 HG22 THR A 294      -9.003   9.549  29.991  1.00 92.29           H  
ATOM   4650 HG23 THR A 294      -8.324   9.243  28.397  1.00 92.29           H  
ATOM   4651  OG1 THR A 294     -11.184   8.156  29.666  1.00 92.29           O  
ATOM   4652  HG1 THR A 294     -10.967   8.091  30.599  1.00 92.29           H  
ATOM   4653  N   LYS A 295      -8.382   6.347  26.656  1.00 92.67           N  
ATOM   4654  H   LYS A 295      -8.576   5.670  27.380  1.00 92.67           H  
ATOM   4655  CA  LYS A 295      -7.267   6.082  25.720  1.00 92.67           C  
ATOM   4656  HA  LYS A 295      -6.602   6.945  25.724  1.00 92.67           H  
ATOM   4657  C   LYS A 295      -7.754   5.928  24.270  1.00 92.67           C  
ATOM   4658  CB  LYS A 295      -6.469   4.852  26.202  1.00 92.67           C  
ATOM   4659  HB2 LYS A 295      -7.150   4.002  26.251  1.00 92.67           H  
ATOM   4660  HB3 LYS A 295      -6.097   5.037  27.209  1.00 92.67           H  
ATOM   4661  O   LYS A 295      -7.164   6.494  23.359  1.00 92.67           O  
ATOM   4662  CG  LYS A 295      -5.284   4.445  25.302  1.00 92.67           C  
ATOM   4663  HG2 LYS A 295      -4.994   3.431  25.580  1.00 92.67           H  
ATOM   4664  HG3 LYS A 295      -5.614   4.401  24.264  1.00 92.67           H  
ATOM   4665  CD  LYS A 295      -4.025   5.326  25.399  1.00 92.67           C  
ATOM   4666  HD2 LYS A 295      -3.565   5.187  26.378  1.00 92.67           H  
ATOM   4667  HD3 LYS A 295      -4.278   6.377  25.263  1.00 92.67           H  
ATOM   4668  CE  LYS A 295      -3.061   4.884  24.284  1.00 92.67           C  
ATOM   4669  HE2 LYS A 295      -3.102   3.799  24.182  1.00 92.67           H  
ATOM   4670  HE3 LYS A 295      -3.411   5.324  23.350  1.00 92.67           H  
ATOM   4671  NZ  LYS A 295      -1.657   5.306  24.494  1.00 92.67           N  
ATOM   4672  HZ1 LYS A 295      -1.252   5.026  25.376  1.00 92.67           H  
ATOM   4673  HZ2 LYS A 295      -1.066   5.060  23.713  1.00 92.67           H  
ATOM   4674  HZ3 LYS A 295      -1.605   6.314  24.474  1.00 92.67           H  
ATOM   4675  N   LEU A 296      -8.859   5.223  24.018  1.00 94.74           N  
ATOM   4676  H   LEU A 296      -9.288   4.717  24.779  1.00 94.74           H  
ATOM   4677  CA  LEU A 296      -9.446   5.138  22.673  1.00 94.74           C  
ATOM   4678  HA  LEU A 296      -8.673   4.810  21.978  1.00 94.74           H  
ATOM   4679  C   LEU A 296      -9.905   6.515  22.168  1.00 94.74           C  
ATOM   4680  CB  LEU A 296     -10.604   4.123  22.653  1.00 94.74           C  
ATOM   4681  HB2 LEU A 296     -11.254   4.321  23.506  1.00 94.74           H  
ATOM   4682  HB3 LEU A 296     -11.190   4.285  21.749  1.00 94.74           H  
ATOM   4683  O   LEU A 296      -9.739   6.816  20.988  1.00 94.74           O  
ATOM   4684  CG  LEU A 296     -10.169   2.644  22.679  1.00 94.74           C  
ATOM   4685  HG  LEU A 296      -9.535   2.453  23.545  1.00 94.74           H  
ATOM   4686  CD1 LEU A 296     -11.412   1.757  22.774  1.00 94.74           C  
ATOM   4687 HD11 LEU A 296     -11.104   0.714  22.849  1.00 94.74           H  
ATOM   4688 HD12 LEU A 296     -11.972   2.018  23.673  1.00 94.74           H  
ATOM   4689 HD13 LEU A 296     -12.044   1.894  21.896  1.00 94.74           H  
ATOM   4690  CD2 LEU A 296      -9.408   2.235  21.415  1.00 94.74           C  
ATOM   4691 HD21 LEU A 296      -9.239   1.158  21.420  1.00 94.74           H  
ATOM   4692 HD22 LEU A 296      -8.431   2.719  21.398  1.00 94.74           H  
ATOM   4693 HD23 LEU A 296      -9.973   2.508  20.524  1.00 94.74           H  
ATOM   4694  N   ARG A 297     -10.426   7.379  23.049  1.00 93.21           N  
ATOM   4695  H   ARG A 297     -10.566   7.057  23.996  1.00 93.21           H  
ATOM   4696  CA  ARG A 297     -10.791   8.762  22.713  1.00 93.21           C  
ATOM   4697  HA  ARG A 297     -11.414   8.739  21.819  1.00 93.21           H  
ATOM   4698  C   ARG A 297      -9.574   9.620  22.355  1.00 93.21           C  
ATOM   4699  CB  ARG A 297     -11.605   9.365  23.866  1.00 93.21           C  
ATOM   4700  HB2 ARG A 297     -12.504   8.766  24.011  1.00 93.21           H  
ATOM   4701  HB3 ARG A 297     -11.019   9.329  24.784  1.00 93.21           H  
ATOM   4702  O   ARG A 297      -9.654  10.343  21.362  1.00 93.21           O  
ATOM   4703  CG  ARG A 297     -12.006  10.821  23.602  1.00 93.21           C  
ATOM   4704  HG2 ARG A 297     -11.117  11.436  23.464  1.00 93.21           H  
ATOM   4705  HG3 ARG A 297     -12.622  10.871  22.705  1.00 93.21           H  
ATOM   4706  CD  ARG A 297     -12.786  11.365  24.798  1.00 93.21           C  
ATOM   4707  HD2 ARG A 297     -13.670  10.744  24.943  1.00 93.21           H  
ATOM   4708  HD3 ARG A 297     -12.160  11.302  25.688  1.00 93.21           H  
ATOM   4709  NE  ARG A 297     -13.175  12.768  24.569  1.00 93.21           N  
ATOM   4710  HE  ARG A 297     -12.599  13.285  23.921  1.00 93.21           H  
ATOM   4711  NH1 ARG A 297     -14.890  12.850  26.090  1.00 93.21           N  
ATOM   4712 HH11 ARG A 297     -15.619  13.358  26.569  1.00 93.21           H  
ATOM   4713 HH12 ARG A 297     -14.624  11.928  26.407  1.00 93.21           H  
ATOM   4714  NH2 ARG A 297     -14.450  14.636  24.823  1.00 93.21           N  
ATOM   4715 HH21 ARG A 297     -15.208  15.123  25.280  1.00 93.21           H  
ATOM   4716 HH22 ARG A 297     -13.882  15.111  24.136  1.00 93.21           H  
ATOM   4717  CZ  ARG A 297     -14.166  13.408  25.159  1.00 93.21           C  
ATOM   4718  N   SER A 298      -8.479   9.557  23.116  1.00 92.41           N  
ATOM   4719  H   SER A 298      -8.457   8.946  23.921  1.00 92.41           H  
ATOM   4720  CA  SER A 298      -7.252  10.293  22.779  1.00 92.41           C  
ATOM   4721  HA  SER A 298      -7.514  11.336  22.601  1.00 92.41           H  
ATOM   4722  C   SER A 298      -6.628   9.771  21.484  1.00 92.41           C  
ATOM   4723  CB  SER A 298      -6.240  10.285  23.928  1.00 92.41           C  
ATOM   4724  HB2 SER A 298      -5.335  10.802  23.607  1.00 92.41           H  
ATOM   4725  HB3 SER A 298      -6.661  10.815  24.782  1.00 92.41           H  
ATOM   4726  O   SER A 298      -6.305  10.576  20.617  1.00 92.41           O  
ATOM   4727  OG  SER A 298      -5.920   8.976  24.330  1.00 92.41           O  
ATOM   4728  HG  SER A 298      -5.027   9.000  24.683  1.00 92.41           H  
ATOM   4729  N   LEU A 299      -6.604   8.453  21.257  1.00 93.90           N  
ATOM   4730  H   LEU A 299      -6.802   7.840  22.036  1.00 93.90           H  
ATOM   4731  CA  LEU A 299      -6.175   7.862  19.983  1.00 93.90           C  
ATOM   4732  HA  LEU A 299      -5.168   8.215  19.765  1.00 93.90           H  
ATOM   4733  C   LEU A 299      -7.056   8.294  18.794  1.00 93.90           C  
ATOM   4734  CB  LEU A 299      -6.143   6.329  20.114  1.00 93.90           C  
ATOM   4735  HB2 LEU A 299      -7.107   5.995  20.499  1.00 93.90           H  
ATOM   4736  HB3 LEU A 299      -6.014   5.900  19.120  1.00 93.90           H  
ATOM   4737  O   LEU A 299      -6.542   8.565  17.711  1.00 93.90           O  
ATOM   4738  CG  LEU A 299      -5.022   5.778  21.016  1.00 93.90           C  
ATOM   4739  HG  LEU A 299      -5.074   6.233  22.005  1.00 93.90           H  
ATOM   4740  CD1 LEU A 299      -5.213   4.266  21.164  1.00 93.90           C  
ATOM   4741 HD11 LEU A 299      -4.402   3.852  21.762  1.00 93.90           H  
ATOM   4742 HD12 LEU A 299      -5.203   3.792  20.182  1.00 93.90           H  
ATOM   4743 HD13 LEU A 299      -6.160   4.064  21.664  1.00 93.90           H  
ATOM   4744  CD2 LEU A 299      -3.631   6.045  20.446  1.00 93.90           C  
ATOM   4745 HD21 LEU A 299      -2.879   5.603  21.099  1.00 93.90           H  
ATOM   4746 HD22 LEU A 299      -3.427   7.116  20.428  1.00 93.90           H  
ATOM   4747 HD23 LEU A 299      -3.530   5.633  19.443  1.00 93.90           H  
ATOM   4748  N   MET A 300      -8.377   8.421  18.967  1.00 93.98           N  
ATOM   4749  H   MET A 300      -8.774   8.136  19.850  1.00 93.98           H  
ATOM   4750  CA  MET A 300      -9.257   8.966  17.919  1.00 93.98           C  
ATOM   4751  HA  MET A 300      -9.082   8.414  16.996  1.00 93.98           H  
ATOM   4752  C   MET A 300      -8.963  10.443  17.604  1.00 93.98           C  
ATOM   4753  CB  MET A 300     -10.733   8.801  18.310  1.00 93.98           C  
ATOM   4754  HB2 MET A 300     -11.336   9.444  17.668  1.00 93.98           H  
ATOM   4755  HB3 MET A 300     -10.880   9.118  19.342  1.00 93.98           H  
ATOM   4756  O   MET A 300      -9.095  10.848  16.448  1.00 93.98           O  
ATOM   4757  CG  MET A 300     -11.233   7.362  18.142  1.00 93.98           C  
ATOM   4758  HG2 MET A 300     -10.594   6.693  18.719  1.00 93.98           H  
ATOM   4759  HG3 MET A 300     -11.145   7.074  17.094  1.00 93.98           H  
ATOM   4760  SD  MET A 300     -12.950   7.104  18.678  1.00 93.98           S  
ATOM   4761  CE  MET A 300     -13.845   7.957  17.354  1.00 93.98           C  
ATOM   4762  HE1 MET A 300     -14.917   7.833  17.506  1.00 93.98           H  
ATOM   4763  HE2 MET A 300     -13.603   9.020  17.367  1.00 93.98           H  
ATOM   4764  HE3 MET A 300     -13.566   7.530  16.391  1.00 93.98           H  
ATOM   4765  N   MET A 301      -8.550  11.237  18.598  1.00 92.10           N  
ATOM   4766  H   MET A 301      -8.448  10.838  19.520  1.00 92.10           H  
ATOM   4767  CA  MET A 301      -8.075  12.611  18.390  1.00 92.10           C  
ATOM   4768  HA  MET A 301      -8.766  13.126  17.723  1.00 92.10           H  
ATOM   4769  C   MET A 301      -6.718  12.605  17.677  1.00 92.10           C  
ATOM   4770  CB  MET A 301      -8.045  13.386  19.720  1.00 92.10           C  
ATOM   4771  HB2 MET A 301      -7.476  12.833  20.468  1.00 92.10           H  
ATOM   4772  HB3 MET A 301      -7.562  14.351  19.565  1.00 92.10           H  
ATOM   4773  O   MET A 301      -6.624  13.148  16.581  1.00 92.10           O  
ATOM   4774  CG  MET A 301      -9.471  13.626  20.234  1.00 92.10           C  
ATOM   4775  HG2 MET A 301     -10.010  12.679  20.246  1.00 92.10           H  
ATOM   4776  HG3 MET A 301      -9.972  14.290  19.530  1.00 92.10           H  
ATOM   4777  SD  MET A 301      -9.591  14.347  21.894  1.00 92.10           S  
ATOM   4778  CE  MET A 301     -11.362  14.705  21.925  1.00 92.10           C  
ATOM   4779  HE1 MET A 301     -11.920  13.779  21.784  1.00 92.10           H  
ATOM   4780  HE2 MET A 301     -11.600  15.400  21.119  1.00 92.10           H  
ATOM   4781  HE3 MET A 301     -11.615  15.161  22.882  1.00 92.10           H  
ATOM   4782  N   LEU A 302      -5.729  11.869  18.196  1.00 90.38           N  
ATOM   4783  H   LEU A 302      -5.890  11.434  19.093  1.00 90.38           H  
ATOM   4784  CA  LEU A 302      -4.404  11.676  17.596  1.00 90.38           C  
ATOM   4785  HA  LEU A 302      -3.858  12.616  17.668  1.00 90.38           H  
ATOM   4786  C   LEU A 302      -4.492  11.289  16.110  1.00 90.38           C  
ATOM   4787  CB  LEU A 302      -3.664  10.590  18.411  1.00 90.38           C  
ATOM   4788  HB2 LEU A 302      -3.624  10.887  19.459  1.00 90.38           H  
ATOM   4789  HB3 LEU A 302      -4.245   9.670  18.350  1.00 90.38           H  
ATOM   4790  O   LEU A 302      -3.820  11.898  15.280  1.00 90.38           O  
ATOM   4791  CG  LEU A 302      -2.232  10.277  17.932  1.00 90.38           C  
ATOM   4792  HG  LEU A 302      -2.226  10.175  16.847  1.00 90.38           H  
ATOM   4793  CD1 LEU A 302      -1.245  11.373  18.327  1.00 90.38           C  
ATOM   4794 HD11 LEU A 302      -1.698  12.363  18.261  1.00 90.38           H  
ATOM   4795 HD12 LEU A 302      -0.339  11.289  17.728  1.00 90.38           H  
ATOM   4796 HD13 LEU A 302      -0.956  11.224  19.368  1.00 90.38           H  
ATOM   4797  CD2 LEU A 302      -1.745   8.958  18.528  1.00 90.38           C  
ATOM   4798 HD21 LEU A 302      -1.746   9.011  19.617  1.00 90.38           H  
ATOM   4799 HD22 LEU A 302      -0.726   8.750  18.202  1.00 90.38           H  
ATOM   4800 HD23 LEU A 302      -2.385   8.133  18.213  1.00 90.38           H  
ATOM   4801  N   TYR A 303      -5.350  10.322  15.760  1.00 92.68           N  
ATOM   4802  H   TYR A 303      -5.837   9.840  16.502  1.00 92.68           H  
ATOM   4803  CA  TYR A 303      -5.567   9.878  14.379  1.00 92.68           C  
ATOM   4804  HA  TYR A 303      -4.608   9.588  13.950  1.00 92.68           H  
ATOM   4805  C   TYR A 303      -6.145  10.983  13.483  1.00 92.68           C  
ATOM   4806  CB  TYR A 303      -6.487   8.645  14.370  1.00 92.68           C  
ATOM   4807  HB2 TYR A 303      -7.429   8.897  14.856  1.00 92.68           H  
ATOM   4808  HB3 TYR A 303      -6.023   7.847  14.950  1.00 92.68           H  
ATOM   4809  O   TYR A 303      -5.689  11.161  12.355  1.00 92.68           O  
ATOM   4810  CG  TYR A 303      -6.773   8.124  12.974  1.00 92.68           C  
ATOM   4811  CD1 TYR A 303      -7.843   8.676  12.246  1.00 92.68           C  
ATOM   4812  HD1 TYR A 303      -8.479   9.416  12.707  1.00 92.68           H  
ATOM   4813  CD2 TYR A 303      -5.931   7.164  12.375  1.00 92.68           C  
ATOM   4814  HD2 TYR A 303      -5.105   6.745  12.932  1.00 92.68           H  
ATOM   4815  CE1 TYR A 303      -8.042   8.319  10.903  1.00 92.68           C  
ATOM   4816  HE1 TYR A 303      -8.840   8.781  10.341  1.00 92.68           H  
ATOM   4817  CE2 TYR A 303      -6.136   6.790  11.030  1.00 92.68           C  
ATOM   4818  HE2 TYR A 303      -5.484   6.078  10.547  1.00 92.68           H  
ATOM   4819  OH  TYR A 303      -7.373   7.098   8.980  1.00 92.68           O  
ATOM   4820  HH  TYR A 303      -8.098   7.621   8.629  1.00 92.68           H  
ATOM   4821  CZ  TYR A 303      -7.176   7.391  10.289  1.00 92.68           C  
ATOM   4822  N   ARG A 304      -7.136  11.746  13.965  1.00 90.87           N  
ATOM   4823  H   ARG A 304      -7.426  11.602  14.922  1.00 90.87           H  
ATOM   4824  CA  ARG A 304      -7.689  12.894  13.226  1.00 90.87           C  
ATOM   4825  HA  ARG A 304      -7.989  12.573  12.228  1.00 90.87           H  
ATOM   4826  C   ARG A 304      -6.625  13.976  13.036  1.00 90.87           C  
ATOM   4827  CB  ARG A 304      -8.904  13.437  13.991  1.00 90.87           C  
ATOM   4828  HB2 ARG A 304      -8.565  13.762  14.975  1.00 90.87           H  
ATOM   4829  HB3 ARG A 304      -9.626  12.634  14.139  1.00 90.87           H  
ATOM   4830  O   ARG A 304      -6.504  14.536  11.950  1.00 90.87           O  
ATOM   4831  CG  ARG A 304      -9.602  14.604  13.265  1.00 90.87           C  
ATOM   4832  HG2 ARG A 304     -10.181  14.209  12.431  1.00 90.87           H  
ATOM   4833  HG3 ARG A 304      -8.870  15.308  12.870  1.00 90.87           H  
ATOM   4834  CD  ARG A 304     -10.526  15.378  14.210  1.00 90.87           C  
ATOM   4835  HD2 ARG A 304     -11.240  14.687  14.659  1.00 90.87           H  
ATOM   4836  HD3 ARG A 304     -11.064  16.130  13.632  1.00 90.87           H  
ATOM   4837  NE  ARG A 304      -9.736  16.041  15.257  1.00 90.87           N  
ATOM   4838  HE  ARG A 304      -8.729  15.983  15.191  1.00 90.87           H  
ATOM   4839  NH1 ARG A 304     -11.385  17.005  16.523  1.00 90.87           N  
ATOM   4840 HH11 ARG A 304     -12.054  16.748  15.810  1.00 90.87           H  
ATOM   4841 HH12 ARG A 304     -11.624  17.609  17.296  1.00 90.87           H  
ATOM   4842  NH2 ARG A 304      -9.225  17.119  17.151  1.00 90.87           N  
ATOM   4843 HH21 ARG A 304      -8.265  16.901  16.923  1.00 90.87           H  
ATOM   4844 HH22 ARG A 304      -9.408  17.665  17.981  1.00 90.87           H  
ATOM   4845  CZ  ARG A 304     -10.129  16.721  16.308  1.00 90.87           C  
ATOM   4846  N   ASP A 305      -5.841  14.224  14.075  1.00 88.78           N  
ATOM   4847  H   ASP A 305      -6.053  13.748  14.941  1.00 88.78           H  
ATOM   4848  CA  ASP A 305      -4.862  15.303  14.137  1.00 88.78           C  
ATOM   4849  HA  ASP A 305      -5.271  16.166  13.610  1.00 88.78           H  
ATOM   4850  C   ASP A 305      -3.554  14.923  13.402  1.00 88.78           C  
ATOM   4851  CB  ASP A 305      -4.690  15.722  15.616  1.00 88.78           C  
ATOM   4852  HB2 ASP A 305      -3.994  16.559  15.662  1.00 88.78           H  
ATOM   4853  HB3 ASP A 305      -4.250  14.890  16.166  1.00 88.78           H  
ATOM   4854  O   ASP A 305      -2.734  15.784  13.107  1.00 88.78           O  
ATOM   4855  CG  ASP A 305      -6.013  16.141  16.307  1.00 88.78           C  
ATOM   4856  OD1 ASP A 305      -7.033  16.398  15.619  1.00 88.78           O  
ATOM   4857  OD2 ASP A 305      -6.078  16.194  17.552  1.00 88.78           O  
ATOM   4858  N   LEU A 306      -3.353  13.646  13.036  1.00 87.68           N  
ATOM   4859  H   LEU A 306      -4.010  12.966  13.389  1.00 87.68           H  
ATOM   4860  CA  LEU A 306      -2.382  13.183  12.019  1.00 87.68           C  
ATOM   4861  HA  LEU A 306      -1.441  13.718  12.148  1.00 87.68           H  
ATOM   4862  C   LEU A 306      -2.841  13.466  10.565  1.00 87.68           C  
ATOM   4863  CB  LEU A 306      -2.140  11.667  12.198  1.00 87.68           C  
ATOM   4864  HB2 LEU A 306      -1.711  11.268  11.279  1.00 87.68           H  
ATOM   4865  HB3 LEU A 306      -3.108  11.189  12.346  1.00 87.68           H  
ATOM   4866  O   LEU A 306      -2.093  13.225   9.611  1.00 87.68           O  
ATOM   4867  CG  LEU A 306      -1.221  11.232  13.347  1.00 87.68           C  
ATOM   4868  HG  LEU A 306      -1.571  11.673  14.280  1.00 87.68           H  
ATOM   4869  CD1 LEU A 306      -1.296   9.717  13.509  1.00 87.68           C  
ATOM   4870 HD11 LEU A 306      -0.600   9.389  14.281  1.00 87.68           H  
ATOM   4871 HD12 LEU A 306      -2.304   9.428  13.805  1.00 87.68           H  
ATOM   4872 HD13 LEU A 306      -1.047   9.242  12.560  1.00 87.68           H  
ATOM   4873  CD2 LEU A 306       0.236  11.635  13.123  1.00 87.68           C  
ATOM   4874 HD21 LEU A 306       0.612  11.196  12.199  1.00 87.68           H  
ATOM   4875 HD22 LEU A 306       0.325  12.720  13.069  1.00 87.68           H  
ATOM   4876 HD23 LEU A 306       0.846  11.285  13.956  1.00 87.68           H  
ATOM   4877  N   GLY A 307      -4.073  13.945  10.368  1.00 89.03           N  
ATOM   4878  H   GLY A 307      -4.666  14.080  11.175  1.00 89.03           H  
ATOM   4879  CA  GLY A 307      -4.595  14.388   9.078  1.00 89.03           C  
ATOM   4880  HA2 GLY A 307      -3.992  15.229   8.737  1.00 89.03           H  
ATOM   4881  HA3 GLY A 307      -5.617  14.743   9.216  1.00 89.03           H  
ATOM   4882  C   GLY A 307      -4.608  13.305   7.992  1.00 89.03           C  
ATOM   4883  O   GLY A 307      -5.045  12.172   8.193  1.00 89.03           O  
ATOM   4884  N   GLU A 308      -4.155  13.660   6.788  1.00 87.17           N  
ATOM   4885  H   GLU A 308      -3.795  14.597   6.671  1.00 87.17           H  
ATOM   4886  CA  GLU A 308      -4.164  12.753   5.632  1.00 87.17           C  
ATOM   4887  HA  GLU A 308      -5.154  12.301   5.560  1.00 87.17           H  
ATOM   4888  C   GLU A 308      -3.171  11.583   5.764  1.00 87.17           C  
ATOM   4889  CB  GLU A 308      -3.937  13.585   4.357  1.00 87.17           C  
ATOM   4890  HB2 GLU A 308      -4.792  14.251   4.239  1.00 87.17           H  
ATOM   4891  HB3 GLU A 308      -3.042  14.197   4.471  1.00 87.17           H  
ATOM   4892  O   GLU A 308      -3.447  10.489   5.265  1.00 87.17           O  
ATOM   4893  CG  GLU A 308      -3.786  12.728   3.094  1.00 87.17           C  
ATOM   4894  HG2 GLU A 308      -4.342  11.799   3.220  1.00 87.17           H  
ATOM   4895  HG3 GLU A 308      -2.735  12.471   2.960  1.00 87.17           H  
ATOM   4896  CD  GLU A 308      -4.330  13.441   1.857  1.00 87.17           C  
ATOM   4897  OE1 GLU A 308      -5.477  13.094   1.487  1.00 87.17           O  
ATOM   4898  OE2 GLU A 308      -3.624  14.304   1.292  1.00 87.17           O  
ATOM   4899  N   GLN A 309      -2.046  11.781   6.458  1.00 87.30           N  
ATOM   4900  H   GLN A 309      -1.922  12.656   6.946  1.00 87.30           H  
ATOM   4901  CA  GLN A 309      -0.990  10.769   6.580  1.00 87.30           C  
ATOM   4902  HA  GLN A 309      -0.861  10.292   5.608  1.00 87.30           H  
ATOM   4903  C   GLN A 309      -1.342   9.641   7.564  1.00 87.30           C  
ATOM   4904  CB  GLN A 309       0.344  11.437   6.942  1.00 87.30           C  
ATOM   4905  HB2 GLN A 309       1.096  10.653   7.029  1.00 87.30           H  
ATOM   4906  HB3 GLN A 309       0.258  11.937   7.906  1.00 87.30           H  
ATOM   4907  O   GLN A 309      -0.812   8.536   7.437  1.00 87.30           O  
ATOM   4908  CG  GLN A 309       0.802  12.450   5.874  1.00 87.30           C  
ATOM   4909  HG2 GLN A 309       0.729  11.990   4.889  1.00 87.30           H  
ATOM   4910  HG3 GLN A 309       0.148  13.322   5.896  1.00 87.30           H  
ATOM   4911  CD  GLN A 309       2.243  12.918   6.068  1.00 87.30           C  
ATOM   4912  NE2 GLN A 309       2.716  13.863   5.287  1.00 87.30           N  
ATOM   4913 HE21 GLN A 309       3.652  14.165   5.519  1.00 87.30           H  
ATOM   4914 HE22 GLN A 309       2.126  14.368   4.641  1.00 87.30           H  
ATOM   4915  OE1 GLN A 309       2.985  12.427   6.895  1.00 87.30           O  
ATOM   4916  N   ALA A 310      -2.306   9.868   8.467  1.00 91.03           N  
ATOM   4917  H   ALA A 310      -2.683  10.803   8.523  1.00 91.03           H  
ATOM   4918  CA  ALA A 310      -2.813   8.890   9.438  1.00 91.03           C  
ATOM   4919  HA  ALA A 310      -2.049   8.714  10.195  1.00 91.03           H  
ATOM   4920  C   ALA A 310      -3.207   7.535   8.813  1.00 91.03           C  
ATOM   4921  CB  ALA A 310      -4.043   9.519  10.101  1.00 91.03           C  
ATOM   4922  HB1 ALA A 310      -3.863  10.568  10.337  1.00 91.03           H  
ATOM   4923  HB2 ALA A 310      -4.277   8.986  11.022  1.00 91.03           H  
ATOM   4924  HB3 ALA A 310      -4.903   9.473   9.433  1.00 91.03           H  
ATOM   4925  O   ALA A 310      -3.046   6.479   9.421  1.00 91.03           O  
ATOM   4926  N   ARG A 311      -3.678   7.559   7.560  1.00 91.82           N  
ATOM   4927  H   ARG A 311      -3.732   8.465   7.116  1.00 91.82           H  
ATOM   4928  CA  ARG A 311      -4.109   6.375   6.797  1.00 91.82           C  
ATOM   4929  HA  ARG A 311      -4.757   5.768   7.429  1.00 91.82           H  
ATOM   4930  C   ARG A 311      -2.954   5.468   6.364  1.00 91.82           C  
ATOM   4931  CB  ARG A 311      -4.889   6.835   5.556  1.00 91.82           C  
ATOM   4932  HB2 ARG A 311      -5.162   5.963   4.962  1.00 91.82           H  
ATOM   4933  HB3 ARG A 311      -4.242   7.472   4.953  1.00 91.82           H  
ATOM   4934  O   ARG A 311      -3.209   4.348   5.928  1.00 91.82           O  
ATOM   4935  CG  ARG A 311      -6.169   7.596   5.920  1.00 91.82           C  
ATOM   4936  HG2 ARG A 311      -5.940   8.390   6.631  1.00 91.82           H  
ATOM   4937  HG3 ARG A 311      -6.882   6.906   6.372  1.00 91.82           H  
ATOM   4938  CD  ARG A 311      -6.792   8.229   4.677  1.00 91.82           C
[truncated: 289,908 more chars]
