# Supplementary material for: Using structure prediction of negative sense RNA virus nucleoproteins to assess evolutionary relationships
Source: bioRxiv. 2024 May 22:2024.02.16.580771. Originally published 2024 Feb 17. Preprint. [Version 2] doi: 10.1101/2024.02.16.580771 (PMC10888975; doi:10.1101/2024.02.16.580771)
Supplement: Supplement 2 — Supplementary File 2: Full NSV Dataset NP AlphaFold PDBs (.pdb files) [file media-2.zip › Full NSV Dataset NP AlphaFold PDBs/EBOV.pdb]

ATOM      1  N   MET A   1      11.460  60.051  28.767  1.00 32.20           N  
ATOM      2  H   MET A   1      10.860  60.193  27.967  1.00 32.20           H  
ATOM      3  H2  MET A   1      12.027  60.872  28.925  1.00 32.20           H  
ATOM      4  H3  MET A   1      10.874  59.879  29.571  1.00 32.20           H  
ATOM      5  CA  MET A   1      12.309  58.866  28.551  1.00 32.20           C  
ATOM      6  HA  MET A   1      12.883  58.980  27.632  1.00 32.20           H  
ATOM      7  C   MET A   1      11.382  57.678  28.362  1.00 32.20           C  
ATOM      8  CB  MET A   1      13.297  58.646  29.709  1.00 32.20           C  
ATOM      9  HB2 MET A   1      12.791  58.775  30.666  1.00 32.20           H  
ATOM     10  HB3 MET A   1      13.673  57.624  29.656  1.00 32.20           H  
ATOM     11  O   MET A   1      10.581  57.417  29.245  1.00 32.20           O  
ATOM     12  CG  MET A   1      14.500  59.595  29.619  1.00 32.20           C  
ATOM     13  HG2 MET A   1      14.976  59.460  28.648  1.00 32.20           H  
ATOM     14  HG3 MET A   1      14.160  60.627  29.700  1.00 32.20           H  
ATOM     15  SD  MET A   1      15.743  59.293  30.902  1.00 32.20           S  
ATOM     16  CE  MET A   1      17.094  60.365  30.336  1.00 32.20           C  
ATOM     17  HE1 MET A   1      17.930  60.287  31.031  1.00 32.20           H  
ATOM     18  HE2 MET A   1      16.754  61.400  30.297  1.00 32.20           H  
ATOM     19  HE3 MET A   1      17.423  60.049  29.346  1.00 32.20           H  
ATOM     20  N   ASP A   2      11.435  57.105  27.161  1.00 32.22           N  
ATOM     21  H   ASP A   2      12.170  57.406  26.536  1.00 32.22           H  
ATOM     22  CA  ASP A   2      10.884  55.835  26.668  1.00 32.22           C  
ATOM     23  HA  ASP A   2      10.829  55.961  25.586  1.00 32.22           H  
ATOM     24  C   ASP A   2       9.448  55.425  27.021  1.00 32.22           C  
ATOM     25  CB  ASP A   2      11.933  54.729  26.852  1.00 32.22           C  
ATOM     26  HB2 ASP A   2      12.223  54.670  27.901  1.00 32.22           H  
ATOM     27  HB3 ASP A   2      11.495  53.775  26.559  1.00 32.22           H  
ATOM     28  O   ASP A   2       9.180  54.563  27.852  1.00 32.22           O  
ATOM     29  CG  ASP A   2      13.173  54.974  25.978  1.00 32.22           C  
ATOM     30  OD1 ASP A   2      13.186  55.991  25.241  1.00 32.22           O  
ATOM     31  OD2 ASP A   2      14.097  54.142  26.052  1.00 32.22           O  
ATOM     32  N   SER A   3       8.519  55.961  26.229  1.00 29.00           N  
ATOM     33  H   SER A   3       8.801  56.699  25.600  1.00 29.00           H  
ATOM     34  CA  SER A   3       7.201  55.390  25.958  1.00 29.00           C  
ATOM     35  HA  SER A   3       6.787  54.963  26.871  1.00 29.00           H  
ATOM     36  C   SER A   3       7.315  54.281  24.899  1.00 29.00           C  
ATOM     37  CB  SER A   3       6.276  56.521  25.483  1.00 29.00           C  
ATOM     38  HB2 SER A   3       6.063  57.182  26.323  1.00 29.00           H  
ATOM     39  HB3 SER A   3       5.337  56.105  25.117  1.00 29.00           H  
ATOM     40  O   SER A   3       7.184  54.541  23.702  1.00 29.00           O  
ATOM     41  OG  SER A   3       6.908  57.270  24.456  1.00 29.00           O  
ATOM     42  HG  SER A   3       6.990  56.685  23.700  1.00 29.00           H  
ATOM     43  N   ARG A   4       7.576  53.036  25.317  1.00 32.83           N  
ATOM     44  H   ARG A   4       7.726  52.896  26.305  1.00 32.83           H  
ATOM     45  CA  ARG A   4       7.355  51.855  24.462  1.00 32.83           C  
ATOM     46  HA  ARG A   4       7.504  52.139  23.421  1.00 32.83           H  
ATOM     47  C   ARG A   4       5.908  51.382  24.641  1.00 32.83           C  
ATOM     48  CB  ARG A   4       8.340  50.723  24.789  1.00 32.83           C  
ATOM     49  HB2 ARG A   4       7.977  49.807  24.324  1.00 32.83           H  
ATOM     50  HB3 ARG A   4       8.375  50.567  25.867  1.00 32.83           H  
ATOM     51  O   ARG A   4       5.531  51.081  25.772  1.00 32.83           O  
ATOM     52  CG  ARG A   4       9.751  51.007  24.257  1.00 32.83           C  
ATOM     53  HG2 ARG A   4       9.702  51.207  23.186  1.00 32.83           H  
ATOM     54  HG3 ARG A   4      10.163  51.880  24.764  1.00 32.83           H  
ATOM     55  CD  ARG A   4      10.656  49.795  24.503  1.00 32.83           C  
ATOM     56  HD2 ARG A   4      10.691  49.598  25.575  1.00 32.83           H  
ATOM     57  HD3 ARG A   4      10.226  48.930  23.998  1.00 32.83           H  
ATOM     58  NE  ARG A   4      12.023  50.030  24.005  1.00 32.83           N  
ATOM     59  HE  ARG A   4      12.256  50.979  23.747  1.00 32.83           H  
ATOM     60  NH1 ARG A   4      12.842  47.906  24.333  1.00 32.83           N  
ATOM     61 HH11 ARG A   4      11.952  47.629  24.722  1.00 32.83           H  
ATOM     62 HH12 ARG A   4      13.609  47.251  24.293  1.00 32.83           H  
ATOM     63  NH2 ARG A   4      14.170  49.488  23.487  1.00 32.83           N  
ATOM     64 HH21 ARG A   4      14.352  50.454  23.256  1.00 32.83           H  
ATOM     65 HH22 ARG A   4      14.927  48.820  23.457  1.00 32.83           H  
ATOM     66  CZ  ARG A   4      13.000  49.142  23.943  1.00 32.83           C  
ATOM     67  N   PRO A   5       5.094  51.291  23.577  1.00 37.74           N  
ATOM     68  CA  PRO A   5       3.750  50.758  23.696  1.00 37.74           C  
ATOM     69  HA  PRO A   5       3.245  51.185  24.563  1.00 37.74           H  
ATOM     70  C   PRO A   5       3.844  49.239  23.860  1.00 37.74           C  
ATOM     71  CB  PRO A   5       3.020  51.208  22.428  1.00 37.74           C  
ATOM     72  HB2 PRO A   5       2.594  52.198  22.589  1.00 37.74           H  
ATOM     73  HB3 PRO A   5       2.241  50.505  22.131  1.00 37.74           H  
ATOM     74  O   PRO A   5       4.352  48.535  22.984  1.00 37.74           O  
ATOM     75  CG  PRO A   5       4.133  51.300  21.384  1.00 37.74           C  
ATOM     76  HG2 PRO A   5       4.260  50.332  20.900  1.00 37.74           H  
ATOM     77  HG3 PRO A   5       3.921  52.067  20.639  1.00 37.74           H  
ATOM     78  CD  PRO A   5       5.389  51.633  22.192  1.00 37.74           C  
ATOM     79  HD2 PRO A   5       5.596  52.700  22.119  1.00 37.74           H  
ATOM     80  HD3 PRO A   5       6.237  51.059  21.818  1.00 37.74           H  
ATOM     81  N   GLN A   6       3.362  48.738  24.998  1.00 32.87           N  
ATOM     82  H   GLN A   6       3.029  49.384  25.699  1.00 32.87           H  
ATOM     83  CA  GLN A   6       3.011  47.333  25.172  1.00 32.87           C  
ATOM     84  HA  GLN A   6       3.896  46.706  25.066  1.00 32.87           H  
ATOM     85  C   GLN A   6       2.010  46.976  24.070  1.00 32.87           C  
ATOM     86  CB  GLN A   6       2.390  47.116  26.568  1.00 32.87           C  
ATOM     87  HB2 GLN A   6       1.801  46.199  26.555  1.00 32.87           H  
ATOM     88  HB3 GLN A   6       1.713  47.941  26.788  1.00 32.87           H  
ATOM     89  O   GLN A   6       0.851  47.386  24.114  1.00 32.87           O  
ATOM     90  CG  GLN A   6       3.437  46.980  27.685  1.00 32.87           C  
ATOM     91  HG2 GLN A   6       4.147  47.804  27.622  1.00 32.87           H  
ATOM     92  HG3 GLN A   6       3.983  46.046  27.551  1.00 32.87           H  
ATOM     93  CD  GLN A   6       2.808  47.015  29.078  1.00 32.87           C  
ATOM     94  NE2 GLN A   6       3.154  46.113  29.971  1.00 32.87           N  
ATOM     95 HE21 GLN A   6       2.683  46.183  30.861  1.00 32.87           H  
ATOM     96 HE22 GLN A   6       3.794  45.363  29.749  1.00 32.87           H  
ATOM     97  OE1 GLN A   6       2.006  47.873  29.397  1.00 32.87           O  
ATOM     98  N   LYS A   7       2.465  46.241  23.049  1.00 31.53           N  
ATOM     99  H   LYS A   7       3.453  46.038  23.015  1.00 31.53           H  
ATOM    100  CA  LYS A   7       1.568  45.540  22.131  1.00 31.53           C  
ATOM    101  HA  LYS A   7       0.831  46.236  21.730  1.00 31.53           H  
ATOM    102  C   LYS A   7       0.813  44.511  22.963  1.00 31.53           C  
ATOM    103  CB  LYS A   7       2.334  44.889  20.965  1.00 31.53           C  
ATOM    104  HB2 LYS A   7       1.777  44.011  20.636  1.00 31.53           H  
ATOM    105  HB3 LYS A   7       3.315  44.555  21.301  1.00 31.53           H  
ATOM    106  O   LYS A   7       1.323  43.429  23.239  1.00 31.53           O  
ATOM    107  CG  LYS A   7       2.472  45.827  19.756  1.00 31.53           C  
ATOM    108  HG2 LYS A   7       3.047  46.709  20.041  1.00 31.53           H  
ATOM    109  HG3 LYS A   7       1.479  46.140  19.435  1.00 31.53           H  
ATOM    110  CD  LYS A   7       3.172  45.107  18.593  1.00 31.53           C  
ATOM    111  HD2 LYS A   7       4.197  44.875  18.883  1.00 31.53           H  
ATOM    112  HD3 LYS A   7       2.645  44.176  18.388  1.00 31.53           H  
ATOM    113  CE  LYS A   7       3.169  45.974  17.328  1.00 31.53           C  
ATOM    114  HE2 LYS A   7       2.136  46.222  17.085  1.00 31.53           H  
ATOM    115  HE3 LYS A   7       3.694  46.906  17.539  1.00 31.53           H  
ATOM    116  NZ  LYS A   7       3.802  45.273  16.181  1.00 31.53           N  
ATOM    117  HZ1 LYS A   7       4.766  45.045  16.378  1.00 31.53           H  
ATOM    118  HZ2 LYS A   7       3.768  45.844  15.348  1.00 31.53           H  
ATOM    119  HZ3 LYS A   7       3.309  44.414  15.981  1.00 31.53           H  
ATOM    120  N   VAL A   8      -0.380  44.901  23.395  1.00 29.22           N  
ATOM    121  H   VAL A   8      -0.624  45.872  23.263  1.00 29.22           H  
ATOM    122  CA  VAL A   8      -1.431  43.998  23.842  1.00 29.22           C  
ATOM    123  HA  VAL A   8      -1.085  43.408  24.691  1.00 29.22           H  
ATOM    124  C   VAL A   8      -1.703  43.081  22.658  1.00 29.22           C  
ATOM    125  CB  VAL A   8      -2.683  44.799  24.259  1.00 29.22           C  
ATOM    126  HB  VAL A   8      -3.013  45.417  23.423  1.00 29.22           H  
ATOM    127  O   VAL A   8      -2.272  43.501  21.652  1.00 29.22           O  
ATOM    128  CG1 VAL A   8      -3.841  43.886  24.675  1.00 29.22           C  
ATOM    129 HG11 VAL A   8      -4.695  44.488  24.986  1.00 29.22           H  
ATOM    130 HG12 VAL A   8      -4.155  43.266  23.835  1.00 29.22           H  
ATOM    131 HG13 VAL A   8      -3.539  43.242  25.500  1.00 29.22           H  
ATOM    132  CG2 VAL A   8      -2.359  45.728  25.439  1.00 29.22           C  
ATOM    133 HG21 VAL A   8      -1.997  45.145  26.286  1.00 29.22           H  
ATOM    134 HG22 VAL A   8      -3.258  46.267  25.739  1.00 29.22           H  
ATOM    135 HG23 VAL A   8      -1.604  46.461  25.158  1.00 29.22           H  
ATOM    136  N   TRP A   9      -1.215  41.847  22.741  1.00 27.48           N  
ATOM    137  H   TRP A   9      -0.687  41.584  23.561  1.00 27.48           H  
ATOM    138  CA  TRP A   9      -1.673  40.784  21.867  1.00 27.48           C  
ATOM    139  HA  TRP A   9      -1.654  41.110  20.827  1.00 27.48           H  
ATOM    140  C   TRP A   9      -3.120  40.519  22.267  1.00 27.48           C  
ATOM    141  CB  TRP A   9      -0.772  39.548  22.003  1.00 27.48           C  
ATOM    142  HB2 TRP A   9      -1.287  38.704  21.544  1.00 27.48           H  
ATOM    143  HB3 TRP A   9      -0.642  39.306  23.058  1.00 27.48           H  
ATOM    144  O   TRP A   9      -3.390  39.774  23.203  1.00 27.48           O  
ATOM    145  CG  TRP A   9       0.578  39.664  21.359  1.00 27.48           C  
ATOM    146  CD1 TRP A   9       1.613  40.409  21.813  1.00 27.48           C  
ATOM    147  HD1 TRP A   9       1.587  41.012  22.708  1.00 27.48           H  
ATOM    148  CD2 TRP A   9       1.071  38.996  20.155  1.00 27.48           C  
ATOM    149  CE2 TRP A   9       2.425  39.394  19.939  1.00 27.48           C  
ATOM    150  CE3 TRP A   9       0.516  38.083  19.233  1.00 27.48           C  
ATOM    151  HE3 TRP A   9      -0.502  37.749  19.367  1.00 27.48           H  
ATOM    152  NE1 TRP A   9       2.703  40.254  20.979  1.00 27.48           N  
ATOM    153  HE1 TRP A   9       3.609  40.654  21.175  1.00 27.48           H  
ATOM    154  CH2 TRP A   9       2.607  38.002  17.969  1.00 27.48           C  
ATOM    155  HH2 TRP A   9       3.181  37.603  17.145  1.00 27.48           H  
ATOM    156  CZ2 TRP A   9       3.191  38.911  18.867  1.00 27.48           C  
ATOM    157  HZ2 TRP A   9       4.221  39.214  18.746  1.00 27.48           H  
ATOM    158  CZ3 TRP A   9       1.275  37.591  18.153  1.00 27.48           C  
ATOM    159  HZ3 TRP A   9       0.833  36.884  17.467  1.00 27.48           H  
ATOM    160  N   MET A  10      -4.055  41.188  21.592  1.00 28.41           N  
ATOM    161  H   MET A  10      -3.756  41.893  20.933  1.00 28.41           H  
ATOM    162  CA  MET A  10      -5.404  40.663  21.467  1.00 28.41           C  
ATOM    163  HA  MET A  10      -5.831  40.466  22.450  1.00 28.41           H  
ATOM    164  C   MET A  10      -5.256  39.341  20.719  1.00 28.41           C  
ATOM    165  CB  MET A  10      -6.316  41.637  20.701  1.00 28.41           C  
ATOM    166  HB2 MET A  10      -5.815  41.977  19.794  1.00 28.41           H  
ATOM    167  HB3 MET A  10      -7.219  41.102  20.408  1.00 28.41           H  
ATOM    168  O   MET A  10      -5.159  39.316  19.495  1.00 28.41           O  
ATOM    169  CG  MET A  10      -6.741  42.850  21.531  1.00 28.41           C  
ATOM    170  HG2 MET A  10      -5.854  43.420  21.808  1.00 28.41           H  
ATOM    171  HG3 MET A  10      -7.232  42.503  22.440  1.00 28.41           H  
ATOM    172  SD  MET A  10      -7.882  43.938  20.633  1.00 28.41           S  
ATOM    173  CE  MET A  10      -8.149  45.230  21.873  1.00 28.41           C  
ATOM    174  HE1 MET A  10      -7.199  45.703  22.120  1.00 28.41           H  
ATOM    175  HE2 MET A  10      -8.584  44.789  22.770  1.00 28.41           H  
ATOM    176  HE3 MET A  10      -8.833  45.978  21.472  1.00 28.41           H  
ATOM    177  N   THR A  11      -5.154  38.240  21.457  1.00 31.79           N  
ATOM    178  H   THR A  11      -5.097  38.324  22.461  1.00 31.79           H  
ATOM    179  CA  THR A  11      -5.517  36.930  20.927  1.00 31.79           C  
ATOM    180  HA  THR A  11      -4.874  36.669  20.087  1.00 31.79           H  
ATOM    181  C   THR A  11      -6.968  37.057  20.478  1.00 31.79           C  
ATOM    182  CB  THR A  11      -5.402  35.844  22.009  1.00 31.79           C  
ATOM    183  HB  THR A  11      -5.995  34.977  21.718  1.00 31.79           H  
ATOM    184  O   THR A  11      -7.814  37.337  21.333  1.00 31.79           O  
ATOM    185  CG2 THR A  11      -3.951  35.407  22.192  1.00 31.79           C  
ATOM    186 HG21 THR A  11      -3.339  36.258  22.491  1.00 31.79           H  
ATOM    187 HG22 THR A  11      -3.903  34.642  22.967  1.00 31.79           H  
ATOM    188 HG23 THR A  11      -3.570  34.990  21.260  1.00 31.79           H  
ATOM    189  OG1 THR A  11      -5.858  36.333  23.253  1.00 31.79           O  
ATOM    190  HG1 THR A  11      -6.785  36.553  23.138  1.00 31.79           H  
ATOM    191  N   PRO A  12      -7.286  36.925  19.178  1.00 31.88           N  
ATOM    192  CA  PRO A  12      -8.673  36.841  18.775  1.00 31.88           C  
ATOM    193  HA  PRO A  12      -9.200  37.752  19.061  1.00 31.88           H  
ATOM    194  C   PRO A  12      -9.234  35.632  19.508  1.00 31.88           C  
ATOM    195  CB  PRO A  12      -8.693  36.677  17.250  1.00 31.88           C  
ATOM    196  HB2 PRO A  12      -9.387  37.377  16.785  1.00 31.88           H  
ATOM    197  HB3 PRO A  12      -8.955  35.655  16.977  1.00 31.88           H  
ATOM    198  O   PRO A  12      -8.685  34.533  19.410  1.00 31.88           O  
ATOM    199  CG  PRO A  12      -7.254  36.963  16.819  1.00 31.88           C  
ATOM    200  HG2 PRO A  12      -6.961  36.359  15.961  1.00 31.88           H  
ATOM    201  HG3 PRO A  12      -7.147  38.024  16.592  1.00 31.88           H  
ATOM    202  CD  PRO A  12      -6.420  36.630  18.053  1.00 31.88           C  
ATOM    203  HD2 PRO A  12      -5.513  37.234  18.062  1.00 31.88           H  
ATOM    204  HD3 PRO A  12      -6.171  35.568  18.054  1.00 31.88           H  
ATOM    205  N   SER A  13     -10.271  35.862  20.304  1.00 32.19           N  
ATOM    206  H   SER A  13     -10.620  36.807  20.383  1.00 32.19           H  
ATOM    207  CA  SER A  13     -11.129  34.822  20.843  1.00 32.19           C  
ATOM    208  HA  SER A  13     -10.563  34.161  21.499  1.00 32.19           H  
ATOM    209  C   SER A  13     -11.667  34.032  19.653  1.00 32.19           C  
ATOM    210  CB  SER A  13     -12.262  35.486  21.638  1.00 32.19           C  
ATOM    211  HB2 SER A  13     -11.853  35.928  22.547  1.00 32.19           H  
ATOM    212  HB3 SER A  13     -13.009  34.742  21.913  1.00 32.19           H  
ATOM    213  O   SER A  13     -12.661  34.422  19.044  1.00 32.19           O  
ATOM    214  OG  SER A  13     -12.861  36.506  20.858  1.00 32.19           O  
ATOM    215  HG  SER A  13     -13.190  36.079  20.064  1.00 32.19           H  
ATOM    216  N   LEU A  14     -10.959  32.973  19.264  1.00 30.05           N  
ATOM    217  H   LEU A  14     -10.067  32.806  19.709  1.00 30.05           H  
ATOM    218  CA  LEU A  14     -11.477  31.963  18.361  1.00 30.05           C  
ATOM    219  HA  LEU A  14     -11.929  32.436  17.489  1.00 30.05           H  
ATOM    220  C   LEU A  14     -12.580  31.269  19.147  1.00 30.05           C  
ATOM    221  CB  LEU A  14     -10.352  31.018  17.901  1.00 30.05           C  
ATOM    222  HB2 LEU A  14      -9.690  30.822  18.745  1.00 30.05           H  
ATOM    223  HB3 LEU A  14     -10.784  30.064  17.600  1.00 30.05           H  
ATOM    224  O   LEU A  14     -12.334  30.395  19.973  1.00 30.05           O  
ATOM    225  CG  LEU A  14      -9.547  31.590  16.717  1.00 30.05           C  
ATOM    226  HG  LEU A  14      -9.409  32.662  16.852  1.00 30.05           H  
ATOM    227  CD1 LEU A  14      -8.164  30.943  16.637  1.00 30.05           C  
ATOM    228 HD11 LEU A  14      -8.264  29.865  16.511  1.00 30.05           H  
ATOM    229 HD12 LEU A  14      -7.610  31.152  17.552  1.00 30.05           H  
ATOM    230 HD13 LEU A  14      -7.616  31.356  15.790  1.00 30.05           H  
ATOM    231  CD2 LEU A  14     -10.260  31.338  15.385  1.00 30.05           C  
ATOM    232 HD21 LEU A  14     -11.244  31.806  15.393  1.00 30.05           H  
ATOM    233 HD22 LEU A  14      -9.680  31.766  14.567  1.00 30.05           H  
ATOM    234 HD23 LEU A  14     -10.382  30.268  15.216  1.00 30.05           H  
ATOM    235  N   THR A  15     -13.794  31.762  18.945  1.00 33.37           N  
ATOM    236  H   THR A  15     -13.883  32.541  18.308  1.00 33.37           H  
ATOM    237  CA  THR A  15     -15.028  31.065  19.261  1.00 33.37           C  
ATOM    238  HA  THR A  15     -15.176  31.037  20.340  1.00 33.37           H  
ATOM    239  C   THR A  15     -14.900  29.638  18.731  1.00 33.37           C  
ATOM    240  CB  THR A  15     -16.198  31.810  18.590  1.00 33.37           C  
ATOM    241  HB  THR A  15     -17.088  31.180  18.593  1.00 33.37           H  
ATOM    242  O   THR A  15     -14.539  29.445  17.570  1.00 33.37           O  
ATOM    243  CG2 THR A  15     -16.505  33.120  19.320  1.00 33.37           C  
ATOM    244 HG21 THR A  15     -17.347  33.612  18.833  1.00 33.37           H  
ATOM    245 HG22 THR A  15     -15.641  33.783  19.290  1.00 33.37           H  
ATOM    246 HG23 THR A  15     -16.769  32.911  20.357  1.00 33.37           H  
ATOM    247  OG1 THR A  15     -15.870  32.175  17.265  1.00 33.37           O  
ATOM    248  HG1 THR A  15     -15.897  31.379  16.729  1.00 33.37           H  
ATOM    249  N   GLU A  16     -15.163  28.642  19.577  1.00 40.55           N  
ATOM    250  H   GLU A  16     -15.376  28.887  20.534  1.00 40.55           H  
ATOM    251  CA  GLU A  16     -15.064  27.195  19.305  1.00 40.55           C  
ATOM    252  HA  GLU A  16     -14.045  26.970  18.989  1.00 40.55           H  
ATOM    253  C   GLU A  16     -15.999  26.678  18.178  1.00 40.55           C  
ATOM    254  CB  GLU A  16     -15.348  26.429  20.614  1.00 40.55           C  
ATOM    255  HB2 GLU A  16     -16.290  26.789  21.026  1.00 40.55           H  
ATOM    256  HB3 GLU A  16     -15.462  25.367  20.395  1.00 40.55           H  
ATOM    257  O   GLU A  16     -16.333  25.495  18.125  1.00 40.55           O  
ATOM    258  CG  GLU A  16     -14.245  26.523  21.674  1.00 40.55           C  
ATOM    259  HG2 GLU A  16     -14.129  27.562  21.982  1.00 40.55           H  
ATOM    260  HG3 GLU A  16     -13.305  26.190  21.233  1.00 40.55           H  
ATOM    261  CD  GLU A  16     -14.596  25.657  22.896  1.00 40.55           C  
ATOM    262  OE1 GLU A  16     -13.714  24.887  23.340  1.00 40.55           O  
ATOM    263  OE2 GLU A  16     -15.756  25.759  23.357  1.00 40.55           O  
ATOM    264  N   SER A  17     -16.460  27.539  17.270  1.00 37.84           N  
ATOM    265  H   SER A  17     -16.096  28.481  17.282  1.00 37.84           H  
ATOM    266  CA  SER A  17     -17.550  27.265  16.335  1.00 37.84           C  
ATOM    267  HA  SER A  17     -18.062  26.364  16.673  1.00 37.84           H  
ATOM    268  C   SER A  17     -17.152  26.959  14.888  1.00 37.84           C  
ATOM    269  CB  SER A  17     -18.594  28.382  16.414  1.00 37.84           C  
ATOM    270  HB2 SER A  17     -19.025  28.382  17.415  1.00 37.84           H  
ATOM    271  HB3 SER A  17     -19.391  28.200  15.693  1.00 37.84           H  
ATOM    272  O   SER A  17     -18.044  26.590  14.144  1.00 37.84           O  
ATOM    273  OG  SER A  17     -18.012  29.650  16.175  1.00 37.84           O  
ATOM    274  HG  SER A  17     -17.954  29.764  15.223  1.00 37.84           H  
ATOM    275  N   ASP A  18     -15.877  27.010  14.489  1.00 33.56           N  
ATOM    276  H   ASP A  18     -15.184  27.352  15.139  1.00 33.56           H  
ATOM    277  CA  ASP A  18     -15.459  26.705  13.098  1.00 33.56           C  
ATOM    278  HA  ASP A  18     -16.280  26.201  12.589  1.00 33.56           H  
ATOM    279  C   ASP A  18     -14.316  25.676  13.028  1.00 33.56           C  
ATOM    280  CB  ASP A  18     -15.169  28.000  12.311  1.00 33.56           C  
ATOM    281  HB2 ASP A  18     -14.446  27.802  11.518  1.00 33.56           H  
ATOM    282  HB3 ASP A  18     -14.721  28.735  12.979  1.00 33.56           H  
ATOM    283  O   ASP A  18     -13.324  25.820  12.309  1.00 33.56           O  
ATOM    284  CG  ASP A  18     -16.388  28.605  11.606  1.00 33.56           C  
ATOM    285  OD1 ASP A  18     -17.352  27.867  11.321  1.00 33.56           O  
ATOM    286  OD2 ASP A  18     -16.305  29.819  11.321  1.00 33.56           O  
ATOM    287  N   MET A  19     -14.452  24.587  13.790  1.00 39.75           N  
ATOM    288  H   MET A  19     -15.296  24.524  14.341  1.00 39.75           H  
ATOM    289  CA  MET A  19     -13.674  23.363  13.568  1.00 39.75           C  
ATOM    290  HA  MET A  19     -12.630  23.621  13.392  1.00 39.75           H  
ATOM    291  C   MET A  19     -14.197  22.675  12.302  1.00 39.75           C  
ATOM    292  CB  MET A  19     -13.751  22.450  14.802  1.00 39.75           C  
ATOM    293  HB2 MET A  19     -13.445  21.442  14.523  1.00 39.75           H  
ATOM    294  HB3 MET A  19     -14.787  22.400  15.135  1.00 39.75           H  
ATOM    295  O   MET A  19     -14.850  21.641  12.366  1.00 39.75           O  
ATOM    296  CG  MET A  19     -12.876  22.931  15.969  1.00 39.75           C  
ATOM    297  HG2 MET A  19     -12.831  24.020  15.958  1.00 39.75           H  
ATOM    298  HG3 MET A  19     -13.369  22.639  16.897  1.00 39.75           H  
ATOM    299  SD  MET A  19     -11.180  22.266  16.022  1.00 39.75           S  
ATOM    300  CE  MET A  19     -11.539  20.507  16.276  1.00 39.75           C  
ATOM    301  HE1 MET A  19     -12.255  20.390  17.089  1.00 39.75           H  
ATOM    302  HE2 MET A  19     -10.620  19.979  16.529  1.00 39.75           H  
ATOM    303  HE3 MET A  19     -11.954  20.080  15.363  1.00 39.75           H  
ATOM    304  N   ASP A  20     -13.958  23.285  11.148  1.00 39.64           N  
ATOM    305  H   ASP A  20     -13.535  24.201  11.173  1.00 39.64           H  
ATOM    306  CA  ASP A  20     -14.321  22.729   9.854  1.00 39.64           C  
ATOM    307  HA  ASP A  20     -15.347  22.363   9.898  1.00 39.64           H  
ATOM    308  C   ASP A  20     -13.388  21.542   9.564  1.00 39.64           C  
ATOM    309  CB  ASP A  20     -14.285  23.858   8.815  1.00 39.64           C  
ATOM    310  HB2 ASP A  20     -14.906  24.680   9.172  1.00 39.64           H  
ATOM    311  HB3 ASP A  20     -13.263  24.228   8.723  1.00 39.64           H  
ATOM    312  O   ASP A  20     -12.226  21.688   9.176  1.00 39.64           O  
ATOM    313  CG  ASP A  20     -14.798  23.436   7.443  1.00 39.64           C  
ATOM    314  OD1 ASP A  20     -15.173  22.248   7.310  1.00 39.64           O  
ATOM    315  OD2 ASP A  20     -14.679  24.286   6.536  1.00 39.64           O  
ATOM    316  N   TYR A  21     -13.863  20.330   9.850  1.00 40.54           N  
ATOM    317  H   TYR A  21     -14.790  20.275  10.249  1.00 40.54           H  
ATOM    318  CA  TYR A  21     -13.124  19.093   9.596  1.00 40.54           C  
ATOM    319  HA  TYR A  21     -12.153  19.168  10.087  1.00 40.54           H  
ATOM    320  C   TYR A  21     -12.842  18.909   8.099  1.00 40.54           C  
ATOM    321  CB  TYR A  21     -13.867  17.899  10.215  1.00 40.54           C  
ATOM    322  HB2 TYR A  21     -13.462  16.980   9.793  1.00 40.54           H  
ATOM    323  HB3 TYR A  21     -14.923  17.943   9.945  1.00 40.54           H  
ATOM    324  O   TYR A  21     -11.857  18.258   7.746  1.00 40.54           O  
ATOM    325  CG  TYR A  21     -13.727  17.838  11.727  1.00 40.54           C  
ATOM    326  CD1 TYR A  21     -12.759  17.000  12.312  1.00 40.54           C  
ATOM    327  HD1 TYR A  21     -12.161  16.358  11.683  1.00 40.54           H  
ATOM    328  CD2 TYR A  21     -14.524  18.653  12.549  1.00 40.54           C  
ATOM    329  HD2 TYR A  21     -15.295  19.270  12.113  1.00 40.54           H  
ATOM    330  CE1 TYR A  21     -12.591  16.974  13.710  1.00 40.54           C  
ATOM    331  HE1 TYR A  21     -11.870  16.299  14.147  1.00 40.54           H  
ATOM    332  CE2 TYR A  21     -14.319  18.681  13.942  1.00 40.54           C  
ATOM    333  HE2 TYR A  21     -14.937  19.312  14.563  1.00 40.54           H  
ATOM    334  OH  TYR A  21     -13.200  17.765  15.878  1.00 40.54           O  
ATOM    335  HH  TYR A  21     -12.501  17.138  16.078  1.00 40.54           H  
ATOM    336  CZ  TYR A  21     -13.381  17.809  14.529  1.00 40.54           C  
ATOM    337  N   HIS A  22     -13.591  19.584   7.219  1.00 35.72           N  
ATOM    338  H   HIS A  22     -14.347  20.174   7.536  1.00 35.72           H  
ATOM    339  CA  HIS A  22     -13.269  19.638   5.800  1.00 35.72           C  
ATOM    340  HA  HIS A  22     -13.015  18.622   5.495  1.00 35.72           H  
ATOM    341  C   HIS A  22     -12.047  20.517   5.518  1.00 35.72           C  
ATOM    342  CB  HIS A  22     -14.494  20.084   4.993  1.00 35.72           C  
ATOM    343  HB2 HIS A  22     -15.389  20.046   5.614  1.00 35.72           H  
ATOM    344  HB3 HIS A  22     -14.377  21.112   4.650  1.00 35.72           H  
ATOM    345  O   HIS A  22     -11.215  20.165   4.675  1.00 35.72           O  
ATOM    346  CG  HIS A  22     -14.718  19.182   3.811  1.00 35.72           C  
ATOM    347  CD2 HIS A  22     -15.916  18.653   3.417  1.00 35.72           C  
ATOM    348  HD2 HIS A  22     -16.878  18.838   3.871  1.00 35.72           H  
ATOM    349  ND1 HIS A  22     -13.746  18.637   2.999  1.00 35.72           N  
ATOM    350  HD1 HIS A  22     -12.768  18.887   2.985  1.00 35.72           H  
ATOM    351  CE1 HIS A  22     -14.352  17.805   2.135  1.00 35.72           C  
ATOM    352  HE1 HIS A  22     -13.867  17.260   1.338  1.00 35.72           H  
ATOM    353  NE2 HIS A  22     -15.664  17.756   2.379  1.00 35.72           N  
ATOM    354  N   LYS A  23     -11.836  21.583   6.307  1.00 37.13           N  
ATOM    355  H   LYS A  23     -12.574  21.853   6.941  1.00 37.13           H  
ATOM    356  CA  LYS A  23     -10.535  22.260   6.388  1.00 37.13           C  
ATOM    357  HA  LYS A  23     -10.208  22.492   5.375  1.00 37.13           H  
ATOM    358  C   LYS A  23      -9.453  21.367   6.958  1.00 37.13           C  
ATOM    359  CB  LYS A  23     -10.571  23.609   7.121  1.00 37.13           C  
ATOM    360  HB2 LYS A  23      -9.554  23.904   7.379  1.00 37.13           H  
ATOM    361  HB3 LYS A  23     -11.142  23.530   8.046  1.00 37.13           H  
ATOM    362  O   LYS A  23      -8.325  21.617   6.631  1.00 37.13           O  
ATOM    363  CG  LYS A  23     -11.162  24.705   6.232  1.00 37.13           C  
ATOM    364  HG2 LYS A  23     -10.540  24.837   5.347  1.00 37.13           H  
ATOM    365  HG3 LYS A  23     -12.160  24.401   5.915  1.00 37.13           H  
ATOM    366  CD  LYS A  23     -11.249  26.029   6.997  1.00 37.13           C  
ATOM    367  HD2 LYS A  23     -10.250  26.419   7.193  1.00 37.13           H  
ATOM    368  HD3 LYS A  23     -11.766  25.856   7.940  1.00 37.13           H  
ATOM    369  CE  LYS A  23     -12.057  27.018   6.157  1.00 37.13           C  
ATOM    370  HE2 LYS A  23     -12.930  26.488   5.776  1.00 37.13           H  
ATOM    371  HE3 LYS A  23     -11.466  27.337   5.298  1.00 37.13           H  
ATOM    372  NZ  LYS A  23     -12.518  28.176   6.956  1.00 37.13           N  
ATOM    373  HZ1 LYS A  23     -13.121  27.844   7.695  1.00 37.13           H  
ATOM    374  HZ2 LYS A  23     -13.096  28.773   6.383  1.00 37.13           H  
ATOM    375  HZ3 LYS A  23     -11.750  28.703   7.348  1.00 37.13           H  
ATOM    376  N   ILE A  24      -9.685  20.301   7.719  1.00 41.75           N  
ATOM    377  H   ILE A  24     -10.640  20.091   7.972  1.00 41.75           H  
ATOM    378  CA  ILE A  24      -8.595  19.355   8.064  1.00 41.75           C  
ATOM    379  HA  ILE A  24      -7.693  19.926   8.280  1.00 41.75           H  
ATOM    380  C   ILE A  24      -8.249  18.458   6.866  1.00 41.75           C  
ATOM    381  CB  ILE A  24      -8.930  18.547   9.333  1.00 41.75           C  
ATOM    382  HB  ILE A  24      -9.838  17.969   9.160  1.00 41.75           H  
ATOM    383  O   ILE A  24      -7.072  18.164   6.645  1.00 41.75           O  
ATOM    384  CG1 ILE A  24      -9.186  19.532  10.496  1.00 41.75           C  
ATOM    385 HG12 ILE A  24     -10.007  20.198  10.230  1.00 41.75           H  
ATOM    386 HG13 ILE A  24      -8.306  20.157  10.649  1.00 41.75           H  
ATOM    387  CG2 ILE A  24      -7.808  17.547   9.673  1.00 41.75           C  
ATOM    388 HG21 ILE A  24      -7.659  16.845   8.852  1.00 41.75           H  
ATOM    389 HG22 ILE A  24      -6.869  18.070   9.857  1.00 41.75           H  
ATOM    390 HG23 ILE A  24      -8.078  16.944  10.540  1.00 41.75           H  
ATOM    391  CD1 ILE A  24      -9.603  18.851  11.805  1.00 41.75           C  
ATOM    392 HD11 ILE A  24      -9.899  19.607  12.532  1.00 41.75           H  
ATOM    393 HD12 ILE A  24      -8.796  18.245  12.218  1.00 41.75           H  
ATOM    394 HD13 ILE A  24     -10.459  18.205  11.611  1.00 41.75           H  
ATOM    395  N   LEU A  25      -9.258  18.106   6.062  1.00 34.07           N  
ATOM    396  H   LEU A  25     -10.199  18.333   6.352  1.00 34.07           H  
ATOM    397  CA  LEU A  25      -9.091  17.437   4.768  1.00 34.07           C  
ATOM    398  HA  LEU A  25      -8.418  16.590   4.897  1.00 34.07           H  
ATOM    399  C   LEU A  25      -8.421  18.346   3.714  1.00 34.07           C  
ATOM    400  CB  LEU A  25     -10.460  16.909   4.281  1.00 34.07           C  
ATOM    401  HB2 LEU A  25     -11.160  17.743   4.214  1.00 34.07           H  
ATOM    402  HB3 LEU A  25     -10.342  16.513   3.273  1.00 34.07           H  
ATOM    403  O   LEU A  25      -7.877  17.834   2.742  1.00 34.07           O  
ATOM    404  CG  LEU A  25     -11.089  15.810   5.161  1.00 34.07           C  
ATOM    405  HG  LEU A  25     -11.090  16.126   6.204  1.00 34.07           H  
ATOM    406  CD1 LEU A  25     -12.536  15.551   4.743  1.00 34.07           C  
ATOM    407 HD11 LEU A  25     -12.971  14.768   5.365  1.00 34.07           H  
ATOM    408 HD12 LEU A  25     -12.579  15.238   3.699  1.00 34.07           H  
ATOM    409 HD13 LEU A  25     -13.135  16.453   4.863  1.00 34.07           H  
ATOM    410  CD2 LEU A  25     -10.319  14.493   5.047  1.00 34.07           C  
ATOM    411 HD21 LEU A  25      -9.300  14.617   5.414  1.00 34.07           H  
ATOM    412 HD22 LEU A  25     -10.812  13.728   5.646  1.00 34.07           H  
ATOM    413 HD23 LEU A  25     -10.292  14.166   4.007  1.00 34.07           H  
ATOM    414  N   THR A  26      -8.404  19.674   3.910  1.00 37.73           N  
ATOM    415  H   THR A  26      -8.943  20.030   4.686  1.00 37.73           H  
ATOM    416  CA  THR A  26      -7.821  20.645   2.955  1.00 37.73           C  
ATOM    417  HA  THR A  26      -7.323  20.087   2.163  1.00 37.73           H  
ATOM    418  C   THR A  26      -6.713  21.559   3.515  1.00 37.73           C  
ATOM    419  CB  THR A  26      -8.920  21.469   2.262  1.00 37.73           C  
ATOM    420  HB  THR A  26      -8.459  22.291   1.713  1.00 37.73           H  
ATOM    421  O   THR A  26      -5.996  22.199   2.745  1.00 37.73           O  
ATOM    422  CG2 THR A  26      -9.727  20.632   1.277  1.00 37.73           C  
ATOM    423 HG21 THR A  26     -10.462  21.268   0.783  1.00 37.73           H  
ATOM    424 HG22 THR A  26      -9.062  20.212   0.522  1.00 37.73           H  
ATOM    425 HG23 THR A  26     -10.238  19.817   1.791  1.00 37.73           H  
ATOM    426  OG1 THR A  26      -9.856  21.991   3.168  1.00 37.73           O  
ATOM    427  HG1 THR A  26     -10.366  21.261   3.526  1.00 37.73           H  
ATOM    428  N   ALA A  27      -6.481  21.598   4.831  1.00 30.39           N  
ATOM    429  H   ALA A  27      -7.108  21.079   5.429  1.00 30.39           H  
ATOM    430  CA  ALA A  27      -5.477  22.425   5.513  1.00 30.39           C  
ATOM    431  HA  ALA A  27      -5.418  23.381   4.993  1.00 30.39           H  
ATOM    432  C   ALA A  27      -4.121  21.749   5.391  1.00 30.39           C  
ATOM    433  CB  ALA A  27      -5.810  22.739   6.983  1.00 30.39           C  
ATOM    434  HB1 ALA A  27      -4.975  23.274   7.435  1.00 30.39           H  
ATOM    435  HB2 ALA A  27      -5.970  21.815   7.539  1.00 30.39           H  
ATOM    436  HB3 ALA A  27      -6.688  23.382   7.038  1.00 30.39           H  
ATOM    437  O   ALA A  27      -3.634  21.051   6.278  1.00 30.39           O  
ATOM    438  N   GLY A  28      -3.520  21.963   4.231  1.00 28.45           N  
ATOM    439  H   GLY A  28      -4.095  22.358   3.500  1.00 28.45           H  
ATOM    440  CA  GLY A  28      -2.210  21.431   3.915  1.00 28.45           C  
ATOM    441  HA2 GLY A  28      -1.511  21.733   4.695  1.00 28.45           H  
ATOM    442  HA3 GLY A  28      -2.273  20.343   3.909  1.00 28.45           H  
ATOM    443  C   GLY A  28      -1.645  21.880   2.577  1.00 28.45           C  
ATOM    444  O   GLY A  28      -0.603  21.344   2.206  1.00 28.45           O  
ATOM    445  N   LEU A  29      -2.253  22.872   1.905  1.00 33.97           N  
ATOM    446  H   LEU A  29      -3.134  23.210   2.265  1.00 33.97           H  
ATOM    447  CA  LEU A  29      -1.763  23.547   0.683  1.00 33.97           C  
ATOM    448  HA  LEU A  29      -1.620  22.789  -0.087  1.00 33.97           H  
ATOM    449  C   LEU A  29      -0.381  24.234   0.836  1.00 33.97           C  
ATOM    450  CB  LEU A  29      -2.840  24.545   0.190  1.00 33.97           C  
ATOM    451  HB2 LEU A  29      -3.134  25.178   1.027  1.00 33.97           H  
ATOM    452  HB3 LEU A  29      -2.407  25.200  -0.567  1.00 33.97           H  
ATOM    453  O   LEU A  29       0.039  25.028   0.003  1.00 33.97           O  
ATOM    454  CG  LEU A  29      -4.101  23.909  -0.432  1.00 33.97           C  
ATOM    455  HG  LEU A  29      -4.493  23.149   0.244  1.00 33.97           H  
ATOM    456  CD1 LEU A  29      -5.176  24.977  -0.629  1.00 33.97           C  
ATOM    457 HD11 LEU A  29      -4.814  25.755  -1.302  1.00 33.97           H  
ATOM    458 HD12 LEU A  29      -6.067  24.528  -1.067  1.00 33.97           H  
ATOM    459 HD13 LEU A  29      -5.444  25.425   0.328  1.00 33.97           H  
ATOM    460  CD2 LEU A  29      -3.810  23.270  -1.792  1.00 33.97           C  
ATOM    461 HD21 LEU A  29      -3.392  24.012  -2.472  1.00 33.97           H  
ATOM    462 HD22 LEU A  29      -4.738  22.892  -2.222  1.00 33.97           H  
ATOM    463 HD23 LEU A  29      -3.112  22.440  -1.686  1.00 33.97           H  
ATOM    464  N   SER A  30       0.379  23.924   1.886  1.00 28.44           N  
ATOM    465  H   SER A  30       0.035  23.207   2.509  1.00 28.44           H  
ATOM    466  CA  SER A  30       1.808  24.210   1.957  1.00 28.44           C  
ATOM    467  HA  SER A  30       2.193  24.267   0.939  1.00 28.44           H  
ATOM    468  C   SER A  30       2.550  23.067   2.655  1.00 28.44           C  
ATOM    469  CB  SER A  30       2.068  25.575   2.602  1.00 28.44           C  
ATOM    470  HB2 SER A  30       3.140  25.707   2.747  1.00 28.44           H  
ATOM    471  HB3 SER A  30       1.710  26.359   1.934  1.00 28.44           H  
ATOM    472  O   SER A  30       2.128  22.525   3.682  1.00 28.44           O  
ATOM    473  OG  SER A  30       1.408  25.692   3.845  1.00 28.44           O  
ATOM    474  HG  SER A  30       0.465  25.703   3.661  1.00 28.44           H  
ATOM    475  N   VAL A  31       3.662  22.644   2.055  1.00 29.65           N  
ATOM    476  H   VAL A  31       3.942  23.104   1.201  1.00 29.65           H  
ATOM    477  CA  VAL A  31       4.612  21.699   2.646  1.00 29.65           C  
ATOM    478  HA  VAL A  31       4.101  21.053   3.360  1.00 29.65           H  
ATOM    479  C   VAL A  31       5.664  22.514   3.391  1.00 29.65           C  
ATOM    480  CB  VAL A  31       5.255  20.806   1.559  1.00 29.65           C  
ATOM    481  HB  VAL A  31       5.750  21.440   0.822  1.00 29.65           H  
ATOM    482  O   VAL A  31       6.356  23.329   2.789  1.00 29.65           O  
ATOM    483  CG1 VAL A  31       6.295  19.843   2.150  1.00 29.65           C  
ATOM    484 HG11 VAL A  31       7.131  20.402   2.570  1.00 29.65           H  
ATOM    485 HG12 VAL A  31       5.845  19.221   2.924  1.00 29.65           H  
ATOM    486 HG13 VAL A  31       6.686  19.200   1.361  1.00 29.65           H  
ATOM    487  CG2 VAL A  31       4.196  19.962   0.835  1.00 29.65           C  
ATOM    488 HG21 VAL A  31       3.700  19.287   1.533  1.00 29.65           H  
ATOM    489 HG22 VAL A  31       3.456  20.604   0.357  1.00 29.65           H  
ATOM    490 HG23 VAL A  31       4.673  19.372   0.052  1.00 29.65           H  
ATOM    491  N   GLN A  32       5.840  22.263   4.687  1.00 31.69           N  
ATOM    492  H   GLN A  32       5.197  21.645   5.161  1.00 31.69           H  
ATOM    493  CA  GLN A  32       7.134  22.467   5.329  1.00 31.69           C  
ATOM    494  HA  GLN A  32       7.869  22.738   4.571  1.00 31.69           H  
ATOM    495  C   GLN A  32       7.577  21.132   5.918  1.00 31.69           C  
ATOM    496  CB  GLN A  32       7.117  23.604   6.365  1.00 31.69           C  
ATOM    497  HB2 GLN A  32       6.305  23.456   7.077  1.00 31.69           H  
ATOM    498  HB3 GLN A  32       8.062  23.570   6.907  1.00 31.69           H  
ATOM    499  O   GLN A  32       6.835  20.514   6.671  1.00 31.69           O  
ATOM    500  CG  GLN A  32       6.986  24.984   5.695  1.00 31.69           C  
ATOM    501  HG2 GLN A  32       5.956  25.134   5.373  1.00 31.69           H  
ATOM    502  HG3 GLN A  32       7.621  25.011   4.809  1.00 31.69           H  
ATOM    503  CD  GLN A  32       7.403  26.149   6.592  1.00 31.69           C  
ATOM    504  NE2 GLN A  32       7.507  27.342   6.048  1.00 31.69           N  
ATOM    505 HE21 GLN A  32       7.272  27.485   5.077  1.00 31.69           H  
ATOM    506 HE22 GLN A  32       7.766  28.092   6.674  1.00 31.69           H  
ATOM    507  OE1 GLN A  32       7.670  26.023   7.776  1.00 31.69           O  
ATOM    508  N   GLN A  33       8.802  20.739   5.563  1.00 30.73           N  
ATOM    509  H   GLN A  33       9.291  21.352   4.926  1.00 30.73           H  
ATOM    510  CA  GLN A  33       9.538  19.548   6.001  1.00 30.73           C  
ATOM    511  HA  GLN A  33      10.580  19.753   5.757  1.00 30.73           H  
ATOM    512  C   GLN A  33       9.225  18.259   5.234  1.00 30.73           C  
ATOM    513  CB  GLN A  33       9.541  19.393   7.530  1.00 30.73           C  
ATOM    514  HB2 GLN A  33      10.216  18.577   7.788  1.00 30.73           H  
ATOM    515  HB3 GLN A  33       8.547  19.132   7.894  1.00 30.73           H  
ATOM    516  O   GLN A  33       8.543  17.351   5.700  1.00 30.73           O  
ATOM    517  CG  GLN A  33      10.032  20.678   8.216  1.00 30.73           C  
ATOM    518  HG2 GLN A  33      11.005  20.954   7.809  1.00 30.73           H  
ATOM    519  HG3 GLN A  33       9.335  21.495   8.030  1.00 30.73           H  
ATOM    520  CD  GLN A  33      10.170  20.539   9.723  1.00 30.73           C  
ATOM    521  NE2 GLN A  33      10.623  21.571  10.397  1.00 30.73           N  
ATOM    522 HE21 GLN A  33      10.675  21.436  11.397  1.00 30.73           H  
ATOM    523 HE22 GLN A  33      10.819  22.450   9.939  1.00 30.73           H  
ATOM    524  OE1 GLN A  33       9.893  19.522  10.330  1.00 30.73           O  
ATOM    525  N   GLY A  34       9.826  18.156   4.047  1.00 34.54           N  
ATOM    526  H   GLY A  34      10.365  18.939   3.706  1.00 34.54           H  
ATOM    527  CA  GLY A  34      10.081  16.863   3.439  1.00 34.54           C  
ATOM    528  HA2 GLY A  34       9.152  16.296   3.381  1.00 34.54           H  
ATOM    529  HA3 GLY A  34      10.465  16.994   2.428  1.00 34.54           H  
ATOM    530  C   GLY A  34      11.104  16.092   4.272  1.00 34.54           C  
ATOM    531  O   GLY A  34      12.247  16.523   4.421  1.00 34.54           O  
ATOM    532  N   ILE A  35      10.730  14.901   4.734  1.00 41.24           N  
ATOM    533  H   ILE A  35       9.752  14.653   4.677  1.00 41.24           H  
ATOM    534  CA  ILE A  35      11.699  13.811   4.868  1.00 41.24           C  
ATOM    535  HA  ILE A  35      12.618  14.198   5.308  1.00 41.24           H  
ATOM    536  C   ILE A  35      12.003  13.379   3.429  1.00 41.24           C  
ATOM    537  CB  ILE A  35      11.182  12.673   5.779  1.00 41.24           C  
ATOM    538  HB  ILE A  35      10.302  12.225   5.317  1.00 41.24           H  
ATOM    539  O   ILE A  35      11.498  12.379   2.929  1.00 41.24           O  
ATOM    540  CG1 ILE A  35      10.777  13.226   7.167  1.00 41.24           C  
ATOM    541 HG12 ILE A  35      10.049  14.027   7.043  1.00 41.24           H  
ATOM    542 HG13 ILE A  35      11.653  13.644   7.664  1.00 41.24           H  
ATOM    543  CG2 ILE A  35      12.272  11.591   5.933  1.00 41.24           C  
ATOM    544 HG21 ILE A  35      11.882  10.743   6.497  1.00 41.24           H  
ATOM    545 HG22 ILE A  35      12.585  11.218   4.957  1.00 41.24           H  
ATOM    546 HG23 ILE A  35      13.137  12.001   6.453  1.00 41.24           H  
ATOM    547  CD1 ILE A  35      10.130  12.186   8.090  1.00 41.24           C  
ATOM    548 HD11 ILE A  35       9.759  12.684   8.985  1.00 41.24           H  
ATOM    549 HD12 ILE A  35      10.858  11.433   8.392  1.00 41.24           H  
ATOM    550 HD13 ILE A  35       9.294  11.706   7.581  1.00 41.24           H  
ATOM    551  N   VAL A  36      12.745  14.226   2.713  1.00 44.45           N  
ATOM    552  H   VAL A  36      13.069  15.064   3.174  1.00 44.45           H  
ATOM    553  CA  VAL A  36      13.198  13.968   1.350  1.00 44.45           C  
ATOM    554  HA  VAL A  36      12.372  13.590   0.747  1.00 44.45           H  
ATOM    555  C   VAL A  36      14.255  12.886   1.496  1.00 44.45           C  
ATOM    556  CB  VAL A  36      13.757  15.250   0.691  1.00 44.45           C  
ATOM    557  HB  VAL A  36      14.646  15.579   1.230  1.00 44.45           H  
ATOM    558  O   VAL A  36      15.400  13.174   1.846  1.00 44.45           O  
ATOM    559  CG1 VAL A  36      14.133  15.037  -0.775  1.00 44.45           C  
ATOM    560 HG11 VAL A  36      14.754  14.148  -0.890  1.00 44.45           H  
ATOM    561 HG12 VAL A  36      14.686  15.902  -1.142  1.00 44.45           H  
ATOM    562 HG13 VAL A  36      13.219  14.940  -1.362  1.00 44.45           H  
ATOM    563  CG2 VAL A  36      12.740  16.398   0.716  1.00 44.45           C  
ATOM    564 HG21 VAL A  36      13.109  17.239   0.128  1.00 44.45           H  
ATOM    565 HG22 VAL A  36      12.602  16.744   1.741  1.00 44.45           H  
ATOM    566 HG23 VAL A  36      11.788  16.067   0.303  1.00 44.45           H  
ATOM    567  N   ARG A  37      13.881  11.621   1.292  1.00 52.92           N  
ATOM    568  H   ARG A  37      12.913  11.446   1.063  1.00 52.92           H  
ATOM    569  CA  ARG A  37      14.872  10.566   1.077  1.00 52.92           C  
ATOM    570  HA  ARG A  37      15.608  10.555   1.882  1.00 52.92           H  
ATOM    571  C   ARG A  37      15.578  10.932  -0.219  1.00 52.92           C  
ATOM    572  CB  ARG A  37      14.198   9.187   0.948  1.00 52.92           C  
ATOM    573  HB2 ARG A  37      13.383   9.250   0.227  1.00 52.92           H  
ATOM    574  HB3 ARG A  37      14.934   8.484   0.560  1.00 52.92           H  
ATOM    575  O   ARG A  37      15.080  10.558  -1.265  1.00 52.92           O  
ATOM    576  CG  ARG A  37      13.654   8.631   2.266  1.00 52.92           C  
ATOM    577  HG2 ARG A  37      12.884   9.296   2.657  1.00 52.92           H  
ATOM    578  HG3 ARG A  37      14.466   8.550   2.989  1.00 52.92           H  
ATOM    579  CD  ARG A  37      13.054   7.243   2.003  1.00 52.92           C  
ATOM    580  HD2 ARG A  37      12.238   7.348   1.288  1.00 52.92           H  
ATOM    581  HD3 ARG A  37      13.824   6.607   1.566  1.00 52.92           H  
ATOM    582  NE  ARG A  37      12.548   6.623   3.241  1.00 52.92           N  
ATOM    583  HE  ARG A  37      12.570   7.192   4.075  1.00 52.92           H  
ATOM    584  NH1 ARG A  37      11.934   4.609   2.324  1.00 52.92           N  
ATOM    585 HH11 ARG A  37      12.201   4.958   1.415  1.00 52.92           H  
ATOM    586 HH12 ARG A  37      11.571   3.672   2.429  1.00 52.92           H  
ATOM    587  NH2 ARG A  37      11.659   4.956   4.512  1.00 52.92           N  
ATOM    588 HH21 ARG A  37      11.302   4.015   4.597  1.00 52.92           H  
ATOM    589 HH22 ARG A  37      11.718   5.545   5.330  1.00 52.92           H  
ATOM    590  CZ  ARG A  37      12.050   5.404   3.352  1.00 52.92           C  
ATOM    591  N   GLN A  38      16.677  11.686  -0.173  1.00 64.76           N  
ATOM    592  H   GLN A  38      16.946  12.082   0.717  1.00 64.76           H  
ATOM    593  CA  GLN A  38      17.489  11.969  -1.359  1.00 64.76           C  
ATOM    594  HA  GLN A  38      16.832  12.254  -2.181  1.00 64.76           H  
ATOM    595  C   GLN A  38      18.201  10.683  -1.781  1.00 64.76           C  
ATOM    596  CB  GLN A  38      18.470  13.129  -1.129  1.00 64.76           C  
ATOM    597  HB2 GLN A  38      19.178  13.135  -1.957  1.00 64.76           H  
ATOM    598  HB3 GLN A  38      19.024  12.976  -0.202  1.00 64.76           H  
ATOM    599  O   GLN A  38      19.372  10.467  -1.475  1.00 64.76           O  
ATOM    600  CG  GLN A  38      17.766  14.492  -1.099  1.00 64.76           C  
ATOM    601  HG2 GLN A  38      17.083  14.559  -1.946  1.00 64.76           H  
ATOM    602  HG3 GLN A  38      17.186  14.582  -0.181  1.00 64.76           H  
ATOM    603  CD  GLN A  38      18.739  15.667  -1.187  1.00 64.76           C  
ATOM    604  NE2 GLN A  38      18.242  16.875  -1.335  1.00 64.76           N  
ATOM    605 HE21 GLN A  38      17.243  17.020  -1.363  1.00 64.76           H  
ATOM    606 HE22 GLN A  38      18.916  17.627  -1.356  1.00 64.76           H  
ATOM    607  OE1 GLN A  38      19.951  15.543  -1.143  1.00 64.76           O  
ATOM    608  N   ARG A  39      17.454   9.788  -2.427  1.00 82.04           N  
ATOM    609  H   ARG A  39      16.494  10.038  -2.612  1.00 82.04           H  
ATOM    610  CA  ARG A  39      17.926   8.480  -2.869  1.00 82.04           C  
ATOM    611  HA  ARG A  39      18.935   8.325  -2.487  1.00 82.04           H  
ATOM    612  C   ARG A  39      17.993   8.489  -4.386  1.00 82.04           C  
ATOM    613  CB  ARG A  39      17.028   7.368  -2.298  1.00 82.04           C  
ATOM    614  HB2 ARG A  39      16.856   7.565  -1.240  1.00 82.04           H  
ATOM    615  HB3 ARG A  39      16.066   7.364  -2.811  1.00 82.04           H  
ATOM    616  O   ARG A  39      16.981   8.677  -5.058  1.00 82.04           O  
ATOM    617  CG  ARG A  39      17.705   5.995  -2.434  1.00 82.04           C  
ATOM    618  HG2 ARG A  39      18.685   6.038  -1.959  1.00 82.04           H  
ATOM    619  HG3 ARG A  39      17.838   5.753  -3.488  1.00 82.04           H  
ATOM    620  CD  ARG A  39      16.886   4.883  -1.766  1.00 82.04           C  
ATOM    621  HD2 ARG A  39      15.963   4.743  -2.328  1.00 82.04           H  
ATOM    622  HD3 ARG A  39      16.638   5.181  -0.747  1.00 82.04           H  
ATOM    623  NE  ARG A  39      17.636   3.613  -1.726  1.00 82.04           N  
ATOM    624  HE  ARG A  39      18.568   3.610  -2.115  1.00 82.04           H  
ATOM    625  NH1 ARG A  39      15.960   2.292  -0.874  1.00 82.04           N  
ATOM    626 HH11 ARG A  39      15.362   2.575  -1.637  1.00 82.04           H  
ATOM    627 HH12 ARG A  39      15.717   1.350  -0.602  1.00 82.04           H  
ATOM    628  NH2 ARG A  39      17.907   1.374  -1.386  1.00 82.04           N  
ATOM    629 HH21 ARG A  39      17.458   0.475  -1.277  1.00 82.04           H  
ATOM    630 HH22 ARG A  39      18.764   1.402  -1.920  1.00 82.04           H  
ATOM    631  CZ  ARG A  39      17.177   2.446  -1.302  1.00 82.04           C  
ATOM    632  N   VAL A  40      19.197   8.301  -4.915  1.00 87.61           N  
ATOM    633  H   VAL A  40      19.979   8.137  -4.297  1.00 87.61           H  
ATOM    634  CA  VAL A  40      19.416   8.172  -6.356  1.00 87.61           C  
ATOM    635  HA  VAL A  40      18.642   8.734  -6.878  1.00 87.61           H  
ATOM    636  C   VAL A  40      19.284   6.700  -6.728  1.00 87.61           C  
ATOM    637  CB  VAL A  40      20.771   8.755  -6.794  1.00 87.61           C  
ATOM    638  HB  VAL A  40      21.579   8.180  -6.341  1.00 87.61           H  
ATOM    639  O   VAL A  40      20.048   5.873  -6.231  1.00 87.61           O  
ATOM    640  CG1 VAL A  40      20.916   8.698  -8.320  1.00 87.61           C  
ATOM    641 HG11 VAL A  40      20.098   9.236  -8.799  1.00 87.61           H  
ATOM    642 HG12 VAL A  40      20.904   7.664  -8.664  1.00 87.61           H  
ATOM    643 HG13 VAL A  40      21.865   9.138  -8.626  1.00 87.61           H  
ATOM    644  CG2 VAL A  40      20.919  10.221  -6.357  1.00 87.61           C  
ATOM    645 HG21 VAL A  40      20.909  10.295  -5.270  1.00 87.61           H  
ATOM    646 HG22 VAL A  40      20.102  10.816  -6.766  1.00 87.61           H  
ATOM    647 HG23 VAL A  40      21.869  10.615  -6.718  1.00 87.61           H  
ATOM    648  N   ILE A  41      18.322   6.378  -7.586  1.00 90.41           N  
ATOM    649  H   ILE A  41      17.753   7.120  -7.967  1.00 90.41           H  
ATOM    650  CA  ILE A  41      18.096   5.032  -8.107  1.00 90.41           C  
ATOM    651  HA  ILE A  41      18.638   4.318  -7.488  1.00 90.41           H  
ATOM    652  C   ILE A  41      18.622   4.989  -9.547  1.00 90.41           C  
ATOM    653  CB  ILE A  41      16.608   4.635  -8.023  1.00 90.41           C  
ATOM    654  HB  ILE A  41      16.024   5.354  -8.599  1.00 90.41           H  
ATOM    655  O   ILE A  41      18.137   5.740 -10.400  1.00 90.41           O  
ATOM    656  CG1 ILE A  41      16.110   4.639  -6.559  1.00 90.41           C  
ATOM    657 HG12 ILE A  41      16.469   3.744  -6.050  1.00 90.41           H  
ATOM    658 HG13 ILE A  41      16.490   5.507  -6.020  1.00 90.41           H  
ATOM    659  CG2 ILE A  41      16.418   3.228  -8.631  1.00 90.41           C  
ATOM    660 HG21 ILE A  41      15.382   2.899  -8.554  1.00 90.41           H  
ATOM    661 HG22 ILE A  41      16.670   3.227  -9.692  1.00 90.41           H  
ATOM    662 HG23 ILE A  41      17.048   2.501  -8.119  1.00 90.41           H  
ATOM    663  CD1 ILE A  41      14.583   4.692  -6.477  1.00 90.41           C  
ATOM    664 HD11 ILE A  41      14.263   4.474  -5.458  1.00 90.41           H  
ATOM    665 HD12 ILE A  41      14.238   5.684  -6.770  1.00 90.41           H  
ATOM    666 HD13 ILE A  41      14.129   3.971  -7.156  1.00 90.41           H  
ATOM    667  N   PRO A  42      19.626   4.152  -9.854  1.00 91.47           N  
ATOM    668  CA  PRO A  42      20.074   3.975 -11.223  1.00 91.47           C  
ATOM    669  HA  PRO A  42      20.234   4.955 -11.673  1.00 91.47           H  
ATOM    670  C   PRO A  42      19.038   3.201 -12.050  1.00 91.47           C  
ATOM    671  CB  PRO A  42      21.419   3.259 -11.123  1.00 91.47           C  
ATOM    672  HB2 PRO A  42      22.207   4.005 -11.023  1.00 91.47           H  
ATOM    673  HB3 PRO A  42      21.605   2.610 -11.979  1.00 91.47           H  
ATOM    674  O   PRO A  42      18.613   2.113 -11.671  1.00 91.47           O  
ATOM    675  CG  PRO A  42      21.308   2.470  -9.823  1.00 91.47           C  
ATOM    676  HG2 PRO A  42      22.284   2.286  -9.374  1.00 91.47           H  
ATOM    677  HG3 PRO A  42      20.806   1.527 -10.037  1.00 91.47           H  
ATOM    678  CD  PRO A  42      20.434   3.362  -8.939  1.00 91.47           C  
ATOM    679  HD2 PRO A  42      19.815   2.759  -8.275  1.00 91.47           H  
ATOM    680  HD3 PRO A  42      21.062   4.030  -8.350  1.00 91.47           H  
ATOM    681  N   VAL A  43      18.685   3.747 -13.212  1.00 92.04           N  
ATOM    682  H   VAL A  43      19.094   4.639 -13.451  1.00 92.04           H  
ATOM    683  CA  VAL A  43      17.866   3.087 -14.236  1.00 92.04           C  
ATOM    684  HA  VAL A  43      17.302   2.272 -13.782  1.00 92.04           H  
ATOM    685  C   VAL A  43      18.815   2.511 -15.277  1.00 92.04           C  
ATOM    686  CB  VAL A  43      16.856   4.060 -14.877  1.00 92.04           C  
ATOM    687  HB  VAL A  43      17.388   4.818 -15.451  1.00 92.04           H  
ATOM    688  O   VAL A  43      19.442   3.257 -16.032  1.00 92.04           O  
ATOM    689  CG1 VAL A  43      15.903   3.312 -15.815  1.00 92.04           C  
ATOM    690 HG11 VAL A  43      15.182   4.011 -16.240  1.00 92.04           H  
ATOM    691 HG12 VAL A  43      16.454   2.850 -16.634  1.00 92.04           H  
ATOM    692 HG13 VAL A  43      15.360   2.541 -15.269  1.00 92.04           H  
ATOM    693  CG2 VAL A  43      16.026   4.779 -13.811  1.00 92.04           C  
ATOM    694 HG21 VAL A  43      15.234   5.361 -14.282  1.00 92.04           H  
ATOM    695 HG22 VAL A  43      16.663   5.451 -13.235  1.00 92.04           H  
ATOM    696 HG23 VAL A  43      15.585   4.046 -13.135  1.00 92.04           H  
ATOM    697  N   TYR A  44      18.994   1.193 -15.286  1.00 90.56           N  
ATOM    698  H   TYR A  44      18.446   0.610 -14.669  1.00 90.56           H  
ATOM    699  CA  TYR A  44      19.938   0.554 -16.198  1.00 90.56           C  
ATOM    700  HA  TYR A  44      20.812   1.198 -16.288  1.00 90.56           H  
ATOM    701  C   TYR A  44      19.330   0.390 -17.590  1.00 90.56           C  
ATOM    702  CB  TYR A  44      20.430  -0.776 -15.627  1.00 90.56           C  
ATOM    703  HB2 TYR A  44      19.572  -1.425 -15.452  1.00 90.56           H  
ATOM    704  HB3 TYR A  44      21.063  -1.264 -16.369  1.00 90.56           H  
ATOM    705  O   TYR A  44      18.287  -0.235 -17.748  1.00 90.56           O  
ATOM    706  CG  TYR A  44      21.228  -0.624 -14.349  1.00 90.56           C  
ATOM    707  CD1 TYR A  44      22.559  -0.166 -14.405  1.00 90.56           C  
ATOM    708  HD1 TYR A  44      22.995   0.069 -15.365  1.00 90.56           H  
ATOM    709  CD2 TYR A  44      20.639  -0.934 -13.109  1.00 90.56           C  
ATOM    710  HD2 TYR A  44      19.617  -1.282 -13.069  1.00 90.56           H  
ATOM    711  CE1 TYR A  44      23.313  -0.045 -13.222  1.00 90.56           C  
ATOM    712  HE1 TYR A  44      24.343   0.278 -13.256  1.00 90.56           H  
ATOM    713  CE2 TYR A  44      21.382  -0.790 -11.923  1.00 90.56           C  
ATOM    714  HE2 TYR A  44      20.947  -1.048 -10.969  1.00 90.56           H  
ATOM    715  OH  TYR A  44      23.436  -0.242 -10.832  1.00 90.56           O  
ATOM    716  HH  TYR A  44      24.180  -0.848 -10.871  1.00 90.56           H  
ATOM    717  CZ  TYR A  44      22.717  -0.347 -11.978  1.00 90.56           C  
ATOM    718  N   GLN A  45      20.012   0.924 -18.602  1.00 88.94           N  
ATOM    719  H   GLN A  45      20.877   1.401 -18.389  1.00 88.94           H  
ATOM    720  CA  GLN A  45      19.707   0.636 -20.000  1.00 88.94           C  
ATOM    721  HA  GLN A  45      18.671   0.306 -20.083  1.00 88.94           H  
ATOM    722  C   GLN A  45      20.615  -0.509 -20.458  1.00 88.94           C  
ATOM    723  CB  GLN A  45      19.854   1.908 -20.851  1.00 88.94           C  
ATOM    724  HB2 GLN A  45      19.215   2.690 -20.442  1.00 88.94           H  
ATOM    725  HB3 GLN A  45      20.889   2.251 -20.823  1.00 88.94           H  
ATOM    726  O   GLN A  45      21.830  -0.314 -20.577  1.00 88.94           O  
ATOM    727  CG  GLN A  45      19.442   1.638 -22.305  1.00 88.94           C  
ATOM    728  HG2 GLN A  45      20.049   0.831 -22.717  1.00 88.94           H  
ATOM    729  HG3 GLN A  45      18.402   1.312 -22.316  1.00 88.94           H  
ATOM    730  CD  GLN A  45      19.579   2.836 -23.241  1.00 88.94           C  
ATOM    731  NE2 GLN A  45      19.044   2.721 -24.436  1.00 88.94           N  
ATOM    732 HE21 GLN A  45      19.020   3.530 -25.040  1.00 88.94           H  
ATOM    733 HE22 GLN A  45      18.572   1.861 -24.679  1.00 88.94           H  
ATOM    734  OE1 GLN A  45      20.172   3.871 -22.962  1.00 88.94           O  
ATOM    735  N   VAL A  46      20.015  -1.677 -20.688  1.00 88.48           N  
ATOM    736  H   VAL A  46      19.012  -1.728 -20.576  1.00 88.48           H  
ATOM    737  CA  VAL A  46      20.669  -2.922 -21.118  1.00 88.48           C  
ATOM    738  HA  VAL A  46      21.715  -2.717 -21.346  1.00 88.48           H  
ATOM    739  C   VAL A  46      20.017  -3.442 -22.402  1.00 88.48           C  
ATOM    740  CB  VAL A  46      20.631  -4.002 -20.014  1.00 88.48           C  
ATOM    741  HB  VAL A  46      21.059  -4.918 -20.422  1.00 88.48           H  
ATOM    742  O   VAL A  46      18.834  -3.206 -22.635  1.00 88.48           O  
ATOM    743  CG1 VAL A  46      21.483  -3.590 -18.807  1.00 88.48           C  
ATOM    744 HG11 VAL A  46      22.503  -3.388 -19.135  1.00 88.48           H  
ATOM    745 HG12 VAL A  46      21.066  -2.700 -18.337  1.00 88.48           H  
ATOM    746 HG13 VAL A  46      21.500  -4.404 -18.084  1.00 88.48           H  
ATOM    747  CG2 VAL A  46      19.213  -4.314 -19.518  1.00 88.48           C  
ATOM    748 HG21 VAL A  46      18.771  -3.447 -19.028  1.00 88.48           H  
ATOM    749 HG22 VAL A  46      18.581  -4.612 -20.355  1.00 88.48           H  
ATOM    750 HG23 VAL A  46      19.244  -5.139 -18.806  1.00 88.48           H  
ATOM    751  N   ASN A  47      20.783  -4.150 -23.235  1.00 85.99           N  
ATOM    752  H   ASN A  47      21.746  -4.315 -22.980  1.00 85.99           H  
ATOM    753  CA  ASN A  47      20.298  -4.651 -24.532  1.00 85.99           C  
ATOM    754  HA  ASN A  47      19.587  -3.932 -24.940  1.00 85.99           H  
ATOM    755  C   ASN A  47      19.531  -5.982 -24.409  1.00 85.99           C  
ATOM    756  CB  ASN A  47      21.491  -4.744 -25.507  1.00 85.99           C  
ATOM    757  HB2 ASN A  47      21.133  -5.108 -26.470  1.00 85.99           H  
ATOM    758  HB3 ASN A  47      22.217  -5.458 -25.118  1.00 85.99           H  
ATOM    759  O   ASN A  47      18.741  -6.317 -25.283  1.00 85.99           O  
ATOM    760  CG  ASN A  47      22.163  -3.396 -25.734  1.00 85.99           C  
ATOM    761  ND2 ASN A  47      23.459  -3.366 -25.950  1.00 85.99           N  
ATOM    762 HD21 ASN A  47      23.880  -2.451 -25.873  1.00 85.99           H  
ATOM    763 HD22 ASN A  47      23.994  -4.217 -26.046  1.00 85.99           H  
ATOM    764  OD1 ASN A  47      21.547  -2.348 -25.681  1.00 85.99           O  
ATOM    765  N   ASN A  48      19.758  -6.728 -23.328  1.00 87.24           N  
ATOM    766  H   ASN A  48      20.450  -6.410 -22.665  1.00 87.24           H  
ATOM    767  CA  ASN A  48      19.180  -8.038 -23.020  1.00 87.24           C  
ATOM    768  HA  ASN A  48      18.516  -8.338 -23.831  1.00 87.24           H  
ATOM    769  C   ASN A  48      18.309  -7.975 -21.751  1.00 87.24           C  
ATOM    770  CB  ASN A  48      20.312  -9.082 -22.935  1.00 87.24           C  
ATOM    771  HB2 ASN A  48      19.874 -10.054 -22.708  1.00 87.24           H  
ATOM    772  HB3 ASN A  48      20.801  -9.171 -23.905  1.00 87.24           H  
ATOM    773  O   ASN A  48      18.516  -8.728 -20.805  1.00 87.24           O  
ATOM    774  CG  ASN A  48      21.384  -8.783 -21.895  1.00 87.24           C  
ATOM    775  ND2 ASN A  48      22.025  -9.807 -21.395  1.00 87.24           N  
ATOM    776 HD21 ASN A  48      22.777  -9.624 -20.746  1.00 87.24           H  
ATOM    777 HD22 ASN A  48      21.737 -10.749 -21.617  1.00 87.24           H  
ATOM    778  OD1 ASN A  48      21.712  -7.635 -21.599  1.00 87.24           O  
ATOM    779  N   LEU A  49      17.357  -7.035 -21.706  1.00 89.12           N  
ATOM    780  H   LEU A  49      17.225  -6.447 -22.516  1.00 89.12           H  
ATOM    781  CA  LEU A  49      16.551  -6.769 -20.506  1.00 89.12           C  
ATOM    782  HA  LEU A  49      17.229  -6.451 -19.714  1.00 89.12           H  
ATOM    783  C   LEU A  49      15.822  -8.013 -19.975  1.00 89.12           C  
ATOM    784  CB  LEU A  49      15.567  -5.623 -20.807  1.00 89.12           C  
ATOM    785  HB2 LEU A  49      14.921  -5.931 -21.630  1.00 89.12           H  
ATOM    786  HB3 LEU A  49      16.133  -4.749 -21.132  1.00 89.12           H  
ATOM    787  O   LEU A  49      15.843  -8.239 -18.773  1.00 89.12           O  
ATOM    788  CG  LEU A  49      14.673  -5.221 -19.615  1.00 89.12           C  
ATOM    789  HG  LEU A  49      14.076  -6.076 -19.298  1.00 89.12           H  
ATOM    790  CD1 LEU A  49      15.476  -4.699 -18.420  1.00 89.12           C  
ATOM    791 HD11 LEU A  49      14.788  -4.378 -17.638  1.00 89.12           H  
ATOM    792 HD12 LEU A  49      16.089  -5.502 -18.010  1.00 89.12           H  
ATOM    793 HD13 LEU A  49      16.108  -3.863 -18.720  1.00 89.12           H  
ATOM    794  CD2 LEU A  49      13.715  -4.114 -20.056  1.00 89.12           C  
ATOM    795 HD21 LEU A  49      14.275  -3.233 -20.369  1.00 89.12           H  
ATOM    796 HD22 LEU A  49      13.105  -4.466 -20.888  1.00 89.12           H  
ATOM    797 HD23 LEU A  49      13.060  -3.847 -19.227  1.00 89.12           H  
ATOM    798  N   GLU A  50      15.231  -8.825 -20.853  1.00 89.65           N  
ATOM    799  H   GLU A  50      15.259  -8.587 -21.834  1.00 89.65           H  
ATOM    800  CA  GLU A  50      14.501 -10.046 -20.480  1.00 89.65           C  
ATOM    801  HA  GLU A  50      13.685  -9.791 -19.803  1.00 89.65           H  
ATOM    802  C   GLU A  50      15.397 -11.071 -19.762  1.00 89.65           C  
ATOM    803  CB  GLU A  50      13.896 -10.625 -21.764  1.00 89.65           C  
ATOM    804  HB2 GLU A  50      13.303  -9.842 -22.235  1.00 89.65           H  
ATOM    805  HB3 GLU A  50      14.705 -10.898 -22.442  1.00 89.65           H  
ATOM    806  O   GLU A  50      15.058 -11.539 -18.678  1.00 89.65           O  
ATOM    807  CG  GLU A  50      12.998 -11.846 -21.527  1.00 89.65           C  
ATOM    808  HG2 GLU A  50      13.597 -12.651 -21.103  1.00 89.65           H  
ATOM    809  HG3 GLU A  50      12.228 -11.576 -20.804  1.00 89.65           H  
ATOM    810  CD  GLU A  50      12.333 -12.339 -22.823  1.00 89.65           C  
ATOM    811  OE1 GLU A  50      11.547 -13.305 -22.727  1.00 89.65           O  
ATOM    812  OE2 GLU A  50      12.617 -11.754 -23.897  1.00 89.65           O  
ATOM    813  N   GLU A  51      16.589 -11.339 -20.304  1.00 88.32           N  
ATOM    814  H   GLU A  51      16.816 -10.912 -21.191  1.00 88.32           H  
ATOM    815  CA  GLU A  51      17.587 -12.234 -19.698  1.00 88.32           C  
ATOM    816  HA  GLU A  51      17.145 -13.219 -19.544  1.00 88.32           H  
ATOM    817  C   GLU A  51      18.052 -11.700 -18.334  1.00 88.32           C  
ATOM    818  CB  GLU A  51      18.767 -12.361 -20.679  1.00 88.32           C  
ATOM    819  HB2 GLU A  51      18.375 -12.622 -21.662  1.00 88.32           H  
ATOM    820  HB3 GLU A  51      19.247 -11.385 -20.754  1.00 88.32           H  
ATOM    821  O   GLU A  51      18.137 -12.439 -17.355  1.00 88.32           O  
ATOM    822  CG  GLU A  51      19.822 -13.410 -20.289  1.00 88.32           C  
ATOM    823  HG2 GLU A  51      19.345 -14.389 -20.251  1.00 88.32           H  
ATOM    824  HG3 GLU A  51      20.204 -13.175 -19.295  1.00 88.32           H  
ATOM    825  CD  GLU A  51      21.009 -13.446 -21.275  1.00 88.32           C  
ATOM    826  OE1 GLU A  51      21.776 -14.434 -21.260  1.00 88.32           O  
ATOM    827  OE2 GLU A  51      21.216 -12.445 -22.013  1.00 88.32           O  
ATOM    828  N   ILE A  52      18.283 -10.386 -18.225  1.00 90.05           N  
ATOM    829  H   ILE A  52      18.175  -9.817 -19.053  1.00 90.05           H  
ATOM    830  CA  ILE A  52      18.625  -9.750 -16.946  1.00 90.05           C  
ATOM    831  HA  ILE A  52      19.458 -10.299 -16.507  1.00 90.05           H  
ATOM    832  C   ILE A  52      17.470  -9.866 -15.940  1.00 90.05           C  
ATOM    833  CB  ILE A  52      19.061  -8.283 -17.166  1.00 90.05           C  
ATOM    834  HB  ILE A  52      18.261  -7.769 -17.699  1.00 90.05           H  
ATOM    835  O   ILE A  52      17.720 -10.121 -14.763  1.00 90.05           O  
ATOM    836  CG1 ILE A  52      20.338  -8.158 -18.031  1.00 90.05           C  
ATOM    837 HG12 ILE A  52      20.155  -8.599 -19.011  1.00 90.05           H  
ATOM    838 HG13 ILE A  52      20.551  -7.102 -18.193  1.00 90.05           H  
ATOM    839  CG2 ILE A  52      19.268  -7.539 -15.833  1.00 90.05           C  
ATOM    840 HG21 ILE A  52      18.307  -7.416 -15.333  1.00 90.05           H  
ATOM    841 HG22 ILE A  52      19.674  -6.546 -16.022  1.00 90.05           H  
ATOM    842 HG23 ILE A  52      19.937  -8.102 -15.183  1.00 90.05           H  
ATOM    843  CD1 ILE A  52      21.603  -8.821 -17.476  1.00 90.05           C  
ATOM    844 HD11 ILE A  52      22.419  -8.649 -18.178  1.00 90.05           H  
ATOM    845 HD12 ILE A  52      21.456  -9.898 -17.391  1.00 90.05           H  
ATOM    846 HD13 ILE A  52      21.869  -8.400 -16.507  1.00 90.05           H  
ATOM    847  N   CYS A  53      16.217  -9.707 -16.372  1.00 91.60           N  
ATOM    848  H   CYS A  53      16.064  -9.489 -17.346  1.00 91.60           H  
ATOM    849  CA  CYS A  53      15.043  -9.899 -15.522  1.00 91.60           C  
ATOM    850  HA  CYS A  53      15.137  -9.266 -14.639  1.00 91.60           H  
ATOM    851  C   CYS A  53      14.946 -11.339 -15.002  1.00 91.60           C  
ATOM    852  CB  CYS A  53      13.779  -9.479 -16.286  1.00 91.60           C  
ATOM    853  HB2 CYS A  53      13.794  -9.894 -17.294  1.00 91.60           H  
ATOM    854  HB3 CYS A  53      12.899  -9.869 -15.774  1.00 91.60           H  
ATOM    855  O   CYS A  53      14.723 -11.521 -13.805  1.00 91.60           O  
ATOM    856  SG  CYS A  53      13.676  -7.665 -16.366  1.00 91.60           S  
ATOM    857  HG  CYS A  53      13.637  -7.450 -15.048  1.00 91.60           H  
ATOM    858  N   GLN A  54      15.192 -12.345 -15.845  1.00 89.88           N  
ATOM    859  H   GLN A  54      15.350 -12.136 -16.821  1.00 89.88           H  
ATOM    860  CA  GLN A  54      15.245 -13.749 -15.422  1.00 89.88           C  
ATOM    861  HA  GLN A  54      14.303 -14.012 -14.939  1.00 89.88           H  
ATOM    862  C   GLN A  54      16.357 -13.991 -14.390  1.00 89.88           C  
ATOM    863  CB  GLN A  54      15.424 -14.658 -16.645  1.00 89.88           C  
ATOM    864  HB2 GLN A  54      15.652 -15.667 -16.303  1.00 89.88           H  
ATOM    865  HB3 GLN A  54      16.262 -14.303 -17.245  1.00 89.88           H  
ATOM    866  O   GLN A  54      16.097 -14.575 -13.340  1.00 89.88           O  
ATOM    867  CG  GLN A  54      14.156 -14.722 -17.512  1.00 89.88           C  
ATOM    868  HG2 GLN A  54      13.344 -15.148 -16.924  1.00 89.88           H  
ATOM    869  HG3 GLN A  54      13.860 -13.718 -17.819  1.00 89.88           H  
ATOM    870  CD  GLN A  54      14.335 -15.569 -18.771  1.00 89.88           C  
ATOM    871  NE2 GLN A  54      13.291 -15.757 -19.546  1.00 89.88           N  
ATOM    872 HE21 GLN A  54      12.398 -15.335 -19.332  1.00 89.88           H  
ATOM    873 HE22 GLN A  54      13.438 -16.286 -20.393  1.00 89.88           H  
ATOM    874  OE1 GLN A  54      15.404 -16.063 -19.093  1.00 89.88           O  
ATOM    875  N   LEU A  55      17.563 -13.451 -14.609  1.00 89.39           N  
ATOM    876  H   LEU A  55      17.736 -13.032 -15.512  1.00 89.39           H  
ATOM    877  CA  LEU A  55      18.666 -13.542 -13.640  1.00 89.39           C  
ATOM    878  HA  LEU A  55      18.861 -14.594 -13.432  1.00 89.39           H  
ATOM    879  C   LEU A  55      18.330 -12.879 -12.291  1.00 89.39           C  
ATOM    880  CB  LEU A  55      19.929 -12.889 -14.230  1.00 89.39           C  
ATOM    881  HB2 LEU A  55      19.670 -11.886 -14.571  1.00 89.39           H  
ATOM    882  HB3 LEU A  55      20.665 -12.787 -13.433  1.00 89.39           H  
ATOM    883  O   LEU A  55      18.759 -13.352 -11.238  1.00 89.39           O  
ATOM    884  CG  LEU A  55      20.589 -13.654 -15.391  1.00 89.39           C  
ATOM    885  HG  LEU A  55      19.868 -13.832 -16.189  1.00 89.39           H  
ATOM    886  CD1 LEU A  55      21.739 -12.806 -15.941  1.00 89.39           C  
ATOM    887 HD11 LEU A  55      21.339 -11.859 -16.303  1.00 89.39           H  
ATOM    888 HD12 LEU A  55      22.194 -13.327 -16.784  1.00 89.39           H  
ATOM    889 HD13 LEU A  55      22.490 -12.637 -15.169  1.00 89.39           H  
ATOM    890  CD2 LEU A  55      21.167 -14.995 -14.947  1.00 89.39           C  
ATOM    891 HD21 LEU A  55      21.852 -14.871 -14.109  1.00 89.39           H  
ATOM    892 HD22 LEU A  55      20.360 -15.667 -14.654  1.00 89.39           H  
ATOM    893 HD23 LEU A  55      21.688 -15.466 -15.781  1.00 89.39           H  
ATOM    894  N   ILE A  56      17.572 -11.777 -12.299  1.00 91.56           N  
ATOM    895  H   ILE A  56      17.275 -11.418 -13.195  1.00 91.56           H  
ATOM    896  CA  ILE A  56      17.101 -11.119 -11.069  1.00 91.56           C  
ATOM    897  HA  ILE A  56      17.951 -10.975 -10.402  1.00 91.56           H  
ATOM    898  C   ILE A  56      16.107 -12.016 -10.325  1.00 91.56           C  
ATOM    899  CB  ILE A  56      16.489  -9.735 -11.383  1.00 91.56           C  
ATOM    900  HB  ILE A  56      15.766  -9.848 -12.190  1.00 91.56           H  
ATOM    901  O   ILE A  56      16.217 -12.153  -9.107  1.00 91.56           O  
ATOM    902  CG1 ILE A  56      17.592  -8.756 -11.828  1.00 91.56           C  
ATOM    903 HG12 ILE A  56      18.288  -9.262 -12.496  1.00 91.56           H  
ATOM    904 HG13 ILE A  56      18.161  -8.427 -10.959  1.00 91.56           H  
ATOM    905  CG2 ILE A  56      15.760  -9.137 -10.165  1.00 91.56           C  
ATOM    906 HG21 ILE A  56      16.441  -9.064  -9.318  1.00 91.56           H  
ATOM    907 HG22 ILE A  56      14.920  -9.773  -9.887  1.00 91.56           H  
ATOM    908 HG23 ILE A  56      15.354  -8.154 -10.406  1.00 91.56           H  
ATOM    909  CD1 ILE A  56      17.047  -7.532 -12.568  1.00 91.56           C  
ATOM    910 HD11 ILE A  56      16.486  -6.884 -11.895  1.00 91.56           H  
ATOM    911 HD12 ILE A  56      17.898  -6.985 -12.974  1.00 91.56           H  
ATOM    912 HD13 ILE A  56      16.408  -7.843 -13.394  1.00 91.56           H  
ATOM    913  N   ILE A  57      15.155 -12.623 -11.039  1.00 91.51           N  
ATOM    914  H   ILE A  57      15.139 -12.480 -12.039  1.00 91.51           H  
ATOM    915  CA  ILE A  57      14.164 -13.540 -10.461  1.00 91.51           C  
ATOM    916  HA  ILE A  57      13.634 -13.032  -9.655  1.00 91.51           H  
ATOM    917  C   ILE A  57      14.867 -14.749  -9.837  1.00 91.51           C  
ATOM    918  CB  ILE A  57      13.130 -13.951 -11.532  1.00 91.51           C  
ATOM    919  HB  ILE A  57      13.666 -14.296 -12.416  1.00 91.51           H  
ATOM    920  O   ILE A  57      14.634 -15.036  -8.666  1.00 91.51           O  
ATOM    921  CG1 ILE A  57      12.255 -12.738 -11.923  1.00 91.51           C  
ATOM    922 HG12 ILE A  57      12.888 -11.869 -12.098  1.00 91.51           H  
ATOM    923 HG13 ILE A  57      11.586 -12.489 -11.100  1.00 91.51           H  
ATOM    924  CG2 ILE A  57      12.231 -15.098 -11.048  1.00 91.51           C  
ATOM    925 HG21 ILE A  57      11.553 -15.381 -11.854  1.00 91.51           H  
ATOM    926 HG22 ILE A  57      11.662 -14.800 -10.167  1.00 91.51           H  
ATOM    927 HG23 ILE A  57      12.817 -15.986 -10.812  1.00 91.51           H  
ATOM    928  CD1 ILE A  57      11.427 -12.968 -13.194  1.00 91.51           C  
ATOM    929 HD11 ILE A  57      10.625 -13.682 -13.012  1.00 91.51           H  
ATOM    930 HD12 ILE A  57      12.067 -13.335 -13.997  1.00 91.51           H  
ATOM    931 HD13 ILE A  57      10.990 -12.020 -13.507  1.00 91.51           H  
ATOM    932  N   GLN A  58      15.795 -15.381 -10.561  1.00 88.72           N  
ATOM    933  H   GLN A  58      15.921 -15.107 -11.525  1.00 88.72           H  
ATOM    934  CA  GLN A  58      16.595 -16.505 -10.059  1.00 88.72           C  
ATOM    935  HA  GLN A  58      15.939 -17.337  -9.803  1.00 88.72           H  
ATOM    936  C   GLN A  58      17.394 -16.135  -8.805  1.00 88.72           C  
ATOM    937  CB  GLN A  58      17.577 -16.953 -11.146  1.00 88.72           C  
ATOM    938  HB2 GLN A  58      18.094 -16.079 -11.544  1.00 88.72           H  
ATOM    939  HB3 GLN A  58      18.321 -17.611 -10.696  1.00 88.72           H  
ATOM    940  O   GLN A  58      17.466 -16.900  -7.848  1.00 88.72           O  
ATOM    941  CG  GLN A  58      16.905 -17.725 -12.290  1.00 88.72           C  
ATOM    942  HG2 GLN A  58      16.134 -17.116 -12.764  1.00 88.72           H  
ATOM    943  HG3 GLN A  58      16.430 -18.617 -11.881  1.00 88.72           H  
ATOM    944  CD  GLN A  58      17.917 -18.144 -13.353  1.00 88.72           C  
ATOM    945  NE2 GLN A  58      17.649 -19.198 -14.090  1.00 88.72           N  
ATOM    946 HE21 GLN A  58      16.871 -19.797 -13.851  1.00 88.72           H  
ATOM    947 HE22 GLN A  58      18.388 -19.550 -14.681  1.00 88.72           H  
ATOM    948  OE1 GLN A  58      18.965 -17.539 -13.524  1.00 88.72           O  
ATOM    949  N   ALA A  59      17.965 -14.932  -8.760  1.00 89.22           N  
ATOM    950  H   ALA A  59      17.933 -14.346  -9.581  1.00 89.22           H  
ATOM    951  CA  ALA A  59      18.685 -14.476  -7.579  1.00 89.22           C  
ATOM    952  HA  ALA A  59      19.403 -15.243  -7.287  1.00 89.22           H  
ATOM    953  C   ALA A  59      17.763 -14.251  -6.366  1.00 89.22           C  
ATOM    954  CB  ALA A  59      19.446 -13.221  -7.970  1.00 89.22           C  
ATOM    955  HB1 ALA A  59      19.948 -12.815  -7.091  1.00 89.22           H  
ATOM    956  HB2 ALA A  59      18.726 -12.512  -8.378  1.00 89.22           H  
ATOM    957  HB3 ALA A  59      20.186 -13.452  -8.736  1.00 89.22           H  
ATOM    958  O   ALA A  59      18.153 -14.560  -5.240  1.00 89.22           O  
ATOM    959  N   PHE A  60      16.535 -13.760  -6.567  1.00 89.01           N  
ATOM    960  H   PHE A  60      16.251 -13.526  -7.507  1.00 89.01           H  
ATOM    961  CA  PHE A  60      15.534 -13.721  -5.493  1.00 89.01           C  
ATOM    962  HA  PHE A  60      15.993 -13.282  -4.607  1.00 89.01           H  
ATOM    963  C   PHE A  60      15.071 -15.124  -5.084  1.00 89.01           C  
ATOM    964  CB  PHE A  60      14.329 -12.864  -5.905  1.00 89.01           C  
ATOM    965  HB2 PHE A  60      14.018 -13.136  -6.914  1.00 89.01           H  
ATOM    966  HB3 PHE A  60      13.497 -13.102  -5.242  1.00 89.01           H  
ATOM    967  O   PHE A  60      14.836 -15.364  -3.899  1.00 89.01           O  
ATOM    968  CG  PHE A  60      14.549 -11.367  -5.814  1.00 89.01           C  
ATOM    969  CD1 PHE A  60      14.889 -10.781  -4.580  1.00 89.01           C  
ATOM    970  HD1 PHE A  60      15.034 -11.403  -3.709  1.00 89.01           H  
ATOM    971  CD2 PHE A  60      14.358 -10.550  -6.943  1.00 89.01           C  
ATOM    972  HD2 PHE A  60      14.088 -10.997  -7.888  1.00 89.01           H  
ATOM    973  CE1 PHE A  60      15.041  -9.388  -4.475  1.00 89.01           C  
ATOM    974  HE1 PHE A  60      15.307  -8.951  -3.524  1.00 89.01           H  
ATOM    975  CE2 PHE A  60      14.507  -9.155  -6.838  1.00 89.01           C  
ATOM    976  HE2 PHE A  60      14.349  -8.534  -7.708  1.00 89.01           H  
ATOM    977  CZ  PHE A  60      14.848  -8.573  -5.605  1.00 89.01           C  
ATOM    978  HZ  PHE A  60      14.960  -7.502  -5.527  1.00 89.01           H  
ATOM    979  N   GLU A  61      14.970 -16.054  -6.034  1.00 87.92           N  
ATOM    980  H   GLU A  61      15.112 -15.779  -6.996  1.00 87.92           H  
ATOM    981  CA  GLU A  61      14.678 -17.469  -5.786  1.00 87.92           C  
ATOM    982  HA  GLU A  61      13.731 -17.547  -5.251  1.00 87.92           H  
ATOM    983  C   GLU A  61      15.731 -18.120  -4.889  1.00 87.92           C  
ATOM    984  CB  GLU A  61      14.463 -18.198  -7.114  1.00 87.92           C  
ATOM    985  HB2 GLU A  61      15.411 -18.346  -7.632  1.00 87.92           H  
ATOM    986  HB3 GLU A  61      13.813 -17.577  -7.730  1.00 87.92           H  
ATOM    987  O   GLU A  61      15.386 -18.723  -3.874  1.00 87.92           O  
ATOM    988  CG  GLU A  61      13.794 -19.558  -6.885  1.00 87.92           C  
ATOM    989  HG2 GLU A  61      14.496 -20.216  -6.373  1.00 87.92           H  
ATOM    990  HG3 GLU A  61      12.927 -19.422  -6.238  1.00 87.92           H  
ATOM    991  CD  GLU A  61      13.322 -20.203  -8.193  1.00 87.92           C  
ATOM    992  OE1 GLU A  61      13.276 -21.448  -8.226  1.00 87.92           O  
ATOM    993  OE2 GLU A  61      12.889 -19.456  -9.104  1.00 87.92           O  
ATOM    994  N   ALA A  62      17.006 -17.848  -5.166  1.00 85.69           N  
ATOM    995  H   ALA A  62      17.202 -17.398  -6.048  1.00 85.69           H  
ATOM    996  CA  ALA A  62      18.144 -18.251  -4.345  1.00 85.69           C  
ATOM    997  HA  ALA A  62      18.024 -19.306  -4.097  1.00 85.69           H  
ATOM    998  C   ALA A  62      18.266 -17.486  -3.007  1.00 85.69           C  
ATOM    999  CB  ALA A  62      19.403 -18.102  -5.207  1.00 85.69           C  
ATOM   1000  HB1 ALA A  62      20.275 -18.446  -4.652  1.00 85.69           H  
ATOM   1001  HB2 ALA A  62      19.303 -18.700  -6.112  1.00 85.69           H  
ATOM   1002  HB3 ALA A  62      19.540 -17.057  -5.486  1.00 85.69           H  
ATOM   1003  O   ALA A  62      19.181 -17.748  -2.225  1.00 85.69           O  
ATOM   1004  N   GLY A  63      17.376 -16.528  -2.721  1.00 83.54           N  
ATOM   1005  H   GLY A  63      16.621 -16.381  -3.376  1.00 83.54           H  
ATOM   1006  CA  GLY A  63      17.368 -15.768  -1.469  1.00 83.54           C  
ATOM   1007  HA2 GLY A  63      17.462 -16.457  -0.629  1.00 83.54           H  
ATOM   1008  HA3 GLY A  63      16.410 -15.254  -1.397  1.00 83.54           H  
ATOM   1009  C   GLY A  63      18.469 -14.709  -1.351  1.00 83.54           C  
ATOM   1010  O   GLY A  63      18.832 -14.323  -0.238  1.00 83.54           O  
ATOM   1011  N   VAL A  64      19.007 -14.223  -2.474  1.00 86.20           N  
ATOM   1012  H   VAL A  64      18.659 -14.562  -3.359  1.00 86.20           H  
ATOM   1013  CA  VAL A  64      20.036 -13.176  -2.485  1.00 86.20           C  
ATOM   1014  HA  VAL A  64      20.810 -13.465  -1.774  1.00 86.20           H  
ATOM   1015  C   VAL A  64      19.443 -11.839  -2.029  1.00 86.20           C  
ATOM   1016  CB  VAL A  64      20.701 -13.042  -3.872  1.00 86.20           C  
ATOM   1017  HB  VAL A  64      19.953 -12.756  -4.611  1.00 86.20           H  
ATOM   1018  O   VAL A  64      18.542 -11.285  -2.658  1.00 86.20           O  
ATOM   1019  CG1 VAL A  64      21.802 -11.969  -3.869  1.00 86.20           C  
ATOM   1020 HG11 VAL A  64      22.285 -11.942  -4.846  1.00 86.20           H  
ATOM   1021 HG12 VAL A  64      22.543 -12.195  -3.102  1.00 86.20           H  
ATOM   1022 HG13 VAL A  64      21.365 -10.988  -3.681  1.00 86.20           H  
ATOM   1023  CG2 VAL A  64      21.354 -14.362  -4.306  1.00 86.20           C  
ATOM   1024 HG21 VAL A  64      22.090 -14.681  -3.568  1.00 86.20           H  
ATOM   1025 HG22 VAL A  64      20.599 -15.142  -4.400  1.00 86.20           H  
ATOM   1026 HG23 VAL A  64      21.830 -14.245  -5.280  1.00 86.20           H  
ATOM   1027  N   ASP A  65      19.994 -11.271  -0.955  1.00 82.98           N  
ATOM   1028  H   ASP A  65      20.667 -11.802  -0.421  1.00 82.98           H  
ATOM   1029  CA  ASP A  65      19.674  -9.908  -0.525  1.00 82.98           C  
ATOM   1030  HA  ASP A  65      18.625  -9.715  -0.746  1.00 82.98           H  
ATOM   1031  C   ASP A  65      20.516  -8.879  -1.299  1.00 82.98           C  
ATOM   1032  CB  ASP A  65      19.828  -9.763   0.997  1.00 82.98           C  
ATOM   1033  HB2 ASP A  65      19.185 -10.494   1.487  1.00 82.98           H  
ATOM   1034  HB3 ASP A  65      20.860  -9.977   1.274  1.00 82.98           H  
ATOM   1035  O   ASP A  65      21.728  -8.743  -1.106  1.00 82.98           O  
ATOM   1036  CG  ASP A  65      19.452  -8.361   1.502  1.00 82.98           C  
ATOM   1037  OD1 ASP A  65      18.919  -7.547   0.707  1.00 82.98           O  
ATOM   1038  OD2 ASP A  65      19.739  -8.078   2.686  1.00 82.98           O  
ATOM   1039  N   PHE A  66      19.858  -8.123  -2.178  1.00 84.86           N  
ATOM   1040  H   PHE A  66      18.880  -8.333  -2.321  1.00 84.86           H  
ATOM   1041  CA  PHE A  66      20.478  -7.064  -2.978  1.00 84.86           C  
ATOM   1042  HA  PHE A  66      21.466  -7.408  -3.286  1.00 84.86           H  
ATOM   1043  C   PHE A  66      20.694  -5.743  -2.236  1.00 84.86           C  
ATOM   1044  CB  PHE A  66      19.631  -6.832  -4.226  1.00 84.86           C  
ATOM   1045  HB2 PHE A  66      20.019  -5.974  -4.775  1.00 84.86           H  
ATOM   1046  HB3 PHE A  66      18.608  -6.607  -3.925  1.00 84.86           H  
ATOM   1047  O   PHE A  66      21.288  -4.818  -2.805  1.00 84.86           O  
ATOM   1048  CG  PHE A  66      19.625  -8.001  -5.169  1.00 84.86           C  
ATOM   1049  CD1 PHE A  66      20.823  -8.382  -5.796  1.00 84.86           C  
ATOM   1050  HD1 PHE A  66      21.749  -7.879  -5.560  1.00 84.86           H  
ATOM   1051  CD2 PHE A  66      18.425  -8.675  -5.453  1.00 84.86           C  
ATOM   1052  HD2 PHE A  66      17.512  -8.411  -4.940  1.00 84.86           H  
ATOM   1053  CE1 PHE A  66      20.802  -9.386  -6.771  1.00 84.86           C  
ATOM   1054  HE1 PHE A  66      21.704  -9.658  -7.298  1.00 84.86           H  
ATOM   1055  CE2 PHE A  66      18.405  -9.681  -6.429  1.00 84.86           C  
ATOM   1056  HE2 PHE A  66      17.484 -10.190  -6.674  1.00 84.86           H  
ATOM   1057  CZ  PHE A  66      19.588  -9.997  -7.110  1.00 84.86           C  
ATOM   1058  HZ  PHE A  66      19.565 -10.699  -7.931  1.00 84.86           H  
ATOM   1059  N   GLN A  67      20.221  -5.628  -0.992  1.00 82.27           N  
ATOM   1060  H   GLN A  67      19.755  -6.421  -0.575  1.00 82.27           H  
ATOM   1061  CA  GLN A  67      20.377  -4.445  -0.151  1.00 82.27           C  
ATOM   1062  HA  GLN A  67      19.698  -4.555   0.695  1.00 82.27           H  
ATOM   1063  C   GLN A  67      19.959  -3.159  -0.893  1.00 82.27           C  
ATOM   1064  CB  GLN A  67      21.814  -4.392   0.408  1.00 82.27           C  
ATOM   1065  HB2 GLN A  67      22.519  -4.276  -0.415  1.00 82.27           H  
ATOM   1066  HB3 GLN A  67      21.903  -3.526   1.064  1.00 82.27           H  
ATOM   1067  O   GLN A  67      18.825  -3.013  -1.348  1.00 82.27           O  
ATOM   1068  CG  GLN A  67      22.210  -5.634   1.213  1.00 82.27           C  
ATOM   1069  HG2 GLN A  67      21.513  -5.760   2.041  1.00 82.27           H  
ATOM   1070  HG3 GLN A  67      22.153  -6.523   0.586  1.00 82.27           H  
ATOM   1071  CD  GLN A  67      23.628  -5.539   1.766  1.00 82.27           C  
ATOM   1072  NE2 GLN A  67      23.980  -6.425   2.668  1.00 82.27           N  
ATOM   1073 HE21 GLN A  67      24.911  -6.355   3.055  1.00 82.27           H  
ATOM   1074 HE22 GLN A  67      23.306  -7.122   2.950  1.00 82.27           H  
ATOM   1075  OE1 GLN A  67      24.439  -4.689   1.414  1.00 82.27           O  
ATOM   1076  N   GLU A  68      20.880  -2.207  -1.063  1.00 79.08           N  
ATOM   1077  H   GLU A  68      21.799  -2.364  -0.675  1.00 79.08           H  
ATOM   1078  CA  GLU A  68      20.616  -0.934  -1.735  1.00 79.08           C  
ATOM   1079  HA  GLU A  68      19.728  -0.491  -1.282  1.00 79.08           H  
ATOM   1080  C   GLU A  68      20.343  -1.073  -3.238  1.00 79.08           C  
ATOM   1081  CB  GLU A  68      21.798   0.020  -1.531  1.00 79.08           C  
ATOM   1082  HB2 GLU A  68      21.612   0.927  -2.106  1.00 79.08           H  
ATOM   1083  HB3 GLU A  68      22.701  -0.457  -1.911  1.00 79.08           H  
ATOM   1084  O   GLU A  68      19.664  -0.215  -3.801  1.00 79.08           O  
ATOM   1085  CG  GLU A  68      21.999   0.412  -0.060  1.00 79.08           C  
ATOM   1086  HG2 GLU A  68      22.181  -0.486   0.529  1.00 79.08           H  
ATOM   1087  HG3 GLU A  68      21.081   0.878   0.300  1.00 79.08           H  
ATOM   1088  CD  GLU A  68      23.175   1.381   0.138  1.00 79.08           C  
ATOM   1089  OE1 GLU A  68      23.333   1.857   1.283  1.00 79.08           O  
ATOM   1090  OE2 GLU A  68      23.911   1.645  -0.842  1.00 79.08           O  
ATOM   1091  N   SER A  69      20.842  -2.141  -3.873  1.00 86.51           N  
ATOM   1092  H   SER A  69      21.251  -2.874  -3.311  1.00 86.51           H  
ATOM   1093  CA  SER A  69      20.654  -2.403  -5.309  1.00 86.51           C  
ATOM   1094  HA  SER A  69      20.693  -1.455  -5.845  1.00 86.51           H  
ATOM   1095  C   SER A  69      19.293  -3.031  -5.622  1.00 86.51           C  
ATOM   1096  CB  SER A  69      21.776  -3.294  -5.858  1.00 86.51           C  
ATOM   1097  HB2 SER A  69      21.650  -3.414  -6.934  1.00 86.51           H  
ATOM   1098  HB3 SER A  69      21.729  -4.277  -5.390  1.00 86.51           H  
ATOM   1099  O   SER A  69      18.901  -3.061  -6.789  1.00 86.51           O  
ATOM   1100  OG  SER A  69      23.039  -2.703  -5.595  1.00 86.51           O  
ATOM   1101  HG  SER A  69      23.115  -2.643  -4.640  1.00 86.51           H  
ATOM   1102  N   ALA A  70      18.557  -3.486  -4.597  1.00 89.15           N  
ATOM   1103  H   ALA A  70      18.931  -3.420  -3.661  1.00 89.15           H  
ATOM   1104  CA  ALA A  70      17.234  -4.088  -4.751  1.00 89.15           C  
ATOM   1105  HA  ALA A  70      17.326  -4.995  -5.349  1.00 89.15           H  
ATOM   1106  C   ALA A  70      16.260  -3.147  -5.474  1.00 89.15           C  
ATOM   1107  CB  ALA A  70      16.694  -4.461  -3.364  1.00 89.15           C  
ATOM   1108  HB1 ALA A  70      16.502  -3.560  -2.781  1.00 89.15           H  
ATOM   1109  HB2 ALA A  70      17.410  -5.078  -2.822  1.00 89.15           H  
ATOM   1110  HB3 ALA A  70      15.764  -5.019  -3.474  1.00 89.15           H  
ATOM   1111  O   ALA A  70      15.532  -3.589  -6.352  1.00 89.15           O  
ATOM   1112  N   ASP A  71      16.292  -1.848  -5.157  1.00 90.73           N  
ATOM   1113  H   ASP A  71      16.906  -1.557  -4.410  1.00 90.73           H  
ATOM   1114  CA  ASP A  71      15.438  -0.831  -5.785  1.00 90.73           C  
ATOM   1115  HA  ASP A  71      14.391  -1.049  -5.573  1.00 90.73           H  
ATOM   1116  C   ASP A  71      15.606  -0.809  -7.309  1.00 90.73           C  
ATOM   1117  CB  ASP A  71      15.788   0.562  -5.227  1.00 90.73           C  
ATOM   1118  HB2 ASP A  71      16.871   0.685  -5.225  1.00 90.73           H  
ATOM   1119  HB3 ASP A  71      15.381   1.317  -5.900  1.00 90.73           H  
ATOM   1120  O   ASP A  71      14.624  -0.822  -8.043  1.00 90.73           O  
ATOM   1121  CG  ASP A  71      15.256   0.853  -3.822  1.00 90.73           C  
ATOM   1122  OD1 ASP A  71      14.899  -0.083  -3.075  1.00 90.73           O  
ATOM   1123  OD2 ASP A  71      15.265   2.039  -3.422  1.00 90.73           O  
ATOM   1124  N   SER A  72      16.850  -0.814  -7.789  1.00 91.84           N  
ATOM   1125  H   SER A  72      17.623  -0.816  -7.140  1.00 91.84           H  
ATOM   1126  CA  SER A  72      17.161  -0.752  -9.219  1.00 91.84           C  
ATOM   1127  HA  SER A  72      16.626   0.084  -9.670  1.00 91.84           H  
ATOM   1128  C   SER A  72      16.766  -2.033  -9.950  1.00 91.84           C  
ATOM   1129  CB  SER A  72      18.659  -0.538  -9.418  1.00 91.84           C  
ATOM   1130  HB2 SER A  72      18.840  -0.217 -10.444  1.00 91.84           H  
ATOM   1131  HB3 SER A  72      19.181  -1.478  -9.242  1.00 91.84           H  
ATOM   1132  O   SER A  72      16.296  -1.978 -11.082  1.00 91.84           O  
ATOM   1133  OG  SER A  72      19.160   0.424  -8.513  1.00 91.84           O  
ATOM   1134  HG  SER A  72      20.118   0.407  -8.573  1.00 91.84           H  
ATOM   1135  N   PHE A  73      16.957  -3.191  -9.313  1.00 92.79           N  
ATOM   1136  H   PHE A  73      17.347  -3.174  -8.381  1.00 92.79           H  
ATOM   1137  CA  PHE A  73      16.604  -4.490  -9.890  1.00 92.79           C  
ATOM   1138  HA  PHE A  73      16.911  -4.524 -10.936  1.00 92.79           H  
ATOM   1139  C   PHE A  73      15.091  -4.704  -9.928  1.00 92.79           C  
ATOM   1140  CB  PHE A  73      17.347  -5.597  -9.126  1.00 92.79           C  
ATOM   1141  HB2 PHE A  73      17.110  -5.514  -8.065  1.00 92.79           H  
ATOM   1142  HB3 PHE A  73      16.966  -6.560  -9.468  1.00 92.79           H  
ATOM   1143  O   PHE A  73      14.555  -5.122 -10.951  1.00 92.79           O  
ATOM   1144  CG  PHE A  73      18.864  -5.630  -9.288  1.00 92.79           C  
ATOM   1145  CD1 PHE A  73      19.524  -4.876 -10.279  1.00 92.79           C  
ATOM   1146  HD1 PHE A  73      18.969  -4.183 -10.894  1.00 92.79           H  
ATOM   1147  CD2 PHE A  73      19.631  -6.464  -8.458  1.00 92.79           C  
ATOM   1148  HD2 PHE A  73      19.139  -7.069  -7.711  1.00 92.79           H  
ATOM   1149  CE1 PHE A  73      20.908  -4.988 -10.479  1.00 92.79           C  
ATOM   1150  HE1 PHE A  73      21.386  -4.424 -11.266  1.00 92.79           H  
ATOM   1151  CE2 PHE A  73      21.025  -6.551  -8.633  1.00 92.79           C  
ATOM   1152  HE2 PHE A  73      21.611  -7.217  -8.016  1.00 92.79           H  
ATOM   1153  CZ  PHE A  73      21.664  -5.831  -9.653  1.00 92.79           C  
ATOM   1154  HZ  PHE A  73      22.727  -5.940  -9.812  1.00 92.79           H  
ATOM   1155  N   LEU A  74      14.388  -4.314  -8.867  1.00 93.27           N  
ATOM   1156  H   LEU A  74      14.882  -3.978  -8.053  1.00 93.27           H  
ATOM   1157  CA  LEU A  74      12.928  -4.310  -8.837  1.00 93.27           C  
ATOM   1158  HA  LEU A  74      12.565  -5.292  -9.141  1.00 93.27           H  
ATOM   1159  C   LEU A  74      12.340  -3.317  -9.839  1.00 93.27           C  
ATOM   1160  CB  LEU A  74      12.469  -3.984  -7.409  1.00 93.27           C  
ATOM   1161  HB2 LEU A  74      12.990  -3.088  -7.071  1.00 93.27           H  
ATOM   1162  HB3 LEU A  74      11.402  -3.760  -7.422  1.00 93.27           H  
ATOM   1163  O   LEU A  74      11.371  -3.637 -10.521  1.00 93.27           O  
ATOM   1164  CG  LEU A  74      12.718  -5.131  -6.417  1.00 93.27           C  
ATOM   1165  HG  LEU A  74      13.737  -5.501  -6.524  1.00 93.27           H  
ATOM   1166  CD1 LEU A  74      12.538  -4.621  -4.982  1.00 93.27           C  
ATOM   1167 HD11 LEU A  74      12.004  -5.356  -4.379  1.00 93.27           H  
ATOM   1168 HD12 LEU A  74      13.523  -4.437  -4.553  1.00 93.27           H  
ATOM   1169 HD13 LEU A  74      11.983  -3.683  -4.967  1.00 93.27           H  
ATOM   1170  CD2 LEU A  74      11.769  -6.303  -6.677  1.00 93.27           C  
ATOM   1171 HD21 LEU A  74      12.126  -7.190  -6.155  1.00 93.27           H  
ATOM   1172 HD22 LEU A  74      11.741  -6.565  -7.735  1.00 93.27           H  
ATOM   1173 HD23 LEU A  74      10.756  -6.057  -6.358  1.00 93.27           H  
ATOM   1174  N   LEU A  75      12.961  -2.144  -9.987  1.00 93.93           N  
ATOM   1175  H   LEU A  75      13.712  -1.902  -9.356  1.00 93.93           H  
ATOM   1176  CA  LEU A  75      12.574  -1.184 -11.011  1.00 93.93           C  
ATOM   1177  HA  LEU A  75      11.515  -0.968 -10.874  1.00 93.93           H  
ATOM   1178  C   LEU A  75      12.740  -1.758 -12.422  1.00 93.93           C  
ATOM   1179  CB  LEU A  75      13.376   0.112 -10.822  1.00 93.93           C  
ATOM   1180  HB2 LEU A  75      14.440  -0.125 -10.834  1.00 93.93           H  
ATOM   1181  HB3 LEU A  75      13.130   0.534  -9.847  1.00 93.93           H  
ATOM   1182  O   LEU A  75      11.869  -1.529 -13.251  1.00 93.93           O  
ATOM   1183  CG  LEU A  75      13.106   1.167 -11.906  1.00 93.93           C  
ATOM   1184  HG  LEU A  75      13.375   0.769 -12.885  1.00 93.93           H  
ATOM   1185  CD1 LEU A  75      11.648   1.617 -11.936  1.00 93.93           C  
ATOM   1186 HD11 LEU A  75      11.503   2.247 -12.814  1.00 93.93           H  
ATOM   1187 HD12 LEU A  75      10.977   0.766 -12.057  1.00 93.93           H  
ATOM   1188 HD13 LEU A  75      11.393   2.167 -11.030  1.00 93.93           H  
ATOM   1189  CD2 LEU A  75      13.976   2.391 -11.647  1.00 93.93           C  
ATOM   1190 HD21 LEU A  75      13.716   3.166 -12.369  1.00 93.93           H  
ATOM   1191 HD22 LEU A  75      13.798   2.766 -10.639  1.00 93.93           H  
ATOM   1192 HD23 LEU A  75      15.027   2.121 -11.754  1.00 93.93           H  
ATOM   1193  N   MET A  76      13.806  -2.517 -12.704  1.00 93.40           N  
ATOM   1194  H   MET A  76      14.509  -2.657 -11.992  1.00 93.40           H  
ATOM   1195  CA  MET A  76      13.966  -3.178 -14.007  1.00 93.40           C  
ATOM   1196  HA  MET A  76      13.895  -2.423 -14.791  1.00 93.40           H  
ATOM   1197  C   MET A  76      12.851  -4.190 -14.289  1.00 93.40           C  
ATOM   1198  CB  MET A  76      15.330  -3.869 -14.131  1.00 93.40           C  
ATOM   1199  HB2 MET A  76      15.285  -4.562 -14.971  1.00 93.40           H  
ATOM   1200  HB3 MET A  76      15.546  -4.445 -13.231  1.00 93.40           H  
ATOM   1201  O   MET A  76      12.352  -4.217 -15.410  1.00 93.40           O  
ATOM   1202  CG  MET A  76      16.465  -2.881 -14.416  1.00 93.40           C  
ATOM   1203  HG2 MET A  76      16.139  -2.207 -15.208  1.00 93.40           H  
ATOM   1204  HG3 MET A  76      16.673  -2.286 -13.526  1.00 93.40           H  
ATOM   1205  SD  MET A  76      17.989  -3.683 -14.986  1.00 93.40           S  
ATOM   1206  CE  MET A  76      18.575  -4.413 -13.450  1.00 93.40           C  
ATOM   1207  HE1 MET A  76      17.733  -4.819 -12.890  1.00 93.40           H  
ATOM   1208  HE2 MET A  76      19.283  -5.211 -13.673  1.00 93.40           H  
ATOM   1209  HE3 MET A  76      19.072  -3.632 -12.875  1.00 93.40           H  
ATOM   1210  N   LEU A  77      12.416  -4.968 -13.289  1.00 93.84           N  
ATOM   1211  H   LEU A  77      12.875  -4.909 -12.392  1.00 93.84           H  
ATOM   1212  CA  LEU A  77      11.272  -5.879 -13.440  1.00 93.84           C  
ATOM   1213  HA  LEU A  77      11.453  -6.537 -14.289  1.00 93.84           H  
ATOM   1214  C   LEU A  77       9.983  -5.108 -13.766  1.00 93.84           C  
ATOM   1215  CB  LEU A  77      11.091  -6.729 -12.167  1.00 93.84           C  
ATOM   1216  HB2 LEU A  77      10.986  -6.062 -11.312  1.00 93.84           H  
ATOM   1217  HB3 LEU A  77      10.160  -7.289 -12.257  1.00 93.84           H  
ATOM   1218  O   LEU A  77       9.284  -5.457 -14.716  1.00 93.84           O  
ATOM   1219  CG  LEU A  77      12.226  -7.729 -11.880  1.00 93.84           C  
ATOM   1220  HG  LEU A  77      13.186  -7.213 -11.880  1.00 93.84           H  
ATOM   1221  CD1 LEU A  77      12.005  -8.356 -10.505  1.00 93.84           C  
ATOM   1222 HD11 LEU A  77      12.084  -7.590  -9.735  1.00 93.84           H  
ATOM   1223 HD12 LEU A  77      11.018  -8.818 -10.468  1.00 93.84           H  
ATOM   1224 HD13 LEU A  77      12.754  -9.127 -10.322  1.00 93.84           H  
ATOM   1225  CD2 LEU A  77      12.274  -8.861 -12.904  1.00 93.84           C  
ATOM   1226 HD21 LEU A  77      13.115  -9.519 -12.686  1.00 93.84           H  
ATOM   1227 HD22 LEU A  77      12.398  -8.461 -13.910  1.00 93.84           H  
ATOM   1228 HD23 LEU A  77      11.353  -9.443 -12.866  1.00 93.84           H  
ATOM   1229  N   CYS A  78       9.698  -4.026 -13.032  1.00 92.27           N  
ATOM   1230  H   CYS A  78      10.282  -3.813 -12.235  1.00 92.27           H  
ATOM   1231  CA  CYS A  78       8.549  -3.159 -13.311  1.00 92.27           C  
ATOM   1232  HA  CYS A  78       7.637  -3.756 -13.322  1.00 92.27           H  
ATOM   1233  C   CYS A  78       8.650  -2.488 -14.687  1.00 92.27           C  
ATOM   1234  CB  CYS A  78       8.428  -2.088 -12.218  1.00 92.27           C  
ATOM   1235  HB2 CYS A  78       7.656  -1.376 -12.509  1.00 92.27           H  
ATOM   1236  HB3 CYS A  78       9.376  -1.560 -12.117  1.00 92.27           H  
ATOM   1237  O   CYS A  78       7.649  -2.372 -15.383  1.00 92.27           O  
ATOM   1238  SG  CYS A  78       7.963  -2.829 -10.629  1.00 92.27           S  
ATOM   1239  HG  CYS A  78       6.809  -3.362 -11.039  1.00 92.27           H  
ATOM   1240  N   LEU A  79       9.845  -2.059 -15.098  1.00 91.69           N  
ATOM   1241  H   LEU A  79      10.629  -2.150 -14.467  1.00 91.69           H  
ATOM   1242  CA  LEU A  79      10.075  -1.437 -16.397  1.00 91.69           C  
ATOM   1243  HA  LEU A  79       9.360  -0.622 -16.510  1.00 91.69           H  
ATOM   1244  C   LEU A  79       9.825  -2.424 -17.541  1.00 91.69           C  
ATOM   1245  CB  LEU A  79      11.510  -0.878 -16.443  1.00 91.69           C  
ATOM   1246  HB2 LEU A  79      12.209  -1.714 -16.401  1.00 91.69           H  
ATOM   1247  HB3 LEU A  79      11.685  -0.242 -15.575  1.00 91.69           H  
ATOM   1248  O   LEU A  79       9.162  -2.079 -18.516  1.00 91.69           O  
ATOM   1249  CG  LEU A  79      11.781  -0.064 -17.717  1.00 91.69           C  
ATOM   1250  HG  LEU A  79      11.402  -0.598 -18.589  1.00 91.69           H  
ATOM   1251  CD1 LEU A  79      11.098   1.295 -17.635  1.00 91.69           C  
ATOM   1252 HD11 LEU A  79      11.633   1.959 -16.956  1.00 91.69           H  
ATOM   1253 HD12 LEU A  79      10.069   1.191 -17.291  1.00 91.69           H  
ATOM   1254 HD13 LEU A  79      11.050   1.718 -18.639  1.00 91.69           H  
ATOM   1255  CD2 LEU A  79      13.280   0.151 -17.921  1.00 91.69           C  
ATOM   1256 HD21 LEU A  79      13.434   0.686 -18.858  1.00 91.69           H  
ATOM   1257 HD22 LEU A  79      13.699   0.719 -17.090  1.00 91.69           H  
ATOM   1258 HD23 LEU A  79      13.779  -0.815 -17.994  1.00 91.69           H  
ATOM   1259  N   HIS A  80      10.339  -3.648 -17.415  1.00 91.49           N  
ATOM   1260  H   HIS A  80      10.883  -3.869 -16.593  1.00 91.49           H  
ATOM   1261  CA  HIS A  80      10.151  -4.694 -18.413  1.00 91.49           C  
ATOM   1262  HA  HIS A  80      10.507  -4.331 -19.377  1.00 91.49           H  
ATOM   1263  C   HIS A  80       8.670  -5.051 -18.581  1.00 91.49           C  
ATOM   1264  CB  HIS A  80      10.984  -5.918 -18.019  1.00 91.49           C  
ATOM   1265  HB2 HIS A  80      10.637  -6.302 -17.060  1.00 91.49           H  
ATOM   1266  HB3 HIS A  80      12.026  -5.620 -17.901  1.00 91.49           H  
ATOM   1267  O   HIS A  80       8.180  -5.086 -19.705  1.00 91.49           O  
ATOM   1268  CG  HIS A  80      10.920  -7.021 -19.042  1.00 91.49           C  
ATOM   1269  CD2 HIS A  80      10.400  -8.273 -18.858  1.00 91.49           C  
ATOM   1270  HD2 HIS A  80       9.968  -8.662 -17.948  1.00 91.49           H  
ATOM   1271  ND1 HIS A  80      11.340  -6.952 -20.353  1.00 91.49           N  
ATOM   1272  HD1 HIS A  80      11.697  -6.135 -20.828  1.00 91.49           H  
ATOM   1273  CE1 HIS A  80      11.082  -8.135 -20.937  1.00 91.49           C  
ATOM   1274  HE1 HIS A  80      11.275  -8.386 -21.969  1.00 91.49           H  
ATOM   1275  NE2 HIS A  80      10.517  -8.970 -20.058  1.00 91.49           N  
ATOM   1276  N   HIS A  81       7.949  -5.240 -17.473  1.00 90.01           N  
ATOM   1277  H   HIS A  81       8.418  -5.204 -16.579  1.00 90.01           H  
ATOM   1278  CA  HIS A  81       6.547  -5.647 -17.502  1.00 90.01           C  
ATOM   1279  HA  HIS A  81       6.418  -6.402 -18.277  1.00 90.01           H  
ATOM   1280  C   HIS A  81       5.585  -4.496 -17.845  1.00 90.01           C  
ATOM   1281  CB  HIS A  81       6.227  -6.299 -16.155  1.00 90.01           C  
ATOM   1282  HB2 HIS A  81       6.478  -5.597 -15.360  1.00 90.01           H  
ATOM   1283  HB3 HIS A  81       6.853  -7.183 -16.032  1.00 90.01           H  
ATOM   1284  O   HIS A  81       4.808  -4.611 -18.786  1.00 90.01           O  
ATOM   1285  CG  HIS A  81       4.791  -6.713 -15.983  1.00 90.01           C  
ATOM   1286  CD2 HIS A  81       4.048  -6.502 -14.859  1.00 90.01           C  
ATOM   1287  HD2 HIS A  81       4.385  -6.014 -13.956  1.00 90.01           H  
ATOM   1288  ND1 HIS A  81       3.980  -7.375 -16.882  1.00 90.01           N  
ATOM   1289  HD1 HIS A  81       4.167  -7.564 -17.857  1.00 90.01           H  
ATOM   1290  CE1 HIS A  81       2.772  -7.537 -16.311  1.00 90.01           C  
ATOM   1291  HE1 HIS A  81       1.900  -7.954 -16.794  1.00 90.01           H  
ATOM   1292  NE2 HIS A  81       2.787  -7.039 -15.062  1.00 90.01           N  
ATOM   1293  N   ALA A  82       5.649  -3.373 -17.123  1.00 88.25           N  
ATOM   1294  H   ALA A  82       6.349  -3.298 -16.398  1.00 88.25           H  
ATOM   1295  CA  ALA A  82       4.645  -2.307 -17.202  1.00 88.25           C  
ATOM   1296  HA  ALA A  82       3.678  -2.756 -17.430  1.00 88.25           H  
ATOM   1297  C   ALA A  82       4.921  -1.248 -18.280  1.00 88.25           C  
ATOM   1298  CB  ALA A  82       4.546  -1.640 -15.827  1.00 88.25           C  
ATOM   1299  HB1 ALA A  82       4.500  -2.405 -15.052  1.00 88.25           H  
ATOM   1300  HB2 ALA A  82       3.648  -1.024 -15.785  1.00 88.25           H  
ATOM   1301  HB3 ALA A  82       5.419  -1.012 -15.647  1.00 88.25           H  
ATOM   1302  O   ALA A  82       4.019  -0.486 -18.618  1.00 88.25           O  
ATOM   1303  N   TYR A  83       6.160  -1.165 -18.776  1.00 88.94           N  
ATOM   1304  H   TYR A  83       6.853  -1.805 -18.417  1.00 88.94           H  
ATOM   1305  CA  TYR A  83       6.602  -0.171 -19.768  1.00 88.94           C  
ATOM   1306  HA  TYR A  83       5.731   0.356 -20.157  1.00 88.94           H  
ATOM   1307  C   TYR A  83       7.281  -0.818 -20.981  1.00 88.94           C  
ATOM   1308  CB  TYR A  83       7.523   0.866 -19.103  1.00 88.94           C  
ATOM   1309  HB2 TYR A  83       7.873   1.567 -19.861  1.00 88.94           H  
ATOM   1310  HB3 TYR A  83       8.404   0.360 -18.708  1.00 88.94           H  
ATOM   1311  O   TYR A  83       7.922  -0.123 -21.767  1.00 88.94           O  
ATOM   1312  CG  TYR A  83       6.873   1.669 -17.997  1.00 88.94           C  
ATOM   1313  CD1 TYR A  83       6.212   2.870 -18.311  1.00 88.94           C  
ATOM   1314  HD1 TYR A  83       6.179   3.206 -19.337  1.00 88.94           H  
ATOM   1315  CD2 TYR A  83       6.900   1.209 -16.668  1.00 88.94           C  
ATOM   1316  HD2 TYR A  83       7.371   0.266 -16.436  1.00 88.94           H  
ATOM   1317  CE1 TYR A  83       5.580   3.617 -17.302  1.00 88.94           C  
ATOM   1318  HE1 TYR A  83       5.065   4.534 -17.547  1.00 88.94           H  
ATOM   1319  CE2 TYR A  83       6.257   1.944 -15.654  1.00 88.94           C  
ATOM   1320  HE2 TYR A  83       6.254   1.571 -14.640  1.00 88.94           H  
ATOM   1321  OH  TYR A  83       4.997   3.876 -14.992  1.00 88.94           O  
ATOM   1322  HH  TYR A  83       5.025   3.418 -14.149  1.00 88.94           H  
ATOM   1323  CZ  TYR A  83       5.600   3.154 -15.972  1.00 88.94           C  
ATOM   1324  N   GLN A  84       7.195  -2.146 -21.126  1.00 86.75           N  
ATOM   1325  H   GLN A  84       6.643  -2.664 -20.456  1.00 86.75           H  
ATOM   1326  CA  GLN A  84       7.800  -2.905 -22.232  1.00 86.75           C  
ATOM   1327  HA  GLN A  84       7.706  -3.962 -21.981  1.00 86.75           H  
ATOM   1328  C   GLN A  84       9.315  -2.649 -22.398  1.00 86.75           C  
ATOM   1329  CB  GLN A  84       6.998  -2.678 -23.528  1.00 86.75           C  
ATOM   1330  HB2 GLN A  84       7.415  -3.305 -24.316  1.00 86.75           H  
ATOM   1331  HB3 GLN A  84       7.101  -1.637 -23.835  1.00 86.75           H  
ATOM   1332  O   GLN A  84       9.873  -2.768 -23.487  1.00 86.75           O  
ATOM   1333  CG  GLN A  84       5.502  -3.014 -23.384  1.00 86.75           C  
ATOM   1334  HG2 GLN A  84       5.064  -2.430 -22.574  1.00 86.75           H  
ATOM   1335  HG3 GLN A  84       5.393  -4.071 -23.139  1.00 86.75           H  
ATOM   1336  CD  GLN A  84       4.693  -2.716 -24.644  1.00 86.75           C  
ATOM   1337  NE2 GLN A  84       3.396  -2.931 -24.609  1.00 86.75           N  
ATOM   1338 HE21 GLN A  84       2.867  -2.685 -25.433  1.00 86.75           H  
ATOM   1339 HE22 GLN A  84       2.951  -3.240 -23.756  1.00 86.75           H  
ATOM   1340  OE1 GLN A  84       5.190  -2.277 -25.669  1.00 86.75           O  
ATOM   1341  N   GLY A  85      10.001  -2.269 -21.313  1.00 85.24           N  
ATOM   1342  H   GLY A  85       9.487  -2.179 -20.449  1.00 85.24           H  
ATOM   1343  CA  GLY A  85      11.419  -1.906 -21.320  1.00 85.24           C  
ATOM   1344  HA2 GLY A  85      11.953  -2.580 -21.990  1.00 85.24           H  
ATOM   1345  HA3 GLY A  85      11.814  -2.040 -20.312  1.00 85.24           H  
ATOM   1346  C   GLY A  85      11.740  -0.471 -21.760  1.00 85.24           C  
ATOM   1347  O   GLY A  85      12.914  -0.089 -21.729  1.00 85.24           O  
ATOM   1348  N   ASP A  86      10.749   0.350 -22.126  1.00 88.75           N  
ATOM   1349  H   ASP A  86       9.797   0.015 -22.129  1.00 88.75           H  
ATOM   1350  CA  ASP A  86      10.978   1.748 -22.496  1.00 88.75           C  
ATOM   1351  HA  ASP A  86      11.910   1.784 -23.059  1.00 88.75           H  
ATOM   1352  C   ASP A  86      11.156   2.639 -21.257  1.00 88.75           C  
ATOM   1353  CB  ASP A  86       9.906   2.292 -23.451  1.00 88.75           C  
ATOM   1354  HB2 ASP A  86       9.757   1.573 -24.257  1.00 88.75           H  
ATOM   1355  HB3 ASP A  86       8.961   2.417 -22.922  1.00 88.75           H  
ATOM   1356  O   ASP A  86      10.212   3.135 -20.635  1.00 88.75           O  
ATOM   1357  CG  ASP A  86      10.343   3.636 -24.064  1.00 88.75           C  
ATOM   1358  OD1 ASP A  86      11.319   4.252 -23.556  1.00 88.75           O  
ATOM   1359  OD2 ASP A  86       9.748   4.047 -25.077  1.00 88.75           O  
ATOM   1360  N   TYR A  87      12.420   2.879 -20.908  1.00 90.28           N  
ATOM   1361  H   TYR A  87      13.139   2.387 -21.418  1.00 90.28           H  
ATOM   1362  CA  TYR A  87      12.782   3.751 -19.794  1.00 90.28           C  
ATOM   1363  HA  TYR A  87      12.272   3.396 -18.899  1.00 90.28           H  
ATOM   1364  C   TYR A  87      12.339   5.207 -19.986  1.00 90.28           C  
ATOM   1365  CB  TYR A  87      14.289   3.660 -19.527  1.00 90.28           C  
ATOM   1366  HB2 TYR A  87      14.593   2.613 -19.500  1.00 90.28           H  
ATOM   1367  HB3 TYR A  87      14.480   4.074 -18.536  1.00 90.28           H  
ATOM   1368  O   TYR A  87      12.202   5.911 -18.989  1.00 90.28           O  
ATOM   1369  CG  TYR A  87      15.146   4.407 -20.529  1.00 90.28           C  
ATOM   1370  CD1 TYR A  87      15.605   3.767 -21.695  1.00 90.28           C  
ATOM   1371  HD1 TYR A  87      15.355   2.732 -21.873  1.00 90.28           H  
ATOM   1372  CD2 TYR A  87      15.438   5.766 -20.308  1.00 90.28           C  
ATOM   1373  HD2 TYR A  87      15.053   6.253 -19.425  1.00 90.28           H  
ATOM   1374  CE1 TYR A  87      16.354   4.490 -22.645  1.00 90.28           C  
ATOM   1375  HE1 TYR A  87      16.682   4.009 -23.554  1.00 90.28           H  
ATOM   1376  CE2 TYR A  87      16.180   6.494 -21.254  1.00 90.28           C  
ATOM   1377  HE2 TYR A  87      16.368   7.544 -21.083  1.00 90.28           H  
ATOM   1378  OH  TYR A  87      17.344   6.577 -23.338  1.00 90.28           O  
ATOM   1379  HH  TYR A  87      17.412   7.480 -23.020  1.00 90.28           H  
ATOM   1380  CZ  TYR A  87      16.639   5.854 -22.425  1.00 90.28           C  
ATOM   1381  N   LYS A  88      12.135   5.691 -21.220  1.00 92.35           N  
ATOM   1382  H   LYS A  88      12.101   5.045 -21.996  1.00 92.35           H  
ATOM   1383  CA  LYS A  88      11.677   7.070 -21.451  1.00 92.35           C  
ATOM   1384  HA  LYS A  88      12.235   7.763 -20.821  1.00 92.35           H  
ATOM   1385  C   LYS A  88      10.217   7.217 -21.057  1.00 92.35           C  
ATOM   1386  CB  LYS A  88      11.836   7.478 -22.913  1.00 92.35           C  
ATOM   1387  HB2 LYS A  88      11.414   8.476 -23.030  1.00 92.35           H  
ATOM   1388  HB3 LYS A  88      11.258   6.801 -23.541  1.00 92.35           H  
ATOM   1389  O   LYS A  88       9.899   8.124 -20.294  1.00 92.35           O  
ATOM   1390  CG  LYS A  88      13.293   7.499 -23.378  1.00 92.35           C  
ATOM   1391  HG2 LYS A  88      13.864   8.215 -22.786  1.00 92.35           H  
ATOM   1392  HG3 LYS A  88      13.733   6.506 -23.290  1.00 92.35           H  
ATOM   1393  CD  LYS A  88      13.268   7.922 -24.842  1.00 92.35           C  
ATOM   1394  HD2 LYS A  88      12.669   7.199 -25.395  1.00 92.35           H  
ATOM   1395  HD3 LYS A  88      12.788   8.898 -24.921  1.00 92.35           H  
ATOM   1396  CE  LYS A  88      14.664   7.989 -25.444  1.00 92.35           C  
ATOM   1397  HE2 LYS A  88      15.238   8.747 -24.912  1.00 92.35           H  
ATOM   1398  HE3 LYS A  88      15.141   7.018 -25.313  1.00 92.35           H  
ATOM   1399  NZ  LYS A  88      14.528   8.326 -26.878  1.00 92.35           N  
ATOM   1400  HZ1 LYS A  88      15.420   8.376 -27.349  1.00 92.35           H  
ATOM   1401  HZ2 LYS A  88      14.030   9.200 -26.973  1.00 92.35           H  
ATOM   1402  HZ3 LYS A  88      13.949   7.626 -27.321  1.00 92.35           H  
ATOM   1403  N   LEU A  89       9.383   6.265 -21.480  1.00 89.93           N  
ATOM   1404  H   LEU A  89       9.737   5.560 -22.111  1.00 89.93           H  
ATOM   1405  CA  LEU A  89       7.975   6.208 -21.091  1.00 89.93           C  
ATOM   1406  HA  LEU A  89       7.494   7.124 -21.435  1.00 89.93           H  
ATOM   1407  C   LEU A  89       7.829   6.143 -19.563  1.00 89.93           C  
ATOM   1408  CB  LEU A  89       7.329   4.994 -21.783  1.00 89.93           C  
ATOM   1409  HB2 LEU A  89       7.565   5.021 -22.847  1.00 89.93           H  
ATOM   1410  HB3 LEU A  89       7.763   4.083 -21.370  1.00 89.93           H  
ATOM   1411  O   LEU A  89       6.992   6.830 -18.980  1.00 89.93           O  
ATOM   1412  CG  LEU A  89       5.799   4.933 -21.625  1.00 89.93           C  
ATOM   1413  HG  LEU A  89       5.535   4.983 -20.568  1.00 89.93           H  
ATOM   1414  CD1 LEU A  89       5.098   6.080 -22.354  1.00 89.93           C  
ATOM   1415 HD11 LEU A  89       4.018   5.953 -22.289  1.00 89.93           H  
ATOM   1416 HD12 LEU A  89       5.355   7.036 -21.899  1.00 89.93           H  
ATOM   1417 HD13 LEU A  89       5.390   6.092 -23.404  1.00 89.93           H  
ATOM   1418  CD2 LEU A  89       5.276   3.610 -22.184  1.00 89.93           C  
ATOM   1419 HD21 LEU A  89       5.754   2.769 -21.681  1.00 89.93           H  
ATOM   1420 HD22 LEU A  89       5.488   3.546 -23.251  1.00 89.93           H  
ATOM   1421 HD23 LEU A  89       4.198   3.540 -22.033  1.00 89.93           H  
ATOM   1422  N   PHE A  90       8.702   5.384 -18.891  1.00 91.27           N  
ATOM   1423  H   PHE A  90       9.313   4.777 -19.419  1.00 91.27           H  
ATOM   1424  CA  PHE A  90       8.760   5.377 -17.429  1.00 91.27           C  
ATOM   1425  HA  PHE A  90       7.765   5.146 -17.049  1.00 91.27           H  
ATOM   1426  C   PHE A  90       9.144   6.740 -16.839  1.00 91.27           C  
ATOM   1427  CB  PHE A  90       9.710   4.280 -16.946  1.00 91.27           C  
ATOM   1428  HB2 PHE A  90      10.652   4.354 -17.491  1.00 91.27           H  
ATOM   1429  HB3 PHE A  90       9.255   3.319 -17.184  1.00 91.27           H  
ATOM   1430  O   PHE A  90       8.466   7.210 -15.928  1.00 91.27           O  
ATOM   1431  CG  PHE A  90       9.993   4.337 -15.456  1.00 91.27           C  
ATOM   1432  CD1 PHE A  90      11.240   4.785 -14.980  1.00 91.27           C  
ATOM   1433  HD1 PHE A  90      12.015   5.062 -15.680  1.00 91.27           H  
ATOM   1434  CD2 PHE A  90       8.976   4.017 -14.541  1.00 91.27           C  
ATOM   1435  HD2 PHE A  90       8.008   3.710 -14.908  1.00 91.27           H  
ATOM   1436  CE1 PHE A  90      11.461   4.913 -13.596  1.00 91.27           C  
ATOM   1437  HE1 PHE A  90      12.407   5.286 -13.232  1.00 91.27           H  
ATOM   1438  CE2 PHE A  90       9.196   4.134 -13.159  1.00 91.27           C  
ATOM   1439  HE2 PHE A  90       8.400   3.902 -12.468  1.00 91.27           H  
ATOM   1440  CZ  PHE A  90      10.437   4.593 -12.686  1.00 91.27           C  
ATOM   1441  HZ  PHE A  90      10.601   4.710 -11.625  1.00 91.27           H  
ATOM   1442  N   LEU A  91      10.196   7.396 -17.339  1.00 91.44           N  
ATOM   1443  H   LEU A  91      10.688   6.988 -18.121  1.00 91.44           H  
ATOM   1444  CA  LEU A  91      10.643   8.701 -16.828  1.00 91.44           C  
ATOM   1445  HA  LEU A  91      10.794   8.626 -15.751  1.00 91.44           H  
ATOM   1446  C   LEU A  91       9.600   9.816 -17.015  1.00 91.44           C  
ATOM   1447  CB  LEU A  91      11.975   9.088 -17.489  1.00 91.44           C  
ATOM   1448  HB2 LEU A  91      11.865   8.984 -18.568  1.00 91.44           H  
ATOM   1449  HB3 LEU A  91      12.174  10.139 -17.279  1.00 91.44           H  
ATOM   1450  O   LEU A  91       9.559  10.746 -16.214  1.00 91.44           O  
ATOM   1451  CG  LEU A  91      13.188   8.266 -17.015  1.00 91.44           C  
ATOM   1452  HG  LEU A  91      12.991   7.199 -17.116  1.00 91.44           H  
ATOM   1453  CD1 LEU A  91      14.399   8.625 -17.878  1.00 91.44           C  
ATOM   1454 HD11 LEU A  91      14.644   9.679 -17.748  1.00 91.44           H  
ATOM   1455 HD12 LEU A  91      15.245   8.005 -17.582  1.00 91.44           H  
ATOM   1456 HD13 LEU A  91      14.158   8.436 -18.924  1.00 91.44           H  
ATOM   1457  CD2 LEU A  91      13.556   8.515 -15.551  1.00 91.44           C  
ATOM   1458 HD21 LEU A  91      13.700   9.581 -15.377  1.00 91.44           H  
ATOM   1459 HD22 LEU A  91      14.469   7.975 -15.300  1.00 91.44           H  
ATOM   1460 HD23 LEU A  91      12.756   8.157 -14.903  1.00 91.44           H  
ATOM   1461  N   GLU A  92       8.744   9.714 -18.030  1.00 90.45           N  
ATOM   1462  H   GLU A  92       8.893   8.984 -18.711  1.00 90.45           H  
ATOM   1463  CA  GLU A  92       7.662  10.674 -18.295  1.00 90.45           C  
ATOM   1464  HA  GLU A  92       7.984  11.665 -17.975  1.00 90.45           H  
ATOM   1465  C   GLU A  92       6.369  10.371 -17.509  1.00 90.45           C  
ATOM   1466  CB  GLU A  92       7.424  10.732 -19.812  1.00 90.45           C  
ATOM   1467  HB2 GLU A  92       6.524  11.314 -20.013  1.00 90.45           H  
ATOM   1468  HB3 GLU A  92       7.282   9.719 -20.189  1.00 90.45           H  
ATOM   1469  O   GLU A  92       5.480  11.229 -17.405  1.00 90.45           O  
ATOM   1470  CG  GLU A  92       8.615  11.404 -20.524  1.00 90.45           C  
ATOM   1471  HG2 GLU A  92       8.660  12.446 -20.207  1.00 90.45           H  
ATOM   1472  HG3 GLU A  92       9.544  10.930 -20.207  1.00 90.45           H  
ATOM   1473  CD  GLU A  92       8.551  11.346 -22.058  1.00 90.45           C  
ATOM   1474  OE1 GLU A  92       9.568  11.749 -22.676  1.00 90.45           O  
ATOM   1475  OE2 GLU A  92       7.522  10.890 -22.596  1.00 90.45           O  
ATOM   1476  N   SER A  93       6.280   9.182 -16.902  1.00 87.85           N  
ATOM   1477  H   SER A  93       7.054   8.545 -17.026  1.00 87.85           H  
ATOM   1478  CA  SER A  93       5.097   8.696 -16.187  1.00 87.85           C  
ATOM   1479  HA  SER A  93       4.260   8.762 -16.883  1.00 87.85           H  
ATOM   1480  C   SER A  93       4.736   9.520 -14.941  1.00 87.85           C  
ATOM   1481  CB  SER A  93       5.259   7.217 -15.808  1.00 87.85           C  
ATOM   1482  HB2 SER A  93       4.287   6.812 -15.528  1.00 87.85           H  
ATOM   1483  HB3 SER A  93       5.632   6.655 -16.665  1.00 87.85           H  
ATOM   1484  O   SER A  93       5.579  10.139 -14.280  1.00 87.85           O  
ATOM   1485  OG  SER A  93       6.146   7.071 -14.714  1.00 87.85           O  
ATOM   1486  HG  SER A  93       7.031   7.144 -15.080  1.00 87.85           H  
ATOM   1487  N   GLY A  94       3.455   9.465 -14.555  1.00 86.36           N  
ATOM   1488  H   GLY A  94       2.799   8.961 -15.135  1.00 86.36           H  
ATOM   1489  CA  GLY A  94       2.971  10.033 -13.290  1.00 86.36           C  
ATOM   1490  HA2 GLY A  94       3.118  11.113 -13.296  1.00 86.36           H  
ATOM   1491  HA3 GLY A  94       1.905   9.825 -13.194  1.00 86.36           H  
ATOM   1492  C   GLY A  94       3.675   9.454 -12.054  1.00 86.36           C  
ATOM   1493  O   GLY A  94       3.893  10.176 -11.078  1.00 86.36           O  
ATOM   1494  N   ALA A  95       4.122   8.193 -12.126  1.00 88.10           N  
ATOM   1495  H   ALA A  95       3.914   7.658 -12.957  1.00 88.10           H  
ATOM   1496  CA  ALA A  95       4.817   7.506 -11.041  1.00 88.10           C  
ATOM   1497  HA  ALA A  95       4.189   7.531 -10.151  1.00 88.10           H  
ATOM   1498  C   ALA A  95       6.145   8.186 -10.705  1.00 88.10           C  
ATOM   1499  CB  ALA A  95       5.065   6.043 -11.444  1.00 88.10           C  
ATOM   1500  HB1 ALA A  95       4.134   5.561 -11.739  1.00 88.10           H  
ATOM   1501  HB2 ALA A  95       5.755   5.994 -12.286  1.00 88.10           H  
ATOM   1502  HB3 ALA A  95       5.495   5.497 -10.604  1.00 88.10           H  
ATOM   1503  O   ALA A  95       6.437   8.443  -9.535  1.00 88.10           O  
ATOM   1504  N   VAL A  96       6.940   8.504 -11.731  1.00 89.33           N  
ATOM   1505  H   VAL A  96       6.629   8.287 -12.667  1.00 89.33           H  
ATOM   1506  CA  VAL A  96       8.236   9.168 -11.556  1.00 89.33           C  
ATOM   1507  HA  VAL A  96       8.803   8.629 -10.797  1.00 89.33           H  
ATOM   1508  C   VAL A  96       8.044  10.577 -11.020  1.00 89.33           C  
ATOM   1509  CB  VAL A  96       9.055   9.141 -12.858  1.00 89.33           C  
ATOM   1510  HB  VAL A  96       8.435   9.454 -13.698  1.00 89.33           H  
ATOM   1511  O   VAL A  96       8.675  10.918 -10.023  1.00 89.33           O  
ATOM   1512  CG1 VAL A  96      10.295  10.039 -12.790  1.00 89.33           C  
ATOM   1513 HG11 VAL A  96      10.916   9.884 -13.672  1.00 89.33           H  
ATOM   1514 HG12 VAL A  96      10.002  11.088 -12.783  1.00 89.33           H  
ATOM   1515 HG13 VAL A  96      10.873   9.823 -11.891  1.00 89.33           H  
ATOM   1516  CG2 VAL A  96       9.526   7.701 -13.073  1.00 89.33           C  
ATOM   1517 HG21 VAL A  96      10.144   7.636 -13.968  1.00 89.33           H  
ATOM   1518 HG22 VAL A  96       8.670   7.039 -13.203  1.00 89.33           H  
ATOM   1519 HG23 VAL A  96      10.118   7.368 -12.220  1.00 89.33           H  
ATOM   1520  N   LYS A  97       7.106  11.352 -11.578  1.00 88.13           N  
ATOM   1521  H   LYS A  97       6.626  10.995 -12.392  1.00 88.13           H  
ATOM   1522  CA  LYS A  97       6.792  12.710 -11.095  1.00 88.13           C  
ATOM   1523  HA  LYS A  97       7.681  13.332 -11.195  1.00 88.13           H  
ATOM   1524  C   LYS A  97       6.423  12.720  -9.609  1.00 88.13           C  
ATOM   1525  CB  LYS A  97       5.656  13.309 -11.939  1.00 88.13           C  
ATOM   1526  HB2 LYS A  97       5.334  14.247 -11.487  1.00 88.13           H  
ATOM   1527  HB3 LYS A  97       4.810  12.621 -11.946  1.00 88.13           H  
ATOM   1528  O   LYS A  97       6.898  13.568  -8.853  1.00 88.13           O  
ATOM   1529  CG  LYS A  97       6.102  13.590 -13.381  1.00 88.13           C  
ATOM   1530  HG2 LYS A  97       6.882  14.352 -13.371  1.00 88.13           H  
ATOM   1531  HG3 LYS A  97       6.513  12.682 -13.821  1.00 88.13           H  
ATOM   1532  CD  LYS A  97       4.934  14.067 -14.255  1.00 88.13           C  
ATOM   1533  HD2 LYS A  97       4.529  15.000 -13.863  1.00 88.13           H  
ATOM   1534  HD3 LYS A  97       4.160  13.301 -14.252  1.00 88.13           H  
ATOM   1535  CE  LYS A  97       5.446  14.271 -15.687  1.00 88.13           C  
ATOM   1536  HE2 LYS A  97       6.015  13.385 -15.970  1.00 88.13           H  
ATOM   1537  HE3 LYS A  97       6.129  15.120 -15.705  1.00 88.13           H  
ATOM   1538  NZ  LYS A  97       4.348  14.459 -16.668  1.00 88.13           N  
ATOM   1539  HZ1 LYS A  97       4.734  14.594 -17.592  1.00 88.13           H  
ATOM   1540  HZ2 LYS A  97       3.750  15.238 -16.436  1.00 88.13           H  
ATOM   1541  HZ3 LYS A  97       3.806  13.609 -16.730  1.00 88.13           H  
ATOM   1542  N   TYR A  98       5.620  11.750  -9.170  1.00 86.57           N  
ATOM   1543  H   TYR A  98       5.234  11.102  -9.842  1.00 86.57           H  
ATOM   1544  CA  TYR A  98       5.271  11.594  -7.760  1.00 86.57           C  
ATOM   1545  HA  TYR A  98       4.873  12.539  -7.390  1.00 86.57           H  
ATOM   1546  C   TYR A  98       6.496  11.244  -6.898  1.00 86.57           C  
ATOM   1547  CB  TYR A  98       4.175  10.533  -7.638  1.00 86.57           C  
ATOM   1548  HB2 TYR A  98       4.545   9.581  -8.019  1.00 86.57           H  
ATOM   1549  HB3 TYR A  98       3.330  10.824  -8.262  1.00 86.57           H  
ATOM   1550  O   TYR A  98       6.735  11.866  -5.862  1.00 86.57           O  
ATOM   1551  CG  TYR A  98       3.692  10.340  -6.219  1.00 86.57           C  
ATOM   1552  CD1 TYR A  98       4.383   9.464  -5.361  1.00 86.57           C  
ATOM   1553  HD1 TYR A  98       5.249   8.929  -5.723  1.00 86.57           H  
ATOM   1554  CD2 TYR A  98       2.557  11.035  -5.760  1.00 86.57           C  
ATOM   1555  HD2 TYR A  98       2.031  11.709  -6.420  1.00 86.57           H  
ATOM   1556  CE1 TYR A  98       3.915   9.242  -4.058  1.00 86.57           C  
ATOM   1557  HE1 TYR A  98       4.423   8.536  -3.418  1.00 86.57           H  
ATOM   1558  CE2 TYR A  98       2.083  10.818  -4.454  1.00 86.57           C  
ATOM   1559  HE2 TYR A  98       1.188  11.312  -4.105  1.00 86.57           H  
ATOM   1560  OH  TYR A  98       2.251   9.592  -2.403  1.00 86.57           O  
ATOM   1561  HH  TYR A  98       2.736   8.858  -2.019  1.00 86.57           H  
ATOM   1562  CZ  TYR A  98       2.751   9.901  -3.619  1.00 86.57           C  
ATOM   1563  N   LEU A  99       7.301  10.267  -7.323  1.00 88.35           N  
ATOM   1564  H   LEU A  99       7.076   9.808  -8.195  1.00 88.35           H  
ATOM   1565  CA  LEU A  99       8.490   9.825  -6.587  1.00 88.35           C  
ATOM   1566  HA  LEU A  99       8.197   9.600  -5.562  1.00 88.35           H  
ATOM   1567  C   LEU A  99       9.561  10.924  -6.489  1.00 88.35           C  
ATOM   1568  CB  LEU A  99       9.037   8.550  -7.253  1.00 88.35           C  
ATOM   1569  HB2 LEU A  99      10.040   8.344  -6.878  1.00 88.35           H  
ATOM   1570  HB3 LEU A  99       9.117   8.730  -8.326  1.00 88.35           H  
ATOM   1571  O   LEU A  99      10.166  11.092  -5.426  1.00 88.35           O  
ATOM   1572  CG  LEU A  99       8.173   7.300  -7.012  1.00 88.35           C  
ATOM   1573  HG  LEU A  99       7.133   7.511  -7.260  1.00 88.35           H  
ATOM   1574  CD1 LEU A  99       8.667   6.149  -7.887  1.00 88.35           C  
ATOM   1575 HD11 LEU A  99       9.645   5.818  -7.539  1.00 88.35           H  
ATOM   1576 HD12 LEU A  99       7.969   5.315  -7.828  1.00 88.35           H  
ATOM   1577 HD13 LEU A  99       8.721   6.473  -8.927  1.00 88.35           H  
ATOM   1578  CD2 LEU A  99       8.245   6.835  -5.554  1.00 88.35           C  
ATOM   1579 HD21 LEU A  99       7.769   7.574  -4.908  1.00 88.35           H  
ATOM   1580 HD22 LEU A  99       7.708   5.893  -5.446  1.00 88.35           H  
ATOM   1581 HD23 LEU A  99       9.284   6.693  -5.255  1.00 88.35           H  
ATOM   1582  N   GLU A 100       9.756  11.710  -7.547  1.00 87.66           N  
ATOM   1583  H   GLU A 100       9.255  11.503  -8.399  1.00 87.66           H  
ATOM   1584  CA  GLU A 100      10.661  12.863  -7.561  1.00 87.66           C  
ATOM   1585  HA  GLU A 100      11.644  12.542  -7.214  1.00 87.66           H  
ATOM   1586  C   GLU A 100      10.215  13.960  -6.590  1.00 87.66           C  
ATOM   1587  CB  GLU A 100      10.816  13.412  -8.986  1.00 87.66           C  
ATOM   1588  HB2 GLU A 100       9.831  13.567  -9.426  1.00 87.66           H  
ATOM   1589  HB3 GLU A 100      11.328  14.372  -8.928  1.00 87.66           H  
ATOM   1590  O   GLU A 100      11.037  14.482  -5.829  1.00 87.66           O  
ATOM   1591  CG  GLU A 100      11.654  12.474  -9.870  1.00 87.66           C  
ATOM   1592  HG2 GLU A 100      12.591  12.266  -9.354  1.00 87.66           H  
ATOM   1593  HG3 GLU A 100      11.141  11.522 -10.003  1.00 87.66           H  
ATOM   1594  CD  GLU A 100      11.979  13.080 -11.241  1.00 87.66           C  
ATOM   1595  OE1 GLU A 100      13.046  12.692 -11.775  1.00 87.66           O  
ATOM   1596  OE2 GLU A 100      11.213  13.954 -11.708  1.00 87.66           O  
ATOM   1597  N   GLY A 101       8.905  14.225  -6.506  1.00 81.48           N  
ATOM   1598  H   GLY A 101       8.285  13.782  -7.169  1.00 81.48           H  
ATOM   1599  CA  GLY A 101       8.321  15.107  -5.488  1.00 81.48           C  
ATOM   1600  HA2 GLY A 101       8.723  16.112  -5.613  1.00 81.48           H  
ATOM   1601  HA3 GLY A 101       7.242  15.138  -5.639  1.00 81.48           H  
ATOM   1602  C   GLY A 101       8.584  14.651  -4.044  1.00 81.48           C  
ATOM   1603  O   GLY A 101       8.588  15.469  -3.122  1.00 81.48           O  
ATOM   1604  N   HIS A 102       8.874  13.362  -3.842  1.00 77.23           N  
ATOM   1605  H   HIS A 102       8.836  12.755  -4.649  1.00 77.23           H  
ATOM   1606  CA  HIS A 102       9.168  12.749  -2.544  1.00 77.23           C  
ATOM   1607  HA  HIS A 102       8.929  13.478  -1.770  1.00 77.23           H  
ATOM   1608  C   HIS A 102      10.658  12.425  -2.310  1.00 77.23           C  
ATOM   1609  CB  HIS A 102       8.219  11.560  -2.334  1.00 77.23           C  
ATOM   1610  HB2 HIS A 102       8.587  10.936  -1.520  1.00 77.23           H  
ATOM   1611  HB3 HIS A 102       8.185  10.949  -3.236  1.00 77.23           H  
ATOM   1612  O   HIS A 102      11.007  11.800  -1.304  1.00 77.23           O  
ATOM   1613  CG  HIS A 102       6.826  12.013  -1.966  1.00 77.23           C  
ATOM   1614  CD2 HIS A 102       5.693  11.954  -2.734  1.00 77.23           C  
ATOM   1615  HD2 HIS A 102       5.616  11.555  -3.735  1.00 77.23           H  
ATOM   1616  ND1 HIS A 102       6.473  12.602  -0.772  1.00 77.23           N  
ATOM   1617  HD1 HIS A 102       7.103  12.827  -0.016  1.00 77.23           H  
ATOM   1618  CE1 HIS A 102       5.166  12.901  -0.824  1.00 77.23           C  
ATOM   1619  HE1 HIS A 102       4.607  13.399  -0.046  1.00 77.23           H  
ATOM   1620  NE2 HIS A 102       4.641  12.498  -1.986  1.00 77.23           N  
ATOM   1621  N   GLY A 103      11.556  12.910  -3.175  1.00 81.18           N  
ATOM   1622  H   GLY A 103      11.210  13.382  -3.998  1.00 81.18           H  
ATOM   1623  CA  GLY A 103      13.008  12.871  -2.969  1.00 81.18           C  
ATOM   1624  HA2 GLY A 103      13.421  13.826  -3.295  1.00 81.18           H  
ATOM   1625  HA3 GLY A 103      13.219  12.727  -1.909  1.00 81.18           H  
ATOM   1626  C   GLY A 103      13.769  11.784  -3.713  1.00 81.18           C  
ATOM   1627  O   GLY A 103      15.003  11.784  -3.682  1.00 81.18           O  
ATOM   1628  N   PHE A 104      13.076  10.895  -4.415  1.00 87.12           N  
ATOM   1629  H   PHE A 104      12.077  11.009  -4.506  1.00 87.12           H  
ATOM   1630  CA  PHE A 104      13.743   9.945  -5.291  1.00 87.12           C  
ATOM   1631  HA  PHE A 104      14.587   9.510  -4.756  1.00 87.12           H  
ATOM   1632  C   PHE A 104      14.293  10.668  -6.521  1.00 87.12           C  
ATOM   1633  CB  PHE A 104      12.786   8.812  -5.652  1.00 87.12           C  
ATOM   1634  HB2 PHE A 104      13.259   8.174  -6.397  1.00 87.12           H  
ATOM   1635  HB3 PHE A 104      11.893   9.238  -6.109  1.00 87.12           H  
ATOM   1636  O   PHE A 104      13.723  11.644  -6.995  1.00 87.12           O  
ATOM   1637  CG  PHE A 104      12.406   7.963  -4.453  1.00 87.12           C  
ATOM   1638  CD1 PHE A 104      13.207   6.863  -4.106  1.00 87.12           C  
ATOM   1639  HD1 PHE A 104      14.093   6.648  -4.686  1.00 87.12           H  
ATOM   1640  CD2 PHE A 104      11.284   8.281  -3.664  1.00 87.12           C  
ATOM   1641  HD2 PHE A 104      10.668   9.132  -3.916  1.00 87.12           H  
ATOM   1642  CE1 PHE A 104      12.865   6.046  -3.016  1.00 87.12           C  
ATOM   1643  HE1 PHE A 104      13.463   5.176  -2.790  1.00 87.12           H  
ATOM   1644  CE2 PHE A 104      10.957   7.486  -2.551  1.00 87.12           C  
ATOM   1645  HE2 PHE A 104      10.087   7.731  -1.959  1.00 87.12           H  
ATOM   1646  CZ  PHE A 104      11.738   6.361  -2.235  1.00 87.12           C  
ATOM   1647  HZ  PHE A 104      11.462   5.732  -1.401  1.00 87.12           H  
ATOM   1648  N   ARG A 105      15.426  10.209  -7.042  1.00 89.23           N  
ATOM   1649  H   ARG A 105      15.888   9.439  -6.579  1.00 89.23           H  
ATOM   1650  CA  ARG A 105      15.980  10.709  -8.303  1.00 89.23           C  
ATOM   1651  HA  ARG A 105      15.206  11.251  -8.846  1.00 89.23           H  
ATOM   1652  C   ARG A 105      16.399   9.532  -9.158  1.00 89.23           C  
ATOM   1653  CB  ARG A 105      17.144  11.662  -8.012  1.00 89.23           C  
ATOM   1654  HB2 ARG A 105      16.789  12.447  -7.344  1.00 89.23           H  
ATOM   1655  HB3 ARG A 105      17.938  11.110  -7.509  1.00 89.23           H  
ATOM   1656  O   ARG A 105      17.102   8.654  -8.666  1.00 89.23           O  
ATOM   1657  CG  ARG A 105      17.691  12.297  -9.302  1.00 89.23           C  
ATOM   1658  HG2 ARG A 105      16.911  12.894  -9.774  1.00 89.23           H  
ATOM   1659  HG3 ARG A 105      17.993  11.515  -9.999  1.00 89.23           H  
ATOM   1660  CD  ARG A 105      18.917  13.172  -9.034  1.00 89.23           C  
ATOM   1661  HD2 ARG A 105      19.688  12.560  -8.567  1.00 89.23           H  
ATOM   1662  HD3 ARG A 105      19.287  13.531  -9.994  1.00 89.23           H  
ATOM   1663  NE  ARG A 105      18.591  14.322  -8.171  1.00 89.23           N  
ATOM   1664  HE  ARG A 105      17.622  14.408  -7.899  1.00 89.23           H  
ATOM   1665  NH1 ARG A 105      20.684  15.253  -8.125  1.00 89.23           N  
ATOM   1666 HH11 ARG A 105      21.313  15.986  -7.830  1.00 89.23           H  
ATOM   1667 HH12 ARG A 105      20.995  14.513  -8.739  1.00 89.23           H  
ATOM   1668  NH2 ARG A 105      19.009  16.232  -7.013  1.00 89.23           N  
ATOM   1669 HH21 ARG A 105      18.030  16.273  -6.766  1.00 89.23           H  
ATOM   1670 HH22 ARG A 105      19.639  16.964  -6.716  1.00 89.23           H  
ATOM   1671  CZ  ARG A 105      19.427  15.261  -7.773  1.00 89.23           C  
ATOM   1672  N   PHE A 106      16.030   9.548 -10.430  1.00 92.20           N  
ATOM   1673  H   PHE A 106      15.443  10.296 -10.769  1.00 92.20           H  
ATOM   1674  CA  PHE A 106      16.366   8.481 -11.365  1.00 92.20           C  
ATOM   1675  HA  PHE A 106      16.656   7.592 -10.806  1.00 92.20           H  
ATOM   1676  C   PHE A 106      17.551   8.890 -12.240  1.00 92.20           C  
ATOM   1677  CB  PHE A 106      15.108   8.104 -12.149  1.00 92.20           C  
ATOM   1678  HB2 PHE A 106      15.357   7.342 -12.887  1.00 92.20           H  
ATOM   1679  HB3 PHE A 106      14.743   8.977 -12.690  1.00 92.20           H  
ATOM   1680  O   PHE A 106      17.548   9.954 -12.854  1.00 92.20           O  
ATOM   1681  CG  PHE A 106      14.015   7.579 -11.238  1.00 92.20           C  
ATOM   1682  CD1 PHE A 106      14.029   6.236 -10.813  1.00 92.20           C  
ATOM   1683  HD1 PHE A 106      14.795   5.561 -11.166  1.00 92.20           H  
ATOM   1684  CD2 PHE A 106      13.025   8.456 -10.760  1.00 92.20           C  
ATOM   1685  HD2 PHE A 106      13.013   9.488 -11.079  1.00 92.20           H  
ATOM   1686  CE1 PHE A 106      13.044   5.771  -9.924  1.00 92.20           C  
ATOM   1687  HE1 PHE A 106      13.044   4.740  -9.603  1.00 92.20           H  
ATOM   1688  CE2 PHE A 106      12.042   7.993  -9.870  1.00 92.20           C  
ATOM   1689  HE2 PHE A 106      11.277   8.670  -9.518  1.00 92.20           H  
ATOM   1690  CZ  PHE A 106      12.054   6.651  -9.457  1.00 92.20           C  
ATOM   1691  HZ  PHE A 106      11.296   6.289  -8.777  1.00 92.20           H  
ATOM   1692  N   GLU A 107      18.596   8.063 -12.277  1.00 91.76           N  
ATOM   1693  H   GLU A 107      18.542   7.208 -11.743  1.00 91.76           H  
ATOM   1694  CA  GLU A 107      19.794   8.313 -13.088  1.00 91.76           C  
ATOM   1695  HA  GLU A 107      19.687   9.257 -13.622  1.00 91.76           H  
ATOM   1696  C   GLU A 107      19.960   7.202 -14.126  1.00 91.76           C  
ATOM   1697  CB  GLU A 107      21.036   8.437 -12.185  1.00 91.76           C  
ATOM   1698  HB2 GLU A 107      20.842   9.173 -11.405  1.00 91.76           H  
ATOM   1699  HB3 GLU A 107      21.219   7.472 -11.711  1.00 91.76           H  
ATOM   1700  O   GLU A 107      20.225   6.053 -13.776  1.00 91.76           O  
ATOM   1701  CG  GLU A 107      22.284   8.878 -12.976  1.00 91.76           C  
ATOM   1702  HG2 GLU A 107      22.378   8.258 -13.867  1.00 91.76           H  
ATOM   1703  HG3 GLU A 107      22.141   9.909 -13.301  1.00 91.76           H  
ATOM   1704  CD  GLU A 107      23.605   8.763 -12.190  1.00 91.76           C  
ATOM   1705  OE1 GLU A 107      24.646   9.175 -12.744  1.00 91.76           O  
ATOM   1706  OE2 GLU A 107      23.644   8.139 -11.098  1.00 91.76           O  
ATOM   1707  N   VAL A 108      19.839   7.533 -15.412  1.00 92.29           N  
ATOM   1708  H   VAL A 108      19.605   8.484 -15.657  1.00 92.29           H  
ATOM   1709  CA  VAL A 108      19.996   6.543 -16.486  1.00 92.29           C  
ATOM   1710  HA  VAL A 108      19.421   5.660 -16.207  1.00 92.29           H  
ATOM   1711  C   VAL A 108      21.464   6.133 -16.624  1.00 92.29           C  
ATOM   1712  CB  VAL A 108      19.423   7.043 -17.825  1.00 92.29           C  
ATOM   1713  HB  VAL A 108      19.979   7.921 -18.154  1.00 92.29           H  
ATOM   1714  O   VAL A 108      22.332   6.966 -16.886  1.00 92.29           O  
ATOM   1715  CG1 VAL A 108      19.522   5.959 -18.909  1.00 92.29           C  
ATOM   1716 HG11 VAL A 108      19.015   5.053 -18.579  1.00 92.29           H  
ATOM   1717 HG12 VAL A 108      19.047   6.307 -19.826  1.00 92.29           H  
ATOM   1718 HG13 VAL A 108      20.565   5.730 -19.129  1.00 92.29           H  
ATOM   1719  CG2 VAL A 108      17.945   7.426 -17.684  1.00 92.29           C  
ATOM   1720 HG21 VAL A 108      17.367   6.569 -17.340  1.00 92.29           H  
ATOM   1721 HG22 VAL A 108      17.823   8.246 -16.977  1.00 92.29           H  
ATOM   1722 HG23 VAL A 108      17.553   7.750 -18.648  1.00 92.29           H  
ATOM   1723  N   LYS A 109      21.751   4.833 -16.498  1.00 90.58           N  
ATOM   1724  H   LYS A 109      20.980   4.214 -16.288  1.00 90.58           H  
ATOM   1725  CA  LYS A 109      23.089   4.247 -16.669  1.00 90.58           C  
ATOM   1726  HA  LYS A 109      23.787   5.036 -16.949  1.00 90.58           H  
ATOM   1727  C   LYS A 109      23.085   3.233 -17.799  1.00 90.58           C  
ATOM   1728  CB  LYS A 109      23.590   3.625 -15.353  1.00 90.58           C  
ATOM   1729  HB2 LYS A 109      24.510   3.073 -15.545  1.00 90.58           H  
ATOM   1730  HB3 LYS A 109      22.842   2.942 -14.952  1.00 90.58           H  
ATOM   1731  O   LYS A 109      22.554   2.135 -17.658  1.00 90.58           O  
ATOM   1732  CG  LYS A 109      23.876   4.741 -14.348  1.00 90.58           C  
ATOM   1733  HG2 LYS A 109      22.932   5.226 -14.099  1.00 90.58           H  
ATOM   1734  HG3 LYS A 109      24.523   5.479 -14.821  1.00 90.58           H  
ATOM   1735  CD  LYS A 109      24.544   4.273 -13.050  1.00 90.58           C  
ATOM   1736  HD2 LYS A 109      25.531   3.857 -13.251  1.00 90.58           H  
ATOM   1737  HD3 LYS A 109      23.910   3.540 -12.552  1.00 90.58           H  
ATOM   1738  CE  LYS A 109      24.646   5.570 -12.243  1.00 90.58           C  
ATOM   1739  HE2 LYS A 109      25.355   6.249 -12.717  1.00 90.58           H  
ATOM   1740  HE3 LYS A 109      23.681   6.071 -12.308  1.00 90.58           H  
ATOM   1741  NZ  LYS A 109      24.959   5.418 -10.811  1.00 90.58           N  
ATOM   1742  HZ1 LYS A 109      24.304   4.792 -10.366  1.00 90.58           H  
ATOM   1743  HZ2 LYS A 109      24.792   6.336 -10.422  1.00 90.58           H  
ATOM   1744  HZ3 LYS A 109      25.920   5.151 -10.652  1.00 90.58           H  
ATOM   1745  N   LYS A 110      23.733   3.584 -18.910  1.00 87.83           N  
ATOM   1746  H   LYS A 110      24.141   4.506 -18.955  1.00 87.83           H  
ATOM   1747  CA  LYS A 110      23.911   2.670 -20.044  1.00 87.83           C  
ATOM   1748  HA  LYS A 110      22.978   2.128 -20.200  1.00 87.83           H  
ATOM   1749  C   LYS A 110      24.974   1.622 -19.728  1.00 87.83           C  
ATOM   1750  CB  LYS A 110      24.222   3.430 -21.339  1.00 87.83           C  
ATOM   1751  HB2 LYS A 110      25.209   3.889 -21.275  1.00 87.83           H  
ATOM   1752  HB3 LYS A 110      24.232   2.708 -22.155  1.00 87.83           H  
ATOM   1753  O   LYS A 110      26.078   1.964 -19.285  1.00 87.83           O  
ATOM   1754  CG  LYS A 110      23.174   4.513 -21.627  1.00 87.83           C  
ATOM   1755  HG2 LYS A 110      23.358   5.374 -20.985  1.00 87.83           H  
ATOM   1756  HG3 LYS A 110      22.180   4.124 -21.407  1.00 87.83           H  
ATOM   1757  CD  LYS A 110      23.230   4.949 -23.091  1.00 87.83           C  
ATOM   1758  HD2 LYS A 110      24.233   5.296 -23.340  1.00 87.83           H  
ATOM   1759  HD3 LYS A 110      22.984   4.088 -23.712  1.00 87.83           H  
ATOM   1760  CE  LYS A 110      22.211   6.066 -23.329  1.00 87.83           C  
ATOM   1761  HE2 LYS A 110      22.572   6.985 -22.868  1.00 87.83           H  
ATOM   1762  HE3 LYS A 110      21.280   5.788 -22.836  1.00 87.83           H  
ATOM   1763  NZ  LYS A 110      21.966   6.251 -24.774  1.00 87.83           N  
ATOM   1764  HZ1 LYS A 110      22.821   6.472 -25.265  1.00 87.83           H  
ATOM   1765  HZ2 LYS A 110      21.596   5.384 -25.138  1.00 87.83           H  
ATOM   1766  HZ3 LYS A 110      21.273   6.970 -24.924  1.00 87.83           H  
ATOM   1767  N   ARG A 111      24.630   0.352 -19.928  1.00 84.78           N  
ATOM   1768  H   ARG A 111      23.697   0.157 -20.262  1.00 84.78           H  
ATOM   1769  CA  ARG A 111      25.504  -0.802 -19.713  1.00 84.78           C  
ATOM   1770  HA  ARG A 111      26.550  -0.497 -19.736  1.00 84.78           H  
ATOM   1771  C   ARG A 111      25.315  -1.787 -20.864  1.00 84.78           C  
ATOM   1772  CB  ARG A 111      25.180  -1.451 -18.353  1.00 84.78           C  
ATOM   1773  HB2 ARG A 111      24.109  -1.646 -18.295  1.00 84.78           H  
ATOM   1774  HB3 ARG A 111      25.698  -2.409 -18.304  1.00 84.78           H  
ATOM   1775  O   ARG A 111      24.366  -2.560 -20.885  1.00 84.78           O  
ATOM   1776  CG  ARG A 111      25.601  -0.641 -17.119  1.00 84.78           C  
ATOM   1777  HG2 ARG A 111      25.218  -1.146 -16.232  1.00 84.78           H  
ATOM   1778  HG3 ARG A 111      25.172   0.360 -17.155  1.00 84.78           H  
ATOM   1779  CD  ARG A 111      27.128  -0.564 -17.024  1.00 84.78           C  
ATOM   1780  HD2 ARG A 111      27.504   0.005 -17.874  1.00 84.78           H  
ATOM   1781  HD3 ARG A 111      27.530  -1.575 -17.095  1.00 84.78           H  
ATOM   1782  NE  ARG A 111      27.569   0.021 -15.744  1.00 84.78           N  
ATOM   1783  HE  ARG A 111      27.297  -0.498 -14.921  1.00 84.78           H  
ATOM   1784  NH1 ARG A 111      28.857   1.723 -16.596  1.00 84.78           N  
ATOM   1785 HH11 ARG A 111      28.498   1.499 -17.513  1.00 84.78           H  
ATOM   1786 HH12 ARG A 111      29.481   2.508 -16.474  1.00 84.78           H  
ATOM   1787  NH2 ARG A 111      28.766   1.394 -14.388  1.00 84.78           N  
ATOM   1788 HH21 ARG A 111      28.471   0.825 -13.608  1.00 84.78           H  
ATOM   1789 HH22 ARG A 111      29.430   2.146 -14.271  1.00 84.78           H  
ATOM   1790  CZ  ARG A 111      28.391   1.041 -15.586  1.00 84.78           C  
ATOM   1791  N   ASP A 112      26.238  -1.744 -21.816  1.00 80.90           N  
ATOM   1792  H   ASP A 112      26.972  -1.051 -21.770  1.00 80.90           H  
ATOM   1793  CA  ASP A 112      26.245  -2.647 -22.964  1.00 80.90           C  
ATOM   1794  HA  ASP A 112      25.215  -2.866 -23.247  1.00 80.90           H  
ATOM   1795  C   ASP A 112      26.945  -3.970 -22.633  1.00 80.90           C  
ATOM   1796  CB  ASP A 112      26.919  -1.963 -24.159  1.00 80.90           C  
ATOM   1797  HB2 ASP A 112      26.993  -2.676 -24.980  1.00 80.90           H  
ATOM   1798  HB3 ASP A 112      27.929  -1.660 -23.882  1.00 80.90           H  
ATOM   1799  O   ASP A 112      27.969  -3.983 -21.950  1.00 80.90           O  
ATOM   1800  CG  ASP A 112      26.120  -0.754 -24.639  1.00 80.90           C  
ATOM   1801  OD1 ASP A 112      24.944  -0.969 -25.005  1.00 80.90           O  
ATOM   1802  OD2 ASP A 112      26.689   0.362 -24.630  1.00 80.90           O  
ATOM   1803  N   GLY A 113      26.417  -5.078 -23.163  1.00 76.35           N  
ATOM   1804  H   GLY A 113      25.553  -4.995 -23.681  1.00 76.35           H  
ATOM   1805  CA  GLY A 113      27.062  -6.395 -23.098  1.00 76.35           C  
ATOM   1806  HA2 GLY A 113      26.560  -7.065 -23.796  1.00 76.35           H  
ATOM   1807  HA3 GLY A 113      28.104  -6.296 -23.403  1.00 76.35           H  
ATOM   1808  C   GLY A 113      27.042  -7.069 -21.724  1.00 76.35           C  
ATOM   1809  O   GLY A 113      27.875  -7.937 -21.476  1.00 76.35           O  
ATOM   1810  N   VAL A 114      26.115  -6.676 -20.847  1.00 82.34           N  
ATOM   1811  H   VAL A 114      25.444  -5.978 -21.135  1.00 82.34           H  
ATOM   1812  CA  VAL A 114      25.959  -7.261 -19.510  1.00 82.34           C  
ATOM   1813  HA  VAL A 114      26.922  -7.243 -19.000  1.00 82.34           H  
ATOM   1814  C   VAL A 114      25.494  -8.704 -19.640  1.00 82.34           C  
ATOM   1815  CB  VAL A 114      24.944  -6.463 -18.674  1.00 82.34           C  
ATOM   1816  HB  VAL A 114      23.972  -6.476 -19.167  1.00 82.34           H  
ATOM   1817  O   VAL A 114      24.396  -8.955 -20.122  1.00 82.34           O  
ATOM   1818  CG1 VAL A 114      24.788  -7.028 -17.257  1.00 82.34           C  
ATOM   1819 HG11 VAL A 114      25.727  -6.944 -16.710  1.00 82.34           H  
ATOM   1820 HG12 VAL A 114      24.492  -8.076 -17.288  1.00 82.34           H  
ATOM   1821 HG13 VAL A 114      24.002  -6.479 -16.738  1.00 82.34           H  
ATOM   1822  CG2 VAL A 114      25.394  -5.007 -18.538  1.00 82.34           C  
ATOM   1823 HG21 VAL A 114      26.355  -4.960 -18.025  1.00 82.34           H  
ATOM   1824 HG22 VAL A 114      25.484  -4.547 -19.522  1.00 82.34           H  
ATOM   1825 HG23 VAL A 114      24.640  -4.456 -17.976  1.00 82.34           H  
ATOM   1826  N   LYS A 115      26.314  -9.654 -19.191  1.00 79.32           N  
ATOM   1827  H   LYS A 115      27.233  -9.365 -18.886  1.00 79.32           H  
ATOM   1828  CA  LYS A 115      25.935 -11.080 -19.138  1.00 79.32           C  
ATOM   1829  HA  LYS A 115      24.997 -11.245 -19.668  1.00 79.32           H  
ATOM   1830  C   LYS A 115      25.676 -11.581 -17.726  1.00 79.32           C  
ATOM   1831  CB  LYS A 115      27.012 -11.936 -19.806  1.00 79.32           C  
ATOM   1832  HB2 LYS A 115      27.979 -11.740 -19.343  1.00 79.32           H  
ATOM   1833  HB3 LYS A 115      26.760 -12.985 -19.651  1.00 79.32           H  
ATOM   1834  O   LYS A 115      25.107 -12.646 -17.543  1.00 79.32           O  
ATOM   1835  CG  LYS A 115      27.088 -11.668 -21.311  1.00 79.32           C  
ATOM   1836  HG2 LYS A 115      27.455 -10.659 -21.495  1.00 79.32           H  
ATOM   1837  HG3 LYS A 115      26.094 -11.775 -21.747  1.00 79.32           H  
ATOM   1838  CD  LYS A 115      28.031 -12.684 -21.951  1.00 79.32           C  
ATOM   1839  HD2 LYS A 115      29.035 -12.559 -21.543  1.00 79.32           H  
ATOM   1840  HD3 LYS A 115      27.669 -13.686 -21.722  1.00 79.32           H  
ATOM   1841  CE  LYS A 115      28.043 -12.477 -23.462  1.00 79.32           C  
ATOM   1842  HE2 LYS A 115      28.510 -11.517 -23.685  1.00 79.32           H  
ATOM   1843  HE3 LYS A 115      27.008 -12.438 -23.802  1.00 79.32           H  
ATOM   1844  NZ  LYS A 115      28.751 -13.595 -24.124  1.00 79.32           N  
ATOM   1845  HZ1 LYS A 115      28.724 -13.487 -25.128  1.00 79.32           H  
ATOM   1846  HZ2 LYS A 115      29.704 -13.656 -23.796  1.00 79.32           H  
ATOM   1847  HZ3 LYS A 115      28.278 -14.456 -23.889  1.00 79.32           H  
ATOM   1848  N   ARG A 116      26.151 -10.847 -16.718  1.00 81.31           N  
ATOM   1849  H   ARG A 116      26.588  -9.965 -16.942  1.00 81.31           H  
ATOM   1850  CA  ARG A 116      26.098 -11.265 -15.315  1.00 81.31           C  
ATOM   1851  HA  ARG A 116      25.377 -12.077 -15.216  1.00 81.31           H  
ATOM   1852  C   ARG A 116      25.612 -10.119 -14.448  1.00 81.31           C  
ATOM   1853  CB  ARG A 116      27.472 -11.786 -14.864  1.00 81.31           C  
ATOM   1854  HB2 ARG A 116      27.415 -12.058 -13.810  1.00 81.31           H  
ATOM   1855  HB3 ARG A 116      28.209 -10.991 -14.980  1.00 81.31           H  
ATOM   1856  O   ARG A 116      26.056  -8.980 -14.599  1.00 81.31           O  
ATOM   1857  CG  ARG A 116      27.905 -13.031 -15.665  1.00 81.31           C  
ATOM   1858  HG2 ARG A 116      27.155 -13.812 -15.540  1.00 81.31           H  
ATOM   1859  HG3 ARG A 116      27.973 -12.790 -16.726  1.00 81.31           H  
ATOM   1860  CD  ARG A 116      29.260 -13.580 -15.219  1.00 81.31           C  
ATOM   1861  HD2 ARG A 116      29.189 -13.842 -14.163  1.00 81.31           H  
ATOM   1862  HD3 ARG A 116      29.470 -14.488 -15.785  1.00 81.31           H  
ATOM   1863  NE  ARG A 116      30.329 -12.591 -15.453  1.00 81.31           N  
ATOM   1864  HE  ARG A 116      30.127 -11.846 -16.104  1.00 81.31           H  
ATOM   1865  NH1 ARG A 116      31.702 -13.239 -13.733  1.00 81.31           N  
ATOM   1866 HH11 ARG A 116      31.993 -12.794 -12.875  1.00 81.31           H  
ATOM   1867 HH12 ARG A 116      31.196 -14.111 -13.676  1.00 81.31           H  
ATOM   1868  NH2 ARG A 116      31.937 -11.235 -14.684  1.00 81.31           N  
ATOM   1869 HH21 ARG A 116      32.192 -10.936 -13.753  1.00 81.31           H  
ATOM   1870 HH22 ARG A 116      31.543 -10.552 -15.315  1.00 81.31           H  
ATOM   1871  CZ  ARG A 116      31.343 -12.386 -14.650  1.00 81.31           C  
ATOM   1872  N   LEU A 117      24.750 -10.433 -13.485  1.00 85.23           N  
ATOM   1873  H   LEU A 117      24.405 -11.382 -13.449  1.00 85.23           H  
ATOM   1874  CA  LEU A 117      24.107  -9.434 -12.631  1.00 85.23           C  
ATOM   1875  HA  LEU A 117      23.606  -8.727 -13.291  1.00 85.23           H  
ATOM   1876  C   LEU A 117      25.116  -8.631 -11.781  1.00 85.23           C  
ATOM   1877  CB  LEU A 117      23.051 -10.176 -11.789  1.00 85.23           C  
ATOM   1878  HB2 LEU A 117      23.557 -10.805 -11.057  1.00 85.23           H  
ATOM   1879  HB3 LEU A 117      22.480 -10.835 -12.444  1.00 85.23           H  
ATOM   1880  O   LEU A 117      24.899  -7.455 -11.482  1.00 85.23           O  
ATOM   1881  CG  LEU A 117      22.048  -9.263 -11.066  1.00 85.23           C  
ATOM   1882  HG  LEU A 117      22.583  -8.580 -10.406  1.00 85.23           H  
ATOM   1883  CD1 LEU A 117      21.201  -8.460 -12.053  1.00 85.23           C  
ATOM   1884 HD11 LEU A 117      20.455  -7.879 -11.510  1.00 85.23           H  
ATOM   1885 HD12 LEU A 117      21.831  -7.765 -12.609  1.00 85.23           H  
ATOM   1886 HD13 LEU A 117      20.694  -9.131 -12.745  1.00 85.23           H  
ATOM   1887  CD2 LEU A 117      21.097 -10.105 -10.226  1.00 85.23           C  
ATOM   1888 HD21 LEU A 117      20.378  -9.453  -9.731  1.00 85.23           H  
ATOM   1889 HD22 LEU A 117      20.552 -10.805 -10.859  1.00 85.23           H  
ATOM   1890 HD23 LEU A 117      21.653 -10.671  -9.478  1.00 85.23           H  
ATOM   1891  N   GLU A 118      26.273  -9.222 -11.459  1.00 83.89           N  
ATOM   1892  H   GLU A 118      26.402 -10.183 -11.741  1.00 83.89           H  
ATOM   1893  CA  GLU A 118      27.352  -8.563 -10.707  1.00 83.89           C  
ATOM   1894  HA  GLU A 118      26.923  -8.205  -9.771  1.00 83.89           H  
ATOM   1895  C   GLU A 118      27.968  -7.334 -11.401  1.00 83.89           C  
ATOM   1896  CB  GLU A 118      28.457  -9.573 -10.355  1.00 83.89           C  
ATOM   1897  HB2 GLU A 118      29.205  -9.040  -9.769  1.00 83.89           H  
ATOM   1898  HB3 GLU A 118      28.030 -10.357  -9.729  1.00 83.89           H  
ATOM   1899  O   GLU A 118      28.558  -6.479 -10.730  1.00 83.89           O  
ATOM   1900  CG  GLU A 118      29.184 -10.217 -11.551  1.00 83.89           C  
ATOM   1901  HG2 GLU A 118      29.451  -9.440 -12.268  1.00 83.89           H  
ATOM   1902  HG3 GLU A 118      28.509 -10.918 -12.043  1.00 83.89           H  
ATOM   1903  CD  GLU A 118      30.471 -10.944 -11.125  1.00 83.89           C  
ATOM   1904  OE1 GLU A 118      31.364 -11.131 -11.990  1.00 83.89           O  
ATOM   1905  OE2 GLU A 118      30.623 -11.241  -9.923  1.00 83.89           O  
ATOM   1906  N   GLU A 119      27.828  -7.226 -12.726  1.00 84.79           N  
ATOM   1907  H   GLU A 119      27.321  -7.951 -13.213  1.00 84.79           H  
ATOM   1908  CA  GLU A 119      28.344  -6.114 -13.537  1.00 84.79           C  
ATOM   1909  HA  GLU A 119      29.343  -5.851 -13.191  1.00 84.79           H  
ATOM   1910  C   GLU A 119      27.476  -4.853 -13.403  1.00 84.79           C  
ATOM   1911  CB  GLU A 119      28.446  -6.560 -15.007  1.00 84.79           C  
ATOM   1912  HB2 GLU A 119      27.470  -6.919 -15.332  1.00 84.79           H  
ATOM   1913  HB3 GLU A 119      28.723  -5.705 -15.623  1.00 84.79           H  
ATOM   1914  O   GLU A 119      27.954  -3.733 -13.618  1.00 84.79           O  
ATOM   1915  CG  GLU A 119      29.500  -7.668 -15.194  1.00 84.79           C  
ATOM   1916  HG2 GLU A 119      30.486  -7.239 -15.017  1.00 84.79           H  
ATOM   1917  HG3 GLU A 119      29.343  -8.443 -14.444  1.00 84.79           H  
ATOM   1918  CD  GLU A 119      29.481  -8.346 -16.572  1.00 84.79           C  
ATOM   1919  OE1 GLU A 119      30.099  -9.441 -16.652  1.00 84.79           O  
ATOM   1920  OE2 GLU A 119      28.864  -7.796 -17.511  1.00 84.79           O  
ATOM   1921  N   LEU A 120      26.215  -5.018 -12.984  1.00 85.91           N  
ATOM   1922  H   LEU A 120      25.889  -5.961 -12.826  1.00 85.91           H  
ATOM   1923  CA  LEU A 120      25.305  -3.914 -12.682  1.00 85.91           C  
ATOM   1924  HA  LEU A 120      25.519  -3.084 -13.354  1.00 85.91           H  
ATOM   1925  C   LEU A 120      25.497  -3.375 -11.261  1.00 85.91           C  
ATOM   1926  CB  LEU A 120      23.852  -4.363 -12.910  1.00 85.91           C  
ATOM   1927  HB2 LEU A 120      23.633  -5.207 -12.255  1.00 85.91           H  
ATOM   1928  HB3 LEU A 120      23.192  -3.542 -12.628  1.00 85.91           H  
ATOM   1929  O   LEU A 120      25.195  -2.205 -11.009  1.00 85.91           O  
ATOM   1930  CG  LEU A 120      23.530  -4.765 -14.359  1.00 85.91           C  
ATOM   1931  HG  LEU A 120      24.129  -5.634 -14.632  1.00 85.91           H  
ATOM   1932  CD1 LEU A 120      22.055  -5.129 -14.485  1.00 85.91           C  
ATOM   1933 HD11 LEU A 120      21.432  -4.250 -14.319  1.00 85.91           H  
ATOM   1934 HD12 LEU A 120      21.792  -5.897 -13.757  1.00 85.91           H  
ATOM   1935 HD13 LEU A 120      21.856  -5.523 -15.482  1.00 85.91           H  
ATOM   1936  CD2 LEU A 120      23.805  -3.622 -15.339  1.00 85.91           C  
ATOM   1937 HD21 LEU A 120      23.366  -2.699 -14.962  1.00 85.91           H  
ATOM   1938 HD22 LEU A 120      24.880  -3.511 -15.482  1.00 85.91           H  
ATOM   1939 HD23 LEU A 120      23.345  -3.854 -16.300  1.00 85.91           H  
ATOM   1940  N   LEU A 121      26.026  -4.184 -10.339  1.00 83.30           N  
ATOM   1941  H   LEU A 121      26.281  -5.121 -10.618  1.00 83.30           H  
ATOM   1942  CA  LEU A 121      26.221  -3.770  -8.951  1.00 83.30           C  
ATOM   1943  HA  LEU A 121      25.253  -3.418  -8.594  1.00 83.30           H  
ATOM   1944  C   LEU A 121      27.224  -2.607  -8.838  1.00 83.30           C  
ATOM   1945  CB  LEU A 121      26.668  -4.955  -8.080  1.00 83.30           C  
ATOM   1946  HB2 LEU A 121      27.542  -5.412  -8.544  1.00 83.30           H  
ATOM   1947  HB3 LEU A 121      26.969  -4.573  -7.105  1.00 83.30           H  
ATOM   1948  O   LEU A 121      28.271  -2.615  -9.501  1.00 83.30           O  
ATOM   1949  CG  LEU A 121      25.599  -6.037  -7.861  1.00 83.30           C  
ATOM   1950  HG  LEU A 121      25.281  -6.446  -8.820  1.00 83.30           H  
ATOM   1951  CD1 LEU A 121      26.217  -7.155  -7.027  1.00 83.30           C  
ATOM   1952 HD11 LEU A 121      27.035  -7.622  -7.574  1.00 83.30           H  
ATOM   1953 HD12 LEU A 121      26.571  -6.771  -6.070  1.00 83.30           H  
ATOM   1954 HD13 LEU A 121      25.451  -7.909  -6.843  1.00 83.30           H  
ATOM   1955  CD2 LEU A 121      24.378  -5.517  -7.101  1.00 83.30           C  
ATOM   1956 HD21 LEU A 121      23.698  -6.342  -6.890  1.00 83.30           H  
ATOM   1957 HD22 LEU A 121      23.833  -4.791  -7.704  1.00 83.30           H  
ATOM   1958 HD23 LEU A 121      24.678  -5.056  -6.159  1.00 83.30           H  
ATOM   1959  N   PRO A 122      26.959  -1.617  -7.963  1.00 74.29           N  
ATOM   1960  CA  PRO A 122      27.872  -0.505  -7.748  1.00 74.29           C  
ATOM   1961  HA  PRO A 122      27.970   0.055  -8.678  1.00 74.29           H  
ATOM   1962  C   PRO A 122      29.261  -1.008  -7.328  1.00 74.29           C  
ATOM   1963  CB  PRO A 122      27.203   0.389  -6.694  1.00 74.29           C  
ATOM   1964  HB2 PRO A 122      26.619   1.161  -7.195  1.00 74.29           H  
ATOM   1965  HB3 PRO A 122      27.925   0.843  -6.015  1.00 74.29           H  
ATOM   1966  O   PRO A 122      29.413  -2.019  -6.643  1.00 74.29           O  
ATOM   1967  CG  PRO A 122      26.255  -0.555  -5.954  1.00 74.29           C  
ATOM   1968  HG2 PRO A 122      26.800  -1.081  -5.171  1.00 74.29           H  
ATOM   1969  HG3 PRO A 122      25.397  -0.029  -5.537  1.00 74.29           H  
ATOM   1970  CD  PRO A 122      25.838  -1.548  -7.035  1.00 74.29           C  
ATOM   1971  HD2 PRO A 122      25.627  -2.516  -6.580  1.00 74.29           H  
ATOM   1972  HD3 PRO A 122      24.954  -1.181  -7.556  1.00 74.29           H  
ATOM   1973  N   ALA A 123      30.309  -0.289  -7.737  1.00 64.69           N  
ATOM   1974  H   ALA A 123      30.144   0.511  -8.331  1.00 64.69           H  
ATOM   1975  CA  ALA A 123      31.695  -0.654  -7.426  1.00 64.69           C  
ATOM   1976  HA  ALA A 123      31.845  -1.697  -7.707  1.00 64.69           H  
ATOM   1977  C   ALA A 123      32.043  -0.542  -5.926  1.00 64.69           C  
ATOM   1978  CB  ALA A 123      32.622   0.215  -8.287  1.00 64.69           C  
ATOM   1979  HB1 ALA A 123      32.389   0.076  -9.343  1.00 64.69           H  
ATOM   1980  HB2 ALA A 123      32.503   1.265  -8.022  1.00 64.69           H  
ATOM   1981  HB3 ALA A 123      33.658  -0.077  -8.115  1.00 64.69           H  
ATOM   1982  O   ALA A 123      33.120  -0.972  -5.512  1.00 64.69           O  
ATOM   1983  N   VAL A 124      31.154   0.049  -5.122  1.00 56.89           N  
ATOM   1984  H   VAL A 124      30.245   0.263  -5.507  1.00 56.89           H  
ATOM   1985  CA  VAL A 124      31.366   0.315  -3.697  1.00 56.89           C  
ATOM   1986  HA  VAL A 124      32.325   0.826  -3.609  1.00 56.89           H  
ATOM   1987  C   VAL A 124      31.478  -1.000  -2.909  1.00 56.89           C  
ATOM   1988  CB  VAL A 124      30.286   1.266  -3.134  1.00 56.89           C  
ATOM   1989  HB  VAL A 124      29.336   0.737  -3.070  1.00 56.89           H  
ATOM   1990  O   VAL A 124      30.886  -2.022  -3.254  1.00 56.89           O  
ATOM   1991  CG1 VAL A 124      30.671   1.785  -1.741  1.00 56.89           C  
ATOM   1992 HG11 VAL A 124      31.649   2.267  -1.764  1.00 56.89           H  
ATOM   1993 HG12 VAL A 124      29.929   2.507  -1.402  1.00 56.89           H  
ATOM   1994 HG13 VAL A 124      30.673   0.969  -1.018  1.00 56.89           H  
ATOM   1995  CG2 VAL A 124      30.096   2.505  -4.030  1.00 56.89           C  
ATOM   1996 HG21 VAL A 124      31.042   3.033  -4.150  1.00 56.89           H  
ATOM   1997 HG22 VAL A 124      29.709   2.220  -5.008  1.00 56.89           H  
ATOM   1998 HG23 VAL A 124      29.369   3.176  -3.574  1.00 56.89           H  
ATOM   1999  N   SER A 125      32.292  -0.977  -1.852  1.00 50.67           N  
ATOM   2000  H   SER A 125      32.637  -0.077  -1.550  1.00 50.67           H  
ATOM   2001  CA  SER A 125      32.758  -2.132  -1.072  1.00 50.67           C  
ATOM   2002  HA  SER A 125      33.370  -2.756  -1.724  1.00 50.67           H  
ATOM   2003  C   SER A 125      31.669  -3.039  -0.489  1.00 50.67           C  
ATOM   2004  CB  SER A 125      33.634  -1.625   0.082  1.00 50.67           C  
ATOM   2005  HB2 SER A 125      34.579  -1.259  -0.320  1.00 50.67           H  
ATOM   2006  HB3 SER A 125      33.842  -2.440   0.775  1.00 50.67           H  
ATOM   2007  O   SER A 125      31.968  -4.210  -0.245  1.00 50.67           O  
ATOM   2008  OG  SER A 125      32.988  -0.564   0.759  1.00 50.67           O  
ATOM   2009  HG  SER A 125      33.045  -0.695   1.709  1.00 50.67           H  
ATOM   2010  N   SER A 126      30.437  -2.551  -0.303  1.00 51.93           N  
ATOM   2011  H   SER A 126      30.236  -1.601  -0.581  1.00 51.93           H  
ATOM   2012  CA  SER A 126      29.295  -3.350   0.172  1.00 51.93           C  
ATOM   2013  HA  SER A 126      29.547  -3.794   1.135  1.00 51.93           H  
ATOM   2014  C   SER A 126      28.945  -4.503  -0.775  1.00 51.93           C  
ATOM   2015  CB  SER A 126      28.065  -2.453   0.379  1.00 51.93           C  
ATOM   2016  HB2 SER A 126      27.198  -3.072   0.607  1.00 51.93           H  
ATOM   2017  HB3 SER A 126      28.245  -1.785   1.222  1.00 51.93           H  
ATOM   2018  O   SER A 126      28.460  -5.541  -0.337  1.00 51.93           O  
ATOM   2019  OG  SER A 126      27.808  -1.677  -0.778  1.00 51.93           O  
ATOM   2020  HG  SER A 126      26.948  -1.265  -0.670  1.00 51.93           H  
ATOM   2021  N   GLY A 127      29.289  -4.391  -2.062  1.00 56.52           N  
ATOM   2022  H   GLY A 127      29.655  -3.504  -2.377  1.00 56.52           H  
ATOM   2023  CA  GLY A 127      28.955  -5.400  -3.061  1.00 56.52           C  
ATOM   2024  HA2 GLY A 127      29.030  -4.944  -4.048  1.00 56.52           H  
ATOM   2025  HA3 GLY A 127      27.920  -5.709  -2.916  1.00 56.52           H  
ATOM   2026  C   GLY A 127      29.825  -6.661  -3.057  1.00 56.52           C  
ATOM   2027  O   GLY A 127      29.492  -7.588  -3.779  1.00 56.52           O  
ATOM   2028  N   LYS A 128      30.939  -6.755  -2.309  1.00 66.20           N  
ATOM   2029  H   LYS A 128      31.152  -6.000  -1.673  1.00 66.20           H  
ATOM   2030  CA  LYS A 128      31.871  -7.904  -2.456  1.00 66.20           C  
ATOM   2031  HA  LYS A 128      32.156  -7.984  -3.505  1.00 66.20           H  
ATOM   2032  C   LYS A 128      31.233  -9.258  -2.125  1.00 66.20           C  
ATOM   2033  CB  LYS A 128      33.140  -7.715  -1.614  1.00 66.20           C  
ATOM   2034  HB2 LYS A 128      33.664  -8.670  -1.567  1.00 66.20           H  
ATOM   2035  HB3 LYS A 128      32.864  -7.428  -0.600  1.00 66.20           H  
ATOM   2036  O   LYS A 128      31.483 -10.226  -2.840  1.00 66.20           O  
ATOM   2037  CG  LYS A 128      34.096  -6.674  -2.211  1.00 66.20           C  
ATOM   2038  HG2 LYS A 128      33.621  -5.693  -2.200  1.00 66.20           H  
ATOM   2039  HG3 LYS A 128      34.331  -6.946  -3.241  1.00 66.20           H  
ATOM   2040  CD  LYS A 128      35.390  -6.631  -1.390  1.00 66.20           C  
ATOM   2041  HD2 LYS A 128      35.142  -6.377  -0.359  1.00 66.20           H  
ATOM   2042  HD3 LYS A 128      35.859  -7.614  -1.411  1.00 66.20           H  
ATOM   2043  CE  LYS A 128      36.355  -5.587  -1.958  1.00 66.20           C  
ATOM   2044  HE2 LYS A 128      35.856  -4.619  -1.956  1.00 66.20           H  
ATOM   2045  HE3 LYS A 128      36.578  -5.847  -2.993  1.00 66.20           H  
ATOM   2046  NZ  LYS A 128      37.606  -5.523  -1.160  1.00 66.20           N  
ATOM   2047  HZ1 LYS A 128      38.233  -4.826  -1.535  1.00 66.20           H  
ATOM   2048  HZ2 LYS A 128      37.398  -5.289  -0.200  1.00 66.20           H  
ATOM   2049  HZ3 LYS A 128      38.076  -6.417  -1.172  1.00 66.20           H  
ATOM   2050  N   ASN A 129      30.417  -9.321  -1.072  1.00 74.79           N  
ATOM   2051  H   ASN A 129      30.246  -8.480  -0.541  1.00 74.79           H  
ATOM   2052  CA  ASN A 129      29.728 -10.555  -0.682  1.00 74.79           C  
ATOM   2053  HA  ASN A 129      30.431 -11.388  -0.709  1.00 74.79           H  
ATOM   2054  C   ASN A 129      28.611 -10.901  -1.674  1.00 74.79           C  
ATOM   2055  CB  ASN A 129      29.199 -10.416   0.755  1.00 74.79           C  
ATOM   2056  HB2 ASN A 129      28.593  -9.514   0.843  1.00 74.79           H  
ATOM   2057  HB3 ASN A 129      28.558 -11.269   0.980  1.00 74.79           H  
ATOM   2058  O   ASN A 129      28.506 -12.050  -2.093  1.00 74.79           O  
ATOM   2059  CG  ASN A 129      30.299 -10.392   1.803  1.00 74.79           C  
ATOM   2060  ND2 ASN A 129      29.987  -9.936   2.992  1.00 74.79           N  
ATOM   2061 HD21 ASN A 129      29.025  -9.722   3.214  1.00 74.79           H  
ATOM   2062 HD22 ASN A 129      30.685 -10.019   3.718  1.00 74.79           H  
ATOM   2063  OD1 ASN A 129      31.444 -10.759   1.568  1.00 74.79           O  
ATOM   2064  N   ILE A 130      27.849  -9.896  -2.117  1.00 77.48           N  
ATOM   2065  H   ILE A 130      27.971  -8.978  -1.713  1.00 77.48           H  
ATOM   2066  CA  ILE A 130      26.776 -10.069  -3.105  1.00 77.48           C  
ATOM   2067  HA  ILE A 130      26.105 -10.854  -2.757  1.00 77.48           H  
ATOM   2068  C   ILE A 130      27.364 -10.534  -4.443  1.00 77.48           C  
ATOM   2069  CB  ILE A 130      25.946  -8.772  -3.255  1.00 77.48           C  
ATOM   2070  HB  ILE A 130      26.596  -7.990  -3.649  1.00 77.48           H  
ATOM   2071  O   ILE A 130      26.894 -11.515  -5.000  1.00 77.48           O  
ATOM   2072  CG1 ILE A 130      25.381  -8.303  -1.891  1.00 77.48           C  
ATOM   2073 HG12 ILE A 130      24.668  -9.039  -1.519  1.00 77.48           H  
ATOM   2074 HG13 ILE A 130      26.188  -8.223  -1.162  1.00 77.48           H  
ATOM   2075  CG2 ILE A 130      24.791  -8.994  -4.247  1.00 77.48           C  
ATOM   2076 HG21 ILE A 130      24.290  -8.053  -4.471  1.00 77.48           H  
ATOM   2077 HG22 ILE A 130      24.061  -9.682  -3.820  1.00 77.48           H  
ATOM   2078 HG23 ILE A 130      25.147  -9.420  -5.186  1.00 77.48           H  
ATOM   2079  CD1 ILE A 130      24.700  -6.930  -1.933  1.00 77.48           C  
ATOM   2080 HD11 ILE A 130      24.431  -6.633  -0.919  1.00 77.48           H  
ATOM   2081 HD12 ILE A 130      23.787  -6.972  -2.528  1.00 77.48           H  
ATOM   2082 HD13 ILE A 130      25.378  -6.186  -2.352  1.00 77.48           H  
ATOM   2083  N   LYS A 131      28.454  -9.915  -4.919  1.00 79.01           N  
ATOM   2084  H   LYS A 131      28.789  -9.105  -4.417  1.00 79.01           H  
ATOM   2085  CA  LYS A 131      29.172 -10.337  -6.135  1.00 79.01           C  
ATOM   2086  HA  LYS A 131      28.486 -10.319  -6.982  1.00 79.01           H  
ATOM   2087  C   LYS A 131      29.645 -11.785  -6.043  1.00 79.01           C  
ATOM   2088  CB  LYS A 131      30.358  -9.406  -6.433  1.00 79.01           C  
ATOM   2089  HB2 LYS A 131      30.966  -9.864  -7.213  1.00 79.01           H  
ATOM   2090  HB3 LYS A 131      30.971  -9.281  -5.541  1.00 79.01           H  
ATOM   2091  O   LYS A 131      29.405 -12.551  -6.962  1.00 79.01           O  
ATOM   2092  CG  LYS A 131      29.879  -8.042  -6.942  1.00 79.01           C  
ATOM   2093  HG2 LYS A 131      29.276  -7.541  -6.184  1.00 79.01           H  
ATOM   2094  HG3 LYS A 131      29.234  -8.205  -7.805  1.00 79.01           H  
ATOM   2095  CD  LYS A 131      31.031  -7.126  -7.361  1.00 79.01           C  
ATOM   2096  HD2 LYS A 131      31.592  -7.609  -8.162  1.00 79.01           H  
ATOM   2097  HD3 LYS A 131      31.681  -6.926  -6.510  1.00 79.01           H  
ATOM   2098  CE  LYS A 131      30.385  -5.834  -7.868  1.00 79.01           C  
ATOM   2099  HE2 LYS A 131      29.907  -5.318  -7.035  1.00 79.01           H  
ATOM   2100  HE3 LYS A 131      29.598  -6.111  -8.569  1.00 79.01           H  
ATOM   2101  NZ  LYS A 131      31.334  -4.940  -8.560  1.00 79.01           N  
ATOM   2102  HZ1 LYS A 131      32.066  -4.628  -7.938  1.00 79.01           H  
ATOM   2103  HZ2 LYS A 131      30.812  -4.149  -8.909  1.00 79.01           H  
ATOM   2104  HZ3 LYS A 131      31.713  -5.424  -9.361  1.00 79.01           H  
ATOM   2105  N   ARG A 132      30.250 -12.188  -4.917  1.00 78.41           N  
ATOM   2106  H   ARG A 132      30.400 -11.508  -4.185  1.00 78.41           H  
ATOM   2107  CA  ARG A 132      30.670 -13.585  -4.707  1.00 78.41           C  
ATOM   2108  HA  ARG A 132      31.304 -13.883  -5.542  1.00 78.41           H  
ATOM   2109  C   ARG A 132      29.485 -14.553  -4.733  1.00 78.41           C  
ATOM   2110  CB  ARG A 132      31.459 -13.713  -3.395  1.00 78.41           C  
ATOM   2111  HB2 ARG A 132      30.791 -13.530  -2.553  1.00 78.41           H  
ATOM   2112  HB3 ARG A 132      32.249 -12.961  -3.382  1.00 78.41           H  
ATOM   2113  O   ARG A 132      29.615 -15.622  -5.309  1.00 78.41           O  
ATOM   2114  CG  ARG A 132      32.092 -15.110  -3.254  1.00 78.41           C  
ATOM   2115  HG2 ARG A 132      32.823 -15.264  -4.048  1.00 78.41           H  
ATOM   2116  HG3 ARG A 132      31.322 -15.876  -3.348  1.00 78.41           H  
ATOM   2117  CD  ARG A 132      32.758 -15.312  -1.891  1.00 78.41           C  
ATOM   2118  HD2 ARG A 132      31.999 -15.169  -1.122  1.00 78.41           H  
ATOM   2119  HD3 ARG A 132      33.100 -16.345  -1.829  1.00 78.41           H  
ATOM   2120  NE  ARG A 132      33.912 -14.410  -1.694  1.00 78.41           N  
ATOM   2121  HE  ARG A 132      34.552 -14.346  -2.473  1.00 78.41           H  
ATOM   2122  NH1 ARG A 132      33.435 -13.748   0.457  1.00 78.41           N  
ATOM   2123 HH11 ARG A 132      33.591 -13.153   1.258  1.00 78.41           H  
ATOM   2124 HH12 ARG A 132      32.616 -14.340   0.449  1.00 78.41           H  
ATOM   2125  NH2 ARG A 132      35.272 -12.989  -0.551  1.00 78.41           N  
ATOM   2126 HH21 ARG A 132      35.919 -13.010  -1.327  1.00 78.41           H  
ATOM   2127 HH22 ARG A 132      35.506 -12.546   0.326  1.00 78.41           H  
ATOM   2128  CZ  ARG A 132      34.195 -13.722  -0.602  1.00 78.41           C  
ATOM   2129  N   THR A 133      28.363 -14.173  -4.124  1.00 81.36           N  
ATOM   2130  H   THR A 133      28.346 -13.272  -3.669  1.00 81.36           H  
ATOM   2131  CA  THR A 133      27.145 -14.998  -4.081  1.00 81.36           C  
ATOM   2132  HA  THR A 133      27.400 -15.998  -3.732  1.00 81.36           H  
ATOM   2133  C   THR A 133      26.545 -15.147  -5.478  1.00 81.36           C  
ATOM   2134  CB  THR A 133      26.112 -14.406  -3.110  1.00 81.36           C  
ATOM   2135  HB  THR A 133      25.735 -13.463  -3.505  1.00 81.36           H  
ATOM   2136  O   THR A 133      26.294 -16.261  -5.914  1.00 81.36           O  
ATOM   2137  CG2 THR A 133      24.936 -15.348  -2.872  1.00 81.36           C  
ATOM   2138 HG21 THR A 133      24.250 -14.903  -2.152  1.00 81.36           H  
ATOM   2139 HG22 THR A 133      24.397 -15.528  -3.802  1.00 81.36           H  
ATOM   2140 HG23 THR A 133      25.292 -16.301  -2.480  1.00 81.36           H  
ATOM   2141  OG1 THR A 133      26.722 -14.159  -1.858  1.00 81.36           O  
ATOM   2142  HG1 THR A 133      27.308 -13.404  -1.953  1.00 81.36           H  
ATOM   2143  N   LEU A 134      26.420 -14.045  -6.224  1.00 81.18           N  
ATOM   2144  H   LEU A 134      26.645 -13.152  -5.807  1.00 81.18           H  
ATOM   2145  CA  LEU A 134      25.934 -14.051  -7.606  1.00 81.18           C  
ATOM   2146  HA  LEU A 134      24.966 -14.551  -7.643  1.00 81.18           H  
ATOM   2147  C   LEU A 134      26.854 -14.831  -8.550  1.00 81.18           C  
ATOM   2148  CB  LEU A 134      25.774 -12.607  -8.102  1.00 81.18           C  
ATOM   2149  HB2 LEU A 134      26.715 -12.081  -7.941  1.00 81.18           H  
ATOM   2150  HB3 LEU A 134      25.586 -12.632  -9.175  1.00 81.18           H  
ATOM   2151  O   LEU A 134      26.370 -15.534  -9.424  1.00 81.18           O  
ATOM   2152  CG  LEU A 134      24.629 -11.829  -7.432  1.00 81.18           C  
ATOM   2153  HG  LEU A 134      24.759 -11.826  -6.350  1.00 81.18           H  
ATOM   2154  CD1 LEU A 134      24.686 -10.384  -7.930  1.00 81.18           C  
ATOM   2155 HD11 LEU A 134      24.470 -10.350  -8.997  1.00 81.18           H  
ATOM   2156 HD12 LEU A 134      25.683  -9.984  -7.750  1.00 81.18           H  
ATOM   2157 HD13 LEU A 134      23.950  -9.787  -7.391  1.00 81.18           H  
ATOM   2158  CD2 LEU A 134      23.257 -12.419  -7.752  1.00 81.18           C  
ATOM   2159 HD21 LEU A 134      23.114 -12.502  -8.829  1.00 81.18           H  
ATOM   2160 HD22 LEU A 134      22.467 -11.800  -7.326  1.00 81.18           H  
ATOM   2161 HD23 LEU A 134      23.158 -13.412  -7.312  1.00 81.18           H  
ATOM   2162  N   ALA A 135      28.172 -14.736  -8.365  1.00 79.16           N  
ATOM   2163  H   ALA A 135      28.523 -14.079  -7.682  1.00 79.16           H  
ATOM   2164  CA  ALA A 135      29.143 -15.497  -9.148  1.00 79.16           C  
ATOM   2165  HA  ALA A 135      28.889 -15.404 -10.204  1.00 79.16           H  
ATOM   2166  C   ALA A 135      29.151 -17.001  -8.821  1.00 79.16           C  
ATOM   2167  CB  ALA A 135      30.529 -14.882  -8.919  1.00 79.16           C  
ATOM   2168  HB1 ALA A 135      30.517 -13.829  -9.201  1.00 79.16           H  
ATOM   2169  HB2 ALA A 135      30.806 -14.975  -7.869  1.00 79.16           H  
ATOM   2170  HB3 ALA A 135      31.263 -15.405  -9.532  1.00 79.16           H  
ATOM   2171  O   ALA A 135      29.691 -17.778  -9.602  1.00 79.16           O  
ATOM   2172  N   ALA A 136      28.608 -17.397  -7.667  1.00 79.29           N  
ATOM   2173  H   ALA A 136      28.178 -16.704  -7.071  1.00 79.29           H  
ATOM   2174  CA  ALA A 136      28.498 -18.788  -7.238  1.00 79.29           C  
ATOM   2175  HA  ALA A 136      29.226 -19.389  -7.782  1.00 79.29           H  
ATOM   2176  C   ALA A 136      27.121 -19.402  -7.540  1.00 79.29           C  
ATOM   2177  CB  ALA A 136      28.839 -18.861  -5.744  1.00 79.29           C  
ATOM   2178  HB1 ALA A 136      28.818 -19.901  -5.417  1.00 79.29           H  
ATOM   2179  HB2 ALA A 136      29.833 -18.451  -5.570  1.00 79.29           H  
ATOM   2180  HB3 ALA A 136      28.105 -18.296  -5.170  1.00 79.29           H  
ATOM   2181  O   ALA A 136      26.934 -20.586  -7.264  1.00 79.29           O  
ATOM   2182  N   MET A 137      26.167 -18.624  -8.070  1.00 74.75           N  
ATOM   2183  H   MET A 137      26.378 -17.673  -8.335  1.00 74.75           H  
ATOM   2184  CA  MET A 137      24.866 -19.175  -8.439  1.00 74.75           C  
ATOM   2185  HA  MET A 137      24.485 -19.705  -7.567  1.00 74.75           H  
ATOM   2186  C   MET A 137      25.026 -20.165  -9.596  1.00 74.75           C  
ATOM   2187  CB  MET A 137      23.843 -18.099  -8.813  1.00 74.75           C  
ATOM   2188  HB2 MET A 137      24.235 -17.458  -9.603  1.00 74.75           H  
ATOM   2189  HB3 MET A 137      22.955 -18.607  -9.189  1.00 74.75           H  
ATOM   2190  O   MET A 137      25.766 -19.876 -10.541  1.00 74.75           O  
ATOM   2191  CG  MET A 137      23.432 -17.255  -7.604  1.00 74.75           C  
ATOM   2192  HG2 MET A 137      24.155 -16.448  -7.486  1.00 74.75           H  
ATOM   2193  HG3 MET A 137      23.481 -17.873  -6.707  1.00 74.75           H  
ATOM   2194  SD  MET A 137      21.759 -16.557  -7.675  1.00 74.75           S  
ATOM   2195  CE  MET A 137      21.665 -15.937  -9.378  1.00 74.75           C  
ATOM   2196  HE1 MET A 137      20.682 -15.501  -9.555  1.00 74.75           H  
ATOM   2197  HE2 MET A 137      22.437 -15.186  -9.546  1.00 74.75           H  
ATOM   2198  HE3 MET A 137      21.795 -16.759 -10.081  1.00 74.75           H  
ATOM   2199  N   PRO A 138      24.363 -21.329  -9.527  1.00 65.02           N  
ATOM   2200  CA  PRO A 138      24.378 -22.278 -10.624  1.00 65.02           C  
ATOM   2201  HA  PRO A 138      25.407 -22.540 -10.870  1.00 65.02           H  
ATOM   2202  C   PRO A 138      23.717 -21.653 -11.859  1.00 65.02           C  
ATOM   2203  CB  PRO A 138      23.655 -23.518 -10.090  1.00 65.02           C  
ATOM   2204  HB2 PRO A 138      24.378 -24.172  -9.603  1.00 65.02           H  
ATOM   2205  HB3 PRO A 138      23.137 -24.062 -10.880  1.00 65.02           H  
ATOM   2206  O   PRO A 138      22.710 -20.953 -11.755  1.00 65.02           O  
ATOM   2207  CG  PRO A 138      22.697 -22.960  -9.037  1.00 65.02           C  
ATOM   2208  HG2 PRO A 138      21.786 -22.611  -9.522  1.00 65.02           H  
ATOM   2209  HG3 PRO A 138      22.461 -23.698  -8.270  1.00 65.02           H  
ATOM   2210  CD  PRO A 138      23.464 -21.770  -8.468  1.00 65.02           C  
ATOM   2211  HD2 PRO A 138      24.048 -22.086  -7.604  1.00 65.02           H  
ATOM   2212  HD3 PRO A 138      22.760 -20.986  -8.187  1.00 65.02           H  
ATOM   2213  N   GLU A 139      24.297 -21.905 -13.033  1.00 60.32           N  
ATOM   2214  H   GLU A 139      25.144 -22.455 -13.046  1.00 60.32           H  
ATOM   2215  CA  GLU A 139      23.689 -21.596 -14.333  1.00 60.32           C  
ATOM   2216  HA  GLU A 139      23.238 -20.604 -14.301  1.00 60.32           H  
ATOM   2217  C   GLU A 139      22.553 -22.606 -14.586  1.00 60.32           C  
ATOM   2218  CB  GLU A 139      24.761 -21.611 -15.452  1.00 60.32           C  
ATOM   2219  HB2 GLU A 139      25.259 -22.581 -15.446  1.00 60.32           H  
ATOM   2220  HB3 GLU A 139      24.258 -21.488 -16.410  1.00 60.32           H  
ATOM   2221  O   GLU A 139      22.685 -23.520 -15.397  1.00 60.32           O  
ATOM   2222  CG  GLU A 139      25.831 -20.505 -15.329  1.00 60.32           C  
ATOM   2223  HG2 GLU A 139      25.328 -19.538 -15.339  1.00 60.32           H  
ATOM   2224  HG3 GLU A 139      26.332 -20.609 -14.367  1.00 60.32           H  
ATOM   2225  CD  GLU A 139      26.906 -20.525 -16.442  1.00 60.32           C  
ATOM   2226  OE1 GLU A 139      27.745 -19.588 -16.459  1.00 60.32           O  
ATOM   2227  OE2 GLU A 139      26.944 -21.475 -17.258  1.00 60.32           O  
ATOM   2228  N   GLU A 140      21.476 -22.531 -13.800  1.00 53.71           N  
ATOM   2229  H   GLU A 140      21.438 -21.804 -13.100  1.00 53.71           H  
ATOM   2230  CA  GLU A 140      20.293 -23.374 -13.988  1.00 53.71           C  
ATOM   2231  HA  GLU A 140      20.632 -24.381 -14.231  1.00 53.71           H  
ATOM   2232  C   GLU A 140      19.460 -22.907 -15.186  1.00 53.71           C  
ATOM   2233  CB  GLU A 140      19.444 -23.472 -12.707  1.00 53.71           C  
ATOM   2234  HB2 GLU A 140      18.432 -23.775 -12.976  1.00 53.71           H  
ATOM   2235  HB3 GLU A 140      19.402 -22.500 -12.216  1.00 53.71           H  
ATOM   2236  O   GLU A 140      19.392 -21.716 -15.507  1.00 53.71           O  
ATOM   2237  CG  GLU A 140      20.023 -24.531 -11.753  1.00 53.71           C  
ATOM   2238  HG2 GLU A 140      20.072 -25.482 -12.282  1.00 53.71           H  
ATOM   2239  HG3 GLU A 140      21.042 -24.240 -11.499  1.00 53.71           H  
ATOM   2240  CD  GLU A 140      19.226 -24.731 -10.454  1.00 53.71           C  
ATOM   2241  OE1 GLU A 140      19.685 -25.570  -9.642  1.00 53.71           O  
ATOM   2242  OE2 GLU A 140      18.194 -24.054 -10.264  1.00 53.71           O  
ATOM   2243  N   GLU A 141      18.826 -23.883 -15.843  1.00 50.20           N  
ATOM   2244  H   GLU A 141      18.883 -24.820 -15.470  1.00 50.20           H  
ATOM   2245  CA  GLU A 141      17.906 -23.682 -16.960  1.00 50.20           C  
ATOM   2246  HA  GLU A 141      18.460 -23.205 -17.769  1.00 50.20           H  
ATOM   2247  C   GLU A 141      16.787 -22.739 -16.505  1.00 50.20           C  
ATOM   2248  CB  GLU A 141      17.397 -25.060 -17.445  1.00 50.20           C  
ATOM   2249  HB2 GLU A 141      18.136 -25.812 -17.168  1.00 50.20           H  
ATOM   2250  HB3 GLU A 141      16.464 -25.310 -16.940  1.00 50.20           H  
ATOM   2251  O   GLU A 141      16.124 -22.975 -15.492  1.00 50.20           O  
ATOM   2252  CG  GLU A 141      17.208 -25.152 -18.969  1.00 50.20           C  
ATOM   2253  HG2 GLU A 141      18.104 -24.755 -19.447  1.00 50.20           H  
ATOM   2254  HG3 GLU A 141      16.368 -24.523 -19.260  1.00 50.20           H  
ATOM   2255  CD  GLU A 141      16.983 -26.595 -19.475  1.00 50.20           C  
ATOM   2256  OE1 GLU A 141      17.141 -26.810 -20.702  1.00 50.20           O  
ATOM   2257  OE2 GLU A 141      16.697 -27.498 -18.655  1.00 50.20           O  
ATOM   2258  N   THR A 142      16.642 -21.613 -17.202  1.00 52.29           N  
ATOM   2259  H   THR A 142      17.165 -21.478 -18.055  1.00 52.29           H  
ATOM   2260  CA  THR A 142      15.715 -20.551 -16.824  1.00 52.29           C  
ATOM   2261  HA  THR A 142      15.961 -20.213 -15.818  1.00 52.29           H  
ATOM   2262  C   THR A 142      14.300 -21.112 -16.789  1.00 52.29           C  
ATOM   2263  CB  THR A 142      15.833 -19.345 -17.776  1.00 52.29           C  
ATOM   2264  HB  THR A 142      14.969 -18.693 -17.642  1.00 52.29           H  
ATOM   2265  O   THR A 142      13.753 -21.537 -17.806  1.00 52.29           O  
ATOM   2266  CG2 THR A 142      17.107 -18.542 -17.504  1.00 52.29           C  
ATOM   2267 HG21 THR A 142      17.038 -18.072 -16.523  1.00 52.29           H  
ATOM   2268 HG22 THR A 142      17.223 -17.760 -18.253  1.00 52.29           H  
ATOM   2269 HG23 THR A 142      17.980 -19.195 -17.531  1.00 52.29           H  
ATOM   2270  OG1 THR A 142      15.922 -19.736 -19.127  1.00 52.29           O  
ATOM   2271  HG1 THR A 142      15.678 -18.965 -19.644  1.00 52.29           H  
ATOM   2272  N   THR A 143      13.676 -21.119 -15.610  1.00 53.42           N  
ATOM   2273  H   THR A 143      14.162 -20.818 -14.777  1.00 53.42           H  
ATOM   2274  CA  THR A 143      12.223 -21.229 -15.547  1.00 53.42           C  
ATOM   2275  HA  THR A 143      11.919 -22.163 -16.020  1.00 53.42           H  
ATOM   2276  C   THR A 143      11.681 -20.068 -16.382  1.00 53.42           C  
ATOM   2277  CB  THR A 143      11.710 -21.219 -14.092  1.00 53.42           C  
ATOM   2278  HB  THR A 143      10.632 -21.060 -14.093  1.00 53.42           H  
ATOM   2279  O   THR A 143      12.093 -18.924 -16.182  1.00 53.42           O  
ATOM   2280  CG2 THR A 143      12.004 -22.546 -13.393  1.00 53.42           C  
ATOM   2281 HG21 THR A 143      11.618 -22.523 -12.374  1.00 53.42           H  
ATOM   2282 HG22 THR A 143      13.079 -22.726 -13.364  1.00 53.42           H  
ATOM   2283 HG23 THR A 143      11.525 -23.361 -13.935  1.00 53.42           H  
ATOM   2284  OG1 THR A 143      12.328 -20.214 -13.317  1.00 53.42           O  
ATOM   2285  HG1 THR A 143      12.378 -20.513 -12.406  1.00 53.42           H  
ATOM   2286  N   GLU A 144      10.814 -20.345 -17.362  1.00 55.46           N  
ATOM   2287  H   GLU A 144      10.642 -21.317 -17.579  1.00 55.46           H  
ATOM   2288  CA  GLU A 144      10.201 -19.350 -18.268  1.00 55.46           C  
ATOM   2289  HA  GLU A 144      10.997 -18.738 -18.692  1.00 55.46           H  
ATOM   2290  C   GLU A 144       9.248 -18.384 -17.522  1.00 55.46           C  
ATOM   2291  CB  GLU A 144       9.467 -20.049 -19.435  1.00 55.46           C  
ATOM   2292  HB2 GLU A 144       8.950 -19.290 -20.021  1.00 55.46           H  
ATOM   2293  HB3 GLU A 144       8.721 -20.722 -19.012  1.00 55.46           H  
ATOM   2294  O   GLU A 144       8.214 -17.959 -18.033  1.00 55.46           O  
ATOM   2295  CG  GLU A 144      10.356 -20.829 -20.417  1.00 55.46           C  
ATOM   2296  HG2 GLU A 144      10.856 -21.633 -19.878  1.00 55.46           H  
ATOM   2297  HG3 GLU A 144      11.118 -20.153 -20.805  1.00 55.46           H  
ATOM   2298  CD  GLU A 144       9.550 -21.430 -21.592  1.00 55.46           C  
ATOM   2299  OE1 GLU A 144      10.173 -21.750 -22.631  1.00 55.46           O  
ATOM   2300  OE2 GLU A 144       8.314 -21.592 -21.458  1.00 55.46           O  
ATOM   2301  N   ALA A 145       9.552 -18.048 -16.270  1.00 61.88           N  
ATOM   2302  H   ALA A 145      10.453 -18.337 -15.918  1.00 61.88           H  
ATOM   2303  CA  ALA A 145       8.807 -17.104 -15.476  1.00 61.88           C  
ATOM   2304  HA  ALA A 145       7.744 -17.316 -15.588  1.00 61.88           H  
ATOM   2305  C   ALA A 145       9.086 -15.685 -15.981  1.00 61.88           C  
ATOM   2306  CB  ALA A 145       9.172 -17.299 -14.004  1.00 61.88           C  
ATOM   2307  HB1 ALA A 145       8.599 -16.592 -13.404  1.00 61.88           H  
ATOM   2308  HB2 ALA A 145      10.237 -17.123 -13.857  1.00 61.88           H  
ATOM   2309  HB3 ALA A 145       8.928 -18.315 -13.693  1.00 61.88           H  
ATOM   2310  O   ALA A 145      10.193 -15.151 -15.882  1.00 61.88           O  
ATOM   2311  N   ASN A 146       8.040 -15.056 -16.506  1.00 82.25           N  
ATOM   2312  H   ASN A 146       7.190 -15.589 -16.624  1.00 82.25           H  
ATOM   2313  CA  ASN A 146       8.065 -13.655 -16.901  1.00 82.25           C  
ATOM   2314  HA  ASN A 146       8.968 -13.482 -17.487  1.00 82.25           H  
ATOM   2315  C   ASN A 146       8.133 -12.750 -15.649  1.00 82.25           C  
ATOM   2316  CB  ASN A 146       6.844 -13.414 -17.813  1.00 82.25           C  
ATOM   2317  HB2 ASN A 146       6.870 -14.148 -18.618  1.00 82.25           H  
ATOM   2318  HB3 ASN A 146       5.929 -13.573 -17.243  1.00 82.25           H  
ATOM   2319  O   ASN A 146       7.580 -13.071 -14.593  1.00 82.25           O  
ATOM   2320  CG  ASN A 146       6.771 -12.039 -18.458  1.00 82.25           C  
ATOM   2321  ND2 ASN A 146       5.854 -11.842 -19.370  1.00 82.25           N  
ATOM   2322 HD21 ASN A 146       5.254 -12.595 -19.674  1.00 82.25           H  
ATOM   2323 HD22 ASN A 146       5.839 -10.933 -19.811  1.00 82.25           H  
ATOM   2324  OD1 ASN A 146       7.478 -11.105 -18.119  1.00 82.25           O  
ATOM   2325  N   ALA A 147       8.742 -11.569 -15.779  1.00 88.92           N  
ATOM   2326  H   ALA A 147       9.079 -11.329 -16.700  1.00 88.92           H  
ATOM   2327  CA  ALA A 147       8.680 -10.506 -14.776  1.00 88.92           C  
ATOM   2328  HA  ALA A 147       9.231 -10.824 -13.890  1.00 88.92           H  
ATOM   2329  C   ALA A 147       7.239 -10.198 -14.332  1.00 88.92           C  
ATOM   2330  CB  ALA A 147       9.343  -9.250 -15.350  1.00 88.92           C  
ATOM   2331  HB1 ALA A 147      10.354  -9.480 -15.685  1.00 88.92           H  
ATOM   2332  HB2 ALA A 147       8.749  -8.877 -16.185  1.00 88.92           H  
ATOM   2333  HB3 ALA A 147       9.388  -8.478 -14.583  1.00 88.92           H  
ATOM   2334  O   ALA A 147       7.018  -9.952 -13.148  1.00 88.92           O  
ATOM   2335  N   GLY A 148       6.257 -10.275 -15.240  1.00 90.25           N  
ATOM   2336  H   GLY A 148       6.509 -10.455 -16.201  1.00 90.25           H  
ATOM   2337  CA  GLY A 148       4.837 -10.119 -14.899  1.00 90.25           C  
ATOM   2338  HA2 GLY A 148       4.670  -9.125 -14.484  1.00 90.25           H  
ATOM   2339  HA3 GLY A 148       4.236 -10.219 -15.803  1.00 90.25           H  
ATOM   2340  C   GLY A 148       4.336 -11.148 -13.878  1.00 90.25           C  
ATOM   2341  O   GLY A 148       3.675 -10.785 -12.907  1.00 90.25           O  
ATOM   2342  N   GLN A 149       4.734 -12.415 -14.021  1.00 91.62           N  
ATOM   2343  H   GLN A 149       5.355 -12.641 -14.784  1.00 91.62           H  
ATOM   2344  CA  GLN A 149       4.373 -13.491 -13.093  1.00 91.62           C  
ATOM   2345  HA  GLN A 149       3.295 -13.474 -12.931  1.00 91.62           H  
ATOM   2346  C   GLN A 149       5.032 -13.314 -11.722  1.00 91.62           C  
ATOM   2347  CB  GLN A 149       4.729 -14.827 -13.753  1.00 91.62           C  
ATOM   2348  HB2 GLN A 149       4.193 -14.886 -14.700  1.00 91.62           H  
ATOM   2349  HB3 GLN A 149       5.798 -14.858 -13.962  1.00 91.62           H  
ATOM   2350  O   GLN A 149       4.394 -13.528 -10.691  1.00 91.62           O  
ATOM   2351  CG  GLN A 149       4.362 -16.056 -12.911  1.00 91.62           C  
ATOM   2352  HG2 GLN A 149       5.023 -16.119 -12.047  1.00 91.62           H  
ATOM   2353  HG3 GLN A 149       3.339 -15.979 -12.543  1.00 91.62           H  
ATOM   2354  CD  GLN A 149       4.523 -17.340 -13.710  1.00 91.62           C  
ATOM   2355  NE2 GLN A 149       3.865 -18.405 -13.334  1.00 91.62           N  
ATOM   2356 HE21 GLN A 149       3.984 -19.229 -13.906  1.00 91.62           H  
ATOM   2357 HE22 GLN A 149       3.176 -18.400 -12.596  1.00 91.62           H  
ATOM   2358  OE1 GLN A 149       5.253 -17.416 -14.680  1.00 91.62           O  
ATOM   2359  N   PHE A 150       6.288 -12.863 -11.687  1.00 93.62           N  
ATOM   2360  H   PHE A 150       6.777 -12.732 -12.561  1.00 93.62           H  
ATOM   2361  CA  PHE A 150       6.966 -12.536 -10.430  1.00 93.62           C  
ATOM   2362  HA  PHE A 150       6.893 -13.384  -9.749  1.00 93.62           H  
ATOM   2363  C   PHE A 150       6.320 -11.337  -9.721  1.00 93.62           C  
ATOM   2364  CB  PHE A 150       8.447 -12.278 -10.711  1.00 93.62           C  
ATOM   2365  HB2 PHE A 150       8.546 -11.453 -11.416  1.00 93.62           H  
ATOM   2366  HB3 PHE A 150       8.881 -13.162 -11.177  1.00 93.62           H  
ATOM   2367  O   PHE A 150       6.096 -11.365  -8.510  1.00 93.62           O  
ATOM   2368  CG  PHE A 150       9.231 -11.956  -9.456  1.00 93.62           C  
ATOM   2369  CD1 PHE A 150       9.434 -10.617  -9.074  1.00 93.62           C  
ATOM   2370  HD1 PHE A 150       9.029  -9.819  -9.678  1.00 93.62           H  
ATOM   2371  CD2 PHE A 150       9.729 -12.997  -8.654  1.00 93.62           C  
ATOM   2372  HD2 PHE A 150       9.560 -14.027  -8.931  1.00 93.62           H  
ATOM   2373  CE1 PHE A 150      10.163 -10.318  -7.909  1.00 93.62           C  
ATOM   2374  HE1 PHE A 150      10.331  -9.290  -7.624  1.00 93.62           H  
ATOM   2375  CE2 PHE A 150      10.458 -12.699  -7.490  1.00 93.62           C  
ATOM   2376  HE2 PHE A 150      10.850 -13.508  -6.890  1.00 93.62           H  
ATOM   2377  CZ  PHE A 150      10.683 -11.361  -7.122  1.00 93.62           C  
ATOM   2378  HZ  PHE A 150      11.261 -11.137  -6.237  1.00 93.62           H  
ATOM   2379  N   LEU A 151       5.980 -10.281 -10.464  1.00 94.08           N  
ATOM   2380  H   LEU A 151       6.187 -10.302 -11.452  1.00 94.08           H  
ATOM   2381  CA  LEU A 151       5.322  -9.094  -9.914  1.00 94.08           C  
ATOM   2382  HA  LEU A 151       5.875  -8.765  -9.034  1.00 94.08           H  
ATOM   2383  C   LEU A 151       3.902  -9.404  -9.430  1.00 94.08           C  
ATOM   2384  CB  LEU A 151       5.332  -7.976 -10.968  1.00 94.08           C  
ATOM   2385  HB2 LEU A 151       4.654  -7.181 -10.658  1.00 94.08           H  
ATOM   2386  HB3 LEU A 151       4.947  -8.380 -11.904  1.00 94.08           H  
ATOM   2387  O   LEU A 151       3.510  -8.927  -8.361  1.00 94.08           O  
ATOM   2388  CG  LEU A 151       6.726  -7.369 -11.216  1.00 94.08           C  
ATOM   2389  HG  LEU A 151       7.447  -8.154 -11.443  1.00 94.08           H  
ATOM   2390  CD1 LEU A 151       6.653  -6.419 -12.405  1.00 94.08           C  
ATOM   2391 HD11 LEU A 151       6.370  -6.994 -13.288  1.00 94.08           H  
ATOM   2392 HD12 LEU A 151       7.636  -5.985 -12.586  1.00 94.08           H  
ATOM   2393 HD13 LEU A 151       5.924  -5.630 -12.222  1.00 94.08           H  
ATOM   2394  CD2 LEU A 151       7.269  -6.578 -10.023  1.00 94.08           C  
ATOM   2395 HD21 LEU A 151       7.387  -7.232  -9.159  1.00 94.08           H  
ATOM   2396 HD22 LEU A 151       8.245  -6.165 -10.275  1.00 94.08           H  
ATOM   2397 HD23 LEU A 151       6.589  -5.761  -9.781  1.00 94.08           H  
ATOM   2398  N   SER A 152       3.158 -10.252 -10.145  1.00 93.02           N  
ATOM   2399  H   SER A 152       3.504 -10.581 -11.035  1.00 93.02           H  
ATOM   2400  CA  SER A 152       1.843 -10.716  -9.703  1.00 93.02           C  
ATOM   2401  HA  SER A 152       1.253  -9.836  -9.446  1.00 93.02           H  
ATOM   2402  C   SER A 152       1.954 -11.550  -8.424  1.00 93.02           C  
ATOM   2403  CB  SER A 152       1.095 -11.426 -10.839  1.00 93.02           C  
ATOM   2404  HB2 SER A 152       1.190 -10.836 -11.751  1.00 93.02           H  
ATOM   2405  HB3 SER A 152       0.037 -11.484 -10.586  1.00 93.02           H  
ATOM   2406  O   SER A 152       1.214 -11.285  -7.475  1.00 93.02           O  
ATOM   2407  OG  SER A 152       1.572 -12.733 -11.070  1.00 93.02           O  
ATOM   2408  HG  SER A 152       1.568 -12.875 -12.019  1.00 93.02           H  
ATOM   2409  N   PHE A 153       2.947 -12.440  -8.317  1.00 94.96           N  
ATOM   2410  H   PHE A 153       3.496 -12.638  -9.142  1.00 94.96           H  
ATOM   2411  CA  PHE A 153       3.251 -13.175  -7.085  1.00 94.96           C  
ATOM   2412  HA  PHE A 153       2.373 -13.756  -6.803  1.00 94.96           H  
ATOM   2413  C   PHE A 153       3.589 -12.241  -5.911  1.00 94.96           C  
ATOM   2414  CB  PHE A 153       4.410 -14.144  -7.346  1.00 94.96           C  
ATOM   2415  HB2 PHE A 153       4.156 -14.797  -8.181  1.00 94.96           H  
ATOM   2416  HB3 PHE A 153       5.299 -13.586  -7.642  1.00 94.96           H  
ATOM   2417  O   PHE A 153       3.012 -12.354  -4.828  1.00 94.96           O  
ATOM   2418  CG  PHE A 153       4.750 -15.005  -6.152  1.00 94.96           C  
ATOM   2419  CD1 PHE A 153       5.891 -14.729  -5.373  1.00 94.96           C  
ATOM   2420  HD1 PHE A 153       6.542 -13.909  -5.634  1.00 94.96           H  
ATOM   2421  CD2 PHE A 153       3.929 -16.102  -5.835  1.00 94.96           C  
ATOM   2422  HD2 PHE A 153       3.065 -16.326  -6.443  1.00 94.96           H  
ATOM   2423  CE1 PHE A 153       6.208 -15.554  -4.280  1.00 94.96           C  
ATOM   2424  HE1 PHE A 153       7.107 -15.383  -3.706  1.00 94.96           H  
ATOM   2425  CE2 PHE A 153       4.263 -16.935  -4.757  1.00 94.96           C  
ATOM   2426  HE2 PHE A 153       3.680 -17.822  -4.558  1.00 94.96           H  
ATOM   2427  CZ  PHE A 153       5.395 -16.656  -3.977  1.00 94.96           C  
ATOM   2428  HZ  PHE A 153       5.672 -17.329  -3.180  1.00 94.96           H  
ATOM   2429  N   ALA A 154       4.473 -11.261  -6.126  1.00 95.02           N  
ATOM   2430  H   ALA A 154       4.945 -11.234  -7.018  1.00 95.02           H  
ATOM   2431  CA  ALA A 154       4.847 -10.280  -5.108  1.00 95.02           C  
ATOM   2432  HA  ALA A 154       5.200 -10.816  -4.227  1.00 95.02           H  
ATOM   2433  C   ALA A 154       3.658  -9.406  -4.664  1.00 95.02           C  
ATOM   2434  CB  ALA A 154       6.004  -9.435  -5.653  1.00 95.02           C  
ATOM   2435  HB1 ALA A 154       6.834 -10.085  -5.931  1.00 95.02           H  
ATOM   2436  HB2 ALA A 154       6.342  -8.736  -4.888  1.00 95.02           H  
ATOM   2437  HB3 ALA A 154       5.681  -8.879  -6.533  1.00 95.02           H  
ATOM   2438  O   ALA A 154       3.536  -9.062  -3.483  1.00 95.02           O  
ATOM   2439  N   SER A 155       2.736  -9.084  -5.579  1.00 94.92           N  
ATOM   2440  H   SER A 155       2.909  -9.342  -6.540  1.00 94.92           H  
ATOM   2441  CA  SER A 155       1.547  -8.284  -5.275  1.00 94.92           C  
ATOM   2442  HA  SER A 155       1.887  -7.358  -4.811  1.00 94.92           H  
ATOM   2443  C   SER A 155       0.599  -8.963  -4.274  1.00 94.92           C  
ATOM   2444  CB  SER A 155       0.823  -7.893  -6.567  1.00 94.92           C  
ATOM   2445  HB2 SER A 155       0.182  -7.035  -6.362  1.00 94.92           H  
ATOM   2446  HB3 SER A 155       1.550  -7.594  -7.322  1.00 94.92           H  
ATOM   2447  O   SER A 155      -0.014  -8.264  -3.461  1.00 94.92           O  
ATOM   2448  OG  SER A 155       0.013  -8.940  -7.057  1.00 94.92           O  
ATOM   2449  HG  SER A 155       0.526  -9.738  -7.201  1.00 94.92           H  
ATOM   2450  N   LEU A 156       0.561 -10.306  -4.220  1.00 94.75           N  
ATOM   2451  H   LEU A 156       1.104 -10.818  -4.900  1.00 94.75           H  
ATOM   2452  CA  LEU A 156      -0.304 -11.077  -3.306  1.00 94.75           C  
ATOM   2453  HA  LEU A 156      -1.343 -10.831  -3.528  1.00 94.75           H  
ATOM   2454  C   LEU A 156      -0.052 -10.764  -1.827  1.00 94.75           C  
ATOM   2455  CB  LEU A 156      -0.085 -12.591  -3.495  1.00 94.75           C  
ATOM   2456  HB2 LEU A 156       0.926 -12.841  -3.175  1.00 94.75           H  
ATOM   2457  HB3 LEU A 156      -0.776 -13.120  -2.838  1.00 94.75           H  
ATOM   2458  O   LEU A 156      -0.943 -10.950  -0.985  1.00 94.75           O  
ATOM   2459  CG  LEU A 156      -0.275 -13.132  -4.918  1.00 94.75           C  
ATOM   2460  HG  LEU A 156       0.494 -12.710  -5.564  1.00 94.75           H  
ATOM   2461  CD1 LEU A 156      -0.115 -14.651  -4.916  1.00 94.75           C  
ATOM   2462 HD11 LEU A 156       0.874 -14.914  -4.540  1.00 94.75           H  
ATOM   2463 HD12 LEU A 156      -0.197 -15.022  -5.938  1.00 94.75           H  
ATOM   2464 HD13 LEU A 156      -0.881 -15.123  -4.300  1.00 94.75           H  
ATOM   2465  CD2 LEU A 156      -1.640 -12.796  -5.501  1.00 94.75           C  
ATOM   2466 HD21 LEU A 156      -1.659 -13.194  -6.515  1.00 94.75           H  
ATOM   2467 HD22 LEU A 156      -2.443 -13.234  -4.906  1.00 94.75           H  
ATOM   2468 HD23 LEU A 156      -1.762 -11.716  -5.575  1.00 94.75           H  
ATOM   2469  N   PHE A 157       1.159 -10.304  -1.511  1.00 94.34           N  
ATOM   2470  H   PHE A 157       1.829 -10.213  -2.261  1.00 94.34           H  
ATOM   2471  CA  PHE A 157       1.582  -9.950  -0.164  1.00 94.34           C  
ATOM   2472  HA  PHE A 157       1.176 -10.682   0.534  1.00 94.34           H  
ATOM   2473  C   PHE A 157       1.062  -8.575   0.265  1.00 94.34           C  
ATOM   2474  CB  PHE A 157       3.113 -10.022  -0.073  1.00 94.34           C  
ATOM   2475  HB2 PHE A 157       3.551  -9.376  -0.833  1.00 94.34           H  
ATOM   2476  HB3 PHE A 157       3.424  -9.634   0.897  1.00 94.34           H  
ATOM   2477  O   PHE A 157       0.864  -8.380   1.463  1.00 94.34           O  
ATOM   2478  CG  PHE A 157       3.672 -11.425  -0.229  1.00 94.34           C  
ATOM   2479  CD1 PHE A 157       3.958 -12.204   0.908  1.00 94.34           C  
ATOM   2480  HD1 PHE A 157       3.755 -11.815   1.895  1.00 94.34           H  
ATOM   2481  CD2 PHE A 157       3.890 -11.969  -1.508  1.00 94.34           C  
ATOM   2482  HD2 PHE A 157       3.663 -11.398  -2.396  1.00 94.34           H  
ATOM   2483  CE1 PHE A 157       4.487 -13.499   0.770  1.00 94.34           C  
ATOM   2484  HE1 PHE A 157       4.720 -14.096   1.640  1.00 94.34           H  
ATOM   2485  CE2 PHE A 157       4.395 -13.272  -1.648  1.00 94.34           C  
ATOM   2486  HE2 PHE A 157       4.547 -13.687  -2.634  1.00 94.34           H  
ATOM   2487  CZ  PHE A 157       4.705 -14.033  -0.510  1.00 94.34           C  
ATOM   2488  HZ  PHE A 157       5.099 -15.032  -0.626  1.00 94.34           H  
ATOM   2489  N   LEU A 158       0.779  -7.645  -0.664  1.00 91.70           N  
ATOM   2490  H   LEU A 158       0.846  -7.910  -1.637  1.00 91.70           H  
ATOM   2491  CA  LEU A 158       0.364  -6.268  -0.351  1.00 91.70           C  
ATOM   2492  HA  LEU A 158       1.202  -5.779   0.147  1.00 91.70           H  
ATOM   2493  C   LEU A 158      -0.804  -6.208   0.648  1.00 91.70           C  
ATOM   2494  CB  LEU A 158       0.029  -5.460  -1.627  1.00 91.70           C  
ATOM   2495  HB2 LEU A 158      -0.642  -6.033  -2.267  1.00 91.70           H  
ATOM   2496  HB3 LEU A 158      -0.508  -4.558  -1.335  1.00 91.70           H  
ATOM   2497  O   LEU A 158      -0.634  -5.580   1.691  1.00 91.70           O  
ATOM   2498  CG  LEU A 158       1.227  -5.035  -2.485  1.00 91.70           C  
ATOM   2499  HG  LEU A 158       1.866  -5.896  -2.682  1.00 91.70           H  
ATOM   2500  CD1 LEU A 158       0.727  -4.473  -3.815  1.00 91.70           C  
ATOM   2501 HD11 LEU A 158       0.075  -3.615  -3.652  1.00 91.70           H  
ATOM   2502 HD12 LEU A 158       0.173  -5.240  -4.356  1.00 91.70           H  
ATOM   2503 HD13 LEU A 158       1.573  -4.168  -4.431  1.00 91.70           H  
ATOM   2504  CD2 LEU A 158       2.040  -3.939  -1.788  1.00 91.70           C  
ATOM   2505 HD21 LEU A 158       1.393  -3.098  -1.537  1.00 91.70           H  
ATOM   2506 HD22 LEU A 158       2.509  -4.334  -0.887  1.00 91.70           H  
ATOM   2507 HD23 LEU A 158       2.815  -3.588  -2.469  1.00 91.70           H  
ATOM   2508  N   PRO A 159      -1.943  -6.904   0.458  1.00 87.44           N  
ATOM   2509  CA  PRO A 159      -3.061  -6.835   1.407  1.00 87.44           C  
ATOM   2510  HA  PRO A 159      -3.351  -5.793   1.542  1.00 87.44           H  
ATOM   2511  C   PRO A 159      -2.736  -7.443   2.780  1.00 87.44           C  
ATOM   2512  CB  PRO A 159      -4.214  -7.605   0.746  1.00 87.44           C  
ATOM   2513  HB2 PRO A 159      -5.161  -7.077   0.862  1.00 87.44           H  
ATOM   2514  HB3 PRO A 159      -4.294  -8.609   1.162  1.00 87.44           H  
ATOM   2515  O   PRO A 159      -3.460  -7.241   3.751  1.00 87.44           O  
ATOM   2516  CG  PRO A 159      -3.812  -7.707  -0.721  1.00 87.44           C  
ATOM   2517  HG2 PRO A 159      -4.113  -6.790  -1.227  1.00 87.44           H  
ATOM   2518  HG3 PRO A 159      -4.237  -8.584  -1.210  1.00 87.44           H  
ATOM   2519  CD  PRO A 159      -2.298  -7.767  -0.659  1.00 87.44           C  
ATOM   2520  HD2 PRO A 159      -1.887  -7.454  -1.619  1.00 87.44           H  
ATOM   2521  HD3 PRO A 159      -1.981  -8.786  -0.436  1.00 87.44           H  
ATOM   2522  N   LYS A 160      -1.661  -8.234   2.859  1.00 86.10           N  
ATOM   2523  H   LYS A 160      -1.068  -8.286   2.042  1.00 86.10           H  
ATOM   2524  CA  LYS A 160      -1.328  -9.126   3.973  1.00 86.10           C  
ATOM   2525  HA  LYS A 160      -2.142  -9.110   4.698  1.00 86.10           H  
ATOM   2526  C   LYS A 160      -0.073  -8.674   4.734  1.00 86.10           C  
ATOM   2527  CB  LYS A 160      -1.198 -10.561   3.428  1.00 86.10           C  
ATOM   2528  HB2 LYS A 160      -0.989 -11.238   4.256  1.00 86.10           H  
ATOM   2529  HB3 LYS A 160      -0.344 -10.587   2.751  1.00 86.10           H  
ATOM   2530  O   LYS A 160       0.239  -9.249   5.770  1.00 86.10           O  
ATOM   2531  CG  LYS A 160      -2.446 -11.076   2.674  1.00 86.10           C  
ATOM   2532  HG2 LYS A 160      -2.762 -10.348   1.927  1.00 86.10           H  
ATOM   2533  HG3 LYS A 160      -3.261 -11.236   3.379  1.00 86.10           H  
ATOM   2534  CD  LYS A 160      -2.124 -12.385   1.941  1.00 86.10           C  
ATOM   2535  HD2 LYS A 160      -1.254 -12.216   1.306  1.00 86.10           H  
ATOM   2536  HD3 LYS A 160      -1.843 -13.139   2.677  1.00 86.10           H  
ATOM   2537  CE  LYS A 160      -3.261 -12.939   1.061  1.00 86.10           C  
ATOM   2538  HE2 LYS A 160      -2.997 -13.962   0.790  1.00 86.10           H  
ATOM   2539  HE3 LYS A 160      -4.191 -12.983   1.629  1.00 86.10           H  
ATOM   2540  NZ  LYS A 160      -3.455 -12.165  -0.195  1.00 86.10           N  
ATOM   2541  HZ1 LYS A 160      -2.569 -11.964  -0.636  1.00 86.10           H  
ATOM   2542  HZ2 LYS A 160      -3.915 -11.280  -0.038  1.00 86.10           H  
ATOM   2543  HZ3 LYS A 160      -4.024 -12.677  -0.855  1.00 86.10           H  
ATOM   2544  N   LEU A 161       0.605  -7.598   4.317  1.00 81.50           N  
ATOM   2545  H   LEU A 161       0.355  -7.215   3.417  1.00 81.50           H  
ATOM   2546  CA  LEU A 161       1.807  -7.074   5.000  1.00 81.50           C  
ATOM   2547  HA  LEU A 161       2.559  -7.863   5.034  1.00 81.50           H  
ATOM   2548  C   LEU A 161       1.572  -6.664   6.462  1.00 81.50           C  
ATOM   2549  CB  LEU A 161       2.358  -5.864   4.221  1.00 81.50           C  
ATOM   2550  HB2 LEU A 161       3.128  -5.388   4.828  1.00 81.50           H  
ATOM   2551  HB3 LEU A 161       1.554  -5.142   4.078  1.00 81.50           H  
ATOM   2552  O   LEU A 161       2.517  -6.554   7.251  1.00 81.50           O  
ATOM   2553  CG  LEU A 161       2.981  -6.192   2.855  1.00 81.50           C  
ATOM   2554  HG  LEU A 161       2.204  -6.556   2.183  1.00 81.50           H  
ATOM   2555  CD1 LEU A 161       3.556  -4.925   2.229  1.00 81.50           C  
ATOM   2556 HD11 LEU A 161       2.774  -4.171   2.132  1.00 81.50           H  
ATOM   2557 HD12 LEU A 161       3.938  -5.155   1.234  1.00 81.50           H  
ATOM   2558 HD13 LEU A 161       4.368  -4.541   2.845  1.00 81.50           H  
ATOM   2559  CD2 LEU A 161       4.102  -7.228   2.961  1.00 81.50           C  
ATOM   2560 HD21 LEU A 161       3.694  -8.197   3.248  1.00 81.50           H  
ATOM   2561 HD22 LEU A 161       4.858  -6.915   3.681  1.00 81.50           H  
ATOM   2562 HD23 LEU A 161       4.569  -7.361   1.985  1.00 81.50           H  
ATOM   2563  N   VAL A 162       0.307  -6.431   6.802  1.00 70.12           N  
ATOM   2564  H   VAL A 162      -0.382  -6.546   6.073  1.00 70.12           H  
ATOM   2565  CA  VAL A 162      -0.159  -5.961   8.104  1.00 70.12           C  
ATOM   2566  HA  VAL A 162       0.590  -5.291   8.527  1.00 70.12           H  
ATOM   2567  C   VAL A 162      -0.381  -7.069   9.126  1.00 70.12           C  
ATOM   2568  CB  VAL A 162      -1.458  -5.173   7.918  1.00 70.12           C  
ATOM   2569  HB  VAL A 162      -1.763  -4.839   8.909  1.00 70.12           H  
ATOM   2570  O   VAL A 162      -0.487  -6.771  10.312  1.00 70.12           O  
ATOM   2571  CG1 VAL A 162      -1.220  -3.950   7.023  1.00 70.12           C  
ATOM   2572 HG11 VAL A 162      -2.142  -3.377   6.926  1.00 70.12           H  
ATOM   2573 HG12 VAL A 162      -0.924  -4.260   6.021  1.00 70.12           H  
ATOM   2574 HG13 VAL A 162      -0.432  -3.327   7.446  1.00 70.12           H  
ATOM   2575  CG2 VAL A 162      -2.630  -5.982   7.346  1.00 70.12           C  
ATOM   2576 HG21 VAL A 162      -2.393  -6.365   6.354  1.00 70.12           H  
ATOM   2577 HG22 VAL A 162      -2.872  -6.813   8.009  1.00 70.12           H  
ATOM   2578 HG23 VAL A 162      -3.512  -5.348   7.263  1.00 70.12           H  
ATOM   2579  N   VAL A 163      -0.483  -8.322   8.679  1.00 74.02           N  
ATOM   2580  H   VAL A 163      -0.267  -8.510   7.710  1.00 74.02           H  
ATOM   2581  CA  VAL A 163      -0.622  -9.468   9.578  1.00 74.02           C  
ATOM   2582  HA  VAL A 163      -1.057  -9.116  10.513  1.00 74.02           H  
ATOM   2583  C   VAL A 163       0.752 -10.029   9.952  1.00 74.02           C  
ATOM   2584  CB  VAL A 163      -1.591 -10.539   9.033  1.00 74.02           C  
ATOM   2585  HB  VAL A 163      -1.639 -11.339   9.772  1.00 74.02           H  
ATOM   2586  O   VAL A 163       1.775  -9.697   9.346  1.00 74.02           O  
ATOM   2587  CG1 VAL A 163      -3.013  -9.979   8.884  1.00 74.02           C  
ATOM   2588 HG11 VAL A 163      -3.698 -10.793   8.645  1.00 74.02           H  
ATOM   2589 HG12 VAL A 163      -3.324  -9.520   9.823  1.00 74.02           H  
ATOM   2590 HG13 VAL A 163      -3.044  -9.228   8.095  1.00 74.02           H  
ATOM   2591  CG2 VAL A 163      -1.198 -11.169   7.698  1.00 74.02           C  
ATOM   2592 HG21 VAL A 163      -1.708 -12.125   7.577  1.00 74.02           H  
ATOM   2593 HG22 VAL A 163      -0.123 -11.346   7.674  1.00 74.02           H  
ATOM   2594 HG23 VAL A 163      -1.481 -10.519   6.870  1.00 74.02           H  
ATOM   2595  N   GLY A 164       0.781 -10.874  10.984  1.00 75.16           N  
ATOM   2596  H   GLY A 164      -0.077 -11.074  11.477  1.00 75.16           H  
ATOM   2597  CA  GLY A 164       1.987 -11.607  11.363  1.00 75.16           C  
ATOM   2598  HA2 GLY A 164       1.781 -12.238  12.228  1.00 75.16           H  
ATOM   2599  HA3 GLY A 164       2.764 -10.894  11.636  1.00 75.16           H  
ATOM   2600  C   GLY A 164       2.504 -12.491  10.224  1.00 75.16           C  
ATOM   2601  O   GLY A 164       1.744 -12.892   9.344  1.00 75.16           O  
ATOM   2602  N   GLU A 165       3.795 -12.812  10.271  1.00 84.14           N  
ATOM   2603  H   GLU A 165       4.352 -12.464  11.039  1.00 84.14           H  
ATOM   2604  CA  GLU A 165       4.516 -13.556   9.226  1.00 84.14           C  
ATOM   2605  HA  GLU A 165       4.581 -12.951   8.321  1.00 84.14           H  
ATOM   2606  C   GLU A 165       3.804 -14.849   8.832  1.00 84.14           C  
ATOM   2607  CB  GLU A 165       5.940 -13.852   9.728  1.00 84.14           C  
ATOM   2608  HB2 GLU A 165       5.903 -14.289  10.726  1.00 84.14           H  
ATOM   2609  HB3 GLU A 165       6.423 -14.550   9.043  1.00 84.14           H  
ATOM   2610  O   GLU A 165       3.397 -15.008   7.684  1.00 84.14           O  
ATOM   2611  CG  GLU A 165       6.728 -12.543   9.752  1.00 84.14           C  
ATOM   2612  HG2 GLU A 165       6.724 -12.196   8.719  1.00 84.14           H  
ATOM   2613  HG3 GLU A 165       6.212 -11.804  10.365  1.00 84.14           H  
ATOM   2614  CD  GLU A 165       8.184 -12.637  10.204  1.00 84.14           C  
ATOM   2615  OE1 GLU A 165       8.791 -11.540  10.243  1.00 84.14           O  
ATOM   2616  OE2 GLU A 165       8.659 -13.757  10.483  1.00 84.14           O  
ATOM   2617  N   LYS A 166       3.543 -15.722   9.810  1.00 86.65           N  
ATOM   2618  H   LYS A 166       3.945 -15.537  10.718  1.00 86.65           H  
ATOM   2619  CA  LYS A 166       2.857 -17.001   9.591  1.00 86.65           C  
ATOM   2620  HA  LYS A 166       3.445 -17.596   8.892  1.00 86.65           H  
ATOM   2621  C   LYS A 166       1.475 -16.829   8.948  1.00 86.65           C  
ATOM   2622  CB  LYS A 166       2.783 -17.742  10.934  1.00 86.65           C  
ATOM   2623  HB2 LYS A 166       3.783 -17.798  11.364  1.00 86.65           H  
ATOM   2624  HB3 LYS A 166       2.137 -17.197  11.623  1.00 86.65           H  
ATOM   2625  O   LYS A 166       1.155 -17.495   7.970  1.00 86.65           O  
ATOM   2626  CG  LYS A 166       2.251 -19.168  10.756  1.00 86.65           C  
ATOM   2627  HG2 LYS A 166       2.893 -19.703  10.057  1.00 86.65           H  
ATOM   2628  HG3 LYS A 166       1.241 -19.130  10.346  1.00 86.65           H  
ATOM   2629  CD  LYS A 166       2.212 -19.928  12.087  1.00 86.65           C  
ATOM   2630  HD2 LYS A 166       3.217 -19.986  12.505  1.00 86.65           H  
ATOM   2631  HD3 LYS A 166       1.550 -19.411  12.782  1.00 86.65           H  
ATOM   2632  CE  LYS A 166       1.677 -21.336  11.809  1.00 86.65           C  
ATOM   2633  HE2 LYS A 166       2.316 -21.813  11.066  1.00 86.65           H  
ATOM   2634  HE3 LYS A 166       0.687 -21.248  11.360  1.00 86.65           H  
ATOM   2635  NZ  LYS A 166       1.603 -22.170  13.032  1.00 86.65           N  
ATOM   2636  HZ1 LYS A 166       1.249 -23.082  12.781  1.00 86.65           H  
ATOM   2637  HZ2 LYS A 166       0.970 -21.758  13.702  1.00 86.65           H  
ATOM   2638  HZ3 LYS A 166       2.518 -22.288  13.443  1.00 86.65           H  
ATOM   2639  N   ALA A 167       0.680 -15.886   9.455  1.00 86.66           N  
ATOM   2640  H   ALA A 167       1.044 -15.308  10.199  1.00 86.66           H  
ATOM   2641  CA  ALA A 167      -0.658 -15.615   8.931  1.00 86.66           C  
ATOM   2642  HA  ALA A 167      -1.210 -16.554   8.881  1.00 86.66           H  
ATOM   2643  C   ALA A 167      -0.625 -15.024   7.512  1.00 86.66           C  
ATOM   2644  CB  ALA A 167      -1.375 -14.669   9.901  1.00 86.66           C  
ATOM   2645  HB1 ALA A 167      -1.434 -15.131  10.886  1.00 86.66           H  
ATOM   2646  HB2 ALA A 167      -2.386 -14.479   9.540  1.00 86.66           H  
ATOM   2647  HB3 ALA A 167      -0.833 -13.726   9.973  1.00 86.66           H  
ATOM   2648  O   ALA A 167      -1.560 -15.233   6.741  1.00 86.66           O  
ATOM   2649  N   CYS A 168       0.423 -14.271   7.167  1.00 89.38           N  
ATOM   2650  H   CYS A 168       1.155 -14.111   7.844  1.00 89.38           H  
ATOM   2651  CA  CYS A 168       0.629 -13.779   5.811  1.00 89.38           C  
ATOM   2652  HA  CYS A 168      -0.268 -13.258   5.477  1.00 89.38           H  
ATOM   2653  C   CYS A 168       0.862 -14.951   4.854  1.00 89.38           C  
ATOM   2654  CB  CYS A 168       1.802 -12.793   5.797  1.00 89.38           C  
ATOM   2655  HB2 CYS A 168       1.658 -12.009   6.540  1.00 89.38           H  
ATOM   2656  HB3 CYS A 168       2.730 -13.320   6.020  1.00 89.38           H  
ATOM   2657  O   CYS A 168       0.123 -15.079   3.880  1.00 89.38           O  
ATOM   2658  SG  CYS A 168       1.923 -12.054   4.149  1.00 89.38           S  
ATOM   2659  HG  CYS A 168       3.198 -11.676   4.277  1.00 89.38           H  
ATOM   2660  N   LEU A 169       1.813 -15.834   5.179  1.00 92.49           N  
ATOM   2661  H   LEU A 169       2.350 -15.676   6.020  1.00 92.49           H  
ATOM   2662  CA  LEU A 169       2.162 -16.995   4.356  1.00 92.49           C  
ATOM   2663  HA  LEU A 169       2.462 -16.655   3.365  1.00 92.49           H  
ATOM   2664  C   LEU A 169       0.968 -17.929   4.140  1.00 92.49           C  
ATOM   2665  CB  LEU A 169       3.335 -17.758   4.998  1.00 92.49           C  
ATOM   2666  HB2 LEU A 169       3.041 -18.096   5.992  1.00 92.49           H  
ATOM   2667  HB3 LEU A 169       3.524 -18.643   4.391  1.00 92.49           H  
ATOM   2668  O   LEU A 169       0.643 -18.245   3.001  1.00 92.49           O  
ATOM   2669  CG  LEU A 169       4.650 -16.966   5.118  1.00 92.49           C  
ATOM   2670  HG  LEU A 169       4.536 -16.147   5.827  1.00 92.49           H  
ATOM   2671  CD1 LEU A 169       5.751 -17.893   5.623  1.00 92.49           C  
ATOM   2672 HD11 LEU A 169       5.479 -18.302   6.596  1.00 92.49           H  
ATOM   2673 HD12 LEU A 169       5.895 -18.707   4.913  1.00 92.49           H  
ATOM   2674 HD13 LEU A 169       6.685 -17.337   5.713  1.00 92.49           H  
ATOM   2675  CD2 LEU A 169       5.090 -16.384   3.782  1.00 92.49           C  
ATOM   2676 HD21 LEU A 169       6.105 -15.992   3.849  1.00 92.49           H  
ATOM   2677 HD22 LEU A 169       4.421 -15.576   3.485  1.00 92.49           H  
ATOM   2678 HD23 LEU A 169       5.049 -17.183   3.042  1.00 92.49           H  
ATOM   2679  N   GLU A 170       0.241 -18.282   5.204  1.00 92.06           N  
ATOM   2680  H   GLU A 170       0.576 -18.030   6.122  1.00 92.06           H  
ATOM   2681  CA  GLU A 170      -0.961 -19.121   5.097  1.00 92.06           C  
ATOM   2682  HA  GLU A 170      -0.696 -20.089   4.672  1.00 92.06           H  
ATOM   2683  C   GLU A 170      -2.028 -18.493   4.184  1.00 92.06           C  
ATOM   2684  CB  GLU A 170      -1.572 -19.331   6.490  1.00 92.06           C  
ATOM   2685  HB2 GLU A 170      -2.572 -19.747   6.367  1.00 92.06           H  
ATOM   2686  HB3 GLU A 170      -1.666 -18.361   6.978  1.00 92.06           H  
ATOM   2687  O   GLU A 170      -2.652 -19.179   3.374  1.00 92.06           O  
ATOM   2688  CG  GLU A 170      -0.771 -20.284   7.393  1.00 92.06           C  
ATOM   2689  HG2 GLU A 170       0.263 -19.943   7.450  1.00 92.06           H  
ATOM   2690  HG3 GLU A 170      -0.774 -21.275   6.940  1.00 92.06           H  
ATOM   2691  CD  GLU A 170      -1.352 -20.374   8.818  1.00 92.06           C  
ATOM   2692  OE1 GLU A 170      -0.678 -20.968   9.694  1.00 92.06           O  
ATOM   2693  OE2 GLU A 170      -2.455 -19.820   9.056  1.00 92.06           O  
ATOM   2694  N   LYS A 171      -2.244 -17.175   4.285  1.00 91.82           N  
ATOM   2695  H   LYS A 171      -1.678 -16.654   4.939  1.00 91.82           H  
ATOM   2696  CA  LYS A 171      -3.212 -16.463   3.438  1.00 91.82           C  
ATOM   2697  HA  LYS A 171      -4.137 -17.037   3.394  1.00 91.82           H  
ATOM   2698  C   LYS A 171      -2.741 -16.334   1.990  1.00 91.82           C  
ATOM   2699  CB  LYS A 171      -3.499 -15.076   4.018  1.00 91.82           C  
ATOM   2700  HB2 LYS A 171      -2.555 -14.590   4.263  1.00 91.82           H  
ATOM   2701  HB3 LYS A 171      -4.010 -14.486   3.257  1.00 91.82           H  
ATOM   2702  O   LYS A 171      -3.584 -16.325   1.098  1.00 91.82           O  
ATOM   2703  CG  LYS A 171      -4.396 -15.106   5.257  1.00 91.82           C  
ATOM   2704  HG2 LYS A 171      -5.362 -15.535   4.991  1.00 91.82           H  
ATOM   2705  HG3 LYS A 171      -3.946 -15.715   6.041  1.00 91.82           H  
ATOM   2706  CD  LYS A 171      -4.592 -13.668   5.750  1.00 91.82           C  
ATOM   2707  HD2 LYS A 171      -3.622 -13.234   5.990  1.00 91.82           H  
ATOM   2708  HD3 LYS A 171      -5.058 -13.086   4.955  1.00 91.82           H  
ATOM   2709  CE  LYS A 171      -5.483 -13.650   6.993  1.00 91.82           C  
ATOM   2710  HE2 LYS A 171      -6.367 -14.255   6.790  1.00 91.82           H  
ATOM   2711  HE3 LYS A 171      -4.938 -14.118   7.813  1.00 91.82           H  
ATOM   2712  NZ  LYS A 171      -5.885 -12.266   7.341  1.00 91.82           N  
ATOM   2713  HZ1 LYS A 171      -5.069 -11.690   7.497  1.00 91.82           H  
ATOM   2714  HZ2 LYS A 171      -6.459 -12.260   8.172  1.00 91.82           H  
ATOM   2715  HZ3 LYS A 171      -6.419 -11.861   6.586  1.00 91.82           H  
ATOM   2716  N   VAL A 172      -1.439 -16.181   1.747  1.00 93.92           N  
ATOM   2717  H   VAL A 172      -0.799 -16.179   2.529  1.00 93.92           H  
ATOM   2718  CA  VAL A 172      -0.871 -16.176   0.390  1.00 93.92           C  
ATOM   2719  HA  VAL A 172      -1.457 -15.508  -0.242  1.00 93.92           H  
ATOM   2720  C   VAL A 172      -1.000 -17.565  -0.232  1.00 93.92           C  
ATOM   2721  CB  VAL A 172       0.586 -15.672   0.373  1.00 93.92           C  
ATOM   2722  HB  VAL A 172       1.169 -16.206   1.123  1.00 93.92           H  
ATOM   2723  O   VAL A 172      -1.502 -17.655  -1.345  1.00 93.92           O  
ATOM   2724  CG1 VAL A 172       1.247 -15.867  -0.995  1.00 93.92           C  
ATOM   2725 HG11 VAL A 172       0.633 -15.441  -1.789  1.00 93.92           H  
ATOM   2726 HG12 VAL A 172       2.229 -15.396  -1.012  1.00 93.92           H  
ATOM   2727 HG13 VAL A 172       1.397 -16.930  -1.183  1.00 93.92           H  
ATOM   2728  CG2 VAL A 172       0.639 -14.169   0.675  1.00 93.92           C  
ATOM   2729 HG21 VAL A 172       1.678 -13.838   0.662  1.00 93.92           H  
ATOM   2730 HG22 VAL A 172       0.236 -13.970   1.668  1.00 93.92           H  
ATOM   2731 HG23 VAL A 172       0.087 -13.615  -0.083  1.00 93.92           H  
ATOM   2732  N   GLN A 173      -0.675 -18.635   0.499  1.00 93.72           N  
ATOM   2733  H   GLN A 173      -0.223 -18.501   1.392  1.00 93.72           H  
ATOM   2734  CA  GLN A 173      -0.818 -20.012   0.014  1.00 93.72           C  
ATOM   2735  HA  GLN A 173      -0.192 -20.127  -0.871  1.00 93.72           H  
ATOM   2736  C   GLN A 173      -2.263 -20.329  -0.395  1.00 93.72           C  
ATOM   2737  CB  GLN A 173      -0.330 -20.995   1.093  1.00 93.72           C  
ATOM   2738  HB2 GLN A 173      -1.018 -20.979   1.938  1.00 93.72           H  
ATOM   2739  HB3 GLN A 173       0.650 -20.680   1.452  1.00 93.72           H  
ATOM   2740  O   GLN A 173      -2.498 -20.871  -1.471  1.00 93.72           O  
ATOM   2741  CG  GLN A 173      -0.223 -22.439   0.560  1.00 93.72           C  
ATOM   2742  HG2 GLN A 173       0.058 -23.100   1.381  1.00 93.72           H  
ATOM   2743  HG3 GLN A 173      -1.191 -22.771   0.186  1.00 93.72           H  
ATOM   2744  CD  GLN A 173       0.830 -22.584  -0.539  1.00 93.72           C  
ATOM   2745  NE2 GLN A 173       0.593 -23.373  -1.565  1.00 93.72           N  
ATOM   2746 HE21 GLN A 173       1.294 -23.432  -2.289  1.00 93.72           H  
ATOM   2747 HE22 GLN A 173      -0.263 -23.903  -1.648  1.00 93.72           H  
ATOM   2748  OE1 GLN A 173       1.869 -21.954  -0.494  1.00 93.72           O  
ATOM   2749  N   ARG A 174      -3.250 -19.924   0.417  1.00 92.81           N  
ATOM   2750  H   ARG A 174      -2.997 -19.535   1.314  1.00 92.81           H  
ATOM   2751  CA  ARG A 174      -4.670 -20.065   0.048  1.00 92.81           C  
ATOM   2752  HA  ARG A 174      -4.871 -21.106  -0.206  1.00 92.81           H  
ATOM   2753  C   ARG A 174      -5.025 -19.272  -1.209  1.00 92.81           C  
ATOM   2754  CB  ARG A 174      -5.580 -19.643   1.205  1.00 92.81           C  
ATOM   2755  HB2 ARG A 174      -6.606 -19.593   0.842  1.00 92.81           H  
ATOM   2756  HB3 ARG A 174      -5.286 -18.650   1.547  1.00 92.81           H  
ATOM   2757  O   ARG A 174      -5.771 -19.770  -2.039  1.00 92.81           O  
ATOM   2758  CG  ARG A 174      -5.528 -20.635   2.371  1.00 92.81           C  
ATOM   2759  HG2 ARG A 174      -5.867 -21.617   2.038  1.00 92.81           H  
ATOM   2760  HG3 ARG A 174      -4.504 -20.727   2.732  1.00 92.81           H  
ATOM   2761  CD  ARG A 174      -6.434 -20.139   3.500  1.00 92.81           C  
ATOM   2762  HD2 ARG A 174      -6.290 -19.064   3.611  1.00 92.81           H  
ATOM   2763  HD3 ARG A 174      -7.471 -20.335   3.231  1.00 92.81           H  
ATOM   2764  NE  ARG A 174      -6.102 -20.796   4.775  1.00 92.81           N  
ATOM   2765  HE  ARG A 174      -5.450 -21.565   4.723  1.00 92.81           H  
ATOM   2766  NH1 ARG A 174      -7.415 -19.494   6.125  1.00 92.81           N  
ATOM   2767 HH11 ARG A 174      -7.817 -19.338   7.038  1.00 92.81           H  
ATOM   2768 HH12 ARG A 174      -7.865 -19.155   5.286  1.00 92.81           H  
ATOM   2769  NH2 ARG A 174      -6.037 -21.003   7.038  1.00 92.81           N  
ATOM   2770 HH21 ARG A 174      -6.275 -20.685   7.967  1.00 92.81           H  
ATOM   2771 HH22 ARG A 174      -5.317 -21.705   6.942  1.00 92.81           H  
ATOM   2772  CZ  ARG A 174      -6.518 -20.431   5.971  1.00 92.81           C  
ATOM   2773  N   GLN A 175      -4.490 -18.060  -1.370  1.00 92.27           N  
ATOM   2774  H   GLN A 175      -3.851 -17.713  -0.670  1.00 92.27           H  
ATOM   2775  CA  GLN A 175      -4.739 -17.253  -2.569  1.00 92.27           C  
ATOM   2776  HA  GLN A 175      -5.817 -17.196  -2.721  1.00 92.27           H  
ATOM   2777  C   GLN A 175      -4.133 -17.891  -3.827  1.00 92.27           C  
ATOM   2778  CB  GLN A 175      -4.189 -15.831  -2.362  1.00 92.27           C  
ATOM   2779  HB2 GLN A 175      -4.494 -15.460  -1.384  1.00 92.27           H  
ATOM   2780  HB3 GLN A 175      -3.099 -15.859  -2.387  1.00 92.27           H  
ATOM   2781  O   GLN A 175      -4.758 -17.860  -4.881  1.00 92.27           O  
ATOM   2782  CG  GLN A 175      -4.677 -14.855  -3.446  1.00 92.27           C  
ATOM   2783  HG2 GLN A 175      -4.154 -13.906  -3.330  1.00 92.27           H  
ATOM   2784  HG3 GLN A 175      -4.434 -15.245  -4.434  1.00 92.27           H  
ATOM   2785  CD  GLN A 175      -6.174 -14.575  -3.353  1.00 92.27           C  
ATOM   2786  NE2 GLN A 175      -6.870 -14.453  -4.457  1.00 92.27           N  
ATOM   2787 HE21 GLN A 175      -6.425 -14.581  -5.355  1.00 92.27           H  
ATOM   2788 HE22 GLN A 175      -7.874 -14.373  -4.382  1.00 92.27           H  
ATOM   2789  OE1 GLN A 175      -6.719 -14.416  -2.270  1.00 92.27           O  
ATOM   2790  N   ILE A 176      -2.942 -18.485  -3.713  1.00 93.57           N  
ATOM   2791  H   ILE A 176      -2.470 -18.448  -2.821  1.00 93.57           H  
ATOM   2792  CA  ILE A 176      -2.292 -19.229  -4.801  1.00 93.57           C  
ATOM   2793  HA  ILE A 176      -2.193 -18.579  -5.670  1.00 93.57           H  
ATOM   2794  C   ILE A 176      -3.162 -20.411  -5.229  1.00 93.57           C  
ATOM   2795  CB  ILE A 176      -0.883 -19.685  -4.362  1.00 93.57           C  
ATOM   2796  HB  ILE A 176      -0.958 -20.135  -3.372  1.00 93.57           H  
ATOM   2797  O   ILE A 176      -3.392 -20.583  -6.423  1.00 93.57           O  
ATOM   2798  CG1 ILE A 176       0.046 -18.456  -4.266  1.00 93.57           C  
ATOM   2799 HG12 ILE A 176      -0.466 -17.644  -3.749  1.00 93.57           H  
ATOM   2800 HG13 ILE A 176       0.301 -18.102  -5.264  1.00 93.57           H  
ATOM   2801  CG2 ILE A 176      -0.303 -20.753  -5.308  1.00 93.57           C  
ATOM   2802 HG21 ILE A 176      -0.392 -20.440  -6.348  1.00 93.57           H  
ATOM   2803 HG22 ILE A 176      -0.843 -21.692  -5.187  1.00 93.57           H  
ATOM   2804 HG23 ILE A 176       0.742 -20.960  -5.075  1.00 93.57           H  
ATOM   2805  CD1 ILE A 176       1.327 -18.750  -3.488  1.00 93.57           C  
ATOM   2806 HD11 ILE A 176       1.074 -19.207  -2.532  1.00 93.57           H  
ATOM   2807 HD12 ILE A 176       1.851 -17.812  -3.303  1.00 93.57           H  
ATOM   2808 HD13 ILE A 176       1.978 -19.417  -4.053  1.00 93.57           H  
ATOM   2809  N   GLN A 177      -3.697 -21.168  -4.267  1.00 92.56           N  
ATOM   2810  H   GLN A 177      -3.422 -21.004  -3.308  1.00 92.56           H  
ATOM   2811  CA  GLN A 177      -4.617 -22.270  -4.544  1.00 92.56           C  
ATOM   2812  HA  GLN A 177      -4.112 -22.977  -5.201  1.00 92.56           H  
ATOM   2813  C   GLN A 177      -5.875 -21.784  -5.282  1.00 92.56           C  
ATOM   2814  CB  GLN A 177      -4.950 -22.979  -3.220  1.00 92.56           C  
ATOM   2815  HB2 GLN A 177      -5.448 -22.280  -2.548  1.00 92.56           H  
ATOM   2816  HB3 GLN A 177      -4.024 -23.303  -2.744  1.00 92.56           H  
ATOM   2817  O   GLN A 177      -6.235 -22.349  -6.308  1.00 92.56           O  
ATOM   2818  CG  GLN A 177      -5.864 -24.196  -3.408  1.00 92.56           C  
ATOM   2819  HG2 GLN A 177      -6.080 -24.637  -2.435  1.00 92.56           H  
ATOM   2820  HG3 GLN A 177      -6.812 -23.862  -3.831  1.00 92.56           H  
ATOM   2821  CD  GLN A 177      -5.263 -25.279  -4.297  1.00 92.56           C  
ATOM   2822  NE2 GLN A 177      -6.091 -26.030  -4.981  1.00 92.56           N  
ATOM   2823 HE21 GLN A 177      -5.711 -26.754  -5.574  1.00 92.56           H  
ATOM   2824 HE22 GLN A 177      -7.083 -25.852  -4.909  1.00 92.56           H  
ATOM   2825  OE1 GLN A 177      -4.056 -25.460  -4.371  1.00 92.56           O  
ATOM   2826  N   VAL A 178      -6.481 -20.677  -4.835  1.00 92.12           N  
ATOM   2827  H   VAL A 178      -6.160 -20.277  -3.965  1.00 92.12           H  
ATOM   2828  CA  VAL A 178      -7.643 -20.069  -5.512  1.00 92.12           C  
ATOM   2829  HA  VAL A 178      -8.433 -20.816  -5.582  1.00 92.12           H  
ATOM   2830  C   VAL A 178      -7.308 -19.648  -6.948  1.00 92.12           C  
ATOM   2831  CB  VAL A 178      -8.177 -18.872  -4.699  1.00 92.12           C  
ATOM   2832  HB  VAL A 178      -7.352 -18.202  -4.459  1.00 92.12           H  
ATOM   2833  O   VAL A 178      -8.107 -19.866  -7.853  1.00 92.12           O  
ATOM   2834  CG1 VAL A 178      -9.245 -18.057  -5.443  1.00 92.12           C  
ATOM   2835 HG11 VAL A 178      -8.814 -17.571  -6.317  1.00 92.12           H  
ATOM   2836 HG12 VAL A 178     -10.049 -18.717  -5.767  1.00 92.12           H  
ATOM   2837 HG13 VAL A 178      -9.652 -17.286  -4.790  1.00 92.12           H  
ATOM   2838  CG2 VAL A 178      -8.814 -19.344  -3.385  1.00 92.12           C  
ATOM   2839 HG21 VAL A 178      -9.697 -19.944  -3.605  1.00 92.12           H  
ATOM   2840 HG22 VAL A 178      -8.120 -19.969  -2.822  1.00 92.12           H  
ATOM   2841 HG23 VAL A 178      -9.098 -18.486  -2.776  1.00 92.12           H  
ATOM   2842  N   HIS A 179      -6.130 -19.065  -7.193  1.00 91.67           N  
ATOM   2843  H   HIS A 179      -5.495 -18.904  -6.425  1.00 91.67           H  
ATOM   2844  CA  HIS A 179      -5.714 -18.685  -8.550  1.00 91.67           C  
ATOM   2845  HA  HIS A 179      -6.503 -18.094  -9.014  1.00 91.67           H  
ATOM   2846  C   HIS A 179      -5.491 -19.898  -9.460  1.00 91.67           C  
ATOM   2847  CB  HIS A 179      -4.434 -17.843  -8.492  1.00 91.67           C  
ATOM   2848  HB2 HIS A 179      -3.675 -18.375  -7.919  1.00 91.67           H  
ATOM   2849  HB3 HIS A 179      -4.060 -17.736  -9.511  1.00 91.67           H  
ATOM   2850  O   HIS A 179      -5.815 -19.829 -10.647  1.00 91.67           O  
ATOM   2851  CG  HIS A 179      -4.602 -16.460  -7.919  1.00 91.67           C  
ATOM   2852  CD2 HIS A 179      -5.756 -15.881  -7.458  1.00 91.67           C  
ATOM   2853  HD2 HIS A 179      -6.732 -16.343  -7.433  1.00 91.67           H  
ATOM   2854  ND1 HIS A 179      -3.605 -15.519  -7.809  1.00 91.67           N  
ATOM   2855  HD1 HIS A 179      -2.670 -15.597  -8.182  1.00 91.67           H  
ATOM   2856  CE1 HIS A 179      -4.148 -14.411  -7.284  1.00 91.67           C  
ATOM   2857  HE1 HIS A 179      -3.629 -13.478  -7.120  1.00 91.67           H  
ATOM   2858  NE2 HIS A 179      -5.452 -14.583  -7.033  1.00 91.67           N  
ATOM   2859  N   ALA A 180      -4.967 -20.995  -8.906  1.00 89.02           N  
ATOM   2860  H   ALA A 180      -4.700 -20.970  -7.932  1.00 89.02           H  
ATOM   2861  CA  ALA A 180      -4.791 -22.249  -9.627  1.00 89.02           C  
ATOM   2862  HA  ALA A 180      -4.278 -22.040 -10.565  1.00 89.02           H  
ATOM   2863  C   ALA A 180      -6.145 -22.893  -9.975  1.00 89.02           C  
ATOM   2864  CB  ALA A 180      -3.904 -23.178  -8.788  1.00 89.02           C  
ATOM   2865  HB1 ALA A 180      -3.718 -24.099  -9.340  1.00 89.02           H  
ATOM   2866  HB2 ALA A 180      -4.397 -23.426  -7.847  1.00 89.02           H  
ATOM   2867  HB3 ALA A 180      -2.953 -22.690  -8.576  1.00 89.02           H  
ATOM   2868  O   ALA A 180      -6.338 -23.313 -11.113  1.00 89.02           O  
ATOM   2869  N   GLU A 181      -7.097 -22.904  -9.036  1.00 90.55           N  
ATOM   2870  H   GLU A 181      -6.853 -22.589  -8.108  1.00 90.55           H  
ATOM   2871  CA  GLU A 181      -8.464 -23.411  -9.239  1.00 90.55           C  
ATOM   2872  HA  GLU A 181      -8.427 -24.435  -9.609  1.00 90.55           H  
ATOM   2873  C   GLU A 181      -9.250 -22.591 -10.268  1.00 90.55           C  
ATOM   2874  CB  GLU A 181      -9.217 -23.391  -7.900  1.00 90.55           C  
ATOM   2875  HB2 GLU A 181      -9.067 -22.422  -7.426  1.00 90.55           H  
ATOM   2876  HB3 GLU A 181     -10.284 -23.524  -8.084  1.00 90.55           H  
ATOM   2877  O   GLU A 181      -9.978 -23.150 -11.083  1.00 90.55           O  
ATOM   2878  CG  GLU A 181      -8.748 -24.512  -6.963  1.00 90.55           C  
ATOM   2879  HG2 GLU A 181      -9.069 -25.467  -7.379  1.00 90.55           H  
ATOM   2880  HG3 GLU A 181      -7.659 -24.521  -6.932  1.00 90.55           H  
ATOM   2881  CD  GLU A 181      -9.278 -24.378  -5.528  1.00 90.55           C  
ATOM   2882  OE1 GLU A 181      -8.797 -25.179  -4.689  1.00 90.55           O  
ATOM   2883  OE2 GLU A 181     -10.099 -23.473  -5.250  1.00 90.55           O  
ATOM   2884  N   GLN A 182      -9.072 -21.268 -10.275  1.00 86.77           N  
ATOM   2885  H   GLN A 182      -8.508 -20.863  -9.541  1.00 86.77           H  
ATOM   2886  CA  GLN A 182      -9.686 -20.374 -11.262  1.00 86.77           C  
ATOM   2887  HA  GLN A 182     -10.716 -20.692 -11.427  1.00 86.77           H  
ATOM   2888  C   GLN A 182      -8.999 -20.420 -12.635  1.00 86.77           C  
ATOM   2889  CB  GLN A 182      -9.702 -18.941 -10.706  1.00 86.77           C  
ATOM   2890  HB2 GLN A 182     -10.019 -18.253 -11.489  1.00 86.77           H  
ATOM   2891  HB3 GLN A 182      -8.697 -18.667 -10.385  1.00 86.77           H  
ATOM   2892  O   GLN A 182      -9.462 -19.767 -13.568  1.00 86.77           O  
ATOM   2893  CG  GLN A 182     -10.686 -18.799  -9.539  1.00 86.77           C  
ATOM   2894  HG2 GLN A 182     -10.469 -19.537  -8.766  1.00 86.77           H  
ATOM   2895  HG3 GLN A 182     -11.693 -18.997  -9.908  1.00 86.77           H  
ATOM   2896  CD  GLN A 182     -10.671 -17.418  -8.894  1.00 86.77           C  
ATOM   2897  NE2 GLN A 182     -11.611 -17.146  -8.016  1.00 86.77           N  
ATOM   2898 HE21 GLN A 182     -12.305 -17.846  -7.796  1.00 86.77           H  
ATOM   2899 HE22 GLN A 182     -11.604 -16.212  -7.632  1.00 86.77           H  
ATOM   2900  OE1 GLN A 182      -9.844 -16.553  -9.136  1.00 86.77           O  
ATOM   2901  N   GLY A 183      -7.882 -21.144 -12.770  1.00 83.24           N  
ATOM   2902  H   GLY A 183      -7.574 -21.706 -11.989  1.00 83.24           H  
ATOM   2903  CA  GLY A 183      -7.109 -21.202 -14.010  1.00 83.24           C  
ATOM   2904  HA2 GLY A 183      -7.753 -21.555 -14.816  1.00 83.24           H  
ATOM   2905  HA3 GLY A 183      -6.292 -21.912 -13.878  1.00 83.24           H  
ATOM   2906  C   GLY A 183      -6.508 -19.856 -14.433  1.00 83.24           C  
ATOM   2907  O   GLY A 183      -6.195 -19.683 -15.607  1.00 83.24           O  
ATOM   2908  N   LEU A 184      -6.356 -18.902 -13.504  1.00 83.85           N  
ATOM   2909  H   LEU A 184      -6.597 -19.136 -12.551  1.00 83.85           H  
ATOM   2910  CA  LEU A 184      -5.821 -17.568 -13.799  1.00 83.85           C  
ATOM   2911  HA  LEU A 184      -6.266 -17.199 -14.723  1.00 83.85           H  
ATOM   2912  C   LEU A 184      -4.312 -17.618 -14.030  1.00 83.85           C  
ATOM   2913  CB  LEU A 184      -6.135 -16.597 -12.644  1.00 83.85           C  
ATOM   2914  HB2 LEU A 184      -5.805 -17.051 -11.709  1.00 83.85           H  
ATOM   2915  HB3 LEU A 184      -5.552 -15.688 -12.792  1.00 83.85           H  
ATOM   2916  O   LEU A 184      -3.808 -17.138 -15.040  1.00 83.85           O  
ATOM   2917  CG  LEU A 184      -7.610 -16.197 -12.501  1.00 83.85           C  
ATOM   2918  HG  LEU A 184      -8.221 -17.092 -12.387  1.00 83.85           H  
ATOM   2919  CD1 LEU A 184      -7.763 -15.329 -11.251  1.00 83.85           C  
ATOM   2920 HD11 LEU A 184      -7.455 -15.895 -10.372  1.00 83.85           H  
ATOM   2921 HD12 LEU A 184      -7.155 -14.428 -11.340  1.00 83.85           H  
ATOM   2922 HD13 LEU A 184      -8.810 -15.053 -11.127  1.00 83.85           H  
ATOM   2923  CD2 LEU A 184      -8.115 -15.393 -13.701  1.00 83.85           C  
ATOM   2924 HD21 LEU A 184      -9.139 -15.065 -13.517  1.00 83.85           H  
ATOM   2925 HD22 LEU A 184      -8.121 -16.022 -14.591  1.00 83.85           H  
ATOM   2926 HD23 LEU A 184      -7.479 -14.525 -13.872  1.00 83.85           H  
ATOM   2927  N   ILE A 185      -3.582 -18.175 -13.063  1.00 86.06           N  
ATOM   2928  H   ILE A 185      -4.063 -18.597 -12.282  1.00 86.06           H  
ATOM   2929  CA  ILE A 185      -2.123 -18.231 -13.083  1.00 86.06           C  
ATOM   2930  HA  ILE A 185      -1.815 -18.415 -14.112  1.00 86.06           H  
ATOM   2931  C   ILE A 185      -1.629 -19.395 -12.228  1.00 86.06           C  
ATOM   2932  CB  ILE A 185      -1.531 -16.874 -12.641  1.00 86.06           C  
ATOM   2933  HB  ILE A 185      -2.002 -16.109 -13.258  1.00 86.06           H  
ATOM   2934  O   ILE A 185      -2.148 -19.648 -11.141  1.00 86.06           O  
ATOM   2935  CG1 ILE A 185      -0.023 -16.828 -12.943  1.00 86.06           C  
ATOM   2936 HG12 ILE A 185       0.525 -17.494 -12.277  1.00 86.06           H  
ATOM   2937 HG13 ILE A 185       0.139 -17.149 -13.972  1.00 86.06           H  
ATOM   2938  CG2 ILE A 185      -1.835 -16.522 -11.174  1.00 86.06           C  
ATOM   2939 HG21 ILE A 185      -1.481 -15.515 -10.953  1.00 86.06           H  
ATOM   2940 HG22 ILE A 185      -1.355 -17.233 -10.501  1.00 86.06           H  
ATOM   2941 HG23 ILE A 185      -2.913 -16.534 -11.017  1.00 86.06           H  
ATOM   2942  CD1 ILE A 185       0.529 -15.413 -12.805  1.00 86.06           C  
ATOM   2943 HD11 ILE A 185       0.682 -15.168 -11.754  1.00 86.06           H  
ATOM   2944 HD12 ILE A 185       1.476 -15.351 -13.341  1.00 86.06           H  
ATOM   2945 HD13 ILE A 185      -0.167 -14.698 -13.246  1.00 86.06           H  
ATOM   2946  N   GLN A 186      -0.602 -20.093 -12.709  1.00 87.82           N  
ATOM   2947  H   GLN A 186      -0.224 -19.844 -13.612  1.00 87.82           H  
ATOM   2948  CA  GLN A 186       0.075 -21.149 -11.960  1.00 87.82           C  
ATOM   2949  HA  GLN A 186      -0.448 -21.345 -11.024  1.00 87.82           H  
ATOM   2950  C   GLN A 186       1.486 -20.692 -11.620  1.00 87.82           C  
ATOM   2951  CB  GLN A 186       0.091 -22.452 -12.763  1.00 87.82           C  
ATOM   2952  HB2 GLN A 186       0.726 -23.169 -12.243  1.00 87.82           H  
ATOM   2953  HB3 GLN A 186       0.509 -22.272 -13.754  1.00 87.82           H  
ATOM   2954  O   GLN A 186       2.317 -20.529 -12.506  1.00 87.82           O  
ATOM   2955  CG  GLN A 186      -1.316 -23.050 -12.897  1.00 87.82           C  
ATOM   2956  HG2 GLN A 186      -1.951 -22.372 -13.467  1.00 87.82           H  
ATOM   2957  HG3 GLN A 186      -1.752 -23.174 -11.906  1.00 87.82           H  
ATOM   2958  CD  GLN A 186      -1.313 -24.406 -13.594  1.00 87.82           C  
ATOM   2959  NE2 GLN A 186      -2.464 -25.017 -13.759  1.00 87.82           N  
ATOM   2960 HE21 GLN A 186      -2.425 -25.919 -14.211  1.00 87.82           H  
ATOM   2961 HE22 GLN A 186      -3.325 -24.605 -13.428  1.00 87.82           H  
ATOM   2962  OE1 GLN A 186      -0.297 -24.948 -13.995  1.00 87.82           O  
ATOM   2963  N   TYR A 187       1.755 -20.455 -10.339  1.00 91.25           N  
ATOM   2964  H   TYR A 187       1.032 -20.610  -9.651  1.00 91.25           H  
ATOM   2965  CA  TYR A 187       3.083 -20.050  -9.883  1.00 91.25           C  
ATOM   2966  HA  TYR A 187       3.480 -19.342 -10.610  1.00 91.25           H  
ATOM   2967  C   TYR A 187       4.030 -21.253  -9.783  1.00 91.25           C  
ATOM   2968  CB  TYR A 187       2.985 -19.322  -8.543  1.00 91.25           C  
ATOM   2969  HB2 TYR A 187       2.553 -19.991  -7.798  1.00 91.25           H  
ATOM   2970  HB3 TYR A 187       3.989 -19.061  -8.208  1.00 91.25           H  
ATOM   2971  O   TYR A 187       3.590 -22.315  -9.324  1.00 91.25           O  
ATOM   2972  CG  TYR A 187       2.167 -18.053  -8.628  1.00 91.25           C  
ATOM   2973  CD1 TYR A 187       2.694 -16.932  -9.293  1.00 91.25           C  
ATOM   2974  HD1 TYR A 187       3.682 -16.970  -9.727  1.00 91.25           H  
ATOM   2975  CD2 TYR A 187       0.876 -18.003  -8.074  1.00 91.25           C  
ATOM   2976  HD2 TYR A 187       0.460 -18.876  -7.594  1.00 91.25           H  
ATOM   2977  CE1 TYR A 187       1.934 -15.755  -9.389  1.00 91.25           C  
ATOM   2978  HE1 TYR A 187       2.341 -14.895  -9.902  1.00 91.25           H  
ATOM   2979  CE2 TYR A 187       0.120 -16.819  -8.148  1.00 91.25           C  
ATOM   2980  HE2 TYR A 187      -0.871 -16.777  -7.720  1.00 91.25           H  
ATOM   2981  OH  TYR A 187      -0.064 -14.545  -8.892  1.00 91.25           O  
ATOM   2982  HH  TYR A 187       0.395 -13.916  -9.454  1.00 91.25           H  
ATOM   2983  CZ  TYR A 187       0.652 -15.692  -8.808  1.00 91.25           C  
ATOM   2984  N   PRO A 188       5.324 -21.090 -10.125  1.00 89.68           N  
ATOM   2985  CA  PRO A 188       6.327 -22.135  -9.952  1.00 89.68           C  
ATOM   2986  HA  PRO A 188       6.126 -22.931 -10.669  1.00 89.68           H  
ATOM   2987  C   PRO A 188       6.318 -22.701  -8.529  1.00 89.68           C  
ATOM   2988  CB  PRO A 188       7.675 -21.482 -10.283  1.00 89.68           C  
ATOM   2989  HB2 PRO A 188       8.122 -21.055  -9.385  1.00 89.68           H  
ATOM   2990  HB3 PRO A 188       8.364 -22.187 -10.748  1.00 89.68           H  
ATOM   2991  O   PRO A 188       6.230 -21.955  -7.551  1.00 89.68           O  
ATOM   2992  CG  PRO A 188       7.296 -20.350 -11.233  1.00 89.68           C  
ATOM   2993  HG2 PRO A 188       8.028 -19.543 -11.218  1.00 89.68           H  
ATOM   2994  HG3 PRO A 188       7.178 -20.742 -12.244  1.00 89.68           H  
ATOM   2995  CD  PRO A 188       5.943 -19.899 -10.695  1.00 89.68           C  
ATOM   2996  HD2 PRO A 188       5.355 -19.485 -11.514  1.00 89.68           H  
ATOM   2997  HD3 PRO A 188       6.086 -19.155  -9.911  1.00 89.68           H  
ATOM   2998  N   THR A 189       6.439 -24.021  -8.398  1.00 88.14           N  
ATOM   2999  H   THR A 189       6.549 -24.595  -9.222  1.00 88.14           H  
ATOM   3000  CA  THR A 189       6.453 -24.704  -7.092  1.00 88.14           C  
ATOM   3001  HA  THR A 189       5.527 -24.479  -6.562  1.00 88.14           H  
ATOM   3002  C   THR A 189       7.603 -24.229  -6.205  1.00 88.14           C  
ATOM   3003  CB  THR A 189       6.551 -26.224  -7.270  1.00 88.14           C  
ATOM   3004  HB  THR A 189       6.753 -26.691  -6.306  1.00 88.14           H  
ATOM   3005  O   THR A 189       7.427 -24.109  -4.994  1.00 88.14           O  
ATOM   3006  CG2 THR A 189       5.262 -26.812  -7.843  1.00 88.14           C  
ATOM   3007 HG21 THR A 189       5.354 -27.896  -7.918  1.00 88.14           H  
ATOM   3008 HG22 THR A 189       5.061 -26.399  -8.831  1.00 88.14           H  
ATOM   3009 HG23 THR A 189       4.428 -26.578  -7.182  1.00 88.14           H  
ATOM   3010  OG1 THR A 189       7.590 -26.528  -8.172  1.00 88.14           O  
ATOM   3011  HG1 THR A 189       7.692 -27.482  -8.203  1.00 88.14           H  
ATOM   3012  N   ALA A 190       8.746 -23.866  -6.795  1.00 86.85           N  
ATOM   3013  H   ALA A 190       8.848 -24.033  -7.786  1.00 86.85           H  
ATOM   3014  CA  ALA A 190       9.888 -23.307  -6.075  1.00 86.85           C  
ATOM   3015  HA  ALA A 190      10.227 -24.033  -5.336  1.00 86.85           H  
ATOM   3016  C   ALA A 190       9.545 -22.004  -5.327  1.00 86.85           C  
ATOM   3017  CB  ALA A 190      11.013 -23.092  -7.085  1.00 86.85           C  
ATOM   3018  HB1 ALA A 190      10.734 -22.340  -7.823  1.00 86.85           H  
ATOM   3019  HB2 ALA A 190      11.904 -22.753  -6.557  1.00 86.85           H  
ATOM   3020  HB3 ALA A 190      11.255 -24.024  -7.595  1.00 86.85           H  
ATOM   3021  O   ALA A 190       9.981 -21.797  -4.188  1.00 86.85           O  
ATOM   3022  N   TRP A 191       8.674 -21.167  -5.904  1.00 90.34           N  
ATOM   3023  H   TRP A 191       8.310 -21.390  -6.819  1.00 90.34           H  
ATOM   3024  CA  TRP A 191       8.233 -19.924  -5.269  1.00 90.34           C  
ATOM   3025  HA  TRP A 191       9.114 -19.427  -4.861  1.00 90.34           H  
ATOM   3026  C   TRP A 191       7.263 -20.163  -4.113  1.00 90.34           C  
ATOM   3027  CB  TRP A 191       7.587 -18.996  -6.297  1.00 90.34           C  
ATOM   3028  HB2 TRP A 191       7.229 -18.109  -5.775  1.00 90.34           H  
ATOM   3029  HB3 TRP A 191       6.714 -19.491  -6.723  1.00 90.34           H  
ATOM   3030  O   TRP A 191       7.148 -19.329  -3.215  1.00 90.34           O  
ATOM   3031  CG  TRP A 191       8.449 -18.520  -7.421  1.00 90.34           C  
ATOM   3032  CD1 TRP A 191       9.740 -18.843  -7.672  1.00 90.34           C  
ATOM   3033  HD1 TRP A 191      10.361 -19.504  -7.085  1.00 90.34           H  
ATOM   3034  CD2 TRP A 191       8.064 -17.595  -8.474  1.00 90.34           C  
ATOM   3035  CE2 TRP A 191       9.165 -17.442  -9.368  1.00 90.34           C  
ATOM   3036  CE3 TRP A 191       6.879 -16.883  -8.756  1.00 90.34           C  
ATOM   3037  HE3 TRP A 191       6.043 -16.969  -8.077  1.00 90.34           H  
ATOM   3038  NE1 TRP A 191      10.165 -18.229  -8.830  1.00 90.34           N  
ATOM   3039  HE1 TRP A 191      11.082 -18.406  -9.216  1.00 90.34           H  
ATOM   3040  CH2 TRP A 191       7.874 -15.950 -10.777  1.00 90.34           C  
ATOM   3041  HH2 TRP A 191       7.792 -15.334 -11.660  1.00 90.34           H  
ATOM   3042  CZ2 TRP A 191       9.067 -16.645 -10.515  1.00 90.34           C  
ATOM   3043  HZ2 TRP A 191       9.899 -16.599 -11.202  1.00 90.34           H  
ATOM   3044  CZ3 TRP A 191       6.786 -16.064  -9.893  1.00 90.34           C  
ATOM   3045  HZ3 TRP A 191       5.874 -15.516 -10.078  1.00 90.34           H  
ATOM   3046  N   GLN A 192       6.587 -21.313  -4.105  1.00 90.65           N  
ATOM   3047  H   GLN A 192       6.757 -21.975  -4.849  1.00 90.65           H  
ATOM   3048  CA  GLN A 192       5.657 -21.691  -3.043  1.00 90.65           C  
ATOM   3049  HA  GLN A 192       5.123 -20.786  -2.755  1.00 90.65           H  
ATOM   3050  C   GLN A 192       6.371 -22.207  -1.782  1.00 90.65           C  
ATOM   3051  CB  GLN A 192       4.616 -22.692  -3.562  1.00 90.65           C  
ATOM   3052  HB2 GLN A 192       3.899 -22.879  -2.763  1.00 90.65           H  
ATOM   3053  HB3 GLN A 192       5.104 -23.635  -3.809  1.00 90.65           H  
ATOM   3054  O   GLN A 192       5.735 -22.439  -0.755  1.00 90.65           O  
ATOM   3055  CG  GLN A 192       3.862 -22.174  -4.798  1.00 90.65           C  
ATOM   3056  HG2 GLN A 192       4.559 -22.048  -5.625  1.00 90.65           H  
ATOM   3057  HG3 GLN A 192       3.416 -21.204  -4.576  1.00 90.65           H  
ATOM   3058  CD  GLN A 192       2.755 -23.122  -5.236  1.00 90.65           C  
ATOM   3059  NE2 GLN A 192       2.547 -23.310  -6.523  1.00 90.65           N  
ATOM   3060 HE21 GLN A 192       3.119 -22.877  -7.235  1.00 90.65           H  
ATOM   3061 HE22 GLN A 192       1.803 -23.948  -6.764  1.00 90.65           H  
ATOM   3062  OE1 GLN A 192       2.039 -23.690  -4.425  1.00 90.65           O  
ATOM   3063  N   SER A 193       7.698 -22.361  -1.824  1.00 91.40           N  
ATOM   3064  H   SER A 193       8.182 -22.150  -2.685  1.00 91.40           H  
ATOM   3065  CA  SER A 193       8.481 -22.722  -0.645  1.00 91.40           C  
ATOM   3066  HA  SER A 193       8.047 -23.633  -0.235  1.00 91.40           H  
ATOM   3067  C   SER A 193       8.407 -21.633   0.436  1.00 91.40           C  
ATOM   3068  CB  SER A 193       9.933 -23.040  -1.025  1.00 91.40           C  
ATOM   3069  HB2 SER A 193      10.435 -23.471  -0.159  1.00 91.40           H  
ATOM   3070  HB3 SER A 193       9.949 -23.772  -1.832  1.00 91.40           H  
ATOM   3071  O   SER A 193       8.465 -20.432   0.160  1.00 91.40           O  
ATOM   3072  OG  SER A 193      10.634 -21.879  -1.424  1.00 91.40           O  
ATOM   3073  HG  SER A 193      10.539 -21.792  -2.375  1.00 91.40           H  
ATOM   3074  N   VAL A 194       8.335 -22.052   1.706  1.00 91.30           N  
ATOM   3075  H   VAL A 194       8.214 -23.041   1.867  1.00 91.30           H  
ATOM   3076  CA  VAL A 194       8.279 -21.135   2.864  1.00 91.30           C  
ATOM   3077  HA  VAL A 194       7.370 -20.538   2.790  1.00 91.30           H  
ATOM   3078  C   VAL A 194       9.465 -20.162   2.864  1.00 91.30           C  
ATOM   3079  CB  VAL A 194       8.243 -21.936   4.184  1.00 91.30           C  
ATOM   3080  HB  VAL A 194       9.112 -22.593   4.220  1.00 91.30           H  
ATOM   3081  O   VAL A 194       9.297 -18.983   3.175  1.00 91.30           O  
ATOM   3082  CG1 VAL A 194       8.272 -21.041   5.432  1.00 91.30           C  
ATOM   3083 HG11 VAL A 194       9.210 -20.488   5.483  1.00 91.30           H  
ATOM   3084 HG12 VAL A 194       8.197 -21.657   6.328  1.00 91.30           H  
ATOM   3085 HG13 VAL A 194       7.439 -20.339   5.406  1.00 91.30           H  
ATOM   3086  CG2 VAL A 194       6.979 -22.801   4.269  1.00 91.30           C  
ATOM   3087 HG21 VAL A 194       6.089 -22.174   4.211  1.00 91.30           H  
ATOM   3088 HG22 VAL A 194       6.952 -23.523   3.453  1.00 91.30           H  
ATOM   3089 HG23 VAL A 194       6.968 -23.357   5.207  1.00 91.30           H  
ATOM   3090  N   GLY A 195      10.653 -20.644   2.481  1.00 89.55           N  
ATOM   3091  H   GLY A 195      10.697 -21.607   2.179  1.00 89.55           H  
ATOM   3092  CA  GLY A 195      11.869 -19.837   2.379  1.00 89.55           C  
ATOM   3093  HA2 GLY A 195      12.099 -19.400   3.351  1.00 89.55           H  
ATOM   3094  HA3 GLY A 195      12.698 -20.476   2.076  1.00 89.55           H  
ATOM   3095  C   GLY A 195      11.738 -18.709   1.356  1.00 89.55           C  
ATOM   3096  O   GLY A 195      11.939 -17.545   1.709  1.00 89.55           O  
ATOM   3097  N   HIS A 196      11.330 -19.025   0.123  1.00 90.72           N  
ATOM   3098  H   HIS A 196      11.131 -19.986  -0.117  1.00 90.72           H  
ATOM   3099  CA  HIS A 196      11.163 -18.017  -0.923  1.00 90.72           C  
ATOM   3100  HA  HIS A 196      12.096 -17.463  -1.025  1.00 90.72           H  
ATOM   3101  C   HIS A 196      10.060 -17.011  -0.581  1.00 90.72           C  
ATOM   3102  CB  HIS A 196      10.864 -18.693  -2.262  1.00 90.72           C  
ATOM   3103  HB2 HIS A 196      11.650 -19.412  -2.491  1.00 90.72           H  
ATOM   3104  HB3 HIS A 196       9.912 -19.222  -2.212  1.00 90.72           H  
ATOM   3105  O   HIS A 196      10.277 -15.799  -0.643  1.00 90.72           O  
ATOM   3106  CG  HIS A 196      10.815 -17.672  -3.363  1.00 90.72           C  
ATOM   3107  CD2 HIS A 196       9.705 -17.151  -3.970  1.00 90.72           C  
ATOM   3108  HD2 HIS A 196       8.679 -17.415  -3.758  1.00 90.72           H  
ATOM   3109  ND1 HIS A 196      11.900 -17.016  -3.883  1.00 90.72           N  
ATOM   3110  HD1 HIS A 196      12.869 -17.183  -3.652  1.00 90.72           H  
ATOM   3111  CE1 HIS A 196      11.466 -16.182  -4.840  1.00 90.72           C  
ATOM   3112  HE1 HIS A 196      12.100 -15.574  -5.469  1.00 90.72           H  
ATOM   3113  NE2 HIS A 196      10.127 -16.206  -4.907  1.00 90.72           N  
ATOM   3114  N   MET A 197       8.898 -17.487  -0.121  1.00 92.89           N  
ATOM   3115  H   MET A 197       8.750 -18.486  -0.104  1.00 92.89           H  
ATOM   3116  CA  MET A 197       7.821 -16.589   0.295  1.00 92.89           C  
ATOM   3117  HA  MET A 197       7.516 -15.985  -0.560  1.00 92.89           H  
ATOM   3118  C   MET A 197       8.255 -15.634   1.414  1.00 92.89           C  
ATOM   3119  CB  MET A 197       6.616 -17.373   0.800  1.00 92.89           C  
ATOM   3120  HB2 MET A 197       6.906 -18.019   1.629  1.00 92.89           H  
ATOM   3121  HB3 MET A 197       5.908 -16.625   1.158  1.00 92.89           H  
ATOM   3122  O   MET A 197       7.836 -14.476   1.433  1.00 92.89           O  
ATOM   3123  CG  MET A 197       5.872 -18.193  -0.243  1.00 92.89           C  
ATOM   3124  HG2 MET A 197       6.432 -19.095  -0.492  1.00 92.89           H  
ATOM   3125  HG3 MET A 197       5.750 -17.587  -1.140  1.00 92.89           H  
ATOM   3126  SD  MET A 197       4.230 -18.633   0.378  1.00 92.89           S  
ATOM   3127  CE  MET A 197       3.611 -19.556  -1.040  1.00 92.89           C  
ATOM   3128  HE1 MET A 197       4.021 -20.566  -1.010  1.00 92.89           H  
ATOM   3129  HE2 MET A 197       3.883 -19.056  -1.969  1.00 92.89           H  
ATOM   3130  HE3 MET A 197       2.526 -19.625  -0.960  1.00 92.89           H  
ATOM   3131  N   MET A 198       9.112 -16.085   2.336  1.00 91.39           N  
ATOM   3132  H   MET A 198       9.400 -17.052   2.293  1.00 91.39           H  
ATOM   3133  CA  MET A 198       9.658 -15.238   3.396  1.00 91.39           C  
ATOM   3134  HA  MET A 198       8.823 -14.744   3.894  1.00 91.39           H  
ATOM   3135  C   MET A 198      10.584 -14.144   2.844  1.00 91.39           C  
ATOM   3136  CB  MET A 198      10.388 -16.114   4.425  1.00 91.39           C  
ATOM   3137  HB2 MET A 198      11.281 -16.545   3.973  1.00 91.39           H  
ATOM   3138  HB3 MET A 198       9.734 -16.929   4.734  1.00 91.39           H  
ATOM   3139  O   MET A 198      10.533 -13.005   3.315  1.00 91.39           O  
ATOM   3140  CG  MET A 198      10.804 -15.319   5.666  1.00 91.39           C  
ATOM   3141  HG2 MET A 198      11.446 -14.495   5.353  1.00 91.39           H  
ATOM   3142  HG3 MET A 198      11.395 -15.971   6.309  1.00 91.39           H  
ATOM   3143  SD  MET A 198       9.433 -14.641   6.643  1.00 91.39           S  
ATOM   3144  CE  MET A 198       8.850 -16.165   7.439  1.00 91.39           C  
ATOM   3145  HE1 MET A 198       8.618 -16.919   6.688  1.00 91.39           H  
ATOM   3146  HE2 MET A 198       7.958 -15.949   8.027  1.00 91.39           H  
ATOM   3147  HE3 MET A 198       9.624 -16.548   8.104  1.00 91.39           H  
ATOM   3148  N   VAL A 199      11.404 -14.459   1.836  1.00 91.04           N  
ATOM   3149  H   VAL A 199      11.393 -15.406   1.486  1.00 91.04           H  
ATOM   3150  CA  VAL A 199      12.250 -13.474   1.138  1.00 91.04           C  
ATOM   3151  HA  VAL A 199      12.887 -12.973   1.867  1.00 91.04           H  
ATOM   3152  C   VAL A 199      11.376 -12.398   0.492  1.00 91.04           C  
ATOM   3153  CB  VAL A 199      13.168 -14.156   0.099  1.00 91.04           C  
ATOM   3154  HB  VAL A 199      12.568 -14.774  -0.569  1.00 91.04           H  
ATOM   3155  O   VAL A 199      11.576 -11.210   0.758  1.00 91.04           O  
ATOM   3156  CG1 VAL A 199      13.940 -13.145  -0.758  1.00 91.04           C  
ATOM   3157 HG11 VAL A 199      13.254 -12.563  -1.374  1.00 91.04           H  
ATOM   3158 HG12 VAL A 199      14.608 -13.678  -1.434  1.00 91.04           H  
ATOM   3159 HG13 VAL A 199      14.527 -12.477  -0.128  1.00 91.04           H  
ATOM   3160  CG2 VAL A 199      14.196 -15.052   0.801  1.00 91.04           C  
ATOM   3161 HG21 VAL A 199      13.704 -15.757   1.472  1.00 91.04           H  
ATOM   3162 HG22 VAL A 199      14.736 -15.633   0.053  1.00 91.04           H  
ATOM   3163 HG23 VAL A 199      14.905 -14.449   1.368  1.00 91.04           H  
ATOM   3164  N   ILE A 200      10.350 -12.796  -0.266  1.00 92.78           N  
ATOM   3165  H   ILE A 200      10.249 -13.784  -0.450  1.00 92.78           H  
ATOM   3166  CA  ILE A 200       9.426 -11.859  -0.924  1.00 92.78           C  
ATOM   3167  HA  ILE A 200      10.014 -11.147  -1.503  1.00 92.78           H  
ATOM   3168  C   ILE A 200       8.641 -11.035   0.097  1.00 92.78           C  
ATOM   3169  CB  ILE A 200       8.490 -12.613  -1.894  1.00 92.78           C  
ATOM   3170  HB  ILE A 200       7.919 -13.349  -1.327  1.00 92.78           H  
ATOM   3171  O   ILE A 200       8.515  -9.818  -0.043  1.00 92.78           O  
ATOM   3172  CG1 ILE A 200       9.275 -13.373  -2.987  1.00 92.78           C  
ATOM   3173 HG12 ILE A 200       9.784 -14.227  -2.541  1.00 92.78           H  
ATOM   3174 HG13 ILE A 200       8.571 -13.771  -3.718  1.00 92.78           H  
ATOM   3175  CG2 ILE A 200       7.481 -11.653  -2.552  1.00 92.78           C  
ATOM   3176 HG21 ILE A 200       6.792 -11.251  -1.809  1.00 92.78           H  
ATOM   3177 HG22 ILE A 200       6.893 -12.198  -3.290  1.00 92.78           H  
ATOM   3178 HG23 ILE A 200       7.998 -10.832  -3.049  1.00 92.78           H  
ATOM   3179  CD1 ILE A 200      10.319 -12.553  -3.754  1.00 92.78           C  
ATOM   3180 HD11 ILE A 200      11.124 -12.235  -3.092  1.00 92.78           H  
ATOM   3181 HD12 ILE A 200       9.854 -11.683  -4.218  1.00 92.78           H  
ATOM   3182 HD13 ILE A 200      10.753 -13.179  -4.534  1.00 92.78           H  
ATOM   3183  N   PHE A 201       8.173 -11.650   1.180  1.00 91.88           N  
ATOM   3184  H   PHE A 201       8.250 -12.656   1.234  1.00 91.88           H  
ATOM   3185  CA  PHE A 201       7.491 -10.937   2.251  1.00 91.88           C  
ATOM   3186  HA  PHE A 201       6.614 -10.442   1.835  1.00 91.88           H  
ATOM   3187  C   PHE A 201       8.373  -9.856   2.895  1.00 91.88           C  
ATOM   3188  CB  PHE A 201       7.033 -11.951   3.291  1.00 91.88           C  
ATOM   3189  HB2 PHE A 201       6.292 -12.615   2.846  1.00 91.88           H  
ATOM   3190  HB3 PHE A 201       7.880 -12.565   3.599  1.00 91.88           H  
ATOM   3191  O   PHE A 201       7.926  -8.719   3.075  1.00 91.88           O  
ATOM   3192  CG  PHE A 201       6.438 -11.294   4.507  1.00 91.88           C  
ATOM   3193  CD1 PHE A 201       7.204 -11.170   5.675  1.00 91.88           C  
ATOM   3194  HD1 PHE A 201       8.218 -11.542   5.706  1.00 91.88           H  
ATOM   3195  CD2 PHE A 201       5.138 -10.764   4.454  1.00 91.88           C  
ATOM   3196  HD2 PHE A 201       4.589 -10.785   3.524  1.00 91.88           H  
ATOM   3197  CE1 PHE A 201       6.634 -10.588   6.810  1.00 91.88           C  
ATOM   3198  HE1 PHE A 201       7.237 -10.502   7.702  1.00 91.88           H  
ATOM   3199  CE2 PHE A 201       4.539 -10.253   5.614  1.00 91.88           C  
ATOM   3200  HE2 PHE A 201       3.508  -9.931   5.604  1.00 91.88           H  
ATOM   3201  CZ  PHE A 201       5.275 -10.224   6.803  1.00 91.88           C  
ATOM   3202  HZ  PHE A 201       4.770  -9.957   7.719  1.00 91.88           H  
ATOM   3203  N   ARG A 202       9.635 -10.173   3.219  1.00 88.97           N  
ATOM   3204  H   ARG A 202       9.946 -11.114   3.028  1.00 88.97           H  
ATOM   3205  CA  ARG A 202      10.595  -9.207   3.787  1.00 88.97           C  
ATOM   3206  HA  ARG A 202      10.152  -8.727   4.660  1.00 88.97           H  
ATOM   3207  C   ARG A 202      10.924  -8.092   2.799  1.00 88.97           C  
ATOM   3208  CB  ARG A 202      11.878  -9.936   4.208  1.00 88.97           C  
ATOM   3209  HB2 ARG A 202      12.658  -9.201   4.405  1.00 88.97           H  
ATOM   3210  HB3 ARG A 202      12.213 -10.574   3.390  1.00 88.97           H  
ATOM   3211  O   ARG A 202      10.977  -6.922   3.196  1.00 88.97           O  
ATOM   3212  CG  ARG A 202      11.678 -10.778   5.475  1.00 88.97           C  
ATOM   3213  HG2 ARG A 202      11.458 -10.123   6.318  1.00 88.97           H  
ATOM   3214  HG3 ARG A 202      10.846 -11.469   5.340  1.00 88.97           H  
ATOM   3215  CD  ARG A 202      12.953 -11.575   5.761  1.00 88.97           C  
ATOM   3216  HD2 ARG A 202      13.184 -12.165   4.875  1.00 88.97           H  
ATOM   3217  HD3 ARG A 202      13.776 -10.885   5.950  1.00 88.97           H  
ATOM   3218  NE  ARG A 202      12.780 -12.471   6.918  1.00 88.97           N  
ATOM   3219  HE  ARG A 202      12.011 -12.281   7.545  1.00 88.97           H  
ATOM   3220  NH1 ARG A 202      14.468 -13.948   6.402  1.00 88.97           N  
ATOM   3221 HH11 ARG A 202      14.986 -14.789   6.610  1.00 88.97           H  
ATOM   3222 HH12 ARG A 202      14.706 -13.402   5.587  1.00 88.97           H  
ATOM   3223  NH2 ARG A 202      13.195 -14.297   8.204  1.00 88.97           N  
ATOM   3224 HH21 ARG A 202      13.734 -15.126   8.408  1.00 88.97           H  
ATOM   3225 HH22 ARG A 202      12.407 -14.063   8.792  1.00 88.97           H  
ATOM   3226  CZ  ARG A 202      13.484 -13.561   7.169  1.00 88.97           C  
ATOM   3227  N   LEU A 203      11.078  -8.435   1.522  1.00 90.17           N  
ATOM   3228  H   LEU A 203      11.056  -9.417   1.287  1.00 90.17           H  
ATOM   3229  CA  LEU A 203      11.293  -7.484   0.437  1.00 90.17           C  
ATOM   3230  HA  LEU A 203      12.200  -6.916   0.647  1.00 90.17           H  
ATOM   3231  C   LEU A 203      10.124  -6.499   0.333  1.00 90.17           C  
ATOM   3232  CB  LEU A 203      11.487  -8.286  -0.857  1.00 90.17           C  
ATOM   3233  HB2 LEU A 203      12.306  -8.991  -0.714  1.00 90.17           H  
ATOM   3234  HB3 LEU A 203      10.587  -8.869  -1.054  1.00 90.17           H  
ATOM   3235  O   LEU A 203      10.326  -5.290   0.418  1.00 90.17           O  
ATOM   3236  CG  LEU A 203      11.783  -7.436  -2.098  1.00 90.17           C  
ATOM   3237  HG  LEU A 203      11.002  -6.690  -2.246  1.00 90.17           H  
ATOM   3238  CD1 LEU A 203      13.134  -6.729  -1.965  1.00 90.17           C  
ATOM   3239 HD11 LEU A 203      13.075  -5.945  -1.210  1.00 90.17           H  
ATOM   3240 HD12 LEU A 203      13.425  -6.286  -2.917  1.00 90.17           H  
ATOM   3241 HD13 LEU A 203      13.900  -7.451  -1.681  1.00 90.17           H  
ATOM   3242  CD2 LEU A 203      11.795  -8.370  -3.300  1.00 90.17           C  
ATOM   3243 HD21 LEU A 203      10.794  -8.759  -3.486  1.00 90.17           H  
ATOM   3244 HD22 LEU A 203      12.138  -7.829  -4.182  1.00 90.17           H  
ATOM   3245 HD23 LEU A 203      12.473  -9.206  -3.128  1.00 90.17           H  
ATOM   3246  N   MET A 204       8.893  -7.003   0.257  1.00 89.91           N  
ATOM   3247  H   MET A 204       8.798  -8.006   0.178  1.00 89.91           H  
ATOM   3248  CA  MET A 204       7.681  -6.185   0.176  1.00 89.91           C  
ATOM   3249  HA  MET A 204       7.794  -5.474  -0.642  1.00 89.91           H  
ATOM   3250  C   MET A 204       7.453  -5.354   1.442  1.00 89.91           C  
ATOM   3251  CB  MET A 204       6.478  -7.101  -0.107  1.00 89.91           C  
ATOM   3252  HB2 MET A 204       6.475  -7.933   0.597  1.00 89.91           H  
ATOM   3253  HB3 MET A 204       5.558  -6.534   0.039  1.00 89.91           H  
ATOM   3254  O   MET A 204       7.016  -4.205   1.376  1.00 89.91           O  
ATOM   3255  CG  MET A 204       6.486  -7.657  -1.538  1.00 89.91           C  
ATOM   3256  HG2 MET A 204       7.354  -8.304  -1.663  1.00 89.91           H  
ATOM   3257  HG3 MET A 204       5.597  -8.268  -1.688  1.00 89.91           H  
ATOM   3258  SD  MET A 204       6.551  -6.391  -2.836  1.00 89.91           S  
ATOM   3259  CE  MET A 204       4.922  -5.633  -2.631  1.00 89.91           C  
ATOM   3260  HE1 MET A 204       4.870  -4.721  -3.225  1.00 89.91           H  
ATOM   3261  HE2 MET A 204       4.158  -6.334  -2.965  1.00 89.91           H  
ATOM   3262  HE3 MET A 204       4.751  -5.371  -1.586  1.00 89.91           H  
ATOM   3263  N   ARG A 205       7.786  -5.886   2.622  1.00 85.45           N  
ATOM   3264  H   ARG A 205       8.082  -6.851   2.636  1.00 85.45           H  
ATOM   3265  CA  ARG A 205       7.661  -5.156   3.890  1.00 85.45           C  
ATOM   3266  HA  ARG A 205       6.648  -4.761   3.954  1.00 85.45           H  
ATOM   3267  C   ARG A 205       8.603  -3.947   3.947  1.00 85.45           C  
ATOM   3268  CB  ARG A 205       7.856  -6.158   5.041  1.00 85.45           C  
ATOM   3269  HB2 ARG A 205       8.834  -6.630   4.952  1.00 85.45           H  
ATOM   3270  HB3 ARG A 205       7.096  -6.934   4.952  1.00 85.45           H  
ATOM   3271  O   ARG A 205       8.165  -2.863   4.346  1.00 85.45           O  
ATOM   3272  CG  ARG A 205       7.739  -5.518   6.430  1.00 85.45           C  
ATOM   3273  HG2 ARG A 205       6.848  -4.891   6.484  1.00 85.45           H  
ATOM   3274  HG3 ARG A 205       8.613  -4.887   6.592  1.00 85.45           H  
ATOM   3275  CD  ARG A 205       7.697  -6.582   7.538  1.00 85.45           C  
ATOM   3276  HD2 ARG A 205       8.166  -6.163   8.428  1.00 85.45           H  
ATOM   3277  HD3 ARG A 205       8.274  -7.454   7.229  1.00 85.45           H  
ATOM   3278  NE  ARG A 205       6.317  -6.976   7.882  1.00 85.45           N  
ATOM   3279  HE  ARG A 205       5.561  -6.496   7.414  1.00 85.45           H  
ATOM   3280  NH1 ARG A 205       6.827  -8.624   9.409  1.00 85.45           N  
ATOM   3281 HH11 ARG A 205       6.551  -9.325  10.081  1.00 85.45           H  
ATOM   3282 HH12 ARG A 205       7.804  -8.594   9.154  1.00 85.45           H  
ATOM   3283  NH2 ARG A 205       4.691  -7.975   9.099  1.00 85.45           N  
ATOM   3284 HH21 ARG A 205       4.379  -8.663   9.768  1.00 85.45           H  
ATOM   3285 HH22 ARG A 205       3.989  -7.462   8.585  1.00 85.45           H  
ATOM   3286  CZ  ARG A 205       5.958  -7.859   8.797  1.00 85.45           C  
ATOM   3287  N   THR A 206       9.857  -4.111   3.525  1.00 84.47           N  
ATOM   3288  H   THR A 206      10.112  -5.016   3.158  1.00 84.47           H  
ATOM   3289  CA  THR A 206      10.923  -3.101   3.671  1.00 84.47           C  
ATOM   3290  HA  THR A 206      10.716  -2.493   4.552  1.00 84.47           H  
ATOM   3291  C   THR A 206      11.027  -2.133   2.490  1.00 84.47           C  
ATOM   3292  CB  THR A 206      12.287  -3.771   3.895  1.00 84.47           C  
ATOM   3293  HB  THR A 206      13.053  -2.996   3.925  1.00 84.47           H  
ATOM   3294  O   THR A 206      11.261  -0.938   2.693  1.00 84.47           O  
ATOM   3295  CG2 THR A 206      12.345  -4.552   5.207  1.00 84.47           C  
ATOM   3296 HG21 THR A 206      12.196  -3.872   6.046  1.00 84.47           H  
ATOM   3297 HG22 THR A 206      13.327  -5.015   5.305  1.00 84.47           H  
ATOM   3298 HG23 THR A 206      11.584  -5.331   5.232  1.00 84.47           H  
ATOM   3299  OG1 THR A 206      12.580  -4.651   2.839  1.00 84.47           O  
ATOM   3300  HG1 THR A 206      12.139  -5.489   2.995  1.00 84.47           H  
ATOM   3301  N   ASN A 207      10.815  -2.607   1.263  1.00 87.85           N  
ATOM   3302  H   ASN A 207      10.636  -3.594   1.143  1.00 87.85           H  
ATOM   3303  CA  ASN A 207      11.053  -1.828   0.058  1.00 87.85           C  
ATOM   3304  HA  ASN A 207      11.897  -1.166   0.253  1.00 87.85           H  
ATOM   3305  C   ASN A 207       9.842  -0.944  -0.291  1.00 87.85           C  
ATOM   3306  CB  ASN A 207      11.508  -2.773  -1.064  1.00 87.85           C  
ATOM   3307  HB2 ASN A 207      12.282  -3.434  -0.674  1.00 87.85           H  
ATOM   3308  HB3 ASN A 207      10.684  -3.402  -1.399  1.00 87.85           H  
ATOM   3309  O   ASN A 207       8.772  -1.412  -0.676  1.00 87.85           O  
ATOM   3310  CG  ASN A 207      12.076  -1.984  -2.226  1.00 87.85           C  
ATOM   3311  ND2 ASN A 207      13.295  -2.269  -2.605  1.00 87.85           N  
ATOM   3312 HD21 ASN A 207      13.791  -3.058  -2.214  1.00 87.85           H  
ATOM   3313 HD22 ASN A 207      13.797  -1.546  -3.100  1.00 87.85           H  
ATOM   3314  OD1 ASN A 207      11.472  -1.035  -2.707  1.00 87.85           O  
ATOM   3315  N   PHE A 208      10.006   0.372  -0.129  1.00 87.43           N  
ATOM   3316  H   PHE A 208      10.908   0.695   0.192  1.00 87.43           H  
ATOM   3317  CA  PHE A 208       8.971   1.354  -0.466  1.00 87.43           C  
ATOM   3318  HA  PHE A 208       8.031   1.065   0.005  1.00 87.43           H  
ATOM   3319  C   PHE A 208       8.702   1.427  -1.973  1.00 87.43           C  
ATOM   3320  CB  PHE A 208       9.385   2.732   0.072  1.00 87.43           C  
ATOM   3321  HB2 PHE A 208       9.427   2.687   1.160  1.00 87.43           H  
ATOM   3322  HB3 PHE A 208      10.386   2.966  -0.289  1.00 87.43           H  
ATOM   3323  O   PHE A 208       7.543   1.517  -2.370  1.00 87.43           O  
ATOM   3324  CG  PHE A 208       8.453   3.859  -0.340  1.00 87.43           C  
ATOM   3325  CD1 PHE A 208       8.687   4.576  -1.531  1.00 87.43           C  
ATOM   3326  HD1 PHE A 208       9.525   4.328  -2.166  1.00 87.43           H  
ATOM   3327  CD2 PHE A 208       7.331   4.175   0.447  1.00 87.43           C  
ATOM   3328  HD2 PHE A 208       7.135   3.632   1.360  1.00 87.43           H  
ATOM   3329  CE1 PHE A 208       7.805   5.594  -1.930  1.00 87.43           C  
ATOM   3330  HE1 PHE A 208       7.975   6.123  -2.856  1.00 87.43           H  
ATOM   3331  CE2 PHE A 208       6.458   5.204   0.051  1.00 87.43           C  
ATOM   3332  HE2 PHE A 208       5.609   5.462   0.667  1.00 87.43           H  
ATOM   3333  CZ  PHE A 208       6.688   5.909  -1.141  1.00 87.43           C  
ATOM   3334  HZ  PHE A 208       6.010   6.689  -1.454  1.00 87.43           H  
ATOM   3335  N   LEU A 209       9.760   1.394  -2.791  1.00 90.04           N  
ATOM   3336  H   LEU A 209      10.659   1.121  -2.421  1.00 90.04           H  
ATOM   3337  CA  LEU A 209       9.680   1.631  -4.229  1.00 90.04           C  
ATOM   3338  HA  LEU A 209       9.202   2.597  -4.396  1.00 90.04           H  
ATOM   3339  C   LEU A 209       8.819   0.572  -4.915  1.00 90.04           C  
ATOM   3340  CB  LEU A 209      11.103   1.662  -4.813  1.00 90.04           C  
ATOM   3341  HB2 LEU A 209      11.576   0.697  -4.633  1.00 90.04           H  
ATOM   3342  HB3 LEU A 209      11.689   2.421  -4.295  1.00 90.04           H  
ATOM   3343  O   LEU A 209       7.896   0.930  -5.633  1.00 90.04           O  
ATOM   3344  CG  LEU A 209      11.145   1.943  -6.327  1.00 90.04           C  
ATOM   3345  HG  LEU A 209      10.478   1.261  -6.855  1.00 90.04           H  
ATOM   3346  CD1 LEU A 209      10.739   3.381  -6.647  1.00 90.04           C  
ATOM   3347 HD11 LEU A 209      10.829   3.550  -7.720  1.00 90.04           H  
ATOM   3348 HD12 LEU A 209      11.382   4.085  -6.117  1.00 90.04           H  
ATOM   3349 HD13 LEU A 209       9.699   3.546  -6.368  1.00 90.04           H  
ATOM   3350  CD2 LEU A 209      12.561   1.689  -6.827  1.00 90.04           C  
ATOM   3351 HD21 LEU A 209      12.664   2.021  -7.860  1.00 90.04           H  
ATOM   3352 HD22 LEU A 209      13.277   2.204  -6.187  1.00 90.04           H  
ATOM   3353 HD23 LEU A 209      12.764   0.619  -6.793  1.00 90.04           H  
ATOM   3354  N   ILE A 210       9.063  -0.713  -4.645  1.00 92.02           N  
ATOM   3355  H   ILE A 210       9.850  -0.945  -4.056  1.00 92.02           H  
ATOM   3356  CA  ILE A 210       8.274  -1.795  -5.253  1.00 92.02           C  
ATOM   3357  HA  ILE A 210       8.292  -1.635  -6.331  1.00 92.02           H  
ATOM   3358  C   ILE A 210       6.807  -1.751  -4.826  1.00 92.02           C  
ATOM   3359  CB  ILE A 210       8.904  -3.172  -4.972  1.00 92.02           C  
ATOM   3360  HB  ILE A 210       9.932  -3.128  -5.330  1.00 92.02           H  
ATOM   3361  O   ILE A 210       5.928  -1.908  -5.666  1.00 92.02           O  
ATOM   3362  CG1 ILE A 210       8.203  -4.332  -5.705  1.00 92.02           C  
ATOM   3363 HG12 ILE A 210       8.720  -5.261  -5.465  1.00 92.02           H  
ATOM   3364 HG13 ILE A 210       7.178  -4.430  -5.347  1.00 92.02           H  
ATOM   3365  CG2 ILE A 210       8.926  -3.508  -3.473  1.00 92.02           C  
ATOM   3366 HG21 ILE A 210       7.926  -3.756  -3.116  1.00 92.02           H  
ATOM   3367 HG22 ILE A 210       9.569  -4.372  -3.307  1.00 92.02           H  
ATOM   3368 HG23 ILE A 210       9.303  -2.658  -2.905  1.00 92.02           H  
ATOM   3369  CD1 ILE A 210       8.177  -4.187  -7.229  1.00 92.02           C  
ATOM   3370 HD11 ILE A 210       7.743  -5.090  -7.659  1.00 92.02           H  
ATOM   3371 HD12 ILE A 210       7.562  -3.337  -7.526  1.00 92.02           H  
ATOM   3372 HD13 ILE A 210       9.186  -4.061  -7.620  1.00 92.02           H  
ATOM   3373  N   LYS A 211       6.519  -1.466  -3.546  1.00 91.29           N  
ATOM   3374  H   LYS A 211       7.285  -1.346  -2.899  1.00 91.29           H  
ATOM   3375  CA  LYS A 211       5.135  -1.290  -3.085  1.00 91.29           C  
ATOM   3376  HA  LYS A 211       4.564  -2.191  -3.309  1.00 91.29           H  
ATOM   3377  C   LYS A 211       4.450  -0.161  -3.839  1.00 91.29           C  
ATOM   3378  CB  LYS A 211       5.074  -0.991  -1.586  1.00 91.29           C  
ATOM   3379  HB2 LYS A 211       5.775  -0.193  -1.340  1.00 91.29           H  
ATOM   3380  HB3 LYS A 211       4.064  -0.651  -1.359  1.00 91.29           H  
ATOM   3381  O   LYS A 211       3.326  -0.334  -4.292  1.00 91.29           O  
ATOM   3382  CG  LYS A 211       5.354  -2.222  -0.725  1.00 91.29           C  
ATOM   3383  HG2 LYS A 211       6.371  -2.580  -0.881  1.00 91.29           H  
ATOM   3384  HG3 LYS A 211       4.662  -3.015  -1.007  1.00 91.29           H  
ATOM   3385  CD  LYS A 211       5.123  -1.882   0.749  1.00 91.29           C  
ATOM   3386  HD2 LYS A 211       4.181  -1.344   0.859  1.00 91.29           H  
ATOM   3387  HD3 LYS A 211       5.033  -2.815   1.306  1.00 91.29           H  
ATOM   3388  CE  LYS A 211       6.287  -1.060   1.306  1.00 91.29           C  
ATOM   3389  HE2 LYS A 211       6.245  -0.057   0.881  1.00 91.29           H  
ATOM   3390  HE3 LYS A 211       7.213  -1.536   0.984  1.00 91.29           H  
ATOM   3391  NZ  LYS A 211       6.242  -1.019   2.783  1.00 91.29           N  
ATOM   3392  HZ1 LYS A 211       6.375  -1.953   3.144  1.00 91.29           H  
ATOM   3393  HZ2 LYS A 211       5.346  -0.661   3.082  1.00 91.29           H  
ATOM   3394  HZ3 LYS A 211       6.984  -0.444   3.155  1.00 91.29           H  
ATOM   3395  N   PHE A 212       5.127   0.980  -3.964  1.00 91.77           N  
ATOM   3396  H   PHE A 212       6.060   1.041  -3.581  1.00 91.77           H  
ATOM   3397  CA  PHE A 212       4.592   2.131  -4.676  1.00 91.77           C  
ATOM   3398  HA  PHE A 212       3.614   2.384  -4.269  1.00 91.77           H  
ATOM   3399  C   PHE A 212       4.364   1.820  -6.154  1.00 91.77           C  
ATOM   3400  CB  PHE A 212       5.512   3.341  -4.491  1.00 91.77           C  
ATOM   3401  HB2 PHE A 212       6.509   3.107  -4.864  1.00 91.77           H  
ATOM   3402  HB3 PHE A 212       5.599   3.574  -3.430  1.00 91.77           H  
ATOM   3403  O   PHE A 212       3.270   2.066  -6.644  1.00 91.77           O  
ATOM   3404  CG  PHE A 212       4.975   4.551  -5.223  1.00 91.77           C  
ATOM   3405  CD1 PHE A 212       5.404   4.825  -6.535  1.00 91.77           C  
ATOM   3406  HD1 PHE A 212       6.150   4.201  -7.004  1.00 91.77           H  
ATOM   3407  CD2 PHE A 212       3.957   5.327  -4.642  1.00 91.77           C  
ATOM   3408  HD2 PHE A 212       3.588   5.089  -3.655  1.00 91.77           H  
ATOM   3409  CE1 PHE A 212       4.832   5.886  -7.256  1.00 91.77           C  
ATOM   3410  HE1 PHE A 212       5.156   6.096  -8.265  1.00 91.77           H  
ATOM   3411  CE2 PHE A 212       3.366   6.369  -5.375  1.00 91.77           C  
ATOM   3412  HE2 PHE A 212       2.544   6.934  -4.961  1.00 91.77           H  
ATOM   3413  CZ  PHE A 212       3.807   6.652  -6.679  1.00 91.77           C  
ATOM   3414  HZ  PHE A 212       3.337   7.442  -7.245  1.00 91.77           H  
ATOM   3415  N   LEU A 213       5.353   1.244  -6.842  1.00 92.16           N  
ATOM   3416  H   LEU A 213       6.226   1.050  -6.372  1.00 92.16           H  
ATOM   3417  CA  LEU A 213       5.248   0.917  -8.262  1.00 92.16           C  
ATOM   3418  HA  LEU A 213       4.948   1.814  -8.805  1.00 92.16           H  
ATOM   3419  C   LEU A 213       4.150  -0.112  -8.530  1.00 92.16           C  
ATOM   3420  CB  LEU A 213       6.604   0.434  -8.803  1.00 92.16           C  
ATOM   3421  HB2 LEU A 213       6.447   0.015  -9.797  1.00 92.16           H  
ATOM   3422  HB3 LEU A 213       6.969  -0.371  -8.164  1.00 92.16           H  
ATOM   3423  O   LEU A 213       3.362   0.111  -9.436  1.00 92.16           O  
ATOM   3424  CG  LEU A 213       7.684   1.527  -8.912  1.00 92.16           C  
ATOM   3425  HG  LEU A 213       7.849   1.984  -7.936  1.00 92.16           H  
ATOM   3426  CD1 LEU A 213       8.995   0.893  -9.376  1.00 92.16           C  
ATOM   3427 HD11 LEU A 213       9.278   0.089  -8.696  1.00 92.16           H  
ATOM   3428 HD12 LEU A 213       9.784   1.644  -9.385  1.00 92.16           H  
ATOM   3429 HD13 LEU A 213       8.875   0.480 -10.377  1.00 92.16           H  
ATOM   3430  CD2 LEU A 213       7.315   2.638  -9.898  1.00 92.16           C  
ATOM   3431 HD21 LEU A 213       6.449   3.194  -9.539  1.00 92.16           H  
ATOM   3432 HD22 LEU A 213       8.148   3.333  -9.999  1.00 92.16           H  
ATOM   3433 HD23 LEU A 213       7.087   2.207 -10.873  1.00 92.16           H  
ATOM   3434  N   LEU A 214       4.027  -1.171  -7.721  1.00 93.26           N  
ATOM   3435  H   LEU A 214       4.723  -1.321  -7.005  1.00 93.26           H  
ATOM   3436  CA  LEU A 214       2.942  -2.149  -7.863  1.00 93.26           C  
ATOM   3437  HA  LEU A 214       2.932  -2.521  -8.887  1.00 93.26           H  
ATOM   3438  C   LEU A 214       1.564  -1.530  -7.617  1.00 93.26           C  
ATOM   3439  CB  LEU A 214       3.154  -3.320  -6.890  1.00 93.26           C  
ATOM   3440  HB2 LEU A 214       3.405  -2.920  -5.907  1.00 93.26           H  
ATOM   3441  HB3 LEU A 214       2.214  -3.863  -6.795  1.00 93.26           H  
ATOM   3442  O   LEU A 214       0.624  -1.835  -8.343  1.00 93.26           O  
ATOM   3443  CG  LEU A 214       4.230  -4.325  -7.330  1.00 93.26           C  
ATOM   3444  HG  LEU A 214       5.167  -3.805  -7.530  1.00 93.26           H  
ATOM   3445  CD1 LEU A 214       4.457  -5.331  -6.203  1.00 93.26           C  
ATOM   3446 HD11 LEU A 214       4.820  -4.792  -5.328  1.00 93.26           H  
ATOM   3447 HD12 LEU A 214       3.530  -5.856  -5.971  1.00 93.26           H  
ATOM   3448 HD13 LEU A 214       5.212  -6.056  -6.505  1.00 93.26           H  
ATOM   3449  CD2 LEU A 214       3.812  -5.106  -8.574  1.00 93.26           C  
ATOM   3450 HD21 LEU A 214       3.808  -4.457  -9.450  1.00 93.26           H  
ATOM   3451 HD22 LEU A 214       2.819  -5.537  -8.443  1.00 93.26           H  
ATOM   3452 HD23 LEU A 214       4.518  -5.917  -8.752  1.00 93.26           H  
ATOM   3453  N   ILE A 215       1.433  -0.656  -6.613  1.00 91.97           N  
ATOM   3454  H   ILE A 215       2.242  -0.449  -6.046  1.00 91.97           H  
ATOM   3455  CA  ILE A 215       0.173   0.045  -6.334  1.00 91.97           C  
ATOM   3456  HA  ILE A 215      -0.636  -0.685  -6.303  1.00 91.97           H  
ATOM   3457  C   ILE A 215      -0.171   1.002  -7.478  1.00 91.97           C  
ATOM   3458  CB  ILE A 215       0.234   0.743  -4.958  1.00 91.97           C  
ATOM   3459  HB  ILE A 215       1.178   1.283  -4.877  1.00 91.97           H  
ATOM   3460  O   ILE A 215      -1.274   0.932  -8.006  1.00 91.97           O  
ATOM   3461  CG1 ILE A 215       0.147  -0.316  -3.834  1.00 91.97           C  
ATOM   3462 HG12 ILE A 215      -0.885  -0.659  -3.755  1.00 91.97           H  
ATOM   3463 HG13 ILE A 215       0.756  -1.184  -4.088  1.00 91.97           H  
ATOM   3464  CG2 ILE A 215      -0.917   1.751  -4.792  1.00 91.97           C  
ATOM   3465 HG21 ILE A 215      -0.833   2.553  -5.525  1.00 91.97           H  
ATOM   3466 HG22 ILE A 215      -0.896   2.218  -3.807  1.00 91.97           H  
ATOM   3467 HG23 ILE A 215      -1.877   1.255  -4.934  1.00 91.97           H  
ATOM   3468  CD1 ILE A 215       0.610   0.185  -2.459  1.00 91.97           C  
ATOM   3469 HD11 ILE A 215       0.258   1.199  -2.275  1.00 91.97           H  
ATOM   3470 HD12 ILE A 215       1.699   0.181  -2.413  1.00 91.97           H  
ATOM   3471 HD13 ILE A 215       0.231  -0.482  -1.684  1.00 91.97           H  
ATOM   3472  N   HIS A 216       0.772   1.851  -7.893  1.00 90.93           N  
ATOM   3473  H   HIS A 216       1.672   1.837  -7.435  1.00 90.93           H  
ATOM   3474  CA  HIS A 216       0.593   2.778  -9.010  1.00 90.93           C  
ATOM   3475  HA  HIS A 216      -0.232   3.457  -8.791  1.00 90.93           H  
ATOM   3476  C   HIS A 216       0.238   2.021 -10.292  1.00 90.93           C  
ATOM   3477  CB  HIS A 216       1.881   3.601  -9.196  1.00 90.93           C  
ATOM   3478  HB2 HIS A 216       2.106   4.112  -8.260  1.00 90.93           H  
ATOM   3479  HB3 HIS A 216       2.711   2.931  -9.419  1.00 90.93           H  
ATOM   3480  O   HIS A 216      -0.682   2.406 -11.009  1.00 90.93           O  
ATOM   3481  CG  HIS A 216       1.791   4.636 -10.294  1.00 90.93           C  
ATOM   3482  CD2 HIS A 216       1.885   5.992 -10.142  1.00 90.93           C  
ATOM   3483  HD2 HIS A 216       2.077   6.509  -9.213  1.00 90.93           H  
ATOM   3484  ND1 HIS A 216       1.521   4.411 -11.627  1.00 90.93           N  
ATOM   3485  HD1 HIS A 216       1.237   3.531 -12.033  1.00 90.93           H  
ATOM   3486  CE1 HIS A 216       1.398   5.599 -12.239  1.00 90.93           C  
ATOM   3487  HE1 HIS A 216       1.096   5.737 -13.266  1.00 90.93           H  
ATOM   3488  NE2 HIS A 216       1.620   6.597 -11.373  1.00 90.93           N  
ATOM   3489  N   GLN A 217       0.952   0.933 -10.583  1.00 87.45           N  
ATOM   3490  H   GLN A 217       1.713   0.669  -9.973  1.00 87.45           H  
ATOM   3491  CA  GLN A 217       0.685   0.079 -11.731  1.00 87.45           C  
ATOM   3492  HA  GLN A 217       0.707   0.690 -12.633  1.00 87.45           H  
ATOM   3493  C   GLN A 217      -0.717  -0.528 -11.629  1.00 87.45           C  
ATOM   3494  CB  GLN A 217       1.789  -0.984 -11.847  1.00 87.45           C  
ATOM   3495  HB2 GLN A 217       2.755  -0.486 -11.930  1.00 87.45           H  
ATOM   3496  HB3 GLN A 217       1.787  -1.611 -10.956  1.00 87.45           H  
ATOM   3497  O   GLN A 217      -1.506  -0.345 -12.539  1.00 87.45           O  
ATOM   3498  CG  GLN A 217       1.594  -1.867 -13.081  1.00 87.45           C  
ATOM   3499  HG2 GLN A 217       1.622  -1.246 -13.976  1.00 87.45           H  
ATOM   3500  HG3 GLN A 217       0.617  -2.344 -13.009  1.00 87.45           H  
ATOM   3501  CD  GLN A 217       2.628  -2.979 -13.232  1.00 87.45           C  
ATOM   3502  NE2 GLN A 217       2.387  -3.903 -14.135  1.00 87.45           N  
ATOM   3503 HE21 GLN A 217       2.961  -4.732 -14.202  1.00 87.45           H  
ATOM   3504 HE22 GLN A 217       1.561  -3.870 -14.715  1.00 87.45           H  
ATOM   3505  OE1 GLN A 217       3.644  -3.031 -12.549  1.00 87.45           O  
ATOM   3506  N   GLY A 218      -1.085  -1.177 -10.524  1.00 87.70           N  
ATOM   3507  H   GLY A 218      -0.416  -1.304  -9.778  1.00 87.70           H  
ATOM   3508  CA  GLY A 218      -2.410  -1.795 -10.396  1.00 87.70           C  
ATOM   3509  HA2 GLY A 218      -2.443  -2.387  -9.481  1.00 87.70           H  
ATOM   3510  HA3 GLY A 218      -2.568  -2.468 -11.239  1.00 87.70           H  
ATOM   3511  C   GLY A 218      -3.581  -0.805 -10.364  1.00 87.70           C  
ATOM   3512  O   GLY A 218      -4.698  -1.198 -10.690  1.00 87.70           O  
ATOM   3513  N   MET A 219      -3.345   0.456  -9.983  1.00 86.82           N  
ATOM   3514  H   MET A 219      -2.416   0.688  -9.660  1.00 86.82           H  
ATOM   3515  CA  MET A 219      -4.349   1.529 -10.017  1.00 86.82           C  
ATOM   3516  HA  MET A 219      -5.312   1.138  -9.689  1.00 86.82           H  
ATOM   3517  C   MET A 219      -4.558   2.110 -11.415  1.00 86.82           C  
ATOM   3518  CB  MET A 219      -3.931   2.676  -9.089  1.00 86.82           C  
ATOM   3519  HB2 MET A 219      -4.540   3.549  -9.324  1.00 86.82           H  
ATOM   3520  HB3 MET A 219      -2.887   2.934  -9.270  1.00 86.82           H  
ATOM   3521  O   MET A 219      -5.693   2.388 -11.786  1.00 86.82           O  
ATOM   3522  CG  MET A 219      -4.126   2.341  -7.610  1.00 86.82           C  
ATOM   3523  HG2 MET A 219      -3.648   1.385  -7.396  1.00 86.82           H  
ATOM   3524  HG3 MET A 219      -5.192   2.239  -7.411  1.00 86.82           H  
ATOM   3525  SD  MET A 219      -3.431   3.574  -6.481  1.00 86.82           S  
ATOM   3526  CE  MET A 219      -4.394   5.029  -6.953  1.00 86.82           C  
ATOM   3527  HE1 MET A 219      -4.196   5.304  -7.989  1.00 86.82           H  
ATOM   3528  HE2 MET A 219      -5.460   4.841  -6.821  1.00 86.82           H  
ATOM   3529  HE3 MET A 219      -4.077   5.857  -6.318  1.00 86.82           H  
ATOM   3530  N   HIS A 220      -3.471   2.333 -12.160  1.00 80.99           N  
ATOM   3531  H   HIS A 220      -2.566   2.111 -11.771  1.00 80.99           H  
ATOM   3532  CA  HIS A 220      -3.512   3.031 -13.449  1.00 80.99           C  
ATOM   3533  HA  HIS A 220      -4.470   3.541 -13.548  1.00 80.99           H  
ATOM   3534  C   HIS A 220      -3.411   2.102 -14.657  1.00 80.99           C  
ATOM   3535  CB  HIS A 220      -2.417   4.101 -13.492  1.00 80.99           C  
ATOM   3536  HB2 HIS A 220      -2.396   4.545 -14.487  1.00 80.99           H  
ATOM   3537  HB3 HIS A 220      -1.447   3.637 -13.313  1.00 80.99           H  
ATOM   3538  O   HIS A 220      -3.654   2.538 -15.781  1.00 80.99           O  
ATOM   3539  CG  HIS A 220      -2.638   5.214 -12.501  1.00 80.99           C  
ATOM   3540  CD2 HIS A 220      -1.894   5.475 -11.384  1.00 80.99           C  
ATOM   3541  HD2 HIS A 220      -1.038   4.911 -11.043  1.00 80.99           H  
ATOM   3542  ND1 HIS A 220      -3.651   6.146 -12.535  1.00 80.99           N  
ATOM   3543  HD1 HIS A 220      -4.425   6.173 -13.183  1.00 80.99           H  
ATOM   3544  CE1 HIS A 220      -3.522   6.942 -11.458  1.00 80.99           C  
ATOM   3545  HE1 HIS A 220      -4.215   7.720 -11.172  1.00 80.99           H  
ATOM   3546  NE2 HIS A 220      -2.441   6.587 -10.740  1.00 80.99           N  
ATOM   3547  N   MET A 221      -3.071   0.828 -14.462  1.00 71.62           N  
ATOM   3548  H   MET A 221      -2.846   0.499 -13.534  1.00 71.62           H  
ATOM   3549  CA  MET A 221      -3.268  -0.154 -15.512  1.00 71.62           C  
ATOM   3550  HA  MET A 221      -2.867   0.240 -16.446  1.00 71.62           H  
ATOM   3551  C   MET A 221      -4.761  -0.350 -15.695  1.00 71.62           C  
ATOM   3552  CB  MET A 221      -2.574  -1.491 -15.242  1.00 71.62           C  
ATOM   3553  HB2 MET A 221      -2.985  -2.228 -15.931  1.00 71.62           H  
ATOM   3554  HB3 MET A 221      -2.767  -1.821 -14.221  1.00 71.62           H  
ATOM   3555  O   MET A 221      -5.459  -0.864 -14.820  1.00 71.62           O  
ATOM   3556  CG  MET A 221      -1.074  -1.375 -15.522  1.00 71.62           C  
ATOM   3557  HG2 MET A 221      -0.937  -0.858 -16.471  1.00 71.62           H  
ATOM   3558  HG3 MET A 221      -0.615  -0.753 -14.753  1.00 71.62           H  
ATOM   3559  SD  MET A 221      -0.152  -2.924 -15.642  1.00 71.62           S  
ATOM   3560  CE  MET A 221      -1.134  -4.053 -14.638  1.00 71.62           C  
ATOM   3561  HE1 MET A 221      -0.575  -4.975 -14.478  1.00 71.62           H  
ATOM   3562  HE2 MET A 221      -1.346  -3.605 -13.667  1.00 71.62           H  
ATOM   3563  HE3 MET A 221      -2.073  -4.262 -15.150  1.00 71.62           H  
ATOM   3564  N   VAL A 222      -5.231   0.031 -16.879  1.00 55.29           N  
ATOM   3565  H   VAL A 222      -4.606   0.529 -17.496  1.00 55.29           H  
ATOM   3566  CA  VAL A 222      -6.433  -0.559 -17.454  1.00 55.29           C  
ATOM   3567  HA  VAL A 222      -7.306  -0.296 -16.855  1.00 55.29           H  
ATOM   3568  C   VAL A 222      -6.186  -2.055 -17.410  1.00 55.29           C  
ATOM   3569  CB  VAL A 222      -6.623  -0.091 -18.910  1.00 55.29           C  
ATOM   3570  HB  VAL A 222      -5.786  -0.429 -19.521  1.00 55.29           H  
ATOM   3571  O   VAL A 222      -5.213  -2.486 -18.020  1.00 55.29           O  
ATOM   3572  CG1 VAL A 222      -7.919  -0.658 -19.501  1.00 55.29           C  
ATOM   3573 HG11 VAL A 222      -8.776  -0.334 -18.909  1.00 55.29           H  
ATOM   3574 HG12 VAL A 222      -7.881  -1.747 -19.514  1.00 55.29           H  
ATOM   3575 HG13 VAL A 222      -8.040  -0.309 -20.526  1.00 55.29           H  
ATOM   3576  CG2 VAL A 222      -6.676   1.440 -19.001  1.00 55.29           C  
ATOM   3577 HG21 VAL A 222      -6.866   1.742 -20.031  1.00 55.29           H  
ATOM   3578 HG22 VAL A 222      -5.727   1.877 -18.690  1.00 55.29           H  
ATOM   3579 HG23 VAL A 222      -7.471   1.825 -18.363  1.00 55.29           H  
ATOM   3580  N   ALA A 223      -6.975  -2.800 -16.629  1.00 50.77           N  
ATOM   3581  H   ALA A 223      -7.686  -2.334 -16.083  1.00 50.77           H  
ATOM   3582  CA  ALA A 223      -6.846  -4.246 -16.488  1.00 50.77           C  
ATOM   3583  HA  ALA A 223      -5.961  -4.468 -15.893  1.00 50.77           H  
ATOM   3584  C   ALA A 223      -6.670  -4.868 -17.884  1.00 50.77           C  
ATOM   3585  CB  ALA A 223      -8.082  -4.775 -15.747  1.00 50.77           C  
ATOM   3586  HB1 ALA A 223      -8.141  -4.326 -14.756  1.00 50.77           H  
ATOM   3587  HB2 ALA A 223      -8.004  -5.857 -15.644  1.00 50.77           H  
ATOM   3588  HB3 ALA A 223      -8.985  -4.539 -16.309  1.00 50.77           H  
ATOM   3589  O   ALA A 223      -7.617  -4.965 -18.667  1.00 50.77           O  
ATOM   3590  N   GLY A 224      -5.415  -5.146 -18.235  1.00 47.07           N  
ATOM   3591  H   GLY A 224      -4.673  -4.939 -17.582  1.00 47.07           H  
ATOM   3592  CA  GLY A 224      -5.028  -5.639 -19.540  1.00 47.07           C  
ATOM   3593  HA2 GLY A 224      -3.948  -5.544 -19.658  1.00 47.07           H  
ATOM   3594  HA3 GLY A 224      -5.529  -5.062 -20.317  1.00 47.07           H  
ATOM   3595  C   GLY A 224      -5.410  -7.104 -19.655  1.00 47.07           C  
ATOM   3596  O   GLY A 224      -5.730  -7.760 -18.668  1.00 47.07           O  
ATOM   3597  N   HIS A 225      -5.361  -7.638 -20.872  1.00 55.20           N  
ATOM   3598  H   HIS A 225      -5.009  -7.075 -21.633  1.00 55.20           H  
ATOM   3599  CA  HIS A 225      -5.655  -9.050 -21.136  1.00 55.20           C  
ATOM   3600  HA  HIS A 225      -6.602  -9.305 -20.659  1.00 55.20           H  
ATOM   3601  C   HIS A 225      -4.602 -10.017 -20.546  1.00 55.20           C  
ATOM   3602  CB  HIS A 225      -5.806  -9.254 -22.653  1.00 55.20           C  
ATOM   3603  HB2 HIS A 225      -4.926  -8.859 -23.160  1.00 55.20           H  
ATOM   3604  HB3 HIS A 225      -5.843 -10.324 -22.855  1.00 55.20           H  
ATOM   3605  O   HIS A 225      -4.754 -11.227 -20.694  1.00 55.20           O  
ATOM   3606  CG  HIS A 225      -7.044  -8.639 -23.266  1.00 55.20           C  
ATOM   3607  CD2 HIS A 225      -7.906  -9.263 -24.127  1.00 55.20           C  
ATOM   3608  HD2 HIS A 225      -7.823 -10.281 -24.478  1.00 55.20           H  
ATOM   3609  ND1 HIS A 225      -7.520  -7.358 -23.083  1.00 55.20           N  
ATOM   3610  HD1 HIS A 225      -7.185  -6.691 -22.403  1.00 55.20           H  
ATOM   3611  CE1 HIS A 225      -8.635  -7.219 -23.819  1.00 55.20           C  
ATOM   3612  HE1 HIS A 225      -9.256  -6.335 -23.843  1.00 55.20           H  
ATOM   3613  NE2 HIS A 225      -8.905  -8.352 -24.482  1.00 55.20           N  
ATOM   3614  N   ASP A 226      -3.535  -9.519 -19.907  1.00 76.04           N  
ATOM   3615  H   ASP A 226      -3.497  -8.529 -19.709  1.00 76.04           H  
ATOM   3616  CA  ASP A 226      -2.583 -10.366 -19.189  1.00 76.04           C  
ATOM   3617  HA  ASP A 226      -2.426 -11.274 -19.772  1.00 76.04           H  
ATOM   3618  C   ASP A 226      -3.176 -10.776 -17.830  1.00 76.04           C  
ATOM   3619  CB  ASP A 226      -1.208  -9.675 -19.066  1.00 76.04           C  
ATOM   3620  HB2 ASP A 226      -1.306  -8.799 -18.424  1.00 76.04           H  
ATOM   3621  HB3 ASP A 226      -0.891  -9.343 -20.054  1.00 76.04           H  
ATOM   3622  O   ASP A 226      -3.554  -9.939 -17.006  1.00 76.04           O  
ATOM   3623  CG  ASP A 226      -0.119 -10.598 -18.490  1.00 76.04           C  
ATOM   3624  OD1 ASP A 226      -0.439 -11.751 -18.122  1.00 76.04           O  
ATOM   3625  OD2 ASP A 226       1.052 -10.183 -18.354  1.00 76.04           O  
ATOM   3626  N   ALA A 227      -3.234 -12.083 -17.569  1.00 82.49           N  
ATOM   3627  H   ALA A 227      -2.825 -12.715 -18.243  1.00 82.49           H  
ATOM   3628  CA  ALA A 227      -3.667 -12.622 -16.284  1.00 82.49           C  
ATOM   3629  HA  ALA A 227      -4.709 -12.344 -16.122  1.00 82.49           H  
ATOM   3630  C   ALA A 227      -2.843 -12.054 -15.111  1.00 82.49           C  
ATOM   3631  CB  ALA A 227      -3.568 -14.149 -16.348  1.00 82.49           C  
ATOM   3632  HB1 ALA A 227      -3.921 -14.569 -15.407  1.00 82.49           H  
ATOM   3633  HB2 ALA A 227      -4.188 -14.532 -17.158  1.00 82.49           H  
ATOM   3634  HB3 ALA A 227      -2.534 -14.455 -16.508  1.00 82.49           H  
ATOM   3635  O   ALA A 227      -3.372 -11.883 -14.010  1.00 82.49           O  
ATOM   3636  N   ASN A 228      -1.572 -11.698 -15.344  1.00 88.25           N  
ATOM   3637  H   ASN A 228      -1.206 -11.826 -16.277  1.00 88.25           H  
ATOM   3638  CA  ASN A 228      -0.726 -11.042 -14.345  1.00 88.25           C  
ATOM   3639  HA  ASN A 228      -0.678 -11.670 -13.455  1.00 88.25           H  
ATOM   3640  C   ASN A 228      -1.280  -9.679 -13.923  1.00 88.25           C  
ATOM   3641  CB  ASN A 228       0.688 -10.858 -14.908  1.00 88.25           C  
ATOM   3642  HB2 ASN A 228       1.304 -10.326 -14.184  1.00 88.25           H  
ATOM   3643  HB3 ASN A 228       0.648 -10.245 -15.809  1.00 88.25           H  
ATOM   3644  O   ASN A 228      -1.368  -9.395 -12.727  1.00 88.25           O  
ATOM   3645  CG  ASN A 228       1.353 -12.175 -15.210  1.00 88.25           C  
ATOM   3646  ND2 ASN A 228       1.863 -12.355 -16.402  1.00 88.25           N  
ATOM   3647 HD21 ASN A 228       2.118 -13.301 -16.649  1.00 88.25           H  
ATOM   3648 HD22 ASN A 228       1.578 -11.711 -17.126  1.00 88.25           H  
ATOM   3649  OD1 ASN A 228       1.430 -13.043 -14.357  1.00 88.25           O  
ATOM   3650  N   ASP A 229      -1.695  -8.868 -14.894  1.00 87.73           N  
ATOM   3651  H   ASP A 229      -1.625  -9.186 -15.850  1.00 87.73           H  
ATOM   3652  CA  ASP A 229      -2.227  -7.524 -14.678  1.00 87.73           C  
ATOM   3653  HA  ASP A 229      -1.497  -6.934 -14.123  1.00 87.73           H  
ATOM   3654  C   ASP A 229      -3.521  -7.572 -13.866  1.00 87.73           C  
ATOM   3655  CB  ASP A 229      -2.497  -6.853 -16.037  1.00 87.73           C  
ATOM   3656  HB2 ASP A 229      -3.101  -7.513 -16.659  1.00 87.73           H  
ATOM   3657  HB3 ASP A 229      -3.100  -5.959 -15.874  1.00 87.73           H  
ATOM   3658  O   ASP A 229      -3.693  -6.814 -12.906  1.00 87.73           O  
ATOM   3659  CG  ASP A 229      -1.238  -6.457 -16.813  1.00 87.73           C  
ATOM   3660  OD1 ASP A 229      -0.136  -6.526 -16.229  1.00 87.73           O  
ATOM   3661  OD2 ASP A 229      -1.414  -6.045 -17.980  1.00 87.73           O  
ATOM   3662  N   ALA A 230      -4.405  -8.516 -14.202  1.00 88.36           N  
ATOM   3663  H   ALA A 230      -4.204  -9.077 -15.017  1.00 88.36           H  
ATOM   3664  CA  ALA A 230      -5.643  -8.755 -13.468  1.00 88.36           C  
ATOM   3665  HA  ALA A 230      -6.227  -7.835 -13.462  1.00 88.36           H  
ATOM   3666  C   ALA A 230      -5.371  -9.150 -12.005  1.00 88.36           C  
ATOM   3667  CB  ALA A 230      -6.441  -9.834 -14.210  1.00 88.36           C  
ATOM   3668  HB1 ALA A 230      -5.880 -10.768 -14.236  1.00 88.36           H  
ATOM   3669  HB2 ALA A 230      -6.634  -9.510 -15.232  1.00 88.36           H  
ATOM   3670  HB3 ALA A 230      -7.392 -10.001 -13.705  1.00 88.36           H  
ATOM   3671  O   ALA A 230      -6.014  -8.635 -11.085  1.00 88.36           O  
ATOM   3672  N   VAL A 231      -4.381 -10.017 -11.767  1.00 90.58           N  
ATOM   3673  H   VAL A 231      -3.897 -10.415 -12.560  1.00 90.58           H  
ATOM   3674  CA  VAL A 231      -3.977 -10.423 -10.413  1.00 90.58           C  
ATOM   3675  HA  VAL A 231      -4.869 -10.733  -9.869  1.00 90.58           H  
ATOM   3676  C   VAL A 231      -3.365  -9.260  -9.625  1.00 90.58           C  
ATOM   3677  CB  VAL A 231      -3.021 -11.629 -10.471  1.00 90.58           C  
ATOM   3678  HB  VAL A 231      -2.223 -11.436 -11.188  1.00 90.58           H  
ATOM   3679  O   VAL A 231      -3.691  -9.092  -8.444  1.00 90.58           O  
ATOM   3680  CG1 VAL A 231      -2.393 -11.898  -9.098  1.00 90.58           C  
ATOM   3681 HG11 VAL A 231      -3.159 -11.834  -8.326  1.00 90.58           H  
ATOM   3682 HG12 VAL A 231      -1.615 -11.164  -8.889  1.00 90.58           H  
ATOM   3683 HG13 VAL A 231      -1.942 -12.891  -9.088  1.00 90.58           H  
ATOM   3684  CG2 VAL A 231      -3.774 -12.896 -10.895  1.00 90.58           C  
ATOM   3685 HG21 VAL A 231      -3.066 -13.710 -11.051  1.00 90.58           H  
ATOM   3686 HG22 VAL A 231      -4.498 -13.184 -10.133  1.00 90.58           H  
ATOM   3687 HG23 VAL A 231      -4.306 -12.729 -11.832  1.00 90.58           H  
ATOM   3688  N   ILE A 232      -2.516  -8.437 -10.253  1.00 91.89           N  
ATOM   3689  H   ILE A 232      -2.277  -8.638 -11.213  1.00 91.89           H  
ATOM   3690  CA  ILE A 232      -1.936  -7.243  -9.620  1.00 91.89           C  
ATOM   3691  HA  ILE A 232      -1.455  -7.544  -8.689  1.00 91.89           H  
ATOM   3692  C   ILE A 232      -3.052  -6.263  -9.251  1.00 91.89           C  
ATOM   3693  CB  ILE A 232      -0.862  -6.585 -10.523  1.00 91.89           C  
ATOM   3694  HB  ILE A 232      -1.288  -6.431 -11.515  1.00 91.89           H  
ATOM   3695  O   ILE A 232      -3.118  -5.823  -8.103  1.00 91.89           O  
ATOM   3696  CG1 ILE A 232       0.374  -7.504 -10.646  1.00 91.89           C  
ATOM   3697 HG12 ILE A 232       0.049  -8.523 -10.856  1.00 91.89           H  
ATOM   3698 HG13 ILE A 232       0.910  -7.520  -9.697  1.00 91.89           H  
ATOM   3699  CG2 ILE A 232      -0.422  -5.216  -9.961  1.00 91.89           C  
ATOM   3700 HG21 ILE A 232      -0.028  -5.330  -8.951  1.00 91.89           H  
ATOM   3701 HG22 ILE A 232       0.344  -4.774 -10.598  1.00 91.89           H  
ATOM   3702 HG23 ILE A 232      -1.260  -4.519  -9.946  1.00 91.89           H  
ATOM   3703  CD1 ILE A 232       1.351  -7.101 -11.759  1.00 91.89           C  
ATOM   3704 HD11 ILE A 232       2.118  -7.869 -11.860  1.00 91.89           H  
ATOM   3705 HD12 ILE A 232       1.838  -6.154 -11.527  1.00 91.89           H  
ATOM   3706 HD13 ILE A 232       0.819  -7.016 -12.707  1.00 91.89           H  
ATOM   3707  N   SER A 233      -3.964  -5.968 -10.180  1.00 90.99           N  
ATOM   3708  H   SER A 233      -3.856  -6.368 -11.101  1.00 90.99           H  
ATOM   3709  CA  SER A 233      -5.086  -5.052  -9.949  1.00 90.99           C  
ATOM   3710  HA  SER A 233      -4.686  -4.082  -9.655  1.00 90.99           H  
ATOM   3711  C   SER A 233      -6.004  -5.541  -8.822  1.00 90.99           C  
ATOM   3712  CB  SER A 233      -5.872  -4.859 -11.247  1.00 90.99           C  
ATOM   3713  HB2 SER A 233      -6.374  -5.788 -11.517  1.00 90.99           H  
ATOM   3714  HB3 SER A 233      -5.195  -4.577 -12.053  1.00 90.99           H  
ATOM   3715  O   SER A 233      -6.303  -4.783  -7.897  1.00 90.99           O  
ATOM   3716  OG  SER A 233      -6.827  -3.835 -11.061  1.00 90.99           O  
ATOM   3717  HG  SER A 233      -6.407  -2.991 -11.240  1.00 90.99           H  
ATOM   3718  N   ASN A 234      -6.360  -6.832  -8.801  1.00 90.91           N  
ATOM   3719  H   ASN A 234      -6.107  -7.412  -9.589  1.00 90.91           H  
ATOM   3720  CA  ASN A 234      -7.144  -7.430  -7.715  1.00 90.91           C  
ATOM   3721  HA  ASN A 234      -8.079  -6.878  -7.616  1.00 90.91           H  
ATOM   3722  C   ASN A 234      -6.408  -7.331  -6.366  1.00 90.91           C  
ATOM   3723  CB  ASN A 234      -7.472  -8.883  -8.099  1.00 90.91           C  
ATOM   3724  HB2 ASN A 234      -7.946  -8.882  -9.080  1.00 90.91           H  
ATOM   3725  HB3 ASN A 234      -6.550  -9.459  -8.178  1.00 90.91           H  
ATOM   3726  O   ASN A 234      -6.975  -6.894  -5.362  1.00 90.91           O  
ATOM   3727  CG  ASN A 234      -8.407  -9.604  -7.136  1.00 90.91           C  
ATOM   3728  ND2 ASN A 234      -8.867 -10.770  -7.517  1.00 90.91           N  
ATOM   3729 HD21 ASN A 234      -9.539 -11.232  -6.921  1.00 90.91           H  
ATOM   3730 HD22 ASN A 234      -8.620 -11.139  -8.424  1.00 90.91           H  
ATOM   3731  OD1 ASN A 234      -8.726  -9.172  -6.037  1.00 90.91           O  
ATOM   3732  N   SER A 235      -5.112  -7.648  -6.340  1.00 92.31           N  
ATOM   3733  H   SER A 235      -4.679  -7.981  -7.188  1.00 92.31           H  
ATOM   3734  CA  SER A 235      -4.295  -7.521  -5.128  1.00 92.31           C  
ATOM   3735  HA  SER A 235      -4.750  -8.118  -4.338  1.00 92.31           H  
ATOM   3736  C   SER A 235      -4.221  -6.073  -4.636  1.00 92.31           C  
ATOM   3737  CB  SER A 235      -2.885  -8.056  -5.375  1.00 92.31           C  
ATOM   3738  HB2 SER A 235      -2.304  -7.948  -4.460  1.00 92.31           H  
ATOM   3739  HB3 SER A 235      -2.400  -7.498  -6.176  1.00 92.31           H  
ATOM   3740  O   SER A 235      -4.297  -5.821  -3.432  1.00 92.31           O  
ATOM   3741  OG  SER A 235      -2.953  -9.422  -5.720  1.00 92.31           O  
ATOM   3742  HG  SER A 235      -3.078  -9.464  -6.670  1.00 92.31           H  
ATOM   3743  N   VAL A 236      -4.140  -5.098  -5.543  1.00 91.78           N  
ATOM   3744  H   VAL A 236      -4.060  -5.358  -6.515  1.00 91.78           H  
ATOM   3745  CA  VAL A 236      -4.181  -3.669  -5.211  1.00 91.78           C  
ATOM   3746  HA  VAL A 236      -3.486  -3.492  -4.390  1.00 91.78           H  
ATOM   3747  C   VAL A 236      -5.568  -3.255  -4.711  1.00 91.78           C  
ATOM   3748  CB  VAL A 236      -3.685  -2.827  -6.402  1.00 91.78           C  
ATOM   3749  HB  VAL A 236      -4.199  -3.132  -7.314  1.00 91.78           H  
ATOM   3750  O   VAL A 236      -5.657  -2.541  -3.715  1.00 91.78           O  
ATOM   3751  CG1 VAL A 236      -3.892  -1.324  -6.203  1.00 91.78           C  
ATOM   3752 HG11 VAL A 236      -3.475  -0.795  -7.060  1.00 91.78           H  
ATOM   3753 HG12 VAL A 236      -4.955  -1.089  -6.153  1.00 91.78           H  
ATOM   3754 HG13 VAL A 236      -3.382  -0.987  -5.300  1.00 91.78           H  
ATOM   3755  CG2 VAL A 236      -2.172  -3.038  -6.570  1.00 91.78           C  
ATOM   3756 HG21 VAL A 236      -1.946  -4.084  -6.773  1.00 91.78           H  
ATOM   3757 HG22 VAL A 236      -1.806  -2.446  -7.409  1.00 91.78           H  
ATOM   3758 HG23 VAL A 236      -1.643  -2.734  -5.667  1.00 91.78           H  
ATOM   3759  N   ALA A 237      -6.661  -3.757  -5.286  1.00 89.54           N  
ATOM   3760  H   ALA A 237      -6.557  -4.311  -6.124  1.00 89.54           H  
ATOM   3761  CA  ALA A 237      -8.014  -3.509  -4.784  1.00 89.54           C  
ATOM   3762  HA  ALA A 237      -8.175  -2.431  -4.745  1.00 89.54           H  
ATOM   3763  C   ALA A 237      -8.212  -4.062  -3.357  1.00 89.54           C  
ATOM   3764  CB  ALA A 237      -9.021  -4.100  -5.777  1.00 89.54           C  
ATOM   3765  HB1 ALA A 237      -8.909  -5.183  -5.835  1.00 89.54           H  
ATOM   3766  HB2 ALA A 237     -10.036  -3.866  -5.457  1.00 89.54           H  
ATOM   3767  HB3 ALA A 237      -8.857  -3.677  -6.768  1.00 89.54           H  
ATOM   3768  O   ALA A 237      -8.712  -3.360  -2.473  1.00 89.54           O  
ATOM   3769  N   GLN A 238      -7.728  -5.277  -3.083  1.00 88.99           N  
ATOM   3770  H   GLN A 238      -7.369  -5.824  -3.852  1.00 88.99           H  
ATOM   3771  CA  GLN A 238      -7.723  -5.857  -1.734  1.00 88.99           C  
ATOM   3772  HA  GLN A 238      -8.742  -5.872  -1.346  1.00 88.99           H  
ATOM   3773  C   GLN A 238      -6.858  -5.041  -0.762  1.00 88.99           C  
ATOM   3774  CB  GLN A 238      -7.188  -7.292  -1.790  1.00 88.99           C  
ATOM   3775  HB2 GLN A 238      -7.038  -7.644  -0.769  1.00 88.99           H  
ATOM   3776  HB3 GLN A 238      -6.226  -7.293  -2.302  1.00 88.99           H  
ATOM   3777  O   GLN A 238      -7.237  -4.821   0.391  1.00 88.99           O  
ATOM   3778  CG  GLN A 238      -8.119  -8.279  -2.502  1.00 88.99           C  
ATOM   3779  HG2 GLN A 238      -9.062  -8.349  -1.960  1.00 88.99           H  
ATOM   3780  HG3 GLN A 238      -8.339  -7.925  -3.509  1.00 88.99           H  
ATOM   3781  CD  GLN A 238      -7.504  -9.674  -2.590  1.00 88.99           C  
ATOM   3782  NE2 GLN A 238      -7.946 -10.476  -3.530  1.00 88.99           N  
ATOM   3783 HE21 GLN A 238      -8.490 -10.085  -4.285  1.00 88.99           H  
ATOM   3784 HE22 GLN A 238      -7.525 -11.390  -3.610  1.00 88.99           H  
ATOM   3785  OE1 GLN A 238      -6.635 -10.061  -1.812  1.00 88.99           O  
ATOM   3786  N   ALA A 239      -5.701  -4.560  -1.218  1.00 88.50           N  
ATOM   3787  H   ALA A 239      -5.416  -4.813  -2.154  1.00 88.50           H  
ATOM   3788  CA  ALA A 239      -4.819  -3.694  -0.446  1.00 88.50           C  
ATOM   3789  HA  ALA A 239      -4.601  -4.172   0.509  1.00 88.50           H  
ATOM   3790  C   ALA A 239      -5.470  -2.335  -0.139  1.00 88.50           C  
ATOM   3791  CB  ALA A 239      -3.510  -3.549  -1.224  1.00 88.50           C  
ATOM   3792  HB1 ALA A 239      -2.887  -2.772  -0.781  1.00 88.50           H  
ATOM   3793  HB2 ALA A 239      -3.714  -3.256  -2.254  1.00 88.50           H  
ATOM   3794  HB3 ALA A 239      -2.975  -4.499  -1.231  1.00 88.50           H  
ATOM   3795  O   ALA A 239      -5.349  -1.846   0.987  1.00 88.50           O  
ATOM   3796  N   ARG A 240      -6.217  -1.764  -1.094  1.00 85.74           N  
ATOM   3797  H   ARG A 240      -6.226  -2.209  -2.001  1.00 85.74           H  
ATOM   3798  CA  ARG A 240      -7.010  -0.540  -0.925  1.00 85.74           C  
ATOM   3799  HA  ARG A 240      -6.349   0.262  -0.595  1.00 85.74           H  
ATOM   3800  C   ARG A 240      -8.074  -0.735   0.143  1.00 85.74           C  
ATOM   3801  CB  ARG A 240      -7.651  -0.145  -2.269  1.00 85.74           C  
ATOM   3802  HB2 ARG A 240      -6.888  -0.146  -3.047  1.00 85.74           H  
ATOM   3803  HB3 ARG A 240      -8.407  -0.878  -2.549  1.00 85.74           H  
ATOM   3804  O   ARG A 240      -8.164   0.084   1.053  1.00 85.74           O  
ATOM   3805  CG  ARG A 240      -8.310   1.241  -2.222  1.00 85.74           C  
ATOM   3806  HG2 ARG A 240      -9.095   1.252  -1.465  1.00 85.74           H  
ATOM   3807  HG3 ARG A 240      -7.553   1.984  -1.973  1.00 85.74           H  
ATOM   3808  CD  ARG A 240      -8.917   1.604  -3.582  1.00 85.74           C  
ATOM   3809  HD2 ARG A 240      -8.113   1.659  -4.316  1.00 85.74           H  
ATOM   3810  HD3 ARG A 240      -9.609   0.818  -3.882  1.00 85.74           H  
ATOM   3811  NE  ARG A 240      -9.639   2.893  -3.535  1.00 85.74           N  
ATOM   3812  HE  ARG A 240      -9.812   3.299  -2.627  1.00 85.74           H  
ATOM   3813  NH1 ARG A 240      -9.964   3.135  -5.803  1.00 85.74           N  
ATOM   3814 HH11 ARG A 240      -9.462   2.278  -5.990  1.00 85.74           H  
ATOM   3815 HH12 ARG A 240     -10.309   3.674  -6.584  1.00 85.74           H  
ATOM   3816  NH2 ARG A 240     -10.759   4.678  -4.417  1.00 85.74           N  
ATOM   3817 HH21 ARG A 240     -10.930   5.068  -3.501  1.00 85.74           H  
ATOM   3818 HH22 ARG A 240     -11.102   5.167  -5.231  1.00 85.74           H  
ATOM   3819  CZ  ARG A 240     -10.113   3.558  -4.579  1.00 85.74           C  
ATOM   3820  N   PHE A 241      -8.831  -1.832   0.074  1.00 80.72           N  
ATOM   3821  H   PHE A 241      -8.725  -2.437  -0.727  1.00 80.72           H  
ATOM   3822  CA  PHE A 241      -9.838  -2.165   1.081  1.00 80.72           C  
ATOM   3823  HA  PHE A 241     -10.549  -1.342   1.155  1.00 80.72           H  
ATOM   3824  C   PHE A 241      -9.209  -2.353   2.463  1.00 80.72           C  
ATOM   3825  CB  PHE A 241     -10.605  -3.423   0.661  1.00 80.72           C  
ATOM   3826  HB2 PHE A 241     -11.046  -3.259  -0.322  1.00 80.72           H  
ATOM   3827  HB3 PHE A 241      -9.918  -4.265   0.576  1.00 80.72           H  
ATOM   3828  O   PHE A 241      -9.651  -1.740   3.432  1.00 80.72           O  
ATOM   3829  CG  PHE A 241     -11.710  -3.771   1.639  1.00 80.72           C  
ATOM   3830  CD1 PHE A 241     -11.500  -4.729   2.650  1.00 80.72           C  
ATOM   3831  HD1 PHE A 241     -10.556  -5.249   2.714  1.00 80.72           H  
ATOM   3832  CD2 PHE A 241     -12.944  -3.099   1.559  1.00 80.72           C  
ATOM   3833  HD2 PHE A 241     -13.116  -2.369   0.782  1.00 80.72           H  
ATOM   3834  CE1 PHE A 241     -12.523  -5.017   3.571  1.00 80.72           C  
ATOM   3835  HE1 PHE A 241     -12.369  -5.762   4.338  1.00 80.72           H  
ATOM   3836  CE2 PHE A 241     -13.966  -3.388   2.479  1.00 80.72           C  
ATOM   3837  HE2 PHE A 241     -14.919  -2.886   2.402  1.00 80.72           H  
ATOM   3838  CZ  PHE A 241     -13.757  -4.348   3.484  1.00 80.72           C  
ATOM   3839  HZ  PHE A 241     -14.550  -4.581   4.179  1.00 80.72           H  
ATOM   3840  N   SER A 242      -8.123  -3.130   2.545  1.00 74.64           N  
ATOM   3841  H   SER A 242      -7.829  -3.625   1.715  1.00 74.64           H  
ATOM   3842  CA  SER A 242      -7.366  -3.310   3.785  1.00 74.64           C  
ATOM   3843  HA  SER A 242      -8.009  -3.791   4.522  1.00 74.64           H  
ATOM   3844  C   SER A 242      -6.926  -1.966   4.359  1.00 74.64           C  
ATOM   3845  CB  SER A 242      -6.153  -4.215   3.538  1.00 74.64           C  
ATOM   3846  HB2 SER A 242      -6.501  -5.219   3.294  1.00 74.64           H  
ATOM   3847  HB3 SER A 242      -5.572  -3.835   2.698  1.00 74.64           H  
ATOM   3848  O   SER A 242      -7.090  -1.740   5.551  1.00 74.64           O  
ATOM   3849  OG  SER A 242      -5.327  -4.269   4.689  1.00 74.64           O  
ATOM   3850  HG  SER A 242      -4.734  -3.515   4.653  1.00 74.64           H  
ATOM   3851  N   GLY A 243      -6.401  -1.076   3.516  1.00 71.63           N  
ATOM   3852  H   GLY A 243      -6.315  -1.347   2.547  1.00 71.63           H  
ATOM   3853  CA  GLY A 243      -5.949   0.267   3.855  1.00 71.63           C  
ATOM   3854  HA2 GLY A 243      -5.565   0.668   2.917  1.00 71.63           H  
ATOM   3855  HA3 GLY A 243      -5.136   0.231   4.580  1.00 71.63           H  
ATOM   3856  C   GLY A 243      -7.052   1.205   4.359  1.00 71.63           C  
ATOM   3857  O   GLY A 243      -6.916   1.815   5.423  1.00 71.63           O  
ATOM   3858  N   LEU A 244      -8.181   1.249   3.647  1.00 72.90           N  
ATOM   3859  H   LEU A 244      -8.220   0.722   2.787  1.00 72.90           H  
ATOM   3860  CA  LEU A 244      -9.384   1.975   4.062  1.00 72.90           C  
ATOM   3861  HA  LEU A 244      -9.139   3.027   4.208  1.00 72.90           H  
ATOM   3862  C   LEU A 244      -9.922   1.460   5.390  1.00 72.90           C  
ATOM   3863  CB  LEU A 244     -10.486   1.831   2.998  1.00 72.90           C  
ATOM   3864  HB2 LEU A 244     -11.434   2.148   3.432  1.00 72.90           H  
ATOM   3865  HB3 LEU A 244     -10.583   0.777   2.735  1.00 72.90           H  
ATOM   3866  O   LEU A 244     -10.359   2.261   6.209  1.00 72.90           O  
ATOM   3867  CG  LEU A 244     -10.256   2.649   1.722  1.00 72.90           C  
ATOM   3868  HG  LEU A 244      -9.291   2.383   1.291  1.00 72.90           H  
ATOM   3869  CD1 LEU A 244     -11.339   2.314   0.698  1.00 72.90           C  
ATOM   3870 HD11 LEU A 244     -12.322   2.573   1.092  1.00 72.90           H  
ATOM   3871 HD12 LEU A 244     -11.315   1.248   0.471  1.00 72.90           H  
ATOM   3872 HD13 LEU A 244     -11.168   2.872  -0.223  1.00 72.90           H  
ATOM   3873  CD2 LEU A 244     -10.281   4.156   1.986  1.00 72.90           C  
ATOM   3874 HD21 LEU A 244     -10.233   4.698   1.042  1.00 72.90           H  
ATOM   3875 HD22 LEU A 244      -9.423   4.451   2.592  1.00 72.90           H  
ATOM   3876 HD23 LEU A 244     -11.202   4.431   2.500  1.00 72.90           H  
ATOM   3877  N   LEU A 245      -9.855   0.151   5.634  1.00 68.43           N  
ATOM   3878  H   LEU A 245      -9.545  -0.464   4.895  1.00 68.43           H  
ATOM   3879  CA  LEU A 245     -10.357  -0.439   6.865  1.00 68.43           C  
ATOM   3880  HA  LEU A 245     -11.395  -0.122   6.973  1.00 68.43           H  
ATOM   3881  C   LEU A 245      -9.602   0.089   8.086  1.00 68.43           C  
ATOM   3882  CB  LEU A 245     -10.346  -1.970   6.734  1.00 68.43           C  
ATOM   3883  HB2 LEU A 245      -9.323  -2.346   6.755  1.00 68.43           H  
ATOM   3884  HB3 LEU A 245     -10.760  -2.208   5.754  1.00 68.43           H  
ATOM   3885  O   LEU A 245     -10.246   0.356   9.090  1.00 68.43           O  
ATOM   3886  CG  LEU A 245     -11.203  -2.684   7.798  1.00 68.43           C  
ATOM   3887  HG  LEU A 245     -11.962  -2.002   8.182  1.00 68.43           H  
ATOM   3888  CD1 LEU A 245     -11.918  -3.881   7.171  1.00 68.43           C  
ATOM   3889 HD11 LEU A 245     -11.191  -4.577   6.752  1.00 68.43           H  
ATOM   3890 HD12 LEU A 245     -12.518  -4.390   7.925  1.00 68.43           H  
ATOM   3891 HD13 LEU A 245     -12.581  -3.538   6.378  1.00 68.43           H  
ATOM   3892  CD2 LEU A 245     -10.357  -3.196   8.966  1.00 68.43           C  
ATOM   3893 HD21 LEU A 245      -9.850  -2.363   9.453  1.00 68.43           H  
ATOM   3894 HD22 LEU A 245      -9.619  -3.915   8.609  1.00 68.43           H  
ATOM   3895 HD23 LEU A 245     -11.005  -3.676   9.700  1.00 68.43           H  
ATOM   3896  N   ILE A 246      -8.287   0.336   8.016  1.00 63.99           N  
ATOM   3897  H   ILE A 246      -7.813   0.142   7.147  1.00 63.99           H  
ATOM   3898  CA  ILE A 246      -7.561   0.987   9.128  1.00 63.99           C  
ATOM   3899  HA  ILE A 246      -7.764   0.443  10.051  1.00 63.99           H  
ATOM   3900  C   ILE A 246      -8.032   2.407   9.318  1.00 63.99           C  
ATOM   3901  CB  ILE A 246      -6.044   1.054   8.914  1.00 63.99           C  
ATOM   3902  HB  ILE A 246      -5.855   1.646   8.018  1.00 63.99           H  
ATOM   3903  O   ILE A 246      -8.346   2.773  10.441  1.00 63.99           O  
ATOM   3904  CG1 ILE A 246      -5.489  -0.357   8.750  1.00 63.99           C  
ATOM   3905 HG12 ILE A 246      -4.642  -0.488   9.424  1.00 63.99           H  
ATOM   3906 HG13 ILE A 246      -6.237  -1.116   8.979  1.00 63.99           H  
ATOM   3907  CG2 ILE A 246      -5.278   1.762  10.045  1.00 63.99           C  
ATOM   3908 HG21 ILE A 246      -5.511   2.827  10.039  1.00 63.99           H  
ATOM   3909 HG22 ILE A 246      -4.202   1.682   9.891  1.00 63.99           H  
ATOM   3910 HG23 ILE A 246      -5.544   1.337  11.013  1.00 63.99           H  
ATOM   3911  CD1 ILE A 246      -5.049  -0.479   7.299  1.00 63.99           C  
ATOM   3912 HD11 ILE A 246      -4.269   0.241   7.050  1.00 63.99           H  
ATOM   3913 HD12 ILE A 246      -4.771  -1.497   7.024  1.00 63.99           H  
ATOM   3914 HD13 ILE A 246      -5.891  -0.165   6.683  1.00 63.99           H  
ATOM   3915  N   VAL A 247      -8.064   3.199   8.243  1.00 64.11           N  
ATOM   3916  H   VAL A 247      -7.824   2.811   7.342  1.00 64.11           H  
ATOM   3917  CA  VAL A 247      -8.457   4.605   8.331  1.00 64.11           C  
ATOM   3918  HA  VAL A 247      -7.791   5.113   9.029  1.00 64.11           H  
ATOM   3919  C   VAL A 247      -9.860   4.683   8.919  1.00 64.11           C  
ATOM   3920  CB  VAL A 247      -8.352   5.310   6.968  1.00 64.11           C  
ATOM   3921  HB  VAL A 247      -8.977   4.794   6.240  1.00 64.11           H  
ATOM   3922  O   VAL A 247     -10.034   5.299   9.960  1.00 64.11           O  
ATOM   3923  CG1 VAL A 247      -8.808   6.769   7.062  1.00 64.11           C  
ATOM   3924 HG11 VAL A 247      -9.874   6.808   7.285  1.00 64.11           H  
ATOM   3925 HG12 VAL A 247      -8.648   7.271   6.108  1.00 64.11           H  
ATOM   3926 HG13 VAL A 247      -8.253   7.292   7.841  1.00 64.11           H  
ATOM   3927  CG2 VAL A 247      -6.902   5.305   6.464  1.00 64.11           C  
ATOM   3928 HG21 VAL A 247      -6.253   5.813   7.177  1.00 64.11           H  
ATOM   3929 HG22 VAL A 247      -6.552   4.282   6.321  1.00 64.11           H  
ATOM   3930 HG23 VAL A 247      -6.846   5.815   5.502  1.00 64.11           H  
ATOM   3931  N   LYS A 248     -10.825   3.949   8.358  1.00 66.60           N  
ATOM   3932  H   LYS A 248     -10.596   3.418   7.530  1.00 66.60           H  
ATOM   3933  CA  LYS A 248     -12.186   3.837   8.887  1.00 66.60           C  
ATOM   3934  HA  LYS A 248     -12.663   4.817   8.856  1.00 66.60           H  
ATOM   3935  C   LYS A 248     -12.186   3.411  10.349  1.00 66.60           C  
ATOM   3936  CB  LYS A 248     -12.998   2.863   8.020  1.00 66.60           C  
ATOM   3937  HB2 LYS A 248     -13.000   3.221   6.990  1.00 66.60           H  
ATOM   3938  HB3 LYS A 248     -12.543   1.873   8.046  1.00 66.60           H  
ATOM   3939  O   LYS A 248     -12.774   4.086  11.171  1.00 66.60           O  
ATOM   3940  CG  LYS A 248     -14.446   2.773   8.521  1.00 66.60           C  
ATOM   3941  HG2 LYS A 248     -14.437   2.371   9.535  1.00 66.60           H  
ATOM   3942  HG3 LYS A 248     -14.882   3.771   8.535  1.00 66.60           H  
ATOM   3943  CD  LYS A 248     -15.311   1.853   7.654  1.00 66.60           C  
ATOM   3944  HD2 LYS A 248     -15.235   2.170   6.614  1.00 66.60           H  
ATOM   3945  HD3 LYS A 248     -14.950   0.827   7.731  1.00 66.60           H  
ATOM   3946  CE  LYS A 248     -16.788   1.924   8.072  1.00 66.60           C  
ATOM   3947  HE2 LYS A 248     -17.118   2.959   7.981  1.00 66.60           H  
ATOM   3948  HE3 LYS A 248     -17.378   1.323   7.380  1.00 66.60           H  
ATOM   3949  NZ  LYS A 248     -17.016   1.463   9.463  1.00 66.60           N  
ATOM   3950  HZ1 LYS A 248     -16.699   0.519   9.629  1.00 66.60           H  
ATOM   3951  HZ2 LYS A 248     -17.982   1.560   9.742  1.00 66.60           H  
ATOM   3952  HZ3 LYS A 248     -16.514   2.049  10.115  1.00 66.60           H  
ATOM   3953  N   THR A 249     -11.482   2.341  10.693  1.00 65.45           N  
ATOM   3954  H   THR A 249     -10.993   1.835   9.968  1.00 65.45           H  
ATOM   3955  CA  THR A 249     -11.471   1.817  12.060  1.00 65.45           C  
ATOM   3956  HA  THR A 249     -12.497   1.616  12.368  1.00 65.45           H  
ATOM   3957  C   THR A 249     -10.880   2.820  13.054  1.00 65.45           C  
ATOM   3958  CB  THR A 249     -10.683   0.509  12.096  1.00 65.45           C  
ATOM   3959  HB  THR A 249      -9.656   0.676  11.771  1.00 65.45           H  
ATOM   3960  O   THR A 249     -11.408   3.001  14.142  1.00 65.45           O  
ATOM   3961  CG2 THR A 249     -10.679  -0.089  13.470  1.00 65.45           C  
ATOM   3962 HG21 THR A 249     -10.145   0.587  14.138  1.00 65.45           H  
ATOM   3963 HG22 THR A 249     -10.170  -1.052  13.428  1.00 65.45           H  
ATOM   3964 HG23 THR A 249     -11.705  -0.230  13.810  1.00 65.45           H  
ATOM   3965  OG1 THR A 249     -11.276  -0.480  11.298  1.00 65.45           O  
ATOM   3966  HG1 THR A 249     -11.033  -0.262  10.396  1.00 65.45           H  
ATOM   3967  N   VAL A 250      -9.789   3.495  12.707  1.00 64.65           N  
ATOM   3968  H   VAL A 250      -9.398   3.335  11.789  1.00 64.65           H  
ATOM   3969  CA  VAL A 250      -9.170   4.521  13.552  1.00 64.65           C  
ATOM   3970  HA  VAL A 250      -8.982   4.116  14.546  1.00 64.65           H  
ATOM   3971  C   VAL A 250     -10.119   5.713  13.703  1.00 64.65           C  
ATOM   3972  CB  VAL A 250      -7.836   4.959  12.921  1.00 64.65           C  
ATOM   3973  HB  VAL A 250      -8.039   5.334  11.918  1.00 64.65           H  
ATOM   3974  O   VAL A 250     -10.330   6.198  14.813  1.00 64.65           O  
ATOM   3975  CG1 VAL A 250      -7.172   6.082  13.696  1.00 64.65           C  
ATOM   3976 HG11 VAL A 250      -6.985   5.767  14.723  1.00 64.65           H  
ATOM   3977 HG12 VAL A 250      -6.225   6.342  13.222  1.00 64.65           H  
ATOM   3978 HG13 VAL A 250      -7.828   6.953  13.679  1.00 64.65           H  
ATOM   3979  CG2 VAL A 250      -6.802   3.832  12.797  1.00 64.65           C  
ATOM   3980 HG21 VAL A 250      -6.477   3.788  11.757  1.00 64.65           H  
ATOM   3981 HG22 VAL A 250      -7.224   2.868  13.082  1.00 64.65           H  
ATOM   3982 HG23 VAL A 250      -5.906   4.039  13.382  1.00 64.65           H  
ATOM   3983  N   LEU A 251     -10.706   6.170  12.595  1.00 70.29           N  
ATOM   3984  H   LEU A 251     -10.534   5.694  11.721  1.00 70.29           H  
ATOM   3985  CA  LEU A 251     -11.622   7.304  12.582  1.00 70.29           C  
ATOM   3986  HA  LEU A 251     -11.163   8.125  13.134  1.00 70.29           H  
ATOM   3987  C   LEU A 251     -12.925   6.987  13.323  1.00 70.29           C  
ATOM   3988  CB  LEU A 251     -11.884   7.772  11.139  1.00 70.29           C  
ATOM   3989  HB2 LEU A 251     -12.645   8.551  11.175  1.00 70.29           H  
ATOM   3990  HB3 LEU A 251     -12.304   6.936  10.580  1.00 70.29           H  
ATOM   3991  O   LEU A 251     -13.347   7.824  14.099  1.00 70.29           O  
ATOM   3992  CG  LEU A 251     -10.667   8.324  10.363  1.00 70.29           C  
ATOM   3993  HG  LEU A 251      -9.898   7.560  10.248  1.00 70.29           H  
ATOM   3994  CD1 LEU A 251     -11.118   8.767   8.971  1.00 70.29           C  
ATOM   3995 HD11 LEU A 251     -11.830   9.587   9.054  1.00 70.29           H  
ATOM   3996 HD12 LEU A 251     -10.259   9.094   8.385  1.00 70.29           H  
ATOM   3997 HD13 LEU A 251     -11.604   7.934   8.463  1.00 70.29           H  
ATOM   3998  CD2 LEU A 251      -9.943   9.497  11.011  1.00 70.29           C  
ATOM   3999 HD21 LEU A 251      -9.643   9.249  12.029  1.00 70.29           H  
ATOM   4000 HD22 LEU A 251      -9.049   9.713  10.425  1.00 70.29           H  
ATOM   4001 HD23 LEU A 251     -10.585  10.378  10.992  1.00 70.29           H  
ATOM   4002  N   ASP A 252     -13.506   5.796  13.189  1.00 71.57           N  
ATOM   4003  H   ASP A 252     -13.145   5.161  12.492  1.00 71.57           H  
ATOM   4004  CA  ASP A 252     -14.771   5.421  13.839  1.00 71.57           C  
ATOM   4005  HA  ASP A 252     -15.554   6.115  13.534  1.00 71.57           H  
ATOM   4006  C   ASP A 252     -14.688   5.482  15.376  1.00 71.57           C  
ATOM   4007  CB  ASP A 252     -15.184   3.995  13.417  1.00 71.57           C  
ATOM   4008  HB2 ASP A 252     -14.328   3.330  13.532  1.00 71.57           H  
ATOM   4009  HB3 ASP A 252     -15.955   3.647  14.104  1.00 71.57           H  
ATOM   4010  O   ASP A 252     -15.668   5.818  16.032  1.00 71.57           O  
ATOM   4011  CG  ASP A 252     -15.753   3.849  11.998  1.00 71.57           C  
ATOM   4012  OD1 ASP A 252     -16.089   4.852  11.333  1.00 71.57           O  
ATOM   4013  OD2 ASP A 252     -15.885   2.682  11.549  1.00 71.57           O  
ATOM   4014  N   HIS A 253     -13.522   5.181  15.962  1.00 72.19           N  
ATOM   4015  H   HIS A 253     -12.761   4.886  15.367  1.00 72.19           H  
ATOM   4016  CA  HIS A 253     -13.355   5.138  17.424  1.00 72.19           C  
ATOM   4017  HA  HIS A 253     -14.337   5.057  17.891  1.00 72.19           H  
ATOM   4018  C   HIS A 253     -12.704   6.403  18.005  1.00 72.19           C  
ATOM   4019  CB  HIS A 253     -12.569   3.881  17.813  1.00 72.19           C  
ATOM   4020  HB2 HIS A 253     -11.556   3.957  17.419  1.00 72.19           H  
ATOM   4021  HB3 HIS A 253     -12.507   3.831  18.900  1.00 72.19           H  
ATOM   4022  O   HIS A 253     -12.838   6.686  19.194  1.00 72.19           O  
ATOM   4023  CG  HIS A 253     -13.188   2.598  17.315  1.00 72.19           C  
ATOM   4024  CD2 HIS A 253     -14.237   1.906  17.854  1.00 72.19           C  
ATOM   4025  HD2 HIS A 253     -14.785   2.180  18.743  1.00 72.19           H  
ATOM   4026  ND1 HIS A 253     -12.835   1.936  16.171  1.00 72.19           N  
ATOM   4027  HD1 HIS A 253     -12.192   2.290  15.478  1.00 72.19           H  
ATOM   4028  CE1 HIS A 253     -13.642   0.882  16.011  1.00 72.19           C  
ATOM   4029  HE1 HIS A 253     -13.637   0.224  15.155  1.00 72.19           H  
ATOM   4030  NE2 HIS A 253     -14.495   0.791  17.037  1.00 72.19           N  
ATOM   4031  N   ILE A 254     -11.983   7.179  17.190  1.00 73.99           N  
ATOM   4032  H   ILE A 254     -11.866   6.878  16.233  1.00 73.99           H  
ATOM   4033  CA  ILE A 254     -11.379   8.455  17.614  1.00 73.99           C  
ATOM   4034  HA  ILE A 254     -11.259   8.456  18.698  1.00 73.99           H  
ATOM   4035  C   ILE A 254     -12.285   9.634  17.274  1.00 73.99           C  
ATOM   4036  CB  ILE A 254      -9.981   8.619  16.989  1.00 73.99           C  
ATOM   4037  HB  ILE A 254     -10.075   8.483  15.911  1.00 73.99           H  
ATOM   4038  O   ILE A 254     -12.236  10.661  17.954  1.00 73.99           O  
ATOM   4039  CG1 ILE A 254      -9.042   7.537  17.560  1.00 73.99           C  
ATOM   4040 HG12 ILE A 254      -9.515   6.558  17.478  1.00 73.99           H  
ATOM   4041 HG13 ILE A 254      -8.834   7.731  18.612  1.00 73.99           H  
ATOM   4042  CG2 ILE A 254      -9.392  10.026  17.221  1.00 73.99           C  
ATOM   4043 HG21 ILE A 254      -8.367  10.093  16.855  1.00 73.99           H  
ATOM   4044 HG22 ILE A 254      -9.970  10.754  16.652  1.00 73.99           H  
ATOM   4045 HG23 ILE A 254      -9.420  10.273  18.282  1.00 73.99           H  
ATOM   4046  CD1 ILE A 254      -7.736   7.468  16.779  1.00 73.99           C  
ATOM   4047 HD11 ILE A 254      -7.981   7.477  15.717  1.00 73.99           H  
ATOM   4048 HD12 ILE A 254      -7.190   6.561  17.040  1.00 73.99           H  
ATOM   4049 HD13 ILE A 254      -7.116   8.342  16.976  1.00 73.99           H  
ATOM   4050  N   LEU A 255     -13.096   9.518  16.229  1.00 71.10           N  
ATOM   4051  H   LEU A 255     -13.142   8.637  15.737  1.00 71.10           H  
ATOM   4052  CA  LEU A 255     -14.005  10.546  15.762  1.00 71.10           C  
ATOM   4053  HA  LEU A 255     -13.859  11.448  16.355  1.00 71.10           H  
ATOM   4054  C   LEU A 255     -15.456  10.097  15.954  1.00 71.10           C  
ATOM   4055  CB  LEU A 255     -13.720  10.903  14.296  1.00 71.10           C  
ATOM   4056  HB2 LEU A 255     -14.396  11.730  14.080  1.00 71.10           H  
ATOM   4057  HB3 LEU A 255     -14.015  10.082  13.642  1.00 71.10           H  
ATOM   4058  O   LEU A 255     -15.926   9.149  15.342  1.00 71.10           O  
ATOM   4059  CG  LEU A 255     -12.299  11.357  13.932  1.00 71.10           C  
ATOM   4060  HG  LEU A 255     -11.588  10.550  14.110  1.00 71.10           H  
ATOM   4061  CD1 LEU A 255     -12.243  11.756  12.459  1.00 71.10           C  
ATOM   4062 HD11 LEU A 255     -11.223  12.035  12.196  1.00 71.10           H  
ATOM   4063 HD12 LEU A 255     -12.586  10.926  11.842  1.00 71.10           H  
ATOM   4064 HD13 LEU A 255     -12.885  12.618  12.275  1.00 71.10           H  
ATOM   4065  CD2 LEU A 255     -11.880  12.598  14.724  1.00 71.10           C  
ATOM   4066 HD21 LEU A 255     -11.847  12.345  15.783  1.00 71.10           H  
ATOM   4067 HD22 LEU A 255     -10.885  12.915  14.410  1.00 71.10           H  
ATOM   4068 HD23 LEU A 255     -12.597  13.403  14.566  1.00 71.10           H  
ATOM   4069  N   GLN A 256     -16.192  10.834  16.776  1.00 67.75           N  
ATOM   4070  H   GLN A 256     -15.764  11.650  17.189  1.00 67.75           H  
ATOM   4071  CA  GLN A 256     -17.631  10.682  16.937  1.00 67.75           C  
ATOM   4072  HA  GLN A 256     -17.911   9.643  16.764  1.00 67.75           H  
ATOM   4073  C   GLN A 256     -18.366  11.560  15.923  1.00 67.75           C  
ATOM   4074  CB  GLN A 256     -18.037  11.059  18.365  1.00 67.75           C  
ATOM   4075  HB2 GLN A 256     -19.123  11.148  18.406  1.00 67.75           H  
ATOM   4076  HB3 GLN A 256     -17.605  12.028  18.614  1.00 67.75           H  
ATOM   4077  O   GLN A 256     -18.078  12.753  15.786  1.00 67.75           O  
ATOM   4078  CG  GLN A 256     -17.605  10.011  19.404  1.00 67.75           C  
ATOM   4079  HG2 GLN A 256     -16.522   9.888  19.377  1.00 67.75           H  
ATOM   4080  HG3 GLN A 256     -18.066   9.053  19.162  1.00 67.75           H  
ATOM   4081  CD  GLN A 256     -18.013  10.407  20.822  1.00 67.75           C  
ATOM   4082  NE2 GLN A 256     -17.950   9.513  21.782  1.00 67.75           N  
ATOM   4083 HE21 GLN A 256     -17.660   8.557  21.637  1.00 67.75           H  
ATOM   4084 HE22 GLN A 256     -18.353   9.730  22.682  1.00 67.75           H  
ATOM   4085  OE1 GLN A 256     -18.342  11.555  21.099  1.00 67.75           O  
ATOM   4086  N   LYS A 257     -19.364  11.001  15.240  1.00 60.08           N  
ATOM   4087  H   LYS A 257     -19.560  10.023  15.398  1.00 60.08           H  
ATOM   4088  CA  LYS A 257     -20.307  11.779  14.431  1.00 60.08           C  
ATOM   4089  HA  LYS A 257     -19.759  12.552  13.892  1.00 60.08           H  
ATOM   4090  C   LYS A 257     -21.307  12.463  15.371  1.00 60.08           C  
ATOM   4091  CB  LYS A 257     -20.964  10.839  13.407  1.00 60.08           C  
ATOM   4092  HB2 LYS A 257     -21.655  10.170  13.920  1.00 60.08           H  
ATOM   4093  HB3 LYS A 257     -20.184  10.231  12.947  1.00 60.08           H  
ATOM   4094  O   LYS A 257     -22.003  11.793  16.121  1.00 60.08           O  
ATOM   4095  CG  LYS A 257     -21.703  11.590  12.289  1.00 60.08           C  
ATOM   4096  HG2 LYS A 257     -22.510  12.179  12.723  1.00 60.08           H  
ATOM   4097  HG3 LYS A 257     -21.006  12.260  11.785  1.00 60.08           H  
ATOM   4098  CD  LYS A 257     -22.286  10.602  11.264  1.00 60.08           C  
ATOM   4099  HD2 LYS A 257     -21.476  10.012  10.833  1.00 60.08           H  
ATOM   4100  HD3 LYS A 257     -22.975   9.931  11.775  1.00 60.08           H  
ATOM   4101  CE  LYS A 257     -23.031  11.343  10.144  1.00 60.08           C  
ATOM   4102  HE2 LYS A 257     -23.795  11.975  10.597  1.00 60.08           H  
ATOM   4103  HE3 LYS A 257     -22.329  11.995   9.625  1.00 60.08           H  
ATOM   4104  NZ  LYS A 257     -23.667  10.406   9.179  1.00 60.08           N  
ATOM   4105  HZ1 LYS A 257     -24.163  10.915   8.461  1.00 60.08           H  
ATOM   4106  HZ2 LYS A 257     -24.338   9.814   9.647  1.00 60.08           H  
ATOM   4107  HZ3 LYS A 257     -22.979   9.818   8.730  1.00 60.08           H  
ATOM   4108  N   THR A 258     -21.365  13.791  15.352  1.00 62.16           N  
ATOM   4109  H   THR A 258     -20.768  14.289  14.707  1.00 62.16           H  
ATOM   4110  CA  THR A 258     -22.355  14.589  16.097  1.00 62.16           C  
ATOM   4111  HA  THR A 258     -23.017  13.919  16.644  1.00 62.16           H  
ATOM   4112  C   THR A 258     -23.234  15.365  15.119  1.00 62.16           C  
ATOM   4113  CB  THR A 258     -21.694  15.525  17.132  1.00 62.16           C  
ATOM   4114  HB  THR A 258     -22.484  15.956  17.747  1.00 62.16           H  
ATOM   4115  O   THR A 258     -22.855  15.542  13.962  1.00 62.16           O  
ATOM   4116  CG2 THR A 258     -20.734  14.784  18.064  1.00 62.16           C  
ATOM   4117 HG21 THR A 258     -19.861  14.440  17.509  1.00 62.16           H  
ATOM   4118 HG22 THR A 258     -20.419  15.447  18.870  1.00 62.16           H  
ATOM   4119 HG23 THR A 258     -21.240  13.921  18.495  1.00 62.16           H  
ATOM   4120  OG1 THR A 258     -20.966  16.592  16.556  1.00 62.16           O  
ATOM   4121  HG1 THR A 258     -20.552  16.262  15.756  1.00 62.16           H  
ATOM   4122  N   GLU A 259     -24.381  15.882  15.567  1.00 64.37           N  
ATOM   4123  H   GLU A 259     -24.730  15.616  16.477  1.00 64.37           H  
ATOM   4124  CA  GLU A 259     -25.260  16.738  14.743  1.00 64.37           C  
ATOM   4125  HA  GLU A 259     -25.699  16.162  13.928  1.00 64.37           H  
ATOM   4126  C   GLU A 259     -24.517  17.936  14.127  1.00 64.37           C  
ATOM   4127  CB  GLU A 259     -26.382  17.299  15.622  1.00 64.37           C  
ATOM   4128  HB2 GLU A 259     -26.954  18.019  15.037  1.00 64.37           H  
ATOM   4129  HB3 GLU A 259     -25.920  17.825  16.457  1.00 64.37           H  
ATOM   4130  O   GLU A 259     -24.839  18.389  13.036  1.00 64.37           O  
ATOM   4131  CG  GLU A 259     -27.349  16.235  16.161  1.00 64.37           C  
ATOM   4132  HG2 GLU A 259     -26.777  15.478  16.698  1.00 64.37           H  
ATOM   4133  HG3 GLU A 259     -27.849  15.755  15.320  1.00 64.37           H  
ATOM   4134  CD  GLU A 259     -28.390  16.841  17.117  1.00 64.37           C  
ATOM   4135  OE1 GLU A 259     -29.218  16.059  17.622  1.00 64.37           O  
ATOM   4136  OE2 GLU A 259     -28.289  18.060  17.406  1.00 64.37           O  
ATOM   4137  N   ARG A 260     -23.473  18.431  14.806  1.00 58.77           N  
ATOM   4138  H   ARG A 260     -23.221  17.945  15.655  1.00 58.77           H  
ATOM   4139  CA  ARG A 260     -22.643  19.563  14.361  1.00 58.77           C  
ATOM   4140  HA  ARG A 260     -23.233  20.157  13.663  1.00 58.77           H  
ATOM   4141  C   ARG A 260     -21.412  19.133  13.554  1.00 58.77           C  
ATOM   4142  CB  ARG A 260     -22.280  20.453  15.557  1.00 58.77           C  
ATOM   4143  HB2 ARG A 260     -21.685  19.876  16.265  1.00 58.77           H  
ATOM   4144  HB3 ARG A 260     -21.681  21.291  15.200  1.00 58.77           H  
ATOM   4145  O   ARG A 260     -20.443  19.884  13.480  1.00 58.77           O  
ATOM   4146  CG  ARG A 260     -23.521  21.016  16.260  1.00 58.77           C  
ATOM   4147  HG2 ARG A 260     -24.145  21.542  15.537  1.00 58.77           H  
ATOM   4148  HG3 ARG A 260     -24.097  20.206  16.707  1.00 58.77           H  
ATOM   4149  CD  ARG A 260     -23.072  21.986  17.353  1.00 58.77           C  
ATOM   4150  HD2 ARG A 260     -22.394  21.458  18.023  1.00 58.77           H  
ATOM   4151  HD3 ARG A 260     -22.547  22.817  16.881  1.00 58.77           H  
ATOM   4152  NE  ARG A 260     -24.210  22.493  18.134  1.00 58.77           N  
ATOM   4153  HE  ARG A 260     -25.110  22.079  17.935  1.00 58.77           H  
ATOM   4154  NH1 ARG A 260     -23.057  24.040  19.384  1.00 58.77           N  
ATOM   4155 HH11 ARG A 260     -22.282  23.961  18.742  1.00 58.77           H  
ATOM   4156 HH12 ARG A 260     -23.070  24.766  20.086  1.00 58.77           H  
ATOM   4157  NH2 ARG A 260     -25.236  23.711  19.755  1.00 58.77           N  
ATOM   4158 HH21 ARG A 260     -25.222  24.413  20.481  1.00 58.77           H  
ATOM   4159 HH22 ARG A 260     -26.103  23.241  19.541  1.00 58.77           H  
ATOM   4160  CZ  ARG A 260     -24.162  23.409  19.084  1.00 58.77           C  
ATOM   4161  N   GLY A 261     -21.412  17.914  13.022  1.00 63.70           N  
ATOM   4162  H   GLY A 261     -22.236  17.345  13.155  1.00 63.70           H  
ATOM   4163  CA  GLY A 261     -20.300  17.323  12.287  1.00 63.70           C  
ATOM   4164  HA2 GLY A 261     -20.695  16.804  11.413  1.00 63.70           H  
ATOM   4165  HA3 GLY A 261     -19.634  18.108  11.928  1.00 63.70           H  
ATOM   4166  C   GLY A 261     -19.482  16.330  13.110  1.00 63.70           C  
ATOM   4167  O   GLY A 261     -19.852  15.902  14.205  1.00 63.70           O  
ATOM   4168  N   VAL A 262     -18.345  15.930  12.562  1.00 63.99           N  
ATOM   4169  H   VAL A 262     -18.063  16.339  11.682  1.00 63.99           H  
ATOM   4170  CA  VAL A 262     -17.444  14.961  13.189  1.00 63.99           C  
ATOM   4171  HA  VAL A 262     -18.034  14.148  13.612  1.00 63.99           H  
ATOM   4172  C   VAL A 262     -16.679  15.645  14.321  1.00 63.99           C  
ATOM   4173  CB  VAL A 262     -16.517  14.388  12.107  1.00 63.99           C  
ATOM   4174  HB  VAL A 262     -15.908  15.185  11.682  1.00 63.99           H  
ATOM   4175  O   VAL A 262     -16.215  16.755  14.136  1.00 63.99           O  
ATOM   4176  CG1 VAL A 262     -15.609  13.328  12.693  1.00 63.99           C  
ATOM   4177 HG11 VAL A 262     -15.067  12.829  11.890  1.00 63.99           H  
ATOM   4178 HG12 VAL A 262     -16.211  12.590  13.223  1.00 63.99           H  
ATOM   4179 HG13 VAL A 262     -14.893  13.795  13.370  1.00 63.99           H  
ATOM   4180  CG2 VAL A 262     -17.318  13.717  10.982  1.00 63.99           C  
ATOM   4181 HG21 VAL A 262     -17.927  14.449  10.451  1.00 63.99           H  
ATOM   4182 HG22 VAL A 262     -16.638  13.269  10.258  1.00 63.99           H  
ATOM   4183 HG23 VAL A 262     -17.963  12.939  11.391  1.00 63.99           H  
ATOM   4184  N   ARG A 263     -16.541  15.046  15.504  1.00 71.74           N  
ATOM   4185  H   ARG A 263     -16.970  14.141  15.628  1.00 71.74           H  
ATOM   4186  CA  ARG A 263     -15.744  15.592  16.615  1.00 71.74           C  
ATOM   4187  HA  ARG A 263     -15.105  16.383  16.222  1.00 71.74           H  
ATOM   4188  C   ARG A 263     -14.838  14.523  17.201  1.00 71.74           C  
ATOM   4189  CB  ARG A 263     -16.642  16.197  17.698  1.00 71.74           C  
ATOM   4190  HB2 ARG A 263     -17.341  15.440  18.054  1.00 71.74           H  
ATOM   4191  HB3 ARG A 263     -15.992  16.504  18.517  1.00 71.74           H  
ATOM   4192  O   ARG A 263     -15.159  13.349  17.146  1.00 71.74           O  
ATOM   4193  CG  ARG A 263     -17.411  17.440  17.235  1.00 71.74           C  
ATOM   4194  HG2 ARG A 263     -16.702  18.195  16.895  1.00 71.74           H  
ATOM   4195  HG3 ARG A 263     -18.080  17.184  16.413  1.00 71.74           H  
ATOM   4196  CD  ARG A 263     -18.237  17.995  18.400  1.00 71.74           C  
ATOM   4197  HD2 ARG A 263     -17.588  18.112  19.267  1.00 71.74           H  
ATOM   4198  HD3 ARG A 263     -19.026  17.279  18.633  1.00 71.74           H  
ATOM   4199  NE  ARG A 263     -18.834  19.297  18.066  1.00 71.74           N  
ATOM   4200  HE  ARG A 263     -18.692  19.626  17.122  1.00 71.74           H  
ATOM   4201  NH1 ARG A 263     -19.906  19.654  20.064  1.00 71.74           N  
ATOM   4202 HH11 ARG A 263     -19.833  18.665  20.254  1.00 71.74           H  
ATOM   4203 HH12 ARG A 263     -20.457  20.246  20.670  1.00 71.74           H  
ATOM   4204  NH2 ARG A 263     -19.802  21.294  18.551  1.00 71.74           N  
ATOM   4205 HH21 ARG A 263     -19.449  21.647  17.674  1.00 71.74           H  
ATOM   4206 HH22 ARG A 263     -20.135  21.934  19.258  1.00 71.74           H  
ATOM   4207  CZ  ARG A 263     -19.516  20.070  18.889  1.00 71.74           C  
ATOM   4208  N   LEU A 264     -13.726  14.917  17.822  1.00 73.99           N  
ATOM   4209  H   LEU A 264     -13.524  15.905  17.872  1.00 73.99           H  
ATOM   4210  CA  LEU A 264     -12.905  13.960  18.573  1.00 73.99           C  
ATOM   4211  HA  LEU A 264     -12.619  13.144  17.909  1.00 73.99           H  
ATOM   4212  C   LEU A 264     -13.711  13.352  19.724  1.00 73.99           C  
ATOM   4213  CB  LEU A 264     -11.641  14.645  19.112  1.00 73.99           C  
ATOM   4214  HB2 LEU A 264     -11.216  14.044  19.916  1.00 73.99           H  
ATOM   4215  HB3 LEU A 264     -11.925  15.607  19.538  1.00 73.99           H  
ATOM   4216  O   LEU A 264     -14.442  14.076  20.405  1.00 73.99           O  
ATOM   4217  CG  LEU A 264     -10.569  14.842  18.030  1.00 73.99           C  
ATOM   4218  HG  LEU A 264     -11.038  15.148  17.095  1.00 73.99           H  
ATOM   4219  CD1 LEU A 264      -9.627  15.955  18.474  1.00 73.99           C  
ATOM   4220 HD11 LEU A 264      -9.249  15.733  19.472  1.00 73.99           H  
ATOM   4221 HD12 LEU A 264     -10.164  16.903  18.505  1.00 73.99           H  
ATOM   4222 HD13 LEU A 264      -8.799  16.042  17.769  1.00 73.99           H  
ATOM   4223  CD2 LEU A 264      -9.767  13.565  17.796  1.00 73.99           C  
ATOM   4224 HD21 LEU A 264     -10.444  12.742  17.567  1.00 73.99           H  
ATOM   4225 HD22 LEU A 264      -9.199  13.304  18.689  1.00 73.99           H  
ATOM   4226 HD23 LEU A 264      -9.081  13.700  16.960  1.00 73.99           H  
ATOM   4227  N   HIS A 265     -13.526  12.063  19.966  1.00 75.79           N  
ATOM   4228  H   HIS A 265     -12.959  11.533  19.320  1.00 75.79           H  
ATOM   4229  CA  HIS A 265     -14.040  11.351  21.125  1.00 75.79           C  
ATOM   4230  HA  HIS A 265     -15.123  11.271  21.031  1.00 75.79           H  
ATOM   4231  C   HIS A 265     -13.655  12.086  22.424  1.00 75.79           C  
ATOM   4232  CB  HIS A 265     -13.434   9.941  21.103  1.00 75.79           C  
ATOM   4233  HB2 HIS A 265     -13.464   9.548  20.087  1.00 75.79           H  
ATOM   4234  HB3 HIS A 265     -12.393   9.964  21.425  1.00 75.79           H  
ATOM   4235  O   HIS A 265     -12.510  12.538  22.517  1.00 75.79           O  
ATOM   4236  CG  HIS A 265     -14.208   8.999  21.964  1.00 75.79           C  
ATOM   4237  CD2 HIS A 265     -15.178   8.159  21.505  1.00 75.79           C  
ATOM   4238  HD2 HIS A 265     -15.472   8.005  20.477  1.00 75.79           H  
ATOM   4239  ND1 HIS A 265     -14.150   8.869  23.336  1.00 75.79           N  
ATOM   4240  HD1 HIS A 265     -13.392   9.155  23.939  1.00 75.79           H  
ATOM   4241  CE1 HIS A 265     -15.111   8.001  23.699  1.00 75.79           C  
ATOM   4242  HE1 HIS A 265     -15.312   7.639  24.696  1.00 75.79           H  
ATOM   4243  NE2 HIS A 265     -15.749   7.563  22.610  1.00 75.79           N  
ATOM   4244  N   PRO A 266     -14.531  12.224  23.440  1.00 78.17           N  
ATOM   4245  CA  PRO A 266     -14.211  12.920  24.693  1.00 78.17           C  
ATOM   4246  HA  PRO A 266     -14.131  13.988  24.488  1.00 78.17           H  
ATOM   4247  C   PRO A 266     -12.904  12.442  25.340  1.00 78.17           C  
ATOM   4248  CB  PRO A 266     -15.416  12.674  25.607  1.00 78.17           C  
ATOM   4249  HB2 PRO A 266     -15.578  13.503  26.295  1.00 78.17           H  
ATOM   4250  HB3 PRO A 266     -15.293  11.742  26.160  1.00 78.17           H  
ATOM   4251  O   PRO A 266     -12.063  13.254  25.720  1.00 78.17           O  
ATOM   4252  CG  PRO A 266     -16.576  12.518  24.626  1.00 78.17           C  
ATOM   4253  HG2 PRO A 266     -16.943  13.502  24.332  1.00 78.17           H  
ATOM   4254  HG3 PRO A 266     -17.384  11.919  25.045  1.00 78.17           H  
ATOM   4255  CD  PRO A 266     -15.933  11.834  23.423  1.00 78.17           C  
ATOM   4256  HD2 PRO A 266     -16.422  12.174  22.510  1.00 78.17           H  
ATOM   4257  HD3 PRO A 266     -16.028  10.752  23.522  1.00 78.17           H  
ATOM   4258  N   LEU A 267     -12.676  11.127  25.355  1.00 77.99           N  
ATOM   4259  H   LEU A 267     -13.459  10.529  25.133  1.00 77.99           H  
ATOM   4260  CA  LEU A 267     -11.431  10.513  25.836  1.00 77.99           C  
ATOM   4261  HA  LEU A 267     -11.262  10.820  26.868  1.00 77.99           H  
ATOM   4262  C   LEU A 267     -10.192  10.958  25.039  1.00 77.99           C  
ATOM   4263  CB  LEU A 267     -11.578   8.983  25.787  1.00 77.99           C  
ATOM   4264  HB2 LEU A 267     -10.634   8.535  26.099  1.00 77.99           H  
ATOM   4265  HB3 LEU A 267     -11.755   8.677  24.756  1.00 77.99           H  
ATOM   4266  O   LEU A 267      -9.136  11.221  25.620  1.00 77.99           O  
ATOM   4267  CG  LEU A 267     -12.699   8.422  26.682  1.00 77.99           C  
ATOM   4268  HG  LEU A 267     -13.646   8.903  26.437  1.00 77.99           H  
ATOM   4269  CD1 LEU A 267     -12.832   6.932  26.408  1.00 77.99           C  
ATOM   4270 HD11 LEU A 267     -13.607   6.499  27.041  1.00 77.99           H  
ATOM   4271 HD12 LEU A 267     -13.117   6.754  25.371  1.00 77.99           H  
ATOM   4272 HD13 LEU A 267     -11.880   6.437  26.602  1.00 77.99           H  
ATOM   4273  CD2 LEU A 267     -12.389   8.648  28.162  1.00 77.99           C  
ATOM   4274 HD21 LEU A 267     -11.441   8.180  28.429  1.00 77.99           H  
ATOM   4275 HD22 LEU A 267     -13.180   8.199  28.764  1.00 77.99           H  
ATOM   4276 HD23 LEU A 267     -12.361   9.712  28.397  1.00 77.99           H  
ATOM   4277  N   ALA A 268     -10.337  11.138  23.724  1.00 77.93           N  
ATOM   4278  H   ALA A 268     -11.252  11.004  23.317  1.00 77.93           H  
ATOM   4279  CA  ALA A 268      -9.300  11.684  22.854  1.00 77.93           C  
ATOM   4280  HA  ALA A 268      -8.355  11.212  23.120  1.00 77.93           H  
ATOM   4281  C   ALA A 268      -9.111  13.208  23.023  1.00 77.93           C  
ATOM   4282  CB  ALA A 268      -9.601  11.291  21.400  1.00 77.93           C  
ATOM   4283  HB1 ALA A 268     -10.519  11.766  21.055  1.00 77.93           H  
ATOM   4284  HB2 ALA A 268      -8.778  11.609  20.760  1.00 77.93           H  
ATOM   4285  HB3 ALA A 268      -9.703  10.208  21.322  1.00 77.93           H  
ATOM   4286  O   ALA A 268      -8.170  13.769  22.477  1.00 77.93           O  
ATOM   4287  N   ARG A 269      -9.961  13.914  23.781  1.00 74.74           N  
ATOM   4288  H   ARG A 269     -10.743  13.430  24.198  1.00 74.74           H  
ATOM   4289  CA  ARG A 269      -9.770  15.345  24.103  1.00 74.74           C  
ATOM   4290  HA  ARG A 269      -9.154  15.802  23.328  1.00 74.74           H  
ATOM   4291  C   ARG A 269      -9.001  15.574  25.402  1.00 74.74           C  
ATOM   4292  CB  ARG A 269     -11.111  16.091  24.134  1.00 74.74           C  
ATOM   4293  HB2 ARG A 269     -11.733  15.686  24.933  1.00 74.74           H  
ATOM   4294  HB3 ARG A 269     -10.923  17.141  24.355  1.00 74.74           H  
ATOM   4295  O   ARG A 269      -8.730  16.722  25.750  1.00 74.74           O  
ATOM   4296  CG  ARG A 269     -11.866  16.008  22.805  1.00 74.74           C  
ATOM   4297  HG2 ARG A 269     -11.241  16.376  21.992  1.00 74.74           H  
ATOM   4298  HG3 ARG A 269     -12.133  14.970  22.607  1.00 74.74           H  
ATOM   4299  CD  ARG A 269     -13.144  16.842  22.892  1.00 74.74           C  
ATOM   4300  HD2 ARG A 269     -13.604  16.672  23.865  1.00 74.74           H  
ATOM   4301  HD3 ARG A 269     -12.889  17.898  22.802  1.00 74.74           H  
ATOM   4302  NE  ARG A 269     -14.098  16.452  21.846  1.00 74.74           N  
ATOM   4303  HE  ARG A 269     -13.866  15.637  21.296  1.00 74.74           H  
ATOM   4304  NH1 ARG A 269     -15.857  17.755  22.535  1.00 74.74           N  
ATOM   4305 HH11 ARG A 269     -15.237  18.246  23.163  1.00 74.74           H  
ATOM   4306 HH12 ARG A 269     -16.847  17.951  22.547  1.00 74.74           H  
ATOM   4307  NH2 ARG A 269     -16.169  16.155  21.008  1.00 74.74           N  
ATOM   4308 HH21 ARG A 269     -15.797  15.308  20.602  1.00 74.74           H  
ATOM   4309 HH22 ARG A 269     -17.169  16.215  21.135  1.00 74.74           H  
ATOM   4310  CZ  ARG A 269     -15.364  16.805  21.792  1.00 74.74           C  
ATOM   4311  N   THR A 270      -8.651  14.512  26.128  1.00 76.74           N  
ATOM   4312  H   THR A 270      -8.887  13.591  25.787  1.00 76.74           H  
ATOM   4313  CA  THR A 270      -7.947  14.639  27.407  1.00 76.74           C  
ATOM   4314  HA  THR A 270      -8.528  15.322  28.028  1.00 76.74           H  
ATOM   4315  C   THR A 270      -6.562  15.265  27.222  1.00 76.74           C  
ATOM   4316  CB  THR A 270      -7.859  13.309  28.172  1.00 76.74           C  
ATOM   4317  HB  THR A 270      -7.310  13.487  29.097  1.00 76.74           H  
ATOM   4318  O   THR A 270      -5.875  15.055  26.219  1.00 76.74           O  
ATOM   4319  CG2 THR A 270      -9.232  12.754  28.544  1.00 76.74           C  
ATOM   4320 HG21 THR A 270      -9.120  11.781  29.020  1.00 76.74           H  
ATOM   4321 HG22 THR A 270      -9.867  12.652  27.663  1.00 76.74           H  
ATOM   4322 HG23 THR A 270      -9.722  13.430  29.246  1.00 76.74           H  
ATOM   4323  OG1 THR A 270      -7.169  12.327  27.446  1.00 76.74           O  
ATOM   4324  HG1 THR A 270      -7.803  11.861  26.897  1.00 76.74           H  
ATOM   4325  N   ALA A 271      -6.116  16.042  28.215  1.00 75.89           N  
ATOM   4326  H   ALA A 271      -6.725  16.235  28.996  1.00 75.89           H  
ATOM   4327  CA  ALA A 271      -4.824  16.729  28.154  1.00 75.89           C  
ATOM   4328  HA  ALA A 271      -4.833  17.402  27.296  1.00 75.89           H  
ATOM   4329  C   ALA A 271      -3.640  15.760  27.960  1.00 75.89           C  
ATOM   4330  CB  ALA A 271      -4.661  17.568  29.426  1.00 75.89           C  
ATOM   4331  HB1 ALA A 271      -3.719  18.116  29.384  1.00 75.89           H  
ATOM   4332  HB2 ALA A 271      -4.655  16.924  30.305  1.00 75.89           H  
ATOM   4333  HB3 ALA A 271      -5.479  18.283  29.510  1.00 75.89           H  
ATOM   4334  O   ALA A 271      -2.663  16.126  27.308  1.00 75.89           O  
ATOM   4335  N   LYS A 272      -3.757  14.519  28.463  1.00 76.69           N  
ATOM   4336  H   LYS A 272      -4.618  14.291  28.938  1.00 76.69           H  
ATOM   4337  CA  LYS A 272      -2.737  13.463  28.342  1.00 76.69           C  
ATOM   4338  HA  LYS A 272      -1.786  13.840  28.718  1.00 76.69           H  
ATOM   4339  C   LYS A 272      -2.463  13.065  26.885  1.00 76.69           C  
ATOM   4340  CB  LYS A 272      -3.142  12.235  29.184  1.00 76.69           C  
ATOM   4341  HB2 LYS A 272      -2.449  11.424  28.958  1.00 76.69           H  
ATOM   4342  HB3 LYS A 272      -4.143  11.909  28.898  1.00 76.69           H  
ATOM   4343  O   LYS A 272      -1.307  12.883  26.520  1.00 76.69           O  
ATOM   4344  CG  LYS A 272      -3.095  12.503  30.702  1.00 76.69           C  
ATOM   4345  HG2 LYS A 272      -3.826  13.271  30.958  1.00 76.69           H  
ATOM   4346  HG3 LYS A 272      -2.101  12.865  30.966  1.00 76.69           H  
ATOM   4347  CD  LYS A 272      -3.395  11.233  31.518  1.00 76.69           C  
ATOM   4348  HD2 LYS A 272      -4.398  10.883  31.272  1.00 76.69           H  
ATOM   4349  HD3 LYS A 272      -2.679  10.458  31.243  1.00 76.69           H  
ATOM   4350  CE  LYS A 272      -3.300  11.502  33.031  1.00 76.69           C  
ATOM   4351  HE2 LYS A 272      -2.294  11.855  33.257  1.00 76.69           H  
ATOM   4352  HE3 LYS A 272      -3.997  12.299  33.287  1.00 76.69           H  
ATOM   4353  NZ  LYS A 272      -3.603  10.291  33.843  1.00 76.69           N  
ATOM   4354  HZ1 LYS A 272      -4.540   9.958  33.667  1.00 76.69           H  
ATOM   4355  HZ2 LYS A 272      -3.536  10.490  34.831  1.00 76.69           H  
ATOM   4356  HZ3 LYS A 272      -2.961   9.539  33.637  1.00 76.69           H  
ATOM   4357  N   VAL A 273      -3.492  13.037  26.034  1.00 78.57           N  
ATOM   4358  H   VAL A 273      -4.417  13.220  26.396  1.00 78.57           H  
ATOM   4359  CA  VAL A 273      -3.379  12.611  24.623  1.00 78.57           C  
ATOM   4360  HA  VAL A 273      -2.418  12.113  24.496  1.00 78.57           H  
ATOM   4361  C   VAL A 273      -3.363  13.763  23.620  1.00 78.57           C  
ATOM   4362  CB  VAL A 273      -4.440  11.560  24.261  1.00 78.57           C  
ATOM   4363  HB  VAL A 273      -4.265  11.222  23.240  1.00 78.57           H  
ATOM   4364  O   VAL A 273      -3.212  13.536  22.423  1.00 78.57           O  
ATOM   4365  CG1 VAL A 273      -4.301  10.345  25.177  1.00 78.57           C  
ATOM   4366 HG11 VAL A 273      -4.766  10.531  26.146  1.00 78.57           H  
ATOM   4367 HG12 VAL A 273      -3.244  10.127  25.329  1.00 78.57           H  
ATOM   4368 HG13 VAL A 273      -4.763   9.477  24.706  1.00 78.57           H  
ATOM   4369  CG2 VAL A 273      -5.862  12.108  24.357  1.00 78.57           C  
ATOM   4370 HG21 VAL A 273      -6.034  12.823  23.552  1.00 78.57           H  
ATOM   4371 HG22 VAL A 273      -6.570  11.284  24.269  1.00 78.57           H  
ATOM   4372 HG23 VAL A 273      -6.019  12.613  25.310  1.00 78.57           H  
ATOM   4373  N   LYS A 274      -3.450  15.019  24.078  1.00 81.60           N  
ATOM   4374  H   LYS A 274      -3.606  15.129  25.069  1.00 81.60           H  
ATOM   4375  CA  LYS A 274      -3.506  16.215  23.216  1.00 81.60           C  
ATOM   4376  HA  LYS A 274      -4.440  16.181  22.655  1.00 81.60           H  
ATOM   4377  C   LYS A 274      -2.373  16.281  22.181  1.00 81.60           C  
ATOM   4378  CB  LYS A 274      -3.513  17.454  24.125  1.00 81.60           C  
ATOM   4379  HB2 LYS A 274      -2.573  17.504  24.675  1.00 81.60           H  
ATOM   4380  HB3 LYS A 274      -4.325  17.348  24.844  1.00 81.60           H  
ATOM   4381  O   LYS A 274      -2.611  16.642  21.030  1.00 81.60           O  
ATOM   4382  CG  LYS A 274      -3.716  18.761  23.343  1.00 81.60           C  
ATOM   4383  HG2 LYS A 274      -4.646  18.699  22.777  1.00 81.60           H  
ATOM   4384  HG3 LYS A 274      -2.888  18.911  22.650  1.00 81.60           H  
ATOM   4385  CD  LYS A 274      -3.782  19.955  24.302  1.00 81.60           C  
ATOM   4386  HD2 LYS A 274      -2.843  20.025  24.850  1.00 81.60           H  
ATOM   4387  HD3 LYS A 274      -4.596  19.794  25.009  1.00 81.60           H  
ATOM   4388  CE  LYS A 274      -4.028  21.251  23.521  1.00 81.60           C  
ATOM   4389  HE2 LYS A 274      -3.199  21.405  22.831  1.00 81.60           H  
ATOM   4390  HE3 LYS A 274      -4.938  21.129  22.933  1.00 81.60           H  
ATOM   4391  NZ  LYS A 274      -4.166  22.415  24.433  1.00 81.60           N  
ATOM   4392  HZ1 LYS A 274      -4.939  22.270  25.066  1.00 81.60           H  
ATOM   4393  HZ2 LYS A 274      -3.328  22.541  24.982  1.00 81.60           H  
ATOM   4394  HZ3 LYS A 274      -4.348  23.260  23.912  1.00 81.60           H  
ATOM   4395  N   ASN A 275      -1.148  15.927  22.571  1.00 81.24           N  
ATOM   4396  H   ASN A 275      -1.026  15.621  23.526  1.00 81.24           H  
ATOM   4397  CA  ASN A 275       0.005  15.934  21.663  1.00 81.24           C  
ATOM   4398  HA  ASN A 275       0.027  16.881  21.123  1.00 81.24           H  
ATOM   4399  C   ASN A 275      -0.088  14.831  20.599  1.00 81.24           C  
ATOM   4400  CB  ASN A 275       1.302  15.809  22.478  1.00 81.24           C  
ATOM   4401  HB2 ASN A 275       1.239  14.944  23.138  1.00 81.24           H  
ATOM   4402  HB3 ASN A 275       2.137  15.650  21.795  1.00 81.24           H  
ATOM   4403  O   ASN A 275       0.193  15.093  19.427  1.00 81.24           O  
ATOM   4404  CG  ASN A 275       1.620  17.048  23.295  1.00 81.24           C  
ATOM   4405  ND2 ASN A 275       2.453  16.913  24.298  1.00 81.24           N  
ATOM   4406 HD21 ASN A 275       2.859  16.014  24.512  1.00 81.24           H  
ATOM   4407 HD22 ASN A 275       2.660  17.743  24.835  1.00 81.24           H  
ATOM   4408  OD1 ASN A 275       1.132  18.142  23.050  1.00 81.24           O  
ATOM   4409  N   GLU A 276      -0.524  13.628  20.983  1.00 79.94           N  
ATOM   4410  H   GLU A 276      -0.799  13.480  21.944  1.00 79.94           H  
ATOM   4411  CA  GLU A 276      -0.752  12.524  20.043  1.00 79.94           C  
ATOM   4412  HA  GLU A 276       0.142  12.369  19.439  1.00 79.94           H  
ATOM   4413  C   GLU A 276      -1.889  12.852  19.082  1.00 79.94           C  
ATOM   4414  CB  GLU A 276      -1.066  11.213  20.776  1.00 79.94           C  
ATOM   4415  HB2 GLU A 276      -1.872  11.366  21.493  1.00 79.94           H  
ATOM   4416  HB3 GLU A 276      -1.401  10.496  20.027  1.00 79.94           H  
ATOM   4417  O   GLU A 276      -1.759  12.613  17.893  1.00 79.94           O  
ATOM   4418  CG  GLU A 276       0.166  10.638  21.492  1.00 79.94           C  
ATOM   4419  HG2 GLU A 276       0.443  11.309  22.305  1.00 79.94           H  
ATOM   4420  HG3 GLU A 276       0.995  10.600  20.785  1.00 79.94           H  
ATOM   4421  CD  GLU A 276      -0.072   9.225  22.047  1.00 79.94           C  
ATOM   4422  OE1 GLU A 276       0.720   8.787  22.912  1.00 79.94           O  
ATOM   4423  OE2 GLU A 276      -1.039   8.558  21.616  1.00 79.94           O  
ATOM   4424  N   VAL A 277      -2.957  13.489  19.555  1.00 79.69           N  
ATOM   4425  H   VAL A 277      -3.026  13.603  20.557  1.00 79.69           H  
ATOM   4426  CA  VAL A 277      -4.098  13.911  18.731  1.00 79.69           C  
ATOM   4427  HA  VAL A 277      -4.478  13.053  18.177  1.00 79.69           H  
ATOM   4428  C   VAL A 277      -3.703  14.982  17.720  1.00 79.69           C  
ATOM   4429  CB  VAL A 277      -5.206  14.428  19.648  1.00 79.69           C  
ATOM   4430  HB  VAL A 277      -4.778  15.171  20.321  1.00 79.69           H  
ATOM   4431  O   VAL A 277      -4.100  14.906  16.561  1.00 79.69           O  
ATOM   4432  CG1 VAL A 277      -6.366  15.088  18.903  1.00 79.69           C  
ATOM   4433 HG11 VAL A 277      -6.036  15.996  18.398  1.00 79.69           H  
ATOM   4434 HG12 VAL A 277      -7.119  15.361  19.641  1.00 79.69           H  
ATOM   4435 HG13 VAL A 277      -6.790  14.394  18.177  1.00 79.69           H  
ATOM   4436  CG2 VAL A 277      -5.764  13.282  20.492  1.00 79.69           C  
ATOM   4437 HG21 VAL A 277      -5.005  12.536  20.727  1.00 79.69           H  
ATOM   4438 HG22 VAL A 277      -6.596  12.788  19.991  1.00 79.69           H  
ATOM   4439 HG23 VAL A 277      -6.090  13.710  21.440  1.00 79.69           H  
ATOM   4440  N   ASN A 278      -2.898  15.970  18.120  1.00 80.92           N  
ATOM   4441  H   ASN A 278      -2.644  16.019  19.096  1.00 80.92           H  
ATOM   4442  CA  ASN A 278      -2.377  16.975  17.190  1.00 80.92           C  
ATOM   4443  HA  ASN A 278      -3.207  17.436  16.654  1.00 80.92           H  
ATOM   4444  C   ASN A 278      -1.462  16.343  16.135  1.00 80.92           C  
ATOM   4445  CB  ASN A 278      -1.621  18.051  17.979  1.00 80.92           C  
ATOM   4446  HB2 ASN A 278      -1.031  18.653  17.287  1.00 80.92           H  
ATOM   4447  HB3 ASN A 278      -0.935  17.575  18.680  1.00 80.92           H  
ATOM   4448  O   ASN A 278      -1.545  16.686  14.957  1.00 80.92           O  
ATOM   4449  CG  ASN A 278      -2.535  18.999  18.726  1.00 80.92           C  
ATOM   4450  ND2 ASN A 278      -2.034  19.636  19.757  1.00 80.92           N  
ATOM   4451 HD21 ASN A 278      -2.668  20.264  20.230  1.00 80.92           H  
ATOM   4452 HD22 ASN A 278      -1.102  19.417  20.080  1.00 80.92           H  
ATOM   4453  OD1 ASN A 278      -3.682  19.235  18.380  1.00 80.92           O  
ATOM   4454  N   SER A 279      -0.622  15.397  16.554  1.00 75.75           N  
ATOM   4455  H   SER A 279      -0.609  15.162  17.536  1.00 75.75           H  
ATOM   4456  CA  SER A 279       0.274  14.664  15.658  1.00 75.75           C  
ATOM   4457  HA  SER A 279       0.818  15.376  15.037  1.00 75.75           H  
ATOM   4458  C   SER A 279      -0.509  13.736  14.722  1.00 75.75           C  
ATOM   4459  CB  SER A 279       1.298  13.886  16.484  1.00 75.75           C  
ATOM   4460  HB2 SER A 279       2.003  13.397  15.811  1.00 75.75           H  
ATOM   4461  HB3 SER A 279       0.786  13.140  17.092  1.00 75.75           H  
ATOM   4462  O   SER A 279      -0.217  13.674  13.534  1.00 75.75           O  
ATOM   4463  OG  SER A 279       2.009  14.752  17.345  1.00 75.75           O  
ATOM   4464  HG  SER A 279       1.465  14.902  18.122  1.00 75.75           H  
ATOM   4465  N   PHE A 280      -1.568  13.097  15.221  1.00 76.61           N  
ATOM   4466  H   PHE A 280      -1.714  13.130  16.220  1.00 76.61           H  
ATOM   4467  CA  PHE A 280      -2.499  12.277  14.453  1.00 76.61           C  
ATOM   4468  HA  PHE A 280      -1.935  11.532  13.892  1.00 76.61           H  
ATOM   4469  C   PHE A 280      -3.288  13.117  13.447  1.00 76.61           C  
ATOM   4470  CB  PHE A 280      -3.434  11.546  15.425  1.00 76.61           C  
ATOM   4471  HB2 PHE A 280      -3.942  12.274  16.058  1.00 76.61           H  
ATOM   4472  HB3 PHE A 280      -2.836  10.901  16.069  1.00 76.61           H  
ATOM   4473  O   PHE A 280      -3.418  12.740  12.289  1.00 76.61           O  
ATOM   4474  CG  PHE A 280      -4.464  10.694  14.723  1.00 76.61           C  
ATOM   4475  CD1 PHE A 280      -5.827  11.044  14.753  1.00 76.61           C  
ATOM   4476  HD1 PHE A 280      -6.157  11.902  15.320  1.00 76.61           H  
ATOM   4477  CD2 PHE A 280      -4.042   9.568  13.996  1.00 76.61           C  
ATOM   4478  HD2 PHE A 280      -2.998   9.295  13.977  1.00 76.61           H  
ATOM   4479  CE1 PHE A 280      -6.761  10.279  14.036  1.00 76.61           C  
ATOM   4480  HE1 PHE A 280      -7.808  10.544  14.052  1.00 76.61           H  
ATOM   4481  CE2 PHE A 280      -4.971   8.825  13.254  1.00 76.61           C  
ATOM   4482  HE2 PHE A 280      -4.642   7.985  12.661  1.00 76.61           H  
ATOM   4483  CZ  PHE A 280      -6.325   9.196  13.257  1.00 76.61           C  
ATOM   4484  HZ  PHE A 280      -7.034   8.661  12.643  1.00 76.61           H  
ATOM   4485  N   LYS A 281      -3.741  14.312  13.838  1.00 75.99           N  
ATOM   4486  H   LYS A 281      -3.651  14.551  14.815  1.00 75.99           H  
ATOM   4487  CA  LYS A 281      -4.364  15.275  12.925  1.00 75.99           C  
ATOM   4488  HA  LYS A 281      -5.198  14.785  12.422  1.00 75.99           H  
ATOM   4489  C   LYS A 281      -3.395  15.705  11.821  1.00 75.99           C  
ATOM   4490  CB  LYS A 281      -4.901  16.458  13.740  1.00 75.99           C  
ATOM   4491  HB2 LYS A 281      -4.087  16.914  14.304  1.00 75.99           H  
ATOM   4492  HB3 LYS A 281      -5.642  16.085  14.448  1.00 75.99           H  
ATOM   4493  O   LYS A 281      -3.778  15.708  10.658  1.00 75.99           O  
ATOM   4494  CG  LYS A 281      -5.549  17.525  12.851  1.00 75.99           C  
ATOM   4495  HG2 LYS A 281      -6.314  17.061  12.228  1.00 75.99           H  
ATOM   4496  HG3 LYS A 281      -4.788  17.966  12.208  1.00 75.99           H  
ATOM   4497  CD  LYS A 281      -6.188  18.632  13.697  1.00 75.99           C  
ATOM   4498  HD2 LYS A 281      -7.072  18.231  14.192  1.00 75.99           H  
ATOM   4499  HD3 LYS A 281      -5.479  18.982  14.447  1.00 75.99           H  
ATOM   4500  CE  LYS A 281      -6.567  19.789  12.770  1.00 75.99           C  
ATOM   4501  HE2 LYS A 281      -5.651  20.270  12.427  1.00 75.99           H  
ATOM   4502  HE3 LYS A 281      -7.049  19.363  11.890  1.00 75.99           H  
ATOM   4503  NZ  LYS A 281      -7.458  20.778  13.429  1.00 75.99           N  
ATOM   4504  HZ1 LYS A 281      -7.684  21.527  12.790  1.00 75.99           H  
ATOM   4505  HZ2 LYS A 281      -8.328  20.344  13.703  1.00 75.99           H  
ATOM   4506  HZ3 LYS A 281      -7.019  21.173  14.248  1.00 75.99           H  
ATOM   4507  N   ALA A 282      -2.144  16.018  12.161  1.00 75.02           N  
ATOM   4508  H   ALA A 282      -1.889  16.015  13.139  1.00 75.02           H  
ATOM   4509  CA  ALA A 282      -1.115  16.335  11.170  1.00 75.02           C  
ATOM   4510  HA  ALA A 282      -1.471  17.159  10.551  1.00 75.02           H  
ATOM   4511  C   ALA A 282      -0.836  15.147  10.233  1.00 75.02           C  
ATOM   4512  CB  ALA A 282       0.152  16.791  11.903  1.00 75.02           C  
ATOM   4513  HB1 ALA A 282       0.909  17.079  11.174  1.00 75.02           H  
ATOM   4514  HB2 ALA A 282       0.546  15.982  12.518  1.00 75.02           H  
ATOM   4515  HB3 ALA A 282      -0.074  17.647  12.539  1.00 75.02           H  
ATOM   4516  O   ALA A 282      -0.667  15.341   9.031  1.00 75.02           O  
ATOM   4517  N   ALA A 283      -0.855  13.924  10.765  1.00 71.64           N  
ATOM   4518  H   ALA A 283      -0.929  13.839  11.769  1.00 71.64           H  
ATOM   4519  CA  ALA A 283      -0.706  12.689  10.007  1.00 71.64           C  
ATOM   4520  HA  ALA A 283       0.203  12.753   9.410  1.00 71.64           H  
ATOM   4521  C   ALA A 283      -1.878  12.462   9.034  1.00 71.64           C  
ATOM   4522  CB  ALA A 283      -0.529  11.550  11.017  1.00 71.64           C  
ATOM   4523  HB1 ALA A 283      -1.433  11.407  11.608  1.00 71.64           H  
ATOM   4524  HB2 ALA A 283       0.311  11.769  11.676  1.00 71.64           H  
ATOM   4525  HB3 ALA A 283      -0.317  10.620  10.491  1.00 71.64           H  
ATOM   4526  O   ALA A 283      -1.642  12.201   7.859  1.00 71.64           O  
ATOM   4527  N   LEU A 284      -3.128  12.669   9.467  1.00 72.48           N  
ATOM   4528  H   LEU A 284      -3.261  12.847  10.452  1.00 72.48           H  
ATOM   4529  CA  LEU A 284      -4.314  12.626   8.600  1.00 72.48           C  
ATOM   4530  HA  LEU A 284      -4.333  11.673   8.071  1.00 72.48           H  
ATOM   4531  C   LEU A 284      -4.303  13.724   7.526  1.00 72.48           C  
ATOM   4532  CB  LEU A 284      -5.590  12.767   9.446  1.00 72.48           C  
ATOM   4533  HB2 LEU A 284      -6.422  12.946   8.764  1.00 72.48           H  
ATOM   4534  HB3 LEU A 284      -5.492  13.650  10.078  1.00 72.48           H  
ATOM   4535  O   LEU A 284      -4.659  13.473   6.378  1.00 72.48           O  
ATOM   4536  CG  LEU A 284      -5.962  11.564  10.329  1.00 72.48           C  
ATOM   4537  HG  LEU A 284      -5.170  11.362  11.050  1.00 72.48           H  
ATOM   4538  CD1 LEU A 284      -7.240  11.937  11.083  1.00 72.48           C  
ATOM   4539 HD11 LEU A 284      -7.584  11.084  11.669  1.00 72.48           H  
ATOM   4540 HD12 LEU A 284      -7.036  12.768  11.758  1.00 72.48           H  
ATOM   4541 HD13 LEU A 284      -8.026  12.214  10.382  1.00 72.48           H  
ATOM   4542  CD2 LEU A 284      -6.216  10.291   9.517  1.00 72.48           C  
ATOM   4543 HD21 LEU A 284      -6.556   9.496  10.180  1.00 72.48           H  
ATOM   4544 HD22 LEU A 284      -5.293   9.961   9.042  1.00 72.48           H  
ATOM   4545 HD23 LEU A 284      -6.974  10.475   8.756  1.00 72.48           H  
ATOM   4546  N   SER A 285      -3.863  14.937   7.859  1.00 71.51           N  
ATOM   4547  H   SER A 285      -3.683  15.149   8.830  1.00 71.51           H  
ATOM   4548  CA  SER A 285      -3.715  16.001   6.860  1.00 71.51           C  
ATOM   4549  HA  SER A 285      -4.633  16.066   6.277  1.00 71.51           H  
ATOM   4550  C   SER A 285      -2.580  15.705   5.876  1.00 71.51           C  
ATOM   4551  CB  SER A 285      -3.495  17.355   7.537  1.00 71.51           C  
ATOM   4552  HB2 SER A 285      -3.289  18.108   6.777  1.00 71.51           H  
ATOM   4553  HB3 SER A 285      -2.644  17.292   8.214  1.00 71.51           H  
ATOM   4554  O   SER A 285      -2.706  16.013   4.696  1.00 71.51           O  
ATOM   4555  OG  SER A 285      -4.651  17.740   8.257  1.00 71.51           O  
ATOM   4556  HG  SER A 285      -5.373  17.838   7.631  1.00 71.51           H  
ATOM   4557  N   SER A 286      -1.482  15.080   6.319  1.00 69.94           N  
ATOM   4558  H   SER A 286      -1.403  14.885   7.307  1.00 69.94           H  
ATOM   4559  CA  SER A 286      -0.416  14.603   5.425  1.00 69.94           C  
ATOM   4560  HA  SER A 286      -0.112  15.423   4.774  1.00 69.94           H  
ATOM   4561  C   SER A 286      -0.898  13.457   4.540  1.00 69.94           C  
ATOM   4562  CB  SER A 286       0.807  14.147   6.223  1.00 69.94           C  
ATOM   4563  HB2 SER A 286       0.596  13.210   6.739  1.00 69.94           H  
ATOM   4564  HB3 SER A 286       1.059  14.908   6.961  1.00 69.94           H  
ATOM   4565  O   SER A 286      -0.541  13.398   3.370  1.00 69.94           O  
ATOM   4566  OG  SER A 286       1.905  13.985   5.345  1.00 69.94           O  
ATOM   4567  HG  SER A 286       1.753  13.220   4.785  1.00 69.94           H  
ATOM   4568  N   LEU A 287      -1.747  12.583   5.078  1.00 71.52           N  
ATOM   4569  H   LEU A 287      -1.943  12.655   6.066  1.00 71.52           H  
ATOM   4570  CA  LEU A 287      -2.358  11.480   4.355  1.00 71.52           C  
ATOM   4571  HA  LEU A 287      -1.558  10.840   3.983  1.00 71.52           H  
ATOM   4572  C   LEU A 287      -3.171  11.977   3.155  1.00 71.52           C  
ATOM   4573  CB  LEU A 287      -3.217  10.681   5.347  1.00 71.52           C  
ATOM   4574  HB2 LEU A 287      -2.586  10.325   6.162  1.00 71.52           H  
ATOM   4575  HB3 LEU A 287      -3.986  11.325   5.773  1.00 71.52           H  
ATOM   4576  O   LEU A 287      -3.004  11.467   2.050  1.00 71.52           O  
ATOM   4577  CG  LEU A 287      -3.944   9.500   4.716  1.00 71.52           C  
ATOM   4578  HG  LEU A 287      -4.596   9.840   3.912  1.00 71.52           H  
ATOM   4579  CD1 LEU A 287      -2.911   8.542   4.182  1.00 71.52           C  
ATOM   4580 HD11 LEU A 287      -2.445   8.945   3.283  1.00 71.52           H  
ATOM   4581 HD12 LEU A 287      -2.163   8.342   4.949  1.00 71.52           H  
ATOM   4582 HD13 LEU A 287      -3.445   7.627   3.924  1.00 71.52           H  
ATOM   4583  CD2 LEU A 287      -4.794   8.762   5.749  1.00 71.52           C  
ATOM   4584 HD21 LEU A 287      -5.539   9.446   6.157  1.00 71.52           H  
ATOM   4585 HD22 LEU A 287      -4.169   8.386   6.558  1.00 71.52           H  
ATOM   4586 HD23 LEU A 287      -5.314   7.932   5.271  1.00 71.52           H  
ATOM   4587  N   ALA A 288      -3.990  13.012   3.359  1.00 70.03           N  
ATOM   4588  H   ALA A 288      -4.102  13.357   4.302  1.00 70.03           H  
ATOM   4589  CA  ALA A 288      -4.786  13.628   2.300  1.00 70.03           C  
ATOM   4590  HA  ALA A 288      -5.441  12.869   1.871  1.00 70.03           H  
ATOM   4591  C   ALA A 288      -3.929  14.188   1.146  1.00 70.03           C  
ATOM   4592  CB  ALA A 288      -5.662  14.714   2.937  1.00 70.03           C  
ATOM   4593  HB1 ALA A 288      -6.287  14.279   3.717  1.00 70.03           H  
ATOM   4594  HB2 ALA A 288      -6.307  15.156   2.177  1.00 70.03           H  
ATOM   4595  HB3 ALA A 288      -5.040  15.497   3.369  1.00 70.03           H  
ATOM   4596  O   ALA A 288      -4.389  14.226   0.006  1.00 70.03           O  
ATOM   4597  N   LYS A 289      -2.660  14.554   1.398  1.00 72.28           N  
ATOM   4598  H   LYS A 289      -2.314  14.447   2.341  1.00 72.28           H  
ATOM   4599  CA  LYS A 289      -1.729  15.026   0.351  1.00 72.28           C  
ATOM   4600  HA  LYS A 289      -2.222  15.810  -0.224  1.00 72.28           H  
ATOM   4601  C   LYS A 289      -1.363  13.943  -0.661  1.00 72.28           C  
ATOM   4602  CB  LYS A 289      -0.432  15.593   0.952  1.00 72.28           C  
ATOM   4603  HB2 LYS A 289       0.188  15.963   0.135  1.00 72.28           H  
ATOM   4604  HB3 LYS A 289       0.124  14.799   1.450  1.00 72.28           H  
ATOM   4605  O   LYS A 289      -0.922  14.275  -1.754  1.00 72.28           O  
ATOM   4606  CG  LYS A 289      -0.685  16.746   1.925  1.00 72.28           C  
ATOM   4607  HG2 LYS A 289      -1.274  16.381   2.766  1.00 72.28           H  
ATOM   4608  HG3 LYS A 289      -1.246  17.529   1.414  1.00 72.28           H  
ATOM   4609  CD  LYS A 289       0.626  17.328   2.461  1.00 72.28           C  
ATOM   4610  HD2 LYS A 289       1.208  17.713   1.624  1.00 72.28           H  
ATOM   4611  HD3 LYS A 289       1.193  16.551   2.974  1.00 72.28           H  
ATOM   4612  CE  LYS A 289       0.280  18.462   3.430  1.00 72.28           C  
ATOM   4613  HE2 LYS A 289      -0.199  18.035   4.311  1.00 72.28           H  
ATOM   4614  HE3 LYS A 289      -0.445  19.111   2.939  1.00 72.28           H  
ATOM   4615  NZ  LYS A 289       1.474  19.256   3.804  1.00 72.28           N  
ATOM   4616  HZ1 LYS A 289       2.159  18.677   4.268  1.00 72.28           H  
ATOM   4617  HZ2 LYS A 289       1.211  20.029   4.399  1.00 72.28           H  
ATOM   4618  HZ3 LYS A 289       1.869  19.668   2.971  1.00 72.28           H  
ATOM   4619  N   HIS A 290      -1.541  12.670  -0.311  1.00 76.39           N  
ATOM   4620  H   HIS A 290      -1.914  12.467   0.605  1.00 76.39           H  
ATOM   4621  CA  HIS A 290      -1.226  11.544  -1.186  1.00 76.39           C  
ATOM   4622  HA  HIS A 290      -0.381  11.825  -1.815  1.00 76.39           H  
ATOM   4623  C   HIS A 290      -2.360  11.197  -2.165  1.00 76.39           C  
ATOM   4624  CB  HIS A 290      -0.768  10.364  -0.319  1.00 76.39           C  
ATOM   4625  HB2 HIS A 290      -0.556   9.509  -0.961  1.00 76.39           H  
ATOM   4626  HB3 HIS A 290      -1.563  10.078   0.370  1.00 76.39           H  
ATOM   4627  O   HIS A 290      -2.196  10.280  -2.966  1.00 76.39           O  
ATOM   4628  CG  HIS A 290       0.493  10.682   0.446  1.00 76.39           C  
ATOM   4629  CD2 HIS A 290       0.655  10.765   1.800  1.00 76.39           C  
ATOM   4630  HD2 HIS A 290      -0.119  10.610   2.538  1.00 76.39           H  
ATOM   4631  ND1 HIS A 290       1.715  10.959  -0.111  1.00 76.39           N  
ATOM   4632  HD1 HIS A 290       1.928  10.943  -1.098  1.00 76.39           H  
ATOM   4633  CE1 HIS A 290       2.601  11.153   0.870  1.00 76.39           C  
ATOM   4634  HE1 HIS A 290       3.653  11.344   0.722  1.00 76.39           H  
ATOM   4635  NE2 HIS A 290       2.001  11.056   2.064  1.00 76.39           N  
ATOM   4636  N   GLY A 291      -3.491  11.918  -2.131  1.00 78.01           N  
ATOM   4637  H   GLY A 291      -3.582  12.648  -1.438  1.00 78.01           H  
ATOM   4638  CA  GLY A 291      -4.587  11.758  -3.090  1.00 78.01           C  
ATOM   4639  HA2 GLY A 291      -5.423  12.396  -2.801  1.00 78.01           H  
ATOM   4640  HA3 GLY A 291      -4.246  12.068  -4.077  1.00 78.01           H  
ATOM   4641  C   GLY A 291      -5.090  10.316  -3.161  1.00 78.01           C  
ATOM   4642  O   GLY A 291      -5.434   9.716  -2.143  1.00 78.01           O  
ATOM   4643  N   GLU A 292      -5.076   9.736  -4.359  1.00 79.39           N  
ATOM   4644  H   GLU A 292      -4.788  10.274  -5.164  1.00 79.39           H  
ATOM   4645  CA  GLU A 292      -5.513   8.358  -4.611  1.00 79.39           C  
ATOM   4646  HA  GLU A 292      -6.534   8.239  -4.250  1.00 79.39           H  
ATOM   4647  C   GLU A 292      -4.649   7.293  -3.909  1.00 79.39           C  
ATOM   4648  CB  GLU A 292      -5.513   8.095  -6.117  1.00 79.39           C  
ATOM   4649  HB2 GLU A 292      -4.482   8.115  -6.472  1.00 79.39           H  
ATOM   4650  HB3 GLU A 292      -5.939   7.104  -6.272  1.00 79.39           H  
ATOM   4651  O   GLU A 292      -5.106   6.169  -3.704  1.00 79.39           O  
ATOM   4652  CG  GLU A 292      -6.346   9.087  -6.935  1.00 79.39           C  
ATOM   4653  HG2 GLU A 292      -5.942  10.091  -6.804  1.00 79.39           H  
ATOM   4654  HG3 GLU A 292      -7.368   9.077  -6.556  1.00 79.39           H  
ATOM   4655  CD  GLU A 292      -6.344   8.744  -8.431  1.00 79.39           C  
ATOM   4656  OE1 GLU A 292      -7.065   9.454  -9.155  1.00 79.39           O  
ATOM   4657  OE2 GLU A 292      -5.619   7.801  -8.823  1.00 79.39           O  
ATOM   4658  N   TYR A 293      -3.432   7.647  -3.468  1.00 84.06           N  
ATOM   4659  H   TYR A 293      -3.105   8.580  -3.676  1.00 84.06           H  
ATOM   4660  CA  TYR A 293      -2.548   6.766  -2.697  1.00 84.06           C  
ATOM   4661  HA  TYR A 293      -2.701   5.753  -3.070  1.00 84.06           H  
ATOM   4662  C   TYR A 293      -2.849   6.760  -1.194  1.00 84.06           C  
ATOM   4663  CB  TYR A 293      -1.073   7.107  -2.951  1.00 84.06           C  
ATOM   4664  HB2 TYR A 293      -0.871   8.135  -2.654  1.00 84.06           H  
ATOM   4665  HB3 TYR A 293      -0.446   6.458  -2.340  1.00 84.06           H  
ATOM   4666  O   TYR A 293      -2.317   5.916  -0.466  1.00 84.06           O  
ATOM   4667  CG  TYR A 293      -0.678   6.920  -4.393  1.00 84.06           C  
ATOM   4668  CD1 TYR A 293      -0.437   5.620  -4.874  1.00 84.06           C  
ATOM   4669  HD1 TYR A 293      -0.476   4.771  -4.208  1.00 84.06           H  
ATOM   4670  CD2 TYR A 293      -0.657   8.024  -5.267  1.00 84.06           C  
ATOM   4671  HD2 TYR A 293      -0.853   9.019  -4.897  1.00 84.06           H  
ATOM   4672  CE1 TYR A 293      -0.228   5.418  -6.246  1.00 84.06           C  
ATOM   4673  HE1 TYR A 293      -0.108   4.424  -6.650  1.00 84.06           H  
ATOM   4674  CE2 TYR A 293      -0.483   7.816  -6.648  1.00 84.06           C  
ATOM   4675  HE2 TYR A 293      -0.550   8.640  -7.343  1.00 84.06           H  
ATOM   4676  OH  TYR A 293      -0.299   6.243  -8.456  1.00 84.06           O  
ATOM   4677  HH  TYR A 293      -0.744   6.896  -9.002  1.00 84.06           H  
ATOM   4678  CZ  TYR A 293      -0.308   6.505  -7.134  1.00 84.06           C  
ATOM   4679  N   ALA A 294      -3.707   7.665  -0.705  1.00 77.69           N  
ATOM   4680  H   ALA A 294      -4.141   8.312  -1.348  1.00 77.69           H  
ATOM   4681  CA  ALA A 294      -4.073   7.751   0.709  1.00 77.69           C  
ATOM   4682  HA  ALA A 294      -3.168   8.000   1.262  1.00 77.69           H  
ATOM   4683  C   ALA A 294      -4.600   6.420   1.296  1.00 77.69           C  
ATOM   4684  CB  ALA A 294      -5.062   8.906   0.907  1.00 77.69           C  
ATOM   4685  HB1 ALA A 294      -4.601   9.842   0.591  1.00 77.69           H  
ATOM   4686  HB2 ALA A 294      -5.336   8.982   1.959  1.00 77.69           H  
ATOM   4687  HB3 ALA A 294      -5.969   8.755   0.321  1.00 77.69           H  
ATOM   4688  O   ALA A 294      -4.147   6.030   2.374  1.00 77.69           O  
ATOM   4689  N   PRO A 295      -5.458   5.637   0.611  1.00 78.12           N  
ATOM   4690  CA  PRO A 295      -5.857   4.314   1.091  1.00 78.12           C  
ATOM   4691  HA  PRO A 295      -6.457   4.427   1.995  1.00 78.12           H  
ATOM   4692  C   PRO A 295      -4.670   3.390   1.383  1.00 78.12           C  
ATOM   4693  CB  PRO A 295      -6.720   3.737  -0.030  1.00 78.12           C  
ATOM   4694  HB2 PRO A 295      -7.484   3.060   0.354  1.00 78.12           H  
ATOM   4695  HB3 PRO A 295      -6.088   3.220  -0.751  1.00 78.12           H  
ATOM   4696  O   PRO A 295      -4.689   2.635   2.347  1.00 78.12           O  
ATOM   4697  CG  PRO A 295      -7.320   4.973  -0.695  1.00 78.12           C  
ATOM   4698  HG2 PRO A 295      -8.146   5.360  -0.099  1.00 78.12           H  
ATOM   4699  HG3 PRO A 295      -7.630   4.775  -1.721  1.00 78.12           H  
ATOM   4700  CD  PRO A 295      -6.142   5.934  -0.638  1.00 78.12           C  
ATOM   4701  HD2 PRO A 295      -5.460   5.704  -1.457  1.00 78.12           H  
ATOM   4702  HD3 PRO A 295      -6.491   6.964  -0.703  1.00 78.12           H  
ATOM   4703  N   PHE A 296      -3.592   3.476   0.606  1.00 81.32           N  
ATOM   4704  H   PHE A 296      -3.579   4.170  -0.128  1.00 81.32           H  
ATOM   4705  CA  PHE A 296      -2.427   2.598   0.728  1.00 81.32           C  
ATOM   4706  HA  PHE A 296      -2.768   1.617   1.056  1.00 81.32           H  
ATOM   4707  C   PHE A 296      -1.399   3.082   1.742  1.00 81.32           C  
ATOM   4708  CB  PHE A 296      -1.775   2.430  -0.636  1.00 81.32           C  
ATOM   4709  HB2 PHE A 296      -0.961   1.713  -0.538  1.00 81.32           H  
ATOM   4710  HB3 PHE A 296      -1.353   3.380  -0.964  1.00 81.32           H  
ATOM   4711  O   PHE A 296      -0.336   2.482   1.895  1.00 81.32           O  
ATOM   4712  CG  PHE A 296      -2.742   1.928  -1.674  1.00 81.32           C  
ATOM   4713  CD1 PHE A 296      -3.003   0.553  -1.784  1.00 81.32           C  
ATOM   4714  HD1 PHE A 296      -2.488  -0.158  -1.155  1.00 81.32           H  
ATOM   4715  CD2 PHE A 296      -3.408   2.838  -2.509  1.00 81.32           C  
ATOM   4716  HD2 PHE A 296      -3.226   3.899  -2.419  1.00 81.32           H  
ATOM   4717  CE1 PHE A 296      -3.899   0.094  -2.757  1.00 81.32           C  
ATOM   4718  HE1 PHE A 296      -4.059  -0.967  -2.880  1.00 81.32           H  
ATOM   4719  CE2 PHE A 296      -4.316   2.379  -3.471  1.00 81.32           C  
ATOM   4720  HE2 PHE A 296      -4.814   3.084  -4.121  1.00 81.32           H  
ATOM   4721  CZ  PHE A 296      -4.545   1.003  -3.611  1.00 81.32           C  
ATOM   4722  HZ  PHE A 296      -5.202   0.645  -4.390  1.00 81.32           H  
ATOM   4723  N   ALA A 297      -1.673   4.161   2.459  1.00 73.21           N  
ATOM   4724  H   ALA A 297      -2.542   4.647   2.288  1.00 73.21           H  
ATOM   4725  CA  ALA A 297      -0.659   4.826   3.250  1.00 73.21           C  
ATOM   4726  HA  ALA A 297       0.188   5.045   2.599  1.00 73.21           H  
ATOM   4727  C   ALA A 297      -0.131   4.016   4.442  1.00 73.21           C  
ATOM   4728  CB  ALA A 297      -1.269   6.128   3.687  1.00 73.21           C  
ATOM   4729  HB1 ALA A 297      -0.544   6.727   4.237  1.00 73.21           H  
ATOM   4730  HB2 ALA A 297      -2.142   5.915   4.305  1.00 73.21           H  
ATOM   4731  HB3 ALA A 297      -1.563   6.686   2.797  1.00 73.21           H  
ATOM   4732  O   ALA A 297       0.964   4.307   4.919  1.00 73.21           O  
ATOM   4733  N   ARG A 298      -0.844   2.986   4.919  1.00 73.95           N  
ATOM   4734  H   ARG A 298      -1.761   2.832   4.526  1.00 73.95           H  
ATOM   4735  CA  ARG A 298      -0.272   1.993   5.855  1.00 73.95           C  
ATOM   4736  HA  ARG A 298       0.258   2.506   6.657  1.00 73.95           H  
ATOM   4737  C   ARG A 298       0.767   1.113   5.162  1.00 73.95           C  
ATOM   4738  CB  ARG A 298      -1.390   1.142   6.477  1.00 73.95           C  
ATOM   4739  HB2 ARG A 298      -1.918   0.616   5.682  1.00 73.95           H  
ATOM   4740  HB3 ARG A 298      -2.096   1.813   6.967  1.00 73.95           H  
ATOM   4741  O   ARG A 298       1.828   0.862   5.712  1.00 73.95           O  
ATOM   4742  CG  ARG A 298      -0.886   0.111   7.517  1.00 73.95           C  
ATOM   4743  HG2 ARG A 298      -0.196  -0.594   7.053  1.00 73.95           H  
ATOM   4744  HG3 ARG A 298      -0.386   0.628   8.336  1.00 73.95           H  
ATOM   4745  CD  ARG A 298      -2.104  -0.650   8.050  1.00 73.95           C  
ATOM   4746  HD2 ARG A 298      -2.762   0.102   8.485  1.00 73.95           H  
ATOM   4747  HD3 ARG A 298      -2.572  -1.144   7.198  1.00 73.95           H  
ATOM   4748  NE  ARG A 298      -1.850  -1.654   9.095  1.00 73.95           N  
ATOM   4749  HE  ARG A 298      -0.961  -1.599   9.572  1.00 73.95           H  
ATOM   4750  NH1 ARG A 298      -3.867  -2.806   9.137  1.00 73.95           N  
ATOM   4751 HH11 ARG A 298      -4.462  -3.487   9.587  1.00 73.95           H  
ATOM   4752 HH12 ARG A 298      -4.201  -2.290   8.336  1.00 73.95           H  
ATOM   4753  NH2 ARG A 298      -2.394  -3.264  10.651  1.00 73.95           N  
ATOM   4754 HH21 ARG A 298      -1.470  -3.182  11.053  1.00 73.95           H  
ATOM   4755 HH22 ARG A 298      -3.035  -3.927  11.064  1.00 73.95           H  
ATOM   4756  CZ  ARG A 298      -2.694  -2.544   9.617  1.00 73.95           C  
ATOM   4757  N   LEU A 299       0.484   0.669   3.939  1.00 77.99           N  
ATOM   4758  H   LEU A 299      -0.351   1.014   3.488  1.00 77.99           H  
ATOM   4759  CA  LEU A 299       1.388  -0.178   3.157  1.00 77.99           C  
ATOM   4760  HA  LEU A 299       1.741  -1.000   3.780  1.00 77.99           H  
ATOM   4761  C   LEU A 299       2.625   0.600   2.725  1.00 77.99           C  
ATOM   4762  CB  LEU A 299       0.638  -0.732   1.934  1.00 77.99           C  
ATOM   4763  HB2 LEU A 299       1.332  -1.294   1.310  1.00 77.99           H  
ATOM   4764  HB3 LEU A 299       0.257   0.094   1.333  1.00 77.99           H  
ATOM   4765  O   LEU A 299       3.750   0.127   2.871  1.00 77.99           O  
ATOM   4766  CG  LEU A 299      -0.528  -1.646   2.331  1.00 77.99           C  
ATOM   4767  HG  LEU A 299      -1.154  -1.159   3.079  1.00 77.99           H  
ATOM   4768  CD1 LEU A 299      -1.398  -1.935   1.123  1.00 77.99           C  
ATOM   4769 HD11 LEU A 299      -2.193  -2.623   1.409  1.00 77.99           H  
ATOM   4770 HD12 LEU A 299      -1.851  -1.007   0.774  1.00 77.99           H  
ATOM   4771 HD13 LEU A 299      -0.802  -2.381   0.327  1.00 77.99           H  
ATOM   4772  CD2 LEU A 299      -0.008  -2.957   2.904  1.00 77.99           C  
ATOM   4773 HD21 LEU A 299       0.605  -3.463   2.159  1.00 77.99           H  
ATOM   4774 HD22 LEU A 299       0.574  -2.787   3.810  1.00 77.99           H  
ATOM   4775 HD23 LEU A 299      -0.856  -3.589   3.167  1.00 77.99           H  
ATOM   4776  N   LEU A 300       2.418   1.826   2.259  1.00 78.98           N  
ATOM   4777  H   LEU A 300       1.460   2.120   2.133  1.00 78.98           H  
ATOM   4778  CA  LEU A 300       3.471   2.732   1.825  1.00 78.98           C  
ATOM   4779  HA  LEU A 300       4.246   2.157   1.319  1.00 78.98           H  
ATOM   4780  C   LEU A 300       4.181   3.431   2.995  1.00 78.98           C  
ATOM   4781  CB  LEU A 300       2.863   3.723   0.817  1.00 78.98           C  
ATOM   4782  HB2 LEU A 300       2.058   4.271   1.307  1.00 78.98           H  
ATOM   4783  HB3 LEU A 300       3.634   4.433   0.519  1.00 78.98           H  
ATOM   4784  O   LEU A 300       5.134   4.165   2.765  1.00 78.98           O  
ATOM   4785  CG  LEU A 300       2.313   3.089  -0.471  1.00 78.98           C  
ATOM   4786  HG  LEU A 300       1.551   2.348  -0.227  1.00 78.98           H  
ATOM   4787  CD1 LEU A 300       1.675   4.165  -1.346  1.00 78.98           C  
ATOM   4788 HD11 LEU A 300       2.409   4.927  -1.611  1.00 78.98           H  
ATOM   4789 HD12 LEU A 300       1.286   3.717  -2.260  1.00 78.98           H  
ATOM   4790 HD13 LEU A 300       0.845   4.633  -0.816  1.00 78.98           H  
ATOM   4791  CD2 LEU A 300       3.427   2.412  -1.265  1.00 78.98           C  
ATOM   4792 HD21 LEU A 300       4.225   3.123  -1.483  1.00 78.98           H  
ATOM   4793 HD22 LEU A 300       3.015   2.041  -2.204  1.00 78.98           H  
ATOM   4794 HD23 LEU A 300       3.829   1.564  -0.712  1.00 78.98           H  
ATOM   4795  N   ASN A 301       3.767   3.199   4.246  1.00 71.50           N  
ATOM   4796  H   ASN A 301       3.018   2.538   4.396  1.00 71.50           H  
ATOM   4797  CA  ASN A 301       4.284   3.904   5.425  1.00 71.50           C  
ATOM   4798  HA  ASN A 301       3.647   3.629   6.265  1.00 71.50           H  
ATOM   4799  C   ASN A 301       4.186   5.444   5.309  1.00 71.50           C  
ATOM   4800  CB  ASN A 301       5.714   3.423   5.745  1.00 71.50           C  
ATOM   4801  HB2 ASN A 301       6.385   3.722   4.940  1.00 71.50           H  
ATOM   4802  HB3 ASN A 301       6.055   3.919   6.653  1.00 71.50           H  
ATOM   4803  O   ASN A 301       5.010   6.167   5.862  1.00 71.50           O  
ATOM   4804  CG  ASN A 301       5.825   1.933   5.983  1.00 71.50           C  
ATOM   4805  ND2 ASN A 301       6.768   1.263   5.359  1.00 71.50           N  
ATOM   4806 HD21 ASN A 301       7.413   1.764   4.764  1.00 71.50           H  
ATOM   4807 HD22 ASN A 301       6.910   0.321   5.696  1.00 71.50           H  
ATOM   4808  OD1 ASN A 301       5.138   1.356   6.800  1.00 71.50           O  
ATOM   4809  N   LEU A 302       3.191   5.945   4.571  1.00 67.77           N  
ATOM   4810  H   LEU A 302       2.538   5.278   4.184  1.00 67.77           H  
ATOM   4811  CA  LEU A 302       2.922   7.372   4.355  1.00 67.77           C  
ATOM   4812  HA  LEU A 302       3.854   7.936   4.382  1.00 67.77           H  
ATOM   4813  C   LEU A 302       2.013   7.964   5.432  1.00 67.77           C  
ATOM   4814  CB  LEU A 302       2.254   7.554   2.983  1.00 67.77           C  
ATOM   4815  HB2 LEU A 302       1.963   8.599   2.882  1.00 67.77           H  
ATOM   4816  HB3 LEU A 302       1.342   6.959   2.952  1.00 67.77           H  
ATOM   4817  O   LEU A 302       2.012   9.167   5.663  1.00 67.77           O  
ATOM   4818  CG  LEU A 302       3.121   7.173   1.779  1.00 67.77           C  
ATOM   4819  HG  LEU A 302       3.432   6.134   1.893  1.00 67.77           H  
ATOM   4820  CD1 LEU A 302       2.303   7.291   0.494  1.00 67.77           C  
ATOM   4821 HD11 LEU A 302       1.988   8.325   0.349  1.00 67.77           H  
ATOM   4822 HD12 LEU A 302       2.903   6.975  -0.359  1.00 67.77           H  
ATOM   4823 HD13 LEU A 302       1.413   6.664   0.553  1.00 67.77           H  
ATOM   4824  CD2 LEU A 302       4.383   8.025   1.666  1.00 67.77           C  
ATOM   4825 HD21 LEU A 302       4.885   7.829   0.719  1.00 67.77           H  
ATOM   4826 HD22 LEU A 302       4.123   9.082   1.723  1.00 67.77           H  
ATOM   4827 HD23 LEU A 302       5.066   7.779   2.479  1.00 67.77           H  
ATOM   4828  N   SER A 303       1.214   7.120   6.084  1.00 60.07           N  
ATOM   4829  H   SER A 303       1.257   6.141   5.841  1.00 60.07           H  
ATOM   4830  CA  SER A 303       0.166   7.602   6.981  1.00 60.07           C  
ATOM   4831  HA  SER A 303      -0.339   8.443   6.506  1.00 60.07           H  
ATOM   4832  C   SER A 303       0.719   8.120   8.302  1.00 60.07           C  
ATOM   4833  CB  SER A 303      -0.882   6.511   7.236  1.00 60.07           C  
ATOM   4834  HB2 SER A 303      -1.385   6.246   6.306  1.00 60.07           H  
ATOM   4835  HB3 SER A 303      -1.639   6.900   7.916  1.00 60.07           H  
ATOM   4836  O   SER A 303       0.044   8.895   8.957  1.00 60.07           O  
ATOM   4837  OG  SER A 303      -0.297   5.348   7.796  1.00 60.07           O  
ATOM   4838  HG  SER A 303       0.150   4.845   7.111  1.00 60.07           H  
ATOM   4839  N   GLY A 304       1.865   7.619   8.777  1.00 54.92           N  
ATOM   4840  H   GLY A 304       2.417   7.024   8.175  1.00 54.92           H  
ATOM   4841  CA  GLY A 304       2.209   7.705  10.204  1.00 54.92           C  
ATOM   4842  HA2 GLY A 304       3.191   7.257  10.354  1.00 54.92           H  
ATOM   4843  HA3 GLY A 304       2.256   8.754  10.496  1.00 54.92           H  
ATOM   4844  C   GLY A 304       1.188   6.999  11.125  1.00 54.92           C  
ATOM   4845  O   GLY A 304       1.413   6.872  12.319  1.00 54.92           O  
ATOM   4846  N   VAL A 305       0.089   6.480  10.567  1.00 52.03           N  
ATOM   4847  H   VAL A 305      -0.022   6.622   9.573  1.00 52.03           H  
ATOM   4848  CA  VAL A 305      -0.939   5.637  11.189  1.00 52.03           C  
ATOM   4849  HA  VAL A 305      -0.900   5.792  12.268  1.00 52.03           H  
ATOM   4850  C   VAL A 305      -0.597   4.162  10.929  1.00 52.03           C  
ATOM   4851  CB  VAL A 305      -2.364   6.010  10.697  1.00 52.03           C  
ATOM   4852  HB  VAL A 305      -2.521   5.598   9.701  1.00 52.03           H  
ATOM   4853  O   VAL A 305      -1.472   3.298  10.852  1.00 52.03           O  
ATOM   4854  CG1 VAL A 305      -3.462   5.474  11.630  1.00 52.03           C  
ATOM   4855 HG11 VAL A 305      -3.324   5.868  12.637  1.00 52.03           H  
ATOM   4856 HG12 VAL A 305      -3.449   4.385  11.677  1.00 52.03           H  
ATOM   4857 HG13 VAL A 305      -4.444   5.769  11.260  1.00 52.03           H  
ATOM   4858  CG2 VAL A 305      -2.605   7.527  10.623  1.00 52.03           C  
ATOM   4859 HG21 VAL A 305      -3.647   7.735  10.377  1.00 52.03           H  
ATOM   4860 HG22 VAL A 305      -1.997   7.978   9.838  1.00 52.03           H  
ATOM   4861 HG23 VAL A 305      -2.359   7.995  11.576  1.00 52.03           H  
ATOM   4862  N   ASN A 306       0.697   3.853  10.755  1.00 47.77           N  
ATOM   4863  H   ASN A 306       1.367   4.601  10.866  1.00 47.77           H  
ATOM   4864  CA  ASN A 306       1.180   2.478  10.847  1.00 47.77           C  
ATOM   4865  HA  ASN A 306       0.780   1.895  10.017  1.00 47.77           H  
ATOM   4866  C   ASN A 306       0.649   1.914  12.154  1.00 47.77           C  
ATOM   4867  CB  ASN A 306       2.713   2.440  10.828  1.00 47.77           C  
ATOM   4868  HB2 ASN A 306       3.115   3.216  11.481  1.00 47.77           H  
ATOM   4869  HB3 ASN A 306       3.048   1.474  11.208  1.00 47.77           H  
ATOM   4870  O   ASN A 306       0.766   2.611  13.157  1.00 47.77           O  
ATOM   4871  CG  ASN A 306       3.285   2.604   9.439  1.00 47.77           C  
ATOM   4872  ND2 ASN A 306       4.587   2.558   9.321  1.00 47.77           N  
ATOM   4873 HD21 ASN A 306       4.897   2.349   8.383  1.00 47.77           H  
ATOM   4874 HD22 ASN A 306       5.167   2.392  10.131  1.00 47.77           H  
ATOM   4875  OD1 ASN A 306       2.584   2.737   8.449  1.00 47.77           O  
ATOM   4876  N   ASN A 307       0.022   0.732  12.069  1.00 48.61           N  
ATOM   4877  H   ASN A 307       0.077   0.257  11.179  1.00 48.61           H  
ATOM   4878  CA  ASN A 307      -0.819   0.076  13.073  1.00 48.61           C  
ATOM   4879  HA  ASN A 307      -1.839   0.024  12.692  1.00 48.61           H  
ATOM   4880  C   ASN A 307      -0.827   0.839  14.394  1.00 48.61           C  
ATOM   4881  CB  ASN A 307      -0.319  -1.358  13.366  1.00 48.61           C  
ATOM   4882  HB2 ASN A 307      -1.043  -1.846  14.018  1.00 48.61           H  
ATOM   4883  HB3 ASN A 307       0.626  -1.312  13.908  1.00 48.61           H  
ATOM   4884  O   ASN A 307       0.199   0.860  15.067  1.00 48.61           O  
ATOM   4885  CG  ASN A 307      -0.088  -2.261  12.187  1.00 48.61           C  
ATOM   4886  ND2 ASN A 307       0.001  -3.550  12.395  1.00 48.61           N  
ATOM   4887 HD21 ASN A 307      -0.135  -3.911  13.329  1.00 48.61           H  
ATOM   4888 HD22 ASN A 307       0.332  -4.182  11.680  1.00 48.61           H  
ATOM   4889  OD1 ASN A 307      -0.063  -1.852  11.043  1.00 48.61           O  
ATOM   4890  N   LEU A 308      -1.971   1.391  14.794  1.00 46.55           N  
ATOM   4891  H   LEU A 308      -2.749   1.408  14.150  1.00 46.55           H  
ATOM   4892  CA  LEU A 308      -2.210   1.888  16.156  1.00 46.55           C  
ATOM   4893  HA  LEU A 308      -1.800   2.893  16.255  1.00 46.55           H  
ATOM   4894  C   LEU A 308      -1.520   1.011  17.247  1.00 46.55           C  
ATOM   4895  CB  LEU A 308      -3.746   1.922  16.317  1.00 46.55           C  
ATOM   4896  HB2 LEU A 308      -4.004   1.980  17.375  1.00 46.55           H  
ATOM   4897  HB3 LEU A 308      -4.147   0.968  15.974  1.00 46.55           H  
ATOM   4898  O   LEU A 308      -0.976   1.494  18.232  1.00 46.55           O  
ATOM   4899  CG  LEU A 308      -4.491   3.059  15.587  1.00 46.55           C  
ATOM   4900  HG  LEU A 308      -4.273   2.988  14.521  1.00 46.55           H  
ATOM   4901  CD1 LEU A 308      -5.988   2.828  15.812  1.00 46.55           C  
ATOM   4902 HD11 LEU A 308      -6.186   2.693  16.875  1.00 46.55           H  
ATOM   4903 HD12 LEU A 308      -6.315   1.936  15.276  1.00 46.55           H  
ATOM   4904 HD13 LEU A 308      -6.576   3.686  15.485  1.00 46.55           H  
ATOM   4905  CD2 LEU A 308      -4.171   4.481  16.056  1.00 46.55           C  
ATOM   4906 HD21 LEU A 308      -4.505   4.623  17.084  1.00 46.55           H  
ATOM   4907 HD22 LEU A 308      -3.098   4.667  15.996  1.00 46.55           H  
ATOM   4908 HD23 LEU A 308      -4.682   5.204  15.420  1.00 46.55           H  
ATOM   4909  N   GLU A 309      -1.406  -0.290  16.999  1.00 46.85           N  
ATOM   4910  H   GLU A 309      -1.876  -0.632  16.173  1.00 46.85           H  
ATOM   4911  CA  GLU A 309      -0.654  -1.290  17.770  1.00 46.85           C  
ATOM   4912  HA  GLU A 309      -1.133  -1.420  18.741  1.00 46.85           H  
ATOM   4913  C   GLU A 309       0.846  -1.010  18.041  1.00 46.85           C  
ATOM   4914  CB  GLU A 309      -0.754  -2.615  16.994  1.00 46.85           C  
ATOM   4915  HB2 GLU A 309      -0.220  -2.507  16.050  1.00 46.85           H  
ATOM   4916  HB3 GLU A 309      -0.272  -3.404  17.572  1.00 46.85           H  
ATOM   4917  O   GLU A 309       1.378  -1.531  19.018  1.00 46.85           O  
ATOM   4918  CG  GLU A 309      -2.213  -3.016  16.733  1.00 46.85           C  
ATOM   4919  HG2 GLU A 309      -2.660  -3.131  17.721  1.00 46.85           H  
ATOM   4920  HG3 GLU A 309      -2.742  -2.220  16.209  1.00 46.85           H  
ATOM   4921  CD  GLU A 309      -2.380  -4.286  15.886  1.00 46.85           C  
ATOM   4922  OE1 GLU A 309      -3.492  -4.856  15.891  1.00 46.85           O  
ATOM   4923  OE2 GLU A 309      -1.450  -4.593  15.103  1.00 46.85           O  
ATOM   4924  N   HIS A 310       1.563  -0.244  17.207  1.00 45.85           N  
ATOM   4925  H   HIS A 310       1.067   0.204  16.450  1.00 45.85           H  
ATOM   4926  CA  HIS A 310       3.039  -0.239  17.161  1.00 45.85           C  
ATOM   4927  HA  HIS A 310       3.403  -0.812  18.014  1.00 45.85           H  
ATOM   4928  C   HIS A 310       3.722   1.130  17.349  1.00 45.85           C  
ATOM   4929  CB  HIS A 310       3.527  -0.982  15.906  1.00 45.85           C  
ATOM   4930  HB2 HIS A 310       3.096  -0.508  15.024  1.00 45.85           H  
ATOM   4931  HB3 HIS A 310       4.611  -0.903  15.835  1.00 45.85           H  
ATOM   4932  O   HIS A 310       4.900   1.280  17.031  1.00 45.85           O  
ATOM   4933  CG  HIS A 310       3.196  -2.453  15.902  1.00 45.85           C  
ATOM   4934  CD2 HIS A 310       2.802  -3.191  14.821  1.00 45.85           C  
ATOM   4935  HD2 HIS A 310       2.668  -2.819  13.816  1.00 45.85           H  
ATOM   4936  ND1 HIS A 310       3.263  -3.316  16.974  1.00 45.85           N  
ATOM   4937  HD1 HIS A 310       3.385  -3.051  17.941  1.00 45.85           H  
ATOM   4938  CE1 HIS A 310       2.912  -4.539  16.545  1.00 45.85           C
[truncated: 530,316 more chars]
