# Supplementary material for: Using structure prediction of negative sense RNA virus nucleoproteins to assess evolutionary relationships
Source: bioRxiv. 2024 May 22:2024.02.16.580771. Originally published 2024 Feb 17. Preprint. [Version 2] doi: 10.1101/2024.02.16.580771 (PMC10888975; doi:10.1101/2024.02.16.580771)
Supplement: Supplement 2 — Supplementary File 2: Full NSV Dataset NP AlphaFold PDBs (.pdb files) [file media-2.zip › Full NSV Dataset NP AlphaFold PDBs/BoDV.pdb]

ATOM      1  N   MET A   1      57.841 -56.161  -8.842  1.00 47.10           N  
ATOM      2  H   MET A   1      58.217 -56.452  -7.950  1.00 47.10           H  
ATOM      3  H2  MET A   1      57.738 -55.156  -8.844  1.00 47.10           H  
ATOM      4  H3  MET A   1      56.940 -56.604  -8.947  1.00 47.10           H  
ATOM      5  CA  MET A   1      58.767 -56.601  -9.905  1.00 47.10           C  
ATOM      6  HA  MET A   1      58.300 -56.357 -10.860  1.00 47.10           H  
ATOM      7  C   MET A   1      58.919 -58.122  -9.838  1.00 47.10           C  
ATOM      8  CB  MET A   1      60.103 -55.853  -9.879  1.00 47.10           C  
ATOM      9  HB2 MET A   1      60.911 -56.511 -10.198  1.00 47.10           H  
ATOM     10  HB3 MET A   1      60.328 -55.504  -8.872  1.00 47.10           H  
ATOM     11  O   MET A   1      58.879 -58.633  -8.728  1.00 47.10           O  
ATOM     12  CG  MET A   1      60.029 -54.665 -10.846  1.00 47.10           C  
ATOM     13  HG2 MET A   1      59.261 -53.978 -10.493  1.00 47.10           H  
ATOM     14  HG3 MET A   1      59.746 -55.010 -11.840  1.00 47.10           H  
ATOM     15  SD  MET A   1      61.575 -53.742 -10.983  1.00 47.10           S  
ATOM     16  CE  MET A   1      62.329 -54.507 -12.446  1.00 47.10           C  
ATOM     17  HE1 MET A   1      61.681 -54.368 -13.311  1.00 47.10           H  
ATOM     18  HE2 MET A   1      62.488 -55.571 -12.270  1.00 47.10           H  
ATOM     19  HE3 MET A   1      63.290 -54.032 -12.643  1.00 47.10           H  
ATOM     20  N   PRO A   2      58.839 -58.810 -10.995  1.00 48.47           N  
ATOM     21  CA  PRO A   2      57.476 -59.205 -11.382  1.00 48.47           C  
ATOM     22  HA  PRO A   2      56.864 -59.344 -10.491  1.00 48.47           H  
ATOM     23  C   PRO A   2      57.325 -60.419 -12.338  1.00 48.47           C  
ATOM     24  CB  PRO A   2      56.972 -57.987 -12.159  1.00 48.47           C  
ATOM     25  HB2 PRO A   2      56.170 -58.245 -12.851  1.00 48.47           H  
ATOM     26  HB3 PRO A   2      56.617 -57.213 -11.479  1.00 48.47           H  
ATOM     27  O   PRO A   2      57.996 -60.493 -13.368  1.00 48.47           O  
ATOM     28  CG  PRO A   2      58.235 -57.529 -12.913  1.00 48.47           C  
ATOM     29  HG2 PRO A   2      58.196 -57.862 -13.950  1.00 48.47           H  
ATOM     30  HG3 PRO A   2      58.328 -56.443 -12.889  1.00 48.47           H  
ATOM     31  CD  PRO A   2      59.408 -58.221 -12.202  1.00 48.47           C  
ATOM     32  HD2 PRO A   2      59.823 -59.006 -12.835  1.00 48.47           H  
ATOM     33  HD3 PRO A   2      60.210 -57.512 -11.997  1.00 48.47           H  
ATOM     34  N   PRO A   3      56.318 -61.277 -12.125  1.00 34.61           N  
ATOM     35  CA  PRO A   3      55.795 -62.152 -13.167  1.00 34.61           C  
ATOM     36  HA  PRO A   3      56.618 -62.630 -13.698  1.00 34.61           H  
ATOM     37  C   PRO A   3      54.945 -61.357 -14.175  1.00 34.61           C  
ATOM     38  CB  PRO A   3      54.996 -63.227 -12.426  1.00 34.61           C  
ATOM     39  HB2 PRO A   3      55.623 -64.108 -12.289  1.00 34.61           H  
ATOM     40  HB3 PRO A   3      54.091 -63.502 -12.967  1.00 34.61           H  
ATOM     41  O   PRO A   3      54.275 -60.380 -13.821  1.00 34.61           O  
ATOM     42  CG  PRO A   3      54.663 -62.627 -11.056  1.00 34.61           C  
ATOM     43  HG2 PRO A   3      53.603 -62.382 -10.999  1.00 34.61           H  
ATOM     44  HG3 PRO A   3      54.925 -63.330 -10.266  1.00 34.61           H  
ATOM     45  CD  PRO A   3      55.496 -61.354 -10.933  1.00 34.61           C  
ATOM     46  HD2 PRO A   3      56.118 -61.410 -10.039  1.00 34.61           H  
ATOM     47  HD3 PRO A   3      54.834 -60.490 -10.880  1.00 34.61           H  
ATOM     48  N   LYS A   4      54.951 -61.785 -15.446  1.00 42.57           N  
ATOM     49  H   LYS A   4      55.503 -62.605 -15.654  1.00 42.57           H  
ATOM     50  CA  LYS A   4      54.000 -61.319 -16.468  1.00 42.57           C  
ATOM     51  HA  LYS A   4      54.009 -60.229 -16.498  1.00 42.57           H  
ATOM     52  C   LYS A   4      52.597 -61.762 -16.049  1.00 42.57           C  
ATOM     53  CB  LYS A   4      54.365 -61.863 -17.866  1.00 42.57           C  
ATOM     54  HB2 LYS A   4      53.452 -61.962 -18.452  1.00 42.57           H  
ATOM     55  HB3 LYS A   4      54.805 -62.856 -17.771  1.00 42.57           H  
ATOM     56  O   LYS A   4      52.273 -62.942 -16.111  1.00 42.57           O  
ATOM     57  CG  LYS A   4      55.314 -60.933 -18.641  1.00 42.57           C  
ATOM     58  HG2 LYS A   4      56.220 -60.773 -18.056  1.00 42.57           H  
ATOM     59  HG3 LYS A   4      54.821 -59.972 -18.793  1.00 42.57           H  
ATOM     60  CD  LYS A   4      55.693 -61.530 -20.007  1.00 42.57           C  
ATOM     61  HD2 LYS A   4      54.783 -61.767 -20.559  1.00 42.57           H  
ATOM     62  HD3 LYS A   4      56.252 -62.450 -19.842  1.00 42.57           H  
ATOM     63  CE  LYS A   4      56.542 -60.544 -20.824  1.00 42.57           C  
ATOM     64  HE2 LYS A   4      55.945 -59.655 -21.026  1.00 42.57           H  
ATOM     65  HE3 LYS A   4      57.396 -60.240 -20.218  1.00 42.57           H  
ATOM     66  NZ  LYS A   4      57.018 -61.143 -22.099  1.00 42.57           N  
ATOM     67  HZ1 LYS A   4      57.594 -61.953 -21.919  1.00 42.57           H  
ATOM     68  HZ2 LYS A   4      57.571 -60.479 -22.623  1.00 42.57           H  
ATOM     69  HZ3 LYS A   4      56.241 -61.432 -22.675  1.00 42.57           H  
ATOM     70  N   ARG A   5      51.788 -60.792 -15.611  1.00 40.65           N  
ATOM     71  H   ARG A   5      52.202 -59.877 -15.503  1.00 40.65           H  
ATOM     72  CA  ARG A   5      50.361 -60.945 -15.309  1.00 40.65           C  
ATOM     73  HA  ARG A   5      50.227 -61.587 -14.438  1.00 40.65           H  
ATOM     74  C   ARG A   5      49.644 -61.587 -16.493  1.00 40.65           C  
ATOM     75  CB  ARG A   5      49.721 -59.562 -15.058  1.00 40.65           C  
ATOM     76  HB2 ARG A   5      48.642 -59.659 -15.172  1.00 40.65           H  
ATOM     77  HB3 ARG A   5      50.070 -58.862 -15.817  1.00 40.65           H  
ATOM     78  O   ARG A   5      49.579 -60.974 -17.557  1.00 40.65           O  
ATOM     79  CG  ARG A   5      49.979 -58.977 -13.665  1.00 40.65           C  
ATOM     80  HG2 ARG A   5      49.542 -59.636 -12.914  1.00 40.65           H  
ATOM     81  HG3 ARG A   5      51.052 -58.898 -13.490  1.00 40.65           H  
ATOM     82  CD  ARG A   5      49.338 -57.584 -13.566  1.00 40.65           C  
ATOM     83  HD2 ARG A   5      49.842 -56.916 -14.266  1.00 40.65           H  
ATOM     84  HD3 ARG A   5      48.289 -57.662 -13.852  1.00 40.65           H  
ATOM     85  NE  ARG A   5      49.419 -57.032 -12.200  1.00 40.65           N  
ATOM     86  HE  ARG A   5      49.686 -57.674 -11.467  1.00 40.65           H  
ATOM     87  NH1 ARG A   5      48.631 -54.920 -12.667  1.00 40.65           N  
ATOM     88 HH11 ARG A   5      48.308 -54.020 -12.342  1.00 40.65           H  
ATOM     89 HH12 ARG A   5      48.506 -55.179 -13.635  1.00 40.65           H  
ATOM     90  NH2 ARG A   5      49.110 -55.476 -10.563  1.00 40.65           N  
ATOM     91 HH21 ARG A   5      49.341 -56.161  -9.858  1.00 40.65           H  
ATOM     92 HH22 ARG A   5      48.760 -54.575 -10.269  1.00 40.65           H  
ATOM     93  CZ  ARG A   5      49.058 -55.816 -11.820  1.00 40.65           C  
ATOM     94  N   ARG A   6      49.021 -62.741 -16.270  1.00 31.57           N  
ATOM     95  H   ARG A   6      49.269 -63.284 -15.456  1.00 31.57           H  
ATOM     96  CA  ARG A   6      47.754 -63.066 -16.921  1.00 31.57           C  
ATOM     97  HA  ARG A   6      47.221 -62.129 -17.082  1.00 31.57           H  
ATOM     98  C   ARG A   6      46.880 -63.902 -15.995  1.00 31.57           C  
ATOM     99  CB  ARG A   6      47.956 -63.722 -18.299  1.00 31.57           C  
ATOM    100  HB2 ARG A   6      49.005 -63.982 -18.446  1.00 31.57           H  
ATOM    101  HB3 ARG A   6      47.361 -64.632 -18.372  1.00 31.57           H  
ATOM    102  O   ARG A   6      47.255 -65.001 -15.616  1.00 31.57           O  
ATOM    103  CG  ARG A   6      47.498 -62.738 -19.387  1.00 31.57           C  
ATOM    104  HG2 ARG A   6      48.048 -61.802 -19.291  1.00 31.57           H  
ATOM    105  HG3 ARG A   6      46.436 -62.531 -19.261  1.00 31.57           H  
ATOM    106  CD  ARG A   6      47.731 -63.284 -20.792  1.00 31.57           C  
ATOM    107  HD2 ARG A   6      47.068 -64.135 -20.948  1.00 31.57           H  
ATOM    108  HD3 ARG A   6      48.765 -63.619 -20.874  1.00 31.57           H  
ATOM    109  NE  ARG A   6      47.472 -62.238 -21.800  1.00 31.57           N  
ATOM    110  HE  ARG A   6      47.244 -61.319 -21.449  1.00 31.57           H  
ATOM    111  NH1 ARG A   6      47.675 -63.569 -23.654  1.00 31.57           N  
ATOM    112 HH11 ARG A   6      47.592 -63.701 -24.652  1.00 31.57           H  
ATOM    113 HH12 ARG A   6      47.780 -64.372 -23.050  1.00 31.57           H  
ATOM    114  NH2 ARG A   6      47.222 -61.397 -23.903  1.00 31.57           N  
ATOM    115 HH21 ARG A   6      47.148 -61.548 -24.898  1.00 31.57           H  
ATOM    116 HH22 ARG A   6      46.978 -60.495 -23.518  1.00 31.57           H  
ATOM    117  CZ  ARG A   6      47.459 -62.405 -23.110  1.00 31.57           C  
ATOM    118  N   LEU A   7      45.786 -63.238 -15.624  1.00 43.94           N  
ATOM    119  H   LEU A   7      45.800 -62.255 -15.855  1.00 43.94           H  
ATOM    120  CA  LEU A   7      44.425 -63.717 -15.404  1.00 43.94           C  
ATOM    121  HA  LEU A   7      44.008 -63.192 -14.544  1.00 43.94           H  
ATOM    122  C   LEU A   7      44.281 -65.211 -15.122  1.00 43.94           C  
ATOM    123  CB  LEU A   7      43.595 -63.314 -16.641  1.00 43.94           C  
ATOM    124  HB2 LEU A   7      42.621 -63.802 -16.594  1.00 43.94           H  
ATOM    125  HB3 LEU A   7      44.098 -63.693 -17.531  1.00 43.94           H  
ATOM    126  O   LEU A   7      44.438 -66.035 -16.020  1.00 43.94           O  
ATOM    127  CG  LEU A   7      43.377 -61.794 -16.775  1.00 43.94           C  
ATOM    128  HG  LEU A   7      44.287 -61.266 -16.489  1.00 43.94           H  
ATOM    129  CD1 LEU A   7      43.077 -61.414 -18.223  1.00 43.94           C  
ATOM    130 HD11 LEU A   7      42.926 -60.338 -18.299  1.00 43.94           H  
ATOM    131 HD12 LEU A   7      42.163 -61.917 -18.538  1.00 43.94           H  
ATOM    132 HD13 LEU A   7      43.897 -61.720 -18.873  1.00 43.94           H  
ATOM    133  CD2 LEU A   7      42.235 -61.312 -15.885  1.00 43.94           C  
ATOM    134 HD21 LEU A   7      42.091 -60.237 -15.993  1.00 43.94           H  
ATOM    135 HD22 LEU A   7      41.307 -61.813 -16.160  1.00 43.94           H  
ATOM    136 HD23 LEU A   7      42.435 -61.538 -14.838  1.00 43.94           H  
ATOM    137  N   VAL A   8      43.869 -65.500 -13.894  1.00 32.24           N  
ATOM    138  H   VAL A   8      43.803 -64.752 -13.218  1.00 32.24           H  
ATOM    139  CA  VAL A   8      42.959 -66.607 -13.631  1.00 32.24           C  
ATOM    140  HA  VAL A   8      42.691 -67.102 -14.564  1.00 32.24           H  
ATOM    141  C   VAL A   8      41.710 -65.959 -13.060  1.00 32.24           C  
ATOM    142  CB  VAL A   8      43.568 -67.673 -12.707  1.00 32.24           C  
ATOM    143  HB  VAL A   8      43.790 -67.238 -11.732  1.00 32.24           H  
ATOM    144  O   VAL A   8      41.738 -65.414 -11.956  1.00 32.24           O  
ATOM    145  CG1 VAL A   8      42.611 -68.854 -12.526  1.00 32.24           C  
ATOM    146 HG11 VAL A   8      42.322 -69.271 -13.491  1.00 32.24           H  
ATOM    147 HG12 VAL A   8      43.079 -69.632 -11.922  1.00 32.24           H  
ATOM    148 HG13 VAL A   8      41.713 -68.527 -12.003  1.00 32.24           H  
ATOM    149  CG2 VAL A   8      44.873 -68.215 -13.308  1.00 32.24           C  
ATOM    150 HG21 VAL A   8      44.683 -68.607 -14.307  1.00 32.24           H  
ATOM    151 HG22 VAL A   8      45.620 -67.423 -13.367  1.00 32.24           H  
ATOM    152 HG23 VAL A   8      45.262 -69.014 -12.677  1.00 32.24           H  
ATOM    153  N   ASP A   9      40.683 -65.922 -13.901  1.00 35.62           N  
ATOM    154  H   ASP A   9      40.791 -66.371 -14.799  1.00 35.62           H  
ATOM    155  CA  ASP A   9      39.310 -65.855 -13.446  1.00 35.62           C  
ATOM    156  HA  ASP A   9      39.203 -65.062 -12.705  1.00 35.62           H  
ATOM    157  C   ASP A   9      38.947 -67.191 -12.793  1.00 35.62           C  
ATOM    158  CB  ASP A   9      38.350 -65.573 -14.624  1.00 35.62           C  
ATOM    159  HB2 ASP A   9      37.342 -65.872 -14.336  1.00 35.62           H  
ATOM    160  HB3 ASP A   9      38.641 -66.179 -15.482  1.00 35.62           H  
ATOM    161  O   ASP A   9      39.415 -68.257 -13.200  1.00 35.62           O  
ATOM    162  CG  ASP A   9      38.281 -64.096 -15.022  1.00 35.62           C  
ATOM    163  OD1 ASP A   9      38.268 -63.238 -14.109  1.00 35.62           O  
ATOM    164  OD2 ASP A   9      38.314 -63.812 -16.243  1.00 35.62           O  
ATOM    165  N   ASP A  10      38.036 -67.045 -11.845  1.00 36.59           N  
ATOM    166  H   ASP A  10      37.854 -66.084 -11.590  1.00 36.59           H  
ATOM    167  CA  ASP A  10      36.908 -67.918 -11.571  1.00 36.59           C  
ATOM    168  HA  ASP A  10      36.216 -67.165 -11.195  1.00 36.59           H  
ATOM    169  C   ASP A  10      36.921 -68.923 -10.419  1.00 36.59           C  
ATOM    170  CB  ASP A  10      36.222 -68.485 -12.839  1.00 36.59           C  
ATOM    171  HB2 ASP A  10      36.955 -68.714 -13.613  1.00 36.59           H  
ATOM    172  HB3 ASP A  10      35.745 -69.432 -12.586  1.00 36.59           H  
ATOM    173  O   ASP A  10      37.787 -69.780 -10.248  1.00 36.59           O  
ATOM    174  CG  ASP A  10      35.131 -67.581 -13.422  1.00 36.59           C  
ATOM    175  OD1 ASP A  10      34.608 -66.719 -12.679  1.00 36.59           O  
ATOM    176  OD2 ASP A  10      34.798 -67.789 -14.610  1.00 36.59           O  
ATOM    177  N   ALA A  11      35.758 -68.817  -9.768  1.00 37.14           N  
ATOM    178  H   ALA A  11      35.225 -68.000 -10.029  1.00 37.14           H  
ATOM    179  CA  ALA A  11      34.922 -69.855  -9.200  1.00 37.14           C  
ATOM    180  HA  ALA A  11      33.936 -69.396  -9.118  1.00 37.14           H  
ATOM    181  C   ALA A  11      35.252 -70.309  -7.780  1.00 37.14           C  
ATOM    182  CB  ALA A  11      34.704 -70.975 -10.219  1.00 37.14           C  
ATOM    183  HB1 ALA A  11      35.647 -71.485 -10.417  1.00 37.14           H  
ATOM    184  HB2 ALA A  11      33.995 -71.696  -9.812  1.00 37.14           H  
ATOM    185  HB3 ALA A  11      34.300 -70.568 -11.146  1.00 37.14           H  
ATOM    186  O   ALA A  11      35.999 -71.253  -7.540  1.00 37.14           O  
ATOM    187  N   ASP A  12      34.568 -69.638  -6.851  1.00 45.82           N  
ATOM    188  H   ASP A  12      34.224 -68.735  -7.144  1.00 45.82           H  
ATOM    189  CA  ASP A  12      33.625 -70.285  -5.937  1.00 45.82           C  
ATOM    190  HA  ASP A  12      33.512 -69.626  -5.077  1.00 45.82           H  
ATOM    191  C   ASP A  12      34.060 -71.641  -5.372  1.00 45.82           C  
ATOM    192  CB  ASP A  12      32.234 -70.382  -6.601  1.00 45.82           C  
ATOM    193  HB2 ASP A  12      32.326 -70.875  -7.569  1.00 45.82           H  
ATOM    194  HB3 ASP A  12      31.592 -70.997  -5.972  1.00 45.82           H  
ATOM    195  O   ASP A  12      33.700 -72.710  -5.866  1.00 45.82           O  
ATOM    196  CG  ASP A  12      31.534 -69.030  -6.773  1.00 45.82           C  
ATOM    197  OD1 ASP A  12      31.851 -68.104  -5.992  1.00 45.82           O  
ATOM    198  OD2 ASP A  12      30.682 -68.934  -7.683  1.00 45.82           O  
ATOM    199  N   ALA A  13      34.725 -71.575  -4.225  1.00 38.21           N  
ATOM    200  H   ALA A  13      35.077 -70.674  -3.934  1.00 38.21           H  
ATOM    201  CA  ALA A  13      34.614 -72.599  -3.201  1.00 38.21           C  
ATOM    202  HA  ALA A  13      33.756 -73.236  -3.415  1.00 38.21           H  
ATOM    203  C   ALA A  13      34.356 -71.888  -1.869  1.00 38.21           C  
ATOM    204  CB  ALA A  13      35.857 -73.490  -3.214  1.00 38.21           C  
ATOM    205  HB1 ALA A  13      35.766 -74.253  -2.441  1.00 38.21           H  
ATOM    206  HB2 ALA A  13      36.747 -72.890  -3.021  1.00 38.21           H  
ATOM    207  HB3 ALA A  13      35.951 -73.972  -4.187  1.00 38.21           H  
ATOM    208  O   ALA A  13      35.260 -71.322  -1.257  1.00 38.21           O  
ATOM    209  N   MET A  14      33.080 -71.855  -1.482  1.00 48.32           N  
ATOM    210  H   MET A  14      32.407 -72.336  -2.061  1.00 48.32           H  
ATOM    211  CA  MET A  14      32.650 -71.498  -0.135  1.00 48.32           C  
ATOM    212  HA  MET A  14      32.972 -70.489   0.121  1.00 48.32           H  
ATOM    213  C   MET A  14      33.228 -72.496   0.866  1.00 48.32           C  
ATOM    214  CB  MET A  14      31.120 -71.622  -0.023  1.00 48.32           C  
ATOM    215  HB2 MET A  14      30.864 -71.550   1.034  1.00 48.32           H  
ATOM    216  HB3 MET A  14      30.798 -72.603  -0.372  1.00 48.32           H  
ATOM    217  O   MET A  14      32.970 -73.682   0.700  1.00 48.32           O  
ATOM    218  CG  MET A  14      30.309 -70.555  -0.751  1.00 48.32           C  
ATOM    219  HG2 MET A  14      30.738 -69.576  -0.534  1.00 48.32           H  
ATOM    220  HG3 MET A  14      30.352 -70.730  -1.826  1.00 48.32           H  
ATOM    221  SD  MET A  14      28.583 -70.569  -0.188  1.00 48.32           S  
ATOM    222  CE  MET A  14      27.925 -69.170  -1.122  1.00 48.32           C  
ATOM    223  HE1 MET A  14      28.046 -69.354  -2.189  1.00 48.32           H  
ATOM    224  HE2 MET A  14      26.867 -69.046  -0.891  1.00 48.32           H  
ATOM    225  HE3 MET A  14      28.465 -68.263  -0.848  1.00 48.32           H  
ATOM    226  N   GLU A  15      33.876 -72.019   1.931  1.00 39.63           N  
ATOM    227  H   GLU A  15      34.171 -71.053   1.934  1.00 39.63           H  
ATOM    228  CA  GLU A  15      33.811 -72.661   3.250  1.00 39.63           C  
ATOM    229  HA  GLU A  15      32.859 -73.190   3.302  1.00 39.63           H  
ATOM    230  C   GLU A  15      33.759 -71.592   4.358  1.00 39.63           C  
ATOM    231  CB  GLU A  15      34.913 -73.717   3.481  1.00 39.63           C  
ATOM    232  HB2 GLU A  15      35.842 -73.399   3.007  1.00 39.63           H  
ATOM    233  HB3 GLU A  15      35.084 -73.804   4.554  1.00 39.63           H  
ATOM    234  O   GLU A  15      34.463 -70.583   4.327  1.00 39.63           O  
ATOM    235  CG  GLU A  15      34.487 -75.104   2.950  1.00 39.63           C  
ATOM    236  HG2 GLU A  15      33.488 -75.331   3.324  1.00 39.63           H  
ATOM    237  HG3 GLU A  15      34.462 -75.075   1.861  1.00 39.63           H  
ATOM    238  CD  GLU A  15      35.417 -76.269   3.309  1.00 39.63           C  
ATOM    239  OE1 GLU A  15      35.032 -77.423   2.999  1.00 39.63           O  
ATOM    240  OE2 GLU A  15      36.514 -76.026   3.862  1.00 39.63           O  
ATOM    241  N   ASP A  16      32.823 -71.823   5.277  1.00 46.32           N  
ATOM    242  H   ASP A  16      32.349 -72.711   5.200  1.00 46.32           H  
ATOM    243  CA  ASP A  16      32.263 -70.943   6.301  1.00 46.32           C  
ATOM    244  HA  ASP A  16      31.711 -70.138   5.815  1.00 46.32           H  
ATOM    245  C   ASP A  16      33.261 -70.341   7.304  1.00 46.32           C  
ATOM    246  CB  ASP A  16      31.277 -71.793   7.123  1.00 46.32           C  
ATOM    247  HB2 ASP A  16      30.875 -71.176   7.927  1.00 46.32           H  
ATOM    248  HB3 ASP A  16      31.810 -72.627   7.579  1.00 46.32           H  
ATOM    249  O   ASP A  16      34.140 -71.034   7.810  1.00 46.32           O  
ATOM    250  CG  ASP A  16      30.086 -72.321   6.331  1.00 46.32           C  
ATOM    251  OD1 ASP A  16      29.387 -71.471   5.739  1.00 46.32           O  
ATOM    252  OD2 ASP A  16      29.858 -73.550   6.373  1.00 46.32           O  
ATOM    253  N   GLN A  17      33.008 -69.096   7.725  1.00 47.09           N  
ATOM    254  H   GLN A  17      32.621 -68.493   7.013  1.00 47.09           H  
ATOM    255  CA  GLN A  17      32.563 -68.745   9.090  1.00 47.09           C  
ATOM    256  HA  GLN A  17      31.494 -68.945   9.160  1.00 47.09           H  
ATOM    257  C   GLN A  17      32.769 -67.247   9.338  1.00 47.09           C  
ATOM    258  CB  GLN A  17      33.272 -69.528  10.224  1.00 47.09           C  
ATOM    259  HB2 GLN A  17      34.308 -69.737   9.958  1.00 47.09           H  
ATOM    260  HB3 GLN A  17      33.286 -68.921  11.130  1.00 47.09           H  
ATOM    261  O   GLN A  17      33.894 -66.789   9.466  1.00 47.09           O  
ATOM    262  CG  GLN A  17      32.514 -70.825  10.558  1.00 47.09           C  
ATOM    263  HG2 GLN A  17      31.531 -70.576  10.958  1.00 47.09           H  
ATOM    264  HG3 GLN A  17      32.366 -71.400   9.645  1.00 47.09           H  
ATOM    265  CD  GLN A  17      33.222 -71.743  11.547  1.00 47.09           C  
ATOM    266  NE2 GLN A  17      32.816 -72.993  11.611  1.00 47.09           N  
ATOM    267 HE21 GLN A  17      33.370 -73.591  12.207  1.00 47.09           H  
ATOM    268 HE22 GLN A  17      32.181 -73.339  10.906  1.00 47.09           H  
ATOM    269  OE1 GLN A  17      34.113 -71.389  12.300  1.00 47.09           O  
ATOM    270  N   ASP A  18      31.668 -66.498   9.420  1.00 42.54           N  
ATOM    271  H   ASP A  18      30.827 -66.882   9.014  1.00 42.54           H  
ATOM    272  CA  ASP A  18      31.432 -65.556  10.518  1.00 42.54           C  
ATOM    273  HA  ASP A  18      31.509 -66.124  11.445  1.00 42.54           H  
ATOM    274  C   ASP A  18      29.988 -65.039  10.444  1.00 42.54           C  
ATOM    275  CB  ASP A  18      32.450 -64.395  10.581  1.00 42.54           C  
ATOM    276  HB2 ASP A  18      32.787 -64.144   9.575  1.00 42.54           H  
ATOM    277  HB3 ASP A  18      31.949 -63.517  10.987  1.00 42.54           H  
ATOM    278  O   ASP A  18      29.510 -64.546   9.420  1.00 42.54           O  
ATOM    279  CG  ASP A  18      33.656 -64.691  11.494  1.00 42.54           C  
ATOM    280  OD1 ASP A  18      33.486 -65.488  12.449  1.00 42.54           O  
ATOM    281  OD2 ASP A  18      34.695 -64.013  11.314  1.00 42.54           O  
ATOM    282  N   LEU A  19      29.274 -65.210  11.557  1.00 55.49           N  
ATOM    283  H   LEU A  19      29.775 -65.585  12.350  1.00 55.49           H  
ATOM    284  CA  LEU A  19      27.896 -64.788  11.786  1.00 55.49           C  
ATOM    285  HA  LEU A  19      27.240 -65.246  11.045  1.00 55.49           H  
ATOM    286  C   LEU A  19      27.776 -63.262  11.666  1.00 55.49           C  
ATOM    287  CB  LEU A  19      27.496 -65.258  13.201  1.00 55.49           C  
ATOM    288  HB2 LEU A  19      28.302 -64.996  13.886  1.00 55.49           H  
ATOM    289  HB3 LEU A  19      26.617 -64.703  13.528  1.00 55.49           H  
ATOM    290  O   LEU A  19      27.927 -62.537  12.648  1.00 55.49           O  
ATOM    291  CG  LEU A  19      27.193 -66.763  13.316  1.00 55.49           C  
ATOM    292  HG  LEU A  19      27.809 -67.322  12.611  1.00 55.49           H  
ATOM    293  CD1 LEU A  19      27.507 -67.268  14.725  1.00 55.49           C  
ATOM    294 HD11 LEU A  19      27.275 -68.330  14.795  1.00 55.49           H  
ATOM    295 HD12 LEU A  19      26.918 -66.716  15.458  1.00 55.49           H  
ATOM    296 HD13 LEU A  19      28.567 -67.127  14.935  1.00 55.49           H  
ATOM    297  CD2 LEU A  19      25.716 -67.037  13.023  1.00 55.49           C  
ATOM    298 HD21 LEU A  19      25.473 -66.691  12.018  1.00 55.49           H  
ATOM    299 HD22 LEU A  19      25.524 -68.108  13.080  1.00 55.49           H  
ATOM    300 HD23 LEU A  19      25.085 -66.517  13.744  1.00 55.49           H  
ATOM    301  N   TYR A  20      27.461 -62.761  10.473  1.00 49.26           N  
ATOM    302  H   TYR A  20      27.513 -63.370   9.669  1.00 49.26           H  
ATOM    303  CA  TYR A  20      26.957 -61.400  10.319  1.00 49.26           C  
ATOM    304  HA  TYR A  20      27.450 -60.762  11.052  1.00 49.26           H  
ATOM    305  C   TYR A  20      25.462 -61.398  10.656  1.00 49.26           C  
ATOM    306  CB  TYR A  20      27.299 -60.829   8.928  1.00 49.26           C  
ATOM    307  HB2 TYR A  20      26.388 -60.571   8.387  1.00 49.26           H  
ATOM    308  HB3 TYR A  20      27.810 -61.587   8.334  1.00 49.26           H  
ATOM    309  O   TYR A  20      24.615 -61.616   9.790  1.00 49.26           O  
ATOM    310  CG  TYR A  20      28.179 -59.595   8.994  1.00 49.26           C  
ATOM    311  CD1 TYR A  20      27.605 -58.308   9.031  1.00 49.26           C  
ATOM    312  HD1 TYR A  20      26.531 -58.201   9.017  1.00 49.26           H  
ATOM    313  CD2 TYR A  20      29.578 -59.742   9.051  1.00 49.26           C  
ATOM    314  HD2 TYR A  20      30.012 -60.731   9.047  1.00 49.26           H  
ATOM    315  CE1 TYR A  20      28.432 -57.169   9.102  1.00 49.26           C  
ATOM    316  HE1 TYR A  20      28.004 -56.178   9.137  1.00 49.26           H  
ATOM    317  CE2 TYR A  20      30.408 -58.608   9.126  1.00 49.26           C  
ATOM    318  HE2 TYR A  20      31.479 -58.736   9.174  1.00 49.26           H  
ATOM    319  OH  TYR A  20      30.634 -56.221   9.216  1.00 49.26           O  
ATOM    320  HH  TYR A  20      31.556 -56.482   9.270  1.00 49.26           H  
ATOM    321  CZ  TYR A  20      29.834 -57.318   9.147  1.00 49.26           C  
ATOM    322  N   GLU A  21      25.120 -61.164  11.926  1.00 57.07           N  
ATOM    323  H   GLU A  21      25.848 -61.078  12.620  1.00 57.07           H  
ATOM    324  CA  GLU A  21      23.772 -60.701  12.258  1.00 57.07           C  
ATOM    325  HA  GLU A  21      23.053 -61.378  11.794  1.00 57.07           H  
ATOM    326  C   GLU A  21      23.614 -59.287  11.676  1.00 57.07           C  
ATOM    327  CB  GLU A  21      23.493 -60.697  13.770  1.00 57.07           C  
ATOM    328  HB2 GLU A  21      24.358 -60.306  14.306  1.00 57.07           H  
ATOM    329  HB3 GLU A  21      22.646 -60.035  13.949  1.00 57.07           H  
ATOM    330  O   GLU A  21      24.337 -58.371  12.084  1.00 57.07           O  
ATOM    331  CG  GLU A  21      23.121 -62.090  14.305  1.00 57.07           C  
ATOM    332  HG2 GLU A  21      23.993 -62.739  14.235  1.00 57.07           H  
ATOM    333  HG3 GLU A  21      22.340 -62.505  13.668  1.00 57.07           H  
ATOM    334  CD  GLU A  21      22.611 -62.067  15.759  1.00 57.07           C  
ATOM    335  OE1 GLU A  21      22.013 -63.087  16.170  1.00 57.07           O  
ATOM    336  OE2 GLU A  21      22.789 -61.035  16.448  1.00 57.07           O  
ATOM    337  N   PRO A  22      22.717 -59.066  10.698  1.00 58.06           N  
ATOM    338  CA  PRO A  22      22.458 -57.719  10.221  1.00 58.06           C  
ATOM    339  HA  PRO A  22      23.388 -57.297   9.839  1.00 58.06           H  
ATOM    340  C   PRO A  22      21.932 -56.889  11.401  1.00 58.06           C  
ATOM    341  CB  PRO A  22      21.453 -57.870   9.077  1.00 58.06           C  
ATOM    342  HB2 PRO A  22      21.995 -57.989   8.139  1.00 58.06           H  
ATOM    343  HB3 PRO A  22      20.766 -57.025   9.016  1.00 58.06           H  
ATOM    344  O   PRO A  22      21.084 -57.379  12.153  1.00 58.06           O  
ATOM    345  CG  PRO A  22      20.729 -59.175   9.406  1.00 58.06           C  
ATOM    346  HG2 PRO A  22      19.924 -58.974  10.114  1.00 58.06           H  
ATOM    347  HG3 PRO A  22      20.339 -59.663   8.513  1.00 58.06           H  
ATOM    348  CD  PRO A  22      21.801 -60.017  10.090  1.00 58.06           C  
ATOM    349  HD2 PRO A  22      21.336 -60.666  10.832  1.00 58.06           H  
ATOM    350  HD3 PRO A  22      22.333 -60.609   9.346  1.00 58.06           H  
ATOM    351  N   PRO A  23      22.410 -55.644  11.592  1.00 64.79           N  
ATOM    352  CA  PRO A  23      21.958 -54.811  12.695  1.00 64.79           C  
ATOM    353  HA  PRO A  23      22.269 -55.259  13.639  1.00 64.79           H  
ATOM    354  C   PRO A  23      20.435 -54.724  12.646  1.00 64.79           C  
ATOM    355  CB  PRO A  23      22.648 -53.454  12.518  1.00 64.79           C  
ATOM    356  HB2 PRO A  23      23.547 -53.426  13.134  1.00 64.79           H  
ATOM    357  HB3 PRO A  23      21.989 -52.623  12.771  1.00 64.79           H  
ATOM    358  O   PRO A  23      19.869 -54.457  11.581  1.00 64.79           O  
ATOM    359  CG  PRO A  23      23.050 -53.432  11.043  1.00 64.79           C  
ATOM    360  HG2 PRO A  23      22.215 -53.062  10.447  1.00 64.79           H  
ATOM    361  HG3 PRO A  23      23.941 -52.827  10.872  1.00 64.79           H  
ATOM    362  CD  PRO A  23      23.295 -54.901  10.715  1.00 64.79           C  
ATOM    363  HD2 PRO A  23      23.071 -55.087   9.665  1.00 64.79           H  
ATOM    364  HD3 PRO A  23      24.328 -55.170  10.939  1.00 64.79           H  
ATOM    365  N   ALA A  24      19.795 -55.004  13.788  1.00 67.16           N  
ATOM    366  H   ALA A  24      20.349 -55.307  14.576  1.00 67.16           H  
ATOM    367  CA  ALA A  24      18.346 -55.033  13.924  1.00 67.16           C  
ATOM    368  HA  ALA A  24      17.976 -55.958  13.482  1.00 67.16           H  
ATOM    369  C   ALA A  24      17.747 -53.840  13.176  1.00 67.16           C  
ATOM    370  CB  ALA A  24      17.980 -55.014  15.414  1.00 67.16           C  
ATOM    371  HB1 ALA A  24      18.410 -55.883  15.911  1.00 67.16           H  
ATOM    372  HB2 ALA A  24      16.896 -55.044  15.523  1.00 67.16           H  
ATOM    373  HB3 ALA A  24      18.362 -54.106  15.880  1.00 67.16           H  
ATOM    374  O   ALA A  24      18.058 -52.685  13.482  1.00 67.16           O  
ATOM    375  N   SER A  25      16.949 -54.130  12.144  1.00 69.29           N  
ATOM    376  H   SER A  25      16.795 -55.100  11.908  1.00 69.29           H  
ATOM    377  CA  SER A  25      16.333 -53.099  11.317  1.00 69.29           C  
ATOM    378  HA  SER A  25      17.109 -52.607  10.730  1.00 69.29           H  
ATOM    379  C   SER A  25      15.664 -52.088  12.236  1.00 69.29           C  
ATOM    380  CB  SER A  25      15.295 -53.712  10.371  1.00 69.29           C  
ATOM    381  HB2 SER A  25      15.783 -54.416   9.697  1.00 69.29           H  
ATOM    382  HB3 SER A  25      14.838 -52.918   9.780  1.00 69.29           H  
ATOM    383  O   SER A  25      14.891 -52.499  13.108  1.00 69.29           O  
ATOM    384  OG  SER A  25      14.289 -54.385  11.106  1.00 69.29           O  
ATOM    385  HG  SER A  25      14.243 -53.964  11.968  1.00 69.29           H  
ATOM    386  N   LEU A  26      15.967 -50.798  12.049  1.00 65.48           N  
ATOM    387  H   LEU A  26      16.680 -50.562  11.374  1.00 65.48           H  
ATOM    388  CA  LEU A  26      15.335 -49.727  12.814  1.00 65.48           C  
ATOM    389  HA  LEU A  26      15.770 -49.740  13.813  1.00 65.48           H  
ATOM    390  C   LEU A  26      13.827 -50.004  12.894  1.00 65.48           C  
ATOM    391  CB  LEU A  26      15.591 -48.364  12.144  1.00 65.48           C  
ATOM    392  HB2 LEU A  26      15.555 -48.496  11.063  1.00 65.48           H  
ATOM    393  HB3 LEU A  26      14.788 -47.677  12.410  1.00 65.48           H  
ATOM    394  O   LEU A  26      13.208 -50.247  11.848  1.00 65.48           O  
ATOM    395  CG  LEU A  26      16.929 -47.720  12.545  1.00 65.48           C  
ATOM    396  HG  LEU A  26      17.721 -48.468  12.514  1.00 65.48           H  
ATOM    397  CD1 LEU A  26      17.278 -46.603  11.562  1.00 65.48           C  
ATOM    398 HD11 LEU A  26      16.503 -45.838  11.570  1.00 65.48           H  
ATOM    399 HD12 LEU A  26      18.232 -46.155  11.842  1.00 65.48           H  
ATOM    400 HD13 LEU A  26      17.373 -47.014  10.557  1.00 65.48           H  
ATOM    401  CD2 LEU A  26      16.856 -47.110  13.949  1.00 65.48           C  
ATOM    402 HD21 LEU A  26      16.676 -47.890  14.688  1.00 65.48           H  
ATOM    403 HD22 LEU A  26      16.060 -46.368  14.001  1.00 65.48           H  
ATOM    404 HD23 LEU A  26      17.807 -46.634  14.187  1.00 65.48           H  
ATOM    405  N   PRO A  27      13.234 -50.021  14.102  1.00 74.66           N  
ATOM    406  CA  PRO A  27      11.811 -50.266  14.238  1.00 74.66           C  
ATOM    407  HA  PRO A  27      11.585 -51.281  13.912  1.00 74.66           H  
ATOM    408  C   PRO A  27      11.069 -49.267  13.356  1.00 74.66           C  
ATOM    409  CB  PRO A  27      11.491 -50.126  15.730  1.00 74.66           C  
ATOM    410  HB2 PRO A  27      11.500 -51.114  16.191  1.00 74.66           H  
ATOM    411  HB3 PRO A  27      10.532 -49.638  15.905  1.00 74.66           H  
ATOM    412  O   PRO A  27      11.387 -48.074  13.348  1.00 74.66           O  
ATOM    413  CG  PRO A  27      12.656 -49.306  16.282  1.00 74.66           C  
ATOM    414  HG2 PRO A  27      12.450 -48.245  16.143  1.00 74.66           H  
ATOM    415  HG3 PRO A  27      12.849 -49.524  17.333  1.00 74.66           H  
ATOM    416  CD  PRO A  27      13.826 -49.713  15.393  1.00 74.66           C  
ATOM    417  HD2 PRO A  27      14.303 -50.608  15.792  1.00 74.66           H  
ATOM    418  HD3 PRO A  27      14.541 -48.893  15.332  1.00 74.66           H  
ATOM    419  N   LYS A  28      10.113 -49.770  12.566  1.00 75.36           N  
ATOM    420  H   LYS A  28       9.946 -50.765  12.601  1.00 75.36           H  
ATOM    421  CA  LYS A  28       9.332 -48.936  11.651  1.00 75.36           C  
ATOM    422  HA  LYS A  28      10.000 -48.532  10.890  1.00 75.36           H  
ATOM    423  C   LYS A  28       8.757 -47.766  12.439  1.00 75.36           C  
ATOM    424  CB  LYS A  28       8.212 -49.743  10.975  1.00 75.36           C  
ATOM    425  HB2 LYS A  28       7.719 -50.377  11.712  1.00 75.36           H  
ATOM    426  HB3 LYS A  28       7.474 -49.045  10.580  1.00 75.36           H  
ATOM    427  O   LYS A  28       7.963 -47.968  13.358  1.00 75.36           O  
ATOM    428  CG  LYS A  28       8.737 -50.593   9.809  1.00 75.36           C  
ATOM    429  HG2 LYS A  28       9.474 -51.305  10.181  1.00 75.36           H  
ATOM    430  HG3 LYS A  28       9.214 -49.940   9.079  1.00 75.36           H  
ATOM    431  CD  LYS A  28       7.591 -51.356   9.130  1.00 75.36           C  
ATOM    432  HD2 LYS A  28       6.829 -50.648   8.804  1.00 75.36           H  
ATOM    433  HD3 LYS A  28       7.152 -52.047   9.850  1.00 75.36           H  
ATOM    434  CE  LYS A  28       8.124 -52.132   7.920  1.00 75.36           C  
ATOM    435  HE2 LYS A  28       8.938 -52.776   8.254  1.00 75.36           H  
ATOM    436  HE3 LYS A  28       8.542 -51.420   7.208  1.00 75.36           H  
ATOM    437  NZ  LYS A  28       7.065 -52.947   7.272  1.00 75.36           N  
ATOM    438  HZ1 LYS A  28       7.446 -53.448   6.482  1.00 75.36           H  
ATOM    439  HZ2 LYS A  28       6.697 -53.626   7.922  1.00 75.36           H  
ATOM    440  HZ3 LYS A  28       6.310 -52.361   6.946  1.00 75.36           H  
ATOM    441  N   LEU A  29       9.173 -46.552  12.075  1.00 79.14           N  
ATOM    442  H   LEU A  29       9.909 -46.479  11.388  1.00 79.14           H  
ATOM    443  CA  LEU A  29       8.609 -45.342  12.653  1.00 79.14           C  
ATOM    444  HA  LEU A  29       8.826 -45.357  13.721  1.00 79.14           H  
ATOM    445  C   LEU A  29       7.090 -45.389  12.444  1.00 79.14           C  
ATOM    446  CB  LEU A  29       9.227 -44.085  12.015  1.00 79.14           C  
ATOM    447  HB2 LEU A  29       8.694 -43.208  12.383  1.00 79.14           H  
ATOM    448  HB3 LEU A  29       9.076 -44.137  10.937  1.00 79.14           H  
ATOM    449  O   LEU A  29       6.642 -45.777  11.361  1.00 79.14           O  
ATOM    450  CG  LEU A  29      10.729 -43.898  12.299  1.00 79.14           C  
ATOM    451  HG  LEU A  29      11.277 -44.777  11.962  1.00 79.14           H  
ATOM    452  CD1 LEU A  29      11.240 -42.687  11.520  1.00 79.14           C  
ATOM    453 HD11 LEU A  29      11.071 -42.832  10.453  1.00 79.14           H  
ATOM    454 HD12 LEU A  29      12.312 -42.573  11.685  1.00 79.14           H  
ATOM    455 HD13 LEU A  29      10.731 -41.781  11.849  1.00 79.14           H  
ATOM    456  CD2 LEU A  29      11.015 -43.669  13.785  1.00 79.14           C  
ATOM    457 HD21 LEU A  29      10.432 -42.828  14.162  1.00 79.14           H  
ATOM    458 HD22 LEU A  29      10.781 -44.568  14.356  1.00 79.14           H  
ATOM    459 HD23 LEU A  29      12.075 -43.458  13.923  1.00 79.14           H  
ATOM    460  N   PRO A  30       6.284 -44.985  13.437  1.00 79.12           N  
ATOM    461  CA  PRO A  30       4.832 -45.170  13.417  1.00 79.12           C  
ATOM    462  HA  PRO A  30       4.614 -46.227  13.263  1.00 79.12           H  
ATOM    463  C   PRO A  30       4.114 -44.388  12.303  1.00 79.12           C  
ATOM    464  CB  PRO A  30       4.368 -44.765  14.825  1.00 79.12           C  
ATOM    465  HB2 PRO A  30       3.389 -44.286  14.826  1.00 79.12           H  
ATOM    466  HB3 PRO A  30       4.350 -45.649  15.463  1.00 79.12           H  
ATOM    467  O   PRO A  30       2.888 -44.418  12.240  1.00 79.12           O  
ATOM    468  CG  PRO A  30       5.457 -43.813  15.319  1.00 79.12           C  
ATOM    469  HG2 PRO A  30       5.279 -42.813  14.922  1.00 79.12           H  
ATOM    470  HG3 PRO A  30       5.518 -43.791  16.407  1.00 79.12           H  
ATOM    471  CD  PRO A  30       6.716 -44.397  14.694  1.00 79.12           C  
ATOM    472  HD2 PRO A  30       7.120 -45.177  15.339  1.00 79.12           H  
ATOM    473  HD3 PRO A  30       7.457 -43.612  14.540  1.00 79.12           H  
ATOM    474  N   GLY A  31       4.842 -43.640  11.461  1.00 72.61           N  
ATOM    475  H   GLY A  31       5.843 -43.767  11.495  1.00 72.61           H  
ATOM    476  CA  GLY A  31       4.310 -42.820  10.367  1.00 72.61           C  
ATOM    477  HA2 GLY A  31       3.714 -43.451   9.709  1.00 72.61           H  
ATOM    478  HA3 GLY A  31       5.140 -42.408   9.792  1.00 72.61           H  
ATOM    479  C   GLY A  31       3.429 -41.657  10.830  1.00 72.61           C  
ATOM    480  O   GLY A  31       2.966 -40.868  10.014  1.00 72.61           O  
ATOM    481  N   LYS A  32       3.194 -41.542  12.139  1.00 76.74           N  
ATOM    482  H   LYS A  32       3.593 -42.251  12.737  1.00 76.74           H  
ATOM    483  CA  LYS A  32       2.383 -40.510  12.770  1.00 76.74           C  
ATOM    484  HA  LYS A  32       1.771 -40.015  12.016  1.00 76.74           H  
ATOM    485  C   LYS A  32       3.311 -39.471  13.378  1.00 76.74           C  
ATOM    486  CB  LYS A  32       1.444 -41.142  13.809  1.00 76.74           C  
ATOM    487  HB2 LYS A  32       0.932 -40.343  14.347  1.00 76.74           H  
ATOM    488  HB3 LYS A  32       2.029 -41.719  14.526  1.00 76.74           H  
ATOM    489  O   LYS A  32       4.039 -39.760  14.324  1.00 76.74           O  
ATOM    490  CG  LYS A  32       0.393 -42.049  13.148  1.00 76.74           C  
ATOM    491  HG2 LYS A  32       0.887 -42.859  12.611  1.00 76.74           H  
ATOM    492  HG3 LYS A  32      -0.187 -41.464  12.434  1.00 76.74           H  
ATOM    493  CD  LYS A  32      -0.554 -42.652  14.190  1.00 76.74           C  
ATOM    494  HD2 LYS A  32       0.030 -43.199  14.930  1.00 76.74           H  
ATOM    495  HD3 LYS A  32      -1.097 -41.847  14.685  1.00 76.74           H  
ATOM    496  CE  LYS A  32      -1.537 -43.606  13.503  1.00 76.74           C  
ATOM    497  HE2 LYS A  32      -2.055 -43.060  12.714  1.00 76.74           H  
ATOM    498  HE3 LYS A  32      -0.967 -44.407  13.032  1.00 76.74           H  
ATOM    499  NZ  LYS A  32      -2.518 -44.165  14.466  1.00 76.74           N  
ATOM    500  HZ1 LYS A  32      -3.055 -43.424  14.895  1.00 76.74           H  
ATOM    501  HZ2 LYS A  32      -2.044 -44.679  15.194  1.00 76.74           H  
ATOM    502  HZ3 LYS A  32      -3.157 -44.791  13.997  1.00 76.74           H  
ATOM    503  N   PHE A  33       3.284 -38.276  12.804  1.00 77.79           N  
ATOM    504  H   PHE A  33       2.678 -38.146  12.007  1.00 77.79           H  
ATOM    505  CA  PHE A  33       3.866 -37.083  13.406  1.00 77.79           C  
ATOM    506  HA  PHE A  33       4.775 -37.363  13.938  1.00 77.79           H  
ATOM    507  C   PHE A  33       2.906 -36.489  14.442  1.00 77.79           C  
ATOM    508  CB  PHE A  33       4.243 -36.081  12.300  1.00 77.79           C  
ATOM    509  HB2 PHE A  33       3.783 -35.115  12.508  1.00 77.79           H  
ATOM    510  HB3 PHE A  33       3.853 -36.410  11.337  1.00 77.79           H  
ATOM    511  O   PHE A  33       1.721 -36.832  14.462  1.00 77.79           O  
ATOM    512  CG  PHE A  33       5.740 -35.897  12.177  1.00 77.79           C  
ATOM    513  CD1 PHE A  33       6.350 -34.734  12.683  1.00 77.79           C  
ATOM    514  HD1 PHE A  33       5.752 -33.953  13.127  1.00 77.79           H  
ATOM    515  CD2 PHE A  33       6.529 -36.906  11.593  1.00 77.79           C  
ATOM    516  HD2 PHE A  33       6.064 -37.801  11.205  1.00 77.79           H  
ATOM    517  CE1 PHE A  33       7.746 -34.581  12.603  1.00 77.79           C  
ATOM    518  HE1 PHE A  33       8.213 -33.686  12.986  1.00 77.79           H  
ATOM    519  CE2 PHE A  33       7.924 -36.752  11.513  1.00 77.79           C  
ATOM    520  HE2 PHE A  33       8.531 -37.523  11.061  1.00 77.79           H  
ATOM    521  CZ  PHE A  33       8.532 -35.589  12.019  1.00 77.79           C  
ATOM    522  HZ  PHE A  33       9.604 -35.469  11.956  1.00 77.79           H  
ATOM    523  N   LEU A  34       3.419 -35.591  15.289  1.00 74.50           N  
ATOM    524  H   LEU A  34       4.395 -35.349  15.201  1.00 74.50           H  
ATOM    525  CA  LEU A  34       2.597 -34.775  16.181  1.00 74.50           C  
ATOM    526  HA  LEU A  34       2.140 -35.425  16.928  1.00 74.50           H  
ATOM    527  C   LEU A  34       1.491 -34.098  15.358  1.00 74.50           C  
ATOM    528  CB  LEU A  34       3.505 -33.745  16.882  1.00 74.50           C  
ATOM    529  HB2 LEU A  34       3.975 -33.127  16.116  1.00 74.50           H  
ATOM    530  HB3 LEU A  34       4.296 -34.274  17.414  1.00 74.50           H  
ATOM    531  O   LEU A  34       1.779 -33.335  14.437  1.00 74.50           O  
ATOM    532  CG  LEU A  34       2.777 -32.819  17.875  1.00 74.50           C  
ATOM    533  HG  LEU A  34       1.917 -32.358  17.390  1.00 74.50           H  
ATOM    534  CD1 LEU A  34       2.302 -33.582  19.113  1.00 74.50           C  
ATOM    535 HD11 LEU A  34       1.567 -34.336  18.832  1.00 74.50           H  
ATOM    536 HD12 LEU A  34       3.145 -34.055  19.615  1.00 74.50           H  
ATOM    537 HD13 LEU A  34       1.821 -32.887  19.801  1.00 74.50           H  
ATOM    538  CD2 LEU A  34       3.723 -31.708  18.329  1.00 74.50           C  
ATOM    539 HD21 LEU A  34       4.029 -31.113  17.468  1.00 74.50           H  
ATOM    540 HD22 LEU A  34       3.209 -31.053  19.033  1.00 74.50           H  
ATOM    541 HD23 LEU A  34       4.605 -32.131  18.810  1.00 74.50           H  
ATOM    542  N   GLN A  35       0.234 -34.416  15.662  1.00 65.68           N  
ATOM    543  H   GLN A  35       0.057 -35.042  16.435  1.00 65.68           H  
ATOM    544  CA  GLN A  35      -0.908 -33.783  15.016  1.00 65.68           C  
ATOM    545  HA  GLN A  35      -0.636 -33.512  13.996  1.00 65.68           H  
ATOM    546  C   GLN A  35      -1.246 -32.496  15.762  1.00 65.68           C  
ATOM    547  CB  GLN A  35      -2.107 -34.743  14.938  1.00 65.68           C  
ATOM    548  HB2 GLN A  35      -2.955 -34.193  14.531  1.00 65.68           H  
ATOM    549  HB3 GLN A  35      -2.368 -35.094  15.936  1.00 65.68           H  
ATOM    550  O   GLN A  35      -1.324 -32.493  16.991  1.00 65.68           O  
ATOM    551  CG  GLN A  35      -1.811 -35.944  14.024  1.00 65.68           C  
ATOM    552  HG2 GLN A  35      -1.073 -36.591  14.499  1.00 65.68           H  
ATOM    553  HG3 GLN A  35      -1.389 -35.580  13.088  1.00 65.68           H  
ATOM    554  CD  GLN A  35      -3.046 -36.779  13.693  1.00 65.68           C  
ATOM    555  NE2 GLN A  35      -2.945 -37.694  12.753  1.00 65.68           N  
ATOM    556 HE21 GLN A  35      -3.816 -38.142  12.507  1.00 65.68           H  
ATOM    557 HE22 GLN A  35      -2.096 -37.773  12.212  1.00 65.68           H  
ATOM    558  OE1 GLN A  35      -4.121 -36.646  14.247  1.00 65.68           O  
ATOM    559  N   TYR A  36      -1.455 -31.412  15.018  1.00 54.80           N  
ATOM    560  H   TYR A  36      -1.334 -31.468  14.016  1.00 54.80           H  
ATOM    561  CA  TYR A  36      -2.043 -30.196  15.570  1.00 54.80           C  
ATOM    562  HA  TYR A  36      -1.386 -29.804  16.345  1.00 54.80           H  
ATOM    563  C   TYR A  36      -3.396 -30.532  16.207  1.00 54.80           C  
ATOM    564  CB  TYR A  36      -2.193 -29.140  14.466  1.00 54.80           C  
ATOM    565  HB2 TYR A  36      -2.791 -28.315  14.855  1.00 54.80           H  
ATOM    566  HB3 TYR A  36      -2.741 -29.567  13.627  1.00 54.80           H  
ATOM    567  O   TYR A  36      -4.166 -31.328  15.663  1.00 54.80           O  
ATOM    568  CG  TYR A  36      -0.871 -28.576  13.979  1.00 54.80           C  
ATOM    569  CD1 TYR A  36      -0.263 -27.524  14.693  1.00 54.80           C  
ATOM    570  HD1 TYR A  36      -0.746 -27.113  15.567  1.00 54.80           H  
ATOM    571  CD2 TYR A  36      -0.247 -29.095  12.827  1.00 54.80           C  
ATOM    572  HD2 TYR A  36      -0.714 -29.892  12.267  1.00 54.80           H  
ATOM    573  CE1 TYR A  36       0.964 -26.990  14.261  1.00 54.80           C  
ATOM    574  HE1 TYR A  36       1.415 -26.173  14.805  1.00 54.80           H  
ATOM    575  CE2 TYR A  36       0.986 -28.566  12.395  1.00 54.80           C  
ATOM    576  HE2 TYR A  36       1.474 -28.952  11.512  1.00 54.80           H  
ATOM    577  OH  TYR A  36       2.775 -26.998  12.685  1.00 54.80           O  
ATOM    578  HH  TYR A  36       3.052 -26.260  13.233  1.00 54.80           H  
ATOM    579  CZ  TYR A  36       1.592 -27.512  13.110  1.00 54.80           C  
ATOM    580  N   THR A  37      -3.696 -29.933  17.359  1.00 54.42           N  
ATOM    581  H   THR A  37      -3.060 -29.258  17.759  1.00 54.42           H  
ATOM    582  CA  THR A  37      -5.021 -30.047  17.969  1.00 54.42           C  
ATOM    583  HA  THR A  37      -5.231 -31.102  18.149  1.00 54.42           H  
ATOM    584  C   THR A  37      -6.067 -29.511  16.995  1.00 54.42           C  
ATOM    585  CB  THR A  37      -5.090 -29.304  19.312  1.00 54.42           C  
ATOM    586  HB  THR A  37      -6.129 -29.198  19.622  1.00 54.42           H  
ATOM    587  O   THR A  37      -5.916 -28.421  16.442  1.00 54.42           O  
ATOM    588  CG2 THR A  37      -4.326 -30.069  20.394  1.00 54.42           C  
ATOM    589 HG21 THR A  37      -4.763 -31.059  20.527  1.00 54.42           H  
ATOM    590 HG22 THR A  37      -3.277 -30.170  20.116  1.00 54.42           H  
ATOM    591 HG23 THR A  37      -4.392 -29.523  21.335  1.00 54.42           H  
ATOM    592  OG1 THR A  37      -4.491 -28.033  19.217  1.00 54.42           O  
ATOM    593  HG1 THR A  37      -5.055 -27.454  18.699  1.00 54.42           H  
ATOM    594  N   VAL A  38      -7.122 -30.290  16.753  1.00 42.84           N  
ATOM    595  H   VAL A  38      -7.166 -31.195  17.199  1.00 42.84           H  
ATOM    596  CA  VAL A  38      -8.205 -29.923  15.832  1.00 42.84           C  
ATOM    597  HA  VAL A  38      -7.760 -29.486  14.938  1.00 42.84           H  
ATOM    598  C   VAL A  38      -9.066 -28.853  16.505  1.00 42.84           C  
ATOM    599  CB  VAL A  38      -9.018 -31.156  15.386  1.00 42.84           C  
ATOM    600  HB  VAL A  38      -9.546 -31.579  16.241  1.00 42.84           H  
ATOM    601  O   VAL A  38     -10.022 -29.149  17.213  1.00 42.84           O  
ATOM    602  CG1 VAL A  38     -10.040 -30.776  14.305  1.00 42.84           C  
ATOM    603 HG11 VAL A  38     -10.749 -30.049  14.700  1.00 42.84           H  
ATOM    604 HG12 VAL A  38      -9.533 -30.352  13.438  1.00 42.84           H  
ATOM    605 HG13 VAL A  38     -10.598 -31.661  13.997  1.00 42.84           H  
ATOM    606  CG2 VAL A  38      -8.111 -32.249  14.798  1.00 42.84           C  
ATOM    607 HG21 VAL A  38      -7.428 -32.630  15.558  1.00 42.84           H  
ATOM    608 HG22 VAL A  38      -8.717 -33.081  14.440  1.00 42.84           H  
ATOM    609 HG23 VAL A  38      -7.529 -31.847  13.969  1.00 42.84           H  
ATOM    610  N   GLY A  39      -8.660 -27.599  16.340  1.00 51.21           N  
ATOM    611  H   GLY A  39      -7.747 -27.475  15.926  1.00 51.21           H  
ATOM    612  CA  GLY A  39      -9.303 -26.426  16.919  1.00 51.21           C  
ATOM    613  HA2 GLY A  39     -10.090 -26.069  16.256  1.00 51.21           H  
ATOM    614  HA3 GLY A  39      -9.740 -26.675  17.886  1.00 51.21           H  
ATOM    615  C   GLY A  39      -8.261 -25.339  17.133  1.00 51.21           C  
ATOM    616  O   GLY A  39      -7.386 -25.500  17.977  1.00 51.21           O  
ATOM    617  N   GLY A  40      -8.330 -24.266  16.339  1.00 52.98           N  
ATOM    618  H   GLY A  40      -9.082 -24.210  15.667  1.00 52.98           H  
ATOM    619  CA  GLY A  40      -7.392 -23.145  16.402  1.00 52.98           C  
ATOM    620  HA2 GLY A  40      -7.696 -22.368  15.701  1.00 52.98           H  
ATOM    621  HA3 GLY A  40      -6.393 -23.486  16.130  1.00 52.98           H  
ATOM    622  C   GLY A  40      -7.355 -22.536  17.803  1.00 52.98           C  
ATOM    623  O   GLY A  40      -8.258 -21.801  18.194  1.00 52.98           O  
ATOM    624  N   SER A  41      -6.321 -22.886  18.561  1.00 56.67           N  
ATOM    625  H   SER A  41      -5.695 -23.599  18.215  1.00 56.67           H  
ATOM    626  CA  SER A  41      -6.026 -22.378  19.902  1.00 56.67           C  
ATOM    627  HA  SER A  41      -6.958 -22.179  20.431  1.00 56.67           H  
ATOM    628  C   SER A  41      -5.227 -21.078  19.876  1.00 56.67           C  
ATOM    629  CB  SER A  41      -5.244 -23.447  20.670  1.00 56.67           C  
ATOM    630  HB2 SER A  41      -5.902 -24.296  20.859  1.00 56.67           H  
ATOM    631  HB3 SER A  41      -4.906 -23.050  21.627  1.00 56.67           H  
ATOM    632  O   SER A  41      -4.923 -20.528  20.933  1.00 56.67           O  
ATOM    633  OG  SER A  41      -4.133 -23.898  19.912  1.00 56.67           O  
ATOM    634  HG  SER A  41      -3.518 -23.173  19.776  1.00 56.67           H  
ATOM    635  N   ASP A  42      -4.850 -20.610  18.688  1.00 71.27           N  
ATOM    636  H   ASP A  42      -5.097 -21.117  17.850  1.00 71.27           H  
ATOM    637  CA  ASP A  42      -4.020 -19.425  18.550  1.00 71.27           C  
ATOM    638  HA  ASP A  42      -3.199 -19.530  19.259  1.00 71.27           H  
ATOM    639  C   ASP A  42      -4.838 -18.171  18.891  1.00 71.27           C  
ATOM    640  CB  ASP A  42      -3.380 -19.357  17.157  1.00 71.27           C  
ATOM    641  HB2 ASP A  42      -4.164 -19.389  16.400  1.00 71.27           H  
ATOM    642  HB3 ASP A  42      -2.854 -18.407  17.063  1.00 71.27           H  
ATOM    643  O   ASP A  42      -5.966 -18.014  18.399  1.00 71.27           O  
ATOM    644  CG  ASP A  42      -2.374 -20.491  16.911  1.00 71.27           C  
ATOM    645  OD1 ASP A  42      -1.892 -21.090  17.900  1.00 71.27           O  
ATOM    646  OD2 ASP A  42      -2.115 -20.769  15.721  1.00 71.27           O  
ATOM    647  N   PRO A  43      -4.298 -17.270  19.734  1.00 83.64           N  
ATOM    648  CA  PRO A  43      -4.938 -16.000  20.030  1.00 83.64           C  
ATOM    649  HA  PRO A  43      -5.854 -16.200  20.585  1.00 83.64           H  
ATOM    650  C   PRO A  43      -5.253 -15.242  18.742  1.00 83.64           C  
ATOM    651  CB  PRO A  43      -3.956 -15.229  20.918  1.00 83.64           C  
ATOM    652  HB2 PRO A  43      -4.476 -14.612  21.651  1.00 83.64           H  
ATOM    653  HB3 PRO A  43      -3.290 -14.617  20.308  1.00 83.64           H  
ATOM    654  O   PRO A  43      -4.389 -15.046  17.890  1.00 83.64           O  
ATOM    655  CG  PRO A  43      -3.143 -16.336  21.584  1.00 83.64           C  
ATOM    656  HG2 PRO A  43      -2.152 -15.992  21.879  1.00 83.64           H  
ATOM    657  HG3 PRO A  43      -3.690 -16.722  22.444  1.00 83.64           H  
ATOM    658  CD  PRO A  43      -3.070 -17.409  20.503  1.00 83.64           C  
ATOM    659  HD2 PRO A  43      -2.997 -18.388  20.975  1.00 83.64           H  
ATOM    660  HD3 PRO A  43      -2.213 -17.230  19.854  1.00 83.64           H  
ATOM    661  N   HIS A  44      -6.495 -14.790  18.614  1.00 88.50           N  
ATOM    662  H   HIS A  44      -7.170 -15.031  19.326  1.00 88.50           H  
ATOM    663  CA  HIS A  44      -6.954 -14.032  17.456  1.00 88.50           C  
ATOM    664  HA  HIS A  44      -6.080 -13.710  16.889  1.00 88.50           H  
ATOM    665  C   HIS A  44      -7.709 -12.771  17.891  1.00 88.50           C  
ATOM    666  CB  HIS A  44      -7.790 -14.940  16.538  1.00 88.50           C  
ATOM    667  HB2 HIS A  44      -8.044 -14.397  15.628  1.00 88.50           H  
ATOM    668  HB3 HIS A  44      -7.176 -15.793  16.247  1.00 88.50           H  
ATOM    669  O   HIS A  44      -8.325 -12.749  18.967  1.00 88.50           O  
ATOM    670  CG  HIS A  44      -9.072 -15.451  17.146  1.00 88.50           C  
ATOM    671  CD2 HIS A  44      -9.399 -16.759  17.373  1.00 88.50           C  
ATOM    672  HD2 HIS A  44      -8.765 -17.610  17.172  1.00 88.50           H  
ATOM    673  ND1 HIS A  44     -10.154 -14.692  17.531  1.00 88.50           N  
ATOM    674  HD1 HIS A  44     -10.254 -13.694  17.418  1.00 88.50           H  
ATOM    675  CE1 HIS A  44     -11.099 -15.521  18.001  1.00 88.50           C  
ATOM    676  HE1 HIS A  44     -12.071 -15.215  18.359  1.00 88.50           H  
ATOM    677  NE2 HIS A  44     -10.699 -16.796  17.905  1.00 88.50           N  
ATOM    678  N   PRO A  45      -7.711 -11.714  17.059  1.00 94.42           N  
ATOM    679  CA  PRO A  45      -8.565 -10.568  17.305  1.00 94.42           C  
ATOM    680  HA  PRO A  45      -8.464 -10.232  18.337  1.00 94.42           H  
ATOM    681  C   PRO A  45     -10.026 -10.916  17.050  1.00 94.42           C  
ATOM    682  CB  PRO A  45      -8.066  -9.483  16.360  1.00 94.42           C  
ATOM    683  HB2 PRO A  45      -7.248  -8.957  16.851  1.00 94.42           H  
ATOM    684  HB3 PRO A  45      -8.850  -8.780  16.080  1.00 94.42           H  
ATOM    685  O   PRO A  45     -10.344 -11.881  16.358  1.00 94.42           O  
ATOM    686  CG  PRO A  45      -7.553 -10.280  15.161  1.00 94.42           C  
ATOM    687  HG2 PRO A  45      -6.782  -9.736  14.616  1.00 94.42           H  
ATOM    688  HG3 PRO A  45      -8.389 -10.524  14.504  1.00 94.42           H  
ATOM    689  CD  PRO A  45      -7.004 -11.561  15.790  1.00 94.42           C  
ATOM    690  HD2 PRO A  45      -7.180 -12.405  15.123  1.00 94.42           H  
ATOM    691  HD3 PRO A  45      -5.937 -11.452  15.981  1.00 94.42           H  
ATOM    692  N   GLY A  46     -10.912 -10.085  17.579  1.00 94.74           N  
ATOM    693  H   GLY A  46     -10.579  -9.301  18.121  1.00 94.74           H  
ATOM    694  CA  GLY A  46     -12.331 -10.124  17.263  1.00 94.74           C  
ATOM    695  HA2 GLY A  46     -12.456 -10.575  16.279  1.00 94.74           H  
ATOM    696  HA3 GLY A  46     -12.874 -10.718  17.998  1.00 94.74           H  
ATOM    697  C   GLY A  46     -12.915  -8.724  17.226  1.00 94.74           C  
ATOM    698  O   GLY A  46     -12.328  -7.792  17.765  1.00 94.74           O  
ATOM    699  N   ILE A  47     -14.061  -8.565  16.573  1.00 95.98           N  
ATOM    700  H   ILE A  47     -14.435  -9.376  16.101  1.00 95.98           H  
ATOM    701  CA  ILE A  47     -14.652  -7.241  16.297  1.00 95.98           C  
ATOM    702  HA  ILE A  47     -13.941  -6.474  16.601  1.00 95.98           H  
ATOM    703  C   ILE A  47     -15.903  -6.928  17.120  1.00 95.98           C  
ATOM    704  CB  ILE A  47     -14.872  -7.051  14.784  1.00 95.98           C  
ATOM    705  HB  ILE A  47     -15.350  -6.084  14.624  1.00 95.98           H  
ATOM    706  O   ILE A  47     -16.451  -5.837  17.022  1.00 95.98           O  
ATOM    707  CG1 ILE A  47     -15.781  -8.148  14.191  1.00 95.98           C  
ATOM    708 HG12 ILE A  47     -16.737  -8.139  14.714  1.00 95.98           H  
ATOM    709 HG13 ILE A  47     -15.325  -9.129  14.326  1.00 95.98           H  
ATOM    710  CG2 ILE A  47     -13.494  -6.998  14.109  1.00 95.98           C  
ATOM    711 HG21 ILE A  47     -12.877  -6.269  14.635  1.00 95.98           H  
ATOM    712 HG22 ILE A  47     -13.006  -7.971  14.160  1.00 95.98           H  
ATOM    713 HG23 ILE A  47     -13.588  -6.688  13.068  1.00 95.98           H  
ATOM    714  CD1 ILE A  47     -16.045  -7.964  12.698  1.00 95.98           C  
ATOM    715 HD11 ILE A  47     -16.761  -8.718  12.370  1.00 95.98           H  
ATOM    716 HD12 ILE A  47     -15.122  -8.108  12.137  1.00 95.98           H  
ATOM    717 HD13 ILE A  47     -16.445  -6.969  12.499  1.00 95.98           H  
ATOM    718  N   GLY A  48     -16.343  -7.853  17.969  1.00 95.91           N  
ATOM    719  H   GLY A  48     -15.822  -8.714  18.060  1.00 95.91           H  
ATOM    720  CA  GLY A  48     -17.554  -7.716  18.767  1.00 95.91           C  
ATOM    721  HA2 GLY A  48     -17.563  -8.501  19.524  1.00 95.91           H  
ATOM    722  HA3 GLY A  48     -17.546  -6.753  19.277  1.00 95.91           H  
ATOM    723  C   GLY A  48     -18.835  -7.829  17.939  1.00 95.91           C  
ATOM    724  O   GLY A  48     -18.824  -8.158  16.747  1.00 95.91           O  
ATOM    725  N   HIS A  49     -19.976  -7.591  18.583  1.00 95.92           N  
ATOM    726  H   HIS A  49     -19.939  -7.306  19.551  1.00 95.92           H  
ATOM    727  CA  HIS A  49     -21.258  -7.510  17.883  1.00 95.92           C  
ATOM    728  HA  HIS A  49     -21.273  -8.258  17.090  1.00 95.92           H  
ATOM    729  C   HIS A  49     -21.445  -6.137  17.236  1.00 95.92           C  
ATOM    730  CB  HIS A  49     -22.418  -7.811  18.832  1.00 95.92           C  
ATOM    731  HB2 HIS A  49     -22.419  -7.062  19.624  1.00 95.92           H  
ATOM    732  HB3 HIS A  49     -23.356  -7.717  18.286  1.00 95.92           H  
ATOM    733  O   HIS A  49     -21.048  -5.123  17.799  1.00 95.92           O  
ATOM    734  CG  HIS A  49     -22.360  -9.184  19.440  1.00 95.92           C  
ATOM    735  CD2 HIS A  49     -21.979  -9.493  20.718  1.00 95.92           C  
ATOM    736  HD2 HIS A  49     -21.665  -8.785  21.471  1.00 95.92           H  
ATOM    737  ND1 HIS A  49     -22.695 -10.364  18.814  1.00 95.92           N  
ATOM    738  HD1 HIS A  49     -23.075 -10.456  17.882  1.00 95.92           H  
ATOM    739  CE1 HIS A  49     -22.511 -11.364  19.691  1.00 95.92           C  
ATOM    740  HE1 HIS A  49     -22.705 -12.409  19.502  1.00 95.92           H  
ATOM    741  NE2 HIS A  49     -22.085 -10.880  20.866  1.00 95.92           N  
ATOM    742  N   GLU A  50     -22.129  -6.108  16.093  1.00 94.45           N  
ATOM    743  H   GLU A  50     -22.402  -6.977  15.656  1.00 94.45           H  
ATOM    744  CA  GLU A  50     -22.389  -4.889  15.319  1.00 94.45           C  
ATOM    745  HA  GLU A  50     -21.451  -4.498  14.924  1.00 94.45           H  
ATOM    746  C   GLU A  50     -23.060  -3.789  16.156  1.00 94.45           C  
ATOM    747  CB  GLU A  50     -23.276  -5.292  14.141  1.00 94.45           C  
ATOM    748  HB2 GLU A  50     -24.249  -5.607  14.519  1.00 94.45           H  
ATOM    749  HB3 GLU A  50     -22.815  -6.143  13.638  1.00 94.45           H  
ATOM    750  O   GLU A  50     -22.588  -2.656  16.213  1.00 94.45           O  
ATOM    751  CG  GLU A  50     -23.458  -4.158  13.129  1.00 94.45           C  
ATOM    752  HG2 GLU A  50     -23.992  -3.336  13.607  1.00 94.45           H  
ATOM    753  HG3 GLU A  50     -22.474  -3.800  12.827  1.00 94.45           H  
ATOM    754  CD  GLU A  50     -24.237  -4.619  11.892  1.00 94.45           C  
ATOM    755  OE1 GLU A  50     -24.278  -3.827  10.928  1.00 94.45           O  
ATOM    756  OE2 GLU A  50     -24.783  -5.749  11.929  1.00 94.45           O  
ATOM    757  N   LYS A  51     -24.102  -4.156  16.912  1.00 93.68           N  
ATOM    758  H   LYS A  51     -24.455  -5.093  16.782  1.00 93.68           H  
ATOM    759  CA  LYS A  51     -24.819  -3.247  17.821  1.00 93.68           C  
ATOM    760  HA  LYS A  51     -25.190  -2.405  17.237  1.00 93.68           H  
ATOM    761  C   LYS A  51     -23.940  -2.636  18.918  1.00 93.68           C  
ATOM    762  CB  LYS A  51     -26.019  -3.981  18.438  1.00 93.68           C  
ATOM    763  HB2 LYS A  51     -26.597  -3.262  19.018  1.00 93.68           H  
ATOM    764  HB3 LYS A  51     -26.656  -4.357  17.638  1.00 93.68           H  
ATOM    765  O   LYS A  51     -24.271  -1.584  19.453  1.00 93.68           O  
ATOM    766  CG  LYS A  51     -25.605  -5.145  19.356  1.00 93.68           C  
ATOM    767  HG2 LYS A  51     -24.963  -4.774  20.156  1.00 93.68           H  
ATOM    768  HG3 LYS A  51     -25.059  -5.893  18.782  1.00 93.68           H  
ATOM    769  CD  LYS A  51     -26.829  -5.798  19.994  1.00 93.68           C  
ATOM    770  HD2 LYS A  51     -27.455  -6.231  19.214  1.00 93.68           H  
ATOM    771  HD3 LYS A  51     -27.395  -5.038  20.534  1.00 93.68           H  
ATOM    772  CE  LYS A  51     -26.363  -6.881  20.967  1.00 93.68           C  
ATOM    773  HE2 LYS A  51     -25.706  -6.422  21.706  1.00 93.68           H  
ATOM    774  HE3 LYS A  51     -25.769  -7.614  20.420  1.00 93.68           H  
ATOM    775  NZ  LYS A  51     -27.525  -7.528  21.622  1.00 93.68           N  
ATOM    776  HZ1 LYS A  51     -28.154  -7.905  20.928  1.00 93.68           H  
ATOM    777  HZ2 LYS A  51     -27.214  -8.272  22.230  1.00 93.68           H  
ATOM    778  HZ3 LYS A  51     -28.025  -6.843  22.171  1.00 93.68           H  
ATOM    779  N   ASP A  52     -22.840  -3.302  19.261  1.00 94.05           N  
ATOM    780  H   ASP A  52     -22.569  -4.096  18.698  1.00 94.05           H  
ATOM    781  CA  ASP A  52     -21.950  -2.924  20.354  1.00 94.05           C  
ATOM    782  HA  ASP A  52     -22.491  -2.294  21.060  1.00 94.05           H  
ATOM    783  C   ASP A  52     -20.744  -2.099  19.857  1.00 94.05           C  
ATOM    784  CB  ASP A  52     -21.514  -4.195  21.114  1.00 94.05           C  
ATOM    785  HB2 ASP A  52     -20.709  -3.930  21.800  1.00 94.05           H  
ATOM    786  HB3 ASP A  52     -21.092  -4.909  20.406  1.00 94.05           H  
ATOM    787  O   ASP A  52     -19.979  -1.601  20.679  1.00 94.05           O  
ATOM    788  CG  ASP A  52     -22.636  -4.879  21.920  1.00 94.05           C  
ATOM    789  OD1 ASP A  52     -23.313  -4.210  22.728  1.00 94.05           O  
ATOM    790  OD2 ASP A  52     -22.801  -6.116  21.801  1.00 94.05           O  
ATOM    791  N   ILE A  53     -20.558  -1.906  18.540  1.00 94.95           N  
ATOM    792  H   ILE A  53     -21.221  -2.322  17.902  1.00 94.95           H  
ATOM    793  CA  ILE A  53     -19.345  -1.286  17.966  1.00 94.95           C  
ATOM    794  HA  ILE A  53     -18.489  -1.894  18.258  1.00 94.95           H  
ATOM    795  C   ILE A  53     -19.060   0.099  18.537  1.00 94.95           C  
ATOM    796  CB  ILE A  53     -19.426  -1.242  16.419  1.00 94.95           C  
ATOM    797  HB  ILE A  53     -20.400  -0.839  16.143  1.00 94.95           H  
ATOM    798  O   ILE A  53     -17.929   0.373  18.936  1.00 94.95           O  
ATOM    799  CG1 ILE A  53     -19.322  -2.659  15.822  1.00 94.95           C  
ATOM    800 HG12 ILE A  53     -19.535  -2.612  14.755  1.00 94.95           H  
ATOM    801 HG13 ILE A  53     -20.085  -3.289  16.280  1.00 94.95           H  
ATOM    802  CG2 ILE A  53     -18.361  -0.331  15.778  1.00 94.95           C  
ATOM    803 HG21 ILE A  53     -18.560   0.716  16.009  1.00 94.95           H  
ATOM    804 HG22 ILE A  53     -17.362  -0.588  16.128  1.00 94.95           H  
ATOM    805 HG23 ILE A  53     -18.395  -0.436  14.693  1.00 94.95           H  
ATOM    806  CD1 ILE A  53     -17.972  -3.358  16.018  1.00 94.95           C  
ATOM    807 HD11 ILE A  53     -18.074  -4.394  15.696  1.00 94.95           H  
ATOM    808 HD12 ILE A  53     -17.197  -2.874  15.424  1.00 94.95           H  
ATOM    809 HD13 ILE A  53     -17.674  -3.371  17.066  1.00 94.95           H  
ATOM    810  N   ARG A  54     -20.076   0.961  18.645  1.00 93.94           N  
ATOM    811  H   ARG A  54     -20.980   0.664  18.309  1.00 93.94           H  
ATOM    812  CA  ARG A  54     -19.906   2.304  19.221  1.00 93.94           C  
ATOM    813  HA  ARG A  54     -19.101   2.813  18.690  1.00 93.94           H  
ATOM    814  C   ARG A  54     -19.454   2.239  20.679  1.00 93.94           C  
ATOM    815  CB  ARG A  54     -21.202   3.108  19.035  1.00 93.94           C  
ATOM    816  HB2 ARG A  54     -21.419   3.169  17.968  1.00 93.94           H  
ATOM    817  HB3 ARG A  54     -22.026   2.589  19.524  1.00 93.94           H  
ATOM    818  O   ARG A  54     -18.509   2.926  21.057  1.00 93.94           O  
ATOM    819  CG  ARG A  54     -21.093   4.531  19.611  1.00 93.94           C  
ATOM    820  HG2 ARG A  54     -20.224   5.038  19.192  1.00 93.94           H  
ATOM    821  HG3 ARG A  54     -20.965   4.470  20.692  1.00 93.94           H  
ATOM    822  CD  ARG A  54     -22.353   5.362  19.337  1.00 93.94           C  
ATOM    823  HD2 ARG A  54     -22.336   6.233  19.992  1.00 93.94           H  
ATOM    824  HD3 ARG A  54     -23.236   4.778  19.596  1.00 93.94           H  
ATOM    825  NE  ARG A  54     -22.430   5.779  17.923  1.00 93.94           N  
ATOM    826  HE  ARG A  54     -22.565   5.051  17.236  1.00 93.94           H  
ATOM    827  NH1 ARG A  54     -22.179   8.062  18.222  1.00 93.94           N  
ATOM    828 HH11 ARG A  54     -22.525   8.035  19.171  1.00 93.94           H  
ATOM    829 HH12 ARG A  54     -22.143   8.987  17.820  1.00 93.94           H  
ATOM    830  NH2 ARG A  54     -22.226   7.201  16.166  1.00 93.94           N  
ATOM    831 HH21 ARG A  54     -22.297   6.429  15.519  1.00 93.94           H  
ATOM    832 HH22 ARG A  54     -22.141   8.142  15.807  1.00 93.94           H  
ATOM    833  CZ  ARG A  54     -22.278   7.007  17.455  1.00 93.94           C  
ATOM    834  N   GLN A  55     -20.093   1.398  21.488  1.00 94.13           N  
ATOM    835  H   GLN A  55     -20.791   0.784  21.094  1.00 94.13           H  
ATOM    836  CA  GLN A  55     -19.754   1.259  22.905  1.00 94.13           C  
ATOM    837  HA  GLN A  55     -19.719   2.254  23.349  1.00 94.13           H  
ATOM    838  C   GLN A  55     -18.372   0.619  23.098  1.00 94.13           C  
ATOM    839  CB  GLN A  55     -20.857   0.453  23.600  1.00 94.13           C  
ATOM    840  HB2 GLN A  55     -21.823   0.882  23.336  1.00 94.13           H  
ATOM    841  HB3 GLN A  55     -20.831  -0.581  23.258  1.00 94.13           H  
ATOM    842  O   GLN A  55     -17.599   1.058  23.949  1.00 94.13           O  
ATOM    843  CG  GLN A  55     -20.708   0.496  25.129  1.00 94.13           C  
ATOM    844  HG2 GLN A  55     -19.774   0.018  25.426  1.00 94.13           H  
ATOM    845  HG3 GLN A  55     -20.678   1.535  25.456  1.00 94.13           H  
ATOM    846  CD  GLN A  55     -21.857  -0.199  25.853  1.00 94.13           C  
ATOM    847  NE2 GLN A  55     -21.933  -0.094  27.162  1.00 94.13           N  
ATOM    848 HE21 GLN A  55     -22.720  -0.565  27.585  1.00 94.13           H  
ATOM    849 HE22 GLN A  55     -21.269   0.436  27.708  1.00 94.13           H  
ATOM    850  OE1 GLN A  55     -22.724  -0.820  25.266  1.00 94.13           O  
ATOM    851  N   ASN A  56     -18.036  -0.373  22.272  1.00 94.99           N  
ATOM    852  H   ASN A  56     -18.733  -0.708  21.623  1.00 94.99           H  
ATOM    853  CA  ASN A  56     -16.713  -0.984  22.221  1.00 94.99           C  
ATOM    854  HA  ASN A  56     -16.457  -1.376  23.205  1.00 94.99           H  
ATOM    855  C   ASN A  56     -15.645   0.056  21.862  1.00 94.99           C  
ATOM    856  CB  ASN A  56     -16.727  -2.138  21.202  1.00 94.99           C  
ATOM    857  HB2 ASN A  56     -17.194  -1.806  20.275  1.00 94.99           H  
ATOM    858  HB3 ASN A  56     -15.696  -2.408  20.974  1.00 94.99           H  
ATOM    859  O   ASN A  56     -14.633   0.135  22.546  1.00 94.99           O  
ATOM    860  CG  ASN A  56     -17.418  -3.404  21.685  1.00 94.99           C  
ATOM    861  ND2 ASN A  56     -17.795  -4.279  20.783  1.00 94.99           N  
ATOM    862 HD21 ASN A  56     -17.672  -4.094  19.798  1.00 94.99           H  
ATOM    863 HD22 ASN A  56     -18.200  -5.140  21.124  1.00 94.99           H  
ATOM    864  OD1 ASN A  56     -17.560  -3.673  22.869  1.00 94.99           O  
ATOM    865  N   ALA A  57     -15.874   0.896  20.850  1.00 95.13           N  
ATOM    866  H   ALA A  57     -16.707   0.780  20.291  1.00 95.13           H  
ATOM    867  CA  ALA A  57     -14.929   1.941  20.469  1.00 95.13           C  
ATOM    868  HA  ALA A  57     -13.968   1.477  20.247  1.00 95.13           H  
ATOM    869  C   ALA A  57     -14.699   2.953  21.602  1.00 95.13           C  
ATOM    870  CB  ALA A  57     -15.433   2.626  19.201  1.00 95.13           C  
ATOM    871  HB1 ALA A  57     -15.550   1.895  18.401  1.00 95.13           H  
ATOM    872  HB2 ALA A  57     -16.392   3.108  19.390  1.00 95.13           H  
ATOM    873  HB3 ALA A  57     -14.705   3.377  18.893  1.00 95.13           H  
ATOM    874  O   ALA A  57     -13.551   3.273  21.896  1.00 95.13           O  
ATOM    875  N   VAL A  58     -15.760   3.394  22.291  1.00 95.02           N  
ATOM    876  H   VAL A  58     -16.680   3.115  21.983  1.00 95.02           H  
ATOM    877  CA  VAL A  58     -15.640   4.272  23.471  1.00 95.02           C  
ATOM    878  HA  VAL A  58     -15.115   5.181  23.179  1.00 95.02           H  
ATOM    879  C   VAL A  58     -14.805   3.610  24.568  1.00 95.02           C  
ATOM    880  CB  VAL A  58     -17.028   4.668  24.016  1.00 95.02           C  
ATOM    881  HB  VAL A  58     -17.629   3.770  24.158  1.00 95.02           H  
ATOM    882  O   VAL A  58     -13.917   4.247  25.129  1.00 95.02           O  
ATOM    883  CG1 VAL A  58     -16.952   5.413  25.358  1.00 95.02           C  
ATOM    884 HG11 VAL A  58     -17.947   5.751  25.646  1.00 95.02           H  
ATOM    885 HG12 VAL A  58     -16.582   4.752  26.141  1.00 95.02           H  
ATOM    886 HG13 VAL A  58     -16.290   6.274  25.266  1.00 95.02           H  
ATOM    887  CG2 VAL A  58     -17.758   5.594  23.037  1.00 95.02           C  
ATOM    888 HG21 VAL A  58     -17.793   5.156  22.040  1.00 95.02           H  
ATOM    889 HG22 VAL A  58     -18.780   5.761  23.377  1.00 95.02           H  
ATOM    890 HG23 VAL A  58     -17.247   6.555  22.982  1.00 95.02           H  
ATOM    891  N   ALA A  59     -15.047   2.330  24.863  1.00 94.11           N  
ATOM    892  H   ALA A  59     -15.784   1.845  24.372  1.00 94.11           H  
ATOM    893  CA  ALA A  59     -14.265   1.599  25.859  1.00 94.11           C  
ATOM    894  HA  ALA A  59     -14.312   2.136  26.807  1.00 94.11           H  
ATOM    895  C   ALA A  59     -12.789   1.488  25.462  1.00 94.11           C  
ATOM    896  CB  ALA A  59     -14.874   0.208  26.046  1.00 94.11           C  
ATOM    897  HB1 ALA A  59     -15.932   0.300  26.292  1.00 94.11           H  
ATOM    898  HB2 ALA A  59     -14.776  -0.376  25.131  1.00 94.11           H  
ATOM    899  HB3 ALA A  59     -14.352  -0.312  26.849  1.00 94.11           H  
ATOM    900  O   ALA A  59     -11.907   1.671  26.295  1.00 94.11           O  
ATOM    901  N   LEU A  60     -12.525   1.226  24.183  1.00 95.01           N  
ATOM    902  H   LEU A  60     -13.308   1.088  23.560  1.00 95.01           H  
ATOM    903  CA  LEU A  60     -11.187   1.034  23.637  1.00 95.01           C  
ATOM    904  HA  LEU A  60     -10.593   0.496  24.376  1.00 95.01           H  
ATOM    905  C   LEU A  60     -10.434   2.351  23.405  1.00 95.01           C  
ATOM    906  CB  LEU A  60     -11.285   0.173  22.365  1.00 95.01           C  
ATOM    907  HB2 LEU A  60     -11.956   0.671  21.666  1.00 95.01           H  
ATOM    908  HB3 LEU A  60     -10.303   0.114  21.896  1.00 95.01           H  
ATOM    909  O   LEU A  60      -9.295   2.310  22.955  1.00 95.01           O  
ATOM    910  CG  LEU A  60     -11.791  -1.262  22.626  1.00 95.01           C  
ATOM    911  HG  LEU A  60     -12.718  -1.239  23.198  1.00 95.01           H  
ATOM    912  CD1 LEU A  60     -12.070  -1.980  21.309  1.00 95.01           C  
ATOM    913 HD11 LEU A  60     -12.647  -2.882  21.510  1.00 95.01           H  
ATOM    914 HD12 LEU A  60     -11.126  -2.275  20.850  1.00 95.01           H  
ATOM    915 HD13 LEU A  60     -12.636  -1.332  20.639  1.00 95.01           H  
ATOM    916  CD2 LEU A  60     -10.794  -2.107  23.420  1.00 95.01           C  
ATOM    917 HD21 LEU A  60      -9.823  -2.115  22.925  1.00 95.01           H  
ATOM    918 HD22 LEU A  60     -11.161  -3.129  23.502  1.00 95.01           H  
ATOM    919 HD23 LEU A  60     -10.682  -1.708  24.428  1.00 95.01           H  
ATOM    920  N   LEU A  61     -10.998   3.516  23.734  1.00 94.15           N  
ATOM    921  H   LEU A  61     -11.967   3.521  24.019  1.00 94.15           H  
ATOM    922  CA  LEU A  61     -10.220   4.753  23.877  1.00 94.15           C  
ATOM    923  HA  LEU A  61      -9.509   4.831  23.055  1.00 94.15           H  
ATOM    924  C   LEU A  61      -9.397   4.774  25.169  1.00 94.15           C  
ATOM    925  CB  LEU A  61     -11.152   5.966  23.842  1.00 94.15           C  
ATOM    926  HB2 LEU A  61     -11.963   5.809  24.553  1.00 94.15           H  
ATOM    927  HB3 LEU A  61     -10.598   6.845  24.172  1.00 94.15           H  
ATOM    928  O   LEU A  61      -8.342   5.411  25.204  1.00 94.15           O  
ATOM    929  CG  LEU A  61     -11.732   6.260  22.453  1.00 94.15           C  
ATOM    930  HG  LEU A  61     -12.216   5.374  22.044  1.00 94.15           H  
ATOM    931  CD1 LEU A  61     -12.776   7.354  22.608  1.00 94.15           C  
ATOM    932 HD11 LEU A  61     -13.600   6.999  23.227  1.00 94.15           H  
ATOM    933 HD12 LEU A  61     -13.155   7.626  21.623  1.00 94.15           H  
ATOM    934 HD13 LEU A  61     -12.324   8.225  23.083  1.00 94.15           H  
ATOM    935  CD2 LEU A  61     -10.663   6.740  21.465  1.00 94.15           C  
ATOM    936 HD21 LEU A  61      -9.987   5.921  21.219  1.00 94.15           H  
ATOM    937 HD22 LEU A  61     -10.100   7.569  21.895  1.00 94.15           H  
ATOM    938 HD23 LEU A  61     -11.138   7.074  20.543  1.00 94.15           H  
ATOM    939  N   ASP A  62      -9.813   4.025  26.189  1.00 92.24           N  
ATOM    940  H   ASP A  62     -10.646   3.464  26.085  1.00 92.24           H  
ATOM    941  CA  ASP A  62      -9.018   3.831  27.394  1.00 92.24           C  
ATOM    942  HA  ASP A  62      -8.544   4.777  27.653  1.00 92.24           H  
ATOM    943  C   ASP A  62      -7.908   2.798  27.157  1.00 92.24           C  
ATOM    944  CB  ASP A  62      -9.922   3.450  28.568  1.00 92.24           C  
ATOM    945  HB2 ASP A  62     -10.616   4.265  28.773  1.00 92.24           H  
ATOM    946  HB3 ASP A  62     -10.495   2.558  28.315  1.00 92.24           H  
ATOM    947  O   ASP A  62      -8.145   1.695  26.655  1.00 92.24           O  
ATOM    948  CG  ASP A  62      -9.081   3.177  29.808  1.00 92.24           C  
ATOM    949  OD1 ASP A  62      -8.146   3.958  30.074  1.00 92.24           O  
ATOM    950  OD2 ASP A  62      -9.300   2.118  30.430  1.00 92.24           O  
ATOM    951  N   GLN A  63      -6.678   3.153  27.530  1.00 93.12           N  
ATOM    952  H   GLN A  63      -6.573   4.007  28.059  1.00 93.12           H  
ATOM    953  CA  GLN A  63      -5.519   2.283  27.343  1.00 93.12           C  
ATOM    954  HA  GLN A  63      -5.482   1.969  26.300  1.00 93.12           H  
ATOM    955  C   GLN A  63      -5.641   1.006  28.174  1.00 93.12           C  
ATOM    956  CB  GLN A  63      -4.237   3.060  27.669  1.00 93.12           C  
ATOM    957  HB2 GLN A  63      -4.187   3.938  27.026  1.00 93.12           H  
ATOM    958  HB3 GLN A  63      -4.258   3.389  28.707  1.00 93.12           H  
ATOM    959  O   GLN A  63      -5.419  -0.078  27.641  1.00 93.12           O  
ATOM    960  CG  GLN A  63      -2.994   2.189  27.436  1.00 93.12           C  
ATOM    961  HG2 GLN A  63      -3.040   1.743  26.443  1.00 93.12           H  
ATOM    962  HG3 GLN A  63      -2.978   1.377  28.164  1.00 93.12           H  
ATOM    963  CD  GLN A  63      -1.682   2.949  27.555  1.00 93.12           C  
ATOM    964  NE2 GLN A  63      -0.578   2.255  27.415  1.00 93.12           N  
ATOM    965 HE21 GLN A  63       0.298   2.739  27.545  1.00 93.12           H  
ATOM    966 HE22 GLN A  63      -0.648   1.248  27.368  1.00 93.12           H  
ATOM    967  OE1 GLN A  63      -1.623   4.156  27.733  1.00 93.12           O  
ATOM    968  N   SER A  64      -6.083   1.120  29.432  1.00 92.29           N  
ATOM    969  H   SER A  64      -6.347   2.030  29.782  1.00 92.29           H  
ATOM    970  CA  SER A  64      -6.199  -0.043  30.318  1.00 92.29           C  
ATOM    971  HA  SER A  64      -5.218  -0.515  30.377  1.00 92.29           H  
ATOM    972  C   SER A  64      -7.166  -1.086  29.761  1.00 92.29           C  
ATOM    973  CB  SER A  64      -6.601   0.389  31.734  1.00 92.29           C  
ATOM    974  HB2 SER A  64      -6.240  -0.370  32.429  1.00 92.29           H  
ATOM    975  HB3 SER A  64      -6.111   1.330  31.985  1.00 92.29           H  
ATOM    976  O   SER A  64      -6.938  -2.284  29.900  1.00 92.29           O  
ATOM    977  OG  SER A  64      -8.000   0.514  31.927  1.00 92.29           O  
ATOM    978  HG  SER A  64      -8.373   1.206  31.375  1.00 92.29           H  
ATOM    979  N   ARG A  65      -8.218  -0.634  29.064  1.00 91.83           N  
ATOM    980  H   ARG A  65      -8.361   0.365  29.038  1.00 91.83           H  
ATOM    981  CA  ARG A  65      -9.150  -1.508  28.351  1.00 91.83           C  
ATOM    982  HA  ARG A  65      -9.379  -2.358  28.993  1.00 91.83           H  
ATOM    983  C   ARG A  65      -8.539  -2.141  27.115  1.00 91.83           C  
ATOM    984  CB  ARG A  65     -10.423  -0.735  27.982  1.00 91.83           C  
ATOM    985  HB2 ARG A  65     -10.140   0.204  27.505  1.00 91.83           H  
ATOM    986  HB3 ARG A  65     -11.002  -1.311  27.260  1.00 91.83           H  
ATOM    987  O   ARG A  65      -8.729  -3.338  26.937  1.00 91.83           O  
ATOM    988  CG  ARG A  65     -11.312  -0.435  29.190  1.00 91.83           C  
ATOM    989  HG2 ARG A  65     -10.737   0.085  29.956  1.00 91.83           H  
ATOM    990  HG3 ARG A  65     -12.130   0.209  28.869  1.00 91.83           H  
ATOM    991  CD  ARG A  65     -11.883  -1.730  29.773  1.00 91.83           C  
ATOM    992  HD2 ARG A  65     -11.062  -2.367  30.101  1.00 91.83           H  
ATOM    993  HD3 ARG A  65     -12.449  -2.250  29.000  1.00 91.83           H  
ATOM    994  NE  ARG A  65     -12.748  -1.452  30.926  1.00 91.83           N  
ATOM    995  HE  ARG A  65     -12.929  -0.477  31.115  1.00 91.83           H  
ATOM    996  NH1 ARG A  65     -12.877  -3.621  31.664  1.00 91.83           N  
ATOM    997 HH11 ARG A  65     -13.117  -4.302  32.370  1.00 91.83           H  
ATOM    998 HH12 ARG A  65     -12.267  -3.888  30.905  1.00 91.83           H  
ATOM    999  NH2 ARG A  65     -13.829  -1.979  32.848  1.00 91.83           N  
ATOM   1000 HH21 ARG A  65     -13.967  -0.989  32.997  1.00 91.83           H  
ATOM   1001 HH22 ARG A  65     -14.010  -2.651  33.579  1.00 91.83           H  
ATOM   1002  CZ  ARG A  65     -13.152  -2.352  31.798  1.00 91.83           C  
ATOM   1003  N   ARG A  66      -7.829  -1.386  26.271  1.00 93.35           N  
ATOM   1004  H   ARG A  66      -7.683  -0.415  26.508  1.00 93.35           H  
ATOM   1005  CA  ARG A  66      -7.192  -1.951  25.066  1.00 93.35           C  
ATOM   1006  HA  ARG A  66      -7.951  -2.406  24.430  1.00 93.35           H  
ATOM   1007  C   ARG A  66      -6.223  -3.077  25.406  1.00 93.35           C  
ATOM   1008  CB  ARG A  66      -6.434  -0.883  24.276  1.00 93.35           C  
ATOM   1009  HB2 ARG A  66      -5.766  -0.337  24.943  1.00 93.35           H  
ATOM   1010  HB3 ARG A  66      -5.822  -1.387  23.527  1.00 93.35           H  
ATOM   1011  O   ARG A  66      -6.272  -4.112  24.751  1.00 93.35           O  
ATOM   1012  CG  ARG A  66      -7.368   0.090  23.556  1.00 93.35           C  
ATOM   1013  HG2 ARG A  66      -7.858   0.728  24.292  1.00 93.35           H  
ATOM   1014  HG3 ARG A  66      -8.127  -0.471  23.011  1.00 93.35           H  
ATOM   1015  CD  ARG A  66      -6.578   0.939  22.547  1.00 93.35           C  
ATOM   1016  HD2 ARG A  66      -7.261   1.534  21.941  1.00 93.35           H  
ATOM   1017  HD3 ARG A  66      -6.054   0.272  21.863  1.00 93.35           H  
ATOM   1018  NE  ARG A  66      -5.588   1.811  23.208  1.00 93.35           N  
ATOM   1019  HE  ARG A  66      -4.655   1.436  23.300  1.00 93.35           H  
ATOM   1020  NH1 ARG A  66      -6.983   3.548  23.721  1.00 93.35           N  
ATOM   1021 HH11 ARG A  66      -7.176   4.401  24.226  1.00 93.35           H  
ATOM   1022 HH12 ARG A  66      -7.759   3.004  23.372  1.00 93.35           H  
ATOM   1023  NH2 ARG A  66      -4.853   3.691  24.275  1.00 93.35           N  
ATOM   1024 HH21 ARG A  66      -5.063   4.600  24.660  1.00 93.35           H  
ATOM   1025 HH22 ARG A  66      -3.923   3.303  24.346  1.00 93.35           H  
ATOM   1026  CZ  ARG A  66      -5.812   3.004  23.727  1.00 93.35           C  
ATOM   1027  N   ASP A  67      -5.418  -2.892  26.447  1.00 92.43           N  
ATOM   1028  H   ASP A  67      -5.399  -1.980  26.879  1.00 92.43           H  
ATOM   1029  CA  ASP A  67      -4.369  -3.839  26.841  1.00 92.43           C  
ATOM   1030  HA  ASP A  67      -3.746  -4.046  25.971  1.00 92.43           H  
ATOM   1031  C   ASP A  67      -4.938  -5.196  27.313  1.00 92.43           C  
ATOM   1032  CB  ASP A  67      -3.476  -3.178  27.911  1.00 92.43           C  
ATOM   1033  HB2 ASP A  67      -4.094  -2.905  28.766  1.00 92.43           H  
ATOM   1034  HB3 ASP A  67      -2.743  -3.911  28.250  1.00 92.43           H  
ATOM   1035  O   ASP A  67      -4.226  -6.201  27.334  1.00 92.43           O  
ATOM   1036  CG  ASP A  67      -2.709  -1.931  27.422  1.00 92.43           C  
ATOM   1037  OD1 ASP A  67      -2.648  -1.691  26.193  1.00 92.43           O  
ATOM   1038  OD2 ASP A  67      -2.182  -1.192  28.287  1.00 92.43           O  
ATOM   1039  N   MET A  68      -6.240  -5.266  27.628  1.00 92.24           N  
ATOM   1040  H   MET A  68      -6.784  -4.417  27.565  1.00 92.24           H  
ATOM   1041  CA  MET A  68      -6.929  -6.512  27.987  1.00 92.24           C  
ATOM   1042  HA  MET A  68      -6.298  -7.069  28.680  1.00 92.24           H  
ATOM   1043  C   MET A  68      -7.216  -7.437  26.799  1.00 92.24           C  
ATOM   1044  CB  MET A  68      -8.271  -6.217  28.674  1.00 92.24           C  
ATOM   1045  HB2 MET A  68      -8.761  -7.170  28.876  1.00 92.24           H  
ATOM   1046  HB3 MET A  68      -8.912  -5.655  27.996  1.00 92.24           H  
ATOM   1047  O   MET A  68      -7.557  -8.597  27.028  1.00 92.24           O  
ATOM   1048  CG  MET A  68      -8.145  -5.458  29.996  1.00 92.24           C  
ATOM   1049  HG2 MET A  68      -7.672  -4.498  29.789  1.00 92.24           H  
ATOM   1050  HG3 MET A  68      -7.491  -6.016  30.665  1.00 92.24           H  
ATOM   1051  SD  MET A  68      -9.730  -5.145  30.841  1.00 92.24           S  
ATOM   1052  CE  MET A  68     -10.189  -6.852  31.248  1.00 92.24           C  
ATOM   1053  HE1 MET A  68     -11.062  -6.853  31.901  1.00 92.24           H  
ATOM   1054  HE2 MET A  68      -9.360  -7.342  31.758  1.00 92.24           H  
ATOM   1055  HE3 MET A  68     -10.425  -7.402  30.337  1.00 92.24           H  
ATOM   1056  N   PHE A  69      -7.135  -6.955  25.558  1.00 93.42           N  
ATOM   1057  H   PHE A  69      -6.756  -6.029  25.420  1.00 93.42           H  
ATOM   1058  CA  PHE A  69      -7.533  -7.702  24.362  1.00 93.42           C  
ATOM   1059  HA  PHE A  69      -7.881  -8.696  24.643  1.00 93.42           H  
ATOM   1060  C   PHE A  69      -6.367  -7.887  23.401  1.00 93.42           C  
ATOM   1061  CB  PHE A  69      -8.686  -6.977  23.649  1.00 93.42           C  
ATOM   1062  HB2 PHE A  69      -8.319  -6.025  23.267  1.00 93.42           H  
ATOM   1063  HB3 PHE A  69      -9.007  -7.571  22.794  1.00 93.42           H  
ATOM   1064  O   PHE A  69      -5.393  -7.138  23.431  1.00 93.42           O  
ATOM   1065  CG  PHE A  69      -9.888  -6.728  24.532  1.00 93.42           C  
ATOM   1066  CD1 PHE A  69     -10.765  -7.780  24.843  1.00 93.42           C  
ATOM   1067  HD1 PHE A  69     -10.601  -8.760  24.420  1.00 93.42           H  
ATOM   1068  CD2 PHE A  69     -10.095  -5.456  25.092  1.00 93.42           C  
ATOM   1069  HD2 PHE A  69      -9.409  -4.653  24.865  1.00 93.42           H  
ATOM   1070  CE1 PHE A  69     -11.820  -7.562  25.745  1.00 93.42           C  
ATOM   1071  HE1 PHE A  69     -12.467  -8.382  26.020  1.00 93.42           H  
ATOM   1072  CE2 PHE A  69     -11.162  -5.236  25.979  1.00 93.42           C  
ATOM   1073  HE2 PHE A  69     -11.301  -4.259  26.419  1.00 93.42           H  
ATOM   1074  CZ  PHE A  69     -12.015  -6.296  26.321  1.00 93.42           C  
ATOM   1075  HZ  PHE A  69     -12.812  -6.138  27.032  1.00 93.42           H  
ATOM   1076  N   HIS A  70      -6.526  -8.827  22.465  1.00 93.71           N  
ATOM   1077  H   HIS A  70      -7.288  -9.483  22.560  1.00 93.71           H  
ATOM   1078  CA  HIS A  70      -5.614  -8.964  21.336  1.00 93.71           C  
ATOM   1079  HA  HIS A  70      -4.669  -9.361  21.708  1.00 93.71           H  
ATOM   1080  C   HIS A  70      -5.356  -7.595  20.683  1.00 93.71           C  
ATOM   1081  CB  HIS A  70      -6.208  -9.959  20.333  1.00 93.71           C  
ATOM   1082  HB2 HIS A  70      -6.486 -10.872  20.860  1.00 93.71           H  
ATOM   1083  HB3 HIS A  70      -7.116  -9.542  19.898  1.00 93.71           H  
ATOM   1084  O   HIS A  70      -6.303  -6.907  20.292  1.00 93.71           O  
ATOM   1085  CG  HIS A  70      -5.254 -10.322  19.229  1.00 93.71           C  
ATOM   1086  CD2 HIS A  70      -4.618 -11.523  19.077  1.00 93.71           C  
ATOM   1087  HD2 HIS A  70      -4.723 -12.388  19.715  1.00 93.71           H  
ATOM   1088  ND1 HIS A  70      -4.818  -9.503  18.212  1.00 93.71           N  
ATOM   1089  HD1 HIS A  70      -5.127  -8.558  18.035  1.00 93.71           H  
ATOM   1090  CE1 HIS A  70      -3.918 -10.184  17.483  1.00 93.71           C  
ATOM   1091  HE1 HIS A  70      -3.383  -9.814  16.621  1.00 93.71           H  
ATOM   1092  NE2 HIS A  70      -3.788 -11.426  17.960  1.00 93.71           N  
ATOM   1093  N   THR A  71      -4.086  -7.234  20.520  1.00 93.16           N  
ATOM   1094  H   THR A  71      -3.375  -7.891  20.810  1.00 93.16           H  
ATOM   1095  CA  THR A  71      -3.575  -5.906  20.115  1.00 93.16           C  
ATOM   1096  HA  THR A  71      -3.753  -5.191  20.919  1.00 93.16           H  
ATOM   1097  C   THR A  71      -4.198  -5.341  18.833  1.00 93.16           C  
ATOM   1098  CB  THR A  71      -2.062  -6.023  19.882  1.00 93.16           C  
ATOM   1099  HB  THR A  71      -1.682  -5.092  19.462  1.00 93.16           H  
ATOM   1100  O   THR A  71      -4.361  -4.133  18.679  1.00 93.16           O  
ATOM   1101  CG2 THR A  71      -1.303  -6.339  21.171  1.00 93.16           C  
ATOM   1102 HG21 THR A  71      -1.573  -7.325  21.549  1.00 93.16           H  
ATOM   1103 HG22 THR A  71      -1.525  -5.586  21.928  1.00 93.16           H  
ATOM   1104 HG23 THR A  71      -0.233  -6.325  20.967  1.00 93.16           H  
ATOM   1105  OG1 THR A  71      -1.865  -7.078  18.969  1.00 93.16           O  
ATOM   1106  HG1 THR A  71      -0.920  -7.113  18.803  1.00 93.16           H  
ATOM   1107  N   VAL A  72      -4.594  -6.220  17.912  1.00 96.06           N  
ATOM   1108  H   VAL A  72      -4.174  -7.132  18.025  1.00 96.06           H  
ATOM   1109  CA  VAL A  72      -5.273  -5.885  16.646  1.00 96.06           C  
ATOM   1110  HA  VAL A  72      -4.769  -5.022  16.211  1.00 96.06           H  
ATOM   1111  C   VAL A  72      -6.751  -5.487  16.828  1.00 96.06           C  
ATOM   1112  CB  VAL A  72      -5.117  -7.063  15.664  1.00 96.06           C  
ATOM   1113  HB  VAL A  72      -5.544  -7.956  16.119  1.00 96.06           H  
ATOM   1114  O   VAL A  72      -7.284  -4.716  16.030  1.00 96.06           O  
ATOM   1115  CG1 VAL A  72      -5.827  -6.838  14.327  1.00 96.06           C  
ATOM   1116 HG11 VAL A  72      -5.565  -5.866  13.910  1.00 96.06           H  
ATOM   1117 HG12 VAL A  72      -5.548  -7.621  13.622  1.00 96.06           H  
ATOM   1118 HG13 VAL A  72      -6.906  -6.893  14.474  1.00 96.06           H  
ATOM   1119  CG2 VAL A  72      -3.638  -7.362  15.406  1.00 96.06           C  
ATOM   1120 HG21 VAL A  72      -3.114  -7.620  16.326  1.00 96.06           H  
ATOM   1121 HG22 VAL A  72      -3.539  -8.200  14.716  1.00 96.06           H  
ATOM   1122 HG23 VAL A  72      -3.145  -6.485  14.986  1.00 96.06           H  
ATOM   1123  N   THR A  73      -7.412  -5.956  17.889  1.00 96.98           N  
ATOM   1124  H   THR A  73      -6.877  -6.450  18.589  1.00 96.98           H  
ATOM   1125  CA  THR A  73      -8.854  -5.760  18.153  1.00 96.98           C  
ATOM   1126  HA  THR A  73      -9.418  -6.285  17.382  1.00 96.98           H  
ATOM   1127  C   THR A  73      -9.289  -4.297  18.101  1.00 96.98           C  
ATOM   1128  CB  THR A  73      -9.264  -6.360  19.508  1.00 96.98           C  
ATOM   1129  HB  THR A  73      -8.676  -5.925  20.316  1.00 96.98           H  
ATOM   1130  O   THR A  73     -10.223  -3.996  17.354  1.00 96.98           O  
ATOM   1131  CG2 THR A  73     -10.728  -6.148  19.891  1.00 96.98           C  
ATOM   1132 HG21 THR A  73     -10.810  -5.252  20.507  1.00 96.98           H  
ATOM   1133 HG22 THR A  73     -11.104  -6.995  20.464  1.00 96.98           H  
ATOM   1134 HG23 THR A  73     -11.343  -5.997  19.003  1.00 96.98           H  
ATOM   1135  OG1 THR A  73      -8.950  -7.725  19.493  1.00 96.98           O  
ATOM   1136  HG1 THR A  73      -8.046  -7.759  19.815  1.00 96.98           H  
ATOM   1137  N   PRO A  74      -8.631  -3.355  18.809  1.00 97.30           N  
ATOM   1138  CA  PRO A  74      -9.073  -1.964  18.811  1.00 97.30           C  
ATOM   1139  HA  PRO A  74     -10.107  -1.917  19.154  1.00 97.30           H  
ATOM   1140  C   PRO A  74      -9.039  -1.339  17.419  1.00 97.30           C  
ATOM   1141  CB  PRO A  74      -8.163  -1.235  19.806  1.00 97.30           C  
ATOM   1142  HB2 PRO A  74      -7.353  -0.736  19.273  1.00 97.30           H  
ATOM   1143  HB3 PRO A  74      -8.718  -0.507  20.397  1.00 97.30           H  
ATOM   1144  O   PRO A  74      -9.981  -0.655  17.032  1.00 97.30           O  
ATOM   1145  CG  PRO A  74      -7.583  -2.350  20.676  1.00 97.30           C  
ATOM   1146  HG2 PRO A  74      -8.283  -2.623  21.465  1.00 97.30           H  
ATOM   1147  HG3 PRO A  74      -6.611  -2.083  21.091  1.00 97.30           H  
ATOM   1148  CD  PRO A  74      -7.473  -3.496  19.685  1.00 97.30           C  
ATOM   1149  HD2 PRO A  74      -7.416  -4.443  20.221  1.00 97.30           H  
ATOM   1150  HD3 PRO A  74      -6.573  -3.358  19.086  1.00 97.30           H  
ATOM   1151  N   SER A  75      -8.008  -1.644  16.629  1.00 97.95           N  
ATOM   1152  H   SER A  75      -7.296  -2.263  16.989  1.00 97.95           H  
ATOM   1153  CA  SER A  75      -7.870  -1.160  15.253  1.00 97.95           C  
ATOM   1154  HA  SER A  75      -7.865  -0.070  15.254  1.00 97.95           H  
ATOM   1155  C   SER A  75      -9.021  -1.615  14.353  1.00 97.95           C  
ATOM   1156  CB  SER A  75      -6.540  -1.657  14.684  1.00 97.95           C  
ATOM   1157  HB2 SER A  75      -6.473  -1.408  13.625  1.00 97.95           H  
ATOM   1158  HB3 SER A  75      -6.480  -2.741  14.782  1.00 97.95           H  
ATOM   1159  O   SER A  75      -9.559  -0.809  13.596  1.00 97.95           O  
ATOM   1160  OG  SER A  75      -5.467  -1.053  15.384  1.00 97.95           O  
ATOM   1161  HG  SER A  75      -4.778  -1.708  15.516  1.00 97.95           H  
ATOM   1162  N   LEU A  76      -9.444  -2.880  14.456  1.00 97.88           N  
ATOM   1163  H   LEU A  76      -8.991  -3.495  15.118  1.00 97.88           H  
ATOM   1164  CA  LEU A  76     -10.568  -3.392  13.667  1.00 97.88           C  
ATOM   1165  HA  LEU A  76     -10.428  -3.110  12.624  1.00 97.88           H  
ATOM   1166  C   LEU A  76     -11.906  -2.788  14.108  1.00 97.88           C  
ATOM   1167  CB  LEU A  76     -10.634  -4.921  13.763  1.00 97.88           C  
ATOM   1168  HB2 LEU A  76     -11.498  -5.242  13.180  1.00 97.88           H  
ATOM   1169  HB3 LEU A  76     -10.795  -5.195  14.806  1.00 97.88           H  
ATOM   1170  O   LEU A  76     -12.727  -2.441  13.260  1.00 97.88           O  
ATOM   1171  CG  LEU A  76      -9.414  -5.691  13.239  1.00 97.88           C  
ATOM   1172  HG  LEU A  76      -8.531  -5.396  13.805  1.00 97.88           H  
ATOM   1173  CD1 LEU A  76      -9.659  -7.186  13.442  1.00 97.88           C  
ATOM   1174 HD11 LEU A  76     -10.520  -7.504  12.854  1.00 97.88           H  
ATOM   1175 HD12 LEU A  76      -8.784  -7.752  13.123  1.00 97.88           H  
ATOM   1176 HD13 LEU A  76      -9.848  -7.389  14.496  1.00 97.88           H  
ATOM   1177  CD2 LEU A  76      -9.154  -5.436  11.755  1.00 97.88           C  
ATOM   1178 HD21 LEU A  76     -10.031  -5.704  11.165  1.00 97.88           H  
ATOM   1179 HD22 LEU A  76      -8.909  -4.387  11.590  1.00 97.88           H  
ATOM   1180 HD23 LEU A  76      -8.307  -6.040  11.428  1.00 97.88           H  
ATOM   1181  N   VAL A  77     -12.116  -2.623  15.418  1.00 97.90           N  
ATOM   1182  H   VAL A  77     -11.408  -2.947  16.061  1.00 97.90           H  
ATOM   1183  CA  VAL A  77     -13.324  -1.980  15.963  1.00 97.90           C  
ATOM   1184  HA  VAL A  77     -14.203  -2.489  15.568  1.00 97.90           H  
ATOM   1185  C   VAL A  77     -13.410  -0.521  15.515  1.00 97.90           C  
ATOM   1186  CB  VAL A  77     -13.356  -2.089  17.500  1.00 97.90           C  
ATOM   1187  HB  VAL A  77     -12.417  -1.715  17.907  1.00 97.90           H  
ATOM   1188  O   VAL A  77     -14.475  -0.075  15.095  1.00 97.90           O  
ATOM   1189  CG1 VAL A  77     -14.508  -1.285  18.122  1.00 97.90           C  
ATOM   1190 HG11 VAL A  77     -15.460  -1.592  17.688  1.00 97.90           H  
ATOM   1191 HG12 VAL A  77     -14.531  -1.446  19.199  1.00 97.90           H  
ATOM   1192 HG13 VAL A  77     -14.362  -0.218  17.949  1.00 97.90           H  
ATOM   1193  CG2 VAL A  77     -13.536  -3.548  17.936  1.00 97.90           C  
ATOM   1194 HG21 VAL A  77     -13.447  -3.617  19.020  1.00 97.90           H  
ATOM   1195 HG22 VAL A  77     -12.768  -4.182  17.493  1.00 97.90           H  
ATOM   1196 HG23 VAL A  77     -14.514  -3.915  17.624  1.00 97.90           H  
ATOM   1197  N   PHE A  78     -12.295   0.212  15.543  1.00 98.06           N  
ATOM   1198  H   PHE A  78     -11.457  -0.193  15.935  1.00 98.06           H  
ATOM   1199  CA  PHE A  78     -12.224   1.588  15.055  1.00 98.06           C  
ATOM   1200  HA  PHE A  78     -12.997   2.182  15.543  1.00 98.06           H  
ATOM   1201  C   PHE A  78     -12.521   1.697  13.556  1.00 98.06           C  
ATOM   1202  CB  PHE A  78     -10.842   2.164  15.390  1.00 98.06           C  
ATOM   1203  HB2 PHE A  78     -10.718   3.096  14.838  1.00 98.06           H  
ATOM   1204  HB3 PHE A  78     -10.086   1.481  15.005  1.00 98.06           H  
ATOM   1205  O   PHE A  78     -13.285   2.575  13.160  1.00 98.06           O  
ATOM   1206  CG  PHE A  78     -10.551   2.435  16.861  1.00 98.06           C  
ATOM   1207  CD1 PHE A  78     -11.575   2.758  17.779  1.00 98.06           C  
ATOM   1208  HD1 PHE A  78     -12.604   2.840  17.462  1.00 98.06           H  
ATOM   1209  CD2 PHE A  78      -9.219   2.372  17.314  1.00 98.06           C  
ATOM   1210  HD2 PHE A  78      -8.426   2.129  16.623  1.00 98.06           H  
ATOM   1211  CE1 PHE A  78     -11.267   2.993  19.130  1.00 98.06           C  
ATOM   1212  HE1 PHE A  78     -12.049   3.252  19.829  1.00 98.06           H  
ATOM   1213  CE2 PHE A  78      -8.912   2.605  18.666  1.00 98.06           C  
ATOM   1214  HE2 PHE A  78      -7.888   2.554  19.005  1.00 98.06           H  
ATOM   1215  CZ  PHE A  78      -9.938   2.916  19.573  1.00 98.06           C  
ATOM   1216  HZ  PHE A  78      -9.704   3.114  20.608  1.00 98.06           H  
ATOM   1217  N   LEU A  79     -12.010   0.781  12.728  1.00 97.50           N  
ATOM   1218  H   LEU A  79     -11.357   0.101  13.091  1.00 97.50           H  
ATOM   1219  CA  LEU A  79     -12.380   0.730  11.311  1.00 97.50           C  
ATOM   1220  HA  LEU A  79     -12.194   1.706  10.864  1.00 97.50           H  
ATOM   1221  C   LEU A  79     -13.879   0.458  11.118  1.00 97.50           C  
ATOM   1222  CB  LEU A  79     -11.547  -0.337  10.585  1.00 97.50           C  
ATOM   1223  HB2 LEU A  79     -11.560  -1.258  11.169  1.00 97.50           H  
ATOM   1224  HB3 LEU A  79     -12.027  -0.545   9.629  1.00 97.50           H  
ATOM   1225  O   LEU A  79     -14.522   1.158  10.340  1.00 97.50           O  
ATOM   1226  CG  LEU A  79     -10.093   0.047  10.278  1.00 97.50           C  
ATOM   1227  HG  LEU A  79      -9.575   0.308  11.201  1.00 97.50           H  
ATOM   1228  CD1 LEU A  79      -9.404  -1.158   9.632  1.00 97.50           C  
ATOM   1229 HD11 LEU A  79      -8.387  -0.899   9.339  1.00 97.50           H  
ATOM   1230 HD12 LEU A  79      -9.370  -1.983  10.344  1.00 97.50           H  
ATOM   1231 HD13 LEU A  79      -9.953  -1.471   8.744  1.00 97.50           H  
ATOM   1232  CD2 LEU A  79      -9.995   1.223   9.302  1.00 97.50           C  
ATOM   1233 HD21 LEU A  79     -10.549   1.003   8.390  1.00 97.50           H  
ATOM   1234 HD22 LEU A  79     -10.401   2.126   9.759  1.00 97.50           H  
ATOM   1235 HD23 LEU A  79      -8.949   1.408   9.058  1.00 97.50           H  
ATOM   1236  N   CYS A  80     -14.447  -0.509  11.848  1.00 97.11           N  
ATOM   1237  H   CYS A  80     -13.861  -1.055  12.463  1.00 97.11           H  
ATOM   1238  CA  CYS A  80     -15.880  -0.823  11.783  1.00 97.11           C  
ATOM   1239  HA  CYS A  80     -16.157  -1.044  10.752  1.00 97.11           H  
ATOM   1240  C   CYS A  80     -16.761   0.347  12.237  1.00 97.11           C  
ATOM   1241  CB  CYS A  80     -16.192  -2.040  12.664  1.00 97.11           C  
ATOM   1242  HB2 CYS A  80     -17.273  -2.179  12.695  1.00 97.11           H  
ATOM   1243  HB3 CYS A  80     -15.836  -1.859  13.678  1.00 97.11           H  
ATOM   1244  O   CYS A  80     -17.880   0.489  11.755  1.00 97.11           O  
ATOM   1245  SG  CYS A  80     -15.434  -3.546  12.005  1.00 97.11           S  
ATOM   1246  HG  CYS A  80     -14.169  -3.177  12.226  1.00 97.11           H  
ATOM   1247  N   LEU A  81     -16.275   1.172  13.168  1.00 96.60           N  
ATOM   1248  H   LEU A  81     -15.382   0.955  13.586  1.00 96.60           H  
ATOM   1249  CA  LEU A  81     -16.971   2.383  13.588  1.00 96.60           C  
ATOM   1250  HA  LEU A  81     -18.006   2.128  13.817  1.00 96.60           H  
ATOM   1251  C   LEU A  81     -16.998   3.436  12.470  1.00 96.60           C  
ATOM   1252  CB  LEU A  81     -16.290   2.933  14.853  1.00 96.60           C  
ATOM   1253  HB2 LEU A  81     -15.242   3.124  14.622  1.00 96.60           H  
ATOM   1254  HB3 LEU A  81     -16.328   2.185  15.645  1.00 96.60           H  
ATOM   1255  O   LEU A  81     -18.020   4.094  12.293  1.00 96.60           O  
ATOM   1256  CG  LEU A  81     -16.920   4.247  15.351  1.00 96.60           C  
ATOM   1257  HG  LEU A  81     -17.011   4.961  14.533  1.00 96.60           H  
ATOM   1258  CD1 LEU A  81     -18.300   4.012  15.968  1.00 96.60           C  
ATOM   1259 HD11 LEU A  81     -18.992   3.692  15.188  1.00 96.60           H  
ATOM   1260 HD12 LEU A  81     -18.231   3.240  16.733  1.00 96.60           H  
ATOM   1261 HD13 LEU A  81     -18.669   4.941  16.403  1.00 96.60           H  
ATOM   1262  CD2 LEU A  81     -16.018   4.904  16.385  1.00 96.60           C  
ATOM   1263 HD21 LEU A  81     -16.061   4.357  17.327  1.00 96.60           H  
ATOM   1264 HD22 LEU A  81     -14.994   4.935  16.013  1.00 96.60           H  
ATOM   1265 HD23 LEU A  81     -16.355   5.930  16.535  1.00 96.60           H  
ATOM   1266  N   LEU A  82     -15.879   3.626  11.762  1.00 95.11           N  
ATOM   1267  H   LEU A  82     -15.075   3.051  11.969  1.00 95.11           H  
ATOM   1268  CA  LEU A  82     -15.749   4.672  10.742  1.00 95.11           C  
ATOM   1269  HA  LEU A  82     -16.275   5.566  11.076  1.00 95.11           H  
ATOM   1270  C   LEU A  82     -16.377   4.300   9.396  1.00 95.11           C  
ATOM   1271  CB  LEU A  82     -14.266   5.012  10.520  1.00 95.11           C  
ATOM   1272  HB2 LEU A  82     -13.731   4.096  10.268  1.00 95.11           H  
ATOM   1273  HB3 LEU A  82     -14.211   5.671   9.654  1.00 95.11           H  
ATOM   1274  O   LEU A  82     -16.796   5.195   8.667  1.00 95.11           O  
ATOM   1275  CG  LEU A  82     -13.532   5.706  11.681  1.00 95.11           C  
ATOM   1276  HG  LEU A  82     -13.400   5.010  12.509  1.00 95.11           H  
ATOM   1277  CD1 LEU A  82     -12.155   6.130  11.164  1.00 95.11           C  
ATOM   1278 HD11 LEU A  82     -12.270   6.847  10.351  1.00 95.11           H  
ATOM   1279 HD12 LEU A  82     -11.571   6.595  11.958  1.00 95.11           H  
ATOM   1280 HD13 LEU A  82     -11.626   5.253  10.793  1.00 95.11           H  
ATOM   1281  CD2 LEU A  82     -14.263   6.943  12.206  1.00 95.11           C  
ATOM   1282 HD21 LEU A  82     -14.517   7.600  11.374  1.00 95.11           H  
ATOM   1283 HD22 LEU A  82     -13.629   7.483  12.908  1.00 95.11           H  
ATOM   1284 HD23 LEU A  82     -15.176   6.641  12.720  1.00 95.11           H  
ATOM   1285  N   ILE A  83     -16.401   3.013   9.046  1.00 94.01           N  
ATOM   1286  H   ILE A  83     -16.015   2.337   9.691  1.00 94.01           H  
ATOM   1287  CA  ILE A  83     -16.794   2.534   7.718  1.00 94.01           C  
ATOM   1288  HA  ILE A  83     -17.019   3.387   7.079  1.00 94.01           H  
ATOM   1289  C   ILE A  83     -18.058   1.676   7.853  1.00 94.01           C  
ATOM   1290  CB  ILE A  83     -15.622   1.797   7.030  1.00 94.01           C  
ATOM   1291  HB  ILE A  83     -15.377   0.908   7.611  1.00 94.01           H  
ATOM   1292  O   ILE A  83     -17.967   0.502   8.232  1.00 94.01           O  
ATOM   1293  CG1 ILE A  83     -14.375   2.717   6.985  1.00 94.01           C  
ATOM   1294 HG12 ILE A  83     -14.067   2.954   8.003  1.00 94.01           H  
ATOM   1295 HG13 ILE A  83     -14.638   3.650   6.488  1.00 94.01           H  
ATOM   1296  CG2 ILE A  83     -16.037   1.366   5.609  1.00 94.01           C  
ATOM   1297 HG21 ILE A  83     -16.960   0.788   5.627  1.00 94.01           H  
ATOM   1298 HG22 ILE A  83     -15.266   0.738   5.162  1.00 94.01           H  
ATOM   1299 HG23 ILE A  83     -16.184   2.248   4.986  1.00 94.01           H  
ATOM   1300  CD1 ILE A  83     -13.146   2.130   6.287  1.00 94.01           C  
ATOM   1301 HD11 ILE A  83     -13.351   2.009   5.224  1.00 94.01           H  
ATOM   1302 HD12 ILE A  83     -12.310   2.821   6.397  1.00 94.01           H  
ATOM   1303 HD13 ILE A  83     -12.873   1.175   6.735  1.00 94.01           H  
ATOM   1304  N   PRO A  84     -19.245   2.234   7.545  1.00 88.16           N  
ATOM   1305  CA  PRO A  84     -20.494   1.482   7.558  1.00 88.16           C  
ATOM   1306  HA  PRO A  84     -20.714   1.204   8.588  1.00 88.16           H  
ATOM   1307  C   PRO A  84     -20.412   0.219   6.691  1.00 88.16           C  
ATOM   1308  CB  PRO A  84     -21.567   2.453   7.057  1.00 88.16           C  
ATOM   1309  HB2 PRO A  84     -21.659   2.384   5.973  1.00 88.16           H  
ATOM   1310  HB3 PRO A  84     -22.531   2.271   7.532  1.00 88.16           H  
ATOM   1311  O   PRO A  84     -19.802   0.220   5.624  1.00 88.16           O  
ATOM   1312  CG  PRO A  84     -21.004   3.823   7.426  1.00 88.16           C  
ATOM   1313  HG2 PRO A  84     -21.400   4.613   6.787  1.00 88.16           H  
ATOM   1314  HG3 PRO A  84     -21.208   4.036   8.475  1.00 88.16           H  
ATOM   1315  CD  PRO A  84     -19.505   3.632   7.224  1.00 88.16           C  
ATOM   1316  HD2 PRO A  84     -19.241   3.823   6.184  1.00 88.16           H  
ATOM   1317  HD3 PRO A  84     -18.962   4.307   7.885  1.00 88.16           H  
ATOM   1318  N   GLY A  85     -21.006  -0.879   7.162  1.00 90.26           N  
ATOM   1319  H   GLY A  85     -21.506  -0.815   8.037  1.00 90.26           H  
ATOM   1320  CA  GLY A  85     -20.996  -2.173   6.466  1.00 90.26           C  
ATOM   1321  HA2 GLY A  85     -21.810  -2.788   6.850  1.00 90.26           H  
ATOM   1322  HA3 GLY A  85     -21.177  -2.001   5.404  1.00 90.26           H  
ATOM   1323  C   GLY A  85     -19.693  -2.976   6.589  1.00 90.26           C  
ATOM   1324  O   GLY A  85     -19.701  -4.182   6.338  1.00 90.26           O  
ATOM   1325  N   LEU A  86     -18.590  -2.373   7.055  1.00 94.13           N  
ATOM   1326  H   LEU A  86     -18.608  -1.376   7.215  1.00 94.13           H  
ATOM   1327  CA  LEU A  86     -17.310  -3.077   7.181  1.00 94.13           C  
ATOM   1328  HA  LEU A  86     -17.093  -3.524   6.211  1.00 94.13           H  
ATOM   1329  C   LEU A  86     -17.354  -4.215   8.208  1.00 94.13           C  
ATOM   1330  CB  LEU A  86     -16.206  -2.066   7.516  1.00 94.13           C  
ATOM   1331  HB2 LEU A  86     -16.420  -1.616   8.485  1.00 94.13           H  
ATOM   1332  HB3 LEU A  86     -16.224  -1.279   6.761  1.00 94.13           H  
ATOM   1333  O   LEU A  86     -16.701  -5.238   8.016  1.00 94.13           O  
ATOM   1334  CG  LEU A  86     -14.795  -2.676   7.556  1.00 94.13           C  
ATOM   1335  HG  LEU A  86     -14.733  -3.409   8.360  1.00 94.13           H  
ATOM   1336  CD1 LEU A  86     -14.411  -3.334   6.231  1.00 94.13           C  
ATOM   1337 HD11 LEU A  86     -13.365  -3.639   6.267  1.00 94.13           H  
ATOM   1338 HD12 LEU A  86     -15.002  -4.237   6.080  1.00 94.13           H  
ATOM   1339 HD13 LEU A  86     -14.571  -2.645   5.402  1.00 94.13           H  
ATOM   1340  CD2 LEU A  86     -13.784  -1.574   7.839  1.00 94.13           C  
ATOM   1341 HD21 LEU A  86     -14.072  -1.054   8.753  1.00 94.13           H  
ATOM   1342 HD22 LEU A  86     -13.777  -0.867   7.009  1.00 94.13           H  
ATOM   1343 HD23 LEU A  86     -12.792  -2.008   7.955  1.00 94.13           H  
ATOM   1344  N   HIS A  87     -18.163  -4.077   9.265  1.00 96.03           N  
ATOM   1345  H   HIS A  87     -18.670  -3.209   9.363  1.00 96.03           H  
ATOM   1346  CA  HIS A  87     -18.376  -5.153  10.238  1.00 96.03           C  
ATOM   1347  HA  HIS A  87     -17.425  -5.395  10.713  1.00 96.03           H  
ATOM   1348  C   HIS A  87     -18.871  -6.435   9.559  1.00 96.03           C  
ATOM   1349  CB  HIS A  87     -19.368  -4.697  11.315  1.00 96.03           C  
ATOM   1350  HB2 HIS A  87     -18.981  -3.803  11.804  1.00 96.03           H  
ATOM   1351  HB3 HIS A  87     -20.324  -4.447  10.857  1.00 96.03           H  
ATOM   1352  O   HIS A  87     -18.261  -7.492   9.718  1.00 96.03           O  
ATOM   1353  CG  HIS A  87     -19.598  -5.758  12.360  1.00 96.03           C  
ATOM   1354  CD2 HIS A  87     -18.876  -5.904  13.504  1.00 96.03           C  
ATOM   1355  HD2 HIS A  87     -18.040  -5.287  13.798  1.00 96.03           H  
ATOM   1356  ND1 HIS A  87     -20.509  -6.811  12.272  1.00 96.03           N  
ATOM   1357  CE1 HIS A  87     -20.324  -7.548  13.370  1.00 96.03           C  
ATOM   1358  HE1 HIS A  87     -20.879  -8.447  13.594  1.00 96.03           H  
ATOM   1359  NE2 HIS A  87     -19.358  -7.023  14.141  1.00 96.03           N  
ATOM   1360  HE2 HIS A  87     -19.012  -7.403  15.010  1.00 96.03           H  
ATOM   1361  N   ALA A  88     -19.921  -6.329   8.742  1.00 94.44           N  
ATOM   1362  H   ALA A  88     -20.352  -5.424   8.616  1.00 94.44           H  
ATOM   1363  CA  ALA A  88     -20.478  -7.459   8.009  1.00 94.44           C  
ATOM   1364  HA  ALA A  88     -20.741  -8.240   8.723  1.00 94.44           H  
ATOM   1365  C   ALA A  88     -19.461  -8.055   7.022  1.00 94.44           C  
ATOM   1366  CB  ALA A  88     -21.756  -6.997   7.301  1.00 94.44           C  
ATOM   1367  HB1 ALA A  88     -22.468  -6.615   8.034  1.00 94.44           H  
ATOM   1368  HB2 ALA A  88     -21.529  -6.212   6.580  1.00 94.44           H  
ATOM   1369  HB3 ALA A  88     -22.209  -7.838   6.776  1.00 94.44           H  
ATOM   1370  O   ALA A  88     -19.330  -9.277   6.942  1.00 94.44           O  
ATOM   1371  N   ALA A  89     -18.694  -7.206   6.329  1.00 93.47           N  
ATOM   1372  H   ALA A  89     -18.862  -6.215   6.425  1.00 93.47           H  
ATOM   1373  CA  ALA A  89     -17.638  -7.648   5.419  1.00 93.47           C  
ATOM   1374  HA  ALA A  89     -18.074  -8.325   4.685  1.00 93.47           H  
ATOM   1375  C   ALA A  89     -16.521  -8.417   6.148  1.00 93.47           C  
ATOM   1376  CB  ALA A  89     -17.094  -6.425   4.675  1.00 93.47           C  
ATOM   1377  HB1 ALA A  89     -16.340  -6.741   3.954  1.00 93.47           H  
ATOM   1378  HB2 ALA A  89     -17.902  -5.923   4.144  1.00 93.47           H  
ATOM   1379  HB3 ALA A  89     -16.641  -5.728   5.380  1.00 93.47           H  
ATOM   1380  O   ALA A  89     -16.089  -9.467   5.675  1.00 93.47           O  
ATOM   1381  N   PHE A  90     -16.090  -7.956   7.325  1.00 94.77           N  
ATOM   1382  H   PHE A  90     -16.447  -7.073   7.660  1.00 94.77           H  
ATOM   1383  CA  PHE A  90     -15.107  -8.667   8.144  1.00 94.77           C  
ATOM   1384  HA  PHE A  90     -14.251  -8.939   7.526  1.00 94.77           H  
ATOM   1385  C   PHE A  90     -15.642  -9.999   8.672  1.00 94.77           C  
ATOM   1386  CB  PHE A  90     -14.638  -7.766   9.293  1.00 94.77           C  
ATOM   1387  HB2 PHE A  90     -15.513  -7.328   9.773  1.00 94.77           H  
ATOM   1388  HB3 PHE A  90     -14.141  -8.393  10.034  1.00 94.77           H  
ATOM   1389  O   PHE A  90     -14.933 -11.000   8.587  1.00 94.77           O  
ATOM   1390  CG  PHE A  90     -13.654  -6.657   8.967  1.00 94.77           C  
ATOM   1391  CD1 PHE A  90     -12.924  -6.621   7.760  1.00 94.77           C  
ATOM   1392  HD1 PHE A  90     -13.068  -7.360   6.986  1.00 94.77           H  
ATOM   1393  CD2 PHE A  90     -13.416  -5.672   9.943  1.00 94.77           C  
ATOM   1394  HD2 PHE A  90     -13.967  -5.700  10.871  1.00 94.77           H  
ATOM   1395  CE1 PHE A  90     -11.975  -5.610   7.538  1.00 94.77           C  
ATOM   1396  HE1 PHE A  90     -11.424  -5.585   6.609  1.00 94.77           H  
ATOM   1397  CE2 PHE A  90     -12.471  -4.656   9.719  1.00 94.77           C  
ATOM   1398  HE2 PHE A  90     -12.307  -3.896  10.469  1.00 94.77           H  
ATOM   1399  CZ  PHE A  90     -11.747  -4.628   8.515  1.00 94.77           C  
ATOM   1400  HZ  PHE A  90     -11.021  -3.850   8.334  1.00 94.77           H  
ATOM   1401  N   VAL A  91     -16.892 -10.055   9.145  1.00 94.37           N  
ATOM   1402  H   VAL A  91     -17.426  -9.200   9.206  1.00 94.37           H  
ATOM   1403  CA  VAL A  91     -17.515 -11.332   9.539  1.00 94.37           C  
ATOM   1404  HA  VAL A  91     -16.894 -11.797  10.305  1.00 94.37           H  
ATOM   1405  C   VAL A  91     -17.555 -12.301   8.356  1.00 94.37           C  
ATOM   1406  CB  VAL A  91     -18.928 -11.127  10.120  1.00 94.37           C  
ATOM   1407  HB  VAL A  91     -19.536 -10.562   9.413  1.00 94.37           H  
ATOM   1408  O   VAL A  91     -17.209 -13.469   8.516  1.00 94.37           O  
ATOM   1409  CG1 VAL A  91     -19.639 -12.459  10.408  1.00 94.37           C  
ATOM   1410 HG11 VAL A  91     -19.018 -13.076  11.058  1.00 94.37           H  
ATOM   1411 HG12 VAL A  91     -19.821 -12.997   9.477  1.00 94.37           H  
ATOM   1412 HG13 VAL A  91     -20.604 -12.276  10.880  1.00 94.37           H  
ATOM   1413  CG2 VAL A  91     -18.888 -10.369  11.452  1.00 94.37           C  
ATOM   1414 HG21 VAL A  91     -18.220 -10.872  12.151  1.00 94.37           H  
ATOM   1415 HG22 VAL A  91     -18.529  -9.355  11.278  1.00 94.37           H  
ATOM   1416 HG23 VAL A  91     -19.891 -10.293  11.872  1.00 94.37           H  
ATOM   1417  N   HIS A  92     -17.928 -11.825   7.165  1.00 91.86           N  
ATOM   1418  H   HIS A  92     -18.215 -10.859   7.092  1.00 91.86           H  
ATOM   1419  CA  HIS A  92     -17.925 -12.636   5.946  1.00 91.86           C  
ATOM   1420  HA  HIS A  92     -18.537 -13.523   6.115  1.00 91.86           H  
ATOM   1421  C   HIS A  92     -16.516 -13.127   5.574  1.00 91.86           C  
ATOM   1422  CB  HIS A  92     -18.555 -11.824   4.808  1.00 91.86           C  
ATOM   1423  HB2 HIS A  92     -19.553 -11.504   5.106  1.00 91.86           H  
ATOM   1424  HB3 HIS A  92     -17.958 -10.932   4.619  1.00 91.86           H  
ATOM   1425  O   HIS A  92     -16.348 -14.281   5.193  1.00 91.86           O  
ATOM   1426  CG  HIS A  92     -18.666 -12.613   3.532  1.00 91.86           C  
ATOM   1427  CD2 HIS A  92     -17.818 -12.559   2.458  1.00 91.86           C  
ATOM   1428  HD2 HIS A  92     -16.947 -11.926   2.366  1.00 91.86           H  
ATOM   1429  ND1 HIS A  92     -19.618 -13.564   3.250  1.00 91.86           N  
ATOM   1430  HD1 HIS A  92     -20.377 -13.847   3.853  1.00 91.86           H  
ATOM   1431  CE1 HIS A  92     -19.353 -14.068   2.034  1.00 91.86           C  
ATOM   1432  HE1 HIS A  92     -19.927 -14.838   1.539  1.00 91.86           H  
ATOM   1433  NE2 HIS A  92     -18.268 -13.482   1.510  1.00 91.86           N  
ATOM   1434  N   GLY A  93     -15.496 -12.284   5.757  1.00 88.83           N  
ATOM   1435  H   GLY A  93     -15.713 -11.333   6.021  1.00 88.83           H  
ATOM   1436  CA  GLY A  93     -14.082 -12.631   5.583  1.00 88.83           C  
ATOM   1437  HA2 GLY A  93     -13.955 -13.124   4.620  1.00 88.83           H  
ATOM   1438  HA3 GLY A  93     -13.495 -11.713   5.580  1.00 88.83           H  
ATOM   1439  C   GLY A  93     -13.503 -13.554   6.665  1.00 88.83           C  
ATOM   1440  O   GLY A  93     -12.320 -13.882   6.603  1.00 88.83           O  
ATOM   1441  N   GLY A  94     -14.304 -13.977   7.650  1.00 91.36           N  
ATOM   1442  H   GLY A  94     -15.269 -13.678   7.639  1.00 91.36           H  
ATOM   1443  CA  GLY A  94     -13.899 -14.915   8.698  1.00 91.36           C  
ATOM   1444  HA2 GLY A  94     -14.771 -15.503   8.985  1.00 91.36           H  
ATOM   1445  HA3 GLY A  94     -13.144 -15.597   8.306  1.00 91.36           H  
ATOM   1446  C   GLY A  94     -13.338 -14.268   9.965  1.00 91.36           C  
ATOM   1447  O   GLY A  94     -12.825 -14.979  10.827  1.00 91.36           O  
ATOM   1448  N   VAL A  95     -13.440 -12.944  10.121  1.00 93.99           N  
ATOM   1449  H   VAL A  95     -13.907 -12.405   9.407  1.00 93.99           H  
ATOM   1450  CA  VAL A  95     -13.045 -12.273  11.366  1.00 93.99           C  
ATOM   1451  HA  VAL A  95     -12.071 -12.670  11.651  1.00 93.99           H  
ATOM   1452  C   VAL A  95     -14.080 -12.581  12.456  1.00 93.99           C  
ATOM   1453  CB  VAL A  95     -12.878 -10.757  11.193  1.00 93.99           C  
ATOM   1454  HB  VAL A  95     -13.857 -10.308  11.023  1.00 93.99           H  
ATOM   1455  O   VAL A  95     -15.264 -12.262  12.293  1.00 93.99           O  
ATOM   1456  CG1 VAL A  95     -12.279 -10.133  12.459  1.00 93.99           C  
ATOM   1457 HG11 VAL A  95     -11.306 -10.575  12.676  1.00 93.99           H  
ATOM   1458 HG12 VAL A  95     -12.159  -9.061  12.302  1.00 93.99           H  
ATOM   1459 HG13 VAL A  95     -12.944 -10.286  13.309  1.00 93.99           H  
ATOM   1460  CG2 VAL A  95     -11.957 -10.423  10.009  1.00 93.99           C  
ATOM   1461 HG21 VAL A  95     -11.677  -9.370  10.024  1.00 93.99           H  
ATOM   1462 HG22 VAL A  95     -11.068 -11.053  10.038  1.00 93.99           H  
ATOM   1463 HG23 VAL A  95     -12.470 -10.622   9.068  1.00 93.99           H  
ATOM   1464  N   PRO A  96     -13.681 -13.195  13.582  1.00 94.03           N  
ATOM   1465  CA  PRO A  96     -14.629 -13.601  14.606  1.00 94.03           C  
ATOM   1466  HA  PRO A  96     -15.473 -14.100  14.131  1.00 94.03           H  
ATOM   1467  C   PRO A  96     -15.157 -12.397  15.390  1.00 94.03           C  
ATOM   1468  CB  PRO A  96     -13.889 -14.618  15.475  1.00 94.03           C  
ATOM   1469  HB2 PRO A  96     -14.014 -15.615  15.052  1.00 94.03           H  
ATOM   1470  HB3 PRO A  96     -14.217 -14.600  16.515  1.00 94.03           H  
ATOM   1471  O   PRO A  96     -14.545 -11.331  15.477  1.00 94.03           O  
ATOM   1472  CG  PRO A  96     -12.433 -14.194  15.336  1.00 94.03           C  
ATOM   1473  HG2 PRO A  96     -12.229 -13.425  16.082  1.00 94.03           H  
ATOM   1474  HG3 PRO A  96     -11.762 -15.046  15.436  1.00 94.03           H  
ATOM   1475  CD  PRO A  96     -12.330 -13.602  13.937  1.00 94.03           C  
ATOM   1476  HD2 PRO A  96     -11.983 -14.367  13.243  1.00 94.03           H  
ATOM   1477  HD3 PRO A  96     -11.646 -12.753  13.941  1.00 94.03           H  
ATOM   1478  N   ARG A  97     -16.326 -12.571  16.011  1.00 95.61           N  
ATOM   1479  H   ARG A  97     -16.801 -13.453  15.883  1.00 95.61           H  
ATOM   1480  CA  ARG A  97     -16.884 -11.556  16.919  1.00 95.61           C  
ATOM   1481  HA  ARG A  97     -16.733 -10.566  16.488  1.00 95.61           H  
ATOM   1482  C   ARG A  97     -16.157 -11.548  18.259  1.00 95.61           C  
ATOM   1483  CB  ARG A  97     -18.387 -11.775  17.115  1.00 95.61           C  
ATOM   1484  HB2 ARG A  97     -18.750 -11.048  17.841  1.00 95.61           H  
ATOM   1485  HB3 ARG A  97     -18.564 -12.776  17.509  1.00 95.61           H  
ATOM   1486  O   ARG A  97     -15.951 -10.491  18.841  1.00 95.61           O  
ATOM   1487  CG  ARG A  97     -19.158 -11.590  15.802  1.00 95.61           C  
ATOM   1488  HG2 ARG A  97     -18.863 -12.356  15.085  1.00 95.61           H  
ATOM   1489  HG3 ARG A  97     -18.934 -10.608  15.384  1.00 95.61           H  
ATOM   1490  CD  ARG A  97     -20.660 -11.699  16.068  1.00 95.61           C  
ATOM   1491  HD2 ARG A  97     -20.937 -10.913  16.770  1.00 95.61           H  
ATOM   1492  HD3 ARG A  97     -20.867 -12.662  16.535  1.00 95.61           H  
ATOM   1493  NE  ARG A  97     -21.438 -11.526  14.825  1.00 95.61           N  
ATOM   1494  HE  ARG A  97     -21.278 -10.669  14.315  1.00 95.61           H  
ATOM   1495  NH1 ARG A  97     -22.478 -13.582  14.733  1.00 95.61           N  
ATOM   1496 HH11 ARG A  97     -21.934 -13.902  15.522  1.00 95.61           H  
ATOM   1497 HH12 ARG A  97     -23.081 -14.227  14.241  1.00 95.61           H  
ATOM   1498  NH2 ARG A  97     -22.906 -12.051  13.170  1.00 95.61           N  
ATOM   1499 HH21 ARG A  97     -22.761 -11.150  12.737  1.00 95.61           H  
ATOM   1500 HH22 ARG A  97     -23.526 -12.705  12.713  1.00 95.61           H  
ATOM   1501  CZ  ARG A  97     -22.265 -12.387  14.253  1.00 95.61           C  
ATOM   1502  N   GLU A  98     -15.774 -12.719  18.745  1.00 94.31           N  
ATOM   1503  H   GLU A  98     -15.897 -13.548  18.180  1.00 94.31           H  
ATOM   1504  CA  GLU A  98     -15.055 -12.858  20.005  1.00 94.31           C  
ATOM   1505  HA  GLU A  98     -15.450 -12.132  20.716  1.00 94.31           H  
ATOM   1506  C   GLU A  98     -13.571 -12.569  19.798  1.00 94.31           C  
ATOM   1507  CB  GLU A  98     -15.266 -14.259  20.589  1.00 94.31           C  
ATOM   1508  HB2 GLU A  98     -14.909 -14.993  19.866  1.00 94.31           H  
ATOM   1509  HB3 GLU A  98     -14.682 -14.352  21.505  1.00 94.31           H  
ATOM   1510  O   GLU A  98     -12.961 -13.097  18.873  1.00 94.31           O  
ATOM   1511  CG  GLU A  98     -16.742 -14.525  20.917  1.00 94.31           C  
ATOM   1512  HG2 GLU A  98     -17.354 -14.360  20.030  1.00 94.31           H  
ATOM   1513  HG3 GLU A  98     -17.055 -13.814  21.682  1.00 94.31           H  
ATOM   1514  CD  GLU A  98     -16.993 -15.954  21.412  1.00 94.31           C  
ATOM   1515  OE1 GLU A  98     -17.980 -16.132  22.152  1.00 94.31           O  
ATOM   1516  OE2 GLU A  98     -16.224 -16.872  21.035  1.00 94.31           O  
ATOM   1517  N   SER A  99     -12.997 -11.740  20.663  1.00 93.56           N  
ATOM   1518  H   SER A  99     -13.559 -11.364  21.414  1.00 93.56           H  
ATOM   1519  CA  SER A  99     -11.559 -11.507  20.734  1.00 93.56           C  
ATOM   1520  HA  SER A  99     -11.078 -11.875  19.827  1.00 93.56           H  
ATOM   1521  C   SER A  99     -10.969 -12.245  21.923  1.00 93.56           C  
ATOM   1522  CB  SER A  99     -11.258 -10.018  20.855  1.00 93.56           C  
ATOM   1523  HB2 SER A  99     -11.763  -9.470  20.059  1.00 93.56           H  
ATOM   1524  HB3 SER A  99     -11.588  -9.644  21.824  1.00 93.56           H  
ATOM   1525  O   SER A  99     -11.604 -12.306  22.983  1.00 93.56           O  
ATOM   1526  OG  SER A  99      -9.868  -9.857  20.737  1.00 93.56           O  
ATOM   1527  HG  SER A  99      -9.676  -8.987  20.377  1.00 93.56           H  
ATOM   1528  N   TYR A 100      -9.759 -12.776  21.756  1.00 91.54           N  
ATOM   1529  H   TYR A 100      -9.286 -12.640  20.874  1.00 91.54           H  
ATOM   1530  CA  TYR A 100      -8.989 -13.307  22.872  1.00 91.54           C  
ATOM   1531  HA  TYR A 100      -9.626 -13.996  23.426  1.00 91.54           H  
ATOM   1532  C   TYR A 100      -8.573 -12.196  23.836  1.00 91.54           C  
ATOM   1533  CB  TYR A 100      -7.778 -14.102  22.379  1.00 91.54           C  
ATOM   1534  HB2 TYR A 100      -6.996 -14.061  23.137  1.00 91.54           H  
ATOM   1535  HB3 TYR A 100      -7.370 -13.645  21.477  1.00 91.54           H  
ATOM   1536  O   TYR A 100      -8.209 -11.083  23.441  1.00 91.54           O  
ATOM   1537  CG  TYR A 100      -8.099 -15.558  22.120  1.00 91.54           C  
ATOM   1538  CD1 TYR A 100      -7.800 -16.525  23.102  1.00 91.54           C  
ATOM   1539  HD1 TYR A 100      -7.353 -16.223  24.037  1.00 91.54           H  
ATOM   1540  CD2 TYR A 100      -8.697 -15.952  20.909  1.00 91.54           C  
ATOM   1541  HD2 TYR A 100      -8.956 -15.217  20.161  1.00 91.54           H  
ATOM   1542  CE1 TYR A 100      -8.067 -17.888  22.863  1.00 91.54           C  
ATOM   1543  HE1 TYR A 100      -7.813 -18.638  23.596  1.00 91.54           H  
ATOM   1544  CE2 TYR A 100      -8.935 -17.318  20.667  1.00 91.54           C  
ATOM   1545  HE2 TYR A 100      -9.353 -17.657  19.730  1.00 91.54           H  
ATOM   1546  OH  TYR A 100      -8.854 -19.600  21.368  1.00 91.54           O  
ATOM   1547  HH  TYR A 100      -8.967 -19.754  20.427  1.00 91.54           H  
ATOM   1548  CZ  TYR A 100      -8.617 -18.288  21.631  1.00 91.54           C  
ATOM   1549  N   LEU A 101      -8.619 -12.532  25.120  1.00 88.14           N  
ATOM   1550  H   LEU A 101      -8.874 -13.482  25.349  1.00 88.14           H  
ATOM   1551  CA  LEU A 101      -8.082 -11.706  26.186  1.00 88.14           C  
ATOM   1552  HA  LEU A 101      -8.283 -10.658  25.960  1.00 88.14           H  
ATOM   1553  C   LEU A 101      -6.564 -11.888  26.251  1.00 88.14           C  
ATOM   1554  CB  LEU A 101      -8.760 -12.082  27.514  1.00 88.14           C  
ATOM   1555  HB2 LEU A 101      -8.284 -11.517  28.315  1.00 88.14           H  
ATOM   1556  HB3 LEU A 101      -8.587 -13.142  27.703  1.00 88.14           H  
ATOM   1557  O   LEU A 101      -6.080 -13.018  26.191  1.00 88.14           O  
ATOM   1558  CG  LEU A 101     -10.274 -11.806  27.553  1.00 88.14           C  
ATOM   1559  HG  LEU A 101     -10.770 -12.295  26.715  1.00 88.14           H  
ATOM   1560  CD1 LEU A 101     -10.873 -12.356  28.843  1.00 88.14           C  
ATOM   1561 HD11 LEU A 101     -11.943 -12.155  28.881  1.00 88.14           H  
ATOM   1562 HD12 LEU A 101     -10.710 -13.434  28.869  1.00 88.14           H  
ATOM   1563 HD13 LEU A 101     -10.377 -11.900  29.700  1.00 88.14           H  
ATOM   1564  CD2 LEU A 101     -10.580 -10.311  27.510  1.00 88.14           C  
ATOM   1565 HD21 LEU A 101     -10.242  -9.897  26.561  1.00 88.14           H  
ATOM   1566 HD22 LEU A 101     -10.052  -9.802  28.316  1.00 88.14           H  
ATOM   1567 HD23 LEU A 101     -11.652 -10.142  27.612  1.00 88.14           H  
ATOM   1568  N   SER A 102      -5.823 -10.793  26.424  1.00 86.12           N  
ATOM   1569  H   SER A 102      -6.278  -9.891  26.433  1.00 86.12           H  
ATOM   1570  CA  SER A 102      -4.365 -10.826  26.628  1.00 86.12           C  
ATOM   1571  HA  SER A 102      -3.883 -11.265  25.755  1.00 86.12           H  
ATOM   1572  C   SER A 102      -3.992 -11.656  27.856  1.00 86.12           C  
ATOM   1573  CB  SER A 102      -3.822  -9.410  26.839  1.00 86.12           C  
ATOM   1574  HB2 SER A 102      -4.213  -9.007  27.773  1.00 86.12           H  
ATOM   1575  HB3 SER A 102      -2.734  -9.441  26.894  1.00 86.12           H  
ATOM   1576  O   SER A 102      -2.982 -12.354  27.861  1.00 86.12           O  
ATOM   1577  OG  SER A 102      -4.217  -8.570  25.780  1.00 86.12           O  
ATOM   1578  HG  SER A 102      -4.073  -7.662  26.058  1.00 86.12           H  
ATOM   1579  N   THR A 103      -4.852 -11.611  28.877  1.00 83.14           N  
ATOM   1580  H   THR A 103      -5.670 -11.026  28.774  1.00 83.14           H  
ATOM   1581  CA  THR A 103      -4.755 -12.429  30.084  1.00 83.14           C  
ATOM   1582  HA  THR A 103      -4.008 -13.206  29.920  1.00 83.14           H  
ATOM   1583  C   THR A 103      -6.124 -13.045  30.373  1.00 83.14           C  
ATOM   1584  CB  THR A 103      -4.291 -11.600  31.288  1.00 83.14           C  
ATOM   1585  HB  THR A 103      -5.068 -10.889  31.567  1.00 83.14           H  
ATOM   1586  O   THR A 103      -7.103 -12.297  30.472  1.00 83.14           O  
ATOM   1587  CG2 THR A 103      -3.953 -12.483  32.488  1.00 83.14           C  
ATOM   1588 HG21 THR A 103      -3.591 -11.866  33.311  1.00 83.14           H  
ATOM   1589 HG22 THR A 103      -4.842 -13.016  32.824  1.00 83.14           H  
ATOM   1590 HG23 THR A 103      -3.183 -13.204  32.214  1.00 83.14           H  
ATOM   1591  OG1 THR A 103      -3.118 -10.889  30.972  1.00 83.14           O  
ATOM   1592  HG1 THR A 103      -2.848 -10.387  31.744  1.00 83.14           H  
ATOM   1593  N   PRO A 104      -6.228 -14.378  30.534  1.00 81.10           N  
ATOM   1594  CA  PRO A 104      -7.476 -15.021  30.927  1.00 81.10           C  
ATOM   1595  HA  PRO A 104      -8.201 -14.887  30.124  1.00 81.10           H  
ATOM   1596  C   PRO A 104      -8.032 -14.439  32.228  1.00 81.10           C  
ATOM   1597  CB  PRO A 104      -7.148 -16.508  31.075  1.00 81.10           C  
ATOM   1598  HB2 PRO A 104      -6.858 -16.732  32.101  1.00 81.10           H  
ATOM   1599  HB3 PRO A 104      -7.992 -17.129  30.772  1.00 81.10           H  
ATOM   1600  O   PRO A 104      -7.288 -14.181  33.174  1.00 81.10           O  
ATOM   1601  CG  PRO A 104      -5.943 -16.701  30.158  1.00 81.10           C  
ATOM   1602  HG2 PRO A 104      -6.278 -16.821  29.128  1.00 81.10           H  
ATOM   1603  HG3 PRO A 104      -5.328 -17.547  30.465  1.00 81.10           H  
ATOM   1604  CD  PRO A 104      -5.197 -15.377  30.297  1.00 81.10           C  
ATOM   1605  HD2 PRO A 104      -4.524 -15.416  31.153  1.00 81.10           H  
ATOM   1606  HD3 PRO A 104      -4.641 -15.174  29.382  1.00 81.10           H  
ATOM   1607  N   VAL A 105      -9.349 -14.255  32.289  1.00 81.14           N  
ATOM   1608  H   VAL A 105      -9.905 -14.542  31.496  1.00 81.14           H  
ATOM   1609  CA  VAL A 105     -10.032 -13.726  33.473  1.00 81.14           C  
ATOM   1610  HA  VAL A 105      -9.291 -13.371  34.189  1.00 81.14           H  
ATOM   1611  C   VAL A 105     -10.817 -14.846  34.137  1.00 81.14           C  
ATOM   1612  CB  VAL A 105     -10.925 -12.522  33.125  1.00 81.14           C  
ATOM   1613  HB  VAL A 105     -11.648 -12.813  32.363  1.00 81.14           H  
ATOM   1614  O   VAL A 105     -11.751 -15.395  33.553  1.00 81.14           O  
ATOM   1615  CG1 VAL A 105     -11.686 -12.004  34.356  1.00 81.14           C  
ATOM   1616 HG11 VAL A 105     -10.983 -11.743  35.147  1.00 81.14           H  
ATOM   1617 HG12 VAL A 105     -12.368 -12.769  34.727  1.00 81.14           H  
ATOM   1618 HG13 VAL A 105     -12.267 -11.122  34.086  1.00 81.14           H  
ATOM   1619  CG2 VAL A 105     -10.089 -11.350  32.592  1.00 81.14           C  
ATOM   1620 HG21 VAL A 105      -9.408 -10.994  33.364  1.00 81.14           H  
ATOM   1621 HG22 VAL A 105     -10.742 -10.537  32.274  1.00 81.14           H  
ATOM   1622 HG23 VAL A 105      -9.489 -11.668  31.739  1.00 81.14           H  
ATOM   1623  N   THR A 106     -10.470 -15.156  35.381  1.00 78.55           N  
ATOM   1624  H   THR A 106      -9.625 -14.762  35.770  1.00 78.55           H  
ATOM   1625  CA  THR A 106     -11.204 -16.127  36.194  1.00 78.55           C  
ATOM   1626  HA  THR A 106     -11.527 -16.946  35.552  1.00 78.55           H  
ATOM   1627  C   THR A 106     -12.439 -15.467  36.804  1.00 78.55           C  
ATOM   1628  CB  THR A 106     -10.305 -16.731  37.282  1.00 78.55           C  
ATOM   1629  HB  THR A 106     -10.120 -15.995  38.064  1.00 78.55           H  
ATOM   1630  O   THR A 106     -12.336 -14.487  37.543  1.00 78.55           O  
ATOM   1631  CG2 THR A 106     -10.928 -17.980  37.893  1.00 78.55           C  
ATOM   1632 HG21 THR A 106     -11.865 -17.714  38.382  1.00 78.55           H  
ATOM   1633 HG22 THR A 106     -10.260 -18.405  38.642  1.00 78.55           H  
ATOM   1634 HG23 THR A 106     -11.127 -18.724  37.121  1.00 78.55           H  
ATOM   1635  OG1 THR A 106      -9.073 -17.118  36.721  1.00 78.55           O  
ATOM   1636  HG1 THR A 106      -8.695 -17.793  37.289  1.00 78.55           H  
ATOM   1637  N   ARG A 107     -13.624 -15.999  36.501  1.00 73.56           N  
ATOM   1638  H   ARG A 107     -13.631 -16.795  35.880  1.00 73.56           H  
ATOM   1639  CA  ARG A 107     -14.897 -15.625  37.130  1.00 73.56           C  
ATOM   1640  HA  ARG A 107     -14.732 -14.852  37.881  1.00 73.56           H  
ATOM   1641  C   ARG A 107     -15.452 -16.849  37.857  1.00 73.56           C  
ATOM   1642  CB  ARG A 107     -15.879 -15.083  36.077  1.00 73.56           C  
ATOM   1643  HB2 ARG A 107     -15.904 -15.757  35.221  1.00 73.56           H  
ATOM   1644  HB3 ARG A 107     -16.875 -15.063  36.520  1.00 73.56           H  
ATOM   1645  O   ARG A 107     -16.084 -17.705  37.243  1.00 73.56           O  
ATOM   1646  CG  ARG A 107     -15.535 -13.660  35.606  1.00 73.56           C  
ATOM   1647  HG2 ARG A 107     -14.574 -13.667  35.092  1.00 73.56           H  
ATOM   1648  HG3 ARG A 107     -15.474 -13.003  36.473  1.00 73.56           H  
ATOM   1649  CD  ARG A 107     -16.626 -13.147  34.654  1.00 73.56           C  
ATOM   1650  HD2 ARG A 107     -17.591 -13.277  35.144  1.00 73.56           H  
ATOM   1651  HD3 ARG A 107     -16.613 -13.753  33.748  1.00 73.56           H  
ATOM   1652  NE  ARG A 107     -16.439 -11.723  34.304  1.00 73.56           N  
ATOM   1653  HE  ARG A 107     -15.525 -11.333  34.487  1.00 73.56           H  
ATOM   1654  NH1 ARG A 107     -18.582 -11.305  33.584  1.00 73.56           N  
ATOM   1655 HH11 ARG A 107     -19.314 -10.631  33.411  1.00 73.56           H  
ATOM   1656 HH12 ARG A 107     -18.792 -12.290  33.660  1.00 73.56           H  
ATOM   1657  NH2 ARG A 107     -17.169  -9.610  33.827  1.00 73.56           N  
ATOM   1658 HH21 ARG A 107     -16.285  -9.243  34.148  1.00 73.56           H  
ATOM   1659 HH22 ARG A 107     -17.965  -8.989  33.812  1.00 73.56           H  
ATOM   1660  CZ  ARG A 107     -17.387 -10.893  33.895  1.00 73.56           C  
ATOM   1661  N   GLY A 108     -15.201 -16.937  39.163  1.00 79.12           N  
ATOM   1662  H   GLY A 108     -14.601 -16.243  39.587  1.00 79.12           H  
ATOM   1663  CA  GLY A 108     -15.547 -18.125  39.951  1.00 79.12           C  
ATOM   1664  HA2 GLY A 108     -15.323 -17.954  41.004  1.00 79.12           H  
ATOM   1665  HA3 GLY A 108     -16.612 -18.333  39.853  1.00 79.12           H  
ATOM   1666  C   GLY A 108     -14.746 -19.344  39.484  1.00 79.12           C  
ATOM   1667  O   GLY A 108     -13.522 -19.290  39.466  1.00 79.12           O  
ATOM   1668  N   GLU A 109     -15.431 -20.413  39.071  1.00 75.20           N  
ATOM   1669  H   GLU A 109     -16.438 -20.410  39.151  1.00 75.20           H  
ATOM   1670  CA  GLU A 109     -14.806 -21.636  38.532  1.00 75.20           C  
ATOM   1671  HA  GLU A 109     -13.834 -21.781  39.004  1.00 75.20           H  
ATOM   1672  C   GLU A 109     -14.546 -21.587  37.014  1.00 75.20           C  
ATOM   1673  CB  GLU A 109     -15.677 -22.856  38.875  1.00 75.20           C  
ATOM   1674  HB2 GLU A 109     -16.670 -22.711  38.451  1.00 75.20           H  
ATOM   1675  HB3 GLU A 109     -15.230 -23.741  38.421  1.00 75.20           H  
ATOM   1676  O   GLU A 109     -13.928 -22.496  36.462  1.00 75.20           O  
ATOM   1677  CG  GLU A 109     -15.789 -23.099  40.389  1.00 75.20           C  
ATOM   1678  HG2 GLU A 109     -14.783 -23.152  40.805  1.00 75.20           H  
ATOM   1679  HG3 GLU A 109     -16.301 -22.253  40.849  1.00 75.20           H  
ATOM   1680  CD  GLU A 109     -16.551 -24.388  40.735  1.00 75.20           C  
ATOM   1681  OE1 GLU A 109     -16.457 -24.798  41.912  1.00 75.20           O  
ATOM   1682  OE2 GLU A 109     -17.241 -24.931  39.841  1.00 75.20           O  
ATOM   1683  N   GLN A 110     -15.009 -20.545  36.311  1.00 76.34           N  
ATOM   1684  H   GLN A 110     -15.454 -19.785  36.805  1.00 76.34           H  
ATOM   1685  CA  GLN A 110     -14.871 -20.439  34.856  1.00 76.34           C  
ATOM   1686  HA  GLN A 110     -14.622 -21.420  34.453  1.00 76.34           H  
ATOM   1687  C   GLN A 110     -13.737 -19.492  34.459  1.00 76.34           C  
ATOM   1688  CB  GLN A 110     -16.201 -20.021  34.213  1.00 76.34           C  
ATOM   1689  HB2 GLN A 110     -16.024 -19.798  33.161  1.00 76.34           H  
ATOM   1690  HB3 GLN A 110     -16.578 -19.121  34.699  1.00 76.34           H  
ATOM   1691  O   GLN A 110     -13.710 -18.321  34.844  1.00 76.34           O  
ATOM   1692  CG  GLN A 110     -17.250 -21.141  34.301  1.00 76.34           C  
ATOM   1693  HG2 GLN A 110     -17.480 -21.349  35.346  1.00 76.34           H  
ATOM   1694  HG3 GLN A 110     -16.840 -22.047  33.855  1.00 76.34           H  
ATOM   1695  CD  GLN A 110     -18.553 -20.799  33.585  1.00 76.34           C  
ATOM   1696  NE2 GLN A 110     -19.439 -21.757  33.430  1.00 76.34           N  
ATOM   1697 HE21 GLN A 110     -19.267 -22.677  33.810  1.00 76.34           H  
ATOM   1698 HE22 GLN A 110     -20.297 -21.503  32.962  1.00 76.34           H  
ATOM   1699  OE1 GLN A 110     -18.808 -19.686  33.153  1.00 76.34           O  
ATOM   1700  N   THR A 111     -12.831 -19.984  33.616  1.00 81.16           N  
ATOM   1701  H   THR A 111     -12.861 -20.970  33.398  1.00 81.16           H  
ATOM   1702  CA  THR A 111     -11.788 -19.173  32.982  1.00 81.16           C  
ATOM   1703  HA  THR A 111     -11.543 -18.331  33.629  1.00 81.16           H  
ATOM   1704  C   THR A 111     -12.304 -18.634  31.655  1.00 81.16           C  
ATOM   1705  CB  THR A 111     -10.499 -19.978  32.788  1.00 81.16           C  
ATOM   1706  HB  THR A 111     -10.676 -20.806  32.101  1.00 81.16           H  
ATOM   1707  O   THR A 111     -12.504 -19.381  30.697  1.00 81.16           O  
ATOM   1708  CG2 THR A 111      -9.357 -19.109  32.267  1.00 81.16           C  
ATOM   1709 HG21 THR A 111      -9.176 -18.281  32.953  1.00 81.16           H  
ATOM   1710 HG22 THR A 111      -9.613 -18.717  31.283  1.00 81.16           H  
ATOM   1711 HG23 THR A 111      -8.450 -19.707  32.178  1.00 81.16           H  
ATOM   1712  OG1 THR A 111     -10.085 -20.487  34.032  1.00 81.16           O  
ATOM   1713  HG1 THR A 111      -9.334 -21.068  33.890  1.00 81.16           H  
ATOM   1714  N   VAL A 112     -12.513 -17.321  31.582  1.00 82.79           N  
ATOM   1715  H   VAL A 112     -12.319 -16.753  32.395  1.00 82.79           H  
ATOM   1716  CA  VAL A 112     -12.877 -16.638  30.341  1.00 82.79           C  
ATOM   1717  HA  VAL A 112     -13.470 -17.316  29.727  1.00 82.79           H  
ATOM   1718  C   VAL A 112     -11.596 -16.292  29.594  1.00 82.79           C  
ATOM   1719  CB  VAL A 112     -13.733 -15.388  30.609  1.00 82.79           C  
ATOM   1720  HB  VAL A 112     -13.152 -14.657  31.171  1.00 82.79           H  
ATOM   1721  O   VAL A 112     -10.756 -15.555  30.103  1.00 82.79           O  
ATOM   1722  CG1 VAL A 112     -14.185 -14.745  29.291  1.00 82.79           C  
ATOM   1723 HG11 VAL A 112     -13.322 -14.412  28.715  1.00 82.79           H  
ATOM   1724 HG12 VAL A 112     -14.808 -13.875  29.498  1.00 82.79           H  
ATOM   1725 HG13 VAL A 112     -14.759 -15.458  28.699  1.00 82.79           H  
ATOM   1726  CG2 VAL A 112     -14.991 -15.736  31.420  1.00 82.79           C  
ATOM   1727 HG21 VAL A 112     -14.710 -16.098  32.409  1.00 82.79           H  
ATOM   1728 HG22 VAL A 112     -15.564 -16.510  30.909  1.00 82.79           H  
ATOM   1729 HG23 VAL A 112     -15.611 -14.848  31.543  1.00 82.79           H  
ATOM   1730  N   VAL A 113     -11.454 -16.820  28.380  1.00 87.13           N  
ATOM   1731  H   VAL A 113     -12.125 -17.519  28.094  1.00 87.13           H  
ATOM   1732  CA  VAL A 113     -10.292 -16.575  27.503  1.00 87.13           C  
ATOM   1733  HA  VAL A 113      -9.520 -16.047  28.063  1.00 87.13           H  
ATOM   1734  C   VAL A 113     -10.623 -15.678  26.311  1.00 87.13           C  
ATOM   1735  CB  VAL A 113      -9.665 -17.900  27.026  1.00 87.13           C  
ATOM   1736  HB  VAL A 113      -8.829 -17.669  26.367  1.00 87.13           H  
ATOM   1737  O   VAL A 113      -9.722 -15.122  25.694  1.00 87.13           O  
ATOM   1738  CG1 VAL A 113      -9.117 -18.704  28.210  1.00 87.13           C  
ATOM   1739 HG11 VAL A 113      -9.922 -19.006  28.880  1.00 87.13           H  
ATOM   1740 HG12 VAL A 113      -8.392 -18.098  28.755  1.00 87.13           H  
ATOM   1741 HG13 VAL A 113      -8.609 -19.595  27.842  1.00 87.13           H  
ATOM   1742  CG2 VAL A 113     -10.655 -18.785  26.255  1.00 87.13           C  
ATOM   1743 HG21 VAL A 113     -11.017 -18.258  25.372  1.00 87.13           H  
ATOM   1744 HG22 VAL A 113     -10.140 -19.685  25.917  1.00 87.13           H  
ATOM   1745 HG23 VAL A 113     -11.492 -19.081  26.887  1.00 87.13           H  
ATOM   1746  N   LYS A 114     -11.913 -15.508  25.999  1.00 90.04           N  
ATOM   1747  H   LYS A 114     -12.606 -15.946  26.590  1.00 90.04           H  
ATOM   1748  CA  LYS A 114     -12.406 -14.696  24.884  1.00 90.04           C  
ATOM   1749  HA  LYS A 114     -11.702 -13.876  24.739  1.00 90.04           H  
ATOM   1750  C   LYS A 114     -13.764 -14.072  25.193  1.00 90.04           C  
ATOM   1751  CB  LYS A 114     -12.434 -15.534  23.593  1.00 90.04           C  
ATOM   1752  HB2 LYS A 114     -12.729 -14.893  22.762  1.00 90.04           H  
ATOM   1753  HB3 LYS A 114     -11.426 -15.892  23.387  1.00 90.04           H  
ATOM   1754  O   LYS A 114     -14.527 -14.604  25.997  1.00 90.04           O  
ATOM   1755  CG  LYS A 114     -13.389 -16.737  23.668  1.00 90.04           C  
ATOM   1756  HG2 LYS A 114     -13.101 -17.391  24.492  1.00 90.04           H  
ATOM   1757  HG3 LYS A 114     -14.408 -16.387  23.834  1.00 90.04           H  
ATOM   1758  CD  LYS A 114     -13.349 -17.535  22.364  1.00 90.04           C  
ATOM   1759  HD2 LYS A 114     -13.672 -16.880  21.555  1.00 90.04           H  
ATOM   1760  HD3 LYS A 114     -12.332 -17.868  22.158  1.00 90.04           H  
ATOM   1761  CE  LYS A 114     -14.280 -18.746  22.472  1.00 90.04           C  
ATOM   1762  HE2 LYS A 114     -13.754 -19.563  22.966  1.00 90.04           H  
ATOM   1763  HE3 LYS A 114     -15.140 -18.463  23.079  1.00 90.04           H  
ATOM   1764  NZ  LYS A 114     -14.762 -19.142  21.135  1.00 90.04           N  
ATOM   1765  HZ1 LYS A 114     -14.000 -19.290  20.490  1.00 90.04           H  
ATOM   1766  HZ2 LYS A 114     -15.372 -19.947  21.182  1.00 90.04           H  
ATOM   1767  HZ3 LYS A 114     -15.321 -18.368  20.808  1.00 90.04           H  
ATOM   1768  N   THR A 115     -14.072 -12.948  24.557  1.00 91.56           N  
ATOM   1769  H   THR A 115     -13.382 -12.564  23.926  1.00 91.56           H  
ATOM   1770  CA  THR A 115     -15.352 -12.234  24.710  1.00 91.56           C  
ATOM   1771  HA  THR A 115     -16.149 -12.965  24.852  1.00 91.56           H  
ATOM   1772  C   THR A 115     -15.669 -11.426  23.457  1.00 91.56           C  
ATOM   1773  CB  THR A 115     -15.328 -11.316  25.948  1.00 91.56           C  
ATOM   1774  HB  THR A 115     -15.215 -11.930  26.842  1.00 91.56           H  
ATOM   1775  O   THR A 115     -14.758 -11.017  22.751  1.00 91.56           O  
ATOM   1776  CG2 THR A 115     -14.205 -10.285  25.927  1.00 91.56           C  
ATOM   1777 HG21 THR A 115     -13.239 -10.786  25.871  1.00 91.56           H  
ATOM   1778 HG22 THR A 115     -14.236  -9.693  26.841  1.00 91.56           H  
ATOM   1779 HG23 THR A 115     -14.310  -9.624  25.066  1.00 91.56           H  
ATOM   1780  OG1 THR A 115     -16.522 -10.569  26.056  1.00 91.56           O  
ATOM   1781  HG1 THR A 115     -16.281  -9.747  26.491  1.00 91.56           H  
ATOM   1782  N   ALA A 116     -16.947 -11.169  23.174  1.00 91.23           N  
ATOM   1783  H   ALA A 116     -17.651 -11.585  23.768  1.00 91.23           H  
ATOM   1784  CA  ALA A 116     -17.391 -10.240  22.124  1.00 91.23           C  
ATOM   1785  HA  ALA A 116     -16.570 -10.059  21.430  1.00 91.23           H  
ATOM   1786  C   ALA A 116     -17.806  -8.855  22.669  1.00 91.23           C  
ATOM   1787  CB  ALA A 116     -18.520 -10.916  21.338  1.00 91.23           C  
ATOM   1788  HB1 ALA A 116     -18.160 -11.847  20.899  1.00 91.23           H  
ATOM   1789  HB2 ALA A 116     -19.362 -11.130  21.996  1.00 91.23           H  
ATOM   1790  HB3 ALA A 116     -18.855 -10.261  20.534  1.00 91.23           H  
ATOM   1791  O   ALA A 116     -18.149  -7.955  21.900  1.00 91.23           O  
ATOM   1792  N   LYS A 117     -17.797  -8.684  23.998  1.00 92.07           N  
ATOM   1793  H   LYS A 117     -17.459  -9.451  24.561  1.00 92.07           H  
ATOM   1794  CA  LYS A 117     -18.060  -7.410  24.680  1.00 92.07           C  
ATOM   1795  HA  LYS A 117     -18.469  -6.686  23.977  1.00 92.07           H  
ATOM   1796  C   LYS A 117     -16.749  -6.853  25.209  1.00 92.07           C  
ATOM   1797  CB  LYS A 117     -19.068  -7.598  25.820  1.00 92.07           C  
ATOM   1798  HB2 LYS A 117     -18.725  -8.391  26.485  1.00 92.07           H  
ATOM   1799  HB3 LYS A 117     -19.118  -6.670  26.389  1.00 92.07           H  
ATOM   1800  O   LYS A 117     -16.133  -7.470  26.080  1.00 92.07           O  
ATOM   1801  CG  LYS A 117     -20.469  -7.931  25.298  1.00 92.07           C  
ATOM   1802  HG2 LYS A 117     -20.452  -8.884  24.770  1.00 92.07           H  
ATOM   1803  HG3 LYS A 117     -20.793  -7.148  24.612  1.00 92.07           H  
ATOM   1804  CD  LYS A 117     -21.445  -8.014  26.473  1.00 92.07           C  
ATOM   1805  HD2 LYS A 117     -21.130  -8.809  27.148  1.00 92.07           H  
ATOM   1806  HD3 LYS A 117     -21.436  -7.063  27.006  1.00 92.07           H  
ATOM   1807  CE  LYS A 117     -22.856  -8.293  25.956  1.00 92.07           C  
ATOM   1808  HE2 LYS A 117     -22.859  -9.251  25.435  1.00 92.07           H  
ATOM   1809  HE3 LYS A 117     -23.111  -7.516  25.236  1.00 92.07           H  
ATOM   1810  NZ  LYS A 117     -23.830  -8.293  27.074  1.00 92.07           N  
ATOM   1811  HZ1 LYS A 117     -24.762  -8.481  26.734  1.00 92.07           H  
ATOM   1812  HZ2 LYS A 117     -23.579  -8.984  27.767  1.00 92.07           H  
ATOM   1813  HZ3 LYS A 117     -23.832  -7.382  27.508  1.00 92.07           H  
ATOM   1814  N   PHE A 118     -16.343  -5.703  24.680  1.00 92.72           N  
ATOM   1815  H   PHE A 118     -16.894  -5.276  23.949  1.00 92.72           H  
ATOM   1816  CA  PHE A 118     -15.057  -5.076  25.006  1.00 92.72           C  
ATOM   1817  HA  PHE A 118     -14.416  -5.821  25.476  1.00 92.72           H  
ATOM   1818  C   PHE A 118     -15.185  -3.941  26.025  1.00 92.72           C  
ATOM   1819  CB  PHE A 118     -14.365  -4.626  23.713  1.00 92.72           C  
ATOM   1820  HB2 PHE A 118     -14.892  -3.756  23.320  1.00 92.72           H  
ATOM   1821  HB3 PHE A 118     -13.351  -4.309  23.959  1.00 92.72           H  
ATOM   1822  O   PHE A 118     -14.191  -3.435  26.543  1.00 92.72           O  
ATOM   1823  CG  PHE A 118     -14.277  -5.688  22.629  1.00 92.72           C  
ATOM   1824  CD1 PHE A 118     -14.040  -7.036  22.957  1.00 92.72           C  
ATOM   1825  HD1 PHE A 118     -13.892  -7.338  23.984  1.00 92.72           H  
ATOM   1826  CD2 PHE A 118     -14.403  -5.326  21.276  1.00 92.72           C  
ATOM   1827  HD2 PHE A 118     -14.554  -4.291  21.004  1.00 92.72           H  
ATOM   1828  CE1 PHE A 118     -13.953  -8.003  21.947  1.00 92.72           C  
ATOM   1829  HE1 PHE A 118     -13.716  -9.024  22.207  1.00 92.72           H  
ATOM   1830  CE2 PHE A 118     -14.317  -6.297  20.266  1.00 92.72           C  
ATOM   1831  HE2 PHE A 118     -14.391  -6.007  19.228  1.00 92.72           H  
ATOM   1832  CZ  PHE A 118     -14.105  -7.643  20.602  1.00 92.72           C  
ATOM   1833  HZ  PHE A 118     -14.025  -8.392  19.828  1.00 92.72           H  
ATOM   1834  N   TYR A 119     -16.416  -3.561  26.351  1.00 89.72           N  
ATOM   1835  H   TYR A 119     -17.192  -4.015  25.891  1.00 89.72           H  
ATOM   1836  CA  TYR A 119     -16.726  -2.629  27.422  1.00 89.72           C  
ATOM   1837  HA  TYR A 119     -15.898  -1.927  27.525  1.00 89.72           H  
ATOM   1838  C   TYR A 119     -16.872  -3.343  28.770  1.00 89.72           C  
ATOM   1839  CB  TYR A 119     -17.958  -1.814  27.030  1.00 89.72           C  
ATOM   1840  HB2 TYR A 119     -17.701  -1.181  26.181  1.00 89.72           H  
ATOM   1841  HB3 TYR A 119     -18.216  -1.153  27.858  1.00 89.72           H  
ATOM   1842  O   TYR A 119     -17.276  -4.504  28.851  1.00 89.72           O  
ATOM   1843  CG  TYR A 119     -19.186  -2.623  26.671  1.00 89.72           C  
ATOM   1844  CD1 TYR A 119     -19.473  -2.881  25.320  1.00 89.72           C  
ATOM   1845  HD1 TYR A 119     -18.827  -2.496  24.546  1.00 89.72           H  
ATOM   1846  CD2 TYR A 119     -20.069  -3.071  27.673  1.00 89.72           C  
ATOM   1847  HD2 TYR A 119     -19.863  -2.855  28.711  1.00 89.72           H  
ATOM   1848  CE1 TYR A 119     -20.641  -3.577  24.966  1.00 89.72           C  
ATOM   1849  HE1 TYR A 119     -20.886  -3.727  23.925  1.00 89.72           H  
ATOM   1850  CE2 TYR A 119     -21.236  -3.780  27.318  1.00 89.72           C  
ATOM   1851  HE2 TYR A 119     -21.932  -4.096  28.081  1.00 89.72           H  
ATOM   1852  OH  TYR A 119     -22.674  -4.680  25.596  1.00 89.72           O  
ATOM   1853  HH  TYR A 119     -22.869  -4.520  24.669  1.00 89.72           H  
ATOM   1854  CZ  TYR A 119     -21.533  -4.026  25.958  1.00 89.72           C  
ATOM   1855  N   GLY A 120     -16.536  -2.637  29.849  1.00 81.84           N  
ATOM   1856  H   GLY A 120     -16.355  -1.651  29.725  1.00 81.84           H  
ATOM   1857  CA  GLY A 120     -16.760  -3.124  31.206  1.00 81.84           C  
ATOM   1858  HA2 GLY A 120     -16.005  -2.704  31.870  1.00 81.84           H  
ATOM   1859  HA3 GLY A 120     -16.674  -4.211  31.233  1.00 81.84           H  
ATOM   1860  C   GLY A 120     -18.129  -2.723  31.744  1.00 81.84           C  
ATOM   1861  O   GLY A 120     -18.796  -1.855  31.194  1.00 81.84           O  
ATOM   1862  N   GLU A 121     -18.510  -3.289  32.889  1.00 75.57           N  
ATOM   1863  H   GLU A 121     -17.971  -4.058  33.259  1.00 75.57           H  
ATOM   1864  CA  GLU A 121     -19.778  -2.973  33.577  1.00 75.57           C  
ATOM   1865  HA  GLU A 121     -20.622  -3.216  32.932  1.00 75.57           H  
ATOM   1866  C   GLU A 121     -19.913  -1.488  33.948  1.00 75.57           C  
ATOM   1867  CB  GLU A 121     -19.862  -3.825  34.851  1.00 75.57           C  
ATOM   1868  HB2 GLU A 121     -20.696  -3.481  35.462  1.00 75.57           H  
ATOM   1869  HB3 GLU A 121     -18.938  -3.696  35.415  1.00 75.57           H  
ATOM   1870  O   GLU A 121     -21.013  -0.953  33.993  1.00 75.57           O  
ATOM   1871  CG  GLU A 121     -20.073  -5.311  34.520  1.00 75.57           C  
ATOM   1872  HG2 GLU A 121     -19.357  -5.609  33.754  1.00 75.57           H  
ATOM   1873  HG3 GLU A 121     -21.073  -5.441  34.106  1.00 75.57           H  
ATOM   1874  CD  GLU A 121     -19.887  -6.240  35.726  1.00 75.57           C  
ATOM   1875  OE1 GLU A 121     -19.744  -7.458  35.456  1.00 75.57           O  
ATOM   1876  OE2 GLU A 121     -19.782  -5.729  36.862  1.00 75.57           O  
ATOM   1877  N   LYS A 122     -18.784  -0.804  34.167  1.00 71.72           N  
ATOM   1878  H   LYS A 122     -17.919  -1.322  34.092  1.00 71.72           H  
ATOM   1879  CA  LYS A 122     -18.730   0.634  34.471  1.00 71.72           C  
ATOM   1880  HA  LYS A 122     -19.656   0.915  34.973  1.00 71.72           H  
ATOM   1881  C   LYS A 122     -18.669   1.527  33.226  1.00 71.72           C  
ATOM   1882  CB  LYS A 122     -17.557   0.931  35.419  1.00 71.72           C  
ATOM   1883  HB2 LYS A 122     -17.539   2.002  35.622  1.00 71.72           H  
ATOM   1884  HB3 LYS A 122     -16.620   0.663  34.931  1.00 71.72           H  
ATOM   1885  O   LYS A 122     -18.579   2.742  33.365  1.00 71.72           O  
ATOM   1886  CG  LYS A 122     -17.668   0.191  36.760  1.00 71.72           C  
ATOM   1887  HG2 LYS A 122     -18.630   0.420  37.218  1.00 71.72           H  
ATOM   1888  HG3 LYS A 122     -17.601  -0.884  36.596  1.00 71.72           H  
ATOM   1889  CD  LYS A 122     -16.542   0.627  37.707  1.00 71.72           C  
ATOM   1890  HD2 LYS A 122     -16.621   1.700  37.884  1.00 71.72           H  
ATOM   1891  HD3 LYS A 122     -15.578   0.412  37.246  1.00 71.72           H  
ATOM   1892  CE  LYS A 122     -16.657  -0.122  39.039  1.00 71.72           C  
ATOM   1893  HE2 LYS A 122     -17.644   0.071  39.460  1.00 71.72           H  
ATOM   1894  HE3 LYS A 122     -16.589  -1.193  38.848  1.00 71.72           H  
ATOM   1895  NZ  LYS A 122     -15.605   0.297  40.001  1.00 71.72           N  
ATOM   1896  HZ1 LYS A 122     -15.707  -0.205  40.872  1.00 71.72           H  
ATOM   1897  HZ2 LYS A 122     -14.683   0.112  39.634  1.00 71.72           H  
ATOM   1898  HZ3 LYS A 122     -15.681   1.284  40.200  1.00 71.72           H  
ATOM   1899  N   THR A 123     -18.641   0.961  32.019  1.00 76.00           N  
ATOM   1900  H   THR A 123     -18.794  -0.034  31.932  1.00 76.00           H  
ATOM   1901  CA  THR A 123     -18.565   1.756  30.791  1.00 76.00           C  
ATOM   1902  HA  THR A 123     -17.873   2.584  30.942  1.00 76.00           H  
ATOM   1903  C   THR A 123     -19.939   2.337  30.481  1.00 76.00           C  
ATOM   1904  CB  THR A 123     -18.048   0.932  29.608  1.00 76.00           C  
ATOM   1905  HB  THR A 123     -18.750   0.120  29.419  1.00 76.00           H  
ATOM   1906  O   THR A 123     -20.810   1.651  29.944  1.00 76.00           O  
ATOM   1907  CG2 THR A 123     -17.884   1.787  28.348  1.00 76.00           C  
ATOM   1908 HG21 THR A 123     -17.159   2.584  28.513  1.00 76.00           H  
ATOM   1909 HG22 THR A 123     -18.837   2.231  28.062  1.00 76.00           H  
ATOM   1910 HG23 THR A 123     -17.555   1.161  27.518  1.00 76.00           H  
ATOM   1911  OG1 THR A 123     -16.763   0.399  29.883  1.00 76.00           O  
ATOM   1912  HG1 THR A 123     -16.142   1.100  29.676  1.00 76.00           H  
ATOM   1913  N   THR A 124     -20.118   3.617  30.795  1.00 74.16           N  
ATOM   1914  H   THR A 124     -19.442   4.088  31.377  1.00 74.16           H  
ATOM   1915  CA  THR A 124     -21.338   4.352  30.465  1.00 74.16           C  
ATOM   1916  HA  THR A 124     -22.185   3.778  30.840  1.00 74.16           H  
ATOM   1917  C   THR A 124     -21.470   4.501  28.955  1.00 74.16           C  
ATOM   1918  CB  THR A 124     -21.367   5.743  31.119  1.00 74.16           C  
ATOM   1919  HB  THR A 124     -20.867   6.466  30.474  1.00 74.16           H  
ATOM   1920  O   THR A 124     -20.518   4.882  28.269  1.00 74.16           O  
ATOM   1921  CG2 THR A 124     -22.799   6.201  31.382  1.00 74.16           C  
ATOM   1922 HG21 THR A 124     -23.304   5.499  32.047  1.00 74.16           H  
ATOM   1923 HG22 THR A 124     -23.347   6.266  30.442  1.00 74.16           H  
ATOM   1924 HG23 THR A 124     -22.793   7.190  31.841  1.00 74.16           H  
ATOM   1925  OG1 THR A 124     -20.704   5.727  32.362  1.00 74.16           O  
ATOM   1926  HG1 THR A 124     -20.894   6.558  32.804  1.00 74.16           H  
ATOM   1927  N   GLN A 125     -22.663   4.225  28.433  1.00 78.65           N  
ATOM   1928  H   GLN A 125     -23.411   3.916  29.037  1.00 78.65           H  
ATOM   1929  CA  GLN A 125     -22.987   4.540  27.052  1.00 78.65           C  
ATOM   1930  HA  GLN A 125     -22.211   4.122  26.411  1.00 78.65           H  
ATOM   1931  C   GLN A 125     -22.997   6.066  26.899  1.00 78.65           C  
ATOM   1932  CB  GLN A 125     -24.323   3.880  26.693  1.00 78.65           C  
ATOM   1933  HB2 GLN A 125     -24.298   2.845  27.033  1.00 78.65           H  
ATOM   1934  HB3 GLN A 125     -25.136   4.391  27.208  1.00 78.65           H  
ATOM   1935  O   GLN A 125     -23.759   6.759  27.571  1.00 78.65           O  
ATOM   1936  CG  GLN A 125     -24.590   3.872  25.181  1.00 78.65           C  
ATOM   1937  HG2 GLN A 125     -24.669   4.897  24.819  1.00 78.65           H  
ATOM   1938  HG3 GLN A 125     -23.759   3.386  24.671  1.00 78.65           H  
ATOM   1939  CD  GLN A 125     -25.877   3.130  24.823  1.00 78.65           C  
ATOM   1940  NE2 GLN A 125     -26.180   2.977  23.554  1.00 78.65           N  
ATOM   1941 HE21 GLN A 125     -25.608   3.380  22.825  1.00 78.65           H  
ATOM   1942 HE22 GLN A 125     -27.047   2.492  23.372  1.00 78.65           H  
ATOM   1943  OE1 GLN A 125     -26.632   2.669  25.662  1.00 78.65           O  
ATOM   1944  N   ARG A 126     -22.109   6.586  26.053  1.00 89.22           N  
ATOM   1945  H   ARG A 126     -21.493   5.962  25.551  1.00 89.22           H  
ATOM   1946  CA  ARG A 126     -22.025   8.008  25.715  1.00 89.22           C  
ATOM   1947  HA  ARG A 126     -23.012   8.455  25.832  1.00 89.22           H  
ATOM   1948  C   ARG A 126     -21.627   8.180  24.262  1.00 89.22           C  
ATOM   1949  CB  ARG A 126     -21.046   8.747  26.646  1.00 89.22           C  
ATOM   1950  HB2 ARG A 126     -21.340   8.585  27.682  1.00 89.22           H  
ATOM   1951  HB3 ARG A 126     -21.134   9.815  26.442  1.00 89.22           H  
ATOM   1952  O   ARG A 126     -21.068   7.263  23.656  1.00 89.22           O  
ATOM   1953  CG  ARG A 126     -19.577   8.330  26.464  1.00 89.22           C  
ATOM   1954  HG2 ARG A 126     -19.309   8.304  25.408  1.00 89.22           H  
ATOM   1955  HG3 ARG A 126     -19.427   7.338  26.891  1.00 89.22           H  
ATOM   1956  CD  ARG A 126     -18.660   9.338  27.157  1.00 89.22           C  
ATOM   1957  HD2 ARG A 126     -18.907   9.374  28.217  1.00 89.22           H  
ATOM   1958  HD3 ARG A 126     -18.829  10.328  26.734  1.00 89.22           H  
ATOM   1959  NE  ARG A 126     -17.248   8.961  26.999  1.00 89.22           N  
ATOM   1960  HE  ARG A 126     -16.847   8.380  27.722  1.00 89.22           H  
ATOM   1961  NH1 ARG A 126     -16.777  10.070  25.016  1.00 89.22           N  
ATOM   1962 HH11 ARG A 126     -17.742  10.271  24.798  1.00 89.22           H  
ATOM   1963 HH12 ARG A 126     -16.066  10.362  24.360  1.00 89.22           H  
ATOM   1964  NH2 ARG A 126     -15.184   8.985  26.125  1.00 89.22           N  
ATOM   1965 HH21 ARG A 126     -14.817   8.442  26.893  1.00 89.22           H  
ATOM   1966 HH22 ARG A 126     -14.534   9.378  25.459  1.00 89.22           H  
ATOM   1967  CZ  ARG A 126     -16.424   9.347  26.042  1.00 89.22           C  
ATOM   1968  N   ASP A 127     -21.848   9.378  23.748  1.00 89.16           N  
ATOM   1969  H   ASP A 127     -22.338  10.078  24.287  1.00 89.16           H  
ATOM   1970  CA  ASP A 127     -21.325   9.756  22.448  1.00 89.16           C  
ATOM   1971  HA  ASP A 127     -21.418   8.891  21.791  1.00 89.16           H  
ATOM   1972  C   ASP A 127     -19.830  10.074  22.499  1.00 89.16           C  
ATOM   1973  CB  ASP A 127     -22.170  10.878  21.837  1.00 89.16           C  
ATOM   1974  HB2 ASP A 127     -21.656  11.279  20.964  1.00 89.16           H  
ATOM   1975  HB3 ASP A 127     -22.302  11.681  22.562  1.00 89.16           H  
ATOM   1976  O   ASP A 127     -19.264  10.468  23.528  1.00 89.16           O  
ATOM   1977  CG  ASP A 127     -23.519  10.321  21.385  1.00 89.16           C  
ATOM   1978  OD1 ASP A 127     -23.487   9.281  20.671  1.00 89.16           O  
ATOM   1979  OD2 ASP A 127     -24.544  10.919  21.766  1.00 89.16           O  
ATOM   1980  N   LEU A 128     -19.191   9.850  21.354  1.00 93.45           N  
ATOM   1981  H   LEU A 128     -19.748   9.591  20.552  1.00 93.45           H  
ATOM   1982  CA  LEU A 128     -17.813  10.241  21.108  1.00 93.45           C  
ATOM   1983  HA  LEU A 128     -17.200   9.995  21.975  1.00 93.45           H  
ATOM   1984  C   LEU A 128     -17.764  11.750  20.893  1.00 93.45           C  
ATOM   1985  CB  LEU A 128     -17.277   9.500  19.875  1.00 93.45           C  
ATOM   1986  HB2 LEU A 128     -16.327   9.949  19.586  1.00 93.45           H  
ATOM   1987  HB3 LEU A 128     -17.979   9.645  19.054  1.00 93.45           H  
ATOM   1988  O   LEU A 128     -18.554  12.308  20.133  1.00 93.45           O  
ATOM   1989  CG  LEU A 128     -17.055   8.000  20.112  1.00 93.45           C  
ATOM   1990  HG  LEU A 128     -17.876   7.581  20.694  1.00 93.45           H  
ATOM   1991  CD1 LEU A 128     -16.996   7.265  18.778  1.00 93.45           C  
ATOM   1992 HD11 LEU A 128     -16.828   6.203  18.957  1.00 93.45           H  
ATOM   1993 HD12 LEU A 128     -16.183   7.666  18.172  1.00 93.45           H  
ATOM   1994 HD13 LEU A 128     -17.939   7.390  18.245  1.00 93.45           H  
ATOM   1995  CD2 LEU A 128     -15.734   7.753  20.836  1.00 93.45           C  
ATOM   1996 HD21 LEU A 128     -14.910   8.123  20.226  1.00 93.45           H  
ATOM   1997 HD22 LEU A 128     -15.598   6.685  21.008  1.00 93.45           H  
ATOM   1998 HD23 LEU A 128     -15.728   8.270  21.795  1.00 93.45           H  
ATOM   1999  N   THR A 129     -16.803  12.399  21.532  1.00 94.72           N  
ATOM   2000  H   THR A 129     -16.172  11.864  22.112  1.00 94.72           H  
ATOM   2001  CA  THR A 129     -16.484  13.795  21.245  1.00 94.72           C  
ATOM   2002  HA  THR A 129     -17.412  14.368  21.237  1.00 94.72           H  
ATOM   2003  C   THR A 129     -15.847  13.914  19.860  1.00 94.72           C  
ATOM   2004  CB  THR A 129     -15.562  14.401  22.309  1.00 94.72           C  
ATOM   2005  HB  THR A 129     -15.402  15.453  22.074  1.00 94.72           H  
ATOM   2006  O   THR A 129     -15.255  12.969  19.335  1.00 94.72           O  
ATOM   2007  CG2 THR A 129     -16.128  14.297  23.725  1.00 94.72           C  
ATOM   2008 HG21 THR A 129     -15.447  14.784  24.423  1.00 94.72           H  
ATOM   2009 HG22 THR A 129     -17.094  14.800  23.768  1.00 94.72           H  
ATOM   2010 HG23 THR A 129     -16.254  13.255  24.019  1.00 94.72           H  
ATOM   2011  OG1 THR A 129     -14.322  13.746  22.298  1.00 94.72           O  
ATOM   2012  HG1 THR A 129     -14.486  12.868  22.651  1.00 94.72           H  
ATOM   2013  N   GLU A 130     -15.912  15.099  19.261  1.00 94.13           N  
ATOM   2014  H   GLU A 130     -16.461  15.838  19.675  1.00 94.13           H  
ATOM   2015  CA  GLU A 130     -15.319  15.337  17.939  1.00 94.13           C  
ATOM   2016  HA  GLU A 130     -15.769  14.660  17.214  1.00 94.13           H  
ATOM   2017  C   GLU A 130     -13.799  15.105  17.925  1.00 94.13           C  
ATOM   2018  CB  GLU A 130     -15.600  16.777  17.511  1.00 94.13           C  
ATOM   2019  HB2 GLU A 130     -15.079  17.449  18.191  1.00 94.13           H  
ATOM   2020  HB3 GLU A 130     -15.198  16.916  16.507  1.00 94.13           H  
ATOM   2021  O   GLU A 130     -13.240  14.646  16.924  1.00 94.13           O  
ATOM   2022  CG  GLU A 130     -17.095  17.131  17.494  1.00 94.13           C  
ATOM   2023  HG2 GLU A 130     -17.494  17.093  18.508  1.00 94.13           H  
ATOM   2024  HG3 GLU A 130     -17.623  16.398  16.885  1.00 94.13           H  
ATOM   2025  CD  GLU A 130     -17.305  18.534  16.924  1.00 94.13           C  
ATOM   2026  OE1 GLU A 130     -18.257  18.728  16.140  1.00 94.13           O  
ATOM   2027  OE2 GLU A 130     -16.421  19.396  17.118  1.00 94.13           O  
ATOM   2028  N   LEU A 131     -13.127  15.389  19.045  1.00 94.51           N  
ATOM   2029  H   LEU A 131     -13.645  15.744  19.836  1.00 94.51           H  
ATOM   2030  CA  LEU A 131     -11.696  15.151  19.198  1.00 94.51           C  
ATOM   2031  HA  LEU A 131     -11.199  15.560  18.319  1.00 94.51           H  
ATOM   2032  C   LEU A 131     -11.380  13.651  19.253  1.00 94.51           C  
ATOM   2033  CB  LEU A 131     -11.195  15.890  20.450  1.00 94.51           C  
ATOM   2034  HB2 LEU A 131     -11.607  15.404  21.334  1.00 94.51           H  
ATOM   2035  HB3 LEU A 131     -11.561  16.916  20.427  1.00 94.51           H  
ATOM   2036  O   LEU A 131     -10.433  13.205  18.610  1.00 94.51           O  
ATOM   2037  CG  LEU A 131      -9.659  15.922  20.562  1.00 94.51           C  
ATOM   2038  HG  LEU A 131      -9.264  14.905  20.555  1.00 94.51           H  
ATOM   2039  CD1 LEU A 131      -9.028  16.713  19.414  1.00 94.51           C  
ATOM   2040 HD11 LEU A 131      -9.122  16.164  18.476  1.00 94.51           H  
ATOM   2041 HD12 LEU A 131      -7.968  16.864  19.614  1.00 94.51           H  
ATOM   2042 HD13 LEU A 131      -9.510  17.686  19.314  1.00 94.51           H  
ATOM   2043  CD2 LEU A 131      -9.251  16.580  21.879  1.00 94.51           C  
ATOM   2044 HD21 LEU A 131      -9.674  16.023  22.715  1.00 94.51           H  
ATOM   2045 HD22 LEU A 131      -9.610  17.609  21.912  1.00 94.51           H  
ATOM   2046 HD23 LEU A 131      -8.165  16.573  21.971  1.00 94.51           H  
ATOM   2047  N   GLU A 132     -12.206  12.861  19.945  1.00 95.97           N  
ATOM   2048  H   GLU A 132     -12.983  13.281  20.434  1.00 95.97           H  
ATOM   2049  CA  GLU A 132     -12.097  11.397  19.959  1.00 95.97           C  
ATOM   2050  HA  GLU A 132     -11.095  11.103  20.275  1.00 95.97           H  
ATOM   2051  C   GLU A 132     -12.297  10.799  18.572  1.00 95.97           C  
ATOM   2052  CB  GLU A 132     -13.112  10.795  20.933  1.00 95.97           C  
ATOM   2053  HB2 GLU A 132     -14.095  11.228  20.745  1.00 95.97           H  
ATOM   2054  HB3 GLU A 132     -13.177   9.721  20.760  1.00 95.97           H  
ATOM   2055  O   GLU A 132     -11.487   9.981  18.138  1.00 95.97           O  
ATOM   2056  CG  GLU A 132     -12.687  11.028  22.385  1.00 95.97           C  
ATOM   2057  HG2 GLU A 132     -11.821  10.398  22.584  1.00 95.97           H  
ATOM   2058  HG3 GLU A 132     -12.381  12.065  22.529  1.00 95.97           H  
ATOM   2059  CD  GLU A 132     -13.798  10.694  23.377  1.00 95.97           C  
ATOM   2060  OE1 GLU A 132     -13.486  10.185  24.468  1.00 95.97           O  
ATOM   2061  OE2 GLU A 132     -14.988  10.972  23.100  1.00 95.97           O  
ATOM   2062  N   ILE A 133     -13.315  11.261  17.840  1.00 95.80           N  
ATOM   2063  H   ILE A 133     -13.947  11.922  18.268  1.00 95.80           H  
ATOM   2064  CA  ILE A 133     -13.538  10.862  16.445  1.00 95.80           C  
ATOM   2065  HA  ILE A 133     -13.672   9.781  16.405  1.00 95.80           H  
ATOM   2066  C   ILE A 133     -12.301  11.193  15.602  1.00 95.80           C  
ATOM   2067  CB  ILE A 133     -14.818  11.533  15.894  1.00 95.80           C  
ATOM   2068  HB  ILE A 133     -14.754  12.607  16.071  1.00 95.80           H  
ATOM   2069  O   ILE A 133     -11.812  10.347  14.856  1.00 95.80           O  
ATOM   2070  CG1 ILE A 133     -16.062  10.990  16.631  1.00 95.80           C  
ATOM   2071 HG12 ILE A 133     -16.203   9.937  16.385  1.00 95.80           H  
ATOM   2072 HG13 ILE A 133     -15.896  11.061  17.706  1.00 95.80           H  
ATOM   2073  CG2 ILE A 133     -14.951  11.306  14.378  1.00 95.80           C  
ATOM   2074 HG21 ILE A 133     -14.896  10.243  14.147  1.00 95.80           H  
ATOM   2075 HG22 ILE A 133     -14.160  11.840  13.852  1.00 95.80           H  
ATOM   2076 HG23 ILE A 133     -15.895  11.705  14.006  1.00 95.80           H  
ATOM   2077  CD1 ILE A 133     -17.358  11.753  16.333  1.00 95.80           C  
ATOM   2078 HD11 ILE A 133     -17.682  11.584  15.307  1.00 95.80           H  
ATOM   2079 HD12 ILE A 133     -18.142  11.401  17.004  1.00 95.80           H  
ATOM   2080 HD13 ILE A 133     -17.209  12.820  16.501  1.00 95.80           H  
ATOM   2081  N   SER A 134     -11.737  12.390  15.763  1.00 96.11           N  
ATOM   2082  H   SER A 134     -12.163  13.030  16.418  1.00 96.11           H  
ATOM   2083  CA  SER A 134     -10.550  12.819  15.012  1.00 96.11           C  
ATOM   2084  HA  SER A 134     -10.748  12.693  13.948  1.00 96.11           H  
ATOM   2085  C   SER A 134      -9.313  11.983  15.352  1.00 96.11           C  
ATOM   2086  CB  SER A 134     -10.279  14.301  15.256  1.00 96.11           C  
ATOM   2087  HB2 SER A 134      -9.444  14.623  14.634  1.00 96.11           H  
ATOM   2088  HB3 SER A 134     -10.033  14.471  16.304  1.00 96.11           H  
ATOM   2089  O   SER A 134      -8.535  11.646  14.461  1.00 96.11           O  
ATOM   2090  OG  SER A 134     -11.436  15.037  14.912  1.00 96.11           O  
ATOM   2091  HG  SER A 134     -12.128  14.809  15.536  1.00 96.11           H  
ATOM   2092  N   SER A 135      -9.141  11.579  16.614  1.00 96.34           N  
ATOM   2093  H   SER A 135      -9.774  11.919  17.324  1.00 96.34           H  
ATOM   2094  CA  SER A 135      -8.070  10.660  17.015  1.00 96.34           C  
ATOM   2095  HA  SER A 135      -7.120  11.037  16.639  1.00 96.34           H  
ATOM   2096  C   SER A 135      -8.256   9.264  16.426  1.00 96.34           C  
ATOM   2097  CB  SER A 135      -7.987  10.563  18.537  1.00 96.34           C  
ATOM   2098  HB2 SER A 135      -8.979  10.426  18.968  1.00 96.34           H  
ATOM   2099  HB3 SER A 135      -7.362   9.711  18.806  1.00 96.34           H  
ATOM   2100  O   SER A 135      -7.276   8.654  15.997  1.00 96.34           O  
ATOM   2101  OG  SER A 135      -7.390  11.736  19.041  1.00 96.34           O  
ATOM   2102  HG  SER A 135      -6.697  11.979  18.423  1.00 96.34           H  
ATOM   2103  N   ILE A 136      -9.497   8.779  16.340  1.00 97.03           N  
ATOM   2104  H   ILE A 136     -10.253   9.318  16.737  1.00 97.03           H  
ATOM   2105  CA  ILE A 136      -9.827   7.512  15.676  1.00 97.03           C  
ATOM   2106  HA  ILE A 136      -9.182   6.731  16.078  1.00 97.03           H  
ATOM   2107  C   ILE A 136      -9.519   7.596  14.171  1.00 97.03           C  
ATOM   2108  CB  ILE A 136     -11.290   7.115  15.985  1.00 97.03           C  
ATOM   2109  HB  ILE A 136     -11.947   7.954  15.756  1.00 97.03           H  
ATOM   2110  O   ILE A 136      -8.894   6.682  13.631  1.00 97.03           O  
ATOM   2111  CG1 ILE A 136     -11.444   6.745  17.479  1.00 97.03           C  
ATOM   2112 HG12 ILE A 136     -10.949   5.794  17.673  1.00 97.03           H  
ATOM   2113 HG13 ILE A 136     -10.952   7.495  18.097  1.00 97.03           H  
ATOM   2114  CG2 ILE A 136     -11.711   5.920  15.122  1.00 97.03           C  
ATOM   2115 HG21 ILE A 136     -10.977   5.124  15.247  1.00 97.03           H  
ATOM   2116 HG22 ILE A 136     -12.700   5.556  15.399  1.00 97.03           H  
ATOM   2117 HG23 ILE A 136     -11.757   6.209  14.072  1.00 97.03           H  
ATOM   2118  CD1 ILE A 136     -12.904   6.653  17.944  1.00 97.03           C  
ATOM   2119 HD11 ILE A 136     -12.930   6.523  19.026  1.00 97.03           H  
ATOM   2120 HD12 ILE A 136     -13.401   5.796  17.489  1.00 97.03           H  
ATOM   2121 HD13 ILE A 136     -13.436   7.570  17.689  1.00 97.03           H  
ATOM   2122  N   PHE A 137      -9.858   8.706  13.505  1.00 95.61           N  
ATOM   2123  H   PHE A 137     -10.423   9.395  13.980  1.00 95.61           H  
ATOM   2124  CA  PHE A 137      -9.459   8.963  12.115  1.00 95.61           C  
ATOM   2125  HA  PHE A 137      -9.831   8.156  11.483  1.00 95.61           H  
ATOM   2126  C   PHE A 137      -7.937   8.990  11.940  1.00 95.61           C  
ATOM   2127  CB  PHE A 137     -10.055  10.285  11.612  1.00 95.61           C  
ATOM   2128  HB2 PHE A 137     -10.107  11.008  12.426  1.00 95.61           H  
ATOM   2129  HB3 PHE A 137      -9.386  10.701  10.858  1.00 95.61           H  
ATOM   2130  O   PHE A 137      -7.429   8.399  10.992  1.00 95.61           O  
ATOM   2131  CG  PHE A 137     -11.408  10.145  10.955  1.00 95.61           C  
ATOM   2132  CD1 PHE A 137     -11.503   9.610   9.657  1.00 95.61           C  
ATOM   2133  HD1 PHE A 137     -10.616   9.302   9.123  1.00 95.61           H  
ATOM   2134  CD2 PHE A 137     -12.570  10.564  11.625  1.00 95.61           C  
ATOM   2135  HD2 PHE A 137     -12.496  11.003  12.608  1.00 95.61           H  
ATOM   2136  CE1 PHE A 137     -12.761   9.465   9.048  1.00 95.61           C  
ATOM   2137  HE1 PHE A 137     -12.838   9.050   8.054  1.00 95.61           H  
ATOM   2138  CE2 PHE A 137     -13.829  10.412  11.020  1.00 95.61           C  
ATOM   2139  HE2 PHE A 137     -14.726  10.717  11.538  1.00 95.61           H  
ATOM   2140  CZ  PHE A 137     -13.923   9.848   9.737  1.00 95.61           C  
ATOM   2141  HZ  PHE A 137     -14.889   9.697   9.279  1.00 95.61           H  
ATOM   2142  N   SER A 138      -7.197   9.635  12.846  1.00 94.95           N  
ATOM   2143  H   SER A 138      -7.677  10.149  13.571  1.00 94.95           H  
ATOM   2144  CA  SER A 138      -5.727   9.690  12.802  1.00 94.95           C  
ATOM   2145  HA  SER A 138      -5.412  10.150  11.865  1.00 94.95           H  
ATOM   2146  C   SER A 138      -5.101   8.293  12.870  1.00 94.95           C  
ATOM   2147  CB  SER A 138      -5.218  10.553  13.959  1.00 94.95           C  
ATOM   2148  HB2 SER A 138      -5.435  10.066  14.910  1.00 94.95           H  
ATOM   2149  HB3 SER A 138      -5.724  11.519  13.946  1.00 94.95           H  
ATOM   2150  O   SER A 138      -4.248   7.932  12.049  1.00 94.95           O  
ATOM   2151  OG  SER A 138      -3.827  10.758  13.850  1.00 94.95           O  
ATOM   2152  HG  SER A 138      -3.569  11.369  14.544  1.00 94.95           H  
ATOM   2153  N   HIS A 139      -5.597   7.464  13.795  1.00 95.80           N  
ATOM   2154  H   HIS A 139      -6.289   7.822  14.439  1.00 95.80           H  
ATOM   2155  CA  HIS A 139      -5.190   6.066  13.925  1.00 95.80           C  
ATOM   2156  HA  HIS A 139      -4.111   6.013  14.071  1.00 95.80           H  
ATOM   2157  C   HIS A 139      -5.516   5.258  12.666  1.00 95.80           C  
ATOM   2158  CB  HIS A 139      -5.868   5.451  15.153  1.00 95.80           C  
ATOM   2159  HB2 HIS A 139      -5.594   6.029  16.035  1.00 95.80           H  
ATOM   2160  HB3 HIS A 139      -6.952   5.484  15.045  1.00 95.80           H  
ATOM   2161  O   HIS A 139      -4.639   4.611  12.090  1.00 95.80           O  
ATOM   2162  CG  HIS A 139      -5.433   4.029  15.364  1.00 95.80           C  
ATOM   2163  CD2 HIS A 139      -6.127   2.901  15.033  1.00 95.80           C  
ATOM   2164  HD2 HIS A 139      -7.110   2.860  14.587  1.00 95.80           H  
ATOM   2165  ND1 HIS A 139      -4.192   3.667  15.869  1.00 95.80           N  
ATOM   2166  CE1 HIS A 139      -4.161   2.331  15.862  1.00 95.80           C  
ATOM   2167  HE1 HIS A 139      -3.337   1.739  16.234  1.00 95.80           H  
ATOM   2168  NE2 HIS A 139      -5.308   1.841  15.362  1.00 95.80           N  
ATOM   2169  HE2 HIS A 139      -5.517   0.856  15.279  1.00 95.80           H  
ATOM   2170  N   CYS A 140      -6.763   5.340  12.190  1.00 96.10           N  
ATOM   2171  H   CYS A 140      -7.438   5.897  12.694  1.00 96.10           H  
ATOM   2172  CA  CYS A 140      -7.210   4.612  11.005  1.00 96.10           C  
ATOM   2173  HA  CYS A 140      -6.966   3.558  11.139  1.00 96.10           H  
ATOM   2174  C   CYS A 140      -6.499   5.081   9.728  1.00 96.10           C  
ATOM   2175  CB  CYS A 140      -8.732   4.712  10.869  1.00 96.10           C  
ATOM   2176  HB2 CYS A 140      -9.046   5.756  10.855  1.00 96.10           H  
ATOM   2177  HB3 CYS A 140      -9.039   4.239   9.936  1.00 96.10           H  
ATOM   2178  O   CYS A 140      -6.280   4.276   8.829  1.00 96.10           O  
ATOM   2179  SG  CYS A 140      -9.515   3.837  12.252  1.00 96.10           S  
ATOM   2180  HG  CYS A 140      -9.366   4.827  13.137  1.00 96.10           H  
ATOM   2181  N   CYS A 141      -6.084   6.347   9.649  1.00 94.25           N  
ATOM   2182  H   CYS A 141      -6.359   6.986  10.382  1.00 94.25           H  
ATOM   2183  CA  CYS A 141      -5.276   6.871   8.550  1.00 94.25           C  
ATOM   2184  HA  CYS A 141      -5.762   6.638   7.602  1.00 94.25           H  
ATOM   2185  C   CYS A 141      -3.920   6.178   8.483  1.00 94.25           C  
ATOM   2186  CB  CYS A 141      -5.150   8.395   8.725  1.00 94.25           C  
ATOM   2187  HB2 CYS A 141      -4.563   8.620   9.616  1.00 94.25           H  
ATOM   2188  HB3 CYS A 141      -6.142   8.827   8.851  1.00 94.25           H  
ATOM   2189  O   CYS A 141      -3.553   5.623   7.448  1.00 94.25           O  
ATOM   2190  SG  CYS A 141      -4.366   9.142   7.270  1.00 94.25           S  
ATOM   2191  HG  CYS A 141      -4.486  10.415   7.657  1.00 94.25           H  
ATOM   2192  N   SER A 142      -3.218   6.120   9.613  1.00 94.26           N  
ATOM   2193  H   SER A 142      -3.596   6.569  10.435  1.00 94.26           H  
ATOM   2194  CA  SER A 142      -1.943   5.406   9.718  1.00 94.26           C  
ATOM   2195  HA  SER A 142      -1.235   5.831   9.006  1.00 94.26           H  
ATOM   2196  C   SER A 142      -2.096   3.915   9.388  1.00 94.26           C  
ATOM   2197  CB  SER A 142      -1.381   5.580  11.131  1.00 94.26           C  
ATOM   2198  HB2 SER A 142      -0.414   5.083  11.194  1.00 94.26           H  
ATOM   2199  HB3 SER A 142      -2.062   5.132  11.854  1.00 94.26           H  
ATOM   2200  O   SER A 142      -1.279   3.350   8.659  1.00 94.26           O  
ATOM   2201  OG  SER A 142      -1.222   6.950  11.447  1.00 94.26           O  
ATOM   2202  HG  SER A 142      -2.065   7.303  11.743  1.00 94.26           H  
ATOM   2203  N   LEU A 143      -3.174   3.291   9.875  1.00 96.08           N  
ATOM   2204  H   LEU A 143      -3.785   3.818  10.482  1.00 96.08           H  
ATOM   2205  CA  LEU A 143      -3.515   1.892   9.618  1.00 96.08           C  
ATOM   2206  HA  LEU A 143      -2.675   1.268   9.923  1.00 96.08           H  
ATOM   2207  C   LEU A 143      -3.772   1.614   8.131  1.00 96.08           C  
ATOM   2208  CB  LEU A 143      -4.731   1.544  10.489  1.00 96.08           C  
ATOM   2209  HB2 LEU A 143      -4.456   1.687  11.534  1.00 96.08           H  
ATOM   2210  HB3 LEU A 143      -5.525   2.253  10.256  1.00 96.08           H  
ATOM   2211  O   LEU A 143      -3.104   0.761   7.553  1.00 96.08           O  
ATOM   2212  CG  LEU A 143      -5.317   0.133  10.313  1.00 96.08           C  
ATOM   2213  HG  LEU A 143      -5.685   0.003   9.295  1.00 96.08           H  
ATOM   2214  CD1 LEU A 143      -4.305  -0.965  10.620  1.00 96.08           C  
ATOM   2215 HD11 LEU A 143      -3.588  -1.020   9.800  1.00 96.08           H  
ATOM   2216 HD12 LEU A 143      -4.808  -1.930  10.688  1.00 96.08           H  
ATOM   2217 HD13 LEU A 143      -3.794  -0.764  11.561  1.00 96.08           H  
ATOM   2218  CD2 LEU A 143      -6.495   0.003  11.272  1.00 96.08           C  
ATOM   2219 HD21 LEU A 143      -6.170   0.228  12.288  1.00 96.08           H  
ATOM   2220 HD22 LEU A 143      -6.910  -1.004  11.229  1.00 96.08           H  
ATOM   2221 HD23 LEU A 143      -7.268   0.719  10.993  1.00 96.08           H  
ATOM   2222  N   LEU A 144      -4.702   2.332   7.494  1.00 96.29           N  
ATOM   2223  H   LEU A 144      -5.202   3.045   8.006  1.00 96.29           H  
ATOM   2224  CA  LEU A 144      -5.061   2.101   6.092  1.00 96.29           C  
ATOM   2225  HA  LEU A 144      -5.256   1.038   5.952  1.00 96.29           H  
ATOM   2226  C   LEU A 144      -3.911   2.441   5.144  1.00 96.29           C  
ATOM   2227  CB  LEU A 144      -6.324   2.892   5.716  1.00 96.29           C  
ATOM   2228  HB2 LEU A 144      -6.179   3.936   5.990  1.00 96.29           H  
ATOM   2229  HB3 LEU A 144      -6.444   2.845   4.633  1.00 96.29           H  
ATOM   2230  O   LEU A 144      -3.687   1.696   4.192  1.00 96.29           O  
ATOM   2231  CG  LEU A 144      -7.626   2.386   6.360  1.00 96.29           C  
ATOM   2232  HG  LEU A 144      -7.575   2.516   7.441  1.00 96.29           H  
ATOM   2233  CD1 LEU A 144      -8.794   3.209   5.824  1.00 96.29           C  
ATOM   2234 HD11 LEU A 144      -8.587   4.271   5.956  1.00 96.29           H  
ATOM   2235 HD12 LEU A 144      -9.707   2.953   6.361  1.00 96.29           H  
ATOM   2236 HD13 LEU A 144      -8.936   3.009   4.762  1.00 96.29           H  
ATOM   2237  CD2 LEU A 144      -7.915   0.914   6.059  1.00 96.29           C  
ATOM   2238 HD21 LEU A 144      -8.918   0.662   6.403  1.00 96.29           H  
ATOM   2239 HD22 LEU A 144      -7.851   0.731   4.986  1.00 96.29           H  
ATOM   2240 HD23 LEU A 144      -7.206   0.275   6.585  1.00 96.29           H  
ATOM   2241  N   ILE A 145      -3.126   3.486   5.436  1.00 94.98           N  
ATOM   2242  H   ILE A 145      -3.367   4.075   6.221  1.00 94.98           H  
ATOM   2243  CA  ILE A 145      -1.893   3.769   4.691  1.00 94.98           C  
ATOM   2244  HA  ILE A 145      -2.155   3.882   3.639  1.00 94.98           H  
ATOM   2245  C   ILE A 145      -0.926   2.576   4.789  1.00 94.98           C  
ATOM   2246  CB  ILE A 145      -1.259   5.108   5.137  1.00 94.98           C  
ATOM   2247  HB  ILE A 145      -1.191   5.137   6.224  1.00 94.98           H  
ATOM   2248  O   ILE A 145      -0.369   2.146   3.779  1.00 94.98           O  
ATOM   2249  CG1 ILE A 145      -2.128   6.285   4.637  1.00 94.98           C  
ATOM   2250 HG12 ILE A 145      -3.160   6.117   4.944  1.00 94.98           H  
ATOM   2251 HG13 ILE A 145      -2.110   6.317   3.548  1.00 94.98           H  
ATOM   2252  CG2 ILE A 145       0.154   5.227   4.550  1.00 94.98           C  
ATOM   2253 HG21 ILE A 145       0.839   4.580   5.098  1.00 94.98           H  
ATOM   2254 HG22 ILE A 145       0.134   4.898   3.511  1.00 94.98           H  
ATOM   2255 HG23 ILE A 145       0.545   6.243   4.615  1.00 94.98           H  
ATOM   2256  CD1 ILE A 145      -1.717   7.659   5.183  1.00 94.98           C  
ATOM   2257 HD11 ILE A 145      -0.750   7.971   4.788  1.00 94.98           H  
ATOM   2258 HD12 ILE A 145      -2.460   8.397   4.882  1.00 94.98           H  
ATOM   2259 HD13 ILE A 145      -1.680   7.618   6.271  1.00 94.98           H  
ATOM   2260  N   GLY A 146      -0.767   1.980   5.974  1.00 94.73           N  
ATOM   2261  H   GLY A 146      -1.245   2.363   6.778  1.00 94.73           H  
ATOM   2262  CA  GLY A 146       0.047   0.774   6.161  1.00 94.73           C  
ATOM   2263  HA2 GLY A 146       1.074   0.946   5.838  1.00 94.73           H  
ATOM   2264  HA3 GLY A 146       0.047   0.523   7.222  1.00 94.73           H  
ATOM   2265  C   GLY A 146      -0.461  -0.438   5.390  1.00 94.73           C  
ATOM   2266  O   GLY A 146       0.341  -1.181   4.818  1.00 94.73           O  
ATOM   2267  N   VAL A 147      -1.780  -0.619   5.325  1.00 96.01           N  
ATOM   2268  H   VAL A 147      -2.367   0.011   5.853  1.00 96.01           H  
ATOM   2269  CA  VAL A 147      -2.420  -1.706   4.570  1.00 96.01           C  
ATOM   2270  HA  VAL A 147      -1.952  -2.650   4.848  1.00 96.01           H  
ATOM   2271  C   VAL A 147      -2.198  -1.541   3.060  1.00 96.01           C  
ATOM   2272  CB  VAL A 147      -3.912  -1.818   4.943  1.00 96.01           C  
ATOM   2273  HB  VAL A 147      -4.393  -0.848   4.819  1.00 96.01           H  
ATOM   2274  O   VAL A 147      -1.736  -2.478   2.406  1.00 96.01           O  
ATOM   2275  CG1 VAL A 147      -4.643  -2.840   4.066  1.00 96.01           C  
ATOM   2276 HG11 VAL A 147      -4.142  -3.806   4.118  1.00 96.01           H  
ATOM   2277 HG12 VAL A 147      -4.664  -2.503   3.030  1.00 96.01           H  
ATOM   2278 HG13 VAL A 147      -5.674  -2.952   4.404  1.00 96.01           H  
ATOM   2279  CG2 VAL A 147      -4.077  -2.278   6.400  1.00 96.01           C  
ATOM   2280 HG21 VAL A 147      -3.675  -3.283   6.521  1.00 96.01           H  
ATOM   2281 HG22 VAL A 147      -5.134  -2.279   6.669  1.00 96.01           H  
ATOM   2282 HG23 VAL A 147      -3.550  -1.612   7.083  1.00 96.01           H  
ATOM   2283  N   VAL A 148      -2.423  -0.349   2.491  1.00 95.09           N  
ATOM   2284  H   VAL A 148      -2.799   0.401   3.053  1.00 95.09           H  
ATOM   2285  CA  VAL A 148      -2.217  -0.132   1.041  1.00 95.09           C  
ATOM   2286  HA  VAL A 148      -2.699  -0.956   0.516  1.00 95.09           H  
ATOM   2287  C   VAL A 148      -0.739  -0.194   0.648  1.00 95.09           C  
ATOM   2288  CB  VAL A 148      -2.881   1.157   0.516  1.00 95.09           C  
ATOM   2289  HB  VAL A 148      -2.740   1.182  -0.565  1.00 95.09           H  
ATOM   2290  O   VAL A 148      -0.393  -0.761  -0.390  1.00 95.09           O  
ATOM   2291  CG1 VAL A 148      -4.389   1.136   0.782  1.00 95.09           C  
ATOM   2292 HG11 VAL A 148      -4.808   0.196   0.425  1.00 95.09           H  
ATOM   2293 HG12 VAL A 148      -4.601   1.235   1.847  1.00 95.09           H  
ATOM   2294 HG13 VAL A 148      -4.871   1.956   0.250  1.00 95.09           H  
ATOM   2295  CG2 VAL A 148      -2.292   2.449   1.087  1.00 95.09           C  
ATOM   2296 HG21 VAL A 148      -2.362   2.421   2.174  1.00 95.09           H  
ATOM   2297 HG22 VAL A 148      -1.252   2.564   0.783  1.00 95.09           H  
ATOM   2298 HG23 VAL A 148      -2.855   3.306   0.717  1.00 95.09           H  
ATOM   2299  N   ILE A 149       0.163   0.290   1.510  1.00 92.07           N  
ATOM   2300  H   ILE A 149      -0.175   0.776   2.328  1.00 92.07           H  
ATOM   2301  CA  ILE A 149       1.616   0.152   1.325  1.00 92.07           C  
ATOM   2302  HA  ILE A 149       1.860   0.432   0.300  1.00 92.07           H  
ATOM   2303  C   ILE A 149       2.077  -1.306   1.498  1.00 92.07           C  
ATOM   2304  CB  ILE A 149       2.357   1.123   2.276  1.00 92.07           C  
ATOM   2305  HB  ILE A 149       1.950   1.006   3.280  1.00 92.07           H  
ATOM   2306  O   ILE A 149       3.117  -1.683   0.949  1.00 92.07           O  
ATOM   2307  CG1 ILE A 149       2.144   2.581   1.809  1.00 92.07           C  
ATOM   2308 HG12 ILE A 149       2.563   2.711   0.811  1.00 92.07           H  
ATOM   2309 HG13 ILE A 149       1.076   2.785   1.744  1.00 92.07           H  
ATOM   2310  CG2 ILE A 149       3.863   0.827   2.352  1.00 92.07           C  
ATOM   2311 HG21 ILE A 149       4.353   1.533   3.023  1.00 92.07           H  
ATOM   2312 HG22 ILE A 149       4.016  -0.163   2.781  1.00 92.07           H  
ATOM   2313 HG23 ILE A 149       4.303   0.886   1.356  1.00 92.07           H  
ATOM   2314  CD1 ILE A 149       2.763   3.629   2.744  1.00 92.07           C  
ATOM   2315 HD11 ILE A 149       2.400   4.619   2.472  1.00 92.07           H  
ATOM   2316 HD12 ILE A 149       3.849   3.638   2.650  1.00 92.07           H  
ATOM   2317 HD13 ILE A 149       2.485   3.417   3.777  1.00 92.07           H  
ATOM   2318  N   GLY A 150       1.320  -2.117   2.240  1.00 90.89           N  
ATOM   2319  H   GLY A 150       0.480  -1.739   2.656  1.00 90.89           H  
ATOM   2320  CA  GLY A 150       1.632  -3.516   2.526  1.00 90.89           C  
ATOM   2321  HA2 GLY A 150       1.902  -4.029   1.604  1.00 90.89           H  
ATOM   2322  HA3 GLY A 150       0.743  -3.991   2.940  1.00 90.89           H  
ATOM   2323  C   GLY A 150       2.772  -3.699   3.526  1.00 90.89           C  
ATOM   2324  O   GLY A 150       3.484  -4.697   3.459  1.00 90.89           O  
ATOM   2325  N   SER A 151       3.035  -2.711   4.389  1.00 86.52           N  
ATOM   2326  H   SER A 151       2.382  -1.944   4.456  1.00 86.52           H  
ATOM   2327  CA  SER A 151       4.189  -2.761   5.291  1.00 86.52           C  
ATOM   2328  HA  SER A 151       4.309  -3.783   5.652  1.00 86.52           H  
ATOM   2329  C   SER A 151       4.048  -1.837   6.497  1.00 86.52           C  
ATOM   2330  CB  SER A 151       5.441  -2.367   4.503  1.00 86.52           C  
ATOM   2331  HB2 SER A 151       5.543  -3.013   3.631  1.00 86.52           H  
ATOM   2332  HB3 SER A 151       5.336  -1.335   4.168  1.00 86.52           H  
ATOM   2333  O   SER A 151       4.017  -0.615   6.346  1.00 86.52           O  
ATOM   2334  OG  SER A 151       6.602  -2.476   5.296  1.00 86.52           O  
ATOM   2335  HG  SER A 151       6.683  -3.396   5.559  1.00 86.52           H  
ATOM   2336  N   SER A 152       4.075  -2.414   7.701  1.00 86.04           N  
ATOM   2337  H   SER A 152       4.039  -3.420   7.783  1.00 86.04           H  
ATOM   2338  CA  SER A 152       4.141  -1.665   8.960  1.00 86.04           C  
ATOM   2339  HA  SER A 152       3.340  -0.926   8.977  1.00 86.04           H  
ATOM   2340  C   SER A 152       5.474  -0.921   9.142  1.00 86.04           C  
ATOM   2341  CB  SER A 152       3.916  -2.640  10.121  1.00 86.04           C  
ATOM   2342  HB2 SER A 152       3.894  -2.084  11.058  1.00 86.04           H  
ATOM   2343  HB3 SER A 152       2.961  -3.150   9.990  1.00 86.04           H  
ATOM   2344  O   SER A 152       5.506   0.212   9.619  1.00 86.04           O  
ATOM   2345  OG  SER A 152       4.961  -3.592  10.168  1.00 86.04           O  
ATOM   2346  HG  SER A 152       4.572  -4.428  10.435  1.00 86.04           H  
ATOM   2347  N   SER A 153       6.596  -1.487   8.688  1.00 82.92           N  
ATOM   2348  H   SER A 153       6.528  -2.440   8.361  1.00 82.92           H  
ATOM   2349  CA  SER A 153       7.920  -0.862   8.848  1.00 82.92           C  
ATOM   2350  HA  SER A 153       8.043  -0.613   9.902  1.00 82.92           H  
ATOM   2351  C   SER A 153       8.073   0.446   8.062  1.00 82.92           C  
ATOM   2352  CB  SER A 153       9.026  -1.853   8.479  1.00 82.92           C  
ATOM   2353  HB2 SER A 153       9.994  -1.412   8.713  1.00 82.92           H  
ATOM   2354  HB3 SER A 153       8.902  -2.757   9.076  1.00 82.92           H  
ATOM   2355  O   SER A 153       8.726   1.381   8.534  1.00 82.92           O  
ATOM   2356  OG  SER A 153       8.989  -2.189   7.106  1.00 82.92           O  
ATOM   2357  HG  SER A 153       9.131  -3.135   7.023  1.00 82.92           H  
ATOM   2358  N   LYS A 154       7.417   0.555   6.899  1.00 79.85           N  
ATOM   2359  H   LYS A 154       6.918  -0.260   6.572  1.00 79.85           H  
ATOM   2360  CA  LYS A 154       7.373   1.793   6.105  1.00 79.85           C  
ATOM   2361  HA  LYS A 154       8.384   2.187   6.006  1.00 79.85           H  
ATOM   2362  C   LYS A 154       6.567   2.903   6.785  1.00 79.85           C  
ATOM   2363  CB  LYS A 154       6.825   1.493   4.704  1.00 79.85           C  
ATOM   2364  HB2 LYS A 154       5.889   0.943   4.798  1.00 79.85           H  
ATOM   2365  HB3 LYS A 154       6.618   2.438   4.202  1.00 79.85           H  
ATOM   2366  O   LYS A 154       6.880   4.071   6.581  1.00 79.85           O  
ATOM   2367  CG  LYS A 154       7.823   0.694   3.849  1.00 79.85           C  
ATOM   2368  HG2 LYS A 154       8.749   1.260   3.750  1.00 79.85           H  
ATOM   2369  HG3 LYS A 154       8.040  -0.262   4.326  1.00 79.85           H  
ATOM   2370  CD  LYS A 154       7.231   0.444   2.458  1.00 79.85           C  
ATOM   2371  HD2 LYS A 154       6.317  -0.136   2.582  1.00 79.85           H  
ATOM   2372  HD3 LYS A 154       6.988   1.400   1.993  1.00 79.85           H  
ATOM   2373  CE  LYS A 154       8.167  -0.347   1.546  1.00 79.85           C  
ATOM   2374  HE2 LYS A 154       9.073   0.235   1.379  1.00 79.85           H  
ATOM   2375  HE3 LYS A 154       8.441  -1.272   2.055  1.00 79.85           H  
ATOM   2376  NZ  LYS A 154       7.492  -0.652   0.258  1.00 79.85           N  
ATOM   2377  HZ1 LYS A 154       7.257   0.199  -0.232  1.00 79.85           H  
ATOM   2378  HZ2 LYS A 154       8.076  -1.222  -0.337  1.00 79.85           H  
ATOM   2379  HZ3 LYS A 154       6.633  -1.155   0.427  1.00 79.85           H  
ATOM   2380  N   ILE A 155       5.604   2.561   7.643  1.00 79.32           N  
ATOM   2381  H   ILE A 155       5.410   1.579   7.783  1.00 79.32           H  
ATOM   2382  CA  ILE A 155       4.855   3.533   8.456  1.00 79.32           C  
ATOM   2383  HA  ILE A 155       4.535   4.358   7.819  1.00 79.32           H  
ATOM   2384  C   ILE A 155       5.753   4.182   9.498  1.00 79.32           C  
ATOM   2385  CB  ILE A 155       3.610   2.865   9.084  1.00 79.32           C  
ATOM   2386  HB  ILE A 155       3.931   2.004   9.670  1.00 79.32           H  
ATOM   2387  O   ILE A 155       5.757   5.406   9.620  1.00 79.32           O  
ATOM   2388  CG1 ILE A 155       2.659   2.339   7.992  1.00 79.32           C  
ATOM   2389 HG12 ILE A 155       3.151   1.529   7.454  1.00 79.32           H  
ATOM   2390 HG13 ILE A 155       1.771   1.922   8.468  1.00 79.32           H  
ATOM   2391  CG2 ILE A 155       2.870   3.769  10.080  1.00 79.32           C  
ATOM   2392 HG21 ILE A 155       3.488   3.944  10.960  1.00 79.32           H  
ATOM   2393 HG22 ILE A 155       1.950   3.284  10.407  1.00 79.32           H  
ATOM   2394 HG23 ILE A 155       2.623   4.728   9.624  1.00 79.32           H  
ATOM   2395  CD1 ILE A 155       2.196   3.380   6.972  1.00 79.32           C  
ATOM   2396 HD11 ILE A 155       1.697   2.875   6.145  1.00 79.32           H  
ATOM   2397 HD12 ILE A 155       3.031   3.914   6.519  1.00 79.32           H  
ATOM   2398 HD13 ILE A 155       1.493   4.070   7.440  1.00 79.32           H  
ATOM   2399  N   LYS A 156       6.601   3.395  10.169  1.00 73.20           N  
ATOM   2400  H   LYS A 156       6.503   2.396  10.058  1.00 73.20           H  
ATOM   2401  CA  LYS A 156       7.582   3.928  11.124  1.00 73.20           C  
ATOM   2402  HA  LYS A 156       7.035   4.466  11.899  1.00 73.20           H  
ATOM   2403  C   LYS A 156       8.529   4.944  10.476  1.00 73.20           C  
ATOM   2404  CB  LYS A 156       8.345   2.760  11.762  1.00 73.20           C  
ATOM   2405  HB2 LYS A 156       9.005   2.304  11.024  1.00 73.20           H  
ATOM   2406  HB3 LYS A 156       7.628   2.009  12.091  1.00 73.20           H  
ATOM   2407  O   LYS A 156       8.821   5.973  11.076  1.00 73.20           O  
ATOM   2408  CG  LYS A 156       9.170   3.226  12.970  1.00 73.20           C  
ATOM   2409  HG2 LYS A 156       8.509   3.717  13.685  1.00 73.20           H  
ATOM   2410  HG3 LYS A 156       9.927   3.939  12.643  1.00 73.20           H  
ATOM   2411  CD  LYS A 156       9.862   2.043  13.655  1.00 73.20           C  
ATOM   2412  HD2 LYS A 156      10.525   1.553  12.943  1.00 73.20           H  
ATOM   2413  HD3 LYS A 156       9.107   1.332  13.991  1.00 73.20           H  
ATOM   2414  CE  LYS A 156      10.670   2.551  14.856  1.00 73.20           C  
ATOM   2415  HE2 LYS A 156      11.416   3.259  14.498  1.00 73.20           H  
ATOM   2416  HE3 LYS A 156       9.996   3.093  15.520  1.00 73.20           H  
ATOM   2417  NZ  LYS A 156      11.325   1.441  15.595  1.00 73.20           N  
ATOM   2418  HZ1 LYS A 156      11.840   1.802  16.385  1.00 73.20           H  
ATOM   2419  HZ2 LYS A 156      10.635   0.792  15.948  1.00 73.20           H  
ATOM   2420  HZ3 LYS A 156      11.966   0.939  14.999  1.00 73.20           H  
ATOM   2421  N   ALA A 157       8.994   4.666   9.258  1.00 69.49           N  
ATOM   2422  H   ALA A 157       8.720   3.791   8.834  1.00 69.49           H  
ATOM   2423  CA  ALA A 157       9.876   5.567   8.513  1.00 69.49           C  
ATOM   2424  HA  ALA A 157      10.637   5.956   9.190  1.00 69.49           H  
ATOM   2425  C   ALA A 157       9.140   6.788   7.919  1.00 69.49           C  
ATOM   2426  CB  ALA A 157      10.578   4.744   7.427  1.00 69.49           C  
ATOM   2427  HB1 ALA A 157       9.843   4.352   6.724  1.00 69.49           H  
ATOM   2428  HB2 ALA A 157      11.280   5.380   6.889  1.00 69.49           H  
ATOM   2429  HB3 ALA A 157      11.123   3.916   7.881  1.00 69.49           H  
ATOM   2430  O   ALA A 157       9.741   7.847   7.760  1.00 69.49           O  
ATOM   2431  N   GLY A 158       7.849   6.647   7.600  1.00 76.69           N  
ATOM   2432  H   GLY A 158       7.433   5.734   7.720  1.00 76.69           H  
ATOM   2433  CA  GLY A 158       7.018   7.658   6.937  1.00 76.69           C  
ATOM   2434  HA2 GLY A 158       7.659   8.371   6.419  1.00 76.69           H  
ATOM   2435  HA3 GLY A 158       6.403   7.158   6.189  1.00 76.69           H  
ATOM   2436  C   GLY A 158       6.080   8.450   7.855  1.00 76.69           C  
ATOM   2437  O   GLY A 158       5.168   9.107   7.352  1.00 76.69           O  
ATOM   2438  N   ALA A 159       6.270   8.403   9.178  1.00 81.59           N  
ATOM   2439  H   ALA A 159       6.994   7.792   9.527  1.00 81.59           H  
ATOM   2440  CA  ALA A 159       5.335   8.969  10.158  1.00 81.59           C  
ATOM   2441  HA  ALA A 159       4.401   8.411  10.102  1.00 81.59           H  
ATOM   2442  C   ALA A 159       4.998  10.454   9.907  1.00 81.59           C  
ATOM   2443  CB  ALA A 159       5.930   8.759  11.555  1.00 81.59           C  
ATOM   2444  HB1 ALA A 159       6.106   7.696  11.726  1.00 81.59           H  
ATOM   2445  HB2 ALA A 159       5.232   9.125  12.308  1.00 81.59           H  
ATOM   2446  HB3 ALA A 159       6.872   9.299  11.651  1.00 81.59           H  
ATOM   2447  O   ALA A 159       3.833  10.848   9.964  1.00 81.59           O  
ATOM   2448  N   GLU A 160       5.987  11.272   9.537  1.00 85.46           N  
ATOM   2449  H   GLU A 160       6.932  10.916   9.544  1.00 85.46           H  
ATOM   2450  CA  GLU A 160       5.765  12.691   9.222  1.00 85.46           C  
ATOM   2451  HA  GLU A 160       5.213  13.155  10.040  1.00 85.46           H  
ATOM   2452  C   GLU A 160       4.915  12.901   7.964  1.00 85.46           C  
ATOM   2453  CB  GLU A 160       7.116  13.408   9.053  1.00 85.46           C  
ATOM   2454  HB2 GLU A 160       6.947  14.382   8.593  1.00 85.46           H  
ATOM   2455  HB3 GLU A 160       7.751  12.833   8.378  1.00 85.46           H  
ATOM   2456  O   GLU A 160       4.091  13.814   7.903  1.00 85.46           O  
ATOM   2457  CG  GLU A 160       7.849  13.619  10.386  1.00 85.46           C  
ATOM   2458  HG2 GLU A 160       8.766  14.174  10.193  1.00 85.46           H  
ATOM   2459  HG3 GLU A 160       8.124  12.645  10.791  1.00 85.46           H  
ATOM   2460  CD  GLU A 160       6.989  14.390  11.403  1.00 85.46           C  
ATOM   2461  OE1 GLU A 160       7.007  14.017  12.595  1.00 85.46           O  
ATOM   2462  OE2 GLU A 160       6.247  15.309  10.980  1.00 85.46           O  
ATOM   2463  N   GLN A 161       5.068  12.045   6.951  1.00 85.67           N  
ATOM   2464  H   GLN A 161       5.653  11.233   7.087  1.00 85.67           H  
ATOM   2465  CA  GLN A 161       4.255  12.129   5.739  1.00 85.67           C  
ATOM   2466  HA  GLN A 161       4.273  13.160   5.386  1.00 85.67           H  
ATOM   2467  C   GLN A 161       2.794  11.768   6.033  1.00 85.67           C  
ATOM   2468  CB  GLN A 161       4.864  11.234   4.655  1.00 85.67           C  
ATOM   2469  HB2 GLN A 161       4.718  10.186   4.918  1.00 85.67           H  
ATOM   2470  HB3 GLN A 161       5.934  11.431   4.595  1.00 85.67           H  
ATOM   2471  O   GLN A 161       1.884  12.433   5.540  1.00 85.67           O  
ATOM   2472  CG  GLN A 161       4.245  11.509   3.276  1.00 85.67           C  
ATOM   2473  HG2 GLN A 161       4.347  12.569   3.044  1.00 85.67           H  
ATOM   2474  HG3 GLN A 161       3.184  11.258   3.288  1.00 85.67           H  
ATOM   2475  CD  GLN A 161       4.914  10.699   2.169  1.00 85.67           C  
ATOM   2476  NE2 GLN A 161       4.780  11.100   0.924  1.00 85.67           N  
ATOM   2477 HE21 GLN A 161       4.287  11.949   0.685  1.00 85.67           H  
ATOM   2478 HE22 GLN A 161       5.259  10.533   0.239  1.00 85.67           H  
ATOM   2479  OE1 GLN A 161       5.569   9.699   2.393  1.00 85.67           O  
ATOM   2480  N   ILE A 162       2.567  10.772   6.890  1.00 87.49           N  
ATOM   2481  H   ILE A 162       3.363  10.266   7.250  1.00 87.49           H  
ATOM   2482  CA  ILE A 162       1.229  10.372   7.346  1.00 87.49           C  
ATOM   2483  HA  ILE A 162       0.592  10.189   6.481  1.00 87.49           H  
ATOM   2484  C   ILE A 162       0.584  11.493   8.161  1.00 87.49           C  
ATOM   2485  CB  ILE A 162       1.332   9.071   8.160  1.00 87.49           C  
ATOM   2486  HB  ILE A 162       2.064   9.214   8.955  1.00 87.49           H  
ATOM   2487  O   ILE A 162      -0.563  11.863   7.909  1.00 87.49           O  
ATOM   2488  CG1 ILE A 162       1.823   7.938   7.235  1.00 87.49           C  
ATOM   2489 HG12 ILE A 162       2.681   8.266   6.648  1.00 87.49           H  
ATOM   2490 HG13 ILE A 162       1.031   7.656   6.541  1.00 87.49           H  
ATOM   2491  CG2 ILE A 162      -0.012   8.709   8.814  1.00 87.49           C  
ATOM   2492 HG21 ILE A 162      -0.803   8.648   8.067  1.00 87.49           H  
ATOM   2493 HG22 ILE A 162       0.069   7.753   9.330  1.00 87.49           H  
ATOM   2494 HG23 ILE A 162      -0.290   9.448   9.565  1.00 87.49           H  
ATOM   2495  CD1 ILE A 162       2.272   6.711   8.014  1.00 87.49           C  
ATOM   2496 HD11 ILE A 162       2.810   6.050   7.335  1.00 87.49           H  
ATOM   2497 HD12 ILE A 162       2.947   7.001   8.819  1.00 87.49           H  
ATOM   2498 HD13 ILE A 162       1.403   6.193   8.421  1.00 87.49           H  
ATOM   2499  N   LYS A 163       1.343  12.110   9.074  1.00 89.68           N  
ATOM   2500  H   LYS A 163       2.258  11.728   9.268  1.00 89.68           H  
ATOM   2501  CA  LYS A 163       0.881  13.265   9.849  1.00 89.68           C  
ATOM   2502  HA  LYS A 163      -0.008  12.970  10.406  1.00 89.68           H  
ATOM   2503  C   LYS A 163       0.475  14.426   8.940  1.00 89.68           C  
ATOM   2504  CB  LYS A 163       1.981  13.660  10.840  1.00 89.68           C  
ATOM   2505  HB2 LYS A 163       2.840  14.059  10.301  1.00 89.68           H  
ATOM   2506  HB3 LYS A 163       2.301  12.766  11.375  1.00 89.68           H  
ATOM   2507  O   LYS A 163      -0.569  15.034   9.163  1.00 89.68           O  
ATOM   2508  CG  LYS A 163       1.497  14.692  11.868  1.00 89.68           C  
ATOM   2509  HG2 LYS A 163       0.624  14.301  12.391  1.00 89.68           H  
ATOM   2510  HG3 LYS A 163       1.230  15.622  11.366  1.00 89.68           H  
ATOM   2511  CD  LYS A 163       2.619  14.959  12.877  1.00 89.68           C  
ATOM   2512  HD2 LYS A 163       3.483  15.368  12.352  1.00 89.68           H  
ATOM   2513  HD3 LYS A 163       2.915  14.014  13.332  1.00 89.68           H  
ATOM   2514  CE  LYS A 163       2.174  15.927  13.976  1.00 89.68           C  
ATOM   2515  HE2 LYS A 163       1.297  15.514  14.475  1.00 89.68           H  
ATOM   2516  HE3 LYS A 163       1.891  16.876  13.521  1.00 89.68           H  
ATOM   2517  NZ  LYS A 163       3.272  16.128  14.955  1.00 89.68           N  
ATOM   2518  HZ1 LYS A 163       3.014  16.784  15.678  1.00 89.68           H  
ATOM   2519  HZ2 LYS A 163       4.113  16.443  14.493  1.00 89.68           H  
ATOM   2520  HZ3 LYS A 163       3.504  15.251  15.399  1.00 89.68           H  
ATOM   2521  N   LYS A 164       1.244  14.704   7.880  1.00 92.42           N  
ATOM   2522  H   LYS A 164       2.109  14.193   7.784  1.00 92.42           H  
ATOM   2523  CA  LYS A 164       0.879  15.711   6.866  1.00 92.42           C  
ATOM   2524  HA  LYS A 164       0.705  16.665   7.363  1.00 92.42           H  
ATOM   2525  C   LYS A 164      -0.442  15.371   6.171  1.00 92.42           C  
ATOM   2526  CB  LYS A 164       2.010  15.893   5.843  1.00 92.42           C  
ATOM   2527  HB2 LYS A 164       2.345  14.918   5.489  1.00 92.42           H  
ATOM   2528  HB3 LYS A 164       1.625  16.450   4.988  1.00 92.42           H  
ATOM   2529  O   LYS A 164      -1.294  16.246   6.081  1.00 92.42           O  
ATOM   2530  CG  LYS A 164       3.201  16.670   6.422  1.00 92.42           C  
ATOM   2531  HG2 LYS A 164       2.885  17.688   6.650  1.00 92.42           H  
ATOM   2532  HG3 LYS A 164       3.538  16.203   7.348  1.00 92.42           H  
ATOM   2533  CD  LYS A 164       4.362  16.710   5.419  1.00 92.42           C  
ATOM   2534  HD2 LYS A 164       4.642  15.689   5.160  1.00 92.42           H  
ATOM   2535  HD3 LYS A 164       4.040  17.236   4.521  1.00 92.42           H  
ATOM   2536  CE  LYS A 164       5.567  17.424   6.042  1.00 92.42           C  
ATOM   2537  HE2 LYS A 164       5.864  16.879   6.938  1.00 92.42           H  
ATOM   2538  HE3 LYS A 164       5.257  18.422   6.352  1.00 92.42           H  
ATOM   2539  NZ  LYS A 164       6.708  17.516   5.096  1.00 92.42           N  
ATOM   2540  HZ1 LYS A 164       7.487  17.984   5.536  1.00 92.42           H  
ATOM   2541  HZ2 LYS A 164       7.017  16.595   4.819  1.00 92.42           H  
ATOM   2542  HZ3 LYS A 164       6.452  18.039   4.271  1.00 92.42           H  
ATOM   2543  N   ARG A 165      -0.650  14.118   5.747  1.00 91.62           N  
ATOM   2544  H   ARG A 165       0.092  13.446   5.881  1.00 91.62           H  
ATOM   2545  CA  ARG A 165      -1.914  13.666   5.124  1.00 91.62           C  
ATOM   2546  HA  ARG A 165      -2.145  14.289   4.260  1.00 91.62           H  
ATOM   2547  C   ARG A 165      -3.108  13.834   6.064  1.00 91.62           C  
ATOM   2548  CB  ARG A 165      -1.795  12.196   4.680  1.00 91.62           C  
ATOM   2549  HB2 ARG A 165      -2.776  11.840   4.365  1.00 91.62           H  
ATOM   2550  HB3 ARG A 165      -1.491  11.588   5.531  1.00 91.62           H  
ATOM   2551  O   ARG A 165      -4.135  14.371   5.658  1.00 91.62           O  
ATOM   2552  CG  ARG A 165      -0.800  11.955   3.535  1.00 91.62           C  
ATOM   2553  HG2 ARG A 165       0.144  12.459   3.742  1.00 91.62           H  
ATOM   2554  HG3 ARG A 165      -0.611  10.884   3.466  1.00 91.62           H  
ATOM   2555  CD  ARG A 165      -1.340  12.443   2.189  1.00 91.62           C  
ATOM   2556  HD2 ARG A 165      -2.271  11.917   1.977  1.00 91.62           H  
ATOM   2557  HD3 ARG A 165      -1.569  13.507   2.262  1.00 91.62           H  
ATOM   2558  NE  ARG A 165      -0.383  12.170   1.098  1.00 91.62           N  
ATOM   2559  HE  ARG A 165      -0.172  11.196   0.938  1.00 91.62           H  
ATOM   2560  NH1 ARG A 165      -0.172  14.313   0.287  1.00 91.62           N  
ATOM   2561 HH11 ARG A 165       0.146  14.946  -0.433  1.00 91.62           H  
ATOM   2562 HH12 ARG A 165      -0.890  14.607   0.933  1.00 91.62           H  
ATOM   2563  NH2 ARG A 165       0.917  12.637  -0.709  1.00 91.62           N  
ATOM   2564 HH21 ARG A 165       1.210  13.282  -1.428  1.00 91.62           H  
ATOM   2565 HH22 ARG A 165       1.062  11.648  -0.852  1.00 91.62           H  
ATOM   2566  CZ  ARG A 165       0.116  13.041   0.239  1.00 91.62           C  
ATOM   2567  N   PHE A 166      -2.956  13.453   7.333  1.00 93.79           N  
ATOM   2568  H   PHE A 166      -2.102  12.983   7.597  1.00 93.79           H  
ATOM   2569  CA  PHE A 166      -3.996  13.656   8.342  1.00 93.79           C  
ATOM   2570  HA  PHE A 166      -4.916  13.187   7.991  1.00 93.79           H  
ATOM   2571  C   PHE A 166      -4.313  15.145   8.556  1.00 93.79           C  
ATOM   2572  CB  PHE A 166      -3.583  12.977   9.652  1.00 93.79           C  
ATOM   2573  HB2 PHE A 166      -3.453  11.909   9.476  1.00 93.79           H  
ATOM   2574  HB3 PHE A 166      -2.625  13.379   9.982  1.00 93.79           H  
ATOM   2575  O   PHE A 166      -5.482  15.525   8.557  1.00 93.79           O  
ATOM   2576  CG  PHE A 166      -4.612  13.169  10.747  1.00 93.79           C  
ATOM   2577  CD1 PHE A 166      -4.358  14.043  11.820  1.00 93.79           C  
ATOM   2578  HD1 PHE A 166      -3.411  14.559  11.895  1.00 93.79           H  
ATOM   2579  CD2 PHE A 166      -5.850  12.508  10.662  1.00 93.79           C  
ATOM   2580  HD2 PHE A 166      -6.042  11.820   9.852  1.00 93.79           H  
ATOM   2581  CE1 PHE A 166      -5.344  14.263  12.797  1.00 93.79           C  
ATOM   2582  HE1 PHE A 166      -5.150  14.935  13.620  1.00 93.79           H  
ATOM   2583  CE2 PHE A 166      -6.832  12.729  11.641  1.00 93.79           C  
ATOM   2584  HE2 PHE A 166      -7.776  12.206  11.597  1.00 93.79           H  
ATOM   2585  CZ  PHE A 166      -6.587  13.620  12.699  1.00 93.79           C  
ATOM   2586  HZ  PHE A 166      -7.347  13.796  13.446  1.00 93.79           H  
ATOM   2587  N   LYS A 167      -3.295  16.012   8.655  1.00 94.76           N  
ATOM   2588  H   LYS A 167      -2.354  15.645   8.675  1.00 94.76           H  
ATOM   2589  CA  LYS A 167      -3.494  17.471   8.732  1.00 94.76           C  
ATOM   2590  HA  LYS A 167      -4.128  17.697   9.590  1.00 94.76           H  
ATOM   2591  C   LYS A 167      -4.239  18.018   7.512  1.00 94.76           C  
ATOM   2592  CB  LYS A 167      -2.154  18.204   8.891  1.00 94.76           C  
ATOM   2593  HB2 LYS A 167      -1.440  17.839   8.153  1.00 94.76           H  
ATOM   2594  HB3 LYS A 167      -2.325  19.263   8.700  1.00 94.76           H  
ATOM   2595  O   LYS A 167      -5.153  18.820   7.677  1.00 94.76           O  
ATOM   2596  CG  LYS A 167      -1.556  18.071  10.297  1.00 94.76           C  
ATOM   2597  HG2 LYS A 167      -1.293  17.034  10.508  1.00 94.76           H  
ATOM   2598  HG3 LYS A 167      -2.300  18.398  11.024  1.00 94.76           H  
ATOM   2599  CD  LYS A 167      -0.320  18.968  10.436  1.00 94.76           C  
ATOM   2600  HD2 LYS A 167      -0.628  20.000  10.271  1.00 94.76           H  
ATOM   2601  HD3 LYS A 167       0.424  18.693   9.688  1.00 94.76           H  
ATOM   2602  CE  LYS A 167       0.284  18.840  11.837  1.00 94.76           C  
ATOM   2603  HE2 LYS A 167      -0.534  18.792  12.556  1.00 94.76           H  
ATOM   2604  HE3 LYS A 167       0.833  17.900  11.893  1.00 94.76           H  
ATOM   2605  NZ  LYS A 167       1.164  19.996  12.168  1.00 94.76           N  
ATOM   2606  HZ1 LYS A 167       1.837  20.219  11.449  1.00 94.76           H  
ATOM   2607  HZ2 LYS A 167       0.621  20.830  12.341  1.00 94.76           H  
ATOM   2608  HZ3 LYS A 167       1.619  19.898  13.064  1.00 94.76           H  
ATOM   2609  N   THR A 168      -3.884  17.570   6.306  1.00 95.05           N  
ATOM   2610  H   THR A 168      -3.083  16.960   6.231  1.00 95.05           H  
ATOM   2611  CA  THR A 168      -4.575  17.958   5.066  1.00 95.05           C  
ATOM   2612  HA  THR A 168      -4.552  19.044   4.975  1.00 95.05           H  
ATOM   2613  C   THR A 168      -6.046  17.547   5.091  1.00 95.05           C  
ATOM   2614  CB  THR A 168      -3.876  17.353   3.839  1.00 95.05           C  
ATOM   2615  HB  THR A 168      -3.868  16.265   3.916  1.00 95.05           H  
ATOM   2616  O   THR A 168      -6.904  18.366   4.773  1.00 95.05           O  
ATOM   2617  CG2 THR A 168      -4.532  17.752   2.519  1.00 95.05           C  
ATOM   2618 HG21 THR A 168      -5.521  17.300   2.444  1.00 95.05           H  
ATOM   2619 HG22 THR A 168      -4.631  18.835   2.453  1.00 95.05           H  
ATOM   2620 HG23 THR A 168      -3.931  17.387   1.686  1.00 95.05           H  
ATOM   2621  OG1 THR A 168      -2.545  17.816   3.767  1.00 95.05           O  
ATOM   2622  HG1 THR A 168      -2.587  18.752   3.556  1.00 95.05           H  
ATOM   2623  N   MET A 169      -6.354  16.325   5.532  1.00 95.09           N  
ATOM   2624  H   MET A 169      -5.605  15.683   5.752  1.00 95.09           H  
ATOM   2625  CA  MET A 169      -7.736  15.866   5.704  1.00 95.09           C  
ATOM   2626  HA  MET A 169      -8.257  15.930   4.749  1.00 95.09           H  
ATOM   2627  C   MET A 169      -8.501  16.730   6.712  1.00 95.09           C  
ATOM   2628  CB  MET A 169      -7.715  14.404   6.153  1.00 95.09           C  
ATOM   2629  HB2 MET A 169      -7.158  14.318   7.086  1.00 95.09           H  
ATOM   2630  HB3 MET A 169      -7.203  13.812   5.395  1.00 95.09           H  
ATOM   2631  O   MET A 169      -9.600  17.188   6.422  1.00 95.09           O  
ATOM   2632  CG  MET A 169      -9.112  13.814   6.354  1.00 95.09           C  
ATOM   2633  HG2 MET A 169      -9.672  14.391   7.090  1.00 95.09           H  
ATOM   2634  HG3 MET A 169      -9.647  13.854   5.405  1.00 95.09           H  
ATOM   2635  SD  MET A 169      -9.032  12.094   6.894  1.00 95.09           S  
ATOM   2636  CE  MET A 169      -8.610  12.243   8.636  1.00 95.09           C  
ATOM   2637  HE1 MET A 169      -7.895  13.051   8.789  1.00 95.09           H  
ATOM   2638  HE2 MET A 169      -8.183  11.300   8.976  1.00 95.09           H  
ATOM   2639  HE3 MET A 169      -9.530  12.430   9.190  1.00 95.09           H  
ATOM   2640  N   MET A 170      -7.913  17.005   7.878  1.00 96.18           N  
ATOM   2641  H   MET A 170      -7.013  16.593   8.076  1.00 96.18           H  
ATOM   2642  CA  MET A 170      -8.543  17.848   8.900  1.00 96.18           C  
ATOM   2643  HA  MET A 170      -9.518  17.432   9.151  1.00 96.18           H  
ATOM   2644  C   MET A 170      -8.802  19.275   8.401  1.00 96.18           C  
ATOM   2645  CB  MET A 170      -7.666  17.864  10.160  1.00 96.18           C  
ATOM   2646  HB2 MET A 170      -8.022  18.646  10.831  1.00 96.18           H  
ATOM   2647  HB3 MET A 170      -6.637  18.098   9.891  1.00 96.18           H  
ATOM   2648  O   MET A 170      -9.838  19.856   8.719  1.00 96.18           O  
ATOM   2649  CG  MET A 170      -7.699  16.540  10.930  1.00 96.18           C  
ATOM   2650  HG2 MET A 170      -7.313  15.740  10.299  1.00 96.18           H  
ATOM   2651  HG3 MET A 170      -7.033  16.629  11.788  1.00 96.18           H  
ATOM   2652  SD  MET A 170      -9.339  16.076  11.550  1.00 96.18           S  
ATOM   2653  CE  MET A 170      -9.661  14.643  10.506  1.00 96.18           C  
ATOM   2654  HE1 MET A 170      -8.969  13.847  10.779  1.00 96.18           H  
ATOM   2655  HE2 MET A 170     -10.683  14.299  10.667  1.00 96.18           H  
ATOM   2656  HE3 MET A 170      -9.528  14.912   9.458  1.00 96.18           H  
ATOM   2657  N   ALA A 171      -7.906  19.833   7.584  1.00 95.60           N  
ATOM   2658  H   ALA A 171      -7.057  19.327   7.373  1.00 95.60           H  
ATOM   2659  CA  ALA A 171      -8.125  21.123   6.937  1.00 95.60           C  
ATOM   2660  HA  ALA A 171      -8.385  21.854   7.703  1.00 95.60           H  
ATOM   2661  C   ALA A 171      -9.299  21.080   5.942  1.00 95.60           C  
ATOM   2662  CB  ALA A 171      -6.819  21.571   6.273  1.00 95.60           C  
ATOM   2663  HB1 ALA A 171      -6.537  20.872   5.486  1.00 95.60           H  
ATOM   2664  HB2 ALA A 171      -6.024  21.619   7.017  1.00 95.60           H  
ATOM   2665  HB3 ALA A 171      -6.958  22.560   5.834  1.00 95.60           H  
ATOM   2666  O   ALA A 171     -10.136  21.978   5.970  1.00 95.60           O  
ATOM   2667  N   ALA A 172      -9.407  20.025   5.125  1.00 94.18           N  
ATOM   2668  H   ALA A 172      -8.688  19.316   5.147  1.00 94.18           H  
ATOM   2669  CA  ALA A 172     -10.521  19.840   4.188  1.00 94.18           C  
ATOM   2670  HA  ALA A 172     -10.590  20.721   3.549  1.00 94.18           H  
ATOM   2671  C   ALA A 172     -11.879  19.692   4.899  1.00 94.18           C  
ATOM   2672  CB  ALA A 172     -10.215  18.624   3.305  1.00 94.18           C  
ATOM   2673  HB1 ALA A 172     -10.173  17.717   3.908  1.00 94.18           H  
ATOM   2674  HB2 ALA A 172      -9.263  18.765   2.793  1.00 94.18           H  
ATOM   2675  HB3 ALA A 172     -11.004  18.510   2.561  1.00 94.18           H  
ATOM   2676  O   ALA A 172     -12.895  20.172   4.407  1.00 94.18           O  
ATOM   2677  N   LEU A 173     -11.885  19.106   6.099  1.00 94.01           N  
ATOM   2678  H   LEU A 173     -11.027  18.668   6.403  1.00 94.01           H  
ATOM   2679  CA  LEU A 173     -13.068  18.983   6.958  1.00 94.01           C  
ATOM   2680  HA  LEU A 173     -13.938  18.830   6.320  1.00 94.01           H  
ATOM   2681  C   LEU A 173     -13.382  20.254   7.770  1.00 94.01           C  
ATOM   2682  CB  LEU A 173     -12.900  17.749   7.865  1.00 94.01           C  
ATOM   2683  HB2 LEU A 173     -11.989  17.873   8.450  1.00 94.01           H  
ATOM   2684  HB3 LEU A 173     -13.740  17.703   8.558  1.00 94.01           H  
ATOM   2685  O   LEU A 173     -14.202  20.201   8.686  1.00 94.01           O  
ATOM   2686  CG  LEU A 173     -12.838  16.407   7.113  1.00 94.01           C  
ATOM   2687  HG  LEU A 173     -12.012  16.411   6.401  1.00 94.01           H  
ATOM   2688  CD1 LEU A 173     -12.592  15.286   8.123  1.00 94.01           C  
ATOM   2689 HD11 LEU A 173     -13.431  15.214   8.815  1.00 94.01           H  
ATOM   2690 HD12 LEU A 173     -11.674  15.491   8.674  1.00 94.01           H  
ATOM   2691 HD13 LEU A 173     -12.483  14.341   7.591  1.00 94.01           H  
ATOM   2692  CD2 LEU A 173     -14.125  16.105   6.352  1.00 94.01           C  
ATOM   2693 HD21 LEU A 173     -14.060  15.110   5.910  1.00 94.01           H  
ATOM   2694 HD22 LEU A 173     -14.991  16.156   7.012  1.00 94.01           H  
ATOM   2695 HD23 LEU A 173     -14.258  16.811   5.533  1.00 94.01           H  
ATOM   2696  N   ASN A 174     -12.729  21.386   7.479  1.00 94.13           N  
ATOM   2697  H   ASN A 174     -12.105  21.377   6.684  1.00 94.13           H  
ATOM   2698  CA  ASN A 174     -12.850  22.647   8.223  1.00 94.13           C  
ATOM   2699  HA  ASN A 174     -12.090  23.315   7.816  1.00 94.13           H  
ATOM   2700  C   ASN A 174     -12.517  22.522   9.724  1.00 94.13           C  
ATOM   2701  CB  ASN A 174     -14.214  23.304   7.941  1.00 94.13           C  
ATOM   2702  HB2 ASN A 174     -15.019  22.656   8.286  1.00 94.13           H  
ATOM   2703  HB3 ASN A 174     -14.284  24.246   8.485  1.00 94.13           H  
ATOM   2704  O   ASN A 174     -13.049  23.250  10.560  1.00 94.13           O  
ATOM   2705  CG  ASN A 174     -14.394  23.624   6.473  1.00 94.13           C  
ATOM   2706  ND2 ASN A 174     -15.420  23.107   5.840  1.00 94.13           N  
ATOM   2707 HD21 ASN A 174     -16.025  22.445   6.304  1.00 94.13           H  
ATOM   2708 HD22 ASN A 174     -15.450  23.268   4.844  1.00 94.13           H  
ATOM   2709  OD1 ASN A 174     -13.609  24.342   5.880  1.00 94.13           O  
ATOM   2710  N   ARG A 175     -11.612  21.601  10.079  1.00 94.68           N  
ATOM   2711  H   ARG A 175     -11.229  21.026   9.343  1.00 94.68           H  
ATOM   2712  CA  ARG A 175     -11.162  21.329  11.457  1.00 94.68           C  
ATOM   2713  HA  ARG A 175     -11.522  22.120  12.116  1.00 94.68           H  
ATOM   2714  C   ARG A 175      -9.631  21.336  11.576  1.00 94.68           C  
ATOM   2715  CB  ARG A 175     -11.777  20.002  11.929  1.00 94.68           C  
ATOM   2716  HB2 ARG A 175     -11.515  19.218  11.219  1.00 94.68           H  
ATOM   2717  HB3 ARG A 175     -11.372  19.734  12.905  1.00 94.68           H  
ATOM   2718  O   ARG A 175      -9.058  20.407  12.143  1.00 94.68           O  
ATOM   2719  CG  ARG A 175     -13.300  20.091  12.066  1.00 94.68           C  
ATOM   2720  HG2 ARG A 175     -13.750  20.481  11.153  1.00 94.68           H  
ATOM   2721  HG3 ARG A 175     -13.547  20.762  12.888  1.00 94.68           H  
ATOM   2722  CD  ARG A 175     -13.873  18.701  12.329  1.00 94.68           C  
ATOM   2723  HD2 ARG A 175     -13.420  18.280  13.227  1.00 94.68           H  
ATOM   2724  HD3 ARG A 175     -13.619  18.056  11.488  1.00 94.68           H  
ATOM   2725  NE  ARG A 175     -15.340  18.745  12.465  1.00 94.68           N  
ATOM   2726  HE  ARG A 175     -15.882  18.548  11.636  1.00 94.68           H  
ATOM   2727  NH1 ARG A 175     -15.392  19.395  14.649  1.00 94.68           N  
ATOM   2728 HH11 ARG A 175     -15.918  19.578  15.492  1.00 94.68           H  
ATOM   2729 HH12 ARG A 175     -14.400  19.582  14.642  1.00 94.68           H  
ATOM   2730  NH2 ARG A 175     -17.303  18.926  13.607  1.00 94.68           N  
ATOM   2731 HH21 ARG A 175     -17.758  19.027  14.503  1.00 94.68           H  
ATOM   2732 HH22 ARG A 175     -17.849  18.648  12.804  1.00 94.68           H  
ATOM   2733  CZ  ARG A 175     -16.009  19.024  13.568  1.00 94.68           C  
ATOM   2734  N   PRO A 176      -8.919  22.361  11.072  1.00 93.64           N  
ATOM   2735  CA  PRO A 176      -7.456  22.342  10.982  1.00 93.64           C  
ATOM   2736  HA  PRO A 176      -7.145  21.528  10.327  1.00 93.64           H  
ATOM   2737  C   PRO A 176      -6.752  22.152  12.336  1.00 93.64           C  
ATOM   2738  CB  PRO A 176      -7.082  23.678  10.331  1.00 93.64           C  
ATOM   2739  HB2 PRO A 176      -6.141  24.077  10.712  1.00 93.64           H  
ATOM   2740  HB3 PRO A 176      -7.021  23.547   9.251  1.00 93.64           H  
ATOM   2741  O   PRO A 176      -5.718  21.488  12.394  1.00 93.64           O  
ATOM   2742  CG  PRO A 176      -8.260  24.595  10.661  1.00 93.64           C  
ATOM   2743  HG2 PRO A 176      -8.362  25.403   9.937  1.00 93.64           H  
ATOM   2744  HG3 PRO A 176      -8.151  24.994  11.670  1.00 93.64           H  
ATOM   2745  CD  PRO A 176      -9.443  23.637  10.608  1.00 93.64           C  
ATOM   2746  HD2 PRO A 176     -10.254  23.999  11.241  1.00 93.64           H  
ATOM   2747  HD3 PRO A 176      -9.783  23.539   9.577  1.00 93.64           H  
ATOM   2748  N   SER A 177      -7.330  22.659  13.432  1.00 93.99           N  
ATOM   2749  H   SER A 177      -8.215  23.136  13.343  1.00 93.99           H  
ATOM   2750  CA  SER A 177      -6.789  22.493  14.790  1.00 93.99           C  
ATOM   2751  HA  SER A 177      -5.780  22.906  14.820  1.00 93.99           H  
ATOM   2752  C   SER A 177      -6.688  21.023  15.216  1.00 93.99           C  
ATOM   2753  CB  SER A 177      -7.654  23.266  15.792  1.00 93.99           C  
ATOM   2754  HB2 SER A 177      -7.574  24.333  15.586  1.00 93.99           H  
ATOM   2755  HB3 SER A 177      -7.296  23.076  16.804  1.00 93.99           H  
ATOM   2756  O   SER A 177      -5.735  20.639  15.894  1.00 93.99           O  
ATOM   2757  OG  SER A 177      -9.010  22.869  15.680  1.00 93.99           O  
ATOM   2758  HG  SER A 177      -9.536  23.342  16.329  1.00 93.99           H  
ATOM   2759  N   HIS A 178      -7.611  20.171  14.758  1.00 94.76           N  
ATOM   2760  H   HIS A 178      -8.335  20.521  14.147  1.00 94.76           H  
ATOM   2761  CA  HIS A 178      -7.610  18.742  15.076  1.00 94.76           C  
ATOM   2762  HA  HIS A 178      -7.539  18.614  16.156  1.00 94.76           H  
ATOM   2763  C   HIS A 178      -6.410  18.014  14.462  1.00 94.76           C  
ATOM   2764  CB  HIS A 178      -8.922  18.100  14.613  1.00 94.76           C  
ATOM   2765  HB2 HIS A 178      -9.079  18.306  13.554  1.00 94.76           H  
ATOM   2766  HB3 HIS A 178      -8.823  17.019  14.717  1.00 94.76           H  
ATOM   2767  O   HIS A 178      -5.982  16.990  14.990  1.00 94.76           O  
ATOM   2768  CG  HIS A 178     -10.156  18.511  15.380  1.00 94.76           C  
ATOM   2769  CD2 HIS A 178     -10.364  19.634  16.137  1.00 94.76           C  
ATOM   2770  HD2 HIS A 178      -9.658  20.433  16.310  1.00 94.76           H  
ATOM   2771  ND1 HIS A 178     -11.307  17.767  15.461  1.00 94.76           N  
ATOM   2772  HD1 HIS A 178     -11.441  16.856  15.048  1.00 94.76           H  
ATOM   2773  CE1 HIS A 178     -12.177  18.404  16.258  1.00 94.76           C  
ATOM   2774  HE1 HIS A 178     -13.158  18.044  16.531  1.00 94.76           H  
ATOM   2775  NE2 HIS A 178     -11.648  19.559  16.682  1.00 94.76           N  
ATOM   2776  N   GLY A 179      -5.806  18.562  13.400  1.00 89.79           N  
ATOM   2777  H   GLY A 179      -6.163  19.439  13.048  1.00 89.79           H  
ATOM   2778  CA  GLY A 179      -4.591  18.018  12.791  1.00 89.79           C  
ATOM   2779  HA2 GLY A 179      -4.331  18.652  11.942  1.00 89.79           H  
ATOM   2780  HA3 GLY A 179      -4.786  17.009  12.428  1.00 89.79           H  
ATOM   2781  C   GLY A 179      -3.384  17.971  13.739  1.00 89.79           C  
ATOM   2782  O   GLY A 179      -2.414  17.260  13.466  1.00 89.79           O  
ATOM   2783  N   GLU A 180      -3.432  18.714  14.847  1.00 90.13           N  
ATOM   2784  H   GLU A 180      -4.238  19.305  14.984  1.00 90.13           H  
ATOM   2785  CA  GLU A 180      -2.381  18.754  15.869  1.00 90.13           C  
ATOM   2786  HA  GLU A 180      -1.560  18.096  15.585  1.00 90.13           H  
ATOM   2787  C   GLU A 180      -2.854  18.253  17.231  1.00 90.13           C  
ATOM   2788  CB  GLU A 180      -1.828  20.182  15.980  1.00 90.13           C  
ATOM   2789  HB2 GLU A 180      -2.632  20.878  16.218  1.00 90.13           H  
ATOM   2790  HB3 GLU A 180      -1.079  20.209  16.771  1.00 90.13           H  
ATOM   2791  O   GLU A 180      -2.069  17.640  17.949  1.00 90.13           O  
ATOM   2792  CG  GLU A 180      -1.171  20.566  14.651  1.00 90.13           C  
ATOM   2793  HG2 GLU A 180      -1.920  20.599  13.860  1.00 90.13           H  
ATOM   2794  HG3 GLU A 180      -0.460  19.778  14.403  1.00 90.13           H  
ATOM   2795  CD  GLU A 180      -0.419  21.893  14.652  1.00 90.13           C  
ATOM   2796  OE1 GLU A 180       0.295  22.064  13.630  1.00 90.13           O  
ATOM   2797  OE2 GLU A 180      -0.483  22.642  15.644  1.00 90.13           O  
ATOM   2798  N   THR A 181      -4.124  18.473  17.577  1.00 92.56           N  
ATOM   2799  H   THR A 181      -4.716  19.016  16.965  1.00 92.56           H  
ATOM   2800  CA  THR A 181      -4.656  18.159  18.910  1.00 92.56           C  
ATOM   2801  HA  THR A 181      -3.841  18.211  19.632  1.00 92.56           H  
ATOM   2802  C   THR A 181      -5.246  16.755  19.037  1.00 92.56           C  
ATOM   2803  CB  THR A 181      -5.701  19.197  19.335  1.00 92.56           C  
ATOM   2804  HB  THR A 181      -6.089  18.930  20.318  1.00 92.56           H  
ATOM   2805  O   THR A 181      -5.408  16.277  20.157  1.00 92.56           O  
ATOM   2806  CG2 THR A 181      -5.122  20.611  19.409  1.00 92.56           C  
ATOM   2807 HG21 THR A 181      -4.269  20.621  20.088  1.00 92.56           H  
ATOM   2808 HG22 THR A 181      -4.796  20.947  18.424  1.00 92.56           H  
ATOM   2809 HG23 THR A 181      -5.879  21.298  19.787  1.00 92.56           H  
ATOM   2810  OG1 THR A 181      -6.764  19.221  18.414  1.00 92.56           O  
ATOM   2811  HG1 THR A 181      -7.400  19.869  18.727  1.00 92.56           H  
ATOM   2812  N   ALA A 182      -5.551  16.062  17.932  1.00 92.75           N  
ATOM   2813  H   ALA A 182      -5.428  16.514  17.037  1.00 92.75           H  
ATOM   2814  CA  ALA A 182      -6.177  14.737  17.944  1.00 92.75           C  
ATOM   2815  HA  ALA A 182      -6.944  14.736  18.718  1.00 92.75           H  
ATOM   2816  C   ALA A 182      -5.196  13.600  18.303  1.00 92.75           C  
ATOM   2817  CB  ALA A 182      -6.889  14.516  16.606  1.00 92.75           C  
ATOM   2818  HB1 ALA A 182      -7.438  13.575  16.643  1.00 92.75           H  
ATOM   2819  HB2 ALA A 182      -6.159  14.468  15.798  1.00 92.75           H  
ATOM   2820  HB3 ALA A 182      -7.590  15.329  16.420  1.00 92.75           H  
ATOM   2821  O   ALA A 182      -4.998  12.655  17.536  1.00 92.75           O  
ATOM   2822  N   THR A 183      -4.615  13.647  19.499  1.00 91.07           N  
ATOM   2823  H   THR A 183      -4.817  14.447  20.081  1.00 91.07           H  
ATOM   2824  CA  THR A 183      -3.482  12.808  19.920  1.00 91.07           C  
ATOM   2825  HA  THR A 183      -3.057  12.325  19.040  1.00 91.07           H  
ATOM   2826  C   THR A 183      -3.832  11.674  20.888  1.00 91.07           C  
ATOM   2827  CB  THR A 183      -2.379  13.690  20.517  1.00 91.07           C  
ATOM   2828  HB  THR A 183      -1.574  13.061  20.898  1.00 91.07           H  
ATOM   2829  O   THR A 183      -2.928  10.979  21.346  1.00 91.07           O  
ATOM   2830  CG2 THR A 183      -1.798  14.656  19.487  1.00 91.07           C  
ATOM   2831 HG21 THR A 183      -0.974  15.214  19.932  1.00 91.07           H  
ATOM   2832 HG22 THR A 183      -2.561  15.357  19.148  1.00 91.07           H  
ATOM   2833 HG23 THR A 183      -1.417  14.096  18.633  1.00 91.07           H  
ATOM   2834  OG1 THR A 183      -2.906  14.451  21.575  1.00 91.07           O  
ATOM   2835  HG1 THR A 183      -2.267  15.135  21.786  1.00 91.07           H  
ATOM   2836  N   LEU A 184      -5.115  11.410  21.170  1.00 92.61           N  
ATOM   2837  H   LEU A 184      -5.827  11.992  20.752  1.00 92.61           H  
ATOM   2838  CA  LEU A 184      -5.533  10.399  22.161  1.00 92.61           C  
ATOM   2839  HA  LEU A 184      -5.149  10.687  23.140  1.00 92.61           H  
ATOM   2840  C   LEU A 184      -4.986   8.990  21.882  1.00 92.61           C  
ATOM   2841  CB  LEU A 184      -7.069  10.334  22.217  1.00 92.61           C  
ATOM   2842  HB2 LEU A 184      -7.361   9.493  22.846  1.00 92.61           H  
ATOM   2843  HB3 LEU A 184      -7.447  10.129  21.215  1.00 92.61           H  
ATOM   2844  O   LEU A 184      -4.720   8.230  22.808  1.00 92.61           O  
ATOM   2845  CG  LEU A 184      -7.742  11.601  22.768  1.00 92.61           C  
ATOM   2846  HG  LEU A 184      -7.370  12.481  22.244  1.00 92.61           H  
ATOM   2847  CD1 LEU A 184      -9.242  11.501  22.537  1.00 92.61           C  
ATOM   2848 HD11 LEU A 184      -9.739  12.393  22.921  1.00 92.61           H  
ATOM   2849 HD12 LEU A 184      -9.636  10.620  23.043  1.00 92.61           H  
ATOM   2850 HD13 LEU A 184      -9.422  11.435  21.464  1.00 92.61           H  
ATOM   2851  CD2 LEU A 184      -7.499  11.763  24.269  1.00 92.61           C  
ATOM   2852 HD21 LEU A 184      -8.043  12.633  24.635  1.00 92.61           H  
ATOM   2853 HD22 LEU A 184      -7.841  10.877  24.805  1.00 92.61           H  
ATOM   2854 HD23 LEU A 184      -6.438  11.918  24.464  1.00 92.61           H  
ATOM   2855  N   LEU A 185      -4.793   8.648  20.606  1.00 92.87           N  
ATOM   2856  H   LEU A 185      -5.035   9.331  19.902  1.00 92.87           H  
ATOM   2857  CA  LEU A 185      -4.260   7.356  20.168  1.00 92.87           C  
ATOM   2858  HA  LEU A 185      -4.220   6.681  21.022  1.00 92.87           H  
ATOM   2859  C   LEU A 185      -2.805   7.440  19.678  1.00 92.87           C  
ATOM   2860  CB  LEU A 185      -5.214   6.733  19.129  1.00 92.87           C  
ATOM   2861  HB2 LEU A 185      -4.774   5.809  18.753  1.00 92.87           H  
ATOM   2862  HB3 LEU A 185      -5.302   7.418  18.285  1.00 92.87           H  
ATOM   2863  O   LEU A 185      -2.308   6.476  19.116  1.00 92.87           O  
ATOM   2864  CG  LEU A 185      -6.624   6.408  19.660  1.00 92.87           C  
ATOM   2865  HG  LEU A 185      -7.096   7.318  20.030  1.00 92.87           H  
ATOM   2866  CD1 LEU A 185      -7.480   5.864  18.518  1.00 92.87           C  
ATOM   2867 HD11 LEU A 185      -7.041   4.949  18.122  1.00 92.87           H  
ATOM   2868 HD12 LEU A 185      -7.535   6.605  17.720  1.00 92.87           H  
ATOM   2869 HD13 LEU A 185      -8.490   5.657  18.872  1.00 92.87           H  
ATOM   2870  CD2 LEU A 185      -6.608   5.368  20.785  1.00 92.87           C  
ATOM   2871 HD21 LEU A 185      -6.072   4.475  20.462  1.00 92.87           H  
ATOM   2872 HD22 LEU A 185      -7.630   5.096  21.049  1.00 92.87           H  
ATOM   2873 HD23 LEU A 185      -6.130   5.785  21.671  1.00 92.87           H  
ATOM   2874  N   GLN A 186      -2.086   8.547  19.908  1.00 86.58           N  
ATOM   2875  H   GLN A 186      -2.508   9.304  20.427  1.00 86.58           H  
ATOM   2876  CA  GLN A 186      -0.728   8.739  19.365  1.00 86.58           C  
ATOM   2877  HA  GLN A 186      -0.790   8.667  18.279  1.00 86.58           H  
ATOM   2878  C   GLN A 186       0.276   7.666  19.822  1.00 86.58           C  
ATOM   2879  CB  GLN A 186      -0.209  10.144  19.720  1.00 86.58           C  
ATOM   2880  HB2 GLN A 186       0.670  10.348  19.109  1.00 86.58           H  
ATOM   2881  HB3 GLN A 186      -0.970  10.879  19.460  1.00 86.58           H  
ATOM   2882  O   GLN A 186       1.210   7.339  19.095  1.00 86.58           O  
ATOM   2883  CG  GLN A 186       0.185  10.306  21.203  1.00 86.58           C  
ATOM   2884  HG2 GLN A 186       1.049   9.677  21.417  1.00 86.58           H  
ATOM   2885  HG3 GLN A 186      -0.636   9.989  21.845  1.00 86.58           H  
ATOM   2886  CD  GLN A 186       0.579  11.729  21.576  1.00 86.58           C  
ATOM   2887  NE2 GLN A 186       0.632  12.046  22.850  1.00 86.58           N  
ATOM   2888 HE21 GLN A 186       0.378  11.375  23.561  1.00 86.58           H  
ATOM   2889 HE22 GLN A 186       0.903  12.995  23.063  1.00 86.58           H  
ATOM   2890  OE1 GLN A 186       0.859  12.577  20.743  1.00 86.58           O  
ATOM   2891  N   MET A 187       0.078   7.125  21.029  1.00 88.71           N  
ATOM   2892  H   MET A 187      -0.717   7.447  21.561  1.00 88.71           H  
ATOM   2893  CA  MET A 187       0.922   6.071  21.601  1.00 88.71           C  
ATOM   2894  HA  MET A 187       1.935   6.175  21.213  1.00 88.71           H  
ATOM   2895  C   MET A 187       0.450   4.664  21.211  1.00 88.71           C  
ATOM   2896  CB  MET A 187       0.973   6.213  23.131  1.00 88.71           C  
ATOM   2897  HB2 MET A 187       1.572   5.400  23.542  1.00 88.71           H  
ATOM   2898  HB3 MET A 187      -0.036   6.116  23.534  1.00 88.71           H  
ATOM   2899  O   MET A 187       1.180   3.699  21.421  1.00 88.71           O  
ATOM   2900  CG  MET A 187       1.567   7.545  23.608  1.00 88.71           C  
ATOM   2901  HG2 MET A 187       1.601   7.532  24.698  1.00 88.71           H  
ATOM   2902  HG3 MET A 187       0.893   8.350  23.316  1.00 88.71           H  
ATOM   2903  SD  MET A 187       3.230   7.944  22.995  1.00 88.71           S  
ATOM   2904  CE  MET A 187       4.196   6.624  23.778  1.00 88.71           C  
ATOM   2905  HE1 MET A 187       4.042   6.644  24.857  1.00 88.71           H  
ATOM   2906  HE2 MET A 187       5.254   6.774  23.564  1.00 88.71           H  
ATOM   2907  HE3 MET A 187       3.888   5.655  23.385  1.00 88.71           H  
ATOM   2908  N   PHE A 188      -0.757   4.532  20.653  1.00 92.52           N  
ATOM   2909  H   PHE A 188      -1.243   5.362  20.345  1.00 92.52           H  
ATOM   2910  CA  PHE A 188      -1.297   3.259  20.195  1.00 92.52           C  
ATOM   2911  HA  PHE A 188      -0.846   2.458  20.781  1.00 92.52           H  
ATOM   2912  C   PHE A 188      -0.917   3.042  18.730  1.00 92.52           C  
ATOM   2913  CB  PHE A 188      -2.811   3.208  20.427  1.00 92.52           C  
ATOM   2914  HB2 PHE A 188      -3.276   4.049  19.914  1.00 92.52           H  
ATOM   2915  HB3 PHE A 188      -3.010   3.313  21.494  1.00 92.52           H  
ATOM   2916  O   PHE A 188      -1.472   3.649  17.820  1.00 92.52           O  
ATOM   2917  CG  PHE A 188      -3.445   1.916  19.945  1.00 92.52           C  
ATOM   2918  CD1 PHE A 188      -4.548   1.953  19.071  1.00 92.52           C  
ATOM   2919  HD1 PHE A 188      -4.943   2.901  18.738  1.00 92.52           H  
ATOM   2920  CD2 PHE A 188      -2.913   0.672  20.341  1.00 92.52           C  
ATOM   2921  HD2 PHE A 188      -2.072   0.618  21.015  1.00 92.52           H  
ATOM   2922  CE1 PHE A 188      -5.110   0.756  18.593  1.00 92.52           C  
ATOM   2923  HE1 PHE A 188      -5.947   0.790  17.911  1.00 92.52           H  
ATOM   2924  CE2 PHE A 188      -3.464  -0.522  19.847  1.00 92.52           C  
ATOM   2925  HE2 PHE A 188      -3.041  -1.474  20.134  1.00 92.52           H  
ATOM   2926  CZ  PHE A 188      -4.560  -0.481  18.970  1.00 92.52           C  
ATOM   2927  HZ  PHE A 188      -4.968  -1.404  18.586  1.00 92.52           H  
ATOM   2928  N   ASN A 189       0.076   2.187  18.502  1.00 88.76           N  
ATOM   2929  H   ASN A 189       0.488   1.693  19.280  1.00 88.76           H  
ATOM   2930  CA  ASN A 189       0.634   1.997  17.174  1.00 88.76           C  
ATOM   2931  HA  ASN A 189       0.580   2.959  16.663  1.00 88.76           H  
ATOM   2932  C   ASN A 189      -0.168   0.952  16.354  1.00 88.76           C  
ATOM   2933  CB  ASN A 189       2.122   1.656  17.331  1.00 88.76           C  
ATOM   2934  HB2 ASN A 189       2.233   0.658  17.754  1.00 88.76           H  
ATOM   2935  HB3 ASN A 189       2.590   2.378  18.000  1.00 88.76           H  
ATOM   2936  O   ASN A 189      -0.391  -0.153  16.846  1.00 88.76           O  
ATOM   2937  CG  ASN A 189       2.810   1.695  15.990  1.00 88.76           C  
ATOM   2938  ND2 ASN A 189       3.915   2.378  15.844  1.00 88.76           N  
ATOM   2939 HD21 ASN A 189       4.228   2.433  14.886  1.00 88.76           H  
ATOM   2940 HD22 ASN A 189       4.264   2.951  16.600  1.00 88.76           H  
ATOM   2941  OD1 ASN A 189       2.328   1.152  15.022  1.00 88.76           O  
ATOM   2942  N   PRO A 190      -0.547   1.237  15.091  1.00 93.39           N  
ATOM   2943  CA  PRO A 190      -1.279   0.296  14.240  1.00 93.39           C  
ATOM   2944  HA  PRO A 190      -2.082  -0.161  14.818  1.00 93.39           H  
ATOM   2945  C   PRO A 190      -0.444  -0.851  13.631  1.00 93.39           C  
ATOM   2946  CB  PRO A 190      -1.899   1.171  13.144  1.00 93.39           C  
ATOM   2947  HB2 PRO A 190      -2.846   1.583  13.491  1.00 93.39           H  
ATOM   2948  HB3 PRO A 190      -2.044   0.636  12.205  1.00 93.39           H  
ATOM   2949  O   PRO A 190      -1.016  -1.653  12.901  1.00 93.39           O  
ATOM   2950  CG  PRO A 190      -0.883   2.295  12.985  1.00 93.39           C  
ATOM   2951  HG2 PRO A 190      -1.342   3.187  12.558  1.00 93.39           H  
ATOM   2952  HG3 PRO A 190      -0.044   1.957  12.377  1.00 93.39           H  
ATOM   2953  CD  PRO A 190      -0.424   2.528  14.420  1.00 93.39           C  
ATOM   2954  HD2 PRO A 190       0.600   2.901  14.426  1.00 93.39           H  
ATOM   2955  HD3 PRO A 190      -1.087   3.246  14.903  1.00 93.39           H  
ATOM   2956  N   HIS A 191       0.870  -0.954  13.866  1.00 93.47           N  
ATOM   2957  H   HIS A 191       1.301  -0.260  14.460  1.00 93.47           H  
ATOM   2958  CA  HIS A 191       1.764  -1.893  13.162  1.00 93.47           C  
ATOM   2959  HA  HIS A 191       1.814  -1.611  12.110  1.00 93.47           H  
ATOM   2960  C   HIS A 191       1.289  -3.351  13.188  1.00 93.47           C  
ATOM   2961  CB  HIS A 191       3.183  -1.829  13.743  1.00 93.47           C  
ATOM   2962  HB2 HIS A 191       3.756  -2.663  13.336  1.00 93.47           H  
ATOM   2963  HB3 HIS A 191       3.124  -1.977  14.821  1.00 93.47           H  
ATOM   2964  O   HIS A 191       1.196  -3.969  12.132  1.00 93.47           O  
ATOM   2965  CG  HIS A 191       3.978  -0.573  13.475  1.00 93.47           C  
ATOM   2966  CD2 HIS A 191       3.703   0.466  12.620  1.00 93.47           C  
ATOM   2967  HD2 HIS A 191       2.845   0.544  11.968  1.00 93.47           H  
ATOM   2968  ND1 HIS A 191       5.128  -0.242  14.148  1.00 93.47           N  
ATOM   2969  HD1 HIS A 191       5.538  -0.798  14.885  1.00 93.47           H  
ATOM   2970  CE1 HIS A 191       5.535   0.959  13.717  1.00 93.47           C  
ATOM   2971  HE1 HIS A 191       6.397   1.489  14.095  1.00 93.47           H  
ATOM   2972  NE2 HIS A 191       4.693   1.447  12.797  1.00 93.47           N  
ATOM   2973  N   GLU A 192       0.933  -3.885  14.357  1.00 92.90           N  
ATOM   2974  H   GLU A 192       1.043  -3.348  15.206  1.00 92.90           H  
ATOM   2975  CA  GLU A 192       0.469  -5.275  14.464  1.00 92.90           C  
ATOM   2976  HA  GLU A 192       1.209  -5.943  14.023  1.00 92.90           H  
ATOM   2977  C   GLU A 192      -0.843  -5.497  13.706  1.00 92.90           C  
ATOM   2978  CB  GLU A 192       0.287  -5.653  15.938  1.00 92.90           C  
ATOM   2979  HB2 GLU A 192      -0.201  -6.627  15.983  1.00 92.90           H  
ATOM   2980  HB3 GLU A 192      -0.356  -4.920  16.425  1.00 92.90           H  
ATOM   2981  O   GLU A 192      -1.036  -6.534  13.077  1.00 92.90           O  
ATOM   2982  CG  GLU A 192       1.632  -5.732  16.672  1.00 92.90           C  
ATOM   2983  HG2 GLU A 192       2.258  -6.482  16.188  1.00 92.90           H  
ATOM   2984  HG3 GLU A 192       2.138  -4.769  16.595  1.00 92.90           H  
ATOM   2985  CD  GLU A 192       1.452  -6.096  18.149  1.00 92.90           C  
ATOM   2986  OE1 GLU A 192       2.139  -5.475  18.985  1.00 92.90           O  
ATOM   2987  OE2 GLU A 192       0.600  -6.964  18.434  1.00 92.90           O  
ATOM   2988  N   ALA A 193      -1.731  -4.498  13.695  1.00 96.01           N  
ATOM   2989  H   ALA A 193      -1.479  -3.630  14.146  1.00 96.01           H  
ATOM   2990  CA  ALA A 193      -2.963  -4.557  12.917  1.00 96.01           C  
ATOM   2991  HA  ALA A 193      -3.441  -5.523  13.086  1.00 96.01           H  
ATOM   2992  C   ALA A 193      -2.694  -4.478  11.410  1.00 96.01           C  
ATOM   2993  CB  ALA A 193      -3.913  -3.459  13.404  1.00 96.01           C  
ATOM   2994  HB1 ALA A 193      -4.850  -3.524  12.850  1.00 96.01           H  
ATOM   2995  HB2 ALA A 193      -4.113  -3.600  14.466  1.00 96.01           H  
ATOM   2996  HB3 ALA A 193      -3.469  -2.477  13.244  1.00 96.01           H  
ATOM   2997  O   ALA A 193      -3.341  -5.187  10.646  1.00 96.01           O  
ATOM   2998  N   ILE A 194      -1.722  -3.669  10.979  1.00 96.36           N  
ATOM   2999  H   ILE A 194      -1.225  -3.122  11.667  1.00 96.36           H  
ATOM   3000  CA  ILE A 194      -1.284  -3.604   9.579  1.00 96.36           C  
ATOM   3001  HA  ILE A 194      -2.141  -3.358   8.953  1.00 96.36           H  
ATOM   3002  C   ILE A 194      -0.770  -4.971   9.127  1.00 96.36           C  
ATOM   3003  CB  ILE A 194      -0.199  -2.517   9.388  1.00 96.36           C  
ATOM   3004  HB  ILE A 194       0.592  -2.671  10.122  1.00 96.36           H  
ATOM   3005  O   ILE A 194      -1.179  -5.454   8.072  1.00 96.36           O  
ATOM   3006  CG1 ILE A 194      -0.788  -1.109   9.596  1.00 96.36           C  
ATOM   3007 HG12 ILE A 194      -1.358  -0.827   8.711  1.00 96.36           H  
ATOM   3008 HG13 ILE A 194      -1.468  -1.114  10.448  1.00 96.36           H  
ATOM   3009  CG2 ILE A 194       0.434  -2.611   7.986  1.00 96.36           C  
ATOM   3010 HG21 ILE A 194       1.112  -1.777   7.801  1.00 96.36           H  
ATOM   3011 HG22 ILE A 194      -0.354  -2.605   7.232  1.00 96.36           H  
ATOM   3012 HG23 ILE A 194       1.021  -3.525   7.900  1.00 96.36           H  
ATOM   3013  CD1 ILE A 194       0.265  -0.035   9.886  1.00 96.36           C  
ATOM   3014 HD11 ILE A 194       0.682  -0.189  10.882  1.00 96.36           H  
ATOM   3015 HD12 ILE A 194      -0.203   0.948   9.854  1.00 96.36           H  
ATOM   3016 HD13 ILE A 194       1.074  -0.074   9.157  1.00 96.36           H  
ATOM   3017  N   ASP A 195       0.114  -5.589   9.908  1.00 94.92           N  
ATOM   3018  H   ASP A 195       0.430  -5.130  10.751  1.00 94.92           H  
ATOM   3019  CA  ASP A 195       0.719  -6.873   9.555  1.00 94.92           C  
ATOM   3020  HA  ASP A 195       1.092  -6.819   8.532  1.00 94.92           H  
ATOM   3021  C   ASP A 195      -0.323  -7.996   9.578  1.00 94.92           C  
ATOM   3022  CB  ASP A 195       1.920  -7.151  10.476  1.00 94.92           C  
ATOM   3023  HB2 ASP A 195       2.283  -8.161  10.284  1.00 94.92           H  
ATOM   3024  HB3 ASP A 195       1.600  -7.093  11.516  1.00 94.92           H  
ATOM   3025  O   ASP A 195      -0.385  -8.798   8.646  1.00 94.92           O  
ATOM   3026  CG  ASP A 195       3.077  -6.168  10.232  1.00 94.92           C  
ATOM   3027  OD1 ASP A 195       3.193  -5.618   9.110  1.00 94.92           O  
ATOM   3028  OD2 ASP A 195       3.876  -5.912  11.160  1.00 94.92           O  
ATOM   3029  N   TRP A 196      -1.219  -7.990  10.570  1.00 95.57           N  
ATOM   3030  H   TRP A 196      -1.105  -7.331  11.326  1.00 95.57           H  
ATOM   3031  CA  TRP A 196      -2.312  -8.955  10.644  1.00 95.57           C  
ATOM   3032  HA  TRP A 196      -1.883  -9.956  10.596  1.00 95.57           H  
ATOM   3033  C   TRP A 196      -3.280  -8.833   9.465  1.00 95.57           C  
ATOM   3034  CB  TRP A 196      -3.040  -8.821  11.982  1.00 95.57           C  
ATOM   3035  HB2 TRP A 196      -2.306  -8.909  12.783  1.00 95.57           H  
ATOM   3036  HB3 TRP A 196      -3.494  -7.833  12.048  1.00 95.57           H  
ATOM   3037  O   TRP A 196      -3.574  -9.850   8.842  1.00 95.57           O  
ATOM   3038  CG  TRP A 196      -4.097  -9.859  12.198  1.00 95.57           C  
ATOM   3039  CD1 TRP A 196      -3.904 -11.063  12.781  1.00 95.57           C  
ATOM   3040  HD1 TRP A 196      -2.963 -11.413  13.179  1.00 95.57           H  
ATOM   3041  CD2 TRP A 196      -5.500  -9.832  11.794  1.00 95.57           C  
ATOM   3042  CE2 TRP A 196      -6.097 -11.074  12.161  1.00 95.57           C  
ATOM   3043  CE3 TRP A 196      -6.324  -8.884  11.151  1.00 95.57           C  
ATOM   3044  HE3 TRP A 196      -5.898  -7.934  10.861  1.00 95.57           H  
ATOM   3045  NE1 TRP A 196      -5.081 -11.783  12.763  1.00 95.57           N  
ATOM   3046  HE1 TRP A 196      -5.160 -12.723  13.125  1.00 95.57           H  
ATOM   3047  CH2 TRP A 196      -8.237 -10.388  11.275  1.00 95.57           C  
ATOM   3048  HH2 TRP A 196      -9.280 -10.593  11.083  1.00 95.57           H  
ATOM   3049  CZ2 TRP A 196      -7.445 -11.359  11.907  1.00 95.57           C  
ATOM   3050  HZ2 TRP A 196      -7.865 -12.313  12.190  1.00 95.57           H  
ATOM   3051  CZ3 TRP A 196      -7.679  -9.156  10.891  1.00 95.57           C  
ATOM   3052  HZ3 TRP A 196      -8.295  -8.419  10.398  1.00 95.57           H  
ATOM   3053  N   ILE A 197      -3.736  -7.617   9.118  1.00 96.15           N  
ATOM   3054  H   ILE A 197      -3.433  -6.823   9.664  1.00 96.15           H  
ATOM   3055  CA  ILE A 197      -4.636  -7.377   7.973  1.00 96.15           C  
ATOM   3056  HA  ILE A 197      -5.515  -8.013   8.081  1.00 96.15           H  
ATOM   3057  C   ILE A 197      -3.950  -7.782   6.665  1.00 96.15           C  
ATOM   3058  CB  ILE A 197      -5.121  -5.905   7.921  1.00 96.15           C  
ATOM   3059  HB  ILE A 197      -4.249  -5.256   8.000  1.00 96.15           H  
ATOM   3060  O   ILE A 197      -4.558  -8.460   5.845  1.00 96.15           O  
ATOM   3061  CG1 ILE A 197      -6.082  -5.594   9.092  1.00 96.15           C  
ATOM   3062 HG12 ILE A 197      -7.010  -6.150   8.964  1.00 96.15           H  
ATOM   3063 HG13 ILE A 197      -5.630  -5.921  10.028  1.00 96.15           H  
ATOM   3064  CG2 ILE A 197      -5.830  -5.596   6.586  1.00 96.15           C  
ATOM   3065 HG21 ILE A 197      -6.239  -4.585   6.580  1.00 96.15           H  
ATOM   3066 HG22 ILE A 197      -6.637  -6.309   6.416  1.00 96.15           H  
ATOM   3067 HG23 ILE A 197      -5.121  -5.656   5.761  1.00 96.15           H  
ATOM   3068  CD1 ILE A 197      -6.405  -4.101   9.246  1.00 96.15           C  
ATOM   3069 HD11 ILE A 197      -5.485  -3.518   9.184  1.00 96.15           H  
ATOM   3070 HD12 ILE A 197      -7.096  -3.775   8.469  1.00 96.15           H  
ATOM   3071 HD13 ILE A 197      -6.870  -3.929  10.216  1.00 96.15           H  
ATOM   3072  N   ASN A 198      -2.680  -7.415   6.469  1.00 94.51           N  
ATOM   3073  H   ASN A 198      -2.211  -6.884   7.189  1.00 94.51           H  
ATOM   3074  CA  ASN A 198      -1.929  -7.786   5.265  1.00 94.51           C  
ATOM   3075  HA  ASN A 198      -2.508  -7.505   4.385  1.00 94.51           H  
ATOM   3076  C   ASN A 198      -1.696  -9.296   5.130  1.00 94.51           C  
ATOM   3077  CB  ASN A 198      -0.594  -7.032   5.242  1.00 94.51           C  
ATOM   3078  HB2 ASN A 198      -0.142  -7.045   6.234  1.00 94.51           H  
ATOM   3079  HB3 ASN A 198       0.093  -7.543   4.567  1.00 94.51           H  
ATOM   3080  O   ASN A 198      -1.519  -9.772   4.011  1.00 94.51           O  
ATOM   3081  CG  ASN A 198      -0.732  -5.616   4.728  1.00 94.51           C  
ATOM   3082  ND2 ASN A 198      -0.170  -4.656   5.418  1.00 94.51           N  
ATOM   3083 HD21 ASN A 198       0.104  -4.874   6.366  1.00 94.51           H  
ATOM   3084 HD22 ASN A 198      -0.285  -3.707   5.091  1.00 94.51           H  
ATOM   3085  OD1 ASN A 198      -1.286  -5.363   3.669  1.00 94.51           O  
ATOM   3086  N   GLY A 199      -1.706 -10.038   6.239  1.00 92.55           N  
ATOM   3087  H   GLY A 199      -1.759  -9.571   7.133  1.00 92.55           H  
ATOM   3088  CA  GLY A 199      -1.653 -11.498   6.239  1.00 92.55           C  
ATOM   3089  HA2 GLY A 199      -0.891 -11.834   5.536  1.00 92.55           H  
ATOM   3090  HA3 GLY A 199      -1.376 -11.835   7.237  1.00 92.55           H  
ATOM   3091  C   GLY A 199      -2.975 -12.176   5.867  1.00 92.55           C  
ATOM   3092  O   GLY A 199      -2.993 -13.391   5.680  1.00 92.55           O  
ATOM   3093  N   GLN A 200      -4.081 -11.432   5.758  1.00 93.27           N  
ATOM   3094  H   GLN A 200      -4.021 -10.429   5.868  1.00 93.27           H  
ATOM   3095  CA  GLN A 200      -5.386 -12.021   5.472  1.00 93.27           C  
ATOM   3096  HA  GLN A 200      -5.423 -12.976   5.996  1.00 93.27           H  
ATOM   3097  C   GLN A 200      -5.585 -12.285   3.975  1.00 93.27           C  
ATOM   3098  CB  GLN A 200      -6.531 -11.154   6.009  1.00 93.27           C  
ATOM   3099  HB2 GLN A 200      -7.465 -11.678   5.802  1.00 93.27           H  
ATOM   3100  HB3 GLN A 200      -6.555 -10.202   5.480  1.00 93.27           H  
ATOM   3101  O   GLN A 200      -5.258 -11.430   3.149  1.00 93.27           O  
ATOM   3102  CG  GLN A 200      -6.442 -10.891   7.515  1.00 93.27           C  
ATOM   3103  HG2 GLN A 200      -5.602 -10.220   7.694  1.00 93.27           H  
ATOM   3104  HG3 GLN A 200      -7.336 -10.373   7.865  1.00 93.27           H  
ATOM   3105  CD  GLN A 200      -6.287 -12.159   8.339  1.00 93.27           C  
ATOM   3106  NE2 GLN A 200      -5.242 -12.260   9.127  1.00 93.27           N  
ATOM   3107 HE21 GLN A 200      -5.140 -13.115   9.654  1.00 93.27           H  
ATOM   3108 HE22 GLN A 200      -4.579 -11.499   9.166  1.00 93.27           H  
ATOM   3109  OE1 GLN A 200      -7.085 -13.079   8.256  1.00 93.27           O  
ATOM   3110  N   PRO A 201      -6.222 -13.410   3.597  1.00 91.95           N  
ATOM   3111  CA  PRO A 201      -6.487 -13.727   2.192  1.00 91.95           C  
ATOM   3112  HA  PRO A 201      -5.554 -13.731   1.630  1.00 91.95           H  
ATOM   3113  C   PRO A 201      -7.440 -12.722   1.525  1.00 91.95           C  
ATOM   3114  CB  PRO A 201      -7.075 -15.142   2.214  1.00 91.95           C  
ATOM   3115  HB2 PRO A 201      -7.805 -15.300   1.420  1.00 91.95           H  
ATOM   3116  HB3 PRO A 201      -6.267 -15.868   2.129  1.00 91.95           H  
ATOM   3117  O   PRO A 201      -7.407 -12.545   0.311  1.00 91.95           O  
ATOM   3118  CG  PRO A 201      -7.713 -15.257   3.599  1.00 91.95           C  
ATOM   3119  HG2 PRO A 201      -7.779 -16.292   3.933  1.00 91.95           H  
ATOM   3120  HG3 PRO A 201      -8.698 -14.792   3.592  1.00 91.95           H  
ATOM   3121  CD  PRO A 201      -6.767 -14.441   4.473  1.00 91.95           C  
ATOM   3122  HD2 PRO A 201      -5.956 -15.073   4.835  1.00 91.95           H  
ATOM   3123  HD3 PRO A 201      -7.314 -14.015   5.314  1.00 91.95           H  
ATOM   3124  N   TRP A 202      -8.275 -12.037   2.310  1.00 93.95           N  
ATOM   3125  H   TRP A 202      -8.255 -12.218   3.303  1.00 93.95           H  
ATOM   3126  CA  TRP A 202      -9.264 -11.075   1.822  1.00 93.95           C  
ATOM   3127  HA  TRP A 202      -9.589 -11.385   0.829  1.00 93.95           H  
ATOM   3128  C   TRP A 202      -8.726  -9.645   1.655  1.00 93.95           C  
ATOM   3129  CB  TRP A 202     -10.490 -11.139   2.744  1.00 93.95           C  
ATOM   3130  HB2 TRP A 202     -11.201 -10.369   2.446  1.00 93.95           H  
ATOM   3131  HB3 TRP A 202     -10.981 -12.099   2.583  1.00 93.95           H  
ATOM   3132  O   TRP A 202      -9.464  -8.776   1.187  1.00 93.95           O  
ATOM   3133  CG  TRP A 202     -10.221 -10.996   4.214  1.00 93.95           C  
ATOM   3134  CD1 TRP A 202     -10.285 -11.996   5.122  1.00 93.95           C  
ATOM   3135  HD1 TRP A 202     -10.547 -13.022   4.907  1.00 93.95           H  
ATOM   3136  CD2 TRP A 202      -9.882  -9.794   4.974  1.00 93.95           C  
ATOM   3137  CE2 TRP A 202      -9.789 -10.143   6.355  1.00 93.95           C  
ATOM   3138  CE3 TRP A 202      -9.671  -8.438   4.644  1.00 93.95           C  
ATOM   3139  HE3 TRP A 202      -9.769  -8.128   3.614  1.00 93.95           H  
ATOM   3140  NE1 TRP A 202     -10.030 -11.500   6.384  1.00 93.95           N  
ATOM   3141  HE1 TRP A 202     -10.049 -12.079   7.212  1.00 93.95           H  
ATOM   3142  CH2 TRP A 202      -9.272  -7.861   6.981  1.00 93.95           C  
ATOM   3143  HH2 TRP A 202      -9.051  -7.121   7.736  1.00 93.95           H  
ATOM   3144  CZ2 TRP A 202      -9.510  -9.195   7.350  1.00 93.95           C  
ATOM   3145  HZ2 TRP A 202      -9.468  -9.496   8.386  1.00 93.95           H  
ATOM   3146  CZ3 TRP A 202      -9.353  -7.485   5.630  1.00 93.95           C  
ATOM   3147  HZ3 TRP A 202      -9.195  -6.453   5.351  1.00 93.95           H  
ATOM   3148  N   VAL A 203      -7.464  -9.361   2.011  1.00 95.10           N  
ATOM   3149  H   VAL A 203      -6.882 -10.105   2.370  1.00 95.10           H  
ATOM   3150  CA  VAL A 203      -6.935  -7.983   2.042  1.00 95.10           C  
ATOM   3151  HA  VAL A 203      -7.565  -7.414   2.727  1.00 95.10           H  
ATOM   3152  C   VAL A 203      -7.002  -7.275   0.688  1.00 95.10           C  
ATOM   3153  CB  VAL A 203      -5.506  -7.942   2.612  1.00 95.10           C  
ATOM   3154  HB  VAL A 203      -5.523  -8.489   3.554  1.00 95.10           H  
ATOM   3155  O   VAL A 203      -7.342  -6.096   0.635  1.00 95.10           O  
ATOM   3156  CG1 VAL A 203      -4.449  -8.590   1.707  1.00 95.10           C  
ATOM   3157 HG11 VAL A 203      -4.267  -7.980   0.821  1.00 95.10           H  
ATOM   3158 HG12 VAL A 203      -3.518  -8.691   2.265  1.00 95.10           H  
ATOM   3159 HG13 VAL A 203      -4.769  -9.587   1.405  1.00 95.10           H  
ATOM   3160  CG2 VAL A 203      -5.085  -6.494   2.899  1.00 95.10           C  
ATOM   3161 HG21 VAL A 203      -5.841  -6.011   3.519  1.00 95.10           H  
ATOM   3162 HG22 VAL A 203      -4.136  -6.483   3.436  1.00 95.10           H  
ATOM   3163 HG23 VAL A 203      -4.971  -5.930   1.974  1.00 95.10           H  
ATOM   3164  N   GLY A 204      -6.735  -7.987  -0.412  1.00 94.20           N  
ATOM   3165  H   GLY A 204      -6.493  -8.962  -0.304  1.00 94.20           H  
ATOM   3166  CA  GLY A 204      -6.802  -7.416  -1.759  1.00 94.20           C  
ATOM   3167  HA2 GLY A 204      -6.108  -6.579  -1.837  1.00 94.20           H  
ATOM   3168  HA3 GLY A 204      -6.521  -8.173  -2.491  1.00 94.20           H  
ATOM   3169  C   GLY A 204      -8.207  -6.915  -2.100  1.00 94.20           C  
ATOM   3170  O   GLY A 204      -8.380  -5.761  -2.490  1.00 94.20           O  
ATOM   3171  N   SER A 205      -9.223  -7.746  -1.843  1.00 94.00           N  
ATOM   3172  H   SER A 205      -9.018  -8.687  -1.540  1.00 94.00           H  
ATOM   3173  CA  SER A 205     -10.637  -7.398  -2.031  1.00 94.00           C  
ATOM   3174  HA  SER A 205     -10.786  -7.067  -3.058  1.00 94.00           H  
ATOM   3175  C   SER A 205     -11.093  -6.274  -1.101  1.00 94.00           C  
ATOM   3176  CB  SER A 205     -11.526  -8.621  -1.787  1.00 94.00           C  
ATOM   3177  HB2 SER A 205     -11.471  -8.916  -0.739  1.00 94.00           H  
ATOM   3178  HB3 SER A 205     -12.558  -8.365  -2.029  1.00 94.00           H  
ATOM   3179  O   SER A 205     -11.875  -5.417  -1.509  1.00 94.00           O  
ATOM   3180  OG  SER A 205     -11.106  -9.698  -2.599  1.00 94.00           O  
ATOM   3181  HG  SER A 205     -11.801 -10.359  -2.626  1.00 94.00           H  
ATOM   3182  N   PHE A 206     -10.587  -6.243   0.136  1.00 95.10           N  
ATOM   3183  H   PHE A 206      -9.980  -6.996   0.428  1.00 95.10           H  
ATOM   3184  CA  PHE A 206     -10.851  -5.153   1.074  1.00 95.10           C  
ATOM   3185  HA  PHE A 206     -11.929  -5.040   1.187  1.00 95.10           H  
ATOM   3186  C   PHE A 206     -10.321  -3.817   0.544  1.00 95.10           C  
ATOM   3187  CB  PHE A 206     -10.258  -5.503   2.444  1.00 95.10           C  
ATOM   3188  HB2 PHE A 206     -10.873  -6.288   2.885  1.00 95.10           H  
ATOM   3189  HB3 PHE A 206      -9.253  -5.904   2.311  1.00 95.10           H  
ATOM   3190  O   PHE A 206     -11.078  -2.851   0.471  1.00 95.10           O  
ATOM   3191  CG  PHE A 206     -10.192  -4.347   3.422  1.00 95.10           C  
ATOM   3192  CD1 PHE A 206      -8.953  -3.925   3.946  1.00 95.10           C  
ATOM   3193  HD1 PHE A 206      -8.041  -4.419   3.644  1.00 95.10           H  
ATOM   3194  CD2 PHE A 206     -11.373  -3.684   3.802  1.00 95.10           C  
ATOM   3195  HD2 PHE A 206     -12.324  -3.984   3.389  1.00 95.10           H  
ATOM   3196  CE1 PHE A 206      -8.904  -2.871   4.876  1.00 95.10           C  
ATOM   3197  HE1 PHE A 206      -7.957  -2.554   5.288  1.00 95.10           H  
ATOM   3198  CE2 PHE A 206     -11.317  -2.616   4.713  1.00 95.10           C  
ATOM   3199  HE2 PHE A 206     -12.220  -2.088   4.982  1.00 95.10           H  
ATOM   3200  CZ  PHE A 206     -10.089  -2.230   5.272  1.00 95.10           C  
ATOM   3201  HZ  PHE A 206     -10.056  -1.418   5.983  1.00 95.10           H  
ATOM   3202  N   VAL A 207      -9.058  -3.765   0.105  1.00 96.08           N  
ATOM   3203  H   VAL A 207      -8.489  -4.597   0.163  1.00 96.08           H  
ATOM   3204  CA  VAL A 207      -8.475  -2.540  -0.463  1.00 96.08           C  
ATOM   3205  HA  VAL A 207      -8.625  -1.728   0.248  1.00 96.08           H  
ATOM   3206  C   VAL A 207      -9.200  -2.134  -1.746  1.00 96.08           C  
ATOM   3207  CB  VAL A 207      -6.960  -2.686  -0.701  1.00 96.08           C  
ATOM   3208  HB  VAL A 207      -6.771  -3.536  -1.357  1.00 96.08           H  
ATOM   3209  O   VAL A 207      -9.509  -0.958  -1.912  1.00 96.08           O  
ATOM   3210  CG1 VAL A 207      -6.369  -1.420  -1.336  1.00 96.08           C  
ATOM   3211 HG11 VAL A 207      -5.284  -1.500  -1.397  1.00 96.08           H  
ATOM   3212 HG12 VAL A 207      -6.644  -0.546  -0.746  1.00 96.08           H  
ATOM   3213 HG13 VAL A 207      -6.757  -1.283  -2.345  1.00 96.08           H  
ATOM   3214  CG2 VAL A 207      -6.211  -2.896   0.622  1.00 96.08           C  
ATOM   3215 HG21 VAL A 207      -6.588  -3.775   1.144  1.00 96.08           H  
ATOM   3216 HG22 VAL A 207      -5.150  -3.044   0.424  1.00 96.08           H  
ATOM   3217 HG23 VAL A 207      -6.345  -2.026   1.266  1.00 96.08           H  
ATOM   3218  N   LEU A 208      -9.536  -3.084  -2.625  1.00 95.27           N  
ATOM   3219  H   LEU A 208      -9.238  -4.035  -2.458  1.00 95.27           H  
ATOM   3220  CA  LEU A 208     -10.317  -2.797  -3.831  1.00 95.27           C  
ATOM   3221  HA  LEU A 208      -9.762  -2.080  -4.435  1.00 95.27           H  
ATOM   3222  C   LEU A 208     -11.667  -2.156  -3.489  1.00 95.27           C  
ATOM   3223  CB  LEU A 208     -10.501  -4.095  -4.636  1.00 95.27           C  
ATOM   3224  HB2 LEU A 208      -9.519  -4.483  -4.907  1.00 95.27           H  
ATOM   3225  HB3 LEU A 208     -10.988  -4.835  -4.001  1.00 95.27           H  
ATOM   3226  O   LEU A 208     -12.017  -1.127  -4.065  1.00 95.27           O  
ATOM   3227  CG  LEU A 208     -11.347  -3.930  -5.915  1.00 95.27           C  
ATOM   3228  HG  LEU A 208     -12.337  -3.555  -5.658  1.00 95.27           H  
ATOM   3229  CD1 LEU A 208     -10.699  -2.975  -6.920  1.00 95.27           C  
ATOM   3230 HD11 LEU A 208      -9.705  -3.328  -7.192  1.00 95.27           H  
ATOM   3231 HD12 LEU A 208     -11.314  -2.924  -7.819  1.00 95.27           H  
ATOM   3232 HD13 LEU A 208     -10.632  -1.971  -6.503  1.00 95.27           H  
ATOM   3233  CD2 LEU A 208     -11.516  -5.293  -6.582  1.00 95.27           C  
ATOM   3234 HD21 LEU A 208     -12.040  -5.971  -5.908  1.00 95.27           H  
ATOM   3235 HD22 LEU A 208     -10.543  -5.712  -6.837  1.00 95.27           H  
ATOM   3236 HD23 LEU A 208     -12.108  -5.184  -7.491  1.00 95.27           H  
ATOM   3237  N   SER A 209     -12.392  -2.722  -2.521  1.00 93.91           N  
ATOM   3238  H   SER A 209     -12.038  -3.561  -2.086  1.00 93.91           H  
ATOM   3239  CA  SER A 209     -13.689  -2.194  -2.082  1.00 93.91           C  
ATOM   3240  HA  SER A 209     -14.364  -2.151  -2.937  1.00 93.91           H  
ATOM   3241  C   SER A 209     -13.547  -0.773  -1.532  1.00 93.91           C  
ATOM   3242  CB  SER A 209     -14.326  -3.104  -1.027  1.00 93.91           C  
ATOM   3243  HB2 SER A 209     -15.314  -2.718  -0.774  1.00 93.91           H  
ATOM   3244  HB3 SER A 209     -13.713  -3.110  -0.126  1.00 93.91           H  
ATOM   3245  O   SER A 209     -14.320   0.103  -1.903  1.00 93.91           O  
ATOM   3246  OG  SER A 209     -14.460  -4.427  -1.510  1.00 93.91           O  
ATOM   3247  HG  SER A 209     -13.585  -4.810  -1.599  1.00 93.91           H  
ATOM   3248  N   LEU A 210     -12.517  -0.499  -0.722  1.00 93.16           N  
ATOM   3249  H   LEU A 210     -11.899  -1.251  -0.454  1.00 93.16           H  
ATOM   3250  CA  LEU A 210     -12.247   0.854  -0.219  1.00 93.16           C  
ATOM   3251  HA  LEU A 210     -13.128   1.226   0.304  1.00 93.16           H  
ATOM   3252  C   LEU A 210     -11.962   1.866  -1.336  1.00 93.16           C  
ATOM   3253  CB  LEU A 210     -11.042   0.832   0.735  1.00 93.16           C  
ATOM   3254  HB2 LEU A 210     -10.207   0.339   0.238  1.00 93.16           H  
ATOM   3255  HB3 LEU A 210     -10.747   1.866   0.917  1.00 93.16           H  
ATOM   3256  O   LEU A 210     -12.420   3.001  -1.269  1.00 93.16           O  
ATOM   3257  CG  LEU A 210     -11.268   0.165   2.098  1.00 93.16           C  
ATOM   3258  HG  LEU A 210     -11.529  -0.885   1.973  1.00 93.16           H  
ATOM   3259  CD1 LEU A 210      -9.959   0.266   2.884  1.00 93.16           C  
ATOM   3260 HD11 LEU A 210     -10.122  -0.053   3.913  1.00 93.16           H  
ATOM   3261 HD12 LEU A 210      -9.608   1.298   2.896  1.00 93.16           H  
ATOM   3262 HD13 LEU A 210      -9.208  -0.375   2.423  1.00 93.16           H  
ATOM   3263  CD2 LEU A 210     -12.371   0.843   2.908  1.00 93.16           C  
ATOM   3264 HD21 LEU A 210     -12.434   0.374   3.890  1.00 93.16           H  
ATOM   3265 HD22 LEU A 210     -13.333   0.714   2.413  1.00 93.16           H  
ATOM   3266 HD23 LEU A 210     -12.160   1.907   3.015  1.00 93.16           H  
ATOM   3267  N   LEU A 211     -11.192   1.479  -2.355  1.00 93.35           N  
ATOM   3268  H   LEU A 211     -10.828   0.537  -2.352  1.00 93.35           H  
ATOM   3269  CA  LEU A 211     -10.796   2.394  -3.429  1.00 93.35           C  
ATOM   3270  HA  LEU A 211     -10.547   3.359  -2.987  1.00 93.35           H  
ATOM   3271  C   LEU A 211     -11.930   2.669  -4.427  1.00 93.35           C  
ATOM   3272  CB  LEU A 211      -9.552   1.835  -4.140  1.00 93.35           C  
ATOM   3273  HB2 LEU A 211      -9.340   2.456  -5.010  1.00 93.35           H  
ATOM   3274  HB3 LEU A 211      -9.787   0.834  -4.500  1.00 93.35           H  
ATOM   3275  O   LEU A 211     -11.948   3.736  -5.040  1.00 93.35           O  
ATOM   3276  CG  LEU A 211      -8.284   1.769  -3.266  1.00 93.35           C  
ATOM   3277  HG  LEU A 211      -8.481   1.206  -2.353  1.00 93.35           H  
ATOM   3278  CD1 LEU A 211      -7.174   1.067  -4.046  1.00 93.35           C  
ATOM   3279 HD11 LEU A 211      -6.957   1.622  -4.959  1.00 93.35           H  
ATOM   3280 HD12 LEU A 211      -7.503   0.062  -4.312  1.00 93.35           H  
ATOM   3281 HD13 LEU A 211      -6.274   0.998  -3.435  1.00 93.35           H  
ATOM   3282  CD2 LEU A 211      -7.751   3.139  -2.848  1.00 93.35           C  
ATOM   3283 HD21 LEU A 211      -6.885   3.007  -2.199  1.00 93.35           H  
ATOM   3284 HD22 LEU A 211      -7.449   3.693  -3.738  1.00 93.35           H  
ATOM   3285 HD23 LEU A 211      -8.511   3.690  -2.295  1.00 93.35           H  
ATOM   3286  N   THR A 212     -12.862   1.729  -4.578  1.00 93.18           N  
ATOM   3287  H   THR A 212     -12.772   0.883  -4.035  1.00 93.18           H  
ATOM   3288  CA  THR A 212     -13.964   1.797  -5.557  1.00 93.18           C  
ATOM   3289  HA  THR A 212     -13.717   2.524  -6.330  1.00 93.18           H  
ATOM   3290  C   THR A 212     -15.291   2.259  -4.966  1.00 93.18           C  
ATOM   3291  CB  THR A 212     -14.169   0.445  -6.253  1.00 93.18           C  
ATOM   3292  HB  THR A 212     -15.049   0.498  -6.893  1.00 93.18           H  
ATOM   3293  O   THR A 212     -16.198   2.591  -5.719  1.00 93.18           O  
ATOM   3294  CG2 THR A 212     -12.963   0.077  -7.115  1.00 93.18           C  
ATOM   3295 HG21 THR A 212     -12.847   0.827  -7.897  1.00 93.18           H  
ATOM   3296 HG22 THR A 212     -13.136  -0.892  -7.582  1.00 93.18           H  
ATOM   3297 HG23 THR A 212     -12.053   0.037  -6.517  1.00 93.18           H  
ATOM   3298  OG1 THR A 212     -14.349  -0.590  -5.314  1.00 93.18           O  
ATOM   3299  HG1 THR A 212     -13.489  -0.793  -4.938  1.00 93.18           H  
ATOM   3300  N   THR A 213     -15.411   2.307  -3.639  1.00 93.81           N  
ATOM   3301  H   THR A 213     -14.636   2.004  -3.066  1.00 93.81           H  
ATOM   3302  CA  THR A 213     -16.618   2.813  -2.980  1.00 93.81           C  
ATOM   3303  HA  THR A 213     -17.488   2.466  -3.539  1.00 93.81           H  
ATOM   3304  C   THR A 213     -16.631   4.339  -2.982  1.00 93.81           C  
ATOM   3305  CB  THR A 213     -16.751   2.268  -1.552  1.00 93.81           C  
ATOM   3306  HB  THR A 213     -15.869   2.552  -0.978  1.00 93.81           H  
ATOM   3307  O   THR A 213     -15.649   4.986  -2.604  1.00 93.81           O  
ATOM   3308  CG2 THR A 213     -18.008   2.752  -0.830  1.00 93.81           C  
ATOM   3309 HG21 THR A 213     -18.890   2.546  -1.436  1.00 93.81           H  
ATOM   3310 HG22 THR A 213     -17.941   3.823  -0.638  1.00 93.81           H  
ATOM   3311 HG23 THR A 213     -18.102   2.239   0.127  1.00 93.81           H  
ATOM   3312  OG1 THR A 213     -16.828   0.863  -1.572  1.00 93.81           O  
ATOM   3313  HG1 THR A 213     -15.961   0.548  -1.838  1.00 93.81           H  
ATOM   3314  N   ASP A 214     -17.776   4.909  -3.350  1.00 92.99           N  
ATOM   3315  H   ASP A 214     -18.517   4.332  -3.722  1.00 92.99           H  
ATOM   3316  CA  ASP A 214     -18.052   6.333  -3.207  1.00 92.99           C  
ATOM   3317  HA  ASP A 214     -17.133   6.894  -3.378  1.00 92.99           H  
ATOM   3318  C   ASP A 214     -18.533   6.624  -1.785  1.00 92.99           C  
ATOM   3319  CB  ASP A 214     -19.070   6.789  -4.258  1.00 92.99           C  
ATOM   3320  HB2 ASP A 214     -19.960   6.162  -4.200  1.00 92.99           H  
ATOM   3321  HB3 ASP A 214     -19.361   7.816  -4.040  1.00 92.99           H  
ATOM   3322  O   ASP A 214     -19.627   6.235  -1.377  1.00 92.99           O  
ATOM   3323  CG  ASP A 214     -18.491   6.747  -5.673  1.00 92.99           C  
ATOM   3324  OD1 ASP A 214     -17.313   7.151  -5.829  1.00 92.99           O  
ATOM   3325  OD2 ASP A 214     -19.246   6.346  -6.585  1.00 92.99           O  
ATOM   3326  N   PHE A 215     -17.689   7.301  -1.011  1.00 93.43           N  
ATOM   3327  H   PHE A 215     -16.803   7.584  -1.404  1.00 93.43           H  
ATOM   3328  CA  PHE A 215     -18.015   7.711   0.350  1.00 93.43           C  
ATOM   3329  HA  PHE A 215     -18.809   7.071   0.733  1.00 93.43           H  
ATOM   3330  C   PHE A 215     -18.529   9.148   0.382  1.00 93.43           C  
ATOM   3331  CB  PHE A 215     -16.799   7.532   1.261  1.00 93.43           C  
ATOM   3332  HB2 PHE A 215     -17.031   7.968   2.233  1.00 93.43           H  
ATOM   3333  HB3 PHE A 215     -15.954   8.082   0.845  1.00 93.43           H  
ATOM   3334  O   PHE A 215     -18.016  10.023  -0.314  1.00 93.43           O  
ATOM   3335  CG  PHE A 215     -16.406   6.085   1.471  1.00 93.43           C  
ATOM   3336  CD1 PHE A 215     -17.050   5.314   2.455  1.00 93.43           C  
ATOM   3337  HD1 PHE A 215     -17.836   5.750   3.054  1.00 93.43           H  
ATOM   3338  CD2 PHE A 215     -15.423   5.495   0.660  1.00 93.43           C  
ATOM   3339  HD2 PHE A 215     -14.963   6.064  -0.135  1.00 93.43           H  
ATOM   3340  CE1 PHE A 215     -16.702   3.964   2.633  1.00 93.43           C  
ATOM   3341  HE1 PHE A 215     -17.236   3.365   3.357  1.00 93.43           H  
ATOM   3342  CE2 PHE A 215     -15.047   4.157   0.865  1.00 93.43           C  
ATOM   3343  HE2 PHE A 215     -14.290   3.713   0.236  1.00 93.43           H  
ATOM   3344  CZ  PHE A 215     -15.688   3.387   1.849  1.00 93.43           C  
ATOM   3345  HZ  PHE A 215     -15.427   2.347   1.977  1.00 93.43           H  
ATOM   3346  N   GLU A 216     -19.494   9.408   1.259  1.00 94.55           N  
ATOM   3347  H   GLU A 216     -19.923   8.641   1.757  1.00 94.55           H  
ATOM   3348  CA  GLU A 216     -19.873  10.766   1.649  1.00 94.55           C  
ATOM   3349  HA  GLU A 216     -19.892  11.396   0.759  1.00 94.55           H  
ATOM   3350  C   GLU A 216     -18.842  11.359   2.623  1.00 94.55           C  
ATOM   3351  CB  GLU A 216     -21.282  10.769   2.258  1.00 94.55           C  
ATOM   3352  HB2 GLU A 216     -21.298  10.098   3.117  1.00 94.55           H  
ATOM   3353  HB3 GLU A 216     -21.510  11.779   2.597  1.00 94.55           H  
ATOM   3354  O   GLU A 216     -18.036  10.640   3.223  1.00 94.55           O  
ATOM   3355  CG  GLU A 216     -22.352  10.338   1.239  1.00 94.55           C  
ATOM   3356  HG2 GLU A 216     -22.139   9.323   0.903  1.00 94.55           H  
ATOM   3357  HG3 GLU A 216     -22.292  11.001   0.376  1.00 94.55           H  
ATOM   3358  CD  GLU A 216     -23.780  10.377   1.808  1.00 94.55           C  
ATOM   3359  OE1 GLU A 216     -24.716  10.151   1.010  1.00 94.55           O  
ATOM   3360  OE2 GLU A 216     -23.932  10.635   3.024  1.00 94.55           O  
ATOM   3361  N   SER A 217     -18.843  12.684   2.793  1.00 92.91           N  
ATOM   3362  H   SER A 217     -19.566  13.227   2.344  1.00 92.91           H  
ATOM   3363  CA  SER A 217     -17.997  13.338   3.801  1.00 92.91           C  
ATOM   3364  HA  SER A 217     -16.963  13.050   3.610  1.00 92.91           H  
ATOM   3365  C   SER A 217     -18.411  12.891   5.215  1.00 92.91           C  
ATOM   3366  CB  SER A 217     -18.090  14.859   3.673  1.00 92.91           C  
ATOM   3367  HB2 SER A 217     -17.942  15.147   2.632  1.00 92.91           H  
ATOM   3368  HB3 SER A 217     -19.072  15.199   4.001  1.00 92.91           H  
ATOM   3369  O   SER A 217     -19.609  12.811   5.489  1.00 92.91           O  
ATOM   3370  OG  SER A 217     -17.085  15.463   4.455  1.00 92.91           O  
ATOM   3371  HG  SER A 217     -16.251  15.284   4.015  1.00 92.91           H  
ATOM   3372  N   PRO A 218     -17.472  12.588   6.136  1.00 92.64           N  
ATOM   3373  CA  PRO A 218     -16.015  12.778   6.052  1.00 92.64           C  
ATOM   3374  HA  PRO A 218     -15.776  13.683   5.494  1.00 92.64           H  
ATOM   3375  C   PRO A 218     -15.226  11.619   5.408  1.00 92.64           C  
ATOM   3376  CB  PRO A 218     -15.595  12.983   7.511  1.00 92.64           C  
ATOM   3377  HB2 PRO A 218     -14.550  12.728   7.690  1.00 92.64           H  
ATOM   3378  HB3 PRO A 218     -15.789  14.014   7.806  1.00 92.64           H  
ATOM   3379  O   PRO A 218     -13.999  11.681   5.305  1.00 92.64           O  
ATOM   3380  CG  PRO A 218     -16.545  12.055   8.262  1.00 92.64           C  
ATOM   3381  HG2 PRO A 218     -16.651  12.336   9.310  1.00 92.64           H  
ATOM   3382  HG3 PRO A 218     -16.205  11.024   8.164  1.00 92.64           H  
ATOM   3383  CD  PRO A 218     -17.850  12.215   7.493  1.00 92.64           C  
ATOM   3384  HD2 PRO A 218     -18.442  13.016   7.934  1.00 92.64           H  
ATOM   3385  HD3 PRO A 218     -18.418  11.284   7.500  1.00 92.64           H  
ATOM   3386  N   GLY A 219     -15.895  10.533   5.013  1.00 94.17           N  
ATOM   3387  H   GLY A 219     -16.905  10.568   5.004  1.00 94.17           H  
ATOM   3388  CA  GLY A 219     -15.261   9.357   4.410  1.00 94.17           C  
ATOM   3389  HA2 GLY A 219     -14.500   8.967   5.086  1.00 94.17           H  
ATOM   3390  HA3 GLY A 219     -16.020   8.590   4.259  1.00 94.17           H  
ATOM   3391  C   GLY A 219     -14.609   9.652   3.058  1.00 94.17           C  
ATOM   3392  O   GLY A 219     -13.558   9.087   2.760  1.00 94.17           O  
ATOM   3393  N   LYS A 220     -15.175  10.583   2.280  1.00 95.30           N  
ATOM   3394  H   LYS A 220     -16.072  10.944   2.573  1.00 95.30           H  
ATOM   3395  CA  LYS A 220     -14.604  11.059   1.014  1.00 95.30           C  
ATOM   3396  HA  LYS A 220     -14.540  10.223   0.318  1.00 95.30           H  
ATOM   3397  C   LYS A 220     -13.189  11.611   1.189  1.00 95.30           C  
ATOM   3398  CB  LYS A 220     -15.515  12.136   0.414  1.00 95.30           C  
ATOM   3399  HB2 LYS A 220     -16.544  11.778   0.367  1.00 95.30           H  
ATOM   3400  HB3 LYS A 220     -15.509  13.020   1.052  1.00 95.30           H  
ATOM   3401  O   LYS A 220     -12.246  11.076   0.613  1.00 95.30           O  
ATOM   3402  CG  LYS A 220     -15.040  12.512  -0.993  1.00 95.30           C  
ATOM   3403  HG2 LYS A 220     -15.116  11.646  -1.651  1.00 95.30           H  
ATOM   3404  HG3 LYS A 220     -14.001  12.841  -0.959  1.00 95.30           H  
ATOM   3405  CD  LYS A 220     -15.887  13.654  -1.545  1.00 95.30           C  
ATOM   3406  HD2 LYS A 220     -16.907  13.306  -1.707  1.00 95.30           H  
ATOM   3407  HD3 LYS A 220     -15.887  14.474  -0.827  1.00 95.30           H  
ATOM   3408  CE  LYS A 220     -15.259  14.117  -2.856  1.00 95.30           C  
ATOM   3409  HE2 LYS A 220     -14.207  14.339  -2.672  1.00 95.30           H  
ATOM   3410  HE3 LYS A 220     -15.301  13.298  -3.574  1.00 95.30           H  
ATOM   3411  NZ  LYS A 220     -15.959  15.313  -3.372  1.00 95.30           N  
ATOM   3412  HZ1 LYS A 220     -15.522  15.625  -4.228  1.00 95.30           H  
ATOM   3413  HZ2 LYS A 220     -16.928  15.092  -3.549  1.00 95.30           H  
ATOM   3414  HZ3 LYS A 220     -15.909  16.050  -2.683  1.00 95.30           H  
ATOM   3415  N   GLU A 221     -13.031  12.642   2.023  1.00 95.43           N  
ATOM   3416  H   GLU A 221     -13.847  13.023   2.480  1.00 95.43           H  
ATOM   3417  CA  GLU A 221     -11.742  13.302   2.261  1.00 95.43           C  
ATOM   3418  HA  GLU A 221     -11.349  13.680   1.317  1.00 95.43           H  
ATOM   3419  C   GLU A 221     -10.723  12.318   2.838  1.00 95.43           C  
ATOM   3420  CB  GLU A 221     -11.899  14.468   3.256  1.00 95.43           C  
ATOM   3421  HB2 GLU A 221     -12.308  14.099   4.198  1.00 95.43           H  
ATOM   3422  HB3 GLU A 221     -10.902  14.853   3.471  1.00 95.43           H  
ATOM   3423  O   GLU A 221      -9.527  12.391   2.538  1.00 95.43           O  
ATOM   3424  CG  GLU A 221     -12.738  15.653   2.754  1.00 95.43           C  
ATOM   3425  HG2 GLU A 221     -12.577  16.486   3.439  1.00 95.43           H  
ATOM   3426  HG3 GLU A 221     -12.359  15.956   1.778  1.00 95.43           H  
ATOM   3427  CD  GLU A 221     -14.252  15.391   2.669  1.00 95.43           C  
ATOM   3428  OE1 GLU A 221     -14.933  16.120   1.922  1.00 95.43           O  
ATOM   3429  OE2 GLU A 221     -14.764  14.465   3.344  1.00 95.43           O  
ATOM   3430  N   PHE A 222     -11.207  11.379   3.654  1.00 94.47           N  
ATOM   3431  H   PHE A 222     -12.192  11.400   3.880  1.00 94.47           H  
ATOM   3432  CA  PHE A 222     -10.388  10.315   4.200  1.00 94.47           C  
ATOM   3433  HA  PHE A 222      -9.510  10.792   4.635  1.00 94.47           H  
ATOM   3434  C   PHE A 222      -9.866   9.382   3.106  1.00 94.47           C  
ATOM   3435  CB  PHE A 222     -11.172   9.580   5.298  1.00 94.47           C  
ATOM   3436  HB2 PHE A 222     -11.510  10.311   6.033  1.00 94.47           H  
ATOM   3437  HB3 PHE A 222     -12.058   9.125   4.856  1.00 94.47           H  
ATOM   3438  O   PHE A 222      -8.652   9.183   3.003  1.00 94.47           O  
ATOM   3439  CG  PHE A 222     -10.392   8.510   6.034  1.00 94.47           C  
ATOM   3440  CD1 PHE A 222     -11.024   7.323   6.449  1.00 94.47           C  
ATOM   3441  HD1 PHE A 222     -12.073   7.170   6.241  1.00 94.47           H  
ATOM   3442  CD2 PHE A 222      -9.029   8.698   6.317  1.00 94.47           C  
ATOM   3443  HD2 PHE A 222      -8.505   9.586   5.993  1.00 94.47           H  
ATOM   3444  CE1 PHE A 222     -10.293   6.329   7.126  1.00 94.47           C  
ATOM   3445  HE1 PHE A 222     -10.783   5.415   7.428  1.00 94.47           H  
ATOM   3446  CE2 PHE A 222      -8.308   7.716   6.993  1.00 94.47           C  
ATOM   3447  HE2 PHE A 222      -7.255   7.892   7.158  1.00 94.47           H  
ATOM   3448  CZ  PHE A 222      -8.930   6.527   7.400  1.00 94.47           C  
ATOM   3449  HZ  PHE A 222      -8.363   5.755   7.898  1.00 94.47           H  
ATOM   3450  N   MET A 223     -10.745   8.858   2.250  1.00 95.25           N  
ATOM   3451  H   MET A 223     -11.722   9.097   2.344  1.00 95.25           H  
ATOM   3452  CA  MET A 223     -10.349   7.971   1.158  1.00 95.25           C  
ATOM   3453  HA  MET A 223      -9.705   7.193   1.568  1.00 95.25           H  
ATOM   3454  C   MET A 223      -9.509   8.674   0.094  1.00 95.25           C  
ATOM   3455  CB  MET A 223     -11.566   7.299   0.515  1.00 95.25           C  
ATOM   3456  HB2 MET A 223     -12.314   8.049   0.259  1.00 95.25           H  
ATOM   3457  HB3 MET A 223     -11.245   6.814  -0.407  1.00 95.25           H  
ATOM   3458  O   MET A 223      -8.620   8.032  -0.459  1.00 95.25           O  
ATOM   3459  CG  MET A 223     -12.202   6.220   1.396  1.00 95.25           C  
ATOM   3460  HG2 MET A 223     -12.759   6.689   2.207  1.00 95.25           H  
ATOM   3461  HG3 MET A 223     -12.915   5.696   0.758  1.00 95.25           H  
ATOM   3462  SD  MET A 223     -11.093   4.949   2.075  1.00 95.25           S  
ATOM   3463  CE  MET A 223     -10.933   5.579   3.762  1.00 95.25           C  
ATOM   3464  HE1 MET A 223     -10.455   6.558   3.749  1.00 95.25           H  
ATOM   3465  HE2 MET A 223     -10.326   4.891   4.352  1.00 95.25           H  
ATOM   3466  HE3 MET A 223     -11.922   5.661   4.211  1.00 95.25           H  
ATOM   3467  N   ASP A 224      -9.687   9.974  -0.142  1.00 94.78           N  
ATOM   3468  H   ASP A 224     -10.502  10.429   0.243  1.00 94.78           H  
ATOM   3469  CA  ASP A 224      -8.821  10.744  -1.043  1.00 94.78           C  
ATOM   3470  HA  ASP A 224      -8.850  10.293  -2.035  1.00 94.78           H  
ATOM   3471  C   ASP A 224      -7.357  10.716  -0.573  1.00 94.78           C  
ATOM   3472  CB  ASP A 224      -9.327  12.193  -1.157  1.00 94.78           C  
ATOM   3473  HB2 ASP A 224      -9.486  12.601  -0.159  1.00 94.78           H  
ATOM   3474  HB3 ASP A 224      -8.551  12.790  -1.637  1.00 94.78           H  
ATOM   3475  O   ASP A 224      -6.443  10.498  -1.375  1.00 94.78           O  
ATOM   3476  CG  ASP A 224     -10.610  12.346  -1.987  1.00 94.78           C  
ATOM   3477  OD1 ASP A 224     -10.929  11.415  -2.762  1.00 94.78           O  
ATOM   3478  OD2 ASP A 224     -11.226  13.432  -1.884  1.00 94.78           O  
ATOM   3479  N   GLN A 225      -7.109  10.836   0.740  1.00 94.48           N  
ATOM   3480  H   GLN A 225      -7.892  10.955   1.367  1.00 94.48           H  
ATOM   3481  CA  GLN A 225      -5.752  10.683   1.279  1.00 94.48           C  
ATOM   3482  HA  GLN A 225      -5.087  11.336   0.714  1.00 94.48           H  
ATOM   3483  C   GLN A 225      -5.215   9.258   1.102  1.00 94.48           C  
ATOM   3484  CB  GLN A 225      -5.673  11.072   2.764  1.00 94.48           C  
ATOM   3485  HB2 GLN A 225      -4.648  10.909   3.097  1.00 94.48           H  
ATOM   3486  HB3 GLN A 225      -6.315  10.413   3.349  1.00 94.48           H  
ATOM   3487  O   GLN A 225      -4.031   9.092   0.797  1.00 94.48           O  
ATOM   3488  CG  GLN A 225      -6.043  12.524   3.084  1.00 94.48           C  
ATOM   3489  HG2 GLN A 225      -5.740  12.734   4.110  1.00 94.48           H  
ATOM   3490  HG3 GLN A 225      -7.125  12.637   3.026  1.00 94.48           H  
ATOM   3491  CD  GLN A 225      -5.377  13.547   2.172  1.00 94.48           C  
ATOM   3492  NE2 GLN A 225      -6.151  14.306   1.428  1.00 94.48           N  
ATOM   3493 HE21 GLN A 225      -7.149  14.152   1.436  1.00 94.48           H  
ATOM   3494 HE22 GLN A 225      -5.717  14.937   0.770  1.00 94.48           H  
ATOM   3495  OE1 GLN A 225      -4.159  13.670   2.104  1.00 94.48           O  
ATOM   3496  N   ILE A 226      -6.062   8.235   1.271  1.00 94.96           N  
ATOM   3497  H   ILE A 226      -7.020   8.445   1.512  1.00 94.96           H  
ATOM   3498  CA  ILE A 226      -5.663   6.832   1.089  1.00 94.96           C  
ATOM   3499  HA  ILE A 226      -4.732   6.672   1.633  1.00 94.96           H  
ATOM   3500  C   ILE A 226      -5.351   6.540  -0.385  1.00 94.96           C  
ATOM   3501  CB  ILE A 226      -6.720   5.860   1.666  1.00 94.96           C  
ATOM   3502  HB  ILE A 226      -7.646   5.984   1.105  1.00 94.96           H  
ATOM   3503  O   ILE A 226      -4.306   5.957  -0.670  1.00 94.96           O  
ATOM   3504  CG1 ILE A 226      -7.044   6.108   3.158  1.00 94.96           C  
ATOM   3505 HG12 ILE A 226      -7.606   7.038   3.248  1.00 94.96           H  
ATOM   3506 HG13 ILE A 226      -7.702   5.316   3.513  1.00 94.96           H  
ATOM   3507  CG2 ILE A 226      -6.269   4.398   1.488  1.00 94.96           C  
ATOM   3508 HG21 ILE A 226      -6.993   3.727   1.951  1.00 94.96           H  
ATOM   3509 HG22 ILE A 226      -6.219   4.145   0.429  1.00 94.96           H  
ATOM   3510 HG23 ILE A 226      -5.290   4.237   1.939  1.00 94.96           H  
ATOM   3511  CD1 ILE A 226      -5.838   6.199   4.102  1.00 94.96           C  
ATOM   3512 HD11 ILE A 226      -5.227   7.067   3.854  1.00 94.96           H  
ATOM   3513 HD12 ILE A 226      -5.236   5.292   4.034  1.00 94.96           H  
ATOM   3514 HD13 ILE A 226      -6.194   6.310   5.126  1.00 94.96           H  
ATOM   3515  N   LYS A 227      -6.184   7.001  -1.328  1.00 95.17           N  
ATOM   3516  H   LYS A 227      -7.016   7.479  -1.013  1.00 95.17           H  
ATOM   3517  CA  LYS A 227      -5.992   6.855  -2.783  1.00 95.17           C  
ATOM   3518  HA  LYS A 227      -5.947   5.797  -3.039  1.00 95.17           H  
ATOM   3519  C   LYS A 227      -4.673   7.472  -3.244  1.00 95.17           C  
ATOM   3520  CB  LYS A 227      -7.179   7.497  -3.533  1.00 95.17           C  
ATOM   3521  HB2 LYS A 227      -7.397   8.474  -3.101  1.00 95.17           H  
ATOM   3522  HB3 LYS A 227      -6.903   7.644  -4.577  1.00 95.17           H  
ATOM   3523  O   LYS A 227      -3.931   6.840  -3.992  1.00 95.17           O  
ATOM   3524  CG  LYS A 227      -8.442   6.622  -3.497  1.00 95.17           C  
ATOM   3525  HG2 LYS A 227      -8.239   5.712  -4.062  1.00 95.17           H  
ATOM   3526  HG3 LYS A 227      -8.674   6.351  -2.467  1.00 95.17           H  
ATOM   3527  CD  LYS A 227      -9.671   7.303  -4.124  1.00 95.17           C  
ATOM   3528  HD2 LYS A 227      -9.461   7.545  -5.166  1.00 95.17           H  
ATOM   3529  HD3 LYS A 227      -9.903   8.218  -3.578  1.00 95.17           H  
ATOM   3530  CE  LYS A 227     -10.858   6.332  -4.041  1.00 95.17           C  
ATOM   3531  HE2 LYS A 227     -10.554   5.390  -4.498  1.00 95.17           H  
ATOM   3532  HE3 LYS A 227     -11.076   6.129  -2.993  1.00 95.17           H  
ATOM   3533  NZ  LYS A 227     -12.091   6.816  -4.718  1.00 95.17           N  
ATOM   3534  HZ1 LYS A 227     -11.937   6.971  -5.705  1.00 95.17           H  
ATOM   3535  HZ2 LYS A 227     -12.447   7.661  -4.296  1.00 95.17           H  
ATOM   3536  HZ3 LYS A 227     -12.808   6.108  -4.652  1.00 95.17           H  
ATOM   3537  N   LEU A 228      -4.325   8.658  -2.739  1.00 93.60           N  
ATOM   3538  H   LEU A 228      -4.996   9.146  -2.164  1.00 93.60           H  
ATOM   3539  CA  LEU A 228      -3.044   9.300  -3.055  1.00 93.60           C  
ATOM   3540  HA  LEU A 228      -2.980   9.445  -4.134  1.00 93.60           H  
ATOM   3541  C   LEU A 228      -1.833   8.445  -2.666  1.00 93.60           C  
ATOM   3542  CB  LEU A 228      -2.957  10.658  -2.339  1.00 93.60           C  
ATOM   3543  HB2 LEU A 228      -3.263  10.523  -1.301  1.00 93.60           H  
ATOM   3544  HB3 LEU A 228      -1.918  10.988  -2.337  1.00 93.60           H  
ATOM   3545  O   LEU A 228      -0.819   8.484  -3.356  1.00 93.60           O  
ATOM   3546  CG  LEU A 228      -3.807  11.769  -2.974  1.00 93.60           C  
ATOM   3547  HG  LEU A 228      -4.839  11.438  -3.091  1.00 93.60           H  
ATOM   3548  CD1 LEU A 228      -3.774  12.994  -2.056  1.00 93.60           C  
ATOM   3549 HD11 LEU A 228      -4.400  13.777  -2.484  1.00 93.60           H  
ATOM   3550 HD12 LEU A 228      -4.187  12.727  -1.083  1.00 93.60           H  
ATOM   3551 HD13 LEU A 228      -2.754  13.360  -1.942  1.00 93.60           H  
ATOM   3552  CD2 LEU A 228      -3.271  12.186  -4.346  1.00 93.60           C  
ATOM   3553 HD21 LEU A 228      -3.857  13.024  -4.724  1.00 93.60           H  
ATOM   3554 HD22 LEU A 228      -2.223  12.479  -4.278  1.00 93.60           H  
ATOM   3555 HD23 LEU A 228      -3.375  11.366  -5.056  1.00 93.60           H  
ATOM   3556  N   VAL A 229      -1.918   7.693  -1.566  1.00 92.59           N  
ATOM   3557  H   VAL A 229      -2.787   7.693  -1.050  1.00 92.59           H  
ATOM   3558  CA  VAL A 229      -0.818   6.832  -1.108  1.00 92.59           C  
ATOM   3559  HA  VAL A 229       0.125   7.272  -1.430  1.00 92.59           H  
ATOM   3560  C   VAL A 229      -0.871   5.443  -1.744  1.00 92.59           C  
ATOM   3561  CB  VAL A 229      -0.788   6.744   0.427  1.00 92.59           C  
ATOM   3562  HB  VAL A 229      -1.707   6.288   0.796  1.00 92.59           H  
ATOM   3563  O   VAL A 229       0.172   4.844  -1.983  1.00 92.59           O  
ATOM   3564  CG1 VAL A 229       0.411   5.906   0.881  1.00 92.59           C  
ATOM   3565 HG11 VAL A 229       0.171   4.846   0.798  1.00 92.59           H  
ATOM   3566 HG12 VAL A 229       1.282   6.124   0.262  1.00 92.59           H  
ATOM   3567 HG13 VAL A 229       0.668   6.147   1.912  1.00 92.59           H  
ATOM   3568  CG2 VAL A 229      -0.635   8.134   1.067  1.00 92.59           C  
ATOM   3569 HG21 VAL A 229      -0.635   8.040   2.152  1.00 92.59           H  
ATOM   3570 HG22 VAL A 229      -1.475   8.770   0.786  1.00 92.59           H  
ATOM   3571 HG23 VAL A 229       0.297   8.592   0.736  1.00 92.59           H  
ATOM   3572  N   ALA A 230      -2.067   4.933  -2.034  1.00 95.09           N  
ATOM   3573  H   ALA A 230      -2.890   5.454  -1.766  1.00 95.09           H  
ATOM   3574  CA  ALA A 230      -2.265   3.657  -2.710  1.00 95.09           C  
ATOM   3575  HA  ALA A 230      -1.683   2.891  -2.198  1.00 95.09           H  
ATOM   3576  C   ALA A 230      -1.800   3.693  -4.175  1.00 95.09           C  
ATOM   3577  CB  ALA A 230      -3.750   3.294  -2.610  1.00 95.09           C  
ATOM   3578  HB1 ALA A 230      -4.064   3.285  -1.566  1.00 95.09           H  
ATOM   3579  HB2 ALA A 230      -3.918   2.307  -3.041  1.00 95.09           H  
ATOM   3580  HB3 ALA A 230      -4.351   4.023  -3.153  1.00 95.09           H  
ATOM   3581  O   ALA A 230      -1.395   2.661  -4.709  1.00 95.09           O  
ATOM   3582  N   SER A 231      -1.844   4.865  -4.817  1.00 95.45           N  
ATOM   3583  H   SER A 231      -2.231   5.663  -4.333  1.00 95.45           H  
ATOM   3584  CA  SER A 231      -1.399   5.044  -6.199  1.00 95.45           C  
ATOM   3585  HA  SER A 231      -2.008   4.404  -6.838  1.00 95.45           H  
ATOM   3586  C   SER A 231       0.068   4.643  -6.359  1.00 95.45           C  
ATOM   3587  CB  SER A 231      -1.619   6.486  -6.646  1.00 95.45           C  
ATOM   3588  HB2 SER A 231      -0.957   7.152  -6.093  1.00 95.45           H  
ATOM   3589  HB3 SER A 231      -2.653   6.766  -6.447  1.00 95.45           H  
ATOM   3590  O   SER A 231       0.962   5.168  -5.697  1.00 95.45           O  
ATOM   3591  OG  SER A 231      -1.372   6.598  -8.034  1.00 95.45           O  
ATOM   3592  HG  SER A 231      -1.736   7.434  -8.334  1.00 95.45           H  
ATOM   3593  N   TYR A 232       0.295   3.658  -7.223  1.00 94.60           N  
ATOM   3594  H   TYR A 232      -0.509   3.271  -7.696  1.00 94.60           H  
ATOM   3595  CA  TYR A 232       1.563   2.982  -7.485  1.00 94.60           C  
ATOM   3596  HA  TYR A 232       1.314   2.130  -8.118  1.00 94.60           H  
ATOM   3597  C   TYR A 232       2.242   2.362  -6.251  1.00 94.60           C  
ATOM   3598  CB  TYR A 232       2.476   3.892  -8.310  1.00 94.60           C  
ATOM   3599  HB2 TYR A 232       3.374   3.326  -8.560  1.00 94.60           H  
ATOM   3600  HB3 TYR A 232       2.780   4.746  -7.705  1.00 94.60           H  
ATOM   3601  O   TYR A 232       3.423   1.993  -6.297  1.00 94.60           O  
ATOM   3602  CG  TYR A 232       1.853   4.375  -9.605  1.00 94.60           C  
ATOM   3603  CD1 TYR A 232       1.637   3.461 -10.652  1.00 94.60           C  
ATOM   3604  HD1 TYR A 232       1.888   2.419 -10.520  1.00 94.60           H  
ATOM   3605  CD2 TYR A 232       1.458   5.719  -9.755  1.00 94.60           C  
ATOM   3606  HD2 TYR A 232       1.583   6.407  -8.932  1.00 94.60           H  
ATOM   3607  CE1 TYR A 232       1.051   3.895 -11.853  1.00 94.60           C  
ATOM   3608  HE1 TYR A 232       0.836   3.180 -12.633  1.00 94.60           H  
ATOM   3609  CE2 TYR A 232       0.887   6.161 -10.965  1.00 94.60           C  
ATOM   3610  HE2 TYR A 232       0.589   7.194 -11.070  1.00 94.60           H  
ATOM   3611  OH  TYR A 232       0.192   5.664 -13.216  1.00 94.60           O  
ATOM   3612  HH  TYR A 232      -0.202   6.536 -13.130  1.00 94.60           H  
ATOM   3613  CZ  TYR A 232       0.701   5.248 -12.025  1.00 94.60           C  
ATOM   3614  N   ALA A 233       1.509   2.174  -5.148  1.00 92.44           N  
ATOM   3615  H   ALA A 233       0.542   2.465  -5.148  1.00 92.44           H  
ATOM   3616  CA  ALA A 233       2.024   1.461  -3.989  1.00 92.44           C  
ATOM   3617  HA  ALA A 233       2.919   1.982  -3.653  1.00 92.44           H  
ATOM   3618  C   ALA A 233       2.401   0.028  -4.382  1.00 92.44           C  
ATOM   3619  CB  ALA A 233       1.010   1.479  -2.844  1.00 92.44           C  
ATOM   3620  HB1 ALA A 233       1.427   0.984  -1.967  1.00 92.44           H  
ATOM   3621  HB2 ALA A 233       0.764   2.509  -2.590  1.00 92.44           H  
ATOM   3622  HB3 ALA A 233       0.102   0.956  -3.146  1.00 92.44           H  
ATOM   3623  O   ALA A 233       1.680  -0.653  -5.108  1.00 92.44           O  
ATOM   3624  N   GLN A 234       3.563  -0.424  -3.899  1.00 90.13           N  
ATOM   3625  H   GLN A 234       4.098   0.215  -3.328  1.00 90.13           H  
ATOM   3626  CA  GLN A 234       4.157  -1.728  -4.238  1.00 90.13           C  
ATOM   3627  HA  GLN A 234       5.127  -1.773  -3.741  1.00 90.13           H  
ATOM   3628  C   GLN A 234       4.483  -1.922  -5.728  1.00 90.13           C  
ATOM   3629  CB  GLN A 234       3.318  -2.878  -3.660  1.00 90.13           C  
ATOM   3630  HB2 GLN A 234       2.303  -2.843  -4.054  1.00 90.13           H  
ATOM   3631  HB3 GLN A 234       3.755  -3.834  -3.945  1.00 90.13           H  
ATOM   3632  O   GLN A 234       4.863  -3.015  -6.135  1.00 90.13           O  
ATOM   3633  CG  GLN A 234       3.284  -2.807  -2.134  1.00 90.13           C  
ATOM   3634  HG2 GLN A 234       4.257  -3.083  -1.728  1.00 90.13           H  
ATOM   3635  HG3 GLN A 234       3.049  -1.796  -1.802  1.00 90.13           H  
ATOM   3636  CD  GLN A 234       2.242  -3.749  -1.583  1.00 90.13           C  
ATOM   3637  NE2 GLN A 234       1.245  -3.204  -0.937  1.00 90.13           N  
ATOM   3638 HE21 GLN A 234       1.118  -2.204  -0.880  1.00 90.13           H  
ATOM   3639 HE22 GLN A 234       0.512  -3.829  -0.634  1.00 90.13           H  
ATOM   3640  OE1 GLN A 234       2.302  -4.958  -1.731  1.00 90.13           O  
ATOM   3641  N   MET A 235       4.442  -0.851  -6.522  1.00 93.54           N  
ATOM   3642  H   MET A 235       4.048   0.005  -6.159  1.00 93.54           H  
ATOM   3643  CA  MET A 235       4.847  -0.833  -7.928  1.00 93.54           C  
ATOM   3644  HA  MET A 235       5.114  -1.844  -8.235  1.00 93.54           H  
ATOM   3645  C   MET A 235       6.106   0.021  -8.136  1.00 93.54           C  
ATOM   3646  CB  MET A 235       3.668  -0.395  -8.808  1.00 93.54           C  
ATOM   3647  HB2 MET A 235       3.983  -0.412  -9.852  1.00 93.54           H  
ATOM   3648  HB3 MET A 235       3.376   0.625  -8.556  1.00 93.54           H  
ATOM   3649  O   MET A 235       6.298   0.605  -9.197  1.00 93.54           O  
ATOM   3650  CG  MET A 235       2.456  -1.321  -8.661  1.00 93.54           C  
ATOM   3651  HG2 MET A 235       2.749  -2.339  -8.916  1.00 93.54           H  
ATOM   3652  HG3 MET A 235       2.130  -1.310  -7.621  1.00 93.54           H  
ATOM   3653  SD  MET A 235       1.035  -0.849  -9.676  1.00 93.54           S  
ATOM   3654  CE  MET A 235       1.682  -1.160 -11.340  1.00 93.54           C  
ATOM   3655  HE1 MET A 235       2.475  -0.450 -11.575  1.00 93.54           H  
ATOM   3656  HE2 MET A 235       0.876  -1.042 -12.065  1.00 93.54           H  
ATOM   3657  HE3 MET A 235       2.069  -2.178 -11.388  1.00 93.54           H  
ATOM   3658  N   THR A 236       6.990   0.086  -7.130  1.00 89.93           N  
ATOM   3659  H   THR A 236       6.755  -0.384  -6.267  1.00 89.93           H  
ATOM   3660  CA  THR A 236       8.204   0.924  -7.151  1.00 89.93           C  
ATOM   3661  HA  THR A 236       7.902   1.971  -7.188  1.00 89.93           H  
ATOM   3662  C   THR A 236       9.073   0.667  -8.380  1.00 89.93           C  
ATOM   3663  CB  THR A 236       9.048   0.697  -5.887  1.00 89.93           C  
ATOM   3664  HB  THR A 236       9.402  -0.334  -5.871  1.00 89.93           H  
ATOM   3665  O   THR A 236       9.582   1.603  -8.975  1.00 89.93           O  
ATOM   3666  CG2 THR A 236      10.252   1.634  -5.786  1.00 89.93           C  
ATOM   3667 HG21 THR A 236       9.938   2.670  -5.910  1.00 89.93           H  
ATOM   3668 HG22 THR A 236      10.978   1.398  -6.564  1.00 89.93           H  
ATOM   3669 HG23 THR A 236      10.739   1.516  -4.818  1.00 89.93           H  
ATOM   3670  OG1 THR A 236       8.256   0.914  -4.737  1.00 89.93           O  
ATOM   3671  HG1 THR A 236       7.970   1.828  -4.794  1.00 89.93           H  
ATOM   3672  N   THR A 237       9.216  -0.585  -8.818  1.00 91.75           N  
ATOM   3673  H   THR A 237       8.807  -1.350  -8.300  1.00 91.75           H  
ATOM   3674  CA  THR A 237       9.986  -0.892 -10.032  1.00 91.75           C  
ATOM   3675  HA  THR A 237      10.990  -0.482  -9.926  1.00 91.75           H  
ATOM   3676  C   THR A 237       9.378  -0.262 -11.275  1.00 91.75           C  
ATOM   3677  CB  THR A 237      10.088  -2.401 -10.230  1.00 91.75           C  
ATOM   3678  HB  THR A 237       9.097  -2.831 -10.370  1.00 91.75           H  
ATOM   3679  O   THR A 237      10.104   0.316 -12.075  1.00 91.75           O  
ATOM   3680  CG2 THR A 237      10.982  -2.784 -11.407  1.00 91.75           C  
ATOM   3681 HG21 THR A 237      11.779  -2.053 -11.545  1.00 91.75           H  
ATOM   3682 HG22 THR A 237      10.380  -2.827 -12.314  1.00 91.75           H  
ATOM   3683 HG23 THR A 237      11.426  -3.766 -11.242  1.00 91.75           H  
ATOM   3684  OG1 THR A 237      10.644  -2.929  -9.054  1.00 91.75           O  
ATOM   3685  HG1 THR A 237      11.582  -2.725  -9.088  1.00 91.75           H  
ATOM   3686  N   TYR A 238       8.053  -0.312 -11.413  1.00 95.57           N  
ATOM   3687  H   TYR A 238       7.494  -0.698 -10.665  1.00 95.57           H  
ATOM   3688  CA  TYR A 238       7.357   0.334 -12.519  1.00 95.57           C  
ATOM   3689  HA  TYR A 238       7.766  -0.032 -13.461  1.00 95.57           H  
ATOM   3690  C   TYR A 238       7.563   1.854 -12.501  1.00 95.57           C  
ATOM   3691  CB  TYR A 238       5.870  -0.038 -12.462  1.00 95.57           C  
ATOM   3692  HB2 TYR A 238       5.756  -1.085 -12.741  1.00 95.57           H  
ATOM   3693  HB3 TYR A 238       5.502   0.068 -11.441  1.00 95.57           H  
ATOM   3694  O   TYR A 238       7.877   2.430 -13.541  1.00 95.57           O  
ATOM   3695  CG  TYR A 238       5.001   0.816 -13.355  1.00 95.57           C  
ATOM   3696  CD1 TYR A 238       4.367   1.957 -12.831  1.00 95.57           C  
ATOM   3697  HD1 TYR A 238       4.477   2.209 -11.786  1.00 95.57           H  
ATOM   3698  CD2 TYR A 238       4.885   0.508 -14.720  1.00 95.57           C  
ATOM   3699  HD2 TYR A 238       5.386  -0.360 -15.124  1.00 95.57           H  
ATOM   3700  CE1 TYR A 238       3.604   2.782 -13.673  1.00 95.57           C  
ATOM   3701  HE1 TYR A 238       3.144   3.671 -13.268  1.00 95.57           H  
ATOM   3702  CE2 TYR A 238       4.127   1.335 -15.567  1.00 95.57           C  
ATOM   3703  HE2 TYR A 238       4.048   1.099 -16.617  1.00 95.57           H  
ATOM   3704  OH  TYR A 238       2.659   3.238 -15.816  1.00 95.57           O  
ATOM   3705  HH  TYR A 238       2.134   3.799 -15.240  1.00 95.57           H  
ATOM   3706  CZ  TYR A 238       3.460   2.458 -15.037  1.00 95.57           C  
ATOM   3707  N   THR A 239       7.434   2.506 -11.339  1.00 94.44           N  
ATOM   3708  H   THR A 239       7.208   1.994 -10.498  1.00 94.44           H  
ATOM   3709  CA  THR A 239       7.635   3.962 -11.240  1.00 94.44           C  
ATOM   3710  HA  THR A 239       7.041   4.443 -12.017  1.00 94.44           H  
ATOM   3711  C   THR A 239       9.085   4.348 -11.515  1.00 94.44           C  
ATOM   3712  CB  THR A 239       7.170   4.542  -9.896  1.00 94.44           C  
ATOM   3713  HB  THR A 239       7.380   5.611  -9.877  1.00 94.44           H  
ATOM   3714  O   THR A 239       9.319   5.257 -12.300  1.00 94.44           O  
ATOM   3715  CG2 THR A 239       5.670   4.338  -9.700  1.00 94.44           C  
ATOM   3716 HG21 THR A 239       5.367   4.818  -8.770  1.00 94.44           H  
ATOM   3717 HG22 THR A 239       5.441   3.274  -9.646  1.00 94.44           H  
ATOM   3718 HG23 THR A 239       5.122   4.792 -10.525  1.00 94.44           H  
ATOM   3719  OG1 THR A 239       7.812   3.926  -8.806  1.00 94.44           O  
ATOM   3720  HG1 THR A 239       8.642   4.390  -8.678  1.00 94.44           H  
ATOM   3721  N   THR A 240      10.054   3.602 -10.976  1.00 93.84           N  
ATOM   3722  H   THR A 240       9.800   2.878 -10.319  1.00 93.84           H  
ATOM   3723  CA  THR A 240      11.484   3.835 -11.221  1.00 93.84           C  
ATOM   3724  HA  THR A 240      11.715   4.872 -10.974  1.00 93.84           H  
ATOM   3725  C   THR A 240      11.858   3.634 -12.688  1.00 93.84           C  
ATOM   3726  CB  THR A 240      12.338   2.916 -10.333  1.00 93.84           C  
ATOM   3727  HB  THR A 240      12.097   1.874 -10.542  1.00 93.84           H  
ATOM   3728  O   THR A 240      12.614   4.433 -13.231  1.00 93.84           O  
ATOM   3729  CG2 THR A 240      13.838   3.125 -10.517  1.00 93.84           C  
ATOM   3730 HG21 THR A 240      14.150   2.750 -11.492  1.00 93.84           H  
ATOM   3731 HG22 THR A 240      14.066   4.189 -10.453  1.00 93.84           H  
ATOM   3732 HG23 THR A 240      14.387   2.584  -9.747  1.00 93.84           H  
ATOM   3733  OG1 THR A 240      12.085   3.179  -8.971  1.00 93.84           O  
ATOM   3734  HG1 THR A 240      12.102   4.134  -8.869  1.00 93.84           H  
ATOM   3735  N   ILE A 241      11.321   2.607 -13.359  1.00 96.36           N  
ATOM   3736  H   ILE A 241      10.724   1.957 -12.869  1.00 96.36           H  
ATOM   3737  CA  ILE A 241      11.526   2.426 -14.803  1.00 96.36           C  
ATOM   3738  HA  ILE A 241      12.595   2.460 -15.013  1.00 96.36           H  
ATOM   3739  C   ILE A 241      10.901   3.594 -15.567  1.00 96.36           C  
ATOM   3740  CB  ILE A 241      10.995   1.056 -15.286  1.00 96.36           C  
ATOM   3741  HB  ILE A 241       9.982   0.920 -14.907  1.00 96.36           H  
ATOM   3742  O   ILE A 241      11.546   4.147 -16.448  1.00 96.36           O  
ATOM   3743  CG1 ILE A 241      11.899  -0.077 -14.746  1.00 96.36           C  
ATOM   3744 HG12 ILE A 241      12.874  -0.026 -15.231  1.00 96.36           H  
ATOM   3745 HG13 ILE A 241      12.066   0.062 -13.678  1.00 96.36           H  
ATOM   3746  CG2 ILE A 241      10.952   0.989 -16.824  1.00 96.36           C  
ATOM   3747 HG21 ILE A 241      11.947   1.156 -17.237  1.00 96.36           H  
ATOM   3748 HG22 ILE A 241      10.271   1.737 -17.230  1.00 96.36           H  
ATOM   3749 HG23 ILE A 241      10.582   0.019 -17.155  1.00 96.36           H  
ATOM   3750  CD1 ILE A 241      11.315  -1.483 -14.946  1.00 96.36           C  
ATOM   3751 HD11 ILE A 241      10.313  -1.532 -14.519  1.00 96.36           H  
ATOM   3752 HD12 ILE A 241      11.951  -2.211 -14.443  1.00 96.36           H  
ATOM   3753 HD13 ILE A 241      11.271  -1.742 -16.004  1.00 96.36           H  
ATOM   3754  N   LYS A 242       9.681   4.021 -15.226  1.00 95.85           N  
ATOM   3755  H   LYS A 242       9.193   3.546 -14.480  1.00 95.85           H  
ATOM   3756  CA  LYS A 242       9.044   5.166 -15.889  1.00 95.85           C  
ATOM   3757  HA  LYS A 242       9.000   4.967 -16.960  1.00 95.85           H  
ATOM   3758  C   LYS A 242       9.847   6.459 -15.772  1.00 95.85           C  
ATOM   3759  CB  LYS A 242       7.637   5.387 -15.334  1.00 95.85           C  
ATOM   3760  HB2 LYS A 242       7.417   6.452 -15.407  1.00 95.85           H  
ATOM   3761  HB3 LYS A 242       7.587   5.120 -14.278  1.00 95.85           H  
ATOM   3762  O   LYS A 242      10.011   7.136 -16.781  1.00 95.85           O  
ATOM   3763  CG  LYS A 242       6.606   4.577 -16.127  1.00 95.85           C  
ATOM   3764  HG2 LYS A 242       6.617   3.544 -15.781  1.00 95.85           H  
ATOM   3765  HG3 LYS A 242       6.857   4.587 -17.188  1.00 95.85           H  
ATOM   3766  CD  LYS A 242       5.201   5.157 -15.969  1.00 95.85           C  
ATOM   3767  HD2 LYS A 242       4.935   5.168 -14.912  1.00 95.85           H  
ATOM   3768  HD3 LYS A 242       4.540   4.494 -16.528  1.00 95.85           H  
ATOM   3769  CE  LYS A 242       5.052   6.552 -16.593  1.00 95.85           C  
ATOM   3770  HE2 LYS A 242       5.906   7.168 -16.312  1.00 95.85           H  
ATOM   3771  HE3 LYS A 242       5.083   6.455 -17.678  1.00 95.85           H  
ATOM   3772  NZ  LYS A 242       3.809   7.237 -16.159  1.00 95.85           N  
ATOM   3773  HZ1 LYS A 242       3.844   7.409 -15.164  1.00 95.85           H  
ATOM   3774  HZ2 LYS A 242       3.745   8.138 -16.610  1.00 95.85           H  
ATOM   3775  HZ3 LYS A 242       2.982   6.700 -16.379  1.00 95.85           H  
ATOM   3776  N   GLU A 243      10.320   6.785 -14.573  1.00 94.86           N  
ATOM   3777  H   GLU A 243      10.097   6.195 -13.785  1.00 94.86           H  
ATOM   3778  CA  GLU A 243      11.185   7.947 -14.328  1.00 94.86           C  
ATOM   3779  HA  GLU A 243      10.690   8.869 -14.632  1.00 94.86           H  
ATOM   3780  C   GLU A 243      12.474   7.828 -15.144  1.00 94.86           C  
ATOM   3781  CB  GLU A 243      11.513   8.033 -12.829  1.00 94.86           C  
ATOM   3782  HB2 GLU A 243      12.324   8.746 -12.679  1.00 94.86           H  
ATOM   3783  HB3 GLU A 243      11.852   7.052 -12.496  1.00 94.86           H  
ATOM   3784  O   GLU A 243      12.816   8.733 -15.895  1.00 94.86           O  
ATOM   3785  CG  GLU A 243      10.307   8.481 -11.986  1.00 94.86           C  
ATOM   3786  HG2 GLU A 243       9.424   7.925 -12.298  1.00 94.86           H  
ATOM   3787  HG3 GLU A 243      10.115   9.535 -12.187  1.00 94.86           H  
ATOM   3788  CD  GLU A 243      10.503   8.271 -10.473  1.00 94.86           C  
ATOM   3789  OE1 GLU A 243       9.513   8.492  -9.735  1.00 94.86           O  
ATOM   3790  OE2 GLU A 243      11.583   7.793 -10.041  1.00 94.86           O  
ATOM   3791  N   TYR A 244      13.124   6.663 -15.104  1.00 95.69           N  
ATOM   3792  H   TYR A 244      12.793   5.948 -14.471  1.00 95.69           H  
ATOM   3793  CA  TYR A 244      14.326   6.391 -15.887  1.00 95.69           C  
ATOM   3794  HA  TYR A 244      15.103   7.093 -15.585  1.00 95.69           H  
ATOM   3795  C   TYR A 244      14.111   6.584 -17.396  1.00 95.69           C  
ATOM   3796  CB  TYR A 244      14.793   4.969 -15.557  1.00 95.69           C  
ATOM   3797  HB2 TYR A 244      15.110   4.942 -14.515  1.00 95.69           H  
ATOM   3798  HB3 TYR A 244      13.952   4.283 -15.661  1.00 95.69           H  
ATOM   3799  O   TYR A 244      14.909   7.249 -18.049  1.00 95.69           O  
ATOM   3800  CG  TYR A 244      15.929   4.464 -16.414  1.00 95.69           C  
ATOM   3801  CD1 TYR A 244      15.730   3.379 -17.288  1.00 95.69           C  
ATOM   3802  HD1 TYR A 244      14.757   2.920 -17.371  1.00 95.69           H  
ATOM   3803  CD2 TYR A 244      17.190   5.074 -16.320  1.00 95.69           C  
ATOM   3804  HD2 TYR A 244      17.325   5.921 -15.664  1.00 95.69           H  
ATOM   3805  CE1 TYR A 244      16.802   2.904 -18.062  1.00 95.69           C  
ATOM   3806  HE1 TYR A 244      16.664   2.076 -18.742  1.00 95.69           H  
ATOM   3807  CE2 TYR A 244      18.263   4.607 -17.098  1.00 95.69           C  
ATOM   3808  HE2 TYR A 244      19.233   5.076 -17.033  1.00 95.69           H  
ATOM   3809  OH  TYR A 244      19.074   3.075 -18.754  1.00 95.69           O  
ATOM   3810  HH  TYR A 244      19.875   3.584 -18.606  1.00 95.69           H  
ATOM   3811  CZ  TYR A 244      18.061   3.530 -17.983  1.00 95.69           C  
ATOM   3812  N   LEU A 245      13.021   6.065 -17.967  1.00 96.05           N  
ATOM   3813  H   LEU A 245      12.384   5.535 -17.389  1.00 96.05           H  
ATOM   3814  CA  LEU A 245      12.734   6.222 -19.397  1.00 96.05           C  
ATOM   3815  HA  LEU A 245      13.623   5.946 -19.965  1.00 96.05           H  
ATOM   3816  C   LEU A 245      12.430   7.670 -19.792  1.00 96.05           C  
ATOM   3817  CB  LEU A 245      11.560   5.314 -19.805  1.00 96.05           C  
ATOM   3818  HB2 LEU A 245      11.309   5.535 -20.842  1.00 96.05           H  
ATOM   3819  HB3 LEU A 245      10.695   5.565 -19.191  1.00 96.05           H  
ATOM   3820  O   LEU A 245      12.746   8.065 -20.916  1.00 96.05           O  
ATOM   3821  CG  LEU A 245      11.828   3.805 -19.693  1.00 96.05           C  
ATOM   3822  HG  LEU A 245      12.004   3.523 -18.655  1.00 96.05           H  
ATOM   3823  CD1 LEU A 245      10.614   3.020 -20.193  1.00 96.05           C  
ATOM   3824 HD11 LEU A 245      10.434   3.242 -21.245  1.00 96.05           H  
ATOM   3825 HD12 LEU A 245      10.796   1.952 -20.079  1.00 96.05           H  
ATOM   3826 HD13 LEU A 245       9.737   3.293 -19.606  1.00 96.05           H  
ATOM   3827  CD2 LEU A 245      13.059   3.367 -20.470  1.00 96.05           C  
ATOM   3828 HD21 LEU A 245      12.952   3.608 -21.528  1.00 96.05           H  
ATOM   3829 HD22 LEU A 245      13.182   2.292 -20.334  1.00 96.05           H  
ATOM   3830 HD23 LEU A 245      13.951   3.842 -20.062  1.00 96.05           H  
ATOM   3831  N   ALA A 246      11.829   8.448 -18.892  1.00 94.00           N  
ATOM   3832  H   ALA A 246      11.617   8.064 -17.982  1.00 94.00           H  
ATOM   3833  CA  ALA A 246      11.468   9.838 -19.143  1.00 94.00           C  
ATOM   3834  HA  ALA A 246      11.129   9.939 -20.174  1.00 94.00           H  
ATOM   3835  C   ALA A 246      12.653  10.800 -18.963  1.00 94.00           C  
ATOM   3836  CB  ALA A 246      10.299  10.194 -18.217  1.00 94.00           C  
ATOM   3837  HB1 ALA A 246      10.007  11.231 -18.382  1.00 94.00           H  
ATOM   3838  HB2 ALA A 246      10.597  10.074 -17.175  1.00 94.00           H  
ATOM   3839  HB3 ALA A 246       9.450   9.542 -18.424  1.00 94.00           H  
ATOM   3840  O   ALA A 246      12.820  11.714 -19.765  1.00 94.00           O  
ATOM   3841  N   GLU A 247      13.472  10.588 -17.933  1.00 93.14           N  
ATOM   3842  H   GLU A 247      13.242   9.836 -17.299  1.00 93.14           H  
ATOM   3843  CA  GLU A 247      14.421  11.590 -17.433  1.00 93.14           C  
ATOM   3844  HA  GLU A 247      14.267  12.540 -17.944  1.00 93.14           H  
ATOM   3845  C   GLU A 247      15.889  11.209 -17.646  1.00 93.14           C  
ATOM   3846  CB  GLU A 247      14.171  11.816 -15.935  1.00 93.14           C  
ATOM   3847  HB2 GLU A 247      14.908  12.526 -15.563  1.00 93.14           H  
ATOM   3848  HB3 GLU A 247      14.313  10.867 -15.418  1.00 93.14           H  
ATOM   3849  O   GLU A 247      16.761  12.076 -17.596  1.00 93.14           O  
ATOM   3850  CG  GLU A 247      12.767  12.356 -15.618  1.00 93.14           C  
ATOM   3851  HG2 GLU A 247      12.644  13.318 -16.117  1.00 93.14           H  
ATOM   3852  HG3 GLU A 247      12.017  11.674 -16.018  1.00 93.14           H  
ATOM   3853  CD  GLU A 247      12.509  12.528 -14.112  1.00 93.14           C  
ATOM   3854  OE1 GLU A 247      11.340  12.826 -13.773  1.00 93.14           O  
ATOM   3855  OE2 GLU A 247      13.453  12.350 -13.308  1.00 93.14           O  
ATOM   3856  N   CYS A 248      16.207   9.933 -17.888  1.00 93.92           N  
ATOM   3857  H   CYS A 248      15.480   9.233 -17.927  1.00 93.92           H  
ATOM   3858  CA  CYS A 248      17.595   9.543 -18.108  1.00 93.92           C  
ATOM   3859  HA  CYS A 248      18.177   9.934 -17.273  1.00 93.92           H  
ATOM   3860  C   CYS A 248      18.135  10.166 -19.401  1.00 93.92           C  
ATOM   3861  CB  CYS A 248      17.736   8.022 -18.109  1.00 93.92           C  
ATOM   3862  HB2 CYS A 248      17.314   7.623 -17.187  1.00 93.92           H  
ATOM   3863  HB3 CYS A 248      17.187   7.610 -18.956  1.00 93.92           H  
ATOM   3864  O   CYS A 248      17.521  10.040 -20.466  1.00 93.92           O  
ATOM   3865  SG  CYS A 248      19.482   7.554 -18.245  1.00 93.92           S  
ATOM   3866  HG  CYS A 248      19.832   7.854 -16.992  1.00 93.92           H  
ATOM   3867  N   MET A 249      19.306  10.794 -19.282  1.00 92.59           N  
ATOM   3868  H   MET A 249      19.668  10.923 -18.348  1.00 92.59           H  
ATOM   3869  CA  MET A 249      20.075  11.402 -20.373  1.00 92.59           C  
ATOM   3870  HA  MET A 249      19.491  11.352 -21.293  1.00 92.59           H  
ATOM   3871  C   MET A 249      21.381  10.658 -20.662  1.00 92.59           C  
ATOM   3872  CB  MET A 249      20.346  12.882 -20.054  1.00 92.59           C  
ATOM   3873  HB2 MET A 249      21.012  13.305 -20.806  1.00 92.59           H  
ATOM   3874  HB3 MET A 249      20.843  12.962 -19.088  1.00 92.59           H  
ATOM   3875  O   MET A 249      22.177  11.096 -21.484  1.00 92.59           O  
ATOM   3876  CG  MET A 249      19.057  13.712 -20.026  1.00 92.59           C  
ATOM   3877  HG2 MET A 249      18.433  13.365 -19.203  1.00 92.59           H  
ATOM   3878  HG3 MET A 249      19.322  14.750 -19.822  1.00 92.59           H  
ATOM   3879  SD  MET A 249      18.066  13.662 -21.549  1.00 92.59           S  
ATOM   3880  CE  MET A 249      19.218  14.460 -22.704  1.00 92.59           C  
ATOM   3881  HE1 MET A 249      19.483  15.452 -22.339  1.00 92.59           H  
ATOM   3882  HE2 MET A 249      20.125  13.863 -22.799  1.00 92.59           H  
ATOM   3883  HE3 MET A 249      18.752  14.549 -23.685  1.00 92.59           H  
ATOM   3884  N   ASP A 250      21.621   9.519 -20.014  1.00 92.42           N  
ATOM   3885  H   ASP A 250      20.881   9.109 -19.464  1.00 92.42           H  
ATOM   3886  CA  ASP A 250      22.841   8.747 -20.216  1.00 92.42           C  
ATOM   3887  HA  ASP A 250      23.554   9.378 -20.747  1.00 92.42           H  
ATOM   3888  C   ASP A 250      22.619   7.534 -21.140  1.00 92.42           C  
ATOM   3889  CB  ASP A 250      23.516   8.480 -18.859  1.00 92.42           C  
ATOM   3890  HB2 ASP A 250      24.569   8.283 -19.060  1.00 92.42           H  
ATOM   3891  HB3 ASP A 250      23.482   9.392 -18.264  1.00 92.42           H  
ATOM   3892  O   ASP A 250      21.507   7.025 -21.308  1.00 92.42           O  
ATOM   3893  CG  ASP A 250      22.948   7.324 -18.035  1.00 92.42           C  
ATOM   3894  OD1 ASP A 250      22.756   6.243 -18.628  1.00 92.42           O  
ATOM   3895  OD2 ASP A 250      22.868   7.434 -16.787  1.00 92.42           O  
ATOM   3896  N   ALA A 251      23.692   7.046 -21.768  1.00 93.22           N  
ATOM   3897  H   ALA A 251      24.561   7.551 -21.673  1.00 93.22           H  
ATOM   3898  CA  ALA A 251      23.592   5.995 -22.780  1.00 93.22           C  
ATOM   3899  HA  ALA A 251      22.753   6.250 -23.428  1.00 93.22           H  
ATOM   3900  C   ALA A 251      23.263   4.599 -22.229  1.00 93.22           C  
ATOM   3901  CB  ALA A 251      24.852   5.998 -23.648  1.00 93.22           C  
ATOM   3902  HB1 ALA A 251      25.692   5.601 -23.079  1.00 93.22           H  
ATOM   3903  HB2 ALA A 251      24.693   5.374 -24.528  1.00 93.22           H  
ATOM   3904  HB3 ALA A 251      25.064   7.017 -23.975  1.00 93.22           H  
ATOM   3905  O   ALA A 251      23.278   3.635 -22.999  1.00 93.22           O  
ATOM   3906  N   THR A 252      22.960   4.429 -20.937  1.00 95.02           N  
ATOM   3907  H   THR A 252      22.860   5.244 -20.348  1.00 95.02           H  
ATOM   3908  CA  THR A 252      22.561   3.115 -20.398  1.00 95.02           C  
ATOM   3909  HA  THR A 252      23.345   2.398 -20.643  1.00 95.02           H  
ATOM   3910  C   THR A 252      21.286   2.573 -21.052  1.00 95.02           C  
ATOM   3911  CB  THR A 252      22.415   3.118 -18.872  1.00 95.02           C  
ATOM   3912  HB  THR A 252      22.043   2.140 -18.566  1.00 95.02           H  
ATOM   3913  O   THR A 252      21.173   1.357 -21.205  1.00 95.02           O  
ATOM   3914  CG2 THR A 252      23.754   3.342 -18.168  1.00 95.02           C  
ATOM   3915 HG21 THR A 252      24.236   4.249 -18.534  1.00 95.02           H  
ATOM   3916 HG22 THR A 252      24.408   2.493 -18.366  1.00 95.02           H  
ATOM   3917 HG23 THR A 252      23.592   3.431 -17.094  1.00 95.02           H  
ATOM   3918  OG1 THR A 252      21.498   4.080 -18.427  1.00 95.02           O  
ATOM   3919  HG1 THR A 252      21.926   4.938 -18.476  1.00 95.02           H  
ATOM   3920  N   LEU A 253      20.405   3.453 -21.551  1.00 94.54           N  
ATOM   3921  H   LEU A 253      20.550   4.430 -21.339  1.00 94.54           H  
ATOM   3922  CA  LEU A 253      19.212   3.099 -22.336  1.00 94.54           C  
ATOM   3923  HA  LEU A 253      18.571   2.446 -21.744  1.00 94.54           H  
ATOM   3924  C   LEU A 253      19.553   2.345 -23.634  1.00 94.54           C  
ATOM   3925  CB  LEU A 253      18.456   4.402 -22.676  1.00 94.54           C  
ATOM   3926  HB2 LEU A 253      17.688   4.183 -23.417  1.00 94.54           H  
ATOM   3927  HB3 LEU A 253      19.159   5.099 -23.133  1.00 94.54           H  
ATOM   3928  O   LEU A 253      18.789   1.499 -24.090  1.00 94.54           O  
ATOM   3929  CG  LEU A 253      17.785   5.091 -21.472  1.00 94.54           C  
ATOM   3930  HG  LEU A 253      18.486   5.158 -20.640  1.00 94.54           H  
ATOM   3931  CD1 LEU A 253      17.346   6.503 -21.848  1.00 94.54           C  
ATOM   3932 HD11 LEU A 253      18.230   7.114 -22.035  1.00 94.54           H  
ATOM   3933 HD12 LEU A 253      16.715   6.482 -22.736  1.00 94.54           H  
ATOM   3934 HD13 LEU A 253      16.789   6.953 -21.026  1.00 94.54           H  
ATOM   3935  CD2 LEU A 253      16.539   4.333 -21.023  1.00 94.54           C  
ATOM   3936 HD21 LEU A 253      16.802   3.308 -20.759  1.00 94.54           H  
ATOM   3937 HD22 LEU A 253      16.121   4.826 -20.145  1.00 94.54           H  
ATOM   3938 HD23 LEU A 253      15.797   4.322 -21.821  1.00 94.54           H  
ATOM   3939  N   THR A 254      20.730   2.617 -24.206  1.00 92.82           N  
ATOM   3940  H   THR A 254      21.309   3.312 -23.756  1.00 92.82           H  
ATOM   3941  CA  THR A 254      21.188   2.052 -25.489  1.00 92.82           C  
ATOM   3942  HA  THR A 254      20.310   1.899 -26.117  1.00 92.82           H  
ATOM   3943  C   THR A 254      21.870   0.691 -25.361  1.00 92.82           C  
ATOM   3944  CB  THR A 254      22.122   3.014 -26.240  1.00 92.82           C  
ATOM   3945  HB  THR A 254      22.277   2.623 -27.245  1.00 92.82           H  
ATOM   3946  O   THR A 254      22.311   0.112 -26.354  1.00 92.82           O  
ATOM   3947  CG2 THR A 254      21.531   4.416 -26.360  1.00 92.82           C  
ATOM   3948 HG21 THR A 254      22.159   5.013 -27.021  1.00 92.82           H  
ATOM   3949 HG22 THR A 254      21.473   4.899 -25.385  1.00 92.82           H  
ATOM   3950 HG23 THR A 254      20.533   4.356 -26.794  1.00 92.82           H  
ATOM   3951  OG1 THR A 254      23.385   3.115 -25.609  1.00 92.82           O  
ATOM   3952  HG1 THR A 254      23.244   3.396 -24.702  1.00 92.82           H  
ATOM   3953  N   ILE A 255      21.997   0.149 -24.147  1.00 94.41           N  
ATOM   3954  H   ILE A 255      21.563   0.615 -23.363  1.00 94.41           H  
ATOM   3955  CA  ILE A 255      22.536  -1.201 -23.971  1.00 94.41           C  
ATOM   3956  HA  ILE A 255      23.495  -1.247 -24.488  1.00 94.41           H  
ATOM   3957  C   ILE A 255      21.543  -2.185 -24.613  1.00 94.41           C  
ATOM   3958  CB  ILE A 255      22.789  -1.496 -22.479  1.00 94.41           C  
ATOM   3959  HB  ILE A 255      21.872  -1.301 -21.923  1.00 94.41           H  
ATOM   3960  O   ILE A 255      20.388  -2.188 -24.199  1.00 94.41           O  
ATOM   3961  CG1 ILE A 255      23.902  -0.572 -21.938  1.00 94.41           C  
ATOM   3962 HG12 ILE A 255      24.851  -0.833 -22.407  1.00 94.41           H  
ATOM   3963 HG13 ILE A 255      23.676   0.463 -22.195  1.00 94.41           H  
ATOM   3964  CG2 ILE A 255      23.173  -2.976 -22.291  1.00 94.41           C  
ATOM   3965 HG21 ILE A 255      22.336  -3.608 -22.589  1.00 94.41           H  
ATOM   3966 HG22 ILE A 255      23.370  -3.191 -21.241  1.00 94.41           H  
ATOM   3967 HG23 ILE A 255      24.049  -3.220 -22.893  1.00 94.41           H  
ATOM   3968  CD1 ILE A 255      24.059  -0.635 -20.417  1.00 94.41           C  
ATOM   3969 HD11 ILE A 255      23.091  -0.465 -19.946  1.00 94.41           H  
ATOM   3970 HD12 ILE A 255      24.751   0.143 -20.093  1.00 94.41           H  
ATOM   3971 HD13 ILE A 255      24.454  -1.602 -20.107  1.00 94.41           H  
ATOM   3972  N   PRO A 256      21.945  -3.060 -25.561  1.00 93.50           N  
ATOM   3973  CA  PRO A 256      20.986  -3.843 -26.349  1.00 93.50           C  
ATOM   3974  HA  PRO A 256      20.427  -3.151 -26.979  1.00 93.50           H  
ATOM   3975  C   PRO A 256      19.975  -4.644 -25.521  1.00 93.50           C  
ATOM   3976  CB  PRO A 256      21.839  -4.745 -27.245  1.00 93.50           C  
ATOM   3977  HB2 PRO A 256      22.115  -5.658 -26.718  1.00 93.50           H  
ATOM   3978  HB3 PRO A 256      21.328  -4.980 -28.179  1.00 93.50           H  
ATOM   3979  O   PRO A 256      18.779  -4.573 -25.770  1.00 93.50           O  
ATOM   3980  CG  PRO A 256      23.085  -3.895 -27.480  1.00 93.50           C  
ATOM   3981  HG2 PRO A 256      23.950  -4.506 -27.737  1.00 93.50           H  
ATOM   3982  HG3 PRO A 256      22.884  -3.167 -28.266  1.00 93.50           H  
ATOM   3983  CD  PRO A 256      23.275  -3.170 -26.149  1.00 93.50           C  
ATOM   3984  HD2 PRO A 256      23.916  -3.758 -25.492  1.00 93.50           H  
ATOM   3985  HD3 PRO A 256      23.716  -2.191 -26.337  1.00 93.50           H  
ATOM   3986  N   VAL A 257      20.434  -5.343 -24.478  1.00 95.11           N  
ATOM   3987  H   VAL A 257      21.430  -5.360 -24.310  1.00 95.11           H  
ATOM   3988  CA  VAL A 257      19.550  -6.113 -23.581  1.00 95.11           C  
ATOM   3989  HA  VAL A 257      18.909  -6.747 -24.193  1.00 95.11           H  
ATOM   3990  C   VAL A 257      18.598  -5.236 -22.761  1.00 95.11           C  
ATOM   3991  CB  VAL A 257      20.352  -7.033 -22.640  1.00 95.11           C  
ATOM   3992  HB  VAL A 257      19.654  -7.529 -21.965  1.00 95.11           H  
ATOM   3993  O   VAL A 257      17.516  -5.687 -22.414  1.00 95.11           O  
ATOM   3994  CG1 VAL A 257      21.081  -8.120 -23.439  1.00 95.11           C  
ATOM   3995 HG11 VAL A 257      21.595  -8.797 -22.757  1.00 95.11           H  
ATOM   3996 HG12 VAL A 257      20.354  -8.693 -24.015  1.00 95.11           H  
ATOM   3997 HG13 VAL A 257      21.809  -7.680 -24.122  1.00 95.11           H  
ATOM   3998  CG2 VAL A 257      21.391  -6.286 -21.787  1.00 95.11           C  
ATOM   3999 HG21 VAL A 257      20.911  -5.488 -21.220  1.00 95.11           H  
ATOM   4000 HG22 VAL A 257      21.832  -6.980 -21.073  1.00 95.11           H  
ATOM   4001 HG23 VAL A 257      22.183  -5.879 -22.415  1.00 95.11           H  
ATOM   4002  N   VAL A 258      18.979  -3.988 -22.470  1.00 96.53           N  
ATOM   4003  H   VAL A 258      19.809  -3.629 -22.920  1.00 96.53           H  
ATOM   4004  CA  VAL A 258      18.104  -3.007 -21.813  1.00 96.53           C  
ATOM   4005  HA  VAL A 258      17.547  -3.496 -21.013  1.00 96.53           H  
ATOM   4006  C   VAL A 258      17.080  -2.498 -22.821  1.00 96.53           C  
ATOM   4007  CB  VAL A 258      18.914  -1.844 -21.201  1.00 96.53           C  
ATOM   4008  HB  VAL A 258      19.531  -1.384 -21.973  1.00 96.53           H  
ATOM   4009  O   VAL A 258      15.892  -2.534 -22.535  1.00 96.53           O  
ATOM   4010  CG1 VAL A 258      18.019  -0.746 -20.617  1.00 96.53           C  
ATOM   4011 HG11 VAL A 258      17.311  -1.176 -19.908  1.00 96.53           H  
ATOM   4012 HG12 VAL A 258      18.626   0.008 -20.118  1.00 96.53           H  
ATOM   4013 HG13 VAL A 258      17.467  -0.253 -21.417  1.00 96.53           H  
ATOM   4014  CG2 VAL A 258      19.838  -2.352 -20.084  1.00 96.53           C  
ATOM   4015 HG21 VAL A 258      20.426  -1.519 -19.698  1.00 96.53           H  
ATOM   4016 HG22 VAL A 258      19.241  -2.774 -19.276  1.00 96.53           H  
ATOM   4017 HG23 VAL A 258      20.519  -3.110 -20.470  1.00 96.53           H  
ATOM   4018  N   ALA A 259      17.520  -2.104 -24.020  1.00 95.15           N  
ATOM   4019  H   ALA A 259      18.516  -2.100 -24.189  1.00 95.15           H  
ATOM   4020  CA  ALA A 259      16.649  -1.632 -25.090  1.00 95.15           C  
ATOM   4021  HA  ALA A 259      16.143  -0.726 -24.754  1.00 95.15           H  
ATOM   4022  C   ALA A 259      15.556  -2.654 -25.439  1.00 95.15           C  
ATOM   4023  CB  ALA A 259      17.511  -1.272 -26.304  1.00 95.15           C  
ATOM   4024  HB1 ALA A 259      18.053  -2.150 -26.656  1.00 95.15           H  
ATOM   4025  HB2 ALA A 259      18.222  -0.491 -26.034  1.00 95.15           H  
ATOM   4026  HB3 ALA A 259      16.871  -0.909 -27.109  1.00 95.15           H  
ATOM   4027  O   ALA A 259      14.383  -2.301 -25.473  1.00 95.15           O  
ATOM   4028  N   TYR A 260      15.893  -3.931 -25.622  1.00 95.56           N  
ATOM   4029  H   TYR A 260      16.868  -4.196 -25.612  1.00 95.56           H  
ATOM   4030  CA  TYR A 260      14.874  -4.947 -25.903  1.00 95.56           C  
ATOM   4031  HA  TYR A 260      14.319  -4.633 -26.788  1.00 95.56           H  
ATOM   4032  C   TYR A 260      13.822  -5.056 -24.790  1.00 95.56           C  
ATOM   4033  CB  TYR A 260      15.548  -6.292 -26.203  1.00 95.56           C  
ATOM   4034  HB2 TYR A 260      14.776  -7.060 -26.259  1.00 95.56           H  
ATOM   4035  HB3 TYR A 260      16.212  -6.551 -25.378  1.00 95.56           H  
ATOM   4036  O   TYR A 260      12.628  -5.065 -25.083  1.00 95.56           O  
ATOM   4037  CG  TYR A 260      16.315  -6.310 -27.515  1.00 95.56           C  
ATOM   4038  CD1 TYR A 260      15.664  -5.912 -28.699  1.00 95.56           C  
ATOM   4039  HD1 TYR A 260      14.626  -5.616 -28.679  1.00 95.56           H  
ATOM   4040  CD2 TYR A 260      17.661  -6.728 -27.567  1.00 95.56           C  
ATOM   4041  HD2 TYR A 260      18.156  -7.045 -26.661  1.00 95.56           H  
ATOM   4042  CE1 TYR A 260      16.364  -5.888 -29.915  1.00 95.56           C  
ATOM   4043  HE1 TYR A 260      15.881  -5.566 -30.825  1.00 95.56           H  
ATOM   4044  CE2 TYR A 260      18.364  -6.725 -28.793  1.00 95.56           C  
ATOM   4045  HE2 TYR A 260      19.394  -7.044 -28.840  1.00 95.56           H  
ATOM   4046  OH  TYR A 260      18.321  -6.250 -31.182  1.00 95.56           O  
ATOM   4047  HH  TYR A 260      19.188  -6.650 -31.282  1.00 95.56           H  
ATOM   4048  CZ  TYR A 260      17.710  -6.295 -29.971  1.00 95.56           C  
ATOM   4049  N   GLU A 261      14.239  -5.018 -23.522  1.00 97.57           N  
ATOM   4050  H   GLU A 261      15.228  -4.976 -23.323  1.00 97.57           H  
ATOM   4051  CA  GLU A 261      13.301  -5.008 -22.395  1.00 97.57           C  
ATOM   4052  HA  GLU A 261      12.578  -5.811 -22.534  1.00 97.57           H  
ATOM   4053  C   GLU A 261      12.485  -3.708 -22.290  1.00 97.57           C  
ATOM   4054  CB  GLU A 261      14.052  -5.263 -21.083  1.00 97.57           C  
ATOM   4055  HB2 GLU A 261      13.385  -5.013 -20.257  1.00 97.57           H  
ATOM   4056  HB3 GLU A 261      14.925  -4.612 -21.029  1.00 97.57           H  
ATOM   4057  O   GLU A 261      11.386  -3.741 -21.744  1.00 97.57           O  
ATOM   4058  CG  GLU A 261      14.489  -6.727 -20.919  1.00 97.57           C  
ATOM   4059  HG2 GLU A 261      15.168  -6.995 -21.729  1.00 97.57           H  
ATOM   4060  HG3 GLU A 261      13.608  -7.366 -20.984  1.00 97.57           H  
ATOM   4061  CD  GLU A 261      15.181  -6.976 -19.573  1.00 97.57           C  
ATOM   4062  OE1 GLU A 261      15.794  -8.048 -19.372  1.00 97.57           O  
ATOM   4063  OE2 GLU A 261      15.166  -6.091 -18.692  1.00 97.57           O  
ATOM   4064  N   ILE A 262      12.961  -2.574 -22.824  1.00 97.67           N  
ATOM   4065  H   ILE A 262      13.884  -2.595 -23.234  1.00 97.67           H  
ATOM   4066  CA  ILE A 262      12.173  -1.330 -22.903  1.00 97.67           C  
ATOM   4067  HA  ILE A 262      11.786  -1.098 -21.911  1.00 97.67           H  
ATOM   4068  C   ILE A 262      10.952  -1.535 -23.789  1.00 97.67           C  
ATOM   4069  CB  ILE A 262      13.018  -0.122 -23.380  1.00 97.67           C  
ATOM   4070  HB  ILE A 262      13.568  -0.384 -24.284  1.00 97.67           H  
ATOM   4071  O   ILE A 262       9.847  -1.189 -23.373  1.00 97.67           O  
ATOM   4072  CG1 ILE A 262      14.023   0.229 -22.271  1.00 97.67           C  
ATOM   4073 HG12 ILE A 262      13.459   0.553 -21.396  1.00 97.67           H  
ATOM   4074 HG13 ILE A 262      14.554  -0.672 -21.964  1.00 97.67           H  
ATOM   4075  CG2 ILE A 262      12.141   1.102 -23.716  1.00 97.67           C  
ATOM   4076 HG21 ILE A 262      11.549   1.391 -22.847  1.00 97.67           H  
ATOM   4077 HG22 ILE A 262      12.761   1.942 -24.029  1.00 97.67           H  
ATOM   4078 HG23 ILE A 262      11.473   0.881 -24.548  1.00 97.67           H  
ATOM   4079  CD1 ILE A 262      15.083   1.275 -22.628  1.00 97.67           C  
ATOM   4080 HD11 ILE A 262      14.625   2.235 -22.869  1.00 97.67           H  
ATOM   4081 HD12 ILE A 262      15.680   0.925 -23.470  1.00 97.67           H  
ATOM   4082 HD13 ILE A 262      15.742   1.416 -21.771  1.00 97.67           H  
ATOM   4083  N   ARG A 263      11.129  -2.115 -24.981  1.00 95.79           N  
ATOM   4084  H   ARG A 263      12.058  -2.428 -25.223  1.00 95.79           H  
ATOM   4085  CA  ARG A 263      10.006  -2.424 -25.878  1.00 95.79           C  
ATOM   4086  HA  ARG A 263       9.484  -1.505 -26.143  1.00 95.79           H  
ATOM   4087  C   ARG A 263       8.987  -3.311 -25.163  1.00 95.79           C  
ATOM   4088  CB  ARG A 263      10.533  -3.092 -27.154  1.00 95.79           C  
ATOM   4089  HB2 ARG A 263      11.085  -3.987 -26.868  1.00 95.79           H  
ATOM   4090  HB3 ARG A 263      11.227  -2.418 -27.658  1.00 95.79           H  
ATOM   4091  O   ARG A 263       7.819  -2.941 -25.065  1.00 95.79           O  
ATOM   4092  CG  ARG A 263       9.397  -3.455 -28.131  1.00 95.79           C  
ATOM   4093  HG2 ARG A 263       9.032  -2.549 -28.614  1.00 95.79           H  
ATOM   4094  HG3 ARG A 263       8.560  -3.915 -27.605  1.00 95.79           H  
ATOM   4095  CD  ARG A 263       9.863  -4.448 -29.195  1.00 95.79           C  
ATOM   4096  HD2 ARG A 263      10.694  -4.011 -29.749  1.00 95.79           H  
ATOM   4097  HD3 ARG A 263       9.031  -4.628 -29.876  1.00 95.79           H  
ATOM   4098  NE  ARG A 263      10.263  -5.722 -28.572  1.00 95.79           N  
ATOM   4099  HE  ARG A 263       9.889  -5.930 -27.657  1.00 95.79           H  
ATOM   4100  NH1 ARG A 263      11.528  -6.588 -30.275  1.00 95.79           N  
ATOM   4101 HH11 ARG A 263      11.200  -5.831 -30.859  1.00 95.79           H  
ATOM   4102 HH12 ARG A 263      12.111  -7.331 -30.631  1.00 95.79           H  
ATOM   4103  NH2 ARG A 263      11.351  -7.655 -28.295  1.00 95.79           N  
ATOM   4104 HH21 ARG A 263      11.938  -8.424 -28.586  1.00 95.79           H  
ATOM   4105 HH22 ARG A 263      10.948  -7.642 -27.369  1.00 95.79           H  
ATOM   4106  CZ  ARG A 263      11.048  -6.651 -29.060  1.00 95.79           C  
ATOM   4107  N   ASP A 264       9.450  -4.428 -24.606  1.00 96.78           N  
ATOM   4108  H   ASP A 264      10.415  -4.678 -24.767  1.00 96.78           H  
ATOM   4109  CA  ASP A 264       8.579  -5.410 -23.958  1.00 96.78           C  
ATOM   4110  HA  ASP A 264       7.817  -5.727 -24.669  1.00 96.78           H  
ATOM   4111  C   ASP A 264       7.860  -4.798 -22.733  1.00 96.78           C  
ATOM   4112  CB  ASP A 264       9.414  -6.644 -23.565  1.00 96.78           C  
ATOM   4113  HB2 ASP A 264      10.155  -6.337 -22.828  1.00 96.78           H  
ATOM   4114  HB3 ASP A 264       8.750  -7.363 -23.085  1.00 96.78           H  
ATOM   4115  O   ASP A 264       6.671  -5.035 -22.508  1.00 96.78           O  
ATOM   4116  CG  ASP A 264      10.143  -7.364 -24.722  1.00 96.78           C  
ATOM   4117  OD1 ASP A 264       9.930  -7.053 -25.923  1.00 96.78           O  
ATOM   4118  OD2 ASP A 264      10.966  -8.248 -24.401  1.00 96.78           O  
ATOM   4119  N   PHE A 265       8.544  -3.943 -21.961  1.00 97.90           N  
ATOM   4120  H   PHE A 265       9.526  -3.806 -22.154  1.00 97.90           H  
ATOM   4121  CA  PHE A 265       7.952  -3.210 -20.839  1.00 97.90           C  
ATOM   4122  HA  PHE A 265       7.483  -3.925 -20.163  1.00 97.90           H  
ATOM   4123  C   PHE A 265       6.860  -2.235 -21.286  1.00 97.90           C  
ATOM   4124  CB  PHE A 265       9.048  -2.461 -20.070  1.00 97.90           C  
ATOM   4125  HB2 PHE A 265       9.719  -3.192 -19.620  1.00 97.90           H  
ATOM   4126  HB3 PHE A 265       9.634  -1.865 -20.770  1.00 97.90           H  
ATOM   4127  O   PHE A 265       5.812  -2.156 -20.641  1.00 97.90           O  
ATOM   4128  CG  PHE A 265       8.519  -1.541 -18.983  1.00 97.90           C  
ATOM   4129  CD1 PHE A 265       8.309  -0.174 -19.250  1.00 97.90           C  
ATOM   4130  HD1 PHE A 265       8.536   0.222 -20.229  1.00 97.90           H  
ATOM   4131  CD2 PHE A 265       8.214  -2.055 -17.711  1.00 97.90           C  
ATOM   4132  HD2 PHE A 265       8.372  -3.105 -17.511  1.00 97.90           H  
ATOM   4133  CE1 PHE A 265       7.807   0.673 -18.245  1.00 97.90           C  
ATOM   4134  HE1 PHE A 265       7.666   1.723 -18.452  1.00 97.90           H  
ATOM   4135  CE2 PHE A 265       7.724  -1.209 -16.701  1.00 97.90           C  
ATOM   4136  HE2 PHE A 265       7.522  -1.610 -15.719  1.00 97.90           H  
ATOM   4137  CZ  PHE A 265       7.528   0.159 -16.966  1.00 97.90           C  
ATOM   4138  HZ  PHE A 265       7.188   0.824 -16.186  1.00 97.90           H  
ATOM   4139  N   LEU A 266       7.085  -1.486 -22.370  1.00 96.94           N  
ATOM   4140  H   LEU A 266       7.952  -1.616 -22.873  1.00 96.94           H  
ATOM   4141  CA  LEU A 266       6.098  -0.547 -22.903  1.00 96.94           C  
ATOM   4142  HA  LEU A 266       5.776   0.118 -22.101  1.00 96.94           H  
ATOM   4143  C   LEU A 266       4.843  -1.278 -23.385  1.00 96.94           C  
ATOM   4144  CB  LEU A 266       6.718   0.288 -24.037  1.00 96.94           C  
ATOM   4145  HB2 LEU A 266       7.171  -0.391 -24.759  1.00 96.94           H  
ATOM   4146  HB3 LEU A 266       5.920   0.825 -24.550  1.00 96.94           H  
ATOM   4147  O   LEU A 266       3.740  -0.845 -23.056  1.00 96.94           O  
ATOM   4148  CG  LEU A 266       7.773   1.312 -23.583  1.00 96.94           C  
ATOM   4149  HG  LEU A 266       8.553   0.824 -22.999  1.00 96.94           H  
ATOM   4150  CD1 LEU A 266       8.409   1.952 -24.816  1.00 96.94           C  
ATOM   4151 HD11 LEU A 266       9.204   2.629 -24.501  1.00 96.94           H  
ATOM   4152 HD12 LEU A 266       8.849   1.177 -25.444  1.00 96.94           H  
ATOM   4153 HD13 LEU A 266       7.664   2.506 -25.386  1.00 96.94           H  
ATOM   4154  CD2 LEU A 266       7.185   2.424 -22.710  1.00 96.94           C  
ATOM   4155 HD21 LEU A 266       6.826   2.006 -21.769  1.00 96.94           H  
ATOM   4156 HD22 LEU A 266       6.366   2.913 -23.238  1.00 96.94           H  
ATOM   4157 HD23 LEU A 266       7.960   3.157 -22.490  1.00 96.94           H  
ATOM   4158  N   GLU A 267       5.001  -2.405 -24.081  1.00 96.56           N  
ATOM   4159  H   GLU A 267       5.938  -2.689 -24.331  1.00 96.56           H  
ATOM   4160  CA  GLU A 267       3.889  -3.245 -24.540  1.00 96.56           C  
ATOM   4161  HA  GLU A 267       3.206  -2.649 -25.146  1.00 96.56           H  
ATOM   4162  C   GLU A 267       3.080  -3.809 -23.364  1.00 96.56           C  
ATOM   4163  CB  GLU A 267       4.425  -4.398 -25.401  1.00 96.56           C  
ATOM   4164  HB2 GLU A 267       3.618  -5.116 -25.552  1.00 96.56           H  
ATOM   4165  HB3 GLU A 267       5.235  -4.896 -24.869  1.00 96.56           H  
ATOM   4166  O   GLU A 267       1.862  -3.623 -23.294  1.00 96.56           O  
ATOM   4167  CG  GLU A 267       4.922  -3.930 -26.777  1.00 96.56           C  
ATOM   4168  HG2 GLU A 267       5.669  -3.148 -26.643  1.00 96.56           H  
ATOM   4169  HG3 GLU A 267       4.082  -3.495 -27.319  1.00 96.56           H  
ATOM   4170  CD  GLU A 267       5.529  -5.070 -27.613  1.00 96.56           C  
ATOM   4171  OE1 GLU A 267       6.165  -4.747 -28.644  1.00 96.56           O  
ATOM   4172  OE2 GLU A 267       5.351  -6.250 -27.234  1.00 96.56           O  
ATOM   4173  N   VAL A 268       3.751  -4.436 -22.390  1.00 97.31           N  
ATOM   4174  H   VAL A 268       4.745  -4.570 -22.508  1.00 97.31           H  
ATOM   4175  CA  VAL A 268       3.091  -4.978 -21.191  1.00 97.31           C  
ATOM   4176  HA  VAL A 268       2.301  -5.658 -21.510  1.00 97.31           H  
ATOM   4177  C   VAL A 268       2.419  -3.865 -20.389  1.00 97.31           C  
ATOM   4178  CB  VAL A 268       4.092  -5.768 -20.324  1.00 97.31           C  
ATOM   4179  HB  VAL A 268       4.975  -5.154 -20.148  1.00 97.31           H  
ATOM   4180  O   VAL A 268       1.287  -4.030 -19.936  1.00 97.31           O  
ATOM   4181  CG1 VAL A 268       3.512  -6.174 -18.959  1.00 97.31           C  
ATOM   4182 HG11 VAL A 268       3.314  -5.289 -18.354  1.00 97.31           H  
ATOM   4183 HG12 VAL A 268       4.233  -6.791 -18.424  1.00 97.31           H  
ATOM   4184 HG13 VAL A 268       2.584  -6.730 -19.098  1.00 97.31           H  
ATOM   4185  CG2 VAL A 268       4.509  -7.063 -21.034  1.00 97.31           C  
ATOM   4186 HG21 VAL A 268       4.940  -6.838 -22.010  1.00 97.31           H  
ATOM   4187 HG22 VAL A 268       5.262  -7.589 -20.448  1.00 97.31           H  
ATOM   4188 HG23 VAL A 268       3.645  -7.710 -21.180  1.00 97.31           H  
ATOM   4189  N   SER A 269       3.073  -2.711 -20.226  1.00 96.61           N  
ATOM   4190  H   SER A 269       3.996  -2.616 -20.627  1.00 96.61           H  
ATOM   4191  CA  SER A 269       2.482  -1.575 -19.520  1.00 96.61           C  
ATOM   4192  HA  SER A 269       2.150  -1.925 -18.542  1.00 96.61           H  
ATOM   4193  C   SER A 269       1.265  -1.012 -20.246  1.00 96.61           C  
ATOM   4194  CB  SER A 269       3.490  -0.442 -19.306  1.00 96.61           C  
ATOM   4195  HB2 SER A 269       4.304  -0.788 -18.670  1.00 96.61           H  
ATOM   4196  HB3 SER A 269       3.895  -0.120 -20.266  1.00 96.61           H  
ATOM   4197  O   SER A 269       0.323  -0.617 -19.562  1.00 96.61           O  
ATOM   4198  OG  SER A 269       2.802   0.643 -18.683  1.00 96.61           O  
ATOM   4199  HG  SER A 269       1.928   0.301 -18.482  1.00 96.61           H  
ATOM   4200  N   ALA A 270       1.292  -0.909 -21.575  1.00 97.14           N  
ATOM   4201  H   ALA A 270       2.110  -1.219 -22.081  1.00 97.14           H  
ATOM   4202  CA  ALA A 270       0.173  -0.398 -22.358  1.00 97.14           C  
ATOM   4203  HA  ALA A 270      -0.132   0.572 -21.964  1.00 97.14           H  
ATOM   4204  C   ALA A 270      -1.030  -1.337 -22.246  1.00 97.14           C  
ATOM   4205  CB  ALA A 270       0.621  -0.205 -23.810  1.00 97.14           C  
ATOM   4206  HB1 ALA A 270      -0.207   0.190 -24.399  1.00 97.14           H  
ATOM   4207  HB2 ALA A 270       1.454   0.497 -23.855  1.00 97.14           H  
ATOM   4208  HB3 ALA A 270       0.935  -1.156 -24.240  1.00 97.14           H  
ATOM   4209  O   ALA A 270      -2.115  -0.891 -21.878  1.00 97.14           O  
ATOM   4210  N   LYS A 271      -0.802  -2.642 -22.427  1.00 97.68           N  
ATOM   4211  H   LYS A 271       0.117  -2.925 -22.735  1.00 97.68           H  
ATOM   4212  CA  LYS A 271      -1.836  -3.668 -22.290  1.00 97.68           C  
ATOM   4213  HA  LYS A 271      -2.634  -3.458 -23.002  1.00 97.68           H  
ATOM   4214  C   LYS A 271      -2.483  -3.658 -20.906  1.00 97.68           C  
ATOM   4215  CB  LYS A 271      -1.210  -5.024 -22.628  1.00 97.68           C  
ATOM   4216  HB2 LYS A 271      -0.384  -5.235 -21.948  1.00 97.68           H  
ATOM   4217  HB3 LYS A 271      -0.823  -4.983 -23.646  1.00 97.68           H  
ATOM   4218  O   LYS A 271      -3.700  -3.661 -20.797  1.00 97.68           O  
ATOM   4219  CG  LYS A 271      -2.251  -6.140 -22.529  1.00 97.68           C  
ATOM   4220  HG2 LYS A 271      -2.527  -6.284 -21.484  1.00 97.68           H  
ATOM   4221  HG3 LYS A 271      -3.139  -5.858 -23.094  1.00 97.68           H  
ATOM   4222  CD  LYS A 271      -1.701  -7.453 -23.084  1.00 97.68           C  
ATOM   4223  HD2 LYS A 271      -1.492  -7.332 -24.147  1.00 97.68           H  
ATOM   4224  HD3 LYS A 271      -0.791  -7.732 -22.552  1.00 97.68           H  
ATOM   4225  CE  LYS A 271      -2.787  -8.500 -22.868  1.00 97.68           C  
ATOM   4226  HE2 LYS A 271      -2.906  -8.658 -21.796  1.00 97.68           H  
ATOM   4227  HE3 LYS A 271      -3.738  -8.093 -23.211  1.00 97.68           H  
ATOM   4228  NZ  LYS A 271      -2.498  -9.774 -23.554  1.00 97.68           N  
ATOM   4229  HZ1 LYS A 271      -2.470  -9.612 -24.550  1.00 97.68           H  
ATOM   4230  HZ2 LYS A 271      -3.253 -10.413 -23.351  1.00 97.68           H  
ATOM   4231  HZ3 LYS A 271      -1.618 -10.155 -23.238  1.00 97.68           H  
ATOM   4232  N   LEU A 272      -1.688  -3.581 -19.840  1.00 97.26           N  
ATOM   4233  H   LEU A 272      -0.688  -3.611 -19.981  1.00 97.26           H  
ATOM   4234  CA  LEU A 272      -2.236  -3.529 -18.483  1.00 97.26           C  
ATOM   4235  HA  LEU A 272      -2.957  -4.339 -18.367  1.00 97.26           H  
ATOM   4236  C   LEU A 272      -3.013  -2.237 -18.200  1.00 97.26           C  
ATOM   4237  CB  LEU A 272      -1.101  -3.699 -17.469  1.00 97.26           C  
ATOM   4238  HB2 LEU A 272      -1.485  -3.453 -16.479  1.00 97.26           H  
ATOM   4239  HB3 LEU A 272      -0.309  -2.994 -17.723  1.00 97.26           H  
ATOM   4240  O   LEU A 272      -3.976  -2.268 -17.440  1.00 97.26           O  
ATOM   4241  CG  LEU A 272      -0.510  -5.113 -17.405  1.00 97.26           C  
ATOM   4242  HG  LEU A 272      -0.155  -5.425 -18.387  1.00 97.26           H  
ATOM   4243  CD1 LEU A 272       0.672  -5.102 -16.437  1.00 97.26           C  
ATOM   4244 HD11 LEU A 272       1.131  -6.090 -16.420  1.00 97.26           H  
ATOM   4245 HD12 LEU A 272       0.336  -4.837 -15.434  1.00 97.26           H  
ATOM   4246 HD13 LEU A 272       1.411  -4.381 -16.787  1.00 97.26           H  
ATOM   4247  CD2 LEU A 272      -1.528  -6.140 -16.917  1.00 97.26           C  
ATOM   4248 HD21 LEU A 272      -1.047  -7.110 -16.792  1.00 97.26           H  
ATOM   4249 HD22 LEU A 272      -2.325  -6.260 -17.651  1.00 97.26           H  
ATOM   4250 HD23 LEU A 272      -1.972  -5.814 -15.976  1.00 97.26           H  
ATOM   4251  N   LYS A 273      -2.612  -1.101 -18.782  1.00 97.23           N  
ATOM   4252  H   LYS A 273      -1.829  -1.135 -19.419  1.00 97.23           H  
ATOM   4253  CA  LYS A 273      -3.380   0.150 -18.668  1.00 97.23           C  
ATOM   4254  HA  LYS A 273      -3.622   0.345 -17.624  1.00 97.23           H  
ATOM   4255  C   LYS A 273      -4.718   0.057 -19.389  1.00 97.23           C  
ATOM   4256  CB  LYS A 273      -2.587   1.324 -19.239  1.00 97.23           C  
ATOM   4257  HB2 LYS A 273      -3.260   2.165 -19.405  1.00 97.23           H  
ATOM   4258  HB3 LYS A 273      -2.163   1.037 -20.202  1.00 97.23           H  
ATOM   4259  O   LYS A 273      -5.697   0.585 -18.882  1.00 97.23           O  
ATOM   4260  CG  LYS A 273      -1.485   1.777 -18.285  1.00 97.23           C  
ATOM   4261  HG2 LYS A 273      -1.932   2.299 -17.439  1.00 97.23           H  
ATOM   4262  HG3 LYS A 273      -0.928   0.915 -17.917  1.00 97.23           H  
ATOM   4263  CD  LYS A 273      -0.540   2.710 -19.036  1.00 97.23           C  
ATOM   4264  HD2 LYS A 273      -1.082   3.586 -19.392  1.00 97.23           H  
ATOM   4265  HD3 LYS A 273      -0.131   2.168 -19.889  1.00 97.23           H  
ATOM   4266  CE  LYS A 273       0.583   3.126 -18.097  1.00 97.23           C  
ATOM   4267  HE2 LYS A 273       0.224   3.928 -17.452  1.00 97.23           H  
ATOM   4268  HE3 LYS A 273       0.831   2.272 -17.467  1.00 97.23           H  
ATOM   4269  NZ  LYS A 273       1.779   3.529 -18.865  1.00 97.23           N  
ATOM   4270  HZ1 LYS A 273       2.540   3.743 -18.236  1.00 97.23           H  
ATOM   4271  HZ2 LYS A 273       1.574   4.288 -19.499  1.00 97.23           H  
ATOM   4272  HZ3 LYS A 273       2.087   2.735 -19.407  1.00 97.23           H  
ATOM   4273  N   GLU A 274      -4.754  -0.603 -20.539  1.00 97.41           N  
ATOM   4274  H   GLU A 274      -3.895  -0.967 -20.926  1.00 97.41           H  
ATOM   4275  CA  GLU A 274      -5.988  -0.849 -21.285  1.00 97.41           C  
ATOM   4276  HA  GLU A 274      -6.530   0.089 -21.410  1.00 97.41           H  
ATOM   4277  C   GLU A 274      -6.916  -1.811 -20.529  1.00 97.41           C  
ATOM   4278  CB  GLU A 274      -5.606  -1.376 -22.673  1.00 97.41           C  
ATOM   4279  HB2 GLU A 274      -4.905  -0.675 -23.126  1.00 97.41           H  
ATOM   4280  HB3 GLU A 274      -5.110  -2.341 -22.566  1.00 97.41           H  
ATOM   4281  O   GLU A 274      -8.087  -1.505 -20.336  1.00 97.41           O  
ATOM   4282  CG  GLU A 274      -6.814  -1.532 -23.606  1.00 97.41           C  
ATOM   4283  HG2 GLU A 274      -7.295  -0.560 -23.715  1.00 97.41           H  
ATOM   4284  HG3 GLU A 274      -7.528  -2.218 -23.152  1.00 97.41           H  
ATOM   4285  CD  GLU A 274      -6.427  -2.069 -24.994  1.00 97.41           C  
ATOM   4286  OE1 GLU A 274      -7.350  -2.202 -25.828  1.00 97.41           O  
ATOM   4287  OE2 GLU A 274      -5.225  -2.346 -25.224  1.00 97.41           O  
ATOM   4288  N   GLU A 275      -6.382  -2.931 -20.032  1.00 97.10           N  
ATOM   4289  H   GLU A 275      -5.426  -3.146 -20.277  1.00 97.10           H  
ATOM   4290  CA  GLU A 275      -7.152  -3.958 -19.315  1.00 97.10           C  
ATOM   4291  HA  GLU A 275      -8.000  -4.263 -19.930  1.00 97.10           H  
ATOM   4292  C   GLU A 275      -7.734  -3.455 -17.985  1.00 97.10           C  
ATOM   4293  CB  GLU A 275      -6.256  -5.188 -19.053  1.00 97.10           C  
ATOM   4294  HB2 GLU A 275      -5.309  -4.850 -18.632  1.00 97.10           H  
ATOM   4295  HB3 GLU A 275      -6.742  -5.829 -18.317  1.00 97.10           H  
ATOM   4296  O   GLU A 275      -8.849  -3.826 -17.623  1.00 97.10           O  
ATOM   4297  CG  GLU A 275      -5.993  -6.034 -20.314  1.00 97.10           C  
ATOM   4298  HG2 GLU A 275      -5.608  -5.393 -21.107  1.00 97.10           H  
ATOM   4299  HG3 GLU A 275      -6.946  -6.437 -20.657  1.00 97.10           H  
ATOM   4300  CD  GLU A 275      -5.004  -7.204 -20.106  1.00 97.10           C  
ATOM   4301  OE1 GLU A 275      -4.876  -8.043 -21.033  1.00 97.10           O  
ATOM   4302  OE2 GLU A 275      -4.308  -7.283 -19.065  1.00 97.10           O  
ATOM   4303  N   HIS A 276      -6.985  -2.625 -17.250  1.00 96.11           N  
ATOM   4304  H   HIS A 276      -6.070  -2.384 -17.602  1.00 96.11           H  
ATOM   4305  CA  HIS A 276      -7.347  -2.215 -15.885  1.00 96.11           C  
ATOM   4306  HA  HIS A 276      -8.192  -2.816 -15.550  1.00 96.11           H  
ATOM   4307  C   HIS A 276      -7.819  -0.764 -15.765  1.00 96.11           C  
ATOM   4308  CB  HIS A 276      -6.181  -2.527 -14.937  1.00 96.11           C  
ATOM   4309  HB2 HIS A 276      -6.430  -2.165 -13.939  1.00 96.11           H  
ATOM   4310  HB3 HIS A 276      -5.281  -2.008 -15.266  1.00 96.11           H  
ATOM   4311  O   HIS A 276      -8.296  -0.378 -14.698  1.00 96.11           O  
ATOM   4312  CG  HIS A 276      -5.914  -4.007 -14.832  1.00 96.11           C  
ATOM   4313  CD2 HIS A 276      -4.931  -4.718 -15.463  1.00 96.11           C  
ATOM   4314  HD2 HIS A 276      -4.200  -4.323 -16.153  1.00 96.11           H  
ATOM   4315  ND1 HIS A 276      -6.720  -4.891 -14.120  1.00 96.11           N  
ATOM   4316  CE1 HIS A 276      -6.240  -6.112 -14.374  1.00 96.11           C  
ATOM   4317  HE1 HIS A 276      -6.703  -7.027 -14.034  1.00 96.11           H  
ATOM   4318  NE2 HIS A 276      -5.151  -6.044 -15.154  1.00 96.11           N  
ATOM   4319  HE2 HIS A 276      -4.681  -6.855 -15.530  1.00 96.11           H  
ATOM   4320  N   ALA A 277      -7.694   0.040 -16.824  1.00 95.83           N  
ATOM   4321  H   ALA A 277      -7.304  -0.346 -17.672  1.00 95.83           H  
ATOM   4322  CA  ALA A 277      -8.100   1.446 -16.873  1.00 95.83           C  
ATOM   4323  HA  ALA A 277      -7.567   1.914 -17.700  1.00 95.83           H  
ATOM   4324  C   ALA A 277      -7.681   2.226 -15.604  1.00 95.83           C  
ATOM   4325  CB  ALA A 277      -9.598   1.503 -17.222  1.00 95.83           C  
ATOM   4326  HB1 ALA A 277      -9.907   2.538 -17.373  1.00 95.83           H  
ATOM   4327  HB2 ALA A 277      -9.778   0.951 -18.144  1.00 95.83           H  
ATOM   4328  HB3 ALA A 277     -10.192   1.056 -16.424  1.00 95.83           H  
ATOM   4329  O   ALA A 277      -6.505   2.234 -15.225  1.00 95.83           O  
ATOM   4330  N   ASP A 278      -8.640   2.840 -14.910  1.00 94.46           N  
ATOM   4331  H   ASP A 278      -9.575   2.834 -15.294  1.00 94.46           H  
ATOM   4332  CA  ASP A 278      -8.415   3.654 -13.711  1.00 94.46           C  
ATOM   4333  HA  ASP A 278      -7.669   4.415 -13.943  1.00 94.46           H  
ATOM   4334  C   ASP A 278      -7.887   2.856 -12.506  1.00 94.46           C  
ATOM   4335  CB  ASP A 278      -9.723   4.368 -13.336  1.00 94.46           C  
ATOM   4336  HB2 ASP A 278      -9.569   4.922 -12.411  1.00 94.46           H  
ATOM   4337  HB3 ASP A 278     -10.495   3.620 -13.157  1.00 94.46           H  
ATOM   4338  O   ASP A 278      -7.338   3.438 -11.567  1.00 94.46           O  
ATOM   4339  CG  ASP A 278     -10.199   5.355 -14.406  1.00 94.46           C  
ATOM   4340  OD1 ASP A 278      -9.335   5.899 -15.131  1.00 94.46           O  
ATOM   4341  OD2 ASP A 278     -11.429   5.559 -14.478  1.00 94.46           O  
ATOM   4342  N   LEU A 279      -7.997   1.522 -12.523  1.00 95.62           N  
ATOM   4343  H   LEU A 279      -8.407   1.088 -13.338  1.00 95.62           H  
ATOM   4344  CA  LEU A 279      -7.442   0.652 -11.483  1.00 95.62           C  
ATOM   4345  HA  LEU A 279      -7.507   1.179 -10.531  1.00 95.62           H  
ATOM   4346  C   LEU A 279      -5.959   0.342 -11.687  1.00 95.62           C  
ATOM   4347  CB  LEU A 279      -8.261  -0.642 -11.354  1.00 95.62           C  
ATOM   4348  HB2 LEU A 279      -8.270  -1.159 -12.314  1.00 95.62           H  
ATOM   4349  HB3 LEU A 279      -7.762  -1.298 -10.641  1.00 95.62           H  
ATOM   4350  O   LEU A 279      -5.306  -0.127 -10.752  1.00 95.62           O  
ATOM   4351  CG  LEU A 279      -9.708  -0.433 -10.880  1.00 95.62           C  
ATOM   4352  HG  LEU A 279     -10.236   0.221 -11.574  1.00 95.62           H  
ATOM   4353  CD1 LEU A 279     -10.421  -1.784 -10.846  1.00 95.62           C  
ATOM   4354 HD11 LEU A 279     -11.460  -1.643 -10.546  1.00 95.62           H  
ATOM   4355 HD12 LEU A 279      -9.927  -2.458 -10.146  1.00 95.62           H  
ATOM   4356 HD13 LEU A 279     -10.408  -2.226 -11.842  1.00 95.62           H  
ATOM   4357  CD2 LEU A 279      -9.770   0.170  -9.472  1.00 95.62           C  
ATOM   4358 HD21 LEU A 279      -9.179  -0.427  -8.778  1.00 95.62           H  
ATOM   4359 HD22 LEU A 279     -10.807   0.194  -9.138  1.00 95.62           H  
ATOM   4360 HD23 LEU A 279      -9.404   1.197  -9.489  1.00 95.62           H  
ATOM   4361  N   PHE A 280      -5.396   0.634 -12.864  1.00 97.28           N  
ATOM   4362  H   PHE A 280      -5.976   1.040 -13.584  1.00 97.28           H  
ATOM   4363  CA  PHE A 280      -3.998   0.341 -13.173  1.00 97.28           C  
ATOM   4364  HA  PHE A 280      -3.888  -0.744 -13.178  1.00 97.28           H  
ATOM   4365  C   PHE A 280      -3.001   0.885 -12.126  1.00 97.28           C  
ATOM   4366  CB  PHE A 280      -3.659   0.822 -14.589  1.00 97.28           C  
ATOM   4367  HB2 PHE A 280      -4.252   0.253 -15.305  1.00 97.28           H  
ATOM   4368  HB3 PHE A 280      -3.927   1.871 -14.716  1.00 97.28           H  
ATOM   4369  O   PHE A 280      -2.118   0.132 -11.701  1.00 97.28           O  
ATOM   4370  CG  PHE A 280      -2.193   0.653 -14.908  1.00 97.28           C  
ATOM   4371  CD1 PHE A 280      -1.295   1.706 -14.668  1.00 97.28           C  
ATOM   4372  HD1 PHE A 280      -1.662   2.651 -14.296  1.00 97.28           H  
ATOM   4373  CD2 PHE A 280      -1.713  -0.591 -15.348  1.00 97.28           C  
ATOM   4374  HD2 PHE A 280      -2.406  -1.404 -15.505  1.00 97.28           H  
ATOM   4375  CE1 PHE A 280       0.079   1.507 -14.864  1.00 97.28           C  
ATOM   4376  HE1 PHE A 280       0.762   2.307 -14.620  1.00 97.28           H  
ATOM   4377  CE2 PHE A 280      -0.337  -0.779 -15.561  1.00 97.28           C  
ATOM   4378  HE2 PHE A 280       0.030  -1.742 -15.885  1.00 97.28           H  
ATOM   4379  CZ  PHE A 280       0.564   0.269 -15.318  1.00 97.28           C  
ATOM   4380  HZ  PHE A 280       1.624   0.109 -15.449  1.00 97.28           H  
ATOM   4381  N   PRO A 281      -3.115   2.138 -11.634  1.00 97.04           N  
ATOM   4382  CA  PRO A 281      -2.214   2.642 -10.599  1.00 97.04           C  
ATOM   4383  HA  PRO A 281      -1.191   2.584 -10.970  1.00 97.04           H  
ATOM   4384  C   PRO A 281      -2.299   1.861  -9.282  1.00 97.04           C  
ATOM   4385  CB  PRO A 281      -2.598   4.112 -10.390  1.00 97.04           C  
ATOM   4386  HB2 PRO A 281      -3.310   4.202  -9.569  1.00 97.04           H  
ATOM   4387  HB3 PRO A 281      -1.722   4.731 -10.200  1.00 97.04           H  
ATOM   4388  O   PRO A 281      -1.368   1.909  -8.486  1.00 97.04           O  
ATOM   4389  CG  PRO A 281      -3.292   4.495 -11.696  1.00 97.04           C  
ATOM   4390  HG2 PRO A 281      -3.989   5.321 -11.560  1.00 97.04           H  
ATOM   4391  HG3 PRO A 281      -2.549   4.730 -12.459  1.00 97.04           H  
ATOM   4392  CD  PRO A 281      -4.013   3.203 -12.058  1.00 97.04           C  
ATOM   4393  HD2 PRO A 281      -4.234   3.186 -13.126  1.00 97.04           H  
ATOM   4394  HD3 PRO A 281      -4.936   3.133 -11.483  1.00 97.04           H  
ATOM   4395  N   PHE A 282      -3.386   1.135  -9.030  1.00 97.09           N  
ATOM   4396  H   PHE A 282      -4.104   1.073  -9.738  1.00 97.09           H  
ATOM   4397  CA  PHE A 282      -3.650   0.476  -7.753  1.00 97.09           C  
ATOM   4398  HA  PHE A 282      -2.992   0.902  -6.996  1.00 97.09           H  
ATOM   4399  C   PHE A 282      -3.363  -1.027  -7.761  1.00 97.09           C  
ATOM   4400  CB  PHE A 282      -5.086   0.782  -7.322  1.00 97.09           C  
ATOM   4401  HB2 PHE A 282      -5.258   0.357  -6.333  1.00 97.09           H  
ATOM   4402  HB3 PHE A 282      -5.777   0.298  -8.013  1.00 97.09           H  
ATOM   4403  O   PHE A 282      -3.536  -1.664  -6.722  1.00 97.09           O  
ATOM   4404  CG  PHE A 282      -5.385   2.265  -7.262  1.00 97.09           C  
ATOM   4405  CD1 PHE A 282      -4.783   3.064  -6.274  1.00 97.09           C  
ATOM   4406  HD1 PHE A 282      -4.118   2.615  -5.551  1.00 97.09           H  
ATOM   4407  CD2 PHE A 282      -6.234   2.858  -8.212  1.00 97.09           C  
ATOM   4408  HD2 PHE A 282      -6.689   2.259  -8.987  1.00 97.09           H  
ATOM   4409  CE1 PHE A 282      -5.048   4.444  -6.231  1.00 97.09           C  
ATOM   4410  HE1 PHE A 282      -4.589   5.056  -5.469  1.00 97.09           H  
ATOM   4411  CE2 PHE A 282      -6.492   4.236  -8.174  1.00 97.09           C  
ATOM   4412  HE2 PHE A 282      -7.139   4.677  -8.919  1.00 97.09           H  
ATOM   4413  CZ  PHE A 282      -5.902   5.032  -7.179  1.00 97.09           C  
ATOM   4414  HZ  PHE A 282      -6.101   6.093  -7.150  1.00 97.09           H  
ATOM   4415  N   LEU A 283      -2.885  -1.600  -8.874  1.00 96.73           N  
ATOM   4416  H   LEU A 283      -2.795  -1.022  -9.697  1.00 96.73           H  
ATOM   4417  CA  LEU A 283      -2.666  -3.048  -9.009  1.00 96.73           C  
ATOM   4418  HA  LEU A 283      -3.634  -3.547  -8.960  1.00 96.73           H  
ATOM   4419  C   LEU A 283      -1.824  -3.637  -7.867  1.00 96.73           C  
ATOM   4420  CB  LEU A 283      -2.012  -3.357 -10.370  1.00 96.73           C  
ATOM   4421  HB2 LEU A 283      -1.109  -2.754 -10.470  1.00 96.73           H  
ATOM   4422  HB3 LEU A 283      -1.719  -4.406 -10.384  1.00 96.73           H  
ATOM   4423  O   LEU A 283      -2.170  -4.687  -7.325  1.00 96.73           O  
ATOM   4424  CG  LEU A 283      -2.911  -3.104 -11.591  1.00 96.73           C  
ATOM   4425  HG  LEU A 283      -3.252  -2.069 -11.578  1.00 96.73           H  
ATOM   4426  CD1 LEU A 283      -2.113  -3.360 -12.873  1.00 96.73           C  
ATOM   4427 HD11 LEU A 283      -1.276  -2.665 -12.926  1.00 96.73           H  
ATOM   4428 HD12 LEU A 283      -1.750  -4.388 -12.897  1.00 96.73           H  
ATOM   4429 HD13 LEU A 283      -2.758  -3.193 -13.736  1.00 96.73           H  
ATOM   4430  CD2 LEU A 283      -4.144  -4.000 -11.605  1.00 96.73           C  
ATOM   4431 HD21 LEU A 283      -4.777  -3.813 -10.738  1.00 96.73           H  
ATOM   4432 HD22 LEU A 283      -3.861  -5.051 -11.651  1.00 96.73           H  
ATOM   4433 HD23 LEU A 283      -4.744  -3.765 -12.485  1.00 96.73           H  
ATOM   4434  N   GLY A 284      -0.755  -2.951  -7.449  1.00 95.39           N  
ATOM   4435  H   GLY A 284      -0.521  -2.094  -7.930  1.00 95.39           H  
ATOM   4436  CA  GLY A 284       0.048  -3.376  -6.298  1.00 95.39           C  
ATOM   4437  HA2 GLY A 284       0.943  -2.756  -6.241  1.00 95.39           H  
ATOM   4438  HA3 GLY A 284       0.356  -4.412  -6.434  1.00 95.39           H  
ATOM   4439  C   GLY A 284      -0.703  -3.264  -4.963  1.00 95.39           C  
ATOM   4440  O   GLY A 284      -0.705  -4.206  -4.163  1.00 95.39           O  
ATOM   4441  N   ALA A 285      -1.405  -2.150  -4.737  1.00 95.82           N  
ATOM   4442  H   ALA A 285      -1.432  -1.448  -5.463  1.00 95.82           H  
ATOM   4443  CA  ALA A 285      -2.171  -1.894  -3.516  1.00 95.82           C  
ATOM   4444  HA  ALA A 285      -1.492  -1.955  -2.665  1.00 95.82           H  
ATOM   4445  C   ALA A 285      -3.302  -2.913  -3.292  1.00 95.82           C  
ATOM   4446  CB  ALA A 285      -2.735  -0.471  -3.569  1.00 95.82           C  
ATOM   4447  HB1 ALA A 285      -3.462  -0.380  -4.376  1.00 95.82           H  
ATOM   4448  HB2 ALA A 285      -3.227  -0.237  -2.625  1.00 95.82           H  
ATOM   4449  HB3 ALA A 285      -1.931   0.245  -3.737  1.00 95.82           H  
ATOM   4450  O   ALA A 285      -3.504  -3.341  -2.156  1.00 95.82           O  
ATOM   4451  N   ILE A 286      -3.980  -3.350  -4.357  1.00 95.79           N  
ATOM   4452  H   ILE A 286      -3.797  -2.910  -5.247  1.00 95.79           H  
ATOM   4453  CA  ILE A 286      -5.059  -4.355  -4.298  1.00 95.79           C  
ATOM   4454  HA  ILE A 286      -5.533  -4.278  -3.319  1.00 95.79           H  
ATOM   4455  C   ILE A 286      -4.549  -5.801  -4.394  1.00 95.79           C  
ATOM   4456  CB  ILE A 286      -6.167  -4.066  -5.339  1.00 95.79           C  
ATOM   4457  HB  ILE A 286      -6.993  -4.748  -5.134  1.00 95.79           H  
ATOM   4458  O   ILE A 286      -5.350  -6.730  -4.414  1.00 95.79           O  
ATOM   4459  CG1 ILE A 286      -5.684  -4.351  -6.775  1.00 95.79           C  
ATOM   4460 HG12 ILE A 286      -4.770  -3.794  -6.980  1.00 95.79           H  
ATOM   4461 HG13 ILE A 286      -5.455  -5.415  -6.839  1.00 95.79           H  
ATOM   4462  CG2 ILE A 286      -6.717  -2.643  -5.163  1.00 95.79           C  
ATOM   4463 HG21 ILE A 286      -7.599  -2.500  -5.787  1.00 95.79           H  
ATOM   4464 HG22 ILE A 286      -7.024  -2.504  -4.127  1.00 95.79           H  
ATOM   4465 HG23 ILE A 286      -5.968  -1.898  -5.434  1.00 95.79           H  
ATOM   4466  CD1 ILE A 286      -6.705  -4.040  -7.874  1.00 95.79           C  
ATOM   4467 HD11 ILE A 286      -7.641  -4.558  -7.667  1.00 95.79           H  
ATOM   4468 HD12 ILE A 286      -6.884  -2.966  -7.935  1.00 95.79           H  
ATOM   4469 HD13 ILE A 286      -6.324  -4.374  -8.839  1.00 95.79           H  
ATOM   4470  N   ARG A 287      -3.224  -6.011  -4.457  1.00 93.89           N  
ATOM   4471  H   ARG A 287      -2.632  -5.193  -4.483  1.00 93.89           H  
ATOM   4472  CA  ARG A 287      -2.591  -7.335  -4.634  1.00 93.89           C  
ATOM   4473  HA  ARG A 287      -1.525  -7.175  -4.795  1.00 93.89           H  
ATOM   4474  C   ARG A 287      -3.074  -8.056  -5.899  1.00 93.89           C  
ATOM   4475  CB  ARG A 287      -2.768  -8.215  -3.375  1.00 93.89           C  
ATOM   4476  HB2 ARG A 287      -2.176  -9.123  -3.493  1.00 93.89           H  
ATOM   4477  HB3 ARG A 287      -3.811  -8.521  -3.303  1.00 93.89           H  
ATOM   4478  O   ARG A 287      -3.214  -9.278  -5.904  1.00 93.89           O  
ATOM   4479  CG  ARG A 287      -2.384  -7.560  -2.045  1.00 93.89           C  
ATOM   4480  HG2 ARG A 287      -2.657  -8.245  -1.241  1.00 93.89           H  
ATOM   4481  HG3 ARG A 287      -2.961  -6.646  -1.907  1.00 93.89           H  
ATOM   4482  CD  ARG A 287      -0.881  -7.264  -1.937  1.00 93.89           C  
ATOM   4483  HD2 ARG A 287      -0.331  -8.204  -1.995  1.00 93.89           H  
ATOM   4484  HD3 ARG A 287      -0.562  -6.637  -2.770  1.00 93.89           H  
ATOM   4485  NE  ARG A 287      -0.582  -6.602  -0.652  1.00 93.89           N  
ATOM   4486  HE  ARG A 287      -0.277  -7.183   0.115  1.00 93.89           H  
ATOM   4487  NH1 ARG A 287      -1.176  -4.516  -1.331  1.00 93.89           N  
ATOM   4488 HH11 ARG A 287      -1.812  -3.753  -1.146  1.00 93.89           H  
ATOM   4489 HH12 ARG A 287      -1.047  -4.787  -2.295  1.00 93.89           H  
ATOM   4490  NH2 ARG A 287      -0.842  -4.871   0.832  1.00 93.89           N  
ATOM   4491 HH21 ARG A 287      -1.173  -3.940   1.038  1.00 93.89           H  
ATOM   4492 HH22 ARG A 287      -0.798  -5.483   1.635  1.00 93.89           H  
ATOM   4493  CZ  ARG A 287      -0.865  -5.346  -0.383  1.00 93.89           C  
ATOM   4494  N   HIS A 288      -3.325  -7.308  -6.974  1.00 95.26           N  
ATOM   4495  H   HIS A 288      -3.121  -6.319  -6.947  1.00 95.26           H  
ATOM   4496  CA  HIS A 288      -3.766  -7.905  -8.227  1.00 95.26           C  
ATOM   4497  HA  HIS A 288      -4.661  -8.485  -8.003  1.00 95.26           H  
ATOM   4498  C   HIS A 288      -2.661  -8.815  -8.790  1.00 95.26           C  
ATOM   4499  CB  HIS A 288      -4.153  -6.837  -9.256  1.00 95.26           C  
ATOM   4500  HB2 HIS A 288      -4.742  -6.053  -8.780  1.00 95.26           H  
ATOM   4501  HB3 HIS A 288      -3.255  -6.377  -9.669  1.00 95.26           H  
ATOM   4502  O   HIS A 288      -1.505  -8.379  -8.853  1.00 95.26           O  
ATOM   4503  CG  HIS A 288      -4.982  -7.432 -10.361  1.00 95.26           C  
ATOM   4504  CD2 HIS A 288      -6.329  -7.674 -10.322  1.00 95.26           C  
ATOM   4505  HD2 HIS A 288      -7.000  -7.423  -9.515  1.00 95.26           H  
ATOM   4506  ND1 HIS A 288      -4.517  -7.938 -11.551  1.00 95.26           N  
ATOM   4507  HD1 HIS A 288      -3.649  -7.684 -12.000  1.00 95.26           H  
ATOM   4508  CE1 HIS A 288      -5.550  -8.495 -12.204  1.00 95.26           C  
ATOM   4509  HE1 HIS A 288      -5.515  -8.913 -13.199  1.00 95.26           H  
ATOM   4510  NE2 HIS A 288      -6.670  -8.366 -11.484  1.00 95.26           N  
ATOM   4511  N   PRO A 289      -2.976 -10.039  -9.254  1.00 93.27           N  
ATOM   4512  CA  PRO A 289      -1.979 -10.952  -9.811  1.00 93.27           C  
ATOM   4513  HA  PRO A 289      -1.311 -11.268  -9.010  1.00 93.27           H  
ATOM   4514  C   PRO A 289      -1.146 -10.326 -10.933  1.00 93.27           C  
ATOM   4515  CB  PRO A 289      -2.777 -12.159 -10.311  1.00 93.27           C  
ATOM   4516  HB2 PRO A 289      -3.110 -11.994 -11.336  1.00 93.27           H  
ATOM   4517  HB3 PRO A 289      -2.198 -13.080 -10.243  1.00 93.27           H  
ATOM   4518  O   PRO A 289       0.057 -10.552 -11.005  1.00 93.27           O  
ATOM   4519  CG  PRO A 289      -3.990 -12.180  -9.385  1.00 93.27           C  
ATOM   4520  HG2 PRO A 289      -3.723 -12.654  -8.441  1.00 93.27           H  
ATOM   4521  HG3 PRO A 289      -4.842 -12.685  -9.842  1.00 93.27           H  
ATOM   4522  CD  PRO A 289      -4.270 -10.700  -9.152  1.00 93.27           C  
ATOM   4523  HD2 PRO A 289      -4.718 -10.570  -8.167  1.00 93.27           H  
ATOM   4524  HD3 PRO A 289      -4.940 -10.324  -9.926  1.00 93.27           H  
ATOM   4525  N   ASP A 290      -1.752  -9.469 -11.758  1.00 95.21           N  
ATOM   4526  H   ASP A 290      -2.757  -9.392 -11.693  1.00 95.21           H  
ATOM   4527  CA  ASP A 290      -1.055  -8.810 -12.869  1.00 95.21           C  
ATOM   4528  HA  ASP A 290      -0.544  -9.579 -13.449  1.00 95.21           H  
ATOM   4529  C   ASP A 290       0.024  -7.815 -12.447  1.00 95.21           C  
ATOM   4530  CB  ASP A 290      -2.038  -8.095 -13.793  1.00 95.21           C  
ATOM   4531  HB2 ASP A 290      -1.457  -7.530 -14.522  1.00 95.21           H  
ATOM   4532  HB3 ASP A 290      -2.631  -7.371 -13.234  1.00 95.21           H  
ATOM   4533  O   ASP A 290       0.914  -7.528 -13.247  1.00 95.21           O  
ATOM   4534  CG  ASP A 290      -2.922  -9.060 -14.568  1.00 95.21           C  
ATOM   4535  OD1 ASP A 290      -2.491 -10.215 -14.782  1.00 95.21           O  
ATOM   4536  OD2 ASP A 290      -3.986  -8.616 -15.022  1.00 95.21           O  
ATOM   4537  N   ALA A 291       0.025  -7.337 -11.198  1.00 93.55           N  
ATOM   4538  H   ALA A 291      -0.675  -7.656 -10.544  1.00 93.55           H  
ATOM   4539  CA  ALA A 291       1.104  -6.484 -10.701  1.00 93.55           C  
ATOM   4540  HA  ALA A 291       1.121  -5.564 -11.286  1.00 93.55           H  
ATOM   4541  C   ALA A 291       2.474  -7.170 -10.852  1.00 93.55           C  
ATOM   4542  CB  ALA A 291       0.821  -6.135  -9.236  1.00 93.55           C  
ATOM   4543  HB1 ALA A 291       1.558  -5.415  -8.880  1.00 93.55           H  
ATOM   4544  HB2 ALA A 291       0.873  -7.032  -8.619  1.00 93.55           H  
ATOM   4545  HB3 ALA A 291      -0.174  -5.701  -9.140  1.00 93.55           H  
ATOM   4546  O   ALA A 291       3.486  -6.514 -11.106  1.00 93.55           O  
ATOM   4547  N   ILE A 292       2.507  -8.507 -10.777  1.00 93.43           N  
ATOM   4548  H   ILE A 292       1.636  -8.997 -10.633  1.00 93.43           H  
ATOM   4549  CA  ILE A 292       3.734  -9.290 -10.922  1.00 93.43           C  
ATOM   4550  HA  ILE A 292       4.462  -8.846 -10.243  1.00 93.43           H  
ATOM   4551  C   ILE A 292       4.333  -9.219 -12.330  1.00 93.43           C  
ATOM   4552  CB  ILE A 292       3.461 -10.746 -10.499  1.00 93.43           C  
ATOM   4553  HB  ILE A 292       2.747 -10.740  -9.675  1.00 93.43           H  
ATOM   4554  O   ILE A 292       5.534  -9.435 -12.487  1.00 93.43           O  
ATOM   4555  CG1 ILE A 292       4.729 -11.457 -10.009  1.00 93.43           C  
ATOM   4556 HG12 ILE A 292       5.457 -11.474 -10.821  1.00 93.43           H  
ATOM   4557 HG13 ILE A 292       4.436 -12.474  -9.748  1.00 93.43           H  
ATOM   4558  CG2 ILE A 292       2.874 -11.599 -11.643  1.00 93.43           C  
ATOM   4559 HG21 ILE A 292       3.640 -11.866 -12.371  1.00 93.43           H  
ATOM   4560 HG22 ILE A 292       2.432 -12.508 -11.234  1.00 93.43           H  
ATOM   4561 HG23 ILE A 292       2.094 -11.051 -12.171  1.00 93.43           H  
ATOM   4562  CD1 ILE A 292       5.412 -10.875  -8.770  1.00 93.43           C  
ATOM   4563 HD11 ILE A 292       6.214 -11.542  -8.454  1.00 93.43           H  
ATOM   4564 HD12 ILE A 292       4.688 -10.783  -7.960  1.00 93.43           H  
ATOM   4565 HD13 ILE A 292       5.843  -9.898  -8.985  1.00 93.43           H  
ATOM   4566  N   LYS A 293       3.525  -8.903 -13.352  1.00 95.57           N  
ATOM   4567  H   LYS A 293       2.562  -8.677 -13.149  1.00 95.57           H  
ATOM   4568  CA  LYS A 293       3.994  -8.735 -14.734  1.00 95.57           C  
ATOM   4569  HA  LYS A 293       4.583  -9.603 -15.029  1.00 95.57           H  
ATOM   4570  C   LYS A 293       4.916  -7.518 -14.856  1.00 95.57           C  
ATOM   4571  CB  LYS A 293       2.795  -8.612 -15.692  1.00 95.57           C  
ATOM   4572  HB2 LYS A 293       3.170  -8.380 -16.689  1.00 95.57           H  
ATOM   4573  HB3 LYS A 293       2.182  -7.770 -15.372  1.00 95.57           H  
ATOM   4574  O   LYS A 293       5.798  -7.530 -15.702  1.00 95.57           O  
ATOM   4575  CG  LYS A 293       1.922  -9.879 -15.794  1.00 95.57           C  
ATOM   4576  HG2 LYS A 293       2.478 -10.654 -16.322  1.00 95.57           H  
ATOM   4577  HG3 LYS A 293       1.667 -10.242 -14.798  1.00 95.57           H  
ATOM   4578  CD  LYS A 293       0.617  -9.568 -16.549  1.00 95.57           C  
ATOM   4579  HD2 LYS A 293       0.029  -8.900 -15.920  1.00 95.57           H  
ATOM   4580  HD3 LYS A 293       0.848  -9.052 -17.481  1.00 95.57           H  
ATOM   4581  CE  LYS A 293      -0.224 -10.815 -16.866  1.00 95.57           C  
ATOM   4582  HE2 LYS A 293       0.281 -11.389 -17.644  1.00 95.57           H  
ATOM   4583  HE3 LYS A 293      -0.290 -11.429 -15.968  1.00 95.57           H  
ATOM   4584  NZ  LYS A 293      -1.606 -10.458 -17.297  1.00 95.57           N  
ATOM   4585  HZ1 LYS A 293      -1.656  -9.672 -17.929  1.00 95.57           H  
ATOM   4586  HZ2 LYS A 293      -2.116 -11.242 -17.679  1.00 95.57           H  
ATOM   4587  HZ3 LYS A 293      -2.139 -10.197 -16.480  1.00 95.57           H  
ATOM   4588  N   LEU A 294       4.784  -6.532 -13.964  1.00 94.77           N  
ATOM   4589  H   LEU A 294       4.043  -6.621 -13.283  1.00 94.77           H  
ATOM   4590  CA  LEU A 294       5.620  -5.325 -13.888  1.00 94.77           C  
ATOM   4591  HA  LEU A 294       6.119  -5.176 -14.845  1.00 94.77           H  
ATOM   4592  C   LEU A 294       6.749  -5.422 -12.842  1.00 94.77           C  
ATOM   4593  CB  LEU A 294       4.707  -4.115 -13.620  1.00 94.77           C  
ATOM   4594  HB2 LEU A 294       5.326  -3.224 -13.516  1.00 94.77           H  
ATOM   4595  HB3 LEU A 294       4.192  -4.276 -12.673  1.00 94.77           H  
ATOM   4596  O   LEU A 294       7.427  -4.433 -12.558  1.00 94.77           O  
ATOM   4597  CG  LEU A 294       3.663  -3.849 -14.718  1.00 94.77           C  
ATOM   4598  HG  LEU A 294       3.071  -4.748 -14.891  1.00 94.77           H  
ATOM   4599  CD1 LEU A 294       2.716  -2.746 -14.255  1.00 94.77           C  
ATOM   4600 HD11 LEU A 294       2.013  -2.513 -15.055  1.00 94.77           H  
ATOM   4601 HD12 LEU A 294       2.143  -3.106 -13.400  1.00 94.77           H  
ATOM   4602 HD13 LEU A 294       3.272  -1.848 -13.988  1.00 94.77           H  
ATOM   4603  CD2 LEU A 294       4.307  -3.419 -16.037  1.00 94.77           C  
ATOM   4604 HD21 LEU A 294       3.536  -3.159 -16.763  1.00 94.77           H  
ATOM   4605 HD22 LEU A 294       4.892  -4.239 -16.455  1.00 94.77           H  
ATOM   4606 HD23 LEU A 294       4.958  -2.558 -15.884  1.00 94.77           H  
ATOM   4607  N   ALA A 295       6.943  -6.593 -12.233  1.00 91.90           N  
ATOM   4608  H   ALA A 295       6.387  -7.386 -12.521  1.00 91.90           H  
ATOM   4609  CA  ALA A 295       7.981  -6.806 -11.232  1.00 91.90           C  
ATOM   4610  HA  ALA A 295       7.930  -5.978 -10.524  1.00 91.90           H  
ATOM   4611  C   ALA A 295       9.389  -6.824 -11.866  1.00 91.90           C  
ATOM   4612  CB  ALA A 295       7.659  -8.103 -10.483  1.00 91.90           C  
ATOM   4613  HB1 ALA A 295       6.657  -8.027 -10.061  1.00 91.90           H  
ATOM   4614  HB2 ALA A 295       8.368  -8.273  -9.673  1.00 91.90           H  
ATOM   4615  HB3 ALA A 295       7.698  -8.945 -11.174  1.00 91.90           H  
ATOM   4616  O   ALA A 295       9.526  -7.174 -13.039  1.00 91.90           O  
ATOM   4617  N   PRO A 296      10.462  -6.552 -11.091  1.00 91.59           N  
ATOM   4618  CA  PRO A 296      11.828  -6.516 -11.623  1.00 91.59           C  
ATOM   4619  HA  PRO A 296      11.919  -5.674 -12.309  1.00 91.59           H  
ATOM   4620  C   PRO A 296      12.241  -7.783 -12.370  1.00 91.59           C  
ATOM   4621  CB  PRO A 296      12.755  -6.308 -10.423  1.00 91.59           C  
ATOM   4622  HB2 PRO A 296      13.299  -7.224 -10.190  1.00 91.59           H  
ATOM   4623  HB3 PRO A 296      13.464  -5.506 -10.626  1.00 91.59           H  
ATOM   4624  O   PRO A 296      12.981  -7.713 -13.340  1.00 91.59           O  
ATOM   4625  CG  PRO A 296      11.870  -5.943  -9.239  1.00 91.59           C  
ATOM   4626  HG2 PRO A 296      12.037  -4.898  -8.976  1.00 91.59           H  
ATOM   4627  HG3 PRO A 296      12.117  -6.564  -8.378  1.00 91.59           H  
ATOM   4628  CD  PRO A 296      10.428  -6.196  -9.679  1.00 91.59           C  
ATOM   4629  HD2 PRO A 296      10.024  -7.020  -9.091  1.00 91.59           H  
ATOM   4630  HD3 PRO A 296       9.824  -5.302  -9.522  1.00 91.59           H  
ATOM   4631  N   ARG A 297      11.742  -8.946 -11.938  1.00 93.05           N  
ATOM   4632  H   ARG A 297      11.120  -8.915 -11.143  1.00 93.05           H  
ATOM   4633  CA  ARG A 297      12.042 -10.245 -12.555  1.00 93.05           C  
ATOM   4634  HA  ARG A 297      13.124 -10.365 -12.605  1.00 93.05           H  
ATOM   4635  C   ARG A 297      11.557 -10.375 -14.002  1.00 93.05           C  
ATOM   4636  CB  ARG A 297      11.458 -11.367 -11.687  1.00 93.05           C  
ATOM   4637  HB2 ARG A 297      11.854 -12.319 -12.043  1.00 93.05           H  
ATOM   4638  HB3 ARG A 297      11.788 -11.228 -10.657  1.00 93.05           H  
ATOM   4639  O   ARG A 297      12.073 -11.222 -14.717  1.00 93.05           O  
ATOM   4640  CG  ARG A 297       9.921 -11.421 -11.737  1.00 93.05           C  
ATOM   4641  HG2 ARG A 297       9.500 -10.457 -11.451  1.00 93.05           H  
ATOM   4642  HG3 ARG A 297       9.597 -11.663 -12.749  1.00 93.05           H  
ATOM   4643  CD  ARG A 297       9.398 -12.498 -10.790  1.00 93.05           C  
ATOM   4644  HD2 ARG A 297       9.584 -12.189  -9.762  1.00 93.05           H  
ATOM   4645  HD3 ARG A 297       9.944 -13.421 -10.989  1.00 93.05           H  
ATOM   4646  NE  ARG A 297       7.959 -12.735 -10.994  1.00 93.05           N  
ATOM   4647  HE  ARG A 297       7.485 -12.120 -11.640  1.00 93.05           H  
ATOM   4648  NH1 ARG A 297       7.801 -14.620  -9.690  1.00 93.05           N  
ATOM   4649 HH11 ARG A 297       7.270 -15.416  -9.367  1.00 93.05           H  
ATOM   4650 HH12 ARG A 297       8.754 -14.480  -9.384  1.00 93.05           H  
ATOM   4651  NH2 ARG A 297       6.069 -14.010 -10.932  1.00 93.05           N  
ATOM   4652 HH21 ARG A 297       5.641 -13.405 -11.618  1.00 93.05           H  
ATOM   4653 HH22 ARG A 297       5.567 -14.823 -10.604  1.00 93.05           H  
ATOM   4654  CZ  ARG A 297       7.283 -13.773 -10.534  1.00 93.05           C  
ATOM   4655  N   SER A 298      10.554  -9.593 -14.399  1.00 94.63           N  
ATOM   4656  H   SER A 298      10.170  -8.909 -13.762  1.00 94.63           H  
ATOM   4657  CA  SER A 298      10.026  -9.595 -15.766  1.00 94.63           C  
ATOM   4658  HA  SER A 298       9.952 -10.619 -16.134  1.00 94.63           H  
ATOM   4659  C   SER A 298      10.930  -8.818 -16.722  1.00 94.63           C  
ATOM   4660  CB  SER A 298       8.633  -8.966 -15.798  1.00 94.63           C  
ATOM   4661  HB2 SER A 298       8.235  -9.030 -16.810  1.00 94.63           H  
ATOM   4662  HB3 SER A 298       8.709  -7.913 -15.526  1.00 94.63           H  
ATOM   4663  O   SER A 298      10.955  -9.124 -17.906  1.00 94.63           O  
ATOM   4664  OG  SER A 298       7.741  -9.605 -14.901  1.00 94.63           O  
ATOM   4665  HG  SER A 298       6.921  -9.116 -15.003  1.00 94.63           H  
ATOM   4666  N   PHE A 299      11.677  -7.840 -16.198  1.00 96.57           N  
ATOM   4667  H   PHE A 299      11.639  -7.695 -15.199  1.00 96.57           H  
ATOM   4668  CA  PHE A 299      12.567  -6.957 -16.958  1.00 96.57           C  
ATOM   4669  HA  PHE A 299      12.820  -7.425 -17.909  1.00 96.57           H  
ATOM   4670  C   PHE A 299      13.875  -6.739 -16.179  1.00 96.57           C  
ATOM   4671  CB  PHE A 299      11.844  -5.635 -17.260  1.00 96.57           C  
ATOM   4672  HB2 PHE A 299      11.782  -5.034 -16.353  1.00 96.57           H  
ATOM   4673  HB3 PHE A 299      12.433  -5.080 -17.991  1.00 96.57           H  
ATOM   4674  O   PHE A 299      14.137  -5.635 -15.685  1.00 96.57           O  
ATOM   4675  CG  PHE A 299      10.447  -5.800 -17.812  1.00 96.57           C  
ATOM   4676  CD1 PHE A 299      10.261  -6.196 -19.147  1.00 96.57           C  
ATOM   4677  HD1 PHE A 299      11.111  -6.358 -19.794  1.00 96.57           H  
ATOM   4678  CD2 PHE A 299       9.335  -5.608 -16.971  1.00 96.57           C  
ATOM   4679  HD2 PHE A 299       9.478  -5.317 -15.940  1.00 96.57           H  
ATOM   4680  CE1 PHE A 299       8.963  -6.404 -19.640  1.00 96.57           C  
ATOM   4681  HE1 PHE A 299       8.822  -6.717 -20.664  1.00 96.57           H  
ATOM   4682  CE2 PHE A 299       8.037  -5.805 -17.471  1.00 96.57           C  
ATOM   4683  HE2 PHE A 299       7.177  -5.659 -16.834  1.00 96.57           H  
ATOM   4684  CZ  PHE A 299       7.853  -6.205 -18.804  1.00 96.57           C  
ATOM   4685  HZ  PHE A 299       6.858  -6.361 -19.194  1.00 96.57           H  
ATOM   4686  N   PRO A 300      14.671  -7.798 -15.946  1.00 96.44           N  
ATOM   4687  CA  PRO A 300      15.781  -7.737 -15.005  1.00 96.44           C  
ATOM   4688  HA  PRO A 300      15.418  -7.388 -14.038  1.00 96.44           H  
ATOM   4689  C   PRO A 300      16.901  -6.788 -15.450  1.00 96.44           C  
ATOM   4690  CB  PRO A 300      16.248  -9.187 -14.860  1.00 96.44           C  
ATOM   4691  HB2 PRO A 300      15.699  -9.662 -14.047  1.00 96.44           H  
ATOM   4692  HB3 PRO A 300      17.321  -9.252 -14.678  1.00 96.44           H  
ATOM   4693  O   PRO A 300      17.524  -6.155 -14.593  1.00 96.44           O  
ATOM   4694  CG  PRO A 300      15.848  -9.837 -16.185  1.00 96.44           C  
ATOM   4695  HG2 PRO A 300      16.585  -9.602 -16.953  1.00 96.44           H  
ATOM   4696  HG3 PRO A 300      15.720 -10.916 -16.088  1.00 96.44           H  
ATOM   4697  CD  PRO A 300      14.531  -9.137 -16.500  1.00 96.44           C  
ATOM   4698  HD2 PRO A 300      13.714  -9.656 -15.998  1.00 96.44           H  
ATOM   4699  HD3 PRO A 300      14.356  -9.117 -17.575  1.00 96.44           H  
ATOM   4700  N   ASN A 301      17.164  -6.633 -16.751  1.00 97.92           N  
ATOM   4701  H   ASN A 301      16.523  -7.026 -17.425  1.00 97.92           H  
ATOM   4702  CA  ASN A 301      18.199  -5.722 -17.249  1.00 97.92           C  
ATOM   4703  HA  ASN A 301      19.082  -5.819 -16.618  1.00 97.92           H  
ATOM   4704  C   ASN A 301      17.752  -4.260 -17.164  1.00 97.92           C  
ATOM   4705  CB  ASN A 301      18.597  -6.105 -18.682  1.00 97.92           C  
ATOM   4706  HB2 ASN A 301      19.345  -5.402 -19.049  1.00 97.92           H  
ATOM   4707  HB3 ASN A 301      17.736  -6.051 -19.348  1.00 97.92           H  
ATOM   4708  O   ASN A 301      18.501  -3.418 -16.663  1.00 97.92           O  
ATOM   4709  CG  ASN A 301      19.198  -7.489 -18.727  1.00 97.92           C  
ATOM   4710  ND2 ASN A 301      18.488  -8.474 -19.214  1.00 97.92           N  
ATOM   4711 HD21 ASN A 301      18.826  -9.424 -19.148  1.00 97.92           H  
ATOM   4712 HD22 ASN A 301      17.517  -8.308 -19.437  1.00 97.92           H  
ATOM   4713  OD1 ASN A 301      20.309  -7.698 -18.265  1.00 97.92           O  
ATOM   4714  N   LEU A 302      16.523  -3.971 -17.584  1.00 97.65           N  
ATOM   4715  H   LEU A 302      15.970  -4.722 -17.973  1.00 97.65           H  
ATOM   4716  CA  LEU A 302      15.912  -2.650 -17.522  1.00 97.65           C  
ATOM   4717  HA  LEU A 302      16.574  -1.935 -18.010  1.00 97.65           H  
ATOM   4718  C   LEU A 302      15.728  -2.189 -16.079  1.00 97.65           C  
ATOM   4719  CB  LEU A 302      14.579  -2.701 -18.281  1.00 97.65           C  
ATOM   4720  HB2 LEU A 302      14.789  -2.922 -19.327  1.00 97.65           H  
ATOM   4721  HB3 LEU A 302      13.982  -3.518 -17.876  1.00 97.65           H  
ATOM   4722  O   LEU A 302      16.130  -1.079 -15.736  1.00 97.65           O  
ATOM   4723  CG  LEU A 302      13.747  -1.411 -18.202  1.00 97.65           C  
ATOM   4724  HG  LEU A 302      13.454  -1.229 -17.168  1.00 97.65           H  
ATOM   4725  CD1 LEU A 302      14.527  -0.197 -18.707  1.00 97.65           C  
ATOM   4726 HD11 LEU A 302      13.865   0.667 -18.769  1.00 97.65           H  
ATOM   4727 HD12 LEU A 302      14.944  -0.407 -19.692  1.00 97.65           H  
ATOM   4728 HD13 LEU A 302      15.336   0.046 -18.019  1.00 97.65           H  
ATOM   4729  CD2 LEU A 302      12.478  -1.585 -19.027  1.00 97.65           C  
ATOM   4730 HD21 LEU A 302      12.744  -1.848 -20.051  1.00 97.65           H  
ATOM   4731 HD22 LEU A 302      11.872  -2.390 -18.611  1.00 97.65           H  
ATOM   4732 HD23 LEU A 302      11.893  -0.665 -19.037  1.00 97.65           H  
ATOM   4733  N   ALA A 303      15.202  -3.048 -15.206  1.00 96.47           N  
ATOM   4734  H   ALA A 303      14.873  -3.942 -15.541  1.00 96.47           H  
ATOM   4735  CA  ALA A 303      15.093  -2.739 -13.787  1.00 96.47           C  
ATOM   4736  HA  ALA A 303      14.499  -1.833 -13.673  1.00 96.47           H  
ATOM   4737  C   ALA A 303      16.475  -2.467 -13.173  1.00 96.47           C  
ATOM   4738  CB  ALA A 303      14.369  -3.888 -13.082  1.00 96.47           C  
ATOM   4739  HB1 ALA A 303      14.299  -3.677 -12.015  1.00 96.47           H  
ATOM   4740  HB2 ALA A 303      13.366  -3.995 -13.494  1.00 96.47           H  
ATOM   4741  HB3 ALA A 303      14.911  -4.820 -13.243  1.00 96.47           H  
ATOM   4742  O   ALA A 303      16.619  -1.529 -12.393  1.00 96.47           O  
ATOM   4743  N   SER A 304      17.508  -3.230 -13.555  1.00 96.34           N  
ATOM   4744  H   SER A 304      17.340  -3.976 -14.215  1.00 96.34           H  
ATOM   4745  CA  SER A 304      18.875  -2.990 -13.074  1.00 96.34           C  
ATOM   4746  HA  SER A 304      18.849  -2.989 -11.985  1.00 96.34           H  
ATOM   4747  C   SER A 304      19.428  -1.635 -13.514  1.00 96.34           C  
ATOM   4748  CB  SER A 304      19.842  -4.082 -13.535  1.00 96.34           C  
ATOM   4749  HB2 SER A 304      19.875  -4.115 -14.624  1.00 96.34           H  
ATOM   4750  HB3 SER A 304      20.839  -3.849 -13.164  1.00 96.34           H  
ATOM   4751  O   SER A 304      20.009  -0.915 -12.701  1.00 96.34           O  
ATOM   4752  OG  SER A 304      19.452  -5.341 -13.036  1.00 96.34           O  
ATOM   4753  HG  SER A 304      18.758  -5.671 -13.611  1.00 96.34           H  
ATOM   4754  N   ALA A 305      19.231  -1.266 -14.782  1.00 96.58           N  
ATOM   4755  H   ALA A 305      18.746  -1.896 -15.406  1.00 96.58           H  
ATOM   4756  CA  ALA A 305      19.645   0.030 -15.312  1.00 96.58           C  
ATOM   4757  HA  ALA A 305      20.707   0.169 -15.110  1.00 96.58           H  
ATOM   4758  C   ALA A 305      18.893   1.187 -14.632  1.00 96.58           C  
ATOM   4759  CB  ALA A 305      19.444   0.019 -16.832  1.00 96.58           C  
ATOM   4760  HB1 ALA A 305      18.385  -0.076 -17.075  1.00 96.58           H  
ATOM   4761  HB2 ALA A 305      19.821   0.949 -17.256  1.00 96.58           H  
ATOM   4762  HB3 ALA A 305      19.986  -0.817 -17.275  1.00 96.58           H  
ATOM   4763  O   ALA A 305      19.520   2.138 -14.163  1.00 96.58           O  
ATOM   4764  N   ALA A 306      17.574   1.055 -14.476  1.00 95.67           N  
ATOM   4765  H   ALA A 306      17.116   0.263 -14.905  1.00 95.67           H  
ATOM   4766  CA  ALA A 306      16.730   2.057 -13.837  1.00 95.67           C  
ATOM   4767  HA  ALA A 306      16.890   3.011 -14.341  1.00 95.67           H  
ATOM   4768  C   ALA A 306      17.081   2.257 -12.354  1.00 95.67           C  
ATOM   4769  CB  ALA A 306      15.267   1.646 -14.033  1.00 95.67           C  
ATOM   4770  HB1 ALA A 306      14.615   2.446 -13.682  1.00 95.67           H  
ATOM   4771  HB2 ALA A 306      15.051   0.728 -13.487  1.00 95.67           H  
ATOM   4772  HB3 ALA A 306      15.069   1.486 -15.093  1.00 95.67           H  
ATOM   4773  O   ALA A 306      17.243   3.391 -11.905  1.00 95.67           O  
ATOM   4774  N   PHE A 307      17.275   1.176 -11.586  1.00 93.98           N  
ATOM   4775  H   PHE A 307      17.111   0.261 -11.982  1.00 93.98           H  
ATOM   4776  CA  PHE A 307      17.707   1.282 -10.189  1.00 93.98           C  
ATOM   4777  HA  PHE A 307      17.049   1.986  -9.681  1.00 93.98           H  
ATOM   4778  C   PHE A 307      19.121   1.847 -10.058  1.00 93.98           C  
ATOM   4779  CB  PHE A 307      17.624  -0.079  -9.480  1.00 93.98           C  
ATOM   4780  HB2 PHE A 307      18.068  -0.844 -10.117  1.00 93.98           H  
ATOM   4781  HB3 PHE A 307      18.223  -0.032  -8.571  1.00 93.98           H  
ATOM   4782  O   PHE A 307      19.379   2.615  -9.132  1.00 93.98           O  
ATOM   4783  CG  PHE A 307      16.225  -0.491  -9.062  1.00 93.98           C  
ATOM   4784  CD1 PHE A 307      15.466   0.344  -8.220  1.00 93.98           C  
ATOM   4785  HD1 PHE A 307      15.863   1.293  -7.892  1.00 93.98           H  
ATOM   4786  CD2 PHE A 307      15.687  -1.722  -9.480  1.00 93.98           C  
ATOM   4787  HD2 PHE A 307      16.269  -2.375 -10.113  1.00 93.98           H  
ATOM   4788  CE1 PHE A 307      14.173  -0.039  -7.824  1.00 93.98           C  
ATOM   4789  HE1 PHE A 307      13.579   0.621  -7.209  1.00 93.98           H  
ATOM   4790  CE2 PHE A 307      14.400  -2.114  -9.073  1.00 93.98           C  
ATOM   4791  HE2 PHE A 307      14.006  -3.066  -9.396  1.00 93.98           H  
ATOM   4792  CZ  PHE A 307      13.642  -1.269  -8.243  1.00 93.98           C  
ATOM   4793  HZ  PHE A 307      12.653  -1.556  -7.918  1.00 93.98           H  
ATOM   4794  N   TYR A 308      20.034   1.496 -10.968  1.00 93.59           N  
ATOM   4795  H   TYR A 308      19.777   0.846 -11.696  1.00 93.59           H  
ATOM   4796  CA  TYR A 308      21.381   2.064 -10.986  1.00 93.59           C  
ATOM   4797  HA  TYR A 308      21.863   1.887 -10.024  1.00 93.59           H  
ATOM   4798  C   TYR A 308      21.353   3.574 -11.194  1.00 93.59           C  
ATOM   4799  CB  TYR A 308      22.209   1.394 -12.084  1.00 93.59           C  
ATOM   4800  HB2 TYR A 308      22.287   0.329 -11.866  1.00 93.59           H  
ATOM   4801  HB3 TYR A 308      21.695   1.493 -13.040  1.00 93.59           H  
ATOM   4802  O   TYR A 308      21.999   4.304 -10.445  1.00 93.59           O  
ATOM   4803  CG  TYR A 308      23.603   1.967 -12.224  1.00 93.59           C  
ATOM   4804  CD1 TYR A 308      23.877   2.958 -13.190  1.00 93.59           C  
ATOM   4805  HD1 TYR A 308      23.088   3.312 -13.837  1.00 93.59           H  
ATOM   4806  CD2 TYR A 308      24.626   1.501 -11.382  1.00 93.59           C  
ATOM   4807  HD2 TYR A 308      24.419   0.742 -10.642  1.00 93.59           H  
ATOM   4808  CE1 TYR A 308      25.187   3.457 -13.330  1.00 93.59           C  
ATOM   4809  HE1 TYR A 308      25.410   4.172 -14.108  1.00 93.59           H  
ATOM   4810  CE2 TYR A 308      25.931   1.994 -11.514  1.00 93.59           C  
ATOM   4811  HE2 TYR A 308      26.706   1.614 -10.865  1.00 93.59           H  
ATOM   4812  OH  TYR A 308      27.499   3.363 -12.642  1.00 93.59           O  
ATOM   4813  HH  TYR A 308      28.063   2.688 -12.259  1.00 93.59           H  
ATOM   4814  CZ  TYR A 308      26.214   2.953 -12.504  1.00 93.59           C  
ATOM   4815  N   TRP A 309      20.592   4.037 -12.184  1.00 93.92           N  
ATOM   4816  H   TRP A 309      20.100   3.379 -12.772  1.00 93.92           H  
ATOM   4817  CA  TRP A 309      20.421   5.456 -12.463  1.00 93.92           C  
ATOM   4818  HA  TRP A 309      21.397   5.922 -12.598  1.00 93.92           H  
ATOM   4819  C   TRP A 309      19.745   6.173 -11.287  1.00 93.92           C  
ATOM   4820  CB  TRP A 309      19.644   5.594 -13.774  1.00 93.92           C  
ATOM   4821  HB2 TRP A 309      18.733   4.998 -13.715  1.00 93.92           H  
ATOM   4822  HB3 TRP A 309      20.246   5.191 -14.588  1.00 93.92           H  
ATOM   4823  O   TRP A 309      20.318   7.101 -10.716  1.00 93.92           O  
ATOM   4824  CG  TRP A 309      19.259   6.994 -14.111  1.00 93.92           C  
ATOM   4825  CD1 TRP A 309      20.036   7.905 -14.742  1.00 93.92           C  
ATOM   4826  HD1 TRP A 309      21.038   7.733 -15.107  1.00 93.92           H  
ATOM   4827  CD2 TRP A 309      17.996   7.667 -13.818  1.00 93.92           C  
ATOM   4828  CE2 TRP A 309      18.082   9.005 -14.301  1.00 93.92           C  
ATOM   4829  CE3 TRP A 309      16.785   7.271 -13.207  1.00 93.92           C  
ATOM   4830  HE3 TRP A 309      16.666   6.254 -12.863  1.00 93.92           H  
ATOM   4831  NE1 TRP A 309      19.346   9.097 -14.844  1.00 93.92           N  
ATOM   4832  HE1 TRP A 309      19.751   9.955 -15.190  1.00 93.92           H  
ATOM   4833  CH2 TRP A 309      15.853   9.508 -13.510  1.00 93.92           C  
ATOM   4834  HH2 TRP A 309      15.043  10.209 -13.371  1.00 93.92           H  
ATOM   4835  CZ2 TRP A 309      17.034   9.920 -14.151  1.00 93.92           C  
ATOM   4836  HZ2 TRP A 309      17.128  10.935 -14.508  1.00 93.92           H  
ATOM   4837  CZ3 TRP A 309      15.725   8.185 -13.051  1.00 93.92           C  
ATOM   4838  HZ3 TRP A 309      14.802   7.881 -12.581  1.00 93.92           H  
ATOM   4839  N   SER A 310      18.597   5.664 -10.836  1.00 91.52           N  
ATOM   4840  H   SER A 310      18.200   4.886 -11.344  1.00 91.52           H  
ATOM   4841  CA  SER A 310      17.780   6.281  -9.788  1.00 91.52           C  
ATOM   4842  HA  SER A 310      17.503   7.284 -10.111  1.00 91.52           H  
ATOM   4843  C   SER A 310      18.516   6.407  -8.451  1.00 91.52           C  
ATOM   4844  CB  SER A 310      16.503   5.458  -9.626  1.00 91.52           C  
ATOM   4845  HB2 SER A 310      16.760   4.453  -9.292  1.00 91.52           H  
ATOM   4846  HB3 SER A 310      16.000   5.390 -10.591  1.00 91.52           H  
ATOM   4847  O   SER A 310      18.427   7.440  -7.797  1.00 91.52           O  
ATOM   4848  OG  SER A 310      15.626   6.046  -8.694  1.00 91.52           O  
ATOM   4849  HG  SER A 310      15.122   6.730  -9.140  1.00 91.52           H  
ATOM   4850  N   LYS A 311      19.330   5.418  -8.055  1.00 89.66           N  
ATOM   4851  H   LYS A 311      19.392   4.588  -8.628  1.00 89.66           H  
ATOM   4852  CA  LYS A 311      20.148   5.508  -6.829  1.00 89.66           C  
ATOM   4853  HA  LYS A 311      19.501   5.756  -5.988  1.00 89.66           H  
ATOM   4854  C   LYS A 311      21.196   6.620  -6.859  1.00 89.66           C  
ATOM   4855  CB  LYS A 311      20.849   4.171  -6.566  1.00 89.66           C  
ATOM   4856  HB2 LYS A 311      21.668   4.333  -5.865  1.00 89.66           H  
ATOM   4857  HB3 LYS A 311      21.266   3.780  -7.494  1.00 89.66           H  
ATOM   4858  O   LYS A 311      21.657   7.023  -5.794  1.00 89.66           O  
ATOM   4859  CG  LYS A 311      19.887   3.161  -5.941  1.00 89.66           C  
ATOM   4860  HG2 LYS A 311      19.059   2.949  -6.616  1.00 89.66           H  
ATOM   4861  HG3 LYS A 311      19.490   3.590  -5.021  1.00 89.66           H  
ATOM   4862  CD  LYS A 311      20.633   1.874  -5.599  1.00 89.66           C  
ATOM   4863  HD2 LYS A 311      21.025   1.443  -6.520  1.00 89.66           H  
ATOM   4864  HD3 LYS A 311      21.457   2.106  -4.924  1.00 89.66           H  
ATOM   4865  CE  LYS A 311      19.681   0.886  -4.927  1.00 89.66           C  
ATOM   4866  HE2 LYS A 311      18.885   0.641  -5.630  1.00 89.66           H  
ATOM   4867  HE3 LYS A 311      19.230   1.357  -4.054  1.00 89.66           H  
ATOM   4868  NZ  LYS A 311      20.402  -0.341  -4.528  1.00 89.66           N  
ATOM   4869  HZ1 LYS A 311      19.745  -1.050  -4.235  1.00 89.66           H  
ATOM   4870  HZ2 LYS A 311      20.940  -0.700  -5.304  1.00 89.66           H  
ATOM   4871  HZ3 LYS A 311      21.017  -0.149  -3.750  1.00 89.66           H  
ATOM   4872  N   LYS A 312      21.606   7.073  -8.046  1.00 85.92           N  
ATOM   4873  H   LYS A 312      21.154   6.714  -8.875  1.00 85.92           H  
ATOM   4874  CA  LYS A 312      22.579   8.160  -8.194  1.00 85.92           C  
ATOM   4875  HA  LYS A 312      23.172   8.250  -7.283  1.00 85.92           H  
ATOM   4876  C   LYS A 312      21.924   9.521  -8.383  1.00 85.92           C  
ATOM   4877  CB  LYS A 312      23.518   7.881  -9.356  1.00 85.92           C  
ATOM   4878  HB2 LYS A 312      22.917   7.803 -10.262  1.00 85.92           H  
ATOM   4879  HB3 LYS A 312      24.186   8.737  -9.451  1.00 85.92           H  
ATOM   4880  O   LYS A 312      22.473  10.496  -7.888  1.00 85.92           O  
ATOM   4881  CG  LYS A 312      24.339   6.599  -9.175  1.00 85.92           C  
ATOM   4882  HG2 LYS A 312      24.527   6.409  -8.119  1.00 85.92           H  
ATOM   4883  HG3 LYS A 312      23.782   5.760  -9.592  1.00 85.92           H  
ATOM   4884  CD  LYS A 312      25.676   6.746  -9.895  1.00 85.92           C  
ATOM   4885  HD2 LYS A 312      25.539   7.323 -10.810  1.00 85.92           H  
ATOM   4886  HD3 LYS A 312      26.357   7.300  -9.249  1.00 85.92           H  
ATOM   4887  CE  LYS A 312      26.276   5.400 -10.260  1.00 85.92           C  
ATOM   4888  HE2 LYS A 312      25.550   4.867 -10.874  1.00 85.92           H  
ATOM   4889  HE3 LYS A 312      26.453   4.814  -9.358  1.00 85.92           H  
ATOM   4890  NZ  LYS A 312      27.527   5.626 -11.013  1.00 85.92           N  
ATOM   4891  HZ1 LYS A 312      27.811   4.765 -11.458  1.00 85.92           H  
ATOM   4892  HZ2 LYS A 312      27.361   6.312 -11.736  1.00 85.92           H  
ATOM   4893  HZ3 LYS A 312      28.252   5.960 -10.395  1.00 85.92           H  
ATOM   4894  N   GLU A 313      20.781   9.575  -9.063  1.00 85.82           N  
ATOM   4895  H   GLU A 313      20.442   8.742  -9.523  1.00 85.82           H  
ATOM   4896  CA  GLU A 313      20.050  10.830  -9.278  1.00 85.82           C  
ATOM   4897  HA  GLU A 313      20.754  11.653  -9.399  1.00 85.82           H  
ATOM   4898  C   GLU A 313      19.157  11.209  -8.093  1.00 85.82           C  
ATOM   4899  CB  GLU A 313      19.194  10.742 -10.552  1.00 85.82           C  
ATOM   4900  HB2 GLU A 313      18.445   9.959 -10.431  1.00 85.82           H  
ATOM   4901  HB3 GLU A 313      18.668  11.689 -10.668  1.00 85.82           H  
ATOM   4902  O   GLU A 313      18.946  12.388  -7.824  1.00 85.82           O  
ATOM   4903  CG  GLU A 313      19.976  10.477 -11.844  1.00 85.82           C  
ATOM   4904  HG2 GLU A 313      19.344  10.765 -12.684  1.00 85.82           H  
ATOM   4905  HG3 GLU A 313      20.177   9.409 -11.921  1.00 85.82           H  
ATOM   4906  CD  GLU A 313      21.287  11.251 -11.935  1.00 85.82           C  
ATOM   4907  OE1 GLU A 313      22.327  10.568 -12.117  1.00 85.82           O  
ATOM   4908  OE2 GLU A 313      21.281  12.484 -11.764  1.00 85.82           O  
ATOM   4909  N   ASN A 314      18.640  10.225  -7.352  1.00 76.85           N  
ATOM   4910  H   ASN A 314      18.828   9.269  -7.618  1.00 76.85           H  
ATOM   4911  CA  ASN A 314      17.673  10.451  -6.287  1.00 76.85           C  
ATOM   4912  HA  ASN A 314      17.425  11.512  -6.263  1.00 76.85           H  
ATOM   4913  C   ASN A 314      18.239  10.043  -4.910  1.00 76.85           C  
ATOM   4914  CB  ASN A 314      16.357   9.752  -6.660  1.00 76.85           C  
ATOM   4915  HB2 ASN A 314      16.479   8.669  -6.642  1.00 76.85           H  
ATOM   4916  HB3 ASN A 314      16.079  10.048  -7.671  1.00 76.85           H  
ATOM   4917  O   ASN A 314      18.322   8.848  -4.598  1.00 76.85           O  
ATOM   4918  CG  ASN A 314      15.225  10.130  -5.728  1.00 76.85           C  
ATOM   4919  ND2 ASN A 314      14.000   9.890  -6.129  1.00 76.85           N  
ATOM   4920 HD21 ASN A 314      13.827   9.559  -7.068  1.00 76.85           H  
ATOM   4921 HD22 ASN A 314      13.231  10.149  -5.528  1.00 76.85           H  
ATOM   4922  OD1 ASN A 314      15.422  10.606  -4.613  1.00 76.85           O  
ATOM   4923  N   PRO A 315      18.545  11.014  -4.023  1.00 73.14           N  
ATOM   4924  CA  PRO A 315      19.032  10.743  -2.670  1.00 73.14           C  
ATOM   4925  HA  PRO A 315      20.010  10.267  -2.744  1.00 73.14           H  
ATOM   4926  C   PRO A 315      18.105   9.845  -1.838  1.00 73.14           C  
ATOM   4927  CB  PRO A 315      19.185  12.120  -2.012  1.00 73.14           C  
ATOM   4928  HB2 PRO A 315      18.258  12.404  -1.514  1.00 73.14           H  
ATOM   4929  HB3 PRO A 315      20.016  12.137  -1.306  1.00 73.14           H  
ATOM   4930  O   PRO A 315      18.576   9.102  -0.979  1.00 73.14           O  
ATOM   4931  CG  PRO A 315      19.427  13.060  -3.189  1.00 73.14           C  
ATOM   4932  HG2 PRO A 315      20.476  13.022  -3.481  1.00 73.14           H  
ATOM   4933  HG3 PRO A 315      19.126  14.083  -2.964  1.00 73.14           H  
ATOM   4934  CD  PRO A 315      18.569  12.448  -4.290  1.00 73.14           C  
ATOM   4935  HD2 PRO A 315      17.556  12.846  -4.239  1.00 73.14           H  
ATOM   4936  HD3 PRO A 315      19.013  12.671  -5.260  1.00 73.14           H  
ATOM   4937  N   THR A 316      16.793   9.862  -2.100  1.00 69.44           N  
ATOM   4938  H   THR A 316      16.460  10.433  -2.864  1.00 69.44           H
[truncated: 67,725 more chars]
