# Supplementary material for: Using structure prediction of negative sense RNA virus nucleoproteins to assess evolutionary relationships
Source: bioRxiv. 2024 May 22:2024.02.16.580771. Originally published 2024 Feb 17. Preprint. [Version 2] doi: 10.1101/2024.02.16.580771 (PMC10888975; doi:10.1101/2024.02.16.580771)
Supplement: Supplement 2 — Supplementary File 2: Full NSV Dataset NP AlphaFold PDBs (.pdb files) [file media-2.zip › Full NSV Dataset NP AlphaFold PDBs/SUDV.pdb]

ATOM      1  N   MET A   1     -61.999 -35.928 -39.576  1.00 44.07           N  
ATOM      2  H   MET A   1     -62.891 -35.758 -40.018  1.00 44.07           H  
ATOM      3  H2  MET A   1     -61.989 -35.423 -38.701  1.00 44.07           H  
ATOM      4  H3  MET A   1     -61.881 -36.918 -39.411  1.00 44.07           H  
ATOM      5  CA  MET A   1     -60.940 -35.407 -40.468  1.00 44.07           C  
ATOM      6  HA  MET A   1     -59.979 -35.424 -39.952  1.00 44.07           H  
ATOM      7  C   MET A   1     -61.312 -33.952 -40.738  1.00 44.07           C  
ATOM      8  CB  MET A   1     -60.833 -36.251 -41.753  1.00 44.07           C  
ATOM      9  HB2 MET A   1     -61.800 -36.256 -42.256  1.00 44.07           H  
ATOM     10  HB3 MET A   1     -60.098 -35.807 -42.423  1.00 44.07           H  
ATOM     11  O   MET A   1     -62.495 -33.700 -40.901  1.00 44.07           O  
ATOM     12  CG  MET A   1     -60.419 -37.703 -41.443  1.00 44.07           C  
ATOM     13  HG2 MET A   1     -59.372 -37.711 -41.137  1.00 44.07           H  
ATOM     14  HG3 MET A   1     -61.016 -38.084 -40.614  1.00 44.07           H  
ATOM     15  SD  MET A   1     -60.631 -38.864 -42.816  1.00 44.07           S  
ATOM     16  CE  MET A   1     -60.156 -40.427 -42.022  1.00 44.07           C  
ATOM     17  HE1 MET A   1     -60.818 -40.632 -41.181  1.00 44.07           H  
ATOM     18  HE2 MET A   1     -60.238 -41.237 -42.746  1.00 44.07           H  
ATOM     19  HE3 MET A   1     -59.126 -40.364 -41.673  1.00 44.07           H  
ATOM     20  N   ASP A   2     -60.415 -32.973 -40.655  1.00 29.44           N  
ATOM     21  H   ASP A   2     -60.792 -32.039 -40.728  1.00 29.44           H  
ATOM     22  CA  ASP A   2     -58.962 -33.089 -40.839  1.00 29.44           C  
ATOM     23  HA  ASP A   2     -58.730 -34.140 -41.009  1.00 29.44           H  
ATOM     24  C   ASP A   2     -58.071 -32.680 -39.644  1.00 29.44           C  
ATOM     25  CB  ASP A   2     -58.584 -32.338 -42.128  1.00 29.44           C  
ATOM     26  HB2 ASP A   2     -59.475 -31.987 -42.649  1.00 29.44           H  
ATOM     27  HB3 ASP A   2     -57.965 -31.469 -41.905  1.00 29.44           H  
ATOM     28  O   ASP A   2     -58.553 -32.378 -38.554  1.00 29.44           O  
ATOM     29  CG  ASP A   2     -57.826 -33.305 -43.026  1.00 29.44           C  
ATOM     30  OD1 ASP A   2     -56.797 -33.821 -42.525  1.00 29.44           O  
ATOM     31  OD2 ASP A   2     -58.360 -33.629 -44.101  1.00 29.44           O  
ATOM     32  N   LYS A   3     -56.749 -32.773 -39.837  1.00 41.53           N  
ATOM     33  H   LYS A   3     -56.460 -33.023 -40.772  1.00 41.53           H  
ATOM     34  CA  LYS A   3     -55.704 -32.629 -38.807  1.00 41.53           C  
ATOM     35  HA  LYS A   3     -56.007 -33.186 -37.920  1.00 41.53           H  
ATOM     36  C   LYS A   3     -55.423 -31.175 -38.399  1.00 41.53           C  
ATOM     37  CB  LYS A   3     -54.379 -33.201 -39.350  1.00 41.53           C  
ATOM     38  HB2 LYS A   3     -54.102 -32.613 -40.225  1.00 41.53           H  
ATOM     39  HB3 LYS A   3     -53.601 -33.062 -38.600  1.00 41.53           H  
ATOM     40  O   LYS A   3     -55.183 -30.331 -39.256  1.00 41.53           O  
ATOM     41  CG  LYS A   3     -54.399 -34.684 -39.750  1.00 41.53           C  
ATOM     42  HG2 LYS A   3     -55.260 -34.890 -40.386  1.00 41.53           H  
ATOM     43  HG3 LYS A   3     -54.460 -35.305 -38.856  1.00 41.53           H  
ATOM     44  CD  LYS A   3     -53.121 -35.013 -40.538  1.00 41.53           C  
ATOM     45  HD2 LYS A   3     -53.072 -34.357 -41.408  1.00 41.53           H  
ATOM     46  HD3 LYS A   3     -52.248 -34.836 -39.910  1.00 41.53           H  
ATOM     47  CE  LYS A   3     -53.131 -36.469 -41.015  1.00 41.53           C  
ATOM     48  HE2 LYS A   3     -54.076 -36.650 -41.527  1.00 41.53           H  
ATOM     49  HE3 LYS A   3     -53.087 -37.127 -40.147  1.00 41.53           H  
ATOM     50  NZ  LYS A   3     -52.003 -36.747 -41.940  1.00 41.53           N  
ATOM     51  HZ1 LYS A   3     -52.064 -36.149 -42.752  1.00 41.53           H  
ATOM     52  HZ2 LYS A   3     -51.114 -36.584 -41.488  1.00 41.53           H  
ATOM     53  HZ3 LYS A   3     -52.030 -37.705 -42.258  1.00 41.53           H  
ATOM     54  N   ARG A   4     -55.208 -30.955 -37.094  1.00 32.72           N  
ATOM     55  H   ARG A   4     -55.639 -31.613 -36.461  1.00 32.72           H  
ATOM     56  CA  ARG A   4     -54.094 -30.150 -36.536  1.00 32.72           C  
ATOM     57  HA  ARG A   4     -53.189 -30.358 -37.106  1.00 32.72           H  
ATOM     58  C   ARG A   4     -53.835 -30.592 -35.094  1.00 32.72           C  
ATOM     59  CB  ARG A   4     -54.373 -28.628 -36.607  1.00 32.72           C  
ATOM     60  HB2 ARG A   4     -54.075 -28.153 -35.673  1.00 32.72           H  
ATOM     61  HB3 ARG A   4     -55.441 -28.458 -36.744  1.00 32.72           H  
ATOM     62  O   ARG A   4     -54.666 -30.372 -34.219  1.00 32.72           O  
ATOM     63  CG  ARG A   4     -53.584 -27.955 -37.748  1.00 32.72           C  
ATOM     64  HG2 ARG A   4     -52.515 -28.040 -37.553  1.00 32.72           H  
ATOM     65  HG3 ARG A   4     -53.792 -28.472 -38.685  1.00 32.72           H  
ATOM     66  CD  ARG A   4     -53.944 -26.473 -37.924  1.00 32.72           C  
ATOM     67  HD2 ARG A   4     -54.995 -26.330 -37.672  1.00 32.72           H  
ATOM     68  HD3 ARG A   4     -53.337 -25.881 -37.239  1.00 32.72           H  
ATOM     69  NE  ARG A   4     -53.743 -26.045 -39.325  1.00 32.72           N  
ATOM     70  HE  ARG A   4     -53.862 -26.764 -40.024  1.00 32.72           H  
ATOM     71  NH1 ARG A   4     -53.346 -23.801 -38.985  1.00 32.72           N  
ATOM     72 HH11 ARG A   4     -53.166 -22.881 -39.360  1.00 32.72           H  
ATOM     73 HH12 ARG A   4     -53.362 -23.945 -37.985  1.00 32.72           H  
ATOM     74  NH2 ARG A   4     -53.471 -24.598 -41.061  1.00 32.72           N  
ATOM     75 HH21 ARG A   4     -53.603 -25.352 -41.719  1.00 32.72           H  
ATOM     76 HH22 ARG A   4     -53.294 -23.665 -41.405  1.00 32.72           H  
ATOM     77  CZ  ARG A   4     -53.520 -24.822 -39.777  1.00 32.72           C  
ATOM     78  N   VAL A   5     -52.694 -31.235 -34.852  1.00 37.07           N  
ATOM     79  H   VAL A   5     -52.025 -31.342 -35.601  1.00 37.07           H  
ATOM     80  CA  VAL A   5     -52.255 -31.601 -33.497  1.00 37.07           C  
ATOM     81  HA  VAL A   5     -53.099 -32.003 -32.936  1.00 37.07           H  
ATOM     82  C   VAL A   5     -51.770 -30.331 -32.801  1.00 37.07           C  
ATOM     83  CB  VAL A   5     -51.150 -32.681 -33.543  1.00 37.07           C  
ATOM     84  HB  VAL A   5     -50.331 -32.329 -34.170  1.00 37.07           H  
ATOM     85  O   VAL A   5     -50.847 -29.683 -33.292  1.00 37.07           O  
ATOM     86  CG1 VAL A   5     -50.591 -33.016 -32.156  1.00 37.07           C  
ATOM     87 HG11 VAL A   5     -51.391 -33.314 -31.479  1.00 37.07           H  
ATOM     88 HG12 VAL A   5     -49.868 -33.828 -32.232  1.00 37.07           H  
ATOM     89 HG13 VAL A   5     -50.071 -32.153 -31.740  1.00 37.07           H  
ATOM     90  CG2 VAL A   5     -51.697 -33.982 -34.150  1.00 37.07           C  
ATOM     91 HG21 VAL A   5     -52.039 -33.814 -35.171  1.00 37.07           H  
ATOM     92 HG22 VAL A   5     -52.524 -34.357 -33.547  1.00 37.07           H  
ATOM     93 HG23 VAL A   5     -50.909 -34.734 -34.173  1.00 37.07           H  
ATOM     94  N   ARG A   6     -52.379 -29.963 -31.667  1.00 34.59           N  
ATOM     95  H   ARG A   6     -53.122 -30.547 -31.312  1.00 34.59           H  
ATOM     96  CA  ARG A   6     -51.755 -29.001 -30.750  1.00 34.59           C  
ATOM     97  HA  ARG A   6     -51.365 -28.153 -31.313  1.00 34.59           H  
ATOM     98  C   ARG A   6     -50.575 -29.702 -30.085  1.00 34.59           C  
ATOM     99  CB  ARG A   6     -52.740 -28.492 -29.681  1.00 34.59           C  
ATOM    100  HB2 ARG A   6     -53.233 -29.340 -29.205  1.00 34.59           H  
ATOM    101  HB3 ARG A   6     -52.163 -27.970 -28.917  1.00 34.59           H  
ATOM    102  O   ARG A   6     -50.765 -30.762 -29.495  1.00 34.59           O  
ATOM    103  CG  ARG A   6     -53.796 -27.522 -30.230  1.00 34.59           C  
ATOM    104  HG2 ARG A   6     -53.297 -26.717 -30.770  1.00 34.59           H  
ATOM    105  HG3 ARG A   6     -54.460 -28.052 -30.913  1.00 34.59           H  
ATOM    106  CD  ARG A   6     -54.611 -26.921 -29.074  1.00 34.59           C  
ATOM    107  HD2 ARG A   6     -53.919 -26.431 -28.389  1.00 34.59           H  
ATOM    108  HD3 ARG A   6     -55.115 -27.726 -28.540  1.00 34.59           H  
ATOM    109  NE  ARG A   6     -55.613 -25.944 -29.550  1.00 34.59           N  
ATOM    110  HE  ARG A   6     -55.878 -26.002 -30.523  1.00 34.59           H  
ATOM    111  NH1 ARG A   6     -55.951 -24.839 -27.556  1.00 34.59           N  
ATOM    112 HH11 ARG A   6     -55.279 -25.442 -27.103  1.00 34.59           H  
ATOM    113 HH12 ARG A   6     -56.398 -24.107 -27.024  1.00 34.59           H  
ATOM    114  NH2 ARG A   6     -57.065 -24.192 -29.370  1.00 34.59           N  
ATOM    115 HH21 ARG A   6     -57.496 -23.472 -28.809  1.00 34.59           H  
ATOM    116 HH22 ARG A   6     -57.299 -24.267 -30.350  1.00 34.59           H  
ATOM    117  CZ  ARG A   6     -56.201 -25.002 -28.826  1.00 34.59           C  
ATOM    118  N   GLY A   7     -49.383 -29.116 -30.175  1.00 30.81           N  
ATOM    119  H   GLY A   7     -49.292 -28.253 -30.692  1.00 30.81           H  
ATOM    120  CA  GLY A   7     -48.256 -29.552 -29.356  1.00 30.81           C  
ATOM    121  HA2 GLY A   7     -48.022 -30.595 -29.569  1.00 30.81           H  
ATOM    122  HA3 GLY A   7     -47.378 -28.942 -29.566  1.00 30.81           H  
ATOM    123  C   GLY A   7     -48.621 -29.389 -27.883  1.00 30.81           C  
ATOM    124  O   GLY A   7     -48.993 -28.293 -27.462  1.00 30.81           O  
ATOM    125  N   SER A   8     -48.562 -30.480 -27.122  1.00 27.34           N  
ATOM    126  H   SER A   8     -48.253 -31.350 -27.533  1.00 27.34           H  
ATOM    127  CA  SER A   8     -48.693 -30.411 -25.672  1.00 27.34           C  
ATOM    128  HA  SER A   8     -49.542 -29.782 -25.406  1.00 27.34           H  
ATOM    129  C   SER A   8     -47.415 -29.800 -25.112  1.00 27.34           C  
ATOM    130  CB  SER A   8     -48.923 -31.803 -25.075  1.00 27.34           C  
ATOM    131  HB2 SER A   8     -48.037 -32.421 -25.220  1.00 27.34           H  
ATOM    132  HB3 SER A   8     -49.775 -32.276 -25.564  1.00 27.34           H  
ATOM    133  O   SER A   8     -46.358 -30.428 -25.175  1.00 27.34           O  
ATOM    134  OG  SER A   8     -49.196 -31.674 -23.696  1.00 27.34           O  
ATOM    135  HG  SER A   8     -48.965 -32.489 -23.245  1.00 27.34           H  
ATOM    136  N   TRP A   9     -47.508 -28.593 -24.555  1.00 30.50           N  
ATOM    137  H   TRP A   9     -48.398 -28.115 -24.573  1.00 30.50           H  
ATOM    138  CA  TRP A   9     -46.530 -28.153 -23.568  1.00 30.50           C  
ATOM    139  HA  TRP A   9     -45.520 -28.370 -23.915  1.00 30.50           H  
ATOM    140  C   TRP A   9     -46.796 -28.972 -22.312  1.00 30.50           C  
ATOM    141  CB  TRP A   9     -46.630 -26.644 -23.328  1.00 30.50           C  
ATOM    142  HB2 TRP A   9     -46.067 -26.401 -22.427  1.00 30.50           H  
ATOM    143  HB3 TRP A   9     -47.669 -26.367 -23.148  1.00 30.50           H  
ATOM    144  O   TRP A   9     -47.709 -28.674 -21.543  1.00 30.50           O  
ATOM    145  CG  TRP A   9     -46.077 -25.819 -24.446  1.00 30.50           C  
ATOM    146  CD1 TRP A   9     -46.776 -25.359 -25.508  1.00 30.50           C  
ATOM    147  HD1 TRP A   9     -47.830 -25.528 -25.668  1.00 30.50           H  
ATOM    148  CD2 TRP A   9     -44.699 -25.369 -24.646  1.00 30.50           C  
ATOM    149  CE2 TRP A   9     -44.642 -24.627 -25.865  1.00 30.50           C  
ATOM    150  CE3 TRP A   9     -43.492 -25.512 -23.927  1.00 30.50           C  
ATOM    151  HE3 TRP A   9     -43.492 -26.057 -22.995  1.00 30.50           H  
ATOM    152  NE1 TRP A   9     -45.935 -24.647 -26.342  1.00 30.50           N  
ATOM    153  HE1 TRP A   9     -46.241 -24.180 -27.183  1.00 30.50           H  
ATOM    154  CH2 TRP A   9     -42.273 -24.214 -25.604  1.00 30.50           C  
ATOM    155  HH2 TRP A   9     -41.349 -23.773 -25.949  1.00 30.50           H  
ATOM    156  CZ2 TRP A   9     -43.456 -24.054 -26.346  1.00 30.50           C  
ATOM    157  HZ2 TRP A   9     -43.450 -23.491 -27.267  1.00 30.50           H  
ATOM    158  CZ3 TRP A   9     -42.294 -24.941 -24.400  1.00 30.50           C  
ATOM    159  HZ3 TRP A   9     -41.384 -25.053 -23.828  1.00 30.50           H  
ATOM    160  N   ALA A  10     -46.054 -30.068 -22.162  1.00 33.47           N  
ATOM    161  H   ALA A  10     -45.361 -30.292 -22.862  1.00 33.47           H  
ATOM    162  CA  ALA A  10     -46.124 -30.874 -20.961  1.00 33.47           C  
ATOM    163  HA  ALA A  10     -47.149 -31.217 -20.821  1.00 33.47           H  
ATOM    164  C   ALA A  10     -45.725 -30.001 -19.767  1.00 33.47           C  
ATOM    165  CB  ALA A  10     -45.209 -32.096 -21.119  1.00 33.47           C  
ATOM    166  HB1 ALA A  10     -45.528 -32.694 -21.972  1.00 33.47           H  
ATOM    167  HB2 ALA A  10     -44.178 -31.773 -21.269  1.00 33.47           H  
ATOM    168  HB3 ALA A  10     -45.257 -32.706 -20.217  1.00 33.47           H  
ATOM    169  O   ALA A  10     -44.632 -29.432 -19.760  1.00 33.47           O  
ATOM    170  N   LEU A  11     -46.585 -29.935 -18.747  1.00 40.17           N  
ATOM    171  H   LEU A  11     -47.491 -30.372 -18.834  1.00 40.17           H  
ATOM    172  CA  LEU A  11     -46.141 -29.538 -17.418  1.00 40.17           C  
ATOM    173  HA  LEU A  11     -45.543 -28.629 -17.488  1.00 40.17           H  
ATOM    174  C   LEU A  11     -45.224 -30.650 -16.901  1.00 40.17           C  
ATOM    175  CB  LEU A  11     -47.318 -29.262 -16.461  1.00 40.17           C  
ATOM    176  HB2 LEU A  11     -48.025 -30.091 -16.477  1.00 40.17           H  
ATOM    177  HB3 LEU A  11     -46.895 -29.225 -15.457  1.00 40.17           H  
ATOM    178  O   LEU A  11     -45.668 -31.585 -16.237  1.00 40.17           O  
ATOM    179  CG  LEU A  11     -48.045 -27.926 -16.714  1.00 40.17           C  
ATOM    180  HG  LEU A  11     -47.354 -27.209 -17.158  1.00 40.17           H  
ATOM    181  CD1 LEU A  11     -49.250 -28.098 -17.644  1.00 40.17           C  
ATOM    182 HD11 LEU A  11     -49.958 -28.805 -17.212  1.00 40.17           H  
ATOM    183 HD12 LEU A  11     -49.740 -27.135 -17.784  1.00 40.17           H  
ATOM    184 HD13 LEU A  11     -48.915 -28.457 -18.617  1.00 40.17           H  
ATOM    185  CD2 LEU A  11     -48.551 -27.338 -15.396  1.00 40.17           C  
ATOM    186 HD21 LEU A  11     -49.065 -26.395 -15.582  1.00 40.17           H  
ATOM    187 HD22 LEU A  11     -47.708 -27.142 -14.734  1.00 40.17           H  
ATOM    188 HD23 LEU A  11     -49.234 -28.034 -14.908  1.00 40.17           H  
ATOM    189  N   GLY A  12     -43.940 -30.560 -17.247  1.00 31.34           N  
ATOM    190  H   GLY A  12     -43.674 -29.818 -17.878  1.00 31.34           H  
ATOM    191  CA  GLY A  12     -42.901 -31.203 -16.461  1.00 31.34           C  
ATOM    192  HA2 GLY A  12     -41.916 -30.973 -16.867  1.00 31.34           H  
ATOM    193  HA3 GLY A  12     -43.051 -32.282 -16.443  1.00 31.34           H  
ATOM    194  C   GLY A  12     -43.005 -30.628 -15.057  1.00 31.34           C  
ATOM    195  O   GLY A  12     -42.906 -29.412 -14.892  1.00 31.34           O  
ATOM    196  N   GLY A  13     -43.291 -31.483 -14.076  1.00 37.34           N  
ATOM    197  H   GLY A  13     -43.409 -32.462 -14.295  1.00 37.34           H  
ATOM    198  CA  GLY A  13     -43.443 -31.064 -12.691  1.00 37.34           C  
ATOM    199  HA2 GLY A  13     -43.705 -31.919 -12.068  1.00 37.34           H  
ATOM    200  HA3 GLY A  13     -44.229 -30.314 -12.610  1.00 37.34           H  
ATOM    201  C   GLY A  13     -42.130 -30.487 -12.188  1.00 37.34           C  
ATOM    202  O   GLY A  13     -41.227 -31.237 -11.827  1.00 37.34           O  
ATOM    203  N   GLN A  14     -42.026 -29.160 -12.177  1.00 36.46           N  
ATOM    204  H   GLN A  14     -42.774 -28.606 -12.569  1.00 36.46           H  
ATOM    205  CA  GLN A  14     -41.014 -28.486 -11.388  1.00 36.46           C  
ATOM    206  HA  GLN A  14     -40.033 -28.907 -11.607  1.00 36.46           H  
ATOM    207  C   GLN A  14     -41.349 -28.780  -9.926  1.00 36.46           C  
ATOM    208  CB  GLN A  14     -40.983 -26.979 -11.707  1.00 36.46           C  
ATOM    209  HB2 GLN A  14     -40.366 -26.474 -10.965  1.00 36.46           H  
ATOM    210  HB3 GLN A  14     -41.992 -26.570 -11.655  1.00 36.46           H  
ATOM    211  O   GLN A  14     -42.363 -28.314  -9.407  1.00 36.46           O  
ATOM    212  CG  GLN A  14     -40.380 -26.718 -13.099  1.00 36.46           C  
ATOM    213  HG2 GLN A  14     -39.380 -27.151 -13.129  1.00 36.46           H  
ATOM    214  HG3 GLN A  14     -40.987 -27.209 -13.860  1.00 36.46           H  
ATOM    215  CD  GLN A  14     -40.275 -25.237 -13.464  1.00 36.46           C  
ATOM    216  NE2 GLN A  14     -39.423 -24.880 -14.400  1.00 36.46           N  
ATOM    217 HE21 GLN A  14     -39.364 -23.885 -14.563  1.00 36.46           H  
ATOM    218 HE22 GLN A  14     -38.805 -25.558 -14.824  1.00 36.46           H  
ATOM    219  OE1 GLN A  14     -40.960 -24.369 -12.954  1.00 36.46           O  
ATOM    220  N   SER A  15     -40.488 -29.558  -9.269  1.00 40.37           N  
ATOM    221  H   SER A  15     -39.724 -29.967  -9.788  1.00 40.37           H  
ATOM    222  CA  SER A  15     -40.231 -29.342  -7.848  1.00 40.37           C  
ATOM    223  HA  SER A  15     -41.086 -29.663  -7.254  1.00 40.37           H  
ATOM    224  C   SER A  15     -39.989 -27.850  -7.639  1.00 40.37           C  
ATOM    225  CB  SER A  15     -38.973 -30.117  -7.433  1.00 40.37           C  
ATOM    226  HB2 SER A  15     -38.692 -29.842  -6.416  1.00 40.37           H  
ATOM    227  HB3 SER A  15     -39.190 -31.185  -7.456  1.00 40.37           H  
ATOM    228  O   SER A  15     -39.385 -27.223  -8.513  1.00 40.37           O  
ATOM    229  OG  SER A  15     -37.903 -29.843  -8.325  1.00 40.37           O  
ATOM    230  HG  SER A  15     -37.677 -28.915  -8.231  1.00 40.37           H  
ATOM    231  N   GLU A  16     -40.420 -27.290  -6.511  1.00 43.38           N  
ATOM    232  H   GLU A  16     -40.925 -27.835  -5.827  1.00 43.38           H  
ATOM    233  CA  GLU A  16     -40.113 -25.901  -6.167  1.00 43.38           C  
ATOM    234  HA  GLU A  16     -40.479 -25.246  -6.957  1.00 43.38           H  
ATOM    235  C   GLU A  16     -38.589 -25.732  -6.098  1.00 43.38           C  
ATOM    236  CB  GLU A  16     -40.824 -25.493  -4.864  1.00 43.38           C  
ATOM    237  HB2 GLU A  16     -40.640 -26.245  -4.097  1.00 43.38           H  
ATOM    238  HB3 GLU A  16     -40.426 -24.537  -4.525  1.00 43.38           H  
ATOM    239  O   GLU A  16     -37.938 -26.061  -5.109  1.00 43.38           O  
ATOM    240  CG  GLU A  16     -42.335 -25.339  -5.103  1.00 43.38           C  
ATOM    241  HG2 GLU A  16     -42.493 -24.549  -5.838  1.00 43.38           H  
ATOM    242  HG3 GLU A  16     -42.728 -26.263  -5.527  1.00 43.38           H  
ATOM    243  CD  GLU A  16     -43.109 -25.023  -3.816  1.00 43.38           C  
ATOM    244  OE1 GLU A  16     -43.718 -23.931  -3.756  1.00 43.38           O  
ATOM    245  OE2 GLU A  16     -43.142 -25.914  -2.938  1.00 43.38           O  
ATOM    246  N   VAL A  17     -38.004 -25.280  -7.210  1.00 55.49           N  
ATOM    247  H   VAL A  17     -38.582 -25.158  -8.028  1.00 55.49           H  
ATOM    248  CA  VAL A  17     -36.626 -24.812  -7.249  1.00 55.49           C  
ATOM    249  HA  VAL A  17     -35.976 -25.545  -6.773  1.00 55.49           H  
ATOM    250  C   VAL A  17     -36.647 -23.540  -6.432  1.00 55.49           C  
ATOM    251  CB  VAL A  17     -36.135 -24.541  -8.685  1.00 55.49           C  
ATOM    252  HB  VAL A  17     -36.770 -23.790  -9.155  1.00 55.49           H  
ATOM    253  O   VAL A  17     -37.332 -22.593  -6.813  1.00 55.49           O  
ATOM    254  CG1 VAL A  17     -34.688 -24.028  -8.684  1.00 55.49           C  
ATOM    255 HG11 VAL A  17     -34.034 -24.751  -8.197  1.00 55.49           H  
ATOM    256 HG12 VAL A  17     -34.353 -23.865  -9.708  1.00 55.49           H  
ATOM    257 HG13 VAL A  17     -34.631 -23.079  -8.151  1.00 55.49           H  
ATOM    258  CG2 VAL A  17     -36.181 -25.810  -9.547  1.00 55.49           C  
ATOM    259 HG21 VAL A  17     -35.804 -25.593 -10.547  1.00 55.49           H  
ATOM    260 HG22 VAL A  17     -35.574 -26.592  -9.091  1.00 55.49           H  
ATOM    261 HG23 VAL A  17     -37.208 -26.162  -9.636  1.00 55.49           H  
ATOM    262  N   ASP A  18     -35.939 -23.541  -5.308  1.00 51.33           N  
ATOM    263  H   ASP A  18     -35.533 -24.408  -4.986  1.00 51.33           H  
ATOM    264  CA  ASP A  18     -35.908 -22.403  -4.399  1.00 51.33           C  
ATOM    265  HA  ASP A  18     -36.940 -22.133  -4.174  1.00 51.33           H  
ATOM    266  C   ASP A  18     -35.238 -21.215  -5.114  1.00 51.33           C  
ATOM    267  CB  ASP A  18     -35.247 -22.832  -3.078  1.00 51.33           C  
ATOM    268  HB2 ASP A  18     -34.162 -22.831  -3.189  1.00 51.33           H  
ATOM    269  HB3 ASP A  18     -35.556 -23.851  -2.848  1.00 51.33           H  
ATOM    270  O   ASP A  18     -34.008 -21.130  -5.260  1.00 51.33           O  
ATOM    271  CG  ASP A  18     -35.648 -21.953  -1.888  1.00 51.33           C  
ATOM    272  OD1 ASP A  18     -36.371 -20.954  -2.109  1.00 51.33           O  
ATOM    273  OD2 ASP A  18     -35.212 -22.294  -0.768  1.00 51.33           O  
ATOM    274  N   LEU A  19     -36.082 -20.369  -5.715  1.00 74.82           N  
ATOM    275  H   LEU A  19     -37.066 -20.573  -5.607  1.00 74.82           H  
ATOM    276  CA  LEU A  19     -35.702 -19.296  -6.627  1.00 74.82           C  
ATOM    277  HA  LEU A  19     -34.892 -19.654  -7.263  1.00 74.82           H  
ATOM    278  C   LEU A  19     -35.135 -18.142  -5.808  1.00 74.82           C  
ATOM    279  CB  LEU A  19     -36.892 -18.875  -7.521  1.00 74.82           C  
ATOM    280  HB2 LEU A  19     -36.730 -17.853  -7.861  1.00 74.82           H  
ATOM    281  HB3 LEU A  19     -37.796 -18.871  -6.912  1.00 74.82           H  
ATOM    282  O   LEU A  19     -35.796 -17.139  -5.564  1.00 74.82           O  
ATOM    283  CG  LEU A  19     -37.123 -19.741  -8.775  1.00 74.82           C  
ATOM    284  HG  LEU A  19     -37.209 -20.792  -8.498  1.00 74.82           H  
ATOM    285  CD1 LEU A  19     -38.425 -19.315  -9.457  1.00 74.82           C  
ATOM    286 HD11 LEU A  19     -38.603 -19.935 -10.336  1.00 74.82           H  
ATOM    287 HD12 LEU A  19     -38.373 -18.266  -9.749  1.00 74.82           H  
ATOM    288 HD13 LEU A  19     -39.255 -19.454  -8.764  1.00 74.82           H  
ATOM    289  CD2 LEU A  19     -35.997 -19.598  -9.806  1.00 74.82           C  
ATOM    290 HD21 LEU A  19     -35.866 -18.549 -10.072  1.00 74.82           H  
ATOM    291 HD22 LEU A  19     -35.066 -19.991  -9.396  1.00 74.82           H  
ATOM    292 HD23 LEU A  19     -36.245 -20.173 -10.698  1.00 74.82           H  
ATOM    293  N   ASP A  20     -33.886 -18.296  -5.381  1.00 82.72           N  
ATOM    294  H   ASP A  20     -33.520 -19.237  -5.416  1.00 82.72           H  
ATOM    295  CA  ASP A  20     -33.165 -17.272  -4.637  1.00 82.72           C  
ATOM    296  HA  ASP A  20     -33.784 -16.968  -3.793  1.00 82.72           H  
ATOM    297  C   ASP A  20     -32.916 -16.026  -5.505  1.00 82.72           C  
ATOM    298  CB  ASP A  20     -31.879 -17.853  -4.055  1.00 82.72           C  
ATOM    299  HB2 ASP A  20     -31.296 -18.279  -4.872  1.00 82.72           H  
ATOM    300  HB3 ASP A  20     -32.127 -18.654  -3.359  1.00 82.72           H  
ATOM    301  O   ASP A  20     -31.893 -15.882  -6.185  1.00 82.72           O  
ATOM    302  CG  ASP A  20     -31.039 -16.797  -3.330  1.00 82.72           C  
ATOM    303  OD1 ASP A  20     -31.595 -15.736  -2.945  1.00 82.72           O  
ATOM    304  OD2 ASP A  20     -29.822 -17.061  -3.217  1.00 82.72           O  
ATOM    305  N   TYR A  21     -33.877 -15.106  -5.441  1.00 87.43           N  
ATOM    306  H   TYR A  21     -34.745 -15.401  -5.017  1.00 87.43           H  
ATOM    307  CA  TYR A  21     -33.854 -13.809  -6.103  1.00 87.43           C  
ATOM    308  HA  TYR A  21     -33.783 -13.974  -7.178  1.00 87.43           H  
ATOM    309  C   TYR A  21     -32.646 -12.948  -5.695  1.00 87.43           C  
ATOM    310  CB  TYR A  21     -35.179 -13.080  -5.810  1.00 87.43           C  
ATOM    311  HB2 TYR A  21     -35.124 -12.078  -6.235  1.00 87.43           H  
ATOM    312  HB3 TYR A  21     -35.291 -12.966  -4.732  1.00 87.43           H  
ATOM    313  O   TYR A  21     -32.265 -12.062  -6.457  1.00 87.43           O  
ATOM    314  CG  TYR A  21     -36.417 -13.762  -6.376  1.00 87.43           C  
ATOM    315  CD1 TYR A  21     -36.738 -13.614  -7.740  1.00 87.43           C  
ATOM    316  HD1 TYR A  21     -36.117 -13.000  -8.375  1.00 87.43           H  
ATOM    317  CD2 TYR A  21     -37.236 -14.560  -5.552  1.00 87.43           C  
ATOM    318  HD2 TYR A  21     -36.988 -14.697  -4.509  1.00 87.43           H  
ATOM    319  CE1 TYR A  21     -37.854 -14.282  -8.283  1.00 87.43           C  
ATOM    320  HE1 TYR A  21     -38.099 -14.188  -9.331  1.00 87.43           H  
ATOM    321  CE2 TYR A  21     -38.343 -15.244  -6.094  1.00 87.43           C  
ATOM    322  HE2 TYR A  21     -38.931 -15.893  -5.463  1.00 87.43           H  
ATOM    323  OH  TYR A  21     -39.702 -15.783  -8.000  1.00 87.43           O  
ATOM    324  HH  TYR A  21     -40.111 -16.359  -7.350  1.00 87.43           H  
ATOM    325  CZ  TYR A  21     -38.649 -15.111  -7.464  1.00 87.43           C  
ATOM    326  N   HIS A  22     -31.984 -13.207  -4.558  1.00 85.82           N  
ATOM    327  H   HIS A  22     -32.243 -14.007  -3.999  1.00 85.82           H  
ATOM    328  CA  HIS A  22     -30.818 -12.425  -4.128  1.00 85.82           C  
ATOM    329  HA  HIS A  22     -31.055 -11.370  -4.263  1.00 85.82           H  
ATOM    330  C   HIS A  22     -29.568 -12.708  -4.970  1.00 85.82           C  
ATOM    331  CB  HIS A  22     -30.528 -12.640  -2.638  1.00 85.82           C  
ATOM    332  HB2 HIS A  22     -29.741 -11.952  -2.328  1.00 85.82           H  
ATOM    333  HB3 HIS A  22     -30.160 -13.654  -2.483  1.00 85.82           H  
ATOM    334  O   HIS A  22     -28.671 -11.865  -5.017  1.00 85.82           O  
ATOM    335  CG  HIS A  22     -31.734 -12.420  -1.767  1.00 85.82           C  
ATOM    336  CD2 HIS A  22     -32.170 -11.237  -1.237  1.00 85.82           C  
ATOM    337  HD2 HIS A  22     -31.694 -10.274  -1.354  1.00 85.82           H  
ATOM    338  ND1 HIS A  22     -32.632 -13.392  -1.408  1.00 85.82           N  
ATOM    339  HD1 HIS A  22     -32.545 -14.367  -1.660  1.00 85.82           H  
ATOM    340  CE1 HIS A  22     -33.595 -12.809  -0.673  1.00 85.82           C  
ATOM    341  HE1 HIS A  22     -34.440 -13.326  -0.245  1.00 85.82           H  
ATOM    342  NE2 HIS A  22     -33.355 -11.491  -0.537  1.00 85.82           N  
ATOM    343  N   LYS A  23     -29.521 -13.824  -5.716  1.00 84.17           N  
ATOM    344  H   LYS A  23     -30.277 -14.487  -5.618  1.00 84.17           H  
ATOM    345  CA  LYS A  23     -28.429 -14.126  -6.665  1.00 84.17           C  
ATOM    346  HA  LYS A  23     -27.487 -14.149  -6.117  1.00 84.17           H  
ATOM    347  C   LYS A  23     -28.252 -13.045  -7.733  1.00 84.17           C  
ATOM    348  CB  LYS A  23     -28.659 -15.507  -7.306  1.00 84.17           C  
ATOM    349  HB2 LYS A  23     -27.996 -15.631  -8.162  1.00 84.17           H  
ATOM    350  HB3 LYS A  23     -29.689 -15.576  -7.656  1.00 84.17           H  
ATOM    351  O   LYS A  23     -27.136 -12.852  -8.210  1.00 84.17           O  
ATOM    352  CG  LYS A  23     -28.361 -16.625  -6.296  1.00 84.17           C  
ATOM    353  HG2 LYS A  23     -27.282 -16.709  -6.165  1.00 84.17           H  
ATOM    354  HG3 LYS A  23     -28.796 -16.346  -5.336  1.00 84.17           H  
ATOM    355  CD  LYS A  23     -28.938 -17.987  -6.705  1.00 84.17           C  
ATOM    356  HD2 LYS A  23     -28.477 -18.330  -7.631  1.00 84.17           H  
ATOM    357  HD3 LYS A  23     -30.011 -17.872  -6.854  1.00 84.17           H  
ATOM    358  CE  LYS A  23     -28.672 -18.986  -5.568  1.00 84.17           C  
ATOM    359  HE2 LYS A  23     -27.627 -19.293  -5.595  1.00 84.17           H  
ATOM    360  HE3 LYS A  23     -28.832 -18.465  -4.624  1.00 84.17           H  
ATOM    361  NZ  LYS A  23     -29.578 -20.161  -5.619  1.00 84.17           N  
ATOM    362  HZ1 LYS A  23     -29.411 -20.766  -4.828  1.00 84.17           H  
ATOM    363  HZ2 LYS A  23     -29.475 -20.684  -6.478  1.00 84.17           H  
ATOM    364  HZ3 LYS A  23     -30.535 -19.850  -5.536  1.00 84.17           H  
ATOM    365  N   ILE A  24     -29.298 -12.279  -8.069  1.00 88.76           N  
ATOM    366  H   ILE A  24     -30.187 -12.452  -7.623  1.00 88.76           H  
ATOM    367  CA  ILE A  24     -29.176 -11.151  -9.008  1.00 88.76           C  
ATOM    368  HA  ILE A  24     -28.704 -11.538  -9.911  1.00 88.76           H  
ATOM    369  C   ILE A  24     -28.254 -10.040  -8.475  1.00 88.76           C  
ATOM    370  CB  ILE A  24     -30.575 -10.617  -9.397  1.00 88.76           C  
ATOM    371  HB  ILE A  24     -31.237 -11.476  -9.509  1.00 88.76           H  
ATOM    372  O   ILE A  24     -27.566  -9.389  -9.255  1.00 88.76           O  
ATOM    373  CG1 ILE A  24     -30.503  -9.908 -10.767  1.00 88.76           C  
ATOM    374 HG12 ILE A  24     -29.875  -9.020 -10.690  1.00 88.76           H  
ATOM    375 HG13 ILE A  24     -30.045 -10.584 -11.489  1.00 88.76           H  
ATOM    376  CG2 ILE A  24     -31.178  -9.689  -8.326  1.00 88.76           C  
ATOM    377 HG21 ILE A  24     -30.709  -8.706  -8.362  1.00 88.76           H  
ATOM    378 HG22 ILE A  24     -32.250  -9.578  -8.491  1.00 88.76           H  
ATOM    379 HG23 ILE A  24     -31.034 -10.109  -7.330  1.00 88.76           H  
ATOM    380  CD1 ILE A  24     -31.872  -9.492 -11.321  1.00 88.76           C  
ATOM    381 HD11 ILE A  24     -32.535 -10.357 -11.364  1.00 88.76           H  
ATOM    382 HD12 ILE A  24     -31.746  -9.092 -12.327  1.00 88.76           H  
ATOM    383 HD13 ILE A  24     -32.318  -8.720 -10.694  1.00 88.76           H  
ATOM    384  N   LEU A  25     -28.183  -9.866  -7.148  1.00 84.50           N  
ATOM    385  H   LEU A  25     -28.707 -10.495  -6.556  1.00 84.50           H  
ATOM    386  CA  LEU A  25     -27.373  -8.838  -6.487  1.00 84.50           C  
ATOM    387  HA  LEU A  25     -27.496  -7.894  -7.019  1.00 84.50           H  
ATOM    388  C   LEU A  25     -25.872  -9.168  -6.509  1.00 84.50           C  
ATOM    389  CB  LEU A  25     -27.853  -8.660  -5.031  1.00 84.50           C  
ATOM    390  HB2 LEU A  25     -27.602  -9.564  -4.475  1.00 84.50           H  
ATOM    391  HB3 LEU A  25     -27.288  -7.842  -4.584  1.00 84.50           H  
ATOM    392  O   LEU A  25     -25.042  -8.278  -6.342  1.00 84.50           O  
ATOM    393  CG  LEU A  25     -29.356  -8.375  -4.845  1.00 84.50           C  
ATOM    394  HG  LEU A  25     -29.942  -9.183  -5.285  1.00 84.50           H  
ATOM    395  CD1 LEU A  25     -29.691  -8.313  -3.355  1.00 84.50           C  
ATOM    396 HD11 LEU A  25     -30.760  -8.141  -3.226  1.00 84.50           H  
ATOM    397 HD12 LEU A  25     -29.133  -7.508  -2.878  1.00 84.50           H  
ATOM    398 HD13 LEU A  25     -29.430  -9.262  -2.885  1.00 84.50           H  
ATOM    399  CD2 LEU A  25     -29.776  -7.053  -5.490  1.00 84.50           C  
ATOM    400 HD21 LEU A  25     -29.194  -6.231  -5.075  1.00 84.50           H  
ATOM    401 HD22 LEU A  25     -29.618  -7.099  -6.568  1.00 84.50           H  
ATOM    402 HD23 LEU A  25     -30.836  -6.876  -5.307  1.00 84.50           H  
ATOM    403  N   THR A  26     -25.514 -10.441  -6.706  1.00 82.88           N  
ATOM    404  H   THR A  26     -26.246 -11.133  -6.788  1.00 82.88           H  
ATOM    405  CA  THR A  26     -24.125 -10.927  -6.686  1.00 82.88           C  
ATOM    406  HA  THR A  26     -23.465 -10.091  -6.454  1.00 82.88           H  
ATOM    407  C   THR A  26     -23.641 -11.475  -8.029  1.00 82.88           C  
ATOM    408  CB  THR A  26     -23.923 -11.970  -5.579  1.00 82.88           C  
ATOM    409  HB  THR A  26     -22.900 -12.343  -5.618  1.00 82.88           H  
ATOM    410  O   THR A  26     -22.433 -11.624  -8.209  1.00 82.88           O  
ATOM    411  CG2 THR A  26     -24.174 -11.392  -4.185  1.00 82.88           C  
ATOM    412 HG21 THR A  26     -25.224 -11.121  -4.071  1.00 82.88           H  
ATOM    413 HG22 THR A  26     -23.911 -12.130  -3.427  1.00 82.88           H  
ATOM    414 HG23 THR A  26     -23.562 -10.502  -4.039  1.00 82.88           H  
ATOM    415  OG1 THR A  26     -24.817 -13.043  -5.749  1.00 82.88           O  
ATOM    416  HG1 THR A  26     -24.864 -13.522  -4.919  1.00 82.88           H  
ATOM    417  N   ALA A  27     -24.534 -11.706  -9.000  1.00 80.95           N  
ATOM    418  H   ALA A  27     -25.513 -11.647  -8.758  1.00 80.95           H  
ATOM    419  CA  ALA A  27     -24.207 -12.253 -10.322  1.00 80.95           C  
ATOM    420  HA  ALA A  27     -23.878 -13.284 -10.196  1.00 80.95           H  
ATOM    421  C   ALA A  27     -23.074 -11.494 -11.044  1.00 80.95           C  
ATOM    422  CB  ALA A  27     -25.493 -12.254 -11.162  1.00 80.95           C  
ATOM    423  HB1 ALA A  27     -25.279 -12.645 -12.157  1.00 80.95           H  
ATOM    424  HB2 ALA A  27     -25.887 -11.242 -11.252  1.00 80.95           H  
ATOM    425  HB3 ALA A  27     -26.243 -12.890 -10.692  1.00 80.95           H  
ATOM    426  O   ALA A  27     -22.171 -12.115 -11.603  1.00 80.95           O  
ATOM    427  N   GLY A  28     -23.070 -10.157 -10.979  1.00 82.35           N  
ATOM    428  H   GLY A  28     -23.838  -9.705 -10.504  1.00 82.35           H  
ATOM    429  CA  GLY A  28     -22.021  -9.322 -11.582  1.00 82.35           C  
ATOM    430  HA2 GLY A  28     -22.365  -8.288 -11.597  1.00 82.35           H  
ATOM    431  HA3 GLY A  28     -21.856  -9.640 -12.611  1.00 82.35           H  
ATOM    432  C   GLY A  28     -20.666  -9.349 -10.855  1.00 82.35           C  
ATOM    433  O   GLY A  28     -19.658  -8.958 -11.435  1.00 82.35           O  
ATOM    434  N   LEU A  29     -20.610  -9.829  -9.607  1.00 80.16           N  
ATOM    435  H   LEU A  29     -21.449 -10.222  -9.206  1.00 80.16           H  
ATOM    436  CA  LEU A  29     -19.390  -9.835  -8.781  1.00 80.16           C  
ATOM    437  HA  LEU A  29     -18.818  -8.933  -8.997  1.00 80.16           H  
ATOM    438  C   LEU A  29     -18.466 -11.029  -9.083  1.00 80.16           C  
ATOM    439  CB  LEU A  29     -19.768  -9.828  -7.285  1.00 80.16           C  
ATOM    440  HB2 LEU A  29     -20.199 -10.799  -7.039  1.00 80.16           H  
ATOM    441  HB3 LEU A  29     -18.852  -9.724  -6.704  1.00 80.16           H  
ATOM    442  O   LEU A  29     -17.321 -11.062  -8.629  1.00 80.16           O  
ATOM    443  CG  LEU A  29     -20.756  -8.736  -6.833  1.00 80.16           C  
ATOM    444  HG  LEU A  29     -21.698  -8.851  -7.370  1.00 80.16           H  
ATOM    445  CD1 LEU A  29     -21.034  -8.896  -5.337  1.00 80.16           C  
ATOM    446 HD11 LEU A  29     -20.124  -8.716  -4.764  1.00 80.16           H  
ATOM    447 HD12 LEU A  29     -21.394  -9.904  -5.134  1.00 80.16           H  
ATOM    448 HD13 LEU A  29     -21.798  -8.181  -5.033  1.00 80.16           H  
ATOM    449  CD2 LEU A  29     -20.224  -7.324  -7.071  1.00 80.16           C  
ATOM    450 HD21 LEU A  29     -20.958  -6.595  -6.726  1.00 80.16           H  
ATOM    451 HD22 LEU A  29     -19.295  -7.175  -6.521  1.00 80.16           H  
ATOM    452 HD23 LEU A  29     -20.054  -7.157  -8.135  1.00 80.16           H  
ATOM    453  N   SER A  30     -18.955 -12.035  -9.817  1.00 79.09           N  
ATOM    454  H   SER A  30     -19.899 -11.947 -10.166  1.00 79.09           H  
ATOM    455  CA  SER A  30     -18.231 -13.283 -10.070  1.00 79.09           C  
ATOM    456  HA  SER A  30     -17.172 -13.098  -9.884  1.00 79.09           H  
ATOM    457  C   SER A  30     -18.312 -13.736 -11.528  1.00 79.09           C  
ATOM    458  CB  SER A  30     -18.675 -14.368  -9.084  1.00 79.09           C  
ATOM    459  HB2 SER A  30     -18.563 -14.000  -8.065  1.00 79.09           H  
ATOM    460  HB3 SER A  30     -19.719 -14.627  -9.258  1.00 79.09           H  
ATOM    461  O   SER A  30     -18.794 -14.827 -11.830  1.00 79.09           O  
ATOM    462  OG  SER A  30     -17.852 -15.508  -9.267  1.00 79.09           O  
ATOM    463  HG  SER A  30     -18.212 -15.953 -10.038  1.00 79.09           H  
ATOM    464  N   VAL A  31     -17.766 -12.917 -12.426  1.00 82.35           N  
ATOM    465  H   VAL A  31     -17.436 -12.013 -12.119  1.00 82.35           H  
ATOM    466  CA  VAL A  31     -17.513 -13.308 -13.821  1.00 82.35           C  
ATOM    467  HA  VAL A  31     -18.439 -13.723 -14.219  1.00 82.35           H  
ATOM    468  C   VAL A  31     -16.447 -14.409 -13.933  1.00 82.35           C  
ATOM    469  CB  VAL A  31     -17.145 -12.091 -14.695  1.00 82.35           C  
ATOM    470  HB  VAL A  31     -16.996 -12.440 -15.717  1.00 82.35           H  
ATOM    471  O   VAL A  31     -15.584 -14.554 -13.060  1.00 82.35           O  
ATOM    472  CG1 VAL A  31     -18.293 -11.073 -14.716  1.00 82.35           C  
ATOM    473 HG11 VAL A  31     -18.440 -10.630 -13.731  1.00 82.35           H  
ATOM    474 HG12 VAL A  31     -19.216 -11.562 -15.028  1.00 82.35           H  
ATOM    475 HG13 VAL A  31     -18.064 -10.279 -15.426  1.00 82.35           H  
ATOM    476  CG2 VAL A  31     -15.862 -11.378 -14.244  1.00 82.35           C  
ATOM    477 HG21 VAL A  31     -15.022 -12.071 -14.269  1.00 82.35           H  
ATOM    478 HG22 VAL A  31     -15.976 -10.978 -13.236  1.00 82.35           H  
ATOM    479 HG23 VAL A  31     -15.646 -10.557 -14.927  1.00 82.35           H  
ATOM    480  N   GLN A  32     -16.501 -15.172 -15.027  1.00 81.19           N  
ATOM    481  H   GLN A  32     -17.232 -14.990 -15.700  1.00 81.19           H  
ATOM    482  CA  GLN A  32     -15.435 -16.086 -15.443  1.00 81.19           C  
ATOM    483  HA  GLN A  32     -15.120 -16.671 -14.579  1.00 81.19           H  
ATOM    484  C   GLN A  32     -14.228 -15.283 -15.958  1.00 81.19           C  
ATOM    485  CB  GLN A  32     -16.000 -17.049 -16.505  1.00 81.19           C  
ATOM    486  HB2 GLN A  32     -16.330 -16.475 -17.370  1.00 81.19           H  
ATOM    487  HB3 GLN A  32     -16.866 -17.556 -16.079  1.00 81.19           H  
ATOM    488  O   GLN A  32     -14.399 -14.270 -16.637  1.00 81.19           O  
ATOM    489  CG  GLN A  32     -14.994 -18.116 -16.972  1.00 81.19           C  
ATOM    490  HG2 GLN A  32     -14.160 -17.629 -17.477  1.00 81.19           H  
ATOM    491  HG3 GLN A  32     -14.608 -18.652 -16.105  1.00 81.19           H  
ATOM    492  CD  GLN A  32     -15.594 -19.137 -17.938  1.00 81.19           C  
ATOM    493  NE2 GLN A  32     -14.798 -20.044 -18.458  1.00 81.19           N  
ATOM    494 HE21 GLN A  32     -13.806 -20.032 -18.266  1.00 81.19           H  
ATOM    495 HE22 GLN A  32     -15.230 -20.700 -19.093  1.00 81.19           H  
ATOM    496  OE1 GLN A  32     -16.776 -19.156 -18.239  1.00 81.19           O  
ATOM    497  N   GLN A  33     -13.009 -15.730 -15.648  1.00 78.04           N  
ATOM    498  H   GLN A  33     -12.916 -16.576 -15.104  1.00 78.04           H  
ATOM    499  CA  GLN A  33     -11.784 -15.116 -16.166  1.00 78.04           C  
ATOM    500  HA  GLN A  33     -11.854 -14.039 -16.020  1.00 78.04           H  
ATOM    501  C   GLN A  33     -11.637 -15.385 -17.671  1.00 78.04           C  
ATOM    502  CB  GLN A  33     -10.582 -15.627 -15.355  1.00 78.04           C  
ATOM    503  HB2 GLN A  33     -10.508 -16.709 -15.464  1.00 78.04           H  
ATOM    504  HB3 GLN A  33     -10.770 -15.401 -14.306  1.00 78.04           H  
ATOM    505  O   GLN A  33     -11.854 -16.504 -18.136  1.00 78.04           O  
ATOM    506  CG  GLN A  33      -9.236 -14.993 -15.760  1.00 78.04           C  
ATOM    507  HG2 GLN A  33      -8.971 -15.309 -16.769  1.00 78.04           H  
ATOM    508  HG3 GLN A  33      -9.326 -13.907 -15.750  1.00 78.04           H  
ATOM    509  CD  GLN A  33      -8.097 -15.385 -14.817  1.00 78.04           C  
ATOM    510  NE2 GLN A  33      -6.871 -15.018 -15.114  1.00 78.04           N  
ATOM    511 HE21 GLN A  33      -6.161 -15.239 -14.431  1.00 78.04           H  
ATOM    512 HE22 GLN A  33      -6.638 -14.512 -15.957  1.00 78.04           H  
ATOM    513  OE1 GLN A  33      -8.297 -16.014 -13.792  1.00 78.04           O  
ATOM    514  N   GLY A  34     -11.246 -14.359 -18.427  1.00 84.44           N  
ATOM    515  H   GLY A  34     -11.099 -13.458 -17.996  1.00 84.44           H  
ATOM    516  CA  GLY A  34     -11.021 -14.440 -19.867  1.00 84.44           C  
ATOM    517  HA2 GLY A  34     -11.977 -14.505 -20.386  1.00 84.44           H  
ATOM    518  HA3 GLY A  34     -10.445 -15.339 -20.089  1.00 84.44           H  
ATOM    519  C   GLY A  34     -10.260 -13.222 -20.387  1.00 84.44           C  
ATOM    520  O   GLY A  34     -10.291 -12.149 -19.784  1.00 84.44           O  
ATOM    521  N   ILE A  35      -9.561 -13.393 -21.509  1.00 86.87           N  
ATOM    522  H   ILE A  35      -9.588 -14.293 -21.966  1.00 86.87           H  
ATOM    523  CA  ILE A  35      -8.730 -12.347 -22.113  1.00 86.87           C  
ATOM    524  HA  ILE A  35      -8.276 -11.760 -21.314  1.00 86.87           H  
ATOM    525  C   ILE A  35      -9.619 -11.405 -22.936  1.00 86.87           C  
ATOM    526  CB  ILE A  35      -7.571 -12.981 -22.920  1.00 86.87           C  
ATOM    527  HB  ILE A  35      -7.987 -13.679 -23.646  1.00 86.87           H  
ATOM    528  O   ILE A  35     -10.065 -11.750 -24.027  1.00 86.87           O  
ATOM    529  CG1 ILE A  35      -6.630 -13.757 -21.963  1.00 86.87           C  
ATOM    530 HG12 ILE A  35      -6.156 -13.058 -21.273  1.00 86.87           H  
ATOM    531 HG13 ILE A  35      -7.213 -14.461 -21.369  1.00 86.87           H  
ATOM    532  CG2 ILE A  35      -6.797 -11.891 -23.682  1.00 86.87           C  
ATOM    533 HG21 ILE A  35      -6.452 -11.130 -22.982  1.00 86.87           H  
ATOM    534 HG22 ILE A  35      -5.940 -12.317 -24.204  1.00 86.87           H  
ATOM    535 HG23 ILE A  35      -7.432 -11.424 -24.435  1.00 86.87           H  
ATOM    536  CD1 ILE A  35      -5.536 -14.575 -22.662  1.00 86.87           C  
ATOM    537 HD11 ILE A  35      -4.810 -13.920 -23.143  1.00 86.87           H  
ATOM    538 HD12 ILE A  35      -5.982 -15.239 -23.403  1.00 86.87           H  
ATOM    539 HD13 ILE A  35      -5.010 -15.176 -21.919  1.00 86.87           H  
ATOM    540  N   VAL A  36      -9.872 -10.205 -22.403  1.00 85.45           N  
ATOM    541  H   VAL A  36      -9.568 -10.057 -21.451  1.00 85.45           H  
ATOM    542  CA  VAL A  36     -10.697  -9.152 -23.042  1.00 85.45           C  
ATOM    543  HA  VAL A  36     -11.256  -9.604 -23.861  1.00 85.45           H  
ATOM    544  C   VAL A  36      -9.878  -8.024 -23.684  1.00 85.45           C  
ATOM    545  CB  VAL A  36     -11.738  -8.580 -22.060  1.00 85.45           C  
ATOM    546  HB  VAL A  36     -12.317  -7.814 -22.576  1.00 85.45           H  
ATOM    547  O   VAL A  36     -10.430  -7.146 -24.342  1.00 85.45           O  
ATOM    548  CG1 VAL A  36     -12.721  -9.664 -21.604  1.00 85.45           C  
ATOM    549 HG11 VAL A  36     -13.182 -10.131 -22.474  1.00 85.45           H  
ATOM    550 HG12 VAL A  36     -12.208 -10.428 -21.019  1.00 85.45           H  
ATOM    551 HG13 VAL A  36     -13.504  -9.217 -20.991  1.00 85.45           H  
ATOM    552  CG2 VAL A  36     -11.096  -7.938 -20.821  1.00 85.45           C  
ATOM    553 HG21 VAL A  36     -10.561  -8.685 -20.234  1.00 85.45           H  
ATOM    554 HG22 VAL A  36     -10.409  -7.147 -21.120  1.00 85.45           H  
ATOM    555 HG23 VAL A  36     -11.876  -7.499 -20.198  1.00 85.45           H  
ATOM    556  N   ARG A  37      -8.553  -8.036 -23.506  1.00 84.93           N  
ATOM    557  H   ARG A  37      -8.167  -8.804 -22.976  1.00 84.93           H  
ATOM    558  CA  ARG A  37      -7.594  -7.107 -24.117  1.00 84.93           C  
ATOM    559  HA  ARG A  37      -8.020  -6.707 -25.038  1.00 84.93           H  
ATOM    560  C   ARG A  37      -6.326  -7.879 -24.454  1.00 84.93           C  
ATOM    561  CB  ARG A  37      -7.301  -5.951 -23.139  1.00 84.93           C  
ATOM    562  HB2 ARG A  37      -6.929  -6.364 -22.201  1.00 84.93           H  
ATOM    563  HB3 ARG A  37      -8.232  -5.423 -22.935  1.00 84.93           H  
ATOM    564  O   ARG A  37      -5.864  -8.653 -23.626  1.00 84.93           O  
ATOM    565  CG  ARG A  37      -6.268  -4.947 -23.683  1.00 84.93           C  
ATOM    566  HG2 ARG A  37      -6.632  -4.538 -24.626  1.00 84.93           H  
ATOM    567  HG3 ARG A  37      -5.320  -5.454 -23.860  1.00 84.93           H  
ATOM    568  CD  ARG A  37      -6.017  -3.800 -22.698  1.00 84.93           C  
ATOM    569  HD2 ARG A  37      -5.640  -4.216 -21.764  1.00 84.93           H  
ATOM    570  HD3 ARG A  37      -6.963  -3.295 -22.504  1.00 84.93           H  
ATOM    571  NE  ARG A  37      -5.037  -2.837 -23.244  1.00 84.93           N  
ATOM    572  HE  ARG A  37      -4.599  -3.094 -24.117  1.00 84.93           H  
ATOM    573  NH1 ARG A  37      -5.225  -1.225 -21.617  1.00 84.93           N  
ATOM    574 HH11 ARG A  37      -5.878  -1.816 -21.124  1.00 84.93           H  
ATOM    575 HH12 ARG A  37      -5.042  -0.286 -21.292  1.00 84.93           H  
ATOM    576  NH2 ARG A  37      -3.893  -0.868 -23.373  1.00 84.93           N  
ATOM    577 HH21 ARG A  37      -3.520  -1.135 -24.272  1.00 84.93           H  
ATOM    578 HH22 ARG A  37      -3.715   0.072 -23.051  1.00 84.93           H  
ATOM    579  CZ  ARG A  37      -4.725  -1.652 -22.744  1.00 84.93           C  
ATOM    580  N   GLN A  38      -5.736  -7.612 -25.616  1.00 88.90           N  
ATOM    581  H   GLN A  38      -6.179  -6.968 -26.255  1.00 88.90           H  
ATOM    582  CA  GLN A  38      -4.379  -8.052 -25.934  1.00 88.90           C  
ATOM    583  HA  GLN A  38      -4.070  -8.785 -25.189  1.00 88.90           H  
ATOM    584  C   GLN A  38      -3.422  -6.852 -25.856  1.00 88.90           C  
ATOM    585  CB  GLN A  38      -4.373  -8.772 -27.292  1.00 88.90           C  
ATOM    586  HB2 GLN A  38      -5.225  -9.450 -27.328  1.00 88.90           H  
ATOM    587  HB3 GLN A  38      -4.473  -8.047 -28.099  1.00 88.90           H  
ATOM    588  O   GLN A  38      -3.703  -5.805 -26.443  1.00 88.90           O  
ATOM    589  CG  GLN A  38      -3.097  -9.606 -27.489  1.00 88.90           C  
ATOM    590  HG2 GLN A  38      -2.946 -10.233 -26.610  1.00 88.90           H  
ATOM    591  HG3 GLN A  38      -2.235  -8.946 -27.588  1.00 88.90           H  
ATOM    592  CD  GLN A  38      -3.164 -10.513 -28.717  1.00 88.90           C  
ATOM    593  NE2 GLN A  38      -2.399 -11.582 -28.746  1.00 88.90           N  
ATOM    594 HE21 GLN A  38      -2.548 -12.192 -29.537  1.00 88.90           H  
ATOM    595 HE22 GLN A  38      -1.889 -11.861 -27.921  1.00 88.90           H  
ATOM    596  OE1 GLN A  38      -3.893 -10.292 -29.667  1.00 88.90           O  
ATOM    597  N   ARG A  39      -2.312  -6.972 -25.118  1.00 90.82           N  
ATOM    598  H   ARG A  39      -2.182  -7.836 -24.610  1.00 90.82           H  
ATOM    599  CA  ARG A  39      -1.254  -5.947 -25.026  1.00 90.82           C  
ATOM    600  HA  ARG A  39      -1.451  -5.165 -25.759  1.00 90.82           H  
ATOM    601  C   ARG A  39       0.088  -6.576 -25.392  1.00 90.82           C  
ATOM    602  CB  ARG A  39      -1.258  -5.288 -23.630  1.00 90.82           C  
ATOM    603  HB2 ARG A  39      -1.004  -6.030 -22.873  1.00 90.82           H  
ATOM    604  HB3 ARG A  39      -2.268  -4.931 -23.426  1.00 90.82           H  
ATOM    605  O   ARG A  39       0.670  -7.311 -24.601  1.00 90.82           O  
ATOM    606  CG  ARG A  39      -0.284  -4.095 -23.520  1.00 90.82           C  
ATOM    607  HG2 ARG A  39      -0.459  -3.410 -24.350  1.00 90.82           H  
ATOM    608  HG3 ARG A  39       0.743  -4.457 -23.578  1.00 90.82           H  
ATOM    609  CD  ARG A  39      -0.475  -3.328 -22.198  1.00 90.82           C  
ATOM    610  HD2 ARG A  39      -0.273  -4.009 -21.371  1.00 90.82           H  
ATOM    611  HD3 ARG A  39      -1.514  -3.007 -22.128  1.00 90.82           H  
ATOM    612  NE  ARG A  39       0.431  -2.165 -22.093  1.00 90.82           N  
ATOM    613  HE  ARG A  39       1.425  -2.336 -22.145  1.00 90.82           H  
ATOM    614  NH1 ARG A  39      -1.030  -0.451 -21.596  1.00 90.82           N  
ATOM    615 HH11 ARG A  39      -1.713  -1.139 -21.313  1.00 90.82           H  
ATOM    616 HH12 ARG A  39      -1.109   0.538 -21.404  1.00 90.82           H  
ATOM    617  NH2 ARG A  39       1.097   0.000 -22.007  1.00 90.82           N  
ATOM    618 HH21 ARG A  39       0.949   0.998 -22.057  1.00 90.82           H  
ATOM    619 HH22 ARG A  39       2.038  -0.367 -22.026  1.00 90.82           H  
ATOM    620  CZ  ARG A  39       0.158  -0.884 -21.906  1.00 90.82           C  
ATOM    621  N   VAL A  40       0.549  -6.306 -26.611  1.00 92.22           N  
ATOM    622  H   VAL A  40       0.028  -5.669 -27.198  1.00 92.22           H  
ATOM    623  CA  VAL A  40       1.849  -6.779 -27.102  1.00 92.22           C  
ATOM    624  HA  VAL A  40       2.034  -7.775 -26.700  1.00 92.22           H  
ATOM    625  C   VAL A  40       2.943  -5.841 -26.601  1.00 92.22           C  
ATOM    626  CB  VAL A  40       1.875  -6.885 -28.638  1.00 92.22           C  
ATOM    627  HB  VAL A  40       1.709  -5.899 -29.074  1.00 92.22           H  
ATOM    628  O   VAL A  40       2.891  -4.646 -26.883  1.00 92.22           O  
ATOM    629  CG1 VAL A  40       3.225  -7.416 -29.128  1.00 92.22           C  
ATOM    630 HG11 VAL A  40       4.024  -6.713 -28.892  1.00 92.22           H  
ATOM    631 HG12 VAL A  40       3.198  -7.544 -30.210  1.00 92.22           H  
ATOM    632 HG13 VAL A  40       3.444  -8.374 -28.655  1.00 92.22           H  
ATOM    633  CG2 VAL A  40       0.781  -7.831 -29.156  1.00 92.22           C  
ATOM    634 HG21 VAL A  40      -0.206  -7.441 -28.909  1.00 92.22           H  
ATOM    635 HG22 VAL A  40       0.904  -8.819 -28.714  1.00 92.22           H  
ATOM    636 HG23 VAL A  40       0.854  -7.914 -30.240  1.00 92.22           H  
ATOM    637  N   ILE A  41       3.931  -6.382 -25.889  1.00 92.74           N  
ATOM    638  H   ILE A  41       3.905  -7.376 -25.713  1.00 92.74           H  
ATOM    639  CA  ILE A  41       5.108  -5.650 -25.413  1.00 92.74           C  
ATOM    640  HA  ILE A  41       4.983  -4.590 -25.638  1.00 92.74           H  
ATOM    641  C   ILE A  41       6.339  -6.190 -26.153  1.00 92.74           C  
ATOM    642  CB  ILE A  41       5.260  -5.759 -23.877  1.00 92.74           C  
ATOM    643  HB  ILE A  41       5.369  -6.809 -23.607  1.00 92.74           H  
ATOM    644  O   ILE A  41       6.642  -7.380 -26.026  1.00 92.74           O  
ATOM    645  CG1 ILE A  41       4.003  -5.193 -23.173  1.00 92.74           C  
ATOM    646 HG12 ILE A  41       3.118  -5.729 -23.518  1.00 92.74           H  
ATOM    647 HG13 ILE A  41       3.886  -4.142 -23.438  1.00 92.74           H  
ATOM    648  CG2 ILE A  41       6.527  -5.000 -23.432  1.00 92.74           C  
ATOM    649 HG21 ILE A  41       6.677  -5.094 -22.356  1.00 92.74           H  
ATOM    650 HG22 ILE A  41       6.442  -3.942 -23.680  1.00 92.74           H  
ATOM    651 HG23 ILE A  41       7.419  -5.409 -23.908  1.00 92.74           H  
ATOM    652  CD1 ILE A  41       4.029  -5.312 -21.647  1.00 92.74           C  
ATOM    653 HD11 ILE A  41       4.860  -4.734 -21.242  1.00 92.74           H  
ATOM    654 HD12 ILE A  41       3.107  -4.899 -21.239  1.00 92.74           H  
ATOM    655 HD13 ILE A  41       4.132  -6.356 -21.351  1.00 92.74           H  
ATOM    656  N   PRO A  42       7.062  -5.363 -26.933  1.00 91.24           N  
ATOM    657  CA  PRO A  42       8.326  -5.787 -27.508  1.00 91.24           C  
ATOM    658  HA  PRO A  42       8.194  -6.760 -27.981  1.00 91.24           H  
ATOM    659  C   PRO A  42       9.408  -5.893 -26.425  1.00 91.24           C  
ATOM    660  CB  PRO A  42       8.656  -4.760 -28.588  1.00 91.24           C  
ATOM    661  HB2 PRO A  42       9.730  -4.606 -28.694  1.00 91.24           H  
ATOM    662  HB3 PRO A  42       8.217  -5.097 -29.527  1.00 91.24           H  
ATOM    663  O   PRO A  42       9.612  -4.964 -25.646  1.00 91.24           O  
ATOM    664  CG  PRO A  42       7.935  -3.491 -28.146  1.00 91.24           C  
ATOM    665  HG2 PRO A  42       7.629  -2.884 -28.999  1.00 91.24           H  
ATOM    666  HG3 PRO A  42       8.600  -2.912 -27.505  1.00 91.24           H  
ATOM    667  CD  PRO A  42       6.726  -4.010 -27.360  1.00 91.24           C  
ATOM    668  HD2 PRO A  42       6.526  -3.354 -26.512  1.00 91.24           H  
ATOM    669  HD3 PRO A  42       5.852  -4.048 -28.010  1.00 91.24           H  
ATOM    670  N   VAL A  43      10.121  -7.015 -26.406  1.00 92.72           N  
ATOM    671  H   VAL A  43       9.899  -7.721 -27.093  1.00 92.72           H  
ATOM    672  CA  VAL A  43      11.292  -7.262 -25.557  1.00 92.72           C  
ATOM    673  HA  VAL A  43      11.322  -6.535 -24.746  1.00 92.72           H  
ATOM    674  C   VAL A  43      12.523  -7.082 -26.435  1.00 92.72           C  
ATOM    675  CB  VAL A  43      11.260  -8.673 -24.934  1.00 92.72           C  
ATOM    676  HB  VAL A  43      11.417  -9.422 -25.709  1.00 92.72           H  
ATOM    677  O   VAL A  43      12.786  -7.911 -27.308  1.00 92.72           O  
ATOM    678  CG1 VAL A  43      12.362  -8.821 -23.879  1.00 92.72           C  
ATOM    679 HG11 VAL A  43      12.343  -9.829 -23.463  1.00 92.72           H  
ATOM    680 HG12 VAL A  43      12.215  -8.103 -23.072  1.00 92.72           H  
ATOM    681 HG13 VAL A  43      13.342  -8.656 -24.328  1.00 92.72           H  
ATOM    682  CG2 VAL A  43       9.912  -8.977 -24.272  1.00 92.72           C  
ATOM    683 HG21 VAL A  43       9.977  -9.912 -23.715  1.00 92.72           H  
ATOM    684 HG22 VAL A  43       9.138  -9.075 -25.033  1.00 92.72           H  
ATOM    685 HG23 VAL A  43       9.644  -8.168 -23.593  1.00 92.72           H  
ATOM    686  N   TYR A  44      13.240  -5.975 -26.266  1.00 90.21           N  
ATOM    687  H   TYR A  44      13.008  -5.334 -25.521  1.00 90.21           H  
ATOM    688  CA  TYR A  44      14.409  -5.690 -27.092  1.00 90.21           C  
ATOM    689  HA  TYR A  44      14.186  -6.008 -28.111  1.00 90.21           H  
ATOM    690  C   TYR A  44      15.617  -6.499 -26.620  1.00 90.21           C  
ATOM    691  CB  TYR A  44      14.684  -4.183 -27.144  1.00 90.21           C  
ATOM    692  HB2 TYR A  44      14.815  -3.805 -26.130  1.00 90.21           H  
ATOM    693  HB3 TYR A  44      15.619  -4.018 -27.680  1.00 90.21           H  
ATOM    694  O   TYR A  44      15.943  -6.496 -25.437  1.00 90.21           O  
ATOM    695  CG  TYR A  44      13.585  -3.412 -27.853  1.00 90.21           C  
ATOM    696  CD1 TYR A  44      13.411  -3.573 -29.243  1.00 90.21           C  
ATOM    697  HD1 TYR A  44      14.077  -4.226 -29.787  1.00 90.21           H  
ATOM    698  CD2 TYR A  44      12.719  -2.571 -27.128  1.00 90.21           C  
ATOM    699  HD2 TYR A  44      12.860  -2.443 -26.065  1.00 90.21           H  
ATOM    700  CE1 TYR A  44      12.362  -2.905 -29.905  1.00 90.21           C  
ATOM    701  HE1 TYR A  44      12.216  -3.032 -30.967  1.00 90.21           H  
ATOM    702  CE2 TYR A  44      11.675  -1.893 -27.787  1.00 90.21           C  
ATOM    703  HE2 TYR A  44      11.017  -1.248 -27.224  1.00 90.21           H  
ATOM    704  OH  TYR A  44      10.466  -1.439 -29.811  1.00 90.21           O  
ATOM    705  HH  TYR A  44      10.045  -0.819 -29.211  1.00 90.21           H  
ATOM    706  CZ  TYR A  44      11.493  -2.065 -29.177  1.00 90.21           C  
ATOM    707  N   VAL A  45      16.282  -7.174 -27.557  1.00 88.24           N  
ATOM    708  H   VAL A  45      15.951  -7.116 -28.509  1.00 88.24           H  
ATOM    709  CA  VAL A  45      17.576  -7.829 -27.327  1.00 88.24           C  
ATOM    710  HA  VAL A  45      17.819  -7.796 -26.265  1.00 88.24           H  
ATOM    711  C   VAL A  45      18.628  -7.018 -28.072  1.00 88.24           C  
ATOM    712  CB  VAL A  45      17.544  -9.314 -27.738  1.00 88.24           C  
ATOM    713  HB  VAL A  45      17.206  -9.395 -28.771  1.00 88.24           H  
ATOM    714  O   VAL A  45      18.547  -6.870 -29.293  1.00 88.24           O  
ATOM    715  CG1 VAL A  45      18.920  -9.979 -27.612  1.00 88.24           C  
ATOM    716 HG11 VAL A  45      18.841 -11.036 -27.869  1.00 88.24           H  
ATOM    717 HG12 VAL A  45      19.625  -9.518 -28.303  1.00 88.24           H  
ATOM    718 HG13 VAL A  45      19.298  -9.881 -26.595  1.00 88.24           H  
ATOM    719  CG2 VAL A  45      16.571 -10.097 -26.844  1.00 88.24           C  
ATOM    720 HG21 VAL A  45      15.573  -9.663 -26.907  1.00 88.24           H  
ATOM    721 HG22 VAL A  45      16.526 -11.136 -27.170  1.00 88.24           H  
ATOM    722 HG23 VAL A  45      16.905 -10.060 -25.807  1.00 88.24           H  
ATOM    723  N   VAL A  46      19.571  -6.461 -27.313  1.00 87.97           N  
ATOM    724  H   VAL A  46      19.581  -6.682 -26.327  1.00 87.97           H  
ATOM    725  CA  VAL A  46      20.627  -5.542 -27.760  1.00 87.97           C  
ATOM    726  HA  VAL A  46      20.655  -5.526 -28.850  1.00 87.97           H  
ATOM    727  C   VAL A  46      21.988  -6.032 -27.269  1.00 87.97           C  
ATOM    728  CB  VAL A  46      20.383  -4.099 -27.265  1.00 87.97           C  
ATOM    729  HB  VAL A  46      21.247  -3.497 -27.547  1.00 87.97           H  
ATOM    730  O   VAL A  46      22.070  -6.690 -26.233  1.00 87.97           O  
ATOM    731  CG1 VAL A  46      19.156  -3.482 -27.943  1.00 87.97           C  
ATOM    732 HG11 VAL A  46      18.253  -4.023 -27.663  1.00 87.97           H  
ATOM    733 HG12 VAL A  46      19.070  -2.441 -27.628  1.00 87.97           H  
ATOM    734 HG13 VAL A  46      19.282  -3.516 -29.025  1.00 87.97           H  
ATOM    735  CG2 VAL A  46      20.201  -3.986 -25.743  1.00 87.97           C  
ATOM    736 HG21 VAL A  46      20.124  -2.936 -25.461  1.00 87.97           H  
ATOM    737 HG22 VAL A  46      19.303  -4.510 -25.416  1.00 87.97           H  
ATOM    738 HG23 VAL A  46      21.069  -4.401 -25.232  1.00 87.97           H  
ATOM    739  N   SER A  47      23.052  -5.712 -28.007  1.00 83.55           N  
ATOM    740  H   SER A  47      22.913  -5.251 -28.895  1.00 83.55           H  
ATOM    741  CA  SER A  47      24.421  -6.130 -27.666  1.00 83.55           C  
ATOM    742  HA  SER A  47      24.409  -7.186 -27.393  1.00 83.55           H  
ATOM    743  C   SER A  47      25.012  -5.356 -26.483  1.00 83.55           C  
ATOM    744  CB  SER A  47      25.348  -5.957 -28.873  1.00 83.55           C  
ATOM    745  HB2 SER A  47      26.297  -6.451 -28.663  1.00 83.55           H  
ATOM    746  HB3 SER A  47      25.536  -4.896 -29.036  1.00 83.55           H  
ATOM    747  O   SER A  47      25.750  -5.930 -25.689  1.00 83.55           O  
ATOM    748  OG  SER A  47      24.772  -6.507 -30.046  1.00 83.55           O  
ATOM    749  HG  SER A  47      25.459  -6.589 -30.712  1.00 83.55           H  
ATOM    750  N   ASP A  48      24.687  -4.065 -26.372  1.00 85.91           N  
ATOM    751  H   ASP A  48      24.063  -3.660 -27.055  1.00 85.91           H  
ATOM    752  CA  ASP A  48      25.070  -3.196 -25.258  1.00 85.91           C  
ATOM    753  HA  ASP A  48      25.804  -3.699 -24.628  1.00 85.91           H  
ATOM    754  C   ASP A  48      23.836  -2.909 -24.395  1.00 85.91           C  
ATOM    755  CB  ASP A  48      25.738  -1.920 -25.790  1.00 85.91           C  
ATOM    756  HB2 ASP A  48      26.614  -2.199 -26.376  1.00 85.91           H  
ATOM    757  HB3 ASP A  48      25.044  -1.394 -26.446  1.00 85.91           H  
ATOM    758  O   ASP A  48      23.071  -1.976 -24.639  1.00 85.91           O  
ATOM    759  CG  ASP A  48      26.181  -0.980 -24.661  1.00 85.91           C  
ATOM    760  OD1 ASP A  48      26.174  -1.419 -23.484  1.00 85.91           O  
ATOM    761  OD2 ASP A  48      26.538   0.168 -24.994  1.00 85.91           O  
ATOM    762  N   LEU A  49      23.585  -3.790 -23.427  1.00 88.29           N  
ATOM    763  H   LEU A  49      24.226  -4.562 -23.308  1.00 88.29           H  
ATOM    764  CA  LEU A  49      22.444  -3.660 -22.525  1.00 88.29           C  
ATOM    765  HA  LEU A  49      21.583  -3.333 -23.109  1.00 88.29           H  
ATOM    766  C   LEU A  49      22.684  -2.586 -21.453  1.00 88.29           C  
ATOM    767  CB  LEU A  49      22.142  -5.047 -21.931  1.00 88.29           C  
ATOM    768  HB2 LEU A  49      21.996  -5.749 -22.752  1.00 88.29           H  
ATOM    769  HB3 LEU A  49      23.010  -5.374 -21.358  1.00 88.29           H  
ATOM    770  O   LEU A  49      21.756  -1.863 -21.110  1.00 88.29           O  
ATOM    771  CG  LEU A  49      20.907  -5.095 -21.016  1.00 88.29           C  
ATOM    772  HG  LEU A  49      21.057  -4.434 -20.163  1.00 88.29           H  
ATOM    773  CD1 LEU A  49      19.621  -4.690 -21.732  1.00 88.29           C  
ATOM    774 HD11 LEU A  49      19.661  -3.630 -21.983  1.00 88.29           H  
ATOM    775 HD12 LEU A  49      18.775  -4.846 -21.062  1.00 88.29           H  
ATOM    776 HD13 LEU A  49      19.494  -5.282 -22.638  1.00 88.29           H  
ATOM    777  CD2 LEU A  49      20.722  -6.522 -20.497  1.00 88.29           C  
ATOM    778 HD21 LEU A  49      20.579  -7.205 -21.334  1.00 88.29           H  
ATOM    779 HD22 LEU A  49      21.603  -6.827 -19.932  1.00 88.29           H  
ATOM    780 HD23 LEU A  49      19.853  -6.569 -19.840  1.00 88.29           H  
ATOM    781  N   GLU A  50      23.918  -2.471 -20.956  1.00 89.11           N  
ATOM    782  H   GLU A  50      24.659  -2.997 -21.394  1.00 89.11           H  
ATOM    783  CA  GLU A  50      24.308  -1.505 -19.920  1.00 89.11           C  
ATOM    784  HA  GLU A  50      23.648  -1.608 -19.059  1.00 89.11           H  
ATOM    785  C   GLU A  50      24.179  -0.067 -20.434  1.00 89.11           C  
ATOM    786  CB  GLU A  50      25.748  -1.815 -19.474  1.00 89.11           C  
ATOM    787  HB2 GLU A  50      26.410  -1.739 -20.337  1.00 89.11           H  
ATOM    788  HB3 GLU A  50      25.795  -2.846 -19.122  1.00 89.11           H  
ATOM    789  O   GLU A  50      23.456   0.735 -19.842  1.00 89.11           O  
ATOM    790  CG  GLU A  50      26.282  -0.881 -18.375  1.00 89.11           C  
ATOM    791  HG2 GLU A  50      27.309  -1.169 -18.151  1.00 89.11           H  
ATOM    792  HG3 GLU A  50      26.308   0.138 -18.762  1.00 89.11           H  
ATOM    793  CD  GLU A  50      25.457  -0.939 -17.084  1.00 89.11           C  
ATOM    794  OE1 GLU A  50      25.258   0.130 -16.462  1.00 89.11           O  
ATOM    795  OE2 GLU A  50      25.037  -2.062 -16.732  1.00 89.11           O  
ATOM    796  N   GLY A  51      24.789   0.243 -21.585  1.00 88.10           N  
ATOM    797  H   GLY A  51      25.346  -0.451 -22.063  1.00 88.10           H  
ATOM    798  CA  GLY A  51      24.715   1.571 -22.188  1.00 88.10           C  
ATOM    799  HA2 GLY A  51      25.166   2.301 -21.516  1.00 88.10           H  
ATOM    800  HA3 GLY A  51      25.271   1.563 -23.126  1.00 88.10           H  
ATOM    801  C   GLY A  51      23.274   1.987 -22.477  1.00 88.10           C  
ATOM    802  O   GLY A  51      22.875   3.106 -22.159  1.00 88.10           O  
ATOM    803  N   ILE A  52      22.441   1.079 -22.997  1.00 89.79           N  
ATOM    804  H   ILE A  52      22.814   0.170 -23.230  1.00 89.79           H  
ATOM    805  CA  ILE A  52      21.015   1.358 -23.225  1.00 89.79           C  
ATOM    806  HA  ILE A  52      20.941   2.312 -23.748  1.00 89.79           H  
ATOM    807  C   ILE A  52      20.250   1.565 -21.907  1.00 89.79           C  
ATOM    808  CB  ILE A  52      20.402   0.264 -24.128  1.00 89.79           C  
ATOM    809  HB  ILE A  52      20.648  -0.704 -23.691  1.00 89.79           H  
ATOM    810  O   ILE A  52      19.390   2.444 -21.848  1.00 89.79           O  
ATOM    811  CG1 ILE A  52      20.999   0.297 -25.557  1.00 89.79           C  
ATOM    812 HG12 ILE A  52      22.081   0.186 -25.491  1.00 89.79           H  
ATOM    813 HG13 ILE A  52      20.624  -0.562 -26.113  1.00 89.79           H  
ATOM    814  CG2 ILE A  52      18.867   0.349 -24.198  1.00 89.79           C  
ATOM    815 HG21 ILE A  52      18.445   0.174 -23.208  1.00 89.79           H  
ATOM    816 HG22 ILE A  52      18.558   1.335 -24.543  1.00 89.79           H  
ATOM    817 HG23 ILE A  52      18.491  -0.423 -24.869  1.00 89.79           H  
ATOM    818  CD1 ILE A  52      20.729   1.560 -26.390  1.00 89.79           C  
ATOM    819 HD11 ILE A  52      21.286   1.482 -27.324  1.00 89.79           H  
ATOM    820 HD12 ILE A  52      19.666   1.655 -26.614  1.00 89.79           H  
ATOM    821 HD13 ILE A  52      21.078   2.452 -25.872  1.00 89.79           H  
ATOM    822  N   CYS A  53      20.558   0.825 -20.838  1.00 91.74           N  
ATOM    823  H   CYS A  53      21.267   0.110 -20.919  1.00 91.74           H  
ATOM    824  CA  CYS A  53      19.966   1.059 -19.519  1.00 91.74           C  
ATOM    825  HA  CYS A  53      18.881   1.069 -19.623  1.00 91.74           H  
ATOM    826  C   CYS A  53      20.335   2.439 -18.949  1.00 91.74           C  
ATOM    827  CB  CYS A  53      20.337  -0.095 -18.577  1.00 91.74           C  
ATOM    828  HB2 CYS A  53      21.395  -0.338 -18.676  1.00 91.74           H  
ATOM    829  HB3 CYS A  53      20.151   0.200 -17.544  1.00 91.74           H  
ATOM    830  O   CYS A  53      19.443   3.138 -18.466  1.00 91.74           O  
ATOM    831  SG  CYS A  53      19.318  -1.551 -18.979  1.00 91.74           S  
ATOM    832  HG  CYS A  53      18.132  -0.959 -18.811  1.00 91.74           H  
ATOM    833  N   GLN A  54      21.590   2.878 -19.083  1.00 90.73           N  
ATOM    834  H   GLN A  54      22.283   2.249 -19.461  1.00 90.73           H  
ATOM    835  CA  GLN A  54      22.026   4.221 -18.672  1.00 90.73           C  
ATOM    836  HA  GLN A  54      21.768   4.367 -17.623  1.00 90.73           H  
ATOM    837  C   GLN A  54      21.302   5.324 -19.465  1.00 90.73           C  
ATOM    838  CB  GLN A  54      23.553   4.334 -18.802  1.00 90.73           C  
ATOM    839  HB2 GLN A  54      23.850   5.367 -18.622  1.00 90.73           H  
ATOM    840  HB3 GLN A  54      23.855   4.057 -19.812  1.00 90.73           H  
ATOM    841  O   GLN A  54      20.775   6.258 -18.861  1.00 90.73           O  
ATOM    842  CG  GLN A  54      24.271   3.432 -17.782  1.00 90.73           C  
ATOM    843  HG2 GLN A  54      23.915   2.406 -17.874  1.00 90.73           H  
ATOM    844  HG3 GLN A  54      24.040   3.775 -16.773  1.00 90.73           H  
ATOM    845  CD  GLN A  54      25.787   3.413 -17.944  1.00 90.73           C  
ATOM    846  NE2 GLN A  54      26.462   2.489 -17.302  1.00 90.73           N  
ATOM    847 HE21 GLN A  54      27.465   2.485 -17.427  1.00 90.73           H  
ATOM    848 HE22 GLN A  54      25.972   1.741 -16.834  1.00 90.73           H  
ATOM    849  OE1 GLN A  54      26.397   4.204 -18.647  1.00 90.73           O  
ATOM    850  N   HIS A  55      21.141   5.163 -20.785  1.00 89.94           N  
ATOM    851  H   HIS A  55      21.630   4.404 -21.237  1.00 89.94           H  
ATOM    852  CA  HIS A  55      20.349   6.089 -21.609  1.00 89.94           C  
ATOM    853  HA  HIS A  55      20.737   7.100 -21.482  1.00 89.94           H  
ATOM    854  C   HIS A  55      18.872   6.167 -21.189  1.00 89.94           C  
ATOM    855  CB  HIS A  55      20.478   5.732 -23.096  1.00 89.94           C  
ATOM    856  HB2 HIS A  55      20.309   4.664 -23.232  1.00 89.94           H  
ATOM    857  HB3 HIS A  55      19.697   6.267 -23.637  1.00 89.94           H  
ATOM    858  O   HIS A  55      18.267   7.240 -21.238  1.00 89.94           O  
ATOM    859  CG  HIS A  55      21.795   6.113 -23.729  1.00 89.94           C  
ATOM    860  CD2 HIS A  55      22.058   7.245 -24.454  1.00 89.94           C  
ATOM    861  HD2 HIS A  55      21.370   8.058 -24.635  1.00 89.94           H  
ATOM    862  ND1 HIS A  55      22.945   5.362 -23.742  1.00 89.94           N  
ATOM    863  HD1 HIS A  55      23.099   4.515 -23.214  1.00 89.94           H  
ATOM    864  CE1 HIS A  55      23.870   6.013 -24.463  1.00 89.94           C  
ATOM    865  HE1 HIS A  55      24.883   5.675 -24.629  1.00 89.94           H  
ATOM    866  NE2 HIS A  55      23.367   7.162 -24.936  1.00 89.94           N  
ATOM    867  N   ILE A  56      18.263   5.057 -20.754  1.00 92.08           N  
ATOM    868  H   ILE A  56      18.791   4.196 -20.746  1.00 92.08           H  
ATOM    869  CA  ILE A  56      16.884   5.066 -20.234  1.00 92.08           C  
ATOM    870  HA  ILE A  56      16.247   5.591 -20.946  1.00 92.08           H  
ATOM    871  C   ILE A  56      16.806   5.860 -18.920  1.00 92.08           C  
ATOM    872  CB  ILE A  56      16.341   3.625 -20.085  1.00 92.08           C  
ATOM    873  HB  ILE A  56      17.041   3.053 -19.476  1.00 92.08           H  
ATOM    874  O   ILE A  56      15.847   6.608 -18.723  1.00 92.08           O  
ATOM    875  CG1 ILE A  56      16.192   2.943 -21.463  1.00 92.08           C  
ATOM    876 HG12 ILE A  56      17.049   3.190 -22.091  1.00 92.08           H  
ATOM    877 HG13 ILE A  56      15.307   3.326 -21.972  1.00 92.08           H  
ATOM    878  CG2 ILE A  56      14.968   3.610 -19.389  1.00 92.08           C  
ATOM    879 HG21 ILE A  56      15.056   4.029 -18.386  1.00 92.08           H  
ATOM    880 HG22 ILE A  56      14.599   2.589 -19.290  1.00 92.08           H  
ATOM    881 HG23 ILE A  56      14.254   4.211 -19.954  1.00 92.08           H  
ATOM    882  CD1 ILE A  56      16.116   1.413 -21.377  1.00 92.08           C  
ATOM    883 HD11 ILE A  56      16.145   1.000 -22.385  1.00 92.08           H  
ATOM    884 HD12 ILE A  56      15.194   1.098 -20.888  1.00 92.08           H  
ATOM    885 HD13 ILE A  56      16.970   1.027 -20.821  1.00 92.08           H  
ATOM    886  N   ILE A  57      17.806   5.734 -18.042  1.00 92.74           N  
ATOM    887  H   ILE A  57      18.575   5.122 -18.275  1.00 92.74           H  
ATOM    888  CA  ILE A  57      17.877   6.477 -16.775  1.00 92.74           C  
ATOM    889  HA  ILE A  57      16.922   6.371 -16.261  1.00 92.74           H  
ATOM    890  C   ILE A  57      18.055   7.978 -17.046  1.00 92.74           C  
ATOM    891  CB  ILE A  57      18.965   5.880 -15.854  1.00 92.74           C  
ATOM    892  HB  ILE A  57      19.905   5.837 -16.405  1.00 92.74           H  
ATOM    893  O   ILE A  57      17.222   8.758 -16.587  1.00 92.74           O  
ATOM    894  CG1 ILE A  57      18.564   4.445 -15.435  1.00 92.74           C  
ATOM    895 HG12 ILE A  57      17.725   4.488 -14.740  1.00 92.74           H  
ATOM    896 HG13 ILE A  57      18.235   3.881 -16.307  1.00 92.74           H  
ATOM    897  CG2 ILE A  57      19.179   6.751 -14.603  1.00 92.74           C  
ATOM    898 HG21 ILE A  57      19.541   7.740 -14.882  1.00 92.74           H  
ATOM    899 HG22 ILE A  57      18.249   6.854 -14.044  1.00 92.74           H  
ATOM    900 HG23 ILE A  57      19.944   6.307 -13.966  1.00 92.74           H  
ATOM    901  CD1 ILE A  57      19.706   3.649 -14.794  1.00 92.74           C  
ATOM    902 HD11 ILE A  57      19.394   2.611 -14.682  1.00 92.74           H  
ATOM    903 HD12 ILE A  57      20.589   3.683 -15.432  1.00 92.74           H  
ATOM    904 HD13 ILE A  57      19.949   4.052 -13.811  1.00 92.74           H  
ATOM    905  N   GLN A  58      19.026   8.369 -17.882  1.00 90.42           N  
ATOM    906  H   GLN A  58      19.672   7.669 -18.217  1.00 90.42           H  
ATOM    907  CA  GLN A  58      19.232   9.755 -18.341  1.00 90.42           C  
ATOM    908  HA  GLN A  58      19.568  10.375 -17.510  1.00 90.42           H  
ATOM    909  C   GLN A  58      17.947  10.372 -18.914  1.00 90.42           C  
ATOM    910  CB  GLN A  58      20.306   9.769 -19.441  1.00 90.42           C  
ATOM    911  HB2 GLN A  58      20.304  10.741 -19.936  1.00 90.42           H  
ATOM    912  HB3 GLN A  58      20.038   9.017 -20.183  1.00 90.42           H  
ATOM    913  O   GLN A  58      17.597  11.516 -18.624  1.00 90.42           O  
ATOM    914  CG  GLN A  58      21.728   9.508 -18.921  1.00 90.42           C  
ATOM    915  HG2 GLN A  58      21.710   8.703 -18.187  1.00 90.42           H  
ATOM    916  HG3 GLN A  58      22.097  10.406 -18.426  1.00 90.42           H  
ATOM    917  CD  GLN A  58      22.700   9.099 -20.028  1.00 90.42           C  
ATOM    918  NE2 GLN A  58      23.983   9.256 -19.848  1.00 90.42           N  
ATOM    919 HE21 GLN A  58      24.249  10.042 -19.272  1.00 90.42           H  
ATOM    920 HE22 GLN A  58      24.525   9.040 -20.673  1.00 90.42           H  
ATOM    921  OE1 GLN A  58      22.348   8.614 -21.086  1.00 90.42           O  
ATOM    922  N   ALA A  59      17.179   9.602 -19.688  1.00 90.72           N  
ATOM    923  H   ALA A  59      17.528   8.694 -19.960  1.00 90.72           H  
ATOM    924  CA  ALA A  59      15.915  10.071 -20.239  1.00 90.72           C  
ATOM    925  HA  ALA A  59      16.097  11.035 -20.714  1.00 90.72           H  
ATOM    926  C   ALA A  59      14.831  10.308 -19.171  1.00 90.72           C  
ATOM    927  CB  ALA A  59      15.469   9.072 -21.303  1.00 90.72           C  
ATOM    928  HB1 ALA A  59      16.240   8.979 -22.068  1.00 90.72           H  
ATOM    929  HB2 ALA A  59      14.540   9.411 -21.762  1.00 90.72           H  
ATOM    930  HB3 ALA A  59      15.317   8.101 -20.831  1.00 90.72           H  
ATOM    931  O   ALA A  59      14.067  11.270 -19.284  1.00 90.72           O  
ATOM    932  N   PHE A  60      14.763   9.489 -18.117  1.00 91.33           N  
ATOM    933  H   PHE A  60      15.422   8.726 -18.054  1.00 91.33           H  
ATOM    934  CA  PHE A  60      13.880   9.754 -16.976  1.00 91.33           C  
ATOM    935  HA  PHE A  60      12.914  10.081 -17.360  1.00 91.33           H  
ATOM    936  C   PHE A  60      14.390  10.904 -16.088  1.00 91.33           C  
ATOM    937  CB  PHE A  60      13.658   8.470 -16.162  1.00 91.33           C  
ATOM    938  HB2 PHE A  60      13.194   8.744 -15.215  1.00 91.33           H  
ATOM    939  HB3 PHE A  60      14.626   8.026 -15.930  1.00 91.33           H  
ATOM    940  O   PHE A  60      13.574  11.661 -15.558  1.00 91.33           O  
ATOM    941  CG  PHE A  60      12.758   7.432 -16.816  1.00 91.33           C  
ATOM    942  CD1 PHE A  60      11.438   7.766 -17.180  1.00 91.33           C  
ATOM    943  HD1 PHE A  60      11.077   8.774 -17.036  1.00 91.33           H  
ATOM    944  CD2 PHE A  60      13.212   6.113 -17.009  1.00 91.33           C  
ATOM    945  HD2 PHE A  60      14.219   5.846 -16.728  1.00 91.33           H  
ATOM    946  CE1 PHE A  60      10.586   6.796 -17.736  1.00 91.33           C  
ATOM    947  HE1 PHE A  60       9.581   7.070 -18.024  1.00 91.33           H  
ATOM    948  CE2 PHE A  60      12.356   5.139 -17.556  1.00 91.33           C  
ATOM    949  HE2 PHE A  60      12.713   4.129 -17.692  1.00 91.33           H  
ATOM    950  CZ  PHE A  60      11.044   5.480 -17.925  1.00 91.33           C  
ATOM    951  HZ  PHE A  60      10.394   4.733 -18.356  1.00 91.33           H  
ATOM    952  N   GLU A  61      15.706  11.094 -15.966  1.00 90.22           N  
ATOM    953  H   GLU A  61      16.327  10.410 -16.374  1.00 90.22           H  
ATOM    954  CA  GLU A  61      16.326  12.258 -15.312  1.00 90.22           C  
ATOM    955  HA  GLU A  61      15.946  12.344 -14.295  1.00 90.22           H  
ATOM    956  C   GLU A  61      15.957  13.564 -16.031  1.00 90.22           C  
ATOM    957  CB  GLU A  61      17.850  12.074 -15.213  1.00 90.22           C  
ATOM    958  HB2 GLU A  61      18.300  13.013 -14.889  1.00 90.22           H  
ATOM    959  HB3 GLU A  61      18.249  11.821 -16.195  1.00 90.22           H  
ATOM    960  O   GLU A  61      15.465  14.494 -15.391  1.00 90.22           O  
ATOM    961  CG  GLU A  61      18.218  10.985 -14.194  1.00 90.22           C  
ATOM    962  HG2 GLU A  61      17.901  11.329 -13.210  1.00 90.22           H  
ATOM    963  HG3 GLU A  61      17.665  10.070 -14.408  1.00 90.22           H  
ATOM    964  CD  GLU A  61      19.719  10.656 -14.165  1.00 90.22           C  
ATOM    965  OE1 GLU A  61      20.207  10.308 -13.069  1.00 90.22           O  
ATOM    966  OE2 GLU A  61      20.392  10.710 -15.211  1.00 90.22           O  
ATOM    967  N   ALA A  62      16.054  13.582 -17.364  1.00 88.41           N  
ATOM    968  H   ALA A  62      16.523  12.801 -17.801  1.00 88.41           H  
ATOM    969  CA  ALA A  62      15.607  14.667 -18.241  1.00 88.41           C  
ATOM    970  HA  ALA A  62      15.996  15.603 -17.841  1.00 88.41           H  
ATOM    971  C   ALA A  62      14.068  14.821 -18.337  1.00 88.41           C  
ATOM    972  CB  ALA A  62      16.239  14.435 -19.619  1.00 88.41           C  
ATOM    973  HB1 ALA A  62      15.867  13.503 -20.044  1.00 88.41           H  
ATOM    974  HB2 ALA A  62      15.992  15.263 -20.285  1.00 88.41           H  
ATOM    975  HB3 ALA A  62      17.323  14.373 -19.524  1.00 88.41           H  
ATOM    976  O   ALA A  62      13.571  15.706 -19.036  1.00 88.41           O  
ATOM    977  N   GLY A  63      13.292  13.974 -17.650  1.00 87.77           N  
ATOM    978  H   GLY A  63      13.754  13.282 -17.077  1.00 87.77           H  
ATOM    979  CA  GLY A  63      11.832  14.073 -17.568  1.00 87.77           C  
ATOM    980  HA2 GLY A  63      11.556  15.103 -17.341  1.00 87.77           H  
ATOM    981  HA3 GLY A  63      11.505  13.435 -16.748  1.00 87.77           H  
ATOM    982  C   GLY A  63      11.065  13.636 -18.822  1.00 87.77           C  
ATOM    983  O   GLY A  63       9.935  14.083 -19.031  1.00 87.77           O  
ATOM    984  N   VAL A  64      11.647  12.776 -19.664  1.00 88.44           N  
ATOM    985  H   VAL A  64      12.563  12.422 -19.428  1.00 88.44           H  
ATOM    986  CA  VAL A  64      11.014  12.279 -20.895  1.00 88.44           C  
ATOM    987  HA  VAL A  64      10.589  13.139 -21.414  1.00 88.44           H  
ATOM    988  C   VAL A  64       9.872  11.304 -20.588  1.00 88.44           C  
ATOM    989  CB  VAL A  64      12.048  11.636 -21.844  1.00 88.44           C  
ATOM    990  HB  VAL A  64      12.505  10.772 -21.361  1.00 88.44           H  
ATOM    991  O   VAL A  64      10.059  10.265 -19.957  1.00 88.44           O  
ATOM    992  CG1 VAL A  64      11.402  11.158 -23.154  1.00 88.44           C  
ATOM    993 HG11 VAL A  64      10.908  11.988 -23.659  1.00 88.44           H  
ATOM    994 HG12 VAL A  64      10.680  10.369 -22.946  1.00 88.44           H  
ATOM    995 HG13 VAL A  64      12.169  10.737 -23.804  1.00 88.44           H  
ATOM    996  CG2 VAL A  64      13.145  12.642 -22.222  1.00 88.44           C  
ATOM    997 HG21 VAL A  64      12.700  13.586 -22.536  1.00 88.44           H  
ATOM    998 HG22 VAL A  64      13.763  12.243 -23.026  1.00 88.44           H  
ATOM    999 HG23 VAL A  64      13.787  12.833 -21.362  1.00 88.44           H  
ATOM   1000  N   ASP A  65       8.678  11.599 -21.109  1.00 85.82           N  
ATOM   1001  H   ASP A  65       8.566  12.487 -21.578  1.00 85.82           H  
ATOM   1002  CA  ASP A  65       7.546  10.667 -21.119  1.00 85.82           C  
ATOM   1003  HA  ASP A  65       7.614  10.023 -20.242  1.00 85.82           H  
ATOM   1004  C   ASP A  65       7.595   9.769 -22.369  1.00 85.82           C  
ATOM   1005  CB  ASP A  65       6.220  11.436 -21.000  1.00 85.82           C  
ATOM   1006  HB2 ASP A  65       6.114  12.101 -21.858  1.00 85.82           H  
ATOM   1007  HB3 ASP A  65       6.254  12.050 -20.101  1.00 85.82           H  
ATOM   1008  O   ASP A  65       7.330  10.210 -23.490  1.00 85.82           O  
ATOM   1009  CG  ASP A  65       4.985  10.523 -20.920  1.00 85.82           C  
ATOM   1010  OD1 ASP A  65       5.141   9.279 -20.954  1.00 85.82           O  
ATOM   1011  OD2 ASP A  65       3.870  11.083 -20.838  1.00 85.82           O  
ATOM   1012  N   PHE A  66       7.920   8.490 -22.166  1.00 85.33           N  
ATOM   1013  H   PHE A  66       8.170   8.226 -21.224  1.00 85.33           H  
ATOM   1014  CA  PHE A  66       7.980   7.463 -23.213  1.00 85.33           C  
ATOM   1015  HA  PHE A  66       8.485   7.893 -24.078  1.00 85.33           H  
ATOM   1016  C   PHE A  66       6.606   6.966 -23.710  1.00 85.33           C  
ATOM   1017  CB  PHE A  66       8.831   6.296 -22.702  1.00 85.33           C  
ATOM   1018  HB2 PHE A  66       8.457   5.980 -21.728  1.00 85.33           H  
ATOM   1019  HB3 PHE A  66       8.716   5.453 -23.384  1.00 85.33           H  
ATOM   1020  O   PHE A  66       6.547   6.203 -24.686  1.00 85.33           O  
ATOM   1021  CG  PHE A  66      10.312   6.590 -22.593  1.00 85.33           C  
ATOM   1022  CD1 PHE A  66      11.114   6.542 -23.748  1.00 85.33           C  
ATOM   1023  HD1 PHE A  66      10.667   6.348 -24.712  1.00 85.33           H  
ATOM   1024  CD2 PHE A  66      10.905   6.845 -21.342  1.00 85.33           C  
ATOM   1025  HD2 PHE A  66      10.299   6.908 -20.450  1.00 85.33           H  
ATOM   1026  CE1 PHE A  66      12.506   6.693 -23.651  1.00 85.33           C  
ATOM   1027  HE1 PHE A  66      13.129   6.619 -24.529  1.00 85.33           H  
ATOM   1028  CE2 PHE A  66      12.298   6.995 -21.242  1.00 85.33           C  
ATOM   1029  HE2 PHE A  66      12.758   7.166 -20.280  1.00 85.33           H  
ATOM   1030  CZ  PHE A  66      13.096   6.896 -22.395  1.00 85.33           C  
ATOM   1031  HZ  PHE A  66      14.171   6.965 -22.316  1.00 85.33           H  
ATOM   1032  N   GLN A  67       5.506   7.391 -23.076  1.00 84.83           N  
ATOM   1033  H   GLN A  67       5.614   8.029 -22.301  1.00 84.83           H  
ATOM   1034  CA  GLN A  67       4.129   7.028 -23.429  1.00 84.83           C  
ATOM   1035  HA  GLN A  67       3.486   7.387 -22.625  1.00 84.83           H  
ATOM   1036  C   GLN A  67       3.946   5.495 -23.475  1.00 84.83           C  
ATOM   1037  CB  GLN A  67       3.712   7.777 -24.715  1.00 84.83           C  
ATOM   1038  HB2 GLN A  67       4.317   7.427 -25.551  1.00 84.83           H  
ATOM   1039  HB3 GLN A  67       2.666   7.562 -24.932  1.00 84.83           H  
ATOM   1040  O   GLN A  67       4.444   4.786 -22.600  1.00 84.83           O  
ATOM   1041  CG  GLN A  67       3.871   9.302 -24.580  1.00 84.83           C  
ATOM   1042  HG2 GLN A  67       3.232   9.656 -23.772  1.00 84.83           H  
ATOM   1043  HG3 GLN A  67       4.901   9.552 -24.325  1.00 84.83           H  
ATOM   1044  CD  GLN A  67       3.531  10.070 -25.851  1.00 84.83           C  
ATOM   1045  NE2 GLN A  67       3.466  11.380 -25.770  1.00 84.83           N  
ATOM   1046 HE21 GLN A  67       3.638  11.823 -24.878  1.00 84.83           H  
ATOM   1047 HE22 GLN A  67       3.198  11.871 -26.611  1.00 84.83           H  
ATOM   1048  OE1 GLN A  67       3.330   9.541 -26.934  1.00 84.83           O  
ATOM   1049  N   ASP A  68       3.271   4.945 -24.491  1.00 81.32           N  
ATOM   1050  H   ASP A  68       2.837   5.552 -25.172  1.00 81.32           H  
ATOM   1051  CA  ASP A  68       3.063   3.493 -24.631  1.00 81.32           C  
ATOM   1052  HA  ASP A  68       2.539   3.132 -23.746  1.00 81.32           H  
ATOM   1053  C   ASP A  68       4.368   2.674 -24.730  1.00 81.32           C  
ATOM   1054  CB  ASP A  68       2.184   3.211 -25.859  1.00 81.32           C  
ATOM   1055  HB2 ASP A  68       2.216   2.144 -26.080  1.00 81.32           H  
ATOM   1056  HB3 ASP A  68       2.590   3.739 -26.722  1.00 81.32           H  
ATOM   1057  O   ASP A  68       4.358   1.476 -24.451  1.00 81.32           O  
ATOM   1058  CG  ASP A  68       0.716   3.591 -25.646  1.00 81.32           C  
ATOM   1059  OD1 ASP A  68       0.141   3.158 -24.617  1.00 81.32           O  
ATOM   1060  OD2 ASP A  68       0.171   4.275 -26.539  1.00 81.32           O  
ATOM   1061  N   ASN A  69       5.502   3.297 -25.078  1.00 86.48           N  
ATOM   1062  H   ASN A  69       5.477   4.300 -25.192  1.00 86.48           H  
ATOM   1063  CA  ASN A  69       6.800   2.614 -25.151  1.00 86.48           C  
ATOM   1064  HA  ASN A  69       6.634   1.611 -25.544  1.00 86.48           H  
ATOM   1065  C   ASN A  69       7.459   2.437 -23.772  1.00 86.48           C  
ATOM   1066  CB  ASN A  69       7.752   3.342 -26.118  1.00 86.48           C  
ATOM   1067  HB2 ASN A  69       8.635   2.723 -26.274  1.00 86.48           H  
ATOM   1068  HB3 ASN A  69       8.079   4.279 -25.667  1.00 86.48           H  
ATOM   1069  O   ASN A  69       8.416   1.670 -23.661  1.00 86.48           O  
ATOM   1070  CG  ASN A  69       7.135   3.632 -27.470  1.00 86.48           C  
ATOM   1071  ND2 ASN A  69       6.568   4.807 -27.627  1.00 86.48           N  
ATOM   1072 HD21 ASN A  69       6.555   5.454 -26.852  1.00 86.48           H  
ATOM   1073 HD22 ASN A  69       6.091   4.982 -28.500  1.00 86.48           H  
ATOM   1074  OD1 ASN A  69       7.156   2.827 -28.389  1.00 86.48           O  
ATOM   1075  N   ALA A  70       6.955   3.112 -22.727  1.00 89.65           N  
ATOM   1076  H   ALA A  70       6.152   3.707 -22.873  1.00 89.65           H  
ATOM   1077  CA  ALA A  70       7.499   3.030 -21.371  1.00 89.65           C  
ATOM   1078  HA  ALA A  70       8.517   3.419 -21.377  1.00 89.65           H  
ATOM   1079  C   ALA A  70       7.558   1.584 -20.854  1.00 89.65           C  
ATOM   1080  CB  ALA A  70       6.646   3.905 -20.441  1.00 89.65           C  
ATOM   1081  HB1 ALA A  70       6.609   4.929 -20.813  1.00 89.65           H  
ATOM   1082  HB2 ALA A  70       7.083   3.908 -19.443  1.00 89.65           H  
ATOM   1083  HB3 ALA A  70       5.630   3.514 -20.387  1.00 89.65           H  
ATOM   1084  O   ALA A  70       8.527   1.223 -20.193  1.00 89.65           O  
ATOM   1085  N   ASP A  71       6.575   0.744 -21.213  1.00 91.65           N  
ATOM   1086  H   ASP A  71       5.817   1.110 -21.770  1.00 91.65           H  
ATOM   1087  CA  ASP A  71       6.560  -0.685 -20.874  1.00 91.65           C  
ATOM   1088  HA  ASP A  71       6.416  -0.808 -19.801  1.00 91.65           H  
ATOM   1089  C   ASP A  71       7.873  -1.378 -21.250  1.00 91.65           C  
ATOM   1090  CB  ASP A  71       5.435  -1.415 -21.627  1.00 91.65           C  
ATOM   1091  HB2 ASP A  71       5.641  -2.485 -21.593  1.00 91.65           H  
ATOM   1092  HB3 ASP A  71       5.452  -1.115 -22.675  1.00 91.65           H  
ATOM   1093  O   ASP A  71       8.462  -2.047 -20.412  1.00 91.65           O  
ATOM   1094  CG  ASP A  71       4.028  -1.216 -21.078  1.00 91.65           C  
ATOM   1095  OD1 ASP A  71       3.826  -0.487 -20.083  1.00 91.65           O  
ATOM   1096  OD2 ASP A  71       3.097  -1.784 -21.692  1.00 91.65           O  
ATOM   1097  N   SER A  72       8.347  -1.214 -22.488  1.00 92.15           N  
ATOM   1098  H   SER A  72       7.855  -0.599 -23.120  1.00 92.15           H  
ATOM   1099  CA  SER A  72       9.523  -1.936 -22.985  1.00 92.15           C  
ATOM   1100  HA  SER A  72       9.435  -2.984 -22.699  1.00 92.15           H  
ATOM   1101  C   SER A  72      10.835  -1.424 -22.407  1.00 92.15           C  
ATOM   1102  CB  SER A  72       9.595  -1.857 -24.505  1.00 92.15           C  
ATOM   1103  HB2 SER A  72      10.543  -2.274 -24.844  1.00 92.15           H  
ATOM   1104  HB3 SER A  72       9.520  -0.820 -24.830  1.00 92.15           H  
ATOM   1105  O   SER A  72      11.738  -2.225 -22.186  1.00 92.15           O  
ATOM   1106  OG  SER A  72       8.542  -2.607 -25.060  1.00 92.15           O  
ATOM   1107  HG  SER A  72       8.875  -3.501 -25.168  1.00 92.15           H  
ATOM   1108  N   PHE A  73      10.955  -0.121 -22.146  1.00 92.74           N  
ATOM   1109  H   PHE A  73      10.177   0.492 -22.345  1.00 92.74           H  
ATOM   1110  CA  PHE A  73      12.156   0.440 -21.520  1.00 92.74           C  
ATOM   1111  HA  PHE A  73      13.037   0.008 -21.993  1.00 92.74           H  
ATOM   1112  C   PHE A  73      12.240   0.066 -20.031  1.00 92.74           C  
ATOM   1113  CB  PHE A  73      12.191   1.957 -21.748  1.00 92.74           C  
ATOM   1114  HB2 PHE A  73      11.297   2.403 -21.312  1.00 92.74           H  
ATOM   1115  HB3 PHE A  73      13.049   2.366 -21.214  1.00 92.74           H  
ATOM   1116  O   PHE A  73      13.296  -0.344 -19.558  1.00 92.74           O  
ATOM   1117  CG  PHE A  73      12.313   2.374 -23.206  1.00 92.74           C  
ATOM   1118  CD1 PHE A  73      13.451   2.018 -23.956  1.00 92.74           C  
ATOM   1119  HD1 PHE A  73      14.239   1.437 -23.500  1.00 92.74           H  
ATOM   1120  CD2 PHE A  73      11.304   3.143 -23.813  1.00 92.74           C  
ATOM   1121  HD2 PHE A  73      10.434   3.435 -23.243  1.00 92.74           H  
ATOM   1122  CE1 PHE A  73      13.586   2.440 -25.290  1.00 92.74           C  
ATOM   1123  HE1 PHE A  73      14.479   2.189 -25.845  1.00 92.74           H  
ATOM   1124  CE2 PHE A  73      11.434   3.554 -25.152  1.00 92.74           C  
ATOM   1125  HE2 PHE A  73      10.658   4.156 -25.602  1.00 92.74           H  
ATOM   1126  CZ  PHE A  73      12.581   3.214 -25.890  1.00 92.74           C  
ATOM   1127  HZ  PHE A  73      12.702   3.556 -26.907  1.00 92.74           H  
ATOM   1128  N   LEU A  74      11.113   0.101 -19.310  1.00 94.46           N  
ATOM   1129  H   LEU A  74      10.266   0.433 -19.748  1.00 94.46           H  
ATOM   1130  CA  LEU A  74      11.036  -0.362 -17.920  1.00 94.46           C  
ATOM   1131  HA  LEU A  74      11.842   0.097 -17.348  1.00 94.46           H  
ATOM   1132  C   LEU A  74      11.247  -1.876 -17.812  1.00 94.46           C  
ATOM   1133  CB  LEU A  74       9.679   0.052 -17.325  1.00 94.46           C  
ATOM   1134  HB2 LEU A  74       8.887  -0.323 -17.974  1.00 94.46           H  
ATOM   1135  HB3 LEU A  74       9.559  -0.420 -16.350  1.00 94.46           H  
ATOM   1136  O   LEU A  74      11.959  -2.335 -16.923  1.00 94.46           O  
ATOM   1137  CG  LEU A  74       9.529   1.575 -17.160  1.00 94.46           C  
ATOM   1138  HG  LEU A  74       9.809   2.083 -18.083  1.00 94.46           H  
ATOM   1139  CD1 LEU A  74       8.075   1.931 -16.848  1.00 94.46           C  
ATOM   1140 HD11 LEU A  74       7.781   1.508 -15.887  1.00 94.46           H  
ATOM   1141 HD12 LEU A  74       7.428   1.545 -17.635  1.00 94.46           H  
ATOM   1142 HD13 LEU A  74       7.974   3.015 -16.802  1.00 94.46           H  
ATOM   1143  CD2 LEU A  74      10.415   2.103 -16.033  1.00 94.46           C  
ATOM   1144 HD21 LEU A  74      11.465   1.904 -16.248  1.00 94.46           H  
ATOM   1145 HD22 LEU A  74      10.149   1.637 -15.084  1.00 94.46           H  
ATOM   1146 HD23 LEU A  74      10.303   3.185 -15.955  1.00 94.46           H  
ATOM   1147  N   LEU A  75      10.694  -2.648 -18.750  1.00 94.28           N  
ATOM   1148  H   LEU A  75      10.070  -2.224 -19.421  1.00 94.28           H  
ATOM   1149  CA  LEU A  75      10.937  -4.084 -18.847  1.00 94.28           C  
ATOM   1150  HA  LEU A  75      10.645  -4.539 -17.901  1.00 94.28           H  
ATOM   1151  C   LEU A  75      12.418  -4.396 -19.078  1.00 94.28           C  
ATOM   1152  CB  LEU A  75      10.078  -4.654 -19.986  1.00 94.28           C  
ATOM   1153  HB2 LEU A  75       9.042  -4.354 -19.829  1.00 94.28           H  
ATOM   1154  HB3 LEU A  75      10.420  -4.232 -20.931  1.00 94.28           H  
ATOM   1155  O   LEU A  75      12.923  -5.349 -18.494  1.00 94.28           O  
ATOM   1156  CG  LEU A  75      10.109  -6.182 -20.084  1.00 94.28           C  
ATOM   1157  HG  LEU A  75      11.131  -6.542 -20.204  1.00 94.28           H  
ATOM   1158  CD1 LEU A  75       9.482  -6.805 -18.841  1.00 94.28           C  
ATOM   1159 HD11 LEU A  75      10.173  -6.734 -18.001  1.00 94.28           H  
ATOM   1160 HD12 LEU A  75       9.289  -7.858 -19.043  1.00 94.28           H  
ATOM   1161 HD13 LEU A  75       8.542  -6.314 -18.592  1.00 94.28           H  
ATOM   1162  CD2 LEU A  75       9.298  -6.630 -21.297  1.00 94.28           C  
ATOM   1163 HD21 LEU A  75       9.337  -7.717 -21.369  1.00 94.28           H  
ATOM   1164 HD22 LEU A  75       8.262  -6.309 -21.187  1.00 94.28           H  
ATOM   1165 HD23 LEU A  75       9.723  -6.192 -22.200  1.00 94.28           H  
ATOM   1166  N   LEU A  76      13.114  -3.597 -19.894  1.00 92.98           N  
ATOM   1167  H   LEU A  76      12.630  -2.848 -20.369  1.00 92.98           H  
ATOM   1168  CA  LEU A  76      14.539  -3.775 -20.163  1.00 92.98           C  
ATOM   1169  HA  LEU A  76      14.689  -4.821 -20.430  1.00 92.98           H  
ATOM   1170  C   LEU A  76      15.391  -3.505 -18.913  1.00 92.98           C  
ATOM   1171  CB  LEU A  76      14.938  -2.892 -21.360  1.00 92.98           C  
ATOM   1172  HB2 LEU A  76      14.968  -1.852 -21.036  1.00 92.98           H  
ATOM   1173  HB3 LEU A  76      14.180  -2.982 -22.138  1.00 92.98           H  
ATOM   1174  O   LEU A  76      16.274  -4.303 -18.617  1.00 92.98           O  
ATOM   1175  CG  LEU A  76      16.295  -3.262 -21.984  1.00 92.98           C  
ATOM   1176  HG  LEU A  76      17.071  -3.228 -21.220  1.00 92.98           H  
ATOM   1177  CD1 LEU A  76      16.258  -4.650 -22.633  1.00 92.98           C  
ATOM   1178 HD11 LEU A  76      16.205  -5.422 -21.865  1.00 92.98           H  
ATOM   1179 HD12 LEU A  76      17.168  -4.815 -23.209  1.00 92.98           H  
ATOM   1180 HD13 LEU A  76      15.403  -4.737 -23.303  1.00 92.98           H  
ATOM   1181  CD2 LEU A  76      16.640  -2.253 -23.078  1.00 92.98           C  
ATOM   1182 HD21 LEU A  76      17.621  -2.489 -23.492  1.00 92.98           H  
ATOM   1183 HD22 LEU A  76      15.892  -2.274 -23.870  1.00 92.98           H  
ATOM   1184 HD23 LEU A  76      16.685  -1.256 -22.639  1.00 92.98           H  
ATOM   1185  N   LEU A  77      15.072  -2.461 -18.134  1.00 94.55           N  
ATOM   1186  H   LEU A  77      14.345  -1.835 -18.449  1.00 94.55           H  
ATOM   1187  CA  LEU A  77      15.698  -2.210 -16.826  1.00 94.55           C  
ATOM   1188  HA  LEU A  77      16.777  -2.134 -16.960  1.00 94.55           H  
ATOM   1189  C   LEU A  77      15.466  -3.375 -15.846  1.00 94.55           C  
ATOM   1190  CB  LEU A  77      15.164  -0.894 -16.223  1.00 94.55           C  
ATOM   1191  HB2 LEU A  77      15.479  -0.843 -15.181  1.00 94.55           H  
ATOM   1192  HB3 LEU A  77      14.075  -0.928 -16.230  1.00 94.55           H  
ATOM   1193  O   LEU A  77      16.416  -3.849 -15.227  1.00 94.55           O  
ATOM   1194  CG  LEU A  77      15.626   0.399 -16.920  1.00 94.55           C  
ATOM   1195  HG  LEU A  77      15.431   0.339 -17.990  1.00 94.55           H  
ATOM   1196  CD1 LEU A  77      14.845   1.575 -16.335  1.00 94.55           C  
ATOM   1197 HD11 LEU A  77      13.790   1.485 -16.596  1.00 94.55           H  
ATOM   1198 HD12 LEU A  77      15.235   2.514 -16.728  1.00 94.55           H  
ATOM   1199 HD13 LEU A  77      14.957   1.589 -15.251  1.00 94.55           H  
ATOM   1200  CD2 LEU A  77      17.111   0.686 -16.697  1.00 94.55           C  
ATOM   1201 HD21 LEU A  77      17.310   0.842 -15.637  1.00 94.55           H  
ATOM   1202 HD22 LEU A  77      17.719  -0.147 -17.050  1.00 94.55           H  
ATOM   1203 HD23 LEU A  77      17.401   1.584 -17.243  1.00 94.55           H  
ATOM   1204  N   CYS A  78      14.232  -3.883 -15.732  1.00 94.29           N  
ATOM   1205  H   CYS A  78      13.473  -3.428 -16.219  1.00 94.29           H  
ATOM   1206  CA  CYS A  78      13.928  -5.040 -14.879  1.00 94.29           C  
ATOM   1207  HA  CYS A  78      14.281  -4.840 -13.867  1.00 94.29           H  
ATOM   1208  C   CYS A  78      14.640  -6.325 -15.342  1.00 94.29           C  
ATOM   1209  CB  CYS A  78      12.409  -5.267 -14.837  1.00 94.29           C  
ATOM   1210  HB2 CYS A  78      12.211  -6.199 -14.308  1.00 94.29           H  
ATOM   1211  HB3 CYS A  78      12.023  -5.350 -15.852  1.00 94.29           H  
ATOM   1212  O   CYS A  78      15.122  -7.090 -14.512  1.00 94.29           O  
ATOM   1213  SG  CYS A  78      11.558  -3.919 -13.966  1.00 94.29           S  
ATOM   1214  HG  CYS A  78      12.292  -3.962 -12.850  1.00 94.29           H  
ATOM   1215  N   LEU A  79      14.719  -6.566 -16.654  1.00 93.48           N  
ATOM   1216  H   LEU A  79      14.275  -5.910 -17.281  1.00 93.48           H  
ATOM   1217  CA  LEU A  79      15.375  -7.734 -17.252  1.00 93.48           C  
ATOM   1218  HA  LEU A  79      15.041  -8.628 -16.724  1.00 93.48           H  
ATOM   1219  C   LEU A  79      16.903  -7.673 -17.101  1.00 93.48           C  
ATOM   1220  CB  LEU A  79      14.897  -7.827 -18.714  1.00 93.48           C  
ATOM   1221  HB2 LEU A  79      13.810  -7.901 -18.679  1.00 93.48           H  
ATOM   1222  HB3 LEU A  79      15.143  -6.901 -19.233  1.00 93.48           H  
ATOM   1223  O   LEU A  79      17.539  -8.702 -16.873  1.00 93.48           O  
ATOM   1224  CG  LEU A  79      15.430  -9.016 -19.536  1.00 93.48           C  
ATOM   1225  HG  LEU A  79      15.530  -9.896 -18.900  1.00 93.48           H  
ATOM   1226  CD1 LEU A  79      14.440  -9.332 -20.661  1.00 93.48           C  
ATOM   1227 HD11 LEU A  79      14.830 -10.137 -21.283  1.00 93.48           H  
ATOM   1228 HD12 LEU A  79      13.487  -9.641 -20.231  1.00 93.48           H  
ATOM   1229 HD13 LEU A  79      14.285  -8.444 -21.275  1.00 93.48           H  
ATOM   1230  CD2 LEU A  79      16.764  -8.713 -20.221  1.00 93.48           C  
ATOM   1231 HD21 LEU A  79      17.092  -9.583 -20.789  1.00 93.48           H  
ATOM   1232 HD22 LEU A  79      17.528  -8.481 -19.478  1.00 93.48           H  
ATOM   1233 HD23 LEU A  79      16.662  -7.860 -20.892  1.00 93.48           H  
ATOM   1234  N   HIS A  80      17.490  -6.479 -17.188  1.00 93.22           N  
ATOM   1235  H   HIS A  80      16.933  -5.676 -17.441  1.00 93.22           H  
ATOM   1236  CA  HIS A  80      18.893  -6.255 -16.856  1.00 93.22           C  
ATOM   1237  HA  HIS A  80      19.510  -6.955 -17.418  1.00 93.22           H  
ATOM   1238  C   HIS A  80      19.149  -6.530 -15.365  1.00 93.22           C  
ATOM   1239  CB  HIS A  80      19.293  -4.833 -17.277  1.00 93.22           C  
ATOM   1240  HB2 HIS A  80      19.219  -4.738 -18.361  1.00 93.22           H  
ATOM   1241  HB3 HIS A  80      18.606  -4.113 -16.833  1.00 93.22           H  
ATOM   1242  O   HIS A  80      19.971  -7.383 -15.047  1.00 93.22           O  
ATOM   1243  CG  HIS A  80      20.689  -4.480 -16.840  1.00 93.22           C  
ATOM   1244  CD2 HIS A  80      21.045  -4.080 -15.582  1.00 93.22           C  
ATOM   1245  HD2 HIS A  80      20.379  -3.944 -14.743  1.00 93.22           H  
ATOM   1246  ND1 HIS A  80      21.848  -4.562 -17.580  1.00 93.22           N  
ATOM   1247  HD1 HIS A  80      21.919  -4.714 -18.575  1.00 93.22           H  
ATOM   1248  CE1 HIS A  80      22.873  -4.213 -16.780  1.00 93.22           C  
ATOM   1249  HE1 HIS A  80      23.906  -4.126 -17.081  1.00 93.22           H  
ATOM   1250  NE2 HIS A  80      22.425  -3.939 -15.547  1.00 93.22           N  
ATOM   1251  N   HIS A  81      18.408  -5.881 -14.457  1.00 92.09           N  
ATOM   1252  H   HIS A  81      17.735  -5.201 -14.780  1.00 92.09           H  
ATOM   1253  CA  HIS A  81      18.623  -6.005 -13.007  1.00 92.09           C  
ATOM   1254  HA  HIS A  81      19.658  -5.755 -12.775  1.00 92.09           H  
ATOM   1255  C   HIS A  81      18.410  -7.436 -12.490  1.00 92.09           C  
ATOM   1256  CB  HIS A  81      17.721  -4.998 -12.272  1.00 92.09           C  
ATOM   1257  HB2 HIS A  81      16.681  -5.183 -12.539  1.00 92.09           H  
ATOM   1258  HB3 HIS A  81      17.983  -3.991 -12.595  1.00 92.09           H  
ATOM   1259  O   HIS A  81      19.301  -8.011 -11.873  1.00 92.09           O  
ATOM   1260  CG  HIS A  81      17.859  -5.068 -10.770  1.00 92.09           C  
ATOM   1261  CD2 HIS A  81      16.993  -5.688  -9.916  1.00 92.09           C  
ATOM   1262  HD2 HIS A  81      16.073  -6.176 -10.203  1.00 92.09           H  
ATOM   1263  ND1 HIS A  81      18.969  -4.633 -10.051  1.00 92.09           N  
ATOM   1264  CE1 HIS A  81      18.767  -5.030  -8.785  1.00 92.09           C  
ATOM   1265  HE1 HIS A  81      19.479  -4.908  -7.982  1.00 92.09           H  
ATOM   1266  NE2 HIS A  81      17.584  -5.657  -8.667  1.00 92.09           N  
ATOM   1267  HE2 HIS A  81      17.285  -6.126  -7.825  1.00 92.09           H  
ATOM   1268  N   ALA A  82      17.252  -8.043 -12.771  1.00 89.74           N  
ATOM   1269  H   ALA A  82      16.562  -7.547 -13.317  1.00 89.74           H  
ATOM   1270  CA  ALA A  82      16.874  -9.331 -12.182  1.00 89.74           C  
ATOM   1271  HA  ALA A  82      17.285  -9.381 -11.174  1.00 89.74           H  
ATOM   1272  C   ALA A  82      17.417 -10.563 -12.935  1.00 89.74           C  
ATOM   1273  CB  ALA A  82      15.346  -9.368 -12.059  1.00 89.74           C  
ATOM   1274  HB1 ALA A  82      15.045 -10.289 -11.560  1.00 89.74           H  
ATOM   1275  HB2 ALA A  82      15.000  -8.519 -11.469  1.00 89.74           H  
ATOM   1276  HB3 ALA A  82      14.888  -9.334 -13.048  1.00 89.74           H  
ATOM   1277  O   ALA A  82      17.467 -11.649 -12.360  1.00 89.74           O  
ATOM   1278  N   TYR A  83      17.802 -10.425 -14.213  1.00 90.33           N  
ATOM   1279  H   TYR A  83      17.734  -9.509 -14.632  1.00 90.33           H  
ATOM   1280  CA  TYR A  83      18.207 -11.555 -15.067  1.00 90.33           C  
ATOM   1281  HA  TYR A  83      18.410 -12.415 -14.429  1.00 90.33           H  
ATOM   1282  C   TYR A  83      19.514 -11.333 -15.847  1.00 90.33           C  
ATOM   1283  CB  TYR A  83      17.047 -11.954 -16.002  1.00 90.33           C  
ATOM   1284  HB2 TYR A  83      17.379 -12.759 -16.657  1.00 90.33           H  
ATOM   1285  HB3 TYR A  83      16.785 -11.112 -16.642  1.00 90.33           H  
ATOM   1286  O   TYR A  83      19.874 -12.183 -16.661  1.00 90.33           O  
ATOM   1287  CG  TYR A  83      15.805 -12.439 -15.279  1.00 90.33           C  
ATOM   1288  CD1 TYR A  83      15.759 -13.757 -14.790  1.00 90.33           C  
ATOM   1289  HD1 TYR A  83      16.614 -14.402 -14.929  1.00 90.33           H  
ATOM   1290  CD2 TYR A  83      14.722 -11.568 -15.052  1.00 90.33           C  
ATOM   1291  HD2 TYR A  83      14.778 -10.543 -15.388  1.00 90.33           H  
ATOM   1292  CE1 TYR A  83      14.633 -14.214 -14.079  1.00 90.33           C  
ATOM   1293  HE1 TYR A  83      14.614 -15.217 -13.678  1.00 90.33           H  
ATOM   1294  CE2 TYR A  83      13.594 -12.020 -14.341  1.00 90.33           C  
ATOM   1295  HE2 TYR A  83      12.772 -11.352 -14.126  1.00 90.33           H  
ATOM   1296  OH  TYR A  83      12.455 -13.772 -13.171  1.00 90.33           O  
ATOM   1297  HH  TYR A  83      12.608 -14.626 -12.760  1.00 90.33           H  
ATOM   1298  CZ  TYR A  83      13.545 -13.344 -13.859  1.00 90.33           C  
ATOM   1299  N   GLN A  84      20.228 -10.220 -15.633  1.00 88.96           N  
ATOM   1300  H   GLN A  84      19.878  -9.537 -14.976  1.00 88.96           H  
ATOM   1301  CA  GLN A  84      21.522  -9.907 -16.269  1.00 88.96           C  
ATOM   1302  HA  GLN A  84      21.727  -8.857 -16.061  1.00 88.96           H  
ATOM   1303  C   GLN A  84      21.508 -10.005 -17.812  1.00 88.96           C  
ATOM   1304  CB  GLN A  84      22.658 -10.711 -15.602  1.00 88.96           C  
ATOM   1305  HB2 GLN A  84      22.486 -11.777 -15.751  1.00 88.96           H  
ATOM   1306  HB3 GLN A  84      23.605 -10.447 -16.073  1.00 88.96           H  
ATOM   1307  O   GLN A  84      22.529 -10.274 -18.442  1.00 88.96           O  
ATOM   1308  CG  GLN A  84      22.774 -10.414 -14.096  1.00 88.96           C  
ATOM   1309  HG2 GLN A  84      22.936  -9.345 -13.959  1.00 88.96           H  
ATOM   1310  HG3 GLN A  84      21.845 -10.682 -13.594  1.00 88.96           H  
ATOM   1311  CD  GLN A  84      23.907 -11.168 -13.403  1.00 88.96           C  
ATOM   1312  NE2 GLN A  84      24.171 -10.858 -12.153  1.00 88.96           N  
ATOM   1313 HE21 GLN A  84      23.638 -10.139 -11.685  1.00 88.96           H  
ATOM   1314 HE22 GLN A  84      24.924 -11.366 -11.711  1.00 88.96           H  
ATOM   1315  OE1 GLN A  84      24.565 -12.046 -13.939  1.00 88.96           O  
ATOM   1316  N   GLY A  85      20.340  -9.803 -18.438  1.00 86.69           N  
ATOM   1317  H   GLY A  85      19.540  -9.582 -17.864  1.00 86.69           H  
ATOM   1318  CA  GLY A  85      20.153  -9.941 -19.888  1.00 86.69           C  
ATOM   1319  HA2 GLY A  85      21.111  -9.798 -20.389  1.00 86.69           H  
ATOM   1320  HA3 GLY A  85      19.492  -9.147 -20.234  1.00 86.69           H  
ATOM   1321  C   GLY A  85      19.580 -11.282 -20.376  1.00 86.69           C  
ATOM   1322  O   GLY A  85      19.268 -11.394 -21.567  1.00 86.69           O  
ATOM   1323  N   ASP A  86      19.379 -12.292 -19.515  1.00 91.50           N  
ATOM   1324  H   ASP A  86      19.661 -12.185 -18.551  1.00 91.50           H  
ATOM   1325  CA  ASP A  86      18.792 -13.577 -19.931  1.00 91.50           C  
ATOM   1326  HA  ASP A  86      19.237 -13.815 -20.897  1.00 91.50           H  
ATOM   1327  C   ASP A  86      17.273 -13.482 -20.171  1.00 91.50           C  
ATOM   1328  CB  ASP A  86      19.177 -14.761 -19.026  1.00 91.50           C  
ATOM   1329  HB2 ASP A  86      20.257 -14.754 -18.877  1.00 91.50           H  
ATOM   1330  HB3 ASP A  86      18.694 -14.656 -18.055  1.00 91.50           H  
ATOM   1331  O   ASP A  86      16.424 -13.859 -19.356  1.00 91.50           O  
ATOM   1332  CG  ASP A  86      18.776 -16.110 -19.664  1.00 91.50           C  
ATOM   1333  OD1 ASP A  86      18.107 -16.110 -20.730  1.00 91.50           O  
ATOM   1334  OD2 ASP A  86      19.115 -17.174 -19.107  1.00 91.50           O  
ATOM   1335  N   HIS A  87      16.933 -13.041 -21.381  1.00 90.33           N  
ATOM   1336  H   HIS A  87      17.680 -12.651 -21.937  1.00 90.33           H  
ATOM   1337  CA  HIS A  87      15.579 -13.040 -21.920  1.00 90.33           C  
ATOM   1338  HA  HIS A  87      14.964 -12.406 -21.281  1.00 90.33           H  
ATOM   1339  C   HIS A  87      14.920 -14.434 -21.950  1.00 90.33           C  
ATOM   1340  CB  HIS A  87      15.610 -12.416 -23.326  1.00 90.33           C  
ATOM   1341  HB2 HIS A  87      16.009 -11.404 -23.254  1.00 90.33           H  
ATOM   1342  HB3 HIS A  87      14.588 -12.339 -23.698  1.00 90.33           H  
ATOM   1343  O   HIS A  87      13.694 -14.517 -21.944  1.00 90.33           O  
ATOM   1344  CG  HIS A  87      16.435 -13.193 -24.327  1.00 90.33           C  
ATOM   1345  CD2 HIS A  87      16.002 -14.217 -25.127  1.00 90.33           C  
ATOM   1346  HD2 HIS A  87      14.993 -14.601 -25.162  1.00 90.33           H  
ATOM   1347  ND1 HIS A  87      17.778 -13.027 -24.579  1.00 90.33           N  
ATOM   1348  HD1 HIS A  87      18.385 -12.343 -24.150  1.00 90.33           H  
ATOM   1349  CE1 HIS A  87      18.140 -13.927 -25.509  1.00 90.33           C  
ATOM   1350  HE1 HIS A  87      19.137 -14.019 -25.913  1.00 90.33           H  
ATOM   1351  NE2 HIS A  87      17.095 -14.700 -25.861  1.00 90.33           N  
ATOM   1352  N   ARG A  88      15.679 -15.540 -21.982  1.00 90.53           N  
ATOM   1353  H   ARG A  88      16.669 -15.441 -21.808  1.00 90.53           H  
ATOM   1354  CA  ARG A  88      15.129 -16.909 -22.034  1.00 90.53           C  
ATOM   1355  HA  ARG A  88      14.236 -16.910 -22.658  1.00 90.53           H  
ATOM   1356  C   ARG A  88      14.701 -17.405 -20.663  1.00 90.53           C  
ATOM   1357  CB  ARG A  88      16.150 -17.903 -22.601  1.00 90.53           C  
ATOM   1358  HB2 ARG A  88      16.983 -18.013 -21.906  1.00 90.53           H  
ATOM   1359  HB3 ARG A  88      15.666 -18.875 -22.697  1.00 90.53           H  
ATOM   1360  O   ARG A  88      13.760 -18.195 -20.587  1.00 90.53           O  
ATOM   1361  CG  ARG A  88      16.693 -17.484 -23.965  1.00 90.53           C  
ATOM   1362  HG2 ARG A  88      15.866 -17.369 -24.666  1.00 90.53           H  
ATOM   1363  HG3 ARG A  88      17.229 -16.540 -23.869  1.00 90.53           H  
ATOM   1364  CD  ARG A  88      17.666 -18.541 -24.474  1.00 90.53           C  
ATOM   1365  HD2 ARG A  88      18.533 -18.557 -23.813  1.00 90.53           H  
ATOM   1366  HD3 ARG A  88      17.179 -19.516 -24.452  1.00 90.53           H  
ATOM   1367  NE  ARG A  88      18.083 -18.231 -25.848  1.00 90.53           N  
ATOM   1368  HE  ARG A  88      17.717 -17.374 -26.237  1.00 90.53           H  
ATOM   1369  NH1 ARG A  88      19.599 -19.935 -26.084  1.00 90.53           N  
ATOM   1370 HH11 ARG A  88      20.319 -20.388 -26.628  1.00 90.53           H  
ATOM   1371 HH12 ARG A  88      19.493 -20.129 -25.098  1.00 90.53           H  
ATOM   1372  NH2 ARG A  88      19.197 -18.553 -27.800  1.00 90.53           N  
ATOM   1373 HH21 ARG A  88      18.744 -17.731 -28.172  1.00 90.53           H  
ATOM   1374 HH22 ARG A  88      19.909 -19.014 -28.348  1.00 90.53           H  
ATOM   1375  CZ  ARG A  88      18.954 -18.908 -26.570  1.00 90.53           C  
ATOM   1376  N   LEU A  89      15.388 -16.967 -19.610  1.00 92.00           N  
ATOM   1377  H   LEU A  89      16.217 -16.416 -19.784  1.00 92.00           H  
ATOM   1378  CA  LEU A  89      14.974 -17.186 -18.230  1.00 92.00           C  
ATOM   1379  HA  LEU A  89      14.595 -18.204 -18.149  1.00 92.00           H  
ATOM   1380  C   LEU A  89      13.820 -16.241 -17.867  1.00 92.00           C  
ATOM   1381  CB  LEU A  89      16.204 -17.054 -17.316  1.00 92.00           C  
ATOM   1382  HB2 LEU A  89      16.589 -16.036 -17.384  1.00 92.00           H  
ATOM   1383  HB3 LEU A  89      16.977 -17.728 -17.685  1.00 92.00           H  
ATOM   1384  O   LEU A  89      12.794 -16.712 -17.377  1.00 92.00           O  
ATOM   1385  CG  LEU A  89      15.948 -17.385 -15.836  1.00 92.00           C  
ATOM   1386  HG  LEU A  89      15.257 -16.651 -15.421  1.00 92.00           H  
ATOM   1387  CD1 LEU A  89      15.356 -18.783 -15.626  1.00 92.00           C  
ATOM   1388 HD11 LEU A  89      15.983 -19.529 -16.115  1.00 92.00           H  
ATOM   1389 HD12 LEU A  89      14.342 -18.821 -16.023  1.00 92.00           H  
ATOM   1390 HD13 LEU A  89      15.306 -18.997 -14.559  1.00 92.00           H  
ATOM   1391  CD2 LEU A  89      17.267 -17.318 -15.065  1.00 92.00           C  
ATOM   1392 HD21 LEU A  89      17.748 -16.353 -15.229  1.00 92.00           H  
ATOM   1393 HD22 LEU A  89      17.083 -17.439 -13.998  1.00 92.00           H  
ATOM   1394 HD23 LEU A  89      17.945 -18.099 -15.410  1.00 92.00           H  
ATOM   1395  N   PHE A  90      13.918 -14.955 -18.229  1.00 92.36           N  
ATOM   1396  H   PHE A  90      14.801 -14.623 -18.591  1.00 92.36           H  
ATOM   1397  CA  PHE A  90      12.839 -13.981 -18.036  1.00 92.36           C  
ATOM   1398  HA  PHE A  90      12.680 -13.853 -16.965  1.00 92.36           H  
ATOM   1399  C   PHE A  90      11.502 -14.451 -18.640  1.00 92.36           C  
ATOM   1400  CB  PHE A  90      13.241 -12.617 -18.621  1.00 92.36           C  
ATOM   1401  HB2 PHE A  90      14.081 -12.212 -18.056  1.00 92.36           H  
ATOM   1402  HB3 PHE A  90      13.558 -12.750 -19.656  1.00 92.36           H  
ATOM   1403  O   PHE A  90      10.495 -14.501 -17.936  1.00 92.36           O  
ATOM   1404  CG  PHE A  90      12.083 -11.639 -18.581  1.00 92.36           C  
ATOM   1405  CD1 PHE A  90      11.309 -11.402 -19.734  1.00 92.36           C  
ATOM   1406  HD1 PHE A  90      11.616 -11.809 -20.686  1.00 92.36           H  
ATOM   1407  CD2 PHE A  90      11.671 -11.114 -17.344  1.00 92.36           C  
ATOM   1408  HD2 PHE A  90      12.256 -11.305 -16.457  1.00 92.36           H  
ATOM   1409  CE1 PHE A  90      10.095 -10.701 -19.632  1.00 92.36           C  
ATOM   1410  HE1 PHE A  90       9.473 -10.560 -20.504  1.00 92.36           H  
ATOM   1411  CE2 PHE A  90      10.459 -10.416 -17.239  1.00 92.36           C  
ATOM   1412  HE2 PHE A  90      10.124 -10.060 -16.276  1.00 92.36           H  
ATOM   1413  CZ  PHE A  90       9.655 -10.246 -18.377  1.00 92.36           C  
ATOM   1414  HZ  PHE A  90       8.687  -9.778 -18.279  1.00 92.36           H  
ATOM   1415  N   LEU A  91      11.482 -14.871 -19.913  1.00 92.92           N  
ATOM   1416  H   LEU A  91      12.335 -14.803 -20.450  1.00 92.92           H  
ATOM   1417  CA  LEU A  91      10.258 -15.315 -20.605  1.00 92.92           C  
ATOM   1418  HA  LEU A  91       9.489 -14.556 -20.458  1.00 92.92           H  
ATOM   1419  C   LEU A  91       9.648 -16.618 -20.060  1.00 92.92           C  
ATOM   1420  CB  LEU A  91      10.540 -15.453 -22.110  1.00 92.92           C  
ATOM   1421  HB2 LEU A  91       9.718 -15.992 -22.582  1.00 92.92           H  
ATOM   1422  HB3 LEU A  91      11.441 -16.053 -22.237  1.00 92.92           H  
ATOM   1423  O   LEU A  91       8.547 -16.983 -20.461  1.00 92.92           O  
ATOM   1424  CG  LEU A  91      10.705 -14.113 -22.842  1.00 92.92           C  
ATOM   1425  HG  LEU A  91      11.424 -13.482 -22.318  1.00 92.92           H  
ATOM   1426  CD1 LEU A  91      11.226 -14.373 -24.253  1.00 92.92           C  
ATOM   1427 HD11 LEU A  91      12.174 -14.909 -24.200  1.00 92.92           H  
ATOM   1428 HD12 LEU A  91      10.501 -14.955 -24.822  1.00 92.92           H  
ATOM   1429 HD13 LEU A  91      11.396 -13.411 -24.737  1.00 92.92           H  
ATOM   1430  CD2 LEU A  91       9.393 -13.337 -22.963  1.00 92.92           C  
ATOM   1431 HD21 LEU A  91       8.633 -13.954 -23.443  1.00 92.92           H  
ATOM   1432 HD22 LEU A  91       9.037 -13.041 -21.976  1.00 92.92           H  
ATOM   1433 HD23 LEU A  91       9.556 -12.435 -23.553  1.00 92.92           H  
ATOM   1434  N   LYS A  92      10.345 -17.328 -19.167  1.00 92.85           N  
ATOM   1435  H   LYS A  92      11.241 -16.965 -18.875  1.00 92.85           H  
ATOM   1436  CA  LYS A  92       9.824 -18.511 -18.464  1.00 92.85           C  
ATOM   1437  HA  LYS A  92       8.935 -18.881 -18.975  1.00 92.85           H  
ATOM   1438  C   LYS A  92       9.366 -18.208 -17.038  1.00 92.85           C  
ATOM   1439  CB  LYS A  92      10.887 -19.611 -18.465  1.00 92.85           C  
ATOM   1440  HB2 LYS A  92      10.559 -20.427 -17.821  1.00 92.85           H  
ATOM   1441  HB3 LYS A  92      11.816 -19.208 -18.061  1.00 92.85           H  
ATOM   1442  O   LYS A  92       8.767 -19.079 -16.416  1.00 92.85           O  
ATOM   1443  CG  LYS A  92      11.124 -20.169 -19.871  1.00 92.85           C  
ATOM   1444  HG2 LYS A  92      11.393 -19.365 -20.557  1.00 92.85           H  
ATOM   1445  HG3 LYS A  92      10.217 -20.655 -20.231  1.00 92.85           H  
ATOM   1446  CD  LYS A  92      12.263 -21.182 -19.803  1.00 92.85           C  
ATOM   1447  HD2 LYS A  92      13.143 -20.693 -19.386  1.00 92.85           H  
ATOM   1448  HD3 LYS A  92      11.970 -22.008 -19.154  1.00 92.85           H  
ATOM   1449  CE  LYS A  92      12.583 -21.697 -21.201  1.00 92.85           C  
ATOM   1450  HE2 LYS A  92      11.691 -22.170 -21.613  1.00 92.85           H  
ATOM   1451  HE3 LYS A  92      12.837 -20.840 -21.824  1.00 92.85           H  
ATOM   1452  NZ  LYS A  92      13.712 -22.651 -21.137  1.00 92.85           N  
ATOM   1453  HZ1 LYS A  92      14.514 -22.184 -20.739  1.00 92.85           H  
ATOM   1454  HZ2 LYS A  92      13.472 -23.426 -20.536  1.00 92.85           H  
ATOM   1455  HZ3 LYS A  92      13.946 -22.993 -22.058  1.00 92.85           H  
ATOM   1456  N   SER A  93       9.651 -17.013 -16.520  1.00 92.04           N  
ATOM   1457  H   SER A  93      10.113 -16.333 -17.106  1.00 92.04           H  
ATOM   1458  CA  SER A  93       9.306 -16.620 -15.152  1.00 92.04           C  
ATOM   1459  HA  SER A  93       9.789 -17.318 -14.469  1.00 92.04           H  
ATOM   1460  C   SER A  93       7.799 -16.680 -14.890  1.00 92.04           C  
ATOM   1461  CB  SER A  93       9.833 -15.214 -14.837  1.00 92.04           C  
ATOM   1462  HB2 SER A  93      10.906 -15.174 -15.029  1.00 92.04           H  
ATOM   1463  HB3 SER A  93       9.662 -14.996 -13.783  1.00 92.04           H  
ATOM   1464  O   SER A  93       6.979 -16.429 -15.779  1.00 92.04           O  
ATOM   1465  OG  SER A  93       9.177 -14.234 -15.619  1.00 92.04           O  
ATOM   1466  HG  SER A  93       9.584 -14.238 -16.489  1.00 92.04           H  
ATOM   1467  N   ASP A  94       7.428 -16.957 -13.643  1.00 90.86           N  
ATOM   1468  H   ASP A  94       8.119 -17.251 -12.967  1.00 90.86           H  
ATOM   1469  CA  ASP A  94       6.023 -17.011 -13.230  1.00 90.86           C  
ATOM   1470  HA  ASP A  94       5.494 -17.689 -13.900  1.00 90.86           H  
ATOM   1471  C   ASP A  94       5.344 -15.631 -13.344  1.00 90.86           C  
ATOM   1472  CB  ASP A  94       5.938 -17.604 -11.817  1.00 90.86           C  
ATOM   1473  HB2 ASP A  94       6.429 -16.927 -11.118  1.00 90.86           H  
ATOM   1474  HB3 ASP A  94       4.889 -17.688 -11.531  1.00 90.86           H  
ATOM   1475  O   ASP A  94       4.149 -15.546 -13.628  1.00 90.86           O  
ATOM   1476  CG  ASP A  94       6.588 -18.994 -11.741  1.00 90.86           C  
ATOM   1477  OD1 ASP A  94       6.387 -19.793 -12.687  1.00 90.86           O  
ATOM   1478  OD2 ASP A  94       7.337 -19.221 -10.770  1.00 90.86           O  
ATOM   1479  N   ALA A  95       6.120 -14.540 -13.250  1.00 91.96           N  
ATOM   1480  H   ALA A  95       7.082 -14.672 -12.971  1.00 91.96           H  
ATOM   1481  CA  ALA A  95       5.689 -13.187 -13.600  1.00 91.96           C  
ATOM   1482  HA  ALA A  95       4.884 -12.891 -12.926  1.00 91.96           H  
ATOM   1483  C   ALA A  95       5.167 -13.088 -15.044  1.00 91.96           C  
ATOM   1484  CB  ALA A  95       6.873 -12.228 -13.417  1.00 91.96           C  
ATOM   1485  HB1 ALA A  95       7.211 -12.248 -12.381  1.00 91.96           H  
ATOM   1486  HB2 ALA A  95       6.571 -11.211 -13.667  1.00 91.96           H  
ATOM   1487  HB3 ALA A  95       7.703 -12.520 -14.060  1.00 91.96           H  
ATOM   1488  O   ALA A  95       4.088 -12.541 -15.276  1.00 91.96           O  
ATOM   1489  N   VAL A  96       5.912 -13.622 -16.019  1.00 93.56           N  
ATOM   1490  H   VAL A  96       6.766 -14.097 -15.767  1.00 93.56           H  
ATOM   1491  CA  VAL A  96       5.500 -13.623 -17.431  1.00 93.56           C  
ATOM   1492  HA  VAL A  96       5.180 -12.616 -17.699  1.00 93.56           H  
ATOM   1493  C   VAL A  96       4.283 -14.521 -17.633  1.00 93.56           C  
ATOM   1494  CB  VAL A  96       6.675 -14.001 -18.355  1.00 93.56           C  
ATOM   1495  HB  VAL A  96       7.204 -14.864 -17.951  1.00 93.56           H  
ATOM   1496  O   VAL A  96       3.302 -14.066 -18.219  1.00 93.56           O  
ATOM   1497  CG1 VAL A  96       6.237 -14.331 -19.787  1.00 93.56           C  
ATOM   1498 HG11 VAL A  96       5.597 -13.540 -20.178  1.00 93.56           H  
ATOM   1499 HG12 VAL A  96       7.108 -14.449 -20.432  1.00 93.56           H  
ATOM   1500 HG13 VAL A  96       5.686 -15.272 -19.803  1.00 93.56           H  
ATOM   1501  CG2 VAL A  96       7.639 -12.812 -18.428  1.00 93.56           C  
ATOM   1502 HG21 VAL A  96       7.995 -12.554 -17.431  1.00 93.56           H  
ATOM   1503 HG22 VAL A  96       8.503 -13.074 -19.039  1.00 93.56           H  
ATOM   1504 HG23 VAL A  96       7.140 -11.949 -18.868  1.00 93.56           H  
ATOM   1505  N   GLN A  97       4.286 -15.735 -17.075  1.00 92.55           N  
ATOM   1506  H   GLN A  97       5.115 -16.030 -16.578  1.00 92.55           H  
ATOM   1507  CA  GLN A  97       3.149 -16.662 -17.163  1.00 92.55           C  
ATOM   1508  HA  GLN A  97       2.973 -16.906 -18.211  1.00 92.55           H  
ATOM   1509  C   GLN A  97       1.850 -16.042 -16.605  1.00 92.55           C  
ATOM   1510  CB  GLN A  97       3.478 -17.956 -16.402  1.00 92.55           C  
ATOM   1511  HB2 GLN A  97       3.711 -17.705 -15.367  1.00 92.55           H  
ATOM   1512  HB3 GLN A  97       2.587 -18.583 -16.397  1.00 92.55           H  
ATOM   1513  O   GLN A  97       0.793 -16.127 -17.237  1.00 92.55           O  
ATOM   1514  CG  GLN A  97       4.640 -18.781 -16.987  1.00 92.55           C  
ATOM   1515  HG2 GLN A  97       5.532 -18.162 -17.082  1.00 92.55           H  
ATOM   1516  HG3 GLN A  97       4.370 -19.151 -17.976  1.00 92.55           H  
ATOM   1517  CD  GLN A  97       4.939 -19.968 -16.073  1.00 92.55           C  
ATOM   1518  NE2 GLN A  97       6.135 -20.076 -15.537  1.00 92.55           N  
ATOM   1519 HE21 GLN A  97       6.168 -20.489 -14.617  1.00 92.55           H  
ATOM   1520 HE22 GLN A  97       6.881 -19.436 -15.772  1.00 92.55           H  
ATOM   1521  OE1 GLN A  97       4.072 -20.785 -15.805  1.00 92.55           O  
ATOM   1522  N   TYR A  98       1.924 -15.353 -15.458  1.00 91.65           N  
ATOM   1523  H   TYR A  98       2.800 -15.348 -14.956  1.00 91.65           H  
ATOM   1524  CA  TYR A  98       0.790 -14.631 -14.874  1.00 91.65           C  
ATOM   1525  HA  TYR A  98      -0.028 -15.335 -14.718  1.00 91.65           H  
ATOM   1526  C   TYR A  98       0.274 -13.521 -15.801  1.00 91.65           C  
ATOM   1527  CB  TYR A  98       1.196 -14.051 -13.510  1.00 91.65           C  
ATOM   1528  HB2 TYR A  98       1.502 -14.869 -12.858  1.00 91.65           H  
ATOM   1529  HB3 TYR A  98       2.063 -13.403 -13.641  1.00 91.65           H  
ATOM   1530  O   TYR A  98      -0.938 -13.372 -15.979  1.00 91.65           O  
ATOM   1531  CG  TYR A  98       0.095 -13.259 -12.823  1.00 91.65           C  
ATOM   1532  CD1 TYR A  98      -0.060 -11.885 -13.091  1.00 91.65           C  
ATOM   1533  HD1 TYR A  98       0.619 -11.389 -13.769  1.00 91.65           H  
ATOM   1534  CD2 TYR A  98      -0.780 -13.899 -11.924  1.00 91.65           C  
ATOM   1535  HD2 TYR A  98      -0.651 -14.950 -11.710  1.00 91.65           H  
ATOM   1536  CE1 TYR A  98      -1.085 -11.151 -12.464  1.00 91.65           C  
ATOM   1537  HE1 TYR A  98      -1.203 -10.096 -12.661  1.00 91.65           H  
ATOM   1538  CE2 TYR A  98      -1.805 -13.168 -11.289  1.00 91.65           C  
ATOM   1539  HE2 TYR A  98      -2.460 -13.661 -10.586  1.00 91.65           H  
ATOM   1540  OH  TYR A  98      -2.945 -11.076 -10.955  1.00 91.65           O  
ATOM   1541  HH  TYR A  98      -3.480 -11.632 -10.383  1.00 91.65           H  
ATOM   1542  CZ  TYR A  98      -1.956 -11.789 -11.558  1.00 91.65           C  
ATOM   1543  N   LEU A  99       1.172 -12.741 -16.410  1.00 92.48           N  
ATOM   1544  H   LEU A  99       2.152 -12.921 -16.242  1.00 92.48           H  
ATOM   1545  CA  LEU A  99       0.806 -11.648 -17.314  1.00 92.48           C  
ATOM   1546  HA  LEU A  99       0.026 -11.053 -16.837  1.00 92.48           H  
ATOM   1547  C   LEU A  99       0.195 -12.163 -18.629  1.00 92.48           C  
ATOM   1548  CB  LEU A  99       2.039 -10.756 -17.547  1.00 92.48           C  
ATOM   1549  HB2 LEU A  99       2.869 -11.391 -17.858  1.00 92.48           H  
ATOM   1550  HB3 LEU A  99       1.831 -10.058 -18.358  1.00 92.48           H  
ATOM   1551  O   LEU A  99      -0.795 -11.597 -19.101  1.00 92.48           O  
ATOM   1552  CG  LEU A  99       2.467  -9.937 -16.314  1.00 92.48           C  
ATOM   1553  HG  LEU A  99       2.565 -10.587 -15.444  1.00 92.48           H  
ATOM   1554  CD1 LEU A  99       3.810  -9.261 -16.588  1.00 92.48           C  
ATOM   1555 HD11 LEU A  99       4.551 -10.017 -16.849  1.00 92.48           H  
ATOM   1556 HD12 LEU A  99       3.706  -8.540 -17.399  1.00 92.48           H  
ATOM   1557 HD13 LEU A  99       4.154  -8.745 -15.691  1.00 92.48           H  
ATOM   1558  CD2 LEU A  99       1.464  -8.836 -15.970  1.00 92.48           C  
ATOM   1559 HD21 LEU A  99       0.510  -9.277 -15.678  1.00 92.48           H  
ATOM   1560 HD22 LEU A  99       1.846  -8.265 -15.124  1.00 92.48           H  
ATOM   1561 HD23 LEU A  99       1.321  -8.177 -16.827  1.00 92.48           H  
ATOM   1562  N   GLU A 100       0.705 -13.257 -19.197  1.00 91.71           N  
ATOM   1563  H   GLU A 100       1.530 -13.678 -18.794  1.00 91.71           H  
ATOM   1564  CA  GLU A 100       0.113 -13.882 -20.390  1.00 91.71           C  
ATOM   1565  HA  GLU A 100       0.005 -13.119 -21.161  1.00 91.71           H  
ATOM   1566  C   GLU A 100      -1.309 -14.404 -20.116  1.00 91.71           C  
ATOM   1567  CB  GLU A 100       1.034 -14.976 -20.955  1.00 91.71           C  
ATOM   1568  HB2 GLU A 100       0.500 -15.481 -21.759  1.00 91.71           H  
ATOM   1569  HB3 GLU A 100       1.270 -15.704 -20.178  1.00 91.71           H  
ATOM   1570  O   GLU A 100      -2.218 -14.170 -20.918  1.00 91.71           O  
ATOM   1571  CG  GLU A 100       2.330 -14.375 -21.530  1.00 91.71           C  
ATOM   1572  HG2 GLU A 100       2.989 -14.065 -20.719  1.00 91.71           H  
ATOM   1573  HG3 GLU A 100       2.073 -13.478 -22.093  1.00 91.71           H  
ATOM   1574  CD  GLU A 100       3.090 -15.329 -22.463  1.00 91.71           C  
ATOM   1575  OE1 GLU A 100       3.695 -14.796 -23.427  1.00 91.71           O  
ATOM   1576  OE2 GLU A 100       3.029 -16.561 -22.248  1.00 91.71           O  
ATOM   1577  N   GLY A 101      -1.560 -14.961 -18.923  1.00 88.80           N  
ATOM   1578  H   GLY A 101      -0.772 -15.146 -18.318  1.00 88.80           H  
ATOM   1579  CA  GLY A 101      -2.905 -15.311 -18.439  1.00 88.80           C  
ATOM   1580  HA2 GLY A 101      -3.344 -16.043 -19.116  1.00 88.80           H  
ATOM   1581  HA3 GLY A 101      -2.805 -15.767 -17.454  1.00 88.80           H  
ATOM   1582  C   GLY A 101      -3.887 -14.129 -18.312  1.00 88.80           C  
ATOM   1583  O   GLY A 101      -5.094 -14.338 -18.164  1.00 88.80           O  
ATOM   1584  N   HIS A 102      -3.393 -12.890 -18.410  1.00 89.23           N  
ATOM   1585  H   HIS A 102      -2.392 -12.802 -18.510  1.00 89.23           H  
ATOM   1586  CA  HIS A 102      -4.174 -11.648 -18.408  1.00 89.23           C  
ATOM   1587  HA  HIS A 102      -5.223 -11.903 -18.255  1.00 89.23           H  
ATOM   1588  C   HIS A 102      -4.137 -10.895 -19.753  1.00 89.23           C  
ATOM   1589  CB  HIS A 102      -3.745 -10.786 -17.211  1.00 89.23           C  
ATOM   1590  HB2 HIS A 102      -4.227  -9.811 -17.273  1.00 89.23           H  
ATOM   1591  HB3 HIS A 102      -2.666 -10.632 -17.237  1.00 89.23           H  
ATOM   1592  O   HIS A 102      -4.613  -9.761 -19.837  1.00 89.23           O  
ATOM   1593  CG  HIS A 102      -4.131 -11.414 -15.895  1.00 89.23           C  
ATOM   1594  CD2 HIS A 102      -5.333 -11.284 -15.255  1.00 89.23           C  
ATOM   1595  HD2 HIS A 102      -6.167 -10.687 -15.593  1.00 89.23           H  
ATOM   1596  ND1 HIS A 102      -3.374 -12.286 -15.150  1.00 89.23           N  
ATOM   1597  HD1 HIS A 102      -2.448 -12.618 -15.377  1.00 89.23           H  
ATOM   1598  CE1 HIS A 102      -4.098 -12.667 -14.087  1.00 89.23           C  
ATOM   1599  HE1 HIS A 102      -3.757 -13.353 -13.326  1.00 89.23           H  
ATOM   1600  NE2 HIS A 102      -5.309 -12.085 -14.109  1.00 89.23           N  
ATOM   1601  N   GLY A 103      -3.626 -11.517 -20.823  1.00 89.57           N  
ATOM   1602  H   GLY A 103      -3.226 -12.436 -20.700  1.00 89.57           H  
ATOM   1603  CA  GLY A 103      -3.653 -10.958 -22.179  1.00 89.57           C  
ATOM   1604  HA2 GLY A 103      -4.547 -10.347 -22.297  1.00 89.57           H  
ATOM   1605  HA3 GLY A 103      -3.696 -11.783 -22.890  1.00 89.57           H  
ATOM   1606  C   GLY A 103      -2.456 -10.086 -22.560  1.00 89.57           C  
ATOM   1607  O   GLY A 103      -2.468  -9.456 -23.623  1.00 89.57           O  
ATOM   1608  N   PHE A 104      -1.408 -10.045 -21.740  1.00 94.19           N  
ATOM   1609  H   PHE A 104      -1.422 -10.611 -20.903  1.00 94.19           H  
ATOM   1610  CA  PHE A 104      -0.112  -9.563 -22.210  1.00 94.19           C  
ATOM   1611  HA  PHE A 104      -0.261  -8.626 -22.747  1.00 94.19           H  
ATOM   1612  C   PHE A 104       0.493 -10.576 -23.193  1.00 94.19           C  
ATOM   1613  CB  PHE A 104       0.814  -9.268 -21.028  1.00 94.19           C  
ATOM   1614  HB2 PHE A 104       0.897 -10.163 -20.411  1.00 94.19           H  
ATOM   1615  HB3 PHE A 104       1.813  -9.063 -21.414  1.00 94.19           H  
ATOM   1616  O   PHE A 104       0.165 -11.760 -23.168  1.00 94.19           O  
ATOM   1617  CG  PHE A 104       0.374  -8.086 -20.178  1.00 94.19           C  
ATOM   1618  CD1 PHE A 104       0.992  -6.837 -20.360  1.00 94.19           C  
ATOM   1619  HD1 PHE A 104       1.769  -6.736 -21.104  1.00 94.19           H  
ATOM   1620  CD2 PHE A 104      -0.639  -8.219 -19.208  1.00 94.19           C  
ATOM   1621  HD2 PHE A 104      -1.126  -9.171 -19.055  1.00 94.19           H  
ATOM   1622  CE1 PHE A 104       0.627  -5.736 -19.564  1.00 94.19           C  
ATOM   1623  HE1 PHE A 104       1.141  -4.794 -19.680  1.00 94.19           H  
ATOM   1624  CE2 PHE A 104      -1.023  -7.115 -18.426  1.00 94.19           C  
ATOM   1625  HE2 PHE A 104      -1.791  -7.233 -17.676  1.00 94.19           H  
ATOM   1626  CZ  PHE A 104      -0.388  -5.874 -18.601  1.00 94.19           C  
ATOM   1627  HZ  PHE A 104      -0.667  -5.036 -17.980  1.00 94.19           H  
ATOM   1628  N   ARG A 105       1.362 -10.110 -24.090  1.00 94.09           N  
ATOM   1629  H   ARG A 105       1.530  -9.115 -24.114  1.00 94.09           H  
ATOM   1630  CA  ARG A 105       2.149 -10.972 -24.979  1.00 94.09           C  
ATOM   1631  HA  ARG A 105       2.274 -11.948 -24.511  1.00 94.09           H  
ATOM   1632  C   ARG A 105       3.522 -10.361 -25.179  1.00 94.09           C  
ATOM   1633  CB  ARG A 105       1.413 -11.149 -26.315  1.00 94.09           C  
ATOM   1634  HB2 ARG A 105       0.418 -11.548 -26.117  1.00 94.09           H  
ATOM   1635  HB3 ARG A 105       1.307 -10.177 -26.796  1.00 94.09           H  
ATOM   1636  O   ARG A 105       3.617  -9.219 -25.628  1.00 94.09           O  
ATOM   1637  CG  ARG A 105       2.156 -12.111 -27.253  1.00 94.09           C  
ATOM   1638  HG2 ARG A 105       3.165 -11.746 -27.446  1.00 94.09           H  
ATOM   1639  HG3 ARG A 105       2.217 -13.094 -26.785  1.00 94.09           H  
ATOM   1640  CD  ARG A 105       1.413 -12.219 -28.585  1.00 94.09           C  
ATOM   1641  HD2 ARG A 105       1.380 -11.225 -29.032  1.00 94.09           H  
ATOM   1642  HD3 ARG A 105       0.393 -12.556 -28.397  1.00 94.09           H  
ATOM   1643  NE  ARG A 105       2.077 -13.176 -29.489  1.00 94.09           N  
ATOM   1644  HE  ARG A 105       2.522 -13.968 -29.049  1.00 94.09           H  
ATOM   1645  NH1 ARG A 105       1.784 -12.017 -31.447  1.00 94.09           N  
ATOM   1646 HH11 ARG A 105       2.489 -11.474 -31.925  1.00 94.09           H  
ATOM   1647 HH12 ARG A 105       1.156 -11.409 -30.940  1.00 94.09           H  
ATOM   1648  NH2 ARG A 105       3.003 -13.862 -31.455  1.00 94.09           N  
ATOM   1649 HH21 ARG A 105       3.488 -14.610 -30.981  1.00 94.09           H  
ATOM   1650 HH22 ARG A 105       3.159 -13.664 -32.433  1.00 94.09           H  
ATOM   1651  CZ  ARG A 105       2.277 -13.018 -30.784  1.00 94.09           C  
ATOM   1652  N   PHE A 106       4.565 -11.125 -24.899  1.00 94.39           N  
ATOM   1653  H   PHE A 106       4.417 -12.059 -24.543  1.00 94.39           H  
ATOM   1654  CA  PHE A 106       5.939 -10.666 -25.051  1.00 94.39           C  
ATOM   1655  HA  PHE A 106       5.961  -9.577 -25.004  1.00 94.39           H  
ATOM   1656  C   PHE A 106       6.485 -11.081 -26.421  1.00 94.39           C  
ATOM   1657  CB  PHE A 106       6.753 -11.167 -23.856  1.00 94.39           C  
ATOM   1658  HB2 PHE A 106       7.794 -10.869 -23.987  1.00 94.39           H  
ATOM   1659  HB3 PHE A 106       6.718 -12.256 -23.825  1.00 94.39           H  
ATOM   1660  O   PHE A 106       6.444 -12.251 -26.795  1.00 94.39           O  
ATOM   1661  CG  PHE A 106       6.240 -10.605 -22.541  1.00 94.39           C  
ATOM   1662  CD1 PHE A 106       6.653  -9.329 -22.108  1.00 94.39           C  
ATOM   1663  HD1 PHE A 106       7.367  -8.766 -22.689  1.00 94.39           H  
ATOM   1664  CD2 PHE A 106       5.291 -11.324 -21.788  1.00 94.39           C  
ATOM   1665  HD2 PHE A 106       4.965 -12.300 -22.115  1.00 94.39           H  
ATOM   1666  CE1 PHE A 106       6.131  -8.783 -20.922  1.00 94.39           C  
ATOM   1667  HE1 PHE A 106       6.458  -7.812 -20.582  1.00 94.39           H  
ATOM   1668  CE2 PHE A 106       4.765 -10.776 -20.605  1.00 94.39           C  
ATOM   1669  HE2 PHE A 106       4.050 -11.342 -20.026  1.00 94.39           H  
ATOM   1670  CZ  PHE A 106       5.188  -9.507 -20.172  1.00 94.39           C  
ATOM   1671  HZ  PHE A 106       4.795  -9.090 -19.257  1.00 94.39           H  
ATOM   1672  N   GLU A 107       6.968 -10.115 -27.202  1.00 92.84           N  
ATOM   1673  H   GLU A 107       6.959  -9.168 -26.851  1.00 92.84           H  
ATOM   1674  CA  GLU A 107       7.563 -10.361 -28.522  1.00 92.84           C  
ATOM   1675  HA  GLU A 107       7.512 -11.423 -28.764  1.00 92.84           H  
ATOM   1676  C   GLU A 107       9.042  -9.977 -28.514  1.00 92.84           C  
ATOM   1677  CB  GLU A 107       6.809  -9.599 -29.626  1.00 92.84           C  
ATOM   1678  HB2 GLU A 107       6.636  -8.570 -29.310  1.00 92.84           H  
ATOM   1679  HB3 GLU A 107       7.439  -9.583 -30.516  1.00 92.84           H  
ATOM   1680  O   GLU A 107       9.372  -8.794 -28.464  1.00 92.84           O  
ATOM   1681  CG  GLU A 107       5.475 -10.262 -30.003  1.00 92.84           C  
ATOM   1682  HG2 GLU A 107       4.808 -10.243 -29.141  1.00 92.84           H  
ATOM   1683  HG3 GLU A 107       5.666 -11.306 -30.252  1.00 92.84           H  
ATOM   1684  CD  GLU A 107       4.779  -9.593 -31.203  1.00 92.84           C  
ATOM   1685  OE1 GLU A 107       3.738 -10.153 -31.633  1.00 92.84           O  
ATOM   1686  OE2 GLU A 107       5.263  -8.537 -31.688  1.00 92.84           O  
ATOM   1687  N   VAL A 108       9.935 -10.966 -28.593  1.00 92.29           N  
ATOM   1688  H   VAL A 108       9.611 -11.922 -28.624  1.00 92.29           H  
ATOM   1689  CA  VAL A 108      11.382 -10.724 -28.708  1.00 92.29           C  
ATOM   1690  HA  VAL A 108      11.685 -10.076 -27.885  1.00 92.29           H  
ATOM   1691  C   VAL A 108      11.689 -10.001 -30.019  1.00 92.29           C  
ATOM   1692  CB  VAL A 108      12.198 -12.026 -28.601  1.00 92.29           C  
ATOM   1693  HB  VAL A 108      11.927 -12.697 -29.416  1.00 92.29           H  
ATOM   1694  O   VAL A 108      11.213 -10.400 -31.083  1.00 92.29           O  
ATOM   1695  CG1 VAL A 108      13.706 -11.754 -28.658  1.00 92.29           C  
ATOM   1696 HG11 VAL A 108      13.991 -11.373 -29.639  1.00 92.29           H  
ATOM   1697 HG12 VAL A 108      14.263 -12.675 -28.490  1.00 92.29           H  
ATOM   1698 HG13 VAL A 108      13.982 -11.027 -27.893  1.00 92.29           H  
ATOM   1699  CG2 VAL A 108      11.916 -12.728 -27.270  1.00 92.29           C  
ATOM   1700 HG21 VAL A 108      12.524 -13.629 -27.192  1.00 92.29           H  
ATOM   1701 HG22 VAL A 108      12.164 -12.059 -26.446  1.00 92.29           H  
ATOM   1702 HG23 VAL A 108      10.868 -13.018 -27.201  1.00 92.29           H  
ATOM   1703  N   ARG A 109      12.480  -8.929 -29.940  1.00 89.78           N  
ATOM   1704  H   ARG A 109      12.781  -8.641 -29.020  1.00 89.78           H  
ATOM   1705  CA  ARG A 109      12.940  -8.139 -31.087  1.00 89.78           C  
ATOM   1706  HA  ARG A 109      12.808  -8.720 -32.000  1.00 89.78           H  
ATOM   1707  C   ARG A 109      14.431  -7.865 -30.952  1.00 89.78           C  
ATOM   1708  CB  ARG A 109      12.113  -6.848 -31.220  1.00 89.78           C  
ATOM   1709  HB2 ARG A 109      12.178  -6.269 -30.299  1.00 89.78           H  
ATOM   1710  HB3 ARG A 109      12.519  -6.256 -32.040  1.00 89.78           H  
ATOM   1711  O   ARG A 109      14.847  -6.957 -30.237  1.00 89.78           O  
ATOM   1712  CG  ARG A 109      10.643  -7.182 -31.517  1.00 89.78           C  
ATOM   1713  HG2 ARG A 109      10.592  -7.881 -32.351  1.00 89.78           H  
ATOM   1714  HG3 ARG A 109      10.203  -7.655 -30.639  1.00 89.78           H  
ATOM   1715  CD  ARG A 109       9.814  -5.947 -31.863  1.00 89.78           C  
ATOM   1716  HD2 ARG A 109       9.945  -5.209 -31.072  1.00 89.78           H  
ATOM   1717  HD3 ARG A 109      10.176  -5.531 -32.803  1.00 89.78           H  
ATOM   1718  NE  ARG A 109       8.389  -6.316 -31.991  1.00 89.78           N  
ATOM   1719  HE  ARG A 109       8.163  -7.297 -31.911  1.00 89.78           H  
ATOM   1720  NH1 ARG A 109       7.513  -4.209 -32.190  1.00 89.78           N  
ATOM   1721 HH11 ARG A 109       8.445  -3.838 -32.072  1.00 89.78           H  
ATOM   1722 HH12 ARG A 109       6.704  -3.606 -32.221  1.00 89.78           H  
ATOM   1723  NH2 ARG A 109       6.147  -5.978 -32.171  1.00 89.78           N  
ATOM   1724 HH21 ARG A 109       5.967  -6.964 -32.045  1.00 89.78           H  
ATOM   1725 HH22 ARG A 109       5.337  -5.378 -32.237  1.00 89.78           H  
ATOM   1726  CZ  ARG A 109       7.358  -5.505 -32.124  1.00 89.78           C  
ATOM   1727  N   GLU A 110      15.217  -8.671 -31.650  1.00 87.36           N  
ATOM   1728  H   GLU A 110      14.800  -9.419 -32.186  1.00 87.36           H  
ATOM   1729  CA  GLU A 110      16.659  -8.489 -31.795  1.00 87.36           C  
ATOM   1730  HA  GLU A 110      17.115  -8.374 -30.811  1.00 87.36           H  
ATOM   1731  C   GLU A 110      16.936  -7.208 -32.600  1.00 87.36           C  
ATOM   1732  CB  GLU A 110      17.255  -9.750 -32.454  1.00 87.36           C  
ATOM   1733  HB2 GLU A 110      16.721  -9.937 -33.386  1.00 87.36           H  
ATOM   1734  HB3 GLU A 110      18.307  -9.574 -32.679  1.00 87.36           H  
ATOM   1735  O   GLU A 110      16.330  -6.977 -33.652  1.00 87.36           O  
ATOM   1736  CG  GLU A 110      17.140 -10.980 -31.525  1.00 87.36           C  
ATOM   1737  HG2 GLU A 110      16.132 -11.026 -31.112  1.00 87.36           H  
ATOM   1738  HG3 GLU A 110      17.826 -10.839 -30.690  1.00 87.36           H  
ATOM   1739  CD  GLU A 110      17.419 -12.339 -32.195  1.00 87.36           C  
ATOM   1740  OE1 GLU A 110      17.421 -13.346 -31.448  1.00 87.36           O  
ATOM   1741  OE2 GLU A 110      17.547 -12.390 -33.439  1.00 87.36           O  
ATOM   1742  N   LYS A 111      17.820  -6.348 -32.083  1.00 83.24           N  
ATOM   1743  H   LYS A 111      18.223  -6.565 -31.182  1.00 83.24           H  
ATOM   1744  CA  LYS A 111      18.313  -5.144 -32.760  1.00 83.24           C  
ATOM   1745  HA  LYS A 111      18.164  -5.247 -33.835  1.00 83.24           H  
ATOM   1746  C   LYS A 111      19.817  -5.004 -32.522  1.00 83.24           C  
ATOM   1747  CB  LYS A 111      17.564  -3.889 -32.281  1.00 83.24           C  
ATOM   1748  HB2 LYS A 111      17.518  -3.876 -31.192  1.00 83.24           H  
ATOM   1749  HB3 LYS A 111      18.144  -3.028 -32.613  1.00 83.24           H  
ATOM   1750  O   LYS A 111      20.256  -4.651 -31.431  1.00 83.24           O  
ATOM   1751  CG  LYS A 111      16.155  -3.739 -32.873  1.00 83.24           C  
ATOM   1752  HG2 LYS A 111      16.227  -3.816 -33.958  1.00 83.24           H  
ATOM   1753  HG3 LYS A 111      15.506  -4.532 -32.502  1.00 83.24           H  
ATOM   1754  CD  LYS A 111      15.561  -2.371 -32.503  1.00 83.24           C  
ATOM   1755  HD2 LYS A 111      16.316  -1.599 -32.651  1.00 83.24           H  
ATOM   1756  HD3 LYS A 111      15.267  -2.380 -31.453  1.00 83.24           H  
ATOM   1757  CE  LYS A 111      14.354  -2.056 -33.389  1.00 83.24           C  
ATOM   1758  HE2 LYS A 111      13.582  -2.804 -33.212  1.00 83.24           H  
ATOM   1759  HE3 LYS A 111      14.678  -2.134 -34.427  1.00 83.24           H  
ATOM   1760  NZ  LYS A 111      13.837  -0.692 -33.132  1.00 83.24           N  
ATOM   1761  HZ1 LYS A 111      14.574  -0.005 -33.204  1.00 83.24           H  
ATOM   1762  HZ2 LYS A 111      13.456  -0.586 -32.203  1.00 83.24           H  
ATOM   1763  HZ3 LYS A 111      13.126  -0.403 -33.789  1.00 83.24           H  
ATOM   1764  N   GLU A 112      20.597  -5.283 -33.559  1.00 77.04           N  
ATOM   1765  H   GLU A 112      20.169  -5.588 -34.422  1.00 77.04           H  
ATOM   1766  CA  GLU A 112      22.052  -5.115 -33.551  1.00 77.04           C  
ATOM   1767  HA  GLU A 112      22.446  -5.482 -32.603  1.00 77.04           H  
ATOM   1768  C   GLU A 112      22.451  -3.638 -33.703  1.00 77.04           C  
ATOM   1769  CB  GLU A 112      22.686  -5.932 -34.687  1.00 77.04           C  
ATOM   1770  HB2 GLU A 112      23.766  -5.793 -34.638  1.00 77.04           H  
ATOM   1771  HB3 GLU A 112      22.328  -5.537 -35.638  1.00 77.04           H  
ATOM   1772  O   GLU A 112      21.760  -2.876 -34.379  1.00 77.04           O  
ATOM   1773  CG  GLU A 112      22.392  -7.440 -34.624  1.00 77.04           C  
ATOM   1774  HG2 GLU A 112      22.720  -7.815 -33.655  1.00 77.04           H  
ATOM   1775  HG3 GLU A 112      21.316  -7.598 -34.704  1.00 77.04           H  
ATOM   1776  CD  GLU A 112      23.094  -8.228 -35.745  1.00 77.04           C  
ATOM   1777  OE1 GLU A 112      23.085  -9.476 -35.664  1.00 77.04           O  
ATOM   1778  OE2 GLU A 112      23.627  -7.590 -36.685  1.00 77.04           O  
ATOM   1779  N   ASN A 113      23.605  -3.263 -33.138  1.00 73.78           N  
ATOM   1780  H   ASN A 113      24.126  -3.959 -32.625  1.00 73.78           H  
ATOM   1781  CA  ASN A 113      24.264  -1.956 -33.322  1.00 73.78           C  
ATOM   1782  HA  ASN A 113      25.083  -1.918 -32.605  1.00 73.78           H  
ATOM   1783  C   ASN A 113      23.391  -0.731 -32.978  1.00 73.78           C  
ATOM   1784  CB  ASN A 113      24.909  -1.884 -34.719  1.00 73.78           C  
ATOM   1785  HB2 ASN A 113      24.128  -1.709 -35.459  1.00 73.78           H  
ATOM   1786  HB3 ASN A 113      25.598  -1.039 -34.751  1.00 73.78           H  
ATOM   1787  O   ASN A 113      23.501   0.316 -33.611  1.00 73.78           O  
ATOM   1788  CG  ASN A 113      25.676  -3.143 -35.075  1.00 73.78           C  
ATOM   1789  ND2 ASN A 113      25.250  -3.855 -36.092  1.00 73.78           N  
ATOM   1790 HD21 ASN A 113      25.668  -4.766 -36.216  1.00 73.78           H  
ATOM   1791 HD22 ASN A 113      24.390  -3.596 -36.555  1.00 73.78           H  
ATOM   1792  OD1 ASN A 113      26.618  -3.543 -34.412  1.00 73.78           O  
ATOM   1793  N   VAL A 114      22.517  -0.877 -31.980  1.00 81.75           N  
ATOM   1794  H   VAL A 114      22.484  -1.771 -31.510  1.00 81.75           H  
ATOM   1795  CA  VAL A 114      21.764   0.230 -31.381  1.00 81.75           C  
ATOM   1796  HA  VAL A 114      21.396   0.894 -32.164  1.00 81.75           H  
ATOM   1797  C   VAL A 114      22.690   1.016 -30.462  1.00 81.75           C  
ATOM   1798  CB  VAL A 114      20.573  -0.299 -30.565  1.00 81.75           C  
ATOM   1799  HB  VAL A 114      20.948  -0.963 -29.786  1.00 81.75           H  
ATOM   1800  O   VAL A 114      23.289   0.431 -29.561  1.00 81.75           O  
ATOM   1801  CG1 VAL A 114      19.758   0.811 -29.898  1.00 81.75           C  
ATOM   1802 HG11 VAL A 114      19.179   1.362 -30.640  1.00 81.75           H  
ATOM   1803 HG12 VAL A 114      20.402   1.521 -29.380  1.00 81.75           H  
ATOM   1804 HG13 VAL A 114      19.106   0.360 -29.150  1.00 81.75           H  
ATOM   1805  CG2 VAL A 114      19.606  -1.099 -31.443  1.00 81.75           C  
ATOM   1806 HG21 VAL A 114      20.129  -1.942 -31.895  1.00 81.75           H  
ATOM   1807 HG22 VAL A 114      19.209  -0.461 -32.233  1.00 81.75           H  
ATOM   1808 HG23 VAL A 114      18.795  -1.487 -30.826  1.00 81.75           H  
ATOM   1809  N   HIS A 115      22.736   2.332 -30.645  1.00 76.66           N  
ATOM   1810  H   HIS A 115      22.219   2.721 -31.421  1.00 76.66           H  
ATOM   1811  CA  HIS A 115      23.424   3.256 -29.743  1.00 76.66           C  
ATOM   1812  HA  HIS A 115      23.796   2.706 -28.878  1.00 76.66           H  
ATOM   1813  C   HIS A 115      22.491   4.331 -29.168  1.00 76.66           C  
ATOM   1814  CB  HIS A 115      24.639   3.850 -30.467  1.00 76.66           C  
ATOM   1815  HB2 HIS A 115      25.103   4.599 -29.824  1.00 76.66           H  
ATOM   1816  HB3 HIS A 115      24.311   4.345 -31.380  1.00 76.66           H  
ATOM   1817  O   HIS A 115      22.859   4.983 -28.198  1.00 76.66           O  
ATOM   1818  CG  HIS A 115      25.680   2.807 -30.801  1.00 76.66           C  
ATOM   1819  CD2 HIS A 115      25.996   2.324 -32.043  1.00 76.66           C  
ATOM   1820  HD2 HIS A 115      25.541   2.634 -32.972  1.00 76.66           H  
ATOM   1821  ND1 HIS A 115      26.437   2.105 -29.891  1.00 76.66           N  
ATOM   1822  HD1 HIS A 115      26.370   2.175 -28.886  1.00 76.66           H  
ATOM   1823  CE1 HIS A 115      27.197   1.231 -30.569  1.00 76.66           C  
ATOM   1824  HE1 HIS A 115      27.878   0.528 -30.113  1.00 76.66           H  
ATOM   1825  NE2 HIS A 115      26.975   1.332 -31.891  1.00 76.66           N  
ATOM   1826  N   ARG A 116      21.274   4.505 -29.711  1.00 81.24           N  
ATOM   1827  H   ARG A 116      21.051   3.981 -30.545  1.00 81.24           H  
ATOM   1828  CA  ARG A 116      20.303   5.512 -29.248  1.00 81.24           C  
ATOM   1829  HA  ARG A 116      20.677   5.956 -28.325  1.00 81.24           H  
ATOM   1830  C   ARG A 116      18.923   4.922 -28.961  1.00 81.24           C  
ATOM   1831  CB  ARG A 116      20.148   6.631 -30.285  1.00 81.24           C  
ATOM   1832  HB2 ARG A 116      19.554   6.241 -31.111  1.00 81.24           H  
ATOM   1833  HB3 ARG A 116      19.581   7.435 -29.814  1.00 81.24           H  
ATOM   1834  O   ARG A 116      18.461   3.985 -29.613  1.00 81.24           O  
ATOM   1835  CG  ARG A 116      21.438   7.228 -30.868  1.00 81.24           C  
ATOM   1836  HG2 ARG A 116      21.990   7.766 -30.097  1.00 81.24           H  
ATOM   1837  HG3 ARG A 116      22.068   6.435 -31.271  1.00 81.24           H  
ATOM   1838  CD  ARG A 116      21.074   8.169 -32.027  1.00 81.24           C  
ATOM   1839  HD2 ARG A 116      21.993   8.449 -32.543  1.00 81.24           H  
ATOM   1840  HD3 ARG A 116      20.455   7.627 -32.741  1.00 81.24           H  
ATOM   1841  NE  ARG A 116      20.336   9.360 -31.552  1.00 81.24           N  
ATOM   1842  HE  ARG A 116      19.380   9.200 -31.269  1.00 81.24           H  
ATOM   1843  NH1 ARG A 116      22.012  10.882 -31.861  1.00 81.24           N  
ATOM   1844 HH11 ARG A 116      22.592  10.148 -32.242  1.00 81.24           H  
ATOM   1845 HH12 ARG A 116      22.512  11.600 -31.356  1.00 81.24           H  
ATOM   1846  NH2 ARG A 116      20.339  11.424 -30.540  1.00 81.24           N  
ATOM   1847 HH21 ARG A 116      19.570  11.157 -29.943  1.00 81.24           H  
ATOM   1848 HH22 ARG A 116      20.991  12.125 -30.218  1.00 81.24           H  
ATOM   1849  CZ  ARG A 116      20.874  10.546 -31.336  1.00 81.24           C  
ATOM   1850  N   LEU A 117      18.178   5.547 -28.048  1.00 84.54           N  
ATOM   1851  H   LEU A 117      18.597   6.311 -27.537  1.00 84.54           H  
ATOM   1852  CA  LEU A 117      16.808   5.119 -27.728  1.00 84.54           C  
ATOM   1853  HA  LEU A 117      16.822   4.044 -27.545  1.00 84.54           H  
ATOM   1854  C   LEU A 117      15.804   5.344 -28.871  1.00 84.54           C  
ATOM   1855  CB  LEU A 117      16.317   5.823 -26.454  1.00 84.54           C  
ATOM   1856  HB2 LEU A 117      16.281   6.896 -26.640  1.00 84.54           H  
ATOM   1857  HB3 LEU A 117      15.301   5.481 -26.256  1.00 84.54           H  
ATOM   1858  O   LEU A 117      14.831   4.596 -28.989  1.00 84.54           O  
ATOM   1859  CG  LEU A 117      17.164   5.586 -25.194  1.00 84.54           C  
ATOM   1860  HG  LEU A 117      18.118   6.100 -25.307  1.00 84.54           H  
ATOM   1861  CD1 LEU A 117      16.410   6.183 -24.011  1.00 84.54           C  
ATOM   1862 HD11 LEU A 117      17.007   6.054 -23.108  1.00 84.54           H  
ATOM   1863 HD12 LEU A 117      15.456   5.674 -23.872  1.00 84.54           H  
ATOM   1864 HD13 LEU A 117      16.253   7.251 -24.161  1.00 84.54           H  
ATOM   1865  CD2 LEU A 117      17.425   4.108 -24.900  1.00 84.54           C  
ATOM   1866 HD21 LEU A 117      16.485   3.566 -24.792  1.00 84.54           H  
ATOM   1867 HD22 LEU A 117      18.029   3.666 -25.693  1.00 84.54           H  
ATOM   1868 HD23 LEU A 117      17.998   4.023 -23.977  1.00 84.54           H  
ATOM   1869  N   ASP A 118      16.013   6.336 -29.741  1.00 82.05           N  
ATOM   1870  H   ASP A 118      16.842   6.908 -29.666  1.00 82.05           H  
ATOM   1871  CA  ASP A 118      15.102   6.604 -30.860  1.00 82.05           C  
ATOM   1872  HA  ASP A 118      14.088   6.544 -30.466  1.00 82.05           H  
ATOM   1873  C   ASP A 118      15.181   5.545 -31.980  1.00 82.05           C  
ATOM   1874  CB  ASP A 118      15.289   8.041 -31.363  1.00 82.05           C  
ATOM   1875  HB2 ASP A 118      15.119   8.731 -30.536  1.00 82.05           H  
ATOM   1876  HB3 ASP A 118      14.530   8.243 -32.119  1.00 82.05           H  
ATOM   1877  O   ASP A 118      14.178   5.307 -32.669  1.00 82.05           O  
ATOM   1878  CG  ASP A 118      16.669   8.305 -31.962  1.00 82.05           C  
ATOM   1879  OD1 ASP A 118      17.635   8.380 -31.170  1.00 82.05           O  
ATOM   1880  OD2 ASP A 118      16.716   8.451 -33.201  1.00 82.05           O  
ATOM   1881  N   GLU A 119      16.311   4.833 -32.067  1.00 83.43           N  
ATOM   1882  H   GLU A 119      17.087   5.119 -31.488  1.00 83.43           H  
ATOM   1883  CA  GLU A 119      16.522   3.647 -32.907  1.00 83.43           C  
ATOM   1884  HA  GLU A 119      16.182   3.859 -33.920  1.00 83.43           H  
ATOM   1885  C   GLU A 119      15.747   2.429 -32.379  1.00 83.43           C  
ATOM   1886  CB  GLU A 119      18.018   3.292 -32.957  1.00 83.43           C  
ATOM   1887  HB2 GLU A 119      18.148   2.407 -33.581  1.00 83.43           H  
ATOM   1888  HB3 GLU A 119      18.340   3.039 -31.947  1.00 83.43           H  
ATOM   1889  O   GLU A 119      15.275   1.601 -33.166  1.00 83.43           O  
ATOM   1890  CG  GLU A 119      18.904   4.416 -33.514  1.00 83.43           C  
ATOM   1891  HG2 GLU A 119      18.705   5.343 -32.977  1.00 83.43           H  
ATOM   1892  HG3 GLU A 119      18.631   4.575 -34.557  1.00 83.43           H  
ATOM   1893  CD  GLU A 119      20.404   4.096 -33.404  1.00 83.43           C  
ATOM   1894  OE1 GLU A 119      21.127   4.469 -34.350  1.00 83.43           O  
ATOM   1895  OE2 GLU A 119      20.817   3.501 -32.377  1.00 83.43           O  
ATOM   1896  N   LEU A 120      15.552   2.317 -31.056  1.00 83.43           N  
ATOM   1897  H   LEU A 120      15.989   3.006 -30.460  1.00 83.43           H  
ATOM   1898  CA  LEU A 120      14.716   1.278 -30.442  1.00 83.43           C  
ATOM   1899  HA  LEU A 120      14.977   0.321 -30.894  1.00 83.43           H  
ATOM   1900  C   LEU A 120      13.230   1.498 -30.721  1.00 83.43           C  
ATOM   1901  CB  LEU A 120      14.968   1.172 -28.928  1.00 83.43           C  
ATOM   1902  HB2 LEU A 120      14.212   0.522 -28.487  1.00 83.43           H  
ATOM   1903  HB3 LEU A 120      14.861   2.156 -28.470  1.00 83.43           H  
ATOM   1904  O   LEU A 120      12.527   0.523 -31.003  1.00 83.43           O  
ATOM   1905  CG  LEU A 120      16.351   0.606 -28.583  1.00 83.43           C  
ATOM   1906  HG  LEU A 120      17.107   1.233 -29.055  1.00 83.43           H  
ATOM   1907  CD1 LEU A 120      16.578   0.632 -27.076  1.00 83.43           C  
ATOM   1908 HD11 LEU A 120      16.545   1.661 -26.718  1.00 83.43           H  
ATOM   1909 HD12 LEU A 120      15.831   0.029 -26.558  1.00 83.43           H  
ATOM   1910 HD13 LEU A 120      17.572   0.241 -26.861  1.00 83.43           H  
ATOM   1911  CD2 LEU A 120      16.498  -0.842 -29.060  1.00 83.43           C  
ATOM   1912 HD21 LEU A 120      17.411  -1.269 -28.646  1.00 83.43           H  
ATOM   1913 HD22 LEU A 120      15.650  -1.441 -28.727  1.00 83.43           H  
ATOM   1914 HD23 LEU A 120      16.591  -0.868 -30.146  1.00 83.43           H  
ATOM   1915  N   LEU A 121      12.764   2.749 -30.721  1.00 81.23           N  
ATOM   1916  H   LEU A 121      13.416   3.487 -30.498  1.00 81.23           H  
ATOM   1917  CA  LEU A 121      11.357   3.082 -30.956  1.00 81.23           C  
ATOM   1918  HA  LEU A 121      10.789   2.615 -30.151  1.00 81.23           H  
ATOM   1919  C   LEU A 121      10.829   2.527 -32.295  1.00 81.23           C  
ATOM   1920  CB  LEU A 121      11.150   4.605 -30.898  1.00 81.23           C  
ATOM   1921  HB2 LEU A 121      11.853   5.076 -31.585  1.00 81.23           H  
ATOM   1922  HB3 LEU A 121      10.143   4.838 -31.244  1.00 81.23           H  
ATOM   1923  O   LEU A 121      11.536   2.553 -33.308  1.00 81.23           O  
ATOM   1924  CG  LEU A 121      11.333   5.213 -29.500  1.00 81.23           C  
ATOM   1925  HG  LEU A 121      12.321   4.969 -29.110  1.00 81.23           H  
ATOM   1926  CD1 LEU A 121      11.205   6.728 -29.594  1.00 81.23           C  
ATOM   1927 HD11 LEU A 121      10.214   7.013 -29.948  1.00 81.23           H  
ATOM   1928 HD12 LEU A 121      11.972   7.123 -30.260  1.00 81.23           H  
ATOM   1929 HD13 LEU A 121      11.376   7.139 -28.599  1.00 81.23           H  
ATOM   1930  CD2 LEU A 121      10.273   4.726 -28.512  1.00 81.23           C  
ATOM   1931 HD21 LEU A 121      10.382   5.271 -27.574  1.00 81.23           H  
ATOM   1932 HD22 LEU A 121       9.275   4.897 -28.915  1.00 81.23           H  
ATOM   1933 HD23 LEU A 121      10.409   3.666 -28.299  1.00 81.23           H  
ATOM   1934  N   PRO A 122       9.571   2.051 -32.348  1.00 75.05           N  
ATOM   1935  CA  PRO A 122       8.950   1.619 -33.593  1.00 75.05           C  
ATOM   1936  HA  PRO A 122       9.611   0.922 -34.110  1.00 75.05           H  
ATOM   1937  C   PRO A 122       8.666   2.816 -34.518  1.00 75.05           C  
ATOM   1938  CB  PRO A 122       7.676   0.886 -33.162  1.00 75.05           C  
ATOM   1939  HB2 PRO A 122       7.917  -0.152 -32.933  1.00 75.05           H  
ATOM   1940  HB3 PRO A 122       6.893   0.937 -33.918  1.00 75.05           H  
ATOM   1941  O   PRO A 122       8.393   3.925 -34.062  1.00 75.05           O  
ATOM   1942  CG  PRO A 122       7.278   1.608 -31.873  1.00 75.05           C  
ATOM   1943  HG2 PRO A 122       6.746   2.529 -32.114  1.00 75.05           H  
ATOM   1944  HG3 PRO A 122       6.675   0.977 -31.220  1.00 75.05           H  
ATOM   1945  CD  PRO A 122       8.627   1.949 -31.242  1.00 75.05           C  
ATOM   1946  HD2 PRO A 122       8.936   1.146 -30.572  1.00 75.05           H  
ATOM   1947  HD3 PRO A 122       8.553   2.888 -30.694  1.00 75.05           H  
ATOM   1948  N   ASN A 123       8.661   2.583 -35.835  1.00 64.51           N  
ATOM   1949  H   ASN A 123       8.888   1.650 -36.148  1.00 64.51           H  
ATOM   1950  CA  ASN A 123       8.364   3.597 -36.862  1.00 64.51           C  
ATOM   1951  HA  ASN A 123       8.842   4.529 -36.562  1.00 64.51           H  
ATOM   1952  C   ASN A 123       6.855   3.932 -36.952  1.00 64.51           C  
ATOM   1953  CB  ASN A 123       8.977   3.155 -38.212  1.00 64.51           C  
ATOM   1954  HB2 ASN A 123       8.695   2.123 -38.424  1.00 64.51           H  
ATOM   1955  HB3 ASN A 123       8.574   3.776 -39.012  1.00 64.51           H  
ATOM   1956  O   ASN A 123       6.255   3.863 -38.022  1.00 64.51           O  
ATOM   1957  CG  ASN A 123      10.487   3.304 -38.285  1.00 64.51           C  
ATOM   1958  ND2 ASN A 123      11.143   2.589 -39.167  1.00 64.51           N  
ATOM   1959 HD21 ASN A 123      12.144   2.721 -39.204  1.00 64.51           H  
ATOM   1960 HD22 ASN A 123      10.662   1.960 -39.793  1.00 64.51           H  
ATOM   1961  OD1 ASN A 123      11.097   4.085 -37.574  1.00 64.51           O  
ATOM   1962  N   VAL A 124       6.229   4.273 -35.823  1.00 61.40           N  
ATOM   1963  H   VAL A 124       6.796   4.352 -34.990  1.00 61.40           H  
ATOM   1964  CA  VAL A 124       4.806   4.634 -35.716  1.00 61.40           C  
ATOM   1965  HA  VAL A 124       4.288   4.301 -36.615  1.00 61.40           H  
ATOM   1966  C   VAL A 124       4.672   6.156 -35.630  1.00 61.40           C  
ATOM   1967  CB  VAL A 124       4.143   3.929 -34.514  1.00 61.40           C  
ATOM   1968  HB  VAL A 124       4.641   4.264 -33.605  1.00 61.40           H  
ATOM   1969  O   VAL A 124       5.405   6.815 -34.894  1.00 61.40           O  
ATOM   1970  CG1 VAL A 124       2.652   4.278 -34.396  1.00 61.40           C  
ATOM   1971 HG11 VAL A 124       2.215   3.730 -33.561  1.00 61.40           H  
ATOM   1972 HG12 VAL A 124       2.521   5.341 -34.193  1.00 61.40           H  
ATOM   1973 HG13 VAL A 124       2.125   4.011 -35.312  1.00 61.40           H  
ATOM   1974  CG2 VAL A 124       4.268   2.394 -34.594  1.00 61.40           C  
ATOM   1975 HG21 VAL A 124       4.707   2.027 -33.667  1.00 61.40           H  
ATOM   1976 HG22 VAL A 124       3.293   1.923 -34.717  1.00 61.40           H  
ATOM   1977 HG23 VAL A 124       4.894   2.084 -35.431  1.00 61.40           H  
ATOM   1978  N   THR A 125       3.710   6.726 -36.356  1.00 53.81           N  
ATOM   1979  H   THR A 125       3.086   6.137 -36.888  1.00 53.81           H  
ATOM   1980  CA  THR A 125       3.504   8.183 -36.487  1.00 53.81           C  
ATOM   1981  HA  THR A 125       4.401   8.618 -36.927  1.00 53.81           H  
ATOM   1982  C   THR A 125       3.284   8.916 -35.159  1.00 53.81           C  
ATOM   1983  CB  THR A 125       2.318   8.472 -37.421  1.00 53.81           C  
ATOM   1984  HB  THR A 125       1.977   9.497 -37.277  1.00 53.81           H  
ATOM   1985  O   THR A 125       3.722  10.058 -35.031  1.00 53.81           O  
ATOM   1986  CG2 THR A 125       2.702   8.284 -38.888  1.00 53.81           C  
ATOM   1987 HG21 THR A 125       1.846   8.509 -39.524  1.00 53.81           H  
ATOM   1988 HG22 THR A 125       3.515   8.963 -39.145  1.00 53.81           H  
ATOM   1989 HG23 THR A 125       3.022   7.258 -39.067  1.00 53.81           H  
ATOM   1990  OG1 THR A 125       1.262   7.575 -37.155  1.00 53.81           O  
ATOM   1991  HG1 THR A 125       0.494   7.860 -37.656  1.00 53.81           H  
ATOM   1992  N   GLY A 126       2.685   8.265 -34.155  1.00 57.08           N  
ATOM   1993  H   GLY A 126       2.311   7.346 -34.342  1.00 57.08           H  
ATOM   1994  CA  GLY A 126       2.525   8.826 -32.805  1.00 57.08           C  
ATOM   1995  HA2 GLY A 126       1.963   8.121 -32.192  1.00 57.08           H  
ATOM   1996  HA3 GLY A 126       1.957   9.754 -32.865  1.00 57.08           H  
ATOM   1997  C   GLY A 126       3.850   9.121 -32.084  1.00 57.08           C  
ATOM   1998  O   GLY A 126       3.932  10.072 -31.314  1.00 57.08           O  
ATOM   1999  N   GLY A 127       4.926   8.388 -32.396  1.00 65.88           N  
ATOM   2000  H   GLY A 127       4.841   7.682 -33.112  1.00 65.88           H  
ATOM   2001  CA  GLY A 127       6.234   8.545 -31.748  1.00 65.88           C  
ATOM   2002  HA2 GLY A 127       6.845   7.673 -31.983  1.00 65.88           H  
ATOM   2003  HA3 GLY A 127       6.091   8.576 -30.668  1.00 65.88           H  
ATOM   2004  C   GLY A 127       7.025   9.796 -32.153  1.00 65.88           C  
ATOM   2005  O   GLY A 127       8.137   9.988 -31.663  1.00 65.88           O  
ATOM   2006  N   LYS A 128       6.500  10.653 -33.045  1.00 77.30           N  
ATOM   2007  H   LYS A 128       5.572  10.454 -33.389  1.00 77.30           H  
ATOM   2008  CA  LYS A 128       7.238  11.802 -33.607  1.00 77.30           C  
ATOM   2009  HA  LYS A 128       8.140  11.419 -34.086  1.00 77.30           H  
ATOM   2010  C   LYS A 128       7.720  12.795 -32.542  1.00 77.30           C  
ATOM   2011  CB  LYS A 128       6.372  12.494 -34.675  1.00 77.30           C  
ATOM   2012  HB2 LYS A 128       5.489  12.925 -34.202  1.00 77.30           H  
ATOM   2013  HB3 LYS A 128       6.044  11.749 -35.400  1.00 77.30           H  
ATOM   2014  O   LYS A 128       8.840  13.289 -32.648  1.00 77.30           O  
ATOM   2015  CG  LYS A 128       7.148  13.597 -35.417  1.00 77.30           C  
ATOM   2016  HG2 LYS A 128       8.039  13.163 -35.871  1.00 77.30           H  
ATOM   2017  HG3 LYS A 128       7.457  14.365 -34.707  1.00 77.30           H  
ATOM   2018  CD  LYS A 128       6.302  14.267 -36.506  1.00 77.30           C  
ATOM   2019  HD2 LYS A 128       5.418  14.707 -36.044  1.00 77.30           H  
ATOM   2020  HD3 LYS A 128       5.991  13.518 -37.234  1.00 77.30           H  
ATOM   2021  CE  LYS A 128       7.131  15.359 -37.195  1.00 77.30           C  
ATOM   2022  HE2 LYS A 128       7.496  16.044 -36.429  1.00 77.30           H  
ATOM   2023  HE3 LYS A 128       7.999  14.896 -37.662  1.00 77.30           H  
ATOM   2024  NZ  LYS A 128       6.337  16.106 -38.204  1.00 77.30           N  
ATOM   2025  HZ1 LYS A 128       6.017  15.487 -38.935  1.00 77.30           H  
ATOM   2026  HZ2 LYS A 128       5.531  16.535 -37.773  1.00 77.30           H  
ATOM   2027  HZ3 LYS A 128       6.895  16.835 -38.626  1.00 77.30           H  
ATOM   2028  N   ASN A 129       6.902  13.072 -31.525  1.00 82.06           N  
ATOM   2029  H   ASN A 129       5.996  12.626 -31.502  1.00 82.06           H  
ATOM   2030  CA  ASN A 129       7.272  14.002 -30.454  1.00 82.06           C  
ATOM   2031  HA  ASN A 129       7.708  14.898 -30.896  1.00 82.06           H  
ATOM   2032  C   ASN A 129       8.358  13.400 -29.554  1.00 82.06           C  
ATOM   2033  CB  ASN A 129       6.019  14.420 -29.665  1.00 82.06           C  
ATOM   2034  HB2 ASN A 129       5.477  13.536 -29.329  1.00 82.06           H  
ATOM   2035  HB3 ASN A 129       6.331  14.980 -28.783  1.00 82.06           H  
ATOM   2036  O   ASN A 129       9.381  14.038 -29.341  1.00 82.06           O  
ATOM   2037  CG  ASN A 129       5.077  15.312 -30.459  1.00 82.06           C  
ATOM   2038  ND2 ASN A 129       3.918  15.603 -29.918  1.00 82.06           N  
ATOM   2039 HD21 ASN A 129       3.306  16.210 -30.444  1.00 82.06           H  
ATOM   2040 HD22 ASN A 129       3.681  15.266 -28.995  1.00 82.06           H  
ATOM   2041  OD1 ASN A 129       5.356  15.753 -31.564  1.00 82.06           O  
ATOM   2042  N   LEU A 130       8.185  12.146 -29.126  1.00 82.96           N  
ATOM   2043  H   LEU A 130       7.323  11.671 -29.350  1.00 82.96           H  
ATOM   2044  CA  LEU A 130       9.170  11.418 -28.324  1.00 82.96           C  
ATOM   2045  HA  LEU A 130       9.332  11.963 -27.394  1.00 82.96           H  
ATOM   2046  C   LEU A 130      10.531  11.318 -29.035  1.00 82.96           C  
ATOM   2047  CB  LEU A 130       8.571  10.040 -27.992  1.00 82.96           C  
ATOM   2048  HB2 LEU A 130       7.662  10.191 -27.411  1.00 82.96           H  
ATOM   2049  HB3 LEU A 130       8.299   9.543 -28.923  1.00 82.96           H  
ATOM   2050  O   LEU A 130      11.556  11.622 -28.434  1.00 82.96           O  
ATOM   2051  CG  LEU A 130       9.504   9.104 -27.207  1.00 82.96           C  
ATOM   2052  HG  LEU A 130      10.390   8.904 -27.809  1.00 82.96           H  
ATOM   2053  CD1 LEU A 130       9.954   9.689 -25.874  1.00 82.96           C  
ATOM   2054 HD11 LEU A 130      10.586  10.561 -26.037  1.00 82.96           H  
ATOM   2055 HD12 LEU A 130       9.090   9.979 -25.277  1.00 82.96           H  
ATOM   2056 HD13 LEU A 130      10.540   8.955 -25.320  1.00 82.96           H  
ATOM   2057  CD2 LEU A 130       8.766   7.787 -26.964  1.00 82.96           C  
ATOM   2058 HD21 LEU A 130       8.499   7.327 -27.916  1.00 82.96           H  
ATOM   2059 HD22 LEU A 130       9.411   7.104 -26.412  1.00 82.96           H  
ATOM   2060 HD23 LEU A 130       7.863   7.972 -26.383  1.00 82.96           H  
ATOM   2061  N   ARG A 131      10.546  10.992 -30.336  1.00 82.03           N  
ATOM   2062  H   ARG A 131       9.674  10.727 -30.771  1.00 82.03           H  
ATOM   2063  CA  ARG A 131      11.778  11.010 -31.144  1.00 82.03           C  
ATOM   2064  HA  ARG A 131      12.529  10.387 -30.656  1.00 82.03           H  
ATOM   2065  C   ARG A 131      12.422  12.393 -31.215  1.00 82.03           C  
ATOM   2066  CB  ARG A 131      11.524  10.467 -32.556  1.00 82.03           C  
ATOM   2067  HB2 ARG A 131      12.365  10.755 -33.187  1.00 82.03           H  
ATOM   2068  HB3 ARG A 131      10.615  10.900 -32.973  1.00 82.03           H  
ATOM   2069  O   ARG A 131      13.638  12.478 -31.132  1.00 82.03           O  
ATOM   2070  CG  ARG A 131      11.435   8.937 -32.551  1.00 82.03           C  
ATOM   2071  HG2 ARG A 131      10.531   8.613 -32.036  1.00 82.03           H  
ATOM   2072  HG3 ARG A 131      12.303   8.542 -32.024  1.00 82.03           H  
ATOM   2073  CD  ARG A 131      11.443   8.389 -33.980  1.00 82.03           C  
ATOM   2074  HD2 ARG A 131      12.244   8.876 -34.536  1.00 82.03           H  
ATOM   2075  HD3 ARG A 131      10.487   8.617 -34.450  1.00 82.03           H  
ATOM   2076  NE  ARG A 131      11.690   6.936 -33.995  1.00 82.03           N  
ATOM   2077  HE  ARG A 131      12.185   6.538 -33.210  1.00 82.03           H  
ATOM   2078  NH1 ARG A 131      11.195   6.555 -36.208  1.00 82.03           N  
ATOM   2079 HH11 ARG A 131      11.209   5.876 -36.956  1.00 82.03           H  
ATOM   2080 HH12 ARG A 131      11.131   7.550 -36.370  1.00 82.03           H  
ATOM   2081  NH2 ARG A 131      11.830   4.872 -34.940  1.00 82.03           N  
ATOM   2082 HH21 ARG A 131      11.765   4.293 -35.765  1.00 82.03           H  
ATOM   2083 HH22 ARG A 131      12.226   4.484 -34.095  1.00 82.03           H  
ATOM   2084  CZ  ARG A 131      11.564   6.135 -35.032  1.00 82.03           C  
ATOM   2085  N   ARG A 132      11.639  13.474 -31.326  1.00 83.41           N  
ATOM   2086  H   ARG A 132      10.639  13.338 -31.368  1.00 83.41           H  
ATOM   2087  CA  ARG A 132      12.176  14.846 -31.290  1.00 83.41           C  
ATOM   2088  HA  ARG A 132      12.992  14.913 -32.010  1.00 83.41           H  
ATOM   2089  C   ARG A 132      12.809  15.178 -29.936  1.00 83.41           C  
ATOM   2090  CB  ARG A 132      11.086  15.861 -31.674  1.00 83.41           C  
ATOM   2091  HB2 ARG A 132      10.682  15.595 -32.651  1.00 83.41           H  
ATOM   2092  HB3 ARG A 132      10.279  15.826 -30.942  1.00 83.41           H  
ATOM   2093  O   ARG A 132      13.836  15.843 -29.927  1.00 83.41           O  
ATOM   2094  CG  ARG A 132      11.645  17.292 -31.731  1.00 83.41           C  
ATOM   2095  HG2 ARG A 132      12.443  17.336 -32.473  1.00 83.41           H  
ATOM   2096  HG3 ARG A 132      12.054  17.567 -30.759  1.00 83.41           H  
ATOM   2097  CD  ARG A 132      10.562  18.312 -32.083  1.00 83.41           C  
ATOM   2098  HD2 ARG A 132       9.769  18.246 -31.339  1.00 83.41           H  
ATOM   2099  HD3 ARG A 132      10.155  18.074 -33.066  1.00 83.41           H  
ATOM   2100  NE  ARG A 132      11.125  19.675 -32.090  1.00 83.41           N  
ATOM   2101  HE  ARG A 132      12.115  19.746 -31.905  1.00 83.41           H  
ATOM   2102  NH1 ARG A 132       9.178  20.842 -32.437  1.00 83.41           N  
ATOM   2103 HH11 ARG A 132       8.696  21.728 -32.499  1.00 83.41           H  
ATOM   2104 HH12 ARG A 132       8.662  19.976 -32.371  1.00 83.41           H  
ATOM   2105  NH2 ARG A 132      11.106  21.947 -32.220  1.00 83.41           N  
ATOM   2106 HH21 ARG A 132      10.609  22.822 -32.302  1.00 83.41           H  
ATOM   2107 HH22 ARG A 132      12.098  21.963 -32.035  1.00 83.41           H  
ATOM   2108  CZ  ARG A 132      10.469  20.810 -32.250  1.00 83.41           C  
ATOM   2109  N   THR A 133      12.219  14.733 -28.827  1.00 84.97           N  
ATOM   2110  H   THR A 133      11.320  14.278 -28.899  1.00 84.97           H  
ATOM   2111  CA  THR A 133      12.772  14.952 -27.482  1.00 84.97           C  
ATOM   2112  HA  THR A 133      13.023  16.007 -27.373  1.00 84.97           H  
ATOM   2113  C   THR A 133      14.065  14.161 -27.274  1.00 84.97           C  
ATOM   2114  CB  THR A 133      11.744  14.598 -26.396  1.00 84.97           C  
ATOM   2115  HB  THR A 133      11.570  13.523 -26.389  1.00 84.97           H  
ATOM   2116  O   THR A 133      15.059  14.735 -26.849  1.00 84.97           O  
ATOM   2117  CG2 THR A 133      12.183  15.046 -25.006  1.00 84.97           C  
ATOM   2118 HG21 THR A 133      13.112  14.547 -24.730  1.00 84.97           H  
ATOM   2119 HG22 THR A 133      12.351  16.123 -24.993  1.00 84.97           H  
ATOM   2120 HG23 THR A 133      11.421  14.788 -24.270  1.00 84.97           H  
ATOM   2121  OG1 THR A 133      10.522  15.259 -26.642  1.00 84.97           O  
ATOM   2122  HG1 THR A 133      10.031  15.229 -25.818  1.00 84.97           H  
ATOM   2123  N   LEU A 134      14.091  12.876 -27.643  1.00 84.19           N  
ATOM   2124  H   LEU A 134      13.240  12.453 -27.985  1.00 84.19           H  
ATOM   2125  CA  LEU A 134      15.291  12.030 -27.542  1.00 84.19           C  
ATOM   2126  HA  LEU A 134      15.689  12.094 -26.530  1.00 84.19           H  
ATOM   2127  C   LEU A 134      16.425  12.493 -28.476  1.00 84.19           C  
ATOM   2128  CB  LEU A 134      14.904  10.570 -27.840  1.00 84.19           C  
ATOM   2129  HB2 LEU A 134      15.816   9.977 -27.906  1.00 84.19           H  
ATOM   2130  HB3 LEU A 134      14.422  10.540 -28.817  1.00 84.19           H  
ATOM   2131  O   LEU A 134      17.587  12.439 -28.098  1.00 84.19           O  
ATOM   2132  CG  LEU A 134      13.976   9.920 -26.795  1.00 84.19           C  
ATOM   2133  HG  LEU A 134      13.103  10.552 -26.629  1.00 84.19           H  
ATOM   2134  CD1 LEU A 134      13.492   8.576 -27.334  1.00 84.19           C  
ATOM   2135 HD11 LEU A 134      14.342   7.915 -27.504  1.00 84.19           H  
ATOM   2136 HD12 LEU A 134      12.811   8.117 -26.617  1.00 84.19           H  
ATOM   2137 HD13 LEU A 134      12.972   8.741 -28.278  1.00 84.19           H  
ATOM   2138  CD2 LEU A 134      14.665   9.691 -25.452  1.00 84.19           C  
ATOM   2139 HD21 LEU A 134      14.916  10.648 -24.995  1.00 84.19           H  
ATOM   2140 HD22 LEU A 134      15.584   9.120 -25.590  1.00 84.19           H  
ATOM   2141 HD23 LEU A 134      14.004   9.153 -24.773  1.00 84.19           H  
ATOM   2142  N   ALA A 135      16.104  13.008 -29.666  1.00 83.38           N  
ATOM   2143  H   ALA A 135      15.141  12.967 -29.969  1.00 83.38           H  
ATOM   2144  CA  ALA A 135      17.084  13.594 -30.587  1.00 83.38           C  
ATOM   2145  HA  ALA A 135      17.971  12.961 -30.594  1.00 83.38           H  
ATOM   2146  C   ALA A 135      17.563  15.008 -30.185  1.00 83.38           C  
ATOM   2147  CB  ALA A 135      16.486  13.579 -31.999  1.00 83.38           C  
ATOM   2148  HB1 ALA A 135      16.207  12.561 -32.268  1.00 83.38           H  
ATOM   2149  HB2 ALA A 135      15.611  14.227 -32.038  1.00 83.38           H  
ATOM   2150  HB3 ALA A 135      17.231  13.936 -32.710  1.00 83.38           H  
ATOM   2151  O   ALA A 135      18.398  15.585 -30.877  1.00 83.38           O  
ATOM   2152  N   ALA A 136      17.018  15.583 -29.107  1.00 83.37           N  
ATOM   2153  H   ALA A 136      16.324  15.064 -28.588  1.00 83.37           H  
ATOM   2154  CA  ALA A 136      17.441  16.861 -28.528  1.00 83.37           C  
ATOM   2155  HA  ALA A 136      18.170  17.329 -29.189  1.00 83.37           H  
ATOM   2156  C   ALA A 136      18.147  16.695 -27.166  1.00 83.37           C  
ATOM   2157  CB  ALA A 136      16.214  17.780 -28.449  1.00 83.37           C  
ATOM   2158  HB1 ALA A 136      15.481  17.355 -27.764  1.00 83.37           H  
ATOM   2159  HB2 ALA A 136      16.518  18.761 -28.083  1.00 83.37           H  
ATOM   2160  HB3 ALA A 136      15.770  17.887 -29.439  1.00 83.37           H  
ATOM   2161  O   ALA A 136      18.435  17.688 -26.501  1.00 83.37           O  
ATOM   2162  N   MET A 137      18.395  15.451 -26.747  1.00 80.06           N  
ATOM   2163  H   MET A 137      18.194  14.687 -27.376  1.00 80.06           H  
ATOM   2164  CA  MET A 137      19.104  15.099 -25.518  1.00 80.06           C  
ATOM   2165  HA  MET A 137      18.807  15.794 -24.732  1.00 80.06           H  
ATOM   2166  C   MET A 137      20.624  15.171 -25.744  1.00 80.06           C  
ATOM   2167  CB  MET A 137      18.657  13.684 -25.131  1.00 80.06           C  
ATOM   2168  HB2 MET A 137      19.065  12.969 -25.846  1.00 80.06           H  
ATOM   2169  HB3 MET A 137      17.571  13.653 -25.212  1.00 80.06           H  
ATOM   2170  O   MET A 137      21.078  14.732 -26.803  1.00 80.06           O  
ATOM   2171  CG  MET A 137      19.055  13.244 -23.720  1.00 80.06           C  
ATOM   2172  HG2 MET A 137      20.140  13.148 -23.672  1.00 80.06           H  
ATOM   2173  HG3 MET A 137      18.746  14.003 -23.000  1.00 80.06           H  
ATOM   2174  SD  MET A 137      18.311  11.657 -23.243  1.00 80.06           S  
ATOM   2175  CE  MET A 137      16.575  12.143 -23.093  1.00 80.06           C  
ATOM   2176  HE1 MET A 137      15.980  11.261 -22.855  1.00 80.06           H  
ATOM   2177  HE2 MET A 137      16.210  12.560 -24.031  1.00 80.06           H  
ATOM   2178  HE3 MET A 137      16.474  12.882 -22.298  1.00 80.06           H  
ATOM   2179  N   PRO A 138      21.421  15.703 -24.799  1.00 71.70           N  
ATOM   2180  CA  PRO A 138      22.875  15.648 -24.896  1.00 71.70           C  
ATOM   2181  HA  PRO A 138      23.199  16.014 -25.870  1.00 71.70           H  
ATOM   2182  C   PRO A 138      23.370  14.206 -24.708  1.00 71.70           C  
ATOM   2183  CB  PRO A 138      23.393  16.592 -23.805  1.00 71.70           C  
ATOM   2184  HB2 PRO A 138      24.359  16.277 -23.410  1.00 71.70           H  
ATOM   2185  HB3 PRO A 138      23.458  17.605 -24.202  1.00 71.70           H  
ATOM   2186  O   PRO A 138      23.041  13.548 -23.729  1.00 71.70           O  
ATOM   2187  CG  PRO A 138      22.299  16.535 -22.738  1.00 71.70           C  
ATOM   2188  HG2 PRO A 138      22.270  17.444 -22.138  1.00 71.70           H  
ATOM   2189  HG3 PRO A 138      22.454  15.667 -22.098  1.00 71.70           H  
ATOM   2190  CD  PRO A 138      21.019  16.350 -23.555  1.00 71.70           C  
ATOM   2191  HD2 PRO A 138      20.583  17.324 -23.779  1.00 71.70           H  
ATOM   2192  HD3 PRO A 138      20.313  15.739 -22.993  1.00 71.70           H  
ATOM   2193  N   GLU A 139      24.198  13.730 -25.636  1.00 64.13           N  
ATOM   2194  H   GLU A 139      24.387  14.302 -26.447  1.00 64.13           H  
ATOM   2195  CA  GLU A 139      24.788  12.376 -25.617  1.00 64.13           C  
ATOM   2196  HA  GLU A 139      24.082  11.683 -25.160  1.00 64.13           H  
ATOM   2197  C   GLU A 139      26.070  12.291 -24.755  1.00 64.13           C  
ATOM   2198  CB  GLU A 139      25.016  11.930 -27.080  1.00 64.13           C  
ATOM   2199  HB2 GLU A 139      25.529  12.728 -27.615  1.00 64.13           H  
ATOM   2200  HB3 GLU A 139      25.644  11.039 -27.109  1.00 64.13           H  
ATOM   2201  O   GLU A 139      26.717  11.251 -24.691  1.00 64.13           O  
ATOM   2202  CG  GLU A 139      23.684  11.605 -27.783  1.00 64.13           C  
ATOM   2203  HG2 GLU A 139      23.374  10.598 -27.503  1.00 64.13           H  
ATOM   2204  HG3 GLU A 139      22.910  12.284 -27.425  1.00 64.13           H  
ATOM   2205  CD  GLU A 139      23.737  11.713 -29.315  1.00 64.13           C  
ATOM   2206  OE1 GLU A 139      22.869  12.426 -29.880  1.00 64.13           O  
ATOM   2207  OE2 GLU A 139      24.531  11.019 -29.986  1.00 64.13           O  
ATOM   2208  N   GLU A 140      26.451  13.394 -24.099  1.00 61.66           N  
ATOM   2209  H   GLU A 140      25.858  14.206 -24.187  1.00 61.66           H  
ATOM   2210  CA  GLU A 140      27.724  13.557 -23.376  1.00 61.66           C  
ATOM   2211  HA  GLU A 140      28.392  12.737 -23.641  1.00 61.66           H  
ATOM   2212  C   GLU A 140      27.574  13.503 -21.836  1.00 61.66           C  
ATOM   2213  CB  GLU A 140      28.397  14.873 -23.832  1.00 61.66           C  
ATOM   2214  HB2 GLU A 140      29.335  14.990 -23.289  1.00 61.66           H  
ATOM   2215  HB3 GLU A 140      27.743  15.706 -23.575  1.00 61.66           H  
ATOM   2216  O   GLU A 140      28.570  13.376 -21.125  1.00 61.66           O  
ATOM   2217  CG  GLU A 140      28.702  14.916 -25.347  1.00 61.66           C  
ATOM   2218  HG2 GLU A 140      29.328  14.058 -25.593  1.00 61.66           H  
ATOM   2219  HG3 GLU A 140      27.769  14.815 -25.901  1.00 61.66           H  
ATOM   2220  CD  GLU A 140      29.405  16.203 -25.831  1.00 61.66           C  
ATOM   2221  OE1 GLU A 140      29.835  16.216 -27.010  1.00 61.66           O  
ATOM   2222  OE2 GLU A 140      29.509  17.180 -25.055  1.00 61.66           O  
ATOM   2223  N   GLU A 141      26.349  13.582 -21.299  1.00 63.98           N  
ATOM   2224  H   GLU A 141      25.555  13.603 -21.923  1.00 63.98           H  
ATOM   2225  CA  GLU A 141      26.078  13.634 -19.851  1.00 63.98           C  
ATOM   2226  HA  GLU A 141      26.928  14.095 -19.349  1.00 63.98           H  
ATOM   2227  C   GLU A 141      25.913  12.229 -19.241  1.00 63.98           C  
ATOM   2228  CB  GLU A 141      24.846  14.520 -19.558  1.00 63.98           C  
ATOM   2229  HB2 GLU A 141      24.610  14.434 -18.497  1.00 63.98           H  
ATOM   2230  HB3 GLU A 141      23.995  14.158 -20.135  1.00 63.98           H  
ATOM   2231  O   GLU A 141      24.800  11.732 -19.084  1.00 63.98           O  
ATOM   2232  CG  GLU A 141      25.080  16.007 -19.872  1.00 63.98           C  
ATOM   2233  HG2 GLU A 141      25.996  16.322 -19.371  1.00 63.98           H  
ATOM   2234  HG3 GLU A 141      25.232  16.120 -20.946  1.00 63.98           H  
ATOM   2235  CD  GLU A 141      23.927  16.933 -19.432  1.00 63.98           C  
ATOM   2236  OE1 GLU A 141      24.175  18.160 -19.361  1.00 63.98           O  
ATOM   2237  OE2 GLU A 141      22.797  16.445 -19.203  1.00 63.98           O  
ATOM   2238  N   THR A 142      27.009  11.558 -18.875  1.00 67.85           N  
ATOM   2239  H   THR A 142      27.913  11.973 -19.052  1.00 67.85           H  
ATOM   2240  CA  THR A 142      26.961  10.242 -18.201  1.00 67.85           C  
ATOM   2241  HA  THR A 142      26.387   9.552 -18.819  1.00 67.85           H  
ATOM   2242  C   THR A 142      26.290  10.320 -16.824  1.00 67.85           C  
ATOM   2243  CB  THR A 142      28.362   9.639 -18.022  1.00 67.85           C  
ATOM   2244  HB  THR A 142      28.285   8.743 -17.407  1.00 67.85           H  
ATOM   2245  O   THR A 142      26.771  11.049 -15.956  1.00 67.85           O  
ATOM   2246  CG2 THR A 142      28.996   9.256 -19.359  1.00 67.85           C  
ATOM   2247 HG21 THR A 142      28.354   8.545 -19.879  1.00 67.85           H  
ATOM   2248 HG22 THR A 142      29.133  10.142 -19.978  1.00 67.85           H  
ATOM   2249 HG23 THR A 142      29.966   8.792 -19.177  1.00 67.85           H  
ATOM   2250  OG1 THR A 142      29.220  10.561 -17.387  1.00 67.85           O  
ATOM   2251  HG1 THR A 142      28.737  10.892 -16.627  1.00 67.85           H  
ATOM   2252  N   THR A 143      25.235   9.529 -16.592  1.00 74.89           N  
ATOM   2253  H   THR A 143      24.908   8.920 -17.329  1.00 74.89           H  
ATOM   2254  CA  THR A 143      24.654   9.353 -15.247  1.00 74.89           C  
ATOM   2255  HA  THR A 143      24.676  10.322 -14.748  1.00 74.89           H  
ATOM   2256  C   THR A 143      25.502   8.392 -14.406  1.00 74.89           C  
ATOM   2257  CB  THR A 143      23.173   8.931 -15.294  1.00 74.89           C  
ATOM   2258  HB  THR A 143      22.633   9.657 -15.902  1.00 74.89           H  
ATOM   2259  O   THR A 143      26.062   7.429 -14.927  1.00 74.89           O  
ATOM   2260  CG2 THR A 143      22.933   7.534 -15.877  1.00 74.89           C  
ATOM   2261 HG21 THR A 143      21.860   7.363 -15.964  1.00 74.89           H  
ATOM   2262 HG22 THR A 143      23.362   6.772 -15.227  1.00 74.89           H  
ATOM   2263 HG23 THR A 143      23.383   7.455 -16.866  1.00 74.89           H  
ATOM   2264  OG1 THR A 143      22.638   8.944 -13.988  1.00 74.89           O  
ATOM   2265  HG1 THR A 143      21.836   9.472 -14.012  1.00 74.89           H  
ATOM   2266  N   GLU A 144      25.594   8.637 -13.098  1.00 75.56           N  
ATOM   2267  H   GLU A 144      25.106   9.443 -12.733  1.00 75.56           H  
ATOM   2268  CA  GLU A 144      26.297   7.762 -12.144  1.00 75.56           C  
ATOM   2269  HA  GLU A 144      27.135   7.285 -12.654  1.00 75.56           H  
ATOM   2270  C   GLU A 144      25.407   6.617 -11.614  1.00 75.56           C  
ATOM   2271  CB  GLU A 144      26.871   8.593 -10.978  1.00 75.56           C  
ATOM   2272  HB2 GLU A 144      26.048   9.095 -10.468  1.00 75.56           H  
ATOM   2273  HB3 GLU A 144      27.351   7.917 -10.271  1.00 75.56           H  
ATOM   2274  O   GLU A 144      25.846   5.819 -10.785  1.00 75.56           O  
ATOM   2275  CG  GLU A 144      27.914   9.636 -11.417  1.00 75.56           C  
ATOM   2276  HG2 GLU A 144      27.430  10.386 -12.043  1.00 75.56           H  
ATOM   2277  HG3 GLU A 144      28.672   9.132 -12.017  1.00 75.56           H  
ATOM   2278  CD  GLU A 144      28.594  10.342 -10.227  1.00 75.56           C  
ATOM   2279  OE1 GLU A 144      29.769  10.749 -10.387  1.00 75.56           O  
ATOM   2280  OE2 GLU A 144      27.943  10.492  -9.166  1.00 75.56           O  
ATOM   2281  N   ALA A 145      24.144   6.543 -12.050  1.00 86.24           N  
ATOM   2282  H   ALA A 145      23.845   7.193 -12.763  1.00 86.24           H  
ATOM   2283  CA  ALA A 145      23.147   5.625 -11.508  1.00 86.24           C  
ATOM   2284  HA  ALA A 145      23.488   5.294 -10.527  1.00 86.24           H  
ATOM   2285  C   ALA A 145      22.923   4.368 -12.366  1.00 86.24           C  
ATOM   2286  CB  ALA A 145      21.850   6.400 -11.293  1.00 86.24           C  
ATOM   2287  HB1 ALA A 145      22.022   7.220 -10.596  1.00 86.24           H  
ATOM   2288  HB2 ALA A 145      21.096   5.728 -10.883  1.00 86.24           H  
ATOM   2289  HB3 ALA A 145      21.507   6.806 -12.244  1.00 86.24           H  
ATOM   2290  O   ALA A 145      22.786   4.435 -13.587  1.00 86.24           O  
ATOM   2291  N   ASN A 146      22.797   3.216 -11.701  1.00 90.99           N  
ATOM   2292  H   ASN A 146      22.918   3.245 -10.699  1.00 90.99           H  
ATOM   2293  CA  ASN A 146      22.499   1.929 -12.332  1.00 90.99           C  
ATOM   2294  HA  ASN A 146      22.757   2.009 -13.388  1.00 90.99           H  
ATOM   2295  C   ASN A 146      20.999   1.560 -12.290  1.00 90.99           C  
ATOM   2296  CB  ASN A 146      23.432   0.854 -11.741  1.00 90.99           C  
ATOM   2297  HB2 ASN A 146      24.460   1.199 -11.848  1.00 90.99           H  
ATOM   2298  HB3 ASN A 146      23.344  -0.065 -12.321  1.00 90.99           H  
ATOM   2299  O   ASN A 146      20.187   2.172 -11.587  1.00 90.99           O  
ATOM   2300  CG  ASN A 146      23.167   0.510 -10.283  1.00 90.99           C  
ATOM   2301  ND2 ASN A 146      24.192   0.443  -9.470  1.00 90.99           N  
ATOM   2302 HD21 ASN A 146      24.000   0.226  -8.503  1.00 90.99           H  
ATOM   2303 HD22 ASN A 146      25.105   0.725  -9.797  1.00 90.99           H  
ATOM   2304  OD1 ASN A 146      22.049   0.257  -9.861  1.00 90.99           O  
ATOM   2305  N   ALA A 147      20.622   0.514 -13.037  1.00 92.27           N  
ATOM   2306  H   ALA A 147      21.318   0.058 -13.609  1.00 92.27           H  
ATOM   2307  CA  ALA A 147      19.239   0.037 -13.109  1.00 92.27           C  
ATOM   2308  HA  ALA A 147      18.611   0.847 -13.480  1.00 92.27           H  
ATOM   2309  C   ALA A 147      18.673  -0.382 -11.739  1.00 92.27           C  
ATOM   2310  CB  ALA A 147      19.179  -1.122 -14.113  1.00 92.27           C  
ATOM   2311  HB1 ALA A 147      19.797  -1.947 -13.759  1.00 92.27           H  
ATOM   2312  HB2 ALA A 147      18.150  -1.467 -14.216  1.00 92.27           H  
ATOM   2313  HB3 ALA A 147      19.543  -0.793 -15.086  1.00 92.27           H  
ATOM   2314  O   ALA A 147      17.507  -0.105 -11.454  1.00 92.27           O  
ATOM   2315  N   GLY A 148      19.493  -0.985 -10.873  1.00 93.20           N  
ATOM   2316  H   GLY A 148      20.460  -1.115 -11.134  1.00 93.20           H  
ATOM   2317  CA  GLY A 148      19.106  -1.358  -9.513  1.00 93.20           C  
ATOM   2318  HA2 GLY A 148      18.269  -2.056  -9.550  1.00 93.20           H  
ATOM   2319  HA3 GLY A 148      19.949  -1.848  -9.024  1.00 93.20           H  
ATOM   2320  C   GLY A 148      18.698  -0.147  -8.677  1.00 93.20           C  
ATOM   2321  O   GLY A 148      17.614  -0.157  -8.096  1.00 93.20           O  
ATOM   2322  N   GLN A 149      19.503   0.924  -8.691  1.00 94.35           N  
ATOM   2323  H   GLN A 149      20.369   0.849  -9.206  1.00 94.35           H  
ATOM   2324  CA  GLN A 149      19.204   2.192  -8.013  1.00 94.35           C  
ATOM   2325  HA  GLN A 149      19.074   2.008  -6.946  1.00 94.35           H  
ATOM   2326  C   GLN A 149      17.906   2.816  -8.532  1.00 94.35           C  
ATOM   2327  CB  GLN A 149      20.365   3.183  -8.194  1.00 94.35           C  
ATOM   2328  HB2 GLN A 149      20.675   3.182  -9.239  1.00 94.35           H  
ATOM   2329  HB3 GLN A 149      20.021   4.188  -7.948  1.00 94.35           H  
ATOM   2330  O   GLN A 149      17.083   3.272  -7.740  1.00 94.35           O  
ATOM   2331  CG  GLN A 149      21.564   2.864  -7.291  1.00 94.35           C  
ATOM   2332  HG2 GLN A 149      21.795   1.799  -7.335  1.00 94.35           H  
ATOM   2333  HG3 GLN A 149      21.315   3.129  -6.263  1.00 94.35           H  
ATOM   2334  CD  GLN A 149      22.804   3.635  -7.723  1.00 94.35           C  
ATOM   2335  NE2 GLN A 149      23.390   4.466  -6.887  1.00 94.35           N  
ATOM   2336 HE21 GLN A 149      24.197   4.949  -7.255  1.00 94.35           H  
ATOM   2337 HE22 GLN A 149      23.041   4.633  -5.954  1.00 94.35           H  
ATOM   2338  OE1 GLN A 149      23.264   3.505  -8.842  1.00 94.35           O  
ATOM   2339  N   PHE A 150      17.680   2.816  -9.848  1.00 95.93           N  
ATOM   2340  H   PHE A 150      18.396   2.455 -10.462  1.00 95.93           H  
ATOM   2341  CA  PHE A 150      16.443   3.355 -10.424  1.00 95.93           C  
ATOM   2342  HA  PHE A 150      16.308   4.377 -10.070  1.00 95.93           H  
ATOM   2343  C   PHE A 150      15.207   2.555  -9.978  1.00 95.93           C  
ATOM   2344  CB  PHE A 150      16.575   3.393 -11.951  1.00 95.93           C  
ATOM   2345  HB2 PHE A 150      17.458   3.975 -12.215  1.00 95.93           H  
ATOM   2346  HB3 PHE A 150      16.725   2.382 -12.329  1.00 95.93           H  
ATOM   2347  O   PHE A 150      14.186   3.131  -9.594  1.00 95.93           O  
ATOM   2348  CG  PHE A 150      15.367   4.003 -12.633  1.00 95.93           C  
ATOM   2349  CD1 PHE A 150      14.298   3.185 -13.047  1.00 95.93           C  
ATOM   2350  HD1 PHE A 150      14.349   2.117 -12.892  1.00 95.93           H  
ATOM   2351  CD2 PHE A 150      15.294   5.396 -12.819  1.00 95.93           C  
ATOM   2352  HD2 PHE A 150      16.107   6.029 -12.496  1.00 95.93           H  
ATOM   2353  CE1 PHE A 150      13.164   3.755 -13.653  1.00 95.93           C  
ATOM   2354  HE1 PHE A 150      12.348   3.124 -13.974  1.00 95.93           H  
ATOM   2355  CE2 PHE A 150      14.161   5.965 -13.426  1.00 95.93           C  
ATOM   2356  HE2 PHE A 150      14.120   7.034 -13.573  1.00 95.93           H  
ATOM   2357  CZ  PHE A 150      13.096   5.147 -13.841  1.00 95.93           C  
ATOM   2358  HZ  PHE A 150      12.231   5.590 -14.314  1.00 95.93           H  
ATOM   2359  N   LEU A 151      15.298   1.222  -9.979  1.00 96.64           N  
ATOM   2360  H   LEU A 151      16.166   0.808 -10.287  1.00 96.64           H  
ATOM   2361  CA  LEU A 151      14.215   0.326  -9.565  1.00 96.64           C  
ATOM   2362  HA  LEU A 151      13.293   0.640 -10.055  1.00 96.64           H  
ATOM   2363  C   LEU A 151      13.943   0.394  -8.054  1.00 96.64           C  
ATOM   2364  CB  LEU A 151      14.566  -1.104 -10.013  1.00 96.64           C  
ATOM   2365  HB2 LEU A 151      15.561  -1.346  -9.641  1.00 96.64           H  
ATOM   2366  HB3 LEU A 151      13.871  -1.807  -9.552  1.00 96.64           H  
ATOM   2367  O   LEU A 151      12.779   0.437  -7.643  1.00 96.64           O  
ATOM   2368  CG  LEU A 151      14.539  -1.317 -11.540  1.00 96.64           C  
ATOM   2369  HG  LEU A 151      15.160  -0.573 -12.040  1.00 96.64           H  
ATOM   2370  CD1 LEU A 151      15.081  -2.704 -11.868  1.00 96.64           C  
ATOM   2371 HD11 LEU A 151      15.133  -2.834 -12.949  1.00 96.64           H  
ATOM   2372 HD12 LEU A 151      16.091  -2.785 -11.466  1.00 96.64           H  
ATOM   2373 HD13 LEU A 151      14.456  -3.478 -11.421  1.00 96.64           H  
ATOM   2374  CD2 LEU A 151      13.134  -1.205 -12.129  1.00 96.64           C  
ATOM   2375 HD21 LEU A 151      13.168  -1.429 -13.195  1.00 96.64           H  
ATOM   2376 HD22 LEU A 151      12.464  -1.904 -11.629  1.00 96.64           H  
ATOM   2377 HD23 LEU A 151      12.769  -0.185 -12.009  1.00 96.64           H  
ATOM   2378  N   SER A 152      14.987   0.463  -7.224  1.00 96.15           N  
ATOM   2379  H   SER A 152      15.921   0.426  -7.607  1.00 96.15           H  
ATOM   2380  CA  SER A 152      14.856   0.619  -5.773  1.00 96.15           C  
ATOM   2381  HA  SER A 152      14.134  -0.118  -5.423  1.00 96.15           H  
ATOM   2382  C   SER A 152      14.288   1.992  -5.406  1.00 96.15           C  
ATOM   2383  CB  SER A 152      16.181   0.304  -5.067  1.00 96.15           C  
ATOM   2384  HB2 SER A 152      16.476  -0.717  -5.311  1.00 96.15           H  
ATOM   2385  HB3 SER A 152      16.040   0.379  -3.988  1.00 96.15           H  
ATOM   2386  O   SER A 152      13.326   2.047  -4.635  1.00 96.15           O  
ATOM   2387  OG  SER A 152      17.205   1.185  -5.459  1.00 96.15           O  
ATOM   2388  HG  SER A 152      18.002   0.678  -5.632  1.00 96.15           H  
ATOM   2389  N   PHE A 153      14.733   3.075  -6.055  1.00 97.20           N  
ATOM   2390  H   PHE A 153      15.547   2.967  -6.642  1.00 97.20           H  
ATOM   2391  CA  PHE A 153      14.149   4.414  -5.917  1.00 97.20           C  
ATOM   2392  HA  PHE A 153      14.214   4.709  -4.870  1.00 97.20           H  
ATOM   2393  C   PHE A 153      12.671   4.449  -6.327  1.00 97.20           C  
ATOM   2394  CB  PHE A 153      14.953   5.421  -6.748  1.00 97.20           C  
ATOM   2395  HB2 PHE A 153      16.003   5.350  -6.464  1.00 97.20           H  
ATOM   2396  HB3 PHE A 153      14.887   5.158  -7.804  1.00 97.20           H  
ATOM   2397  O   PHE A 153      11.830   4.935  -5.569  1.00 97.20           O  
ATOM   2398  CG  PHE A 153      14.521   6.862  -6.562  1.00 97.20           C  
ATOM   2399  CD1 PHE A 153      13.722   7.501  -7.529  1.00 97.20           C  
ATOM   2400  HD1 PHE A 153      13.420   6.967  -8.418  1.00 97.20           H  
ATOM   2401  CD2 PHE A 153      14.962   7.580  -5.435  1.00 97.20           C  
ATOM   2402  HD2 PHE A 153      15.607   7.103  -4.712  1.00 97.20           H  
ATOM   2403  CE1 PHE A 153      13.352   8.848  -7.360  1.00 97.20           C  
ATOM   2404  HE1 PHE A 153      12.770   9.349  -8.120  1.00 97.20           H  
ATOM   2405  CE2 PHE A 153      14.608   8.931  -5.279  1.00 97.20           C  
ATOM   2406  HE2 PHE A 153      15.003   9.498  -4.449  1.00 97.20           H  
ATOM   2407  CZ  PHE A 153      13.789   9.560  -6.231  1.00 97.20           C  
ATOM   2408  HZ  PHE A 153      13.537  10.604  -6.119  1.00 97.20           H  
ATOM   2409  N   ALA A 154      12.317   3.874  -7.482  1.00 96.88           N  
ATOM   2410  H   ALA A 154      13.044   3.521  -8.087  1.00 96.88           H  
ATOM   2411  CA  ALA A 154      10.929   3.774  -7.934  1.00 96.88           C  
ATOM   2412  HA  ALA A 154      10.513   4.780  -7.987  1.00 96.88           H  
ATOM   2413  C   ALA A 154      10.055   2.963  -6.956  1.00 96.88           C  
ATOM   2414  CB  ALA A 154      10.916   3.173  -9.344  1.00 96.88           C  
ATOM   2415  HB1 ALA A 154      11.340   2.170  -9.327  1.00 96.88           H  
ATOM   2416  HB2 ALA A 154      11.507   3.795 -10.016  1.00 96.88           H  
ATOM   2417  HB3 ALA A 154       9.892   3.125  -9.716  1.00 96.88           H  
ATOM   2418  O   ALA A 154       8.895   3.317  -6.721  1.00 96.88           O  
ATOM   2419  N   SER A 155      10.605   1.922  -6.318  1.00 97.45           N  
ATOM   2420  H   SER A 155      11.542   1.646  -6.578  1.00 97.45           H  
ATOM   2421  CA  SER A 155       9.885   1.122  -5.318  1.00 97.45           C  
ATOM   2422  HA  SER A 155       8.968   0.768  -5.790  1.00 97.45           H  
ATOM   2423  C   SER A 155       9.467   1.929  -4.079  1.00 97.45           C  
ATOM   2424  CB  SER A 155      10.694  -0.118  -4.920  1.00 97.45           C  
ATOM   2425  HB2 SER A 155      11.212  -0.518  -5.792  1.00 97.45           H  
ATOM   2426  HB3 SER A 155      10.005  -0.878  -4.552  1.00 97.45           H  
ATOM   2427  O   SER A 155       8.393   1.666  -3.529  1.00 97.45           O  
ATOM   2428  OG  SER A 155      11.622   0.163  -3.895  1.00 97.45           O  
ATOM   2429  HG  SER A 155      12.254   0.816  -4.205  1.00 97.45           H  
ATOM   2430  N   LEU A 156      10.227   2.969  -3.696  1.00 97.44           N  
ATOM   2431  H   LEU A 156      11.083   3.142  -4.203  1.00 97.44           H  
ATOM   2432  CA  LEU A 156       9.904   3.858  -2.567  1.00 97.44           C  
ATOM   2433  HA  LEU A 156       9.846   3.258  -1.659  1.00 97.44           H  
ATOM   2434  C   LEU A 156       8.552   4.570  -2.736  1.00 97.44           C  
ATOM   2435  CB  LEU A 156      10.993   4.937  -2.388  1.00 97.44           C  
ATOM   2436  HB2 LEU A 156      10.721   5.545  -1.526  1.00 97.44           H  
ATOM   2437  HB3 LEU A 156      10.974   5.591  -3.260  1.00 97.44           H  
ATOM   2438  O   LEU A 156       7.959   5.012  -1.753  1.00 97.44           O  
ATOM   2439  CG  LEU A 156      12.439   4.454  -2.186  1.00 97.44           C  
ATOM   2440  HG  LEU A 156      12.772   3.909  -3.069  1.00 97.44           H  
ATOM   2441  CD1 LEU A 156      13.356   5.660  -1.988  1.00 97.44           C  
ATOM   2442 HD11 LEU A 156      13.293   6.310  -2.861  1.00 97.44           H  
ATOM   2443 HD12 LEU A 156      13.069   6.214  -1.094  1.00 97.44           H  
ATOM   2444 HD13 LEU A 156      14.388   5.323  -1.894  1.00 97.44           H  
ATOM   2445  CD2 LEU A 156      12.575   3.558  -0.959  1.00 97.44           C  
ATOM   2446 HD21 LEU A 156      12.144   4.053  -0.088  1.00 97.44           H  
ATOM   2447 HD22 LEU A 156      12.065   2.613  -1.146  1.00 97.44           H  
ATOM   2448 HD23 LEU A 156      13.628   3.345  -0.774  1.00 97.44           H  
ATOM   2449  N   PHE A 157       8.050   4.682  -3.970  1.00 97.60           N  
ATOM   2450  H   PHE A 157       8.595   4.314  -4.736  1.00 97.60           H  
ATOM   2451  CA  PHE A 157       6.757   5.295  -4.268  1.00 97.60           C  
ATOM   2452  HA  PHE A 157       6.605   6.124  -3.577  1.00 97.60           H  
ATOM   2453  C   PHE A 157       5.576   4.335  -4.055  1.00 97.60           C  
ATOM   2454  CB  PHE A 157       6.765   5.876  -5.693  1.00 97.60           C  
ATOM   2455  HB2 PHE A 157       5.753   6.199  -5.941  1.00 97.60           H  
ATOM   2456  HB3 PHE A 157       7.030   5.092  -6.402  1.00 97.60           H  
ATOM   2457  O   PHE A 157       4.440   4.800  -4.011  1.00 97.60           O  
ATOM   2458  CG  PHE A 157       7.699   7.059  -5.888  1.00 97.60           C  
ATOM   2459  CD1 PHE A 157       7.184   8.369  -5.961  1.00 97.60           C  
ATOM   2460  HD1 PHE A 157       6.119   8.535  -5.898  1.00 97.60           H  
ATOM   2461  CD2 PHE A 157       9.088   6.858  -5.991  1.00 97.60           C  
ATOM   2462  HD2 PHE A 157       9.500   5.860  -5.953  1.00 97.60           H  
ATOM   2463  CE1 PHE A 157       8.053   9.464  -6.120  1.00 97.60           C  
ATOM   2464  HE1 PHE A 157       7.659  10.468  -6.188  1.00 97.60           H  
ATOM   2465  CE2 PHE A 157       9.957   7.951  -6.137  1.00 97.60           C  
ATOM   2466  HE2 PHE A 157      11.022   7.782  -6.201  1.00 97.60           H  
ATOM   2467  CZ  PHE A 157       9.441   9.255  -6.203  1.00 97.60           C  
ATOM   2468  HZ  PHE A 157      10.115  10.090  -6.325  1.00 97.60           H  
ATOM   2469  N   LEU A 158       5.790   3.017  -3.905  1.00 96.88           N  
ATOM   2470  H   LEU A 158       6.744   2.686  -3.895  1.00 96.88           H  
ATOM   2471  CA  LEU A 158       4.703   2.048  -3.693  1.00 96.88           C  
ATOM   2472  HA  LEU A 158       3.979   2.194  -4.495  1.00 96.88           H  
ATOM   2473  C   LEU A 158       3.929   2.321  -2.379  1.00 96.88           C  
ATOM   2474  CB  LEU A 158       5.220   0.591  -3.797  1.00 96.88           C  
ATOM   2475  HB2 LEU A 158       5.992   0.423  -3.046  1.00 96.88           H  
ATOM   2476  HB3 LEU A 158       4.398  -0.086  -3.563  1.00 96.88           H  
ATOM   2477  O   LEU A 158       2.692   2.402  -2.425  1.00 96.88           O  
ATOM   2478  CG  LEU A 158       5.813   0.177  -5.157  1.00 96.88           C  
ATOM   2479  HG  LEU A 158       6.528   0.926  -5.498  1.00 96.88           H  
ATOM   2480  CD1 LEU A 158       6.536  -1.164  -5.022  1.00 96.88           C  
ATOM   2481 HD11 LEU A 158       5.847  -1.938  -4.683  1.00 96.88           H  
ATOM   2482 HD12 LEU A 158       6.962  -1.457  -5.982  1.00 96.88           H  
ATOM   2483 HD13 LEU A 158       7.351  -1.071  -4.305  1.00 96.88           H  
ATOM   2484  CD2 LEU A 158       4.725   0.007  -6.219  1.00 96.88           C  
ATOM   2485 HD21 LEU A 158       4.007  -0.748  -5.899  1.00 96.88           H  
ATOM   2486 HD22 LEU A 158       5.189  -0.329  -7.146  1.00 96.88           H  
ATOM   2487 HD23 LEU A 158       4.223   0.959  -6.394  1.00 96.88           H  
ATOM   2488  N   PRO A 159       4.571   2.538  -1.209  1.00 96.49           N  
ATOM   2489  CA  PRO A 159       3.865   2.942   0.003  1.00 96.49           C  
ATOM   2490  HA  PRO A 159       3.104   2.192   0.218  1.00 96.49           H  
ATOM   2491  C   PRO A 159       3.209   4.322  -0.154  1.00 96.49           C  
ATOM   2492  CB  PRO A 159       4.904   2.926   1.137  1.00 96.49           C  
ATOM   2493  HB2 PRO A 159       5.317   3.922   1.296  1.00 96.49           H  
ATOM   2494  HB3 PRO A 159       4.484   2.535   2.063  1.00 96.49           H  
ATOM   2495  O   PRO A 159       3.878   5.335  -0.320  1.00 96.49           O  
ATOM   2496  CG  PRO A 159       6.009   2.023   0.602  1.00 96.49           C  
ATOM   2497  HG2 PRO A 159       6.978   2.250   1.046  1.00 96.49           H  
ATOM   2498  HG3 PRO A 159       5.736   0.980   0.764  1.00 96.49           H  
ATOM   2499  CD  PRO A 159       5.979   2.341  -0.887  1.00 96.49           C  
ATOM   2500  HD2 PRO A 159       6.519   3.270  -1.069  1.00 96.49           H  
ATOM   2501  HD3 PRO A 159       6.449   1.526  -1.438  1.00 96.49           H  
ATOM   2502  N   LYS A 160       1.879   4.380  -0.001  1.00 94.62           N  
ATOM   2503  H   LYS A 160       1.402   3.491   0.055  1.00 94.62           H  
ATOM   2504  CA  LYS A 160       1.044   5.596  -0.131  1.00 94.62           C  
ATOM   2505  HA  LYS A 160       0.036   5.292   0.153  1.00 94.62           H  
ATOM   2506  C   LYS A 160       0.874   6.155  -1.554  1.00 94.62           C  
ATOM   2507  CB  LYS A 160       1.459   6.718   0.849  1.00 94.62           C  
ATOM   2508  HB2 LYS A 160       2.397   7.158   0.511  1.00 94.62           H  
ATOM   2509  HB3 LYS A 160       0.712   7.511   0.803  1.00 94.62           H  
ATOM   2510  O   LYS A 160       0.214   7.186  -1.683  1.00 94.62           O  
ATOM   2511  CG  LYS A 160       1.604   6.298   2.318  1.00 94.62           C  
ATOM   2512  HG2 LYS A 160       2.382   5.540   2.411  1.00 94.62           H  
ATOM   2513  HG3 LYS A 160       0.657   5.893   2.675  1.00 94.62           H  
ATOM   2514  CD  LYS A 160       2.001   7.529   3.146  1.00 94.62           C  
ATOM   2515  HD2 LYS A 160       2.909   7.948   2.713  1.00 94.62           H  
ATOM   2516  HD3 LYS A 160       1.224   8.291   3.078  1.00 94.62           H  
ATOM   2517  CE  LYS A 160       2.286   7.197   4.614  1.00 94.62           C  
ATOM   2518  HE2 LYS A 160       2.742   8.073   5.075  1.00 94.62           H  
ATOM   2519  HE3 LYS A 160       3.014   6.387   4.648  1.00 94.62           H  
ATOM   2520  NZ  LYS A 160       1.054   6.823   5.351  1.00 94.62           N  
ATOM   2521  HZ1 LYS A 160       0.391   7.585   5.329  1.00 94.62           H  
ATOM   2522  HZ2 LYS A 160       1.271   6.609   6.314  1.00 94.62           H  
ATOM   2523  HZ3 LYS A 160       0.631   6.009   4.928  1.00 94.62           H  
ATOM   2524  N   LEU A 161       1.298   5.449  -2.610  1.00 95.96           N  
ATOM   2525  H   LEU A 161       1.922   4.672  -2.444  1.00 95.96           H  
ATOM   2526  CA  LEU A 161       1.054   5.823  -4.019  1.00 95.96           C  
ATOM   2527  HA  LEU A 161       1.735   6.634  -4.279  1.00 95.96           H  
ATOM   2528  C   LEU A 161      -0.394   6.267  -4.304  1.00 95.96           C  
ATOM   2529  CB  LEU A 161       1.344   4.586  -4.894  1.00 95.96           C  
ATOM   2530  HB2 LEU A 161       0.577   3.835  -4.709  1.00 95.96           H  
ATOM   2531  HB3 LEU A 161       2.287   4.127  -4.599  1.00 95.96           H  
ATOM   2532  O   LEU A 161      -0.661   7.175  -5.088  1.00 95.96           O  
ATOM   2533  CG  LEU A 161       1.394   4.877  -6.403  1.00 95.96           C  
ATOM   2534  HG  LEU A 161       0.415   5.234  -6.724  1.00 95.96           H  
ATOM   2535  CD1 LEU A 161       2.455   5.899  -6.810  1.00 95.96           C  
ATOM   2536 HD11 LEU A 161       2.211   6.884  -6.410  1.00 95.96           H  
ATOM   2537 HD12 LEU A 161       3.427   5.595  -6.423  1.00 95.96           H  
ATOM   2538 HD13 LEU A 161       2.518   5.978  -7.895  1.00 95.96           H  
ATOM   2539  CD2 LEU A 161       1.676   3.582  -7.155  1.00 95.96           C  
ATOM   2540 HD21 LEU A 161       0.921   2.833  -6.914  1.00 95.96           H  
ATOM   2541 HD22 LEU A 161       2.661   3.205  -6.879  1.00 95.96           H  
ATOM   2542 HD23 LEU A 161       1.663   3.785  -8.225  1.00 95.96           H  
ATOM   2543  N   VAL A 162      -1.341   5.589  -3.654  1.00 93.64           N  
ATOM   2544  H   VAL A 162      -1.016   4.848  -3.049  1.00 93.64           H  
ATOM   2545  CA  VAL A 162      -2.794   5.738  -3.824  1.00 93.64           C  
ATOM   2546  HA  VAL A 162      -2.978   6.167  -4.809  1.00 93.64           H  
ATOM   2547  C   VAL A 162      -3.443   6.712  -2.831  1.00 93.64           C  
ATOM   2548  CB  VAL A 162      -3.469   4.354  -3.797  1.00 93.64           C  
ATOM   2549  HB  VAL A 162      -4.543   4.474  -3.944  1.00 93.64           H  
ATOM   2550  O   VAL A 162      -4.663   6.834  -2.810  1.00 93.64           O  
ATOM   2551  CG1 VAL A 162      -2.939   3.490  -4.946  1.00 93.64           C  
ATOM   2552 HG11 VAL A 162      -3.458   2.532  -4.938  1.00 93.64           H  
ATOM   2553 HG12 VAL A 162      -3.130   3.981  -5.900  1.00 93.64           H  
ATOM   2554 HG13 VAL A 162      -1.871   3.301  -4.840  1.00 93.64           H  
ATOM   2555  CG2 VAL A 162      -3.239   3.606  -2.475  1.00 93.64           C  
ATOM   2556 HG21 VAL A 162      -3.657   4.177  -1.646  1.00 93.64           H  
ATOM   2557 HG22 VAL A 162      -2.177   3.433  -2.300  1.00 93.64           H  
ATOM   2558 HG23 VAL A 162      -3.734   2.636  -2.519  1.00 93.64           H  
ATOM   2559  N   VAL A 163      -2.645   7.395  -2.003  1.00 91.22           N  
ATOM   2560  H   VAL A 163      -1.649   7.244  -2.083  1.00 91.22           H  
ATOM   2561  CA  VAL A 163      -3.098   8.433  -1.056  1.00 91.22           C  
ATOM   2562  HA  VAL A 163      -4.155   8.280  -0.837  1.00 91.22           H  
ATOM   2563  C   VAL A 163      -2.976   9.836  -1.667  1.00 91.22           C  
ATOM   2564  CB  VAL A 163      -2.319   8.332   0.274  1.00 91.22           C  
ATOM   2565  HB  VAL A 163      -1.264   8.532   0.083  1.00 91.22           H  
ATOM   2566  O   VAL A 163      -3.743  10.723  -1.307  1.00 91.22           O  
ATOM   2567  CG1 VAL A 163      -2.803   9.327   1.337  1.00 91.22           C  
ATOM   2568 HG11 VAL A 163      -3.871   9.198   1.511  1.00 91.22           H  
ATOM   2569 HG12 VAL A 163      -2.259   9.179   2.270  1.00 91.22           H  
ATOM   2570 HG13 VAL A 163      -2.624  10.349   1.003  1.00 91.22           H  
ATOM   2571  CG2 VAL A 163      -2.447   6.931   0.898  1.00 91.22           C  
ATOM   2572 HG21 VAL A 163      -1.874   6.883   1.824  1.00 91.22           H  
ATOM   2573 HG22 VAL A 163      -2.061   6.175   0.214  1.00 91.22           H  
ATOM   2574 HG23 VAL A 163      -3.495   6.716   1.105  1.00 91.22           H  
ATOM   2575  N   GLY A 164      -2.045  10.032  -2.607  1.00 89.37           N  
ATOM   2576  H   GLY A 164      -1.412   9.273  -2.813  1.00 89.37           H  
ATOM   2577  CA  GLY A 164      -1.842  11.288  -3.336  1.00 89.37           C  
ATOM   2578  HA2 GLY A 164      -2.135  11.137  -4.375  1.00 89.37           H  
ATOM   2579  HA3 GLY A 164      -2.472  12.077  -2.925  1.00 89.37           H  
ATOM   2580  C   GLY A 164      -0.393  11.778  -3.309  1.00 89.37           C  
ATOM   2581  O   GLY A 164       0.403  11.343  -2.478  1.00 89.37           O  
ATOM   2582  N   GLU A 165      -0.074  12.704  -4.217  1.00 92.10           N  
ATOM   2583  H   GLU A 165      -0.797  13.011  -4.853  1.00 92.10           H  
ATOM   2584  CA  GLU A 165       1.277  13.218  -4.501  1.00 92.10           C  
ATOM   2585  HA  GLU A 165       1.862  12.445  -5.001  1.00 92.10           H  
ATOM   2586  C   GLU A 165       2.047  13.598  -3.233  1.00 92.10           C  
ATOM   2587  CB  GLU A 165       1.160  14.420  -5.458  1.00 92.10           C  
ATOM   2588  HB2 GLU A 165       2.116  14.941  -5.511  1.00 92.10           H  
ATOM   2589  HB3 GLU A 165       0.403  15.105  -5.074  1.00 92.10           H  
ATOM   2590  O   GLU A 165       3.014  12.925  -2.884  1.00 92.10           O  
ATOM   2591  CG  GLU A 165       0.778  13.936  -6.863  1.00 92.10           C  
ATOM   2592  HG2 GLU A 165      -0.039  13.218  -6.784  1.00 92.10           H  
ATOM   2593  HG3 GLU A 165       1.654  13.432  -7.271  1.00 92.10           H  
ATOM   2594  CD  GLU A 165       0.345  15.026  -7.849  1.00 92.10           C  
ATOM   2595  OE1 GLU A 165       0.024  14.638  -8.996  1.00 92.10           O  
ATOM   2596  OE2 GLU A 165       0.327  16.214  -7.461  1.00 92.10           O  
ATOM   2597  N   LYS A 166       1.572  14.597  -2.474  1.00 90.70           N  
ATOM   2598  H   LYS A 166       0.791  15.122  -2.841  1.00 90.70           H  
ATOM   2599  CA  LYS A 166       2.227  15.065  -1.238  1.00 90.70           C  
ATOM   2600  HA  LYS A 166       3.197  15.485  -1.505  1.00 90.70           H  
ATOM   2601  C   LYS A 166       2.518  13.929  -0.246  1.00 90.70           C  
ATOM   2602  CB  LYS A 166       1.370  16.174  -0.599  1.00 90.70           C  
ATOM   2603  HB2 LYS A 166       0.387  15.779  -0.344  1.00 90.70           H  
ATOM   2604  HB3 LYS A 166       1.244  16.981  -1.322  1.00 90.70           H  
ATOM   2605  O   LYS A 166       3.625  13.829   0.272  1.00 90.70           O  
ATOM   2606  CG  LYS A 166       2.032  16.740   0.667  1.00 90.70           C  
ATOM   2607  HG2 LYS A 166       2.097  15.956   1.422  1.00 90.70           H  
ATOM   2608  HG3 LYS A 166       3.043  17.066   0.420  1.00 90.70           H  
ATOM   2609  CD  LYS A 166       1.262  17.923   1.265  1.00 90.70           C  
ATOM   2610  HD2 LYS A 166       1.224  18.732   0.536  1.00 90.70           H  
ATOM   2611  HD3 LYS A 166       0.251  17.612   1.525  1.00 90.70           H  
ATOM   2612  CE  LYS A 166       2.012  18.382   2.523  1.00 90.70           C  
ATOM   2613  HE2 LYS A 166       2.007  17.570   3.251  1.00 90.70           H  
ATOM   2614  HE3 LYS A 166       3.055  18.552   2.258  1.00 90.70           H  
ATOM   2615  NZ  LYS A 166       1.433  19.617   3.108  1.00 90.70           N  
ATOM   2616  HZ1 LYS A 166       1.457  20.372   2.438  1.00 90.70           H  
ATOM   2617  HZ2 LYS A 166       1.981  19.897   3.910  1.00 90.70           H  
ATOM   2618  HZ3 LYS A 166       0.480  19.463   3.406  1.00 90.70           H  
ATOM   2619  N   ALA A 167       1.544  13.050  -0.006  1.00 91.35           N  
ATOM   2620  H   ALA A 167       0.702  13.111  -0.561  1.00 91.35           H  
ATOM   2621  CA  ALA A 167       1.682  11.949   0.950  1.00 91.35           C  
ATOM   2622  HA  ALA A 167       2.061  12.354   1.888  1.00 91.35           H  
ATOM   2623  C   ALA A 167       2.676  10.867   0.488  1.00 91.35           C  
ATOM   2624  CB  ALA A 167       0.291  11.355   1.200  1.00 91.35           C  
ATOM   2625  HB1 ALA A 167      -0.108  10.943   0.273  1.00 91.35           H  
ATOM   2626  HB2 ALA A 167      -0.382  12.129   1.570  1.00 91.35           H  
ATOM   2627  HB3 ALA A 167       0.361  10.560   1.942  1.00 91.35           H  
ATOM   2628  O   ALA A 167       3.255  10.179   1.331  1.00 91.35           O  
ATOM   2629  N   CYS A 168       2.864  10.725  -0.827  1.00 95.15           N  
ATOM   2630  H   CYS A 168       2.325  11.307  -1.452  1.00 95.15           H  
ATOM   2631  CA  CYS A 168       3.869   9.863  -1.435  1.00 95.15           C  
ATOM   2632  HA  CYS A 168       3.917   8.922  -0.888  1.00 95.15           H  
ATOM   2633  C   CYS A 168       5.261  10.513  -1.369  1.00 95.15           C  
ATOM   2634  CB  CYS A 168       3.424   9.564  -2.872  1.00 95.15           C  
ATOM   2635  HB2 CYS A 168       2.359   9.333  -2.884  1.00 95.15           H  
ATOM   2636  HB3 CYS A 168       3.600  10.430  -3.512  1.00 95.15           H  
ATOM   2637  O   CYS A 168       6.184   9.904  -0.837  1.00 95.15           O  
ATOM   2638  SG  CYS A 168       4.329   8.131  -3.507  1.00 95.15           S  
ATOM   2639  HG  CYS A 168       5.573   8.544  -3.246  1.00 95.15           H  
ATOM   2640  N   LEU A 169       5.400  11.770  -1.808  1.00 95.02           N  
ATOM   2641  H   LEU A 169       4.591  12.225  -2.206  1.00 95.02           H  
ATOM   2642  CA  LEU A 169       6.669  12.513  -1.808  1.00 95.02           C  
ATOM   2643  HA  LEU A 169       7.389  11.982  -2.430  1.00 95.02           H  
ATOM   2644  C   LEU A 169       7.288  12.598  -0.405  1.00 95.02           C  
ATOM   2645  CB  LEU A 169       6.447  13.925  -2.385  1.00 95.02           C  
ATOM   2646  HB2 LEU A 169       5.667  14.416  -1.803  1.00 95.02           H  
ATOM   2647  HB3 LEU A 169       7.365  14.496  -2.248  1.00 95.02           H  
ATOM   2648  O   LEU A 169       8.436  12.200  -0.219  1.00 95.02           O  
ATOM   2649  CG  LEU A 169       6.061  13.991  -3.876  1.00 95.02           C  
ATOM   2650  HG  LEU A 169       5.154  13.414  -4.056  1.00 95.02           H  
ATOM   2651  CD1 LEU A 169       5.796  15.447  -4.258  1.00 95.02           C  
ATOM   2652 HD11 LEU A 169       5.527  15.508  -5.313  1.00 95.02           H  
ATOM   2653 HD12 LEU A 169       4.971  15.842  -3.666  1.00 95.02           H  
ATOM   2654 HD13 LEU A 169       6.689  16.048  -4.085  1.00 95.02           H  
ATOM   2655  CD2 LEU A 169       7.153  13.450  -4.790  1.00 95.02           C  
ATOM   2656 HD21 LEU A 169       6.860  13.575  -5.832  1.00 95.02           H  
ATOM   2657 HD22 LEU A 169       8.080  13.996  -4.611  1.00 95.02           H  
ATOM   2658 HD23 LEU A 169       7.310  12.387  -4.605  1.00 95.02           H  
ATOM   2659  N   GLU A 170       6.511  12.998   0.609  1.00 93.95           N  
ATOM   2660  H   GLU A 170       5.580  13.336   0.411  1.00 93.95           H  
ATOM   2661  CA  GLU A 170       7.003  13.021   1.993  1.00 93.95           C  
ATOM   2662  HA  GLU A 170       7.866  13.683   2.072  1.00 93.95           H  
ATOM   2663  C   GLU A 170       7.406  11.616   2.502  1.00 93.95           C  
ATOM   2664  CB  GLU A 170       5.908  13.477   2.963  1.00 93.95           C  
ATOM   2665  HB2 GLU A 170       6.373  13.381   3.945  1.00 93.95           H  
ATOM   2666  HB3 GLU A 170       5.089  12.764   2.878  1.00 93.95           H  
ATOM   2667  O   GLU A 170       8.204  11.481   3.429  1.00 93.95           O  
ATOM   2668  CG  GLU A 170       5.296  14.881   2.990  1.00 93.95           C  
ATOM   2669  HG2 GLU A 170       4.888  15.133   2.012  1.00 93.95           H  
ATOM   2670  HG3 GLU A 170       6.073  15.604   3.237  1.00 93.95           H  
ATOM   2671  CD  GLU A 170       4.182  14.922   4.067  1.00 93.95           C  
ATOM   2672  OE1 GLU A 170       3.290  15.799   3.967  1.00 93.95           O  
ATOM   2673  OE2 GLU A 170       4.198  14.046   4.985  1.00 93.95           O  
ATOM   2674  N   LYS A 171       6.784  10.538   1.998  1.00 95.73           N  
ATOM   2675  H   LYS A 171       6.207  10.673   1.181  1.00 95.73           H  
ATOM   2676  CA  LYS A 171       7.100   9.159   2.413  1.00 95.73           C  
ATOM   2677  HA  LYS A 171       7.306   9.152   3.483  1.00 95.73           H  
ATOM   2678  C   LYS A 171       8.400   8.680   1.765  1.00 95.73           C  
ATOM   2679  CB  LYS A 171       5.894   8.240   2.146  1.00 95.73           C  
ATOM   2680  HB2 LYS A 171       5.070   8.588   2.769  1.00 95.73           H  
ATOM   2681  HB3 LYS A 171       5.586   8.339   1.105  1.00 95.73           H  
ATOM   2682  O   LYS A 171       9.228   8.125   2.484  1.00 95.73           O  
ATOM   2683  CG  LYS A 171       6.114   6.740   2.419  1.00 95.73           C  
ATOM   2684  HG2 LYS A 171       6.799   6.351   1.666  1.00 95.73           H  
ATOM   2685  HG3 LYS A 171       5.159   6.231   2.290  1.00 95.73           H  
ATOM   2686  CD  LYS A 171       6.668   6.408   3.815  1.00 95.73           C  
ATOM   2687  HD2 LYS A 171       7.655   6.859   3.923  1.00 95.73           H  
ATOM   2688  HD3 LYS A 171       6.012   6.808   4.589  1.00 95.73           H  
ATOM   2689  CE  LYS A 171       6.796   4.888   3.973  1.00 95.73           C  
ATOM   2690  HE2 LYS A 171       5.881   4.477   4.399  1.00 95.73           H  
ATOM   2691  HE3 LYS A 171       6.920   4.452   2.982  1.00 95.73           H  
ATOM   2692  NZ  LYS A 171       7.970   4.514   4.793  1.00 95.73           N  
ATOM   2693  HZ1 LYS A 171       8.018   3.508   4.869  1.00 95.73           H  
ATOM   2694  HZ2 LYS A 171       8.811   4.796   4.310  1.00 95.73           H  
ATOM   2695  HZ3 LYS A 171       7.958   4.906   5.724  1.00 95.73           H  
ATOM   2696  N   VAL A 172       8.608   8.983   0.485  1.00 96.23           N  
ATOM   2697  H   VAL A 172       7.858   9.426  -0.027  1.00 96.23           H  
ATOM   2698  CA  VAL A 172       9.868   8.735  -0.227  1.00 96.23           C  
ATOM   2699  HA  VAL A 172      10.100   7.671  -0.174  1.00 96.23           H  
ATOM   2700  C   VAL A 172      11.019   9.488   0.447  1.00 96.23           C  
ATOM   2701  CB  VAL A 172       9.735   9.114  -1.715  1.00 96.23           C  
ATOM   2702  HB  VAL A 172       9.415  10.154  -1.786  1.00 96.23           H  
ATOM   2703  O   VAL A 172      11.996   8.853   0.823  1.00 96.23           O  
ATOM   2704  CG1 VAL A 172      11.058   8.948  -2.466  1.00 96.23           C  
ATOM   2705 HG11 VAL A 172      10.920   9.161  -3.526  1.00 96.23           H  
ATOM   2706 HG12 VAL A 172      11.803   9.638  -2.070  1.00 96.23           H  
ATOM   2707 HG13 VAL A 172      11.430   7.929  -2.361  1.00 96.23           H  
ATOM   2708  CG2 VAL A 172       8.705   8.243  -2.438  1.00 96.23           C  
ATOM   2709 HG21 VAL A 172       8.531   8.644  -3.437  1.00 96.23           H  
ATOM   2710 HG22 VAL A 172       7.757   8.210  -1.901  1.00 96.23           H  
ATOM   2711 HG23 VAL A 172       9.090   7.228  -2.535  1.00 96.23           H  
ATOM   2712  N   GLN A 173      10.879  10.793   0.715  1.00 94.46           N  
ATOM   2713  H   GLN A 173      10.053  11.269   0.382  1.00 94.46           H  
ATOM   2714  CA  GLN A 173      11.910  11.595   1.402  1.00 94.46           C  
ATOM   2715  HA  GLN A 173      12.809  11.626   0.786  1.00 94.46           H  
ATOM   2716  C   GLN A 173      12.324  10.987   2.753  1.00 94.46           C  
ATOM   2717  CB  GLN A 173      11.399  13.032   1.598  1.00 94.46           C  
ATOM   2718  HB2 GLN A 173      12.039  13.547   2.314  1.00 94.46           H  
ATOM   2719  HB3 GLN A 173      10.387  12.999   2.002  1.00 94.46           H  
ATOM   2720  O   GLN A 173      13.508  10.774   3.002  1.00 94.46           O  
ATOM   2721  CG  GLN A 173      11.418  13.826   0.283  1.00 94.46           C  
ATOM   2722  HG2 GLN A 173      10.902  13.265  -0.496  1.00 94.46           H  
ATOM   2723  HG3 GLN A 173      12.453  13.960  -0.030  1.00 94.46           H  
ATOM   2724  CD  GLN A 173      10.748  15.194   0.391  1.00 94.46           C  
ATOM   2725  NE2 GLN A 173      11.142  16.143  -0.429  1.00 94.46           N  
ATOM   2726 HE21 GLN A 173      11.893  15.975  -1.083  1.00 94.46           H  
ATOM   2727 HE22 GLN A 173      10.731  17.056  -0.301  1.00 94.46           H  
ATOM   2728  OE1 GLN A 173       9.843  15.427   1.180  1.00 94.46           O  
ATOM   2729  N   ARG A 174      11.349  10.607   3.593  1.00 94.89           N  
ATOM   2730  H   ARG A 174      10.396  10.819   3.334  1.00 94.89           H  
ATOM   2731  CA  ARG A 174      11.618   9.934   4.878  1.00 94.89           C  
ATOM   2732  HA  ARG A 174      12.360  10.516   5.425  1.00 94.89           H  
ATOM   2733  C   ARG A 174      12.262   8.549   4.721  1.00 94.89           C  
ATOM   2734  CB  ARG A 174      10.330   9.861   5.719  1.00 94.89           C  
ATOM   2735  HB2 ARG A 174      10.493   9.180   6.554  1.00 94.89           H  
ATOM   2736  HB3 ARG A 174       9.524   9.463   5.102  1.00 94.89           H  
ATOM   2737  O   ARG A 174      12.961   8.120   5.627  1.00 94.89           O  
ATOM   2738  CG  ARG A 174       9.939  11.235   6.294  1.00 94.89           C  
ATOM   2739  HG2 ARG A 174       9.866  11.969   5.492  1.00 94.89           H  
ATOM   2740  HG3 ARG A 174      10.729  11.560   6.971  1.00 94.89           H  
ATOM   2741  CD  ARG A 174       8.611  11.212   7.073  1.00 94.89           C  
ATOM   2742  HD2 ARG A 174       8.511  12.168   7.586  1.00 94.89           H  
ATOM   2743  HD3 ARG A 174       8.661  10.429   7.830  1.00 94.89           H  
ATOM   2744  NE  ARG A 174       7.454  10.975   6.179  1.00 94.89           N  
ATOM   2745  HE  ARG A 174       7.647  10.351   5.408  1.00 94.89           H  
ATOM   2746  NH1 ARG A 174       6.123  12.805   6.697  1.00 94.89           N  
ATOM   2747 HH11 ARG A 174       5.401  13.407   6.328  1.00 94.89           H  
ATOM   2748 HH12 ARG A 174       6.866  13.200   7.256  1.00 94.89           H  
ATOM   2749  NH2 ARG A 174       5.437  11.391   5.182  1.00 94.89           N  
ATOM   2750 HH21 ARG A 174       5.686  10.763   4.431  1.00 94.89           H  
ATOM   2751 HH22 ARG A 174       4.771  12.129   5.004  1.00 94.89           H  
ATOM   2752  CZ  ARG A 174       6.359  11.707   6.043  1.00 94.89           C  
ATOM   2753  N   GLN A 175      12.039   7.834   3.614  1.00 94.19           N  
ATOM   2754  H   GLN A 175      11.489   8.246   2.874  1.00 94.19           H  
ATOM   2755  CA  GLN A 175      12.732   6.564   3.345  1.00 94.19           C  
ATOM   2756  HA  GLN A 175      12.830   6.007   4.277  1.00 94.19           H  
ATOM   2757  C   GLN A 175      14.160   6.768   2.841  1.00 94.19           C  
ATOM   2758  CB  GLN A 175      11.946   5.696   2.354  1.00 94.19           C  
ATOM   2759  HB2 GLN A 175      12.606   4.914   1.979  1.00 94.19           H  
ATOM   2760  HB3 GLN A 175      11.600   6.297   1.512  1.00 94.19           H  
ATOM   2761  O   GLN A 175      15.035   6.016   3.250  1.00 94.19           O  
ATOM   2762  CG  GLN A 175      10.764   5.028   3.051  1.00 94.19           C  
ATOM   2763  HG2 GLN A 175      10.136   5.803   3.490  1.00 94.19           H  
ATOM   2764  HG3 GLN A 175      11.141   4.387   3.847  1.00 94.19           H  
ATOM   2765  CD  GLN A 175       9.920   4.187   2.103  1.00 94.19           C  
ATOM   2766  NE2 GLN A 175      10.364   3.011   1.725  1.00 94.19           N  
ATOM   2767 HE21 GLN A 175       9.860   2.517   1.001  1.00 94.19           H  
ATOM   2768 HE22 GLN A 175      11.325   2.749   1.890  1.00 94.19           H  
ATOM   2769  OE1 GLN A 175       8.793   4.543   1.805  1.00 94.19           O  
ATOM   2770  N   ILE A 176      14.408   7.780   2.005  1.00 94.23           N  
ATOM   2771  H   ILE A 176      13.636   8.347   1.685  1.00 94.23           H  
ATOM   2772  CA  ILE A 176      15.762   8.132   1.552  1.00 94.23           C  
ATOM   2773  HA  ILE A 176      16.210   7.267   1.063  1.00 94.23           H  
ATOM   2774  C   ILE A 176      16.642   8.464   2.759  1.00 94.23           C  
ATOM   2775  CB  ILE A 176      15.710   9.294   0.534  1.00 94.23           C  
ATOM   2776  HB  ILE A 176      15.133  10.109   0.971  1.00 94.23           H  
ATOM   2777  O   ILE A 176      17.726   7.903   2.880  1.00 94.23           O  
ATOM   2778  CG1 ILE A 176      15.010   8.831  -0.763  1.00 94.23           C  
ATOM   2779 HG12 ILE A 176      15.662   8.152  -1.312  1.00 94.23           H  
ATOM   2780 HG13 ILE A 176      14.100   8.283  -0.519  1.00 94.23           H  
ATOM   2781  CG2 ILE A 176      17.120   9.828   0.214  1.00 94.23           C  
ATOM   2782 HG21 ILE A 176      17.757   9.022  -0.151  1.00 94.23           H  
ATOM   2783 HG22 ILE A 176      17.075  10.620  -0.533  1.00 94.23           H  
ATOM   2784 HG23 ILE A 176      17.578  10.259   1.104  1.00 94.23           H  
ATOM   2785  CD1 ILE A 176      14.604   9.991  -1.675  1.00 94.23           C  
ATOM   2786 HD11 ILE A 176      14.016  10.721  -1.118  1.00 94.23           H  
ATOM   2787 HD12 ILE A 176      14.000   9.600  -2.493  1.00 94.23           H  
ATOM   2788 HD13 ILE A 176      15.487  10.473  -2.096  1.00 94.23           H  
ATOM   2789  N   GLN A 177      16.144   9.294   3.684  1.00 92.68           N  
ATOM   2790  H   GLN A 177      15.262   9.752   3.504  1.00 92.68           H  
ATOM   2791  CA  GLN A 177      16.845   9.605   4.931  1.00 92.68           C  
ATOM   2792  HA  GLN A 177      17.803  10.060   4.683  1.00 92.68           H  
ATOM   2793  C   GLN A 177      17.157   8.335   5.742  1.00 92.68           C  
ATOM   2794  CB  GLN A 177      16.024  10.632   5.728  1.00 92.68           C  
ATOM   2795  HB2 GLN A 177      15.025  10.241   5.919  1.00 92.68           H  
ATOM   2796  HB3 GLN A 177      15.938  11.546   5.140  1.00 92.68           H  
ATOM   2797  O   GLN A 177      18.320   8.078   6.030  1.00 92.68           O  
ATOM   2798  CG  GLN A 177      16.702  10.953   7.067  1.00 92.68           C  
ATOM   2799  HG2 GLN A 177      16.693  10.055   7.685  1.00 92.68           H  
ATOM   2800  HG3 GLN A 177      17.740  11.238   6.894  1.00 92.68           H  
ATOM   2801  CD  GLN A 177      16.031  12.060   7.871  1.00 92.68           C  
ATOM   2802  NE2 GLN A 177      16.514  12.296   9.066  1.00 92.68           N  
ATOM   2803 HE21 GLN A 177      16.110  13.024   9.637  1.00 92.68           H  
ATOM   2804 HE22 GLN A 177      17.206  11.656   9.428  1.00 92.68           H  
ATOM   2805  OE1 GLN A 177      15.073  12.702   7.455  1.00 92.68           O  
ATOM   2806  N   VAL A 178      16.153   7.496   6.028  1.00 94.78           N  
ATOM   2807  H   VAL A 178      15.212   7.771   5.786  1.00 94.78           H  
ATOM   2808  CA  VAL A 178      16.348   6.253   6.801  1.00 94.78           C  
ATOM   2809  HA  VAL A 178      16.783   6.515   7.765  1.00 94.78           H  
ATOM   2810  C   VAL A 178      17.338   5.292   6.130  1.00 94.78           C  
ATOM   2811  CB  VAL A 178      14.987   5.572   7.057  1.00 94.78           C  
ATOM   2812  HB  VAL A 178      14.417   5.560   6.128  1.00 94.78           H  
ATOM   2813  O   VAL A 178      18.112   4.639   6.822  1.00 94.78           O  
ATOM   2814  CG1 VAL A 178      15.082   4.125   7.562  1.00 94.78           C  
ATOM   2815 HG11 VAL A 178      14.091   3.748   7.817  1.00 94.78           H  
ATOM   2816 HG12 VAL A 178      15.507   3.486   6.787  1.00 94.78           H  
ATOM   2817 HG13 VAL A 178      15.722   4.088   8.443  1.00 94.78           H  
ATOM   2818  CG2 VAL A 178      14.194   6.360   8.108  1.00 94.78           C  
ATOM   2819 HG21 VAL A 178      14.105   7.405   7.811  1.00 94.78           H  
ATOM   2820 HG22 VAL A 178      14.723   6.332   9.060  1.00 94.78           H  
ATOM   2821 HG23 VAL A 178      13.197   5.936   8.229  1.00 94.78           H  
ATOM   2822  N   HIS A 179      17.355   5.191   4.799  1.00 92.91           N  
ATOM   2823  H   HIS A 179      16.701   5.735   4.255  1.00 92.91           H  
ATOM   2824  CA  HIS A 179      18.291   4.308   4.094  1.00 92.91           C  
ATOM   2825  HA  HIS A 179      18.375   3.380   4.660  1.00 92.91           H  
ATOM   2826  C   HIS A 179      19.723   4.865   4.017  1.00 92.91           C  
ATOM   2827  CB  HIS A 179      17.724   3.948   2.718  1.00 92.91           C  
ATOM   2828  HB2 HIS A 179      18.480   3.378   2.178  1.00 92.91           H  
ATOM   2829  HB3 HIS A 179      17.523   4.862   2.158  1.00 92.91           H  
ATOM   2830  O   HIS A 179      20.666   4.072   3.996  1.00 92.91           O  
ATOM   2831  CG  HIS A 179      16.471   3.105   2.794  1.00 92.91           C  
ATOM   2832  CD2 HIS A 179      15.362   3.213   1.997  1.00 92.91           C  
ATOM   2833  HD2 HIS A 179      15.238   3.925   1.194  1.00 92.91           H  
ATOM   2834  ND1 HIS A 179      16.218   2.100   3.702  1.00 92.91           N  
ATOM   2835  HD1 HIS A 179      16.818   1.820   4.465  1.00 92.91           H  
ATOM   2836  CE1 HIS A 179      14.991   1.620   3.450  1.00 92.91           C  
ATOM   2837  HE1 HIS A 179      14.519   0.831   4.018  1.00 92.91           H  
ATOM   2838  NE2 HIS A 179      14.412   2.273   2.427  1.00 92.91           N  
ATOM   2839  N   ALA A 180      19.889   6.192   4.050  1.00 90.28           N  
ATOM   2840  H   ALA A 180      19.072   6.786   4.028  1.00 90.28           H  
ATOM   2841  CA  ALA A 180      21.187   6.845   4.208  1.00 90.28           C  
ATOM   2842  HA  ALA A 180      21.906   6.359   3.549  1.00 90.28           H  
ATOM   2843  C   ALA A 180      21.719   6.712   5.650  1.00 90.28           C  
ATOM   2844  CB  ALA A 180      21.054   8.308   3.767  1.00 90.28           C  
ATOM   2845  HB1 ALA A 180      20.350   8.835   4.410  1.00 90.28           H  
ATOM   2846  HB2 ALA A 180      20.707   8.350   2.735  1.00 90.28           H  
ATOM   2847  HB3 ALA A 180      22.028   8.793   3.829  1.00 90.28           H  
ATOM   2848  O   ALA A 180      22.873   6.340   5.839  1.00 90.28           O  
ATOM   2849  N   GLU A 181      20.869   6.910   6.665  1.00 92.57           N  
ATOM   2850  H   GLU A 181      19.945   7.258   6.449  1.00 92.57           H  
ATOM   2851  CA  GLU A 181      21.186   6.675   8.088  1.00 92.57           C  
ATOM   2852  HA  GLU A 181      22.038   7.288   8.383  1.00 92.57           H  
ATOM   2853  C   GLU A 181      21.564   5.208   8.366  1.00 92.57           C  
ATOM   2854  CB  GLU A 181      19.969   7.061   8.951  1.00 92.57           C  
ATOM   2855  HB2 GLU A 181      20.112   6.681   9.963  1.00 92.57           H  
ATOM   2856  HB3 GLU A 181      19.088   6.578   8.529  1.00 92.57           H  
ATOM   2857  O   GLU A 181      22.431   4.927   9.189  1.00 92.57           O  
ATOM   2858  CG  GLU A 181      19.741   8.582   9.039  1.00 92.57           C  
ATOM   2859  HG2 GLU A 181      20.542   9.014   9.638  1.00 92.57           H  
ATOM   2860  HG3 GLU A 181      19.813   9.013   8.041  1.00 92.57           H  
ATOM   2861  CD  GLU A 181      18.378   8.979   9.640  1.00 92.57           C  
ATOM   2862  OE1 GLU A 181      18.156  10.204   9.797  1.00 92.57           O  
ATOM   2863  OE2 GLU A 181      17.515   8.098   9.868  1.00 92.57           O  
ATOM   2864  N   GLN A 182      20.955   4.264   7.642  1.00 90.15           N  
ATOM   2865  H   GLN A 182      20.194   4.558   7.047  1.00 90.15           H  
ATOM   2866  CA  GLN A 182      21.302   2.837   7.673  1.00 90.15           C  
ATOM   2867  HA  GLN A 182      21.488   2.544   8.706  1.00 90.15           H  
ATOM   2868  C   GLN A 182      22.583   2.487   6.893  1.00 90.15           C  
ATOM   2869  CB  GLN A 182      20.109   2.026   7.131  1.00 90.15           C  
ATOM   2870  HB2 GLN A 182      19.761   2.481   6.204  1.00 90.15           H  
ATOM   2871  HB3 GLN A 182      20.420   1.005   6.911  1.00 90.15           H  
ATOM   2872  O   GLN A 182      23.003   1.331   6.930  1.00 90.15           O  
ATOM   2873  CG  GLN A 182      18.971   1.960   8.158  1.00 90.15           C  
ATOM   2874  HG2 GLN A 182      18.782   2.949   8.575  1.00 90.15           H  
ATOM   2875  HG3 GLN A 182      19.293   1.322   8.980  1.00 90.15           H  
ATOM   2876  CD  GLN A 182      17.650   1.422   7.610  1.00 90.15           C  
ATOM   2877  NE2 GLN A 182      16.732   1.104   8.497  1.00 90.15           N  
ATOM   2878 HE21 GLN A 182      15.857   0.748   8.139  1.00 90.15           H  
ATOM   2879 HE22 GLN A 182      16.922   1.264   9.476  1.00 90.15           H  
ATOM   2880  OE1 GLN A 182      17.385   1.268   6.420  1.00 90.15           O  
ATOM   2881  N   GLY A 183      23.173   3.429   6.147  1.00 90.15           N  
ATOM   2882  H   GLY A 183      22.832   4.378   6.207  1.00 90.15           H  
ATOM   2883  CA  GLY A 183      24.311   3.175   5.257  1.00 90.15           C  
ATOM   2884  HA2 GLY A 183      24.612   4.120   4.803  1.00 90.15           H  
ATOM   2885  HA3 GLY A 183      25.145   2.792   5.845  1.00 90.15           H  
ATOM   2886  C   GLY A 183      24.022   2.175   4.128  1.00 90.15           C  
ATOM   2887  O   GLY A 183      24.955   1.607   3.568  1.00 90.15           O  
ATOM   2888  N   LEU A 184      22.744   1.921   3.816  1.00 90.30           N  
ATOM   2889  H   LEU A 184      22.035   2.486   4.261  1.00 90.30           H  
ATOM   2890  CA  LEU A 184      22.322   0.824   2.938  1.00 90.30           C  
ATOM   2891  HA  LEU A 184      22.993  -0.019   3.101  1.00 90.30           H  
ATOM   2892  C   LEU A 184      22.417   1.197   1.455  1.00 90.30           C  
ATOM   2893  CB  LEU A 184      20.890   0.407   3.329  1.00 90.30           C  
ATOM   2894  HB2 LEU A 184      20.228   1.257   3.162  1.00 90.30           H  
ATOM   2895  HB3 LEU A 184      20.872   0.174   4.394  1.00 90.30           H  
ATOM   2896  O   LEU A 184      22.850   0.388   0.640  1.00 90.30           O  
ATOM   2897  CG  LEU A 184      20.343  -0.806   2.547  1.00 90.30           C  
ATOM   2898  HG  LEU A 184      20.408  -0.617   1.475  1.00 90.30           H  
ATOM   2899  CD1 LEU A 184      21.095  -2.097   2.876  1.00 90.30           C  
ATOM   2900 HD11 LEU A 184      20.634  -2.938   2.358  1.00 90.30           H  
ATOM   2901 HD12 LEU A 184      21.084  -2.279   3.951  1.00 90.30           H  
ATOM   2902 HD13 LEU A 184      22.127  -2.018   2.535  1.00 90.30           H  
ATOM   2903  CD2 LEU A 184      18.868  -1.017   2.891  1.00 90.30           C  
ATOM   2904 HD21 LEU A 184      18.476  -1.848   2.304  1.00 90.30           H  
ATOM   2905 HD22 LEU A 184      18.762  -1.233   3.954  1.00 90.30           H  
ATOM   2906 HD23 LEU A 184      18.306  -0.116   2.644  1.00 90.30           H  
ATOM   2907  N   ILE A 185      21.982   2.408   1.098  1.00 91.38           N  
ATOM   2908  H   ILE A 185      21.663   3.034   1.824  1.00 91.38           H  
ATOM   2909  CA  ILE A 185      22.039   2.925  -0.271  1.00 91.38           C  
ATOM   2910  HA  ILE A 185      22.984   2.597  -0.704  1.00 91.38           H  
ATOM   2911  C   ILE A 185      22.034   4.455  -0.261  1.00 91.38           C  
ATOM   2912  CB  ILE A 185      20.893   2.337  -1.134  1.00 91.38           C  
ATOM   2913  HB  ILE A 185      20.955   1.252  -1.052  1.00 91.38           H  
ATOM   2914  O   ILE A 185      21.292   5.078   0.498  1.00 91.38           O  
ATOM   2915  CG1 ILE A 185      21.079   2.683  -2.626  1.00 91.38           C  
ATOM   2916 HG12 ILE A 185      20.840   3.732  -2.803  1.00 91.38           H  
ATOM   2917 HG13 ILE A 185      22.121   2.516  -2.900  1.00 91.38           H  
ATOM   2918  CG2 ILE A 185      19.495   2.751  -0.640  1.00 91.38           C  
ATOM   2919 HG21 ILE A 185      19.355   2.393   0.380  1.00 91.38           H  
ATOM   2920 HG22 ILE A 185      19.378   3.835  -0.673  1.00 91.38           H  
ATOM   2921 HG23 ILE A 185      18.729   2.301  -1.271  1.00 91.38           H  
ATOM   2922  CD1 ILE A 185      20.213   1.809  -3.542  1.00 91.38           C  
ATOM   2923 HD11 ILE A 185      19.155   2.041  -3.417  1.00 91.38           H  
ATOM   2924 HD12 ILE A 185      20.481   1.997  -4.582  1.00 91.38           H  
ATOM   2925 HD13 ILE A 185      20.384   0.755  -3.323  1.00 91.38           H  
ATOM   2926  N   GLN A 186      22.829   5.056  -1.145  1.00 90.69           N  
ATOM   2927  H   GLN A 186      23.405   4.481  -1.744  1.00 90.69           H  
ATOM   2928  CA  GLN A 186      22.811   6.490  -1.413  1.00 90.69           C  
ATOM   2929  HA  GLN A 186      22.133   6.971  -0.708  1.00 90.69           H  
ATOM   2930  C   GLN A 186      22.278   6.730  -2.830  1.00 90.69           C  
ATOM   2931  CB  GLN A 186      24.216   7.072  -1.180  1.00 90.69           C  
ATOM   2932  HB2 GLN A 186      24.546   6.799  -0.177  1.00 90.69           H  
ATOM   2933  HB3 GLN A 186      24.911   6.632  -1.895  1.00 90.69           H  
ATOM   2934  O   GLN A 186      22.771   6.148  -3.797  1.00 90.69           O  
ATOM   2935  CG  GLN A 186      24.274   8.602  -1.312  1.00 90.69           C  
ATOM   2936  HG2 GLN A 186      24.035   8.883  -2.338  1.00 90.69           H  
ATOM   2937  HG3 GLN A 186      25.291   8.937  -1.106  1.00 90.69           H  
ATOM   2938  CD  GLN A 186      23.332   9.318  -0.350  1.00 90.69           C  
ATOM   2939  NE2 GLN A 186      22.451  10.165  -0.837  1.00 90.69           N  
ATOM   2940 HE21 GLN A 186      22.395  10.341  -1.830  1.00 90.69           H  
ATOM   2941 HE22 GLN A 186      21.875  10.621  -0.144  1.00 90.69           H  
ATOM   2942  OE1 GLN A 186      23.329   9.108   0.848  1.00 90.69           O  
ATOM   2943  N   TYR A 187      21.271   7.597  -2.949  1.00 93.94           N  
ATOM   2944  H   TYR A 187      20.922   8.038  -2.110  1.00 93.94           H  
ATOM   2945  CA  TYR A 187      20.724   8.035  -4.236  1.00 93.94           C  
ATOM   2946  HA  TYR A 187      20.967   7.282  -4.986  1.00 93.94           H  
ATOM   2947  C   TYR A 187      21.330   9.382  -4.662  1.00 93.94           C  
ATOM   2948  CB  TYR A 187      19.194   8.137  -4.166  1.00 93.94           C  
ATOM   2949  HB2 TYR A 187      18.923   8.878  -3.415  1.00 93.94           H  
ATOM   2950  HB3 TYR A 187      18.822   8.497  -5.124  1.00 93.94           H  
ATOM   2951  O   TYR A 187      21.641  10.199  -3.780  1.00 93.94           O  
ATOM   2952  CG  TYR A 187      18.499   6.827  -3.857  1.00 93.94           C  
ATOM   2953  CD1 TYR A 187      18.391   5.836  -4.852  1.00 93.94           C  
ATOM   2954  HD1 TYR A 187      18.803   6.002  -5.836  1.00 93.94           H  
ATOM   2955  CD2 TYR A 187      17.975   6.595  -2.570  1.00 93.94           C  
ATOM   2956  HD2 TYR A 187      18.088   7.341  -1.798  1.00 93.94           H  
ATOM   2957  CE1 TYR A 187      17.744   4.620  -4.563  1.00 93.94           C  
ATOM   2958  HE1 TYR A 187      17.659   3.846  -5.311  1.00 93.94           H  
ATOM   2959  CE2 TYR A 187      17.323   5.382  -2.281  1.00 93.94           C  
ATOM   2960  HE2 TYR A 187      16.933   5.201  -1.290  1.00 93.94           H  
ATOM   2961  OH  TYR A 187      16.546   3.241  -3.014  1.00 93.94           O  
ATOM   2962  HH  TYR A 187      16.325   3.163  -2.083  1.00 93.94           H  
ATOM   2963  CZ  TYR A 187      17.199   4.397  -3.284  1.00 93.94           C  
ATOM   2964  N   PRO A 188      21.434   9.658  -5.979  1.00 91.88           N  
ATOM   2965  CA  PRO A 188      21.815  10.970  -6.497  1.00 91.88           C  
ATOM   2966  HA  PRO A 188      22.865  11.140  -6.263  1.00 91.88           H  
ATOM   2967  C   PRO A 188      20.962  12.100  -5.908  1.00 91.88           C  
ATOM   2968  CB  PRO A 188      21.648  10.883  -8.019  1.00 91.88           C  
ATOM   2969  HB2 PRO A 188      22.381  11.496  -8.544  1.00 91.88           H  
ATOM   2970  HB3 PRO A 188      20.637  11.171  -8.304  1.00 91.88           H  
ATOM   2971  O   PRO A 188      19.748  11.970  -5.729  1.00 91.88           O  
ATOM   2972  CG  PRO A 188      21.840   9.398  -8.314  1.00 91.88           C  
ATOM   2973  HG2 PRO A 188      22.904   9.164  -8.359  1.00 91.88           H  
ATOM   2974  HG3 PRO A 188      21.339   9.103  -9.235  1.00 91.88           H  
ATOM   2975  CD  PRO A 188      21.214   8.735  -7.089  1.00 91.88           C  
ATOM   2976  HD2 PRO A 188      21.693   7.771  -6.918  1.00 91.88           H  
ATOM   2977  HD3 PRO A 188      20.144   8.604  -7.251  1.00 91.88           H  
ATOM   2978  N   THR A 189      21.580  13.245  -5.620  1.00 89.01           N  
ATOM   2979  H   THR A 189      22.569  13.334  -5.805  1.00 89.01           H  
ATOM   2980  CA  THR A 189      20.876  14.418  -5.068  1.00 89.01           C  
ATOM   2981  HA  THR A 189      20.278  14.100  -4.214  1.00 89.01           H  
ATOM   2982  C   THR A 189      19.907  15.043  -6.076  1.00 89.01           C  
ATOM   2983  CB  THR A 189      21.875  15.473  -4.577  1.00 89.01           C  
ATOM   2984  HB  THR A 189      21.343  16.390  -4.323  1.00 89.01           H  
ATOM   2985  O   THR A 189      18.864  15.562  -5.680  1.00 89.01           O  
ATOM   2986  CG2 THR A 189      22.648  14.995  -3.347  1.00 89.01           C  
ATOM   2987 HG21 THR A 189      23.309  15.788  -2.997  1.00 89.01           H  
ATOM   2988 HG22 THR A 189      21.948  14.746  -2.549  1.00 89.01           H  
ATOM   2989 HG23 THR A 189      23.242  14.114  -3.589  1.00 89.01           H  
ATOM   2990  OG1 THR A 189      22.817  15.738  -5.589  1.00 89.01           O  
ATOM   2991  HG1 THR A 189      23.513  16.286  -5.219  1.00 89.01           H  
ATOM   2992  N   SER A 190      20.185  14.913  -7.378  1.00 89.55           N  
ATOM   2993  H   SER A 190      21.044  14.445  -7.630  1.00 89.55           H  
ATOM   2994  CA  SER A 190      19.294  15.293  -8.485  1.00 89.55           C  
ATOM   2995  HA  SER A 190      19.141  16.371  -8.465  1.00 89.55           H  
ATOM   2996  C   SER A 190      17.917  14.619  -8.396  1.00 89.55           C  
ATOM   2997  CB  SER A 190      19.967  14.920  -9.817  1.00 89.55           C  
ATOM   2998  HB2 SER A 190      19.271  15.080 -10.640  1.00 89.55           H  
ATOM   2999  HB3 SER A 190      20.843  15.552  -9.967  1.00 89.55           H  
ATOM   3000  O   SER A 190      16.888  15.272  -8.599  1.00 89.55           O  
ATOM   3001  OG  SER A 190      20.376  13.564  -9.785  1.00 89.55           O  
ATOM   3002  HG  SER A 190      20.758  13.318 -10.631  1.00 89.55           H  
ATOM   3003  N   TRP A 191      17.875  13.338  -8.016  1.00 93.21           N  
ATOM   3004  H   TRP A 191      18.751  12.853  -7.889  1.00 93.21           H  
ATOM   3005  CA  TRP A 191      16.640  12.552  -7.913  1.00 93.21           C  
ATOM   3006  HA  TRP A 191      16.073  12.670  -8.837  1.00 93.21           H  
ATOM   3007  C   TRP A 191      15.739  13.002  -6.759  1.00 93.21           C  
ATOM   3008  CB  TRP A 191      16.981  11.067  -7.749  1.00 93.21           C  
ATOM   3009  HB2 TRP A 191      17.602  10.937  -6.863  1.00 93.21           H  
ATOM   3010  HB3 TRP A 191      16.050  10.530  -7.568  1.00 93.21           H  
ATOM   3011  O   TRP A 191      14.526  12.812  -6.809  1.00 93.21           O  
ATOM   3012  CG  TRP A 191      17.649  10.375  -8.897  1.00 93.21           C  
ATOM   3013  CD1 TRP A 191      18.189  10.942 -10.001  1.00 93.21           C  
ATOM   3014  HD1 TRP A 191      18.228  11.998 -10.225  1.00 93.21           H  
ATOM   3015  CD2 TRP A 191      17.837   8.936  -9.068  1.00 93.21           C  
ATOM   3016  CE2 TRP A 191      18.475   8.707 -10.319  1.00 93.21           C  
ATOM   3017  CE3 TRP A 191      17.534   7.797  -8.290  1.00 93.21           C  
ATOM   3018  HE3 TRP A 191      17.052   7.929  -7.332  1.00 93.21           H  
ATOM   3019  NE1 TRP A 191      18.709   9.962 -10.816  1.00 93.21           N  
ATOM   3020  HE1 TRP A 191      19.242  10.141 -11.655  1.00 93.21           H  
ATOM   3021  CH2 TRP A 191      18.461   6.315 -10.002  1.00 93.21           C  
ATOM   3022  HH2 TRP A 191      18.710   5.323 -10.349  1.00 93.21           H  
ATOM   3023  CZ2 TRP A 191      18.767   7.428 -10.798  1.00 93.21           C  
ATOM   3024  HZ2 TRP A 191      19.249   7.318 -11.758  1.00 93.21           H  
ATOM   3025  CZ3 TRP A 191      17.852   6.503  -8.748  1.00 93.21           C  
ATOM   3026  HZ3 TRP A 191      17.624   5.647  -8.131  1.00 93.21           H  
ATOM   3027  N   GLN A 192      16.314  13.645  -5.739  1.00 92.56           N  
ATOM   3028  H   GLN A 192      17.311  13.797  -5.782  1.00 92.56           H  
ATOM   3029  CA  GLN A 192      15.584  14.183  -4.586  1.00 92.56           C  
ATOM   3030  HA  GLN A 192      14.810  13.466  -4.312  1.00 92.56           H  
ATOM   3031  C   GLN A 192      14.859  15.505  -4.907  1.00 92.56           C  
ATOM   3032  CB  GLN A 192      16.532  14.329  -3.382  1.00 92.56           C  
ATOM   3033  HB2 GLN A 192      15.931  14.568  -2.505  1.00 92.56           H  
ATOM   3034  HB3 GLN A 192      17.222  15.155  -3.559  1.00 92.56           H  
ATOM   3035  O   GLN A 192      14.113  16.030  -4.077  1.00 92.56           O  
ATOM   3036  CG  GLN A 192      17.345  13.050  -3.107  1.00 92.56           C  
ATOM   3037  HG2 GLN A 192      18.041  12.882  -3.929  1.00 92.56           H  
ATOM   3038  HG3 GLN A 192      16.671  12.194  -3.056  1.00 92.56           H  
ATOM   3039  CD  GLN A 192      18.146  13.105  -1.812  1.00 92.56           C  
ATOM   3040  NE2 GLN A 192      19.274  12.433  -1.741  1.00 92.56           N  
ATOM   3041 HE21 GLN A 192      19.626  11.917  -2.534  1.00 92.56           H  
ATOM   3042 HE22 GLN A 192      19.770  12.500  -0.863  1.00 92.56           H  
ATOM   3043  OE1 GLN A 192      17.767  13.727  -0.834  1.00 92.56           O  
ATOM   3044  N   SER A 193      15.047  16.048  -6.117  1.00 93.83           N  
ATOM   3045  H   SER A 193      15.660  15.573  -6.763  1.00 93.83           H  
ATOM   3046  CA  SER A 193      14.304  17.214  -6.593  1.00 93.83           C  
ATOM   3047  HA  SER A 193      14.380  17.983  -5.824  1.00 93.83           H  
ATOM   3048  C   SER A 193      12.819  16.889  -6.797  1.00 93.83           C  
ATOM   3049  CB  SER A 193      14.930  17.787  -7.872  1.00 93.83           C  
ATOM   3050  HB2 SER A 193      15.996  17.953  -7.715  1.00 93.83           H  
ATOM   3051  HB3 SER A 193      14.461  18.746  -8.090  1.00 93.83           H  
ATOM   3052  O   SER A 193      12.447  15.861  -7.365  1.00 93.83           O  
ATOM   3053  OG  SER A 193      14.743  16.932  -8.982  1.00 93.83           O  
ATOM   3054  HG  SER A 193      15.461  16.295  -8.977  1.00 93.83           H  
ATOM   3055  N   VAL A 194      11.937  17.810  -6.389  1.00 92.62           N  
ATOM   3056  H   VAL A 194      12.289  18.607  -5.877  1.00 92.62           H  
ATOM   3057  CA  VAL A 194      10.475  17.634  -6.509  1.00 92.62           C  
ATOM   3058  HA  VAL A 194      10.194  16.745  -5.945  1.00 92.62           H  
ATOM   3059  C   VAL A 194      10.049  17.392  -7.965  1.00 92.62           C  
ATOM   3060  CB  VAL A 194       9.726  18.845  -5.913  1.00 92.62           C  
ATOM   3061  HB  VAL A 194      10.007  19.742  -6.464  1.00 92.62           H  
ATOM   3062  O   VAL A 194       9.115  16.632  -8.208  1.00 92.62           O  
ATOM   3063  CG1 VAL A 194       8.200  18.689  -5.986  1.00 92.62           C  
ATOM   3064 HG11 VAL A 194       7.897  17.760  -5.504  1.00 92.62           H  
ATOM   3065 HG12 VAL A 194       7.714  19.529  -5.490  1.00 92.62           H  
ATOM   3066 HG13 VAL A 194       7.870  18.676  -7.025  1.00 92.62           H  
ATOM   3067  CG2 VAL A 194      10.089  19.051  -4.434  1.00 92.62           C  
ATOM   3068 HG21 VAL A 194       9.857  18.151  -3.864  1.00 92.62           H  
ATOM   3069 HG22 VAL A 194       9.529  19.891  -4.026  1.00 92.62           H  
ATOM   3070 HG23 VAL A 194      11.151  19.273  -4.327  1.00 92.62           H  
ATOM   3071  N   GLY A 195      10.757  17.986  -8.934  1.00 92.44           N  
ATOM   3072  H   GLY A 195      11.554  18.542  -8.661  1.00 92.44           H  
ATOM   3073  CA  GLY A 195      10.537  17.755 -10.363  1.00 92.44           C  
ATOM   3074  HA2 GLY A 195       9.517  18.036 -10.626  1.00 92.44           H  
ATOM   3075  HA3 GLY A 195      11.230  18.370 -10.937  1.00 92.44           H  
ATOM   3076  C   GLY A 195      10.756  16.294 -10.762  1.00 92.44           C  
ATOM   3077  O   GLY A 195       9.830  15.663 -11.274  1.00 92.44           O  
ATOM   3078  N   HIS A 196      11.934  15.732 -10.467  1.00 93.29           N  
ATOM   3079  H   HIS A 196      12.644  16.270  -9.992  1.00 93.29           H  
ATOM   3080  CA  HIS A 196      12.245  14.338 -10.792  1.00 93.29           C  
ATOM   3081  HA  HIS A 196      12.083  14.182 -11.858  1.00 93.29           H  
ATOM   3082  C   HIS A 196      11.329  13.361 -10.041  1.00 93.29           C  
ATOM   3083  CB  HIS A 196      13.721  14.058 -10.493  1.00 93.29           C  
ATOM   3084  HB2 HIS A 196      13.914  14.178  -9.427  1.00 93.29           H  
ATOM   3085  HB3 HIS A 196      14.343  14.769 -11.037  1.00 93.29           H  
ATOM   3086  O   HIS A 196      10.718  12.480 -10.649  1.00 93.29           O  
ATOM   3087  CG  HIS A 196      14.106  12.666 -10.913  1.00 93.29           C  
ATOM   3088  CD2 HIS A 196      14.068  11.542 -10.133  1.00 93.29           C  
ATOM   3089  HD2 HIS A 196      13.801  11.500  -9.087  1.00 93.29           H  
ATOM   3090  ND1 HIS A 196      14.463  12.269 -12.181  1.00 93.29           N  
ATOM   3091  HD1 HIS A 196      14.557  12.855 -12.998  1.00 93.29           H  
ATOM   3092  CE1 HIS A 196      14.664  10.940 -12.157  1.00 93.29           C  
ATOM   3093  HE1 HIS A 196      14.975  10.341 -13.001  1.00 93.29           H  
ATOM   3094  NE2 HIS A 196      14.408  10.452 -10.933  1.00 93.29           N  
ATOM   3095  N   MET A 197      11.123  13.569  -8.735  1.00 94.82           N  
ATOM   3096  H   MET A 197      11.652  14.295  -8.272  1.00 94.82           H  
ATOM   3097  CA  MET A 197      10.203  12.741  -7.949  1.00 94.82           C  
ATOM   3098  HA  MET A 197      10.563  11.713  -7.966  1.00 94.82           H  
ATOM   3099  C   MET A 197       8.771  12.744  -8.514  1.00 94.82           C  
ATOM   3100  CB  MET A 197      10.155  13.226  -6.499  1.00 94.82           C  
ATOM   3101  HB2 MET A 197       9.414  12.613  -5.987  1.00 94.82           H  
ATOM   3102  HB3 MET A 197       9.820  14.263  -6.481  1.00 94.82           H  
ATOM   3103  O   MET A 197       8.074  11.734  -8.431  1.00 94.82           O  
ATOM   3104  CG  MET A 197      11.466  13.117  -5.718  1.00 94.82           C  
ATOM   3105  HG2 MET A 197      12.231  13.714  -6.216  1.00 94.82           H  
ATOM   3106  HG3 MET A 197      11.801  12.080  -5.704  1.00 94.82           H  
ATOM   3107  SD  MET A 197      11.296  13.721  -4.015  1.00 94.82           S  
ATOM   3108  CE  MET A 197      10.455  12.308  -3.265  1.00 94.82           C  
ATOM   3109  HE1 MET A 197       9.712  11.890  -3.945  1.00 94.82           H  
ATOM   3110  HE2 MET A 197       9.960  12.623  -2.347  1.00 94.82           H  
ATOM   3111  HE3 MET A 197      11.205  11.551  -3.037  1.00 94.82           H  
ATOM   3112  N   MET A 198       8.319  13.849  -9.119  1.00 94.72           N  
ATOM   3113  H   MET A 198       8.913  14.665  -9.141  1.00 94.72           H  
ATOM   3114  CA  MET A 198       7.009  13.925  -9.775  1.00 94.72           C  
ATOM   3115  HA  MET A 198       6.289  13.408  -9.141  1.00 94.72           H  
ATOM   3116  C   MET A 198       6.951  13.204 -11.129  1.00 94.72           C  
ATOM   3117  CB  MET A 198       6.567  15.391  -9.901  1.00 94.72           C  
ATOM   3118  HB2 MET A 198       7.410  16.010 -10.209  1.00 94.72           H  
ATOM   3119  HB3 MET A 198       5.799  15.470 -10.670  1.00 94.72           H  
ATOM   3120  O   MET A 198       5.884  12.694 -11.483  1.00 94.72           O  
ATOM   3121  CG  MET A 198       5.997  15.911  -8.573  1.00 94.72           C  
ATOM   3122  HG2 MET A 198       6.754  15.789  -7.799  1.00 94.72           H  
ATOM   3123  HG3 MET A 198       5.789  16.977  -8.670  1.00 94.72           H  
ATOM   3124  SD  MET A 198       4.485  15.068  -8.019  1.00 94.72           S  
ATOM   3125  CE  MET A 198       3.274  15.742  -9.187  1.00 94.72           C  
ATOM   3126  HE1 MET A 198       2.820  16.637  -8.762  1.00 94.72           H  
ATOM   3127  HE2 MET A 198       3.749  15.991 -10.136  1.00 94.72           H  
ATOM   3128  HE3 MET A 198       2.499  14.997  -9.366  1.00 94.72           H  
ATOM   3129  N   VAL A 199       8.063  13.095 -11.864  1.00 94.05           N  
ATOM   3130  H   VAL A 199       8.909  13.527 -11.523  1.00 94.05           H  
ATOM   3131  CA  VAL A 199       8.161  12.229 -13.056  1.00 94.05           C  
ATOM   3132  HA  VAL A 199       7.341  12.463 -13.735  1.00 94.05           H  
ATOM   3133  C   VAL A 199       7.996  10.766 -12.638  1.00 94.05           C  
ATOM   3134  CB  VAL A 199       9.485  12.455 -13.823  1.00 94.05           C  
ATOM   3135  HB  VAL A 199      10.327  12.302 -13.147  1.00 94.05           H  
ATOM   3136  O   VAL A 199       7.099  10.085 -13.141  1.00 94.05           O  
ATOM   3137  CG1 VAL A 199       9.647  11.494 -15.008  1.00 94.05           C  
ATOM   3138 HG11 VAL A 199       8.823  11.608 -15.712  1.00 94.05           H  
ATOM   3139 HG12 VAL A 199      10.587  11.702 -15.519  1.00 94.05           H  
ATOM   3140 HG13 VAL A 199       9.691  10.461 -14.661  1.00 94.05           H  
ATOM   3141  CG2 VAL A 199       9.554  13.885 -14.375  1.00 94.05           C  
ATOM   3142 HG21 VAL A 199       9.406  14.614 -13.577  1.00 94.05           H  
ATOM   3143 HG22 VAL A 199      10.543  14.058 -14.800  1.00 94.05           H  
ATOM   3144 HG23 VAL A 199       8.799  14.033 -15.147  1.00 94.05           H  
ATOM   3145  N   ILE A 200       8.767  10.310 -11.645  1.00 95.52           N  
ATOM   3146  H   ILE A 200       9.486  10.921 -11.283  1.00 95.52           H  
ATOM   3147  CA  ILE A 200       8.700   8.930 -11.136  1.00 95.52           C  
ATOM   3148  HA  ILE A 200       8.794   8.254 -11.986  1.00 95.52           H  
ATOM   3149  C   ILE A 200       7.335   8.624 -10.498  1.00 95.52           C  
ATOM   3150  CB  ILE A 200       9.883   8.647 -10.181  1.00 95.52           C  
ATOM   3151  HB  ILE A 200       9.797   9.314  -9.323  1.00 95.52           H  
ATOM   3152  O   ILE A 200       6.765   7.561 -10.747  1.00 95.52           O  
ATOM   3153  CG1 ILE A 200      11.259   8.918 -10.839  1.00 95.52           C  
ATOM   3154 HG12 ILE A 200      11.373   9.989 -11.002  1.00 95.52           H  
ATOM   3155 HG13 ILE A 200      12.046   8.622 -10.145  1.00 95.52           H  
ATOM   3156  CG2 ILE A 200       9.838   7.203  -9.649  1.00 95.52           C  
ATOM   3157 HG21 ILE A 200      10.720   7.010  -9.038  1.00 95.52           H  
ATOM   3158 HG22 ILE A 200       8.958   7.053  -9.023  1.00 95.52           H  
ATOM   3159 HG23 ILE A 200       9.819   6.491 -10.474  1.00 95.52           H  
ATOM   3160  CD1 ILE A 200      11.523   8.209 -12.175  1.00 95.52           C  
ATOM   3161 HD11 ILE A 200      12.531   8.457 -12.509  1.00 95.52           H  
ATOM   3162 HD12 ILE A 200      11.450   7.128 -12.055  1.00 95.52           H  
ATOM   3163 HD13 ILE A 200      10.820   8.545 -12.936  1.00 95.52           H  
ATOM   3164  N   PHE A 201       6.728   9.565  -9.764  1.00 96.00           N  
ATOM   3165  H   PHE A 201       7.248  10.394  -9.515  1.00 96.00           H  
ATOM   3166  CA  PHE A 201       5.360   9.401  -9.262  1.00 96.00           C  
ATOM   3167  HA  PHE A 201       5.332   8.507  -8.639  1.00 96.00           H  
ATOM   3168  C   PHE A 201       4.351   9.191 -10.400  1.00 96.00           C  
ATOM   3169  CB  PHE A 201       4.950  10.600  -8.396  1.00 96.00           C  
ATOM   3170  HB2 PHE A 201       5.616  10.664  -7.536  1.00 96.00           H  
ATOM   3171  HB3 PHE A 201       5.072  11.515  -8.976  1.00 96.00           H  
ATOM   3172  O   PHE A 201       3.553   8.255 -10.341  1.00 96.00           O  
ATOM   3173  CG  PHE A 201       3.513  10.523  -7.903  1.00 96.00           C  
ATOM   3174  CD1 PHE A 201       2.484  11.154  -8.628  1.00 96.00           C  
ATOM   3175  HD1 PHE A 201       2.719  11.728  -9.512  1.00 96.00           H  
ATOM   3176  CD2 PHE A 201       3.195   9.796  -6.740  1.00 96.00           C  
ATOM   3177  HD2 PHE A 201       3.979   9.301  -6.186  1.00 96.00           H  
ATOM   3178  CE1 PHE A 201       1.151  11.059  -8.192  1.00 96.00           C  
ATOM   3179  HE1 PHE A 201       0.379  11.580  -8.738  1.00 96.00           H  
ATOM   3180  CE2 PHE A 201       1.863   9.714  -6.295  1.00 96.00           C  
ATOM   3181  HE2 PHE A 201       1.631   9.164  -5.395  1.00 96.00           H  
ATOM   3182  CZ  PHE A 201       0.841  10.349  -7.019  1.00 96.00           C  
ATOM   3183  HZ  PHE A 201      -0.179  10.301  -6.667  1.00 96.00           H  
ATOM   3184  N   ARG A 202       4.381  10.019 -11.456  1.00 94.27           N  
ATOM   3185  H   ARG A 202       5.089  10.739 -11.476  1.00 94.27           H  
ATOM   3186  CA  ARG A 202       3.472   9.879 -12.612  1.00 94.27           C  
ATOM   3187  HA  ARG A 202       2.440   9.900 -12.263  1.00 94.27           H  
ATOM   3188  C   ARG A 202       3.656   8.530 -13.303  1.00 94.27           C  
ATOM   3189  CB  ARG A 202       3.693  11.035 -13.599  1.00 94.27           C  
ATOM   3190  HB2 ARG A 202       3.213  10.796 -14.548  1.00 94.27           H  
ATOM   3191  HB3 ARG A 202       4.762  11.153 -13.779  1.00 94.27           H  
ATOM   3192  O   ARG A 202       2.663   7.841 -13.533  1.00 94.27           O  
ATOM   3193  CG  ARG A 202       3.103  12.353 -13.078  1.00 94.27           C  
ATOM   3194  HG2 ARG A 202       3.410  12.522 -12.047  1.00 94.27           H  
ATOM   3195  HG3 ARG A 202       2.015  12.299 -13.112  1.00 94.27           H  
ATOM   3196  CD  ARG A 202       3.590  13.516 -13.944  1.00 94.27           C  
ATOM   3197  HD2 ARG A 202       3.260  13.359 -14.971  1.00 94.27           H  
ATOM   3198  HD3 ARG A 202       4.680  13.528 -13.924  1.00 94.27           H  
ATOM   3199  NE  ARG A 202       3.081  14.804 -13.443  1.00 94.27           N  
ATOM   3200  HE  ARG A 202       2.520  14.778 -12.603  1.00 94.27           H  
ATOM   3201  NH1 ARG A 202       4.123  16.136 -14.997  1.00 94.27           N  
ATOM   3202 HH11 ARG A 202       4.345  17.048 -15.369  1.00 94.27           H  
ATOM   3203 HH12 ARG A 202       4.530  15.312 -15.417  1.00 94.27           H  
ATOM   3204  NH2 ARG A 202       2.890  17.067 -13.380  1.00 94.27           N  
ATOM   3205 HH21 ARG A 202       2.273  16.990 -12.584  1.00 94.27           H  
ATOM   3206 HH22 ARG A 202       3.165  17.976 -13.723  1.00 94.27           H  
ATOM   3207  CZ  ARG A 202       3.364  15.992 -13.944  1.00 94.27           C  
ATOM   3208  N   LEU A 203       4.905   8.132 -13.535  1.00 93.89           N  
ATOM   3209  H   LEU A 203       5.648   8.776 -13.302  1.00 93.89           H  
ATOM   3210  CA  LEU A 203       5.298   6.844 -14.107  1.00 93.89           C  
ATOM   3211  HA  LEU A 203       4.907   6.780 -15.122  1.00 93.89           H  
ATOM   3212  C   LEU A 203       4.732   5.663 -13.299  1.00 93.89           C  
ATOM   3213  CB  LEU A 203       6.837   6.838 -14.143  1.00 93.89           C  
ATOM   3214  HB2 LEU A 203       7.210   6.784 -13.121  1.00 93.89           H  
ATOM   3215  HB3 LEU A 203       7.180   7.785 -14.561  1.00 93.89           H  
ATOM   3216  O   LEU A 203       4.055   4.795 -13.849  1.00 93.89           O  
ATOM   3217  CG  LEU A 203       7.496   5.711 -14.949  1.00 93.89           C  
ATOM   3218  HG  LEU A 203       7.142   4.740 -14.602  1.00 93.89           H  
ATOM   3219  CD1 LEU A 203       7.196   5.863 -16.443  1.00 93.89           C  
ATOM   3220 HD11 LEU A 203       7.398   6.885 -16.760  1.00 93.89           H  
ATOM   3221 HD12 LEU A 203       7.834   5.196 -17.023  1.00 93.89           H  
ATOM   3222 HD13 LEU A 203       6.152   5.619 -16.643  1.00 93.89           H  
ATOM   3223  CD2 LEU A 203       9.002   5.806 -14.719  1.00 93.89           C  
ATOM   3224 HD21 LEU A 203       9.524   5.074 -15.335  1.00 93.89           H  
ATOM   3225 HD22 LEU A 203       9.238   5.611 -13.672  1.00 93.89           H  
ATOM   3226 HD23 LEU A 203       9.369   6.797 -14.987  1.00 93.89           H  
ATOM   3227  N   MET A 204       4.916   5.675 -11.975  1.00 94.86           N  
ATOM   3228  H   MET A 204       5.506   6.398 -11.589  1.00 94.86           H  
ATOM   3229  CA  MET A 204       4.403   4.642 -11.066  1.00 94.86           C  
ATOM   3230  HA  MET A 204       4.658   3.665 -11.478  1.00 94.86           H  
ATOM   3231  C   MET A 204       2.873   4.669 -10.928  1.00 94.86           C  
ATOM   3232  CB  MET A 204       5.082   4.792  -9.693  1.00 94.86           C  
ATOM   3233  HB2 MET A 204       4.986   5.822  -9.348  1.00 94.86           H  
ATOM   3234  HB3 MET A 204       4.579   4.149  -8.971  1.00 94.86           H  
ATOM   3235  O   MET A 204       2.241   3.632 -10.704  1.00 94.86           O  
ATOM   3236  CG  MET A 204       6.569   4.410  -9.737  1.00 94.86           C  
ATOM   3237  HG2 MET A 204       7.013   4.591  -8.758  1.00 94.86           H  
ATOM   3238  HG3 MET A 204       7.080   5.058 -10.450  1.00 94.86           H  
ATOM   3239  SD  MET A 204       6.898   2.691 -10.213  1.00 94.86           S  
ATOM   3240  CE  MET A 204       6.403   1.828  -8.703  1.00 94.86           C  
ATOM   3241  HE1 MET A 204       6.500   0.753  -8.856  1.00 94.86           H  
ATOM   3242  HE2 MET A 204       5.368   2.065  -8.458  1.00 94.86           H  
ATOM   3243  HE3 MET A 204       7.049   2.130  -7.879  1.00 94.86           H  
ATOM   3244  N   ARG A 205       2.220   5.828 -11.078  1.00 93.30           N  
ATOM   3245  H   ARG A 205       2.768   6.666 -11.212  1.00 93.30           H  
ATOM   3246  CA  ARG A 205       0.751   5.908 -11.095  1.00 93.30           C  
ATOM   3247  HA  ARG A 205       0.370   5.331 -10.253  1.00 93.30           H  
ATOM   3248  C   ARG A 205       0.170   5.241 -12.341  1.00 93.30           C  
ATOM   3249  CB  ARG A 205       0.275   7.365 -10.968  1.00 93.30           C  
ATOM   3250  HB2 ARG A 205       0.831   7.984 -11.673  1.00 93.30           H  
ATOM   3251  HB3 ARG A 205      -0.777   7.423 -11.245  1.00 93.30           H  
ATOM   3252  O   ARG A 205      -0.756   4.439 -12.184  1.00 93.30           O  
ATOM   3253  CG  ARG A 205       0.442   7.958  -9.559  1.00 93.30           C  
ATOM   3254  HG2 ARG A 205       0.258   9.030  -9.625  1.00 93.30           H  
ATOM   3255  HG3 ARG A 205       1.466   7.811  -9.215  1.00 93.30           H  
ATOM   3256  CD  ARG A 205      -0.487   7.362  -8.497  1.00 93.30           C  
ATOM   3257  HD2 ARG A 205      -0.369   6.278  -8.488  1.00 93.30           H  
ATOM   3258  HD3 ARG A 205      -0.161   7.736  -7.526  1.00 93.30           H  
ATOM   3259  NE  ARG A 205      -1.894   7.759  -8.705  1.00 93.30           N  
ATOM   3260  HE  ARG A 205      -2.057   8.754  -8.763  1.00 93.30           H  
ATOM   3261  NH1 ARG A 205      -2.864   5.672  -8.739  1.00 93.30           N  
ATOM   3262 HH11 ARG A 205      -1.948   5.266  -8.614  1.00 93.30           H  
ATOM   3263 HH12 ARG A 205      -3.689   5.092  -8.804  1.00 93.30           H  
ATOM   3264  NH2 ARG A 205      -4.139   7.490  -8.942  1.00 93.30           N  
ATOM   3265 HH21 ARG A 205      -4.952   6.897  -9.025  1.00 93.30           H  
ATOM   3266 HH22 ARG A 205      -4.245   8.493  -8.999  1.00 93.30           H  
ATOM   3267  CZ  ARG A 205      -2.952   6.973  -8.794  1.00 93.30           C  
ATOM   3268  N   THR A 206       0.697   5.548 -13.528  1.00 91.37           N  
ATOM   3269  H   THR A 206       1.487   6.178 -13.558  1.00 91.37           H  
ATOM   3270  CA  THR A 206       0.139   5.117 -14.821  1.00 91.37           C  
ATOM   3271  HA  THR A 206      -0.947   5.084 -14.740  1.00 91.37           H  
ATOM   3272  C   THR A 206       0.583   3.718 -15.244  1.00 91.37           C  
ATOM   3273  CB  THR A 206       0.483   6.112 -15.944  1.00 91.37           C  
ATOM   3274  HB  THR A 206       0.092   5.729 -16.888  1.00 91.37           H  
ATOM   3275  O   THR A 206      -0.256   2.929 -15.680  1.00 91.37           O  
ATOM   3276  CG2 THR A 206      -0.114   7.497 -15.700  1.00 91.37           C  
ATOM   3277 HG21 THR A 206       0.108   8.143 -16.549  1.00 91.37           H  
ATOM   3278 HG22 THR A 206      -1.196   7.418 -15.593  1.00 91.37           H  
ATOM   3279 HG23 THR A 206       0.308   7.941 -14.798  1.00 91.37           H  
ATOM   3280  OG1 THR A 206       1.876   6.254 -16.052  1.00 91.37           O  
ATOM   3281  HG1 THR A 206       2.071   6.969 -16.662  1.00 91.37           H  
ATOM   3282  N   ASN A 207       1.867   3.375 -15.107  1.00 94.08           N  
ATOM   3283  H   ASN A 207       2.521   4.053 -14.744  1.00 94.08           H  
ATOM   3284  CA  ASN A 207       2.401   2.127 -15.639  1.00 94.08           C  
ATOM   3285  HA  ASN A 207       1.916   1.948 -16.599  1.00 94.08           H  
ATOM   3286  C   ASN A 207       2.071   0.931 -14.726  1.00 94.08           C  
ATOM   3287  CB  ASN A 207       3.902   2.279 -15.931  1.00 94.08           C  
ATOM   3288  HB2 ASN A 207       4.468   2.314 -15.000  1.00 94.08           H  
ATOM   3289  HB3 ASN A 207       4.086   3.207 -16.471  1.00 94.08           H  
ATOM   3290  O   ASN A 207       2.453   0.886 -13.558  1.00 94.08           O  
ATOM   3291  CG  ASN A 207       4.361   1.104 -16.771  1.00 94.08           C  
ATOM   3292  ND2 ASN A 207       4.482   1.302 -18.061  1.00 94.08           N  
ATOM   3293 HD21 ASN A 207       4.416   2.229 -18.455  1.00 94.08           H  
ATOM   3294 HD22 ASN A 207       4.501   0.500 -18.675  1.00 94.08           H  
ATOM   3295  OD1 ASN A 207       4.452  -0.016 -16.295  1.00 94.08           O  
ATOM   3296  N   PHE A 208       1.341  -0.056 -15.252  1.00 94.36           N  
ATOM   3297  H   PHE A 208       1.046   0.032 -16.214  1.00 94.36           H  
ATOM   3298  CA  PHE A 208       0.989  -1.276 -14.514  1.00 94.36           C  
ATOM   3299  HA  PHE A 208       0.674  -1.012 -13.505  1.00 94.36           H  
ATOM   3300  C   PHE A 208       2.176  -2.240 -14.368  1.00 94.36           C  
ATOM   3301  CB  PHE A 208      -0.195  -1.955 -15.222  1.00 94.36           C  
ATOM   3302  HB2 PHE A 208       0.043  -2.065 -16.280  1.00 94.36           H  
ATOM   3303  HB3 PHE A 208      -1.067  -1.305 -15.149  1.00 94.36           H  
ATOM   3304  O   PHE A 208       2.360  -2.821 -13.299  1.00 94.36           O  
ATOM   3305  CG  PHE A 208      -0.554  -3.325 -14.674  1.00 94.36           C  
ATOM   3306  CD1 PHE A 208       0.053  -4.476 -15.216  1.00 94.36           C  
ATOM   3307  HD1 PHE A 208       0.777  -4.390 -16.013  1.00 94.36           H  
ATOM   3308  CD2 PHE A 208      -1.479  -3.460 -13.620  1.00 94.36           C  
ATOM   3309  HD2 PHE A 208      -1.959  -2.590 -13.197  1.00 94.36           H  
ATOM   3310  CE1 PHE A 208      -0.262  -5.746 -14.707  1.00 94.36           C  
ATOM   3311  HE1 PHE A 208       0.210  -6.625 -15.122  1.00 94.36           H  
ATOM   3312  CE2 PHE A 208      -1.793  -4.735 -13.115  1.00 94.36           C  
ATOM   3313  HE2 PHE A 208      -2.515  -4.839 -12.318  1.00 94.36           H  
ATOM   3314  CZ  PHE A 208      -1.181  -5.879 -13.655  1.00 94.36           C  
ATOM   3315  HZ  PHE A 208      -1.417  -6.858 -13.265  1.00 94.36           H  
ATOM   3316  N   LEU A 209       2.969  -2.396 -15.432  1.00 94.30           N  
ATOM   3317  H   LEU A 209       2.874  -1.752 -16.204  1.00 94.30           H  
ATOM   3318  CA  LEU A 209       4.003  -3.421 -15.555  1.00 94.30           C  
ATOM   3319  HA  LEU A 209       3.545  -4.397 -15.395  1.00 94.30           H  
ATOM   3320  C   LEU A 209       5.100  -3.248 -14.500  1.00 94.30           C  
ATOM   3321  CB  LEU A 209       4.566  -3.352 -16.986  1.00 94.30           C  
ATOM   3322  HB2 LEU A 209       3.741  -3.419 -17.695  1.00 94.30           H  
ATOM   3323  HB3 LEU A 209       5.042  -2.382 -17.127  1.00 94.30           H  
ATOM   3324  O   LEU A 209       5.393  -4.194 -13.778  1.00 94.30           O  
ATOM   3325  CG  LEU A 209       5.598  -4.440 -17.328  1.00 94.30           C  
ATOM   3326  HG  LEU A 209       6.390  -4.455 -16.580  1.00 94.30           H  
ATOM   3327  CD1 LEU A 209       4.958  -5.828 -17.410  1.00 94.30           C  
ATOM   3328 HD11 LEU A 209       4.157  -5.834 -18.149  1.00 94.30           H  
ATOM   3329 HD12 LEU A 209       4.565  -6.115 -16.434  1.00 94.30           H  
ATOM   3330 HD13 LEU A 209       5.715  -6.559 -17.694  1.00 94.30           H  
ATOM   3331  CD2 LEU A 209       6.216  -4.090 -18.679  1.00 94.30           C  
ATOM   3332 HD21 LEU A 209       6.892  -3.244 -18.557  1.00 94.30           H  
ATOM   3333 HD22 LEU A 209       5.435  -3.812 -19.386  1.00 94.30           H  
ATOM   3334 HD23 LEU A 209       6.785  -4.933 -19.072  1.00 94.30           H  
ATOM   3335  N   ILE A 210       5.641  -2.036 -14.351  1.00 95.57           N  
ATOM   3336  H   ILE A 210       5.355  -1.306 -14.987  1.00 95.57           H  
ATOM   3337  CA  ILE A 210       6.709  -1.753 -13.378  1.00 95.57           C  
ATOM   3338  HA  ILE A 210       7.523  -2.446 -13.589  1.00 95.57           H  
ATOM   3339  C   ILE A 210       6.269  -2.021 -11.933  1.00 95.57           C  
ATOM   3340  CB  ILE A 210       7.242  -0.318 -13.578  1.00 95.57           C  
ATOM   3341  HB  ILE A 210       7.554  -0.248 -14.620  1.00 95.57           H  
ATOM   3342  O   ILE A 210       6.996  -2.649 -11.169  1.00 95.57           O  
ATOM   3343  CG1 ILE A 210       8.462   0.026 -12.703  1.00 95.57           C  
ATOM   3344 HG12 ILE A 210       8.176   0.012 -11.651  1.00 95.57           H  
ATOM   3345 HG13 ILE A 210       8.789   1.038 -12.943  1.00 95.57           H  
ATOM   3346  CG2 ILE A 210       6.169   0.759 -13.326  1.00 95.57           C  
ATOM   3347 HG21 ILE A 210       6.538   1.727 -13.665  1.00 95.57           H  
ATOM   3348 HG22 ILE A 210       5.945   0.835 -12.262  1.00 95.57           H  
ATOM   3349 HG23 ILE A 210       5.251   0.523 -13.864  1.00 95.57           H  
ATOM   3350  CD1 ILE A 210       9.656  -0.909 -12.897  1.00 95.57           C  
ATOM   3351 HD11 ILE A 210       9.414  -1.920 -12.569  1.00 95.57           H  
ATOM   3352 HD12 ILE A 210       9.963  -0.923 -13.942  1.00 95.57           H  
ATOM   3353 HD13 ILE A 210      10.479  -0.539 -12.285  1.00 95.57           H  
ATOM   3354  N   LYS A 211       5.036  -1.637 -11.569  1.00 95.98           N  
ATOM   3355  H   LYS A 211       4.475  -1.158 -12.259  1.00 95.98           H  
ATOM   3356  CA  LYS A 211       4.461  -1.952 -10.252  1.00 95.98           C  
ATOM   3357  HA  LYS A 211       5.129  -1.589  -9.471  1.00 95.98           H  
ATOM   3358  C   LYS A 211       4.335  -3.453 -10.037  1.00 95.98           C  
ATOM   3359  CB  LYS A 211       3.076  -1.322 -10.094  1.00 95.98           C  
ATOM   3360  HB2 LYS A 211       2.571  -1.808  -9.260  1.00 95.98           H  
ATOM   3361  HB3 LYS A 211       2.493  -1.501 -10.997  1.00 95.98           H  
ATOM   3362  O   LYS A 211       4.655  -3.926  -8.953  1.00 95.98           O  
ATOM   3363  CG  LYS A 211       3.147   0.174  -9.791  1.00 95.98           C  
ATOM   3364  HG2 LYS A 211       3.654   0.705 -10.597  1.00 95.98           H  
ATOM   3365  HG3 LYS A 211       3.707   0.322  -8.868  1.00 95.98           H  
ATOM   3366  CD  LYS A 211       1.736   0.732  -9.599  1.00 95.98           C  
ATOM   3367  HD2 LYS A 211       1.159   0.087  -8.936  1.00 95.98           H  
ATOM   3368  HD3 LYS A 211       1.826   1.715  -9.138  1.00 95.98           H  
ATOM   3369  CE  LYS A 211       1.050   0.861 -10.958  1.00 95.98           C  
ATOM   3370  HE2 LYS A 211       1.725   1.420 -11.606  1.00 95.98           H  
ATOM   3371  HE3 LYS A 211       0.904  -0.129 -11.390  1.00 95.98           H  
ATOM   3372  NZ  LYS A 211      -0.226   1.594 -10.861  1.00 95.98           N  
ATOM   3373  HZ1 LYS A 211      -0.661   1.650 -11.771  1.00 95.98           H  
ATOM   3374  HZ2 LYS A 211      -0.016   2.543 -10.583  1.00 95.98           H  
ATOM   3375  HZ3 LYS A 211      -0.837   1.141 -10.197  1.00 95.98           H  
ATOM   3376  N   PHE A 212       3.847  -4.184 -11.039  1.00 96.55           N  
ATOM   3377  H   PHE A 212       3.613  -3.729 -11.909  1.00 96.55           H  
ATOM   3378  CA  PHE A 212       3.690  -5.630 -10.943  1.00 96.55           C  
ATOM   3379  HA  PHE A 212       3.121  -5.865 -10.043  1.00 96.55           H  
ATOM   3380  C   PHE A 212       5.043  -6.336 -10.790  1.00 96.55           C  
ATOM   3381  CB  PHE A 212       2.898  -6.149 -12.149  1.00 96.55           C  
ATOM   3382  HB2 PHE A 212       3.391  -5.838 -13.070  1.00 96.55           H  
ATOM   3383  HB3 PHE A 212       1.901  -5.710 -12.142  1.00 96.55           H  
ATOM   3384  O   PHE A 212       5.188  -7.145  -9.881  1.00 96.55           O  
ATOM   3385  CG  PHE A 212       2.777  -7.658 -12.138  1.00 96.55           C  
ATOM   3386  CD1 PHE A 212       3.676  -8.437 -12.890  1.00 96.55           C  
ATOM   3387  HD1 PHE A 212       4.425  -7.960 -13.506  1.00 96.55           H  
ATOM   3388  CD2 PHE A 212       1.836  -8.287 -11.300  1.00 96.55           C  
ATOM   3389  HD2 PHE A 212       1.162  -7.697 -10.698  1.00 96.55           H  
ATOM   3390  CE1 PHE A 212       3.630  -9.838 -12.813  1.00 96.55           C  
ATOM   3391  HE1 PHE A 212       4.319 -10.438 -13.389  1.00 96.55           H  
ATOM   3392  CE2 PHE A 212       1.802  -9.690 -11.211  1.00 96.55           C  
ATOM   3393  HE2 PHE A 212       1.101 -10.180 -10.552  1.00 96.55           H  
ATOM   3394  CZ  PHE A 212       2.701 -10.465 -11.965  1.00 96.55           C  
ATOM   3395  HZ  PHE A 212       2.683 -11.542 -11.886  1.00 96.55           H  
ATOM   3396  N   LEU A 213       6.039  -5.986 -11.611  1.00 95.27           N  
ATOM   3397  H   LEU A 213       5.857  -5.297 -12.327  1.00 95.27           H  
ATOM   3398  CA  LEU A 213       7.373  -6.593 -11.562  1.00 95.27           C  
ATOM   3399  HA  LEU A 213       7.264  -7.677 -11.612  1.00 95.27           H  
ATOM   3400  C   LEU A 213       8.087  -6.310 -10.232  1.00 95.27           C  
ATOM   3401  CB  LEU A 213       8.205  -6.123 -12.771  1.00 95.27           C  
ATOM   3402  HB2 LEU A 213       8.221  -5.033 -12.779  1.00 95.27           H  
ATOM   3403  HB3 LEU A 213       9.231  -6.466 -12.638  1.00 95.27           H  
ATOM   3404  O   LEU A 213       8.577  -7.250  -9.611  1.00 95.27           O  
ATOM   3405  CG  LEU A 213       7.700  -6.630 -14.137  1.00 95.27           C  
ATOM   3406  HG  LEU A 213       6.659  -6.338 -14.280  1.00 95.27           H  
ATOM   3407  CD1 LEU A 213       8.528  -6.001 -15.257  1.00 95.27           C  
ATOM   3408 HD11 LEU A 213       8.135  -6.314 -16.224  1.00 95.27           H  
ATOM   3409 HD12 LEU A 213       9.568  -6.314 -15.171  1.00 95.27           H  
ATOM   3410 HD13 LEU A 213       8.480  -4.914 -15.187  1.00 95.27           H  
ATOM   3411  CD2 LEU A 213       7.785  -8.151 -14.283  1.00 95.27           C  
ATOM   3412 HD21 LEU A 213       8.806  -8.486 -14.098  1.00 95.27           H  
ATOM   3413 HD22 LEU A 213       7.116  -8.637 -13.573  1.00 95.27           H  
ATOM   3414 HD23 LEU A 213       7.489  -8.446 -15.290  1.00 95.27           H  
ATOM   3415  N   LEU A 214       8.067  -5.063  -9.742  1.00 96.35           N  
ATOM   3416  H   LEU A 214       7.668  -4.326 -10.307  1.00 96.35           H  
ATOM   3417  CA  LEU A 214       8.642  -4.713  -8.434  1.00 96.35           C  
ATOM   3418  HA  LEU A 214       9.688  -5.019  -8.417  1.00 96.35           H  
ATOM   3419  C   LEU A 214       7.954  -5.459  -7.279  1.00 96.35           C  
ATOM   3420  CB  LEU A 214       8.552  -3.191  -8.213  1.00 96.35           C  
ATOM   3421  HB2 LEU A 214       7.527  -2.875  -8.407  1.00 96.35           H  
ATOM   3422  HB3 LEU A 214       8.768  -2.981  -7.165  1.00 96.35           H  
ATOM   3423  O   LEU A 214       8.634  -5.953  -6.383  1.00 96.35           O  
ATOM   3424  CG  LEU A 214       9.514  -2.350  -9.074  1.00 96.35           C  
ATOM   3425  HG  LEU A 214       9.412  -2.625 -10.124  1.00 96.35           H  
ATOM   3426  CD1 LEU A 214       9.163  -0.869  -8.919  1.00 96.35           C  
ATOM   3427 HD11 LEU A 214       9.844  -0.268  -9.523  1.00 96.35           H  
ATOM   3428 HD12 LEU A 214       9.256  -0.567  -7.876  1.00 96.35           H  
ATOM   3429 HD13 LEU A 214       8.145  -0.703  -9.272  1.00 96.35           H  
ATOM   3430  CD2 LEU A 214      10.972  -2.531  -8.659  1.00 96.35           C  
ATOM   3431 HD21 LEU A 214      11.101  -2.311  -7.599  1.00 96.35           H  
ATOM   3432 HD22 LEU A 214      11.302  -3.550  -8.859  1.00 96.35           H  
ATOM   3433 HD23 LEU A 214      11.600  -1.851  -9.234  1.00 96.35           H  
ATOM   3434  N   ILE A 215       6.619  -5.574  -7.302  1.00 96.42           N  
ATOM   3435  H   ILE A 215       6.116  -5.158  -8.072  1.00 96.42           H  
ATOM   3436  CA  ILE A 215       5.858  -6.320  -6.284  1.00 96.42           C  
ATOM   3437  HA  ILE A 215       6.197  -6.000  -5.298  1.00 96.42           H  
ATOM   3438  C   ILE A 215       6.168  -7.819  -6.352  1.00 96.42           C  
ATOM   3439  CB  ILE A 215       4.346  -6.001  -6.386  1.00 96.42           C  
ATOM   3440  HB  ILE A 215       4.048  -6.073  -7.432  1.00 96.42           H  
ATOM   3441  O   ILE A 215       6.391  -8.426  -5.311  1.00 96.42           O  
ATOM   3442  CG1 ILE A 215       4.095  -4.559  -5.879  1.00 96.42           C  
ATOM   3443 HG12 ILE A 215       4.828  -3.884  -6.321  1.00 96.42           H  
ATOM   3444 HG13 ILE A 215       4.235  -4.528  -4.798  1.00 96.42           H  
ATOM   3445  CG2 ILE A 215       3.479  -6.990  -5.580  1.00 96.42           C  
ATOM   3446 HG21 ILE A 215       3.780  -6.984  -4.532  1.00 96.42           H  
ATOM   3447 HG22 ILE A 215       3.595  -8.001  -5.968  1.00 96.42           H  
ATOM   3448 HG23 ILE A 215       2.422  -6.736  -5.655  1.00 96.42           H  
ATOM   3449  CD1 ILE A 215       2.704  -4.003  -6.213  1.00 96.42           C  
ATOM   3450 HD11 ILE A 215       2.531  -4.053  -7.288  1.00 96.42           H  
ATOM   3451 HD12 ILE A 215       2.645  -2.963  -5.892  1.00 96.42           H  
ATOM   3452 HD13 ILE A 215       1.930  -4.571  -5.696  1.00 96.42           H  
ATOM   3453  N   HIS A 216       6.223  -8.410  -7.548  1.00 94.57           N  
ATOM   3454  H   HIS A 216       6.039  -7.858  -8.373  1.00 94.57           H  
ATOM   3455  CA  HIS A 216       6.547  -9.825  -7.731  1.00 94.57           C  
ATOM   3456  HA  HIS A 216       5.864 -10.420  -7.126  1.00 94.57           H  
ATOM   3457  C   HIS A 216       7.972 -10.141  -7.245  1.00 94.57           C  
ATOM   3458  CB  HIS A 216       6.329 -10.197  -9.205  1.00 94.57           C  
ATOM   3459  HB2 HIS A 216       6.985  -9.593  -9.832  1.00 94.57           H  
ATOM   3460  HB3 HIS A 216       5.300  -9.966  -9.480  1.00 94.57           H  
ATOM   3461  O   HIS A 216       8.145 -11.030  -6.414  1.00 94.57           O  
ATOM   3462  CG  HIS A 216       6.582 -11.653  -9.504  1.00 94.57           C  
ATOM   3463  CD2 HIS A 216       7.780 -12.214  -9.858  1.00 94.57           C  
ATOM   3464  HD2 HIS A 216       8.718 -11.693  -9.976  1.00 94.57           H  
ATOM   3465  ND1 HIS A 216       5.658 -12.673  -9.460  1.00 94.57           N  
ATOM   3466  HD1 HIS A 216       4.702 -12.608  -9.140  1.00 94.57           H  
ATOM   3467  CE1 HIS A 216       6.284 -13.819  -9.777  1.00 94.57           C  
ATOM   3468  HE1 HIS A 216       5.828 -14.798  -9.781  1.00 94.57           H  
ATOM   3469  NE2 HIS A 216       7.574 -13.583 -10.054  1.00 94.57           N  
ATOM   3470  N   GLN A 217       8.979  -9.373  -7.678  1.00 90.99           N  
ATOM   3471  H   GLN A 217       8.782  -8.637  -8.340  1.00 90.99           H  
ATOM   3472  CA  GLN A 217      10.369  -9.543  -7.237  1.00 90.99           C  
ATOM   3473  HA  GLN A 217      10.690 -10.554  -7.486  1.00 90.99           H  
ATOM   3474  C   GLN A 217      10.498  -9.387  -5.713  1.00 90.99           C  
ATOM   3475  CB  GLN A 217      11.258  -8.551  -8.008  1.00 90.99           C  
ATOM   3476  HB2 GLN A 217      10.937  -7.531  -7.795  1.00 90.99           H  
ATOM   3477  HB3 GLN A 217      11.128  -8.735  -9.075  1.00 90.99           H  
ATOM   3478  O   GLN A 217      11.012 -10.282  -5.044  1.00 90.99           O  
ATOM   3479  CG  GLN A 217      12.750  -8.688  -7.662  1.00 90.99           C  
ATOM   3480  HG2 GLN A 217      13.063  -9.722  -7.810  1.00 90.99           H  
ATOM   3481  HG3 GLN A 217      12.905  -8.430  -6.614  1.00 90.99           H  
ATOM   3482  CD  GLN A 217      13.655  -7.792  -8.509  1.00 90.99           C  
ATOM   3483  NE2 GLN A 217      14.920  -7.694  -8.180  1.00 90.99           N  
ATOM   3484 HE21 GLN A 217      15.300  -8.078  -7.327  1.00 90.99           H  
ATOM   3485 HE22 GLN A 217      15.504  -7.052  -8.697  1.00 90.99           H  
ATOM   3486  OE1 GLN A 217      13.244  -7.161  -9.474  1.00 90.99           O  
ATOM   3487  N   GLY A 218       9.947  -8.309  -5.143  1.00 91.57           N  
ATOM   3488  H   GLY A 218       9.515  -7.616  -5.737  1.00 91.57           H  
ATOM   3489  CA  GLY A 218       9.975  -8.055  -3.698  1.00 91.57           C  
ATOM   3490  HA2 GLY A 218      11.006  -8.122  -3.350  1.00 91.57           H  
ATOM   3491  HA3 GLY A 218       9.618  -7.041  -3.515  1.00 91.57           H  
ATOM   3492  C   GLY A 218       9.131  -9.012  -2.841  1.00 91.57           C  
ATOM   3493  O   GLY A 218       9.197  -8.927  -1.617  1.00 91.57           O  
ATOM   3494  N   MET A 219       8.334  -9.900  -3.447  1.00 92.45           N  
ATOM   3495  H   MET A 219       8.286  -9.876  -4.456  1.00 92.45           H  
ATOM   3496  CA  MET A 219       7.598 -10.970  -2.757  1.00 92.45           C  
ATOM   3497  HA  MET A 219       7.543 -10.751  -1.691  1.00 92.45           H  
ATOM   3498  C   MET A 219       8.266 -12.342  -2.878  1.00 92.45           C  
ATOM   3499  CB  MET A 219       6.169 -11.070  -3.310  1.00 92.45           C  
ATOM   3500  HB2 MET A 219       6.186 -11.012  -4.398  1.00 92.45           H  
ATOM   3501  HB3 MET A 219       5.757 -12.039  -3.029  1.00 92.45           H  
ATOM   3502  O   MET A 219       8.197 -13.119  -1.928  1.00 92.45           O  
ATOM   3503  CG  MET A 219       5.257  -9.981  -2.742  1.00 92.45           C  
ATOM   3504  HG2 MET A 219       5.727  -9.012  -2.906  1.00 92.45           H  
ATOM   3505  HG3 MET A 219       5.170 -10.132  -1.666  1.00 92.45           H  
ATOM   3506  SD  MET A 219       3.587  -9.921  -3.455  1.00 92.45           S  
ATOM   3507  CE  MET A 219       3.028 -11.627  -3.211  1.00 92.45           C  
ATOM   3508  HE1 MET A 219       1.981 -11.696  -3.506  1.00 92.45           H  
ATOM   3509  HE2 MET A 219       3.135 -11.913  -2.164  1.00 92.45           H  
ATOM   3510  HE3 MET A 219       3.611 -12.304  -3.835  1.00 92.45           H  
ATOM   3511  N   HIS A 220       8.871 -12.648  -4.030  1.00 90.36           N  
ATOM   3512  H   HIS A 220       8.852 -11.966  -4.774  1.00 90.36           H  
ATOM   3513  CA  HIS A 220       9.355 -13.995  -4.364  1.00 90.36           C  
ATOM   3514  HA  HIS A 220       8.899 -14.711  -3.681  1.00 90.36           H  
ATOM   3515  C   HIS A 220      10.867 -14.193  -4.177  1.00 90.36           C  
ATOM   3516  CB  HIS A 220       8.861 -14.368  -5.771  1.00 90.36           C  
ATOM   3517  HB2 HIS A 220       9.103 -13.575  -6.479  1.00 90.36           H  
ATOM   3518  HB3 HIS A 220       9.367 -15.277  -6.097  1.00 90.36           H  
ATOM   3519  O   HIS A 220      11.342 -15.328  -4.209  1.00 90.36           O  
ATOM   3520  CG  HIS A 220       7.377 -14.646  -5.787  1.00 90.36           C  
ATOM   3521  CD2 HIS A 220       6.400 -13.876  -6.353  1.00 90.36           C  
ATOM   3522  HD2 HIS A 220       6.556 -12.956  -6.897  1.00 90.36           H  
ATOM   3523  ND1 HIS A 220       6.782 -15.744  -5.168  1.00 90.36           N  
ATOM   3524  HD1 HIS A 220       5.466 -15.626  -5.388  1.00 90.36           H  
ATOM   3525  CE1 HIS A 220       4.716 -16.322  -5.043  1.00 90.36           C  
ATOM   3526  HE1 HIS A 220       5.206 -14.517  -6.094  1.00 90.36           H  
ATOM   3527  NE2 HIS A 220       4.268 -14.264  -6.371  1.00 90.36           N  
ATOM   3528  N   MET A 221      11.639 -13.132  -3.919  1.00 85.57           N  
ATOM   3529  H   MET A 221      11.228 -12.209  -3.933  1.00 85.57           H  
ATOM   3530  CA  MET A 221      13.035 -13.271  -3.490  1.00 85.57           C  
ATOM   3531  HA  MET A 221      13.518 -14.007  -4.134  1.00 85.57           H  
ATOM   3532  C   MET A 221      13.124 -13.797  -2.048  1.00 85.57           C  
ATOM   3533  CB  MET A 221      13.802 -11.952  -3.657  1.00 85.57           C  
ATOM   3534  HB2 MET A 221      14.753 -12.037  -3.131  1.00 85.57           H  
ATOM   3535  HB3 MET A 221      13.236 -11.129  -3.220  1.00 85.57           H  
ATOM   3536  O   MET A 221      12.746 -13.125  -1.091  1.00 85.57           O  
ATOM   3537  CG  MET A 221      14.086 -11.665  -5.136  1.00 85.57           C  
ATOM   3538  HG2 MET A 221      14.563 -12.539  -5.581  1.00 85.57           H  
ATOM   3539  HG3 MET A 221      13.139 -11.507  -5.651  1.00 85.57           H  
ATOM   3540  SD  MET A 221      15.146 -10.229  -5.447  1.00 85.57           S  
ATOM   3541  CE  MET A 221      16.742 -10.859  -4.850  1.00 85.57           C  
ATOM   3542  HE1 MET A 221      16.711 -10.996  -3.769  1.00 85.57           H  
ATOM   3543  HE2 MET A 221      17.532 -10.150  -5.097  1.00 85.57           H  
ATOM   3544  HE3 MET A 221      16.969 -11.810  -5.333  1.00 85.57           H  
ATOM   3545  N   VAL A 222      13.655 -15.014  -1.887  1.00 78.43           N  
ATOM   3546  H   VAL A 222      13.834 -15.547  -2.726  1.00 78.43           H  
ATOM   3547  CA  VAL A 222      13.799 -15.685  -0.578  1.00 78.43           C  
ATOM   3548  HA  VAL A 222      13.033 -15.305   0.097  1.00 78.43           H  
ATOM   3549  C   VAL A 222      15.154 -15.390   0.079  1.00 78.43           C  
ATOM   3550  CB  VAL A 222      13.574 -17.206  -0.730  1.00 78.43           C  
ATOM   3551  HB  VAL A 222      14.328 -17.608  -1.406  1.00 78.43           H  
ATOM   3552  O   VAL A 222      15.238 -15.233   1.295  1.00 78.43           O  
ATOM   3553  CG1 VAL A 222      13.680 -17.954   0.606  1.00 78.43           C  
ATOM   3554 HG11 VAL A 222      12.974 -17.535   1.323  1.00 78.43           H  
ATOM   3555 HG12 VAL A 222      14.689 -17.872   1.009  1.00 78.43           H  
ATOM   3556 HG13 VAL A 222      13.459 -19.012   0.459  1.00 78.43           H  
ATOM   3557  CG2 VAL A 222      12.188 -17.517  -1.312  1.00 78.43           C  
ATOM   3558 HG21 VAL A 222      12.047 -18.594  -1.393  1.00 78.43           H  
ATOM   3559 HG22 VAL A 222      11.411 -17.098  -0.674  1.00 78.43           H  
ATOM   3560 HG23 VAL A 222      12.087 -17.091  -2.311  1.00 78.43           H  
ATOM   3561  N   ALA A 223      16.226 -15.310  -0.712  1.00 74.06           N  
ATOM   3562  H   ALA A 223      16.088 -15.358  -1.712  1.00 74.06           H  
ATOM   3563  CA  ALA A 223      17.599 -15.089  -0.259  1.00 74.06           C  
ATOM   3564  HA  ALA A 223      17.593 -14.407   0.590  1.00 74.06           H  
ATOM   3565  C   ALA A 223      18.440 -14.458  -1.384  1.00 74.06           C  
ATOM   3566  CB  ALA A 223      18.190 -16.436   0.187  1.00 74.06           C  
ATOM   3567  HB1 ALA A 223      18.199 -17.133  -0.651  1.00 74.06           H  
ATOM   3568  HB2 ALA A 223      17.588 -16.854   0.993  1.00 74.06           H  
ATOM   3569  HB3 ALA A 223      19.209 -16.298   0.548  1.00 74.06           H  
ATOM   3570  O   ALA A 223      18.004 -14.426  -2.532  1.00 74.06           O  
ATOM   3571  N   GLY A 224      19.647 -13.980  -1.060  1.00 78.56           N  
ATOM   3572  H   GLY A 224      19.971 -14.072  -0.108  1.00 78.56           H  
ATOM   3573  CA  GLY A 224      20.559 -13.382  -2.048  1.00 78.56           C  
ATOM   3574  HA2 GLY A 224      21.564 -13.345  -1.627  1.00 78.56           H  
ATOM   3575  HA3 GLY A 224      20.588 -14.007  -2.941  1.00 78.56           H  
ATOM   3576  C   GLY A 224      20.189 -11.960  -2.485  1.00 78.56           C  
ATOM   3577  O   GLY A 224      20.522 -11.572  -3.596  1.00 78.56           O  
ATOM   3578  N   HIS A 225      19.494 -11.204  -1.630  1.00 81.86           N  
ATOM   3579  H   HIS A 225      19.281 -11.580  -0.717  1.00 81.86           H  
ATOM   3580  CA  HIS A 225      19.148  -9.803  -1.876  1.00 81.86           C  
ATOM   3581  HA  HIS A 225      18.622  -9.721  -2.827  1.00 81.86           H  
ATOM   3582  C   HIS A 225      20.402  -8.917  -1.941  1.00 81.86           C  
ATOM   3583  CB  HIS A 225      18.235  -9.294  -0.744  1.00 81.86           C  
ATOM   3584  HB2 HIS A 225      18.078  -8.225  -0.889  1.00 81.86           H  
ATOM   3585  HB3 HIS A 225      18.747  -9.412   0.211  1.00 81.86           H  
ATOM   3586  O   HIS A 225      21.212  -8.936  -1.012  1.00 81.86           O  
ATOM   3587  CG  HIS A 225      16.878  -9.950  -0.651  1.00 81.86           C  
ATOM   3588  CD2 HIS A 225      15.705  -9.438  -1.136  1.00 81.86           C  
ATOM   3589  HD2 HIS A 225      15.594  -8.512  -1.681  1.00 81.86           H  
ATOM   3590  ND1 HIS A 225      16.558 -11.107   0.029  1.00 81.86           N  
ATOM   3591  HD1 HIS A 225      17.188 -11.669   0.583  1.00 81.86           H  
ATOM   3592  CE1 HIS A 225      15.229 -11.294  -0.066  1.00 81.86           C  
ATOM   3593  HE1 HIS A 225      14.678 -12.112   0.373  1.00 81.86           H  
ATOM   3594  NE2 HIS A 225      14.666 -10.290  -0.754  1.00 81.86           N  
ATOM   3595  N   ASP A 226      20.510  -8.085  -2.977  1.00 90.24           N  
ATOM   3596  H   ASP A 226      19.867  -8.166  -3.752  1.00 90.24           H  
ATOM   3597  CA  ASP A 226      21.375  -6.903  -2.961  1.00 90.24           C  
ATOM   3598  HA  ASP A 226      22.354  -7.178  -2.569  1.00 90.24           H  
ATOM   3599  C   ASP A 226      20.791  -5.803  -2.037  1.00 90.24           C  
ATOM   3600  CB  ASP A 226      21.567  -6.426  -4.414  1.00 90.24           C  
ATOM   3601  HB2 ASP A 226      22.060  -7.210  -4.989  1.00 90.24           H  
ATOM   3602  HB3 ASP A 226      20.589  -6.236  -4.856  1.00 90.24           H  
ATOM   3603  O   ASP A 226      19.644  -5.884  -1.575  1.00 90.24           O  
ATOM   3604  CG  ASP A 226      22.395  -5.147  -4.503  1.00 90.24           C  
ATOM   3605  OD1 ASP A 226      23.464  -5.102  -3.859  1.00 90.24           O  
ATOM   3606  OD2 ASP A 226      21.863  -4.149  -5.039  1.00 90.24           O  
ATOM   3607  N   ALA A 227      21.549  -4.731  -1.787  1.00 91.57           N  
ATOM   3608  H   ALA A 227      22.458  -4.696  -2.226  1.00 91.57           H  
ATOM   3609  CA  ALA A 227      21.040  -3.506  -1.174  1.00 91.57           C  
ATOM   3610  HA  ALA A 227      20.762  -3.714  -0.140  1.00 91.57           H  
ATOM   3611  C   ALA A 227      19.789  -2.970  -1.902  1.00 91.57           C  
ATOM   3612  CB  ALA A 227      22.167  -2.469  -1.182  1.00 91.57           C  
ATOM   3613  HB1 ALA A 227      23.008  -2.827  -0.587  1.00 91.57           H  
ATOM   3614  HB2 ALA A 227      22.504  -2.285  -2.202  1.00 91.57           H  
ATOM   3615  HB3 ALA A 227      21.804  -1.534  -0.753  1.00 91.57           H  
ATOM   3616  O   ALA A 227      18.809  -2.592  -1.253  1.00 91.57           O  
ATOM   3617  N   ASN A 228      19.771  -3.011  -3.241  1.00 93.92           N  
ATOM   3618  H   ASN A 228      20.589  -3.347  -3.728  1.00 93.92           H  
ATOM   3619  CA  ASN A 228      18.613  -2.596  -4.034  1.00 93.92           C  
ATOM   3620  HA  ASN A 228      18.329  -1.588  -3.731  1.00 93.92           H  
ATOM   3621  C   ASN A 228      17.391  -3.491  -3.791  1.00 93.92           C  
ATOM   3622  CB  ASN A 228      19.000  -2.563  -5.519  1.00 93.92           C  
ATOM   3623  HB2 ASN A 228      18.109  -2.410  -6.128  1.00 93.92           H  
ATOM   3624  HB3 ASN A 228      19.453  -3.509  -5.816  1.00 93.92           H  
ATOM   3625  O   ASN A 228      16.305  -2.983  -3.507  1.00 93.92           O  
ATOM   3626  CG  ASN A 228      19.946  -1.419  -5.799  1.00 93.92           C  
ATOM   3627  ND2 ASN A 228      21.207  -1.681  -6.024  1.00 93.92           N  
ATOM   3628 HD21 ASN A 228      21.547  -2.618  -5.860  1.00 93.92           H  
ATOM   3629 HD22 ASN A 228      21.841  -0.908  -6.168  1.00 93.92           H  
ATOM   3630  OD1 ASN A 228      19.548  -0.266  -5.780  1.00 93.92           O  
ATOM   3631  N   ASP A 229      17.561  -4.815  -3.828  1.00 93.44           N  
ATOM   3632  H   ASP A 229      18.473  -5.182  -4.059  1.00 93.44           H  
ATOM   3633  CA  ASP A 229      16.463  -5.762  -3.600  1.00 93.44           C  
ATOM   3634  HA  ASP A 229      15.645  -5.522  -4.280  1.00 93.44           H  
ATOM   3635  C   ASP A 229      15.936  -5.690  -2.163  1.00 93.44           C  
ATOM   3636  CB  ASP A 229      16.911  -7.194  -3.892  1.00 93.44           C  
ATOM   3637  HB2 ASP A 229      16.047  -7.854  -3.813  1.00 93.44           H  
ATOM   3638  HB3 ASP A 229      17.640  -7.494  -3.139  1.00 93.44           H  
ATOM   3639  O   ASP A 229      14.736  -5.830  -1.928  1.00 93.44           O  
ATOM   3640  CG  ASP A 229      17.519  -7.353  -5.277  1.00 93.44           C  
ATOM   3641  OD1 ASP A 229      16.871  -6.928  -6.263  1.00 93.44           O  
ATOM   3642  OD2 ASP A 229      18.642  -7.890  -5.320  1.00 93.44           O  
ATOM   3643  N   THR A 230      16.815  -5.406  -1.199  1.00 93.04           N  
ATOM   3644  H   THR A 230      17.788  -5.349  -1.462  1.00 93.04           H  
ATOM   3645  CA  THR A 230      16.452  -5.168   0.205  1.00 93.04           C  
ATOM   3646  HA  THR A 230      15.919  -6.042   0.581  1.00 93.04           H  
ATOM   3647  C   THR A 230      15.519  -3.959   0.334  1.00 93.04           C  
ATOM   3648  CB  THR A 230      17.717  -4.976   1.058  1.00 93.04           C  
ATOM   3649  HB  THR A 230      18.271  -4.103   0.714  1.00 93.04           H  
ATOM   3650  O   THR A 230      14.511  -4.024   1.043  1.00 93.04           O  
ATOM   3651  CG2 THR A 230      17.405  -4.809   2.546  1.00 93.04           C  
ATOM   3652 HG21 THR A 230      18.340  -4.758   3.104  1.00 93.04           H  
ATOM   3653 HG22 THR A 230      16.849  -3.886   2.715  1.00 93.04           H  
ATOM   3654 HG23 THR A 230      16.821  -5.659   2.899  1.00 93.04           H  
ATOM   3655  OG1 THR A 230      18.540  -6.113   0.956  1.00 93.04           O  
ATOM   3656  HG1 THR A 230      18.983  -6.091   0.104  1.00 93.04           H  
ATOM   3657  N   VAL A 231      15.790  -2.868  -0.393  1.00 95.40           N  
ATOM   3658  H   VAL A 231      16.627  -2.866  -0.959  1.00 95.40           H  
ATOM   3659  CA  VAL A 231      14.912  -1.685  -0.435  1.00 95.40           C  
ATOM   3660  HA  VAL A 231      14.641  -1.424   0.588  1.00 95.40           H  
ATOM   3661  C   VAL A 231      13.600  -1.968  -1.174  1.00 95.40           C  
ATOM   3662  CB  VAL A 231      15.650  -0.476  -1.037  1.00 95.40           C  
ATOM   3663  HB  VAL A 231      16.087  -0.753  -1.997  1.00 95.40           H  
ATOM   3664  O   VAL A 231      12.542  -1.534  -0.702  1.00 95.40           O  
ATOM   3665  CG1 VAL A 231      14.713   0.720  -1.247  1.00 95.40           C  
ATOM   3666 HG11 VAL A 231      15.294   1.590  -1.554  1.00 95.40           H  
ATOM   3667 HG12 VAL A 231      14.188   0.950  -0.320  1.00 95.40           H  
ATOM   3668 HG13 VAL A 231      13.992   0.507  -2.037  1.00 95.40           H  
ATOM   3669  CG2 VAL A 231      16.765  -0.018  -0.092  1.00 95.40           C  
ATOM   3670 HG21 VAL A 231      17.302   0.817  -0.542  1.00 95.40           H  
ATOM   3671 HG22 VAL A 231      17.480  -0.824   0.073  1.00 95.40           H  
ATOM   3672 HG23 VAL A 231      16.351   0.296   0.866  1.00 95.40           H  
ATOM   3673  N   ILE A 232      13.635  -2.727  -2.276  1.00 95.75           N  
ATOM   3674  H   ILE A 232      14.538  -3.022  -2.619  1.00 95.75           H  
ATOM   3675  CA  ILE A 232      12.433  -3.138  -3.023  1.00 95.75           C  
ATOM   3676  HA  ILE A 232      11.862  -2.243  -3.270  1.00 95.75           H  
ATOM   3677  C   ILE A 232      11.529  -3.998  -2.132  1.00 95.75           C  
ATOM   3678  CB  ILE A 232      12.805  -3.840  -4.355  1.00 95.75           C  
ATOM   3679  HB  ILE A 232      13.491  -4.658  -4.135  1.00 95.75           H  
ATOM   3680  O   ILE A 232      10.365  -3.652  -1.933  1.00 95.75           O  
ATOM   3681  CG1 ILE A 232      13.502  -2.848  -5.317  1.00 95.75           C  
ATOM   3682 HG12 ILE A 232      14.258  -2.284  -4.772  1.00 95.75           H  
ATOM   3683 HG13 ILE A 232      12.771  -2.132  -5.692  1.00 95.75           H  
ATOM   3684  CG2 ILE A 232      11.555  -4.429  -5.043  1.00 95.75           C  
ATOM   3685 HG21 ILE A 232      11.099  -5.199  -4.421  1.00 95.75           H  
ATOM   3686 HG22 ILE A 232      11.829  -4.906  -5.984  1.00 95.75           H  
ATOM   3687 HG23 ILE A 232      10.824  -3.645  -5.239  1.00 95.75           H  
ATOM   3688  CD1 ILE A 232      14.204  -3.503  -6.514  1.00 95.75           C  
ATOM   3689 HD11 ILE A 232      14.748  -2.740  -7.072  1.00 95.75           H  
ATOM   3690 HD12 ILE A 232      13.480  -3.969  -7.182  1.00 95.75           H  
ATOM   3691 HD13 ILE A 232      14.914  -4.254  -6.166  1.00 95.75           H  
ATOM   3692  N   SER A 233      12.063  -5.061  -1.527  1.00 94.89           N  
ATOM   3693  H   SER A 233      13.032  -5.272  -1.723  1.00 94.89           H  
ATOM   3694  CA  SER A 233      11.342  -5.967  -0.624  1.00 94.89           C  
ATOM   3695  HA  SER A 233      10.526  -6.440  -1.170  1.00 94.89           H  
ATOM   3696  C   SER A 233      10.733  -5.222   0.572  1.00 94.89           C  
ATOM   3697  CB  SER A 233      12.304  -7.072  -0.170  1.00 94.89           C  
ATOM   3698  HB2 SER A 233      12.675  -7.602  -1.047  1.00 94.89           H  
ATOM   3699  HB3 SER A 233      13.152  -6.635   0.357  1.00 94.89           H  
ATOM   3700  O   SER A 233       9.535  -5.338   0.844  1.00 94.89           O  
ATOM   3701  OG  SER A 233      11.646  -7.989   0.677  1.00 94.89           O  
ATOM   3702  HG  SER A 233      11.952  -8.866   0.436  1.00 94.89           H  
ATOM   3703  N   ASN A 234      11.501  -4.342   1.224  1.00 95.07           N  
ATOM   3704  H   ASN A 234      12.475  -4.277   0.966  1.00 95.07           H  
ATOM   3705  CA  ASN A 234      11.014  -3.506   2.325  1.00 95.07           C  
ATOM   3706  HA  ASN A 234      10.605  -4.157   3.097  1.00 95.07           H  
ATOM   3707  C   ASN A 234       9.882  -2.552   1.878  1.00 95.07           C  
ATOM   3708  CB  ASN A 234      12.238  -2.770   2.900  1.00 95.07           C  
ATOM   3709  HB2 ASN A 234      13.018  -3.505   3.102  1.00 95.07           H  
ATOM   3710  HB3 ASN A 234      12.625  -2.070   2.159  1.00 95.07           H  
ATOM   3711  O   ASN A 234       8.854  -2.424   2.552  1.00 95.07           O  
ATOM   3712  CG  ASN A 234      11.997  -2.023   4.196  1.00 95.07           C  
ATOM   3713  ND2 ASN A 234      13.035  -1.443   4.750  1.00 95.07           N  
ATOM   3714 HD21 ASN A 234      13.946  -1.576   4.337  1.00 95.07           H  
ATOM   3715 HD22 ASN A 234      12.913  -1.041   5.668  1.00 95.07           H  
ATOM   3716  OD1 ASN A 234      10.904  -1.939   4.736  1.00 95.07           O  
ATOM   3717  N   SER A 235      10.011  -1.927   0.706  1.00 96.34           N  
ATOM   3718  H   SER A 235      10.858  -2.067   0.174  1.00 96.34           H  
ATOM   3719  CA  SER A 235       8.985  -1.029   0.158  1.00 96.34           C  
ATOM   3720  HA  SER A 235       8.700  -0.318   0.935  1.00 96.34           H  
ATOM   3721  C   SER A 235       7.714  -1.774  -0.261  1.00 96.34           C  
ATOM   3722  CB  SER A 235       9.549  -0.223  -1.011  1.00 96.34           C  
ATOM   3723  HB2 SER A 235       8.770   0.438  -1.391  1.00 96.34           H  
ATOM   3724  HB3 SER A 235       9.884  -0.886  -1.808  1.00 96.34           H  
ATOM   3725  O   SER A 235       6.607  -1.302   0.004  1.00 96.34           O  
ATOM   3726  OG  SER A 235      10.628   0.555  -0.539  1.00 96.34           O  
ATOM   3727  HG  SER A 235      11.421   0.038  -0.697  1.00 96.34           H  
ATOM   3728  N   VAL A 236       7.844  -2.975  -0.829  1.00 96.47           N  
ATOM   3729  H   VAL A 236       8.779  -3.298  -1.036  1.00 96.47           H  
ATOM   3730  CA  VAL A 236       6.727  -3.875  -1.151  1.00 96.47           C  
ATOM   3731  HA  VAL A 236       5.988  -3.320  -1.730  1.00 96.47           H  
ATOM   3732  C   VAL A 236       6.030  -4.350   0.128  1.00 96.47           C  
ATOM   3733  CB  VAL A 236       7.230  -5.042  -2.027  1.00 96.47           C  
ATOM   3734  HB  VAL A 236       8.118  -5.480  -1.572  1.00 96.47           H  
ATOM   3735  O   VAL A 236       4.804  -4.266   0.223  1.00 96.47           O  
ATOM   3736  CG1 VAL A 236       6.191  -6.151  -2.222  1.00 96.47           C  
ATOM   3737 HG11 VAL A 236       5.990  -6.652  -1.274  1.00 96.47           H  
ATOM   3738 HG12 VAL A 236       5.270  -5.742  -2.637  1.00 96.47           H  
ATOM   3739 HG13 VAL A 236       6.590  -6.896  -2.910  1.00 96.47           H  
ATOM   3740  CG2 VAL A 236       7.586  -4.517  -3.423  1.00 96.47           C  
ATOM   3741 HG21 VAL A 236       8.051  -5.319  -3.996  1.00 96.47           H  
ATOM   3742 HG22 VAL A 236       8.300  -3.696  -3.364  1.00 96.47           H  
ATOM   3743 HG23 VAL A 236       6.693  -4.170  -3.942  1.00 96.47           H  
ATOM   3744  N   ALA A 237       6.777  -4.734   1.166  1.00 94.92           N  
ATOM   3745  H   ALA A 237       7.775  -4.816   1.035  1.00 94.92           H  
ATOM   3746  CA  ALA A 237       6.224  -5.090   2.472  1.00 94.92           C  
ATOM   3747  HA  ALA A 237       5.537  -5.924   2.332  1.00 94.92           H  
ATOM   3748  C   ALA A 237       5.427  -3.930   3.103  1.00 94.92           C  
ATOM   3749  CB  ALA A 237       7.366  -5.565   3.379  1.00 94.92           C  
ATOM   3750  HB1 ALA A 237       8.085  -4.761   3.537  1.00 94.92           H  
ATOM   3751  HB2 ALA A 237       6.969  -5.881   4.344  1.00 94.92           H  
ATOM   3752  HB3 ALA A 237       7.881  -6.405   2.914  1.00 94.92           H  
ATOM   3753  O   ALA A 237       4.303  -4.137   3.570  1.00 94.92           O  
ATOM   3754  N   GLN A 238       5.949  -2.698   3.042  1.00 94.35           N  
ATOM   3755  H   GLN A 238       6.886  -2.607   2.677  1.00 94.35           H  
ATOM   3756  CA  GLN A 238       5.262  -1.485   3.509  1.00 94.35           C  
ATOM   3757  HA  GLN A 238       4.856  -1.680   4.501  1.00 94.35           H  
ATOM   3758  C   GLN A 238       4.070  -1.059   2.627  1.00 94.35           C  
ATOM   3759  CB  GLN A 238       6.276  -0.336   3.621  1.00 94.35           C  
ATOM   3760  HB2 GLN A 238       6.836  -0.251   2.690  1.00 94.35           H  
ATOM   3761  HB3 GLN A 238       5.731   0.596   3.776  1.00 94.35           H  
ATOM   3762  O   GLN A 238       3.204  -0.305   3.081  1.00 94.35           O  
ATOM   3763  CG  GLN A 238       7.253  -0.522   4.791  1.00 94.35           C  
ATOM   3764  HG2 GLN A 238       6.695  -0.607   5.724  1.00 94.35           H  
ATOM   3765  HG3 GLN A 238       7.827  -1.439   4.659  1.00 94.35           H  
ATOM   3766  CD  GLN A 238       8.205   0.662   4.910  1.00 94.35           C  
ATOM   3767  NE2 GLN A 238       9.497   0.446   4.929  1.00 94.35           N  
ATOM   3768 HE21 GLN A 238      10.143   1.221   4.963  1.00 94.35           H  
ATOM   3769 HE22 GLN A 238       9.849  -0.495   4.835  1.00 94.35           H  
ATOM   3770  OE1 GLN A 238       7.791   1.813   4.999  1.00 94.35           O  
ATOM   3771  N   ALA A 239       3.990  -1.536   1.382  1.00 95.81           N  
ATOM   3772  H   ALA A 239       4.771  -2.069   1.027  1.00 95.81           H  
ATOM   3773  CA  ALA A 239       2.879  -1.279   0.467  1.00 95.81           C  
ATOM   3774  HA  ALA A 239       2.486  -0.285   0.682  1.00 95.81           H  
ATOM   3775  C   ALA A 239       1.694  -2.260   0.626  1.00 95.81           C  
ATOM   3776  CB  ALA A 239       3.434  -1.239  -0.959  1.00 95.81           C  
ATOM   3777  HB1 ALA A 239       2.631  -1.015  -1.661  1.00 95.81           H  
ATOM   3778  HB2 ALA A 239       3.881  -2.199  -1.220  1.00 95.81           H  
ATOM   3779  HB3 ALA A 239       4.200  -0.467  -1.034  1.00 95.81           H  
ATOM   3780  O   ALA A 239       0.614  -2.003   0.081  1.00 95.81           O  
ATOM   3781  N   ARG A 240       1.837  -3.347   1.403  1.00 95.01           N  
ATOM   3782  H   ARG A 240       2.746  -3.509   1.812  1.00 95.01           H  
ATOM   3783  CA  ARG A 240       0.759  -4.324   1.661  1.00 95.01           C  
ATOM   3784  HA  ARG A 240       0.457  -4.744   0.702  1.00 95.01           H  
ATOM   3785  C   ARG A 240      -0.470  -3.650   2.286  1.00 95.01           C  
ATOM   3786  CB  ARG A 240       1.267  -5.469   2.559  1.00 95.01           C  
ATOM   3787  HB2 ARG A 240       0.425  -6.107   2.830  1.00 95.01           H  
ATOM   3788  HB3 ARG A 240       1.687  -5.049   3.472  1.00 95.01           H  
ATOM   3789  O   ARG A 240      -0.384  -3.012   3.334  1.00 95.01           O  
ATOM   3790  CG  ARG A 240       2.326  -6.331   1.855  1.00 95.01           C  
ATOM   3791  HG2 ARG A 240       3.148  -5.689   1.535  1.00 95.01           H  
ATOM   3792  HG3 ARG A 240       1.883  -6.792   0.973  1.00 95.01           H  
ATOM   3793  CD  ARG A 240       2.916  -7.427   2.750  1.00 95.01           C  
ATOM   3794  HD2 ARG A 240       3.144  -7.004   3.729  1.00 95.01           H  
ATOM   3795  HD3 ARG A 240       3.851  -7.758   2.296  1.00 95.01           H  
ATOM   3796  NE  ARG A 240       2.018  -8.594   2.876  1.00 95.01           N  
ATOM   3797  HE  ARG A 240       1.231  -8.629   2.244  1.00 95.01           H  
ATOM   3798  NH1 ARG A 240       3.289  -9.780   4.382  1.00 95.01           N  
ATOM   3799 HH11 ARG A 240       3.501 -10.647   4.856  1.00 95.01           H  
ATOM   3800 HH12 ARG A 240       3.976  -9.041   4.377  1.00 95.01           H  
ATOM   3801  NH2 ARG A 240       1.444 -10.701   3.539  1.00 95.01           N  
ATOM   3802 HH21 ARG A 240       1.683 -11.547   4.034  1.00 95.01           H  
ATOM   3803 HH22 ARG A 240       0.702 -10.725   2.853  1.00 95.01           H  
ATOM   3804  CZ  ARG A 240       2.251  -9.679   3.599  1.00 95.01           C  
ATOM   3805  N   PHE A 241      -1.633  -3.827   1.657  1.00 94.69           N  
ATOM   3806  H   PHE A 241      -1.618  -4.340   0.787  1.00 94.69           H  
ATOM   3807  CA  PHE A 241      -2.913  -3.185   1.996  1.00 94.69           C  
ATOM   3808  HA  PHE A 241      -3.612  -3.499   1.221  1.00 94.69           H  
ATOM   3809  C   PHE A 241      -2.915  -1.643   1.919  1.00 94.69           C  
ATOM   3810  CB  PHE A 241      -3.474  -3.723   3.324  1.00 94.69           C  
ATOM   3811  HB2 PHE A 241      -2.817  -3.401   4.132  1.00 94.69           H  
ATOM   3812  HB3 PHE A 241      -4.449  -3.271   3.504  1.00 94.69           H  
ATOM   3813  O   PHE A 241      -3.809  -0.996   2.475  1.00 94.69           O  
ATOM   3814  CG  PHE A 241      -3.646  -5.227   3.394  1.00 94.69           C  
ATOM   3815  CD1 PHE A 241      -4.789  -5.828   2.834  1.00 94.69           C  
ATOM   3816  HD1 PHE A 241      -5.534  -5.222   2.339  1.00 94.69           H  
ATOM   3817  CD2 PHE A 241      -2.682  -6.023   4.043  1.00 94.69           C  
ATOM   3818  HD2 PHE A 241      -1.800  -5.567   4.466  1.00 94.69           H  
ATOM   3819  CE1 PHE A 241      -4.971  -7.219   2.926  1.00 94.69           C  
ATOM   3820  HE1 PHE A 241      -5.849  -7.680   2.501  1.00 94.69           H  
ATOM   3821  CE2 PHE A 241      -2.868  -7.414   4.141  1.00 94.69           C  
ATOM   3822  HE2 PHE A 241      -2.138  -8.027   4.649  1.00 94.69           H  
ATOM   3823  CZ  PHE A 241      -4.014  -8.010   3.585  1.00 94.69           C  
ATOM   3824  HZ  PHE A 241      -4.162  -9.077   3.666  1.00 94.69           H  
ATOM   3825  N   SER A 242      -1.964  -1.017   1.215  1.00 93.69           N  
ATOM   3826  H   SER A 242      -1.243  -1.560   0.762  1.00 93.69           H  
ATOM   3827  CA  SER A 242      -1.983   0.437   1.014  1.00 93.69           C  
ATOM   3828  HA  SER A 242      -2.061   0.895   2.000  1.00 93.69           H  
ATOM   3829  C   SER A 242      -3.214   0.848   0.191  1.00 93.69           C  
ATOM   3830  CB  SER A 242      -0.679   0.930   0.380  1.00 93.69           C  
ATOM   3831  HB2 SER A 242       0.151   0.313   0.725  1.00 93.69           H  
ATOM   3832  HB3 SER A 242      -0.742   0.861  -0.706  1.00 93.69           H  
ATOM   3833  O   SER A 242      -3.473   0.314  -0.886  1.00 93.69           O  
ATOM   3834  OG  SER A 242      -0.419   2.262   0.788  1.00 93.69           O  
ATOM   3835  HG  SER A 242       0.105   2.188   1.590  1.00 93.69           H  
ATOM   3836  N   GLY A 243      -4.027   1.760   0.733  1.00 91.64           N  
ATOM   3837  H   GLY A 243      -3.759   2.162   1.620  1.00 91.64           H  
ATOM   3838  CA  GLY A 243      -5.338   2.119   0.172  1.00 91.64           C  
ATOM   3839  HA2 GLY A 243      -5.246   2.238  -0.908  1.00 91.64           H  
ATOM   3840  HA3 GLY A 243      -5.649   3.077   0.589  1.00 91.64           H  
ATOM   3841  C   GLY A 243      -6.471   1.110   0.426  1.00 91.64           C  
ATOM   3842  O   GLY A 243      -7.571   1.320  -0.074  1.00 91.64           O  
ATOM   3843  N   LEU A 244      -6.234   0.050   1.211  1.00 95.05           N  
ATOM   3844  H   LEU A 244      -5.293  -0.087   1.550  1.00 95.05           H  
ATOM   3845  CA  LEU A 244      -7.218  -0.978   1.590  1.00 95.05           C  
ATOM   3846  HA  LEU A 244      -8.192  -0.699   1.189  1.00 95.05           H  
ATOM   3847  C   LEU A 244      -7.425  -1.044   3.115  1.00 95.05           C  
ATOM   3848  CB  LEU A 244      -6.818  -2.339   0.977  1.00 95.05           C  
ATOM   3849  HB2 LEU A 244      -7.487  -3.112   1.356  1.00 95.05           H  
ATOM   3850  HB3 LEU A 244      -5.810  -2.585   1.310  1.00 95.05           H  
ATOM   3851  O   LEU A 244      -7.627  -2.115   3.684  1.00 95.05           O  
ATOM   3852  CG  LEU A 244      -6.867  -2.392  -0.559  1.00 95.05           C  
ATOM   3853  HG  LEU A 244      -6.232  -1.610  -0.973  1.00 95.05           H  
ATOM   3854  CD1 LEU A 244      -6.343  -3.741  -1.050  1.00 95.05           C  
ATOM   3855 HD11 LEU A 244      -6.959  -4.553  -0.663  1.00 95.05           H  
ATOM   3856 HD12 LEU A 244      -6.359  -3.772  -2.139  1.00 95.05           H  
ATOM   3857 HD13 LEU A 244      -5.315  -3.884  -0.717  1.00 95.05           H  
ATOM   3858  CD2 LEU A 244      -8.293  -2.214  -1.087  1.00 95.05           C  
ATOM   3859 HD21 LEU A 244      -8.301  -2.355  -2.168  1.00 95.05           H  
ATOM   3860 HD22 LEU A 244      -8.960  -2.946  -0.631  1.00 95.05           H  
ATOM   3861 HD23 LEU A 244      -8.655  -1.208  -0.877  1.00 95.05           H  
ATOM   3862  N   LEU A 245      -7.386   0.108   3.798  1.00 93.80           N  
ATOM   3863  H   LEU A 245      -7.232   0.958   3.274  1.00 93.80           H  
ATOM   3864  CA  LEU A 245      -7.478   0.187   5.264  1.00 93.80           C  
ATOM   3865  HA  LEU A 245      -6.635  -0.367   5.677  1.00 93.80           H  
ATOM   3866  C   LEU A 245      -8.755  -0.466   5.823  1.00 93.80           C  
ATOM   3867  CB  LEU A 245      -7.361   1.662   5.694  1.00 93.80           C  
ATOM   3868  HB2 LEU A 245      -8.177   2.222   5.237  1.00 93.80           H  
ATOM   3869  HB3 LEU A 245      -6.421   2.062   5.312  1.00 93.80           H  
ATOM   3870  O   LEU A 245      -8.686  -1.115   6.863  1.00 93.80           O  
ATOM   3871  CG  LEU A 245      -7.410   1.891   7.220  1.00 93.80           C  
ATOM   3872  HG  LEU A 245      -8.364   1.538   7.613  1.00 93.80           H  
ATOM   3873  CD1 LEU A 245      -6.271   1.187   7.962  1.00 93.80           C  
ATOM   3874 HD11 LEU A 245      -6.312   1.441   9.022  1.00 93.80           H  
ATOM   3875 HD12 LEU A 245      -5.307   1.491   7.555  1.00 93.80           H  
ATOM   3876 HD13 LEU A 245      -6.383   0.106   7.878  1.00 93.80           H  
ATOM   3877  CD2 LEU A 245      -7.311   3.387   7.514  1.00 93.80           C  
ATOM   3878 HD21 LEU A 245      -8.130   3.912   7.022  1.00 93.80           H  
ATOM   3879 HD22 LEU A 245      -6.360   3.782   7.158  1.00 93.80           H  
ATOM   3880 HD23 LEU A 245      -7.390   3.551   8.589  1.00 93.80           H  
ATOM   3881  N   ILE A 246      -9.884  -0.359   5.108  1.00 94.55           N  
ATOM   3882  H   ILE A 246      -9.859   0.182   4.256  1.00 94.55           H  
ATOM   3883  CA  ILE A 246     -11.150  -1.023   5.465  1.00 94.55           C  
ATOM   3884  HA  ILE A 246     -11.441  -0.668   6.454  1.00 94.55           H  
ATOM   3885  C   ILE A 246     -11.012  -2.550   5.576  1.00 94.55           C  
ATOM   3886  CB  ILE A 246     -12.261  -0.619   4.466  1.00 94.55           C  
ATOM   3887  HB  ILE A 246     -12.264   0.470   4.416  1.00 94.55           H  
ATOM   3888  O   ILE A 246     -11.666  -3.161   6.414  1.00 94.55           O  
ATOM   3889  CG1 ILE A 246     -13.653  -1.045   4.986  1.00 94.55           C  
ATOM   3890 HG12 ILE A 246     -13.725  -2.133   5.004  1.00 94.55           H  
ATOM   3891 HG13 ILE A 246     -13.766  -0.686   6.009  1.00 94.55           H  
ATOM   3892  CG2 ILE A 246     -11.992  -1.139   3.040  1.00 94.55           C  
ATOM   3893 HG21 ILE A 246     -10.989  -0.869   2.708  1.00 94.55           H  
ATOM   3894 HG22 ILE A 246     -12.698  -0.685   2.344  1.00 94.55           H  
ATOM   3895 HG23 ILE A 246     -12.112  -2.221   2.994  1.00 94.55           H  
ATOM   3896  CD1 ILE A 246     -14.828  -0.495   4.166  1.00 94.55           C  
ATOM   3897 HD11 ILE A 246     -15.762  -0.752   4.665  1.00 94.55           H  
ATOM   3898 HD12 ILE A 246     -14.837  -0.935   3.168  1.00 94.55           H  
ATOM   3899 HD13 ILE A 246     -14.754   0.589   4.088  1.00 94.55           H  
ATOM   3900  N   VAL A 247     -10.129  -3.172   4.784  1.00 95.23           N  
ATOM   3901  H   VAL A 247      -9.545  -2.618   4.173  1.00 95.23           H  
ATOM   3902  CA  VAL A 247      -9.893  -4.622   4.843  1.00 95.23           C  
ATOM   3903  HA  VAL A 247     -10.858  -5.128   4.830  1.00 95.23           H  
ATOM   3904  C   VAL A 247      -9.248  -5.007   6.167  1.00 95.23           C  
ATOM   3905  CB  VAL A 247      -9.088  -5.132   3.631  1.00 95.23           C  
ATOM   3906  HB  VAL A 247      -8.099  -4.674   3.627  1.00 95.23           H  
ATOM   3907  O   VAL A 247      -9.688  -5.964   6.795  1.00 95.23           O  
ATOM   3908  CG1 VAL A 247      -8.909  -6.654   3.666  1.00 95.23           C  
ATOM   3909 HG11 VAL A 247      -8.411  -6.995   2.759  1.00 95.23           H  
ATOM   3910 HG12 VAL A 247      -9.879  -7.146   3.749  1.00 95.23           H  
ATOM   3911 HG13 VAL A 247      -8.291  -6.937   4.518  1.00 95.23           H  
ATOM   3912  CG2 VAL A 247      -9.802  -4.784   2.316  1.00 95.23           C  
ATOM   3913 HG21 VAL A 247      -9.239  -5.183   1.472  1.00 95.23           H  
ATOM   3914 HG22 VAL A 247     -10.805  -5.212   2.311  1.00 95.23           H  
ATOM   3915 HG23 VAL A 247      -9.873  -3.703   2.195  1.00 95.23           H  
ATOM   3916  N   LYS A 248      -8.276  -4.214   6.631  1.00 93.14           N  
ATOM   3917  H   LYS A 248      -8.036  -3.396   6.090  1.00 93.14           H  
ATOM   3918  CA  LYS A 248      -7.631  -4.417   7.932  1.00 93.14           C  
ATOM   3919  HA  LYS A 248      -7.351  -5.466   8.034  1.00 93.14           H  
ATOM   3920  C   LYS A 248      -8.616  -4.153   9.072  1.00 93.14           C  
ATOM   3921  CB  LYS A 248      -6.351  -3.574   8.056  1.00 93.14           C  
ATOM   3922  HB2 LYS A 248      -5.845  -3.871   8.975  1.00 93.14           H  
ATOM   3923  HB3 LYS A 248      -6.610  -2.519   8.143  1.00 93.14           H  
ATOM   3924  O   LYS A 248      -8.933  -5.059   9.829  1.00 93.14           O  
ATOM   3925  CG  LYS A 248      -5.400  -3.751   6.857  1.00 93.14           C  
ATOM   3926  HG2 LYS A 248      -5.774  -3.154   6.026  1.00 93.14           H  
ATOM   3927  HG3 LYS A 248      -5.382  -4.795   6.545  1.00 93.14           H  
ATOM   3928  CD  LYS A 248      -3.970  -3.300   7.185  1.00 93.14           C  
ATOM   3929  HD2 LYS A 248      -4.000  -2.366   7.746  1.00 93.14           H  
ATOM   3930  HD3 LYS A 248      -3.432  -3.132   6.252  1.00 93.14           H  
ATOM   3931  CE  LYS A 248      -3.253  -4.391   7.990  1.00 93.14           C  
ATOM   3932  HE2 LYS A 248      -3.807  -4.568   8.912  1.00 93.14           H  
ATOM   3933  HE3 LYS A 248      -3.284  -5.320   7.421  1.00 93.14           H  
ATOM   3934  NZ  LYS A 248      -1.849  -4.027   8.301  1.00 93.14           N  
ATOM   3935  HZ1 LYS A 248      -1.316  -3.871   7.458  1.00 93.14           H  
ATOM   3936  HZ2 LYS A 248      -1.825  -3.199   8.880  1.00 93.14           H  
ATOM   3937  HZ3 LYS A 248      -1.420  -4.774   8.828  1.00 93.14           H  
ATOM   3938  N   THR A 249      -9.208  -2.957   9.143  1.00 94.44           N  
ATOM   3939  H   THR A 249      -9.020  -2.271   8.426  1.00 94.44           H  
ATOM   3940  CA  THR A 249     -10.055  -2.580  10.291  1.00 94.44           C  
ATOM   3941  HA  THR A 249      -9.462  -2.725  11.194  1.00 94.44           H  
ATOM   3942  C   THR A 249     -11.298  -3.461  10.458  1.00 94.44           C  
ATOM   3943  CB  THR A 249     -10.476  -1.104  10.255  1.00 94.44           C  
ATOM   3944  HB  THR A 249     -11.101  -0.905  11.126  1.00 94.44           H  
ATOM   3945  O   THR A 249     -11.715  -3.711  11.590  1.00 94.44           O  
ATOM   3946  CG2 THR A 249      -9.283  -0.150  10.293  1.00 94.44           C  
ATOM   3947 HG21 THR A 249      -8.663  -0.377  11.160  1.00 94.44           H  
ATOM   3948 HG22 THR A 249      -9.636   0.878  10.368  1.00 94.44           H  
ATOM   3949 HG23 THR A 249      -8.681  -0.262   9.391  1.00 94.44           H  
ATOM   3950  OG1 THR A 249     -11.211  -0.799   9.092  1.00 94.44           O  
ATOM   3951  HG1 THR A 249     -11.648   0.042   9.243  1.00 94.44           H  
ATOM   3952  N   VAL A 250     -11.883  -3.975   9.368  1.00 95.61           N  
ATOM   3953  H   VAL A 250     -11.538  -3.703   8.458  1.00 95.61           H  
ATOM   3954  CA  VAL A 250     -13.022  -4.905   9.444  1.00 95.61           C  
ATOM   3955  HA  VAL A 250     -13.687  -4.555  10.233  1.00 95.61           H  
ATOM   3956  C   VAL A 250     -12.585  -6.319   9.845  1.00 95.61           C  
ATOM   3957  CB  VAL A 250     -13.838  -4.911   8.135  1.00 95.61           C  
ATOM   3958  HB  VAL A 250     -13.179  -5.146   7.300  1.00 95.61           H  
ATOM   3959  O   VAL A 250     -13.267  -6.933  10.666  1.00 95.61           O  
ATOM   3960  CG1 VAL A 250     -14.975  -5.943   8.158  1.00 95.61           C  
ATOM   3961 HG11 VAL A 250     -15.595  -5.803   9.043  1.00 95.61           H  
ATOM   3962 HG12 VAL A 250     -14.561  -6.952   8.160  1.00 95.61           H  
ATOM   3963 HG13 VAL A 250     -15.591  -5.831   7.266  1.00 95.61           H  
ATOM   3964  CG2 VAL A 250     -14.495  -3.542   7.898  1.00 95.61           C  
ATOM   3965 HG21 VAL A 250     -15.005  -3.543   6.934  1.00 95.61           H  
ATOM   3966 HG22 VAL A 250     -13.742  -2.755   7.884  1.00 95.61           H  
ATOM   3967 HG23 VAL A 250     -15.213  -3.328   8.689  1.00 95.61           H  
ATOM   3968  N   LEU A 251     -11.478  -6.847   9.312  1.00 94.80           N  
ATOM   3969  H   LEU A 251     -10.903  -6.291   8.696  1.00 94.80           H  
ATOM   3970  CA  LEU A 251     -11.020  -8.204   9.646  1.00 94.80           C  
ATOM   3971  HA  LEU A 251     -11.884  -8.867   9.693  1.00 94.80           H  
ATOM   3972  C   LEU A 251     -10.384  -8.289  11.037  1.00 94.80           C  
ATOM   3973  CB  LEU A 251     -10.062  -8.726   8.560  1.00 94.80           C  
ATOM   3974  HB2 LEU A 251      -9.256  -8.004   8.429  1.00 94.80           H  
ATOM   3975  HB3 LEU A 251      -9.611  -9.652   8.915  1.00 94.80           H  
ATOM   3976  O   LEU A 251     -10.710  -9.204  11.787  1.00 94.80           O  
ATOM   3977  CG  LEU A 251     -10.735  -9.003   7.202  1.00 94.80           C  
ATOM   3978  HG  LEU A 251     -11.235  -8.104   6.842  1.00 94.80           H  
ATOM   3979  CD1 LEU A 251      -9.683  -9.421   6.175  1.00 94.80           C  
ATOM   3980 HD11 LEU A 251      -8.920  -8.644   6.111  1.00 94.80           H  
ATOM   3981 HD12 LEU A 251      -9.210 -10.354   6.481  1.00 94.80           H  
ATOM   3982 HD13 LEU A 251     -10.145  -9.544   5.196  1.00 94.80           H  
ATOM   3983  CD2 LEU A 251     -11.773 -10.127   7.294  1.00 94.80           C  
ATOM   3984 HD21 LEU A 251     -12.160 -10.358   6.302  1.00 94.80           H  
ATOM   3985 HD22 LEU A 251     -12.607  -9.817   7.924  1.00 94.80           H  
ATOM   3986 HD23 LEU A 251     -11.313 -11.020   7.719  1.00 94.80           H  
ATOM   3987  N   ASP A 252      -9.549  -7.316  11.399  1.00 93.70           N  
ATOM   3988  H   ASP A 252      -9.293  -6.622  10.712  1.00 93.70           H  
ATOM   3989  CA  ASP A 252      -8.792  -7.318  12.653  1.00 93.70           C  
ATOM   3990  HA  ASP A 252      -8.314  -8.290  12.772  1.00 93.70           H  
ATOM   3991  C   ASP A 252      -9.713  -7.102  13.874  1.00 93.70           C  
ATOM   3992  CB  ASP A 252      -7.675  -6.248  12.584  1.00 93.70           C  
ATOM   3993  HB2 ASP A 252      -8.141  -5.268  12.483  1.00 93.70           H  
ATOM   3994  HB3 ASP A 252      -7.133  -6.258  13.529  1.00 93.70           H  
ATOM   3995  O   ASP A 252      -9.496  -7.699  14.928  1.00 93.70           O  
ATOM   3996  CG  ASP A 252      -6.649  -6.430  11.442  1.00 93.70           C  
ATOM   3997  OD1 ASP A 252      -6.457  -7.576  10.976  1.00 93.70           O  
ATOM   3998  OD2 ASP A 252      -6.045  -5.412  11.014  1.00 93.70           O  
ATOM   3999  N   HIS A 253     -10.774  -6.288  13.740  1.00 94.67           N  
ATOM   4000  H   HIS A 253     -10.883  -5.815  12.854  1.00 94.67           H  
ATOM   4001  CA  HIS A 253     -11.612  -5.881  14.880  1.00 94.67           C  
ATOM   4002  HA  HIS A 253     -11.243  -6.369  15.782  1.00 94.67           H  
ATOM   4003  C   HIS A 253     -13.104  -6.249  14.790  1.00 94.67           C  
ATOM   4004  CB  HIS A 253     -11.465  -4.375  15.111  1.00 94.67           C  
ATOM   4005  HB2 HIS A 253     -12.047  -4.133  16.000  1.00 94.67           H  
ATOM   4006  HB3 HIS A 253     -11.891  -3.830  14.269  1.00 94.67           H  
ATOM   4007  O   HIS A 253     -13.713  -6.542  15.820  1.00 94.67           O  
ATOM   4008  CG  HIS A 253     -10.050  -3.903  15.338  1.00 94.67           C  
ATOM   4009  CD2 HIS A 253      -9.227  -3.344  14.400  1.00 94.67           C  
ATOM   4010  HD2 HIS A 253      -9.477  -3.181  13.362  1.00 94.67           H  
ATOM   4011  ND1 HIS A 253      -9.343  -3.945  16.520  1.00 94.67           N  
ATOM   4012  HD1 HIS A 253      -9.659  -4.325  17.400  1.00 94.67           H  
ATOM   4013  CE1 HIS A 253      -8.123  -3.430  16.291  1.00 94.67           C  
ATOM   4014  HE1 HIS A 253      -7.338  -3.349  17.028  1.00 94.67           H  
ATOM   4015  NE2 HIS A 253      -8.014  -3.023  15.016  1.00 94.67           N  
ATOM   4016  N   ILE A 254     -13.727  -6.235  13.602  1.00 95.31           N  
ATOM   4017  H   ILE A 254     -13.182  -6.041  12.774  1.00 95.31           H  
ATOM   4018  CA  ILE A 254     -15.183  -6.459  13.468  1.00 95.31           C  
ATOM   4019  HA  ILE A 254     -15.653  -6.180  14.411  1.00 95.31           H  
ATOM   4020  C   ILE A 254     -15.535  -7.939  13.259  1.00 95.31           C  
ATOM   4021  CB  ILE A 254     -15.803  -5.538  12.391  1.00 95.31           C  
ATOM   4022  HB  ILE A 254     -15.324  -5.746  11.434  1.00 95.31           H  
ATOM   4023  O   ILE A 254     -16.508  -8.430  13.840  1.00 95.31           O  
ATOM   4024  CG1 ILE A 254     -15.588  -4.037  12.694  1.00 95.31           C  
ATOM   4025 HG12 ILE A 254     -16.075  -3.459  11.909  1.00 95.31           H  
ATOM   4026 HG13 ILE A 254     -14.522  -3.814  12.644  1.00 95.31           H  
ATOM   4027  CG2 ILE A 254     -17.304  -5.826  12.206  1.00 95.31           C  
ATOM   4028 HG21 ILE A 254     -17.802  -5.840  13.176  1.00 95.31           H  
ATOM   4029 HG22 ILE A 254     -17.761  -5.064  11.575  1.00 95.31           H  
ATOM   4030 HG23 ILE A 254     -17.440  -6.792  11.721  1.00 95.31           H  
ATOM   4031  CD1 ILE A 254     -16.121  -3.540  14.048  1.00 95.31           C  
ATOM   4032 HD11 ILE A 254     -17.186  -3.754  14.142  1.00 95.31           H  
ATOM   4033 HD12 ILE A 254     -15.578  -4.011  14.867  1.00 95.31           H  
ATOM   4034 HD13 ILE A 254     -15.976  -2.462  14.120  1.00 95.31           H  
ATOM   4035  N   LEU A 255     -14.746  -8.650  12.451  1.00 94.00           N  
ATOM   4036  H   LEU A 255     -13.973  -8.164  12.019  1.00 94.00           H  
ATOM   4037  CA  LEU A 255     -14.899 -10.071  12.126  1.00 94.00           C  
ATOM   4038  HA  LEU A 255     -15.874 -10.414  12.473  1.00 94.00           H  
ATOM   4039  C   LEU A 255     -13.888 -10.927  12.902  1.00 94.00           C  
ATOM   4040  CB  LEU A 255     -14.825 -10.252  10.596  1.00 94.00           C  
ATOM   4041  HB2 LEU A 255     -13.920  -9.766  10.233  1.00 94.00           H  
ATOM   4042  HB3 LEU A 255     -14.737 -11.315  10.371  1.00 94.00           H  
ATOM   4043  O   LEU A 255     -13.080 -11.647  12.322  1.00 94.00           O  
ATOM   4044  CG  LEU A 255     -16.039  -9.697   9.831  1.00 94.00           C  
ATOM   4045  HG  LEU A 255     -16.144  -8.628  10.018  1.00 94.00           H  
ATOM   4046  CD1 LEU A 255     -15.851  -9.910   8.327  1.00 94.00           C  
ATOM   4047 HD11 LEU A 255     -15.742 -10.971   8.102  1.00 94.00           H  
ATOM   4048 HD12 LEU A 255     -14.949  -9.390   8.005  1.00 94.00           H  
ATOM   4049 HD13 LEU A 255     -16.695  -9.490   7.780  1.00 94.00           H  
ATOM   4050  CD2 LEU A 255     -17.335 -10.408  10.241  1.00 94.00           C  
ATOM   4051 HD21 LEU A 255     -17.183 -11.488  10.233  1.00 94.00           H  
ATOM   4052 HD22 LEU A 255     -17.619 -10.089  11.244  1.00 94.00           H  
ATOM   4053 HD23 LEU A 255     -18.139 -10.135   9.559  1.00 94.00           H  
ATOM   4054  N   GLN A 256     -13.968 -10.854  14.231  1.00 92.10           N  
ATOM   4055  H   GLN A 256     -14.726 -10.315  14.626  1.00 92.10           H  
ATOM   4056  CA  GLN A 256     -13.038 -11.500  15.157  1.00 92.10           C  
ATOM   4057  HA  GLN A 256     -12.041 -11.095  14.981  1.00 92.10           H  
ATOM   4058  C   GLN A 256     -12.991 -13.020  14.942  1.00 92.10           C  
ATOM   4059  CB  GLN A 256     -13.448 -11.182  16.606  1.00 92.10           C  
ATOM   4060  HB2 GLN A 256     -12.755 -11.682  17.283  1.00 92.10           H  
ATOM   4061  HB3 GLN A 256     -14.448 -11.574  16.791  1.00 92.10           H  
ATOM   4062  O   GLN A 256     -13.985 -13.718  15.163  1.00 92.10           O  
ATOM   4063  CG  GLN A 256     -13.434  -9.676  16.914  1.00 92.10           C  
ATOM   4064  HG2 GLN A 256     -14.127  -9.155  16.255  1.00 92.10           H  
ATOM   4065  HG3 GLN A 256     -12.432  -9.290  16.727  1.00 92.10           H  
ATOM   4066  CD  GLN A 256     -13.833  -9.350  18.351  1.00 92.10           C  
ATOM   4067  NE2 GLN A 256     -13.376  -8.231  18.868  1.00 92.10           N  
ATOM   4068 HE21 GLN A 256     -13.591  -7.981  19.822  1.00 92.10           H  
ATOM   4069 HE22 GLN A 256     -12.814  -7.613  18.299  1.00 92.10           H  
ATOM   4070  OE1 GLN A 256     -14.580 -10.066  19.018  1.00 92.10           O  
ATOM   4071  N   LYS A 257     -11.829 -13.548  14.544  1.00 93.23           N  
ATOM   4072  H   LYS A 257     -11.061 -12.920  14.357  1.00 93.23           H  
ATOM   4073  CA  LYS A 257     -11.579 -14.994  14.514  1.00 93.23           C  
ATOM   4074  HA  LYS A 257     -12.447 -15.484  14.073  1.00 93.23           H  
ATOM   4075  C   LYS A 257     -11.425 -15.522  15.946  1.00 93.23           C  
ATOM   4076  CB  LYS A 257     -10.351 -15.303  13.639  1.00 93.23           C  
ATOM   4077  HB2 LYS A 257     -10.480 -14.834  12.664  1.00 93.23           H  
ATOM   4078  HB3 LYS A 257      -9.464 -14.880  14.112  1.00 93.23           H  
ATOM   4079  O   LYS A 257     -10.700 -14.950  16.751  1.00 93.23           O  
ATOM   4080  CG  LYS A 257     -10.153 -16.816  13.440  1.00 93.23           C  
ATOM   4081  HG2 LYS A 257     -11.000 -17.219  12.885  1.00 93.23           H  
ATOM   4082  HG3 LYS A 257     -10.111 -17.307  14.412  1.00 93.23           H  
ATOM   4083  CD  LYS A 257      -8.851 -17.137  12.694  1.00 93.23           C  
ATOM   4084  HD2 LYS A 257      -8.886 -16.717  11.689  1.00 93.23           H  
ATOM   4085  HD3 LYS A 257      -8.019 -16.695  13.242  1.00 93.23           H  
ATOM   4086  CE  LYS A 257      -8.672 -18.661  12.632  1.00 93.23           C  
ATOM   4087  HE2 LYS A 257      -9.446 -19.082  11.990  1.00 93.23           H  
ATOM   4088  HE3 LYS A 257      -8.828 -19.064  13.633  1.00 93.23           H  
ATOM   4089  NZ  LYS A 257      -7.323 -19.053  12.150  1.00 93.23           N  
ATOM   4090  HZ1 LYS A 257      -7.149 -18.704  11.218  1.00 93.23           H  
ATOM   4091  HZ2 LYS A 257      -6.614 -18.696  12.775  1.00 93.23           H  
ATOM   4092  HZ3 LYS A 257      -7.237 -20.059  12.145  1.00 93.23           H  
ATOM   4093  N   THR A 258     -12.090 -16.632  16.226  1.00 90.85           N  
ATOM   4094  H   THR A 258     -12.668 -17.022  15.495  1.00 90.85           H  
ATOM   4095  CA  THR A 258     -11.992 -17.443  17.448  1.00 90.85           C  
ATOM   4096  HA  THR A 258     -11.083 -17.196  17.996  1.00 90.85           H  
ATOM   4097  C   THR A 258     -11.924 -18.917  17.046  1.00 90.85           C  
ATOM   4098  CB  THR A 258     -13.204 -17.215  18.368  1.00 90.85           C  
ATOM   4099  HB  THR A 258     -13.096 -17.853  19.246  1.00 90.85           H  
ATOM   4100  O   THR A 258     -12.235 -19.247  15.900  1.00 90.85           O  
ATOM   4101  CG2 THR A 258     -13.330 -15.767  18.845  1.00 90.85           C  
ATOM   4102 HG21 THR A 258     -13.592 -15.113  18.013  1.00 90.85           H  
ATOM   4103 HG22 THR A 258     -12.379 -15.445  19.271  1.00 90.85           H  
ATOM   4104 HG23 THR A 258     -14.103 -15.707  19.611  1.00 90.85           H  
ATOM   4105  OG1 THR A 258     -14.415 -17.535  17.716  1.00 90.85           O  
ATOM   4106  HG1 THR A 258     -14.201 -17.832  16.828  1.00 90.85           H  
ATOM   4107  N   ASP A 259     -11.588 -19.820  17.962  1.00 91.31           N  
ATOM   4108  H   ASP A 259     -11.214 -19.532  18.855  1.00 91.31           H  
ATOM   4109  CA  ASP A 259     -11.490 -21.258  17.648  1.00 91.31           C  
ATOM   4110  HA  ASP A 259     -10.795 -21.384  16.819  1.00 91.31           H  
ATOM   4111  C   ASP A 259     -12.842 -21.856  17.212  1.00 91.31           C  
ATOM   4112  CB  ASP A 259     -10.892 -21.987  18.857  1.00 91.31           C  
ATOM   4113  HB2 ASP A 259     -11.636 -22.047  19.651  1.00 91.31           H  
ATOM   4114  HB3 ASP A 259     -10.606 -22.999  18.569  1.00 91.31           H  
ATOM   4115  O   ASP A 259     -12.899 -22.719  16.342  1.00 91.31           O  
ATOM   4116  CG  ASP A 259      -9.666 -21.219  19.350  1.00 91.31           C  
ATOM   4117  OD1 ASP A 259      -8.686 -21.148  18.576  1.00 91.31           O  
ATOM   4118  OD2 ASP A 259      -9.817 -20.539  20.388  1.00 91.31           O  
ATOM   4119  N   LEU A 260     -13.949 -21.297  17.720  1.00 89.19           N  
ATOM   4120  H   LEU A 260     -13.809 -20.596  18.433  1.00 89.19           H  
ATOM   4121  CA  LEU A 260     -15.329 -21.628  17.336  1.00 89.19           C  
ATOM   4122  HA  LEU A 260     -15.370 -22.695  17.119  1.00 89.19           H  
ATOM   4123  C   LEU A 260     -15.817 -20.923  16.044  1.00 89.19           C  
ATOM   4124  CB  LEU A 260     -16.268 -21.342  18.529  1.00 89.19           C  
ATOM   4125  HB2 LEU A 260     -17.282 -21.622  18.244  1.00 89.19           H  
ATOM   4126  HB3 LEU A 260     -16.261 -20.267  18.714  1.00 89.19           H  
ATOM   4127  O   LEU A 260     -17.018 -20.881  15.777  1.00 89.19           O  
ATOM   4128  CG  LEU A 260     -15.927 -22.070  19.844  1.00 89.19           C  
ATOM   4129  HG  LEU A 260     -14.924 -21.793  20.168  1.00 89.19           H  
ATOM   4130  CD1 LEU A 260     -16.913 -21.633  20.929  1.00 89.19           C  
ATOM   4131 HD11 LEU A 260     -16.853 -20.554  21.070  1.00 89.19           H  
ATOM   4132 HD12 LEU A 260     -16.660 -22.125  21.868  1.00 89.19           H  
ATOM   4133 HD13 LEU A 260     -17.928 -21.912  20.644  1.00 89.19           H  
ATOM   4134  CD2 LEU A 260     -16.005 -23.591  19.711  1.00 89.19           C  
ATOM   4135 HD21 LEU A 260     -16.992 -23.893  19.362  1.00 89.19           H  
ATOM   4136 HD22 LEU A 260     -15.250 -23.944  19.009  1.00 89.19           H  
ATOM   4137 HD23 LEU A 260     -15.809 -24.057  20.677  1.00 89.19           H  
ATOM   4138  N   GLY A 261     -14.924 -20.323  15.247  1.00 92.45           N  
ATOM   4139  H   GLY A 261     -13.951 -20.380  15.510  1.00 92.45           H  
ATOM   4140  CA  GLY A 261     -15.262 -19.634  13.993  1.00 92.45           C  
ATOM   4141  HA2 GLY A 261     -16.271 -19.907  13.684  1.00 92.45           H  
ATOM   4142  HA3 GLY A 261     -14.582 -19.980  13.214  1.00 92.45           H  
ATOM   4143  C   GLY A 261     -15.166 -18.104  14.064  1.00 92.45           C  
ATOM   4144  O   GLY A 261     -14.300 -17.552  14.738  1.00 92.45           O  
ATOM   4145  N   VAL A 262     -16.026 -17.385  13.329  1.00 93.50           N  
ATOM   4146  H   VAL A 262     -16.770 -17.879  12.857  1.00 93.50           H  
ATOM   4147  CA  VAL A 262     -15.944 -15.914  13.180  1.00 93.50           C  
ATOM   4148  HA  VAL A 262     -14.995 -15.573  13.595  1.00 93.50           H  
ATOM   4149  C   VAL A 262     -17.050 -15.210  13.966  1.00 93.50           C  
ATOM   4150  CB  VAL A 262     -15.938 -15.484  11.700  1.00 93.50           C  
ATOM   4151  HB  VAL A 262     -16.864 -15.807  11.223  1.00 93.50           H  
ATOM   4152  O   VAL A 262     -18.222 -15.235  13.583  1.00 93.50           O  
ATOM   4153  CG1 VAL A 262     -15.817 -13.960  11.555  1.00 93.50           C  
ATOM   4154 HG11 VAL A 262     -14.920 -13.616  12.070  1.00 93.50           H  
ATOM   4155 HG12 VAL A 262     -15.739 -13.690  10.502  1.00 93.50           H  
ATOM   4156 HG13 VAL A 262     -16.685 -13.461  11.985  1.00 93.50           H  
ATOM   4157  CG2 VAL A 262     -14.758 -16.108  10.943  1.00 93.50           C  
ATOM   4158 HG21 VAL A 262     -14.827 -17.195  10.961  1.00 93.50           H  
ATOM   4159 HG22 VAL A 262     -13.818 -15.805  11.406  1.00 93.50           H  
ATOM   4160 HG23 VAL A 262     -14.763 -15.782   9.903  1.00 93.50           H  
ATOM   4161  N   ARG A 263     -16.668 -14.522  15.045  1.00 93.26           N  
ATOM   4162  H   ARG A 263     -15.677 -14.483  15.236  1.00 93.26           H  
ATOM   4163  CA  ARG A 263     -17.557 -13.782  15.944  1.00 93.26           C  
ATOM   4164  HA  ARG A 263     -18.533 -14.267  15.922  1.00 93.26           H  
ATOM   4165  C   ARG A 263     -17.715 -12.329  15.491  1.00 93.26           C  
ATOM   4166  CB  ARG A 263     -16.988 -13.889  17.368  1.00 93.26           C  
ATOM   4167  HB2 ARG A 263     -16.786 -14.938  17.586  1.00 93.26           H  
ATOM   4168  HB3 ARG A 263     -16.043 -13.348  17.421  1.00 93.26           H  
ATOM   4169  O   ARG A 263     -16.743 -11.595  15.354  1.00 93.26           O  
ATOM   4170  CG  ARG A 263     -17.955 -13.348  18.431  1.00 93.26           C  
ATOM   4171  HG2 ARG A 263     -18.174 -12.297  18.244  1.00 93.26           H  
ATOM   4172  HG3 ARG A 263     -18.884 -13.916  18.372  1.00 93.26           H  
ATOM   4173  CD  ARG A 263     -17.379 -13.506  19.845  1.00 93.26           C  
ATOM   4174  HD2 ARG A 263     -16.965 -14.509  19.949  1.00 93.26           H  
ATOM   4175  HD3 ARG A 263     -18.193 -13.398  20.561  1.00 93.26           H  
ATOM   4176  NE  ARG A 263     -16.339 -12.502  20.150  1.00 93.26           N  
ATOM   4177  HE  ARG A 263     -16.001 -11.910  19.404  1.00 93.26           H  
ATOM   4178  NH1 ARG A 263     -15.941 -13.112  22.337  1.00 93.26           N  
ATOM   4179 HH11 ARG A 263     -16.492 -13.950  22.216  1.00 93.26           H  
ATOM   4180 HH12 ARG A 263     -15.376 -13.006  23.167  1.00 93.26           H  
ATOM   4181  NH2 ARG A 263     -14.840 -11.397  21.441  1.00 93.26           N  
ATOM   4182 HH21 ARG A 263     -14.297 -11.291  22.287  1.00 93.26           H  
ATOM   4183 HH22 ARG A 263     -14.613 -10.826  20.640  1.00 93.26           H  
ATOM   4184  CZ  ARG A 263     -15.715 -12.346  21.306  1.00 93.26           C  
ATOM   4185  N   LEU A 264     -18.960 -11.876  15.331  1.00 94.37           N  
ATOM   4186  H   LEU A 264     -19.722 -12.534  15.419  1.00 94.37           H  
ATOM   4187  CA  LEU A 264     -19.252 -10.473  15.018  1.00 94.37           C  
ATOM   4188  HA  LEU A 264     -18.491 -10.133  14.315  1.00 94.37           H  
ATOM   4189  C   LEU A 264     -19.160  -9.588  16.273  1.00 94.37           C  
ATOM   4190  CB  LEU A 264     -20.618 -10.379  14.315  1.00 94.37           C  
ATOM   4191  HB2 LEU A 264     -21.390 -10.689  15.019  1.00 94.37           H  
ATOM   4192  HB3 LEU A 264     -20.623 -11.082  13.481  1.00 94.37           H  
ATOM   4193  O   LEU A 264     -19.815  -9.862  17.292  1.00 94.37           O  
ATOM   4194  CG  LEU A 264     -20.977  -8.981  13.771  1.00 94.37           C  
ATOM   4195  HG  LEU A 264     -21.008  -8.265  14.591  1.00 94.37           H  
ATOM   4196  CD1 LEU A 264     -19.997  -8.490  12.706  1.00 94.37           C  
ATOM   4197 HD11 LEU A 264     -19.906  -9.223  11.904  1.00 94.37           H  
ATOM   4198 HD12 LEU A 264     -20.348  -7.546  12.291  1.00 94.37           H  
ATOM   4199 HD13 LEU A 264     -19.016  -8.314  13.147  1.00 94.37           H  
ATOM   4200  CD2 LEU A 264     -22.366  -9.048  13.132  1.00 94.37           C  
ATOM   4201 HD21 LEU A 264     -22.362  -9.757  12.304  1.00 94.37           H  
ATOM   4202 HD22 LEU A 264     -22.636  -8.065  12.746  1.00 94.37           H  
ATOM   4203 HD23 LEU A 264     -23.101  -9.354  13.876  1.00 94.37           H  
ATOM   4204  N   HIS A 265     -18.381  -8.511  16.173  1.00 95.64           N  
ATOM   4205  H   HIS A 265     -17.822  -8.410  15.338  1.00 95.64           H  
ATOM   4206  CA  HIS A 265     -18.176  -7.520  17.230  1.00 95.64           C  
ATOM   4207  HA  HIS A 265     -17.661  -8.020  18.050  1.00 95.64           H  
ATOM   4208  C   HIS A 265     -19.500  -6.906  17.738  1.00 95.64           C  
ATOM   4209  CB  HIS A 265     -17.249  -6.429  16.680  1.00 95.64           C  
ATOM   4210  HB2 HIS A 265     -16.366  -6.912  16.260  1.00 95.64           H  
ATOM   4211  HB3 HIS A 265     -17.751  -5.854  15.902  1.00 95.64           H  
ATOM   4212  O   HIS A 265     -20.357  -6.605  16.903  1.00 95.64           O  
ATOM   4213  CG  HIS A 265     -16.783  -5.523  17.775  1.00 95.64           C  
ATOM   4214  CD2 HIS A 265     -15.990  -5.936  18.805  1.00 95.64           C  
ATOM   4215  HD2 HIS A 265     -15.544  -6.914  18.913  1.00 95.64           H  
ATOM   4216  ND1 HIS A 265     -17.223  -4.251  18.070  1.00 95.64           N  
ATOM   4217  HD1 HIS A 265     -17.637  -3.591  17.427  1.00 95.64           H  
ATOM   4218  CE1 HIS A 265     -16.713  -3.921  19.271  1.00 95.64           C  
ATOM   4219  HE1 HIS A 265     -16.838  -2.969  19.766  1.00 95.64           H  
ATOM   4220  NE2 HIS A 265     -16.008  -4.945  19.770  1.00 95.64           N  
ATOM   4221  N   PRO A 266     -19.716  -6.697  19.060  1.00 93.58           N  
ATOM   4222  CA  PRO A 266     -20.978  -6.187  19.612  1.00 93.58           C  
ATOM   4223  HA  PRO A 266     -21.720  -6.983  19.543  1.00 93.58           H  
ATOM   4224  C   PRO A 266     -21.549  -4.952  18.905  1.00 93.58           C  
ATOM   4225  CB  PRO A 266     -20.702  -5.923  21.096  1.00 93.58           C  
ATOM   4226  HB2 PRO A 266     -21.606  -6.011  21.699  1.00 93.58           H  
ATOM   4227  HB3 PRO A 266     -20.241  -4.945  21.235  1.00 93.58           H  
ATOM   4228  O   PRO A 266     -22.717  -4.972  18.514  1.00 93.58           O  
ATOM   4229  CG  PRO A 266     -19.689  -7.014  21.431  1.00 93.58           C  
ATOM   4230  HG2 PRO A 266     -20.200  -7.967  21.570  1.00 93.58           H  
ATOM   4231  HG3 PRO A 266     -19.095  -6.760  22.309  1.00 93.58           H  
ATOM   4232  CD  PRO A 266     -18.836  -7.061  20.166  1.00 93.58           C  
ATOM   4233  HD2 PRO A 266     -18.404  -8.054  20.044  1.00 93.58           H  
ATOM   4234  HD3 PRO A 266     -18.049  -6.313  20.268  1.00 93.58           H  
ATOM   4235  N   LEU A 267     -20.719  -3.934  18.646  1.00 93.38           N  
ATOM   4236  H   LEU A 267     -19.776  -3.991  19.002  1.00 93.38           H  
ATOM   4237  CA  LEU A 267     -21.136  -2.685  17.987  1.00 93.38           C  
ATOM   4238  HA  LEU A 267     -21.996  -2.285  18.523  1.00 93.38           H  
ATOM   4239  C   LEU A 267     -21.606  -2.878  16.528  1.00 93.38           C  
ATOM   4240  CB  LEU A 267     -19.989  -1.654  18.074  1.00 93.38           C  
ATOM   4241  HB2 LEU A 267     -19.129  -2.039  17.527  1.00 93.38           H  
ATOM   4242  HB3 LEU A 267     -20.311  -0.741  17.572  1.00 93.38           H  
ATOM   4243  O   LEU A 267     -22.326  -2.038  15.995  1.00 93.38           O  
ATOM   4244  CG  LEU A 267     -19.538  -1.280  19.505  1.00 93.38           C  
ATOM   4245  HG  LEU A 267     -19.195  -2.178  20.018  1.00 93.38           H  
ATOM   4246  CD1 LEU A 267     -18.378  -0.291  19.443  1.00 93.38           C  
ATOM   4247 HD11 LEU A 267     -18.683   0.640  18.965  1.00 93.38           H  
ATOM   4248 HD12 LEU A 267     -17.544  -0.726  18.892  1.00 93.38           H  
ATOM   4249 HD13 LEU A 267     -18.021  -0.074  20.450  1.00 93.38           H  
ATOM   4250  CD2 LEU A 267     -20.663  -0.646  20.324  1.00 93.38           C  
ATOM   4251 HD21 LEU A 267     -21.466  -1.364  20.491  1.00 93.38           H  
ATOM   4252 HD22 LEU A 267     -20.272  -0.344  21.296  1.00 93.38           H  
ATOM   4253 HD23 LEU A 267     -21.051   0.235  19.812  1.00 93.38           H  
ATOM   4254  N   ALA A 268     -21.261  -4.000  15.888  1.00 93.96           N  
ATOM   4255  H   ALA A 268     -20.717  -4.687  16.391  1.00 93.96           H  
ATOM   4256  CA  ALA A 268     -21.641  -4.325  14.512  1.00 93.96           C  
ATOM   4257  HA  ALA A 268     -21.905  -3.400  13.998  1.00 93.96           H  
ATOM   4258  C   ALA A 268     -22.875  -5.249  14.399  1.00 93.96           C  
ATOM   4259  CB  ALA A 268     -20.405  -4.897  13.810  1.00 93.96           C  
ATOM   4260  HB1 ALA A 268     -19.593  -4.171  13.849  1.00 93.96           H  
ATOM   4261  HB2 ALA A 268     -20.089  -5.819  14.298  1.00 93.96           H  
ATOM   4262  HB3 ALA A 268     -20.633  -5.107  12.765  1.00 93.96           H  
ATOM   4263  O   ALA A 268     -23.254  -5.645  13.299  1.00 93.96           O  
ATOM   4264  N   ARG A 269     -23.528  -5.620  15.513  1.00 93.07           N  
ATOM   4265  H   ARG A 269     -23.185  -5.266  16.395  1.00 93.07           H  
ATOM   4266  CA  ARG A 269     -24.616  -6.628  15.520  1.00 93.07           C  
ATOM   4267  HA  ARG A 269     -24.340  -7.399  14.801  1.00 93.07           H  
ATOM   4268  C   ARG A 269     -25.981  -6.129  15.030  1.00 93.07           C  
ATOM   4269  CB  ARG A 269     -24.725  -7.285  16.908  1.00 93.07           C  
ATOM   4270  HB2 ARG A 269     -25.590  -7.947  16.933  1.00 93.07           H  
ATOM   4271  HB3 ARG A 269     -24.855  -6.516  17.670  1.00 93.07           H  
ATOM   4272  O   ARG A 269     -26.909  -6.940  14.939  1.00 93.07           O  
ATOM   4273  CG  ARG A 269     -23.475  -8.116  17.210  1.00 93.07           C  
ATOM   4274  HG2 ARG A 269     -23.333  -8.855  16.421  1.00 93.07           H  
ATOM   4275  HG3 ARG A 269     -22.609  -7.456  17.227  1.00 93.07           H  
ATOM   4276  CD  ARG A 269     -23.562  -8.833  18.557  1.00 93.07           C  
ATOM   4277  HD2 ARG A 269     -23.709  -8.094  19.345  1.00 93.07           H  
ATOM   4278  HD3 ARG A 269     -24.411  -9.517  18.546  1.00 93.07           H  
ATOM   4279  NE  ARG A 269     -22.318  -9.580  18.795  1.00 93.07           N  
ATOM   4280  HE  ARG A 269     -21.567  -9.447  18.133  1.00 93.07           H  
ATOM   4281  NH1 ARG A 269     -22.896 -10.670  20.740  1.00 93.07           N  
ATOM   4282 HH11 ARG A 269     -23.793 -10.205  20.743  1.00 93.07           H  
ATOM   4283 HH12 ARG A 269     -22.654 -11.310  21.483  1.00 93.07           H  
ATOM   4284  NH2 ARG A 269     -20.876 -10.970  19.811  1.00 93.07           N  
ATOM   4285 HH21 ARG A 269     -20.611 -11.585  20.566  1.00 93.07           H  
ATOM   4286 HH22 ARG A 269     -20.231 -10.746  19.066  1.00 93.07           H  
ATOM   4287  CZ  ARG A 269     -22.046 -10.403  19.787  1.00 93.07           C  
ATOM   4288  N   THR A 270     -26.120  -4.842  14.717  1.00 93.38           N  
ATOM   4289  H   THR A 270     -25.293  -4.262  14.732  1.00 93.38           H  
ATOM   4290  CA  THR A 270     -27.370  -4.253  14.209  1.00 93.38           C  
ATOM   4291  HA  THR A 270     -28.172  -4.533  14.892  1.00 93.38           H  
ATOM   4292  C   THR A 270     -27.723  -4.808  12.824  1.00 93.38           C  
ATOM   4293  CB  THR A 270     -27.317  -2.714  14.172  1.00 93.38           C  
ATOM   4294  HB  THR A 270     -28.317  -2.340  13.952  1.00 93.38           H  
ATOM   4295  O   THR A 270     -26.846  -5.182  12.048  1.00 93.38           O  
ATOM   4296  CG2 THR A 270     -26.853  -2.091  15.488  1.00 93.38           C  
ATOM   4297 HG21 THR A 270     -25.811  -2.338  15.689  1.00 93.38           H  
ATOM   4298 HG22 THR A 270     -27.471  -2.456  16.309  1.00 93.38           H  
ATOM   4299 HG23 THR A 270     -26.951  -1.006  15.437  1.00 93.38           H  
ATOM   4300  OG1 THR A 270     -26.448  -2.270  13.161  1.00 93.38           O  
ATOM   4301  HG1 THR A 270     -26.066  -1.436  13.446  1.00 93.38           H  
ATOM   4302  N   ALA A 271     -29.016  -4.870  12.485  1.00 90.47           N  
ATOM   4303  H   ALA A 271     -29.720  -4.585  13.151  1.00 90.47           H  
ATOM   4304  CA  ALA A 271     -29.464  -5.449  11.211  1.00 90.47           C  
ATOM   4305  HA  ALA A 271     -29.120  -6.482  11.156  1.00 90.47           H  
ATOM   4306  C   ALA A 271     -28.882  -4.720   9.981  1.00 90.47           C  
ATOM   4307  CB  ALA A 271     -30.997  -5.456  11.194  1.00 90.47           C  
ATOM   4308  HB1 ALA A 271     -31.344  -5.916  10.269  1.00 90.47           H  
ATOM   4309  HB2 ALA A 271     -31.379  -6.036  12.034  1.00 90.47           H  
ATOM   4310  HB3 ALA A 271     -31.384  -4.439  11.247  1.00 90.47           H  
ATOM   4311  O   ALA A 271     -28.488  -5.365   9.015  1.00 90.47           O  
ATOM   4312  N   LYS A 272     -28.754  -3.386  10.044  1.00 91.38           N  
ATOM   4313  H   LYS A 272     -29.058  -2.917  10.885  1.00 91.38           H  
ATOM   4314  CA  LYS A 272     -28.158  -2.588   8.962  1.00 91.38           C  
ATOM   4315  HA  LYS A 272     -28.663  -2.829   8.026  1.00 91.38           H  
ATOM   4316  C   LYS A 272     -26.681  -2.940   8.735  1.00 91.38           C  
ATOM   4317  CB  LYS A 272     -28.319  -1.085   9.237  1.00 91.38           C  
ATOM   4318  HB2 LYS A 272     -27.825  -0.827  10.173  1.00 91.38           H  
ATOM   4319  HB3 LYS A 272     -27.810  -0.564   8.426  1.00 91.38           H  
ATOM   4320  O   LYS A 272     -26.292  -3.220   7.605  1.00 91.38           O  
ATOM   4321  CG  LYS A 272     -29.774  -0.586   9.269  1.00 91.38           C  
ATOM   4322  HG2 LYS A 272     -30.296  -1.021  10.121  1.00 91.38           H  
ATOM   4323  HG3 LYS A 272     -30.276  -0.886   8.349  1.00 91.38           H  
ATOM   4324  CD  LYS A 272     -29.792   0.948   9.380  1.00 91.38           C  
ATOM   4325  HD2 LYS A 272     -29.314   1.245  10.313  1.00 91.38           H  
ATOM   4326  HD3 LYS A 272     -29.217   1.366   8.554  1.00 91.38           H  
ATOM   4327  CE  LYS A 272     -31.220   1.507   9.328  1.00 91.38           C  
ATOM   4328  HE2 LYS A 272     -31.702   1.145   8.420  1.00 91.38           H  
ATOM   4329  HE3 LYS A 272     -31.780   1.125  10.182  1.00 91.38           H  
ATOM   4330  NZ  LYS A 272     -31.215   2.994   9.338  1.00 91.38           N  
ATOM   4331  HZ1 LYS A 272     -30.760   3.346  10.169  1.00 91.38           H  
ATOM   4332  HZ2 LYS A 272     -30.709   3.350   8.541  1.00 91.38           H  
ATOM   4333  HZ3 LYS A 272     -32.154   3.363   9.303  1.00 91.38           H  
ATOM   4334  N   VAL A 273     -25.879  -2.990   9.804  1.00 92.74           N  
ATOM   4335  H   VAL A 273     -26.261  -2.781  10.715  1.00 92.74           H  
ATOM   4336  CA  VAL A 273     -24.442  -3.305   9.706  1.00 92.74           C  
ATOM   4337  HA  VAL A 273     -24.016  -2.709   8.899  1.00 92.74           H  
ATOM   4338  C   VAL A 273     -24.216  -4.771   9.329  1.00 92.74           C  
ATOM   4339  CB  VAL A 273     -23.692  -2.929  10.999  1.00 92.74           C  
ATOM   4340  HB  VAL A 273     -24.125  -3.469  11.840  1.00 92.74           H  
ATOM   4341  O   VAL A 273     -23.306  -5.058   8.561  1.00 92.74           O  
ATOM   4342  CG1 VAL A 273     -22.194  -3.253  10.909  1.00 92.74           C  
ATOM   4343 HG11 VAL A 273     -22.044  -4.332  10.890  1.00 92.74           H  
ATOM   4344 HG12 VAL A 273     -21.667  -2.846  11.772  1.00 92.74           H  
ATOM   4345 HG13 VAL A 273     -21.772  -2.817  10.004  1.00 92.74           H  
ATOM   4346  CG2 VAL A 273     -23.799  -1.423  11.269  1.00 92.74           C  
ATOM   4347 HG21 VAL A 273     -23.330  -1.188  12.224  1.00 92.74           H  
ATOM   4348 HG22 VAL A 273     -24.839  -1.100  11.305  1.00 92.74           H  
ATOM   4349 HG23 VAL A 273     -23.288  -0.879  10.475  1.00 92.74           H  
ATOM   4350  N   LYS A 274     -25.076  -5.703   9.765  1.00 93.77           N  
ATOM   4351  H   LYS A 274     -25.782  -5.425  10.432  1.00 93.77           H  
ATOM   4352  CA  LYS A 274     -25.042  -7.103   9.303  1.00 93.77           C  
ATOM   4353  HA  LYS A 274     -24.070  -7.531   9.546  1.00 93.77           H  
ATOM   4354  C   LYS A 274     -25.175  -7.230   7.781  1.00 93.77           C  
ATOM   4355  CB  LYS A 274     -26.138  -7.918   9.998  1.00 93.77           C  
ATOM   4356  HB2 LYS A 274     -27.060  -7.337  10.030  1.00 93.77           H  
ATOM   4357  HB3 LYS A 274     -26.330  -8.821   9.420  1.00 93.77           H  
ATOM   4358  O   LYS A 274     -24.469  -8.045   7.196  1.00 93.77           O  
ATOM   4359  CG  LYS A 274     -25.726  -8.338  11.415  1.00 93.77           C  
ATOM   4360  HG2 LYS A 274     -25.413  -7.468  11.993  1.00 93.77           H  
ATOM   4361  HG3 LYS A 274     -24.893  -9.037  11.347  1.00 93.77           H  
ATOM   4362  CD  LYS A 274     -26.912  -9.012  12.111  1.00 93.77           C  
ATOM   4363  HD2 LYS A 274     -27.323  -9.784  11.461  1.00 93.77           H  
ATOM   4364  HD3 LYS A 274     -27.676  -8.258  12.297  1.00 93.77           H  
ATOM   4365  CE  LYS A 274     -26.474  -9.645  13.433  1.00 93.77           C  
ATOM   4366  HE2 LYS A 274     -25.941  -8.892  14.014  1.00 93.77           H  
ATOM   4367  HE3 LYS A 274     -25.785 -10.462  13.217  1.00 93.77           H  
ATOM   4368  NZ  LYS A 274     -27.647 -10.134  14.195  1.00 93.77           N  
ATOM   4369  HZ1 LYS A 274     -28.221  -9.346  14.459  1.00 93.77           H  
ATOM   4370  HZ2 LYS A 274     -28.198 -10.766  13.633  1.00 93.77           H  
ATOM   4371  HZ3 LYS A 274     -27.360 -10.615  15.035  1.00 93.77           H  
ATOM   4372  N   ASN A 275     -26.016  -6.417   7.140  1.00 93.19           N  
ATOM   4373  H   ASN A 275     -26.610  -5.805   7.682  1.00 93.19           H  
ATOM   4374  CA  ASN A 275     -26.148  -6.423   5.680  1.00 93.19           C  
ATOM   4375  HA  ASN A 275     -26.261  -7.455   5.346  1.00 93.19           H  
ATOM   4376  C   ASN A 275     -24.879  -5.883   5.000  1.00 93.19           C  
ATOM   4377  CB  ASN A 275     -27.413  -5.654   5.261  1.00 93.19           C  
ATOM   4378  HB2 ASN A 275     -27.415  -5.555   4.175  1.00 93.19           H  
ATOM   4379  HB3 ASN A 275     -27.402  -4.653   5.692  1.00 93.19           H  
ATOM   4380  O   ASN A 275     -24.359  -6.530   4.093  1.00 93.19           O  
ATOM   4381  CG  ASN A 275     -28.708  -6.346   5.659  1.00 93.19           C  
ATOM   4382  ND2 ASN A 275     -29.834  -5.779   5.294  1.00 93.19           N  
ATOM   4383 HD21 ASN A 275     -29.826  -4.946   4.722  1.00 93.19           H  
ATOM   4384 HD22 ASN A 275     -30.675  -6.298   5.503  1.00 93.19           H  
ATOM   4385  OD1 ASN A 275     -28.741  -7.395   6.280  1.00 93.19           O  
ATOM   4386  N   GLU A 276     -24.327  -4.764   5.486  1.00 94.69           N  
ATOM   4387  H   GLU A 276     -24.806  -4.265   6.223  1.00 94.69           H  
ATOM   4388  CA  GLU A 276     -23.031  -4.240   5.018  1.00 94.69           C  
ATOM   4389  HA  GLU A 276     -23.099  -4.024   3.952  1.00 94.69           H  
ATOM   4390  C   GLU A 276     -21.904  -5.279   5.181  1.00 94.69           C  
ATOM   4391  CB  GLU A 276     -22.675  -2.931   5.753  1.00 94.69           C  
ATOM   4392  HB2 GLU A 276     -22.806  -3.065   6.827  1.00 94.69           H  
ATOM   4393  HB3 GLU A 276     -21.624  -2.711   5.568  1.00 94.69           H  
ATOM   4394  O   GLU A 276     -21.134  -5.499   4.252  1.00 94.69           O  
ATOM   4395  CG  GLU A 276     -23.517  -1.732   5.279  1.00 94.69           C  
ATOM   4396  HG2 GLU A 276     -24.569  -1.946   5.469  1.00 94.69           H  
ATOM   4397  HG3 GLU A 276     -23.385  -1.617   4.203  1.00 94.69           H  
ATOM   4398  CD  GLU A 276     -23.134  -0.411   5.971  1.00 94.69           C  
ATOM   4399  OE1 GLU A 276     -24.018   0.453   6.162  1.00 94.69           O  
ATOM   4400  OE2 GLU A 276     -21.958  -0.230   6.351  1.00 94.69           O  
ATOM   4401  N   VAL A 277     -21.850  -5.992   6.312  1.00 94.91           N  
ATOM   4402  H   VAL A 277     -22.501  -5.744   7.044  1.00 94.91           H  
ATOM   4403  CA  VAL A 277     -20.884  -7.074   6.579  1.00 94.91           C  
ATOM   4404  HA  VAL A 277     -19.879  -6.684   6.417  1.00 94.91           H  
ATOM   4405  C   VAL A 277     -21.049  -8.258   5.619  1.00 94.91           C  
ATOM   4406  CB  VAL A 277     -20.989  -7.522   8.053  1.00 94.91           C  
ATOM   4407  HB  VAL A 277     -22.040  -7.635   8.320  1.00 94.91           H  
ATOM   4408  O   VAL A 277     -20.048  -8.824   5.180  1.00 94.91           O  
ATOM   4409  CG1 VAL A 277     -20.289  -8.855   8.348  1.00 94.91           C  
ATOM   4410 HG11 VAL A 277     -20.815  -9.668   7.848  1.00 94.91           H  
ATOM   4411 HG12 VAL A 277     -20.304  -9.046   9.421  1.00 94.91           H  
ATOM   4412 HG13 VAL A 277     -19.260  -8.810   7.992  1.00 94.91           H  
ATOM   4413  CG2 VAL A 277     -20.359  -6.474   8.978  1.00 94.91           C  
ATOM   4414 HG21 VAL A 277     -20.538  -6.739  10.020  1.00 94.91           H  
ATOM   4415 HG22 VAL A 277     -19.286  -6.410   8.797  1.00 94.91           H  
ATOM   4416 HG23 VAL A 277     -20.803  -5.495   8.793  1.00 94.91           H  
ATOM   4417  N   SER A 278     -22.276  -8.643   5.263  1.00 92.04           N  
ATOM   4418  H   SER A 278     -23.073  -8.192   5.690  1.00 92.04           H  
ATOM   4419  CA  SER A 278     -22.522  -9.711   4.283  1.00 92.04           C  
ATOM   4420  HA  SER A 278     -21.947 -10.593   4.568  1.00 92.04           H  
ATOM   4421  C   SER A 278     -22.066  -9.309   2.877  1.00 92.04           C  
ATOM   4422  CB  SER A 278     -24.000 -10.101   4.280  1.00 92.04           C  
ATOM   4423  HB2 SER A 278     -24.615  -9.213   4.129  1.00 92.04           H  
ATOM   4424  HB3 SER A 278     -24.191 -10.808   3.473  1.00 92.04           H  
ATOM   4425  O   SER A 278     -21.337 -10.063   2.230  1.00 92.04           O  
ATOM   4426  OG  SER A 278     -24.325 -10.709   5.517  1.00 92.04           O  
ATOM   4427  HG  SER A 278     -25.277 -10.665   5.626  1.00 92.04           H  
ATOM   4428  N   SER A 279     -22.394  -8.090   2.437  1.00 92.60           N  
ATOM   4429  H   SER A 279     -23.020  -7.520   2.986  1.00 92.60           H  
ATOM   4430  CA  SER A 279     -21.897  -7.535   1.170  1.00 92.60           C  
ATOM   4431  HA  SER A 279     -22.160  -8.213   0.358  1.00 92.60           H  
ATOM   4432  C   SER A 279     -20.372  -7.376   1.167  1.00 92.60           C  
ATOM   4433  CB  SER A 279     -22.564  -6.184   0.896  1.00 92.60           C  
ATOM   4434  HB2 SER A 279     -22.386  -5.509   1.733  1.00 92.60           H  
ATOM   4435  HB3 SER A 279     -22.148  -5.751  -0.014  1.00 92.60           H  
ATOM   4436  O   SER A 279     -19.727  -7.609   0.148  1.00 92.60           O  
ATOM   4437  OG  SER A 279     -23.955  -6.364   0.732  1.00 92.60           O  
ATOM   4438  HG  SER A 279     -24.353  -5.518   0.516  1.00 92.60           H  
ATOM   4439  N   PHE A 280     -19.770  -7.027   2.307  1.00 95.07           N  
ATOM   4440  H   PHE A 280     -20.346  -6.760   3.092  1.00 95.07           H  
ATOM   4441  CA  PHE A 280     -18.319  -6.927   2.469  1.00 95.07           C  
ATOM   4442  HA  PHE A 280     -17.910  -6.299   1.677  1.00 95.07           H  
ATOM   4443  C   PHE A 280     -17.634  -8.296   2.354  1.00 95.07           C  
ATOM   4444  CB  PHE A 280     -18.014  -6.252   3.811  1.00 95.07           C  
ATOM   4445  HB2 PHE A 280     -18.488  -5.271   3.836  1.00 95.07           H  
ATOM   4446  HB3 PHE A 280     -18.436  -6.844   4.623  1.00 95.07           H  
ATOM   4447  O   PHE A 280     -16.613  -8.420   1.682  1.00 95.07           O  
ATOM   4448  CG  PHE A 280     -16.536  -6.076   4.056  1.00 95.07           C  
ATOM   4449  CD1 PHE A 280     -15.809  -7.090   4.708  1.00 95.07           C  
ATOM   4450  HD1 PHE A 280     -16.311  -7.976   5.067  1.00 95.07           H  
ATOM   4451  CD2 PHE A 280     -15.881  -4.926   3.578  1.00 95.07           C  
ATOM   4452  HD2 PHE A 280     -16.437  -4.154   3.067  1.00 95.07           H  
ATOM   4453  CE1 PHE A 280     -14.420  -6.962   4.870  1.00 95.07           C  
ATOM   4454  HE1 PHE A 280     -13.852  -7.738   5.362  1.00 95.07           H  
ATOM   4455  CE2 PHE A 280     -14.493  -4.794   3.750  1.00 95.07           C  
ATOM   4456  HE2 PHE A 280     -13.984  -3.917   3.379  1.00 95.07           H  
ATOM   4457  CZ  PHE A 280     -13.771  -5.816   4.388  1.00 95.07           C  
ATOM   4458  HZ  PHE A 280     -12.702  -5.725   4.512  1.00 95.07           H  
ATOM   4459  N   LYS A 281     -18.219  -9.354   2.934  1.00 92.55           N  
ATOM   4460  H   LYS A 281     -19.045  -9.191   3.492  1.00 92.55           H  
ATOM   4461  CA  LYS A 281     -17.732 -10.734   2.758  1.00 92.55           C  
ATOM   4462  HA  LYS A 281     -16.679 -10.776   3.034  1.00 92.55           H  
ATOM   4463  C   LYS A 281     -17.792 -11.183   1.294  1.00 92.55           C  
ATOM   4464  CB  LYS A 281     -18.522 -11.702   3.650  1.00 92.55           C  
ATOM   4465  HB2 LYS A 281     -18.332 -12.720   3.310  1.00 92.55           H  
ATOM   4466  HB3 LYS A 281     -19.589 -11.506   3.547  1.00 92.55           H  
ATOM   4467  O   LYS A 281     -16.848 -11.816   0.829  1.00 92.55           O  
ATOM   4468  CG  LYS A 281     -18.116 -11.610   5.128  1.00 92.55           C  
ATOM   4469  HG2 LYS A 281     -17.064 -11.879   5.228  1.00 92.55           H  
ATOM   4470  HG3 LYS A 281     -18.251 -10.593   5.497  1.00 92.55           H  
ATOM   4471  CD  LYS A 281     -18.970 -12.576   5.958  1.00 92.55           C  
ATOM   4472  HD2 LYS A 281     -20.019 -12.294   5.868  1.00 92.55           H  
ATOM   4473  HD3 LYS A 281     -18.838 -13.584   5.566  1.00 92.55           H  
ATOM   4474  CE  LYS A 281     -18.552 -12.540   7.431  1.00 92.55           C  
ATOM   4475  HE2 LYS A 281     -17.473 -12.680   7.488  1.00 92.55           H  
ATOM   4476  HE3 LYS A 281     -18.782 -11.553   7.833  1.00 92.55           H  
ATOM   4477  NZ  LYS A 281     -19.242 -13.599   8.210  1.00 92.55           N  
ATOM   4478  HZ1 LYS A 281     -18.964 -13.571   9.180  1.00 92.55           H  
ATOM   4479  HZ2 LYS A 281     -19.008 -14.511   7.843  1.00 92.55           H  
ATOM   4480  HZ3 LYS A 281     -20.244 -13.486   8.151  1.00 92.55           H  
ATOM   4481  N   ALA A 282     -18.845 -10.825   0.555  1.00 90.44           N  
ATOM   4482  H   ALA A 282     -19.609 -10.340   1.005  1.00 90.44           H  
ATOM   4483  CA  ALA A 282     -18.938 -11.113  -0.879  1.00 90.44           C  
ATOM   4484  HA  ALA A 282     -18.773 -12.180  -1.029  1.00 90.44           H  
ATOM   4485  C   ALA A 282     -17.858 -10.369  -1.691  1.00 90.44           C  
ATOM   4486  CB  ALA A 282     -20.357 -10.782  -1.359  1.00 90.44           C  
ATOM   4487  HB1 ALA A 282     -20.558  -9.717  -1.245  1.00 90.44           H  
ATOM   4488  HB2 ALA A 282     -21.087 -11.348  -0.780  1.00 90.44           H  
ATOM   4489  HB3 ALA A 282     -20.456 -11.049  -2.411  1.00 90.44           H  
ATOM   4490  O   ALA A 282     -17.187 -10.974  -2.528  1.00 90.44           O  
ATOM   4491  N   ALA A 283     -17.624  -9.085  -1.398  1.00 91.61           N  
ATOM   4492  H   ALA A 283     -18.227  -8.617  -0.736  1.00 91.61           H  
ATOM   4493  CA  ALA A 283     -16.554  -8.306  -2.019  1.00 91.61           C  
ATOM   4494  HA  ALA A 283     -16.681  -8.341  -3.101  1.00 91.61           H  
ATOM   4495  C   ALA A 283     -15.157  -8.869  -1.699  1.00 91.61           C  
ATOM   4496  CB  ALA A 283     -16.694  -6.851  -1.573  1.00 91.61           C  
ATOM   4497  HB1 ALA A 283     -15.905  -6.254  -2.032  1.00 91.61           H  
ATOM   4498  HB2 ALA A 283     -17.659  -6.455  -1.889  1.00 91.61           H  
ATOM   4499  HB3 ALA A 283     -16.613  -6.770  -0.489  1.00 91.61           H  
ATOM   4500  O   ALA A 283     -14.344  -9.047  -2.608  1.00 91.61           O  
ATOM   4501  N   LEU A 284     -14.895  -9.245  -0.443  1.00 91.26           N  
ATOM   4502  H   LEU A 284     -15.581  -9.038   0.268  1.00 91.26           H  
ATOM   4503  CA  LEU A 284     -13.650  -9.900  -0.034  1.00 91.26           C  
ATOM   4504  HA  LEU A 284     -12.821  -9.257  -0.329  1.00 91.26           H  
ATOM   4505  C   LEU A 284     -13.455 -11.254  -0.739  1.00 91.26           C  
ATOM   4506  CB  LEU A 284     -13.654 -10.041   1.498  1.00 91.26           C  
ATOM   4507  HB2 LEU A 284     -14.480 -10.693   1.782  1.00 91.26           H  
ATOM   4508  HB3 LEU A 284     -13.834  -9.061   1.940  1.00 91.26           H  
ATOM   4509  O   LEU A 284     -12.353 -11.545  -1.194  1.00 91.26           O  
ATOM   4510  CG  LEU A 284     -12.349 -10.614   2.081  1.00 91.26           C  
ATOM   4511  HG  LEU A 284     -12.140 -11.587   1.636  1.00 91.26           H  
ATOM   4512  CD1 LEU A 284     -11.152  -9.687   1.853  1.00 91.26           C  
ATOM   4513 HD11 LEU A 284     -11.370  -8.689   2.233  1.00 91.26           H  
ATOM   4514 HD12 LEU A 284     -10.276 -10.085   2.366  1.00 91.26           H  
ATOM   4515 HD13 LEU A 284     -10.922  -9.631   0.789  1.00 91.26           H  
ATOM   4516  CD2 LEU A 284     -12.522 -10.807   3.585  1.00 91.26           C  
ATOM   4517 HD21 LEU A 284     -11.618 -11.252   4.001  1.00 91.26           H  
ATOM   4518 HD22 LEU A 284     -13.360 -11.476   3.778  1.00 91.26           H  
ATOM   4519 HD23 LEU A 284     -12.707  -9.843   4.061  1.00 91.26           H  
ATOM   4520  N   GLY A 285     -14.523 -12.040  -0.910  1.00 89.15           N  
ATOM   4521  H   GLY A 285     -15.391 -11.772  -0.469  1.00 89.15           H  
ATOM   4522  CA  GLY A 285     -14.507 -13.270  -1.709  1.00 89.15           C  
ATOM   4523  HA2 GLY A 285     -15.485 -13.746  -1.638  1.00 89.15           H  
ATOM   4524  HA3 GLY A 285     -13.757 -13.951  -1.307  1.00 89.15           H  
ATOM   4525  C   GLY A 285     -14.199 -13.031  -3.193  1.00 89.15           C  
ATOM   4526  O   GLY A 285     -13.531 -13.853  -3.817  1.00 89.15           O  
ATOM   4527  N   SER A 286     -14.607 -11.886  -3.757  1.00 87.64           N  
ATOM   4528  H   SER A 286     -15.209 -11.276  -3.224  1.00 87.64           H  
ATOM   4529  CA  SER A 286     -14.193 -11.484  -5.112  1.00 87.64           C  
ATOM   4530  HA  SER A 286     -14.313 -12.354  -5.758  1.00 87.64           H  
ATOM   4531  C   SER A 286     -12.707 -11.105  -5.183  1.00 87.64           C  
ATOM   4532  CB  SER A 286     -15.112 -10.391  -5.686  1.00 87.64           C  
ATOM   4533  HB2 SER A 286     -16.148 -10.642  -5.457  1.00 87.64           H  
ATOM   4534  HB3 SER A 286     -15.005 -10.387  -6.771  1.00 87.64           H  
ATOM   4535  O   SER A 286     -12.048 -11.437  -6.165  1.00 87.64           O  
ATOM   4536  OG  SER A 286     -14.836  -9.081  -5.217  1.00 87.64           O  
ATOM   4537  HG  SER A 286     -14.641  -9.106  -4.278  1.00 87.64           H  
ATOM   4538  N   LEU A 287     -12.158 -10.492  -4.124  1.00 90.24           N  
ATOM   4539  H   LEU A 287     -12.760 -10.258  -3.347  1.00 90.24           H  
ATOM   4540  CA  LEU A 287     -10.749 -10.092  -4.044  1.00 90.24           C  
ATOM   4541  HA  LEU A 287     -10.477  -9.652  -5.003  1.00 90.24           H  
ATOM   4542  C   LEU A 287      -9.803 -11.279  -3.795  1.00 90.24           C  
ATOM   4543  CB  LEU A 287     -10.586  -9.038  -2.932  1.00 90.24           C  
ATOM   4544  HB2 LEU A 287     -11.475  -8.410  -2.877  1.00 90.24           H  
ATOM   4545  HB3 LEU A 287     -10.489  -9.551  -1.975  1.00 90.24           H  
ATOM   4546  O   LEU A 287      -8.700 -11.311  -4.335  1.00 90.24           O  
ATOM   4547  CG  LEU A 287      -9.354  -8.143  -3.167  1.00 90.24           C  
ATOM   4548  HG  LEU A 287      -8.525  -8.735  -3.556  1.00 90.24           H  
ATOM   4549  CD1 LEU A 287      -9.699  -7.045  -4.178  1.00 90.24           C  
ATOM   4550 HD11 LEU A 287      -8.864  -6.350  -4.269  1.00 90.24           H  
ATOM   4551 HD12 LEU A 287     -10.580  -6.493  -3.851  1.00 90.24           H  
ATOM   4552 HD13 LEU A 287      -9.898  -7.481  -5.157  1.00 90.24           H  
ATOM   4553  CD2 LEU A 287      -8.888  -7.492  -1.865  1.00 90.24           C  
ATOM   4554 HD21 LEU A 287      -8.013  -6.871  -2.059  1.00 90.24           H  
ATOM   4555 HD22 LEU A 287      -8.608  -8.267  -1.152  1.00 90.24           H  
ATOM   4556 HD23 LEU A 287      -9.683  -6.879  -1.439  1.00 90.24           H  
ATOM   4557  N   ALA A 288     -10.239 -12.268  -3.010  1.00 90.22           N  
ATOM   4558  H   ALA A 288     -11.131 -12.149  -2.553  1.00 90.22           H  
ATOM   4559  CA  ALA A 288      -9.459 -13.461  -2.672  1.00 90.22           C  
ATOM   4560  HA  ALA A 288      -8.541 -13.148  -2.175  1.00 90.22           H  
ATOM   4561  C   ALA A 288      -9.045 -14.290  -3.905  1.00 90.22           C  
ATOM   4562  CB  ALA A 288     -10.284 -14.298  -1.687  1.00 90.22           C  
ATOM   4563  HB1 ALA A 288     -11.209 -14.626  -2.161  1.00 90.22           H  
ATOM   4564  HB2 ALA A 288     -10.519 -13.708  -0.802  1.00 90.22           H  
ATOM   4565  HB3 ALA A 288      -9.709 -15.174  -1.385  1.00 90.22           H  
ATOM   4566  O   ALA A 288      -8.050 -15.009  -3.855  1.00 90.22           O  
ATOM   4567  N   LYS A 289      -9.753 -14.137  -5.034  1.00 87.23           N  
ATOM   4568  H   LYS A 289     -10.550 -13.517  -4.999  1.00 87.23           H  
ATOM   4569  CA  LYS A 289      -9.405 -14.741  -6.332  1.00 87.23           C  
ATOM   4570  HA  LYS A 289      -9.380 -15.825  -6.230  1.00 87.23           H  
ATOM   4571  C   LYS A 289      -8.019 -14.338  -6.852  1.00 87.23           C  
ATOM   4572  CB  LYS A 289     -10.458 -14.352  -7.380  1.00 87.23           C  
ATOM   4573  HB2 LYS A 289     -10.500 -13.266  -7.458  1.00 87.23           H  
ATOM   4574  HB3 LYS A 289     -10.141 -14.746  -8.346  1.00 87.23           H  
ATOM   4575  O   LYS A 289      -7.440 -15.086  -7.629  1.00 87.23           O  
ATOM   4576  CG  LYS A 289     -11.856 -14.901  -7.065  1.00 87.23           C  
ATOM   4577  HG2 LYS A 289     -12.213 -14.498  -6.117  1.00 87.23           H  
ATOM   4578  HG3 LYS A 289     -11.809 -15.988  -6.998  1.00 87.23           H  
ATOM   4579  CD  LYS A 289     -12.825 -14.496  -8.180  1.00 87.23           C  
ATOM   4580  HD2 LYS A 289     -12.434 -14.847  -9.135  1.00 87.23           H  
ATOM   4581  HD3 LYS A 289     -12.900 -13.409  -8.204  1.00 87.23           H  
ATOM   4582  CE  LYS A 289     -14.208 -15.106  -7.943  1.00 87.23           C  
ATOM   4583  HE2 LYS A 289     -14.594 -14.739  -6.992  1.00 87.23           H  
ATOM   4584  HE3 LYS A 289     -14.102 -16.188  -7.872  1.00 87.23           H  
ATOM   4585  NZ  LYS A 289     -15.132 -14.756  -9.047  1.00 87.23           N  
ATOM   4586  HZ1 LYS A 289     -14.784 -15.094  -9.933  1.00 87.23           H  
ATOM   4587  HZ2 LYS A 289     -15.246 -13.755  -9.107  1.00 87.23           H  
ATOM   4588  HZ3 LYS A 289     -16.044 -15.166  -8.904  1.00 87.23           H  
ATOM   4589  N   HIS A 290      -7.479 -13.195  -6.420  1.00 87.62           N  
ATOM   4590  H   HIS A 290      -8.017 -12.620  -5.787  1.00 87.62           H  
ATOM   4591  CA  HIS A 290      -6.139 -12.726  -6.810  1.00 87.62           C  
ATOM   4592  HA  HIS A 290      -5.957 -13.022  -7.843  1.00 87.62           H  
ATOM   4593  C   HIS A 290      -5.002 -13.346  -5.986  1.00 87.62           C  
ATOM   4594  CB  HIS A 290      -6.088 -11.194  -6.756  1.00 87.62           C  
ATOM   4595  HB2 HIS A 290      -5.111 -10.857  -7.103  1.00 87.62           H  
ATOM   4596  HB3 HIS A 290      -6.213 -10.865  -5.724  1.00 87.62           H  
ATOM   4597  O   HIS A 290      -3.841 -12.994  -6.195  1.00 87.62           O  
ATOM   4598  CG  HIS A 290      -7.141 -10.546  -7.612  1.00 87.62           C  
ATOM   4599  CD2 HIS A 290      -8.182  -9.800  -7.154  1.00 87.62           C  
ATOM   4600  HD2 HIS A 290      -8.377  -9.547  -6.122  1.00 87.62           H  
ATOM   4601  ND1 HIS A 290      -7.252 -10.677  -8.996  1.00 87.62           N  
ATOM   4602  CE1 HIS A 290      -8.368 -10.024  -9.338  1.00 87.62           C  
ATOM   4603  HE1 HIS A 290      -8.741  -9.951 -10.349  1.00 87.62           H  
ATOM   4604  NE2 HIS A 290      -8.943  -9.481  -8.252  1.00 87.62           N  
ATOM   4605  HE2 HIS A 290      -9.783  -8.919  -8.236  1.00 87.62           H  
ATOM   4606  N   GLY A 291      -5.320 -14.234  -5.036  1.00 90.04           N  
ATOM   4607  H   GLY A 291      -6.293 -14.466  -4.897  1.00 90.04           H  
ATOM   4608  CA  GLY A 291      -4.341 -14.939  -4.213  1.00 90.04           C  
ATOM   4609  HA2 GLY A 291      -3.771 -15.617  -4.848  1.00 90.04           H  
ATOM   4610  HA3 GLY A 291      -4.859 -15.532  -3.460  1.00 90.04           H  
ATOM   4611  C   GLY A 291      -3.380 -13.987  -3.498  1.00 90.04           C  
ATOM   4612  O   GLY A 291      -3.794 -13.048  -2.816  1.00 90.04           O  
ATOM   4613  N   GLU A 292      -2.083 -14.220  -3.686  1.00 92.48           N  
ATOM   4614  H   GLU A 292      -1.813 -14.979  -4.294  1.00 92.48           H  
ATOM   4615  CA  GLU A 292      -0.995 -13.452  -3.073  1.00 92.48           C  
ATOM   4616  HA  GLU A 292      -1.115 -13.498  -1.990  1.00 92.48           H  
ATOM   4617  C   GLU A 292      -0.978 -11.955  -3.445  1.00 92.48           C  
ATOM   4618  CB  GLU A 292       0.330 -14.150  -3.413  1.00 92.48           C  
ATOM   4619  HB2 GLU A 292       1.128 -13.697  -2.825  1.00 92.48           H  
ATOM   4620  HB3 GLU A 292       0.242 -15.193  -3.109  1.00 92.48           H  
ATOM   4621  O   GLU A 292      -0.524 -11.139  -2.643  1.00 92.48           O  
ATOM   4622  CG  GLU A 292       0.689 -14.081  -4.910  1.00 92.48           C  
ATOM   4623  HG2 GLU A 292      -0.152 -14.449  -5.499  1.00 92.48           H  
ATOM   4624  HG3 GLU A 292       0.858 -13.037  -5.175  1.00 92.48           H  
ATOM   4625  CD  GLU A 292       1.937 -14.894  -5.279  1.00 92.48           C  
ATOM   4626  OE1 GLU A 292       2.402 -14.748  -6.435  1.00 92.48           O  
ATOM   4627  OE2 GLU A 292       2.423 -15.643  -4.410  1.00 92.48           O  
ATOM   4628  N   TYR A 293      -1.541 -11.567  -4.599  1.00 94.77           N  
ATOM   4629  H   TYR A 293      -1.901 -12.282  -5.215  1.00 94.77           H  
ATOM   4630  CA  TYR A 293      -1.604 -10.169  -5.053  1.00 94.77           C  
ATOM   4631  HA  TYR A 293      -0.699  -9.668  -4.709  1.00 94.77           H  
ATOM   4632  C   TYR A 293      -2.793  -9.389  -4.469  1.00 94.77           C  
ATOM   4633  CB  TYR A 293      -1.597 -10.102  -6.589  1.00 94.77           C  
ATOM   4634  HB2 TYR A 293      -2.506 -10.564  -6.973  1.00 94.77           H  
ATOM   4635  HB3 TYR A 293      -1.601  -9.056  -6.898  1.00 94.77           H  
ATOM   4636  O   TYR A 293      -2.843  -8.161  -4.585  1.00 94.77           O  
ATOM   4637  CG  TYR A 293      -0.390 -10.775  -7.205  1.00 94.77           C  
ATOM   4638  CD1 TYR A 293       0.853 -10.109  -7.244  1.00 94.77           C  
ATOM   4639  HD1 TYR A 293       0.938  -9.088  -6.901  1.00 94.77           H  
ATOM   4640  CD2 TYR A 293      -0.492 -12.111  -7.638  1.00 94.77           C  
ATOM   4641  HD2 TYR A 293      -1.438 -12.630  -7.600  1.00 94.77           H  
ATOM   4642  CE1 TYR A 293       2.009 -10.798  -7.661  1.00 94.77           C  
ATOM   4643  HE1 TYR A 293       2.979 -10.323  -7.638  1.00 94.77           H  
ATOM   4644  CE2 TYR A 293       0.665 -12.805  -8.030  1.00 94.77           C  
ATOM   4645  HE2 TYR A 293       0.617 -13.854  -8.284  1.00 94.77           H  
ATOM   4646  OH  TYR A 293       3.040 -12.891  -8.217  1.00 94.77           O  
ATOM   4647  HH  TYR A 293       2.865 -13.768  -7.866  1.00 94.77           H  
ATOM   4648  CZ  TYR A 293       1.918 -12.161  -8.011  1.00 94.77           C  
ATOM   4649  N   ALA A 294      -3.743 -10.055  -3.798  1.00 93.91           N  
ATOM   4650  H   ALA A 294      -3.641 -11.054  -3.692  1.00 93.91           H  
ATOM   4651  CA  ALA A 294      -4.922  -9.407  -3.212  1.00 93.91           C  
ATOM   4652  HA  ALA A 294      -5.494  -8.981  -4.036  1.00 93.91           H  
ATOM   4653  C   ALA A 294      -4.601  -8.230  -2.250  1.00 93.91           C  
ATOM   4654  CB  ALA A 294      -5.807 -10.477  -2.557  1.00 93.91           C  
ATOM   4655  HB1 ALA A 294      -6.054 -11.250  -3.285  1.00 93.91           H  
ATOM   4656  HB2 ALA A 294      -5.293 -10.943  -1.716  1.00 93.91           H  
ATOM   4657  HB3 ALA A 294      -6.732 -10.022  -2.203  1.00 93.91           H  
ATOM   4658  O   ALA A 294      -5.279  -7.202  -2.344  1.00 93.91           O  
ATOM   4659  N   PRO A 295      -3.553  -8.271  -1.392  1.00 95.49           N  
ATOM   4660  CA  PRO A 295      -3.146  -7.130  -0.562  1.00 95.49           C  
ATOM   4661  HA  PRO A 295      -3.988  -6.844   0.068  1.00 95.49           H  
ATOM   4662  C   PRO A 295      -2.686  -5.897  -1.357  1.00 95.49           C  
ATOM   4663  CB  PRO A 295      -2.003  -7.644   0.326  1.00 95.49           C  
ATOM   4664  HB2 PRO A 295      -1.040  -7.433  -0.141  1.00 95.49           H  
ATOM   4665  HB3 PRO A 295      -2.042  -7.207   1.323  1.00 95.49           H  
ATOM   4666  O   PRO A 295      -2.649  -4.800  -0.802  1.00 95.49           O  
ATOM   4667  CG  PRO A 295      -2.220  -9.154   0.358  1.00 95.49           C  
ATOM   4668  HG2 PRO A 295      -1.297  -9.695   0.563  1.00 95.49           H  
ATOM   4669  HG3 PRO A 295      -2.995  -9.408   1.081  1.00 95.49           H  
ATOM   4670  CD  PRO A 295      -2.723  -9.416  -1.055  1.00 95.49           C  
ATOM   4671  HD2 PRO A 295      -1.874  -9.430  -1.738  1.00 95.49           H  
ATOM   4672  HD3 PRO A 295      -3.264 -10.361  -1.095  1.00 95.49           H  
ATOM   4673  N   PHE A 296      -2.338  -6.052  -2.637  1.00 96.50           N  
ATOM   4674  H   PHE A 296      -2.391  -6.978  -3.038  1.00 96.50           H  
ATOM   4675  CA  PHE A 296      -1.857  -4.987  -3.524  1.00 96.50           C  
ATOM   4676  HA  PHE A 296      -1.582  -4.120  -2.924  1.00 96.50           H  
ATOM   4677  C   PHE A 296      -2.916  -4.511  -4.525  1.00 96.50           C  
ATOM   4678  CB  PHE A 296      -0.591  -5.468  -4.236  1.00 96.50           C  
ATOM   4679  HB2 PHE A 296      -0.823  -6.341  -4.846  1.00 96.50           H  
ATOM   4680  HB3 PHE A 296      -0.246  -4.682  -4.908  1.00 96.50           H  
ATOM   4681  O   PHE A 296      -2.640  -3.647  -5.363  1.00 96.50           O  
ATOM   4682  CG  PHE A 296       0.531  -5.806  -3.280  1.00 96.50           C  
ATOM   4683  CD1 PHE A 296       1.356  -4.781  -2.782  1.00 96.50           C  
ATOM   4684  HD1 PHE A 296       1.201  -3.757  -3.089  1.00 96.50           H  
ATOM   4685  CD2 PHE A 296       0.743  -7.138  -2.878  1.00 96.50           C  
ATOM   4686  HD2 PHE A 296       0.124  -7.935  -3.264  1.00 96.50           H  
ATOM   4687  CE1 PHE A 296       2.416  -5.095  -1.918  1.00 96.50           C  
ATOM   4688  HE1 PHE A 296       3.083  -4.318  -1.574  1.00 96.50           H  
ATOM   4689  CE2 PHE A 296       1.792  -7.444  -1.997  1.00 96.50           C  
ATOM   4690  HE2 PHE A 296       1.975  -8.471  -1.718  1.00 96.50           H  
ATOM   4691  CZ  PHE A 296       2.645  -6.427  -1.540  1.00 96.50           C  
ATOM   4692  HZ  PHE A 296       3.492  -6.671  -0.915  1.00 96.50           H  
ATOM   4693  N   ALA A 297      -4.148  -5.024  -4.433  1.00 94.65           N  
ATOM   4694  H   ALA A 297      -4.309  -5.744  -3.744  1.00 94.65           H  
ATOM   4695  CA  ALA A 297      -5.186  -4.814  -5.436  1.00 94.65           C  
ATOM   4696  HA  ALA A 297      -4.842  -5.264  -6.368  1.00 94.65           H  
ATOM   4697  C   ALA A 297      -5.502  -3.338  -5.742  1.00 94.65           C  
ATOM   4698  CB  ALA A 297      -6.437  -5.563  -4.979  1.00 94.65           C  
ATOM   4699  HB1 ALA A 297      -7.235  -5.418  -5.707  1.00 94.65           H  
ATOM   4700  HB2 ALA A 297      -6.765  -5.193  -4.008  1.00 94.65           H  
ATOM   4701  HB3 ALA A 297      -6.224  -6.629  -4.900  1.00 94.65           H  
ATOM   4702  O   ALA A 297      -5.914  -3.031  -6.858  1.00 94.65           O  
ATOM   4703  N   ARG A 298      -5.282  -2.407  -4.799  1.00 94.71           N  
ATOM   4704  H   ARG A 298      -4.929  -2.725  -3.908  1.00 94.71           H  
ATOM   4705  CA  ARG A 298      -5.498  -0.961  -5.012  1.00 94.71           C  
ATOM   4706  HA  ARG A 298      -6.319  -0.852  -5.721  1.00 94.71           H  
ATOM   4707  C   ARG A 298      -4.317  -0.248  -5.689  1.00 94.71           C  
ATOM   4708  CB  ARG A 298      -5.930  -0.316  -3.680  1.00 94.71           C  
ATOM   4709  HB2 ARG A 298      -5.106  -0.391  -2.971  1.00 94.71           H  
ATOM   4710  HB3 ARG A 298      -6.766  -0.889  -3.278  1.00 94.71           H  
ATOM   4711  O   ARG A 298      -4.527   0.799  -6.286  1.00 94.71           O  
ATOM   4712  CG  ARG A 298      -6.371   1.159  -3.753  1.00 94.71           C  
ATOM   4713  HG2 ARG A 298      -6.687   1.474  -2.759  1.00 94.71           H  
ATOM   4714  HG3 ARG A 298      -5.509   1.769  -4.024  1.00 94.71           H  
ATOM   4715  CD  ARG A 298      -7.505   1.463  -4.749  1.00 94.71           C  
ATOM   4716  HD2 ARG A 298      -7.623   2.545  -4.821  1.00 94.71           H  
ATOM   4717  HD3 ARG A 298      -7.217   1.120  -5.743  1.00 94.71           H  
ATOM   4718  NE  ARG A 298      -8.799   0.847  -4.374  1.00 94.71           N  
ATOM   4719  HE  ARG A 298      -9.036  -0.023  -4.830  1.00 94.71           H  
ATOM   4720  NH1 ARG A 298      -9.613   2.533  -3.039  1.00 94.71           N  
ATOM   4721 HH11 ARG A 298      -8.734   3.021  -3.129  1.00 94.71           H  
ATOM   4722 HH12 ARG A 298     -10.374   2.918  -2.498  1.00 94.71           H  
ATOM   4723  NH2 ARG A 298     -10.904   0.777  -3.477  1.00 94.71           N  
ATOM   4724 HH21 ARG A 298     -11.669   1.233  -3.002  1.00 94.71           H  
ATOM   4725 HH22 ARG A 298     -11.116  -0.098  -3.935  1.00 94.71           H  
ATOM   4726  CZ  ARG A 298      -9.760   1.382  -3.635  1.00 94.71           C  
ATOM   4727  N   LEU A 299      -3.104  -0.807  -5.651  1.00 95.10           N  
ATOM   4728  H   LEU A 299      -3.011  -1.700  -5.187  1.00 95.10           H  
ATOM   4729  CA  LEU A 299      -1.935  -0.306  -6.399  1.00 95.10           C  
ATOM   4730  HA  LEU A 299      -1.952   0.783  -6.428  1.00 95.10           H  
ATOM   4731  C   LEU A 299      -1.950  -0.794  -7.856  1.00 95.10           C  
ATOM   4732  CB  LEU A 299      -0.640  -0.775  -5.703  1.00 95.10           C  
ATOM   4733  HB2 LEU A 299       0.134  -0.885  -6.462  1.00 95.10           H  
ATOM   4734  HB3 LEU A 299      -0.789  -1.758  -5.256  1.00 95.10           H  
ATOM   4735  O   LEU A 299      -1.608  -0.044  -8.779  1.00 95.10           O  
ATOM   4736  CG  LEU A 299      -0.089   0.195  -4.646  1.00 95.10           C  
ATOM   4737  HG  LEU A 299       0.144   1.143  -5.130  1.00 95.10           H  
ATOM   4738  CD1 LEU A 299      -1.047   0.468  -3.487  1.00 95.10           C  
ATOM   4739 HD11 LEU A 299      -1.251  -0.452  -2.940  1.00 95.10           H  
ATOM   4740 HD12 LEU A 299      -0.583   1.196  -2.822  1.00 95.10           H  
ATOM   4741 HD13 LEU A 299      -1.984   0.888  -3.852  1.00 95.10           H  
ATOM   4742  CD2 LEU A 299       1.195  -0.389  -4.067  1.00 95.10           C  
ATOM   4743 HD21 LEU A 299       1.921  -0.555  -4.863  1.00 95.10           H  
ATOM   4744 HD22 LEU A 299       1.625   0.312  -3.351  1.00 95.10           H  
ATOM   4745 HD23 LEU A 299       0.992  -1.334  -3.564  1.00 95.10           H  
ATOM   4746  N   LEU A 300      -2.360  -2.052  -8.034  1.00 94.79           N  
ATOM   4747  H   LEU A 300      -2.546  -2.595  -7.202  1.00 94.79           H  
ATOM   4748  CA  LEU A 300      -2.452  -2.756  -9.314  1.00 94.79           C  
ATOM   4749  HA  LEU A 300      -1.709  -2.351 -10.001  1.00 94.79           H  
ATOM   4750  C   LEU A 300      -3.812  -2.574 -10.021  1.00 94.79           C  
ATOM   4751  CB  LEU A 300      -2.125  -4.242  -9.059  1.00 94.79           C  
ATOM   4752  HB2 LEU A 300      -2.801  -4.610  -8.287  1.00 94.79           H  
ATOM   4753  HB3 LEU A 300      -2.317  -4.807  -9.971  1.00 94.79           H  
ATOM   4754  O   LEU A 300      -3.940  -2.956 -11.178  1.00 94.79           O  
ATOM   4755  CG  LEU A 300      -0.681  -4.538  -8.604  1.00 94.79           C  
ATOM   4756  HG  LEU A 300      -0.468  -3.985  -7.689  1.00 94.79           H  
ATOM   4757  CD1 LEU A 300      -0.533  -6.030  -8.305  1.00 94.79           C  
ATOM   4758 HD11 LEU A 300       0.479  -6.239  -7.959  1.00 94.79           H  
ATOM   4759 HD12 LEU A 300      -0.727  -6.617  -9.202  1.00 94.79           H  
ATOM   4760 HD13 LEU A 300      -1.233  -6.326  -7.524  1.00 94.79           H  
ATOM   4761  CD2 LEU A 300       0.351  -4.149  -9.664  1.00 94.79           C  
ATOM   4762 HD21 LEU A 300       0.361  -3.069  -9.812  1.00 94.79           H  
ATOM   4763 HD22 LEU A 300       0.126  -4.644 -10.609  1.00 94.79           H  
ATOM   4764 HD23 LEU A 300       1.344  -4.457  -9.336  1.00 94.79           H  
ATOM   4765  N   ASN A 301      -4.808  -1.970  -9.359  1.00 93.65           N  
ATOM   4766  H   ASN A 301      -4.625  -1.684  -8.408  1.00 93.65           H  
ATOM   4767  CA  ASN A 301      -6.192  -1.810  -9.839  1.00 93.65           C  
ATOM   4768  HA  ASN A 301      -6.782  -1.464  -8.990  1.00 93.65           H  
ATOM   4769  C   ASN A 301      -6.852  -3.141 -10.265  1.00 93.65           C  
ATOM   4770  CB  ASN A 301      -6.266  -0.708 -10.913  1.00 93.65           C  
ATOM   4771  HB2 ASN A 301      -7.293  -0.625 -11.267  1.00 93.65           H  
ATOM   4772  HB3 ASN A 301      -5.647  -1.000 -11.762  1.00 93.65           H  
ATOM   4773  O   ASN A 301      -7.461  -3.235 -11.331  1.00 93.65           O  
ATOM   4774  CG  ASN A 301      -5.848   0.666 -10.427  1.00 93.65           C  
ATOM   4775  ND2 ASN A 301      -5.335   1.488 -11.312  1.00 93.65           N  
ATOM   4776 HD21 ASN A 301      -5.252   1.192 -12.275  1.00 93.65           H  
ATOM   4777 HD22 ASN A 301      -5.131   2.424 -10.994  1.00 93.65           H  
ATOM   4778  OD1 ASN A 301      -5.993   1.042  -9.276  1.00 93.65           O  
ATOM   4779  N   LEU A 302      -6.718  -4.181  -9.436  1.00 91.14           N  
ATOM   4780  H   LEU A 302      -6.276  -4.013  -8.543  1.00 91.14           H  
ATOM   4781  CA  LEU A 302      -7.254  -5.516  -9.727  1.00 91.14           C  
ATOM   4782  HA  LEU A 302      -6.991  -5.758 -10.757  1.00 91.14           H  
ATOM   4783  C   LEU A 302      -8.790  -5.557  -9.643  1.00 91.14           C  
ATOM   4784  CB  LEU A 302      -6.621  -6.583  -8.812  1.00 91.14           C  
ATOM   4785  HB2 LEU A 302      -7.016  -7.557  -9.100  1.00 91.14           H  
ATOM   4786  HB3 LEU A 302      -6.937  -6.392  -7.787  1.00 91.14           H  
ATOM   4787  O   LEU A 302      -9.423  -4.789  -8.914  1.00 91.14           O  
ATOM   4788  CG  LEU A 302      -5.086  -6.670  -8.852  1.00 91.14           C  
ATOM   4789  HG  LEU A 302      -4.678  -5.718  -8.511  1.00 91.14           H  
ATOM   4790  CD1 LEU A 302      -4.600  -7.768  -7.907  1.00 91.14           C  
ATOM   4791 HD11 LEU A 302      -3.511  -7.760  -7.862  1.00 91.14           H  
ATOM   4792 HD12 LEU A 302      -4.925  -8.740  -8.279  1.00 91.14           H  
ATOM   4793 HD13 LEU A 302      -4.995  -7.618  -6.902  1.00 91.14           H  
ATOM   4794  CD2 LEU A 302      -4.538  -6.961 -10.248  1.00 91.14           C  
ATOM   4795 HD21 LEU A 302      -4.749  -6.129 -10.920  1.00 91.14           H  
ATOM   4796 HD22 LEU A 302      -3.457  -7.095 -10.200  1.00 91.14           H  
ATOM   4797 HD23 LEU A 302      -4.981  -7.876 -10.642  1.00 91.14           H  
ATOM   4798  N   SER A 303      -9.394  -6.504 -10.367  1.00 88.25           N  
ATOM   4799  H   SER A 303      -8.811  -7.104 -10.933  1.00 88.25           H  
ATOM   4800  CA  SER A 303     -10.852  -6.683 -10.408  1.00 88.25           C  
ATOM   4801  HA  SER A 303     -11.283  -5.791 -10.865  1.00 88.25           H  
ATOM   4802  C   SER A 303     -11.460  -6.844  -9.007  1.00 88.25           C  
ATOM   4803  CB  SER A 303     -11.217  -7.881 -11.285  1.00 88.25           C  
ATOM   4804  HB2 SER A 303     -10.873  -8.802 -10.813  1.00 88.25           H  
ATOM   4805  HB3 SER A 303     -10.739  -7.776 -12.259  1.00 88.25           H  
ATOM   4806  O   SER A 303     -10.886  -7.496  -8.137  1.00 88.25           O  
ATOM   4807  OG  SER A 303     -12.618  -7.925 -11.458  1.00 88.25           O  
ATOM   4808  HG  SER A 303     -12.834  -8.631 -12.071  1.00 88.25           H  
ATOM   4809  N   GLY A 304     -12.624  -6.239  -8.777  1.00 86.98           N  
ATOM   4810  H   GLY A 304     -13.078  -5.782  -9.554  1.00 86.98           H  
ATOM   4811  CA  GLY A 304     -13.309  -6.258  -7.482  1.00 86.98           C  
ATOM   4812  HA2 GLY A 304     -14.363  -6.039  -7.653  1.00 86.98           H  
ATOM   4813  HA3 GLY A 304     -13.237  -7.256  -7.050  1.00 86.98           H  
ATOM   4814  C   GLY A 304     -12.788  -5.258  -6.441  1.00 86.98           C  
ATOM   4815  O   GLY A 304     -13.452  -5.066  -5.427  1.00 86.98           O  
ATOM   4816  N   VAL A 305     -11.676  -4.544  -6.674  1.00 92.59           N  
ATOM   4817  H   VAL A 305     -11.124  -4.745  -7.495  1.00 92.59           H  
ATOM   4818  CA  VAL A 305     -11.151  -3.568  -5.692  1.00 92.59           C  
ATOM   4819  HA  VAL A 305     -11.108  -4.086  -4.734  1.00 92.59           H  
ATOM   4820  C   VAL A 305     -12.061  -2.345  -5.476  1.00 92.59           C  
ATOM   4821  CB  VAL A 305      -9.711  -3.156  -6.054  1.00 92.59           C  
ATOM   4822  HB  VAL A 305      -9.183  -4.039  -6.414  1.00 92.59           H  
ATOM   4823  O   VAL A 305     -11.984  -1.691  -4.432  1.00 92.59           O  
ATOM   4824  CG1 VAL A 305      -9.620  -2.070  -7.133  1.00 92.59           C  
ATOM   4825 HG11 VAL A 305      -8.578  -1.930  -7.420  1.00 92.59           H  
ATOM   4826 HG12 VAL A 305     -10.175  -2.380  -8.018  1.00 92.59           H  
ATOM   4827 HG13 VAL A 305     -10.025  -1.122  -6.779  1.00 92.59           H  
ATOM   4828  CG2 VAL A 305      -8.966  -2.688  -4.803  1.00 92.59           C  
ATOM   4829 HG21 VAL A 305      -8.882  -3.524  -4.108  1.00 92.59           H  
ATOM   4830 HG22 VAL A 305      -7.965  -2.359  -5.083  1.00 92.59           H  
ATOM   4831 HG23 VAL A 305      -9.491  -1.868  -4.314  1.00 92.59           H  
ATOM   4832  N   ASN A 306     -12.943  -2.045  -6.432  1.00 91.90           N  
ATOM   4833  H   ASN A 306     -12.880  -2.550  -7.304  1.00 91.90           H  
ATOM   4834  CA  ASN A 306     -13.952  -0.983  -6.322  1.00 91.90           C  
ATOM   4835  HA  ASN A 306     -13.511  -0.108  -5.845  1.00 91.90           H  
ATOM   4836  C   ASN A 306     -15.139  -1.430  -5.445  1.00 91.90           C  
ATOM   4837  CB  ASN A 306     -14.409  -0.554  -7.727  1.00 91.90           C  
ATOM   4838  HB2 ASN A 306     -14.899  -1.388  -8.229  1.00 91.90           H  
ATOM   4839  HB3 ASN A 306     -15.139   0.246  -7.609  1.00 91.90           H  
ATOM   4840  O   ASN A 306     -15.767  -0.615  -4.777  1.00 91.90           O  
ATOM   4841  CG  ASN A 306     -13.298  -0.024  -8.626  1.00 91.90           C  
ATOM   4842  ND2 ASN A 306     -13.648   0.432  -9.805  1.00 91.90           N  
ATOM   4843 HD21 ASN A 306     -12.907   0.843 -10.353  1.00 91.90           H  
ATOM   4844 HD22 ASN A 306     -14.626   0.582 -10.007  1.00 91.90           H  
ATOM   4845  OD1 ASN A 306     -12.112  -0.071  -8.338  1.00 91.90           O  
ATOM   4846  N   ASN A 307     -15.368  -2.745  -5.322  1.00 92.16           N  
ATOM   4847  H   ASN A 307     -14.773  -3.388  -5.823  1.00 92.16           H  
ATOM   4848  CA  ASN A 307     -16.361  -3.321  -4.407  1.00 92.16           C  
ATOM   4849  HA  ASN A 307     -17.298  -2.778  -4.535  1.00 92.16           H  
ATOM   4850  C   ASN A 307     -15.950  -3.177  -2.927  1.00 92.16           C  
ATOM   4851  CB  ASN A 307     -16.611  -4.808  -4.742  1.00 92.16           C  
ATOM   4852  HB2 ASN A 307     -15.732  -5.389  -4.463  1.00 92.16           H  
ATOM   4853  HB3 ASN A 307     -17.440  -5.165  -4.132  1.00 92.16           H  
ATOM   4854  O   ASN A 307     -16.629  -3.706  -2.060  1.00 92.16           O  
ATOM   4855  CG  ASN A 307     -16.962  -5.110  -6.186  1.00 92.16           C  
ATOM   4856  ND2 ASN A 307     -16.730  -6.325  -6.628  1.00 92.16           N  
ATOM   4857 HD21 ASN A 307     -16.296  -7.019  -6.037  1.00 92.16           H  
ATOM   4858 HD22 ASN A 307     -17.017  -6.511  -7.579  1.00 92.16           H  
ATOM   4859  OD1 ASN A 307     -17.441  -4.286  -6.943  1.00 92.16           O  
ATOM   4860  N   LEU A 308     -14.826  -2.514  -2.625  1.00 93.21           N  
ATOM   4861  H   LEU A 308     -14.315  -2.114  -3.400  1.00 93.21           H  
ATOM   4862  CA  LEU A 308     -14.290  -2.273  -1.280  1.00 93.21           C  
ATOM   4863  HA  LEU A 308     -15.017  -2.612  -0.543  1.00 93.21           H  
ATOM   4864  C   LEU A 308     -14.113  -0.768  -0.996  1.00 93.21           C  
ATOM   4865  CB  LEU A 308     -13.001  -3.096  -1.088  1.00 93.21           C  
ATOM   4866  HB2 LEU A 308     -12.546  -2.834  -0.133  1.00 93.21           H  
ATOM   4867  HB3 LEU A 308     -12.300  -2.825  -1.877  1.00 93.21           H  
ATOM   4868  O   LEU A 308     -13.269  -0.360  -0.199  1.00 93.21           O  
ATOM   4869  CG  LEU A 308     -13.226  -4.621  -1.110  1.00 93.21           C  
ATOM   4870  HG  LEU A 308     -13.757  -4.911  -2.017  1.00 93.21           H  
ATOM   4871  CD1 LEU A 308     -11.875  -5.330  -1.112  1.00 93.21           C  
ATOM   4872 HD11 LEU A 308     -11.305  -5.019  -1.987  1.00 93.21           H  
ATOM   4873 HD12 LEU A 308     -11.319  -5.083  -0.208  1.00 93.21           H  
ATOM   4874 HD13 LEU A 308     -12.034  -6.407  -1.162  1.00 93.21           H  
ATOM   4875  CD2 LEU A 308     -14.006  -5.117   0.111  1.00 93.21           C  
ATOM   4876 HD21 LEU A 308     -13.506  -4.807   1.029  1.00 93.21           H  
ATOM   4877 HD22 LEU A 308     -15.019  -4.716   0.097  1.00 93.21           H  
ATOM   4878 HD23 LEU A 308     -14.076  -6.205   0.092  1.00 93.21           H  
ATOM   4879  N   GLU A 309     -14.888   0.083  -1.669  1.00 92.01           N  
ATOM   4880  H   GLU A 309     -15.538  -0.284  -2.350  1.00 92.01           H  
ATOM   4881  CA  GLU A 309     -14.915   1.523  -1.414  1.00 92.01           C  
ATOM   4882  HA  GLU A 309     -13.894   1.859  -1.237  1.00 92.01           H  
ATOM   4883  C   GLU A 309     -15.722   1.881  -0.159  1.00 92.01           C  
ATOM   4884  CB  GLU A 309     -15.440   2.266  -2.646  1.00 92.01           C  
ATOM   4885  HB2 GLU A 309     -16.344   1.780  -3.013  1.00 92.01           H  
ATOM   4886  HB3 GLU A 309     -15.678   3.291  -2.363  1.00 92.01           H  
ATOM   4887  O   GLU A 309     -16.796   1.340   0.097  1.00 92.01           O  
ATOM   4888  CG  GLU A 309     -14.361   2.290  -3.739  1.00 92.01           C  
ATOM   4889  HG2 GLU A 309     -14.015   1.274  -3.930  1.00 92.01           H  
ATOM   4890  HG3 GLU A 309     -13.505   2.854  -3.369  1.00 92.01           H  
ATOM   4891  CD  GLU A 309     -14.855   2.919  -5.045  1.00 92.01           C  
ATOM   4892  OE1 GLU A 309     -14.319   2.502  -6.097  1.00 92.01           O  
ATOM   4893  OE2 GLU A 309     -15.692   3.844  -4.962  1.00 92.01           O  
ATOM   4894  N   HIS A 310     -15.223   2.846   0.621  1.00 89.46           N  
ATOM   4895  H   HIS A 310     -14.335   3.255   0.367  1.00 89.46           H  
ATOM   4896  CA  HIS A 310     -15.822   3.247   1.900  1.00 89.46           C  
ATOM   4897  HA  HIS A 310     -15.829   2.383   2.565  1.00 89.46           H  
ATOM   4898  C   HIS A 310     -17.285   3.719   1.779  1.00 89.46           C  
ATOM   4899  CB  HIS A 310     -14.952   4.343   2.536  1.00 89.46           C  
ATOM   4900  HB2 HIS A 310     -15.487   4.753   3.393  1.00 89.46           H  
ATOM   4901  HB3 HIS A 310     -14.810   5.156   1.823  1.00 89.46           H  
ATOM   4902  O   HIS A 310     -18.057   3.520   2.714  1.00 89.46           O  
ATOM   4903  CG  HIS A 310     -13.603   3.864   3.024  1.00 89.46           C  
ATOM   4904  CD2 HIS A 310     -12.409   3.911   2.354  1.00 89.46           C  
ATOM   4905  HD2 HIS A 310     -12.258   4.285   1.352  1.00 89.46           H  
ATOM   4906  ND1 HIS A 310     -13.337   3.358   4.275  1.00 89.46           N  
ATOM   4907  HD1 HIS A 310     -14.008   3.240   5.020  1.00 89.46           H  
ATOM   4908  CE1 HIS A 310     -12.020   3.119   4.361  1.00 89.46           C  
ATOM   4909  HE1 HIS A 310     -11.521   2.734   5.238  1.00 89.46           H  
ATOM   4910  NE2 HIS A 310     -11.409   3.425   3.208  1.00 89.46           N  
ATOM   4911  N   GLY A 311     -17.678   4.295   0.634  1.00 89.07           N  
ATOM   4912  H   GLY A 311     -17.005   4.386  -0.113  1.00 89.07           H  
ATOM   4913  CA  GLY A 311     -19.054   4.738   0.374  1.00 89.07           C  
ATOM   4914  HA2 GLY A 311     -19.067   5.330  -0.541  1.00 89.07           H  
ATOM   4915  HA3 GLY A 311     -19.391   5.369   1.197  1.00 89.07           H  
ATOM   4916  C   GLY A 311     -20.073   3.602   0.208  1.00 89.07           C  
ATOM   4917  O   GLY A 311     -21.262   3.830   0.404  1.00 89.07           O  
ATOM   4918  N   LEU A 312     -19.626   2.375  -0.092  1.00 92.41           N  
ATOM   4919  H   LEU A 312     -18.633   2.233  -0.210  1.00 92.41           H  
ATOM   4920  CA  LEU A 312     -20.487   1.184  -0.157  1.00 92.41           C  
ATOM   4921  HA  LEU A 312     -21.447   1.458  -0.595  1.00 92.41           H  
ATOM   4922  C   LEU A 312     -20.792   0.598   1.235  1.00 92.41           C  
ATOM   4923  CB  LEU A 312     -19.816   0.119  -1.047  1.00 92.41           C  
ATOM   4924  HB2 LEU A 312     -18.875  -0.171  -0.581  1.00 92.41           H  
ATOM   4925  HB3 LEU A 312     -20.453  -0.765  -1.067  1.00 92.41           H  
ATOM   4926  O   LEU A 312     -21.707  -0.211   1.381  1.00 92.41           O  
ATOM   4927  CG  LEU A 312     -19.528   0.545  -2.499  1.00 92.41           C  
ATOM   4928  HG  LEU A 312     -18.890   1.429  -2.501  1.00 92.41           H  
ATOM   4929  CD1 LEU A 312     -18.783  -0.582  -3.214  1.00 92.41           C  
ATOM   4930 HD11 LEU A 312     -18.518  -0.262  -4.222  1.00 92.41           H  
ATOM   4931 HD12 LEU A 312     -19.405  -1.475  -3.266  1.00 92.41           H  
ATOM   4932 HD13 LEU A 312     -17.864  -0.812  -2.674  1.00 92.41           H  
ATOM   4933  CD2 LEU A 312     -20.808   0.851  -3.279  1.00 92.41           C  
ATOM   4934 HD21 LEU A 312     -21.476  -0.010  -3.259  1.00 92.41           H  
ATOM   4935 HD22 LEU A 312     -21.311   1.715  -2.845  1.00 92.41           H  
ATOM   4936 HD23 LEU A 312     -20.555   1.088  -4.313  1.00 92.41           H  
ATOM   4937  N   TYR A 313     -20.028   1.004   2.253  1.00 95.10           N  
ATOM   4938  H   TYR A 313     -19.331   1.709   2.056  1.00 95.10           H
[truncated: 516,303 more chars]
