# Supplementary material for: Using structure prediction of negative sense RNA virus nucleoproteins to assess evolutionary relationships
Source: bioRxiv. 2024 May 22:2024.02.16.580771. Originally published 2024 Feb 17. Preprint. [Version 2] doi: 10.1101/2024.02.16.580771 (PMC10888975; doi:10.1101/2024.02.16.580771)
Supplement: Supplement 2 — Supplementary File 2: Full NSV Dataset NP AlphaFold PDBs (.pdb files) [file media-2.zip › Full NSV Dataset NP AlphaFold PDBs/TOSV.pdb]

ATOM      1  N   MET A   1      23.359 -44.996  31.046  1.00 48.22           N  
ATOM      2  H   MET A   1      24.105 -44.463  31.471  1.00 48.22           H  
ATOM      3  H2  MET A   1      22.651 -45.206  31.735  1.00 48.22           H  
ATOM      4  H3  MET A   1      23.756 -45.850  30.681  1.00 48.22           H  
ATOM      5  CA  MET A   1      22.797 -44.193  29.945  1.00 48.22           C  
ATOM      6  HA  MET A   1      22.051 -44.764  29.392  1.00 48.22           H  
ATOM      7  C   MET A   1      23.961 -43.920  29.026  1.00 48.22           C  
ATOM      8  CB  MET A   1      22.149 -42.899  30.470  1.00 48.22           C  
ATOM      9  HB2 MET A   1      22.838 -42.368  31.126  1.00 48.22           H  
ATOM     10  HB3 MET A   1      21.907 -42.257  29.623  1.00 48.22           H  
ATOM     11  O   MET A   1      24.948 -43.386  29.511  1.00 48.22           O  
ATOM     12  CG  MET A   1      20.852 -43.226  31.224  1.00 48.22           C  
ATOM     13  HG2 MET A   1      20.217 -43.810  30.559  1.00 48.22           H  
ATOM     14  HG3 MET A   1      21.077 -43.838  32.098  1.00 48.22           H  
ATOM     15  SD  MET A   1      19.880 -41.795  31.764  1.00 48.22           S  
ATOM     16  CE  MET A   1      20.729 -41.327  33.295  1.00 48.22           C  
ATOM     17  HE1 MET A   1      20.245 -40.447  33.719  1.00 48.22           H  
ATOM     18  HE2 MET A   1      20.674 -42.145  34.014  1.00 48.22           H  
ATOM     19  HE3 MET A   1      21.772 -41.090  33.083  1.00 48.22           H  
ATOM     20  N   SER A   2      23.940 -44.465  27.811  1.00 55.63           N  
ATOM     21  H   SER A   2      23.085 -44.827  27.413  1.00 55.63           H  
ATOM     22  CA  SER A   2      25.008 -44.233  26.839  1.00 55.63           C  
ATOM     23  HA  SER A   2      25.964 -44.576  27.235  1.00 55.63           H  
ATOM     24  C   SER A   2      25.088 -42.738  26.574  1.00 55.63           C  
ATOM     25  CB  SER A   2      24.709 -44.984  25.533  1.00 55.63           C  
ATOM     26  HB2 SER A   2      24.880 -46.050  25.688  1.00 55.63           H  
ATOM     27  HB3 SER A   2      25.374 -44.635  24.743  1.00 55.63           H  
ATOM     28  O   SER A   2      24.059 -42.137  26.270  1.00 55.63           O  
ATOM     29  OG  SER A   2      23.359 -44.793  25.149  1.00 55.63           O  
ATOM     30  HG  SER A   2      23.261 -43.889  24.840  1.00 55.63           H  
ATOM     31  N   ASP A   3      26.279 -42.157  26.707  1.00 59.86           N  
ATOM     32  H   ASP A   3      27.072 -42.688  27.038  1.00 59.86           H  
ATOM     33  CA  ASP A   3      26.575 -40.875  26.081  1.00 59.86           C  
ATOM     34  HA  ASP A   3      25.884 -40.107  26.428  1.00 59.86           H  
ATOM     35  C   ASP A   3      26.358 -41.087  24.583  1.00 59.86           C  
ATOM     36  CB  ASP A   3      28.024 -40.436  26.375  1.00 59.86           C  
ATOM     37  HB2 ASP A   3      28.340 -39.750  25.588  1.00 59.86           H  
ATOM     38  HB3 ASP A   3      28.682 -41.304  26.339  1.00 59.86           H  
ATOM     39  O   ASP A   3      27.182 -41.702  23.904  1.00 59.86           O  
ATOM     40  CG  ASP A   3      28.207 -39.698  27.706  1.00 59.86           C  
ATOM     41  OD1 ASP A   3      27.233 -39.069  28.178  1.00 59.86           O  
ATOM     42  OD2 ASP A   3      29.337 -39.760  28.241  1.00 59.86           O  
ATOM     43  N   GLU A   4      25.189 -40.684  24.084  1.00 67.34           N  
ATOM     44  H   GLU A   4      24.505 -40.277  24.706  1.00 67.34           H  
ATOM     45  CA  GLU A   4      24.985 -40.548  22.652  1.00 67.34           C  
ATOM     46  HA  GLU A   4      25.057 -41.525  22.174  1.00 67.34           H  
ATOM     47  C   GLU A   4      26.119 -39.672  22.141  1.00 67.34           C  
ATOM     48  CB  GLU A   4      23.621 -39.918  22.333  1.00 67.34           C  
ATOM     49  HB2 GLU A   4      23.727 -39.252  21.477  1.00 67.34           H  
ATOM     50  HB3 GLU A   4      23.277 -39.332  23.185  1.00 67.34           H  
ATOM     51  O   GLU A   4      26.305 -38.537  22.588  1.00 67.34           O  
ATOM     52  CG  GLU A   4      22.589 -40.994  21.971  1.00 67.34           C  
ATOM     53  HG2 GLU A   4      22.947 -41.535  21.095  1.00 67.34           H  
ATOM     54  HG3 GLU A   4      22.520 -41.702  22.797  1.00 67.34           H  
ATOM     55  CD  GLU A   4      21.191 -40.424  21.677  1.00 67.34           C  
ATOM     56  OE1 GLU A   4      20.329 -41.236  21.275  1.00 67.34           O  
ATOM     57  OE2 GLU A   4      20.979 -39.207  21.883  1.00 67.34           O  
ATOM     58  N   ASN A   5      26.925 -40.223  21.238  1.00 84.00           N  
ATOM     59  H   ASN A   5      26.783 -41.183  20.959  1.00 84.00           H  
ATOM     60  CA  ASN A   5      27.981 -39.457  20.622  1.00 84.00           C  
ATOM     61  HA  ASN A   5      28.503 -38.897  21.398  1.00 84.00           H  
ATOM     62  C   ASN A   5      27.319 -38.455  19.672  1.00 84.00           C  
ATOM     63  CB  ASN A   5      28.997 -40.397  19.959  1.00 84.00           C  
ATOM     64  HB2 ASN A   5      29.338 -41.134  20.687  1.00 84.00           H  
ATOM     65  HB3 ASN A   5      28.535 -40.925  19.125  1.00 84.00           H  
ATOM     66  O   ASN A   5      27.107 -38.735  18.494  1.00 84.00           O  
ATOM     67  CG  ASN A   5      30.213 -39.644  19.455  1.00 84.00           C  
ATOM     68  ND2 ASN A   5      31.166 -40.337  18.894  1.00 84.00           N  
ATOM     69 HD21 ASN A   5      31.815 -39.806  18.332  1.00 84.00           H  
ATOM     70 HD22 ASN A   5      30.871 -41.212  18.484  1.00 84.00           H  
ATOM     71  OD1 ASN A   5      30.318 -38.428  19.547  1.00 84.00           O  
ATOM     72  N   TYR A   6      26.966 -37.282  20.199  1.00 86.17           N  
ATOM     73  H   TYR A   6      26.962 -37.229  21.208  1.00 86.17           H  
ATOM     74  CA  TYR A   6      26.295 -36.214  19.457  1.00 86.17           C  
ATOM     75  HA  TYR A   6      25.315 -36.572  19.142  1.00 86.17           H  
ATOM     76  C   TYR A   6      27.067 -35.810  18.191  1.00 86.17           C  
ATOM     77  CB  TYR A   6      26.108 -35.002  20.384  1.00 86.17           C  
ATOM     78  HB2 TYR A   6      25.607 -34.214  19.821  1.00 86.17           H  
ATOM     79  HB3 TYR A   6      27.089 -34.624  20.670  1.00 86.17           H  
ATOM     80  O   TYR A   6      26.471 -35.306  17.240  1.00 86.17           O  
ATOM     81  CG  TYR A   6      25.288 -35.268  21.635  1.00 86.17           C  
ATOM     82  CD1 TYR A   6      23.945 -35.678  21.521  1.00 86.17           C  
ATOM     83  HD1 TYR A   6      23.497 -35.826  20.549  1.00 86.17           H  
ATOM     84  CD2 TYR A   6      25.864 -35.110  22.913  1.00 86.17           C  
ATOM     85  HD2 TYR A   6      26.900 -34.821  23.009  1.00 86.17           H  
ATOM     86  CE1 TYR A   6      23.178 -35.930  22.675  1.00 86.17           C  
ATOM     87  HE1 TYR A   6      22.163 -36.288  22.592  1.00 86.17           H  
ATOM     88  CE2 TYR A   6      25.100 -35.360  24.070  1.00 86.17           C  
ATOM     89  HE2 TYR A   6      25.552 -35.265  25.046  1.00 86.17           H  
ATOM     90  OH  TYR A   6      23.017 -36.004  25.069  1.00 86.17           O  
ATOM     91  HH  TYR A   6      23.570 -36.009  25.854  1.00 86.17           H  
ATOM     92  CZ  TYR A   6      23.754 -35.769  23.951  1.00 86.17           C  
ATOM     93  N   ARG A   7      28.383 -36.072  18.147  1.00 86.49           N  
ATOM     94  H   ARG A   7      28.786 -36.557  18.935  1.00 86.49           H  
ATOM     95  CA  ARG A   7      29.206 -35.902  16.946  1.00 86.49           C  
ATOM     96  HA  ARG A   7      29.037 -34.903  16.544  1.00 86.49           H  
ATOM     97  C   ARG A   7      28.825 -36.883  15.839  1.00 86.49           C  
ATOM     98  CB  ARG A   7      30.683 -36.066  17.320  1.00 86.49           C  
ATOM     99  HB2 ARG A   7      30.921 -35.415  18.161  1.00 86.49           H  
ATOM    100  HB3 ARG A   7      30.866 -37.102  17.606  1.00 86.49           H  
ATOM    101  O   ARG A   7      28.734 -36.461  14.693  1.00 86.49           O  
ATOM    102  CG  ARG A   7      31.608 -35.737  16.147  1.00 86.49           C  
ATOM    103  HG2 ARG A   7      31.484 -34.691  15.864  1.00 86.49           H  
ATOM    104  HG3 ARG A   7      31.370 -36.372  15.293  1.00 86.49           H  
ATOM    105  CD  ARG A   7      33.055 -36.000  16.555  1.00 86.49           C  
ATOM    106  HD2 ARG A   7      33.313 -35.346  17.388  1.00 86.49           H  
ATOM    107  HD3 ARG A   7      33.140 -37.038  16.874  1.00 86.49           H  
ATOM    108  NE  ARG A   7      33.963 -35.759  15.420  1.00 86.49           N  
ATOM    109  HE  ARG A   7      33.519 -35.556  14.536  1.00 86.49           H  
ATOM    110  NH1 ARG A   7      35.922 -36.203  16.519  1.00 86.49           N  
ATOM    111 HH11 ARG A   7      35.378 -36.437  17.337  1.00 86.49           H  
ATOM    112 HH12 ARG A   7      36.923 -36.332  16.514  1.00 86.49           H  
ATOM    113  NH2 ARG A   7      35.964 -35.658  14.350  1.00 86.49           N  
ATOM    114 HH21 ARG A   7      35.477 -35.465  13.487  1.00 86.49           H  
ATOM    115 HH22 ARG A   7      36.966 -35.778  14.349  1.00 86.49           H  
ATOM    116  CZ  ARG A   7      35.275 -35.873  15.436  1.00 86.49           C  
ATOM    117  N   ASP A   8      28.605 -38.151  16.167  1.00 89.74           N  
ATOM    118  H   ASP A   8      28.621 -38.417  17.142  1.00 89.74           H  
ATOM    119  CA  ASP A   8      28.251 -39.179  15.183  1.00 89.74           C  
ATOM    120  HA  ASP A   8      28.939 -39.119  14.340  1.00 89.74           H  
ATOM    121  C   ASP A   8      26.840 -38.934  14.640  1.00 89.74           C  
ATOM    122  CB  ASP A   8      28.373 -40.587  15.789  1.00 89.74           C  
ATOM    123  HB2 ASP A   8      27.716 -40.663  16.654  1.00 89.74           H  
ATOM    124  HB3 ASP A   8      28.034 -41.311  15.048  1.00 89.74           H  
ATOM    125  O   ASP A   8      26.621 -39.033  13.437  1.00 89.74           O  
ATOM    126  CG  ASP A   8      29.801 -40.968  16.201  1.00 89.74           C  
ATOM    127  OD1 ASP A   8      30.767 -40.286  15.782  1.00 89.74           O  
ATOM    128  OD2 ASP A   8      29.934 -41.905  17.023  1.00 89.74           O  
ATOM    129  N   ILE A   9      25.913 -38.499  15.503  1.00 87.95           N  
ATOM    130  H   ILE A   9      26.161 -38.471  16.482  1.00 87.95           H  
ATOM    131  CA  ILE A   9      24.566 -38.073  15.094  1.00 87.95           C  
ATOM    132  HA  ILE A   9      24.093 -38.894  14.555  1.00 87.95           H  
ATOM    133  C   ILE A   9      24.649 -36.890  14.118  1.00 87.95           C  
ATOM    134  CB  ILE A   9      23.697 -37.739  16.331  1.00 87.95           C  
ATOM    135  HB  ILE A   9      24.209 -36.975  16.917  1.00 87.95           H  
ATOM    136  O   ILE A   9      24.007 -36.910  13.073  1.00 87.95           O  
ATOM    137  CG1 ILE A   9      23.514 -38.996  17.216  1.00 87.95           C  
ATOM    138 HG12 ILE A   9      24.491 -39.419  17.454  1.00 87.95           H  
ATOM    139 HG13 ILE A   9      22.953 -39.748  16.662  1.00 87.95           H  
ATOM    140  CG2 ILE A   9      22.327 -37.177  15.902  1.00 87.95           C  
ATOM    141 HG21 ILE A   9      21.719 -36.935  16.774  1.00 87.95           H  
ATOM    142 HG22 ILE A   9      21.799 -37.910  15.291  1.00 87.95           H  
ATOM    143 HG23 ILE A   9      22.444 -36.258  15.328  1.00 87.95           H  
ATOM    144  CD1 ILE A   9      22.807 -38.738  18.553  1.00 87.95           C  
ATOM    145 HD11 ILE A   9      23.322 -37.951  19.104  1.00 87.95           H  
ATOM    146 HD12 ILE A   9      22.826 -39.653  19.145  1.00 87.95           H  
ATOM    147 HD13 ILE A   9      21.766 -38.458  18.396  1.00 87.95           H  
ATOM    148  N   ALA A  10      25.464 -35.872  14.414  1.00 88.05           N  
ATOM    149  H   ALA A  10      25.956 -35.879  15.296  1.00 88.05           H  
ATOM    150  CA  ALA A  10      25.635 -34.726  13.521  1.00 88.05           C  
ATOM    151  HA  ALA A  10      24.650 -34.331  13.273  1.00 88.05           H  
ATOM    152  C   ALA A  10      26.319 -35.095  12.191  1.00 88.05           C  
ATOM    153  CB  ALA A  10      26.418 -33.640  14.267  1.00 88.05           C  
ATOM    154  HB1 ALA A  10      27.410 -34.009  14.527  1.00 88.05           H  
ATOM    155  HB2 ALA A  10      25.886 -33.364  15.178  1.00 88.05           H  
ATOM    156  HB3 ALA A  10      26.515 -32.761  13.630  1.00 88.05           H  
ATOM    157  O   ALA A  10      25.978 -34.527  11.157  1.00 88.05           O  
ATOM    158  N   LEU A  11      27.270 -36.038  12.200  1.00 90.63           N  
ATOM    159  H   LEU A  11      27.520 -36.461  13.083  1.00 90.63           H  
ATOM    160  CA  LEU A  11      27.919 -36.530  10.981  1.00 90.63           C  
ATOM    161  HA  LEU A  11      28.204 -35.675  10.367  1.00 90.63           H  
ATOM    162  C   LEU A  11      26.965 -37.357  10.111  1.00 90.63           C  
ATOM    163  CB  LEU A  11      29.175 -37.343  11.342  1.00 90.63           C  
ATOM    164  HB2 LEU A  11      28.923 -38.032  12.148  1.00 90.63           H  
ATOM    165  HB3 LEU A  11      29.462 -37.944  10.479  1.00 90.63           H  
ATOM    166  O   LEU A  11      27.037 -37.245   8.892  1.00 90.63           O  
ATOM    167  CG  LEU A  11      30.387 -36.490  11.755  1.00 90.63           C  
ATOM    168  HG  LEU A  11      30.101 -35.788  12.539  1.00 90.63           H  
ATOM    169  CD1 LEU A  11      31.497 -37.394  12.297  1.00 90.63           C  
ATOM    170 HD11 LEU A  11      31.122 -37.943  13.161  1.00 90.63           H  
ATOM    171 HD12 LEU A  11      31.796 -38.111  11.533  1.00 90.63           H  
ATOM    172 HD13 LEU A  11      32.357 -36.795  12.599  1.00 90.63           H  
ATOM    173  CD2 LEU A  11      30.970 -35.695  10.581  1.00 90.63           C  
ATOM    174 HD21 LEU A  11      31.862 -35.155  10.899  1.00 90.63           H  
ATOM    175 HD22 LEU A  11      31.223 -36.372   9.765  1.00 90.63           H  
ATOM    176 HD23 LEU A  11      30.240 -34.971  10.222  1.00 90.63           H  
ATOM    177  N   ALA A  12      26.046 -38.117  10.714  1.00 91.05           N  
ATOM    178  H   ALA A  12      26.070 -38.211  11.719  1.00 91.05           H  
ATOM    179  CA  ALA A  12      25.047 -38.899   9.983  1.00 91.05           C  
ATOM    180  HA  ALA A  12      25.565 -39.570   9.298  1.00 91.05           H  
ATOM    181  C   ALA A  12      24.107 -38.027   9.127  1.00 91.05           C  
ATOM    182  CB  ALA A  12      24.267 -39.749  10.992  1.00 91.05           C  
ATOM    183  HB1 ALA A  12      24.954 -40.379  11.558  1.00 91.05           H  
ATOM    184  HB2 ALA A  12      23.562 -40.385  10.457  1.00 91.05           H  
ATOM    185  HB3 ALA A  12      23.713 -39.108  11.677  1.00 91.05           H  
ATOM    186  O   ALA A  12      23.623 -38.476   8.094  1.00 91.05           O  
ATOM    187  N   PHE A  13      23.911 -36.753   9.489  1.00 92.79           N  
ATOM    188  H   PHE A  13      24.334 -36.430  10.348  1.00 92.79           H  
ATOM    189  CA  PHE A  13      23.133 -35.800   8.686  1.00 92.79           C  
ATOM    190  HA  PHE A  13      22.178 -36.263   8.439  1.00 92.79           H  
ATOM    191  C   PHE A  13      23.777 -35.437   7.340  1.00 92.79           C  
ATOM    192  CB  PHE A  13      22.849 -34.530   9.502  1.00 92.79           C  
ATOM    193  HB2 PHE A  13      22.838 -33.668   8.835  1.00 92.79           H  
ATOM    194  HB3 PHE A  13      23.653 -34.356  10.218  1.00 92.79           H  
ATOM    195  O   PHE A  13      23.110 -34.828   6.507  1.00 92.79           O  
ATOM    196  CG  PHE A  13      21.531 -34.561  10.242  1.00 92.79           C  
ATOM    197  CD1 PHE A  13      20.446 -33.793   9.780  1.00 92.79           C  
ATOM    198  HD1 PHE A  13      20.548 -33.201   8.882  1.00 92.79           H  
ATOM    199  CD2 PHE A  13      21.377 -35.372  11.379  1.00 92.79           C  
ATOM    200  HD2 PHE A  13      22.195 -35.992  11.713  1.00 92.79           H  
ATOM    201  CE1 PHE A  13      19.218 -33.824  10.464  1.00 92.79           C  
ATOM    202  HE1 PHE A  13      18.379 -33.257  10.089  1.00 92.79           H  
ATOM    203  CE2 PHE A  13      20.150 -35.406  12.063  1.00 92.79           C  
ATOM    204  HE2 PHE A  13      20.032 -36.053  12.919  1.00 92.79           H  
ATOM    205  CZ  PHE A  13      19.071 -34.629  11.607  1.00 92.79           C  
ATOM    206  HZ  PHE A  13      18.119 -34.679  12.115  1.00 92.79           H  
ATOM    207  N   LEU A  14      25.047 -35.786   7.101  1.00 91.31           N  
ATOM    208  H   LEU A  14      25.552 -36.313   7.800  1.00 91.31           H  
ATOM    209  CA  LEU A  14      25.671 -35.606   5.787  1.00 91.31           C  
ATOM    210  HA  LEU A  14      25.571 -34.558   5.501  1.00 91.31           H  
ATOM    211  C   LEU A  14      24.975 -36.446   4.705  1.00 91.31           C  
ATOM    212  CB  LEU A  14      27.160 -35.979   5.894  1.00 91.31           C  
ATOM    213  HB2 LEU A  14      27.607 -35.432   6.725  1.00 91.31           H  
ATOM    214  HB3 LEU A  14      27.225 -37.043   6.119  1.00 91.31           H  
ATOM    215  O   LEU A  14      24.916 -36.021   3.553  1.00 91.31           O  
ATOM    216  CG  LEU A  14      27.975 -35.700   4.616  1.00 91.31           C  
ATOM    217  HG  LEU A  14      27.519 -36.193   3.757  1.00 91.31           H  
ATOM    218  CD1 LEU A  14      28.093 -34.198   4.330  1.00 91.31           C  
ATOM    219 HD11 LEU A  14      28.737 -34.042   3.464  1.00 91.31           H  
ATOM    220 HD12 LEU A  14      27.107 -33.798   4.094  1.00 91.31           H  
ATOM    221 HD13 LEU A  14      28.503 -33.681   5.198  1.00 91.31           H  
ATOM    222  CD2 LEU A  14      29.388 -36.260   4.774  1.00 91.31           C  
ATOM    223 HD21 LEU A  14      29.958 -36.085   3.862  1.00 91.31           H  
ATOM    224 HD22 LEU A  14      29.320 -37.336   4.938  1.00 91.31           H  
ATOM    225 HD23 LEU A  14      29.885 -35.795   5.626  1.00 91.31           H  
ATOM    226  N   ASP A  15      24.443 -37.607   5.092  1.00 92.90           N  
ATOM    227  H   ASP A  15      24.524 -37.881   6.061  1.00 92.90           H  
ATOM    228  CA  ASP A  15      23.790 -38.557   4.190  1.00 92.90           C  
ATOM    229  HA  ASP A  15      24.183 -38.414   3.183  1.00 92.90           H  
ATOM    230  C   ASP A  15      22.264 -38.343   4.103  1.00 92.90           C  
ATOM    231  CB  ASP A  15      24.153 -39.986   4.629  1.00 92.90           C  
ATOM    232  HB2 ASP A  15      23.641 -40.695   3.977  1.00 92.90           H  
ATOM    233  HB3 ASP A  15      23.792 -40.147   5.645  1.00 92.90           H  
ATOM    234  O   ASP A  15      21.592 -38.968   3.279  1.00 92.90           O  
ATOM    235  CG  ASP A  15      25.660 -40.284   4.564  1.00 92.90           C  
ATOM    236  OD1 ASP A  15      26.314 -39.860   3.582  1.00 92.90           O  
ATOM    237  OD2 ASP A  15      26.158 -40.974   5.483  1.00 92.90           O  
ATOM    238  N   GLU A  16      21.703 -37.442   4.918  1.00 94.68           N  
ATOM    239  H   GLU A  16      22.316 -36.908   5.517  1.00 94.68           H  
ATOM    240  CA  GLU A  16      20.289 -37.062   4.861  1.00 94.68           C  
ATOM    241  HA  GLU A  16      19.691 -37.972   4.821  1.00 94.68           H  
ATOM    242  C   GLU A  16      19.983 -36.253   3.591  1.00 94.68           C  
ATOM    243  CB  GLU A  16      19.879 -36.276   6.118  1.00 94.68           C  
ATOM    244  HB2 GLU A  16      20.609 -35.488   6.301  1.00 94.68           H  
ATOM    245  HB3 GLU A  16      18.922 -35.784   5.943  1.00 94.68           H  
ATOM    246  O   GLU A  16      20.747 -35.384   3.158  1.00 94.68           O  
ATOM    247  CG  GLU A  16      19.764 -37.153   7.379  1.00 94.68           C  
ATOM    248  HG2 GLU A  16      19.636 -36.492   8.236  1.00 94.68           H  
ATOM    249  HG3 GLU A  16      20.698 -37.698   7.519  1.00 94.68           H  
ATOM    250  CD  GLU A  16      18.588 -38.145   7.346  1.00 94.68           C  
ATOM    251  OE1 GLU A  16      18.589 -39.075   8.182  1.00 94.68           O  
ATOM    252  OE2 GLU A  16      17.671 -37.954   6.510  1.00 94.68           O  
ATOM    253  N   SER A  17      18.829 -36.510   2.970  1.00 90.43           N  
ATOM    254  H   SER A  17      18.203 -37.189   3.377  1.00 90.43           H  
ATOM    255  CA  SER A  17      18.502 -35.901   1.679  1.00 90.43           C  
ATOM    256  HA  SER A  17      19.375 -36.014   1.037  1.00 90.43           H  
ATOM    257  C   SER A  17      18.196 -34.404   1.804  1.00 90.43           C  
ATOM    258  CB  SER A  17      17.348 -36.640   0.994  1.00 90.43           C  
ATOM    259  HB2 SER A  17      17.597 -37.697   0.901  1.00 90.43           H  
ATOM    260  HB3 SER A  17      17.207 -36.227  -0.005  1.00 90.43           H  
ATOM    261  O   SER A  17      17.163 -34.010   2.350  1.00 90.43           O  
ATOM    262  OG  SER A  17      16.144 -36.504   1.720  1.00 90.43           O  
ATOM    263  HG  SER A  17      16.212 -35.702   2.244  1.00 90.43           H  
ATOM    264  N   ALA A  18      19.031 -33.563   1.196  1.00 88.34           N  
ATOM    265  H   ALA A  18      19.924 -33.928   0.899  1.00 88.34           H  
ATOM    266  CA  ALA A  18      18.751 -32.144   0.984  1.00 88.34           C  
ATOM    267  HA  ALA A  18      18.127 -31.787   1.804  1.00 88.34           H  
ATOM    268  C   ALA A  18      17.952 -31.924  -0.318  1.00 88.34           C  
ATOM    269  CB  ALA A  18      20.072 -31.368   1.053  1.00 88.34           C  
ATOM    270  HB1 ALA A  18      20.547 -31.537   2.019  1.00 88.34           H  
ATOM    271  HB2 ALA A  18      19.882 -30.301   0.930  1.00 88.34           H  
ATOM    272  HB3 ALA A  18      20.742 -31.704   0.261  1.00 88.34           H  
ATOM    273  O   ALA A  18      18.443 -31.334  -1.283  1.00 88.34           O  
ATOM    274  N   ASP A  19      16.718 -32.437  -0.366  1.00 94.21           N  
ATOM    275  H   ASP A  19      16.368 -32.923   0.447  1.00 94.21           H  
ATOM    276  CA  ASP A  19      15.858 -32.315  -1.547  1.00 94.21           C  
ATOM    277  HA  ASP A  19      16.424 -32.670  -2.408  1.00 94.21           H  
ATOM    278  C   ASP A  19      15.462 -30.854  -1.821  1.00 94.21           C  
ATOM    279  CB  ASP A  19      14.620 -33.215  -1.437  1.00 94.21           C  
ATOM    280  HB2 ASP A  19      14.925 -34.260  -1.481  1.00 94.21           H  
ATOM    281  HB3 ASP A  19      14.126 -33.036  -0.481  1.00 94.21           H  
ATOM    282  O   ASP A  19      14.853 -30.170  -0.995  1.00 94.21           O  
ATOM    283  CG  ASP A  19      13.652 -32.908  -2.584  1.00 94.21           C  
ATOM    284  OD1 ASP A  19      14.096 -32.940  -3.752  1.00 94.21           O  
ATOM    285  OD2 ASP A  19      12.520 -32.457  -2.292  1.00 94.21           O  
ATOM    286  N   SER A  20      15.766 -30.384  -3.032  1.00 89.67           N  
ATOM    287  H   SER A  20      16.157 -31.037  -3.697  1.00 89.67           H  
ATOM    288  CA  SER A  20      15.500 -29.003  -3.441  1.00 89.67           C  
ATOM    289  HA  SER A  20      15.957 -28.328  -2.718  1.00 89.67           H  
ATOM    290  C   SER A  20      14.005 -28.680  -3.488  1.00 89.67           C  
ATOM    291  CB  SER A  20      16.124 -28.739  -4.812  1.00 89.67           C  
ATOM    292  HB2 SER A  20      15.830 -27.750  -5.163  1.00 89.67           H  
ATOM    293  HB3 SER A  20      15.771 -29.485  -5.525  1.00 89.67           H  
ATOM    294  O   SER A  20      13.627 -27.539  -3.223  1.00 89.67           O  
ATOM    295  OG  SER A  20      17.533 -28.791  -4.726  1.00 89.67           O  
ATOM    296  HG  SER A  20      17.783 -29.470  -4.095  1.00 89.67           H  
ATOM    297  N   GLY A  21      13.136 -29.646  -3.806  1.00 92.39           N  
ATOM    298  H   GLY A  21      13.470 -30.593  -3.909  1.00 92.39           H  
ATOM    299  CA  GLY A  21      11.686 -29.429  -3.812  1.00 92.39           C  
ATOM    300  HA2 GLY A  21      11.201 -30.330  -4.186  1.00 92.39           H  
ATOM    301  HA3 GLY A  21      11.437 -28.591  -4.464  1.00 92.39           H  
ATOM    302  C   GLY A  21      11.146 -29.145  -2.410  1.00 92.39           C  
ATOM    303  O   GLY A  21      10.471 -28.138  -2.185  1.00 92.39           O  
ATOM    304  N   THR A  22      11.519 -29.996  -1.459  1.00 89.19           N  
ATOM    305  H   THR A  22      12.037 -30.811  -1.754  1.00 89.19           H  
ATOM    306  CA  THR A  22      11.139 -29.923  -0.043  1.00 89.19           C  
ATOM    307  HA  THR A  22      10.052 -29.895   0.035  1.00 89.19           H  
ATOM    308  C   THR A  22      11.692 -28.667   0.621  1.00 89.19           C  
ATOM    309  CB  THR A  22      11.636 -31.178   0.689  1.00 89.19           C  
ATOM    310  HB  THR A  22      12.726 -31.211   0.670  1.00 89.19           H  
ATOM    311  O   THR A  22      10.947 -27.923   1.259  1.00 89.19           O  
ATOM    312  CG2 THR A  22      11.152 -31.227   2.135  1.00 89.19           C  
ATOM    313 HG21 THR A  22      10.065 -31.154   2.170  1.00 89.19           H  
ATOM    314 HG22 THR A  22      11.594 -30.409   2.703  1.00 89.19           H  
ATOM    315 HG23 THR A  22      11.464 -32.169   2.586  1.00 89.19           H  
ATOM    316  OG1 THR A  22      11.126 -32.322   0.042  1.00 89.19           O  
ATOM    317  HG1 THR A  22      11.598 -32.437  -0.786  1.00 89.19           H  
ATOM    318  N   ILE A  23      12.973 -28.358   0.394  1.00 90.85           N  
ATOM    319  H   ILE A  23      13.544 -29.014  -0.119  1.00 90.85           H  
ATOM    320  CA  ILE A  23      13.601 -27.139   0.920  1.00 90.85           C  
ATOM    321  HA  ILE A  23      13.483 -27.134   2.003  1.00 90.85           H  
ATOM    322  C   ILE A  23      12.885 -25.893   0.388  1.00 90.85           C  
ATOM    323  CB  ILE A  23      15.113 -27.132   0.599  1.00 90.85           C  
ATOM    324  HB  ILE A  23      15.244 -27.344  -0.462  1.00 90.85           H  
ATOM    325  O   ILE A  23      12.575 -24.991   1.164  1.00 90.85           O  
ATOM    326  CG1 ILE A  23      15.825 -28.231   1.422  1.00 90.85           C  
ATOM    327 HG12 ILE A  23      15.272 -29.167   1.352  1.00 90.85           H  
ATOM    328 HG13 ILE A  23      15.841 -27.945   2.474  1.00 90.85           H  
ATOM    329  CG2 ILE A  23      15.742 -25.755   0.899  1.00 90.85           C  
ATOM    330 HG21 ILE A  23      15.313 -24.988   0.254  1.00 90.85           H  
ATOM    331 HG22 ILE A  23      16.813 -25.774   0.700  1.00 90.85           H  
ATOM    332 HG23 ILE A  23      15.575 -25.487   1.942  1.00 90.85           H  
ATOM    333  CD1 ILE A  23      17.259 -28.514   0.960  1.00 90.85           C  
ATOM    334 HD11 ILE A  23      17.905 -27.654   1.138  1.00 90.85           H  
ATOM    335 HD12 ILE A  23      17.266 -28.766  -0.101  1.00 90.85           H  
ATOM    336 HD13 ILE A  23      17.651 -29.359   1.526  1.00 90.85           H  
ATOM    337  N   ASN A  24      12.555 -25.839  -0.906  1.00 82.81           N  
ATOM    338  H   ASN A  24      12.820 -26.605  -1.510  1.00 82.81           H  
ATOM    339  CA  ASN A  24      11.817 -24.707  -1.470  1.00 82.81           C  
ATOM    340  HA  ASN A  24      12.322 -23.786  -1.181  1.00 82.81           H  
ATOM    341  C   ASN A  24      10.386 -24.602  -0.919  1.00 82.81           C  
ATOM    342  CB  ASN A  24      11.827 -24.804  -3.003  1.00 82.81           C  
ATOM    343  HB2 ASN A  24      11.065 -24.138  -3.409  1.00 82.81           H  
ATOM    344  HB3 ASN A  24      11.585 -25.821  -3.312  1.00 82.81           H  
ATOM    345  O   ASN A  24       9.893 -23.491  -0.712  1.00 82.81           O  
ATOM    346  CG  ASN A  24      13.152 -24.367  -3.604  1.00 82.81           C  
ATOM    347  ND2 ASN A  24      13.645 -25.067  -4.592  1.00 82.81           N  
ATOM    348 HD21 ASN A  24      14.561 -24.780  -4.908  1.00 82.81           H  
ATOM    349 HD22 ASN A  24      13.327 -26.021  -4.683  1.00 82.81           H  
ATOM    350  OD1 ASN A  24      13.741 -23.372  -3.220  1.00 82.81           O  
ATOM    351  N   ALA A  25       9.716 -25.724  -0.642  1.00 82.67           N  
ATOM    352  H   ALA A  25      10.145 -26.616  -0.847  1.00 82.67           H  
ATOM    353  CA  ALA A  25       8.415 -25.720   0.025  1.00 82.67           C  
ATOM    354  HA  ALA A  25       7.734 -25.093  -0.551  1.00 82.67           H  
ATOM    355  C   ALA A  25       8.512 -25.109   1.434  1.00 82.67           C  
ATOM    356  CB  ALA A  25       7.841 -27.141   0.037  1.00 82.67           C  
ATOM    357  HB1 ALA A  25       8.466 -27.800   0.640  1.00 82.67           H  
ATOM    358  HB2 ALA A  25       6.839 -27.126   0.466  1.00 82.67           H  
ATOM    359  HB3 ALA A  25       7.791 -27.532  -0.979  1.00 82.67           H  
ATOM    360  O   ALA A  25       7.763 -24.182   1.745  1.00 82.67           O  
ATOM    361  N   TRP A  26       9.493 -25.526   2.238  1.00 85.01           N  
ATOM    362  H   TRP A  26      10.060 -26.309   1.947  1.00 85.01           H  
ATOM    363  CA  TRP A  26       9.739 -24.951   3.565  1.00 85.01           C  
ATOM    364  HA  TRP A  26       8.826 -25.011   4.158  1.00 85.01           H  
ATOM    365  C   TRP A  26      10.134 -23.478   3.514  1.00 85.01           C  
ATOM    366  CB  TRP A  26      10.834 -25.745   4.270  1.00 85.01           C  
ATOM    367  HB2 TRP A  26      11.093 -25.227   5.194  1.00 85.01           H  
ATOM    368  HB3 TRP A  26      11.725 -25.757   3.642  1.00 85.01           H  
ATOM    369  O   TRP A  26       9.629 -22.682   4.299  1.00 85.01           O  
ATOM    370  CG  TRP A  26      10.495 -27.152   4.633  1.00 85.01           C  
ATOM    371  CD1 TRP A  26       9.255 -27.656   4.845  1.00 85.01           C  
ATOM    372  HD1 TRP A  26       8.329 -27.104   4.777  1.00 85.01           H  
ATOM    373  CD2 TRP A  26      11.423 -28.249   4.875  1.00 85.01           C  
ATOM    374  CE2 TRP A  26      10.668 -29.403   5.237  1.00 85.01           C  
ATOM    375  CE3 TRP A  26      12.828 -28.376   4.842  1.00 85.01           C  
ATOM    376  HE3 TRP A  26      13.431 -27.523   4.570  1.00 85.01           H  
ATOM    377  NE1 TRP A  26       9.354 -28.990   5.181  1.00 85.01           N  
ATOM    378  HE1 TRP A  26       8.551 -29.571   5.374  1.00 85.01           H  
ATOM    379  CH2 TRP A  26      12.676 -30.722   5.511  1.00 85.01           C  
ATOM    380  HH2 TRP A  26      13.162 -31.659   5.739  1.00 85.01           H  
ATOM    381  CZ2 TRP A  26      11.275 -30.625   5.555  1.00 85.01           C  
ATOM    382  HZ2 TRP A  26      10.676 -31.485   5.816  1.00 85.01           H  
ATOM    383  CZ3 TRP A  26      13.449 -29.601   5.155  1.00 85.01           C  
ATOM    384  HZ3 TRP A  26      14.525 -29.689   5.117  1.00 85.01           H  
ATOM    385  N   VAL A  27      10.981 -23.072   2.564  1.00 80.59           N  
ATOM    386  H   VAL A  27      11.407 -23.772   1.973  1.00 80.59           H  
ATOM    387  CA  VAL A  27      11.318 -21.655   2.360  1.00 80.59           C  
ATOM    388  HA  VAL A  27      11.754 -21.265   3.280  1.00 80.59           H  
ATOM    389  C   VAL A  27      10.057 -20.836   2.090  1.00 80.59           C  
ATOM    390  CB  VAL A  27      12.350 -21.487   1.228  1.00 80.59           C  
ATOM    391  HB  VAL A  27      12.040 -22.080   0.367  1.00 80.59           H  
ATOM    392  O   VAL A  27       9.916 -19.751   2.648  1.00 80.59           O  
ATOM    393  CG1 VAL A  27      12.511 -20.028   0.773  1.00 80.59           C  
ATOM    394 HG11 VAL A  27      11.599 -19.683   0.285  1.00 80.59           H  
ATOM    395 HG12 VAL A  27      13.321 -19.960   0.047  1.00 80.59           H  
ATOM    396 HG13 VAL A  27      12.733 -19.390   1.628  1.00 80.59           H  
ATOM    397  CG2 VAL A  27      13.733 -21.961   1.692  1.00 80.59           C  
ATOM    398 HG21 VAL A  27      14.423 -21.966   0.848  1.00 80.59           H  
ATOM    399 HG22 VAL A  27      13.678 -22.972   2.095  1.00 80.59           H  
ATOM    400 HG23 VAL A  27      14.117 -21.302   2.471  1.00 80.59           H  
ATOM    401  N   ASN A  28       9.113 -21.351   1.299  1.00 72.62           N  
ATOM    402  H   ASN A  28       9.282 -22.252   0.875  1.00 72.62           H  
ATOM    403  CA  ASN A  28       7.837 -20.678   1.048  1.00 72.62           C  
ATOM    404  HA  ASN A  28       8.041 -19.647   0.759  1.00 72.62           H  
ATOM    405  C   ASN A  28       6.939 -20.611   2.297  1.00 72.62           C  
ATOM    406  CB  ASN A  28       7.121 -21.382  -0.115  1.00 72.62           C  
ATOM    407  HB2 ASN A  28       6.101 -21.005  -0.184  1.00 72.62           H  
ATOM    408  HB3 ASN A  28       7.070 -22.453   0.076  1.00 72.62           H  
ATOM    409  O   ASN A  28       6.257 -19.604   2.503  1.00 72.62           O  
ATOM    410  CG  ASN A  28       7.784 -21.133  -1.456  1.00 72.62           C  
ATOM    411  ND2 ASN A  28       7.783 -22.105  -2.334  1.00 72.62           N  
ATOM    412 HD21 ASN A  28       7.629 -23.044  -1.995  1.00 72.62           H  
ATOM    413 HD22 ASN A  28       8.346 -21.934  -3.155  1.00 72.62           H  
ATOM    414  OD1 ASN A  28       8.248 -20.048  -1.760  1.00 72.62           O  
ATOM    415  N   GLU A  29       6.936 -21.646   3.139  1.00 74.26           N  
ATOM    416  H   GLU A  29       7.470 -22.468   2.895  1.00 74.26           H  
ATOM    417  CA  GLU A  29       6.182 -21.670   4.402  1.00 74.26           C  
ATOM    418  HA  GLU A  29       5.162 -21.334   4.217  1.00 74.26           H  
ATOM    419  C   GLU A  29       6.774 -20.725   5.458  1.00 74.26           C  
ATOM    420  CB  GLU A  29       6.121 -23.102   4.953  1.00 74.26           C  
ATOM    421  HB2 GLU A  29       7.123 -23.529   4.975  1.00 74.26           H  
ATOM    422  HB3 GLU A  29       5.737 -23.060   5.972  1.00 74.26           H  
ATOM    423  O   GLU A  29       6.033 -20.025   6.154  1.00 74.26           O  
ATOM    424  CG  GLU A  29       5.186 -23.992   4.120  1.00 74.26           C  
ATOM    425  HG2 GLU A  29       4.202 -23.524   4.099  1.00 74.26           H  
ATOM    426  HG3 GLU A  29       5.547 -24.040   3.093  1.00 74.26           H  
ATOM    427  CD  GLU A  29       5.046 -25.417   4.676  1.00 74.26           C  
ATOM    428  OE1 GLU A  29       4.213 -26.155   4.104  1.00 74.26           O  
ATOM    429  OE2 GLU A  29       5.729 -25.746   5.672  1.00 74.26           O  
ATOM    430  N   PHE A  30       8.103 -20.658   5.542  1.00 75.48           N  
ATOM    431  H   PHE A  30       8.634 -21.315   4.989  1.00 75.48           H  
ATOM    432  CA  PHE A  30       8.845 -19.818   6.487  1.00 75.48           C  
ATOM    433  HA  PHE A  30       8.245 -19.693   7.389  1.00 75.48           H  
ATOM    434  C   PHE A  30       9.123 -18.408   5.970  1.00 75.48           C  
ATOM    435  CB  PHE A  30      10.158 -20.514   6.866  1.00 75.48           C  
ATOM    436  HB2 PHE A  30      10.680 -19.901   7.601  1.00 75.48           H  
ATOM    437  HB3 PHE A  30      10.783 -20.564   5.975  1.00 75.48           H  
ATOM    438  O   PHE A  30       9.622 -17.564   6.722  1.00 75.48           O  
ATOM    439  CG  PHE A  30      10.028 -21.911   7.446  1.00 75.48           C  
ATOM    440  CD1 PHE A  30       8.908 -22.283   8.220  1.00 75.48           C  
ATOM    441  HD1 PHE A  30       8.106 -21.586   8.410  1.00 75.48           H  
ATOM    442  CD2 PHE A  30      11.048 -22.850   7.206  1.00 75.48           C  
ATOM    443  HD2 PHE A  30      11.905 -22.581   6.606  1.00 75.48           H  
ATOM    444  CE1 PHE A  30       8.802 -23.590   8.724  1.00 75.48           C  
ATOM    445  HE1 PHE A  30       7.925 -23.889   9.279  1.00 75.48           H  
ATOM    446  CE2 PHE A  30      10.947 -24.152   7.726  1.00 75.48           C  
ATOM    447  HE2 PHE A  30      11.722 -24.878   7.527  1.00 75.48           H  
ATOM    448  CZ  PHE A  30       9.820 -24.524   8.476  1.00 75.48           C  
ATOM    449  HZ  PHE A  30       9.729 -25.535   8.844  1.00 75.48           H  
ATOM    450  N   ALA A  31       8.811 -18.130   4.702  1.00 68.54           N  
ATOM    451  H   ALA A  31       8.505 -18.889   4.110  1.00 68.54           H  
ATOM    452  CA  ALA A  31       8.984 -16.817   4.110  1.00 68.54           C  
ATOM    453  HA  ALA A  31      10.053 -16.604   4.079  1.00 68.54           H  
ATOM    454  C   ALA A  31       8.297 -15.746   4.960  1.00 68.54           C  
ATOM    455  CB  ALA A  31       8.446 -16.805   2.673  1.00 68.54           C  
ATOM    456  HB1 ALA A  31       7.396 -17.095   2.669  1.00 68.54           H  
ATOM    457  HB2 ALA A  31       9.009 -17.502   2.052  1.00 68.54           H  
ATOM    458  HB3 ALA A  31       8.543 -15.807   2.245  1.00 68.54           H  
ATOM    459  O   ALA A  31       7.273 -15.977   5.612  1.00 68.54           O  
ATOM    460  N   TYR A  32       8.847 -14.531   4.917  1.00 64.70           N  
ATOM    461  H   TYR A  32       9.677 -14.403   4.356  1.00 64.70           H  
ATOM    462  CA  TYR A  32       8.203 -13.372   5.515  1.00 64.70           C  
ATOM    463  HA  TYR A  32       8.098 -13.547   6.586  1.00 64.70           H  
ATOM    464  C   TYR A  32       6.805 -13.205   4.910  1.00 64.70           C  
ATOM    465  CB  TYR A  32       9.062 -12.118   5.312  1.00 64.70           C  
ATOM    466  HB2 TYR A  32       9.233 -11.969   4.246  1.00 64.70           H  
ATOM    467  HB3 TYR A  32      10.033 -12.278   5.780  1.00 64.70           H  
ATOM    468  O   TYR A  32       6.637 -12.679   3.811  1.00 64.70           O  
ATOM    469  CG  TYR A  32       8.440 -10.859   5.892  1.00 64.70           C  
ATOM    470  CD1 TYR A  32       7.653 -10.018   5.081  1.00 64.70           C  
ATOM    471  HD1 TYR A  32       7.496 -10.269   4.042  1.00 64.70           H  
ATOM    472  CD2 TYR A  32       8.637 -10.539   7.249  1.00 64.70           C  
ATOM    473  HD2 TYR A  32       9.232 -11.191   7.871  1.00 64.70           H  
ATOM    474  CE1 TYR A  32       7.061  -8.860   5.621  1.00 64.70           C  
ATOM    475  HE1 TYR A  32       6.456  -8.216   5.000  1.00 64.70           H  
ATOM    476  CE2 TYR A  32       8.059  -9.375   7.792  1.00 64.70           C  
ATOM    477  HE2 TYR A  32       8.219  -9.136   8.833  1.00 64.70           H  
ATOM    478  OH  TYR A  32       6.720  -7.405   7.494  1.00 64.70           O  
ATOM    479  HH  TYR A  32       7.013  -7.267   8.397  1.00 64.70           H  
ATOM    480  CZ  TYR A  32       7.268  -8.536   6.976  1.00 64.70           C  
ATOM    481  N   GLN A  33       5.791 -13.645   5.644  1.00 63.49           N  
ATOM    482  H   GLN A  33       5.998 -14.264   6.415  1.00 63.49           H  
ATOM    483  CA  GLN A  33       4.419 -13.280   5.358  1.00 63.49           C  
ATOM    484  HA  GLN A  33       4.308 -13.105   4.288  1.00 63.49           H  
ATOM    485  C   GLN A  33       4.152 -11.979   6.095  1.00 63.49           C  
ATOM    486  CB  GLN A  33       3.435 -14.387   5.736  1.00 63.49           C  
ATOM    487  HB2 GLN A  33       3.486 -14.572   6.809  1.00 63.49           H  
ATOM    488  HB3 GLN A  33       2.429 -14.043   5.495  1.00 63.49           H  
ATOM    489  O   GLN A  33       4.367 -11.884   7.310  1.00 63.49           O  
ATOM    490  CG  GLN A  33       3.708 -15.697   4.979  1.00 63.49           C  
ATOM    491  HG2 GLN A  33       4.674 -16.105   5.279  1.00 63.49           H  
ATOM    492  HG3 GLN A  33       3.742 -15.495   3.908  1.00 63.49           H  
ATOM    493  CD  GLN A  33       2.646 -16.758   5.235  1.00 63.49           C  
ATOM    494  NE2 GLN A  33       2.771 -17.913   4.622  1.00 63.49           N  
ATOM    495 HE21 GLN A  33       2.119 -18.643   4.870  1.00 63.49           H  
ATOM    496 HE22 GLN A  33       3.612 -18.128   4.105  1.00 63.49           H  
ATOM    497  OE1 GLN A  33       1.711 -16.573   6.003  1.00 63.49           O  
ATOM    498  N   GLY A  34       3.694 -10.979   5.344  1.00 71.25           N  
ATOM    499  H   GLY A  34       3.599 -11.136   4.350  1.00 71.25           H  
ATOM    500  CA  GLY A  34       3.159  -9.756   5.916  1.00 71.25           C  
ATOM    501  HA2 GLY A  34       2.890  -9.077   5.107  1.00 71.25           H  
ATOM    502  HA3 GLY A  34       3.919  -9.279   6.535  1.00 71.25           H  
ATOM    503  C   GLY A  34       1.921 -10.031   6.780  1.00 71.25           C  
ATOM    504  O   GLY A  34       1.752 -11.073   7.412  1.00 71.25           O  
ATOM    505  N   PHE A  35       1.013  -9.069   6.826  1.00 83.37           N  
ATOM    506  H   PHE A  35       1.101  -8.295   6.183  1.00 83.37           H  
ATOM    507  CA  PHE A  35      -0.288  -9.304   7.446  1.00 83.37           C  
ATOM    508  HA  PHE A  35      -0.161  -9.933   8.327  1.00 83.37           H  
ATOM    509  C   PHE A  35      -1.218 -10.047   6.471  1.00 83.37           C  
ATOM    510  CB  PHE A  35      -0.845  -7.962   7.908  1.00 83.37           C  
ATOM    511  HB2 PHE A  35      -0.046  -7.388   8.377  1.00 83.37           H  
ATOM    512  HB3 PHE A  35      -1.605  -8.150   8.667  1.00 83.37           H  
ATOM    513  O   PHE A  35      -1.000  -9.984   5.264  1.00 83.37           O  
ATOM    514  CG  PHE A  35      -1.457  -7.153   6.787  1.00 83.37           C  
ATOM    515  CD1 PHE A  35      -0.665  -6.394   5.903  1.00 83.37           C  
ATOM    516  HD1 PHE A  35       0.409  -6.362   6.016  1.00 83.37           H  
ATOM    517  CD2 PHE A  35      -2.845  -7.210   6.607  1.00 83.37           C  
ATOM    518  HD2 PHE A  35      -3.440  -7.843   7.248  1.00 83.37           H  
ATOM    519  CE1 PHE A  35      -1.273  -5.694   4.845  1.00 83.37           C  
ATOM    520  HE1 PHE A  35      -0.669  -5.142   4.140  1.00 83.37           H  
ATOM    521  CE2 PHE A  35      -3.452  -6.485   5.574  1.00 83.37           C  
ATOM    522  HE2 PHE A  35      -4.524  -6.512   5.443  1.00 83.37           H  
ATOM    523  CZ  PHE A  35      -2.668  -5.751   4.680  1.00 83.37           C  
ATOM    524  HZ  PHE A  35      -3.151  -5.267   3.844  1.00 83.37           H  
ATOM    525  N   ASP A  36      -2.265 -10.702   6.976  1.00 88.88           N  
ATOM    526  H   ASP A  36      -2.403 -10.734   7.976  1.00 88.88           H  
ATOM    527  CA  ASP A  36      -3.291 -11.337   6.138  1.00 88.88           C  
ATOM    528  HA  ASP A  36      -2.836 -11.667   5.204  1.00 88.88           H  
ATOM    529  C   ASP A  36      -4.432 -10.343   5.822  1.00 88.88           C  
ATOM    530  CB  ASP A  36      -3.804 -12.618   6.818  1.00 88.88           C  
ATOM    531  HB2 ASP A  36      -2.978 -13.325   6.902  1.00 88.88           H  
ATOM    532  HB3 ASP A  36      -4.142 -12.376   7.826  1.00 88.88           H  
ATOM    533  O   ASP A  36      -5.190  -9.971   6.729  1.00 88.88           O  
ATOM    534  CG  ASP A  36      -4.955 -13.288   6.050  1.00 88.88           C  
ATOM    535  OD1 ASP A  36      -5.266 -12.849   4.918  1.00 88.88           O  
ATOM    536  OD2 ASP A  36      -5.609 -14.172   6.636  1.00 88.88           O  
ATOM    537  N   PRO A  37      -4.609  -9.908   4.557  1.00 92.93           N  
ATOM    538  CA  PRO A  37      -5.700  -9.017   4.174  1.00 92.93           C  
ATOM    539  HA  PRO A  37      -5.611  -8.082   4.727  1.00 92.93           H  
ATOM    540  C   PRO A  37      -7.090  -9.595   4.439  1.00 92.93           C  
ATOM    541  CB  PRO A  37      -5.500  -8.750   2.684  1.00 92.93           C  
ATOM    542  HB2 PRO A  37      -5.783  -7.734   2.408  1.00 92.93           H  
ATOM    543  HB3 PRO A  37      -6.079  -9.475   2.113  1.00 92.93           H  
ATOM    544  O   PRO A  37      -7.978  -8.853   4.866  1.00 92.93           O  
ATOM    545  CG  PRO A  37      -4.017  -9.008   2.448  1.00 92.93           C  
ATOM    546  HG2 PRO A  37      -3.808  -9.278   1.413  1.00 92.93           H  
ATOM    547  HG3 PRO A  37      -3.433  -8.140   2.753  1.00 92.93           H  
ATOM    548  CD  PRO A  37      -3.759 -10.167   3.401  1.00 92.93           C  
ATOM    549  HD2 PRO A  37      -4.060 -11.107   2.937  1.00 92.93           H  
ATOM    550  HD3 PRO A  37      -2.699 -10.198   3.650  1.00 92.93           H  
ATOM    551  N   LYS A  38      -7.280 -10.910   4.261  1.00 93.78           N  
ATOM    552  H   LYS A  38      -6.473 -11.489   4.081  1.00 93.78           H  
ATOM    553  CA  LYS A  38      -8.560 -11.582   4.524  1.00 93.78           C  
ATOM    554  HA  LYS A  38      -9.340 -11.107   3.928  1.00 93.78           H  
ATOM    555  C   LYS A  38      -8.937 -11.427   5.991  1.00 93.78           C  
ATOM    556  CB  LYS A  38      -8.437 -13.061   4.129  1.00 93.78           C  
ATOM    557  HB2 LYS A  38      -8.130 -13.125   3.085  1.00 93.78           H  
ATOM    558  HB3 LYS A  38      -7.669 -13.536   4.738  1.00 93.78           H  
ATOM    559  O   LYS A  38     -10.069 -11.047   6.303  1.00 93.78           O  
ATOM    560  CG  LYS A  38      -9.746 -13.841   4.314  1.00 93.78           C  
ATOM    561  HG2 LYS A  38     -10.527 -13.400   3.696  1.00 93.78           H  
ATOM    562  HG3 LYS A  38     -10.052 -13.804   5.360  1.00 93.78           H  
ATOM    563  CD  LYS A  38      -9.533 -15.306   3.913  1.00 93.78           C  
ATOM    564  HD2 LYS A  38      -9.271 -15.351   2.856  1.00 93.78           H  
ATOM    565  HD3 LYS A  38      -8.708 -15.715   4.497  1.00 93.78           H  
ATOM    566  CE  LYS A  38     -10.798 -16.130   4.172  1.00 93.78           C  
ATOM    567  HE2 LYS A  38     -11.618 -15.709   3.591  1.00 93.78           H  
ATOM    568  HE3 LYS A  38     -11.052 -16.048   5.229  1.00 93.78           H  
ATOM    569  NZ  LYS A  38     -10.589 -17.557   3.810  1.00 93.78           N  
ATOM    570  HZ1 LYS A  38     -10.367 -17.648   2.829  1.00 93.78           H  
ATOM    571  HZ2 LYS A  38      -9.820 -17.942   4.339  1.00 93.78           H  
ATOM    572  HZ3 LYS A  38     -11.413 -18.107   4.006  1.00 93.78           H  
ATOM    573  N   ARG A  39      -7.971 -11.643   6.886  1.00 94.10           N  
ATOM    574  H   ARG A  39      -7.091 -12.003   6.544  1.00 94.10           H  
ATOM    575  CA  ARG A  39      -8.156 -11.465   8.327  1.00 94.10           C  
ATOM    576  HA  ARG A  39      -9.008 -12.082   8.615  1.00 94.10           H  
ATOM    577  C   ARG A  39      -8.501 -10.025   8.698  1.00 94.10           C  
ATOM    578  CB  ARG A  39      -6.897 -11.958   9.057  1.00 94.10           C  
ATOM    579  HB2 ARG A  39      -6.686 -12.980   8.743  1.00 94.10           H  
ATOM    580  HB3 ARG A  39      -6.046 -11.335   8.781  1.00 94.10           H  
ATOM    581  O   ARG A  39      -9.375  -9.807   9.533  1.00 94.10           O  
ATOM    582  CG  ARG A  39      -7.024 -11.949  10.584  1.00 94.10           C  
ATOM    583  HG2 ARG A  39      -7.099 -10.924  10.947  1.00 94.10           H  
ATOM    584  HG3 ARG A  39      -6.120 -12.396  10.999  1.00 94.10           H  
ATOM    585  CD  ARG A  39      -8.244 -12.751  11.045  1.00 94.10           C  
ATOM    586  HD2 ARG A  39      -9.150 -12.253  10.701  1.00 94.10           H  
ATOM    587  HD3 ARG A  39      -8.200 -13.750  10.611  1.00 94.10           H  
ATOM    588  NE  ARG A  39      -8.283 -12.866  12.505  1.00 94.10           N  
ATOM    589  HE  ARG A  39      -7.384 -12.896  12.964  1.00 94.10           H  
ATOM    590  NH1 ARG A  39     -10.556 -13.146  12.707  1.00 94.10           N  
ATOM    591 HH11 ARG A  39     -10.629 -13.291  11.710  1.00 94.10           H  
ATOM    592 HH12 ARG A  39     -11.396 -13.165  13.269  1.00 94.10           H  
ATOM    593  NH2 ARG A  39      -9.263 -13.095  14.529  1.00 94.10           N  
ATOM    594 HH21 ARG A  39      -8.331 -13.135  14.916  1.00 94.10           H  
ATOM    595 HH22 ARG A  39     -10.074 -13.320  15.087  1.00 94.10           H  
ATOM    596  CZ  ARG A  39      -9.368 -13.031  13.236  1.00 94.10           C  
ATOM    597  N   ILE A  40      -7.880  -9.034   8.058  1.00 96.77           N  
ATOM    598  H   ILE A  40      -7.153  -9.279   7.401  1.00 96.77           H  
ATOM    599  CA  ILE A  40      -8.206  -7.619   8.300  1.00 96.77           C  
ATOM    600  HA  ILE A  40      -8.181  -7.442   9.375  1.00 96.77           H  
ATOM    601  C   ILE A  40      -9.631  -7.287   7.863  1.00 96.77           C  
ATOM    602  CB  ILE A  40      -7.175  -6.696   7.629  1.00 96.77           C  
ATOM    603  HB  ILE A  40      -7.109  -6.962   6.574  1.00 96.77           H  
ATOM    604  O   ILE A  40     -10.357  -6.654   8.630  1.00 96.77           O  
ATOM    605  CG1 ILE A  40      -5.782  -6.905   8.248  1.00 96.77           C  
ATOM    606 HG12 ILE A  40      -5.479  -7.941   8.102  1.00 96.77           H  
ATOM    607 HG13 ILE A  40      -5.088  -6.271   7.696  1.00 96.77           H  
ATOM    608  CG2 ILE A  40      -7.571  -5.208   7.702  1.00 96.77           C  
ATOM    609 HG21 ILE A  40      -8.444  -5.023   7.076  1.00 96.77           H  
ATOM    610 HG22 ILE A  40      -6.756  -4.589   7.328  1.00 96.77           H  
ATOM    611 HG23 ILE A  40      -7.805  -4.924   8.728  1.00 96.77           H  
ATOM    612  CD1 ILE A  40      -5.620  -6.589   9.739  1.00 96.77           C  
ATOM    613 HD11 ILE A  40      -6.243  -7.247  10.344  1.00 96.77           H  
ATOM    614 HD12 ILE A  40      -5.882  -5.549   9.933  1.00 96.77           H  
ATOM    615 HD13 ILE A  40      -4.580  -6.749  10.025  1.00 96.77           H  
ATOM    616  N   VAL A  41     -10.065  -7.741   6.682  1.00 97.79           N  
ATOM    617  H   VAL A  41      -9.421  -8.248   6.091  1.00 97.79           H  
ATOM    618  CA  VAL A  41     -11.453  -7.551   6.225  1.00 97.79           C  
ATOM    619  HA  VAL A  41     -11.664  -6.482   6.197  1.00 97.79           H  
ATOM    620  C   VAL A  41     -12.437  -8.179   7.214  1.00 97.79           C  
ATOM    621  CB  VAL A  41     -11.666  -8.124   4.809  1.00 97.79           C  
ATOM    622  HB  VAL A  41     -11.357  -9.169   4.790  1.00 97.79           H  
ATOM    623  O   VAL A  41     -13.421  -7.535   7.587  1.00 97.79           O  
ATOM    624  CG1 VAL A  41     -13.136  -8.048   4.370  1.00 97.79           C  
ATOM    625 HG11 VAL A  41     -13.753  -8.698   4.992  1.00 97.79           H  
ATOM    626 HG12 VAL A  41     -13.496  -7.022   4.445  1.00 97.79           H  
ATOM    627 HG13 VAL A  41     -13.228  -8.387   3.338  1.00 97.79           H  
ATOM    628  CG2 VAL A  41     -10.849  -7.353   3.767  1.00 97.79           C  
ATOM    629 HG21 VAL A  41     -11.003  -7.783   2.778  1.00 97.79           H  
ATOM    630 HG22 VAL A  41      -9.785  -7.424   3.997  1.00 97.79           H  
ATOM    631 HG23 VAL A  41     -11.136  -6.302   3.749  1.00 97.79           H  
ATOM    632  N   GLN A  42     -12.151  -9.401   7.675  1.00 97.73           N  
ATOM    633  H   GLN A  42     -11.336  -9.874   7.313  1.00 97.73           H  
ATOM    634  CA  GLN A  42     -12.962 -10.099   8.671  1.00 97.73           C  
ATOM    635  HA  GLN A  42     -13.971 -10.219   8.276  1.00 97.73           H  
ATOM    636  C   GLN A  42     -13.074  -9.288   9.969  1.00 97.73           C  
ATOM    637  CB  GLN A  42     -12.371 -11.497   8.911  1.00 97.73           C  
ATOM    638  HB2 GLN A  42     -11.343 -11.403   9.260  1.00 97.73           H  
ATOM    639  HB3 GLN A  42     -12.369 -12.053   7.974  1.00 97.73           H  
ATOM    640  O   GLN A  42     -14.183  -8.953  10.380  1.00 97.73           O  
ATOM    641  CG  GLN A  42     -13.178 -12.279   9.955  1.00 97.73           C  
ATOM    642  HG2 GLN A  42     -14.198 -12.424   9.600  1.00 97.73           H  
ATOM    643  HG3 GLN A  42     -13.210 -11.703  10.880  1.00 97.73           H  
ATOM    644  CD  GLN A  42     -12.580 -13.632  10.308  1.00 97.73           C  
ATOM    645  NE2 GLN A  42     -13.213 -14.368  11.187  1.00 97.73           N  
ATOM    646 HE21 GLN A  42     -14.012 -13.962  11.653  1.00 97.73           H  
ATOM    647 HE22 GLN A  42     -12.858 -15.285  11.420  1.00 97.73           H  
ATOM    648  OE1 GLN A  42     -11.498 -14.006   9.880  1.00 97.73           O  
ATOM    649  N   LEU A  43     -11.945  -8.916  10.577  1.00 97.68           N  
ATOM    650  H   LEU A  43     -11.067  -9.210  10.174  1.00 97.68           H  
ATOM    651  CA  LEU A  43     -11.921  -8.208  11.858  1.00 97.68           C  
ATOM    652  HA  LEU A  43     -12.469  -8.795  12.596  1.00 97.68           H  
ATOM    653  C   LEU A  43     -12.593  -6.834  11.784  1.00 97.68           C  
ATOM    654  CB  LEU A  43     -10.464  -8.037  12.309  1.00 97.68           C  
ATOM    655  HB2 LEU A  43      -9.894  -7.593  11.492  1.00 97.68           H  
ATOM    656  HB3 LEU A  43     -10.454  -7.347  13.153  1.00 97.68           H  
ATOM    657  O   LEU A  43     -13.296  -6.441  12.715  1.00 97.68           O  
ATOM    658  CG  LEU A  43      -9.766  -9.313  12.789  1.00 97.68           C  
ATOM    659  HG  LEU A  43      -9.862 -10.112  12.054  1.00 97.68           H  
ATOM    660  CD1 LEU A  43      -8.286  -8.995  12.993  1.00 97.68           C  
ATOM    661 HD11 LEU A  43      -7.841  -8.689  12.046  1.00 97.68           H  
ATOM    662 HD12 LEU A  43      -8.165  -8.200  13.729  1.00 97.68           H  
ATOM    663 HD13 LEU A  43      -7.764  -9.887  13.341  1.00 97.68           H  
ATOM    664  CD2 LEU A  43     -10.363  -9.773  14.119  1.00 97.68           C  
ATOM    665 HD21 LEU A  43     -11.342 -10.221  13.947  1.00 97.68           H  
ATOM    666 HD22 LEU A  43      -9.713 -10.517  14.580  1.00 97.68           H  
ATOM    667 HD23 LEU A  43     -10.469  -8.932  14.804  1.00 97.68           H  
ATOM    668  N   VAL A  44     -12.397  -6.095  10.688  1.00 98.16           N  
ATOM    669  H   VAL A  44     -11.794  -6.459   9.965  1.00 98.16           H  
ATOM    670  CA  VAL A  44     -13.071  -4.808  10.472  1.00 98.16           C  
ATOM    671  HA  VAL A  44     -12.873  -4.155  11.322  1.00 98.16           H  
ATOM    672  C   VAL A  44     -14.582  -5.006  10.402  1.00 98.16           C  
ATOM    673  CB  VAL A  44     -12.544  -4.123   9.200  1.00 98.16           C  
ATOM    674  HB  VAL A  44     -12.537  -4.841   8.380  1.00 98.16           H  
ATOM    675  O   VAL A  44     -15.322  -4.307  11.094  1.00 98.16           O  
ATOM    676  CG1 VAL A  44     -13.406  -2.934   8.781  1.00 98.16           C  
ATOM    677 HG11 VAL A  44     -13.463  -2.196   9.580  1.00 98.16           H  
ATOM    678 HG12 VAL A  44     -14.409  -3.255   8.502  1.00 98.16           H  
ATOM    679 HG13 VAL A  44     -12.937  -2.492   7.902  1.00 98.16           H  
ATOM    680  CG2 VAL A  44     -11.124  -3.578   9.399  1.00 98.16           C  
ATOM    681 HG21 VAL A  44     -10.750  -3.170   8.460  1.00 98.16           H  
ATOM    682 HG22 VAL A  44     -11.126  -2.792  10.154  1.00 98.16           H  
ATOM    683 HG23 VAL A  44     -10.454  -4.379   9.712  1.00 98.16           H  
ATOM    684  N   LYS A  45     -15.056  -5.971   9.605  1.00 98.41           N  
ATOM    685  H   LYS A  45     -14.401  -6.547   9.094  1.00 98.41           H  
ATOM    686  CA  LYS A  45     -16.490  -6.249   9.484  1.00 98.41           C  
ATOM    687  HA  LYS A  45     -16.996  -5.326   9.198  1.00 98.41           H  
ATOM    688  C   LYS A  45     -17.076  -6.665  10.832  1.00 98.41           C  
ATOM    689  CB  LYS A  45     -16.716  -7.296   8.386  1.00 98.41           C  
ATOM    690  HB2 LYS A  45     -16.263  -6.938   7.461  1.00 98.41           H  
ATOM    691  HB3 LYS A  45     -16.228  -8.228   8.670  1.00 98.41           H  
ATOM    692  O   LYS A  45     -18.035  -6.041  11.274  1.00 98.41           O  
ATOM    693  CG  LYS A  45     -18.211  -7.552   8.143  1.00 98.41           C  
ATOM    694  HG2 LYS A  45     -18.675  -7.909   9.062  1.00 98.41           H  
ATOM    695  HG3 LYS A  45     -18.694  -6.623   7.840  1.00 98.41           H  
ATOM    696  CD  LYS A  45     -18.402  -8.610   7.051  1.00 98.41           C  
ATOM    697  HD2 LYS A  45     -17.874  -9.516   7.350  1.00 98.41           H  
ATOM    698  HD3 LYS A  45     -17.982  -8.245   6.114  1.00 98.41           H  
ATOM    699  CE  LYS A  45     -19.893  -8.921   6.877  1.00 98.41           C  
ATOM    700  HE2 LYS A  45     -20.399  -8.029   6.508  1.00 98.41           H  
ATOM    701  HE3 LYS A  45     -20.307  -9.157   7.857  1.00 98.41           H  
ATOM    702  NZ  LYS A  45     -20.111 -10.067   5.955  1.00 98.41           N  
ATOM    703  HZ1 LYS A  45     -19.724  -9.887   5.040  1.00 98.41           H  
ATOM    704  HZ2 LYS A  45     -19.668 -10.896   6.326  1.00 98.41           H  
ATOM    705  HZ3 LYS A  45     -21.095 -10.273   5.864  1.00 98.41           H  
ATOM    706  N   GLU A  46     -16.476  -7.650  11.499  1.00 98.02           N  
ATOM    707  H   GLU A  46     -15.671  -8.089  11.075  1.00 98.02           H  
ATOM    708  CA  GLU A  46     -16.914  -8.162  12.804  1.00 98.02           C  
ATOM    709  HA  GLU A  46     -17.899  -8.618  12.709  1.00 98.02           H  
ATOM    710  C   GLU A  46     -17.031  -7.036  13.837  1.00 98.02           C  
ATOM    711  CB  GLU A  46     -15.926  -9.230  13.308  1.00 98.02           C  
ATOM    712  HB2 GLU A  46     -14.911  -8.848  13.192  1.00 98.02           H  
ATOM    713  HB3 GLU A  46     -16.106  -9.404  14.369  1.00 98.02           H  
ATOM    714  O   GLU A  46     -18.115  -6.797  14.372  1.00 98.02           O  
ATOM    715  CG  GLU A  46     -16.070 -10.571  12.573  1.00 98.02           C  
ATOM    716  HG2 GLU A  46     -17.044 -10.993  12.819  1.00 98.02           H  
ATOM    717  HG3 GLU A  46     -16.055 -10.397  11.497  1.00 98.02           H  
ATOM    718  CD  GLU A  46     -14.968 -11.587  12.927  1.00 98.02           C  
ATOM    719  OE1 GLU A  46     -15.046 -12.717  12.393  1.00 98.02           O  
ATOM    720  OE2 GLU A  46     -14.005 -11.238  13.650  1.00 98.02           O  
ATOM    721  N   ARG A  47     -15.948  -6.282  14.064  1.00 98.22           N  
ATOM    722  H   ARG A  47     -15.108  -6.495  13.544  1.00 98.22           H  
ATOM    723  CA  ARG A  47     -15.895  -5.222  15.086  1.00 98.22           C  
ATOM    724  HA  ARG A  47     -16.213  -5.636  16.043  1.00 98.22           H  
ATOM    725  C   ARG A  47     -16.853  -4.073  14.788  1.00 98.22           C  
ATOM    726  CB  ARG A  47     -14.458  -4.698  15.217  1.00 98.22           C  
ATOM    727  HB2 ARG A  47     -14.095  -4.393  14.236  1.00 98.22           H  
ATOM    728  HB3 ARG A  47     -14.464  -3.821  15.864  1.00 98.22           H  
ATOM    729  O   ARG A  47     -17.521  -3.584  15.698  1.00 98.22           O  
ATOM    730  CG  ARG A  47     -13.512  -5.744  15.824  1.00 98.22           C  
ATOM    731  HG2 ARG A  47     -13.809  -5.941  16.854  1.00 98.22           H  
ATOM    732  HG3 ARG A  47     -13.581  -6.677  15.265  1.00 98.22           H  
ATOM    733  CD  ARG A  47     -12.057  -5.261  15.799  1.00 98.22           C  
ATOM    734  HD2 ARG A  47     -11.960  -4.389  16.446  1.00 98.22           H  
ATOM    735  HD3 ARG A  47     -11.799  -4.980  14.777  1.00 98.22           H  
ATOM    736  NE  ARG A  47     -11.150  -6.331  16.254  1.00 98.22           N  
ATOM    737  HE  ARG A  47     -11.589  -7.205  16.506  1.00 98.22           H  
ATOM    738  NH1 ARG A  47      -9.120  -5.252  16.029  1.00 98.22           N  
ATOM    739 HH11 ARG A  47      -9.564  -4.377  15.789  1.00 98.22           H  
ATOM    740 HH12 ARG A  47      -8.143  -5.228  16.284  1.00 98.22           H  
ATOM    741  NH2 ARG A  47      -9.172  -7.341  16.739  1.00 98.22           N  
ATOM    742 HH21 ARG A  47      -8.163  -7.338  16.766  1.00 98.22           H  
ATOM    743 HH22 ARG A  47      -9.663  -8.168  17.046  1.00 98.22           H  
ATOM    744  CZ  ARG A  47      -9.831  -6.294  16.338  1.00 98.22           C  
ATOM    745  N   GLY A  48     -16.956  -3.667  13.523  1.00 98.12           N  
ATOM    746  H   GLY A  48     -16.386  -4.115  12.820  1.00 98.12           H  
ATOM    747  CA  GLY A  48     -17.892  -2.626  13.110  1.00 98.12           C  
ATOM    748  HA2 GLY A  48     -17.715  -2.398  12.059  1.00 98.12           H  
ATOM    749  HA3 GLY A  48     -17.715  -1.722  13.693  1.00 98.12           H  
ATOM    750  C   GLY A  48     -19.350  -3.056  13.298  1.00 98.12           C  
ATOM    751  O   GLY A  48     -20.132  -2.316  13.898  1.00 98.12           O  
ATOM    752  N   THR A  49     -19.706  -4.280  12.881  1.00 97.83           N  
ATOM    753  H   THR A  49     -19.025  -4.850  12.400  1.00 97.83           H  
ATOM    754  CA  THR A  49     -21.066  -4.820  13.071  1.00 97.83           C  
ATOM    755  HA  THR A  49     -21.776  -4.091  12.681  1.00 97.83           H  
ATOM    756  C   THR A  49     -21.428  -5.014  14.540  1.00 97.83           C  
ATOM    757  CB  THR A  49     -21.306  -6.138  12.316  1.00 97.83           C  
ATOM    758  HB  THR A  49     -22.282  -6.522  12.611  1.00 97.83           H  
ATOM    759  O   THR A  49     -22.522  -4.628  14.941  1.00 97.83           O  
ATOM    760  CG2 THR A  49     -21.341  -5.924  10.802  1.00 97.83           C  
ATOM    761 HG21 THR A  49     -21.514  -6.883  10.312  1.00 97.83           H  
ATOM    762 HG22 THR A  49     -22.158  -5.247  10.553  1.00 97.83           H  
ATOM    763 HG23 THR A  49     -20.400  -5.501  10.452  1.00 97.83           H  
ATOM    764  OG1 THR A  49     -20.353  -7.141  12.589  1.00 97.83           O  
ATOM    765  HG1 THR A  49     -19.635  -6.795  13.124  1.00 97.83           H  
ATOM    766  N   ALA A  50     -20.502  -5.506  15.368  1.00 98.01           N  
ATOM    767  H   ALA A  50     -19.618  -5.818  14.992  1.00 98.01           H  
ATOM    768  CA  ALA A  50     -20.722  -5.705  16.802  1.00 98.01           C  
ATOM    769  HA  ALA A  50     -21.585  -6.357  16.939  1.00 98.01           H  
ATOM    770  C   ALA A  50     -21.007  -4.395  17.558  1.00 98.01           C  
ATOM    771  CB  ALA A  50     -19.483  -6.403  17.374  1.00 98.01           C  
ATOM    772  HB1 ALA A  50     -19.632  -6.599  18.436  1.00 98.01           H  
ATOM    773  HB2 ALA A  50     -19.325  -7.353  16.863  1.00 98.01           H  
ATOM    774  HB3 ALA A  50     -18.602  -5.773  17.244  1.00 98.01           H  
ATOM    775  O   ALA A  50     -21.598  -4.410  18.635  1.00 98.01           O  
ATOM    776  N   LYS A  51     -20.591  -3.252  17.003  1.00 97.49           N  
ATOM    777  H   LYS A  51     -20.074  -3.318  16.138  1.00 97.49           H  
ATOM    778  CA  LYS A  51     -20.858  -1.913  17.546  1.00 97.49           C  
ATOM    779  HA  LYS A  51     -21.251  -2.014  18.558  1.00 97.49           H  
ATOM    780  C   LYS A  51     -21.981  -1.171  16.811  1.00 97.49           C  
ATOM    781  CB  LYS A  51     -19.538  -1.118  17.607  1.00 97.49           C  
ATOM    782  HB2 LYS A  51     -19.745  -0.097  17.927  1.00 97.49           H  
ATOM    783  HB3 LYS A  51     -19.108  -1.074  16.607  1.00 97.49           H  
ATOM    784  O   LYS A  51     -22.139   0.027  17.029  1.00 97.49           O  
ATOM    785  CG  LYS A  51     -18.489  -1.711  18.565  1.00 97.49           C  
ATOM    786  HG2 LYS A  51     -18.225  -2.720  18.248  1.00 97.49           H  
ATOM    787  HG3 LYS A  51     -17.591  -1.095  18.510  1.00 97.49           H  
ATOM    788  CD  LYS A  51     -18.968  -1.746  20.024  1.00 97.49           C  
ATOM    789  HD2 LYS A  51     -19.311  -0.752  20.314  1.00 97.49           H  
ATOM    790  HD3 LYS A  51     -19.795  -2.451  20.115  1.00 97.49           H  
ATOM    791  CE  LYS A  51     -17.834  -2.191  20.952  1.00 97.49           C  
ATOM    792  HE2 LYS A  51     -17.005  -1.490  20.857  1.00 97.49           H  
ATOM    793  HE3 LYS A  51     -17.485  -3.170  20.624  1.00 97.49           H  
ATOM    794  NZ  LYS A  51     -18.292  -2.259  22.364  1.00 97.49           N  
ATOM    795  HZ1 LYS A  51     -19.054  -2.916  22.454  1.00 97.49           H  
ATOM    796  HZ2 LYS A  51     -18.616  -1.356  22.679  1.00 97.49           H  
ATOM    797  HZ3 LYS A  51     -17.542  -2.559  22.972  1.00 97.49           H  
ATOM    798  N   GLY A  52     -22.736  -1.847  15.939  1.00 96.58           N  
ATOM    799  H   GLY A  52     -22.570  -2.836  15.821  1.00 96.58           H  
ATOM    800  CA  GLY A  52     -23.842  -1.247  15.184  1.00 96.58           C  
ATOM    801  HA2 GLY A  52     -24.324  -2.025  14.592  1.00 96.58           H  
ATOM    802  HA3 GLY A  52     -24.575  -0.839  15.880  1.00 96.58           H  
ATOM    803  C   GLY A  52     -23.406  -0.128  14.234  1.00 96.58           C  
ATOM    804  O   GLY A  52     -24.179   0.788  13.962  1.00 96.58           O  
ATOM    805  N   ARG A  53     -22.153  -0.151  13.765  1.00 96.45           N  
ATOM    806  H   ARG A  53     -21.580  -0.958  13.971  1.00 96.45           H  
ATOM    807  CA  ARG A  53     -21.589   0.901  12.912  1.00 96.45           C  
ATOM    808  HA  ARG A  53     -22.174   1.809  13.062  1.00 96.45           H  
ATOM    809  C   ARG A  53     -21.696   0.556  11.435  1.00 96.45           C  
ATOM    810  CB  ARG A  53     -20.136   1.202  13.300  1.00 96.45           C  
ATOM    811  HB2 ARG A  53     -19.767   1.985  12.639  1.00 96.45           H  
ATOM    812  HB3 ARG A  53     -19.517   0.316  13.155  1.00 96.45           H  
ATOM    813  O   ARG A  53     -21.626  -0.608  11.039  1.00 96.45           O  
ATOM    814  CG  ARG A  53     -20.038   1.665  14.760  1.00 96.45           C  
ATOM    815  HG2 ARG A  53     -20.132   0.797  15.413  1.00 96.45           H  
ATOM    816  HG3 ARG A  53     -20.848   2.358  14.988  1.00 96.45           H  
ATOM    817  CD  ARG A  53     -18.706   2.350  15.046  1.00 96.45           C  
ATOM    818  HD2 ARG A  53     -18.619   2.497  16.122  1.00 96.45           H  
ATOM    819  HD3 ARG A  53     -17.905   1.689  14.716  1.00 96.45           H  
ATOM    820  NE  ARG A  53     -18.573   3.628  14.326  1.00 96.45           N  
ATOM    821  HE  ARG A  53     -18.210   3.543  13.388  1.00 96.45           H  
ATOM    822  NH1 ARG A  53     -19.107   5.063  16.045  1.00 96.45           N  
ATOM    823 HH11 ARG A  53     -19.277   5.997  16.388  1.00 96.45           H  
ATOM    824 HH12 ARG A  53     -19.210   4.271  16.663  1.00 96.45           H  
ATOM    825  NH2 ARG A  53     -18.692   5.853  13.989  1.00 96.45           N  
ATOM    826 HH21 ARG A  53     -18.361   5.659  13.055  1.00 96.45           H  
ATOM    827 HH22 ARG A  53     -18.822   6.797  14.324  1.00 96.45           H  
ATOM    828  CZ  ARG A  53     -18.797   4.838  14.796  1.00 96.45           C  
ATOM    829  N   ASP A  54     -21.747   1.594  10.606  1.00 97.68           N  
ATOM    830  H   ASP A  54     -21.810   2.523  10.997  1.00 97.68           H  
ATOM    831  CA  ASP A  54     -21.465   1.464   9.178  1.00 97.68           C  
ATOM    832  HA  ASP A  54     -21.978   0.581   8.796  1.00 97.68           H  
ATOM    833  C   ASP A  54     -19.957   1.254   8.973  1.00 97.68           C  
ATOM    834  CB  ASP A  54     -22.014   2.666   8.399  1.00 97.68           C  
ATOM    835  HB2 ASP A  54     -23.086   2.738   8.578  1.00 97.68           H  
ATOM    836  HB3 ASP A  54     -21.547   3.579   8.768  1.00 97.68           H  
ATOM    837  O   ASP A  54     -19.182   2.189   8.750  1.00 97.68           O  
ATOM    838  CG  ASP A  54     -21.774   2.551   6.885  1.00 97.68           C  
ATOM    839  OD1 ASP A  54     -21.126   1.574   6.429  1.00 97.68           O  
ATOM    840  OD2 ASP A  54     -22.184   3.494   6.178  1.00 97.68           O  
ATOM    841  N   TRP A  55     -19.539  -0.007   9.062  1.00 98.01           N  
ATOM    842  H   TRP A  55     -20.208  -0.700   9.366  1.00 98.01           H  
ATOM    843  CA  TRP A  55     -18.138  -0.395   8.928  1.00 98.01           C  
ATOM    844  HA  TRP A  55     -17.566   0.147   9.682  1.00 98.01           H  
ATOM    845  C   TRP A  55     -17.550  -0.024   7.562  1.00 98.01           C  
ATOM    846  CB  TRP A  55     -18.000  -1.894   9.206  1.00 98.01           C  
ATOM    847  HB2 TRP A  55     -16.943  -2.131   9.325  1.00 98.01           H  
ATOM    848  HB3 TRP A  55     -18.499  -2.116  10.150  1.00 98.01           H  
ATOM    849  O   TRP A  55     -16.352   0.230   7.462  1.00 98.01           O  
ATOM    850  CG  TRP A  55     -18.574  -2.793   8.158  1.00 98.01           C  
ATOM    851  CD1 TRP A  55     -19.821  -3.311   8.164  1.00 98.01           C  
ATOM    852  HD1 TRP A  55     -20.551  -3.145   8.943  1.00 98.01           H  
ATOM    853  CD2 TRP A  55     -17.942  -3.277   6.937  1.00 98.01           C  
ATOM    854  CE2 TRP A  55     -18.877  -4.102   6.242  1.00 98.01           C  
ATOM    855  CE3 TRP A  55     -16.676  -3.094   6.342  1.00 98.01           C  
ATOM    856  HE3 TRP A  55     -15.949  -2.466   6.837  1.00 98.01           H  
ATOM    857  NE1 TRP A  55     -20.008  -4.083   7.034  1.00 98.01           N  
ATOM    858  HE1 TRP A  55     -20.872  -4.574   6.853  1.00 98.01           H  
ATOM    859  CH2 TRP A  55     -17.287  -4.536   4.468  1.00 98.01           C  
ATOM    860  HH2 TRP A  55     -17.014  -5.021   3.543  1.00 98.01           H  
ATOM    861  CZ2 TRP A  55     -18.564  -4.731   5.027  1.00 98.01           C  
ATOM    862  HZ2 TRP A  55     -19.286  -5.369   4.539  1.00 98.01           H  
ATOM    863  CZ3 TRP A  55     -16.352  -3.714   5.123  1.00 98.01           C  
ATOM    864  HZ3 TRP A  55     -15.372  -3.563   4.694  1.00 98.01           H  
ATOM    865  N   LYS A  56     -18.370   0.068   6.504  1.00 98.47           N  
ATOM    866  H   LYS A  56     -19.363  -0.005   6.670  1.00 98.47           H  
ATOM    867  CA  LYS A  56     -17.901   0.477   5.171  1.00 98.47           C  
ATOM    868  HA  LYS A  56     -16.992  -0.074   4.928  1.00 98.47           H  
ATOM    869  C   LYS A  56     -17.539   1.957   5.164  1.00 98.47           C  
ATOM    870  CB  LYS A  56     -18.964   0.199   4.101  1.00 98.47           C  
ATOM    871  HB2 LYS A  56     -19.879   0.735   4.352  1.00 98.47           H  
ATOM    872  HB3 LYS A  56     -18.599   0.587   3.150  1.00 98.47           H  
ATOM    873  O   LYS A  56     -16.511   2.334   4.603  1.00 98.47           O  
ATOM    874  CG  LYS A  56     -19.285  -1.290   3.926  1.00 98.47           C  
ATOM    875  HG2 LYS A  56     -18.377  -1.828   3.656  1.00 98.47           H  
ATOM    876  HG3 LYS A  56     -19.680  -1.691   4.860  1.00 98.47           H  
ATOM    877  CD  LYS A  56     -20.336  -1.460   2.822  1.00 98.47           C  
ATOM    878  HD2 LYS A  56     -19.946  -1.053   1.889  1.00 98.47           H  
ATOM    879  HD3 LYS A  56     -21.231  -0.906   3.104  1.00 98.47           H  
ATOM    880  CE  LYS A  56     -20.691  -2.937   2.628  1.00 98.47           C  
ATOM    881  HE2 LYS A  56     -19.789  -3.476   2.338  1.00 98.47           H  
ATOM    882  HE3 LYS A  56     -21.027  -3.335   3.585  1.00 98.47           H  
ATOM    883  NZ  LYS A  56     -21.754  -3.108   1.600  1.00 98.47           N  
ATOM    884  HZ1 LYS A  56     -21.453  -2.749   0.705  1.00 98.47           H  
ATOM    885  HZ2 LYS A  56     -22.591  -2.614   1.872  1.00 98.47           H  
ATOM    886  HZ3 LYS A  56     -21.993  -4.083   1.482  1.00 98.47           H  
ATOM    887  N   LYS A  57     -18.359   2.804   5.793  1.00 98.33           N  
ATOM    888  H   LYS A  57     -19.203   2.429   6.202  1.00 98.33           H  
ATOM    889  CA  LYS A  57     -18.035   4.224   5.990  1.00 98.33           C  
ATOM    890  HA  LYS A  57     -17.797   4.673   5.026  1.00 98.33           H  
ATOM    891  C   LYS A  57     -16.800   4.393   6.870  1.00 98.33           C  
ATOM    892  CB  LYS A  57     -19.259   4.933   6.575  1.00 98.33           C  
ATOM    893  HB2 LYS A  57     -20.087   4.810   5.877  1.00 98.33           H  
ATOM    894  HB3 LYS A  57     -19.526   4.471   7.526  1.00 98.33           H  
ATOM    895  O   LYS A  57     -15.930   5.194   6.535  1.00 98.33           O  
ATOM    896  CG  LYS A  57     -19.036   6.434   6.792  1.00 98.33           C  
ATOM    897  HG2 LYS A  57     -18.805   6.909   5.838  1.00 98.33           H  
ATOM    898  HG3 LYS A  57     -18.209   6.596   7.483  1.00 98.33           H  
ATOM    899  CD  LYS A  57     -20.303   7.052   7.384  1.00 98.33           C  
ATOM    900  HD2 LYS A  57     -21.132   6.892   6.695  1.00 98.33           H  
ATOM    901  HD3 LYS A  57     -20.532   6.559   8.329  1.00 98.33           H  
ATOM    902  CE  LYS A  57     -20.101   8.551   7.620  1.00 98.33           C  
ATOM    903  HE2 LYS A  57     -19.819   9.016   6.675  1.00 98.33           H  
ATOM    904  HE3 LYS A  57     -19.278   8.686   8.322  1.00 98.33           H  
ATOM    905  NZ  LYS A  57     -21.343   9.171   8.144  1.00 98.33           N  
ATOM    906  HZ1 LYS A  57     -22.104   9.029   7.495  1.00 98.33           H  
ATOM    907  HZ2 LYS A  57     -21.607   8.744   9.020  1.00 98.33           H  
ATOM    908  HZ3 LYS A  57     -21.224  10.164   8.286  1.00 98.33           H  
ATOM    909  N   ASP A  58     -16.690   3.614   7.940  1.00 98.49           N  
ATOM    910  H   ASP A  58     -17.474   3.031   8.195  1.00 98.49           H  
ATOM    911  CA  ASP A  58     -15.520   3.648   8.819  1.00 98.49           C  
ATOM    912  HA  ASP A  58     -15.356   4.671   9.158  1.00 98.49           H  
ATOM    913  C   ASP A  58     -14.233   3.227   8.085  1.00 98.49           C  
ATOM    914  CB  ASP A  58     -15.768   2.786  10.058  1.00 98.49           C  
ATOM    915  HB2 ASP A  58     -14.810   2.651  10.559  1.00 98.49           H  
ATOM    916  HB3 ASP A  58     -16.108   1.806   9.723  1.00 98.49           H  
ATOM    917  O   ASP A  58     -13.212   3.893   8.239  1.00 98.49           O  
ATOM    918  CG  ASP A  58     -16.762   3.353  11.095  1.00 98.49           C  
ATOM    919  OD1 ASP A  58     -17.133   4.548  11.056  1.00 98.49           O  
ATOM    920  OD2 ASP A  58     -17.122   2.594  12.024  1.00 98.49           O  
ATOM    921  N   VAL A  59     -14.276   2.209   7.213  1.00 98.72           N  
ATOM    922  H   VAL A  59     -15.115   1.648   7.180  1.00 98.72           H  
ATOM    923  CA  VAL A  59     -13.148   1.841   6.330  1.00 98.72           C  
ATOM    924  HA  VAL A  59     -12.292   1.567   6.946  1.00 98.72           H  
ATOM    925  C   VAL A  59     -12.703   3.020   5.477  1.00 98.72           C  
ATOM    926  CB  VAL A  59     -13.500   0.638   5.432  1.00 98.72           C  
ATOM    927  HB  VAL A  59     -14.508   0.757   5.035  1.00 98.72           H  
ATOM    928  O   VAL A  59     -11.516   3.335   5.452  1.00 98.72           O  
ATOM    929  CG1 VAL A  59     -12.539   0.432   4.253  1.00 98.72           C  
ATOM    930 HG11 VAL A  59     -12.634   1.245   3.534  1.00 98.72           H  
ATOM    931 HG12 VAL A  59     -11.509   0.379   4.608  1.00 98.72           H  
ATOM    932 HG13 VAL A  59     -12.784  -0.496   3.737  1.00 98.72           H  
ATOM    933  CG2 VAL A  59     -13.441  -0.643   6.252  1.00 98.72           C  
ATOM    934 HG21 VAL A  59     -12.405  -0.846   6.523  1.00 98.72           H  
ATOM    935 HG22 VAL A  59     -13.829  -1.476   5.666  1.00 98.72           H  
ATOM    936 HG23 VAL A  59     -14.031  -0.541   7.162  1.00 98.72           H  
ATOM    937  N   LYS A  60     -13.638   3.713   4.818  1.00 98.69           N  
ATOM    938  H   LYS A  60     -14.598   3.408   4.897  1.00 98.69           H  
ATOM    939  CA  LYS A  60     -13.314   4.890   3.997  1.00 98.69           C  
ATOM    940  HA  LYS A  60     -12.603   4.600   3.224  1.00 98.69           H  
ATOM    941  C   LYS A  60     -12.625   5.975   4.826  1.00 98.69           C  
ATOM    942  CB  LYS A  60     -14.581   5.436   3.329  1.00 98.69           C  
ATOM    943  HB2 LYS A  60     -14.337   6.374   2.829  1.00 98.69           H  
ATOM    944  HB3 LYS A  60     -15.334   5.647   4.089  1.00 98.69           H  
ATOM    945  O   LYS A  60     -11.618   6.524   4.392  1.00 98.69           O  
ATOM    946  CG  LYS A  60     -15.157   4.461   2.294  1.00 98.69           C  
ATOM    947  HG2 LYS A  60     -14.418   4.285   1.512  1.00 98.69           H  
ATOM    948  HG3 LYS A  60     -15.376   3.501   2.761  1.00 98.69           H  
ATOM    949  CD  LYS A  60     -16.442   5.030   1.686  1.00 98.69           C  
ATOM    950  HD2 LYS A  60     -17.168   5.193   2.483  1.00 98.69           H  
ATOM    951  HD3 LYS A  60     -16.220   5.981   1.203  1.00 98.69           H  
ATOM    952  CE  LYS A  60     -17.017   4.049   0.661  1.00 98.69           C  
ATOM    953  HE2 LYS A  60     -17.169   3.088   1.152  1.00 98.69           H  
ATOM    954  HE3 LYS A  60     -16.277   3.905  -0.127  1.00 98.69           H  
ATOM    955  NZ  LYS A  60     -18.296   4.547   0.091  1.00 98.69           N  
ATOM    956  HZ1 LYS A  60     -18.993   4.652   0.815  1.00 98.69           H  
ATOM    957  HZ2 LYS A  60     -18.651   3.905  -0.604  1.00 98.69           H  
ATOM    958  HZ3 LYS A  60     -18.160   5.444  -0.354  1.00 98.69           H  
ATOM    959  N   MET A  61     -13.120   6.244   6.037  1.00 98.31           N  
ATOM    960  H   MET A  61     -13.936   5.734   6.343  1.00 98.31           H  
ATOM    961  CA  MET A  61     -12.493   7.205   6.952  1.00 98.31           C  
ATOM    962  HA  MET A  61     -12.373   8.155   6.431  1.00 98.31           H  
ATOM    963  C   MET A  61     -11.088   6.762   7.379  1.00 98.31           C  
ATOM    964  CB  MET A  61     -13.378   7.443   8.185  1.00 98.31           C  
ATOM    965  HB2 MET A  61     -13.613   6.491   8.663  1.00 98.31           H  
ATOM    966  HB3 MET A  61     -12.828   8.059   8.897  1.00 98.31           H  
ATOM    967  O   MET A  61     -10.167   7.574   7.351  1.00 98.31           O  
ATOM    968  CG  MET A  61     -14.674   8.176   7.821  1.00 98.31           C  
ATOM    969  HG2 MET A  61     -14.408   9.077   7.267  1.00 98.31           H  
ATOM    970  HG3 MET A  61     -15.270   7.546   7.160  1.00 98.31           H  
ATOM    971  SD  MET A  61     -15.711   8.683   9.223  1.00 98.31           S  
ATOM    972  CE  MET A  61     -16.214   7.073   9.870  1.00 98.31           C  
ATOM    973  HE1 MET A  61     -16.656   6.468   9.079  1.00 98.31           H  
ATOM    974  HE2 MET A  61     -15.346   6.556  10.280  1.00 98.31           H  
ATOM    975  HE3 MET A  61     -16.944   7.206  10.668  1.00 98.31           H  
ATOM    976  N   MET A  62     -10.898   5.484   7.721  1.00 98.64           N  
ATOM    977  H   MET A  62     -11.695   4.864   7.731  1.00 98.64           H  
ATOM    978  CA  MET A  62      -9.587   4.931   8.082  1.00 98.64           C  
ATOM    979  HA  MET A  62      -9.171   5.516   8.902  1.00 98.64           H  
ATOM    980  C   MET A  62      -8.582   5.016   6.929  1.00 98.64           C  
ATOM    981  CB  MET A  62      -9.733   3.476   8.553  1.00 98.64           C  
ATOM    982  HB2 MET A  62      -8.746   3.016   8.586  1.00 98.64           H  
ATOM    983  HB3 MET A  62     -10.348   2.918   7.848  1.00 98.64           H  
ATOM    984  O   MET A  62      -7.426   5.361   7.164  1.00 98.64           O  
ATOM    985  CG  MET A  62     -10.345   3.389   9.954  1.00 98.64           C  
ATOM    986  HG2 MET A  62     -11.371   3.758   9.932  1.00 98.64           H  
ATOM    987  HG3 MET A  62      -9.772   4.039  10.615  1.00 98.64           H  
ATOM    988  SD  MET A  62     -10.333   1.730  10.686  1.00 98.64           S  
ATOM    989  CE  MET A  62     -11.587   0.877   9.693  1.00 98.64           C  
ATOM    990  HE1 MET A  62     -11.772  -0.110  10.116  1.00 98.64           H  
ATOM    991  HE2 MET A  62     -11.235   0.766   8.667  1.00 98.64           H  
ATOM    992  HE3 MET A  62     -12.516   1.447   9.706  1.00 98.64           H  
ATOM    993  N   ILE A  63      -9.014   4.773   5.690  1.00 98.67           N  
ATOM    994  H   ILE A  63      -9.962   4.447   5.566  1.00 98.67           H  
ATOM    995  CA  ILE A  63      -8.163   4.919   4.503  1.00 98.67           C  
ATOM    996  HA  ILE A  63      -7.242   4.357   4.660  1.00 98.67           H  
ATOM    997  C   ILE A  63      -7.760   6.384   4.317  1.00 98.67           C  
ATOM    998  CB  ILE A  63      -8.862   4.341   3.255  1.00 98.67           C  
ATOM    999  HB  ILE A  63      -9.861   4.770   3.189  1.00 98.67           H  
ATOM   1000  O   ILE A  63      -6.574   6.675   4.215  1.00 98.67           O  
ATOM   1001  CG1 ILE A  63      -8.993   2.811   3.399  1.00 98.67           C  
ATOM   1002 HG12 ILE A  63      -9.374   2.564   4.389  1.00 98.67           H  
ATOM   1003 HG13 ILE A  63      -8.005   2.358   3.315  1.00 98.67           H  
ATOM   1004  CG2 ILE A  63      -8.078   4.690   1.975  1.00 98.67           C  
ATOM   1005 HG21 ILE A  63      -8.516   4.195   1.108  1.00 98.67           H  
ATOM   1006 HG22 ILE A  63      -8.092   5.763   1.788  1.00 98.67           H  
ATOM   1007 HG23 ILE A  63      -7.045   4.357   2.075  1.00 98.67           H  
ATOM   1008  CD1 ILE A  63      -9.934   2.166   2.380  1.00 98.67           C  
ATOM   1009 HD11 ILE A  63     -10.113   1.132   2.678  1.00 98.67           H  
ATOM   1010 HD12 ILE A  63      -9.490   2.169   1.385  1.00 98.67           H  
ATOM   1011 HD13 ILE A  63     -10.892   2.686   2.380  1.00 98.67           H  
ATOM   1012  N   VAL A  64      -8.708   7.327   4.351  1.00 98.18           N  
ATOM   1013  H   VAL A  64      -9.671   7.043   4.452  1.00 98.18           H  
ATOM   1014  CA  VAL A  64      -8.394   8.766   4.227  1.00 98.18           C  
ATOM   1015  HA  VAL A  64      -7.890   8.934   3.275  1.00 98.18           H  
ATOM   1016  C   VAL A  64      -7.426   9.218   5.327  1.00 98.18           C  
ATOM   1017  CB  VAL A  64      -9.680   9.614   4.247  1.00 98.18           C  
ATOM   1018  HB  VAL A  64     -10.257   9.367   5.139  1.00 98.18           H  
ATOM   1019  O   VAL A  64      -6.442   9.902   5.042  1.00 98.18           O  
ATOM   1020  CG1 VAL A  64      -9.385  11.120   4.265  1.00 98.18           C  
ATOM   1021 HG11 VAL A  64      -8.899  11.405   5.198  1.00 98.18           H  
ATOM   1022 HG12 VAL A  64     -10.315  11.683   4.183  1.00 98.18           H  
ATOM   1023 HG13 VAL A  64      -8.735  11.385   3.430  1.00 98.18           H  
ATOM   1024  CG2 VAL A  64     -10.549   9.336   3.013  1.00 98.18           C  
ATOM   1025 HG21 VAL A  64     -10.035   9.659   2.108  1.00 98.18           H  
ATOM   1026 HG22 VAL A  64     -10.760   8.271   2.917  1.00 98.18           H  
ATOM   1027 HG23 VAL A  64     -11.494   9.874   3.098  1.00 98.18           H  
ATOM   1028  N   LEU A  65      -7.653   8.790   6.574  1.00 96.81           N  
ATOM   1029  H   LEU A  65      -8.477   8.231   6.747  1.00 96.81           H  
ATOM   1030  CA  LEU A  65      -6.737   9.051   7.688  1.00 96.81           C  
ATOM   1031  HA  LEU A  65      -6.624  10.128   7.811  1.00 96.81           H  
ATOM   1032  C   LEU A  65      -5.344   8.492   7.408  1.00 96.81           C  
ATOM   1033  CB  LEU A  65      -7.287   8.426   8.981  1.00 96.81           C  
ATOM   1034  HB2 LEU A  65      -7.618   7.411   8.764  1.00 96.81           H  
ATOM   1035  HB3 LEU A  65      -6.481   8.355   9.711  1.00 96.81           H  
ATOM   1036  O   LEU A  65      -4.355   9.180   7.646  1.00 96.81           O  
ATOM   1037  CG  LEU A  65      -8.442   9.210   9.619  1.00 96.81           C  
ATOM   1038  HG  LEU A  65      -9.192   9.456   8.867  1.00 96.81           H  
ATOM   1039  CD1 LEU A  65      -9.093   8.343  10.696  1.00 96.81           C  
ATOM   1040 HD11 LEU A  65      -9.505   7.445  10.237  1.00 96.81           H  
ATOM   1041 HD12 LEU A  65      -8.357   8.059  11.448  1.00 96.81           H  
ATOM   1042 HD13 LEU A  65      -9.910   8.894  11.162  1.00 96.81           H  
ATOM   1043  CD2 LEU A  65      -7.953  10.510  10.264  1.00 96.81           C  
ATOM   1044 HD21 LEU A  65      -7.189  10.294  11.010  1.00 96.81           H  
ATOM   1045 HD22 LEU A  65      -8.791  11.014  10.746  1.00 96.81           H  
ATOM   1046 HD23 LEU A  65      -7.543  11.177   9.505  1.00 96.81           H  
ATOM   1047  N   ASN A  66      -5.253   7.270   6.885  1.00 97.56           N  
ATOM   1048  H   ASN A  66      -6.097   6.747   6.700  1.00 97.56           H  
ATOM   1049  CA  ASN A  66      -3.972   6.658   6.579  1.00 97.56           C  
ATOM   1050  HA  ASN A  66      -3.374   6.681   7.491  1.00 97.56           H  
ATOM   1051  C   ASN A  66      -3.201   7.425   5.502  1.00 97.56           C  
ATOM   1052  CB  ASN A  66      -4.193   5.210   6.141  1.00 97.56           C  
ATOM   1053  HB2 ASN A  66      -4.695   5.207   5.173  1.00 97.56           H  
ATOM   1054  HB3 ASN A  66      -4.846   4.677   6.832  1.00 97.56           H  
ATOM   1055  O   ASN A  66      -2.023   7.720   5.694  1.00 97.56           O  
ATOM   1056  CG  ASN A  66      -2.883   4.466   5.987  1.00 97.56           C  
ATOM   1057  ND2 ASN A  66      -1.973   4.549   6.931  1.00 97.56           N  
ATOM   1058 HD21 ASN A  66      -1.085   4.140   6.675  1.00 97.56           H  
ATOM   1059 HD22 ASN A  66      -2.098   5.196   7.696  1.00 97.56           H  
ATOM   1060  OD1 ASN A  66      -2.668   3.782   5.008  1.00 97.56           O  
ATOM   1061  N   LEU A  67      -3.881   7.768   4.408  1.00 97.06           N  
ATOM   1062  H   LEU A  67      -4.847   7.480   4.342  1.00 97.06           H  
ATOM   1063  CA  LEU A  67      -3.290   8.447   3.260  1.00 97.06           C  
ATOM   1064  HA  LEU A  67      -2.430   7.875   2.909  1.00 97.06           H  
ATOM   1065  C   LEU A  67      -2.760   9.839   3.624  1.00 97.06           C  
ATOM   1066  CB  LEU A  67      -4.345   8.528   2.139  1.00 97.06           C  
ATOM   1067  HB2 LEU A  67      -3.945   9.163   1.347  1.00 97.06           H  
ATOM   1068  HB3 LEU A  67      -5.239   9.016   2.528  1.00 97.06           H  
ATOM   1069  O   LEU A  67      -1.672  10.211   3.198  1.00 97.06           O  
ATOM   1070  CG  LEU A  67      -4.749   7.179   1.509  1.00 97.06           C  
ATOM   1071  HG  LEU A  67      -5.233   6.540   2.249  1.00 97.06           H  
ATOM   1072  CD1 LEU A  67      -5.748   7.418   0.376  1.00 97.06           C  
ATOM   1073 HD11 LEU A  67      -5.305   8.062  -0.383  1.00 97.06           H  
ATOM   1074 HD12 LEU A  67      -6.025   6.468  -0.081  1.00 97.06           H  
ATOM   1075 HD13 LEU A  67      -6.645   7.888   0.779  1.00 97.06           H  
ATOM   1076  CD2 LEU A  67      -3.543   6.411   0.984  1.00 97.06           C  
ATOM   1077 HD21 LEU A  67      -3.011   5.973   1.829  1.00 97.06           H  
ATOM   1078 HD22 LEU A  67      -3.857   5.602   0.324  1.00 97.06           H  
ATOM   1079 HD23 LEU A  67      -2.876   7.084   0.446  1.00 97.06           H  
ATOM   1080  N   VAL A  68      -3.503  10.591   4.443  1.00 93.81           N  
ATOM   1081  H   VAL A  68      -4.408  10.232   4.711  1.00 93.81           H  
ATOM   1082  CA  VAL A  68      -3.174  11.990   4.770  1.00 93.81           C  
ATOM   1083  HA  VAL A  68      -2.594  12.422   3.954  1.00 93.81           H  
ATOM   1084  C   VAL A  68      -2.314  12.109   6.032  1.00 93.81           C  
ATOM   1085  CB  VAL A  68      -4.477  12.809   4.890  1.00 93.81           C  
ATOM   1086  HB  VAL A  68      -5.094  12.378   5.679  1.00 93.81           H  
ATOM   1087  O   VAL A  68      -1.479  13.004   6.144  1.00 93.81           O  
ATOM   1088  CG1 VAL A  68      -4.224  14.282   5.237  1.00 93.81           C  
ATOM   1089 HG11 VAL A  68      -3.566  14.725   4.490  1.00 93.81           H  
ATOM   1090 HG12 VAL A  68      -3.758  14.375   6.218  1.00 93.81           H  
ATOM   1091 HG13 VAL A  68      -5.166  14.831   5.246  1.00 93.81           H  
ATOM   1092  CG2 VAL A  68      -5.274  12.781   3.577  1.00 93.81           C  
ATOM   1093 HG21 VAL A  68      -4.664  13.184   2.768  1.00 93.81           H  
ATOM   1094 HG22 VAL A  68      -5.568  11.762   3.325  1.00 93.81           H  
ATOM   1095 HG23 VAL A  68      -6.178  13.382   3.673  1.00 93.81           H  
ATOM   1096  N   ARG A  69      -2.515  11.237   7.029  1.00 92.78           N  
ATOM   1097  H   ARG A  69      -3.201  10.510   6.882  1.00 92.78           H  
ATOM   1098  CA  ARG A  69      -1.923  11.374   8.377  1.00 92.78           C  
ATOM   1099  HA  ARG A  69      -1.266  12.244   8.382  1.00 92.78           H  
ATOM   1100  C   ARG A  69      -1.001  10.225   8.781  1.00 92.78           C  
ATOM   1101  CB  ARG A  69      -3.037  11.593   9.419  1.00 92.78           C  
ATOM   1102  HB2 ARG A  69      -2.583  11.719  10.402  1.00 92.78           H  
ATOM   1103  HB3 ARG A  69      -3.660  10.701   9.477  1.00 92.78           H  
ATOM   1104  O   ARG A  69      -0.364  10.311   9.832  1.00 92.78           O  
ATOM   1105  CG  ARG A  69      -3.948  12.802   9.132  1.00 92.78           C  
ATOM   1106  HG2 ARG A  69      -4.702  12.859   9.917  1.00 92.78           H  
ATOM   1107  HG3 ARG A  69      -4.471  12.652   8.187  1.00 92.78           H  
ATOM   1108  CD  ARG A  69      -3.182  14.132   9.079  1.00 92.78           C  
ATOM   1109  HD2 ARG A  69      -3.880  14.936   8.846  1.00 92.78           H  
ATOM   1110  HD3 ARG A  69      -2.455  14.101   8.267  1.00 92.78           H  
ATOM   1111  NE  ARG A  69      -2.483  14.392  10.351  1.00 92.78           N  
ATOM   1112  HE  ARG A  69      -1.549  14.015  10.423  1.00 92.78           H  
ATOM   1113  NH1 ARG A  69      -4.122  15.621  11.392  1.00 92.78           N  
ATOM   1114 HH11 ARG A  69      -4.657  15.641  10.535  1.00 92.78           H  
ATOM   1115 HH12 ARG A  69      -4.297  16.296  12.123  1.00 92.78           H  
ATOM   1116  NH2 ARG A  69      -2.284  15.107  12.499  1.00 92.78           N  
ATOM   1117 HH21 ARG A  69      -2.703  15.595  13.277  1.00 92.78           H  
ATOM   1118 HH22 ARG A  69      -1.369  14.686  12.571  1.00 92.78           H  
ATOM   1119  CZ  ARG A  69      -2.966  15.031  11.397  1.00 92.78           C  
ATOM   1120  N   GLY A  70      -0.894   9.173   7.973  1.00 92.90           N  
ATOM   1121  H   GLY A  70      -1.455   9.150   7.134  1.00 92.90           H  
ATOM   1122  CA  GLY A  70      -0.008   8.038   8.219  1.00 92.90           C  
ATOM   1123  HA2 GLY A  70       0.195   7.542   7.269  1.00 92.90           H  
ATOM   1124  HA3 GLY A  70       0.940   8.405   8.612  1.00 92.90           H  
ATOM   1125  C   GLY A  70      -0.584   6.997   9.184  1.00 92.90           C  
ATOM   1126  O   GLY A  70      -1.791   6.791   9.274  1.00 92.90           O  
ATOM   1127  N   ASN A  71       0.294   6.277   9.889  1.00 93.61           N  
ATOM   1128  H   ASN A  71       1.274   6.488   9.766  1.00 93.61           H  
ATOM   1129  CA  ASN A  71      -0.057   5.053  10.629  1.00 93.61           C  
ATOM   1130  HA  ASN A  71      -1.116   4.848  10.471  1.00 93.61           H  
ATOM   1131  C   ASN A  71       0.104   5.167  12.162  1.00 93.61           C  
ATOM   1132  CB  ASN A  71       0.726   3.876  10.011  1.00 93.61           C  
ATOM   1133  HB2 ASN A  71       1.766   3.927  10.332  1.00 93.61           H  
ATOM   1134  HB3 ASN A  71       0.698   3.946   8.924  1.00 93.61           H  
ATOM   1135  O   ASN A  71       0.306   4.159  12.834  1.00 93.61           O  
ATOM   1136  CG  ASN A  71       0.142   2.519  10.380  1.00 93.61           C  
ATOM   1137  ND2 ASN A  71       0.967   1.557  10.721  1.00 93.61           N  
ATOM   1138 HD21 ASN A  71       0.565   0.690  11.048  1.00 93.61           H  
ATOM   1139 HD22 ASN A  71       1.961   1.720  10.788  1.00 93.61           H  
ATOM   1140  OD1 ASN A  71      -1.056   2.293  10.311  1.00 93.61           O  
ATOM   1141  N   LYS A  72       0.055   6.388  12.716  1.00 93.40           N  
ATOM   1142  H   LYS A  72      -0.116   7.170  12.100  1.00 93.40           H  
ATOM   1143  CA  LYS A  72       0.177   6.661  14.164  1.00 93.40           C  
ATOM   1144  HA  LYS A  72       0.301   5.729  14.716  1.00 93.40           H  
ATOM   1145  C   LYS A  72      -1.100   7.331  14.705  1.00 93.40           C  
ATOM   1146  CB  LYS A  72       1.440   7.486  14.461  1.00 93.40           C  
ATOM   1147  HB2 LYS A  72       1.454   7.690  15.532  1.00 93.40           H  
ATOM   1148  HB3 LYS A  72       1.400   8.432  13.922  1.00 93.40           H  
ATOM   1149  O   LYS A  72      -1.108   8.555  14.870  1.00 93.40           O  
ATOM   1150  CG  LYS A  72       2.739   6.749  14.108  1.00 93.40           C  
ATOM   1151  HG2 LYS A  72       2.743   5.777  14.602  1.00 93.40           H  
ATOM   1152  HG3 LYS A  72       2.798   6.600  13.030  1.00 93.40           H  
ATOM   1153  CD  LYS A  72       3.957   7.556  14.578  1.00 93.40           C  
ATOM   1154  HD2 LYS A  72       3.971   8.521  14.071  1.00 93.40           H  
ATOM   1155  HD3 LYS A  72       3.876   7.714  15.653  1.00 93.40           H  
ATOM   1156  CE  LYS A  72       5.244   6.782  14.274  1.00 93.40           C  
ATOM   1157  HE2 LYS A  72       5.318   6.625  13.198  1.00 93.40           H  
ATOM   1158  HE3 LYS A  72       5.166   5.805  14.751  1.00 93.40           H  
ATOM   1159  NZ  LYS A  72       6.448   7.488  14.780  1.00 93.40           N  
ATOM   1160  HZ1 LYS A  72       6.379   7.604  15.781  1.00 93.40           H  
ATOM   1161  HZ2 LYS A  72       6.553   8.394  14.345  1.00 93.40           H  
ATOM   1162  HZ3 LYS A  72       7.278   6.941  14.597  1.00 93.40           H  
ATOM   1163  N   PRO A  73      -2.202   6.575  14.899  1.00 88.56           N  
ATOM   1164  CA  PRO A  73      -3.530   7.115  15.210  1.00 88.56           C  
ATOM   1165  HA  PRO A  73      -3.868   7.761  14.399  1.00 88.56           H  
ATOM   1166  C   PRO A  73      -3.573   7.944  16.503  1.00 88.56           C  
ATOM   1167  CB  PRO A  73      -4.469   5.905  15.233  1.00 88.56           C  
ATOM   1168  HB2 PRO A  73      -4.913   5.774  14.246  1.00 88.56           H  
ATOM   1169  HB3 PRO A  73      -5.256   6.000  15.980  1.00 88.56           H  
ATOM   1170  O   PRO A  73      -4.200   8.999  16.527  1.00 88.56           O  
ATOM   1171  CG  PRO A  73      -3.552   4.724  15.531  1.00 88.56           C  
ATOM   1172  HG2 PRO A  73      -3.959   3.785  15.156  1.00 88.56           H  
ATOM   1173  HG3 PRO A  73      -3.361   4.662  16.603  1.00 88.56           H  
ATOM   1174  CD  PRO A  73      -2.278   5.124  14.798  1.00 88.56           C  
ATOM   1175  HD2 PRO A  73      -1.424   4.639  15.272  1.00 88.56           H  
ATOM   1176  HD3 PRO A  73      -2.347   4.830  13.751  1.00 88.56           H  
ATOM   1177  N   GLU A  74      -2.846   7.552  17.548  1.00 89.68           N  
ATOM   1178  H   GLU A  74      -2.374   6.659  17.528  1.00 89.68           H  
ATOM   1179  CA  GLU A  74      -2.795   8.329  18.796  1.00 89.68           C  
ATOM   1180  HA  GLU A  74      -3.805   8.619  19.085  1.00 89.68           H  
ATOM   1181  C   GLU A  74      -1.997   9.629  18.640  1.00 89.68           C  
ATOM   1182  CB  GLU A  74      -2.219   7.466  19.920  1.00 89.68           C  
ATOM   1183  HB2 GLU A  74      -1.250   7.074  19.612  1.00 89.68           H  
ATOM   1184  HB3 GLU A  74      -2.082   8.097  20.798  1.00 89.68           H  
ATOM   1185  O   GLU A  74      -2.432  10.700  19.069  1.00 89.68           O  
ATOM   1186  CG  GLU A  74      -3.161   6.305  20.281  1.00 89.68           C  
ATOM   1187  HG2 GLU A  74      -3.330   5.696  19.392  1.00 89.68           H  
ATOM   1188  HG3 GLU A  74      -4.120   6.718  20.593  1.00 89.68           H  
ATOM   1189  CD  GLU A  74      -2.604   5.410  21.397  1.00 89.68           C  
ATOM   1190  OE1 GLU A  74      -3.168   4.306  21.568  1.00 89.68           O  
ATOM   1191  OE2 GLU A  74      -1.625   5.833  22.050  1.00 89.68           O  
ATOM   1192  N   ALA A  75      -0.853   9.573  17.953  1.00 90.45           N  
ATOM   1193  H   ALA A  75      -0.533   8.671  17.628  1.00 90.45           H  
ATOM   1194  CA  ALA A  75      -0.021  10.750  17.722  1.00 90.45           C  
ATOM   1195  HA  ALA A  75       0.175  11.220  18.686  1.00 90.45           H  
ATOM   1196  C   ALA A  75      -0.712  11.797  16.831  1.00 90.45           C  
ATOM   1197  CB  ALA A  75       1.314  10.300  17.123  1.00 90.45           C  
ATOM   1198  HB1 ALA A  75       1.764   9.530  17.750  1.00 90.45           H  
ATOM   1199  HB2 ALA A  75       1.992  11.152  17.063  1.00 90.45           H  
ATOM   1200  HB3 ALA A  75       1.152   9.904  16.120  1.00 90.45           H  
ATOM   1201  O   ALA A  75      -0.549  12.998  17.058  1.00 90.45           O  
ATOM   1202  N   MET A  76      -1.495  11.374  15.828  1.00 90.94           N  
ATOM   1203  H   MET A  76      -1.585  10.380  15.674  1.00 90.94           H  
ATOM   1204  CA  MET A  76      -2.165  12.310  14.915  1.00 90.94           C  
ATOM   1205  HA  MET A  76      -1.415  13.030  14.589  1.00 90.94           H  
ATOM   1206  C   MET A  76      -3.267  13.130  15.595  1.00 90.94           C  
ATOM   1207  CB  MET A  76      -2.683  11.606  13.649  1.00 90.94           C  
ATOM   1208  HB2 MET A  76      -3.126  12.352  12.989  1.00 90.94           H  
ATOM   1209  HB3 MET A  76      -1.837  11.156  13.130  1.00 90.94           H  
ATOM   1210  O   MET A  76      -3.473  14.279  15.195  1.00 90.94           O  
ATOM   1211  CG  MET A  76      -3.728  10.524  13.924  1.00 90.94           C  
ATOM   1212  HG2 MET A  76      -4.533  10.928  14.538  1.00 90.94           H  
ATOM   1213  HG3 MET A  76      -3.229   9.742  14.495  1.00 90.94           H  
ATOM   1214  SD  MET A  76      -4.470   9.760  12.459  1.00 90.94           S  
ATOM   1215  CE  MET A  76      -3.083   8.755  11.858  1.00 90.94           C  
ATOM   1216  HE1 MET A  76      -2.207   9.383  11.696  1.00 90.94           H  
ATOM   1217  HE2 MET A  76      -2.841   7.966  12.569  1.00 90.94           H  
ATOM   1218  HE3 MET A  76      -3.363   8.298  10.908  1.00 90.94           H  
ATOM   1219  N   MET A  77      -3.932  12.588  16.626  1.00 90.47           N  
ATOM   1220  H   MET A  77      -3.706  11.647  16.914  1.00 90.47           H  
ATOM   1221  CA  MET A  77      -5.001  13.290  17.353  1.00 90.47           C  
ATOM   1222  HA  MET A  77      -5.789  13.564  16.652  1.00 90.47           H  
ATOM   1223  C   MET A  77      -4.513  14.590  18.003  1.00 90.47           C  
ATOM   1224  CB  MET A  77      -5.631  12.383  18.418  1.00 90.47           C  
ATOM   1225  HB2 MET A  77      -4.851  11.943  19.040  1.00 90.47           H  
ATOM   1226  HB3 MET A  77      -6.274  12.991  19.054  1.00 90.47           H  
ATOM   1227  O   MET A  77      -5.269  15.550  18.080  1.00 90.47           O  
ATOM   1228  CG  MET A  77      -6.498  11.284  17.798  1.00 90.47           C  
ATOM   1229  HG2 MET A  77      -5.862  10.574  17.269  1.00 90.47           H  
ATOM   1230  HG3 MET A  77      -7.165  11.746  17.070  1.00 90.47           H  
ATOM   1231  SD  MET A  77      -7.527  10.386  18.990  1.00 90.47           S  
ATOM   1232  CE  MET A  77      -6.278   9.507  19.963  1.00 90.47           C  
ATOM   1233  HE1 MET A  77      -6.763   9.010  20.804  1.00 90.47           H  
ATOM   1234  HE2 MET A  77      -5.811   8.750  19.333  1.00 90.47           H  
ATOM   1235  HE3 MET A  77      -5.528  10.200  20.344  1.00 90.47           H  
ATOM   1236  N   LYS A  78      -3.226  14.670  18.371  1.00 90.45           N  
ATOM   1237  H   LYS A  78      -2.662  13.838  18.272  1.00 90.45           H  
ATOM   1238  CA  LYS A  78      -2.606  15.875  18.957  1.00 90.45           C  
ATOM   1239  HA  LYS A  78      -3.208  16.204  19.804  1.00 90.45           H  
ATOM   1240  C   LYS A  78      -2.543  17.070  17.998  1.00 90.45           C  
ATOM   1241  CB  LYS A  78      -1.185  15.543  19.447  1.00 90.45           C  
ATOM   1242  HB2 LYS A  78      -0.747  16.445  19.874  1.00 90.45           H  
ATOM   1243  HB3 LYS A  78      -0.575  15.237  18.597  1.00 90.45           H  
ATOM   1244  O   LYS A  78      -2.272  18.184  18.425  1.00 90.45           O  
ATOM   1245  CG  LYS A  78      -1.159  14.439  20.515  1.00 90.45           C  
ATOM   1246  HG2 LYS A  78      -1.560  13.516  20.098  1.00 90.45           H  
ATOM   1247  HG3 LYS A  78      -1.781  14.744  21.356  1.00 90.45           H  
ATOM   1248  CD  LYS A  78       0.269  14.175  21.011  1.00 90.45           C  
ATOM   1249  HD2 LYS A  78       0.672  15.087  21.451  1.00 90.45           H  
ATOM   1250  HD3 LYS A  78       0.892  13.869  20.169  1.00 90.45           H  
ATOM   1251  CE  LYS A  78       0.233  13.060  22.064  1.00 90.45           C  
ATOM   1252  HE2 LYS A  78      -0.434  13.369  22.869  1.00 90.45           H  
ATOM   1253  HE3 LYS A  78      -0.201  12.167  21.612  1.00 90.45           H  
ATOM   1254  NZ  LYS A  78       1.577  12.749  22.618  1.00 90.45           N  
ATOM   1255  HZ1 LYS A  78       2.207  12.428  21.896  1.00 90.45           H  
ATOM   1256  HZ2 LYS A  78       1.499  12.016  23.309  1.00 90.45           H  
ATOM   1257  HZ3 LYS A  78       1.971  13.557  23.077  1.00 90.45           H  
ATOM   1258  N   LYS A  79      -2.712  16.835  16.693  1.00 90.81           N  
ATOM   1259  H   LYS A  79      -2.981  15.896  16.437  1.00 90.81           H  
ATOM   1260  CA  LYS A  79      -2.591  17.846  15.631  1.00 90.81           C  
ATOM   1261  HA  LYS A  79      -2.654  18.838  16.079  1.00 90.81           H  
ATOM   1262  C   LYS A  79      -3.776  17.752  14.668  1.00 90.81           C  
ATOM   1263  CB  LYS A  79      -1.228  17.730  14.917  1.00 90.81           C  
ATOM   1264  HB2 LYS A  79      -1.139  16.739  14.472  1.00 90.81           H  
ATOM   1265  HB3 LYS A  79      -1.202  18.470  14.117  1.00 90.81           H  
ATOM   1266  O   LYS A  79      -3.593  17.537  13.468  1.00 90.81           O  
ATOM   1267  CG  LYS A  79      -0.016  17.970  15.832  1.00 90.81           C  
ATOM   1268  HG2 LYS A  79      -0.139  18.921  16.349  1.00 90.81           H  
ATOM   1269  HG3 LYS A  79       0.051  17.170  16.570  1.00 90.81           H  
ATOM   1270  CD  LYS A  79       1.280  18.008  15.007  1.00 90.81           C  
ATOM   1271  HD2 LYS A  79       1.205  18.813  14.276  1.00 90.81           H  
ATOM   1272  HD3 LYS A  79       1.405  17.060  14.483  1.00 90.81           H  
ATOM   1273  CE  LYS A  79       2.488  18.259  15.918  1.00 90.81           C  
ATOM   1274  HE2 LYS A  79       2.595  17.417  16.602  1.00 90.81           H  
ATOM   1275  HE3 LYS A  79       2.284  19.146  16.517  1.00 90.81           H  
ATOM   1276  NZ  LYS A  79       3.740  18.460  15.139  1.00 90.81           N  
ATOM   1277  HZ1 LYS A  79       4.514  18.645  15.761  1.00 90.81           H  
ATOM   1278  HZ2 LYS A  79       3.647  19.261  14.531  1.00 90.81           H  
ATOM   1279  HZ3 LYS A  79       3.960  17.650  14.577  1.00 90.81           H  
ATOM   1280  N   MET A  80      -4.997  17.796  15.186  1.00 91.90           N  
ATOM   1281  H   MET A  80      -5.101  17.929  16.182  1.00 91.90           H  
ATOM   1282  CA  MET A  80      -6.220  17.910  14.386  1.00 91.90           C  
ATOM   1283  HA  MET A  80      -6.008  18.531  13.515  1.00 91.90           H  
ATOM   1284  C   MET A  80      -7.315  18.627  15.175  1.00 91.90           C  
ATOM   1285  CB  MET A  80      -6.690  16.537  13.882  1.00 91.90           C  
ATOM   1286  HB2 MET A  80      -5.902  16.112  13.261  1.00 91.90           H  
ATOM   1287  HB3 MET A  80      -7.566  16.675  13.248  1.00 91.90           H  
ATOM   1288  O   MET A  80      -7.165  18.846  16.373  1.00 91.90           O  
ATOM   1289  CG  MET A  80      -7.043  15.525  14.973  1.00 91.90           C  
ATOM   1290  HG2 MET A  80      -7.830  15.943  15.601  1.00 91.90           H  
ATOM   1291  HG3 MET A  80      -6.164  15.348  15.593  1.00 91.90           H  
ATOM   1292  SD  MET A  80      -7.631  13.952  14.284  1.00 91.90           S  
ATOM   1293  CE  MET A  80      -6.106  13.209  13.660  1.00 91.90           C  
ATOM   1294  HE1 MET A  80      -5.481  13.954  13.168  1.00 91.90           H  
ATOM   1295  HE2 MET A  80      -5.572  12.769  14.503  1.00 91.90           H  
ATOM   1296  HE3 MET A  80      -6.350  12.420  12.950  1.00 91.90           H  
ATOM   1297  N   SER A  81      -8.405  18.998  14.501  1.00 93.26           N  
ATOM   1298  H   SER A  81      -8.502  18.748  13.527  1.00 93.26           H  
ATOM   1299  CA  SER A  81      -9.568  19.587  15.167  1.00 93.26           C  
ATOM   1300  HA  SER A  81      -9.245  20.481  15.701  1.00 93.26           H  
ATOM   1301  C   SER A  81     -10.169  18.622  16.190  1.00 93.26           C  
ATOM   1302  CB  SER A  81     -10.626  19.996  14.136  1.00 93.26           C  
ATOM   1303  HB2 SER A  81     -11.449  20.496  14.646  1.00 93.26           H  
ATOM   1304  HB3 SER A  81     -10.179  20.700  13.434  1.00 93.26           H  
ATOM   1305  O   SER A  81     -10.088  17.405  16.020  1.00 93.26           O  
ATOM   1306  OG  SER A  81     -11.129  18.876  13.420  1.00 93.26           O  
ATOM   1307  HG  SER A  81     -11.601  19.212  12.655  1.00 93.26           H  
ATOM   1308  N   GLU A  82     -10.840  19.153  17.212  1.00 94.01           N  
ATOM   1309  H   GLU A  82     -10.798  20.150  17.369  1.00 94.01           H  
ATOM   1310  CA  GLU A  82     -11.511  18.350  18.247  1.00 94.01           C  
ATOM   1311  HA  GLU A  82     -10.774  17.788  18.820  1.00 94.01           H  
ATOM   1312  C   GLU A  82     -12.510  17.355  17.646  1.00 94.01           C  
ATOM   1313  CB  GLU A  82     -12.270  19.280  19.194  1.00 94.01           C  
ATOM   1314  HB2 GLU A  82     -12.835  18.668  19.898  1.00 94.01           H  
ATOM   1315  HB3 GLU A  82     -12.969  19.876  18.608  1.00 94.01           H  
ATOM   1316  O   GLU A  82     -12.526  16.175  18.000  1.00 94.01           O  
ATOM   1317  CG  GLU A  82     -11.339  20.207  19.984  1.00 94.01           C  
ATOM   1318  HG2 GLU A  82     -10.769  20.821  19.286  1.00 94.01           H  
ATOM   1319  HG3 GLU A  82     -10.638  19.595  20.551  1.00 94.01           H  
ATOM   1320  CD  GLU A  82     -12.114  21.127  20.935  1.00 94.01           C  
ATOM   1321  OE1 GLU A  82     -11.434  21.783  21.749  1.00 94.01           O  
ATOM   1322  OE2 GLU A  82     -13.359  21.176  20.810  1.00 94.01           O  
ATOM   1323  N   LYS A  83     -13.285  17.802  16.648  1.00 94.66           N  
ATOM   1324  H   LYS A  83     -13.248  18.792  16.450  1.00 94.66           H  
ATOM   1325  CA  LYS A  83     -14.196  16.939  15.887  1.00 94.66           C  
ATOM   1326  HA  LYS A  83     -14.895  16.484  16.590  1.00 94.66           H  
ATOM   1327  C   LYS A  83     -13.448  15.790  15.205  1.00 94.66           C  
ATOM   1328  CB  LYS A  83     -14.980  17.793  14.880  1.00 94.66           C  
ATOM   1329  HB2 LYS A  83     -15.466  18.607  15.417  1.00 94.66           H  
ATOM   1330  HB3 LYS A  83     -14.291  18.222  14.152  1.00 94.66           H  
ATOM   1331  O   LYS A  83     -13.908  14.652  15.248  1.00 94.66           O  
ATOM   1332  CG  LYS A  83     -16.056  16.973  14.147  1.00 94.66           C  
ATOM   1333  HG2 LYS A  83     -16.733  16.535  14.880  1.00 94.66           H  
ATOM   1334  HG3 LYS A  83     -15.587  16.173  13.575  1.00 94.66           H  
ATOM   1335  CD  LYS A  83     -16.855  17.863  13.188  1.00 94.66           C  
ATOM   1336  HD2 LYS A  83     -17.312  18.673  13.757  1.00 94.66           H  
ATOM   1337  HD3 LYS A  83     -16.179  18.288  12.446  1.00 94.66           H  
ATOM   1338  CE  LYS A  83     -17.949  17.048  12.488  1.00 94.66           C  
ATOM   1339  HE2 LYS A  83     -17.479  16.242  11.924  1.00 94.66           H  
ATOM   1340  HE3 LYS A  83     -18.583  16.600  13.252  1.00 94.66           H  
ATOM   1341  NZ  LYS A  83     -18.766  17.905  11.588  1.00 94.66           N  
ATOM   1342  HZ1 LYS A  83     -19.194  18.653  12.114  1.00 94.66           H  
ATOM   1343  HZ2 LYS A  83     -18.196  18.321  10.866  1.00 94.66           H  
ATOM   1344  HZ3 LYS A  83     -19.506  17.373  11.152  1.00 94.66           H  
ATOM   1345  N   GLY A  84     -12.300  16.074  14.588  1.00 93.83           N  
ATOM   1346  H   GLY A  84     -11.928  17.009  14.675  1.00 93.83           H  
ATOM   1347  CA  GLY A  84     -11.446  15.054  13.981  1.00 93.83           C  
ATOM   1348  HA2 GLY A  84     -12.007  14.499  13.229  1.00 93.83           H  
ATOM   1349  HA3 GLY A  84     -10.597  15.543  13.504  1.00 93.83           H  
ATOM   1350  C   GLY A  84     -10.905  14.070  15.017  1.00 93.83           C  
ATOM   1351  O   GLY A  84     -11.026  12.860  14.830  1.00 93.83           O  
ATOM   1352  N   ALA A  85     -10.383  14.576  16.136  1.00 94.83           N  
ATOM   1353  H   ALA A  85     -10.333  15.579  16.238  1.00 94.83           H  
ATOM   1354  CA  ALA A  85      -9.839  13.756  17.215  1.00 94.83           C  
ATOM   1355  HA  ALA A  85      -9.049  13.124  16.810  1.00 94.83           H  
ATOM   1356  C   ALA A  85     -10.906  12.827  17.813  1.00 94.83           C  
ATOM   1357  CB  ALA A  85      -9.222  14.681  18.271  1.00 94.83           C  
ATOM   1358  HB1 ALA A  85      -9.985  15.333  18.696  1.00 94.83           H  
ATOM   1359  HB2 ALA A  85      -8.438  15.293  17.825  1.00 94.83           H  
ATOM   1360  HB3 ALA A  85      -8.786  14.081  19.070  1.00 94.83           H  
ATOM   1361  O   ALA A  85     -10.640  11.646  18.015  1.00 94.83           O  
ATOM   1362  N   SER A  86     -12.138  13.312  17.997  1.00 96.19           N  
ATOM   1363  H   SER A  86     -12.279  14.303  17.865  1.00 96.19           H  
ATOM   1364  CA  SER A  86     -13.269  12.498  18.462  1.00 96.19           C  
ATOM   1365  HA  SER A  86     -13.004  12.049  19.419  1.00 96.19           H  
ATOM   1366  C   SER A  86     -13.618  11.362  17.490  1.00 96.19           C  
ATOM   1367  CB  SER A  86     -14.484  13.403  18.674  1.00 96.19           C  
ATOM   1368  HB2 SER A  86     -14.782  13.840  17.721  1.00 96.19           H  
ATOM   1369  HB3 SER A  86     -14.227  14.208  19.363  1.00 96.19           H  
ATOM   1370  O   SER A  86     -13.870  10.229  17.910  1.00 96.19           O  
ATOM   1371  OG  SER A  86     -15.561  12.655  19.201  1.00 96.19           O  
ATOM   1372  HG  SER A  86     -15.590  12.797  20.150  1.00 96.19           H  
ATOM   1373  N   ILE A  87     -13.584  11.617  16.177  1.00 96.08           N  
ATOM   1374  H   ILE A  87     -13.369  12.556  15.874  1.00 96.08           H  
ATOM   1375  CA  ILE A  87     -13.790  10.569  15.163  1.00 96.08           C  
ATOM   1376  HA  ILE A  87     -14.729  10.058  15.378  1.00 96.08           H  
ATOM   1377  C   ILE A  87     -12.682   9.515  15.258  1.00 96.08           C  
ATOM   1378  CB  ILE A  87     -13.888  11.178  13.745  1.00 96.08           C  
ATOM   1379  HB  ILE A  87     -13.026  11.825  13.582  1.00 96.08           H  
ATOM   1380  O   ILE A  87     -12.976   8.320  15.297  1.00 96.08           O  
ATOM   1381  CG1 ILE A  87     -15.176  12.024  13.613  1.00 96.08           C  
ATOM   1382 HG12 ILE A  87     -15.308  12.638  14.504  1.00 96.08           H  
ATOM   1383 HG13 ILE A  87     -16.039  11.363  13.546  1.00 96.08           H  
ATOM   1384  CG2 ILE A  87     -13.873  10.079  12.661  1.00 96.08           C  
ATOM   1385 HG21 ILE A  87     -13.990  10.513  11.669  1.00 96.08           H  
ATOM   1386 HG22 ILE A  87     -12.920   9.549  12.667  1.00 96.08           H  
ATOM   1387 HG23 ILE A  87     -14.677   9.364  12.836  1.00 96.08           H  
ATOM   1388  CD1 ILE A  87     -15.168  12.967  12.403  1.00 96.08           C  
ATOM   1389 HD11 ILE A  87     -15.170  12.402  11.471  1.00 96.08           H  
ATOM   1390 HD12 ILE A  87     -16.060  13.593  12.432  1.00 96.08           H  
ATOM   1391 HD13 ILE A  87     -14.287  13.608  12.439  1.00 96.08           H  
ATOM   1392  N   VAL A  88     -11.418   9.940  15.334  1.00 96.52           N  
ATOM   1393  H   VAL A  88     -11.244  10.935  15.324  1.00 96.52           H  
ATOM   1394  CA  VAL A  88     -10.273   9.023  15.429  1.00 96.52           C  
ATOM   1395  HA  VAL A  88     -10.334   8.311  14.606  1.00 96.52           H  
ATOM   1396  C   VAL A  88     -10.323   8.203  16.719  1.00 96.52           C  
ATOM   1397  CB  VAL A  88      -8.940   9.781  15.293  1.00 96.52           C  
ATOM   1398  HB  VAL A  88      -8.892  10.571  16.043  1.00 96.52           H  
ATOM   1399  O   VAL A  88     -10.150   6.990  16.656  1.00 96.52           O  
ATOM   1400  CG1 VAL A  88      -7.731   8.852  15.463  1.00 96.52           C  
ATOM   1401 HG11 VAL A  88      -6.808   9.394  15.260  1.00 96.52           H  
ATOM   1402 HG12 VAL A  88      -7.807   8.000  14.788  1.00 96.52           H  
ATOM   1403 HG13 VAL A  88      -7.687   8.496  16.493  1.00 96.52           H  
ATOM   1404  CG2 VAL A  88      -8.815  10.409  13.903  1.00 96.52           C  
ATOM   1405 HG21 VAL A  88      -8.834   9.626  13.144  1.00 96.52           H  
ATOM   1406 HG22 VAL A  88      -9.630  11.108  13.716  1.00 96.52           H  
ATOM   1407 HG23 VAL A  88      -7.872  10.950  13.831  1.00 96.52           H  
ATOM   1408  N   ALA A  89     -10.638   8.815  17.862  1.00 96.46           N  
ATOM   1409  H   ALA A  89     -10.730   9.821  17.865  1.00 96.46           H  
ATOM   1410  CA  ALA A  89     -10.786   8.119  19.140  1.00 96.46           C  
ATOM   1411  HA  ALA A  89      -9.838   7.647  19.397  1.00 96.46           H  
ATOM   1412  C   ALA A  89     -11.858   7.018  19.072  1.00 96.46           C  
ATOM   1413  CB  ALA A  89     -11.119   9.158  20.218  1.00 96.46           C  
ATOM   1414  HB1 ALA A  89     -12.057   9.660  19.985  1.00 96.46           H  
ATOM   1415  HB2 ALA A  89     -10.322   9.900  20.276  1.00 96.46           H  
ATOM   1416  HB3 ALA A  89     -11.209   8.665  21.186  1.00 96.46           H  
ATOM   1417  O   ALA A  89     -11.632   5.893  19.522  1.00 96.46           O  
ATOM   1418  N   ASN A  90     -12.995   7.305  18.430  1.00 97.14           N  
ATOM   1419  H   ASN A  90     -13.132   8.249  18.098  1.00 97.14           H  
ATOM   1420  CA  ASN A  90     -14.040   6.310  18.197  1.00 97.14           C  
ATOM   1421  HA  ASN A  90     -14.312   5.857  19.151  1.00 97.14           H  
ATOM   1422  C   ASN A  90     -13.561   5.163  17.294  1.00 97.14           C  
ATOM   1423  CB  ASN A  90     -15.277   7.005  17.610  1.00 97.14           C  
ATOM   1424  HB2 ASN A  90     -15.917   6.256  17.143  1.00 97.14           H  
ATOM   1425  HB3 ASN A  90     -14.984   7.726  16.847  1.00 97.14           H  
ATOM   1426  O   ASN A  90     -13.820   3.999  17.598  1.00 97.14           O  
ATOM   1427  CG  ASN A  90     -16.108   7.680  18.681  1.00 97.14           C  
ATOM   1428  ND2 ASN A  90     -16.371   8.956  18.567  1.00 97.14           N  
ATOM   1429 HD21 ASN A  90     -16.867   9.360  19.349  1.00 97.14           H  
ATOM   1430 HD22 ASN A  90     -15.741   9.529  18.023  1.00 97.14           H  
ATOM   1431  OD1 ASN A  90     -16.560   7.053  19.618  1.00 97.14           O  
ATOM   1432  N   LEU A  91     -12.836   5.460  16.210  1.00 98.03           N  
ATOM   1433  H   LEU A  91     -12.651   6.432  16.009  1.00 98.03           H  
ATOM   1434  CA  LEU A  91     -12.275   4.432  15.326  1.00 98.03           C  
ATOM   1435  HA  LEU A  91     -13.079   3.764  15.016  1.00 98.03           H  
ATOM   1436  C   LEU A  91     -11.243   3.555  16.052  1.00 98.03           C  
ATOM   1437  CB  LEU A  91     -11.654   5.088  14.079  1.00 98.03           C  
ATOM   1438  HB2 LEU A  91     -11.097   4.329  13.530  1.00 98.03           H  
ATOM   1439  HB3 LEU A  91     -10.942   5.846  14.404  1.00 98.03           H  
ATOM   1440  O   LEU A  91     -11.281   2.334  15.911  1.00 98.03           O  
ATOM   1441  CG  LEU A  91     -12.665   5.733  13.113  1.00 98.03           C  
ATOM   1442  HG  LEU A  91     -13.305   6.433  13.650  1.00 98.03           H  
ATOM   1443  CD1 LEU A  91     -11.915   6.502  12.025  1.00 98.03           C  
ATOM   1444 HD11 LEU A  91     -11.300   7.274  12.489  1.00 98.03           H  
ATOM   1445 HD12 LEU A  91     -11.282   5.825  11.453  1.00 98.03           H  
ATOM   1446 HD13 LEU A  91     -12.630   6.983  11.357  1.00 98.03           H  
ATOM   1447  CD2 LEU A  91     -13.560   4.694  12.438  1.00 98.03           C  
ATOM   1448 HD21 LEU A  91     -12.955   3.922  11.962  1.00 98.03           H  
ATOM   1449 HD22 LEU A  91     -14.220   4.244  13.179  1.00 98.03           H  
ATOM   1450 HD23 LEU A  91     -14.184   5.174  11.685  1.00 98.03           H  
ATOM   1451  N   ILE A  92     -10.363   4.151  16.866  1.00 97.04           N  
ATOM   1452  H   ILE A  92     -10.381   5.158  16.931  1.00 97.04           H  
ATOM   1453  CA  ILE A  92      -9.405   3.411  17.702  1.00 97.04           C  
ATOM   1454  HA  ILE A  92      -8.782   2.792  17.057  1.00 97.04           H  
ATOM   1455  C   ILE A  92     -10.152   2.468  18.643  1.00 97.04           C  
ATOM   1456  CB  ILE A  92      -8.484   4.366  18.499  1.00 97.04           C  
ATOM   1457  HB  ILE A  92      -9.111   5.074  19.041  1.00 97.04           H  
ATOM   1458  O   ILE A  92      -9.809   1.291  18.707  1.00 97.04           O  
ATOM   1459  CG1 ILE A  92      -7.541   5.155  17.564  1.00 97.04           C  
ATOM   1460 HG12 ILE A  92      -8.100   5.554  16.718  1.00 97.04           H  
ATOM   1461 HG13 ILE A  92      -6.775   4.488  17.167  1.00 97.04           H  
ATOM   1462  CG2 ILE A  92      -7.637   3.586  19.528  1.00 97.04           C  
ATOM   1463 HG21 ILE A  92      -8.270   3.107  20.275  1.00 97.04           H  
ATOM   1464 HG22 ILE A  92      -7.034   2.828  19.028  1.00 97.04           H  
ATOM   1465 HG23 ILE A  92      -6.972   4.255  20.074  1.00 97.04           H  
ATOM   1466  CD1 ILE A  92      -6.862   6.332  18.280  1.00 97.04           C  
ATOM   1467 HD11 ILE A  92      -6.116   5.975  18.990  1.00 97.04           H  
ATOM   1468 HD12 ILE A  92      -6.361   6.977  17.558  1.00 97.04           H  
ATOM   1469 HD13 ILE A  92      -7.609   6.927  18.805  1.00 97.04           H  
ATOM   1470  N   SER A  93     -11.183   2.958  19.336  1.00 97.23           N  
ATOM   1471  H   SER A  93     -11.392   3.942  19.247  1.00 97.23           H  
ATOM   1472  CA  SER A  93     -11.958   2.164  20.294  1.00 97.23           C  
ATOM   1473  HA  SER A  93     -11.277   1.754  21.039  1.00 97.23           H  
ATOM   1474  C   SER A  93     -12.682   0.987  19.630  1.00 97.23           C  
ATOM   1475  CB  SER A  93     -12.958   3.080  21.005  1.00 97.23           C  
ATOM   1476  HB2 SER A  93     -13.646   3.504  20.273  1.00 97.23           H  
ATOM   1477  HB3 SER A  93     -12.427   3.895  21.495  1.00 97.23           H  
ATOM   1478  O   SER A  93     -12.567  -0.151  20.084  1.00 97.23           O  
ATOM   1479  OG  SER A  93     -13.697   2.352  21.964  1.00 97.23           O  
ATOM   1480  HG  SER A  93     -13.198   2.330  22.784  1.00 97.23           H  
ATOM   1481  N   VAL A  94     -13.385   1.234  18.519  1.00 97.84           N  
ATOM   1482  H   VAL A  94     -13.432   2.188  18.192  1.00 97.84           H  
ATOM   1483  CA  VAL A  94     -14.180   0.212  17.815  1.00 97.84           C  
ATOM   1484  HA  VAL A  94     -14.824  -0.298  18.532  1.00 97.84           H  
ATOM   1485  C   VAL A  94     -13.284  -0.843  17.178  1.00 97.84           C  
ATOM   1486  CB  VAL A  94     -15.065   0.867  16.738  1.00 97.84           C  
ATOM   1487  HB  VAL A  94     -14.433   1.494  16.109  1.00 97.84           H  
ATOM   1488  O   VAL A  94     -13.490  -2.039  17.375  1.00 97.84           O  
ATOM   1489  CG1 VAL A  94     -15.762  -0.165  15.837  1.00 97.84           C  
ATOM   1490 HG11 VAL A  94     -16.383   0.341  15.098  1.00 97.84           H  
ATOM   1491 HG12 VAL A  94     -15.029  -0.746  15.277  1.00 97.84           H  
ATOM   1492 HG13 VAL A  94     -16.374  -0.846  16.428  1.00 97.84           H  
ATOM   1493  CG2 VAL A  94     -16.138   1.760  17.375  1.00 97.84           C  
ATOM   1494 HG21 VAL A  94     -15.727   2.337  18.204  1.00 97.84           H  
ATOM   1495 HG22 VAL A  94     -16.969   1.159  17.746  1.00 97.84           H  
ATOM   1496 HG23 VAL A  94     -16.485   2.470  16.624  1.00 97.84           H  
ATOM   1497  N   TYR A  95     -12.292  -0.407  16.402  1.00 97.91           N  
ATOM   1498  H   TYR A  95     -12.149   0.587  16.302  1.00 97.91           H  
ATOM   1499  CA  TYR A  95     -11.469  -1.304  15.592  1.00 97.91           C  
ATOM   1500  HA  TYR A  95     -12.041  -2.213  15.402  1.00 97.91           H  
ATOM   1501  C   TYR A  95     -10.201  -1.754  16.310  1.00 97.91           C  
ATOM   1502  CB  TYR A  95     -11.186  -0.672  14.223  1.00 97.91           C  
ATOM   1503  HB2 TYR A  95     -10.648   0.266  14.360  1.00 97.91           H  
ATOM   1504  HB3 TYR A  95     -10.552  -1.338  13.639  1.00 97.91           H  
ATOM   1505  O   TYR A  95      -9.453  -2.550  15.749  1.00 97.91           O  
ATOM   1506  CG  TYR A  95     -12.456  -0.418  13.441  1.00 97.91           C  
ATOM   1507  CD1 TYR A  95     -13.126  -1.494  12.831  1.00 97.91           C  
ATOM   1508  HD1 TYR A  95     -12.704  -2.487  12.869  1.00 97.91           H  
ATOM   1509  CD2 TYR A  95     -13.016   0.873  13.404  1.00 97.91           C  
ATOM   1510  HD2 TYR A  95     -12.498   1.701  13.866  1.00 97.91           H  
ATOM   1511  CE1 TYR A  95     -14.366  -1.279  12.208  1.00 97.91           C  
ATOM   1512  HE1 TYR A  95     -14.914  -2.093  11.757  1.00 97.91           H  
ATOM   1513  CE2 TYR A  95     -14.272   1.079  12.810  1.00 97.91           C  
ATOM   1514  HE2 TYR A  95     -14.737   2.054  12.836  1.00 97.91           H  
ATOM   1515  OH  TYR A  95     -16.200   0.155  11.709  1.00 97.91           O  
ATOM   1516  HH  TYR A  95     -16.539   1.040  11.861  1.00 97.91           H  
ATOM   1517  CZ  TYR A  95     -14.953  -0.003  12.217  1.00 97.91           C  
ATOM   1518  N   GLN A  96      -9.968  -1.298  17.544  1.00 96.37           N  
ATOM   1519  H   GLN A  96     -10.614  -0.627  17.934  1.00 96.37           H  
ATOM   1520  CA  GLN A  96      -8.774  -1.598  18.339  1.00 96.37           C  
ATOM   1521  HA  GLN A  96      -8.762  -0.912  19.187  1.00 96.37           H  
ATOM   1522  C   GLN A  96      -7.493  -1.320  17.541  1.00 96.37           C  
ATOM   1523  CB  GLN A  96      -8.841  -3.019  18.912  1.00 96.37           C  
ATOM   1524  HB2 GLN A  96      -7.982  -3.173  19.565  1.00 96.37           H  
ATOM   1525  HB3 GLN A  96      -8.769  -3.731  18.090  1.00 96.37           H  
ATOM   1526  O   GLN A  96      -6.606  -2.171  17.435  1.00 96.37           O  
ATOM   1527  CG  GLN A  96     -10.119  -3.306  19.714  1.00 96.37           C  
ATOM   1528  HG2 GLN A  96     -11.002  -3.074  19.118  1.00 96.37           H  
ATOM   1529  HG3 GLN A  96     -10.136  -2.681  20.607  1.00 96.37           H  
ATOM   1530  CD  GLN A  96     -10.217  -4.770  20.124  1.00 96.37           C  
ATOM   1531  NE2 GLN A  96     -11.283  -5.159  20.782  1.00 96.37           N  
ATOM   1532 HE21 GLN A  96     -11.993  -4.491  21.047  1.00 96.37           H  
ATOM   1533 HE22 GLN A  96     -11.296  -6.123  21.084  1.00 96.37           H  
ATOM   1534  OE1 GLN A  96      -9.365  -5.596  19.837  1.00 96.37           O  
ATOM   1535  N   LEU A  97      -7.442  -0.141  16.912  1.00 96.36           N  
ATOM   1536  H   LEU A  97      -8.188   0.516  17.092  1.00 96.36           H  
ATOM   1537  CA  LEU A  97      -6.343   0.244  16.031  1.00 96.36           C  
ATOM   1538  HA  LEU A  97      -6.224  -0.536  15.280  1.00 96.36           H  
ATOM   1539  C   LEU A  97      -5.034   0.333  16.813  1.00 96.36           C  
ATOM   1540  CB  LEU A  97      -6.637   1.582  15.327  1.00 96.36           C  
ATOM   1541  HB2 LEU A  97      -6.749   2.352  16.091  1.00 96.36           H  
ATOM   1542  HB3 LEU A  97      -5.771   1.847  14.720  1.00 96.36           H  
ATOM   1543  O   LEU A  97      -4.986   0.918  17.894  1.00 96.36           O  
ATOM   1544  CG  LEU A  97      -7.883   1.586  14.429  1.00 96.36           C  
ATOM   1545  HG  LEU A  97      -8.757   1.329  15.027  1.00 96.36           H  
ATOM   1546  CD1 LEU A  97      -8.093   2.982  13.843  1.00 96.36           C  
ATOM   1547 HD11 LEU A  97      -7.224   3.274  13.254  1.00 96.36           H  
ATOM   1548 HD12 LEU A  97      -8.979   2.981  13.209  1.00 96.36           H  
ATOM   1549 HD13 LEU A  97      -8.243   3.700  14.650  1.00 96.36           H  
ATOM   1550  CD2 LEU A  97      -7.748   0.588  13.278  1.00 96.36           C  
ATOM   1551 HD21 LEU A  97      -8.628   0.648  12.638  1.00 96.36           H  
ATOM   1552 HD22 LEU A  97      -6.856   0.802  12.690  1.00 96.36           H  
ATOM   1553 HD23 LEU A  97      -7.699  -0.426  13.676  1.00 96.36           H  
ATOM   1554  N   LYS A  98      -3.962  -0.208  16.236  1.00 94.15           N  
ATOM   1555  H   LYS A  98      -4.099  -0.711  15.370  1.00 94.15           H  
ATOM   1556  CA  LYS A  98      -2.594  -0.078  16.753  1.00 94.15           C  
ATOM   1557  HA  LYS A  98      -2.602   0.566  17.633  1.00 94.15           H  
ATOM   1558  C   LYS A  98      -1.691   0.623  15.743  1.00 94.15           C  
ATOM   1559  CB  LYS A  98      -2.046  -1.457  17.157  1.00 94.15           C  
ATOM   1560  HB2 LYS A  98      -2.025  -2.079  16.262  1.00 94.15           H  
ATOM   1561  HB3 LYS A  98      -1.019  -1.349  17.504  1.00 94.15           H  
ATOM   1562  O   LYS A  98      -2.016   0.734  14.558  1.00 94.15           O  
ATOM   1563  CG  LYS A  98      -2.853  -2.185  18.251  1.00 94.15           C  
ATOM   1564  HG2 LYS A  98      -2.394  -3.157  18.428  1.00 94.15           H  
ATOM   1565  HG3 LYS A  98      -3.876  -2.346  17.912  1.00 94.15           H  
ATOM   1566  CD  LYS A  98      -2.868  -1.437  19.588  1.00 94.15           C  
ATOM   1567  HD2 LYS A  98      -1.842  -1.275  19.919  1.00 94.15           H  
ATOM   1568  HD3 LYS A  98      -3.356  -0.470  19.462  1.00 94.15           H  
ATOM   1569  CE  LYS A  98      -3.630  -2.244  20.642  1.00 94.15           C  
ATOM   1570  HE2 LYS A  98      -4.647  -2.403  20.284  1.00 94.15           H  
ATOM   1571  HE3 LYS A  98      -3.154  -3.218  20.756  1.00 94.15           H  
ATOM   1572  NZ  LYS A  98      -3.650  -1.524  21.941  1.00 94.15           N  
ATOM   1573  HZ1 LYS A  98      -4.173  -2.036  22.637  1.00 94.15           H  
ATOM   1574  HZ2 LYS A  98      -2.712  -1.380  22.288  1.00 94.15           H  
ATOM   1575  HZ3 LYS A  98      -4.070  -0.612  21.830  1.00 94.15           H  
ATOM   1576  N   GLU A  99      -0.546   1.087  16.226  1.00 87.90           N  
ATOM   1577  H   GLU A  99      -0.343   0.941  17.204  1.00 87.90           H  
ATOM   1578  CA  GLU A  99       0.529   1.646  15.408  1.00 87.90           C  
ATOM   1579  HA  GLU A  99       0.132   1.898  14.425  1.00 87.90           H  
ATOM   1580  C   GLU A  99       1.667   0.641  15.174  1.00 87.90           C  
ATOM   1581  CB  GLU A  99       1.023   2.963  16.021  1.00 87.90           C  
ATOM   1582  HB2 GLU A  99       0.173   3.644  16.068  1.00 87.90           H  
ATOM   1583  HB3 GLU A  99       1.763   3.397  15.349  1.00 87.90           H  
ATOM   1584  O   GLU A  99       1.704  -0.436  15.767  1.00 87.90           O  
ATOM   1585  CG  GLU A  99       1.625   2.864  17.430  1.00 87.90           C  
ATOM   1586  HG2 GLU A  99       0.862   2.511  18.125  1.00 87.90           H  
ATOM   1587  HG3 GLU A  99       2.440   2.140  17.413  1.00 87.90           H  
ATOM   1588  CD  GLU A  99       2.158   4.230  17.898  1.00 87.90           C  
ATOM   1589  OE1 GLU A  99       3.042   4.229  18.777  1.00 87.90           O  
ATOM   1590  OE2 GLU A  99       1.756   5.267  17.307  1.00 87.90           O  
ATOM   1591  N   GLY A 100       2.601   0.997  14.289  1.00 78.99           N  
ATOM   1592  H   GLY A 100       2.509   1.899  13.845  1.00 78.99           H  
ATOM   1593  CA  GLY A 100       3.791   0.191  14.008  1.00 78.99           C  
ATOM   1594  HA2 GLY A 100       4.508   0.780  13.436  1.00 78.99           H  
ATOM   1595  HA3 GLY A 100       4.258  -0.075  14.956  1.00 78.99           H  
ATOM   1596  C   GLY A 100       3.496  -1.097  13.231  1.00 78.99           C  
ATOM   1597  O   GLY A 100       2.615  -1.122  12.365  1.00 78.99           O  
ATOM   1598  N   ASN A 101       4.261  -2.154  13.530  1.00 74.90           N  
ATOM   1599  H   ASN A 101       4.941  -2.055  14.270  1.00 74.90           H  
ATOM   1600  CA  ASN A 101       4.110  -3.487  12.941  1.00 74.90           C  
ATOM   1601  HA  ASN A 101       3.306  -3.457  12.206  1.00 74.90           H  
ATOM   1602  C   ASN A 101       3.710  -4.530  14.008  1.00 74.90           C  
ATOM   1603  CB  ASN A 101       5.388  -3.871  12.176  1.00 74.90           C  
ATOM   1604  HB2 ASN A 101       5.656  -3.082  11.473  1.00 74.90           H  
ATOM   1605  HB3 ASN A 101       6.210  -4.010  12.878  1.00 74.90           H  
ATOM   1606  O   ASN A 101       4.547  -5.321  14.440  1.00 74.90           O  
ATOM   1607  CG  ASN A 101       5.173  -5.150  11.382  1.00 74.90           C  
ATOM   1608  ND2 ASN A 101       6.207  -5.932  11.181  1.00 74.90           N  
ATOM   1609 HD21 ASN A 101       7.089  -5.729  11.628  1.00 74.90           H  
ATOM   1610 HD22 ASN A 101       6.009  -6.826  10.756  1.00 74.90           H  
ATOM   1611  OD1 ASN A 101       4.075  -5.450  10.926  1.00 74.90           O  
ATOM   1612  N   PRO A 102       2.450  -4.506  14.475  1.00 83.79           N  
ATOM   1613  CA  PRO A 102       1.957  -5.422  15.503  1.00 83.79           C  
ATOM   1614  HA  PRO A 102       2.662  -5.473  16.333  1.00 83.79           H  
ATOM   1615  C   PRO A 102       1.747  -6.847  14.957  1.00 83.79           C  
ATOM   1616  CB  PRO A 102       0.658  -4.771  15.983  1.00 83.79           C  
ATOM   1617  HB2 PRO A 102       0.888  -4.023  16.742  1.00 83.79           H  
ATOM   1618  HB3 PRO A 102      -0.047  -5.501  16.379  1.00 83.79           H  
ATOM   1619  O   PRO A 102       1.902  -7.094  13.762  1.00 83.79           O  
ATOM   1620  CG  PRO A 102       0.134  -4.071  14.729  1.00 83.79           C  
ATOM   1621  HG2 PRO A 102      -0.356  -4.784  14.066  1.00 83.79           H  
ATOM   1622  HG3 PRO A 102      -0.528  -3.240  14.974  1.00 83.79           H  
ATOM   1623  CD  PRO A 102       1.403  -3.584  14.058  1.00 83.79           C  
ATOM   1624  HD2 PRO A 102       1.632  -2.583  14.423  1.00 83.79           H  
ATOM   1625  HD3 PRO A 102       1.275  -3.581  12.976  1.00 83.79           H  
ATOM   1626  N   GLY A 103       1.343  -7.797  15.809  1.00 82.41           N  
ATOM   1627  H   GLY A 103       1.237  -7.559  16.784  1.00 82.41           H  
ATOM   1628  CA  GLY A 103       1.035  -9.176  15.393  1.00 82.41           C  
ATOM   1629  HA2 GLY A 103       1.956  -9.652  15.057  1.00 82.41           H  
ATOM   1630  HA3 GLY A 103       0.656  -9.739  16.246  1.00 82.41           H  
ATOM   1631  C   GLY A 103      -0.001  -9.260  14.258  1.00 82.41           C  
ATOM   1632  O   GLY A 103      -0.753  -8.310  14.021  1.00 82.41           O  
ATOM   1633  N   ARG A 104      -0.046 -10.386  13.532  1.00 78.71           N  
ATOM   1634  H   ARG A 104       0.555 -11.149  13.808  1.00 78.71           H  
ATOM   1635  CA  ARG A 104      -0.832 -10.545  12.285  1.00 78.71           C  
ATOM   1636  HA  ARG A 104      -0.471  -9.827  11.549  1.00 78.71           H  
ATOM   1637  C   ARG A 104      -2.333 -10.234  12.441  1.00 78.71           C  
ATOM   1638  CB  ARG A 104      -0.620 -11.958  11.700  1.00 78.71           C  
ATOM   1639  HB2 ARG A 104      -1.302 -12.085  10.859  1.00 78.71           H  
ATOM   1640  HB3 ARG A 104      -0.875 -12.704  12.452  1.00 78.71           H  
ATOM   1641  O   ARG A 104      -2.901  -9.611  11.550  1.00 78.71           O  
ATOM   1642  CG  ARG A 104       0.816 -12.204  11.192  1.00 78.71           C  
ATOM   1643  HG2 ARG A 104       1.515 -12.140  12.026  1.00 78.71           H  
ATOM   1644  HG3 ARG A 104       1.071 -11.441  10.457  1.00 78.71           H  
ATOM   1645  CD  ARG A 104       0.947 -13.589  10.535  1.00 78.71           C  
ATOM   1646  HD2 ARG A 104       0.682 -14.351  11.268  1.00 78.71           H  
ATOM   1647  HD3 ARG A 104       0.246 -13.649   9.702  1.00 78.71           H  
ATOM   1648  NE  ARG A 104       2.313 -13.845  10.032  1.00 78.71           N  
ATOM   1649  HE  ARG A 104       2.950 -13.062   9.986  1.00 78.71           H  
ATOM   1650  NH1 ARG A 104       1.990 -16.016   9.329  1.00 78.71           N  
ATOM   1651 HH11 ARG A 104       0.995 -15.931   9.482  1.00 78.71           H  
ATOM   1652 HH12 ARG A 104       2.330 -16.809   8.804  1.00 78.71           H  
ATOM   1653  NH2 ARG A 104       4.018 -15.110   9.202  1.00 78.71           N  
ATOM   1654 HH21 ARG A 104       4.353 -15.990   8.836  1.00 78.71           H  
ATOM   1655 HH22 ARG A 104       4.641 -14.316   9.240  1.00 78.71           H  
ATOM   1656  CZ  ARG A 104       2.763 -14.985   9.528  1.00 78.71           C  
ATOM   1657  N   ASP A 105      -2.933 -10.538  13.594  1.00 85.11           N  
ATOM   1658  H   ASP A 105      -2.429 -11.139  14.231  1.00 85.11           H  
ATOM   1659  CA  ASP A 105      -4.355 -10.287  13.914  1.00 85.11           C  
ATOM   1660  HA  ASP A 105      -4.950 -10.484  13.022  1.00 85.11           H  
ATOM   1661  C   ASP A 105      -4.692  -8.851  14.351  1.00 85.11           C  
ATOM   1662  CB  ASP A 105      -4.795 -11.269  15.004  1.00 85.11           C  
ATOM   1663  HB2 ASP A 105      -5.792 -11.014  15.361  1.00 85.11           H  
ATOM   1664  HB3 ASP A 105      -4.107 -11.211  15.847  1.00 85.11           H  
ATOM   1665  O   ASP A 105      -5.788  -8.557  14.834  1.00 85.11           O  
ATOM   1666  CG  ASP A 105      -4.857 -12.683  14.457  1.00 85.11           C  
ATOM   1667  OD1 ASP A 105      -5.654 -12.876  13.512  1.00 85.11           O  
ATOM   1668  OD2 ASP A 105      -4.125 -13.532  14.994  1.00 85.11           O  
ATOM   1669  N   THR A 106      -3.743  -7.928  14.232  1.00 91.82           N  
ATOM   1670  H   THR A 106      -2.859  -8.201  13.826  1.00 91.82           H  
ATOM   1671  CA  THR A 106      -3.943  -6.548  14.673  1.00 91.82           C  
ATOM   1672  HA  THR A 106      -4.769  -6.513  15.383  1.00 91.82           H  
ATOM   1673  C   THR A 106      -4.294  -5.635  13.504  1.00 91.82           C  
ATOM   1674  CB  THR A 106      -2.720  -6.052  15.428  1.00 91.82           C  
ATOM   1675  HB  THR A 106      -1.860  -6.057  14.758  1.00 91.82           H  
ATOM   1676  O   THR A 106      -3.584  -5.591  12.496  1.00 91.82           O  
ATOM   1677  CG2 THR A 106      -2.942  -4.658  15.991  1.00 91.82           C  
ATOM   1678 HG21 THR A 106      -3.857  -4.630  16.583  1.00 91.82           H  
ATOM   1679 HG22 THR A 106      -2.097  -4.411  16.633  1.00 91.82           H  
ATOM   1680 HG23 THR A 106      -3.003  -3.927  15.185  1.00 91.82           H  
ATOM   1681  OG1 THR A 106      -2.452  -6.892  16.522  1.00 91.82           O  
ATOM   1682  HG1 THR A 106      -2.443  -7.795  16.196  1.00 91.82           H  
ATOM   1683  N   ILE A 107      -5.363  -4.852  13.661  1.00 96.06           N  
ATOM   1684  H   ILE A 107      -5.882  -4.905  14.526  1.00 96.06           H  
ATOM   1685  CA  ILE A 107      -5.746  -3.830  12.687  1.00 96.06           C  
ATOM   1686  HA  ILE A 107      -5.569  -4.232  11.690  1.00 96.06           H  
ATOM   1687  C   ILE A 107      -4.850  -2.599  12.867  1.00 96.06           C  
ATOM   1688  CB  ILE A 107      -7.249  -3.474  12.774  1.00 96.06           C  
ATOM   1689  HB  ILE A 107      -7.433  -2.982  13.729  1.00 96.06           H  
ATOM   1690  O   ILE A 107      -4.739  -2.038  13.957  1.00 96.06           O  
ATOM   1691  CG1 ILE A 107      -8.150  -4.731  12.684  1.00 96.06           C  
ATOM   1692 HG12 ILE A 107      -7.907  -5.415  13.498  1.00 96.06           H  
ATOM   1693 HG13 ILE A 107      -7.965  -5.249  11.743  1.00 96.06           H  
ATOM   1694  CG2 ILE A 107      -7.609  -2.499  11.635  1.00 96.06           C  
ATOM   1695 HG21 ILE A 107      -7.554  -3.010  10.674  1.00 96.06           H  
ATOM   1696 HG22 ILE A 107      -8.615  -2.104  11.772  1.00 96.06           H  
ATOM   1697 HG23 ILE A 107      -6.940  -1.639  11.619  1.00 96.06           H  
ATOM   1698  CD1 ILE A 107      -9.644  -4.398  12.783  1.00 96.06           C  
ATOM   1699 HD11 ILE A 107     -10.238  -5.310  12.845  1.00 96.06           H  
ATOM   1700 HD12 ILE A 107      -9.975  -3.847  11.903  1.00 96.06           H  
ATOM   1701 HD13 ILE A 107      -9.843  -3.794  13.669  1.00 96.06           H  
ATOM   1702  N   THR A 108      -4.242  -2.153  11.771  1.00 96.86           N  
ATOM   1703  H   THR A 108      -4.399  -2.646  10.904  1.00 96.86           H  
ATOM   1704  CA  THR A 108      -3.593  -0.840  11.663  1.00 96.86           C  
ATOM   1705  HA  THR A 108      -3.805  -0.256  12.559  1.00 96.86           H  
ATOM   1706  C   THR A 108      -4.183  -0.092  10.474  1.00 96.86           C  
ATOM   1707  CB  THR A 108      -2.064  -0.933  11.536  1.00 96.86           C  
ATOM   1708  HB  THR A 108      -1.648   0.063  11.691  1.00 96.86           H  
ATOM   1709  O   THR A 108      -4.737  -0.713   9.564  1.00 96.86           O  
ATOM   1710  CG2 THR A 108      -1.418  -1.882  12.541  1.00 96.86           C  
ATOM   1711 HG21 THR A 108      -0.337  -1.747  12.526  1.00 96.86           H  
ATOM   1712 HG22 THR A 108      -1.664  -2.918  12.306  1.00 96.86           H  
ATOM   1713 HG23 THR A 108      -1.782  -1.653  13.542  1.00 96.86           H  
ATOM   1714  OG1 THR A 108      -1.678  -1.382  10.259  1.00 96.86           O  
ATOM   1715  HG1 THR A 108      -0.764  -1.664  10.340  1.00 96.86           H  
ATOM   1716  N   LEU A 109      -4.053   1.236  10.449  1.00 97.41           N  
ATOM   1717  H   LEU A 109      -3.529   1.690  11.184  1.00 97.41           H  
ATOM   1718  CA  LEU A 109      -4.552   2.056   9.341  1.00 97.41           C  
ATOM   1719  HA  LEU A 109      -5.626   1.902   9.233  1.00 97.41           H  
ATOM   1720  C   LEU A 109      -3.922   1.640   7.998  1.00 97.41           C  
ATOM   1721  CB  LEU A 109      -4.277   3.537   9.660  1.00 97.41           C  
ATOM   1722  HB2 LEU A 109      -3.220   3.659   9.897  1.00 97.41           H  
ATOM   1723  HB3 LEU A 109      -4.472   4.124   8.763  1.00 97.41           H  
ATOM   1724  O   LEU A 109      -4.630   1.495   7.005  1.00 97.41           O  
ATOM   1725  CG  LEU A 109      -5.118   4.151  10.790  1.00 97.41           C  
ATOM   1726  HG  LEU A 109      -4.944   3.604  11.717  1.00 97.41           H  
ATOM   1727  CD1 LEU A 109      -4.680   5.603  10.993  1.00 97.41           C  
ATOM   1728 HD11 LEU A 109      -4.834   6.172  10.076  1.00 97.41           H  
ATOM   1729 HD12 LEU A 109      -3.624   5.638  11.259  1.00 97.41           H  
ATOM   1730 HD13 LEU A 109      -5.262   6.059  11.794  1.00 97.41           H  
ATOM   1731  CD2 LEU A 109      -6.614   4.146  10.476  1.00 97.41           C  
ATOM   1732 HD21 LEU A 109      -6.993   3.124  10.455  1.00 97.41           H  
ATOM   1733 HD22 LEU A 109      -6.788   4.621   9.511  1.00 97.41           H  
ATOM   1734 HD23 LEU A 109      -7.158   4.696  11.244  1.00 97.41           H  
ATOM   1735  N   SER A 110      -2.617   1.351   7.990  1.00 95.46           N  
ATOM   1736  H   SER A 110      -2.100   1.513   8.842  1.00 95.46           H  
ATOM   1737  CA  SER A 110      -1.902   0.858   6.802  1.00 95.46           C  
ATOM   1738  HA  SER A 110      -2.022   1.576   5.990  1.00 95.46           H  
ATOM   1739  C   SER A 110      -2.450  -0.486   6.301  1.00 95.46           C  
ATOM   1740  CB  SER A 110      -0.410   0.751   7.126  1.00 95.46           C  
ATOM   1741  HB2 SER A 110      -0.260   0.048   7.946  1.00 95.46           H  
ATOM   1742  HB3 SER A 110      -0.039   1.731   7.424  1.00 95.46           H  
ATOM   1743  O   SER A 110      -2.675  -0.670   5.103  1.00 95.46           O  
ATOM   1744  OG  SER A 110       0.304   0.311   5.993  1.00 95.46           O  
ATOM   1745  HG  SER A 110       1.251   0.364   6.145  1.00 95.46           H  
ATOM   1746  N   ARG A 111      -2.754  -1.413   7.221  1.00 95.85           N  
ATOM   1747  H   ARG A 111      -2.614  -1.184   8.194  1.00 95.85           H  
ATOM   1748  CA  ARG A 111      -3.338  -2.721   6.881  1.00 95.85           C  
ATOM   1749  HA  ARG A 111      -2.751  -3.182   6.087  1.00 95.85           H  
ATOM   1750  C   ARG A 111      -4.754  -2.601   6.326  1.00 95.85           C  
ATOM   1751  CB  ARG A 111      -3.313  -3.639   8.105  1.00 95.85           C  
ATOM   1752  HB2 ARG A 111      -3.896  -4.532   7.881  1.00 95.85           H  
ATOM   1753  HB3 ARG A 111      -3.768  -3.136   8.959  1.00 95.85           H  
ATOM   1754  O   ARG A 111      -5.097  -3.343   5.412  1.00 95.85           O  
ATOM   1755  CG  ARG A 111      -1.888  -4.074   8.450  1.00 95.85           C  
ATOM   1756  HG2 ARG A 111      -1.465  -4.615   7.603  1.00 95.85           H  
ATOM   1757  HG3 ARG A 111      -1.254  -3.205   8.627  1.00 95.85           H  
ATOM   1758  CD  ARG A 111      -1.888  -4.970   9.688  1.00 95.85           C  
ATOM   1759  HD2 ARG A 111      -2.470  -5.867   9.479  1.00 95.85           H  
ATOM   1760  HD3 ARG A 111      -2.354  -4.431  10.513  1.00 95.85           H  
ATOM   1761  NE  ARG A 111      -0.515  -5.344  10.060  1.00 95.85           N  
ATOM   1762  HE  ARG A 111       0.231  -5.062   9.440  1.00 95.85           H  
ATOM   1763  NH1 ARG A 111      -1.039  -6.566  11.920  1.00 95.85           N  
ATOM   1764 HH11 ARG A 111      -0.746  -7.165  12.679  1.00 95.85           H  
ATOM   1765 HH12 ARG A 111      -2.019  -6.342  11.819  1.00 95.85           H  
ATOM   1766  NH2 ARG A 111       1.089  -6.371  11.287  1.00 95.85           N  
ATOM   1767 HH21 ARG A 111       1.840  -6.017  10.712  1.00 95.85           H  
ATOM   1768 HH22 ARG A 111       1.360  -6.851  12.133  1.00 95.85           H  
ATOM   1769  CZ  ARG A 111      -0.165  -6.095  11.084  1.00 95.85           C  
ATOM   1770  N   VAL A 112      -5.555  -1.653   6.823  1.00 98.16           N  
ATOM   1771  H   VAL A 112      -5.209  -1.088   7.585  1.00 98.16           H  
ATOM   1772  CA  VAL A 112      -6.874  -1.339   6.245  1.00 98.16           C  
ATOM   1773  HA  VAL A 112      -7.456  -2.259   6.190  1.00 98.16           H  
ATOM   1774  C   VAL A 112      -6.710  -0.835   4.809  1.00 98.16           C  
ATOM   1775  CB  VAL A 112      -7.659  -0.335   7.114  1.00 98.16           C  
ATOM   1776  HB  VAL A 112      -7.059   0.562   7.267  1.00 98.16           H  
ATOM   1777  O   VAL A 112      -7.342  -1.380   3.909  1.00 98.16           O  
ATOM   1778  CG1 VAL A 112      -8.992   0.079   6.477  1.00 98.16           C  
ATOM   1779 HG11 VAL A 112      -8.822   0.558   5.512  1.00 98.16           H  
ATOM   1780 HG12 VAL A 112      -9.499   0.797   7.121  1.00 98.16           H  
ATOM   1781 HG13 VAL A 112      -9.632  -0.792   6.339  1.00 98.16           H  
ATOM   1782  CG2 VAL A 112      -7.996  -0.941   8.482  1.00 98.16           C  
ATOM   1783 HG21 VAL A 112      -7.085  -1.251   8.994  1.00 98.16           H  
ATOM   1784 HG22 VAL A 112      -8.502  -0.201   9.101  1.00 98.16           H  
ATOM   1785 HG23 VAL A 112      -8.642  -1.811   8.359  1.00 98.16           H  
ATOM   1786  N   SER A 113      -5.818   0.126   4.558  1.00 98.23           N  
ATOM   1787  H   SER A 113      -5.348   0.583   5.325  1.00 98.23           H  
ATOM   1788  CA  SER A 113      -5.566   0.632   3.198  1.00 98.23           C  
ATOM   1789  HA  SER A 113      -6.491   1.037   2.787  1.00 98.23           H  
ATOM   1790  C   SER A 113      -5.084  -0.442   2.226  1.00 98.23           C  
ATOM   1791  CB  SER A 113      -4.526   1.747   3.233  1.00 98.23           C  
ATOM   1792  HB2 SER A 113      -3.602   1.369   3.670  1.00 98.23           H  
ATOM   1793  HB3 SER A 113      -4.324   2.094   2.220  1.00 98.23           H  
ATOM   1794  O   SER A 113      -5.465  -0.414   1.056  1.00 98.23           O  
ATOM   1795  OG  SER A 113      -4.994   2.827   4.003  1.00 98.23           O  
ATOM   1796  HG  SER A 113      -4.207   3.294   4.293  1.00 98.23           H  
ATOM   1797  N   ALA A 114      -4.270  -1.391   2.691  1.00 96.59           N  
ATOM   1798  H   ALA A 114      -3.934  -1.312   3.640  1.00 96.59           H  
ATOM   1799  CA  ALA A 114      -3.798  -2.508   1.880  1.00 96.59           C  
ATOM   1800  HA  ALA A 114      -3.543  -2.144   0.884  1.00 96.59           H  
ATOM   1801  C   ALA A 114      -4.877  -3.582   1.647  1.00 96.59           C  
ATOM   1802  CB  ALA A 114      -2.507  -3.032   2.513  1.00 96.59           C  
ATOM   1803  HB1 ALA A 114      -1.715  -2.293   2.384  1.00 96.59           H  
ATOM   1804  HB2 ALA A 114      -2.204  -3.959   2.026  1.00 96.59           H  
ATOM   1805  HB3 ALA A 114      -2.651  -3.189   3.582  1.00 96.59           H  
ATOM   1806  O   ALA A 114      -5.036  -4.044   0.521  1.00 96.59           O  
ATOM   1807  N   ALA A 115      -5.678  -3.930   2.658  1.00 97.23           N  
ATOM   1808  H   ALA A 115      -5.515  -3.537   3.574  1.00 97.23           H  
ATOM   1809  CA  ALA A 115      -6.764  -4.903   2.505  1.00 97.23           C  
ATOM   1810  HA  ALA A 115      -6.368  -5.784   2.000  1.00 97.23           H  
ATOM   1811  C   ALA A 115      -7.920  -4.387   1.634  1.00 97.23           C  
ATOM   1812  CB  ALA A 115      -7.252  -5.300   3.901  1.00 97.23           C  
ATOM   1813  HB1 ALA A 115      -8.009  -6.079   3.810  1.00 97.23           H  
ATOM   1814  HB2 ALA A 115      -7.681  -4.437   4.409  1.00 97.23           H  
ATOM   1815  HB3 ALA A 115      -6.419  -5.688   4.488  1.00 97.23           H  
ATOM   1816  O   ALA A 115      -8.533  -5.145   0.886  1.00 97.23           O  
ATOM   1817  N   PHE A 116      -8.193  -3.084   1.697  1.00 98.49           N  
ATOM   1818  H   PHE A 116      -7.677  -2.528   2.365  1.00 98.49           H  
ATOM   1819  CA  PHE A 116      -9.231  -2.406   0.920  1.00 98.49           C  
ATOM   1820  HA  PHE A 116      -9.855  -3.160   0.440  1.00 98.49           H  
ATOM   1821  C   PHE A 116      -8.637  -1.569  -0.225  1.00 98.49           C  
ATOM   1822  CB  PHE A 116     -10.133  -1.617   1.873  1.00 98.49           C  
ATOM   1823  HB2 PHE A 116     -10.851  -1.035   1.295  1.00 98.49           H  
ATOM   1824  HB3 PHE A 116      -9.507  -0.920   2.431  1.00 98.49           H  
ATOM   1825  O   PHE A 116      -9.210  -0.552  -0.629  1.00 98.49           O  
ATOM   1826  CG  PHE A 116     -10.908  -2.479   2.854  1.00 98.49           C  
ATOM   1827  CD1 PHE A 116     -12.120  -3.076   2.463  1.00 98.49           C  
ATOM   1828  HD1 PHE A 116     -12.486  -2.942   1.456  1.00 98.49           H  
ATOM   1829  CD2 PHE A 116     -10.426  -2.685   4.160  1.00 98.49           C  
ATOM   1830  HD2 PHE A 116      -9.490  -2.242   4.466  1.00 98.49           H  
ATOM   1831  CE1 PHE A 116     -12.851  -3.855   3.379  1.00 98.49           C  
ATOM   1832  HE1 PHE A 116     -13.771  -4.326   3.068  1.00 98.49           H  
ATOM   1833  CE2 PHE A 116     -11.152  -3.464   5.075  1.00 98.49           C  
ATOM   1834  HE2 PHE A 116     -10.771  -3.624   6.073  1.00 98.49           H  
ATOM   1835  CZ  PHE A 116     -12.373  -4.039   4.689  1.00 98.49           C  
ATOM   1836  HZ  PHE A 116     -12.934  -4.638   5.391  1.00 98.49           H  
ATOM   1837  N   VAL A 117      -7.511  -2.027  -0.790  1.00 98.38           N  
ATOM   1838  H   VAL A 117      -7.086  -2.857  -0.402  1.00 98.38           H  
ATOM   1839  CA  VAL A 117      -6.805  -1.349  -1.887  1.00 98.38           C  
ATOM   1840  HA  VAL A 117      -6.467  -0.401  -1.468  1.00 98.38           H  
ATOM   1841  C   VAL A 117      -7.684  -0.980  -3.091  1.00 98.38           C  
ATOM   1842  CB  VAL A 117      -5.516  -2.091  -2.294  1.00 98.38           C  
ATOM   1843  HB  VAL A 117      -4.911  -2.209  -1.395  1.00 98.38           H  
ATOM   1844  O   VAL A 117      -7.446   0.108  -3.618  1.00 98.38           O  
ATOM   1845  CG1 VAL A 117      -5.770  -3.479  -2.873  1.00 98.38           C  
ATOM   1846 HG11 VAL A 117      -6.340  -4.064  -2.152  1.00 98.38           H  
ATOM   1847 HG12 VAL A 117      -4.817  -3.988  -3.021  1.00 98.38           H  
ATOM   1848 HG13 VAL A 117      -6.300  -3.422  -3.824  1.00 98.38           H  
ATOM   1849  CG2 VAL A 117      -4.676  -1.294  -3.295  1.00 98.38           C  
ATOM   1850 HG21 VAL A 117      -5.192  -1.225  -4.253  1.00 98.38           H  
ATOM   1851 HG22 VAL A 117      -3.732  -1.811  -3.469  1.00 98.38           H  
ATOM   1852 HG23 VAL A 117      -4.477  -0.295  -2.908  1.00 98.38           H  
ATOM   1853  N   PRO A 118      -8.750  -1.726  -3.483  1.00 98.39           N  
ATOM   1854  CA  PRO A 118      -9.638  -1.291  -4.566  1.00 98.39           C  
ATOM   1855  HA  PRO A 118      -9.074  -1.286  -5.498  1.00 98.39           H  
ATOM   1856  C   PRO A 118     -10.254   0.094  -4.350  1.00 98.39           C  
ATOM   1857  CB  PRO A 118     -10.744  -2.349  -4.644  1.00 98.39           C  
ATOM   1858  HB2 PRO A 118     -11.123  -2.465  -5.659  1.00 98.39           H  
ATOM   1859  HB3 PRO A 118     -11.560  -2.098  -3.966  1.00 98.39           H  
ATOM   1860  O   PRO A 118     -10.484   0.820  -5.315  1.00 98.39           O  
ATOM   1861  CG  PRO A 118     -10.052  -3.611  -4.144  1.00 98.39           C  
ATOM   1862  HG2 PRO A 118      -9.428  -4.034  -4.931  1.00 98.39           H  
ATOM   1863  HG3 PRO A 118     -10.762  -4.349  -3.770  1.00 98.39           H  
ATOM   1864  CD  PRO A 118      -9.174  -3.053  -3.032  1.00 98.39           C  
ATOM   1865  HD2 PRO A 118      -8.338  -3.730  -2.857  1.00 98.39           H  
ATOM   1866  HD3 PRO A 118      -9.776  -2.962  -2.128  1.00 98.39           H  
ATOM   1867  N   TRP A 119     -10.516   0.479  -3.096  1.00 98.64           N  
ATOM   1868  H   TRP A 119     -10.238  -0.127  -2.338  1.00 98.64           H  
ATOM   1869  CA  TRP A 119     -11.006   1.818  -2.771  1.00 98.64           C  
ATOM   1870  HA  TRP A 119     -11.574   2.201  -3.619  1.00 98.64           H  
ATOM   1871  C   TRP A 119      -9.857   2.805  -2.536  1.00 98.64           C  
ATOM   1872  CB  TRP A 119     -11.962   1.749  -1.576  1.00 98.64           C  
ATOM   1873  HB2 TRP A 119     -12.638   0.905  -1.713  1.00 98.64           H  
ATOM   1874  HB3 TRP A 119     -11.392   1.575  -0.664  1.00 98.64           H  
ATOM   1875  O   TRP A 119      -9.948   3.957  -2.956  1.00 98.64           O  
ATOM   1876  CG  TRP A 119     -12.793   2.985  -1.419  1.00 98.64           C  
ATOM   1877  CD1 TRP A 119     -13.896   3.277  -2.144  1.00 98.64           C  
ATOM   1878  HD1 TRP A 119     -14.294   2.647  -2.926  1.00 98.64           H  
ATOM   1879  CD2 TRP A 119     -12.536   4.163  -0.596  1.00 98.64           C  
ATOM   1880  CE2 TRP A 119     -13.557   5.126  -0.855  1.00 98.64           C  
ATOM   1881  CE3 TRP A 119     -11.516   4.540   0.299  1.00 98.64           C  
ATOM   1882  HE3 TRP A 119     -10.683   3.869   0.447  1.00 98.64           H  
ATOM   1883  NE1 TRP A 119     -14.348   4.542  -1.822  1.00 98.64           N  
ATOM   1884  HE1 TRP A 119     -15.000   5.046  -2.407  1.00 98.64           H  
ATOM   1885  CH2 TRP A 119     -12.576   6.702   0.697  1.00 98.64           C  
ATOM   1886  HH2 TRP A 119     -12.564   7.670   1.176  1.00 98.64           H  
ATOM   1887  CZ2 TRP A 119     -13.589   6.377  -0.221  1.00 98.64           C  
ATOM   1888  HZ2 TRP A 119     -14.353   7.100  -0.467  1.00 98.64           H  
ATOM   1889  CZ3 TRP A 119     -11.539   5.789   0.947  1.00 98.64           C  
ATOM   1890  HZ3 TRP A 119     -10.736   6.072   1.611  1.00 98.64           H  
ATOM   1891  N   THR A 120      -8.750   2.356  -1.935  1.00 98.71           N  
ATOM   1892  H   THR A 120      -8.739   1.413  -1.572  1.00 98.71           H  
ATOM   1893  CA  THR A 120      -7.552   3.182  -1.708  1.00 98.71           C  
ATOM   1894  HA  THR A 120      -7.814   4.001  -1.038  1.00 98.71           H  
ATOM   1895  C   THR A 120      -7.031   3.805  -3.004  1.00 98.71           C  
ATOM   1896  CB  THR A 120      -6.437   2.357  -1.046  1.00 98.71           C  
ATOM   1897  HB  THR A 120      -6.072   1.613  -1.753  1.00 98.71           H  
ATOM   1898  O   THR A 120      -6.797   5.011  -3.049  1.00 98.71           O  
ATOM   1899  CG2 THR A 120      -5.262   3.214  -0.586  1.00 98.71           C  
ATOM   1900 HG21 THR A 120      -4.778   3.687  -1.441  1.00 98.71           H  
ATOM   1901 HG22 THR A 120      -5.615   3.983   0.101  1.00 98.71           H  
ATOM   1902 HG23 THR A 120      -4.531   2.589  -0.073  1.00 98.71           H  
ATOM   1903  OG1 THR A 120      -6.950   1.711   0.098  1.00 98.71           O  
ATOM   1904  HG1 THR A 120      -6.369   0.981   0.323  1.00 98.71           H  
ATOM   1905  N   VAL A 121      -6.926   3.026  -4.086  1.00 98.30           N  
ATOM   1906  H   VAL A 121      -7.143   2.044  -4.001  1.00 98.30           H  
ATOM   1907  CA  VAL A 121      -6.432   3.523  -5.387  1.00 98.30           C  
ATOM   1908  HA  VAL A 121      -5.486   4.037  -5.216  1.00 98.30           H  
ATOM   1909  C   VAL A 121      -7.352   4.560  -6.035  1.00 98.30           C  
ATOM   1910  CB  VAL A 121      -6.140   2.376  -6.368  1.00 98.30           C  
ATOM   1911  HB  VAL A 121      -5.778   2.817  -7.296  1.00 98.30           H  
ATOM   1912  O   VAL A 121      -6.883   5.428  -6.769  1.00 98.30           O  
ATOM   1913  CG1 VAL A 121      -5.026   1.478  -5.825  1.00 98.30           C  
ATOM   1914 HG11 VAL A 121      -5.344   0.992  -4.903  1.00 98.30           H  
ATOM   1915 HG12 VAL A 121      -4.135   2.074  -5.628  1.00 98.30           H  
ATOM   1916 HG13 VAL A 121      -4.777   0.716  -6.564  1.00 98.30           H  
ATOM   1917  CG2 VAL A 121      -7.379   1.533  -6.702  1.00 98.30           C  
ATOM   1918 HG21 VAL A 121      -8.121   2.139  -7.221  1.00 98.30           H  
ATOM   1919 HG22 VAL A 121      -7.094   0.708  -7.355  1.00 98.30           H  
ATOM   1920 HG23 VAL A 121      -7.831   1.120  -5.800  1.00 98.30           H  
ATOM   1921  N   GLN A 122      -8.650   4.519  -5.729  1.00 97.69           N  
ATOM   1922  H   GLN A 122      -8.966   3.809  -5.083  1.00 97.69           H  
ATOM   1923  CA  GLN A 122      -9.610   5.531  -6.172  1.00 97.69           C  
ATOM   1924  HA  GLN A 122      -9.407   5.788  -7.212  1.00 97.69           H  
ATOM   1925  C   GLN A 122      -9.469   6.813  -5.346  1.00 97.69           C  
ATOM   1926  CB  GLN A 122     -11.042   4.985  -6.077  1.00 97.69           C  
ATOM   1927  HB2 GLN A 122     -11.256   4.689  -5.050  1.00 97.69           H  
ATOM   1928  HB3 GLN A 122     -11.736   5.780  -6.349  1.00 97.69           H  
ATOM   1929  O   GLN A 122      -9.422   7.907  -5.906  1.00 97.69           O  
ATOM   1930  CG  GLN A 122     -11.283   3.788  -7.005  1.00 97.69           C  
ATOM   1931  HG2 GLN A 122     -10.540   3.015  -6.811  1.00 97.69           H  
ATOM   1932  HG3 GLN A 122     -11.180   4.103  -8.044  1.00 97.69           H  
ATOM   1933  CD  GLN A 122     -12.675   3.199  -6.810  1.00 97.69           C  
ATOM   1934  NE2 GLN A 122     -12.785   1.908  -6.603  1.00 97.69           N  
ATOM   1935 HE21 GLN A 122     -13.720   1.525  -6.586  1.00 97.69           H  
ATOM   1936 HE22 GLN A 122     -11.950   1.351  -6.486  1.00 97.69           H  
ATOM   1937  OE1 GLN A 122     -13.683   3.885  -6.804  1.00 97.69           O  
ATOM   1938  N   ALA A 123      -9.346   6.683  -4.021  1.00 98.02           N  
ATOM   1939  H   ALA A 123      -9.384   5.756  -3.622  1.00 98.02           H  
ATOM   1940  CA  ALA A 123      -9.198   7.818  -3.112  1.00 98.02           C  
ATOM   1941  HA  ALA A 123     -10.054   8.480  -3.242  1.00 98.02           H  
ATOM   1942  C   ALA A 123      -7.933   8.642  -3.403  1.00 98.02           C  
ATOM   1943  CB  ALA A 123      -9.210   7.287  -1.674  1.00 98.02           C  
ATOM   1944  HB1 ALA A 123      -9.165   8.123  -0.976  1.00 98.02           H  
ATOM   1945  HB2 ALA A 123     -10.126   6.724  -1.495  1.00 98.02           H  
ATOM   1946  HB3 ALA A 123      -8.352   6.636  -1.505  1.00 98.02           H  
ATOM   1947  O   ALA A 123      -7.968   9.870  -3.325  1.00 98.02           O  
ATOM   1948  N   LEU A 124      -6.839   7.991  -3.810  1.00 98.13           N  
ATOM   1949  H   LEU A 124      -6.860   6.981  -3.804  1.00 98.13           H  
ATOM   1950  CA  LEU A 124      -5.583   8.658  -4.170  1.00 98.13           C  
ATOM   1951  HA  LEU A 124      -5.219   9.214  -3.307  1.00 98.13           H  
ATOM   1952  C   LEU A 124      -5.723   9.680  -5.306  1.00 98.13           C  
ATOM   1953  CB  LEU A 124      -4.555   7.592  -4.576  1.00 98.13           C  
ATOM   1954  HB2 LEU A 124      -5.017   6.902  -5.282  1.00 98.13           H  
ATOM   1955  HB3 LEU A 124      -3.736   8.097  -5.089  1.00 98.13           H  
ATOM   1956  O   LEU A 124      -5.028  10.692  -5.295  1.00 98.13           O  
ATOM   1957  CG  LEU A 124      -3.952   6.803  -3.406  1.00 98.13           C  
ATOM   1958  HG  LEU A 124      -4.739   6.425  -2.754  1.00 98.13           H  
ATOM   1959  CD1 LEU A 124      -3.140   5.630  -3.944  1.00 98.13           C  
ATOM   1960 HD11 LEU A 124      -3.778   4.953  -4.512  1.00 98.13           H  
ATOM   1961 HD12 LEU A 124      -2.342   5.990  -4.594  1.00 98.13           H  
ATOM   1962 HD13 LEU A 124      -2.704   5.073  -3.114  1.00 98.13           H  
ATOM   1963  CD2 LEU A 124      -3.020   7.683  -2.582  1.00 98.13           C  
ATOM   1964 HD21 LEU A 124      -2.205   8.046  -3.208  1.00 98.13           H  
ATOM   1965 HD22 LEU A 124      -2.593   7.108  -1.760  1.00 98.13           H  
ATOM   1966 HD23 LEU A 124      -3.562   8.530  -2.161  1.00 98.13           H  
ATOM   1967  N   ARG A 125      -6.633   9.458  -6.264  1.00 94.93           N  
ATOM   1968  H   ARG A 125      -7.209   8.631  -6.191  1.00 94.93           H  
ATOM   1969  CA  ARG A 125      -6.890  10.418  -7.354  1.00 94.93           C  
ATOM   1970  HA  ARG A 125      -5.951  10.685  -7.838  1.00 94.93           H  
ATOM   1971  C   ARG A 125      -7.469  11.733  -6.839  1.00 94.93           C  
ATOM   1972  CB  ARG A 125      -7.845   9.809  -8.390  1.00 94.93           C  
ATOM   1973  HB2 ARG A 125      -8.757   9.480  -7.891  1.00 94.93           H  
ATOM   1974  HB3 ARG A 125      -8.119  10.586  -9.105  1.00 94.93           H  
ATOM   1975  O   ARG A 125      -7.148  12.785  -7.372  1.00 94.93           O  
ATOM   1976  CG  ARG A 125      -7.231   8.638  -9.168  1.00 94.93           C  
ATOM   1977  HG2 ARG A 125      -6.384   9.003  -9.749  1.00 94.93           H  
ATOM   1978  HG3 ARG A 125      -6.897   7.859  -8.483  1.00 94.93           H  
ATOM   1979  CD  ARG A 125      -8.278   8.058 -10.123  1.00 94.93           C  
ATOM   1980  HD2 ARG A 125      -9.078   7.611  -9.532  1.00 94.93           H  
ATOM   1981  HD3 ARG A 125      -8.696   8.872 -10.715  1.00 94.93           H  
ATOM   1982  NE  ARG A 125      -7.708   7.048 -11.035  1.00 94.93           N  
ATOM   1983  HE  ARG A 125      -6.723   6.838 -10.955  1.00 94.93           H  
ATOM   1984  NH1 ARG A 125      -9.637   6.611 -12.212  1.00 94.93           N  
ATOM   1985 HH11 ARG A 125     -10.163   7.227 -11.609  1.00 94.93           H  
ATOM   1986 HH12 ARG A 125     -10.094   6.112 -12.963  1.00 94.93           H  
ATOM   1987  NH2 ARG A 125      -7.754   5.676 -12.862  1.00 94.93           N  
ATOM   1988 HH21 ARG A 125      -6.759   5.504 -12.850  1.00 94.93           H  
ATOM   1989 HH22 ARG A 125      -8.280   5.225 -13.597  1.00 94.93           H  
ATOM   1990  CZ  ARG A 125      -8.361   6.450 -12.018  1.00 94.93           C  
ATOM   1991  N   VAL A 126      -8.307  11.662  -5.806  1.00 96.86           N  
ATOM   1992  H   VAL A 126      -8.481  10.752  -5.405  1.00 96.86           H  
ATOM   1993  CA  VAL A 126      -8.953  12.832  -5.191  1.00 96.86           C  
ATOM   1994  HA  VAL A 126      -9.197  13.558  -5.966  1.00 96.86           H  
ATOM   1995  C   VAL A 126      -8.010  13.523  -4.207  1.00 96.86           C  
ATOM   1996  CB  VAL A 126     -10.259  12.406  -4.489  1.00 96.86           C  
ATOM   1997  HB  VAL A 126     -10.023  11.701  -3.692  1.00 96.86           H  
ATOM   1998  O   VAL A 126      -8.027  14.742  -4.078  1.00 96.86           O  
ATOM   1999  CG1 VAL A 126     -11.000  13.596  -3.869  1.00 96.86           C  
ATOM   2000 HG11 VAL A 126     -11.947  13.267  -3.440  1.00 96.86           H  
ATOM   2001 HG12 VAL A 126     -11.194  14.352  -4.630  1.00 96.86           H  
ATOM   2002 HG13 VAL A 126     -10.404  14.042  -3.073  1.00 96.86           H  
ATOM   2003  CG2 VAL A 126     -11.219  11.716  -5.469  1.00 96.86           C  
ATOM   2004 HG21 VAL A 126     -12.151  11.464  -4.962  1.00 96.86           H  
ATOM   2005 HG22 VAL A 126     -11.437  12.381  -6.305  1.00 96.86           H  
ATOM   2006 HG23 VAL A 126     -10.781  10.793  -5.849  1.00 96.86           H  
ATOM   2007  N   LEU A 127      -7.183  12.746  -3.507  1.00 95.32           N  
ATOM   2008  H   LEU A 127      -7.232  11.749  -3.657  1.00 95.32           H  
ATOM   2009  CA  LEU A 127      -6.337  13.230  -2.417  1.00 95.32           C  
ATOM   2010  HA  LEU A 127      -6.741  14.172  -2.048  1.00 95.32           H  
ATOM   2011  C   LEU A 127      -4.902  13.554  -2.840  1.00 95.32           C  
ATOM   2012  CB  LEU A 127      -6.369  12.206  -1.266  1.00 95.32           C  
ATOM   2013  HB2 LEU A 127      -5.684  12.526  -0.482  1.00 95.32           H  
ATOM   2014  HB3 LEU A 127      -6.009  11.251  -1.649  1.00 95.32           H  
ATOM   2015  O   LEU A 127      -4.093  13.818  -1.956  1.00 95.32           O  
ATOM   2016  CG  LEU A 127      -7.754  12.005  -0.631  1.00 95.32           C  
ATOM   2017  HG  LEU A 127      -8.479  11.710  -1.389  1.00 95.32           H  
ATOM   2018  CD1 LEU A 127      -7.661  10.882   0.399  1.00 95.32           C  
ATOM   2019 HD11 LEU A 127      -6.943  11.142   1.176  1.00 95.32           H  
ATOM   2020 HD12 LEU A 127      -7.344   9.967  -0.101  1.00 95.32           H  
ATOM   2021 HD13 LEU A 127      -8.645  10.725   0.841  1.00 95.32           H  
ATOM   2022  CD2 LEU A 127      -8.269  13.262   0.075  1.00 95.32           C  
ATOM   2023 HD21 LEU A 127      -8.446  14.052  -0.655  1.00 95.32           H  
ATOM   2024 HD22 LEU A 127      -7.537  13.609   0.805  1.00 95.32           H  
ATOM   2025 HD23 LEU A 127      -9.212  13.047   0.578  1.00 95.32           H  
ATOM   2026  N   SER A 128      -4.566  13.538  -4.137  1.00 94.55           N  
ATOM   2027  H   SER A 128      -5.286  13.358  -4.822  1.00 94.55           H  
ATOM   2028  CA  SER A 128      -3.170  13.574  -4.608  1.00 94.55           C  
ATOM   2029  HA  SER A 128      -2.688  12.653  -4.279  1.00 94.55           H  
ATOM   2030  C   SER A 128      -2.353  14.732  -4.038  1.00 94.55           C  
ATOM   2031  CB  SER A 128      -3.091  13.607  -6.138  1.00 94.55           C  
ATOM   2032  HB2 SER A 128      -2.052  13.466  -6.436  1.00 94.55           H  
ATOM   2033  HB3 SER A 128      -3.681  12.783  -6.539  1.00 94.55           H  
ATOM   2034  O   SER A 128      -1.183  14.545  -3.726  1.00 94.55           O  
ATOM   2035  OG  SER A 128      -3.561  14.823  -6.692  1.00 94.55           O  
ATOM   2036  HG  SER A 128      -2.867  15.486  -6.675  1.00 94.55           H  
ATOM   2037  N   GLU A 129      -2.959  15.903  -3.839  1.00 97.24           N  
ATOM   2038  H   GLU A 129      -3.902  16.006  -4.184  1.00 97.24           H  
ATOM   2039  CA  GLU A 129      -2.271  17.088  -3.303  1.00 97.24           C  
ATOM   2040  HA  GLU A 129      -1.223  17.050  -3.599  1.00 97.24           H  
ATOM   2041  C   GLU A 129      -2.246  17.157  -1.769  1.00 97.24           C  
ATOM   2042  CB  GLU A 129      -2.873  18.366  -3.910  1.00 97.24           C  
ATOM   2043  HB2 GLU A 129      -2.301  19.222  -3.550  1.00 97.24           H  
ATOM   2044  HB3 GLU A 129      -3.901  18.480  -3.569  1.00 97.24           H  
ATOM   2045  O   GLU A 129      -1.570  18.001  -1.194  1.00 97.24           O  
ATOM   2046  CG  GLU A 129      -2.854  18.387  -5.448  1.00 97.24           C  
ATOM   2047  HG2 GLU A 129      -3.056  19.402  -5.791  1.00 97.24           H  
ATOM   2048  HG3 GLU A 129      -3.659  17.750  -5.814  1.00 97.24           H  
ATOM   2049  CD  GLU A 129      -1.514  17.901  -6.019  1.00 97.24           C  
ATOM   2050  OE1 GLU A 129      -1.507  16.824  -6.664  1.00 97.24           O  
ATOM   2051  OE2 GLU A 129      -0.467  18.525  -5.739  1.00 97.24           O  
ATOM   2052  N   SER A 130      -2.965  16.263  -1.088  1.00 95.75           N  
ATOM   2053  H   SER A 130      -3.436  15.546  -1.620  1.00 95.75           H  
ATOM   2054  CA  SER A 130      -3.001  16.153   0.379  1.00 95.75           C  
ATOM   2055  HA  SER A 130      -2.629  17.078   0.821  1.00 95.75           H  
ATOM   2056  C   SER A 130      -2.123  15.021   0.925  1.00 95.75           C  
ATOM   2057  CB  SER A 130      -4.446  15.960   0.840  1.00 95.75           C  
ATOM   2058  HB2 SER A 130      -4.840  15.035   0.417  1.00 95.75           H  
ATOM   2059  HB3 SER A 130      -4.483  15.893   1.928  1.00 95.75           H  
ATOM   2060  O   SER A 130      -2.124  14.768   2.130  1.00 95.75           O  
ATOM   2061  OG  SER A 130      -5.242  17.047   0.416  1.00 95.75           O  
ATOM   2062  HG  SER A 130      -4.839  17.404  -0.378  1.00 95.75           H  
ATOM   2063  N   LEU A 131      -1.410  14.304   0.052  1.00 96.50           N  
ATOM   2064  H   LEU A 131      -1.431  14.584  -0.918  1.00 96.50           H  
ATOM   2065  CA  LEU A 131      -0.499  13.227   0.434  1.00 96.50           C  
ATOM   2066  HA  LEU A 131      -0.967  12.656   1.236  1.00 96.50           H  
ATOM   2067  C   LEU A 131       0.835  13.783   0.962  1.00 96.50           C  
ATOM   2068  CB  LEU A 131      -0.259  12.303  -0.774  1.00 96.50           C  
ATOM   2069  HB2 LEU A 131       0.482  11.547  -0.512  1.00 96.50           H  
ATOM   2070  HB3 LEU A 131       0.152  12.909  -1.581  1.00 96.50           H  
ATOM   2071  O   LEU A 131       1.219  14.895   0.602  1.00 96.50           O  
ATOM   2072  CG  LEU A 131      -1.514  11.593  -1.301  1.00 96.50           C  
ATOM   2073  HG  LEU A 131      -2.236  12.347  -1.614  1.00 96.50           H  
ATOM   2074  CD1 LEU A 131      -1.165  10.764  -2.530  1.00 96.50           C  
ATOM   2075 HD11 LEU A 131      -0.502   9.941  -2.260  1.00 96.50           H  
ATOM   2076 HD12 LEU A 131      -0.671  11.405  -3.261  1.00 96.50           H  
ATOM   2077 HD13 LEU A 131      -2.078  10.377  -2.982  1.00 96.50           H  
ATOM   2078  CD2 LEU A 131      -2.173  10.687  -0.260  1.00 96.50           C  
ATOM   2079 HD21 LEU A 131      -1.466   9.932   0.082  1.00 96.50           H  
ATOM   2080 HD22 LEU A 131      -3.042  10.203  -0.706  1.00 96.50           H  
ATOM   2081 HD23 LEU A 131      -2.517  11.279   0.588  1.00 96.50           H  
ATOM   2082  N   PRO A 132       1.598  12.996   1.750  1.00 94.63           N  
ATOM   2083  CA  PRO A 132       2.946  13.379   2.178  1.00 94.63           C  
ATOM   2084  HA  PRO A 132       2.870  14.242   2.840  1.00 94.63           H  
ATOM   2085  C   PRO A 132       3.887  13.732   1.018  1.00 94.63           C  
ATOM   2086  CB  PRO A 132       3.474  12.172   2.962  1.00 94.63           C  
ATOM   2087  HB2 PRO A 132       3.982  11.478   2.292  1.00 94.63           H  
ATOM   2088  HB3 PRO A 132       4.140  12.479   3.768  1.00 94.63           H  
ATOM   2089  O   PRO A 132       4.743  14.596   1.169  1.00 94.63           O  
ATOM   2090  CG  PRO A 132       2.206  11.514   3.500  1.00 94.63           C  
ATOM   2091  HG2 PRO A 132       2.350  10.453   3.702  1.00 94.63           H  
ATOM   2092  HG3 PRO A 132       1.875  12.035   4.399  1.00 94.63           H  
ATOM   2093  CD  PRO A 132       1.197  11.745   2.380  1.00 94.63           C  
ATOM   2094  HD2 PRO A 132       1.246  10.931   1.657  1.00 94.63           H  
ATOM   2095  HD3 PRO A 132       0.196  11.821   2.805  1.00 94.63           H  
ATOM   2096  N   VAL A 133       3.712  13.071  -0.130  1.00 97.12           N  
ATOM   2097  H   VAL A 133       2.950  12.410  -0.180  1.00 97.12           H  
ATOM   2098  CA  VAL A 133       4.339  13.431  -1.406  1.00 97.12           C  
ATOM   2099  HA  VAL A 133       4.937  14.333  -1.283  1.00 97.12           H  
ATOM   2100  C   VAL A 133       3.211  13.721  -2.387  1.00 97.12           C  
ATOM   2101  CB  VAL A 133       5.260  12.311  -1.926  1.00 97.12           C  
ATOM   2102  HB  VAL A 133       4.671  11.416  -2.126  1.00 97.12           H  
ATOM   2103  O   VAL A 133       2.447  12.812  -2.719  1.00 97.12           O  
ATOM   2104  CG1 VAL A 133       5.965  12.741  -3.216  1.00 97.12           C  
ATOM   2105 HG11 VAL A 133       6.594  13.611  -3.030  1.00 97.12           H  
ATOM   2106 HG12 VAL A 133       5.233  12.988  -3.985  1.00 97.12           H  
ATOM   2107 HG13 VAL A 133       6.587  11.926  -3.587  1.00 97.12           H  
ATOM   2108  CG2 VAL A 133       6.339  11.951  -0.900  1.00 97.12           C  
ATOM   2109 HG21 VAL A 133       6.912  12.842  -0.643  1.00 97.12           H  
ATOM   2110 HG22 VAL A 133       7.010  11.205  -1.327  1.00 97.12           H  
ATOM   2111 HG23 VAL A 133       5.888  11.542   0.005  1.00 97.12           H  
ATOM   2112  N   SER A 134       3.077  14.982  -2.802  1.00 98.15           N  
ATOM   2113  H   SER A 134       3.746  15.676  -2.500  1.00 98.15           H  
ATOM   2114  CA  SER A 134       1.954  15.433  -3.626  1.00 98.15           C  
ATOM   2115  HA  SER A 134       1.047  15.043  -3.162  1.00 98.15           H  
ATOM   2116  C   SER A 134       2.016  14.900  -5.061  1.00 98.15           C  
ATOM   2117  CB  SER A 134       1.837  16.961  -3.625  1.00 98.15           C  
ATOM   2118  HB2 SER A 134       0.896  17.242  -4.099  1.00 98.15           H  
ATOM   2119  HB3 SER A 134       1.831  17.331  -2.600  1.00 98.15           H  
ATOM   2120  O   SER A 134       3.080  14.515  -5.559  1.00 98.15           O  
ATOM   2121  OG  SER A 134       2.901  17.559  -4.345  1.00 98.15           O  
ATOM   2122  HG  SER A 134       2.536  18.301  -4.833  1.00 98.15           H  
ATOM   2123  N   GLY A 135       0.879  14.914  -5.760  1.00 98.30           N  
ATOM   2124  H   GLY A 135       0.040  15.252  -5.310  1.00 98.30           H  
ATOM   2125  CA  GLY A 135       0.801  14.546  -7.175  1.00 98.30           C  
ATOM   2126  HA2 GLY A 135       1.141  13.521  -7.319  1.00 98.30           H  
ATOM   2127  HA3 GLY A 135      -0.234  14.634  -7.504  1.00 98.30           H  
ATOM   2128  C   GLY A 135       1.654  15.466  -8.041  1.00 98.30           C  
ATOM   2129  O   GLY A 135       2.438  14.991  -8.857  1.00 98.30           O  
ATOM   2130  N   THR A 136       1.580  16.770  -7.788  1.00 98.42           N  
ATOM   2131  H   THR A 136       0.874  17.088  -7.139  1.00 98.42           H  
ATOM   2132  CA  THR A 136       2.447  17.783  -8.414  1.00 98.42           C  
ATOM   2133  HA  THR A 136       2.273  17.782  -9.490  1.00 98.42           H  
ATOM   2134  C   THR A 136       3.941  17.513  -8.209  1.00 98.42           C  
ATOM   2135  CB  THR A 136       2.114  19.177  -7.865  1.00 98.42           C  
ATOM   2136  HB  THR A 136       2.921  19.863  -8.122  1.00 98.42           H  
ATOM   2137  O   THR A 136       4.723  17.628  -9.152  1.00 98.42           O  
ATOM   2138  CG2 THR A 136       0.819  19.715  -8.469  1.00 98.42           C  
ATOM   2139 HG21 THR A 136      -0.002  19.017  -8.303  1.00 98.42           H  
ATOM   2140 HG22 THR A 136       0.950  19.857  -9.542  1.00 98.42           H  
ATOM   2141 HG23 THR A 136       0.575  20.674  -8.013  1.00 98.42           H  
ATOM   2142  OG1 THR A 136       1.971  19.149  -6.456  1.00 98.42           O  
ATOM   2143  HG1 THR A 136       1.038  19.023  -6.266  1.00 98.42           H  
ATOM   2144  N   THR A 137       4.349  17.088  -7.009  1.00 98.51           N  
ATOM   2145  H   THR A 137       3.667  17.021  -6.267  1.00 98.51           H  
ATOM   2146  CA  THR A 137       5.743  16.702  -6.733  1.00 98.51           C  
ATOM   2147  HA  THR A 137       6.402  17.527  -7.007  1.00 98.51           H  
ATOM   2148  C   THR A 137       6.146  15.491  -7.569  1.00 98.51           C  
ATOM   2149  CB  THR A 137       5.953  16.390  -5.243  1.00 98.51           C  
ATOM   2150  HB  THR A 137       5.292  15.579  -4.936  1.00 98.51           H  
ATOM   2151  O   THR A 137       7.202  15.490  -8.201  1.00 98.51           O  
ATOM   2152  CG2 THR A 137       7.389  15.983  -4.918  1.00 98.51           C  
ATOM   2153 HG21 THR A 137       8.090  16.677  -5.381  1.00 98.51           H  
ATOM   2154 HG22 THR A 137       7.538  15.989  -3.838  1.00 98.51           H  
ATOM   2155 HG23 THR A 137       7.576  14.974  -5.286  1.00 98.51           H  
ATOM   2156  OG1 THR A 137       5.660  17.523  -4.461  1.00 98.51           O  
ATOM   2157  HG1 THR A 137       4.705  17.616  -4.433  1.00 98.51           H  
ATOM   2158  N   MET A 138       5.289  14.469  -7.621  1.00 98.66           N  
ATOM   2159  H   MET A 138       4.423  14.530  -7.105  1.00 98.66           H  
ATOM   2160  CA  MET A 138       5.554  13.277  -8.423  1.00 98.66           C  
ATOM   2161  HA  MET A 138       6.545  12.905  -8.164  1.00 98.66           H  
ATOM   2162  C   MET A 138       5.599  13.570  -9.923  1.00 98.66           C  
ATOM   2163  CB  MET A 138       4.518  12.190  -8.121  1.00 98.66           C  
ATOM   2164  HB2 MET A 138       3.514  12.612  -8.152  1.00 98.66           H  
ATOM   2165  HB3 MET A 138       4.584  11.420  -8.890  1.00 98.66           H  
ATOM   2166  O   MET A 138       6.419  12.972 -10.617  1.00 98.66           O  
ATOM   2167  CG  MET A 138       4.750  11.523  -6.763  1.00 98.66           C  
ATOM   2168  HG2 MET A 138       4.567  12.262  -5.983  1.00 98.66           H  
ATOM   2169  HG3 MET A 138       4.009  10.732  -6.650  1.00 98.66           H  
ATOM   2170  SD  MET A 138       6.401  10.803  -6.494  1.00 98.66           S  
ATOM   2171  CE  MET A 138       6.529   9.680  -7.912  1.00 98.66           C  
ATOM   2172  HE1 MET A 138       5.668   9.012  -7.932  1.00 98.66           H  
ATOM   2173  HE2 MET A 138       6.567  10.251  -8.840  1.00 98.66           H  
ATOM   2174  HE3 MET A 138       7.442   9.092  -7.820  1.00 98.66           H  
ATOM   2175  N   ASP A 139       4.790  14.506 -10.420  1.00 98.67           N  
ATOM   2176  H   ASP A 139       4.090  14.914  -9.817  1.00 98.67           H  
ATOM   2177  CA  ASP A 139       4.821  14.916 -11.828  1.00 98.67           C  
ATOM   2178  HA  ASP A 139       4.694  14.030 -12.449  1.00 98.67           H  
ATOM   2179  C   ASP A 139       6.157  15.550 -12.199  1.00 98.67           C  
ATOM   2180  CB  ASP A 139       3.700  15.915 -12.143  1.00 98.67           C  
ATOM   2181  HB2 ASP A 139       3.853  16.301 -13.151  1.00 98.67           H  
ATOM   2182  HB3 ASP A 139       3.747  16.755 -11.449  1.00 98.67           H  
ATOM   2183  O   ASP A 139       6.746  15.201 -13.222  1.00 98.67           O  
ATOM   2184  CG  ASP A 139       2.313  15.299 -12.091  1.00 98.67           C  
ATOM   2185  OD1 ASP A 139       2.183  14.064 -11.953  1.00 98.67           O  
ATOM   2186  OD2 ASP A 139       1.316  16.043 -12.172  1.00 98.67           O  
ATOM   2187  N   ALA A 140       6.668  16.437 -11.343  1.00 98.44           N  
ATOM   2188  H   ALA A 140       6.125  16.692 -10.530  1.00 98.44           H  
ATOM   2189  CA  ALA A 140       7.971  17.062 -11.540  1.00 98.44           C  
ATOM   2190  HA  ALA A 140       7.974  17.566 -12.507  1.00 98.44           H  
ATOM   2191  C   ALA A 140       9.105  16.021 -11.557  1.00 98.44           C  
ATOM   2192  CB  ALA A 140       8.173  18.110 -10.440  1.00 98.44           C  
ATOM   2193  HB1 ALA A 140       8.185  17.633  -9.460  1.00 98.44           H  
ATOM   2194  HB2 ALA A 140       7.364  18.839 -10.472  1.00 98.44           H  
ATOM   2195  HB3 ALA A 140       9.121  18.625 -10.598  1.00 98.44           H  
ATOM   2196  O   ALA A 140      10.020  16.109 -12.374  1.00 98.44           O  
ATOM   2197  N   ILE A 141       9.028  15.005 -10.692  1.00 97.61           N  
ATOM   2198  H   ILE A 141       8.259  15.007 -10.038  1.00 97.61           H  
ATOM   2199  CA  ILE A 141      10.031  13.933 -10.606  1.00 97.61           C  
ATOM   2200  HA  ILE A 141      11.022  14.386 -10.625  1.00 97.61           H  
ATOM   2201  C   ILE A 141       9.957  12.992 -11.815  1.00 97.61           C  
ATOM   2202  CB  ILE A 141       9.868  13.179  -9.267  1.00 97.61           C  
ATOM   2203  HB  ILE A 141       8.827  12.872  -9.165  1.00 97.61           H  
ATOM   2204  O   ILE A 141      10.991  12.603 -12.364  1.00 97.61           O  
ATOM   2205  CG1 ILE A 141      10.224  14.135  -8.106  1.00 97.61           C  
ATOM   2206 HG12 ILE A 141      11.292  14.352  -8.127  1.00 97.61           H  
ATOM   2207 HG13 ILE A 141       9.701  15.084  -8.226  1.00 97.61           H  
ATOM   2208  CG2 ILE A 141      10.749  11.913  -9.213  1.00 97.61           C  
ATOM   2209 HG21 ILE A 141      10.650  11.423  -8.244  1.00 97.61           H  
ATOM   2210 HG22 ILE A 141      10.424  11.199  -9.969  1.00 97.61           H  
ATOM   2211 HG23 ILE A 141      11.790  12.182  -9.388  1.00 97.61           H  
ATOM   2212  CD1 ILE A 141       9.857  13.591  -6.728  1.00 97.61           C  
ATOM   2213 HD11 ILE A 141       9.932  14.391  -5.991  1.00 97.61           H  
ATOM   2214 HD12 ILE A 141      10.571  12.813  -6.458  1.00 97.61           H  
ATOM   2215 HD13 ILE A 141       8.840  13.197  -6.730  1.00 97.61           H  
ATOM   2216  N   ALA A 142       8.748  12.618 -12.234  1.00 97.87           N  
ATOM   2217  H   ALA A 142       7.936  12.951 -11.734  1.00 97.87           H  
ATOM   2218  CA  ALA A 142       8.534  11.719 -13.363  1.00 97.87           C  
ATOM   2219  HA  ALA A 142       9.242  10.893 -13.293  1.00 97.87           H  
ATOM   2220  C   ALA A 142       8.769  12.412 -14.718  1.00 97.87           C  
ATOM   2221  CB  ALA A 142       7.119  11.141 -13.246  1.00 97.87           C  
ATOM   2222  HB1 ALA A 142       7.006  10.643 -12.283  1.00 97.87           H  
ATOM   2223  HB2 ALA A 142       6.380  11.938 -13.321  1.00 97.87           H  
ATOM   2224  HB3 ALA A 142       6.950  10.415 -14.041  1.00 97.87           H  
ATOM   2225  O   ALA A 142       9.167  11.762 -15.685  1.00 97.87           O  
ATOM   2226  N   GLY A 143       8.544  13.727 -14.802  1.00 97.89           N  
ATOM   2227  H   GLY A 143       8.204  14.203 -13.978  1.00 97.89           H  
ATOM   2228  CA  GLY A 143       8.525  14.487 -16.056  1.00 97.89           C  
ATOM   2229  HA2 GLY A 143       8.569  15.549 -15.816  1.00 97.89           H  
ATOM   2230  HA3 GLY A 143       9.396  14.227 -16.657  1.00 97.89           H  
ATOM   2231  C   GLY A 143       7.264  14.247 -16.898  1.00 97.89           C  
ATOM   2232  O   GLY A 143       7.237  14.585 -18.079  1.00 97.89           O  
ATOM   2233  N   VAL A 144       6.241  13.627 -16.307  1.00 97.81           N  
ATOM   2234  H   VAL A 144       6.333  13.455 -15.316  1.00 97.81           H  
ATOM   2235  CA  VAL A 144       4.912  13.335 -16.869  1.00 97.81           C  
ATOM   2236  HA  VAL A 144       4.616  14.143 -17.538  1.00 97.81           H  
ATOM   2237  C   VAL A 144       3.898  13.266 -15.736  1.00 97.81           C  
ATOM   2238  CB  VAL A 144       4.865  11.995 -17.630  1.00 97.81           C  
ATOM   2239  HB  VAL A 144       3.828  11.801 -17.904  1.00 97.81           H  
ATOM   2240  O   VAL A 144       4.292  13.120 -14.583  1.00 97.81           O  
ATOM   2241  CG1 VAL A 144       5.642  12.086 -18.939  1.00 97.81           C  
ATOM   2242 HG11 VAL A 144       6.711  12.006 -18.741  1.00 97.81           H  
ATOM   2243 HG12 VAL A 144       5.293  11.290 -19.597  1.00 97.81           H  
ATOM   2244 HG13 VAL A 144       5.430  13.041 -19.420  1.00 97.81           H  
ATOM   2245  CG2 VAL A 144       5.363  10.789 -16.819  1.00 97.81           C  
ATOM   2246 HG21 VAL A 144       6.402  10.934 -16.522  1.00 97.81           H  
ATOM   2247 HG22 VAL A 144       5.295   9.884 -17.422  1.00 97.81           H  
ATOM   2248 HG23 VAL A 144       4.754  10.658 -15.924  1.00 97.81           H  
ATOM   2249  N   THR A 145       2.601  13.297 -16.046  1.00 98.43           N  
ATOM   2250  H   THR A 145       2.306  13.468 -16.997  1.00 98.43           H  
ATOM   2251  CA  THR A 145       1.563  13.056 -15.037  1.00 98.43           C  
ATOM   2252  HA  THR A 145       1.688  13.794 -14.244  1.00 98.43           H  
ATOM   2253  C   THR A 145       1.714  11.657 -14.432  1.00 98.43           C  
ATOM   2254  CB  THR A 145       0.160  13.248 -15.620  1.00 98.43           C  
ATOM   2255  HB  THR A 145      -0.033  12.489 -16.379  1.00 98.43           H  
ATOM   2256  O   THR A 145       1.396  10.654 -15.073  1.00 98.43           O  
ATOM   2257  CG2 THR A 145      -0.921  13.179 -14.542  1.00 98.43           C  
ATOM   2258 HG21 THR A 145      -0.707  13.898 -13.751  1.00 98.43           H  
ATOM   2259 HG22 THR A 145      -1.889  13.408 -14.988  1.00 98.43           H  
ATOM   2260 HG23 THR A 145      -0.961  12.176 -14.117  1.00 98.43           H  
ATOM   2261  OG1 THR A 145       0.075  14.521 -16.217  1.00 98.43           O  
ATOM   2262  HG1 THR A 145       0.185  15.177 -15.525  1.00 98.43           H  
ATOM   2263  N   TYR A 146       2.207  11.584 -13.196  1.00 98.77           N  
ATOM   2264  H   TYR A 146       2.455  12.450 -12.740  1.00 98.77           H  
ATOM   2265  CA  TYR A 146       2.461  10.328 -12.498  1.00 98.77           C  
ATOM   2266  HA  TYR A 146       3.030   9.695 -13.180  1.00 98.77           H  
ATOM   2267  C   TYR A 146       1.135   9.650 -12.111  1.00 98.77           C  
ATOM   2268  CB  TYR A 146       3.343  10.564 -11.267  1.00 98.77           C  
ATOM   2269  HB2 TYR A 146       4.252  11.080 -11.578  1.00 98.77           H  
ATOM   2270  HB3 TYR A 146       2.819  11.215 -10.568  1.00 98.77           H  
ATOM   2271  O   TYR A 146       0.253  10.322 -11.554  1.00 98.77           O  
ATOM   2272  CG  TYR A 146       3.730   9.275 -10.560  1.00 98.77           C  
ATOM   2273  CD1 TYR A 146       2.950   8.777  -9.497  1.00 98.77           C  
ATOM   2274  HD1 TYR A 146       2.085   9.329  -9.157  1.00 98.77           H  
ATOM   2275  CD2 TYR A 146       4.851   8.547 -11.001  1.00 98.77           C  
ATOM   2276  HD2 TYR A 146       5.441   8.914 -11.828  1.00 98.77           H  
ATOM   2277  CE1 TYR A 146       3.286   7.553  -8.887  1.00 98.77           C  
ATOM   2278  HE1 TYR A 146       2.690   7.160  -8.077  1.00 98.77           H  
ATOM   2279  CE2 TYR A 146       5.186   7.320 -10.396  1.00 98.77           C  
ATOM   2280  HE2 TYR A 146       6.034   6.753 -10.750  1.00 98.77           H  
ATOM   2281  OH  TYR A 146       4.704   5.618  -8.778  1.00 98.77           O  
ATOM   2282  HH  TYR A 146       5.433   5.190  -9.233  1.00 98.77           H  
ATOM   2283  CZ  TYR A 146       4.396   6.814  -9.346  1.00 98.77           C  
ATOM   2284  N   PRO A 147       0.967   8.331 -12.333  1.00 98.52           N  
ATOM   2285  CA  PRO A 147      -0.291   7.647 -12.041  1.00 98.52           C  
ATOM   2286  HA  PRO A 147      -1.071   8.109 -12.645  1.00 98.52           H  
ATOM   2287  C   PRO A 147      -0.675   7.732 -10.555  1.00 98.52           C  
ATOM   2288  CB  PRO A 147      -0.102   6.203 -12.517  1.00 98.52           C  
ATOM   2289  HB2 PRO A 147      -1.019   5.802 -12.950  1.00 98.52           H  
ATOM   2290  HB3 PRO A 147       0.236   5.573 -11.695  1.00 98.52           H  
ATOM   2291  O   PRO A 147      -0.075   7.091  -9.692  1.00 98.52           O  
ATOM   2292  CG  PRO A 147       1.012   6.298 -13.556  1.00 98.52           C  
ATOM   2293  HG2 PRO A 147       1.571   5.366 -13.642  1.00 98.52           H  
ATOM   2294  HG3 PRO A 147       0.593   6.587 -14.520  1.00 98.52           H  
ATOM   2295  CD  PRO A 147       1.885   7.425 -13.017  1.00 98.52           C  
ATOM   2296  HD2 PRO A 147       2.397   7.901 -13.853  1.00 98.52           H  
ATOM   2297  HD3 PRO A 147       2.607   7.028 -12.303  1.00 98.52           H  
ATOM   2298  N   ARG A 148      -1.730   8.496 -10.240  1.00 98.62           N  
ATOM   2299  H   ARG A 148      -2.112   9.067 -10.981  1.00 98.62           H  
ATOM   2300  CA  ARG A 148      -2.140   8.768  -8.845  1.00 98.62           C  
ATOM   2301  HA  ARG A 148      -1.295   9.214  -8.321  1.00 98.62           H  
ATOM   2302  C   ARG A 148      -2.459   7.507  -8.048  1.00 98.62           C  
ATOM   2303  CB  ARG A 148      -3.331   9.742  -8.797  1.00 98.62           C  
ATOM   2304  HB2 ARG A 148      -4.205   9.251  -9.225  1.00 98.62           H  
ATOM   2305  HB3 ARG A 148      -3.549   9.963  -7.752  1.00 98.62           H  
ATOM   2306  O   ARG A 148      -2.165   7.442  -6.863  1.00 98.62           O  
ATOM   2307  CG  ARG A 148      -3.113  11.072  -9.535  1.00 98.62           C  
ATOM   2308  HG2 ARG A 148      -3.060  10.895 -10.609  1.00 98.62           H  
ATOM   2309  HG3 ARG A 148      -3.961  11.726  -9.334  1.00 98.62           H  
ATOM   2310  CD  ARG A 148      -1.827  11.757  -9.075  1.00 98.62           C  
ATOM   2311  HD2 ARG A 148      -1.861  11.886  -7.993  1.00 98.62           H  
ATOM   2312  HD3 ARG A 148      -0.981  11.113  -9.314  1.00 98.62           H  
ATOM   2313  NE  ARG A 148      -1.656  13.068  -9.710  1.00 98.62           N  
ATOM   2314  HE  ARG A 148      -2.437  13.707  -9.688  1.00 98.62           H  
ATOM   2315  NH1 ARG A 148       0.569  12.863 -10.214  1.00 98.62           N  
ATOM   2316 HH11 ARG A 148       1.346  13.315 -10.673  1.00 98.62           H  
ATOM   2317 HH12 ARG A 148       0.506  11.856 -10.271  1.00 98.62           H  
ATOM   2318  NH2 ARG A 148      -0.495  14.766 -10.634  1.00 98.62           N  
ATOM   2319 HH21 ARG A 148      -1.287  15.392 -10.589  1.00 98.62           H  
ATOM   2320 HH22 ARG A 148       0.330  15.097 -11.112  1.00 98.62           H  
ATOM   2321  CZ  ARG A 148      -0.526  13.554 -10.182  1.00 98.62           C  
ATOM   2322  N   ALA A 149      -2.995   6.481  -8.708  1.00 98.40           N  
ATOM   2323  H   ALA A 149      -3.141   6.586  -9.702  1.00 98.40           H  
ATOM   2324  CA  ALA A 149      -3.289   5.189  -8.092  1.00 98.40           C  
ATOM   2325  HA  ALA A 149      -4.007   5.337  -7.285  1.00 98.40           H  
ATOM   2326  C   ALA A 149      -2.051   4.502  -7.480  1.00 98.40           C  
ATOM   2327  CB  ALA A 149      -3.934   4.304  -9.164  1.00 98.40           C  
ATOM   2328  HB1 ALA A 149      -4.111   3.308  -8.761  1.00 98.40           H  
ATOM   2329  HB2 ALA A 149      -3.273   4.211 -10.026  1.00 98.40           H  
ATOM   2330  HB3 ALA A 149      -4.885   4.737  -9.475  1.00 98.40           H  
ATOM   2331  O   ALA A 149      -2.202   3.707  -6.556  1.00 98.40           O  
ATOM   2332  N   MET A 150      -0.842   4.828  -7.954  1.00 98.70           N  
ATOM   2333  H   MET A 150      -0.774   5.523  -8.684  1.00 98.70           H  
ATOM   2334  CA  MET A 150       0.422   4.240  -7.493  1.00 98.70           C  
ATOM   2335  HA  MET A 150       0.239   3.207  -7.198  1.00 98.70           H  
ATOM   2336  C   MET A 150       1.009   4.950  -6.263  1.00 98.70           C  
ATOM   2337  CB  MET A 150       1.435   4.223  -8.649  1.00 98.70           C  
ATOM   2338  HB2 MET A 150       1.666   5.246  -8.949  1.00 98.70           H  
ATOM   2339  HB3 MET A 150       2.355   3.749  -8.306  1.00 98.70           H  
ATOM   2340  O   MET A 150       2.005   4.488  -5.708  1.00 98.70           O  
ATOM   2341  CG  MET A 150       0.910   3.461  -9.868  1.00 98.70           C  
ATOM   2342  HG2 MET A 150      -0.022   3.918 -10.200  1.00 98.70           H  
ATOM   2343  HG3 MET A 150       0.687   2.437  -9.567  1.00 98.70           H  
ATOM   2344  SD  MET A 150       2.031   3.415 -11.290  1.00 98.70           S  
ATOM   2345  CE  MET A 150       3.230   2.237 -10.656  1.00 98.70           C  
ATOM   2346  HE1 MET A 150       3.768   2.710  -9.835  1.00 98.70           H  
ATOM   2347  HE2 MET A 150       3.923   1.956 -11.449  1.00 98.70           H  
ATOM   2348  HE3 MET A 150       2.723   1.339 -10.302  1.00 98.70           H  
ATOM   2349  N   MET A 151       0.406   6.057  -5.814  1.00 98.59           N  
ATOM   2350  H   MET A 151      -0.432   6.363  -6.288  1.00 98.59           H  
ATOM   2351  CA  MET A 151       0.934   6.936  -4.762  1.00 98.59           C  
ATOM   2352  HA  MET A 151       2.021   6.931  -4.848  1.00 98.59           H  
ATOM   2353  C   MET A 151       0.631   6.457  -3.329  1.00 98.59           C  
ATOM   2354  CB  MET A 151       0.474   8.381  -4.997  1.00 98.59           C  
ATOM   2355  HB2 MET A 151      -0.616   8.420  -4.984  1.00 98.59           H  
ATOM   2356  HB3 MET A 151       0.844   8.995  -4.175  1.00 98.59           H  
ATOM   2357  O   MET A 151       0.322   7.251  -2.440  1.00 98.59           O  
ATOM   2358  CG  MET A 151       0.988   8.980  -6.309  1.00 98.59           C  
ATOM   2359  HG2 MET A 151       0.695   8.331  -7.135  1.00 98.59           H  
ATOM   2360  HG3 MET A 151       2.076   9.031  -6.282  1.00 98.59           H  
ATOM   2361  SD  MET A 151       0.323  10.633  -6.642  1.00 98.59           S  
ATOM   2362  CE  MET A 151       1.148  11.606  -5.355  1.00 98.59           C  
ATOM   2363  HE1 MET A 151       2.119  11.950  -5.713  1.00 98.59           H  
ATOM   2364  HE2 MET A 151       0.528  12.467  -5.102  1.00 98.59           H  
ATOM   2365  HE3 MET A 151       1.299  11.024  -4.445  1.00 98.59           H  
ATOM   2366  N   HIS A 152       0.700   5.147  -3.083  1.00 98.50           N  
ATOM   2367  H   HIS A 152       0.966   4.545  -3.849  1.00 98.50           H  
ATOM   2368  CA  HIS A 152       0.660   4.565  -1.739  1.00 98.50           C  
ATOM   2369  HA  HIS A 152       1.244   5.205  -1.078  1.00 98.50           H  
ATOM   2370  C   HIS A 152       1.240   3.140  -1.745  1.00 98.50           C  
ATOM   2371  CB  HIS A 152      -0.788   4.526  -1.232  1.00 98.50           C  
ATOM   2372  HB2 HIS A 152      -1.225   5.521  -1.323  1.00 98.50           H  
ATOM   2373  HB3 HIS A 152      -1.363   3.833  -1.846  1.00 98.50           H  
ATOM   2374  O   HIS A 152       0.966   2.405  -2.697  1.00 98.50           O  
ATOM   2375  CG  HIS A 152      -0.913   4.119   0.207  1.00 98.50           C  
ATOM   2376  CD2 HIS A 152      -0.613   4.878   1.303  1.00 98.50           C  
ATOM   2377  HD2 HIS A 152      -0.250   5.895   1.291  1.00 98.50           H  
ATOM   2378  ND1 HIS A 152      -1.335   2.897   0.663  1.00 98.50           N  
ATOM   2379  HD1 HIS A 152      -1.801   2.201   0.099  1.00 98.50           H  
ATOM   2380  CE1 HIS A 152      -1.266   2.900   2.003  1.00 98.50           C  
ATOM   2381  HE1 HIS A 152      -1.570   2.091   2.650  1.00 98.50           H  
ATOM   2382  NE2 HIS A 152      -0.822   4.087   2.437  1.00 98.50           N  
ATOM   2383  N   PRO A 153       1.939   2.681  -0.683  1.00 97.55           N  
ATOM   2384  CA  PRO A 153       2.515   1.330  -0.634  1.00 97.55           C  
ATOM   2385  HA  PRO A 153       3.286   1.252  -1.401  1.00 97.55           H  
ATOM   2386  C   PRO A 153       1.510   0.186  -0.842  1.00 97.55           C  
ATOM   2387  CB  PRO A 153       3.167   1.216   0.748  1.00 97.55           C  
ATOM   2388  HB2 PRO A 153       2.454   0.813   1.467  1.00 97.55           H  
ATOM   2389  HB3 PRO A 153       4.062   0.594   0.715  1.00 97.55           H  
ATOM   2390  O   PRO A 153       1.880  -0.896  -1.284  1.00 97.55           O  
ATOM   2391  CG  PRO A 153       3.494   2.659   1.124  1.00 97.55           C  
ATOM   2392  HG2 PRO A 153       4.439   2.962   0.674  1.00 97.55           H  
ATOM   2393  HG3 PRO A 153       3.526   2.797   2.205  1.00 97.55           H  
ATOM   2394  CD  PRO A 153       2.352   3.443   0.493  1.00 97.55           C  
ATOM   2395  HD2 PRO A 153       1.533   3.486   1.210  1.00 97.55           H  
ATOM   2396  HD3 PRO A 153       2.696   4.446   0.240  1.00 97.55           H  
ATOM   2397  N   SER A 154       0.219   0.406  -0.559  1.00 97.48           N  
ATOM   2398  H   SER A 154      -0.044   1.325  -0.232  1.00 97.48           H  
ATOM   2399  CA  SER A 154      -0.822  -0.603  -0.812  1.00 97.48           C  
ATOM   2400  HA  SER A 154      -0.572  -1.506  -0.256  1.00 97.48           H  
ATOM   2401  C   SER A 154      -0.939  -1.001  -2.282  1.00 97.48           C  
ATOM   2402  CB  SER A 154      -2.203  -0.127  -0.358  1.00 97.48           C  
ATOM   2403  HB2 SER A 154      -2.194   0.052   0.717  1.00 97.48           H  
ATOM   2404  HB3 SER A 154      -2.938  -0.899  -0.587  1.00 97.48           H  
ATOM   2405  O   SER A 154      -1.426  -2.092  -2.556  1.00 97.48           O  
ATOM   2406  OG  SER A 154      -2.584   1.055  -1.036  1.00 97.48           O  
ATOM   2407  HG  SER A 154      -2.725   0.846  -1.962  1.00 97.48           H  
ATOM   2408  N   PHE A 155      -0.529  -0.136  -3.219  1.00 98.62           N  
ATOM   2409  H   PHE A 155      -0.064   0.716  -2.939  1.00 98.62           H  
ATOM   2410  CA  PHE A 155      -0.606  -0.419  -4.652  1.00 98.62           C  
ATOM   2411  HA  PHE A 155      -1.646  -0.606  -4.921  1.00 98.62           H  
ATOM   2412  C   PHE A 155       0.185  -1.678  -5.035  1.00 98.62           C  
ATOM   2413  CB  PHE A 155      -0.126   0.808  -5.437  1.00 98.62           C  
ATOM   2414  HB2 PHE A 155      -0.741   1.667  -5.171  1.00 98.62           H  
ATOM   2415  HB3 PHE A 155       0.902   1.035  -5.154  1.00 98.62           H  
ATOM   2416  O   PHE A 155      -0.256  -2.423  -5.905  1.00 98.62           O  
ATOM   2417  CG  PHE A 155      -0.189   0.604  -6.936  1.00 98.62           C  
ATOM   2418  CD1 PHE A 155       0.936   0.113  -7.622  1.00 98.62           C  
ATOM   2419  HD1 PHE A 155       1.852  -0.087  -7.087  1.00 98.62           H  
ATOM   2420  CD2 PHE A 155      -1.383   0.849  -7.640  1.00 98.62           C  
ATOM   2421  HD2 PHE A 155      -2.253   1.216  -7.116  1.00 98.62           H  
ATOM   2422  CE1 PHE A 155       0.855  -0.166  -8.994  1.00 98.62           C  
ATOM   2423  HE1 PHE A 155       1.713  -0.576  -9.507  1.00 98.62           H  
ATOM   2424  CE2 PHE A 155      -1.453   0.599  -9.023  1.00 98.62           C  
ATOM   2425  HE2 PHE A 155      -2.370   0.778  -9.564  1.00 98.62           H  
ATOM   2426  CZ  PHE A 155      -0.338   0.070  -9.695  1.00 98.62           C  
ATOM   2427  HZ  PHE A 155      -0.390  -0.160 -10.749  1.00 98.62           H  
ATOM   2428  N   ALA A 156       1.273  -1.995  -4.324  1.00 98.13           N  
ATOM   2429  H   ALA A 156       1.607  -1.355  -3.617  1.00 98.13           H  
ATOM   2430  CA  ALA A 156       2.015  -3.241  -4.518  1.00 98.13           C  
ATOM   2431  HA  ALA A 156       2.465  -3.227  -5.510  1.00 98.13           H  
ATOM   2432  C   ALA A 156       1.117  -4.495  -4.439  1.00 98.13           C  
ATOM   2433  CB  ALA A 156       3.141  -3.285  -3.479  1.00 98.13           C  
ATOM   2434  HB1 ALA A 156       2.726  -3.294  -2.471  1.00 98.13           H  
ATOM   2435  HB2 ALA A 156       3.742  -4.182  -3.628  1.00 98.13           H  
ATOM   2436  HB3 ALA A 156       3.783  -2.411  -3.589  1.00 98.13           H  
ATOM   2437  O   ALA A 156       1.339  -5.457  -5.165  1.00 98.13           O  
ATOM   2438  N   GLY A 157       0.048  -4.474  -3.634  1.00 97.31           N  
ATOM   2439  H   GLY A 157      -0.157  -3.622  -3.130  1.00 97.31           H  
ATOM   2440  CA  GLY A 157      -0.887  -5.597  -3.505  1.00 97.31           C  
ATOM   2441  HA2 GLY A 157      -1.591  -5.376  -2.703  1.00 97.31           H  
ATOM   2442  HA3 GLY A 157      -0.329  -6.495  -3.235  1.00 97.31           H  
ATOM   2443  C   GLY A 157      -1.700  -5.917  -4.765  1.00 97.31           C  
ATOM   2444  O   GLY A 157      -2.299  -6.990  -4.834  1.00 97.31           O  
ATOM   2445  N   ILE A 158      -1.730  -5.016  -5.754  1.00 98.16           N  
ATOM   2446  H   ILE A 158      -1.193  -4.166  -5.652  1.00 98.16           H  
ATOM   2447  CA  ILE A 158      -2.457  -5.214  -7.017  1.00 98.16           C  
ATOM   2448  HA  ILE A 158      -2.991  -6.161  -6.935  1.00 98.16           H  
ATOM   2449  C   ILE A 158      -1.542  -5.398  -8.233  1.00 98.16           C  
ATOM   2450  CB  ILE A 158      -3.554  -4.154  -7.245  1.00 98.16           C  
ATOM   2451  HB  ILE A 158      -4.107  -4.442  -8.139  1.00 98.16           H  
ATOM   2452  O   ILE A 158      -2.037  -5.477  -9.352  1.00 98.16           O  
ATOM   2453  CG1 ILE A 158      -2.997  -2.731  -7.461  1.00 98.16           C  
ATOM   2454 HG12 ILE A 158      -2.139  -2.765  -8.132  1.00 98.16           H  
ATOM   2455 HG13 ILE A 158      -2.679  -2.316  -6.505  1.00 98.16           H  
ATOM   2456  CG2 ILE A 158      -4.538  -4.175  -6.064  1.00 98.16           C  
ATOM   2457 HG21 ILE A 158      -5.376  -3.506  -6.258  1.00 98.16           H  
ATOM   2458 HG22 ILE A 158      -4.920  -5.186  -5.919  1.00 98.16           H  
ATOM   2459 HG23 ILE A 158      -4.030  -3.848  -5.157  1.00 98.16           H  
ATOM   2460  CD1 ILE A 158      -4.037  -1.787  -8.075  1.00 98.16           C  
ATOM   2461 HD11 ILE A 158      -3.597  -0.801  -8.223  1.00 98.16           H  
ATOM   2462 HD12 ILE A 158      -4.363  -2.174  -9.041  1.00 98.16           H  
ATOM   2463 HD13 ILE A 158      -4.900  -1.678  -7.418  1.00 98.16           H  
ATOM   2464  N   ILE A 159      -0.224  -5.488  -8.035  1.00 98.47           N  
ATOM   2465  H   ILE A 159       0.132  -5.460  -7.090  1.00 98.47           H  
ATOM   2466  CA  ILE A 159       0.725  -5.780  -9.116  1.00 98.47           C  
ATOM   2467  HA  ILE A 159       0.361  -5.311 -10.030  1.00 98.47           H  
ATOM   2468  C   ILE A 159       0.760  -7.297  -9.343  1.00 98.47           C  
ATOM   2469  CB  ILE A 159       2.122  -5.185  -8.824  1.00 98.47           C  
ATOM   2470  HB  ILE A 159       2.513  -5.683  -7.938  1.00 98.47           H  
ATOM   2471  O   ILE A 159       0.938  -8.081  -8.403  1.00 98.47           O  
ATOM   2472  CG1 ILE A 159       2.025  -3.666  -8.532  1.00 98.47           C  
ATOM   2473 HG12 ILE A 159       1.596  -3.162  -9.398  1.00 98.47           H  
ATOM   2474 HG13 ILE A 159       1.352  -3.506  -7.690  1.00 98.47           H  
ATOM   2475  CG2 ILE A 159       3.089  -5.469  -9.990  1.00 98.47           C  
ATOM   2476 HG21 ILE A 159       3.170  -6.541 -10.173  1.00 98.47           H  
ATOM   2477 HG22 ILE A 159       2.747  -4.978 -10.901  1.00 98.47           H  
ATOM   2478 HG23 ILE A 159       4.094  -5.119  -9.751  1.00 98.47           H  
ATOM   2479  CD1 ILE A 159       3.355  -2.994  -8.166  1.00 98.47           C  
ATOM   2480 HD11 ILE A 159       3.171  -1.963  -7.864  1.00 98.47           H  
ATOM   2481 HD12 ILE A 159       3.826  -3.525  -7.338  1.00 98.47           H  
ATOM   2482 HD13 ILE A 159       4.026  -2.990  -9.024  1.00 98.47           H  
ATOM   2483  N   ASP A 160       0.568  -7.709 -10.596  1.00 97.51           N  
ATOM   2484  H   ASP A 160       0.415  -7.015 -11.314  1.00 97.51           H  
ATOM   2485  CA  ASP A 160       0.799  -9.078 -11.060  1.00 97.51           C  
ATOM   2486  HA  ASP A 160       0.833  -9.756 -10.207  1.00 97.51           H  
ATOM   2487  C   ASP A 160       2.166  -9.137 -11.754  1.00 97.51           C  
ATOM   2488  CB  ASP A 160      -0.365  -9.544 -11.958  1.00 97.51           C  
ATOM   2489  HB2 ASP A 160      -1.284  -9.518 -11.372  1.00 97.51           H  
ATOM   2490  HB3 ASP A 160      -0.485  -8.851 -12.790  1.00 97.51           H  
ATOM   2491  O   ASP A 160       2.369  -8.511 -12.796  1.00 97.51           O  
ATOM   2492  CG  ASP A 160      -0.170 -10.976 -12.486  1.00 97.51           C  
ATOM   2493  OD1 ASP A 160       0.726 -11.671 -11.967  1.00 97.51           O  
ATOM   2494  OD2 ASP A 160      -0.950 -11.426 -13.359  1.00 97.51           O  
ATOM   2495  N   LEU A 161       3.120  -9.841 -11.134  1.00 96.50           N  
ATOM   2496  H   LEU A 161       2.859 -10.415 -10.345  1.00 96.50           H  
ATOM   2497  CA  LEU A 161       4.498  -9.918 -11.620  1.00 96.50           C  
ATOM   2498  HA  LEU A 161       4.819  -8.918 -11.911  1.00 96.50           H  
ATOM   2499  C   LEU A 161       4.632 -10.768 -12.883  1.00 96.50           C  
ATOM   2500  CB  LEU A 161       5.434 -10.434 -10.514  1.00 96.50           C  
ATOM   2501  HB2 LEU A 161       5.018 -11.353 -10.102  1.00 96.50           H  
ATOM   2502  HB3 LEU A 161       6.394 -10.686 -10.966  1.00 96.50           H  
ATOM   2503  O   LEU A 161       5.535 -10.492 -13.670  1.00 96.50           O  
ATOM   2504  CG  LEU A 161       5.691  -9.426  -9.379  1.00 96.50           C  
ATOM   2505  HG  LEU A 161       4.742  -9.152  -8.918  1.00 96.50           H  
ATOM   2506  CD1 LEU A 161       6.575 -10.072  -8.312  1.00 96.50           C  
ATOM   2507 HD11 LEU A 161       7.538 -10.341  -8.745  1.00 96.50           H  
ATOM   2508 HD12 LEU A 161       6.091 -10.972  -7.932  1.00 96.50           H  
ATOM   2509 HD13 LEU A 161       6.728  -9.374  -7.489  1.00 96.50           H  
ATOM   2510  CD2 LEU A 161       6.392  -8.153  -9.866  1.00 96.50           C  
ATOM   2511 HD21 LEU A 161       6.684  -7.539  -9.013  1.00 96.50           H  
ATOM   2512 HD22 LEU A 161       7.282  -8.412 -10.438  1.00 96.50           H  
ATOM   2513 HD23 LEU A 161       5.718  -7.563 -10.487  1.00 96.50           H  
ATOM   2514  N   ASP A 162       3.722 -11.716 -13.129  1.00 95.89           N  
ATOM   2515  H   ASP A 162       2.969 -11.869 -12.474  1.00 95.89           H  
ATOM   2516  CA  ASP A 162       3.803 -12.571 -14.317  1.00 95.89           C  
ATOM   2517  HA  ASP A 162       4.820 -12.479 -14.700  1.00 95.89           H  
ATOM   2518  C   ASP A 162       2.924 -12.060 -15.470  1.00 95.89           C  
ATOM   2519  CB  ASP A 162       3.662 -14.078 -14.026  1.00 95.89           C  
ATOM   2520  HB2 ASP A 162       2.719 -14.458 -14.419  1.00 95.89           H  
ATOM   2521  HB3 ASP A 162       4.421 -14.589 -14.618  1.00 95.89           H  
ATOM   2522  O   ASP A 162       2.506 -12.833 -16.334  1.00 95.89           O  
ATOM   2523  CG  ASP A 162       3.843 -14.523 -12.576  1.00 95.89           C  
ATOM   2524  OD1 ASP A 162       4.970 -14.392 -12.066  1.00 95.89           O  
ATOM   2525  OD2 ASP A 162       2.857 -15.052 -12.012  1.00 95.89           O  
ATOM   2526  N   LEU A 163       2.606 -10.759 -15.489  1.00 96.26           N  
ATOM   2527  H   LEU A 163       2.944 -10.181 -14.733  1.00 96.26           H  
ATOM   2528  CA  LEU A 163       2.083 -10.118 -16.695  1.00 96.26           C  
ATOM   2529  HA  LEU A 163       1.172 -10.646 -16.977  1.00 96.26           H  
ATOM   2530  C   LEU A 163       3.096 -10.263 -17.849  1.00 96.26           C  
ATOM   2531  CB  LEU A 163       1.763  -8.636 -16.437  1.00 96.26           C  
ATOM   2532  HB2 LEU A 163       1.684  -8.123 -17.396  1.00 96.26           H  
ATOM   2533  HB3 LEU A 163       2.595  -8.198 -15.886  1.00 96.26           H  
ATOM   2534  O   LEU A 163       4.308 -10.175 -17.618  1.00 96.26           O  
ATOM   2535  CG  LEU A 163       0.460  -8.385 -15.667  1.00 96.26           C  
ATOM   2536  HG  LEU A 163       0.454  -9.001 -14.768  1.00 96.26           H  
ATOM   2537  CD1 LEU A 163       0.382  -6.909 -15.267  1.00 96.26           C  
ATOM   2538 HD11 LEU A 163      -0.538  -6.730 -14.710  1.00 96.26           H  
ATOM   2539 HD12 LEU A 163       1.230  -6.667 -14.626  1.00 96.26           H  
ATOM   2540 HD13 LEU A 163       0.402  -6.276 -16.154  1.00 96.26           H  
ATOM   2541  CD2 LEU A 163      -0.780  -8.709 -16.506  1.00 96.26           C  
ATOM   2542 HD21 LEU A 163      -0.810  -9.775 -16.731  1.00 96.26           H  
ATOM   2543 HD22 LEU A 163      -1.677  -8.461 -15.938  1.00 96.26           H  
ATOM   2544 HD23 LEU A 163      -0.766  -8.136 -17.433  1.00 96.26           H  
ATOM   2545  N   PRO A 164       2.621 -10.453 -19.094  1.00 94.91           N  
ATOM   2546  CA  PRO A 164       3.485 -10.718 -20.240  1.00 94.91           C  
ATOM   2547  HA  PRO A 164       4.064 -11.622 -20.050  1.00 94.91           H  
ATOM   2548  C   PRO A 164       4.461  -9.568 -20.515  1.00 94.91           C  
ATOM   2549  CB  PRO A 164       2.535 -10.971 -21.418  1.00 94.91           C  
ATOM   2550  HB2 PRO A 164       2.298 -12.034 -21.470  1.00 94.91           H  
ATOM   2551  HB3 PRO A 164       2.945 -10.630 -22.368  1.00 94.91           H  
ATOM   2552  O   PRO A 164       4.273  -8.435 -20.068  1.00 94.91           O  
ATOM   2553  CG  PRO A 164       1.278 -10.192 -21.034  1.00 94.91           C  
ATOM   2554  HG2 PRO A 164       1.407  -9.138 -21.280  1.00 94.91           H  
ATOM   2555  HG3 PRO A 164       0.387 -10.594 -21.517  1.00 94.91           H  
ATOM   2556  CD  PRO A 164       1.230 -10.365 -19.519  1.00 94.91           C  
ATOM   2557  HD2 PRO A 164       0.721  -9.514 -19.066  1.00 94.91           H  
ATOM   2558  HD3 PRO A 164       0.715 -11.292 -19.268  1.00 94.91           H  
ATOM   2559  N   ASN A 165       5.515  -9.864 -21.282  1.00 93.85           N  
ATOM   2560  H   ASN A 165       5.573 -10.797 -21.664  1.00 93.85           H  
ATOM   2561  CA  ASN A 165       6.501  -8.886 -21.764  1.00 93.85           C  
ATOM   2562  HA  ASN A 165       7.289  -9.449 -22.262  1.00 93.85           H  
ATOM   2563  C   ASN A 165       7.211  -8.087 -20.650  1.00 93.85           C  
ATOM   2564  CB  ASN A 165       5.843  -7.992 -22.835  1.00 93.85           C  
ATOM   2565  HB2 ASN A 165       5.102  -7.349 -22.361  1.00 93.85           H  
ATOM   2566  HB3 ASN A 165       6.599  -7.352 -23.291  1.00 93.85           H  
ATOM   2567  O   ASN A 165       7.661  -6.967 -20.876  1.00 93.85           O  
ATOM   2568  CG  ASN A 165       5.182  -8.793 -23.941  1.00 93.85           C  
ATOM   2569  ND2 ASN A 165       4.059  -8.343 -24.447  1.00 93.85           N  
ATOM   2570 HD21 ASN A 165       3.649  -8.889 -25.191  1.00 93.85           H  
ATOM   2571 HD22 ASN A 165       3.650  -7.479 -24.122  1.00 93.85           H  
ATOM   2572  OD1 ASN A 165       5.649  -9.845 -24.339  1.00 93.85           O  
ATOM   2573  N   GLY A 166       7.290  -8.633 -19.431  1.00 95.47           N  
ATOM   2574  H   GLY A 166       6.856  -9.531 -19.276  1.00 95.47           H  
ATOM   2575  CA  GLY A 166       7.895  -7.940 -18.289  1.00 95.47           C  
ATOM   2576  HA2 GLY A 166       7.997  -8.646 -17.465  1.00 95.47           H  
ATOM   2577  HA3 GLY A 166       8.887  -7.584 -18.567  1.00 95.47           H  
ATOM   2578  C   GLY A 166       7.078  -6.741 -17.788  1.00 95.47           C  
ATOM   2579  O   GLY A 166       7.611  -5.881 -17.077  1.00 95.47           O  
ATOM   2580  N   ALA A 167       5.787  -6.661 -18.132  1.00 97.63           N  
ATOM   2581  H   ALA A 167       5.397  -7.359 -18.750  1.00 97.63           H  
ATOM   2582  CA  ALA A 167       4.937  -5.544 -17.734  1.00 97.63           C  
ATOM   2583  HA  ALA A 167       5.414  -4.628 -18.083  1.00 97.63           H  
ATOM   2584  C   ALA A 167       4.800  -5.440 -16.206  1.00 97.63           C  
ATOM   2585  CB  ALA A 167       3.579  -5.677 -18.428  1.00 97.63           C  
ATOM   2586  HB1 ALA A 167       3.711  -5.630 -19.509  1.00 97.63           H  
ATOM   2587  HB2 ALA A 167       2.920  -4.866 -18.119  1.00 97.63           H  
ATOM   2588  HB3 ALA A 167       3.119  -6.632 -18.174  1.00 97.63           H  
ATOM   2589  O   ALA A 167       4.870  -4.340 -15.662  1.00 97.63           O  
ATOM   2590  N   GLY A 168       4.705  -6.573 -15.501  1.00 98.05           N  
ATOM   2591  H   GLY A 168       4.664  -7.448 -16.005  1.00 98.05           H  
ATOM   2592  CA  GLY A 168       4.643  -6.613 -14.037  1.00 98.05           C  
ATOM   2593  HA2 GLY A 168       4.591  -7.655 -13.723  1.00 98.05           H  
ATOM   2594  HA3 GLY A 168       3.745  -6.101 -13.691  1.00 98.05           H  
ATOM   2595  C   GLY A 168       5.867  -5.976 -13.372  1.00 98.05           C  
ATOM   2596  O   GLY A 168       5.728  -5.115 -12.502  1.00 98.05           O  
ATOM   2597  N   ALA A 169       7.068  -6.323 -13.846  1.00 98.05           N  
ATOM   2598  H   ALA A 169       7.115  -7.022 -14.573  1.00 98.05           H  
ATOM   2599  CA  ALA A 169       8.319  -5.721 -13.383  1.00 98.05           C  
ATOM   2600  HA  ALA A 169       8.388  -5.841 -12.302  1.00 98.05           H  
ATOM   2601  C   ALA A 169       8.381  -4.212 -13.685  1.00 98.05           C  
ATOM   2602  CB  ALA A 169       9.490  -6.472 -14.029  1.00 98.05           C  
ATOM   2603  HB1 ALA A 169       9.454  -6.374 -15.114  1.00 98.05           H  
ATOM   2604  HB2 ALA A 169       9.447  -7.528 -13.761  1.00 98.05           H  
ATOM   2605  HB3 ALA A 169      10.430  -6.057 -13.668  1.00 98.05           H  
ATOM   2606  O   ALA A 169       8.773  -3.422 -12.830  1.00 98.05           O  
ATOM   2607  N   THR A 170       7.911  -3.790 -14.863  1.00 98.61           N  
ATOM   2608  H   THR A 170       7.605  -4.484 -15.529  1.00 98.61           H  
ATOM   2609  CA  THR A 170       7.856  -2.365 -15.231  1.00 98.61           C  
ATOM   2610  HA  THR A 170       8.849  -1.937 -15.094  1.00 98.61           H  
ATOM   2611  C   THR A 170       6.896  -1.576 -14.333  1.00 98.61           C  
ATOM   2612  CB  THR A 170       7.469  -2.204 -16.707  1.00 98.61           C  
ATOM   2613  HB  THR A 170       6.477  -2.623 -16.878  1.00 98.61           H  
ATOM   2614  O   THR A 170       7.220  -0.466 -13.909  1.00 98.61           O  
ATOM   2615  CG2 THR A 170       7.494  -0.747 -17.170  1.00 98.61           C  
ATOM   2616 HG21 THR A 170       6.718  -0.172 -16.665  1.00 98.61           H  
ATOM   2617 HG22 THR A 170       8.471  -0.314 -16.958  1.00 98.61           H  
ATOM   2618 HG23 THR A 170       7.318  -0.708 -18.245  1.00 98.61           H  
ATOM   2619  OG1 THR A 170       8.408  -2.878 -17.514  1.00 98.61           O  
ATOM   2620  HG1 THR A 170       8.237  -3.821 -17.467  1.00 98.61           H  
ATOM   2621  N   ILE A 171       5.738  -2.145 -13.980  1.00 98.82           N  
ATOM   2622  H   ILE A 171       5.509  -3.046 -14.373  1.00 98.82           H  
ATOM   2623  CA  ILE A 171       4.802  -1.537 -13.020  1.00 98.82           C  
ATOM   2624  HA  ILE A 171       4.580  -0.521 -13.349  1.00 98.82           H  
ATOM   2625  C   ILE A 171       5.450  -1.433 -11.631  1.00 98.82           C  
ATOM   2626  CB  ILE A 171       3.474  -2.331 -12.966  1.00 98.82           C  
ATOM   2627  HB  ILE A 171       3.702  -3.374 -12.750  1.00 98.82           H  
ATOM   2628  O   ILE A 171       5.310  -0.402 -10.968  1.00 98.82           O  
ATOM   2629  CG1 ILE A 171       2.719  -2.251 -14.308  1.00 98.82           C  
ATOM   2630 HG12 ILE A 171       3.423  -2.405 -15.126  1.00 98.82           H  
ATOM   2631 HG13 ILE A 171       2.294  -1.255 -14.431  1.00 98.82           H  
ATOM   2632  CG2 ILE A 171       2.552  -1.792 -11.855  1.00 98.82           C  
ATOM   2633 HG21 ILE A 171       2.335  -0.738 -12.027  1.00 98.82           H  
ATOM   2634 HG22 ILE A 171       3.031  -1.908 -10.883  1.00 98.82           H  
ATOM   2635 HG23 ILE A 171       1.619  -2.354 -11.823  1.00 98.82           H  
ATOM   2636  CD1 ILE A 171       1.602  -3.295 -14.448  1.00 98.82           C  
ATOM   2637 HD11 ILE A 171       0.803  -3.108 -13.731  1.00 98.82           H  
ATOM   2638 HD12 ILE A 171       1.178  -3.245 -15.451  1.00 98.82           H  
ATOM   2639 HD13 ILE A 171       2.009  -4.294 -14.290  1.00 98.82           H  
ATOM   2640  N   ALA A 172       6.172  -2.470 -11.194  1.00 98.68           N  
ATOM   2641  H   ALA A 172       6.235  -3.297 -11.770  1.00 98.68           H  
ATOM   2642  CA  ALA A 172       6.878  -2.470  -9.914  1.00 98.68           C  
ATOM   2643  HA  ALA A 172       6.161  -2.243  -9.125  1.00 98.68           H  
ATOM   2644  C   ALA A 172       7.967  -1.386  -9.854  1.00 98.68           C  
ATOM   2645  CB  ALA A 172       7.436  -3.873  -9.651  1.00 98.68           C  
ATOM   2646  HB1 ALA A 172       7.884  -3.908  -8.658  1.00 98.68           H  
ATOM   2647  HB2 ALA A 172       8.200  -4.123 -10.388  1.00 98.68           H  
ATOM   2648  HB3 ALA A 172       6.635  -4.610  -9.704  1.00 98.68           H  
ATOM   2649  O   ALA A 172       8.019  -0.641  -8.875  1.00 98.68           O  
ATOM   2650  N   ASP A 173       8.765  -1.225 -10.913  1.00 98.68           N  
ATOM   2651  H   ASP A 173       8.727  -1.918 -11.647  1.00 98.68           H  
ATOM   2652  CA  ASP A 173       9.761  -0.152 -11.038  1.00 98.68           C  
ATOM   2653  HA  ASP A 173      10.471  -0.213 -10.213  1.00 98.68           H  
ATOM   2654  C   ASP A 173       9.101   1.236 -10.987  1.00 98.68           C  
ATOM   2655  CB  ASP A 173      10.520  -0.302 -12.368  1.00 98.68           C  
ATOM   2656  HB2 ASP A 173      10.984   0.655 -12.607  1.00 98.68           H  
ATOM   2657  HB3 ASP A 173       9.806  -0.522 -13.162  1.00 98.68           H  
ATOM   2658  O   ASP A 173       9.504   2.110 -10.216  1.00 98.68           O  
ATOM   2659  CG  ASP A 173      11.631  -1.357 -12.394  1.00 98.68           C  
ATOM   2660  OD1 ASP A 173      12.027  -1.856 -11.315  1.00 98.68           O  
ATOM   2661  OD2 ASP A 173      12.145  -1.571 -13.519  1.00 98.68           O  
ATOM   2662  N   ALA A 174       8.028   1.442 -11.757  1.00 98.80           N  
ATOM   2663  H   ALA A 174       7.735   0.703 -12.379  1.00 98.80           H  
ATOM   2664  CA  ALA A 174       7.281   2.698 -11.751  1.00 98.80           C  
ATOM   2665  HA  ALA A 174       7.959   3.509 -12.015  1.00 98.80           H  
ATOM   2666  C   ALA A 174       6.693   3.024 -10.368  1.00 98.80           C  
ATOM   2667  CB  ALA A 174       6.192   2.600 -12.819  1.00 98.80           C  
ATOM   2668  HB1 ALA A 174       5.536   3.470 -12.776  1.00 98.80           H  
ATOM   2669  HB2 ALA A 174       5.612   1.688 -12.678  1.00 98.80           H  
ATOM   2670  HB3 ALA A 174       6.659   2.544 -13.802  1.00 98.80           H  
ATOM   2671  O   ALA A 174       6.676   4.189  -9.957  1.00 98.80           O  
ATOM   2672  N   HIS A 175       6.243   2.013  -9.619  1.00 98.86           N  
ATOM   2673  H   HIS A 175       6.251   1.085 -10.018  1.00 98.86           H  
ATOM   2674  CA  HIS A 175       5.796   2.176  -8.233  1.00 98.86           C  
ATOM   2675  HA  HIS A 175       5.119   3.028  -8.177  1.00 98.86           H  
ATOM   2676  C   HIS A 175       6.972   2.481  -7.295  1.00 98.86           C  
ATOM   2677  CB  HIS A 175       5.028   0.921  -7.796  1.00 98.86           C  
ATOM   2678  HB2 HIS A 175       4.195   0.743  -8.476  1.00 98.86           H  
ATOM   2679  HB3 HIS A 175       5.689   0.056  -7.848  1.00 98.86           H  
ATOM   2680  O   HIS A 175       6.862   3.335  -6.412  1.00 98.86           O  
ATOM   2681  CG  HIS A 175       4.482   1.033  -6.398  1.00 98.86           C  
ATOM   2682  CD2 HIS A 175       4.621   0.111  -5.396  1.00 98.86           C  
ATOM   2683  HD2 HIS A 175       5.122  -0.842  -5.479  1.00 98.86           H  
ATOM   2684  ND1 HIS A 175       3.794   2.104  -5.869  1.00 98.86           N  
ATOM   2685  HD1 HIS A 175       3.551   2.970  -6.327  1.00 98.86           H  
ATOM   2686  CE1 HIS A 175       3.547   1.839  -4.580  1.00 98.86           C  
ATOM   2687  HE1 HIS A 175       3.054   2.520  -3.902  1.00 98.86           H  
ATOM   2688  NE2 HIS A 175       4.019   0.629  -4.243  1.00 98.86           N  
ATOM   2689  N   GLY A 176       8.122   1.850  -7.538  1.00 98.62           N  
ATOM   2690  H   GLY A 176       8.134   1.156  -8.271  1.00 98.62           H  
ATOM   2691  CA  GLY A 176       9.386   2.104  -6.854  1.00 98.62           C  
ATOM   2692  HA2 GLY A 176      10.163   1.532  -7.363  1.00 98.62           H  
ATOM   2693  HA3 GLY A 176       9.320   1.759  -5.822  1.00 98.62           H  
ATOM   2694  C   GLY A 176       9.800   3.576  -6.874  1.00 98.62           C  
ATOM   2695  O   GLY A 176      10.321   4.067  -5.871  1.00 98.62           O  
ATOM   2696  N   LEU A 177       9.505   4.306  -7.960  1.00 98.72           N  
ATOM   2697  H   LEU A 177       9.149   3.818  -8.769  1.00 98.72           H  
ATOM   2698  CA  LEU A 177       9.768   5.748  -8.053  1.00 98.72           C  
ATOM   2699  HA  LEU A 177      10.843   5.893  -7.946  1.00 98.72           H  
ATOM   2700  C   LEU A 177       9.084   6.526  -6.922  1.00 98.72           C  
ATOM   2701  CB  LEU A 177       9.314   6.293  -9.424  1.00 98.72           C  
ATOM   2702  HB2 LEU A 177       9.722   5.676 -10.225  1.00 98.72           H  
ATOM   2703  HB3 LEU A 177       8.228   6.224  -9.486  1.00 98.72           H  
ATOM   2704  O   LEU A 177       9.740   7.297  -6.226  1.00 98.72           O  
ATOM   2705  CG  LEU A 177       9.719   7.760  -9.675  1.00 98.72           C  
ATOM   2706  HG  LEU A 177       9.275   8.399  -8.912  1.00 98.72           H  
ATOM   2707  CD1 LEU A 177      11.235   7.962  -9.650  1.00 98.72           C  
ATOM   2708 HD11 LEU A 177      11.473   8.976  -9.970  1.00 98.72           H  
ATOM   2709 HD12 LEU A 177      11.712   7.251 -10.325  1.00 98.72           H  
ATOM   2710 HD13 LEU A 177      11.607   7.824  -8.635  1.00 98.72           H  
ATOM   2711  CD2 LEU A 177       9.194   8.216 -11.034  1.00 98.72           C  
ATOM   2712 HD21 LEU A 177       8.107   8.132 -11.057  1.00 98.72           H  
ATOM   2713 HD22 LEU A 177       9.616   7.593 -11.823  1.00 98.72           H  
ATOM   2714 HD23 LEU A 177       9.461   9.258 -11.211  1.00 98.72           H  
ATOM   2715  N   PHE A 178       7.786   6.293  -6.707  1.00 98.73           N  
ATOM   2716  H   PHE A 178       7.323   5.592  -7.268  1.00 98.73           H  
ATOM   2717  CA  PHE A 178       7.046   6.908  -5.604  1.00 98.73           C  
ATOM   2718  HA  PHE A 178       7.188   7.988  -5.629  1.00 98.73           H  
ATOM   2719  C   PHE A 178       7.560   6.423  -4.246  1.00 98.73           C  
ATOM   2720  CB  PHE A 178       5.549   6.606  -5.755  1.00 98.73           C  
ATOM   2721  HB2 PHE A 178       5.164   7.157  -6.613  1.00 98.73           H  
ATOM   2722  HB3 PHE A 178       5.408   5.543  -5.951  1.00 98.73           H  
ATOM   2723  O   PHE A 178       7.714   7.219  -3.321  1.00 98.73           O  
ATOM   2724  CG  PHE A 178       4.736   6.983  -4.535  1.00 98.73           C  
ATOM   2725  CD1 PHE A 178       4.445   6.015  -3.555  1.00 98.73           C  
ATOM   2726  HD1 PHE A 178       4.770   4.994  -3.690  1.00 98.73           H  
ATOM   2727  CD2 PHE A 178       4.330   8.316  -4.345  1.00 98.73           C  
ATOM   2728  HD2 PHE A 178       4.567   9.064  -5.086  1.00 98.73           H  
ATOM   2729  CE1 PHE A 178       3.764   6.385  -2.383  1.00 98.73           C  
ATOM   2730  HE1 PHE A 178       3.571   5.646  -1.619  1.00 98.73           H  
ATOM   2731  CE2 PHE A 178       3.625   8.681  -3.185  1.00 98.73           C  
ATOM   2732  HE2 PHE A 178       3.304   9.703  -3.049  1.00 98.73           H  
ATOM   2733  CZ  PHE A 178       3.350   7.716  -2.201  1.00 98.73           C  
ATOM   2734  HZ  PHE A 178       2.810   7.998  -1.309  1.00 98.73           H  
ATOM   2735  N   MET A 179       7.857   5.127  -4.121  1.00 98.56           N  
ATOM   2736  H   MET A 179       7.708   4.523  -4.917  1.00 98.56           H  
ATOM   2737  CA  MET A 179       8.301   4.536  -2.857  1.00 98.56           C  
ATOM   2738  HA  MET A 179       7.546   4.747  -2.099  1.00 98.56           H  
ATOM   2739  C   MET A 179       9.609   5.141  -2.338  1.00 98.56           C  
ATOM   2740  CB  MET A 179       8.433   3.018  -3.005  1.00 98.56           C  
ATOM   2741  HB2 MET A 179       9.024   2.788  -3.891  1.00 98.56           H  
ATOM   2742  HB3 MET A 179       8.958   2.616  -2.139  1.00 98.56           H  
ATOM   2743  O   MET A 179       9.755   5.290  -1.126  1.00 98.56           O  
ATOM   2744  CG  MET A 179       7.068   2.331  -3.111  1.00 98.56           C  
ATOM   2745  HG2 MET A 179       6.532   2.737  -3.969  1.00 98.56           H  
ATOM   2746  HG3 MET A 179       7.233   1.271  -3.305  1.00 98.56           H  
ATOM   2747  SD  MET A 179       6.001   2.497  -1.650  1.00 98.56           S  
ATOM   2748  CE  MET A 179       6.985   1.616  -0.405  1.00 98.56           C  
ATOM   2749  HE1 MET A 179       7.908   2.161  -0.203  1.00 98.56           H  
ATOM   2750  HE2 MET A 179       6.415   1.530   0.519  1.00 98.56           H  
ATOM   2751  HE3 MET A 179       7.225   0.616  -0.767  1.00 98.56           H  
ATOM   2752  N   ILE A 180      10.536   5.548  -3.214  1.00 98.32           N  
ATOM   2753  H   ILE A 180      10.378   5.368  -4.196  1.00 98.32           H  
ATOM   2754  CA  ILE A 180      11.748   6.280  -2.806  1.00 98.32           C  
ATOM   2755  HA  ILE A 180      12.292   5.676  -2.080  1.00 98.32           H  
ATOM   2756  C   ILE A 180      11.375   7.591  -2.104  1.00 98.32           C  
ATOM   2757  CB  ILE A 180      12.675   6.534  -4.019  1.00 98.32           C  
ATOM   2758  HB  ILE A 180      12.082   6.973  -4.821  1.00 98.32           H  
ATOM   2759  O   ILE A 180      11.823   7.848  -0.984  1.00 98.32           O  
ATOM   2760  CG1 ILE A 180      13.291   5.208  -4.519  1.00 98.32           C  
ATOM   2761 HG12 ILE A 180      12.532   4.427  -4.531  1.00 98.32           H  
ATOM   2762 HG13 ILE A 180      14.083   4.891  -3.840  1.00 98.32           H  
ATOM   2763  CG2 ILE A 180      13.809   7.519  -3.657  1.00 98.32           C  
ATOM   2764 HG21 ILE A 180      14.362   7.150  -2.793  1.00 98.32           H  
ATOM   2765 HG22 ILE A 180      14.493   7.646  -4.496  1.00 98.32           H  
ATOM   2766 HG23 ILE A 180      13.398   8.505  -3.438  1.00 98.32           H  
ATOM   2767  CD1 ILE A 180      13.854   5.320  -5.940  1.00 98.32           C  
ATOM   2768 HD11 ILE A 180      13.047   5.560  -6.632  1.00 98.32           H  
ATOM   2769 HD12 ILE A 180      14.308   4.370  -6.225  1.00 98.32           H  
ATOM   2770 HD13 ILE A 180      14.613   6.100  -6.008  1.00 98.32           H  
ATOM   2771  N   GLU A 181      10.544   8.410  -2.745  1.00 98.04           N  
ATOM   2772  H   GLU A 181      10.176   8.122  -3.641  1.00 98.04           H  
ATOM   2773  CA  GLU A 181      10.187   9.747  -2.256  1.00 98.04           C  
ATOM   2774  HA  GLU A 181      11.094  10.289  -1.988  1.00 98.04           H  
ATOM   2775  C   GLU A 181       9.320   9.664  -0.993  1.00 98.04           C  
ATOM   2776  CB  GLU A 181       9.470  10.525  -3.374  1.00 98.04           C  
ATOM   2777  HB2 GLU A 181       9.276  11.541  -3.031  1.00 98.04           H  
ATOM   2778  HB3 GLU A 181       8.508  10.052  -3.571  1.00 98.04           H  
ATOM   2779  O   GLU A 181       9.528  10.395  -0.017  1.00 98.04           O  
ATOM   2780  CG  GLU A 181      10.257  10.578  -4.701  1.00 98.04           C  
ATOM   2781  HG2 GLU A 181       9.650  11.127  -5.420  1.00 98.04           H  
ATOM   2782  HG3 GLU A 181      10.353   9.566  -5.092  1.00 98.04           H  
ATOM   2783  CD  GLU A 181      11.667  11.205  -4.609  1.00 98.04           C  
ATOM   2784  OE1 GLU A 181      12.510  10.936  -5.513  1.00 98.04           O  
ATOM   2785  OE2 GLU A 181      11.938  11.933  -3.628  1.00 98.04           O  
ATOM   2786  N   PHE A 182       8.397   8.700  -0.966  1.00 97.66           N  
ATOM   2787  H   PHE A 182       8.269   8.142  -1.798  1.00 97.66           H  
ATOM   2788  CA  PHE A 182       7.574   8.407   0.199  1.00 97.66           C  
ATOM   2789  HA  PHE A 182       7.040   9.314   0.482  1.00 97.66           H  
ATOM   2790  C   PHE A 182       8.439   7.989   1.392  1.00 97.66           C  
ATOM   2791  CB  PHE A 182       6.545   7.332  -0.162  1.00 97.66           C  
ATOM   2792  HB2 PHE A 182       5.941   7.694  -0.994  1.00 97.66           H  
ATOM   2793  HB3 PHE A 182       7.064   6.435  -0.499  1.00 97.66           H  
ATOM   2794  O   PHE A 182       8.340   8.601   2.456  1.00 97.66           O  
ATOM   2795  CG  PHE A 182       5.629   6.980   0.992  1.00 97.66           C  
ATOM   2796  CD1 PHE A 182       5.828   5.791   1.716  1.00 97.66           C  
ATOM   2797  HD1 PHE A 182       6.627   5.118   1.441  1.00 97.66           H  
ATOM   2798  CD2 PHE A 182       4.595   7.861   1.360  1.00 97.66           C  
ATOM   2799  HD2 PHE A 182       4.444   8.773   0.802  1.00 97.66           H  
ATOM   2800  CE1 PHE A 182       4.986   5.477   2.797  1.00 97.66           C  
ATOM   2801  HE1 PHE A 182       5.140   4.559   3.345  1.00 97.66           H  
ATOM   2802  CE2 PHE A 182       3.755   7.549   2.443  1.00 97.66           C  
ATOM   2803  HE2 PHE A 182       2.953   8.220   2.713  1.00 97.66           H  
ATOM   2804  CZ  PHE A 182       3.949   6.355   3.161  1.00 97.66           C  
ATOM   2805  HZ  PHE A 182       3.296   6.110   3.985  1.00 97.66           H  
ATOM   2806  N   SER A 183       9.338   7.015   1.214  1.00 97.00           N  
ATOM   2807  H   SER A 183       9.382   6.553   0.316  1.00 97.00           H  
ATOM   2808  CA  SER A 183      10.226   6.523   2.275  1.00 97.00           C  
ATOM   2809  HA  SER A 183       9.617   6.140   3.093  1.00 97.00           H  
ATOM   2810  C   SER A 183      11.123   7.622   2.844  1.00 97.00           C  
ATOM   2811  CB  SER A 183      11.085   5.371   1.750  1.00 97.00           C  
ATOM   2812  HB2 SER A 183      11.877   5.146   2.464  1.00 97.00           H  
ATOM   2813  HB3 SER A 183      11.533   5.649   0.796  1.00 97.00           H  
ATOM   2814  O   SER A 183      11.256   7.724   4.064  1.00 97.00           O  
ATOM   2815  OG  SER A 183      10.274   4.225   1.595  1.00 97.00           O  
ATOM   2816  HG  SER A 183      10.602   3.730   0.841  1.00 97.00           H  
ATOM   2817  N   LYS A 184      11.683   8.498   1.998  1.00 96.77           N  
ATOM   2818  H   LYS A 184      11.537   8.361   1.008  1.00 96.77           H  
ATOM   2819  CA  LYS A 184      12.468   9.667   2.444  1.00 96.77           C  
ATOM   2820  HA  LYS A 184      13.260   9.337   3.116  1.00 96.77           H  
ATOM   2821  C   LYS A 184      11.635  10.674   3.237  1.00 96.77           C  
ATOM   2822  CB  LYS A 184      13.090  10.359   1.220  1.00 96.77           C  
ATOM   2823  HB2 LYS A 184      13.478  11.331   1.527  1.00 96.77           H  
ATOM   2824  HB3 LYS A 184      12.333  10.520   0.453  1.00 96.77           H  
ATOM   2825  O   LYS A 184      12.117  11.270   4.204  1.00 96.77           O  
ATOM   2826  CG  LYS A 184      14.247   9.538   0.646  1.00 96.77           C  
ATOM   2827  HG2 LYS A 184      13.889   8.570   0.295  1.00 96.77           H  
ATOM   2828  HG3 LYS A 184      14.964   9.363   1.448  1.00 96.77           H  
ATOM   2829  CD  LYS A 184      14.952  10.270  -0.502  1.00 96.77           C  
ATOM   2830  HD2 LYS A 184      15.238  11.267  -0.167  1.00 96.77           H  
ATOM   2831  HD3 LYS A 184      14.284  10.353  -1.360  1.00 96.77           H  
ATOM   2832  CE  LYS A 184      16.206   9.472  -0.871  1.00 96.77           C  
ATOM   2833  HE2 LYS A 184      15.913   8.558  -1.387  1.00 96.77           H  
ATOM   2834  HE3 LYS A 184      16.706   9.183   0.053  1.00 96.77           H  
ATOM   2835  NZ  LYS A 184      17.165  10.249  -1.688  1.00 96.77           N  
ATOM   2836  HZ1 LYS A 184      17.385  11.117  -1.220  1.00 96.77           H  
ATOM   2837  HZ2 LYS A 184      18.035   9.738  -1.735  1.00 96.77           H  
ATOM   2838  HZ3 LYS A 184      16.806  10.436  -2.613  1.00 96.77           H  
ATOM   2839  N   THR A 185      10.379  10.860   2.845  1.00 95.31           N  
ATOM   2840  H   THR A 185      10.068  10.393   2.005  1.00 95.31           H  
ATOM   2841  CA  THR A 185       9.458  11.783   3.515  1.00 95.31           C  
ATOM   2842  HA  THR A 185       9.949  12.749   3.631  1.00 95.31           H  
ATOM   2843  C   THR A 185       9.085  11.284   4.908  1.00 95.31           C  
ATOM   2844  CB  THR A 185       8.214  12.009   2.652  1.00 95.31           C  
ATOM   2845  HB  THR A 185       7.725  11.062   2.423  1.00 95.31           H  
ATOM   2846  O   THR A 185       9.197  12.037   5.882  1.00 95.31           O  
ATOM   2847  CG2 THR A 185       7.205  12.940   3.323  1.00 95.31           C  
ATOM   2848 HG21 THR A 185       6.427  13.198   2.605  1.00 95.31           H  
ATOM   2849 HG22 THR A 185       6.740  12.441   4.173  1.00 95.31           H  
ATOM   2850 HG23 THR A 185       7.696  13.855   3.653  1.00 95.31           H  
ATOM   2851  OG1 THR A 185       8.632  12.617   1.458  1.00 95.31           O  
ATOM   2852  HG1 THR A 185       8.950  11.937   0.859  1.00 95.31           H  
ATOM   2853  N   ILE A 186       8.686  10.013   5.020  1.00 91.94           N  
ATOM   2854  H   ILE A 186       8.629   9.455   4.180  1.00 91.94           H  
ATOM   2855  CA  ILE A 186       8.179   9.444   6.276  1.00 91.94           C  
ATOM   2856  HA  ILE A 186       7.654  10.240   6.804  1.00 91.94           H  
ATOM   2857  C   ILE A 186       9.280   8.977   7.234  1.00 91.94           C  
ATOM   2858  CB  ILE A 186       7.147   8.325   6.028  1.00 91.94           C  
ATOM   2859  HB  ILE A 186       6.762   8.042   7.007  1.00 91.94           H  
ATOM   2860  O   ILE A 186       9.016   8.835   8.429  1.00 91.94           O  
ATOM   2861  CG1 ILE A 186       7.748   7.058   5.374  1.00 91.94           C  
ATOM   2862 HG12 ILE A 186       8.765   6.885   5.725  1.00 91.94           H  
ATOM   2863 HG13 ILE A 186       7.781   7.176   4.291  1.00 91.94           H  
ATOM   2864  CG2 ILE A 186       5.959   8.867   5.211  1.00 91.94           C  
ATOM   2865 HG21 ILE A 186       5.590   9.795   5.648  1.00 91.94           H  
ATOM   2866 HG22 ILE A 186       6.258   9.056   4.180  1.00 91.94           H  
ATOM   2867 HG23 ILE A 186       5.148   8.138   5.201  1.00 91.94           H  
ATOM   2868  CD1 ILE A 186       6.941   5.795   5.681  1.00 91.94           C  
ATOM   2869 HD11 ILE A 186       5.897   5.931   5.398  1.00 91.94           H  
ATOM   2870 HD12 ILE A 186       6.996   5.573   6.746  1.00 91.94           H  
ATOM   2871 HD13 ILE A 186       7.356   4.957   5.122  1.00 91.94           H  
ATOM   2872  N   ASN A 187      10.501   8.755   6.738  1.00 93.64           N  
ATOM   2873  H   ASN A 187      10.640   8.817   5.740  1.00 93.64           H  
ATOM   2874  CA  ASN A 187      11.641   8.344   7.545  1.00 93.64           C  
ATOM   2875  HA  ASN A 187      11.351   8.335   8.596  1.00 93.64           H  
ATOM   2876  C   ASN A 187      12.822   9.320   7.377  1.00 93.64           C  
ATOM   2877  CB  ASN A 187      12.014   6.895   7.207  1.00 93.64           C  
ATOM   2878  HB2 ASN A 187      12.417   6.841   6.196  1.00 93.64           H  
ATOM   2879  HB3 ASN A 187      11.127   6.264   7.266  1.00 93.64           H  
ATOM   2880  O   ASN A 187      13.585   9.211   6.414  1.00 93.64           O  
ATOM   2881  CG  ASN A 187      13.050   6.360   8.176  1.00 93.64           C  
ATOM   2882  ND2 ASN A 187      13.413   5.108   8.048  1.00 93.64           N  
ATOM   2883 HD21 ASN A 187      14.170   4.807   8.646  1.00 93.64           H  
ATOM   2884 HD22 ASN A 187      13.074   4.553   7.276  1.00 93.64           H  
ATOM   2885  OD1 ASN A 187      13.516   7.049   9.070  1.00 93.64           O  
ATOM   2886  N   PRO A 188      13.019  10.257   8.328  1.00 92.60           N  
ATOM   2887  CA  PRO A 188      14.090  11.245   8.257  1.00 92.60           C  
ATOM   2888  HA  PRO A 188      13.889  11.898   7.408  1.00 92.60           H  
ATOM   2889  C   PRO A 188      15.498  10.661   8.089  1.00 92.60           C  
ATOM   2890  CB  PRO A 188      13.982  12.059   9.550  1.00 92.60           C  
ATOM   2891  HB2 PRO A 188      14.573  11.593  10.338  1.00 92.60           H  
ATOM   2892  HB3 PRO A 188      14.293  13.093   9.401  1.00 92.60           H  
ATOM   2893  O   PRO A 188      16.332  11.310   7.461  1.00 92.60           O  
ATOM   2894  CG  PRO A 188      12.500  11.958   9.904  1.00 92.60           C  
ATOM   2895  HG2 PRO A 188      11.931  12.679   9.318  1.00 92.60           H  
ATOM   2896  HG3 PRO A 188      12.327  12.103  10.970  1.00 92.60           H  
ATOM   2897  CD  PRO A 188      12.145  10.542   9.459  1.00 92.60           C  
ATOM   2898  HD2 PRO A 188      12.353   9.836  10.263  1.00 92.60           H  
ATOM   2899  HD3 PRO A 188      11.093  10.498   9.178  1.00 92.60           H  
ATOM   2900  N   SER A 189      15.764   9.444   8.584  1.00 95.43           N  
ATOM   2901  H   SER A 189      15.024   8.895   8.998  1.00 95.43           H  
ATOM   2902  CA  SER A 189      17.086   8.809   8.454  1.00 95.43           C  
ATOM   2903  HA  SER A 189      17.841   9.534   8.759  1.00 95.43           H  
ATOM   2904  C   SER A 189      17.431   8.394   7.021  1.00 95.43           C  
ATOM   2905  CB  SER A 189      17.208   7.601   9.387  1.00 95.43           C  
ATOM   2906  HB2 SER A 189      18.247   7.272   9.398  1.00 95.43           H  
ATOM   2907  HB3 SER A 189      16.926   7.892  10.399  1.00 95.43           H  
ATOM   2908  O   SER A 189      18.597   8.146   6.724  1.00 95.43           O  
ATOM   2909  OG  SER A 189      16.394   6.528   8.957  1.00 95.43           O  
ATOM   2910  HG  SER A 189      16.589   5.771   9.515  1.00 95.43           H  
ATOM   2911  N   LEU A 190      16.442   8.346   6.120  1.00 95.07           N  
ATOM   2912  H   LEU A 190      15.504   8.545   6.435  1.00 95.07           H  
ATOM   2913  CA  LEU A 190      16.623   7.967   4.717  1.00 95.07           C  
ATOM   2914  HA  LEU A 190      17.532   7.374   4.624  1.00 95.07           H  
ATOM   2915  C   LEU A 190      16.822   9.166   3.781  1.00 95.07           C  
ATOM   2916  CB  LEU A 190      15.438   7.093   4.268  1.00 95.07           C  
ATOM   2917  HB2 LEU A 190      15.564   6.854   3.213  1.00 95.07           H  
ATOM   2918  HB3 LEU A 190      14.518   7.669   4.365  1.00 95.07           H  
ATOM   2919  O   LEU A 190      17.150   8.977   2.612  1.00 95.07           O  
ATOM   2920  CG  LEU A 190      15.279   5.776   5.049  1.00 95.07           C  
ATOM   2921  HG  LEU A 190      15.042   6.009   6.088  1.00 95.07           H  
ATOM   2922  CD1 LEU A 190      14.123   4.967   4.460  1.00 95.07           C  
ATOM   2923 HD11 LEU A 190      14.365   4.655   3.445  1.00 95.07           H  
ATOM   2924 HD12 LEU A 190      13.947   4.074   5.061  1.00 95.07           H  
ATOM   2925 HD13 LEU A 190      13.215   5.570   4.439  1.00 95.07           H  
ATOM   2926  CD2 LEU A 190      16.535   4.902   5.024  1.00 95.07           C  
ATOM   2927 HD21 LEU A 190      16.834   4.699   3.996  1.00 95.07           H  
ATOM   2928 HD22 LEU A 190      16.337   3.959   5.533  1.00 95.07           H  
ATOM   2929 HD23 LEU A 190      17.349   5.398   5.553  1.00 95.07           H  
ATOM   2930  N   ARG A 191      16.646  10.406   4.254  1.00 93.07           N  
ATOM   2931  H   ARG A 191      16.425  10.509   5.234  1.00 93.07           H  
ATOM   2932  CA  ARG A 191      16.673  11.604   3.389  1.00 93.07           C  
ATOM   2933  HA  ARG A 191      15.931  11.491   2.598  1.00 93.07           H  
ATOM   2934  C   ARG A 191      18.005  11.802   2.673  1.00 93.07           C  
ATOM   2935  CB  ARG A 191      16.340  12.853   4.210  1.00 93.07           C  
ATOM   2936  HB2 ARG A 191      16.972  12.888   5.097  1.00 93.07           H  
ATOM   2937  HB3 ARG A 191      16.535  13.739   3.608  1.00 93.07           H  
ATOM   2938  O   ARG A 191      18.013  12.151   1.496  1.00 93.07           O  
ATOM   2939  CG  ARG A 191      14.866  12.855   4.614  1.00 93.07           C  
ATOM   2940  HG2 ARG A 191      14.639  11.957   5.189  1.00 93.07           H  
ATOM   2941  HG3 ARG A 191      14.245  12.872   3.719  1.00 93.07           H  
ATOM   2942  CD  ARG A 191      14.567  14.086   5.462  1.00 93.07           C  
ATOM   2943  HD2 ARG A 191      14.734  14.982   4.863  1.00 93.07           H  
ATOM   2944  HD3 ARG A 191      15.246  14.090   6.314  1.00 93.07           H  
ATOM   2945  NE  ARG A 191      13.175  14.054   5.937  1.00 93.07           N  
ATOM   2946  HE  ARG A 191      12.579  13.355   5.516  1.00 93.07           H  
ATOM   2947  NH1 ARG A 191      13.362  15.767   7.450  1.00 93.07           N  
ATOM   2948 HH11 ARG A 191      12.944  16.397   8.119  1.00 93.07           H  
ATOM   2949 HH12 ARG A 191      14.319  15.898   7.156  1.00 93.07           H  
ATOM   2950  NH2 ARG A 191      11.407  14.699   7.200  1.00 93.07           N  
ATOM   2951 HH21 ARG A 191      10.975  15.343   7.846  1.00 93.07           H  
ATOM   2952 HH22 ARG A 191      10.843  14.003   6.733  1.00 93.07           H  
ATOM   2953  CZ  ARG A 191      12.656  14.840   6.858  1.00 93.07           C  
ATOM   2954  N   THR A 192      19.105  11.546   3.374  1.00 94.24           N  
ATOM   2955  H   THR A 192      19.009  11.242   4.333  1.00 94.24           H  
ATOM   2956  CA  THR A 192      20.476  11.675   2.857  1.00 94.24           C  
ATOM   2957  HA  THR A 192      20.512  12.480   2.124  1.00 94.24           H  
ATOM   2958  C   THR A 192      20.969  10.416   2.146  1.00 94.24           C  
ATOM   2959  CB  THR A 192      21.445  12.024   3.994  1.00 94.24           C  
ATOM   2960  HB  THR A 192      22.463  12.068   3.607  1.00 94.24           H  
ATOM   2961  O   THR A 192      22.071  10.417   1.607  1.00 94.24           O  
ATOM   2962  CG2 THR A 192      21.105  13.363   4.649  1.00 94.24           C  
ATOM   2963 HG21 THR A 192      21.868  13.611   5.386  1.00 94.24           H  
ATOM   2964 HG22 THR A 192      20.134  13.317   5.143  1.00 94.24           H  
ATOM   2965 HG23 THR A 192      21.089  14.146   3.890  1.00 94.24           H  
ATOM   2966  OG1 THR A 192      21.365  11.044   5.005  1.00 94.24           O  
ATOM   2967  HG1 THR A 192      22.122  11.169   5.582  1.00 94.24           H  
ATOM   2968  N   LYS A 193      20.173   9.341   2.141  1.00 96.53           N  
ATOM   2969  H   LYS A 193      19.242   9.427   2.524  1.00 96.53           H  
ATOM   2970  CA  LYS A 193      20.544   8.061   1.541  1.00 96.53           C  
ATOM   2971  HA  LYS A 193      21.613   7.907   1.688  1.00 96.53           H  
ATOM   2972  C   LYS A 193      20.354   8.064   0.031  1.00 96.53           C  
ATOM   2973  CB  LYS A 193      19.776   6.911   2.218  1.00 96.53           C  
ATOM   2974  HB2 LYS A 193      20.008   5.981   1.700  1.00 96.53           H  
ATOM   2975  HB3 LYS A 193      18.703   7.074   2.114  1.00 96.53           H  
ATOM   2976  O   LYS A 193      19.446   8.720  -0.507  1.00 96.53           O  
ATOM   2977  CG  LYS A 193      20.117   6.734   3.709  1.00 96.53           C  
ATOM   2978  HG2 LYS A 193      19.815   7.613   4.279  1.00 96.53           H  
ATOM   2979  HG3 LYS A 193      19.573   5.866   4.081  1.00 96.53           H  
ATOM   2980  CD  LYS A 193      21.621   6.510   3.875  1.00 96.53           C  
ATOM   2981  HD2 LYS A 193      22.140   7.469   3.866  1.00 96.53           H  
ATOM   2982  HD3 LYS A 193      21.962   5.942   3.009  1.00 96.53           H  
ATOM   2983  CE  LYS A 193      22.001   5.740   5.134  1.00 96.53           C  
ATOM   2984  HE2 LYS A 193      21.247   4.973   5.311  1.00 96.53           H  
ATOM   2985  HE3 LYS A 193      22.033   6.416   5.989  1.00 96.53           H  
ATOM   2986  NZ  LYS A 193      23.314   5.091   4.892  1.00 96.53           N  
ATOM   2987  HZ1 LYS A 193      23.580   4.446   5.623  1.00 96.53           H  
ATOM   2988  HZ2 LYS A 193      24.044   5.769   4.728  1.00 96.53           H  
ATOM   2989  HZ3 LYS A 193      23.267   4.567   4.030  1.00 96.53           H  
ATOM   2990  N   GLN A 194      21.201   7.291  -0.643  1.00 96.77           N  
ATOM   2991  H   GLN A 194      21.884   6.741  -0.141  1.00 96.77           H  
ATOM   2992  CA  GLN A 194      21.094   7.085  -2.079  1.00 96.77           C  
ATOM   2993  HA  GLN A 194      20.984   8.061  -2.553  1.00 96.77           H  
ATOM   2994  C   GLN A 194      19.834   6.287  -2.420  1.00 96.77           C  
ATOM   2995  CB  GLN A 194      22.364   6.410  -2.615  1.00 96.77           C  
ATOM   2996  HB2 GLN A 194      22.233   6.191  -3.675  1.00 96.77           H  
ATOM   2997  HB3 GLN A 194      22.500   5.465  -2.089  1.00 96.77           H  
ATOM   2998  O   GLN A 194      19.296   5.545  -1.599  1.00 96.77           O  
ATOM   2999  CG  GLN A 194      23.647   7.242  -2.449  1.00 96.77           C  
ATOM   3000  HG2 GLN A 194      24.490   6.614  -2.736  1.00 96.77           H  
ATOM   3001  HG3 GLN A 194      23.786   7.510  -1.401  1.00 96.77           H  
ATOM   3002  CD  GLN A 194      23.692   8.512  -3.299  1.00 96.77           C  
ATOM   3003  NE2 GLN A 194      24.850   9.112  -3.451  1.00 96.77           N  
ATOM   3004 HE21 GLN A 194      24.857   9.929  -4.045  1.00 96.77           H  
ATOM   3005 HE22 GLN A 194      25.688   8.726  -3.040  1.00 96.77           H  
ATOM   3006  OE1 GLN A 194      22.707   8.995  -3.837  1.00 96.77           O  
ATOM   3007  N   ALA A 195      19.313   6.466  -3.632  1.00 95.98           N  
ATOM   3008  H   ALA A 195      19.818   7.027  -4.303  1.00 95.98           H  
ATOM   3009  CA  ALA A 195      18.035   5.873  -4.023  1.00 95.98           C  
ATOM   3010  HA  ALA A 195      17.265   6.202  -3.325  1.00 95.98           H  
ATOM   3011  C   ALA A 195      18.043   4.334  -3.981  1.00 95.98           C  
ATOM   3012  CB  ALA A 195      17.683   6.396  -5.412  1.00 95.98           C  
ATOM   3013  HB1 ALA A 195      16.809   5.870  -5.795  1.00 95.98           H  
ATOM   3014  HB2 ALA A 195      17.480   7.467  -5.373  1.00 95.98           H  
ATOM   3015  HB3 ALA A 195      18.523   6.212  -6.081  1.00 95.98           H  
ATOM   3016  O   ALA A 195      17.037   3.742  -3.596  1.00 95.98           O  
ATOM   3017  N   ASN A 196      19.167   3.691  -4.306  1.00 96.40           N  
ATOM   3018  H   ASN A 196      19.984   4.233  -4.548  1.00 96.40           H  
ATOM   3019  CA  ASN A 196      19.344   2.242  -4.184  1.00 96.40           C  
ATOM   3020  HA  ASN A 196      18.516   1.749  -4.693  1.00 96.40           H  
ATOM   3021  C   ASN A 196      19.315   1.765  -2.717  1.00 96.40           C  
ATOM   3022  CB  ASN A 196      20.647   1.829  -4.897  1.00 96.40           C  
ATOM   3023  HB2 ASN A 196      20.616   2.148  -5.939  1.00 96.40           H  
ATOM   3024  HB3 ASN A 196      20.713   0.741  -4.889  1.00 96.40           H  
ATOM   3025  O   ASN A 196      18.651   0.777  -2.411  1.00 96.40           O  
ATOM   3026  CG  ASN A 196      21.910   2.399  -4.267  1.00 96.40           C  
ATOM   3027  ND2 ASN A 196      23.014   1.700  -4.349  1.00 96.40           N  
ATOM   3028 HD21 ASN A 196      23.040   0.840  -4.877  1.00 96.40           H  
ATOM   3029 HD22 ASN A 196      23.843   2.107  -3.939  1.00 96.40           H  
ATOM   3030  OD1 ASN A 196      21.914   3.475  -3.691  1.00 96.40           O  
ATOM   3031  N   GLU A 197      19.955   2.495  -1.795  1.00 96.86           N  
ATOM   3032  H   GLU A 197      20.535   3.260  -2.111  1.00 96.86           H  
ATOM   3033  CA  GLU A 197      19.885   2.214  -0.353  1.00 96.86           C  
ATOM   3034  HA  GLU A 197      20.212   1.193  -0.161  1.00 96.86           H  
ATOM   3035  C   GLU A 197      18.447   2.350   0.163  1.00 96.86           C  
ATOM   3036  CB  GLU A 197      20.769   3.184   0.449  1.00 96.86           C  
ATOM   3037  HB2 GLU A 197      20.550   3.042   1.507  1.00 96.86           H  
ATOM   3038  HB3 GLU A 197      20.489   4.207   0.196  1.00 96.86           H  
ATOM   3039  O   GLU A 197      17.982   1.519   0.941  1.00 96.86           O  
ATOM   3040  CG  GLU A 197      22.284   3.038   0.268  1.00 96.86           C  
ATOM   3041  HG2 GLU A 197      22.542   3.160  -0.784  1.00 96.86           H  
ATOM   3042  HG3 GLU A 197      22.592   2.044   0.592  1.00 96.86           H  
ATOM   3043  CD  GLU A 197      22.981   4.117   1.116  1.00 96.86           C  
ATOM   3044  OE1 GLU A 197      23.146   5.246   0.598  1.00 96.86           O  
ATOM   3045  OE2 GLU A 197      23.207   3.897   2.338  1.00 96.86           O  
ATOM   3046  N   VAL A 198      17.717   3.378  -0.288  1.00 97.52           N  
ATOM   3047  H   VAL A 198      18.167   4.040  -0.903  1.00 97.52           H  
ATOM   3048  CA  VAL A 198      16.302   3.554   0.069  1.00 97.52           C  
ATOM   3049  HA  VAL A 198      16.217   3.473   1.152  1.00 97.52           H  
ATOM   3050  C   VAL A 198      15.448   2.430  -0.519  1.00 97.52           C  
ATOM   3051  CB  VAL A 198      15.777   4.945  -0.340  1.00 97.52           C  
ATOM   3052  HB  VAL A 198      15.888   5.085  -1.416  1.00 97.52           H  
ATOM   3053  O   VAL A 198      14.583   1.912   0.186  1.00 97.52           O  
ATOM   3054  CG1 VAL A 198      14.299   5.132   0.030  1.00 97.52           C  
ATOM   3055 HG11 VAL A 198      13.681   4.417  -0.513  1.00 97.52           H  
ATOM   3056 HG12 VAL A 198      13.969   6.135  -0.240  1.00 97.52           H  
ATOM   3057 HG13 VAL A 198      14.159   4.980   1.100  1.00 97.52           H  
ATOM   3058  CG2 VAL A 198      16.549   6.047   0.393  1.00 97.52           C  
ATOM   3059 HG21 VAL A 198      17.576   6.100   0.032  1.00 97.52           H  
ATOM   3060 HG22 VAL A 198      16.572   5.832   1.462  1.00 97.52           H  
ATOM   3061 HG23 VAL A 198      16.073   7.015   0.235  1.00 97.52           H  
ATOM   3062  N   ALA A 199      15.706   2.007  -1.759  1.00 96.99           N  
ATOM   3063  H   ALA A 199      16.431   2.467  -2.290  1.00 96.99           H  
ATOM   3064  CA  ALA A 199      14.983   0.913  -2.407  1.00 96.99           C  
ATOM   3065  HA  ALA A 199      13.924   1.171  -2.433  1.00 96.99           H  
ATOM   3066  C   ALA A 199      15.068  -0.404  -1.626  1.00 96.99           C  
ATOM   3067  CB  ALA A 199      15.459   0.774  -3.856  1.00 96.99           C  
ATOM   3068  HB1 ALA A 199      16.517   0.513  -3.882  1.00 96.99           H  
ATOM   3069  HB2 ALA A 199      15.305   1.711  -4.391  1.00 96.99           H  
ATOM   3070  HB3 ALA A 199      14.894  -0.019  -4.345  1.00 96.99           H  
ATOM   3071  O   ALA A 199      14.049  -1.067  -1.420  1.00 96.99           O  
ATOM   3072  N   ALA A 200      16.246  -0.726  -1.087  1.00 95.72           N  
ATOM   3073  H   ALA A 200      17.053  -0.161  -1.313  1.00 95.72           H  
ATOM   3074  CA  ALA A 200      16.446  -1.915  -0.260  1.00 95.72           C  
ATOM   3075  HA  ALA A 200      16.203  -2.796  -0.854  1.00 95.72           H  
ATOM   3076  C   ALA A 200      15.550  -1.944   0.997  1.00 95.72           C  
ATOM   3077  CB  ALA A 200      17.931  -1.981   0.112  1.00 95.72           C  
ATOM   3078  HB1 ALA A 200      18.123  -2.899   0.668  1.00 95.72           H  
ATOM   3079  HB2 ALA A 200      18.540  -1.988  -0.792  1.00 95.72           H  
ATOM   3080  HB3 ALA A 200      18.207  -1.125   0.728  1.00 95.72           H  
ATOM   3081  O   ALA A 200      15.202  -3.016   1.491  1.00 95.72           O  
ATOM   3082  N   THR A 201      15.124  -0.783   1.514  1.00 95.72           N  
ATOM   3083  H   THR A 201      15.424   0.073   1.071  1.00 95.72           H  
ATOM   3084  CA  THR A 201      14.278  -0.717   2.723  1.00 95.72           C  
ATOM   3085  HA  THR A 201      14.700  -1.397   3.462  1.00 95.72           H  
ATOM   3086  C   THR A 201      12.838  -1.173   2.495  1.00 95.72           C  
ATOM   3087  CB  THR A 201      14.247   0.681   3.358  1.00 95.72           C  
ATOM   3088  HB  THR A 201      13.747   0.596   4.323  1.00 95.72           H  
ATOM   3089  O   THR A 201      12.184  -1.619   3.439  1.00 95.72           O  
ATOM   3090  CG2 THR A 201      15.638   1.256   3.603  1.00 95.72           C  
ATOM   3091 HG21 THR A 201      16.232   0.551   4.185  1.00 95.72           H  
ATOM   3092 HG22 THR A 201      16.139   1.452   2.656  1.00 95.72           H  
ATOM   3093 HG23 THR A 201      15.548   2.191   4.156  1.00 95.72           H  
ATOM   3094  OG1 THR A 201      13.527   1.617   2.587  1.00 95.72           O  
ATOM   3095  HG1 THR A 201      13.943   1.680   1.725  1.00 95.72           H  
ATOM   3096  N   PHE A 202      12.338  -1.077   1.260  1.00 94.78           N  
ATOM   3097  H   PHE A 202      12.936  -0.732   0.523  1.00 94.78           H  
ATOM   3098  CA  PHE A 202      10.956  -1.420   0.922  1.00 94.78           C  
ATOM   3099  HA  PHE A 202      10.442  -1.723   1.835  1.00 94.78           H  
ATOM   3100  C   PHE A 202      10.827  -2.621  -0.021  1.00 94.78           C  
ATOM   3101  CB  PHE A 202      10.214  -0.180   0.415  1.00 94.78           C  
ATOM   3102  HB2 PHE A 202       9.176  -0.453   0.227  1.00 94.78           H  
ATOM   3103  HB3 PHE A 202      10.206   0.564   1.211  1.00 94.78           H  
ATOM   3104  O   PHE A 202       9.709  -3.049  -0.291  1.00 94.78           O  
ATOM   3105  CG  PHE A 202      10.775   0.451  -0.845  1.00 94.78           C  
ATOM   3106  CD1 PHE A 202      11.440   1.689  -0.776  1.00 94.78           C  
ATOM   3107  HD1 PHE A 202      11.625   2.150   0.183  1.00 94.78           H  
ATOM   3108  CD2 PHE A 202      10.589  -0.172  -2.094  1.00 94.78           C  
ATOM   3109  HD2 PHE A 202      10.080  -1.122  -2.160  1.00 94.78           H  
ATOM   3110  CE1 PHE A 202      11.854   2.331  -1.956  1.00 94.78           C  
ATOM   3111  HE1 PHE A 202      12.340   3.294  -1.913  1.00 94.78           H  
ATOM   3112  CE2 PHE A 202      11.054   0.443  -3.268  1.00 94.78           C  
ATOM   3113  HE2 PHE A 202      10.918  -0.044  -4.222  1.00 94.78           H  
ATOM   3114  CZ  PHE A 202      11.662   1.707  -3.202  1.00 94.78           C  
ATOM   3115  HZ  PHE A 202      11.989   2.193  -4.110  1.00 94.78           H  
ATOM   3116  N   GLU A 203      11.936  -3.205  -0.481  1.00 93.48           N  
ATOM   3117  H   GLU A 203      12.825  -2.762  -0.299  1.00 93.48           H  
ATOM   3118  CA  GLU A 203      11.935  -4.368  -1.375  1.00 93.48           C  
ATOM   3119  HA  GLU A 203      11.445  -4.099  -2.311  1.00 93.48           H  
ATOM   3120  C   GLU A 203      11.166  -5.554  -0.777  1.00 93.48           C  
ATOM   3121  CB  GLU A 203      13.388  -4.744  -1.689  1.00 93.48           C  
ATOM   3122  HB2 GLU A 203      13.894  -4.986  -0.754  1.00 93.48           H  
ATOM   3123  HB3 GLU A 203      13.885  -3.883  -2.137  1.00 93.48           H  
ATOM   3124  O   GLU A 203      10.164  -5.987  -1.339  1.00 93.48           O  
ATOM   3125  CG  GLU A 203      13.487  -5.931  -2.657  1.00 93.48           C  
ATOM   3126  HG2 GLU A 203      13.004  -6.804  -2.217  1.00 93.48           H  
ATOM   3127  HG3 GLU A 203      12.960  -5.677  -3.576  1.00 93.48           H  
ATOM   3128  CD  GLU A 203      14.948  -6.280  -2.960  1.00 93.48           C  
ATOM   3129  OE1 GLU A 203      15.238  -6.564  -4.141  1.00 93.48           O  
ATOM   3130  OE2 GLU A 203      15.751  -6.253  -1.999  1.00 93.48           O  
ATOM   3131  N   LYS A 204      11.569  -6.035   0.407  1.00 90.47           N  
ATOM   3132  H   LYS A 204      12.413  -5.640   0.798  1.00 90.47           H  
ATOM   3133  CA  LYS A 204      10.917  -7.173   1.079  1.00 90.47           C  
ATOM   3134  HA  LYS A 204      10.982  -8.028   0.407  1.00 90.47           H  
ATOM   3135  C   LYS A 204       9.410  -6.970   1.315  1.00 90.47           C  
ATOM   3136  CB  LYS A 204      11.640  -7.538   2.386  1.00 90.47           C  
ATOM   3137  HB2 LYS A 204      11.725  -6.660   3.026  1.00 90.47           H  
ATOM   3138  HB3 LYS A 204      11.047  -8.290   2.907  1.00 90.47           H  
ATOM   3139  O   LYS A 204       8.643  -7.849   0.918  1.00 90.47           O  
ATOM   3140  CG  LYS A 204      13.039  -8.112   2.132  1.00 90.47           C  
ATOM   3141  HG2 LYS A 204      12.961  -8.957   1.448  1.00 90.47           H  
ATOM   3142  HG3 LYS A 204      13.668  -7.347   1.675  1.00 90.47           H  
ATOM   3143  CD  LYS A 204      13.685  -8.584   3.441  1.00 90.47           C  
ATOM   3144  HD2 LYS A 204      13.770  -7.742   4.127  1.00 90.47           H  
ATOM   3145  HD3 LYS A 204      13.063  -9.359   3.889  1.00 90.47           H  
ATOM   3146  CE  LYS A 204      15.077  -9.149   3.136  1.00 90.47           C  
ATOM   3147  HE2 LYS A 204      15.680  -8.362   2.684  1.00 90.47           H  
ATOM   3148  HE3 LYS A 204      14.974  -9.940   2.392  1.00 90.47           H  
ATOM   3149  NZ  LYS A 204      15.751  -9.680   4.349  1.00 90.47           N  
ATOM   3150  HZ1 LYS A 204      15.218 -10.439   4.750  1.00 90.47           H  
ATOM   3151  HZ2 LYS A 204      15.879  -8.952   5.037  1.00 90.47           H  
ATOM   3152  HZ3 LYS A 204      16.660 -10.042   4.099  1.00 90.47           H  
ATOM   3153  N   PRO A 205       8.941  -5.864   1.935  1.00 91.59           N  
ATOM   3154  CA  PRO A 205       7.508  -5.676   2.152  1.00 91.59           C  
ATOM   3155  HA  PRO A 205       7.103  -6.550   2.662  1.00 91.59           H  
ATOM   3156  C   PRO A 205       6.724  -5.504   0.844  1.00 91.59           C  
ATOM   3157  CB  PRO A 205       7.379  -4.466   3.082  1.00 91.59           C  
ATOM   3158  HB2 PRO A 205       7.351  -4.808   4.116  1.00 91.59           H  
ATOM   3159  HB3 PRO A 205       6.496  -3.866   2.859  1.00 91.59           H  
ATOM   3160  O   PRO A 205       5.610  -6.020   0.755  1.00 91.59           O  
ATOM   3161  CG  PRO A 205       8.666  -3.683   2.844  1.00 91.59           C  
ATOM   3162  HG2 PRO A 205       8.538  -3.050   1.965  1.00 91.59           H  
ATOM   3163  HG3 PRO A 205       8.944  -3.082   3.709  1.00 91.59           H  
ATOM   3164  CD  PRO A 205       9.689  -4.782   2.566  1.00 91.59           C  
ATOM   3165  HD2 PRO A 205      10.102  -5.133   3.512  1.00 91.59           H  
ATOM   3166  HD3 PRO A 205      10.487  -4.392   1.935  1.00 91.59           H  
ATOM   3167  N   ASN A 206       7.288  -4.854  -0.182  1.00 94.20           N  
ATOM   3168  H   ASN A 206       8.198  -4.429  -0.079  1.00 94.20           H  
ATOM   3169  CA  ASN A 206       6.618  -4.743  -1.479  1.00 94.20           C  
ATOM   3170  HA  ASN A 206       5.590  -4.419  -1.316  1.00 94.20           H  
ATOM   3171  C   ASN A 206       6.536  -6.097  -2.185  1.00 94.20           C  
ATOM   3172  CB  ASN A 206       7.312  -3.698  -2.367  1.00 94.20           C  
ATOM   3173  HB2 ASN A 206       8.395  -3.820  -2.333  1.00 94.20           H  
ATOM   3174  HB3 ASN A 206       6.994  -3.864  -3.396  1.00 94.20           H  
ATOM   3175  O   ASN A 206       5.468  -6.449  -2.675  1.00 94.20           O  
ATOM   3176  CG  ASN A 206       6.940  -2.268  -2.015  1.00 94.20           C  
ATOM   3177  ND2 ASN A 206       7.154  -1.355  -2.932  1.00 94.20           N  
ATOM   3178 HD21 ASN A 206       6.761  -0.443  -2.748  1.00 94.20           H  
ATOM   3179 HD22 ASN A 206       7.561  -1.608  -3.821  1.00 94.20           H  
ATOM   3180  OD1 ASN A 206       6.417  -1.950  -0.959  1.00 94.20           O  
ATOM   3181  N   MET A 207       7.615  -6.885  -2.190  1.00 93.24           N  
ATOM   3182  H   MET A 207       8.479  -6.536  -1.802  1.00 93.24           H  
ATOM   3183  CA  MET A 207       7.606  -8.237  -2.755  1.00 93.24           C  
ATOM   3184  HA  MET A 207       7.315  -8.180  -3.804  1.00 93.24           H  
ATOM   3185  C   MET A 207       6.564  -9.123  -2.074  1.00 93.24           C  
ATOM   3186  CB  MET A 207       8.999  -8.880  -2.665  1.00 93.24           C  
ATOM   3187  HB2 MET A 207       8.905  -9.951  -2.843  1.00 93.24           H  
ATOM   3188  HB3 MET A 207       9.400  -8.748  -1.660  1.00 93.24           H  
ATOM   3189  O   MET A 207       5.809  -9.795  -2.770  1.00 93.24           O  
ATOM   3190  CG  MET A 207       9.996  -8.313  -3.684  1.00 93.24           C  
ATOM   3191  HG2 MET A 207      10.195  -7.269  -3.442  1.00 93.24           H  
ATOM   3192  HG3 MET A 207      10.936  -8.855  -3.577  1.00 93.24           H  
ATOM   3193  SD  MET A 207       9.505  -8.380  -5.431  1.00 93.24           S  
ATOM   3194  CE  MET A 207       9.118 -10.137  -5.650  1.00 93.24           C  
ATOM   3195  HE1 MET A 207       8.947 -10.339  -6.707  1.00 93.24           H  
ATOM   3196  HE2 MET A 207       9.957 -10.743  -5.308  1.00 93.24           H  
ATOM   3197  HE3 MET A 207       8.222 -10.396  -5.087  1.00 93.24           H  
ATOM   3198  N   ALA A 208       6.452  -9.064  -0.743  1.00 90.56           N  
ATOM   3199  H   ALA A 208       7.122  -8.514  -0.225  1.00 90.56           H  
ATOM   3200  CA  ALA A 208       5.428  -9.800   0.001  1.00 90.56           C  
ATOM   3201  HA  ALA A 208       5.511 -10.858  -0.247  1.00 90.56           H  
ATOM   3202  C   ALA A 208       3.994  -9.362  -0.355  1.00 90.56           C  
ATOM   3203  CB  ALA A 208       5.708  -9.628   1.498  1.00 90.56           C  
ATOM   3204  HB1 ALA A 208       6.714  -9.981   1.724  1.00 90.56           H  
ATOM   3205  HB2 ALA A 208       5.621  -8.578   1.780  1.00 90.56           H  
ATOM   3206  HB3 ALA A 208       4.993 -10.219   2.071  1.00 90.56           H  
ATOM   3207  O   ALA A 208       3.079 -10.184  -0.362  1.00 90.56           O  
ATOM   3208  N   ALA A 209       3.777  -8.078  -0.659  1.00 93.53           N  
ATOM   3209  H   ALA A 209       4.549  -7.429  -0.612  1.00 93.53           H  
ATOM   3210  CA  ALA A 209       2.481  -7.594  -1.130  1.00 93.53           C  
ATOM   3211  HA  ALA A 209       1.704  -7.999  -0.482  1.00 93.53           H  
ATOM   3212  C   ALA A 209       2.176  -8.081  -2.558  1.00 93.53           C  
ATOM   3213  CB  ALA A 209       2.451  -6.066  -1.013  1.00 93.53           C  
ATOM   3214  HB1 ALA A 209       2.644  -5.770   0.019  1.00 93.53           H  
ATOM   3215  HB2 ALA A 209       1.472  -5.696  -1.315  1.00 93.53           H  
ATOM   3216  HB3 ALA A 209       3.213  -5.627  -1.656  1.00 93.53           H  
ATOM   3217  O   ALA A 209       1.070  -8.554  -2.816  1.00 93.53           O  
ATOM   3218  N   MET A 210       3.158  -8.019  -3.464  1.00 94.87           N  
ATOM   3219  H   MET A 210       4.043  -7.626  -3.179  1.00 94.87           H  
ATOM   3220  CA  MET A 210       3.010  -8.436  -4.865  1.00 94.87           C  
ATOM   3221  HA  MET A 210       2.131  -7.947  -5.286  1.00 94.87           H  
ATOM   3222  C   MET A 210       2.790  -9.947  -5.005  1.00 94.87           C  
ATOM   3223  CB  MET A 210       4.237  -7.997  -5.681  1.00 94.87           C  
ATOM   3224  HB2 MET A 210       5.145  -8.395  -5.226  1.00 94.87           H  
ATOM   3225  HB3 MET A 210       4.147  -8.399  -6.690  1.00 94.87           H  
ATOM   3226  O   MET A 210       1.951 -10.370  -5.799  1.00 94.87           O  
ATOM   3227  CG  MET A 210       4.329  -6.471  -5.782  1.00 94.87           C  
ATOM   3228  HG2 MET A 210       3.371  -6.112  -6.159  1.00 94.87           H  
ATOM   3229  HG3 MET A 210       4.460  -6.040  -4.790  1.00 94.87           H  
ATOM   3230  SD  MET A 210       5.610  -5.804  -6.874  1.00 94.87           S  
ATOM   3231  CE  MET A 210       7.077  -6.192  -5.903  1.00 94.87           C  
ATOM   3232  HE1 MET A 210       7.110  -7.271  -5.755  1.00 94.87           H  
ATOM   3233  HE2 MET A 210       7.969  -5.876  -6.445  1.00 94.87           H  
ATOM   3234  HE3 MET A 210       7.033  -5.686  -4.939  1.00 94.87           H  
ATOM   3235  N   SER A 211       3.472 -10.768  -4.203  1.00 90.61           N  
ATOM   3236  H   SER A 211       4.168 -10.380  -3.581  1.00 90.61           H  
ATOM   3237  CA  SER A 211       3.299 -12.230  -4.181  1.00 90.61           C  
ATOM   3238  HA  SER A 211       3.114 -12.568  -5.201  1.00 90.61           H  
ATOM   3239  C   SER A 211       2.107 -12.703  -3.337  1.00 90.61           C  
ATOM   3240  CB  SER A 211       4.593 -12.898  -3.713  1.00 90.61           C  
ATOM   3241  HB2 SER A 211       5.420 -12.553  -4.334  1.00 90.61           H  
ATOM   3242  HB3 SER A 211       4.501 -13.978  -3.820  1.00 90.61           H  
ATOM   3243  O   SER A 211       1.804 -13.898  -3.292  1.00 90.61           O  
ATOM   3244  OG  SER A 211       4.857 -12.583  -2.359  1.00 90.61           O  
ATOM   3245  HG  SER A 211       5.736 -12.906  -2.145  1.00 90.61           H  
ATOM   3246  N   GLY A 212       1.405 -11.774  -2.677  1.00 88.75           N  
ATOM   3247  H   GLY A 212       1.717 -10.816  -2.735  1.00 88.75           H  
ATOM   3248  CA  GLY A 212       0.230 -12.064  -1.866  1.00 88.75           C  
ATOM   3249  HA2 GLY A 212      -0.147 -11.134  -1.441  1.00 88.75           H  
ATOM   3250  HA3 GLY A 212       0.529 -12.722  -1.050  1.00 88.75           H  
ATOM   3251  C   GLY A 212      -0.890 -12.725  -2.675  1.00 88.75           C  
ATOM   3252  O   GLY A 212      -1.196 -12.320  -3.796  1.00 88.75           O  
ATOM   3253  N   ARG A 213      -1.538 -13.728  -2.069  1.00 88.72           N  
ATOM   3254  H   ARG A 213      -1.188 -14.014  -1.166  1.00 88.72           H  
ATOM   3255  CA  ARG A 213      -2.576 -14.564  -2.704  1.00 88.72           C  
ATOM   3256  HA  ARG A 213      -2.471 -14.484  -3.786  1.00 88.72           H  
ATOM   3257  C   ARG A 213      -4.014 -14.116  -2.419  1.00 88.72           C  
ATOM   3258  CB  ARG A 213      -2.365 -16.041  -2.321  1.00 88.72           C  
ATOM   3259  HB2 ARG A 213      -3.136 -16.643  -2.803  1.00 88.72           H  
ATOM   3260  HB3 ARG A 213      -2.474 -16.150  -1.242  1.00 88.72           H  
ATOM   3261  O   ARG A 213      -4.949 -14.844  -2.728  1.00 88.72           O  
ATOM   3262  CG  ARG A 213      -0.998 -16.591  -2.753  1.00 88.72           C  
ATOM   3263  HG2 ARG A 213      -0.876 -16.458  -3.828  1.00 88.72           H  
ATOM   3264  HG3 ARG A 213      -0.201 -16.057  -2.237  1.00 88.72           H  
ATOM   3265  CD  ARG A 213      -0.906 -18.083  -2.411  1.00 88.72           C  
ATOM   3266  HD2 ARG A 213      -1.076 -18.211  -1.342  1.00 88.72           H  
ATOM   3267  HD3 ARG A 213      -1.683 -18.616  -2.959  1.00 88.72           H  
ATOM   3268  NE  ARG A 213       0.414 -18.640  -2.763  1.00 88.72           N  
ATOM   3269  HE  ARG A 213       1.096 -17.995  -3.136  1.00 88.72           H  
ATOM   3270  NH1 ARG A 213      -0.006 -20.825  -2.180  1.00 88.72           N  
ATOM   3271 HH11 ARG A 213      -0.951 -20.580  -1.921  1.00 88.72           H  
ATOM   3272 HH12 ARG A 213       0.318 -21.777  -2.088  1.00 88.72           H  
ATOM   3273  NH2 ARG A 213       1.999 -20.264  -2.973  1.00 88.72           N  
ATOM   3274 HH21 ARG A 213       2.661 -19.591  -3.332  1.00 88.72           H  
ATOM   3275 HH22 ARG A 213       2.294 -21.223  -2.865  1.00 88.72           H  
ATOM   3276  CZ  ARG A 213       0.793 -19.901  -2.638  1.00 88.72           C  
ATOM   3277  N   PHE A 214      -4.203 -12.957  -1.783  1.00 92.80           N  
ATOM   3278  H   PHE A 214      -3.393 -12.391  -1.573  1.00 92.80           H  
ATOM   3279  CA  PHE A 214      -5.542 -12.479  -1.426  1.00 92.80           C  
ATOM   3280  HA  PHE A 214      -6.087 -13.298  -0.958  1.00 92.80           H  
ATOM   3281  C   PHE A 214      -6.363 -12.062  -2.653  1.00 92.80           C  
ATOM   3282  CB  PHE A 214      -5.444 -11.327  -0.420  1.00 92.80           C  
ATOM   3283  HB2 PHE A 214      -4.822 -10.537  -0.843  1.00 92.80           H  
ATOM   3284  HB3 PHE A 214      -4.957 -11.688   0.485  1.00 92.80           H  
ATOM   3285  O   PHE A 214      -7.530 -12.429  -2.750  1.00 92.80           O  
ATOM   3286  CG  PHE A 214      -6.798 -10.752  -0.043  1.00 92.80           C  
ATOM   3287  CD1 PHE A 214      -7.103  -9.405  -0.317  1.00 92.80           C  
ATOM   3288  HD1 PHE A 214      -6.378  -8.773  -0.807  1.00 92.80           H  
ATOM   3289  CD2 PHE A 214      -7.761 -11.570   0.574  1.00 92.80           C  
ATOM   3290  HD2 PHE A 214      -7.541 -12.610   0.766  1.00 92.80           H  
ATOM   3291  CE1 PHE A 214      -8.354  -8.875   0.048  1.00 92.80           C  
ATOM   3292  HE1 PHE A 214      -8.581  -7.840  -0.160  1.00 92.80           H  
ATOM   3293  CE2 PHE A 214      -9.021 -11.048   0.917  1.00 92.80           C  
ATOM   3294  HE2 PHE A 214      -9.766 -11.688   1.366  1.00 92.80           H  
ATOM   3295  CZ  PHE A 214      -9.315  -9.699   0.659  1.00 92.80           C  
ATOM   3296  HZ  PHE A 214     -10.284  -9.296   0.914  1.00 92.80           H  
ATOM   3297  N   PHE A 215      -5.748 -11.325  -3.581  1.00 95.04           N  
ATOM   3298  H   PHE A 215      -4.765 -11.123  -3.464  1.00 95.04           H  
ATOM   3299  CA  PHE A 215      -6.329 -11.025  -4.888  1.00 95.04           C  
ATOM   3300  HA  PHE A 215      -7.410 -11.158  -4.850  1.00 95.04           H  
ATOM   3301  C   PHE A 215      -5.783 -12.003  -5.920  1.00 95.04           C  
ATOM   3302  CB  PHE A 215      -6.041  -9.572  -5.287  1.00 95.04           C  
ATOM   3303  HB2 PHE A 215      -4.968  -9.389  -5.235  1.00 95.04           H  
ATOM   3304  HB3 PHE A 215      -6.343  -9.425  -6.325  1.00 95.04           H  
ATOM   3305  O   PHE A 215      -4.570 -12.228  -5.983  1.00 95.04           O  
ATOM   3306  CG  PHE A 215      -6.781  -8.559  -4.440  1.00 95.04           C  
ATOM   3307  CD1 PHE A 215      -8.185  -8.479  -4.513  1.00 95.04           C  
ATOM   3308  HD1 PHE A 215      -8.728  -9.126  -5.186  1.00 95.04           H  
ATOM   3309  CD2 PHE A 215      -6.078  -7.724  -3.554  1.00 95.04           C  
ATOM   3310  HD2 PHE A 215      -5.001  -7.783  -3.496  1.00 95.04           H  
ATOM   3311  CE1 PHE A 215      -8.884  -7.572  -3.697  1.00 95.04           C  
ATOM   3312  HE1 PHE A 215      -9.962  -7.531  -3.749  1.00 95.04           H  
ATOM   3313  CE2 PHE A 215      -6.779  -6.831  -2.725  1.00 95.04           C  
ATOM   3314  HE2 PHE A 215      -6.234  -6.233  -2.010  1.00 95.04           H  
ATOM   3315  CZ  PHE A 215      -8.181  -6.751  -2.798  1.00 95.04           C  
ATOM   3316  HZ  PHE A 215      -8.718  -6.079  -2.144  1.00 95.04           H  
ATOM   3317  N   THR A 216      -6.674 -12.563  -6.735  1.00 96.65           N  
ATOM   3318  H   THR A 216      -7.644 -12.290  -6.674  1.00 96.65           H  
ATOM   3319  CA  THR A 216      -6.279 -13.401  -7.868  1.00 96.65           C  
ATOM   3320  HA  THR A 216      -5.556 -14.138  -7.520  1.00 96.65           H  
ATOM   3321  C   THR A 216      -5.611 -12.556  -8.951  1.00 96.65           C  
ATOM   3322  CB  THR A 216      -7.473 -14.157  -8.467  1.00 96.65           C  
ATOM   3323  HB  THR A 216      -7.095 -14.845  -9.223  1.00 96.65           H  
ATOM   3324  O   THR A 216      -5.668 -11.325  -8.946  1.00 96.65           O  
ATOM   3325  CG2 THR A 216      -8.258 -14.969  -7.438  1.00 96.65           C  
ATOM   3326 HG21 THR A 216      -8.731 -14.311  -6.710  1.00 96.65           H  
ATOM   3327 HG22 THR A 216      -9.033 -15.537  -7.952  1.00 96.65           H  
ATOM   3328 HG23 THR A 216      -7.590 -15.661  -6.926  1.00 96.65           H  
ATOM   3329  OG1 THR A 216      -8.337 -13.252  -9.101  1.00 96.65           O  
ATOM   3330  HG1 THR A 216      -8.873 -12.834  -8.422  1.00 96.65           H  
ATOM   3331  N   ARG A 217      -4.986 -13.213  -9.926  1.00 96.39           N  
ATOM   3332  H   ARG A 217      -4.983 -14.223  -9.909  1.00 96.39           H  
ATOM   3333  CA  ARG A 217      -4.395 -12.525 -11.080  1.00 96.39           C  
ATOM   3334  HA  ARG A 217      -3.669 -11.785 -10.743  1.00 96.39           H  
ATOM   3335  C   ARG A 217      -5.432 -11.759 -11.899  1.00 96.39           C  
ATOM   3336  CB  ARG A 217      -3.684 -13.546 -11.958  1.00 96.39           C  
ATOM   3337  HB2 ARG A 217      -4.393 -14.299 -12.303  1.00 96.39           H  
ATOM   3338  HB3 ARG A 217      -3.299 -13.014 -12.827  1.00 96.39           H  
ATOM   3339  O   ARG A 217      -5.170 -10.635 -12.319  1.00 96.39           O  
ATOM   3340  CG  ARG A 217      -2.538 -14.228 -11.194  1.00 96.39           C  
ATOM   3341  HG2 ARG A 217      -2.933 -14.822 -10.369  1.00 96.39           H  
ATOM   3342  HG3 ARG A 217      -1.859 -13.474 -10.795  1.00 96.39           H  
ATOM   3343  CD  ARG A 217      -1.770 -15.151 -12.126  1.00 96.39           C  
ATOM   3344  HD2 ARG A 217      -2.442 -15.892 -12.557  1.00 96.39           H  
ATOM   3345  HD3 ARG A 217      -1.000 -15.658 -11.543  1.00 96.39           H  
ATOM   3346  NE  ARG A 217      -1.166 -14.349 -13.189  1.00 96.39           N  
ATOM   3347  HE  ARG A 217      -1.508 -13.409 -13.331  1.00 96.39           H  
ATOM   3348  NH1 ARG A 217       0.705 -15.581 -13.487  1.00 96.39           N  
ATOM   3349 HH11 ARG A 217       1.690 -15.396 -13.360  1.00 96.39           H  
ATOM   3350 HH12 ARG A 217       0.348 -16.232 -12.802  1.00 96.39           H  
ATOM   3351  NH2 ARG A 217       0.379 -13.634 -14.600  1.00 96.39           N  
ATOM   3352 HH21 ARG A 217      -0.033 -12.720 -14.479  1.00 96.39           H  
ATOM   3353 HH22 ARG A 217       1.234 -13.737 -15.127  1.00 96.39           H  
ATOM   3354  CZ  ARG A 217      -0.012 -14.539 -13.762  1.00 96.39           C  
ATOM   3355  N   GLU A 218      -6.624 -12.328 -12.063  1.00 97.14           N  
ATOM   3356  H   GLU A 218      -6.794 -13.244 -11.672  1.00 97.14           H  
ATOM   3357  CA  GLU A 218      -7.736 -11.670 -12.753  1.00 97.14           C  
ATOM   3358  HA  GLU A 218      -7.404 -11.332 -13.734  1.00 97.14           H  
ATOM   3359  C   GLU A 218      -8.224 -10.433 -11.991  1.00 97.14           C  
ATOM   3360  CB  GLU A 218      -8.894 -12.652 -12.952  1.00 97.14           C  
ATOM   3361  HB2 GLU A 218      -9.738 -12.104 -13.371  1.00 97.14           H  
ATOM   3362  HB3 GLU A 218      -9.189 -13.061 -11.986  1.00 97.14           H  
ATOM   3363  O   GLU A 218      -8.436  -9.384 -12.602  1.00 97.14           O  
ATOM   3364  CG  GLU A 218      -8.529 -13.792 -13.913  1.00 97.14           C  
ATOM   3365  HG2 GLU A 218      -7.766 -14.419 -13.453  1.00 97.14           H  
ATOM   3366  HG3 GLU A 218      -8.110 -13.358 -14.821  1.00 97.14           H  
ATOM   3367  CD  GLU A 218      -9.753 -14.649 -14.264  1.00 97.14           C  
ATOM   3368  OE1 GLU A 218      -9.824 -15.086 -15.432  1.00 97.14           O  
ATOM   3369  OE2 GLU A 218     -10.600 -14.851 -13.365  1.00 97.14           O  
ATOM   3370  N   ASP A 219      -8.317 -10.506 -10.657  1.00 97.97           N  
ATOM   3371  H   ASP A 219      -8.186 -11.404 -10.213  1.00 97.97           H  
ATOM   3372  CA  ASP A 219      -8.656  -9.345  -9.824  1.00 97.97           C  
ATOM   3373  HA  ASP A 219      -9.634  -8.967 -10.123  1.00 97.97           H  
ATOM   3374  C   ASP A 219      -7.629  -8.220  -9.996  1.00 97.97           C  
ATOM   3375  CB  ASP A 219      -8.705  -9.714  -8.336  1.00 97.97           C  
ATOM   3376  HB2 ASP A 219      -8.886  -8.806  -7.760  1.00 97.97           H  
ATOM   3377  HB3 ASP A 219      -7.734 -10.106  -8.032  1.00 97.97           H  
ATOM   3378  O   ASP A 219      -7.995  -7.057 -10.189  1.00 97.97           O  
ATOM   3379  CG  ASP A 219      -9.787 -10.722  -7.975  1.00 97.97           C  
ATOM   3380  OD1 ASP A 219     -10.945 -10.507  -8.391  1.00 97.97           O  
ATOM   3381  OD2 ASP A 219      -9.432 -11.675  -7.240  1.00 97.97           O  
ATOM   3382  N   LYS A 220      -6.335  -8.566  -9.957  1.00 98.33           N  
ATOM   3383  H   LYS A 220      -6.122  -9.540  -9.798  1.00 98.33           H  
ATOM   3384  CA  LYS A 220      -5.229  -7.620 -10.153  1.00 98.33           C  
ATOM   3385  HA  LYS A 220      -5.313  -6.809  -9.429  1.00 98.33           H  
ATOM   3386  C   LYS A 220      -5.300  -6.968 -11.532  1.00 98.33           C  
ATOM   3387  CB  LYS A 220      -3.886  -8.330  -9.948  1.00 98.33           C  
ATOM   3388  HB2 LYS A 220      -3.085  -7.662 -10.266  1.00 98.33           H  
ATOM   3389  HB3 LYS A 220      -3.843  -9.221 -10.575  1.00 98.33           H  
ATOM   3390  O   LYS A 220      -5.306  -5.740 -11.609  1.00 98.33           O  
ATOM   3391  CG  LYS A 220      -3.648  -8.726  -8.484  1.00 98.33           C  
ATOM   3392  HG2 LYS A 220      -4.428  -9.401  -8.131  1.00 98.33           H  
ATOM   3393  HG3 LYS A 220      -3.675  -7.833  -7.860  1.00 98.33           H  
ATOM   3394  CD  LYS A 220      -2.286  -9.408  -8.358  1.00 98.33           C  
ATOM   3395  HD2 LYS A 220      -2.277 -10.307  -8.974  1.00 98.33           H  
ATOM   3396  HD3 LYS A 220      -1.527  -8.720  -8.731  1.00 98.33           H  
ATOM   3397  CE  LYS A 220      -1.962  -9.782  -6.910  1.00 98.33           C  
ATOM   3398  HE2 LYS A 220      -2.677 -10.529  -6.564  1.00 98.33           H  
ATOM   3399  HE3 LYS A 220      -2.060  -8.895  -6.284  1.00 98.33           H  
ATOM   3400  NZ  LYS A 220      -0.579 -10.309  -6.820  1.00 98.33           N  
ATOM   3401  HZ1 LYS A 220      -0.312 -10.527  -5.871  1.00 98.33           H  
ATOM   3402  HZ2 LYS A 220       0.092  -9.630  -7.149  1.00 98.33           H  
ATOM   3403  HZ3 LYS A 220      -0.458 -11.145  -7.373  1.00 98.33           H  
ATOM   3404  N   LYS A 221      -5.453  -7.759 -12.603  1.00 98.24           N  
ATOM   3405  H   LYS A 221      -5.446  -8.757 -12.452  1.00 98.24           H  
ATOM   3406  CA  LYS A 221      -5.640  -7.257 -13.978  1.00 98.24           C  
ATOM   3407  HA  LYS A 221      -4.753  -6.695 -14.270  1.00 98.24           H  
ATOM   3408  C   LYS A 221      -6.815  -6.279 -14.046  1.00 98.24           C  
ATOM   3409  CB  LYS A 221      -5.810  -8.441 -14.957  1.00 98.24           C  
ATOM   3410  HB2 LYS A 221      -6.656  -9.054 -14.647  1.00 98.24           H  
ATOM   3411  HB3 LYS A 221      -4.911  -9.056 -14.931  1.00 98.24           H  
ATOM   3412  O   LYS A 221      -6.645  -5.152 -14.503  1.00 98.24           O  
ATOM   3413  CG  LYS A 221      -6.047  -7.954 -16.399  1.00 98.24           C  
ATOM   3414  HG2 LYS A 221      -5.210  -7.324 -16.700  1.00 98.24           H  
ATOM   3415  HG3 LYS A 221      -6.952  -7.348 -16.413  1.00 98.24           H  
ATOM   3416  CD  LYS A 221      -6.229  -9.071 -17.443  1.00 98.24           C  
ATOM   3417  HD2 LYS A 221      -7.015  -9.755 -17.123  1.00 98.24           H  
ATOM   3418  HD3 LYS A 221      -5.297  -9.626 -17.552  1.00 98.24           H  
ATOM   3419  CE  LYS A 221      -6.642  -8.392 -18.768  1.00 98.24           C  
ATOM   3420  HE2 LYS A 221      -6.041  -7.492 -18.898  1.00 98.24           H  
ATOM   3421  HE3 LYS A 221      -7.673  -8.049 -18.678  1.00 98.24           H  
ATOM   3422  NZ  LYS A 221      -6.506  -9.229 -19.990  1.00 98.24           N  
ATOM   3423  HZ1 LYS A 221      -6.760  -8.667 -20.790  1.00 98.24           H  
ATOM   3424  HZ2 LYS A 221      -5.549  -9.515 -20.138  1.00 98.24           H  
ATOM   3425  HZ3 LYS A 221      -7.121 -10.029 -19.969  1.00 98.24           H  
ATOM   3426  N   LYS A 222      -7.983  -6.667 -13.527  1.00 98.28           N  
ATOM   3427  H   LYS A 222      -8.044  -7.606 -13.159  1.00 98.28           H  
ATOM   3428  CA  LYS A 222      -9.191  -5.828 -13.519  1.00 98.28           C  
ATOM   3429  HA  LYS A 222      -9.461  -5.595 -14.549  1.00 98.28           H  
ATOM   3430  C   LYS A 222      -8.970  -4.494 -12.806  1.00 98.28           C  
ATOM   3431  CB  LYS A 222     -10.324  -6.635 -12.874  1.00 98.28           C  
ATOM   3432  HB2 LYS A 222     -10.048  -6.900 -11.853  1.00 98.28           H  
ATOM   3433  HB3 LYS A 222     -10.456  -7.557 -13.440  1.00 98.28           H  
ATOM   3434  O   LYS A 222      -9.421  -3.458 -13.288  1.00 98.28           O  
ATOM   3435  CG  LYS A 222     -11.651  -5.868 -12.854  1.00 98.28           C  
ATOM   3436  HG2 LYS A 222     -11.559  -4.975 -12.235  1.00 98.28           H  
ATOM   3437  HG3 LYS A 222     -11.917  -5.576 -13.870  1.00 98.28           H  
ATOM   3438  CD  LYS A 222     -12.745  -6.764 -12.274  1.00 98.28           C  
ATOM   3439  HD2 LYS A 222     -12.472  -7.061 -11.262  1.00 98.28           H  
ATOM   3440  HD3 LYS A 222     -12.827  -7.658 -12.893  1.00 98.28           H  
ATOM   3441  CE  LYS A 222     -14.082  -6.024 -12.262  1.00 98.28           C  
ATOM   3442  HE2 LYS A 222     -14.005  -5.167 -11.593  1.00 98.28           H  
ATOM   3443  HE3 LYS A 222     -14.279  -5.654 -13.268  1.00 98.28           H  
ATOM   3444  NZ  LYS A 222     -15.168  -6.938 -11.832  1.00 98.28           N  
ATOM   3445  HZ1 LYS A 222     -16.061  -6.467 -11.829  1.00 98.28           H  
ATOM   3446  HZ2 LYS A 222     -14.968  -7.320 -10.919  1.00 98.28           H  
ATOM   3447  HZ3 LYS A 222     -15.222  -7.714 -12.477  1.00 98.28           H  
ATOM   3448  N   LEU A 223      -8.281  -4.502 -11.665  1.00 98.40           N  
ATOM   3449  H   LEU A 223      -7.955  -5.391 -11.313  1.00 98.40           H  
ATOM   3450  CA  LEU A 223      -7.971  -3.282 -10.918  1.00 98.40           C  
ATOM   3451  HA  LEU A 223      -8.884  -2.695 -10.816  1.00 98.40           H  
ATOM   3452  C   LEU A 223      -6.980  -2.389 -11.670  1.00 98.40           C  
ATOM   3453  CB  LEU A 223      -7.446  -3.651  -9.519  1.00 98.40           C  
ATOM   3454  HB2 LEU A 223      -7.027  -2.762  -9.047  1.00 98.40           H  
ATOM   3455  HB3 LEU A 223      -6.640  -4.376  -9.634  1.00 98.40           H  
ATOM   3456  O   LEU A 223      -7.202  -1.181 -11.736  1.00 98.40           O  
ATOM   3457  CG  LEU A 223      -8.529  -4.237  -8.596  1.00 98.40           C  
ATOM   3458  HG  LEU A 223      -9.085  -5.017  -9.117  1.00 98.40           H  
ATOM   3459  CD1 LEU A 223      -7.895  -4.849  -7.348  1.00 98.40           C  
ATOM   3460 HD11 LEU A 223      -7.120  -5.556  -7.644  1.00 98.40           H  
ATOM   3461 HD12 LEU A 223      -8.650  -5.400  -6.788  1.00 98.40           H  
ATOM   3462 HD13 LEU A 223      -7.465  -4.069  -6.720  1.00 98.40           H  
ATOM   3463  CD2 LEU A 223      -9.527  -3.171  -8.135  1.00 98.40           C  
ATOM   3464 HD21 LEU A 223     -10.255  -3.635  -7.470  1.00 98.40           H  
ATOM   3465 HD22 LEU A 223      -9.004  -2.366  -7.619  1.00 98.40           H  
ATOM   3466 HD23 LEU A 223     -10.061  -2.764  -8.994  1.00 98.40           H  
ATOM   3467  N   LEU A 224      -5.926  -2.965 -12.255  1.00 98.62           N  
ATOM   3468  H   LEU A 224      -5.811  -3.964 -12.162  1.00 98.62           H  
ATOM   3469  CA  LEU A 224      -4.928  -2.231 -13.041  1.00 98.62           C  
ATOM   3470  HA  LEU A 224      -4.524  -1.426 -12.427  1.00 98.62           H  
ATOM   3471  C   LEU A 224      -5.547  -1.567 -14.281  1.00 98.62           C  
ATOM   3472  CB  LEU A 224      -3.781  -3.181 -13.434  1.00 98.62           C  
ATOM   3473  HB2 LEU A 224      -4.210  -4.054 -13.925  1.00 98.62           H  
ATOM   3474  HB3 LEU A 224      -3.143  -2.674 -14.158  1.00 98.62           H  
ATOM   3475  O   LEU A 224      -5.225  -0.409 -14.557  1.00 98.62           O  
ATOM   3476  CG  LEU A 224      -2.884  -3.647 -12.272  1.00 98.62           C  
ATOM   3477  HG  LEU A 224      -3.494  -4.024 -11.451  1.00 98.62           H  
ATOM   3478  CD1 LEU A 224      -1.964  -4.764 -12.766  1.00 98.62           C  
ATOM   3479 HD11 LEU A 224      -2.567  -5.611 -13.096  1.00 98.62           H  
ATOM   3480 HD12 LEU A 224      -1.351  -4.415 -13.597  1.00 98.62           H  
ATOM   3481 HD13 LEU A 224      -1.322  -5.098 -11.951  1.00 98.62           H  
ATOM   3482  CD2 LEU A 224      -2.010  -2.514 -11.730  1.00 98.62           C  
ATOM   3483 HD21 LEU A 224      -2.632  -1.708 -11.341  1.00 98.62           H  
ATOM   3484 HD22 LEU A 224      -1.394  -2.898 -10.916  1.00 98.62           H  
ATOM   3485 HD23 LEU A 224      -1.364  -2.141 -12.525  1.00 98.62           H  
ATOM   3486  N   ILE A 225      -6.477  -2.246 -14.962  1.00 98.49           N  
ATOM   3487  H   ILE A 225      -6.628  -3.216 -14.726  1.00 98.49           H  
ATOM   3488  CA  ILE A 225      -7.268  -1.676 -16.066  1.00 98.49           C  
ATOM   3489  HA  ILE A 225      -6.589  -1.244 -16.802  1.00 98.49           H  
ATOM   3490  C   ILE A 225      -8.152  -0.539 -15.558  1.00 98.49           C  
ATOM   3491  CB  ILE A 225      -8.101  -2.770 -16.775  1.00 98.49           C  
ATOM   3492  HB  ILE A 225      -8.675  -3.315 -16.026  1.00 98.49           H  
ATOM   3493  O   ILE A 225      -8.082   0.585 -16.052  1.00 98.49           O  
ATOM   3494  CG1 ILE A 225      -7.163  -3.756 -17.501  1.00 98.49           C  
ATOM   3495 HG12 ILE A 225      -6.699  -3.244 -18.344  1.00 98.49           H  
ATOM   3496 HG13 ILE A 225      -6.370  -4.076 -16.826  1.00 98.49           H  
ATOM   3497  CG2 ILE A 225      -9.083  -2.148 -17.786  1.00 98.49           C  
ATOM   3498 HG21 ILE A 225      -9.800  -1.485 -17.301  1.00 98.49           H  
ATOM   3499 HG22 ILE A 225      -9.666  -2.928 -18.276  1.00 98.49           H  
ATOM   3500 HG23 ILE A 225      -8.539  -1.595 -18.551  1.00 98.49           H  
ATOM   3501  CD1 ILE A 225      -7.854  -5.021 -18.012  1.00 98.49           C  
ATOM   3502 HD11 ILE A 225      -8.585  -4.774 -18.782  1.00 98.49           H  
ATOM   3503 HD12 ILE A 225      -7.102  -5.672 -18.457  1.00 98.49           H  
ATOM   3504 HD13 ILE A 225      -8.349  -5.536 -17.190  1.00 98.49           H  
ATOM   3505  N   ALA A 226      -8.934  -0.787 -14.501  1.00 97.97           N  
ATOM   3506  H   ALA A 226      -8.962  -1.729 -14.138  1.00 97.97           H  
ATOM   3507  CA  ALA A 226      -9.850   0.208 -13.944  1.00 97.97           C  
ATOM   3508  HA  ALA A 226     -10.572   0.480 -14.713  1.00 97.97           H  
ATOM   3509  C   ALA A 226      -9.136   1.497 -13.501  1.00 97.97           C  
ATOM   3510  CB  ALA A 226     -10.595  -0.432 -12.767  1.00 97.97           C  
ATOM   3511  HB1 ALA A 226     -11.135  -1.313 -13.112  1.00 97.97           H  
ATOM   3512  HB2 ALA A 226      -9.888  -0.723 -11.990  1.00 97.97           H  
ATOM   3513  HB3 ALA A 226     -11.309   0.283 -12.357  1.00 97.97           H  
ATOM   3514  O   ALA A 226      -9.716   2.589 -13.542  1.00 97.97           O  
ATOM   3515  N   VAL A 227      -7.872   1.389 -13.074  1.00 97.72           N  
ATOM   3516  H   VAL A 227      -7.466   0.466 -13.015  1.00 97.72           H  
ATOM   3517  CA  VAL A 227      -7.065   2.549 -12.688  1.00 97.72           C  
ATOM   3518  HA  VAL A 227      -7.787   3.338 -12.475  1.00 97.72           H  
ATOM   3519  C   VAL A 227      -6.174   3.120 -13.798  1.00 97.72           C  
ATOM   3520  CB  VAL A 227      -6.334   2.373 -11.352  1.00 97.72           C  
ATOM   3521  HB  VAL A 227      -5.822   3.311 -11.138  1.00 97.72           H  
ATOM   3522  O   VAL A 227      -5.515   4.134 -13.548  1.00 97.72           O  
ATOM   3523  CG1 VAL A 227      -7.341   2.167 -10.217  1.00 97.72           C  
ATOM   3524 HG11 VAL A 227      -8.064   2.982 -10.199  1.00 97.72           H  
ATOM   3525 HG12 VAL A 227      -7.866   1.220 -10.346  1.00 97.72           H  
ATOM   3526 HG13 VAL A 227      -6.794   2.149  -9.274  1.00 97.72           H  
ATOM   3527  CG2 VAL A 227      -5.283   1.262 -11.335  1.00 97.72           C  
ATOM   3528 HG21 VAL A 227      -5.605   0.425 -10.716  1.00 97.72           H  
ATOM   3529 HG22 VAL A 227      -4.352   1.650 -10.921  1.00 97.72           H  
ATOM   3530 HG23 VAL A 227      -5.104   0.895 -12.345  1.00 97.72           H  
ATOM   3531  N   GLY A 228      -6.220   2.566 -15.014  1.00 97.84           N  
ATOM   3532  H   GLY A 228      -6.808   1.758 -15.158  1.00 97.84           H  
ATOM   3533  CA  GLY A 228      -5.524   3.078 -16.201  1.00 97.84           C  
ATOM   3534  HA2 GLY A 228      -5.930   2.572 -17.077  1.00 97.84           H  
ATOM   3535  HA3 GLY A 228      -5.707   4.148 -16.305  1.00 97.84           H  
ATOM   3536  C   GLY A 228      -4.013   2.843 -16.197  1.00 97.84           C  
ATOM   3537  O   GLY A 228      -3.265   3.662 -16.726  1.00 97.84           O  
ATOM   3538  N   ILE A 229      -3.550   1.776 -15.541  1.00 98.54           N  
ATOM   3539  H   ILE A 229      -4.230   1.133 -15.161  1.00 98.54           H  
ATOM   3540  CA  ILE A 229      -2.131   1.376 -15.533  1.00 98.54           C  
ATOM   3541  HA  ILE A 229      -1.502   2.265 -15.587  1.00 98.54           H  
ATOM   3542  C   ILE A 229      -1.799   0.546 -16.773  1.00 98.54           C  
ATOM   3543  CB  ILE A 229      -1.808   0.613 -14.229  1.00 98.54           C  
ATOM   3544  HB  ILE A 229      -2.468  -0.252 -14.171  1.00 98.54           H  
ATOM   3545  O   ILE A 229      -0.727   0.707 -17.357  1.00 98.54           O  
ATOM   3546  CG1 ILE A 229      -2.081   1.485 -12.984  1.00 98.54           C  
ATOM   3547 HG12 ILE A 229      -3.136   1.758 -12.975  1.00 98.54           H  
ATOM   3548 HG13 ILE A 229      -1.893   0.891 -12.090  1.00 98.54           H  
ATOM   3549  CG2 ILE A 229      -0.363   0.082 -14.200  1.00 98.54           C  
ATOM   3550 HG21 ILE A 229      -0.143  -0.373 -13.235  1.00 98.54           H  
ATOM   3551 HG22 ILE A 229       0.348   0.891 -14.370  1.00 98.54           H  
ATOM   3552 HG23 ILE A 229      -0.221  -0.673 -14.973  1.00 98.54           H  
ATOM   3553  CD1 ILE A 229      -1.276   2.787 -12.893  1.00 98.54           C  
ATOM   3554 HD11 ILE A 229      -0.207   2.575 -12.900  1.00 98.54           H  
ATOM   3555 HD12 ILE A 229      -1.531   3.297 -11.964  1.00 98.54           H  
ATOM   3556 HD13 ILE A 229      -1.523   3.446 -13.725  1.00 98.54           H  
ATOM   3557  N   ILE A 230      -2.744  -0.304 -17.169  1.00 97.99           N  
ATOM   3558  H   ILE A 230      -3.625  -0.296 -16.675  1.00 97.99           H  
ATOM   3559  CA  ILE A 230      -2.751  -1.066 -18.416  1.00 97.99           C  
ATOM   3560  HA  ILE A 230      -1.992  -0.646 -19.077  1.00 97.99           H  
ATOM   3561  C   ILE A 230      -4.107  -0.885 -19.102  1.00 97.99           C  
ATOM   3562  CB  ILE A 230      -2.434  -2.562 -18.182  1.00 97.99           C  
ATOM   3563  HB  ILE A 230      -2.486  -3.064 -19.148  1.00 97.99           H  
ATOM   3564  O   ILE A 230      -5.078  -0.521 -18.434  1.00 97.99           O  
ATOM   3565  CG1 ILE A 230      -3.477  -3.225 -17.256  1.00 97.99           C  
ATOM   3566 HG12 ILE A 230      -4.432  -3.219 -17.781  1.00 97.99           H  
ATOM   3567 HG13 ILE A 230      -3.593  -2.641 -16.343  1.00 97.99           H  
ATOM   3568  CG2 ILE A 230      -0.994  -2.730 -17.673  1.00 97.99           C  
ATOM   3569 HG21 ILE A 230      -0.725  -3.786 -17.641  1.00 97.99           H  
ATOM   3570 HG22 ILE A 230      -0.876  -2.285 -16.685  1.00 97.99           H  
ATOM   3571 HG23 ILE A 230      -0.326  -2.249 -18.388  1.00 97.99           H  
ATOM   3572  CD1 ILE A 230      -3.173  -4.675 -16.869  1.00 97.99           C  
ATOM   3573 HD11 ILE A 230      -2.945  -5.248 -17.768  1.00 97.99           H  
ATOM   3574 HD12 ILE A 230      -2.326  -4.716 -16.184  1.00 97.99           H  
ATOM   3575 HD13 ILE A 230      -4.043  -5.108 -16.375  1.00 97.99           H  
ATOM   3576  N   ASP A 231      -4.182  -1.139 -20.402  1.00 97.39           N  
ATOM   3577  H   ASP A 231      -3.345  -1.398 -20.905  1.00 97.39           H  
ATOM   3578  CA  ASP A 231      -5.449  -1.260 -21.127  1.00 97.39           C  
ATOM   3579  HA  ASP A 231      -6.214  -0.702 -20.589  1.00 97.39           H  
ATOM   3580  C   ASP A 231      -5.954  -2.718 -21.184  1.00 97.39           C  
ATOM   3581  CB  ASP A 231      -5.324  -0.585 -22.504  1.00 97.39           C  
ATOM   3582  HB2 ASP A 231      -6.307  -0.560 -22.976  1.00 97.39           H  
ATOM   3583  HB3 ASP A 231      -5.016   0.449 -22.350  1.00 97.39           H  
ATOM   3584  O   ASP A 231      -5.384  -3.628 -20.572  1.00 97.39           O  
ATOM   3585  CG  ASP A 231      -4.341  -1.257 -23.464  1.00 97.39           C  
ATOM   3586  OD1 ASP A 231      -3.984  -2.434 -23.226  1.00 97.39           O  
ATOM   3587  OD2 ASP A 231      -3.941  -0.557 -24.415  1.00 97.39           O  
ATOM   3588  N   GLU A 232      -7.069  -2.933 -21.887  1.00 95.80           N  
ATOM   3589  H   GLU A 232      -7.469  -2.161 -22.403  1.00 95.80           H  
ATOM   3590  CA  GLU A 232      -7.699  -4.252 -22.054  1.00 95.80           C  
ATOM   3591  HA  GLU A 232      -7.928  -4.671 -21.074  1.00 95.80           H  
ATOM   3592  C   GLU A 232      -6.777  -5.263 -22.765  1.00 95.80           C  
ATOM   3593  CB  GLU A 232      -9.016  -4.086 -22.836  1.00 95.80           C  
ATOM   3594  HB2 GLU A 232      -8.798  -3.581 -23.778  1.00 95.80           H  
ATOM   3595  HB3 GLU A 232      -9.417  -5.069 -23.079  1.00 95.80           H  
ATOM   3596  O   GLU A 232      -6.796  -6.459 -22.441  1.00 95.80           O  
ATOM   3597  CG  GLU A 232     -10.099  -3.277 -22.093  1.00 95.80           C  
ATOM   3598  HG2 GLU A 232      -9.693  -2.305 -21.815  1.00 95.80           H  
ATOM   3599  HG3 GLU A 232     -10.916  -3.095 -22.791  1.00 95.80           H  
ATOM   3600  CD  GLU A 232     -10.679  -3.969 -20.843  1.00 95.80           C  
ATOM   3601  OE1 GLU A 232     -11.437  -3.292 -20.109  1.00 95.80           O  
ATOM   3602  OE2 GLU A 232     -10.374  -5.161 -20.599  1.00 95.80           O  
ATOM   3603  N   ASP A 233      -5.902  -4.764 -23.645  1.00 95.85           N  
ATOM   3604  H   ASP A 233      -5.873  -3.763 -23.778  1.00 95.85           H  
ATOM   3605  CA  ASP A 233      -4.896  -5.524 -24.393  1.00 95.85           C  
ATOM   3606  HA  ASP A 233      -5.303  -6.512 -24.607  1.00 95.85           H  
ATOM   3607  C   ASP A 233      -3.597  -5.743 -23.594  1.00 95.85           C  
ATOM   3608  CB  ASP A 233      -4.627  -4.836 -25.744  1.00 95.85           C  
ATOM   3609  HB2 ASP A 233      -4.285  -3.816 -25.566  1.00 95.85           H  
ATOM   3610  HB3 ASP A 233      -3.832  -5.369 -26.264  1.00 95.85           H  
ATOM   3611  O   ASP A 233      -2.625  -6.297 -24.112  1.00 95.85           O  
ATOM   3612  CG  ASP A 233      -5.854  -4.818 -26.660  1.00 95.85           C  
ATOM   3613  OD1 ASP A 233      -6.537  -5.866 -26.742  1.00 95.85           O  
ATOM   3614  OD2 ASP A 233      -6.089  -3.770 -27.302  1.00 95.85           O  
ATOM   3615  N   LEU A 234      -3.584  -5.374 -22.305  1.00 94.86           N  
ATOM   3616  H   LEU A 234      -4.381  -4.834 -22.000  1.00 94.86           H  
ATOM   3617  CA  LEU A 234      -2.443  -5.479 -21.386  1.00 94.86           C  
ATOM   3618  HA  LEU A 234      -2.801  -5.118 -20.422  1.00 94.86           H  
ATOM   3619  C   LEU A 234      -1.262  -4.560 -21.729  1.00 94.86           C  
ATOM   3620  CB  LEU A 234      -2.001  -6.949 -21.211  1.00 94.86           C  
ATOM   3621  HB2 LEU A 234      -1.581  -7.313 -22.149  1.00 94.86           H  
ATOM   3622  HB3 LEU A 234      -1.194  -6.986 -20.480  1.00 94.86           H  
ATOM   3623  O   LEU A 234      -0.151  -4.769 -21.230  1.00 94.86           O  
ATOM   3624  CG  LEU A 234      -3.110  -7.905 -20.760  1.00 94.86           C  
ATOM   3625  HG  LEU A 234      -3.964  -7.879 -21.436  1.00 94.86           H  
ATOM   3626  CD1 LEU A 234      -2.577  -9.339 -20.717  1.00 94.86           C  
ATOM   3627 HD11 LEU A 234      -2.238  -9.618 -21.714  1.00 94.86           H  
ATOM   3628 HD12 LEU A 234      -1.736  -9.403 -20.026  1.00 94.86           H  
ATOM   3629 HD13 LEU A 234      -3.359 -10.033 -20.409  1.00 94.86           H  
ATOM   3630  CD2 LEU A 234      -3.555  -7.526 -19.352  1.00 94.86           C  
ATOM   3631 HD21 LEU A 234      -4.215  -6.660 -19.402  1.00 94.86           H  
ATOM   3632 HD22 LEU A 234      -4.041  -8.376 -18.872  1.00 94.86           H  
ATOM   3633 HD23 LEU A 234      -2.682  -7.276 -18.749  1.00 94.86           H  
ATOM   3634  N   VAL A 235      -1.482  -3.524 -22.535  1.00 97.03           N  
ATOM   3635  H   VAL A 235      -2.416  -3.363 -22.882  1.00 97.03           H  
ATOM   3636  CA  VAL A 235      -0.454  -2.541 -22.883  1.00 97.03           C  
ATOM   3637  HA  VAL A 235       0.495  -3.069 -22.975  1.00 97.03           H  
ATOM   3638  C   VAL A 235      -0.329  -1.512 -21.763  1.00 97.03           C  
ATOM   3639  CB  VAL A 235      -0.739  -1.876 -24.239  1.00 97.03           C  
ATOM   3640  HB  VAL A 235      -1.638  -1.265 -24.158  1.00 97.03           H  
ATOM   3641  O   VAL A 235      -1.316  -0.990 -21.249  1.00 97.03           O  
ATOM   3642  CG1 VAL A 235       0.412  -0.950 -24.654  1.00 97.03           C  
ATOM   3643 HG11 VAL A 235       0.506  -0.126 -23.946  1.00 97.03           H  
ATOM   3644 HG12 VAL A 235       1.347  -1.508 -24.708  1.00 97.03           H  
ATOM   3645 HG13 VAL A 235       0.190  -0.523 -25.632  1.00 97.03           H  
ATOM   3646  CG2 VAL A 235      -0.929  -2.918 -25.350  1.00 97.03           C  
ATOM   3647 HG21 VAL A 235      -1.102  -2.415 -26.301  1.00 97.03           H  
ATOM   3648 HG22 VAL A 235      -1.811  -3.523 -25.141  1.00 97.03           H  
ATOM   3649 HG23 VAL A 235      -0.056  -3.567 -25.425  1.00 97.03           H  
ATOM   3650  N   LEU A 236       0.909  -1.214 -21.363  1.00 98.37           N  
ATOM   3651  H   LEU A 236       1.678  -1.657 -21.845  1.00 98.37           H  
ATOM   3652  CA  LEU A 236       1.202  -0.242 -20.309  1.00 98.37           C  
ATOM   3653  HA  LEU A 236       0.557  -0.449 -19.455  1.00 98.37           H  
ATOM   3654  C   LEU A 236       0.917   1.191 -20.757  1.00 98.37           C  
ATOM   3655  CB  LEU A 236       2.675  -0.353 -19.883  1.00 98.37           C  
ATOM   3656  HB2 LEU A 236       2.934   0.508 -19.266  1.00 98.37           H  
ATOM   3657  HB3 LEU A 236       3.292  -0.311 -20.781  1.00 98.37           H  
ATOM   3658  O   LEU A 236       1.329   1.617 -21.837  1.00 98.37           O  
ATOM   3659  CG  LEU A 236       3.003  -1.628 -19.098  1.00 98.37           C  
ATOM   3660  HG  LEU A 236       2.574  -2.499 -19.593  1.00 98.37           H  
ATOM   3661  CD1 LEU A 236       4.519  -1.789 -19.030  1.00 98.37           C  
ATOM   3662 HD11 LEU A 236       4.764  -2.636 -18.389  1.00 98.37           H  
ATOM   3663 HD12 LEU A 236       4.971  -0.883 -18.626  1.00 98.37           H  
ATOM   3664 HD13 LEU A 236       4.913  -1.977 -20.029  1.00 98.37           H  
ATOM   3665  CD2 LEU A 236       2.499  -1.554 -17.659  1.00 98.37           C  
ATOM   3666 HD21 LEU A 236       3.107  -0.854 -17.086  1.00 98.37           H  
ATOM   3667 HD22 LEU A 236       2.570  -2.550 -17.222  1.00 98.37           H  
ATOM   3668 HD23 LEU A 236       1.462  -1.222 -17.622  1.00 98.37           H  
ATOM   3669  N   ALA A 237       0.340   1.985 -19.857  1.00 98.38           N  
ATOM   3670  H   ALA A 237      -0.011   1.580 -19.001  1.00 98.38           H  
ATOM   3671  CA  ALA A 237       0.256   3.424 -20.055  1.00 98.38           C  
ATOM   3672  HA  ALA A 237      -0.270   3.600 -20.993  1.00 98.38           H  
ATOM   3673  C   ALA A 237       1.662   4.050 -20.166  1.00 98.38           C  
ATOM   3674  CB  ALA A 237      -0.571   4.038 -18.921  1.00 98.38           C  
ATOM   3675  HB1 ALA A 237      -0.126   3.795 -17.956  1.00 98.38           H  
ATOM   3676  HB2 ALA A 237      -1.582   3.629 -18.949  1.00 98.38           H  
ATOM   3677  HB3 ALA A 237      -0.626   5.120 -19.038  1.00 98.38           H  
ATOM   3678  O   ALA A 237       2.571   3.741 -19.391  1.00 98.38           O  
ATOM   3679  N   SER A 238       1.836   5.005 -21.084  1.00 98.13           N  
ATOM   3680  H   SER A 238       1.067   5.212 -21.704  1.00 98.13           H  
ATOM   3681  CA  SER A 238       3.135   5.651 -21.350  1.00 98.13           C  
ATOM   3682  HA  SER A 238       3.833   4.888 -21.696  1.00 98.13           H  
ATOM   3683  C   SER A 238       3.755   6.316 -20.113  1.00 98.13           C  
ATOM   3684  CB  SER A 238       2.967   6.688 -22.464  1.00 98.13           C  
ATOM   3685  HB2 SER A 238       2.581   6.192 -23.355  1.00 98.13           H  
ATOM   3686  HB3 SER A 238       3.935   7.129 -22.700  1.00 98.13           H  
ATOM   3687  O   SER A 238       4.975   6.305 -19.937  1.00 98.13           O  
ATOM   3688  OG  SER A 238       2.064   7.706 -22.062  1.00 98.13           O  
ATOM   3689  HG  SER A 238       1.696   8.117 -22.848  1.00 98.13           H  
ATOM   3690  N   ALA A 239       2.921   6.850 -19.216  1.00 98.34           N  
ATOM   3691  H   ALA A 239       1.938   6.870 -19.447  1.00 98.34           H  
ATOM   3692  CA  ALA A 239       3.363   7.427 -17.950  1.00 98.34           C  
ATOM   3693  HA  ALA A 239       4.131   8.170 -18.164  1.00 98.34           H  
ATOM   3694  C   ALA A 239       3.984   6.385 -17.003  1.00 98.34           C  
ATOM   3695  CB  ALA A 239       2.173   8.135 -17.294  1.00 98.34           C  
ATOM   3696  HB1 ALA A 239       1.791   8.915 -17.952  1.00 98.34           H  
ATOM   3697  HB2 ALA A 239       1.378   7.421 -17.079  1.00 98.34           H  
ATOM   3698  HB3 ALA A 239       2.497   8.596 -16.360  1.00 98.34           H  
ATOM   3699  O   ALA A 239       4.917   6.712 -16.267  1.00 98.34           O  
ATOM   3700  N   VAL A 240       3.510   5.134 -17.039  1.00 98.76           N  
ATOM   3701  H   VAL A 240       2.820   4.902 -17.739  1.00 98.76           H  
ATOM   3702  CA  VAL A 240       4.066   4.022 -16.251  1.00 98.76           C  
ATOM   3703  HA  VAL A 240       4.172   4.337 -15.214  1.00 98.76           H  
ATOM   3704  C   VAL A 240       5.455   3.676 -16.775  1.00 98.76           C  
ATOM   3705  CB  VAL A 240       3.146   2.782 -16.287  1.00 98.76           C  
ATOM   3706  HB  VAL A 240       3.036   2.439 -17.315  1.00 98.76           H  
ATOM   3707  O   VAL A 240       6.404   3.647 -15.997  1.00 98.76           O  
ATOM   3708  CG1 VAL A 240       3.713   1.620 -15.465  1.00 98.76           C  
ATOM   3709 HG11 VAL A 240       4.651   1.265 -15.894  1.00 98.76           H  
ATOM   3710 HG12 VAL A 240       3.002   0.794 -15.467  1.00 98.76           H  
ATOM   3711 HG13 VAL A 240       3.882   1.935 -14.435  1.00 98.76           H  
ATOM   3712  CG2 VAL A 240       1.755   3.104 -15.727  1.00 98.76           C  
ATOM   3713 HG21 VAL A 240       1.803   3.242 -14.647  1.00 98.76           H  
ATOM   3714 HG22 VAL A 240       1.344   4.002 -16.188  1.00 98.76           H  
ATOM   3715 HG23 VAL A 240       1.084   2.277 -15.961  1.00 98.76           H  
ATOM   3716  N   VAL A 241       5.602   3.519 -18.093  1.00 98.59           N  
ATOM   3717  H   VAL A 241       4.777   3.563 -18.674  1.00 98.59           H  
ATOM   3718  CA  VAL A 241       6.896   3.220 -18.733  1.00 98.59           C  
ATOM   3719  HA  VAL A 241       7.270   2.277 -18.333  1.00 98.59           H  
ATOM   3720  C   VAL A 241       7.938   4.292 -18.400  1.00 98.59           C  
ATOM   3721  CB  VAL A 241       6.732   3.059 -20.256  1.00 98.59           C  
ATOM   3722  HB  VAL A 241       6.347   3.988 -20.678  1.00 98.59           H  
ATOM   3723  O   VAL A 241       9.003   3.972 -17.873  1.00 98.59           O  
ATOM   3724  CG1 VAL A 241       8.069   2.735 -20.933  1.00 98.59           C  
ATOM   3725 HG11 VAL A 241       8.775   3.557 -20.817  1.00 98.59           H  
ATOM   3726 HG12 VAL A 241       8.503   1.832 -20.503  1.00 98.59           H  
ATOM   3727 HG13 VAL A 241       7.918   2.580 -22.001  1.00 98.59           H  
ATOM   3728  CG2 VAL A 241       5.744   1.931 -20.585  1.00 98.59           C  
ATOM   3729 HG21 VAL A 241       6.081   0.994 -20.143  1.00 98.59           H  
ATOM   3730 HG22 VAL A 241       5.674   1.805 -21.665  1.00 98.59           H  
ATOM   3731 HG23 VAL A 241       4.747   2.169 -20.213  1.00 98.59           H  
ATOM   3732  N   ARG A 242       7.599   5.575 -18.589  1.00 98.47           N  
ATOM   3733  H   ARG A 242       6.710   5.768 -19.028  1.00 98.47           H  
ATOM   3734  CA  ARG A 242       8.496   6.697 -18.256  1.00 98.47           C  
ATOM   3735  HA  ARG A 242       9.436   6.573 -18.794  1.00 98.47           H  
ATOM   3736  C   ARG A 242       8.863   6.741 -16.773  1.00 98.47           C  
ATOM   3737  CB  ARG A 242       7.844   8.020 -18.672  1.00 98.47           C  
ATOM   3738  HB2 ARG A 242       6.820   8.052 -18.299  1.00 98.47           H  
ATOM   3739  HB3 ARG A 242       8.401   8.841 -18.223  1.00 98.47           H  
ATOM   3740  O   ARG A 242      10.006   7.020 -16.421  1.00 98.47           O  
ATOM   3741  CG  ARG A 242       7.853   8.206 -20.195  1.00 98.47           C  
ATOM   3742  HG2 ARG A 242       7.313   7.392 -20.680  1.00 98.47           H  
ATOM   3743  HG3 ARG A 242       8.882   8.216 -20.554  1.00 98.47           H  
ATOM   3744  CD  ARG A 242       7.178   9.537 -20.521  1.00 98.47           C  
ATOM   3745  HD2 ARG A 242       6.146   9.468 -20.175  1.00 98.47           H  
ATOM   3746  HD3 ARG A 242       7.699  10.326 -19.979  1.00 98.47           H  
ATOM   3747  NE  ARG A 242       7.176   9.829 -21.965  1.00 98.47           N  
ATOM   3748  HE  ARG A 242       7.308   9.035 -22.575  1.00 98.47           H  
ATOM   3749  NH1 ARG A 242       6.944  12.121 -21.848  1.00 98.47           N  
ATOM   3750 HH11 ARG A 242       6.971  12.077 -20.839  1.00 98.47           H  
ATOM   3751 HH12 ARG A 242       6.860  13.016 -22.309  1.00 98.47           H  
ATOM   3752  NH2 ARG A 242       7.003  11.114 -23.833  1.00 98.47           N  
ATOM   3753 HH21 ARG A 242       7.106  10.288 -24.404  1.00 98.47           H  
ATOM   3754 HH22 ARG A 242       6.917  12.018 -24.275  1.00 98.47           H  
ATOM   3755  CZ  ARG A 242       7.042  11.015 -22.535  1.00 98.47           C  
ATOM   3756  N   SER A 243       7.913   6.446 -15.887  1.00 98.67           N  
ATOM   3757  H   SER A 243       6.992   6.210 -16.228  1.00 98.67           H  
ATOM   3758  CA  SER A 243       8.177   6.401 -14.444  1.00 98.67           C  
ATOM   3759  HA  SER A 243       8.652   7.334 -14.143  1.00 98.67           H  
ATOM   3760  C   SER A 243       9.125   5.257 -14.070  1.00 98.67           C  
ATOM   3761  CB  SER A 243       6.871   6.263 -13.663  1.00 98.67           C  
ATOM   3762  HB2 SER A 243       7.103   6.208 -12.599  1.00 98.67           H  
ATOM   3763  HB3 SER A 243       6.356   5.349 -13.960  1.00 98.67           H  
ATOM   3764  O   SER A 243       9.994   5.438 -13.217  1.00 98.67           O  
ATOM   3765  OG  SER A 243       6.035   7.377 -13.904  1.00 98.67           O  
ATOM   3766  HG  SER A 243       5.627   7.247 -14.763  1.00 98.67           H  
ATOM   3767  N   ALA A 244       9.004   4.101 -14.727  1.00 98.70           N  
ATOM   3768  H   ALA A 244       8.270   4.000 -15.414  1.00 98.70           H  
ATOM   3769  CA  ALA A 244       9.904   2.969 -14.531  1.00 98.70           C  
ATOM   3770  HA  ALA A 244       9.938   2.724 -13.469  1.00 98.70           H  
ATOM   3771  C   ALA A 244      11.338   3.290 -14.982  1.00 98.70           C  
ATOM   3772  CB  ALA A 244       9.344   1.766 -15.291  1.00 98.70           C  
ATOM   3773  HB1 ALA A 244       8.310   1.584 -14.999  1.00 98.70           H  
ATOM   3774  HB2 ALA A 244       9.382   1.944 -16.366  1.00 98.70           H  
ATOM   3775  HB3 ALA A 244       9.937   0.882 -15.057  1.00 98.70           H  
ATOM   3776  O   ALA A 244      12.292   3.009 -14.261  1.00 98.70           O  
ATOM   3777  N   GLU A 245      11.503   3.946 -16.133  1.00 98.38           N  
ATOM   3778  H   GLU A 245      10.692   4.117 -16.711  1.00 98.38           H  
ATOM   3779  CA  GLU A 245      12.811   4.413 -16.617  1.00 98.38           C  
ATOM   3780  HA  GLU A 245      13.487   3.566 -16.738  1.00 98.38           H  
ATOM   3781  C   GLU A 245      13.467   5.387 -15.632  1.00 98.38           C  
ATOM   3782  CB  GLU A 245      12.637   5.114 -17.968  1.00 98.38           C  
ATOM   3783  HB2 GLU A 245      13.575   5.596 -18.244  1.00 98.38           H  
ATOM   3784  HB3 GLU A 245      11.876   5.885 -17.851  1.00 98.38           H  
ATOM   3785  O   GLU A 245      14.647   5.250 -15.306  1.00 98.38           O  
ATOM   3786  CG  GLU A 245      12.237   4.150 -19.093  1.00 98.38           C  
ATOM   3787  HG2 GLU A 245      11.431   3.501 -18.752  1.00 98.38           H  
ATOM   3788  HG3 GLU A 245      13.091   3.510 -19.319  1.00 98.38           H  
ATOM   3789  CD  GLU A 245      11.773   4.878 -20.365  1.00 98.38           C  
ATOM   3790  OE1 GLU A 245      11.583   4.165 -21.372  1.00 98.38           O  
ATOM   3791  OE2 GLU A 245      11.563   6.115 -20.319  1.00 98.38           O  
ATOM   3792  N   LYS A 246      12.692   6.338 -15.092  1.00 98.33           N  
ATOM   3793  H   LYS A 246      11.743   6.413 -15.427  1.00 98.33           H  
ATOM   3794  CA  LYS A 246      13.172   7.272 -14.063  1.00 98.33           C  
ATOM   3795  HA  LYS A 246      14.073   7.764 -14.430  1.00 98.33           H  
ATOM   3796  C   LYS A 246      13.594   6.561 -12.783  1.00 98.33           C  
ATOM   3797  CB  LYS A 246      12.084   8.309 -13.745  1.00 98.33           C  
ATOM   3798  HB2 LYS A 246      11.147   7.789 -13.548  1.00 98.33           H  
ATOM   3799  HB3 LYS A 246      12.357   8.854 -12.841  1.00 98.33           H  
ATOM   3800  O   LYS A 246      14.594   6.953 -12.180  1.00 98.33           O  
ATOM   3801  CG  LYS A 246      11.840   9.326 -14.865  1.00 98.33           C  
ATOM   3802  HG2 LYS A 246      11.621   8.808 -15.799  1.00 98.33           H  
ATOM   3803  HG3 LYS A 246      10.971   9.925 -14.593  1.00 98.33           H  
ATOM   3804  CD  LYS A 246      13.033  10.258 -15.091  1.00 98.33           C  
ATOM   3805  HD2 LYS A 246      13.884   9.685 -15.460  1.00 98.33           H  
ATOM   3806  HD3 LYS A 246      13.294  10.749 -14.154  1.00 98.33           H  
ATOM   3807  CE  LYS A 246      12.633  11.304 -16.131  1.00 98.33           C  
ATOM   3808  HE2 LYS A 246      11.786  11.870 -15.744  1.00 98.33           H  
ATOM   3809  HE3 LYS A 246      12.296  10.787 -17.030  1.00 98.33           H  
ATOM   3810  NZ  LYS A 246      13.764  12.208 -16.449  1.00 98.33           N  
ATOM   3811  HZ1 LYS A 246      14.536  11.679 -16.830  1.00 98.33           H  
ATOM   3812  HZ2 LYS A 246      14.067  12.691 -15.616  1.00 98.33           H  
ATOM   3813  HZ3 LYS A 246      13.475  12.893 -17.132  1.00 98.33           H  
ATOM   3814  N   TYR A 247      12.853   5.538 -12.361  1.00 98.55           N  
ATOM   3815  H   TYR A 247      12.030   5.285 -12.888  1.00 98.55           H  
ATOM   3816  CA  TYR A 247      13.237   4.719 -11.216  1.00 98.55           C  
ATOM   3817  HA  TYR A 247      13.375   5.363 -10.347  1.00 98.55           H  
ATOM   3818  C   TYR A 247      14.567   4.009 -11.464  1.00 98.55           C  
ATOM   3819  CB  TYR A 247      12.138   3.709 -10.887  1.00 98.55           C  
ATOM   3820  HB2 TYR A 247      11.847   3.169 -11.787  1.00 98.55           H  
ATOM   3821  HB3 TYR A 247      11.257   4.242 -10.530  1.00 98.55           H  
ATOM   3822  O   TYR A 247      15.489   4.187 -10.670  1.00 98.55           O  
ATOM   3823  CG  TYR A 247      12.555   2.708  -9.834  1.00 98.55           C  
ATOM   3824  CD1 TYR A 247      12.916   1.403 -10.213  1.00 98.55           C  
ATOM   3825  HD1 TYR A 247      12.884   1.104 -11.251  1.00 98.55           H  
ATOM   3826  CD2 TYR A 247      12.603   3.085  -8.480  1.00 98.55           C  
ATOM   3827  HD2 TYR A 247      12.333   4.092  -8.200  1.00 98.55           H  
ATOM   3828  CE1 TYR A 247      13.299   0.467  -9.239  1.00 98.55           C  
ATOM   3829  HE1 TYR A 247      13.534  -0.546  -9.532  1.00 98.55           H  
ATOM   3830  CE2 TYR A 247      12.985   2.152  -7.499  1.00 98.55           C  
ATOM   3831  HE2 TYR A 247      13.008   2.438  -6.458  1.00 98.55           H  
ATOM   3832  OH  TYR A 247      13.725  -0.064  -6.943  1.00 98.55           O  
ATOM   3833  HH  TYR A 247      13.689   0.301  -6.056  1.00 98.55           H  
ATOM   3834  CZ  TYR A 247      13.339   0.839  -7.881  1.00 98.55           C  
ATOM   3835  N   ARG A 248      14.690   3.275 -12.579  1.00 98.34           N  
ATOM   3836  H   ARG A 248      13.887   3.203 -13.188  1.00 98.34           H  
ATOM   3837  CA  ARG A 248      15.906   2.533 -12.950  1.00 98.34           C  
ATOM   3838  HA  ARG A 248      16.124   1.782 -12.191  1.00 98.34           H  
ATOM   3839  C   ARG A 248      17.138   3.437 -12.991  1.00 98.34           C  
ATOM   3840  CB  ARG A 248      15.682   1.813 -14.287  1.00 98.34           C  
ATOM   3841  HB2 ARG A 248      15.257   2.501 -15.017  1.00 98.34           H  
ATOM   3842  HB3 ARG A 248      16.645   1.468 -14.665  1.00 98.34           H  
ATOM   3843  O   ARG A 248      18.115   3.162 -12.296  1.00 98.34           O  
ATOM   3844  CG  ARG A 248      14.771   0.587 -14.119  1.00 98.34           C  
ATOM   3845  HG2 ARG A 248      13.762   0.891 -13.837  1.00 98.34           H  
ATOM   3846  HG3 ARG A 248      15.171  -0.042 -13.323  1.00 98.34           H  
ATOM   3847  CD  ARG A 248      14.720  -0.254 -15.397  1.00 98.34           C  
ATOM   3848  HD2 ARG A 248      14.264  -1.215 -15.160  1.00 98.34           H  
ATOM   3849  HD3 ARG A 248      15.740  -0.457 -15.726  1.00 98.34           H  
ATOM   3850  NE  ARG A 248      13.977   0.414 -16.486  1.00 98.34           N  
ATOM   3851  HE  ARG A 248      14.513   1.035 -17.074  1.00 98.34           H  
ATOM   3852  NH1 ARG A 248      11.955  -0.651 -16.169  1.00 98.34           N  
ATOM   3853 HH11 ARG A 248      12.256  -1.022 -15.279  1.00 98.34           H  
ATOM   3854 HH12 ARG A 248      11.051  -0.935 -16.518  1.00 98.34           H  
ATOM   3855  NH2 ARG A 248      12.222   0.731 -17.899  1.00 98.34           N  
ATOM   3856 HH21 ARG A 248      11.276   0.520 -18.183  1.00 98.34           H  
ATOM   3857 HH22 ARG A 248      12.782   1.346 -18.473  1.00 98.34           H  
ATOM   3858  CZ  ARG A 248      12.728   0.163 -16.839  1.00 98.34           C  
ATOM   3859  N   ALA A 249      17.017   4.601 -13.632  1.00 97.76           N  
ATOM   3860  H   ALA A 249      16.188   4.752 -14.189  1.00 97.76           H  
ATOM   3861  CA  ALA A 249      18.069   5.616 -13.651  1.00 97.76           C  
ATOM   3862  HA  ALA A 249      18.957   5.181 -14.110  1.00 97.76           H  
ATOM   3863  C   ALA A 249      18.469   6.102 -12.243  1.00 97.76           C  
ATOM   3864  CB  ALA A 249      17.590   6.785 -14.521  1.00 97.76           C  
ATOM   3865  HB1 ALA A 249      18.379   7.535 -14.587  1.00 97.76           H  
ATOM   3866  HB2 ALA A 249      16.696   7.233 -14.090  1.00 97.76           H  
ATOM   3867  HB3 ALA A 249      17.363   6.424 -15.524  1.00 97.76           H  
ATOM   3868  O   ALA A 249      19.652   6.286 -11.969  1.00 97.76           O  
ATOM   3869  N   LYS A 250      17.506   6.290 -11.325  1.00 96.21           N  
ATOM   3870  H   LYS A 250      16.551   6.103 -11.596  1.00 96.21           H  
ATOM   3871  CA  LYS A 250      17.789   6.694  -9.935  1.00 96.21           C  
ATOM   3872  HA  LYS A 250      18.483   7.534  -9.947  1.00 96.21           H  
ATOM   3873  C   LYS A 250      18.498   5.600  -9.138  1.00 96.21           C  
ATOM   3874  CB  LYS A 250      16.496   7.107  -9.210  1.00 96.21           C  
ATOM   3875  HB2 LYS A 250      15.690   6.424  -9.477  1.00 96.21           H  
ATOM   3876  HB3 LYS A 250      16.657   7.021  -8.135  1.00 96.21           H  
ATOM   3877  O   LYS A 250      19.346   5.924  -8.312  1.00 96.21           O  
ATOM   3878  CG  LYS A 250      16.066   8.552  -9.499  1.00 96.21           C  
ATOM   3879  HG2 LYS A 250      16.834   9.233  -9.133  1.00 96.21           H  
ATOM   3880  HG3 LYS A 250      15.945   8.696 -10.573  1.00 96.21           H  
ATOM   3881  CD  LYS A 250      14.736   8.851  -8.787  1.00 96.21           C  
ATOM   3882  HD2 LYS A 250      13.976   8.210  -9.234  1.00 96.21           H  
ATOM   3883  HD3 LYS A 250      14.810   8.590  -7.731  1.00 96.21           H  
ATOM   3884  CE  LYS A 250      14.290  10.314  -8.948  1.00 96.21           C  
ATOM   3885  HE2 LYS A 250      13.272  10.315  -9.337  1.00 96.21           H  
ATOM   3886  HE3 LYS A 250      14.926  10.794  -9.691  1.00 96.21           H  
ATOM   3887  NZ  LYS A 250      14.318  11.079  -7.667  1.00 96.21           N  
ATOM   3888  HZ1 LYS A 250      15.224  11.045  -7.221  1.00 96.21           H  
ATOM   3889  HZ2 LYS A 250      13.639  10.742  -7.000  1.00 96.21           H  
ATOM   3890  HZ3 LYS A 250      14.049  12.043  -7.806  1.00 96.21           H  
ATOM   3891  N   VAL A 251      18.131   4.332  -9.327  1.00 95.72           N  
ATOM   3892  H   VAL A 251      17.419   4.136 -10.016  1.00 95.72           H  
ATOM   3893  CA  VAL A 251      18.688   3.217  -8.541  1.00 95.72           C  
ATOM   3894  HA  VAL A 251      19.039   3.623  -7.592  1.00 95.72           H  
ATOM   3895  C   VAL A 251      19.935   2.580  -9.160  1.00 95.72           C  
ATOM   3896  CB  VAL A 251      17.629   2.163  -8.171  1.00 95.72           C  
ATOM   3897  HB  VAL A 251      18.104   1.427  -7.522  1.00 95.72           H  
ATOM   3898  O   VAL A 251      20.522   1.705  -8.530  1.00 95.72           O  
ATOM   3899  CG1 VAL A 251      16.484   2.793  -7.368  1.00 95.72           C  
ATOM   3900 HG11 VAL A 251      15.878   3.430  -8.012  1.00 95.72           H  
ATOM   3901 HG12 VAL A 251      16.886   3.381  -6.543  1.00 95.72           H  
ATOM   3902 HG13 VAL A 251      15.857   2.000  -6.961  1.00 95.72           H  
ATOM   3903  CG2 VAL A 251      17.048   1.417  -9.375  1.00 95.72           C  
ATOM   3904 HG21 VAL A 251      17.851   1.064 -10.023  1.00 95.72           H  
ATOM   3905 HG22 VAL A 251      16.394   2.069  -9.953  1.00 95.72           H  
ATOM   3906 HG23 VAL A 251      16.465   0.564  -9.028  1.00 95.72           H  
ATOM   3907  N   GLY A 252      20.355   3.026 -10.347  1.00 90.90           N  
ATOM   3908  H   GLY A 252      19.782   3.696 -10.840  1.00 90.90           H  
ATOM   3909  CA  GLY A 252      21.526   2.497 -11.050  1.00 90.90           C  
ATOM   3910  HA2 GLY A 252      21.796   3.187 -11.849  1.00 90.90           H  
ATOM   3911  HA3 GLY A 252      22.366   2.416 -10.359  1.00 90.90           H  
ATOM   3912  C   GLY A 252      21.285   1.124 -11.681  1.00 90.90           C  
ATOM   3913  O   GLY A 252      22.182   0.284 -11.646  1.00 90.90           O  
ATOM   3914  N   LYS A 253      20.072   0.890 -12.197  1.00 76.22           N  
ATOM   3915  H   LYS A 253      19.452   1.681 -12.291  1.00 76.22           H  
ATOM   3916  CA  LYS A 253      19.685  -0.306 -12.962  1.00 76.22           C  
ATOM   3917  HA  LYS A 253      20.484  -1.048 -12.932  1.00 76.22           H  
ATOM   3918  C   LYS A 253      19.507   0.013 -14.440  1.00 76.22           C  
ATOM   3919  CB  LYS A 253      18.393  -0.924 -12.412  1.00 76.22           C  
ATOM   3920  HB2 LYS A 253      17.641  -0.142 -12.310  1.00 76.22           H  
ATOM   3921  HB3 LYS A 253      18.029  -1.645 -13.144  1.00 76.22           H  
ATOM   3922  O   LYS A 253      19.101   1.159 -14.741  1.00 76.22           O  
ATOM   3923  CG  LYS A 253      18.579  -1.654 -11.076  1.00 76.22           C  
ATOM   3924  HG2 LYS A 253      18.897  -0.951 -10.306  1.00 76.22           H  
ATOM   3925  HG3 LYS A 253      19.342  -2.424 -11.188  1.00 76.22           H  
ATOM   3926  CD  LYS A 253      17.248  -2.307 -10.677  1.00 76.22           C  
ATOM   3927  HD2 LYS A 253      16.479  -1.539 -10.608  1.00 76.22           H  
ATOM   3928  HD3 LYS A 253      16.962  -3.018 -11.453  1.00 76.22           H  
ATOM   3929  CE  LYS A 253      17.366  -3.037  -9.336  1.00 76.22           C  
ATOM   3930  HE2 LYS A 253      17.633  -2.312  -8.568  1.00 76.22           H  
ATOM   3931  HE3 LYS A 253      18.175  -3.764  -9.408  1.00 76.22           H  
ATOM   3932  NZ  LYS A 253      16.093  -3.721  -8.985  1.00 76.22           N  
ATOM   3933  HZ1 LYS A 253      15.855  -4.402  -9.692  1.00 76.22           H  
ATOM   3934  HZ2 LYS A 253      16.168  -4.198  -8.098  1.00 76.22           H  
ATOM   3935  HZ3 LYS A 253      15.332  -3.059  -8.936  1.00 76.22           H  
ATOM   3936  OXT LYS A 253      19.697  -0.942 -15.214  1.00 76.22           O  
TER    3937      LYS A 253                                                       
END   
