# Supplementary material for: Using structure prediction of negative sense RNA virus nucleoproteins to assess evolutionary relationships
Source: bioRxiv. 2024 May 22:2024.02.16.580771. Originally published 2024 Feb 17. Preprint. [Version 2] doi: 10.1101/2024.02.16.580771 (PMC10888975; doi:10.1101/2024.02.16.580771)
Supplement: Supplement 2 — Supplementary File 2: Full NSV Dataset NP AlphaFold PDBs (.pdb files) [file media-2.zip › Full NSV Dataset NP AlphaFold PDBs/HAZV.pdb]

ATOM      1  N   MET A   1      17.045  20.623 -14.075  1.00 72.75           N  
ATOM      2  H   MET A   1      18.049  20.547 -14.159  1.00 72.75           H  
ATOM      3  H2  MET A   1      16.786  20.735 -13.105  1.00 72.75           H  
ATOM      4  H3  MET A   1      16.730  21.442 -14.576  1.00 72.75           H  
ATOM      5  CA  MET A   1      16.378  19.421 -14.615  1.00 72.75           C  
ATOM      6  HA  MET A   1      16.571  19.329 -15.684  1.00 72.75           H  
ATOM      7  C   MET A   1      14.888  19.613 -14.420  1.00 72.75           C  
ATOM      8  CB  MET A   1      16.837  18.135 -13.910  1.00 72.75           C  
ATOM      9  HB2 MET A   1      16.834  18.277 -12.830  1.00 72.75           H  
ATOM     10  HB3 MET A   1      16.118  17.353 -14.150  1.00 72.75           H  
ATOM     11  O   MET A   1      14.461  19.693 -13.277  1.00 72.75           O  
ATOM     12  CG  MET A   1      18.217  17.647 -14.358  1.00 72.75           C  
ATOM     13  HG2 MET A   1      18.224  17.566 -15.445  1.00 72.75           H  
ATOM     14  HG3 MET A   1      18.976  18.371 -14.062  1.00 72.75           H  
ATOM     15  SD  MET A   1      18.638  16.020 -13.677  1.00 72.75           S  
ATOM     16  CE  MET A   1      20.041  16.430 -12.604  1.00 72.75           C  
ATOM     17  HE1 MET A   1      19.729  17.142 -11.840  1.00 72.75           H  
ATOM     18  HE2 MET A   1      20.402  15.521 -12.123  1.00 72.75           H  
ATOM     19  HE3 MET A   1      20.846  16.859 -13.200  1.00 72.75           H  
ATOM     20  N   GLU A   2      14.138  19.778 -15.505  1.00 92.08           N  
ATOM     21  H   GLU A   2      14.526  19.667 -16.431  1.00 92.08           H  
ATOM     22  CA  GLU A   2      12.698  20.065 -15.463  1.00 92.08           C  
ATOM     23  HA  GLU A   2      12.437  20.498 -14.498  1.00 92.08           H  
ATOM     24  C   GLU A   2      11.866  18.789 -15.624  1.00 92.08           C  
ATOM     25  CB  GLU A   2      12.335  21.096 -16.540  1.00 92.08           C  
ATOM     26  HB2 GLU A   2      12.697  20.742 -17.506  1.00 92.08           H  
ATOM     27  HB3 GLU A   2      11.251  21.197 -16.582  1.00 92.08           H  
ATOM     28  O   GLU A   2      12.344  17.783 -16.149  1.00 92.08           O  
ATOM     29  CG  GLU A   2      12.946  22.469 -16.220  1.00 92.08           C  
ATOM     30  HG2 GLU A   2      12.551  22.808 -15.262  1.00 92.08           H  
ATOM     31  HG3 GLU A   2      14.026  22.361 -16.113  1.00 92.08           H  
ATOM     32  CD  GLU A   2      12.662  23.526 -17.293  1.00 92.08           C  
ATOM     33  OE1 GLU A   2      13.194  24.640 -17.109  1.00 92.08           O  
ATOM     34  OE2 GLU A   2      11.963  23.197 -18.275  1.00 92.08           O  
ATOM     35  N   ASN A   3      10.621  18.832 -15.152  1.00 97.27           N  
ATOM     36  H   ASN A   3      10.268  19.719 -14.822  1.00 97.27           H  
ATOM     37  CA  ASN A   3       9.647  17.761 -15.336  1.00 97.27           C  
ATOM     38  HA  ASN A   3      10.139  16.794 -15.230  1.00 97.27           H  
ATOM     39  C   ASN A   3       9.045  17.847 -16.750  1.00 97.27           C  
ATOM     40  CB  ASN A   3       8.587  17.906 -14.228  1.00 97.27           C  
ATOM     41  HB2 ASN A   3       9.078  17.895 -13.255  1.00 97.27           H  
ATOM     42  HB3 ASN A   3       8.083  18.866 -14.342  1.00 97.27           H  
ATOM     43  O   ASN A   3       8.349  18.810 -17.061  1.00 97.27           O  
ATOM     44  CG  ASN A   3       7.534  16.813 -14.239  1.00 97.27           C  
ATOM     45  ND2 ASN A   3       6.873  16.610 -13.126  1.00 97.27           N  
ATOM     46 HD21 ASN A   3       7.039  17.168 -12.301  1.00 97.27           H  
ATOM     47 HD22 ASN A   3       6.246  15.819 -13.101  1.00 97.27           H  
ATOM     48  OD1 ASN A   3       7.315  16.125 -15.219  1.00 97.27           O  
ATOM     49  N   LYS A   4       9.296  16.836 -17.588  1.00 97.86           N  
ATOM     50  H   LYS A   4       9.869  16.078 -17.248  1.00 97.86           H  
ATOM     51  CA  LYS A   4       8.814  16.746 -18.977  1.00 97.86           C  
ATOM     52  HA  LYS A   4       8.765  17.752 -19.394  1.00 97.86           H  
ATOM     53  C   LYS A   4       7.395  16.181 -19.112  1.00 97.86           C  
ATOM     54  CB  LYS A   4       9.795  15.918 -19.819  1.00 97.86           C  
ATOM     55  HB2 LYS A   4       9.374  15.796 -20.817  1.00 97.86           H  
ATOM     56  HB3 LYS A   4       9.901  14.930 -19.373  1.00 97.86           H  
ATOM     57  O   LYS A   4       6.858  16.159 -20.216  1.00 97.86           O  
ATOM     58  CG  LYS A   4      11.179  16.566 -19.962  1.00 97.86           C  
ATOM     59  HG2 LYS A   4      11.680  16.586 -18.993  1.00 97.86           H  
ATOM     60  HG3 LYS A   4      11.066  17.587 -20.328  1.00 97.86           H  
ATOM     61  CD  LYS A   4      12.018  15.758 -20.959  1.00 97.86           C  
ATOM     62  HD2 LYS A   4      11.512  15.721 -21.923  1.00 97.86           H  
ATOM     63  HD3 LYS A   4      12.112  14.741 -20.579  1.00 97.86           H  
ATOM     64  CE  LYS A   4      13.403  16.386 -21.140  1.00 97.86           C  
ATOM     65  HE2 LYS A   4      13.330  17.216 -21.843  1.00 97.86           H  
ATOM     66  HE3 LYS A   4      13.725  16.780 -20.176  1.00 97.86           H  
ATOM     67  NZ  LYS A   4      14.385  15.373 -21.598  1.00 97.86           N  
ATOM     68  HZ1 LYS A   4      15.288  15.788 -21.777  1.00 97.86           H  
ATOM     69  HZ2 LYS A   4      14.063  14.889 -22.424  1.00 97.86           H  
ATOM     70  HZ3 LYS A   4      14.504  14.700 -20.855  1.00 97.86           H  
ATOM     71  N   ILE A   5       6.770  15.732 -18.023  1.00 97.77           N  
ATOM     72  H   ILE A   5       7.243  15.814 -17.135  1.00 97.77           H  
ATOM     73  CA  ILE A   5       5.357  15.330 -17.993  1.00 97.77           C  
ATOM     74  HA  ILE A   5       5.065  14.986 -18.985  1.00 97.77           H  
ATOM     75  C   ILE A   5       4.522  16.577 -17.678  1.00 97.77           C  
ATOM     76  CB  ILE A   5       5.109  14.156 -17.019  1.00 97.77           C  
ATOM     77  HB  ILE A   5       5.203  14.524 -15.997  1.00 97.77           H  
ATOM     78  O   ILE A   5       3.997  16.757 -16.574  1.00 97.77           O  
ATOM     79  CG1 ILE A   5       6.156  13.036 -17.200  1.00 97.77           C  
ATOM     80 HG12 ILE A   5       7.138  13.424 -16.930  1.00 97.77           H  
ATOM     81 HG13 ILE A   5       6.188  12.725 -18.244  1.00 97.77           H  
ATOM     82  CG2 ILE A   5       3.678  13.618 -17.224  1.00 97.77           C  
ATOM     83 HG21 ILE A   5       3.608  13.095 -18.177  1.00 97.77           H  
ATOM     84 HG22 ILE A   5       2.948  14.428 -17.219  1.00 97.77           H  
ATOM     85 HG23 ILE A   5       3.419  12.926 -16.423  1.00 97.77           H  
ATOM     86  CD1 ILE A   5       5.908  11.808 -16.320  1.00 97.77           C  
ATOM     87 HD11 ILE A   5       5.686  12.116 -15.298  1.00 97.77           H  
ATOM     88 HD12 ILE A   5       5.076  11.224 -16.714  1.00 97.77           H  
ATOM     89 HD13 ILE A   5       6.802  11.185 -16.316  1.00 97.77           H  
ATOM     90  N   VAL A   6       4.477  17.493 -18.645  1.00 97.49           N  
ATOM     91  H   VAL A   6       4.936  17.283 -19.520  1.00 97.49           H  
ATOM     92  CA  VAL A   6       3.815  18.792 -18.502  1.00 97.49           C  
ATOM     93  HA  VAL A   6       3.981  19.150 -17.486  1.00 97.49           H  
ATOM     94  C   VAL A   6       2.314  18.616 -18.709  1.00 97.49           C  
ATOM     95  CB  VAL A   6       4.407  19.845 -19.459  1.00 97.49           C  
ATOM     96  HB  VAL A   6       4.226  19.548 -20.492  1.00 97.49           H  
ATOM     97  O   VAL A   6       1.846  18.498 -19.836  1.00 97.49           O  
ATOM     98  CG1 VAL A   6       3.771  21.220 -19.213  1.00 97.49           C  
ATOM     99 HG11 VAL A   6       3.935  21.537 -18.183  1.00 97.49           H  
ATOM    100 HG12 VAL A   6       2.702  21.185 -19.422  1.00 97.49           H  
ATOM    101 HG13 VAL A   6       4.216  21.953 -19.886  1.00 97.49           H  
ATOM    102  CG2 VAL A   6       5.922  19.988 -19.257  1.00 97.49           C  
ATOM    103 HG21 VAL A   6       6.307  20.781 -19.898  1.00 97.49           H  
ATOM    104 HG22 VAL A   6       6.147  20.227 -18.218  1.00 97.49           H  
ATOM    105 HG23 VAL A   6       6.430  19.062 -19.527  1.00 97.49           H  
ATOM    106  N   ALA A   7       1.568  18.586 -17.608  1.00 97.22           N  
ATOM    107  H   ALA A   7       2.028  18.644 -16.711  1.00 97.22           H  
ATOM    108  CA  ALA A   7       0.112  18.546 -17.620  1.00 97.22           C  
ATOM    109  HA  ALA A   7      -0.259  19.148 -18.450  1.00 97.22           H  
ATOM    110  C   ALA A   7      -0.443  19.118 -16.313  1.00 97.22           C  
ATOM    111  CB  ALA A   7      -0.356  17.102 -17.821  1.00 97.22           C  
ATOM    112  HB1 ALA A   7      -0.011  16.731 -18.787  1.00 97.22           H  
ATOM    113  HB2 ALA A   7       0.029  16.464 -17.025  1.00 97.22           H  
ATOM    114  HB3 ALA A   7      -1.446  17.086 -17.803  1.00 97.22           H  
ATOM    115  O   ALA A   7      -0.123  18.643 -15.223  1.00 97.22           O  
ATOM    116  N   SER A   8      -1.294  20.130 -16.426  1.00 94.22           N  
ATOM    117  H   SER A   8      -1.503  20.459 -17.357  1.00 94.22           H  
ATOM    118  CA  SER A   8      -2.029  20.756 -15.328  1.00 94.22           C  
ATOM    119  HA  SER A   8      -1.511  20.564 -14.388  1.00 94.22           H  
ATOM    120  C   SER A   8      -3.449  20.205 -15.207  1.00 94.22           C  
ATOM    121  CB  SER A   8      -2.064  22.271 -15.524  1.00 94.22           C  
ATOM    122  HB2 SER A   8      -2.558  22.516 -16.464  1.00 94.22           H  
ATOM    123  HB3 SER A   8      -2.618  22.726 -14.703  1.00 94.22           H  
ATOM    124  O   SER A   8      -3.984  20.166 -14.095  1.00 94.22           O  
ATOM    125  OG  SER A   8      -0.744  22.778 -15.530  1.00 94.22           O  
ATOM    126  HG  SER A   8      -0.456  22.747 -16.445  1.00 94.22           H  
ATOM    127  N   THR A   9      -4.038  19.737 -16.309  1.00 95.19           N  
ATOM    128  H   THR A   9      -3.548  19.842 -17.186  1.00 95.19           H  
ATOM    129  CA  THR A   9      -5.398  19.176 -16.378  1.00 95.19           C  
ATOM    130  HA  THR A   9      -5.861  19.231 -15.393  1.00 95.19           H  
ATOM    131  C   THR A   9      -5.397  17.702 -16.794  1.00 95.19           C  
ATOM    132  CB  THR A   9      -6.283  19.990 -17.335  1.00 95.19           C  
ATOM    133  HB  THR A   9      -7.307  19.623 -17.269  1.00 95.19           H  
ATOM    134  O   THR A   9      -4.374  17.146 -17.205  1.00 95.19           O  
ATOM    135  CG2 THR A   9      -6.287  21.483 -17.006  1.00 95.19           C  
ATOM    136 HG21 THR A   9      -6.534  21.631 -15.955  1.00 95.19           H  
ATOM    137 HG22 THR A   9      -7.040  21.982 -17.617  1.00 95.19           H  
ATOM    138 HG23 THR A   9      -5.315  21.925 -17.222  1.00 95.19           H  
ATOM    139  OG1 THR A   9      -5.816  19.821 -18.649  1.00 95.19           O  
ATOM    140  HG1 THR A   9      -6.134  20.567 -19.164  1.00 95.19           H  
ATOM    141  N   LYS A  10      -6.557  17.044 -16.676  1.00 95.33           N  
ATOM    142  H   LYS A  10      -7.389  17.578 -16.473  1.00 95.33           H  
ATOM    143  CA  LYS A  10      -6.730  15.648 -17.104  1.00 95.33           C  
ATOM    144  HA  LYS A  10      -5.929  15.040 -16.684  1.00 95.33           H  
ATOM    145  C   LYS A  10      -6.629  15.521 -18.627  1.00 95.33           C  
ATOM    146  CB  LYS A  10      -8.081  15.144 -16.576  1.00 95.33           C  
ATOM    147  HB2 LYS A  10      -8.098  15.255 -15.492  1.00 95.33           H  
ATOM    148  HB3 LYS A  10      -8.882  15.751 -16.999  1.00 95.33           H  
ATOM    149  O   LYS A  10      -6.096  14.538 -19.128  1.00 95.33           O  
ATOM    150  CG  LYS A  10      -8.325  13.671 -16.928  1.00 95.33           C  
ATOM    151  HG2 LYS A  10      -7.515  13.063 -16.524  1.00 95.33           H  
ATOM    152  HG3 LYS A  10      -8.349  13.556 -18.011  1.00 95.33           H  
ATOM    153  CD  LYS A  10      -9.661  13.181 -16.363  1.00 95.33           C  
ATOM    154  HD2 LYS A  10     -10.466  13.804 -16.753  1.00 95.33           H  
ATOM    155  HD3 LYS A  10      -9.641  13.255 -15.276  1.00 95.33           H  
ATOM    156  CE  LYS A  10      -9.869  11.726 -16.790  1.00 95.33           C  
ATOM    157  HE2 LYS A  10      -9.898  11.683 -17.879  1.00 95.33           H  
ATOM    158  HE3 LYS A  10      -9.012  11.142 -16.456  1.00 95.33           H  
ATOM    159  NZ  LYS A  10     -11.113  11.158 -16.224  1.00 95.33           N  
ATOM    160  HZ1 LYS A  10     -11.137  10.164 -16.402  1.00 95.33           H  
ATOM    161  HZ2 LYS A  10     -11.931  11.609 -16.610  1.00 95.33           H  
ATOM    162  HZ3 LYS A  10     -11.108  11.256 -15.219  1.00 95.33           H  
ATOM    163  N   GLU A  11      -7.118  16.512 -19.360  1.00 96.60           N  
ATOM    164  H   GLU A  11      -7.584  17.268 -18.879  1.00 96.60           H  
ATOM    165  CA  GLU A  11      -7.132  16.566 -20.822  1.00 96.60           C  
ATOM    166  HA  GLU A  11      -7.570  15.650 -21.218  1.00 96.60           H  
ATOM    167  C   GLU A  11      -5.712  16.683 -21.393  1.00 96.60           C  
ATOM    168  CB  GLU A  11      -7.992  17.760 -21.279  1.00 96.60           C  
ATOM    169  HB2 GLU A  11      -7.917  17.823 -22.365  1.00 96.60           H  
ATOM    170  HB3 GLU A  11      -7.583  18.684 -20.873  1.00 96.60           H  
ATOM    171  O   GLU A  11      -5.329  15.915 -22.282  1.00 96.60           O  
ATOM    172  CG  GLU A  11      -9.491  17.663 -20.929  1.00 96.60           C  
ATOM    173  HG2 GLU A  11     -10.010  18.465 -21.454  1.00 96.60           H  
ATOM    174  HG3 GLU A  11      -9.868  16.718 -21.320  1.00 96.60           H  
ATOM    175  CD  GLU A  11      -9.826  17.771 -19.427  1.00 96.60           C  
ATOM    176  OE1 GLU A  11     -10.844  17.170 -19.022  1.00 96.60           O  
ATOM    177  OE2 GLU A  11      -9.022  18.354 -18.657  1.00 96.60           O  
ATOM    178  N   GLU A  12      -4.903  17.590 -20.835  1.00 97.75           N  
ATOM    179  H   GLU A  12      -5.278  18.198 -20.122  1.00 97.75           H  
ATOM    180  CA  GLU A  12      -3.481  17.734 -21.177  1.00 97.75           C  
ATOM    181  HA  GLU A  12      -3.368  17.963 -22.237  1.00 97.75           H  
ATOM    182  C   GLU A  12      -2.721  16.436 -20.890  1.00 97.75           C  
ATOM    183  CB  GLU A  12      -2.865  18.867 -20.346  1.00 97.75           C  
ATOM    184  HB2 GLU A  12      -3.128  18.704 -19.300  1.00 97.75           H  
ATOM    185  HB3 GLU A  12      -1.779  18.822 -20.435  1.00 97.75           H  
ATOM    186  O   GLU A  12      -1.962  15.945 -21.727  1.00 97.75           O  
ATOM    187  CG  GLU A  12      -3.327  20.264 -20.789  1.00 97.75           C  
ATOM    188  HG2 GLU A  12      -4.411  20.270 -20.900  1.00 97.75           H  
ATOM    189  HG3 GLU A  12      -2.891  20.479 -21.765  1.00 97.75           H  
ATOM    190  CD  GLU A  12      -2.923  21.362 -19.791  1.00 97.75           C  
ATOM    191  OE1 GLU A  12      -3.289  22.531 -20.024  1.00 97.75           O  
ATOM    192  OE2 GLU A  12      -2.289  21.040 -18.756  1.00 97.75           O  
ATOM    193  N   PHE A  13      -2.987  15.827 -19.731  1.00 98.16           N  
ATOM    194  H   PHE A  13      -3.613  16.278 -19.078  1.00 98.16           H  
ATOM    195  CA  PHE A  13      -2.359  14.570 -19.352  1.00 98.16           C  
ATOM    196  HA  PHE A  13      -1.278  14.688 -19.426  1.00 98.16           H  
ATOM    197  C   PHE A  13      -2.742  13.414 -20.282  1.00 98.16           C  
ATOM    198  CB  PHE A  13      -2.711  14.236 -17.905  1.00 98.16           C  
ATOM    199  HB2 PHE A  13      -2.316  15.011 -17.248  1.00 98.16           H  
ATOM    200  HB3 PHE A  13      -3.794  14.204 -17.783  1.00 98.16           H  
ATOM    201  O   PHE A  13      -1.869  12.669 -20.719  1.00 98.16           O  
ATOM    202  CG  PHE A  13      -2.119  12.910 -17.509  1.00 98.16           C  
ATOM    203  CD1 PHE A  13      -2.930  11.762 -17.454  1.00 98.16           C  
ATOM    204  HD1 PHE A  13      -3.993  11.831 -17.633  1.00 98.16           H  
ATOM    205  CD2 PHE A  13      -0.732  12.815 -17.297  1.00 98.16           C  
ATOM    206  HD2 PHE A  13      -0.108  13.694 -17.362  1.00 98.16           H  
ATOM    207  CE1 PHE A  13      -2.343  10.510 -17.220  1.00 98.16           C  
ATOM    208  HE1 PHE A  13      -2.958   9.623 -17.199  1.00 98.16           H  
ATOM    209  CE2 PHE A  13      -0.146  11.562 -17.073  1.00 98.16           C  
ATOM    210  HE2 PHE A  13       0.925  11.481 -16.962  1.00 98.16           H  
ATOM    211  CZ  PHE A  13      -0.950  10.412 -17.061  1.00 98.16           C  
ATOM    212  HZ  PHE A  13      -0.485   9.442 -16.960  1.00 98.16           H  
ATOM    213  N   ASN A  14      -4.022  13.271 -20.628  1.00 97.80           N  
ATOM    214  H   ASN A  14      -4.704  13.889 -20.211  1.00 97.80           H  
ATOM    215  CA  ASN A  14      -4.479  12.240 -21.560  1.00 97.80           C  
ATOM    216  HA  ASN A  14      -4.198  11.259 -21.178  1.00 97.80           H  
ATOM    217  C   ASN A  14      -3.825  12.395 -22.940  1.00 97.80           C  
ATOM    218  CB  ASN A  14      -6.007  12.320 -21.687  1.00 97.80           C  
ATOM    219  HB2 ASN A  14      -6.303  13.356 -21.852  1.00 97.80           H  
ATOM    220  HB3 ASN A  14      -6.320  11.739 -22.554  1.00 97.80           H  
ATOM    221  O   ASN A  14      -3.492  11.395 -23.575  1.00 97.80           O  
ATOM    222  CG  ASN A  14      -6.758  11.769 -20.491  1.00 97.80           C  
ATOM    223  ND2 ASN A  14      -8.030  12.073 -20.398  1.00 97.80           N  
ATOM    224 HD21 ASN A  14      -8.444  12.718 -21.056  1.00 97.80           H  
ATOM    225 HD22 ASN A  14      -8.519  11.665 -19.614  1.00 97.80           H  
ATOM    226  OD1 ASN A  14      -6.264  11.023 -19.663  1.00 97.80           O  
ATOM    227  N   THR A  15      -3.607  13.636 -23.386  1.00 98.06           N  
ATOM    228  H   THR A  15      -3.919  14.409 -22.815  1.00 98.06           H  
ATOM    229  CA  THR A  15      -2.900  13.933 -24.640  1.00 98.06           C  
ATOM    230  HA  THR A  15      -3.380  13.385 -25.451  1.00 98.06           H  
ATOM    231  C   THR A  15      -1.445  13.475 -24.573  1.00 98.06           C  
ATOM    232  CB  THR A  15      -2.976  15.431 -24.972  1.00 98.06           C  
ATOM    233  HB  THR A  15      -2.475  16.014 -24.200  1.00 98.06           H  
ATOM    234  O   THR A  15      -0.992  12.749 -25.459  1.00 98.06           O  
ATOM    235  CG2 THR A  15      -2.340  15.753 -26.326  1.00 98.06           C  
ATOM    236 HG21 THR A  15      -1.267  15.563 -26.294  1.00 98.06           H  
ATOM    237 HG22 THR A  15      -2.798  15.144 -27.105  1.00 98.06           H  
ATOM    238 HG23 THR A  15      -2.499  16.806 -26.555  1.00 98.06           H  
ATOM    239  OG1 THR A  15      -4.329  15.823 -25.037  1.00 98.06           O  
ATOM    240  HG1 THR A  15      -4.660  15.917 -24.141  1.00 98.06           H  
ATOM    241  N   TRP A  16      -0.734  13.832 -23.497  1.00 98.17           N  
ATOM    242  H   TRP A  16      -1.164  14.436 -22.811  1.00 98.17           H  
ATOM    243  CA  TRP A  16       0.632  13.366 -23.244  1.00 98.17           C  
ATOM    244  HA  TRP A  16       1.280  13.691 -24.058  1.00 98.17           H  
ATOM    245  C   TRP A  16       0.706  11.833 -23.192  1.00 98.17           C  
ATOM    246  CB  TRP A  16       1.139  13.990 -21.933  1.00 98.17           C  
ATOM    247  HB2 TRP A  16       0.445  13.755 -21.126  1.00 98.17           H  
ATOM    248  HB3 TRP A  16       1.154  15.075 -22.044  1.00 98.17           H  
ATOM    249  O   TRP A  16       1.539  11.219 -23.860  1.00 98.17           O  
ATOM    250  CG  TRP A  16       2.500  13.529 -21.516  1.00 98.17           C  
ATOM    251  CD1 TRP A  16       3.664  14.140 -21.831  1.00 98.17           C  
ATOM    252  HD1 TRP A  16       3.744  15.055 -22.399  1.00 98.17           H  
ATOM    253  CD2 TRP A  16       2.867  12.323 -20.777  1.00 98.17           C  
ATOM    254  CE2 TRP A  16       4.291  12.237 -20.740  1.00 98.17           C  
ATOM    255  CE3 TRP A  16       2.144  11.283 -20.153  1.00 98.17           C  
ATOM    256  HE3 TRP A  16       1.066  11.336 -20.122  1.00 98.17           H  
ATOM    257  NE1 TRP A  16       4.724  13.394 -21.354  1.00 98.17           N  
ATOM    258  HE1 TRP A  16       5.688  13.666 -21.486  1.00 98.17           H  
ATOM    259  CH2 TRP A  16       4.211  10.105 -19.597  1.00 98.17           C  
ATOM    260  HH2 TRP A  16       4.711   9.245 -19.178  1.00 98.17           H  
ATOM    261  CZ2 TRP A  16       4.960  11.150 -20.162  1.00 98.17           C  
ATOM    262  HZ2 TRP A  16       6.039  11.104 -20.177  1.00 98.17           H  
ATOM    263  CZ3 TRP A  16       2.806  10.175 -19.594  1.00 98.17           C  
ATOM    264  HZ3 TRP A  16       2.231   9.369 -19.164  1.00 98.17           H  
ATOM    265  N   TYR A  17      -0.206  11.203 -22.446  1.00 98.22           N  
ATOM    266  H   TYR A  17      -0.859  11.765 -21.919  1.00 98.22           H  
ATOM    267  CA  TYR A  17      -0.222   9.757 -22.254  1.00 98.22           C  
ATOM    268  HA  TYR A  17       0.757   9.444 -21.891  1.00 98.22           H  
ATOM    269  C   TYR A  17      -0.474   9.014 -23.562  1.00 98.22           C  
ATOM    270  CB  TYR A  17      -1.273   9.368 -21.208  1.00 98.22           C  
ATOM    271  HB2 TYR A  17      -2.241   9.777 -21.498  1.00 98.22           H  
ATOM    272  HB3 TYR A  17      -1.002   9.803 -20.246  1.00 98.22           H  
ATOM    273  O   TYR A  17       0.203   8.027 -23.831  1.00 98.22           O  
ATOM    274  CG  TYR A  17      -1.388   7.864 -21.062  1.00 98.22           C  
ATOM    275  CD1 TYR A  17      -2.430   7.170 -21.709  1.00 98.22           C  
ATOM    276  HD1 TYR A  17      -3.172   7.713 -22.275  1.00 98.22           H  
ATOM    277  CD2 TYR A  17      -0.387   7.153 -20.374  1.00 98.22           C  
ATOM    278  HD2 TYR A  17       0.433   7.685 -19.915  1.00 98.22           H  
ATOM    279  CE1 TYR A  17      -2.488   5.767 -21.637  1.00 98.22           C  
ATOM    280  HE1 TYR A  17      -3.283   5.220 -22.124  1.00 98.22           H  
ATOM    281  CE2 TYR A  17      -0.444   5.749 -20.299  1.00 98.22           C  
ATOM    282  HE2 TYR A  17       0.323   5.203 -19.771  1.00 98.22           H  
ATOM    283  OH  TYR A  17      -1.621   3.717 -20.772  1.00 98.22           O  
ATOM    284  HH  TYR A  17      -0.915   3.353 -20.234  1.00 98.22           H  
ATOM    285  CZ  TYR A  17      -1.513   5.060 -20.909  1.00 98.22           C  
ATOM    286  N   LYS A  18      -1.403   9.493 -24.398  1.00 98.06           N  
ATOM    287  H   LYS A  18      -1.934  10.304 -24.113  1.00 98.06           H  
ATOM    288  CA  LYS A  18      -1.684   8.885 -25.703  1.00 98.06           C  
ATOM    289  HA  LYS A  18      -1.981   7.848 -25.550  1.00 98.06           H  
ATOM    290  C   LYS A  18      -0.427   8.843 -26.579  1.00 98.06           C  
ATOM    291  CB  LYS A  18      -2.842   9.641 -26.369  1.00 98.06           C  
ATOM    292  HB2 LYS A  18      -3.709   9.619 -25.708  1.00 98.06           H  
ATOM    293  HB3 LYS A  18      -2.555  10.679 -26.535  1.00 98.06           H  
ATOM    294  O   LYS A  18      -0.085   7.780 -27.089  1.00 98.06           O  
ATOM    295  CG  LYS A  18      -3.219   8.994 -27.705  1.00 98.06           C  
ATOM    296  HG2 LYS A  18      -2.359   9.031 -28.375  1.00 98.06           H  
ATOM    297  HG3 LYS A  18      -3.487   7.950 -27.539  1.00 98.06           H  
ATOM    298  CD  LYS A  18      -4.386   9.716 -28.381  1.00 98.06           C  
ATOM    299  HD2 LYS A  18      -4.132  10.768 -28.513  1.00 98.06           H  
ATOM    300  HD3 LYS A  18      -5.283   9.621 -27.770  1.00 98.06           H  
ATOM    301  CE  LYS A  18      -4.589   9.052 -29.744  1.00 98.06           C  
ATOM    302  HE2 LYS A  18      -3.643   9.091 -30.286  1.00 98.06           H  
ATOM    303  HE3 LYS A  18      -4.798   7.992 -29.598  1.00 98.06           H  
ATOM    304  NZ  LYS A  18      -5.652   9.698 -30.543  1.00 98.06           N  
ATOM    305  HZ1 LYS A  18      -6.543   9.637 -30.070  1.00 98.06           H  
ATOM    306  HZ2 LYS A  18      -5.409  10.663 -30.716  1.00 98.06           H  
ATOM    307  HZ3 LYS A  18      -5.709   9.223 -31.432  1.00 98.06           H  
ATOM    308  N   GLN A  19       0.295   9.961 -26.684  1.00 97.83           N  
ATOM    309  H   GLN A  19      -0.023  10.784 -26.192  1.00 97.83           H  
ATOM    310  CA  GLN A  19       1.544  10.036 -27.454  1.00 97.83           C  
ATOM    311  HA  GLN A  19       1.353   9.735 -28.484  1.00 97.83           H  
ATOM    312  C   GLN A  19       2.619   9.099 -26.889  1.00 97.83           C  
ATOM    313  CB  GLN A  19       2.078  11.475 -27.436  1.00 97.83           C  
ATOM    314  HB2 GLN A  19       3.062  11.488 -27.905  1.00 97.83           H  
ATOM    315  HB3 GLN A  19       2.190  11.803 -26.403  1.00 97.83           H  
ATOM    316  O   GLN A  19       3.291   8.390 -27.639  1.00 97.83           O  
ATOM    317  CG  GLN A  19       1.176  12.466 -28.182  1.00 97.83           C  
ATOM    318  HG2 GLN A  19       1.143  12.198 -29.238  1.00 97.83           H  
ATOM    319  HG3 GLN A  19       0.161  12.415 -27.787  1.00 97.83           H  
ATOM    320  CD  GLN A  19       1.667  13.906 -28.056  1.00 97.83           C  
ATOM    321  NE2 GLN A  19       0.892  14.869 -28.502  1.00 97.83           N  
ATOM    322 HE21 GLN A  19      -0.006  14.661 -28.915  1.00 97.83           H  
ATOM    323 HE22 GLN A  19       1.258  15.805 -28.406  1.00 97.83           H  
ATOM    324  OE1 GLN A  19       2.744  14.205 -27.567  1.00 97.83           O  
ATOM    325  N   PHE A  20       2.766   9.069 -25.562  1.00 98.33           N  
ATOM    326  H   PHE A  20       2.212   9.698 -24.998  1.00 98.33           H  
ATOM    327  CA  PHE A  20       3.721   8.193 -24.890  1.00 98.33           C  
ATOM    328  HA  PHE A  20       4.713   8.377 -25.303  1.00 98.33           H  
ATOM    329  C   PHE A  20       3.393   6.709 -25.121  1.00 98.33           C  
ATOM    330  CB  PHE A  20       3.744   8.541 -23.395  1.00 98.33           C  
ATOM    331  HB2 PHE A  20       2.793   8.269 -22.937  1.00 98.33           H  
ATOM    332  HB3 PHE A  20       3.863   9.618 -23.281  1.00 98.33           H  
ATOM    333  O   PHE A  20       4.274   5.925 -25.477  1.00 98.33           O  
ATOM    334  CG  PHE A  20       4.868   7.851 -22.656  1.00 98.33           C  
ATOM    335  CD1 PHE A  20       4.707   6.536 -22.178  1.00 98.33           C  
ATOM    336  HD1 PHE A  20       3.763   6.029 -22.307  1.00 98.33           H  
ATOM    337  CD2 PHE A  20       6.105   8.502 -22.511  1.00 98.33           C  
ATOM    338  HD2 PHE A  20       6.239   9.503 -22.894  1.00 98.33           H  
ATOM    339  CE1 PHE A  20       5.787   5.870 -21.570  1.00 98.33           C  
ATOM    340  HE1 PHE A  20       5.685   4.847 -21.240  1.00 98.33           H  
ATOM    341  CE2 PHE A  20       7.178   7.839 -21.896  1.00 98.33           C  
ATOM    342  HE2 PHE A  20       8.139   8.326 -21.820  1.00 98.33           H  
ATOM    343  CZ  PHE A  20       7.021   6.526 -21.423  1.00 98.33           C  
ATOM    344  HZ  PHE A  20       7.861   6.015 -20.978  1.00 98.33           H  
ATOM    345  N   ALA A  21       2.124   6.329 -24.956  1.00 98.09           N  
ATOM    346  H   ALA A  21       1.449   7.027 -24.680  1.00 98.09           H  
ATOM    347  CA  ALA A  21       1.648   4.960 -25.106  1.00 98.09           C  
ATOM    348  HA  ALA A  21       2.254   4.322 -24.462  1.00 98.09           H  
ATOM    349  C   ALA A  21       1.809   4.439 -26.540  1.00 98.09           C  
ATOM    350  CB  ALA A  21       0.190   4.887 -24.635  1.00 98.09           C  
ATOM    351  HB1 ALA A  21      -0.435   5.523 -25.262  1.00 98.09           H  
ATOM    352  HB2 ALA A  21      -0.166   3.859 -24.702  1.00 98.09           H  
ATOM    353  HB3 ALA A  21       0.115   5.224 -23.601  1.00 98.09           H  
ATOM    354  O   ALA A  21       2.252   3.305 -26.723  1.00 98.09           O  
ATOM    355  N   GLU A  22       1.505   5.270 -27.543  1.00 97.70           N  
ATOM    356  H   GLU A  22       1.102   6.169 -27.318  1.00 97.70           H  
ATOM    357  CA  GLU A  22       1.691   4.946 -28.962  1.00 97.70           C  
ATOM    358  HA  GLU A  22       1.205   3.995 -29.182  1.00 97.70           H  
ATOM    359  C   GLU A  22       3.177   4.779 -29.315  1.00 97.70           C  
ATOM    360  CB  GLU A  22       1.040   6.038 -29.834  1.00 97.70           C  
ATOM    361  HB2 GLU A  22       1.356   7.015 -29.471  1.00 97.70           H  
ATOM    362  HB3 GLU A  22       1.392   5.923 -30.860  1.00 97.70           H  
ATOM    363  O   GLU A  22       3.555   3.770 -29.914  1.00 97.70           O  
ATOM    364  CG  GLU A  22      -0.499   5.952 -29.841  1.00 97.70           C  
ATOM    365  HG2 GLU A  22      -0.860   5.901 -28.814  1.00 97.70           H  
ATOM    366  HG3 GLU A  22      -0.788   5.023 -30.332  1.00 97.70           H  
ATOM    367  CD  GLU A  22      -1.194   7.133 -30.550  1.00 97.70           C  
ATOM    368  OE1 GLU A  22      -2.447   7.201 -30.482  1.00 97.70           O  
ATOM    369  OE2 GLU A  22      -0.501   7.988 -31.145  1.00 97.70           O  
ATOM    370  N   LYS A  23       4.038   5.714 -28.885  1.00 97.88           N  
ATOM    371  H   LYS A  23       3.658   6.512 -28.396  1.00 97.88           H  
ATOM    372  CA  LYS A  23       5.492   5.670 -29.130  1.00 97.88           C  
ATOM    373  HA  LYS A  23       5.668   5.665 -30.205  1.00 97.88           H  
ATOM    374  C   LYS A  23       6.140   4.400 -28.573  1.00 97.88           C  
ATOM    375  CB  LYS A  23       6.128   6.928 -28.515  1.00 97.88           C  
ATOM    376  HB2 LYS A  23       5.689   7.807 -28.987  1.00 97.88           H  
ATOM    377  HB3 LYS A  23       5.892   6.961 -27.451  1.00 97.88           H  
ATOM    378  O   LYS A  23       6.947   3.770 -29.254  1.00 97.88           O  
ATOM    379  CG  LYS A  23       7.655   6.982 -28.685  1.00 97.88           C  
ATOM    380  HG2 LYS A  23       7.903   6.990 -29.746  1.00 97.88           H  
ATOM    381  HG3 LYS A  23       8.113   6.110 -28.217  1.00 97.88           H  
ATOM    382  CD  LYS A  23       8.217   8.238 -28.013  1.00 97.88           C  
ATOM    383  HD2 LYS A  23       7.940   8.225 -26.959  1.00 97.88           H  
ATOM    384  HD3 LYS A  23       7.786   9.122 -28.482  1.00 97.88           H  
ATOM    385  CE  LYS A  23       9.742   8.277 -28.128  1.00 97.88           C  
ATOM    386  HE2 LYS A  23      10.142   7.355 -27.706  1.00 97.88           H  
ATOM    387  HE3 LYS A  23      10.022   8.325 -29.181  1.00 97.88           H  
ATOM    388  NZ  LYS A  23      10.287   9.437 -27.387  1.00 97.88           N  
ATOM    389  HZ1 LYS A  23      11.296   9.470 -27.379  1.00 97.88           H  
ATOM    390  HZ2 LYS A  23      10.072   9.352 -26.404  1.00 97.88           H  
ATOM    391  HZ3 LYS A  23       9.915  10.322 -27.701  1.00 97.88           H  
ATOM    392  N   HIS A  24       5.788   4.036 -27.341  1.00 97.77           N  
ATOM    393  H   HIS A  24       5.142   4.634 -26.847  1.00 97.77           H  
ATOM    394  CA  HIS A  24       6.382   2.910 -26.612  1.00 97.77           C  
ATOM    395  HA  HIS A  24       7.380   2.714 -27.004  1.00 97.77           H  
ATOM    396  C   HIS A  24       5.622   1.592 -26.775  1.00 97.77           C  
ATOM    397  CB  HIS A  24       6.546   3.313 -25.145  1.00 97.77           C  
ATOM    398  HB2 HIS A  24       6.748   2.422 -24.550  1.00 97.77           H  
ATOM    399  HB3 HIS A  24       5.621   3.749 -24.770  1.00 97.77           H  
ATOM    400  O   HIS A  24       6.034   0.581 -26.210  1.00 97.77           O  
ATOM    401  CG  HIS A  24       7.686   4.280 -24.960  1.00 97.77           C  
ATOM    402  CD2 HIS A  24       7.573   5.612 -24.698  1.00 97.77           C  
ATOM    403  HD2 HIS A  24       6.653   6.158 -24.553  1.00 97.77           H  
ATOM    404  ND1 HIS A  24       9.038   3.956 -25.085  1.00 97.77           N  
ATOM    405  CE1 HIS A  24       9.710   5.094 -24.867  1.00 97.77           C  
ATOM    406  HE1 HIS A  24      10.787   5.178 -24.861  1.00 97.77           H  
ATOM    407  NE2 HIS A  24       8.856   6.107 -24.651  1.00 97.77           N  
ATOM    408  HE2 HIS A  24       9.124   7.069 -24.501  1.00 97.77           H  
ATOM    409  N   LYS A  25       4.530   1.585 -27.554  1.00 97.44           N  
ATOM    410  H   LYS A  25       4.250   2.462 -27.970  1.00 97.44           H  
ATOM    411  CA  LYS A  25       3.671   0.413 -27.788  1.00 97.44           C  
ATOM    412  HA  LYS A  25       2.748   0.768 -28.246  1.00 97.44           H  
ATOM    413  C   LYS A  25       3.248  -0.264 -26.481  1.00 97.44           C  
ATOM    414  CB  LYS A  25       4.347  -0.566 -28.759  1.00 97.44           C  
ATOM    415  HB2 LYS A  25       5.249  -0.962 -28.294  1.00 97.44           H  
ATOM    416  HB3 LYS A  25       3.667  -1.399 -28.944  1.00 97.44           H  
ATOM    417  O   LYS A  25       3.311  -1.489 -26.349  1.00 97.44           O  
ATOM    418  CG  LYS A  25       4.711   0.072 -30.103  1.00 97.44           C  
ATOM    419  HG2 LYS A  25       3.806   0.433 -30.593  1.00 97.44           H  
ATOM    420  HG3 LYS A  25       5.393   0.909 -29.951  1.00 97.44           H  
ATOM    421  CD  LYS A  25       5.397  -0.972 -30.985  1.00 97.44           C  
ATOM    422  HD2 LYS A  25       6.294  -1.329 -30.479  1.00 97.44           H  
ATOM    423  HD3 LYS A  25       4.718  -1.809 -31.150  1.00 97.44           H  
ATOM    424  CE  LYS A  25       5.778  -0.335 -32.321  1.00 97.44           C  
ATOM    425  HE2 LYS A  25       4.869   0.022 -32.807  1.00 97.44           H  
ATOM    426  HE3 LYS A  25       6.408   0.532 -32.121  1.00 97.44           H  
ATOM    427  NZ  LYS A  25       6.489  -1.301 -33.192  1.00 97.44           N  
ATOM    428  HZ1 LYS A  25       7.339  -1.612 -32.743  1.00 97.44           H  
ATOM    429  HZ2 LYS A  25       6.733  -0.867 -34.071  1.00 97.44           H  
ATOM    430  HZ3 LYS A  25       5.907  -2.106 -33.376  1.00 97.44           H  
ATOM    431  N   LEU A  26       2.835   0.546 -25.504  1.00 98.01           N  
ATOM    432  H   LEU A  26       2.755   1.530 -25.715  1.00 98.01           H  
ATOM    433  CA  LEU A  26       2.362   0.029 -24.224  1.00 98.01           C  
ATOM    434  HA  LEU A  26       3.162  -0.556 -23.770  1.00 98.01           H  
ATOM    435  C   LEU A  26       1.175  -0.905 -24.450  1.00 98.01           C  
ATOM    436  CB  LEU A  26       1.963   1.162 -23.271  1.00 98.01           C  
ATOM    437  HB2 LEU A  26       1.147   1.726 -23.724  1.00 98.01           H  
ATOM    438  HB3 LEU A  26       1.590   0.710 -22.351  1.00 98.01           H  
ATOM    439  O   LEU A  26       0.309  -0.647 -25.287  1.00 98.01           O  
ATOM    440  CG  LEU A  26       3.092   2.133 -22.904  1.00 98.01           C  
ATOM    441  HG  LEU A  26       3.425   2.665 -23.796  1.00 98.01           H  
ATOM    442  CD1 LEU A  26       2.537   3.135 -21.893  1.00 98.01           C  
ATOM    443 HD11 LEU A  26       2.240   2.611 -20.984  1.00 98.01           H  
ATOM    444 HD12 LEU A  26       1.673   3.653 -22.308  1.00 98.01           H  
ATOM    445 HD13 LEU A  26       3.311   3.867 -21.658  1.00 98.01           H  
ATOM    446  CD2 LEU A  26       4.301   1.447 -22.275  1.00 98.01           C  
ATOM    447 HD21 LEU A  26       4.785   0.793 -23.001  1.00 98.01           H  
ATOM    448 HD22 LEU A  26       5.030   2.198 -21.970  1.00 98.01           H  
ATOM    449 HD23 LEU A  26       4.000   0.864 -21.405  1.00 98.01           H  
ATOM    450  N   ASN A  27       1.118  -1.982 -23.678  1.00 97.06           N  
ATOM    451  H   ASN A  27       1.829  -2.115 -22.973  1.00 97.06           H  
ATOM    452  CA  ASN A  27       0.063  -2.975 -23.797  1.00 97.06           C  
ATOM    453  HA  ASN A  27      -0.774  -2.539 -24.344  1.00 97.06           H  
ATOM    454  C   ASN A  27      -0.469  -3.367 -22.418  1.00 97.06           C  
ATOM    455  CB  ASN A  27       0.583  -4.168 -24.618  1.00 97.06           C  
ATOM    456  HB2 ASN A  27       1.162  -3.811 -25.470  1.00 97.06           H  
ATOM    457  HB3 ASN A  27      -0.265  -4.733 -25.005  1.00 97.06           H  
ATOM    458  O   ASN A  27       0.151  -3.108 -21.390  1.00 97.06           O  
ATOM    459  CG  ASN A  27       1.423  -5.111 -23.781  1.00 97.06           C  
ATOM    460  ND2 ASN A  27       2.727  -4.996 -23.796  1.00 97.06           N  
ATOM    461 HD21 ASN A  27       3.215  -5.570 -23.123  1.00 97.06           H  
ATOM    462 HD22 ASN A  27       3.183  -4.259 -24.315  1.00 97.06           H  
ATOM    463  OD1 ASN A  27       0.877  -5.953 -23.084  1.00 97.06           O  
ATOM    464  N   ASN A  28      -1.632  -4.004 -22.399  1.00 96.86           N  
ATOM    465  H   ASN A  28      -2.117  -4.153 -23.272  1.00 96.86           H  
ATOM    466  CA  ASN A  28      -2.288  -4.482 -21.188  1.00 96.86           C  
ATOM    467  HA  ASN A  28      -1.612  -4.375 -20.340  1.00 96.86           H  
ATOM    468  C   ASN A  28      -2.603  -5.981 -21.292  1.00 96.86           C  
ATOM    469  CB  ASN A  28      -3.517  -3.595 -20.922  1.00 96.86           C  
ATOM    470  HB2 ASN A  28      -3.206  -2.552 -20.866  1.00 96.86           H  
ATOM    471  HB3 ASN A  28      -3.952  -3.857 -19.957  1.00 96.86           H  
ATOM    472  O   ASN A  28      -3.633  -6.437 -20.799  1.00 96.86           O  
ATOM    473  CG  ASN A  28      -4.601  -3.721 -21.978  1.00 96.86           C  
ATOM    474  ND2 ASN A  28      -5.711  -3.054 -21.779  1.00 96.86           N  
ATOM    475 HD21 ASN A  28      -6.397  -3.085 -22.520  1.00 96.86           H  
ATOM    476 HD22 ASN A  28      -5.822  -2.497 -20.943  1.00 96.86           H  
ATOM    477  OD1 ASN A  28      -4.475  -4.395 -22.989  1.00 96.86           O  
ATOM    478  N   LYS A  29      -1.760  -6.771 -21.975  1.00 96.49           N  
ATOM    479  H   LYS A  29      -0.913  -6.367 -22.349  1.00 96.49           H  
ATOM    480  CA  LYS A  29      -1.998  -8.214 -22.150  1.00 96.49           C  
ATOM    481  HA  LYS A  29      -2.969  -8.350 -22.626  1.00 96.49           H  
ATOM    482  C   LYS A  29      -2.060  -8.910 -20.789  1.00 96.49           C  
ATOM    483  CB  LYS A  29      -0.921  -8.807 -23.073  1.00 96.49           C  
ATOM    484  HB2 LYS A  29      -0.919  -8.251 -24.010  1.00 96.49           H  
ATOM    485  HB3 LYS A  29       0.059  -8.693 -22.610  1.00 96.49           H  
ATOM    486  O   LYS A  29      -3.077  -9.532 -20.472  1.00 96.49           O  
ATOM    487  CG  LYS A  29      -1.168 -10.294 -23.380  1.00 96.49           C  
ATOM    488  HG2 LYS A  29      -1.143 -10.867 -22.453  1.00 96.49           H  
ATOM    489  HG3 LYS A  29      -2.146 -10.412 -23.845  1.00 96.49           H  
ATOM    490  CD  LYS A  29      -0.085 -10.832 -24.324  1.00 96.49           C  
ATOM    491  HD2 LYS A  29       0.890 -10.667 -23.866  1.00 96.49           H  
ATOM    492  HD3 LYS A  29      -0.117 -10.285 -25.267  1.00 96.49           H  
ATOM    493  CE  LYS A  29      -0.286 -12.328 -24.593  1.00 96.49           C  
ATOM    494  HE2 LYS A  29      -0.507 -12.825 -23.648  1.00 96.49           H  
ATOM    495  HE3 LYS A  29      -1.145 -12.455 -25.252  1.00 96.49           H  
ATOM    496  NZ  LYS A  29       0.929 -12.935 -25.192  1.00 96.49           N  
ATOM    497  HZ1 LYS A  29       1.261 -12.406 -25.986  1.00 96.49           H  
ATOM    498  HZ2 LYS A  29       1.664 -12.958 -24.499  1.00 96.49           H  
ATOM    499  HZ3 LYS A  29       0.763 -13.891 -25.472  1.00 96.49           H  
ATOM    500  N   TYR A  30      -1.028  -8.707 -19.970  1.00 97.64           N  
ATOM    501  H   TYR A  30      -0.244  -8.189 -20.339  1.00 97.64           H  
ATOM    502  CA  TYR A  30      -0.877  -9.298 -18.635  1.00 97.64           C  
ATOM    503  HA  TYR A  30      -1.588 -10.118 -18.527  1.00 97.64           H  
ATOM    504  C   TYR A  30      -1.160  -8.327 -17.483  1.00 97.64           C  
ATOM    505  CB  TYR A  30       0.531  -9.891 -18.515  1.00 97.64           C  
ATOM    506  HB2 TYR A  30       1.262  -9.085 -18.583  1.00 97.64           H  
ATOM    507  HB3 TYR A  30       0.644 -10.356 -17.536  1.00 97.64           H  
ATOM    508  O   TYR A  30      -1.211  -8.761 -16.333  1.00 97.64           O  
ATOM    509  CG  TYR A  30       0.828 -10.936 -19.570  1.00 97.64           C  
ATOM    510  CD1 TYR A  30       0.166 -12.178 -19.524  1.00 97.64           C  
ATOM    511  HD1 TYR A  30      -0.525 -12.392 -18.722  1.00 97.64           H  
ATOM    512  CD2 TYR A  30       1.746 -10.665 -20.603  1.00 97.64           C  
ATOM    513  HD2 TYR A  30       2.273  -9.723 -20.636  1.00 97.64           H  
ATOM    514  CE1 TYR A  30       0.436 -13.164 -20.491  1.00 97.64           C  
ATOM    515  HE1 TYR A  30      -0.051 -14.126 -20.427  1.00 97.64           H  
ATOM    516  CE2 TYR A  30       1.994 -11.642 -21.583  1.00 97.64           C  
ATOM    517  HE2 TYR A  30       2.707 -11.454 -22.372  1.00 97.64           H  
ATOM    518  OH  TYR A  30       1.619 -13.836 -22.468  1.00 97.64           O  
ATOM    519  HH  TYR A  30       1.360 -14.705 -22.153  1.00 97.64           H  
ATOM    520  CZ  TYR A  30       1.357 -12.895 -21.522  1.00 97.64           C  
ATOM    521  N   THR A  31      -1.375  -7.040 -17.771  1.00 98.31           N  
ATOM    522  H   THR A  31      -1.313  -6.734 -18.732  1.00 98.31           H  
ATOM    523  CA  THR A  31      -1.602  -5.991 -16.766  1.00 98.31           C  
ATOM    524  HA  THR A  31      -1.592  -6.465 -15.785  1.00 98.31           H  
ATOM    525  C   THR A  31      -2.971  -5.316 -16.891  1.00 98.31           C  
ATOM    526  CB  THR A  31      -0.473  -4.950 -16.769  1.00 98.31           C  
ATOM    527  HB  THR A  31      -0.715  -4.188 -16.029  1.00 98.31           H  
ATOM    528  O   THR A  31      -3.557  -5.295 -17.969  1.00 98.31           O  
ATOM    529  CG2 THR A  31       0.876  -5.570 -16.400  1.00 98.31           C  
ATOM    530 HG21 THR A  31       0.776  -6.149 -15.482  1.00 98.31           H  
ATOM    531 HG22 THR A  31       1.231  -6.219 -17.200  1.00 98.31           H  
ATOM    532 HG23 THR A  31       1.603  -4.777 -16.223  1.00 98.31           H  
ATOM    533  OG1 THR A  31      -0.334  -4.326 -18.029  1.00 98.31           O  
ATOM    534  HG1 THR A  31      -0.746  -3.464 -17.934  1.00 98.31           H  
ATOM    535  N   GLU A  32      -3.510  -4.800 -15.788  1.00 97.78           N  
ATOM    536  H   GLU A  32      -2.971  -4.852 -14.935  1.00 97.78           H  
ATOM    537  CA  GLU A  32      -4.809  -4.119 -15.701  1.00 97.78           C  
ATOM    538  HA  GLU A  32      -5.564  -4.701 -16.230  1.00 97.78           H  
ATOM    539  C   GLU A  32      -4.747  -2.734 -16.381  1.00 97.78           C  
ATOM    540  CB  GLU A  32      -5.231  -4.017 -14.216  1.00 97.78           C  
ATOM    541  HB2 GLU A  32      -4.471  -3.443 -13.685  1.00 97.78           H  
ATOM    542  HB3 GLU A  32      -6.167  -3.464 -14.140  1.00 97.78           H  
ATOM    543  O   GLU A  32      -5.583  -2.416 -17.232  1.00 97.78           O  
ATOM    544  CG  GLU A  32      -5.415  -5.360 -13.475  1.00 97.78           C  
ATOM    545  HG2 GLU A  32      -4.526  -5.972 -13.631  1.00 97.78           H  
ATOM    546  HG3 GLU A  32      -5.458  -5.151 -12.406  1.00 97.78           H  
ATOM    547  CD  GLU A  32      -6.666  -6.186 -13.854  1.00 97.78           C  
ATOM    548  OE1 GLU A  32      -6.942  -7.196 -13.147  1.00 97.78           O  
ATOM    549  OE2 GLU A  32      -7.320  -5.896 -14.883  1.00 97.78           O  
ATOM    550  N   SER A  33      -3.711  -1.943 -16.076  1.00 97.98           N  
ATOM    551  H   SER A  33      -3.089  -2.259 -15.346  1.00 97.98           H  
ATOM    552  CA  SER A  33      -3.317  -0.718 -16.790  1.00 97.98           C  
ATOM    553  HA  SER A  33      -4.154  -0.374 -17.396  1.00 97.98           H  
ATOM    554  C   SER A  33      -2.131  -0.988 -17.721  1.00 97.98           C  
ATOM    555  CB  SER A  33      -2.985   0.396 -15.794  1.00 97.98           C  
ATOM    556  HB2 SER A  33      -2.127   0.097 -15.193  1.00 97.98           H  
ATOM    557  HB3 SER A  33      -3.839   0.557 -15.136  1.00 97.98           H  
ATOM    558  O   SER A  33      -1.317  -1.885 -17.467  1.00 97.98           O  
ATOM    559  OG  SER A  33      -2.687   1.601 -16.470  1.00 97.98           O  
ATOM    560  HG  SER A  33      -2.661   2.290 -15.802  1.00 97.98           H  
ATOM    561  N   ALA A  34      -2.026  -0.233 -18.820  1.00 98.19           N  
ATOM    562  H   ALA A  34      -2.623   0.578 -18.903  1.00 98.19           H  
ATOM    563  CA  ALA A  34      -1.012  -0.487 -19.838  1.00 98.19           C  
ATOM    564  HA  ALA A  34      -1.100  -1.543 -20.094  1.00 98.19           H  
ATOM    565  C   ALA A  34       0.412  -0.256 -19.303  1.00 98.19           C  
ATOM    566  CB  ALA A  34      -1.295   0.311 -21.113  1.00 98.19           C  
ATOM    567  HB1 ALA A  34      -2.350   0.247 -21.379  1.00 98.19           H  
ATOM    568  HB2 ALA A  34      -1.009   1.352 -20.962  1.00 98.19           H  
ATOM    569  HB3 ALA A  34      -0.700  -0.094 -21.933  1.00 98.19           H  
ATOM    570  O   ALA A  34       0.687   0.717 -18.595  1.00 98.19           O  
ATOM    571  N   SER A  35       1.311  -1.172 -19.655  1.00 98.47           N  
ATOM    572  H   SER A  35       1.020  -1.909 -20.281  1.00 98.47           H  
ATOM    573  CA  SER A  35       2.687  -1.243 -19.169  1.00 98.47           C  
ATOM    574  HA  SER A  35       3.011  -0.250 -18.856  1.00 98.47           H  
ATOM    575  C   SER A  35       3.649  -1.712 -20.269  1.00 98.47           C  
ATOM    576  CB  SER A  35       2.732  -2.162 -17.941  1.00 98.47           C  
ATOM    577  HB2 SER A  35       1.949  -1.877 -17.238  1.00 98.47           H  
ATOM    578  HB3 SER A  35       3.694  -2.040 -17.442  1.00 98.47           H  
ATOM    579  O   SER A  35       3.243  -1.932 -21.414  1.00 98.47           O  
ATOM    580  OG  SER A  35       2.568  -3.516 -18.314  1.00 98.47           O  
ATOM    581  HG  SER A  35       1.635  -3.694 -18.449  1.00 98.47           H  
ATOM    582  N   PHE A  36       4.927  -1.865 -19.916  1.00 98.36           N  
ATOM    583  H   PHE A  36       5.177  -1.721 -18.948  1.00 98.36           H  
ATOM    584  CA  PHE A  36       5.963  -2.450 -20.775  1.00 98.36           C  
ATOM    585  HA  PHE A  36       5.749  -2.202 -21.815  1.00 98.36           H  
ATOM    586  C   PHE A  36       6.003  -3.989 -20.695  1.00 98.36           C  
ATOM    587  CB  PHE A  36       7.321  -1.832 -20.411  1.00 98.36           C  
ATOM    588  HB2 PHE A  36       8.112  -2.389 -20.912  1.00 98.36           H  
ATOM    589  HB3 PHE A  36       7.488  -1.933 -19.339  1.00 98.36           H  
ATOM    590  O   PHE A  36       6.846  -4.620 -21.327  1.00 98.36           O  
ATOM    591  CG  PHE A  36       7.465  -0.377 -20.813  1.00 98.36           C  
ATOM    592  CD1 PHE A  36       7.843  -0.056 -22.129  1.00 98.36           C  
ATOM    593  HD1 PHE A  36       8.022  -0.841 -22.849  1.00 98.36           H  
ATOM    594  CD2 PHE A  36       7.262   0.654 -19.876  1.00 98.36           C  
ATOM    595  HD2 PHE A  36       6.999   0.411 -18.857  1.00 98.36           H  
ATOM    596  CE1 PHE A  36       8.032   1.284 -22.500  1.00 98.36           C  
ATOM    597  HE1 PHE A  36       8.383   1.516 -23.495  1.00 98.36           H  
ATOM    598  CE2 PHE A  36       7.427   1.999 -20.256  1.00 98.36           C  
ATOM    599  HE2 PHE A  36       7.288   2.787 -19.531  1.00 98.36           H  
ATOM    600  CZ  PHE A  36       7.814   2.315 -21.571  1.00 98.36           C  
ATOM    601  HZ  PHE A  36       7.976   3.342 -21.863  1.00 98.36           H  
ATOM    602  N   CYS A  37       5.114  -4.613 -19.915  1.00 97.57           N  
ATOM    603  H   CYS A  37       4.455  -4.052 -19.395  1.00 97.57           H  
ATOM    604  CA  CYS A  37       5.098  -6.053 -19.693  1.00 97.57           C  
ATOM    605  HA  CYS A  37       6.099  -6.376 -19.410  1.00 97.57           H  
ATOM    606  C   CYS A  37       4.704  -6.790 -20.982  1.00 97.57           C  
ATOM    607  CB  CYS A  37       4.155  -6.340 -18.519  1.00 97.57           C  
ATOM    608  HB2 CYS A  37       4.519  -5.822 -17.631  1.00 97.57           H  
ATOM    609  HB3 CYS A  37       3.163  -5.962 -18.764  1.00 97.57           H  
ATOM    610  O   CYS A  37       3.540  -6.803 -21.386  1.00 97.57           O  
ATOM    611  SG  CYS A  37       4.021  -8.115 -18.171  1.00 97.57           S  
ATOM    612  HG  CYS A  37       5.309  -8.459 -18.078  1.00 97.57           H  
ATOM    613  N   ALA A  38       5.693  -7.393 -21.638  1.00 95.41           N  
ATOM    614  H   ALA A  38       6.641  -7.218 -21.337  1.00 95.41           H  
ATOM    615  CA  ALA A  38       5.499  -8.227 -22.822  1.00 95.41           C  
ATOM    616  HA  ALA A  38       4.630  -7.871 -23.376  1.00 95.41           H  
ATOM    617  C   ALA A  38       5.242  -9.702 -22.469  1.00 95.41           C  
ATOM    618  CB  ALA A  38       6.730  -8.065 -23.718  1.00 95.41           C  
ATOM    619  HB1 ALA A  38       6.592  -8.639 -24.634  1.00 95.41           H  
ATOM    620  HB2 ALA A  38       7.619  -8.431 -23.205  1.00 95.41           H  
ATOM    621  HB3 ALA A  38       6.870  -7.014 -23.975  1.00 95.41           H  
ATOM    622  O   ALA A  38       4.597 -10.411 -23.242  1.00 95.41           O  
ATOM    623  N   GLU A  39       5.708 -10.144 -21.298  1.00 95.28           N  
ATOM    624  H   GLU A  39       6.225  -9.502 -20.715  1.00 95.28           H  
ATOM    625  CA  GLU A  39       5.612 -11.512 -20.785  1.00 95.28           C  
ATOM    626  HA  GLU A  39       4.685 -11.960 -21.141  1.00 95.28           H  
ATOM    627  C   GLU A  39       5.575 -11.534 -19.250  1.00 95.28           C  
ATOM    628  CB  GLU A  39       6.770 -12.361 -21.332  1.00 95.28           C  
ATOM    629  HB2 GLU A  39       6.624 -13.393 -21.010  1.00 95.28           H  
ATOM    630  HB3 GLU A  39       6.710 -12.337 -22.420  1.00 95.28           H  
ATOM    631  O   GLU A  39       5.931 -10.552 -18.593  1.00 95.28           O  
ATOM    632  CG  GLU A  39       8.167 -11.891 -20.888  1.00 95.28           C  
ATOM    633  HG2 GLU A  39       8.286 -10.837 -21.138  1.00 95.28           H  
ATOM    634  HG3 GLU A  39       8.244 -11.993 -19.805  1.00 95.28           H  
ATOM    635  CD  GLU A  39       9.299 -12.686 -21.556  1.00 95.28           C  
ATOM    636  OE1 GLU A  39      10.461 -12.459 -21.156  1.00 95.28           O  
ATOM    637  OE2 GLU A  39       9.001 -13.489 -22.470  1.00 95.28           O  
ATOM    638  N   ILE A  40       5.123 -12.655 -18.680  1.00 95.28           N  
ATOM    639  H   ILE A  40       4.960 -13.457 -19.272  1.00 95.28           H  
ATOM    640  CA  ILE A  40       5.133 -12.881 -17.230  1.00 95.28           C  
ATOM    641  HA  ILE A  40       4.887 -11.940 -16.737  1.00 95.28           H  
ATOM    642  C   ILE A  40       6.550 -13.335 -16.835  1.00 95.28           C  
ATOM    643  CB  ILE A  40       4.071 -13.926 -16.812  1.00 95.28           C  
ATOM    644  HB  ILE A  40       4.308 -14.867 -17.309  1.00 95.28           H  
ATOM    645  O   ILE A  40       7.004 -14.355 -17.363  1.00 95.28           O  
ATOM    646  CG1 ILE A  40       2.647 -13.493 -17.235  1.00 95.28           C  
ATOM    647 HG12 ILE A  40       2.658 -13.132 -18.264  1.00 95.28           H  
ATOM    648 HG13 ILE A  40       2.310 -12.673 -16.600  1.00 95.28           H  
ATOM    649  CG2 ILE A  40       4.119 -14.153 -15.287  1.00 95.28           C  
ATOM    650 HG21 ILE A  40       5.104 -14.505 -14.982  1.00 95.28           H  
ATOM    651 HG22 ILE A  40       3.405 -14.920 -14.988  1.00 95.28           H  
ATOM    652 HG23 ILE A  40       3.893 -13.227 -14.757  1.00 95.28           H  
ATOM    653  CD1 ILE A  40       1.629 -14.640 -17.181  1.00 95.28           C  
ATOM    654 HD11 ILE A  40       0.652 -14.277 -17.500  1.00 95.28           H  
ATOM    655 HD12 ILE A  40       1.539 -15.041 -16.171  1.00 95.28           H  
ATOM    656 HD13 ILE A  40       1.942 -15.440 -17.853  1.00 95.28           H  
ATOM    657  N   PRO A  41       7.243 -12.630 -15.921  1.00 94.96           N  
ATOM    658  CA  PRO A  41       8.618 -12.961 -15.554  1.00 94.96           C  
ATOM    659  HA  PRO A  41       9.228 -12.995 -16.456  1.00 94.96           H  
ATOM    660  C   PRO A  41       8.709 -14.321 -14.849  1.00 94.96           C  
ATOM    661  CB  PRO A  41       9.109 -11.806 -14.676  1.00 94.96           C  
ATOM    662  HB2 PRO A  41       9.612 -11.067 -15.300  1.00 94.96           H  
ATOM    663  HB3 PRO A  41       9.776 -12.144 -13.883  1.00 94.96           H  
ATOM    664  O   PRO A  41       7.888 -14.648 -13.991  1.00 94.96           O  
ATOM    665  CG  PRO A  41       7.826 -11.202 -14.112  1.00 94.96           C  
ATOM    666  HG2 PRO A  41       7.552 -11.738 -13.204  1.00 94.96           H  
ATOM    667  HG3 PRO A  41       7.940 -10.136 -13.915  1.00 94.96           H  
ATOM    668  CD  PRO A  41       6.789 -11.450 -15.202  1.00 94.96           C  
ATOM    669  HD2 PRO A  41       6.765 -10.601 -15.885  1.00 94.96           H  
ATOM    670  HD3 PRO A  41       5.808 -11.603 -14.753  1.00 94.96           H  
ATOM    671  N   GLN A  42       9.733 -15.102 -15.200  1.00 93.99           N  
ATOM    672  H   GLN A  42      10.384 -14.751 -15.887  1.00 93.99           H  
ATOM    673  CA  GLN A  42      10.004 -16.422 -14.623  1.00 93.99           C  
ATOM    674  HA  GLN A  42       9.070 -16.866 -14.281  1.00 93.99           H  
ATOM    675  C   GLN A  42      10.938 -16.296 -13.420  1.00 93.99           C  
ATOM    676  CB  GLN A  42      10.619 -17.350 -15.685  1.00 93.99           C  
ATOM    677  HB2 GLN A  42      10.895 -18.294 -15.213  1.00 93.99           H  
ATOM    678  HB3 GLN A  42      11.528 -16.894 -16.078  1.00 93.99           H  
ATOM    679  O   GLN A  42      12.072 -15.834 -13.551  1.00 93.99           O  
ATOM    680  CG  GLN A  42       9.668 -17.642 -16.854  1.00 93.99           C  
ATOM    681  HG2 GLN A  42      10.175 -18.286 -17.573  1.00 93.99           H  
ATOM    682  HG3 GLN A  42       9.419 -16.711 -17.362  1.00 93.99           H  
ATOM    683  CD  GLN A  42       8.390 -18.343 -16.411  1.00 93.99           C  
ATOM    684  NE2 GLN A  42       7.246 -17.957 -16.929  1.00 93.99           N  
ATOM    685 HE21 GLN A  42       7.211 -17.141 -17.523  1.00 93.99           H  
ATOM    686 HE22 GLN A  42       6.430 -18.432 -16.569  1.00 93.99           H  
ATOM    687  OE1 GLN A  42       8.385 -19.228 -15.577  1.00 93.99           O  
ATOM    688  N   LEU A  43      10.473 -16.717 -12.241  1.00 96.37           N  
ATOM    689  H   LEU A  43       9.541 -17.102 -12.202  1.00 96.37           H  
ATOM    690  CA  LEU A  43      11.195 -16.490 -10.985  1.00 96.37           C  
ATOM    691  HA  LEU A  43      12.026 -15.817 -11.193  1.00 96.37           H  
ATOM    692  C   LEU A  43      11.849 -17.754 -10.392  1.00 96.37           C  
ATOM    693  CB  LEU A  43      10.285 -15.754  -9.986  1.00 96.37           C  
ATOM    694  HB2 LEU A  43      10.877 -15.530  -9.098  1.00 96.37           H  
ATOM    695  HB3 LEU A  43       9.480 -16.432  -9.703  1.00 96.37           H  
ATOM    696  O   LEU A  43      12.578 -17.648  -9.408  1.00 96.37           O  
ATOM    697  CG  LEU A  43       9.669 -14.428 -10.474  1.00 96.37           C  
ATOM    698  HG  LEU A  43       8.999 -14.624 -11.312  1.00 96.37           H  
ATOM    699  CD1 LEU A  43       8.849 -13.805  -9.342  1.00 96.37           C  
ATOM    700 HD11 LEU A  43       9.500 -13.518  -8.516  1.00 96.37           H  
ATOM    701 HD12 LEU A  43       8.322 -12.930  -9.722  1.00 96.37           H  
ATOM    702 HD13 LEU A  43       8.105 -14.519  -8.989  1.00 96.37           H  
ATOM    703  CD2 LEU A  43      10.718 -13.399 -10.905  1.00 96.37           C  
ATOM    704 HD21 LEU A  43      10.229 -12.462 -11.170  1.00 96.37           H  
ATOM    705 HD22 LEU A  43      11.426 -13.217 -10.096  1.00 96.37           H  
ATOM    706 HD23 LEU A  43      11.256 -13.756 -11.783  1.00 96.37           H  
ATOM    707  N   ASP A  44      11.668 -18.929 -11.002  1.00 93.66           N  
ATOM    708  H   ASP A  44      10.994 -18.974 -11.753  1.00 93.66           H  
ATOM    709  CA  ASP A  44      12.129 -20.223 -10.463  1.00 93.66           C  
ATOM    710  HA  ASP A  44      11.628 -20.411  -9.513  1.00 93.66           H  
ATOM    711  C   ASP A  44      13.642 -20.268 -10.204  1.00 93.66           C  
ATOM    712  CB  ASP A  44      11.750 -21.350 -11.438  1.00 93.66           C  
ATOM    713  HB2 ASP A  44      12.199 -21.144 -12.410  1.00 93.66           H  
ATOM    714  HB3 ASP A  44      12.166 -22.287 -11.067  1.00 93.66           H  
ATOM    715  O   ASP A  44      14.104 -20.803  -9.196  1.00 93.66           O  
ATOM    716  CG  ASP A  44      10.238 -21.533 -11.604  1.00 93.66           C  
ATOM    717  OD1 ASP A  44       9.489 -21.051 -10.723  1.00 93.66           O  
ATOM    718  OD2 ASP A  44       9.855 -22.125 -12.632  1.00 93.66           O  
ATOM    719  N   THR A  45      14.434 -19.622 -11.064  1.00 96.15           N  
ATOM    720  H   THR A  45      13.995 -19.184 -11.861  1.00 96.15           H  
ATOM    721  CA  THR A  45      15.896 -19.554 -10.896  1.00 96.15           C  
ATOM    722  HA  THR A  45      16.280 -20.572 -10.831  1.00 96.15           H  
ATOM    723  C   THR A  45      16.325 -18.849  -9.608  1.00 96.15           C  
ATOM    724  CB  THR A  45      16.594 -18.891 -12.089  1.00 96.15           C  
ATOM    725  HB  THR A  45      17.670 -18.949 -11.920  1.00 96.15           H  
ATOM    726  O   THR A  45      17.387 -19.157  -9.068  1.00 96.15           O  
ATOM    727  CG2 THR A  45      16.287 -19.580 -13.417  1.00 96.15           C  
ATOM    728 HG21 THR A  45      15.228 -19.501 -13.661  1.00 96.15           H  
ATOM    729 HG22 THR A  45      16.870 -19.114 -14.212  1.00 96.15           H  
ATOM    730 HG23 THR A  45      16.559 -20.633 -13.355  1.00 96.15           H  
ATOM    731  OG1 THR A  45      16.246 -17.531 -12.206  1.00 96.15           O  
ATOM    732  HG1 THR A  45      15.442 -17.464 -12.726  1.00 96.15           H  
ATOM    733  N   TYR A  46      15.516 -17.925  -9.082  1.00 97.46           N  
ATOM    734  H   TYR A  46      14.620 -17.760  -9.518  1.00 97.46           H  
ATOM    735  CA  TYR A  46      15.801 -17.245  -7.819  1.00 97.46           C  
ATOM    736  HA  TYR A  46      16.859 -16.985  -7.789  1.00 97.46           H  
ATOM    737  C   TYR A  46      15.526 -18.135  -6.611  1.00 97.46           C  
ATOM    738  CB  TYR A  46      15.000 -15.948  -7.712  1.00 97.46           C  
ATOM    739  HB2 TYR A  46      13.938 -16.179  -7.791  1.00 97.46           H  
ATOM    740  HB3 TYR A  46      15.166 -15.519  -6.724  1.00 97.46           H  
ATOM    741  O   TYR A  46      16.227 -17.997  -5.613  1.00 97.46           O  
ATOM    742  CG  TYR A  46      15.364 -14.911  -8.752  1.00 97.46           C  
ATOM    743  CD1 TYR A  46      16.452 -14.045  -8.537  1.00 97.46           C  
ATOM    744  HD1 TYR A  46      17.019 -14.113  -7.621  1.00 97.46           H  
ATOM    745  CD2 TYR A  46      14.601 -14.804  -9.926  1.00 97.46           C  
ATOM    746  HD2 TYR A  46      13.767 -15.472 -10.083  1.00 97.46           H  
ATOM    747  CE1 TYR A  46      16.777 -13.076  -9.505  1.00 97.46           C  
ATOM    748  HE1 TYR A  46      17.623 -12.421  -9.355  1.00 97.46           H  
ATOM    749  CE2 TYR A  46      14.913 -13.832 -10.891  1.00 97.46           C  
ATOM    750  HE2 TYR A  46      14.326 -13.742 -11.793  1.00 97.46           H  
ATOM    751  OH  TYR A  46      16.291 -12.017 -11.607  1.00 97.46           O  
ATOM    752  HH  TYR A  46      16.935 -11.366 -11.322  1.00 97.46           H  
ATOM    753  CZ  TYR A  46      15.998 -12.960 -10.678  1.00 97.46           C  
ATOM    754  N   LYS A  47      14.572 -19.071  -6.705  1.00 95.36           N  
ATOM    755  H   LYS A  47      14.064 -19.161  -7.574  1.00 95.36           H  
ATOM    756  CA  LYS A  47      14.332 -20.065  -5.653  1.00 95.36           C  
ATOM    757  HA  LYS A  47      14.207 -19.553  -4.699  1.00 95.36           H  
ATOM    758  C   LYS A  47      15.551 -20.974  -5.493  1.00 95.36           C  
ATOM    759  CB  LYS A  47      13.046 -20.849  -5.953  1.00 95.36           C  
ATOM    760  HB2 LYS A  47      13.146 -21.381  -6.899  1.00 95.36           H  
ATOM    761  HB3 LYS A  47      12.211 -20.153  -6.029  1.00 95.36           H  
ATOM    762  O   LYS A  47      16.092 -21.059  -4.398  1.00 95.36           O  
ATOM    763  CG  LYS A  47      12.753 -21.866  -4.843  1.00 95.36           C  
ATOM    764  HG2 LYS A  47      13.573 -22.582  -4.779  1.00 95.36           H  
ATOM    765  HG3 LYS A  47      12.666 -21.345  -3.890  1.00 95.36           H  
ATOM    766  CD  LYS A  47      11.459 -22.637  -5.116  1.00 95.36           C  
ATOM    767  HD2 LYS A  47      11.513 -23.116  -6.093  1.00 95.36           H  
ATOM    768  HD3 LYS A  47      10.617 -21.946  -5.091  1.00 95.36           H  
ATOM    769  CE  LYS A  47      11.301 -23.702  -4.027  1.00 95.36           C  
ATOM    770  HE2 LYS A  47      11.435 -23.230  -3.054  1.00 95.36           H  
ATOM    771  HE3 LYS A  47      12.105 -24.431  -4.131  1.00 95.36           H  
ATOM    772  NZ  LYS A  47       9.973 -24.358  -4.083  1.00 95.36           N  
ATOM    773  HZ1 LYS A  47       9.937 -25.116  -3.416  1.00 95.36           H  
ATOM    774  HZ2 LYS A  47       9.239 -23.727  -3.797  1.00 95.36           H  
ATOM    775  HZ3 LYS A  47       9.763 -24.703  -5.009  1.00 95.36           H  
ATOM    776  N   TYR A  48      16.063 -21.529  -6.594  1.00 94.86           N  
ATOM    777  H   TYR A  48      15.537 -21.465  -7.454  1.00 94.86           H  
ATOM    778  CA  TYR A  48      17.286 -22.343  -6.564  1.00 94.86           C  
ATOM    779  HA  TYR A  48      17.128 -23.190  -5.897  1.00 94.86           H  
ATOM    780  C   TYR A  48      18.497 -21.567  -6.030  1.00 94.86           C  
ATOM    781  CB  TYR A  48      17.598 -22.865  -7.972  1.00 94.86           C  
ATOM    782  HB2 TYR A  48      17.743 -22.017  -8.641  1.00 94.86           H  
ATOM    783  HB3 TYR A  48      18.538 -23.415  -7.932  1.00 94.86           H  
ATOM    784  O   TYR A  48      19.265 -22.086  -5.227  1.00 94.86           O  
ATOM    785  CG  TYR A  48      16.548 -23.791  -8.548  1.00 94.86           C  
ATOM    786  CD1 TYR A  48      16.231 -24.991  -7.882  1.00 94.86           C  
ATOM    787  HD1 TYR A  48      16.708 -25.240  -6.946  1.00 94.86           H  
ATOM    788  CD2 TYR A  48      15.895 -23.465  -9.752  1.00 94.86           C  
ATOM    789  HD2 TYR A  48      16.129 -22.545 -10.266  1.00 94.86           H  
ATOM    790  CE1 TYR A  48      15.272 -25.865  -8.425  1.00 94.86           C  
ATOM    791  HE1 TYR A  48      15.030 -26.778  -7.901  1.00 94.86           H  
ATOM    792  CE2 TYR A  48      14.928 -24.331 -10.294  1.00 94.86           C  
ATOM    793  HE2 TYR A  48      14.412 -24.087 -11.211  1.00 94.86           H  
ATOM    794  OH  TYR A  48      13.696 -26.377 -10.162  1.00 94.86           O  
ATOM    795  HH  TYR A  48      13.563 -27.147  -9.605  1.00 94.86           H  
ATOM    796  CZ  TYR A  48      14.620 -25.536  -9.632  1.00 94.86           C  
ATOM    797  N   LYS A  49      18.664 -20.298  -6.433  1.00 96.92           N  
ATOM    798  H   LYS A  49      18.024 -19.925  -7.120  1.00 96.92           H  
ATOM    799  CA  LYS A  49      19.722 -19.436  -5.878  1.00 96.92           C  
ATOM    800  HA  LYS A  49      20.687 -19.931  -5.993  1.00 96.92           H  
ATOM    801  C   LYS A  49      19.554 -19.224  -4.374  1.00 96.92           C  
ATOM    802  CB  LYS A  49      19.754 -18.083  -6.595  1.00 96.92           C  
ATOM    803  HB2 LYS A  49      18.743 -17.679  -6.641  1.00 96.92           H  
ATOM    804  HB3 LYS A  49      20.371 -17.393  -6.019  1.00 96.92           H  
ATOM    805  O   LYS A  49      20.551 -19.214  -3.665  1.00 96.92           O  
ATOM    806  CG  LYS A  49      20.350 -18.188  -8.003  1.00 96.92           C  
ATOM    807  HG2 LYS A  49      21.410 -18.429  -7.925  1.00 96.92           H  
ATOM    808  HG3 LYS A  49      19.857 -18.983  -8.562  1.00 96.92           H  
ATOM    809  CD  LYS A  49      20.178 -16.858  -8.743  1.00 96.92           C  
ATOM    810  HD2 LYS A  49      19.117 -16.612  -8.781  1.00 96.92           H  
ATOM    811  HD3 LYS A  49      20.713 -16.074  -8.207  1.00 96.92           H  
ATOM    812  CE  LYS A  49      20.722 -16.993 -10.165  1.00 96.92           C  
ATOM    813  HE2 LYS A  49      20.235 -17.848 -10.634  1.00 96.92           H  
ATOM    814  HE3 LYS A  49      21.790 -17.204 -10.113  1.00 96.92           H  
ATOM    815  NZ  LYS A  49      20.465 -15.767 -10.957  1.00 96.92           N  
ATOM    816  HZ1 LYS A  49      20.816 -15.877 -11.898  1.00 96.92           H  
ATOM    817  HZ2 LYS A  49      19.470 -15.605 -11.015  1.00 96.92           H  
ATOM    818  HZ3 LYS A  49      20.905 -14.967 -10.526  1.00 96.92           H  
ATOM    819  N   MET A  50      18.319 -19.046  -3.900  1.00 96.70           N  
ATOM    820  H   MET A  50      17.541 -19.076  -4.544  1.00 96.70           H  
ATOM    821  CA  MET A  50      18.025 -18.835  -2.483  1.00 96.70           C  
ATOM    822  HA  MET A  50      18.638 -18.009  -2.123  1.00 96.70           H  
ATOM    823  C   MET A  50      18.379 -20.061  -1.635  1.00 96.70           C  
ATOM    824  CB  MET A  50      16.544 -18.467  -2.311  1.00 96.70           C  
ATOM    825  HB2 MET A  50      16.281 -17.651  -2.985  1.00 96.70           H  
ATOM    826  HB3 MET A  50      15.916 -19.327  -2.541  1.00 96.70           H  
ATOM    827  O   MET A  50      18.983 -19.908  -0.580  1.00 96.70           O  
ATOM    828  CG  MET A  50      16.266 -18.032  -0.875  1.00 96.70           C  
ATOM    829  HG2 MET A  50      16.606 -18.812  -0.193  1.00 96.70           H  
ATOM    830  HG3 MET A  50      15.189 -17.936  -0.737  1.00 96.70           H  
ATOM    831  SD  MET A  50      17.052 -16.473  -0.405  1.00 96.70           S  
ATOM    832  CE  MET A  50      15.921 -15.306  -1.181  1.00 96.70           C  
ATOM    833  HE1 MET A  50      14.911 -15.486  -0.810  1.00 96.70           H  
ATOM    834  HE2 MET A  50      16.223 -14.293  -0.914  1.00 96.70           H  
ATOM    835  HE3 MET A  50      15.945 -15.428  -2.263  1.00 96.70           H  
ATOM    836  N   GLU A  51      18.060 -21.265  -2.114  1.00 93.70           N  
ATOM    837  H   GLU A  51      17.520 -21.319  -2.966  1.00 93.70           H  
ATOM    838  CA  GLU A  51      18.382 -22.530  -1.433  1.00 93.70           C  
ATOM    839  HA  GLU A  51      17.982 -22.514  -0.420  1.00 93.70           H  
ATOM    840  C   GLU A  51      19.898 -22.766  -1.317  1.00 93.70           C  
ATOM    841  CB  GLU A  51      17.734 -23.693  -2.207  1.00 93.70           C  
ATOM    842  HB2 GLU A  51      18.099 -24.638  -1.803  1.00 93.70           H  
ATOM    843  HB3 GLU A  51      18.039 -23.625  -3.251  1.00 93.70           H  
ATOM    844  O   GLU A  51      20.365 -23.374  -0.356  1.00 93.70           O  
ATOM    845  CG  GLU A  51      16.196 -23.687  -2.114  1.00 93.70           C  
ATOM    846  HG2 GLU A  51      15.830 -22.692  -2.364  1.00 93.70           H  
ATOM    847  HG3 GLU A  51      15.910 -23.894  -1.082  1.00 93.70           H  
ATOM    848  CD  GLU A  51      15.497 -24.692  -3.051  1.00 93.70           C  
ATOM    849  OE1 GLU A  51      14.242 -24.745  -3.006  1.00 93.70           O  
ATOM    850  OE2 GLU A  51      16.188 -25.360  -3.854  1.00 93.70           O  
ATOM    851  N   LEU A  52      20.675 -22.256  -2.278  1.00 94.90           N  
ATOM    852  H   LEU A  52      20.216 -21.805  -3.056  1.00 94.90           H  
ATOM    853  CA  LEU A  52      22.139 -22.330  -2.283  1.00 94.90           C  
ATOM    854  HA  LEU A  52      22.447 -23.252  -1.790  1.00 94.90           H  
ATOM    855  C   LEU A  52      22.813 -21.191  -1.498  1.00 94.90           C  
ATOM    856  CB  LEU A  52      22.625 -22.353  -3.743  1.00 94.90           C  
ATOM    857  HB2 LEU A  52      22.253 -21.457  -4.240  1.00 94.90           H  
ATOM    858  HB3 LEU A  52      23.714 -22.307  -3.750  1.00 94.90           H  
ATOM    859  O   LEU A  52      24.024 -21.243  -1.277  1.00 94.90           O  
ATOM    860  CG  LEU A  52      22.186 -23.591  -4.548  1.00 94.90           C  
ATOM    861  HG  LEU A  52      21.101 -23.698  -4.516  1.00 94.90           H  
ATOM    862  CD1 LEU A  52      22.609 -23.418  -6.009  1.00 94.90           C  
ATOM    863 HD11 LEU A  52      22.281 -24.282  -6.586  1.00 94.90           H  
ATOM    864 HD12 LEU A  52      22.133 -22.525  -6.415  1.00 94.90           H  
ATOM    865 HD13 LEU A  52      23.693 -23.321  -6.074  1.00 94.90           H  
ATOM    866  CD2 LEU A  52      22.806 -24.885  -4.017  1.00 94.90           C  
ATOM    867 HD21 LEU A  52      22.524 -25.719  -4.660  1.00 94.90           H  
ATOM    868 HD22 LEU A  52      23.892 -24.797  -3.984  1.00 94.90           H  
ATOM    869 HD23 LEU A  52      22.428 -25.089  -3.015  1.00 94.90           H  
ATOM    870  N   ALA A  53      22.061 -20.165  -1.091  1.00 95.63           N  
ATOM    871  H   ALA A  53      21.064 -20.205  -1.242  1.00 95.63           H  
ATOM    872  CA  ALA A  53      22.613 -18.988  -0.435  1.00 95.63           C  
ATOM    873  HA  ALA A  53      23.493 -18.685  -1.002  1.00 95.63           H  
ATOM    874  C   ALA A  53      23.049 -19.291   1.004  1.00 95.63           C  
ATOM    875  CB  ALA A  53      21.602 -17.843  -0.492  1.00 95.63           C  
ATOM    876  HB1 ALA A  53      22.046 -16.936  -0.082  1.00 95.63           H  
ATOM    877  HB2 ALA A  53      21.317 -17.673  -1.530  1.00 95.63           H  
ATOM    878  HB3 ALA A  53      20.716 -18.105   0.086  1.00 95.63           H  
ATOM    879  O   ALA A  53      22.300 -19.846   1.814  1.00 95.63           O  
ATOM    880  N   SER A  54      24.256 -18.848   1.347  1.00 92.77           N  
ATOM    881  H   SER A  54      24.760 -18.323   0.647  1.00 92.77           H  
ATOM    882  CA  SER A  54      24.913 -19.173   2.622  1.00 92.77           C  
ATOM    883  HA  SER A  54      24.414 -20.031   3.071  1.00 92.77           H  
ATOM    884  C   SER A  54      24.859 -18.044   3.656  1.00 92.77           C  
ATOM    885  CB  SER A  54      26.359 -19.589   2.348  1.00 92.77           C  
ATOM    886  HB2 SER A  54      26.844 -19.854   3.287  1.00 92.77           H  
ATOM    887  HB3 SER A  54      26.364 -20.461   1.693  1.00 92.77           H  
ATOM    888  O   SER A  54      25.095 -18.279   4.841  1.00 92.77           O  
ATOM    889  OG  SER A  54      27.076 -18.534   1.728  1.00 92.77           O  
ATOM    890  HG  SER A  54      26.692 -18.355   0.866  1.00 92.77           H  
ATOM    891  N   THR A  55      24.542 -16.816   3.229  1.00 93.46           N  
ATOM    892  H   THR A  55      24.306 -16.709   2.253  1.00 93.46           H  
ATOM    893  CA  THR A  55      24.510 -15.627   4.097  1.00 93.46           C  
ATOM    894  HA  THR A  55      24.513 -15.951   5.138  1.00 93.46           H  
ATOM    895  C   THR A  55      23.244 -14.801   3.891  1.00 93.46           C  
ATOM    896  CB  THR A  55      25.740 -14.724   3.890  1.00 93.46           C  
ATOM    897  HB  THR A  55      25.720 -13.953   4.660  1.00 93.46           H  
ATOM    898  O   THR A  55      22.716 -14.730   2.783  1.00 93.46           O  
ATOM    899  CG2 THR A  55      27.076 -15.457   3.994  1.00 93.46           C  
ATOM    900 HG21 THR A  55      27.893 -14.736   3.960  1.00 93.46           H  
ATOM    901 HG22 THR A  55      27.120 -16.003   4.936  1.00 93.46           H  
ATOM    902 HG23 THR A  55      27.191 -16.162   3.171  1.00 93.46           H  
ATOM    903  OG1 THR A  55      25.715 -14.081   2.634  1.00 93.46           O  
ATOM    904  HG1 THR A  55      25.767 -14.775   1.973  1.00 93.46           H  
ATOM    905  N   ASP A  56      22.798 -14.089   4.926  1.00 89.70           N  
ATOM    906  H   ASP A  56      23.153 -14.286   5.850  1.00 89.70           H  
ATOM    907  CA  ASP A  56      21.603 -13.236   4.834  1.00 89.70           C  
ATOM    908  HA  ASP A  56      20.762 -13.842   4.498  1.00 89.70           H  
ATOM    909  C   ASP A  56      21.761 -12.097   3.814  1.00 89.70           C  
ATOM    910  CB  ASP A  56      21.253 -12.686   6.223  1.00 89.70           C  
ATOM    911  HB2 ASP A  56      22.104 -12.123   6.606  1.00 89.70           H  
ATOM    912  HB3 ASP A  56      20.410 -12.002   6.125  1.00 89.70           H  
ATOM    913  O   ASP A  56      20.817 -11.769   3.104  1.00 89.70           O  
ATOM    914  CG  ASP A  56      20.866 -13.782   7.223  1.00 89.70           C  
ATOM    915  OD1 ASP A  56      20.461 -14.886   6.778  1.00 89.70           O  
ATOM    916  OD2 ASP A  56      21.039 -13.509   8.429  1.00 89.70           O  
ATOM    917  N   ASN A  57      22.975 -11.558   3.640  1.00 89.11           N  
ATOM    918  H   ASN A  57      23.725 -11.902   4.222  1.00 89.11           H  
ATOM    919  CA  ASN A  57      23.248 -10.553   2.603  1.00 89.11           C  
ATOM    920  HA  ASN A  57      22.564  -9.714   2.734  1.00 89.11           H  
ATOM    921  C   ASN A  57      23.038 -11.103   1.180  1.00 89.11           C  
ATOM    922  CB  ASN A  57      24.703 -10.069   2.727  1.00 89.11           C  
ATOM    923  HB2 ASN A  57      24.948  -9.469   1.850  1.00 89.11           H  
ATOM    924  HB3 ASN A  57      25.362 -10.937   2.727  1.00 89.11           H  
ATOM    925  O   ASN A  57      22.615 -10.368   0.285  1.00 89.11           O  
ATOM    926  CG  ASN A  57      24.985  -9.207   3.941  1.00 89.11           C  
ATOM    927  ND2 ASN A  57      26.150  -9.355   4.524  1.00 89.11           N  
ATOM    928 HD21 ASN A  57      26.743 -10.122   4.240  1.00 89.11           H  
ATOM    929 HD22 ASN A  57      26.249  -8.894   5.418  1.00 89.11           H  
ATOM    930  OD1 ASN A  57      24.231  -8.342   4.349  1.00 89.11           O  
ATOM    931  N   GLU A  58      23.382 -12.373   0.956  1.00 92.49           N  
ATOM    932  H   GLU A  58      23.673 -12.939   1.740  1.00 92.49           H  
ATOM    933  CA  GLU A  58      23.184 -13.058  -0.322  1.00 92.49           C  
ATOM    934  HA  GLU A  58      23.541 -12.424  -1.134  1.00 92.49           H  
ATOM    935  C   GLU A  58      21.693 -13.319  -0.566  1.00 92.49           C  
ATOM    936  CB  GLU A  58      24.018 -14.347  -0.315  1.00 92.49           C  
ATOM    937  HB2 GLU A  58      25.054 -14.084  -0.100  1.00 92.49           H  
ATOM    938  HB3 GLU A  58      23.655 -15.006   0.474  1.00 92.49           H  
ATOM    939  O   GLU A  58      21.181 -12.986  -1.637  1.00 92.49           O  
ATOM    940  CG  GLU A  58      23.982 -15.105  -1.644  1.00 92.49           C  
ATOM    941  HG2 GLU A  58      22.953 -15.392  -1.861  1.00 92.49           H  
ATOM    942  HG3 GLU A  58      24.324 -14.436  -2.433  1.00 92.49           H  
ATOM    943  CD  GLU A  58      24.858 -16.368  -1.619  1.00 92.49           C  
ATOM    944  OE1 GLU A  58      25.175 -16.840  -2.730  1.00 92.49           O  
ATOM    945  OE2 GLU A  58      25.213 -16.843  -0.505  1.00 92.49           O  
ATOM    946  N   ARG A  59      20.978 -13.799   0.459  1.00 94.13           N  
ATOM    947  H   ARG A  59      21.472 -14.027   1.310  1.00 94.13           H  
ATOM    948  CA  ARG A  59      19.519 -13.991   0.433  1.00 94.13           C  
ATOM    949  HA  ARG A  59      19.263 -14.686  -0.366  1.00 94.13           H  
ATOM    950  C   ARG A  59      18.778 -12.684   0.133  1.00 94.13           C  
ATOM    951  CB  ARG A  59      19.057 -14.587   1.772  1.00 94.13           C  
ATOM    952  HB2 ARG A  59      19.347 -13.919   2.582  1.00 94.13           H  
ATOM    953  HB3 ARG A  59      17.970 -14.659   1.766  1.00 94.13           H  
ATOM    954  O   ARG A  59      17.957 -12.638  -0.786  1.00 94.13           O  
ATOM    955  CG  ARG A  59      19.625 -15.988   2.039  1.00 94.13           C  
ATOM    956  HG2 ARG A  59      19.222 -16.696   1.314  1.00 94.13           H  
ATOM    957  HG3 ARG A  59      20.711 -15.987   1.952  1.00 94.13           H  
ATOM    958  CD  ARG A  59      19.244 -16.434   3.446  1.00 94.13           C  
ATOM    959  HD2 ARG A  59      18.158 -16.415   3.540  1.00 94.13           H  
ATOM    960  HD3 ARG A  59      19.663 -15.733   4.167  1.00 94.13           H  
ATOM    961  NE  ARG A  59      19.741 -17.790   3.716  1.00 94.13           N  
ATOM    962  HE  ARG A  59      19.891 -18.394   2.921  1.00 94.13           H  
ATOM    963  NH1 ARG A  59      19.755 -17.650   6.023  1.00 94.13           N  
ATOM    964 HH11 ARG A  59      19.688 -16.642   6.007  1.00 94.13           H  
ATOM    965 HH12 ARG A  59      19.858 -18.089   6.926  1.00 94.13           H  
ATOM    966  NH2 ARG A  59      20.241 -19.579   4.991  1.00 94.13           N  
ATOM    967 HH21 ARG A  59      20.342 -20.023   5.893  1.00 94.13           H  
ATOM    968 HH22 ARG A  59      20.399 -20.097   4.138  1.00 94.13           H  
ATOM    969  CZ  ARG A  59      19.895 -18.325   4.911  1.00 94.13           C  
ATOM    970  N   ASP A  60      19.150 -11.590   0.799  1.00 91.09           N  
ATOM    971  H   ASP A  60      19.768 -11.715   1.588  1.00 91.09           H  
ATOM    972  CA  ASP A  60      18.558 -10.262   0.594  1.00 91.09           C  
ATOM    973  HA  ASP A  60      17.488 -10.306   0.798  1.00 91.09           H  
ATOM    974  C   ASP A  60      18.753  -9.776  -0.850  1.00 91.09           C  
ATOM    975  CB  ASP A  60      19.212  -9.236   1.538  1.00 91.09           C  
ATOM    976  HB2 ASP A  60      18.973  -8.239   1.168  1.00 91.09           H  
ATOM    977  HB3 ASP A  60      20.295  -9.345   1.489  1.00 91.09           H  
ATOM    978  O   ASP A  60      17.846  -9.196  -1.459  1.00 91.09           O  
ATOM    979  CG  ASP A  60      18.768  -9.283   3.004  1.00 91.09           C  
ATOM    980  OD1 ASP A  60      17.768  -9.967   3.316  1.00 91.09           O  
ATOM    981  OD2 ASP A  60      19.389  -8.527   3.783  1.00 91.09           O  
ATOM    982  N   ALA A  61      19.937 -10.017  -1.425  1.00 92.46           N  
ATOM    983  H   ALA A  61      20.634 -10.504  -0.880  1.00 92.46           H  
ATOM    984  CA  ALA A  61      20.250  -9.654  -2.802  1.00 92.46           C  
ATOM    985  HA  ALA A  61      19.965  -8.614  -2.956  1.00 92.46           H  
ATOM    986  C   ALA A  61      19.467 -10.500  -3.819  1.00 92.46           C  
ATOM    987  CB  ALA A  61      21.764  -9.772  -3.010  1.00 92.46           C  
ATOM    988  HB1 ALA A  61      22.022  -9.462  -4.023  1.00 92.46           H  
ATOM    989  HB2 ALA A  61      22.082 -10.804  -2.863  1.00 92.46           H  
ATOM    990  HB3 ALA A  61      22.286  -9.138  -2.293  1.00 92.46           H  
ATOM    991  O   ALA A  61      18.972  -9.951  -4.811  1.00 92.46           O  
ATOM    992  N   ILE A  62      19.317 -11.807  -3.574  1.00 96.00           N  
ATOM    993  H   ILE A  62      19.767 -12.190  -2.756  1.00 96.00           H  
ATOM    994  CA  ILE A  62      18.531 -12.721  -4.417  1.00 96.00           C  
ATOM    995  HA  ILE A  62      18.881 -12.640  -5.446  1.00 96.00           H  
ATOM    996  C   ILE A  62      17.060 -12.312  -4.405  1.00 96.00           C  
ATOM    997  CB  ILE A  62      18.720 -14.184  -3.957  1.00 96.00           C  
ATOM    998  HB  ILE A  62      18.553 -14.234  -2.881  1.00 96.00           H  
ATOM    999  O   ILE A  62      16.484 -12.107  -5.476  1.00 96.00           O  
ATOM   1000  CG1 ILE A  62      20.162 -14.643  -4.268  1.00 96.00           C  
ATOM   1001 HG12 ILE A  62      20.253 -14.882  -5.328  1.00 96.00           H  
ATOM   1002 HG13 ILE A  62      20.874 -13.846  -4.051  1.00 96.00           H  
ATOM   1003  CG2 ILE A  62      17.722 -15.139  -4.647  1.00 96.00           C  
ATOM   1004 HG21 ILE A  62      17.858 -16.155  -4.277  1.00 96.00           H  
ATOM   1005 HG22 ILE A  62      17.872 -15.139  -5.727  1.00 96.00           H  
ATOM   1006 HG23 ILE A  62      16.690 -14.866  -4.424  1.00 96.00           H  
ATOM   1007  CD1 ILE A  62      20.571 -15.857  -3.438  1.00 96.00           C  
ATOM   1008 HD11 ILE A  62      19.889 -16.687  -3.621  1.00 96.00           H  
ATOM   1009 HD12 ILE A  62      20.542 -15.603  -2.379  1.00 96.00           H  
ATOM   1010 HD13 ILE A  62      21.581 -16.163  -3.709  1.00 96.00           H  
ATOM   1011  N   TYR A  63      16.471 -12.116  -3.222  1.00 94.84           N  
ATOM   1012  H   TYR A  63      16.997 -12.298  -2.379  1.00 94.84           H  
ATOM   1013  CA  TYR A  63      15.076 -11.694  -3.102  1.00 94.84           C  
ATOM   1014  HA  TYR A  63      14.453 -12.412  -3.636  1.00 94.84           H  
ATOM   1015  C   TYR A  63      14.840 -10.320  -3.743  1.00 94.84           C  
ATOM   1016  CB  TYR A  63      14.647 -11.689  -1.631  1.00 94.84           C  
ATOM   1017  HB2 TYR A  63      15.288 -11.014  -1.064  1.00 94.84           H  
ATOM   1018  HB3 TYR A  63      14.767 -12.690  -1.215  1.00 94.84           H  
ATOM   1019  O   TYR A  63      13.896 -10.148  -4.512  1.00 94.84           O  
ATOM   1020  CG  TYR A  63      13.197 -11.284  -1.467  1.00 94.84           C  
ATOM   1021  CD1 TYR A  63      12.865 -10.011  -0.964  1.00 94.84           C  
ATOM   1022  HD1 TYR A  63      13.649  -9.344  -0.637  1.00 94.84           H  
ATOM   1023  CD2 TYR A  63      12.181 -12.156  -1.899  1.00 94.84           C  
ATOM   1024  HD2 TYR A  63      12.431 -13.126  -2.303  1.00 94.84           H  
ATOM   1025  CE1 TYR A  63      11.516  -9.620  -0.870  1.00 94.84           C  
ATOM   1026  HE1 TYR A  63      11.266  -8.651  -0.464  1.00 94.84           H  
ATOM   1027  CE2 TYR A  63      10.835 -11.753  -1.845  1.00 94.84           C  
ATOM   1028  HE2 TYR A  63      10.055 -12.403  -2.212  1.00 94.84           H  
ATOM   1029  OH  TYR A  63       9.197 -10.125  -1.215  1.00 94.84           O  
ATOM   1030  HH  TYR A  63       9.118  -9.259  -0.807  1.00 94.84           H  
ATOM   1031  CZ  TYR A  63      10.499 -10.498  -1.306  1.00 94.84           C  
ATOM   1032  N   SER A  64      15.733  -9.350  -3.508  1.00 93.23           N  
ATOM   1033  H   SER A  64      16.475  -9.535  -2.848  1.00 93.23           H  
ATOM   1034  CA  SER A  64      15.645  -8.021  -4.133  1.00 93.23           C  
ATOM   1035  HA  SER A  64      14.691  -7.567  -3.868  1.00 93.23           H  
ATOM   1036  C   SER A  64      15.722  -8.089  -5.661  1.00 93.23           C  
ATOM   1037  CB  SER A  64      16.772  -7.110  -3.642  1.00 93.23           C  
ATOM   1038  HB2 SER A  64      16.696  -6.150  -4.152  1.00 93.23           H  
ATOM   1039  HB3 SER A  64      17.738  -7.557  -3.879  1.00 93.23           H  
ATOM   1040  O   SER A  64      15.028  -7.343  -6.351  1.00 93.23           O  
ATOM   1041  OG  SER A  64      16.687  -6.890  -2.251  1.00 93.23           O  
ATOM   1042  HG  SER A  64      17.012  -7.680  -1.812  1.00 93.23           H  
ATOM   1043  N   SER A  65      16.546  -8.990  -6.201  1.00 95.31           N  
ATOM   1044  H   SER A  65      17.077  -9.586  -5.582  1.00 95.31           H  
ATOM   1045  CA  SER A  65      16.666  -9.200  -7.646  1.00 95.31           C  
ATOM   1046  HA  SER A  65      16.804  -8.236  -8.135  1.00 95.31           H  
ATOM   1047  C   SER A  65      15.405  -9.838  -8.232  1.00 95.31           C  
ATOM   1048  CB  SER A  65      17.880 -10.070  -7.968  1.00 95.31           C  
ATOM   1049  HB2 SER A  65      17.956 -10.176  -9.050  1.00 95.31           H  
ATOM   1050  HB3 SER A  65      17.757 -11.056  -7.519  1.00 95.31           H  
ATOM   1051  O   SER A  65      14.923  -9.367  -9.257  1.00 95.31           O  
ATOM   1052  OG  SER A  65      19.070  -9.485  -7.483  1.00 95.31           O  
ATOM   1053  HG  SER A  65      19.098  -9.632  -6.535  1.00 95.31           H  
ATOM   1054  N   ALA A  66      14.839 -10.848  -7.562  1.00 97.12           N  
ATOM   1055  H   ALA A  66      15.292 -11.202  -6.732  1.00 97.12           H  
ATOM   1056  CA  ALA A  66      13.575 -11.470  -7.959  1.00 97.12           C  
ATOM   1057  HA  ALA A  66      13.667 -11.858  -8.973  1.00 97.12           H  
ATOM   1058  C   ALA A  66      12.412 -10.470  -7.929  1.00 97.12           C  
ATOM   1059  CB  ALA A  66      13.283 -12.630  -7.004  1.00 97.12           C  
ATOM   1060  HB1 ALA A  66      13.075 -12.258  -6.001  1.00 97.12           H  
ATOM   1061  HB2 ALA A  66      12.413 -13.175  -7.370  1.00 97.12           H  
ATOM   1062  HB3 ALA A  66      14.139 -13.303  -6.956  1.00 97.12           H  
ATOM   1063  O   ALA A  66      11.582 -10.442  -8.834  1.00 97.12           O  
ATOM   1064  N   LEU A  67      12.373  -9.610  -6.908  1.00 96.30           N  
ATOM   1065  H   LEU A  67      13.039  -9.733  -6.158  1.00 96.30           H  
ATOM   1066  CA  LEU A  67      11.359  -8.571  -6.775  1.00 96.30           C  
ATOM   1067  HA  LEU A  67      10.382  -9.049  -6.847  1.00 96.30           H  
ATOM   1068  C   LEU A  67      11.451  -7.534  -7.898  1.00 96.30           C  
ATOM   1069  CB  LEU A  67      11.506  -7.922  -5.392  1.00 96.30           C  
ATOM   1070  HB2 LEU A  67      11.426  -8.698  -4.630  1.00 96.30           H  
ATOM   1071  HB3 LEU A  67      12.500  -7.479  -5.316  1.00 96.30           H  
ATOM   1072  O   LEU A  67      10.422  -7.136  -8.442  1.00 96.30           O  
ATOM   1073  CG  LEU A  67      10.459  -6.834  -5.108  1.00 96.30           C  
ATOM   1074  HG  LEU A  67      10.530  -6.039  -5.851  1.00 96.30           H  
ATOM   1075  CD1 LEU A  67       9.035  -7.397  -5.114  1.00 96.30           C  
ATOM   1076 HD11 LEU A  67       8.964  -8.239  -4.425  1.00 96.30           H  
ATOM   1077 HD12 LEU A  67       8.330  -6.620  -4.817  1.00 96.30           H  
ATOM   1078 HD13 LEU A  67       8.767  -7.729  -6.117  1.00 96.30           H  
ATOM   1079  CD2 LEU A  67      10.741  -6.222  -3.738  1.00 96.30           C  
ATOM   1080 HD21 LEU A  67      10.673  -6.991  -2.968  1.00 96.30           H  
ATOM   1081 HD22 LEU A  67      10.020  -5.432  -3.532  1.00 96.30           H  
ATOM   1082 HD23 LEU A  67      11.744  -5.795  -3.729  1.00 96.30           H  
ATOM   1083  N   ILE A  68      12.663  -7.101  -8.261  1.00 95.88           N  
ATOM   1084  H   ILE A  68      13.471  -7.446  -7.763  1.00 95.88           H  
ATOM   1085  CA  ILE A  68      12.860  -6.206  -9.407  1.00 95.88           C  
ATOM   1086  HA  ILE A  68      12.195  -5.350  -9.294  1.00 95.88           H  
ATOM   1087  C   ILE A  68      12.435  -6.906 -10.693  1.00 95.88           C  
ATOM   1088  CB  ILE A  68      14.305  -5.668  -9.467  1.00 95.88           C  
ATOM   1089  HB  ILE A  68      14.997  -6.494  -9.302  1.00 95.88           H  
ATOM   1090  O   ILE A  68      11.678  -6.315 -11.451  1.00 95.88           O  
ATOM   1091  CG1 ILE A  68      14.469  -4.625  -8.341  1.00 95.88           C  
ATOM   1092 HG12 ILE A  68      13.843  -3.758  -8.552  1.00 95.88           H  
ATOM   1093 HG13 ILE A  68      14.135  -5.054  -7.396  1.00 95.88           H  
ATOM   1094  CG2 ILE A  68      14.625  -5.029 -10.835  1.00 95.88           C  
ATOM   1095 HG21 ILE A  68      14.558  -5.777 -11.626  1.00 95.88           H  
ATOM   1096 HG22 ILE A  68      13.923  -4.222 -11.044  1.00 95.88           H  
ATOM   1097 HG23 ILE A  68      15.640  -4.632 -10.848  1.00 95.88           H  
ATOM   1098  CD1 ILE A  68      15.908  -4.157  -8.148  1.00 95.88           C  
ATOM   1099 HD11 ILE A  68      16.548  -5.029  -8.015  1.00 95.88           H  
ATOM   1100 HD12 ILE A  68      16.241  -3.570  -9.004  1.00 95.88           H  
ATOM   1101 HD13 ILE A  68      15.960  -3.528  -7.259  1.00 95.88           H  
ATOM   1102  N   GLU A  69      12.829  -8.158 -10.919  1.00 96.79           N  
ATOM   1103  H   GLU A  69      13.455  -8.610 -10.268  1.00 96.79           H  
ATOM   1104  CA  GLU A  69      12.429  -8.911 -12.115  1.00 96.79           C  
ATOM   1105  HA  GLU A  69      12.775  -8.366 -12.994  1.00 96.79           H  
ATOM   1106  C   GLU A  69      10.901  -9.031 -12.231  1.00 96.79           C  
ATOM   1107  CB  GLU A  69      13.108 -10.290 -12.079  1.00 96.79           C  
ATOM   1108  HB2 GLU A  69      14.148 -10.170 -11.779  1.00 96.79           H  
ATOM   1109  HB3 GLU A  69      12.620 -10.919 -11.334  1.00 96.79           H  
ATOM   1110  O   GLU A  69      10.321  -8.754 -13.278  1.00 96.79           O  
ATOM   1111  CG  GLU A  69      13.076 -11.004 -13.435  1.00 96.79           C  
ATOM   1112  HG2 GLU A  69      13.550 -11.979 -13.321  1.00 96.79           H  
ATOM   1113  HG3 GLU A  69      12.037 -11.172 -13.718  1.00 96.79           H  
ATOM   1114  CD  GLU A  69      13.802 -10.221 -14.547  1.00 96.79           C  
ATOM   1115  OE1 GLU A  69      13.428 -10.415 -15.719  1.00 96.79           O  
ATOM   1116  OE2 GLU A  69      14.695  -9.380 -14.243  1.00 96.79           O  
ATOM   1117  N   ALA A  70      10.227  -9.311 -11.112  1.00 97.51           N  
ATOM   1118  H   ALA A  70      10.760  -9.565 -10.293  1.00 97.51           H  
ATOM   1119  CA  ALA A  70       8.773  -9.365 -11.027  1.00 97.51           C  
ATOM   1120  HA  ALA A  70       8.413 -10.119 -11.727  1.00 97.51           H  
ATOM   1121  C   ALA A  70       8.080  -8.031 -11.359  1.00 97.51           C  
ATOM   1122  CB  ALA A  70       8.410  -9.815  -9.609  1.00 97.51           C  
ATOM   1123  HB1 ALA A  70       8.754  -9.081  -8.880  1.00 97.51           H  
ATOM   1124  HB2 ALA A  70       8.882 -10.773  -9.390  1.00 97.51           H  
ATOM   1125  HB3 ALA A  70       7.328  -9.916  -9.524  1.00 97.51           H  
ATOM   1126  O   ALA A  70       6.923  -8.031 -11.786  1.00 97.51           O  
ATOM   1127  N   THR A  71       8.747  -6.892 -11.134  1.00 97.77           N  
ATOM   1128  H   THR A  71       9.710  -6.970 -10.841  1.00 97.77           H  
ATOM   1129  CA  THR A  71       8.115  -5.560 -11.133  1.00 97.77           C  
ATOM   1130  HA  THR A  71       7.053  -5.685 -11.347  1.00 97.77           H  
ATOM   1131  C   THR A  71       8.629  -4.591 -12.193  1.00 97.77           C  
ATOM   1132  CB  THR A  71       8.186  -4.901  -9.751  1.00 97.77           C  
ATOM   1133  HB  THR A  71       7.773  -3.895  -9.824  1.00 97.77           H  
ATOM   1134  O   THR A  71       7.967  -3.587 -12.458  1.00 97.77           O  
ATOM   1135  CG2 THR A  71       7.379  -5.672  -8.713  1.00 97.77           C  
ATOM   1136 HG21 THR A  71       7.437  -5.163  -7.751  1.00 97.77           H  
ATOM   1137 HG22 THR A  71       6.341  -5.705  -9.043  1.00 97.77           H  
ATOM   1138 HG23 THR A  71       7.757  -6.688  -8.603  1.00 97.77           H  
ATOM   1139  OG1 THR A  71       9.503  -4.796  -9.278  1.00 97.77           O  
ATOM   1140  HG1 THR A  71       9.789  -5.675  -9.021  1.00 97.77           H  
ATOM   1141  N   ARG A  72       9.775  -4.878 -12.821  1.00 96.65           N  
ATOM   1142  H   ARG A  72      10.257  -5.714 -12.523  1.00 96.65           H  
ATOM   1143  CA  ARG A  72      10.528  -3.963 -13.696  1.00 96.65           C  
ATOM   1144  HA  ARG A  72      10.849  -3.103 -13.108  1.00 96.65           H  
ATOM   1145  C   ARG A  72       9.690  -3.391 -14.839  1.00 96.65           C  
ATOM   1146  CB  ARG A  72      11.788  -4.702 -14.201  1.00 96.65           C  
ATOM   1147  HB2 ARG A  72      12.420  -4.954 -13.350  1.00 96.65           H  
ATOM   1148  HB3 ARG A  72      11.491  -5.625 -14.699  1.00 96.65           H  
ATOM   1149  O   ARG A  72       9.828  -2.211 -15.148  1.00 96.65           O  
ATOM   1150  CG  ARG A  72      12.632  -3.865 -15.169  1.00 96.65           C  
ATOM   1151  HG2 ARG A  72      12.018  -3.650 -16.044  1.00 96.65           H  
ATOM   1152  HG3 ARG A  72      12.921  -2.931 -14.687  1.00 96.65           H  
ATOM   1153  CD  ARG A  72      13.884  -4.581 -15.683  1.00 96.65           C  
ATOM   1154  HD2 ARG A  72      14.270  -4.013 -16.529  1.00 96.65           H  
ATOM   1155  HD3 ARG A  72      13.586  -5.564 -16.049  1.00 96.65           H  
ATOM   1156  NE  ARG A  72      14.954  -4.684 -14.669  1.00 96.65           N  
ATOM   1157  HE  ARG A  72      15.141  -3.857 -14.121  1.00 96.65           H  
ATOM   1158  NH1 ARG A  72      15.602  -6.843 -15.127  1.00 96.65           N  
ATOM   1159 HH11 ARG A  72      14.872  -6.906 -15.823  1.00 96.65           H  
ATOM   1160 HH12 ARG A  72      15.752  -7.740 -14.687  1.00 96.65           H  
ATOM   1161  NH2 ARG A  72      16.680  -5.666 -13.567  1.00 96.65           N  
ATOM   1162 HH21 ARG A  72      16.880  -4.793 -13.100  1.00 96.65           H  
ATOM   1163 HH22 ARG A  72      17.269  -6.479 -13.462  1.00 96.65           H  
ATOM   1164  CZ  ARG A  72      15.734  -5.730 -14.460  1.00 96.65           C  
ATOM   1165  N   PHE A  73       8.825  -4.206 -15.444  1.00 98.11           N  
ATOM   1166  H   PHE A  73       8.817  -5.171 -15.146  1.00 98.11           H  
ATOM   1167  CA  PHE A  73       8.069  -3.833 -16.646  1.00 98.11           C  
ATOM   1168  HA  PHE A  73       8.369  -2.833 -16.958  1.00 98.11           H  
ATOM   1169  C   PHE A  73       6.551  -3.746 -16.450  1.00 98.11           C  
ATOM   1170  CB  PHE A  73       8.444  -4.788 -17.786  1.00 98.11           C  
ATOM   1171  HB2 PHE A  73       8.166  -5.805 -17.508  1.00 98.11           H  
ATOM   1172  HB3 PHE A  73       7.872  -4.522 -18.675  1.00 98.11           H  
ATOM   1173  O   PHE A  73       5.843  -3.378 -17.383  1.00 98.11           O  
ATOM   1174  CG  PHE A  73       9.912  -4.741 -18.163  1.00 98.11           C  
ATOM   1175  CD1 PHE A  73      10.480  -3.538 -18.629  1.00 98.11           C  
ATOM   1176  HD1 PHE A  73       9.877  -2.648 -18.730  1.00 98.11           H  
ATOM   1177  CD2 PHE A  73      10.710  -5.896 -18.063  1.00 98.11           C  
ATOM   1178  HD2 PHE A  73      10.286  -6.830 -17.724  1.00 98.11           H  
ATOM   1179  CE1 PHE A  73      11.837  -3.491 -18.991  1.00 98.11           C  
ATOM   1180  HE1 PHE A  73      12.265  -2.574 -19.368  1.00 98.11           H  
ATOM   1181  CE2 PHE A  73      12.065  -5.850 -18.433  1.00 98.11           C  
ATOM   1182  HE2 PHE A  73      12.664  -6.748 -18.384  1.00 98.11           H  
ATOM   1183  CZ  PHE A  73      12.629  -4.647 -18.896  1.00 98.11           C  
ATOM   1184  HZ  PHE A  73      13.665  -4.614 -19.199  1.00 98.11           H  
ATOM   1185  N   CYS A  74       6.027  -4.043 -15.258  1.00 97.71           N  
ATOM   1186  H   CYS A  74       6.642  -4.285 -14.495  1.00 97.71           H  
ATOM   1187  CA  CYS A  74       4.580  -4.081 -15.015  1.00 97.71           C  
ATOM   1188  HA  CYS A  74       4.071  -4.140 -15.977  1.00 97.71           H  
ATOM   1189  C   CYS A  74       4.019  -2.814 -14.350  1.00 97.71           C  
ATOM   1190  CB  CYS A  74       4.218  -5.370 -14.271  1.00 97.71           C  
ATOM   1191  HB2 CYS A  74       4.653  -6.225 -14.787  1.00 97.71           H  
ATOM   1192  HB3 CYS A  74       3.135  -5.490 -14.256  1.00 97.71           H  
ATOM   1193  O   CYS A  74       2.847  -2.796 -13.976  1.00 97.71           O  
ATOM   1194  SG  CYS A  74       4.821  -5.308 -12.567  1.00 97.71           S  
ATOM   1195  HG  CYS A  74       4.442  -6.549 -12.248  1.00 97.71           H  
ATOM   1196  N   ALA A  75       4.807  -1.743 -14.212  1.00 98.21           N  
ATOM   1197  H   ALA A  75       5.766  -1.796 -14.523  1.00 98.21           H  
ATOM   1198  CA  ALA A  75       4.317  -0.486 -13.652  1.00 98.21           C  
ATOM   1199  HA  ALA A  75       3.994  -0.703 -12.634  1.00 98.21           H  
ATOM   1200  C   ALA A  75       3.125   0.080 -14.468  1.00 98.21           C  
ATOM   1201  CB  ALA A  75       5.468   0.520 -13.563  1.00 98.21           C  
ATOM   1202  HB1 ALA A  75       6.282   0.105 -12.968  1.00 98.21           H  
ATOM   1203  HB2 ALA A  75       5.109   1.433 -13.089  1.00 98.21           H  
ATOM   1204  HB3 ALA A  75       5.835   0.756 -14.562  1.00 98.21           H  
ATOM   1205  O   ALA A  75       3.188   0.101 -15.700  1.00 98.21           O  
ATOM   1206  N   PRO A  76       2.042   0.539 -13.811  1.00 98.28           N  
ATOM   1207  CA  PRO A  76       0.886   1.141 -14.477  1.00 98.28           C  
ATOM   1208  HA  PRO A  76       0.568   0.534 -15.325  1.00 98.28           H  
ATOM   1209  C   PRO A  76       1.237   2.552 -14.978  1.00 98.28           C  
ATOM   1210  CB  PRO A  76      -0.211   1.131 -13.408  1.00 98.28           C  
ATOM   1211  HB2 PRO A  76      -0.755   0.186 -13.433  1.00 98.28           H  
ATOM   1212  HB3 PRO A  76      -0.907   1.964 -13.509  1.00 98.28           H  
ATOM   1213  O   PRO A  76       1.185   3.524 -14.224  1.00 98.28           O  
ATOM   1214  CG  PRO A  76       0.542   1.236 -12.092  1.00 98.28           C  
ATOM   1215  HG2 PRO A  76       0.771   2.282 -11.886  1.00 98.28           H  
ATOM   1216  HG3 PRO A  76      -0.021   0.791 -11.272  1.00 98.28           H  
ATOM   1217  CD  PRO A  76       1.832   0.478 -12.370  1.00 98.28           C  
ATOM   1218  HD2 PRO A  76       2.657   0.945 -11.832  1.00 98.28           H  
ATOM   1219  HD3 PRO A  76       1.721  -0.563 -12.065  1.00 98.28           H  
ATOM   1220  N   ILE A  77       1.651   2.669 -16.246  1.00 98.53           N  
ATOM   1221  H   ILE A  77       1.670   1.836 -16.817  1.00 98.53           H  
ATOM   1222  CA  ILE A  77       2.316   3.883 -16.752  1.00 98.53           C  
ATOM   1223  HA  ILE A  77       3.147   4.114 -16.084  1.00 98.53           H  
ATOM   1224  C   ILE A  77       1.403   5.110 -16.713  1.00 98.53           C  
ATOM   1225  CB  ILE A  77       2.887   3.652 -18.170  1.00 98.53           C  
ATOM   1226  HB  ILE A  77       2.059   3.355 -18.815  1.00 98.53           H  
ATOM   1227  O   ILE A  77       1.881   6.196 -16.386  1.00 98.53           O  
ATOM   1228  CG1 ILE A  77       3.936   2.518 -18.209  1.00 98.53           C  
ATOM   1229 HG12 ILE A  77       4.263   2.374 -19.239  1.00 98.53           H  
ATOM   1230 HG13 ILE A  77       3.459   1.591 -17.890  1.00 98.53           H  
ATOM   1231  CG2 ILE A  77       3.493   4.940 -18.756  1.00 98.53           C  
ATOM   1232 HG21 ILE A  77       2.713   5.665 -18.987  1.00 98.53           H  
ATOM   1233 HG22 ILE A  77       4.028   4.713 -19.678  1.00 98.53           H  
ATOM   1234 HG23 ILE A  77       4.192   5.388 -18.049  1.00 98.53           H  
ATOM   1235  CD1 ILE A  77       5.179   2.732 -17.332  1.00 98.53           C  
ATOM   1236 HD11 ILE A  77       5.840   1.871 -17.433  1.00 98.53           H  
ATOM   1237 HD12 ILE A  77       4.899   2.819 -16.282  1.00 98.53           H  
ATOM   1238 HD13 ILE A  77       5.720   3.625 -17.644  1.00 98.53           H  
ATOM   1239  N   MET A  78       0.102   4.954 -16.991  1.00 98.36           N  
ATOM   1240  H   MET A  78      -0.250   4.020 -17.144  1.00 98.36           H  
ATOM   1241  CA  MET A  78      -0.851   6.068 -16.911  1.00 98.36           C  
ATOM   1242  HA  MET A  78      -0.517   6.865 -17.576  1.00 98.36           H  
ATOM   1243  C   MET A  78      -0.884   6.636 -15.490  1.00 98.36           C  
ATOM   1244  CB  MET A  78      -2.260   5.620 -17.348  1.00 98.36           C  
ATOM   1245  HB2 MET A  78      -2.637   4.857 -16.667  1.00 98.36           H  
ATOM   1246  HB3 MET A  78      -2.225   5.183 -18.346  1.00 98.36           H  
ATOM   1247  O   MET A  78      -0.714   7.833 -15.281  1.00 98.36           O  
ATOM   1248  CG  MET A  78      -3.233   6.806 -17.358  1.00 98.36           C  
ATOM   1249  HG2 MET A  78      -2.861   7.556 -18.056  1.00 98.36           H  
ATOM   1250  HG3 MET A  78      -3.243   7.248 -16.361  1.00 98.36           H  
ATOM   1251  SD  MET A  78      -4.959   6.428 -17.769  1.00 98.36           S  
ATOM   1252  CE  MET A  78      -4.965   6.769 -19.543  1.00 98.36           C  
ATOM   1253  HE1 MET A  78      -4.369   6.007 -20.044  1.00 98.36           H  
ATOM   1254  HE2 MET A  78      -5.988   6.723 -19.917  1.00 98.36           H  
ATOM   1255  HE3 MET A  78      -4.555   7.762 -19.731  1.00 98.36           H  
ATOM   1256  N   GLU A  79      -1.066   5.783 -14.491  1.00 98.56           N  
ATOM   1257  H   GLU A  79      -1.222   4.808 -14.700  1.00 98.56           H  
ATOM   1258  CA  GLU A  79      -1.240   6.222 -13.114  1.00 98.56           C  
ATOM   1259  HA  GLU A  79      -1.931   7.064 -13.100  1.00 98.56           H  
ATOM   1260  C   GLU A  79       0.071   6.722 -12.486  1.00 98.56           C  
ATOM   1261  CB  GLU A  79      -1.865   5.091 -12.293  1.00 98.56           C  
ATOM   1262  HB2 GLU A  79      -1.216   4.215 -12.293  1.00 98.56           H  
ATOM   1263  HB3 GLU A  79      -1.949   5.469 -11.274  1.00 98.56           H  
ATOM   1264  O   GLU A  79       0.059   7.735 -11.786  1.00 98.56           O  
ATOM   1265  CG  GLU A  79      -3.290   4.703 -12.715  1.00 98.56           C  
ATOM   1266  HG2 GLU A  79      -3.718   4.086 -11.925  1.00 98.56           H  
ATOM   1267  HG3 GLU A  79      -3.870   5.624 -12.771  1.00 98.56           H  
ATOM   1268  CD  GLU A  79      -3.437   3.963 -14.052  1.00 98.56           C  
ATOM   1269  OE1 GLU A  79      -4.549   4.023 -14.608  1.00 98.56           O  
ATOM   1270  OE2 GLU A  79      -2.467   3.336 -14.531  1.00 98.56           O  
ATOM   1271  N   CYS A  80       1.209   6.080 -12.784  1.00 98.59           N  
ATOM   1272  H   CYS A  80       1.155   5.242 -13.345  1.00 98.59           H  
ATOM   1273  CA  CYS A  80       2.533   6.543 -12.352  1.00 98.59           C  
ATOM   1274  HA  CYS A  80       2.544   6.663 -11.269  1.00 98.59           H  
ATOM   1275  C   CYS A  80       2.883   7.914 -12.950  1.00 98.59           C  
ATOM   1276  CB  CYS A  80       3.595   5.508 -12.757  1.00 98.59           C  
ATOM   1277  HB2 CYS A  80       4.585   5.934 -12.596  1.00 98.59           H  
ATOM   1278  HB3 CYS A  80       3.486   5.273 -13.815  1.00 98.59           H  
ATOM   1279  O   CYS A  80       3.366   8.800 -12.240  1.00 98.59           O  
ATOM   1280  SG  CYS A  80       3.455   3.977 -11.787  1.00 98.59           S  
ATOM   1281  HG  CYS A  80       3.891   4.460 -10.621  1.00 98.59           H  
ATOM   1282  N   ALA A  81       2.615   8.118 -14.245  1.00 98.53           N  
ATOM   1283  H   ALA A  81       2.223   7.368 -14.797  1.00 98.53           H  
ATOM   1284  CA  ALA A  81       2.850   9.401 -14.896  1.00 98.53           C  
ATOM   1285  HA  ALA A  81       3.860   9.733 -14.658  1.00 98.53           H  
ATOM   1286  C   ALA A  81       1.883  10.483 -14.395  1.00 98.53           C  
ATOM   1287  CB  ALA A  81       2.758   9.217 -16.408  1.00 98.53           C  
ATOM   1288  HB1 ALA A  81       3.503   8.494 -16.741  1.00 98.53           H  
ATOM   1289  HB2 ALA A  81       1.765   8.863 -16.686  1.00 98.53           H  
ATOM   1290  HB3 ALA A  81       2.950  10.174 -16.893  1.00 98.53           H  
ATOM   1291  O   ALA A  81       2.303  11.620 -14.197  1.00 98.53           O  
ATOM   1292  N   TRP A  82       0.620  10.143 -14.113  1.00 98.50           N  
ATOM   1293  H   TRP A  82       0.301   9.214 -14.347  1.00 98.50           H  
ATOM   1294  CA  TRP A  82      -0.341  11.077 -13.520  1.00 98.50           C  
ATOM   1295  HA  TRP A  82      -0.400  11.970 -14.142  1.00 98.50           H  
ATOM   1296  C   TRP A  82       0.073  11.526 -12.116  1.00 98.50           C  
ATOM   1297  CB  TRP A  82      -1.725  10.432 -13.458  1.00 98.50           C  
ATOM   1298  HB2 TRP A  82      -1.657   9.483 -12.926  1.00 98.50           H  
ATOM   1299  HB3 TRP A  82      -2.067  10.222 -14.471  1.00 98.50           H  
ATOM   1300  O   TRP A  82       0.002  12.713 -11.799  1.00 98.50           O  
ATOM   1301  CG  TRP A  82      -2.745  11.290 -12.781  1.00 98.50           C  
ATOM   1302  CD1 TRP A  82      -3.383  10.995 -11.628  1.00 98.50           C  
ATOM   1303  HD1 TRP A  82      -3.244  10.089 -11.058  1.00 98.50           H  
ATOM   1304  CD2 TRP A  82      -3.245  12.598 -13.192  1.00 98.50           C  
ATOM   1305  CE2 TRP A  82      -4.211  13.035 -12.240  1.00 98.50           C  
ATOM   1306  CE3 TRP A  82      -2.989  13.453 -14.282  1.00 98.50           C  
ATOM   1307  HE3 TRP A  82      -2.240  13.155 -15.000  1.00 98.50           H  
ATOM   1308  NE1 TRP A  82      -4.261  12.011 -11.316  1.00 98.50           N  
ATOM   1309  HE1 TRP A  82      -4.935  11.923 -10.568  1.00 98.50           H  
ATOM   1310  CH2 TRP A  82      -4.663  15.050 -13.507  1.00 98.50           C  
ATOM   1311  HH2 TRP A  82      -5.215  15.968 -13.651  1.00 98.50           H  
ATOM   1312  CZ2 TRP A  82      -4.917  14.239 -12.387  1.00 98.50           C  
ATOM   1313  HZ2 TRP A  82      -5.668  14.517 -11.662  1.00 98.50           H  
ATOM   1314  CZ3 TRP A  82      -3.693  14.662 -14.447  1.00 98.50           C  
ATOM   1315  HZ3 TRP A  82      -3.495  15.295 -15.299  1.00 98.50           H  
ATOM   1316  N   ALA A  83       0.564  10.597 -11.291  1.00 98.35           N  
ATOM   1317  H   ALA A  83       0.558   9.633 -11.592  1.00 98.35           H  
ATOM   1318  CA  ALA A  83       1.131  10.897  -9.978  1.00 98.35           C  
ATOM   1319  HA  ALA A  83       0.421  11.510  -9.422  1.00 98.35           H  
ATOM   1320  C   ALA A  83       2.443  11.700 -10.054  1.00 98.35           C  
ATOM   1321  CB  ALA A  83       1.332   9.576  -9.227  1.00 98.35           C  
ATOM   1322  HB1 ALA A  83       0.387   9.034  -9.163  1.00 98.35           H  
ATOM   1323  HB2 ALA A  83       1.702   9.776  -8.222  1.00 98.35           H  
ATOM   1324  HB3 ALA A  83       2.059   8.957  -9.753  1.00 98.35           H  
ATOM   1325  O   ALA A  83       2.889  12.238  -9.049  1.00 98.35           O  
ATOM   1326  N   SER A  84       3.063  11.807 -11.229  1.00 98.30           N  
ATOM   1327  H   SER A  84       2.673  11.312 -12.019  1.00 98.30           H  
ATOM   1328  CA  SER A  84       4.349  12.487 -11.410  1.00 98.30           C  
ATOM   1329  HA  SER A  84       4.714  12.843 -10.447  1.00 98.30           H  
ATOM   1330  C   SER A  84       4.270  13.721 -12.313  1.00 98.30           C  
ATOM   1331  CB  SER A  84       5.383  11.489 -11.928  1.00 98.30           C  
ATOM   1332  HB2 SER A  84       5.097  11.129 -12.917  1.00 98.30           H  
ATOM   1333  HB3 SER A  84       6.351  11.985 -11.990  1.00 98.30           H  
ATOM   1334  O   SER A  84       5.275  14.414 -12.476  1.00 98.30           O  
ATOM   1335  OG  SER A  84       5.503  10.403 -11.038  1.00 98.30           O  
ATOM   1336  HG  SER A  84       4.758   9.811 -11.169  1.00 98.30           H  
ATOM   1337  N   CYS A  85       3.108  14.034 -12.897  1.00 98.41           N  
ATOM   1338  H   CYS A  85       2.313  13.427 -12.757  1.00 98.41           H  
ATOM   1339  CA  CYS A  85       2.950  15.178 -13.792  1.00 98.41           C  
ATOM   1340  HA  CYS A  85       3.796  15.170 -14.479  1.00 98.41           H  
ATOM   1341  C   CYS A  85       3.017  16.508 -13.033  1.00 98.41           C  
ATOM   1342  CB  CYS A  85       1.681  15.032 -14.647  1.00 98.41           C  
ATOM   1343  HB2 CYS A  85       1.611  14.011 -15.023  1.00 98.41           H  
ATOM   1344  HB3 CYS A  85       1.753  15.710 -15.498  1.00 98.41           H  
ATOM   1345  O   CYS A  85       2.734  16.584 -11.832  1.00 98.41           O  
ATOM   1346  SG  CYS A  85       0.188  15.444 -13.704  1.00 98.41           S  
ATOM   1347  HG  CYS A  85      -0.708  15.158 -14.653  1.00 98.41           H  
ATOM   1348  N   THR A  86       3.391  17.580 -13.732  1.00 98.36           N  
ATOM   1349  H   THR A  86       3.572  17.470 -14.719  1.00 98.36           H  
ATOM   1350  CA  THR A  86       3.613  18.905 -13.126  1.00 98.36           C  
ATOM   1351  HA  THR A  86       4.466  18.835 -12.450  1.00 98.36           H  
ATOM   1352  C   THR A  86       2.426  19.396 -12.290  1.00 98.36           C  
ATOM   1353  CB  THR A  86       3.934  19.955 -14.199  1.00 98.36           C  
ATOM   1354  HB  THR A  86       3.945  20.941 -13.735  1.00 98.36           H  
ATOM   1355  O   THR A  86       2.622  19.896 -11.179  1.00 98.36           O  
ATOM   1356  CG2 THR A  86       5.296  19.714 -14.845  1.00 98.36           C  
ATOM   1357 HG21 THR A  86       6.068  19.803 -14.080  1.00 98.36           H  
ATOM   1358 HG22 THR A  86       5.341  18.724 -15.297  1.00 98.36           H  
ATOM   1359 HG23 THR A  86       5.480  20.464 -15.615  1.00 98.36           H  
ATOM   1360  OG1 THR A  86       2.969  19.946 -15.225  1.00 98.36           O  
ATOM   1361  HG1 THR A  86       3.088  20.744 -15.746  1.00 98.36           H  
ATOM   1362  N   GLY A  87       1.197  19.212 -12.780  1.00 97.82           N  
ATOM   1363  H   GLY A  87       1.109  18.824 -13.708  1.00 97.82           H  
ATOM   1364  CA  GLY A  87      -0.034  19.619 -12.109  1.00 97.82           C  
ATOM   1365  HA2 GLY A  87      -0.001  20.689 -11.900  1.00 97.82           H  
ATOM   1366  HA3 GLY A  87      -0.872  19.412 -12.774  1.00 97.82           H  
ATOM   1367  C   GLY A  87      -0.297  18.866 -10.810  1.00 97.82           C  
ATOM   1368  O   GLY A  87      -0.551  19.495  -9.781  1.00 97.82           O  
ATOM   1369  N   THR A  88      -0.210  17.533 -10.830  1.00 98.28           N  
ATOM   1370  H   THR A  88      -0.000  17.059 -11.696  1.00 98.28           H  
ATOM   1371  CA  THR A  88      -0.424  16.712  -9.627  1.00 98.28           C  
ATOM   1372  HA  THR A  88      -1.357  17.020  -9.156  1.00 98.28           H  
ATOM   1373  C   THR A  88       0.695  16.933  -8.615  1.00 98.28           C  
ATOM   1374  CB  THR A  88      -0.544  15.218  -9.960  1.00 98.28           C  
ATOM   1375  HB  THR A  88       0.430  14.829 -10.257  1.00 98.28           H  
ATOM   1376  O   THR A  88       0.413  17.060  -7.427  1.00 98.28           O  
ATOM   1377  CG2 THR A  88      -1.117  14.401  -8.802  1.00 98.28           C  
ATOM   1378 HG21 THR A  88      -1.031  13.340  -9.038  1.00 98.28           H  
ATOM   1379 HG22 THR A  88      -0.586  14.605  -7.872  1.00 98.28           H  
ATOM   1380 HG23 THR A  88      -2.167  14.652  -8.657  1.00 98.28           H  
ATOM   1381  OG1 THR A  88      -1.469  15.048 -11.004  1.00 98.28           O  
ATOM   1382  HG1 THR A  88      -1.186  14.260 -11.473  1.00 98.28           H  
ATOM   1383  N   VAL A  89       1.949  17.084  -9.063  1.00 98.51           N  
ATOM   1384  H   VAL A  89       2.125  16.961 -10.050  1.00 98.51           H  
ATOM   1385  CA  VAL A  89       3.085  17.411  -8.185  1.00 98.51           C  
ATOM   1386  HA  VAL A  89       3.153  16.634  -7.424  1.00 98.51           H  
ATOM   1387  C   VAL A  89       2.865  18.732  -7.453  1.00 98.51           C  
ATOM   1388  CB  VAL A  89       4.422  17.390  -8.943  1.00 98.51           C  
ATOM   1389  HB  VAL A  89       4.340  18.003  -9.841  1.00 98.51           H  
ATOM   1390  O   VAL A  89       2.991  18.785  -6.230  1.00 98.51           O  
ATOM   1391  CG1 VAL A  89       5.592  17.917  -8.096  1.00 98.51           C  
ATOM   1392 HG11 VAL A  89       5.666  17.354  -7.166  1.00 98.51           H  
ATOM   1393 HG12 VAL A  89       5.456  18.974  -7.871  1.00 98.51           H  
ATOM   1394 HG13 VAL A  89       6.522  17.806  -8.654  1.00 98.51           H  
ATOM   1395  CG2 VAL A  89       4.762  15.950  -9.344  1.00 98.51           C  
ATOM   1396 HG21 VAL A  89       5.621  15.954 -10.015  1.00 98.51           H  
ATOM   1397 HG22 VAL A  89       3.930  15.483  -9.872  1.00 98.51           H  
ATOM   1398 HG23 VAL A  89       4.992  15.350  -8.464  1.00 98.51           H  
ATOM   1399  N   LYS A  90       2.483  19.787  -8.182  1.00 98.32           N  
ATOM   1400  H   LYS A  90       2.398  19.670  -9.182  1.00 98.32           H  
ATOM   1401  CA  LYS A  90       2.200  21.102  -7.599  1.00 98.32           C  
ATOM   1402  HA  LYS A  90       3.069  21.429  -7.029  1.00 98.32           H  
ATOM   1403  C   LYS A  90       1.045  21.036  -6.597  1.00 98.32           C  
ATOM   1404  CB  LYS A  90       1.946  22.106  -8.732  1.00 98.32           C  
ATOM   1405  HB2 LYS A  90       2.820  22.132  -9.383  1.00 98.32           H  
ATOM   1406  HB3 LYS A  90       1.087  21.785  -9.321  1.00 98.32           H  
ATOM   1407  O   LYS A  90       1.228  21.399  -5.439  1.00 98.32           O  
ATOM   1408  CG  LYS A  90       1.691  23.516  -8.186  1.00 98.32           C  
ATOM   1409  HG2 LYS A  90       2.547  23.831  -7.590  1.00 98.32           H  
ATOM   1410  HG3 LYS A  90       0.804  23.503  -7.552  1.00 98.32           H  
ATOM   1411  CD  LYS A  90       1.462  24.522  -9.317  1.00 98.32           C  
ATOM   1412  HD2 LYS A  90       0.621  24.195  -9.929  1.00 98.32           H  
ATOM   1413  HD3 LYS A  90       2.359  24.591  -9.933  1.00 98.32           H  
ATOM   1414  CE  LYS A  90       1.150  25.880  -8.684  1.00 98.32           C  
ATOM   1415  HE2 LYS A  90       1.982  26.168  -8.042  1.00 98.32           H  
ATOM   1416  HE3 LYS A  90       0.296  25.765  -8.017  1.00 98.32           H  
ATOM   1417  NZ  LYS A  90       0.879  26.932  -9.692  1.00 98.32           N  
ATOM   1418  HZ1 LYS A  90       1.684  27.072 -10.285  1.00 98.32           H  
ATOM   1419  HZ2 LYS A  90       0.676  27.797  -9.211  1.00 98.32           H  
ATOM   1420  HZ3 LYS A  90       0.080  26.682 -10.257  1.00 98.32           H  
ATOM   1421  N   ARG A  91      -0.122  20.528  -7.016  1.00 98.40           N  
ATOM   1422  H   ARG A  91      -0.177  20.198  -7.969  1.00 98.40           H  
ATOM   1423  CA  ARG A  91      -1.312  20.430  -6.150  1.00 98.40           C  
ATOM   1424  HA  ARG A  91      -1.551  21.417  -5.753  1.00 98.40           H  
ATOM   1425  C   ARG A  91      -1.065  19.543  -4.929  1.00 98.40           C  
ATOM   1426  CB  ARG A  91      -2.510  19.892  -6.947  1.00 98.40           C  
ATOM   1427  HB2 ARG A  91      -3.305  19.647  -6.242  1.00 98.40           H  
ATOM   1428  HB3 ARG A  91      -2.212  18.980  -7.464  1.00 98.40           H  
ATOM   1429  O   ARG A  91      -1.483  19.894  -3.832  1.00 98.40           O  
ATOM   1430  CG  ARG A  91      -3.077  20.891  -7.965  1.00 98.40           C  
ATOM   1431  HG2 ARG A  91      -3.271  21.837  -7.459  1.00 98.40           H  
ATOM   1432  HG3 ARG A  91      -2.355  21.070  -8.761  1.00 98.40           H  
ATOM   1433  CD  ARG A  91      -4.403  20.383  -8.559  1.00 98.40           C  
ATOM   1434  HD2 ARG A  91      -5.105  20.210  -7.744  1.00 98.40           H  
ATOM   1435  HD3 ARG A  91      -4.832  21.161  -9.191  1.00 98.40           H  
ATOM   1436  NE  ARG A  91      -4.256  19.129  -9.328  1.00 98.40           N  
ATOM   1437  HE  ARG A  91      -4.585  18.290  -8.871  1.00 98.40           H  
ATOM   1438  NH1 ARG A  91      -3.693  20.050 -11.347  1.00 98.40           N  
ATOM   1439 HH11 ARG A  91      -3.794  20.968 -10.938  1.00 98.40           H  
ATOM   1440 HH12 ARG A  91      -3.676  19.957 -12.352  1.00 98.40           H  
ATOM   1441  NH2 ARG A  91      -3.841  17.837 -11.166  1.00 98.40           N  
ATOM   1442 HH21 ARG A  91      -3.560  17.755 -12.133  1.00 98.40           H  
ATOM   1443 HH22 ARG A  91      -3.980  16.995 -10.627  1.00 98.40           H  
ATOM   1444  CZ  ARG A  91      -3.927  19.008 -10.602  1.00 98.40           C  
ATOM   1445  N   GLY A  92      -0.384  18.414  -5.120  1.00 98.33           N  
ATOM   1446  H   GLY A  92      -0.082  18.190  -6.058  1.00 98.33           H  
ATOM   1447  CA  GLY A  92      -0.115  17.425  -4.083  1.00 98.33           C  
ATOM   1448  HA2 GLY A  92      -1.059  17.102  -3.643  1.00 98.33           H  
ATOM   1449  HA3 GLY A  92       0.371  16.563  -4.541  1.00 98.33           H  
ATOM   1450  C   GLY A  92       0.787  17.943  -2.967  1.00 98.33           C  
ATOM   1451  O   GLY A  92       0.501  17.668  -1.804  1.00 98.33           O  
ATOM   1452  N   LEU A  93       1.827  18.716  -3.307  1.00 98.49           N  
ATOM   1453  H   LEU A  93       1.999  18.887  -4.288  1.00 98.49           H  
ATOM   1454  CA  LEU A  93       2.714  19.360  -2.331  1.00 98.49           C  
ATOM   1455  HA  LEU A  93       2.925  18.657  -1.526  1.00 98.49           H  
ATOM   1456  C   LEU A  93       2.045  20.577  -1.666  1.00 98.49           C  
ATOM   1457  CB  LEU A  93       4.043  19.747  -3.012  1.00 98.49           C  
ATOM   1458  HB2 LEU A  93       4.629  20.339  -2.309  1.00 98.49           H  
ATOM   1459  HB3 LEU A  93       3.817  20.382  -3.868  1.00 98.49           H  
ATOM   1460  O   LEU A  93       2.031  20.662  -0.441  1.00 98.49           O  
ATOM   1461  CG  LEU A  93       4.912  18.563  -3.488  1.00 98.49           C  
ATOM   1462  HG  LEU A  93       4.333  17.921  -4.151  1.00 98.49           H  
ATOM   1463  CD1 LEU A  93       6.122  19.092  -4.266  1.00 98.49           C  
ATOM   1464 HD11 LEU A  93       5.773  19.671  -5.121  1.00 98.49           H  
ATOM   1465 HD12 LEU A  93       6.721  18.256  -4.627  1.00 98.49           H  
ATOM   1466 HD13 LEU A  93       6.730  19.720  -3.615  1.00 98.49           H  
ATOM   1467  CD2 LEU A  93       5.436  17.709  -2.332  1.00 98.49           C  
ATOM   1468 HD21 LEU A  93       6.006  18.328  -1.640  1.00 98.49           H  
ATOM   1469 HD22 LEU A  93       4.606  17.243  -1.800  1.00 98.49           H  
ATOM   1470 HD23 LEU A  93       6.078  16.917  -2.719  1.00 98.49           H  
ATOM   1471  N   GLU A  94       1.418  21.469  -2.446  1.00 98.32           N  
ATOM   1472  H   GLU A  94       1.451  21.352  -3.448  1.00 98.32           H  
ATOM   1473  CA  GLU A  94       0.725  22.660  -1.916  1.00 98.32           C  
ATOM   1474  HA  GLU A  94       1.428  23.273  -1.353  1.00 98.32           H  
ATOM   1475  C   GLU A  94      -0.439  22.311  -0.976  1.00 98.32           C  
ATOM   1476  CB  GLU A  94       0.128  23.490  -3.065  1.00 98.32           C  
ATOM   1477  HB2 GLU A  94      -0.594  24.186  -2.639  1.00 98.32           H  
ATOM   1478  HB3 GLU A  94      -0.412  22.824  -3.738  1.00 98.32           H  
ATOM   1479  O   GLU A  94      -0.799  23.107  -0.106  1.00 98.32           O  
ATOM   1480  CG  GLU A  94       1.140  24.322  -3.866  1.00 98.32           C  
ATOM   1481  HG2 GLU A  94       1.903  23.666  -4.285  1.00 98.32           H  
ATOM   1482  HG3 GLU A  94       1.630  25.020  -3.188  1.00 98.32           H  
ATOM   1483  CD  GLU A  94       0.462  25.116  -5.001  1.00 98.32           C  
ATOM   1484  OE1 GLU A  94       1.197  25.708  -5.827  1.00 98.32           O  
ATOM   1485  OE2 GLU A  94      -0.796  25.145  -5.071  1.00 98.32           O  
ATOM   1486  N   TRP A  95      -1.060  21.137  -1.143  1.00 98.57           N  
ATOM   1487  H   TRP A  95      -0.788  20.546  -1.916  1.00 98.57           H  
ATOM   1488  CA  TRP A  95      -2.125  20.690  -0.250  1.00 98.57           C  
ATOM   1489  HA  TRP A  95      -2.929  21.425  -0.271  1.00 98.57           H  
ATOM   1490  C   TRP A  95      -1.641  20.596   1.198  1.00 98.57           C  
ATOM   1491  CB  TRP A  95      -2.694  19.346  -0.716  1.00 98.57           C  
ATOM   1492  HB2 TRP A  95      -1.912  18.588  -0.672  1.00 98.57           H  
ATOM   1493  HB3 TRP A  95      -3.012  19.438  -1.755  1.00 98.57           H  
ATOM   1494  O   TRP A  95      -2.366  21.014   2.100  1.00 98.57           O  
ATOM   1495  CG  TRP A  95      -3.868  18.880   0.092  1.00 98.57           C  
ATOM   1496  CD1 TRP A  95      -5.166  19.089  -0.222  1.00 98.57           C  
ATOM   1497  HD1 TRP A  95      -5.515  19.606  -1.104  1.00 98.57           H  
ATOM   1498  CD2 TRP A  95      -3.880  18.166   1.369  1.00 98.57           C  
ATOM   1499  CE2 TRP A  95      -5.238  17.953   1.750  1.00 98.57           C  
ATOM   1500  CE3 TRP A  95      -2.881  17.662   2.236  1.00 98.57           C  
ATOM   1501  HE3 TRP A  95      -1.839  17.792   1.983  1.00 98.57           H  
ATOM   1502  NE1 TRP A  95      -5.981  18.557   0.759  1.00 98.57           N  
ATOM   1503  HE1 TRP A  95      -6.988  18.636   0.750  1.00 98.57           H  
ATOM   1504  CH2 TRP A  95      -4.571  16.773   3.754  1.00 98.57           C  
ATOM   1505  HH2 TRP A  95      -4.830  16.258   4.667  1.00 98.57           H  
ATOM   1506  CZ2 TRP A  95      -5.587  17.272   2.922  1.00 98.57           C  
ATOM   1507  HZ2 TRP A  95      -6.628  17.151   3.182  1.00 98.57           H  
ATOM   1508  CZ3 TRP A  95      -3.222  16.967   3.410  1.00 98.57           C  
ATOM   1509  HZ3 TRP A  95      -2.442  16.588   4.055  1.00 98.57           H  
ATOM   1510  N   PHE A  96      -0.420  20.106   1.434  1.00 98.39           N  
ATOM   1511  H   PHE A  96       0.179  19.870   0.656  1.00 98.39           H  
ATOM   1512  CA  PHE A  96       0.124  20.019   2.788  1.00 98.39           C  
ATOM   1513  HA  PHE A  96      -0.624  19.572   3.442  1.00 98.39           H  
ATOM   1514  C   PHE A  96       0.436  21.399   3.363  1.00 98.39           C  
ATOM   1515  CB  PHE A  96       1.362  19.129   2.814  1.00 98.39           C  
ATOM   1516  HB2 PHE A  96       1.832  19.259   3.789  1.00 98.39           H  
ATOM   1517  HB3 PHE A  96       2.057  19.454   2.041  1.00 98.39           H  
ATOM   1518  O   PHE A  96       0.131  21.638   4.527  1.00 98.39           O  
ATOM   1519  CG  PHE A  96       1.079  17.655   2.662  1.00 98.39           C  
ATOM   1520  CD1 PHE A  96       0.624  16.919   3.771  1.00 98.39           C  
ATOM   1521  HD1 PHE A  96       0.503  17.405   4.728  1.00 98.39           H  
ATOM   1522  CD2 PHE A  96       1.251  17.021   1.421  1.00 98.39           C  
ATOM   1523  HD2 PHE A  96       1.601  17.583   0.568  1.00 98.39           H  
ATOM   1524  CE1 PHE A  96       0.324  15.553   3.635  1.00 98.39           C  
ATOM   1525  HE1 PHE A  96      -0.040  14.991   4.482  1.00 98.39           H  
ATOM   1526  CE2 PHE A  96       0.941  15.658   1.289  1.00 98.39           C  
ATOM   1527  HE2 PHE A  96       1.028  15.174   0.327  1.00 98.39           H  
ATOM   1528  CZ  PHE A  96       0.482  14.921   2.391  1.00 98.39           C  
ATOM   1529  HZ  PHE A  96       0.241  13.875   2.276  1.00 98.39           H  
ATOM   1530  N   ASP A  97       0.930  22.344   2.559  1.00 97.31           N  
ATOM   1531  H   ASP A  97       1.198  22.098   1.617  1.00 97.31           H  
ATOM   1532  CA  ASP A  97       1.141  23.723   3.023  1.00 97.31           C  
ATOM   1533  HA  ASP A  97       1.818  23.704   3.877  1.00 97.31           H  
ATOM   1534  C   ASP A  97      -0.164  24.377   3.499  1.00 97.31           C  
ATOM   1535  CB  ASP A  97       1.782  24.570   1.914  1.00 97.31           C  
ATOM   1536  HB2 ASP A  97       1.818  25.608   2.245  1.00 97.31           H  
ATOM   1537  HB3 ASP A  97       1.163  24.526   1.017  1.00 97.31           H  
ATOM   1538  O   ASP A  97      -0.168  25.084   4.507  1.00 97.31           O  
ATOM   1539  CG  ASP A  97       3.208  24.129   1.583  1.00 97.31           C  
ATOM   1540  OD1 ASP A  97       3.918  23.694   2.522  1.00 97.31           O  
ATOM   1541  OD2 ASP A  97       3.578  24.235   0.395  1.00 97.31           O  
ATOM   1542  N   LYS A  98      -1.278  24.093   2.809  1.00 97.75           N  
ATOM   1543  H   LYS A  98      -1.165  23.526   1.981  1.00 97.75           H  
ATOM   1544  CA  LYS A  98      -2.619  24.602   3.141  1.00 97.75           C  
ATOM   1545  HA  LYS A  98      -2.536  25.642   3.457  1.00 97.75           H  
ATOM   1546  C   LYS A  98      -3.282  23.869   4.312  1.00 97.75           C  
ATOM   1547  CB  LYS A  98      -3.514  24.528   1.892  1.00 97.75           C  
ATOM   1548  HB2 LYS A  98      -4.538  24.775   2.169  1.00 97.75           H  
ATOM   1549  HB3 LYS A  98      -3.501  23.507   1.510  1.00 97.75           H  
ATOM   1550  O   LYS A  98      -4.093  24.470   5.007  1.00 97.75           O  
ATOM   1551  CG  LYS A  98      -3.058  25.498   0.790  1.00 97.75           C  
ATOM   1552  HG2 LYS A  98      -3.225  26.523   1.122  1.00 97.75           H  
ATOM   1553  HG3 LYS A  98      -1.991  25.368   0.608  1.00 97.75           H  
ATOM   1554  CD  LYS A  98      -3.808  25.257  -0.528  1.00 97.75           C  
ATOM   1555  HD2 LYS A  98      -4.863  25.501  -0.406  1.00 97.75           H  
ATOM   1556  HD3 LYS A  98      -3.705  24.206  -0.798  1.00 97.75           H  
ATOM   1557  CE  LYS A  98      -3.174  26.128  -1.621  1.00 97.75           C  
ATOM   1558  HE2 LYS A  98      -2.093  26.009  -1.550  1.00 97.75           H  
ATOM   1559  HE3 LYS A  98      -3.402  27.175  -1.422  1.00 97.75           H  
ATOM   1560  NZ  LYS A  98      -3.605  25.741  -2.987  1.00 97.75           N  
ATOM   1561  HZ1 LYS A  98      -3.047  26.225  -3.677  1.00 97.75           H  
ATOM   1562  HZ2 LYS A  98      -3.417  24.761  -3.141  1.00 97.75           H  
ATOM   1563  HZ3 LYS A  98      -4.586  25.932  -3.138  1.00 97.75           H  
ATOM   1564  N   ASN A  99      -2.969  22.587   4.524  1.00 97.63           N  
ATOM   1565  H   ASN A  99      -2.318  22.159   3.882  1.00 97.63           H  
ATOM   1566  CA  ASN A  99      -3.693  21.719   5.466  1.00 97.63           C  
ATOM   1567  HA  ASN A  99      -4.512  22.286   5.906  1.00 97.63           H  
ATOM   1568  C   ASN A  99      -2.864  21.232   6.665  1.00 97.63           C  
ATOM   1569  CB  ASN A  99      -4.332  20.540   4.711  1.00 97.63           C  
ATOM   1570  HB2 ASN A  99      -4.766  19.840   5.424  1.00 97.63           H  
ATOM   1571  HB3 ASN A  99      -3.578  20.000   4.139  1.00 97.63           H  
ATOM   1572  O   ASN A  99      -3.416  20.524   7.509  1.00 97.63           O  
ATOM   1573  CG  ASN A  99      -5.459  20.983   3.803  1.00 97.63           C  
ATOM   1574  ND2 ASN A  99      -5.188  21.201   2.541  1.00 97.63           N  
ATOM   1575 HD21 ASN A  99      -5.983  21.352   1.937  1.00 97.63           H  
ATOM   1576 HD22 ASN A  99      -4.250  21.024   2.211  1.00 97.63           H  
ATOM   1577  OD1 ASN A  99      -6.590  21.144   4.223  1.00 97.63           O  
ATOM   1578  N   LYS A 100      -1.581  21.600   6.785  1.00 95.53           N  
ATOM   1579  H   LYS A 100      -1.158  22.093   6.012  1.00 95.53           H  
ATOM   1580  CA  LYS A 100      -0.693  21.186   7.894  1.00 95.53           C  
ATOM   1581  HA  LYS A 100      -0.567  20.104   7.849  1.00 95.53           H  
ATOM   1582  C   LYS A 100      -1.258  21.481   9.287  1.00 95.53           C  
ATOM   1583  CB  LYS A 100       0.701  21.821   7.731  1.00 95.53           C  
ATOM   1584  HB2 LYS A 100       1.140  21.503   6.785  1.00 95.53           H  
ATOM   1585  HB3 LYS A 100       1.345  21.452   8.529  1.00 95.53           H  
ATOM   1586  O   LYS A 100      -1.052  20.692  10.203  1.00 95.53           O  
ATOM   1587  CG  LYS A 100       0.661  23.355   7.797  1.00 95.53           C  
ATOM   1588  HG2 LYS A 100      -0.032  23.741   7.049  1.00 95.53           H  
ATOM   1589  HG3 LYS A 100       0.316  23.653   8.787  1.00 95.53           H  
ATOM   1590  CD  LYS A 100       2.028  23.990   7.572  1.00 95.53           C  
ATOM   1591  HD2 LYS A 100       2.363  23.784   6.555  1.00 95.53           H  
ATOM   1592  HD3 LYS A 100       2.740  23.589   8.294  1.00 95.53           H  
ATOM   1593  CE  LYS A 100       1.844  25.493   7.782  1.00 95.53           C  
ATOM   1594  HE2 LYS A 100       1.422  25.658   8.774  1.00 95.53           H  
ATOM   1595  HE3 LYS A 100       1.109  25.853   7.063  1.00 95.53           H  
ATOM   1596  NZ  LYS A 100       3.121  26.221   7.627  1.00 95.53           N  
ATOM   1597  HZ1 LYS A 100       2.955  27.205   7.778  1.00 95.53           H  
ATOM   1598  HZ2 LYS A 100       3.478  26.080   6.693  1.00 95.53           H  
ATOM   1599  HZ3 LYS A 100       3.787  25.887   8.310  1.00 95.53           H  
ATOM   1600  N   ASP A 101      -2.008  22.573   9.427  1.00 95.34           N  
ATOM   1601  H   ASP A 101      -2.077  23.198   8.636  1.00 95.34           H  
ATOM   1602  CA  ASP A 101      -2.601  23.011  10.695  1.00 95.34           C  
ATOM   1603  HA  ASP A 101      -1.989  22.628  11.512  1.00 95.34           H  
ATOM   1604  C   ASP A 101      -4.017  22.453  10.928  1.00 95.34           C  
ATOM   1605  CB  ASP A 101      -2.550  24.547  10.775  1.00 95.34           C  
ATOM   1606  HB2 ASP A 101      -3.054  24.876  11.684  1.00 95.34           H  
ATOM   1607  HB3 ASP A 101      -3.078  24.970   9.920  1.00 95.34           H  
ATOM   1608  O   ASP A 101      -4.604  22.699  11.979  1.00 95.34           O  
ATOM   1609  CG  ASP A 101      -1.107  25.063  10.814  1.00 95.34           C  
ATOM   1610  OD1 ASP A 101      -0.355  24.603  11.702  1.00 95.34           O  
ATOM   1611  OD2 ASP A 101      -0.737  25.875   9.935  1.00 95.34           O  
ATOM   1612  N   SER A 102      -4.567  21.681   9.980  1.00 94.43           N  
ATOM   1613  H   SER A 102      -4.006  21.452   9.172  1.00 94.43           H  
ATOM   1614  CA  SER A 102      -5.876  21.035  10.134  1.00 94.43           C  
ATOM   1615  HA  SER A 102      -6.584  21.794  10.466  1.00 94.43           H  
ATOM   1616  C   SER A 102      -5.844  19.929  11.190  1.00 94.43           C  
ATOM   1617  CB  SER A 102      -6.387  20.462   8.801  1.00 94.43           C  
ATOM   1618  HB2 SER A 102      -6.303  21.218   8.021  1.00 94.43           H  
ATOM   1619  HB3 SER A 102      -7.440  20.204   8.915  1.00 94.43           H  
ATOM   1620  O   SER A 102      -4.851  19.205  11.317  1.00 94.43           O  
ATOM   1621  OG  SER A 102      -5.677  19.294   8.416  1.00 94.43           O  
ATOM   1622  HG  SER A 102      -4.818  19.593   8.109  1.00 94.43           H  
ATOM   1623  N   ASP A 103      -6.973  19.702  11.864  1.00 89.27           N  
ATOM   1624  H   ASP A 103      -7.689  20.414  11.853  1.00 89.27           H  
ATOM   1625  CA  ASP A 103      -7.125  18.631  12.863  1.00 89.27           C  
ATOM   1626  HA  ASP A 103      -6.439  18.814  13.691  1.00 89.27           H  
ATOM   1627  C   ASP A 103      -6.817  17.235  12.295  1.00 89.27           C  
ATOM   1628  CB  ASP A 103      -8.562  18.639  13.407  1.00 89.27           C  
ATOM   1629  HB2 ASP A 103      -9.253  18.490  12.578  1.00 89.27           H  
ATOM   1630  HB3 ASP A 103      -8.681  17.801  14.095  1.00 89.27           H  
ATOM   1631  O   ASP A 103      -6.400  16.330  13.014  1.00 89.27           O  
ATOM   1632  CG  ASP A 103      -8.932  19.922  14.155  1.00 89.27           C  
ATOM   1633  OD1 ASP A 103      -8.005  20.604  14.644  1.00 89.27           O  
ATOM   1634  OD2 ASP A 103     -10.147  20.209  14.189  1.00 89.27           O  
ATOM   1635  N   THR A 104      -6.984  17.050  10.981  1.00 90.28           N  
ATOM   1636  H   THR A 104      -7.305  17.838  10.437  1.00 90.28           H  
ATOM   1637  CA  THR A 104      -6.711  15.771  10.316  1.00 90.28           C  
ATOM   1638  HA  THR A 104      -6.983  14.977  11.011  1.00 90.28           H  
ATOM   1639  C   THR A 104      -5.244  15.535   9.973  1.00 90.28           C  
ATOM   1640  CB  THR A 104      -7.569  15.571   9.062  1.00 90.28           C  
ATOM   1641  HB  THR A 104      -7.302  14.618   8.605  1.00 90.28           H  
ATOM   1642  O   THR A 104      -4.903  14.392   9.696  1.00 90.28           O  
ATOM   1643  CG2 THR A 104      -9.059  15.516   9.403  1.00 90.28           C  
ATOM   1644 HG21 THR A 104      -9.393  16.485   9.774  1.00 90.28           H  
ATOM   1645 HG22 THR A 104      -9.623  15.265   8.505  1.00 90.28           H  
ATOM   1646 HG23 THR A 104      -9.235  14.758  10.166  1.00 90.28           H  
ATOM   1647  OG1 THR A 104      -7.402  16.596   8.105  1.00 90.28           O  
ATOM   1648  HG1 THR A 104      -6.743  17.232   8.393  1.00 90.28           H  
ATOM   1649  N   VAL A 105      -4.385  16.562   9.982  1.00 94.69           N  
ATOM   1650  H   VAL A 105      -4.734  17.469  10.259  1.00 94.69           H  
ATOM   1651  CA  VAL A 105      -2.950  16.452   9.640  1.00 94.69           C  
ATOM   1652  HA  VAL A 105      -2.725  15.433   9.325  1.00 94.69           H  
ATOM   1653  C   VAL A 105      -2.068  16.730  10.854  1.00 94.69           C  
ATOM   1654  CB  VAL A 105      -2.578  17.375   8.463  1.00 94.69           C  
ATOM   1655  HB  VAL A 105      -2.835  18.399   8.736  1.00 94.69           H  
ATOM   1656  O   VAL A 105      -1.175  15.940  11.163  1.00 94.69           O  
ATOM   1657  CG1 VAL A 105      -1.081  17.323   8.128  1.00 94.69           C  
ATOM   1658 HG11 VAL A 105      -0.762  16.291   7.980  1.00 94.69           H  
ATOM   1659 HG12 VAL A 105      -0.500  17.763   8.938  1.00 94.69           H  
ATOM   1660 HG13 VAL A 105      -0.881  17.893   7.221  1.00 94.69           H  
ATOM   1661  CG2 VAL A 105      -3.346  16.990   7.189  1.00 94.69           C  
ATOM   1662 HG21 VAL A 105      -3.096  17.690   6.391  1.00 94.69           H  
ATOM   1663 HG22 VAL A 105      -3.078  15.979   6.883  1.00 94.69           H  
ATOM   1664 HG23 VAL A 105      -4.421  17.044   7.360  1.00 94.69           H  
ATOM   1665  N   LYS A 106      -2.357  17.802  11.599  1.00 95.43           N  
ATOM   1666  H   LYS A 106      -3.123  18.393  11.308  1.00 95.43           H  
ATOM   1667  CA  LYS A 106      -1.560  18.257  12.745  1.00 95.43           C  
ATOM   1668  HA  LYS A 106      -0.571  18.544  12.387  1.00 95.43           H  
ATOM   1669  C   LYS A 106      -1.370  17.172  13.805  1.00 95.43           C  
ATOM   1670  CB  LYS A 106      -2.253  19.498  13.325  1.00 95.43           C  
ATOM   1671  HB2 LYS A 106      -3.240  19.221  13.695  1.00 95.43           H  
ATOM   1672  HB3 LYS A 106      -2.386  20.227  12.526  1.00 95.43           H  
ATOM   1673  O   LYS A 106      -0.277  17.038  14.347  1.00 95.43           O  
ATOM   1674  CG  LYS A 106      -1.454  20.155  14.458  1.00 95.43           C  
ATOM   1675  HG2 LYS A 106      -0.459  20.417  14.097  1.00 95.43           H  
ATOM   1676  HG3 LYS A 106      -1.364  19.467  15.299  1.00 95.43           H  
ATOM   1677  CD  LYS A 106      -2.182  21.420  14.918  1.00 95.43           C  
ATOM   1678  HD2 LYS A 106      -2.252  22.110  14.077  1.00 95.43           H  
ATOM   1679  HD3 LYS A 106      -3.190  21.158  15.238  1.00 95.43           H  
ATOM   1680  CE  LYS A 106      -1.432  22.090  16.070  1.00 95.43           C  
ATOM   1681  HE2 LYS A 106      -1.389  21.399  16.912  1.00 95.43           H  
ATOM   1682  HE3 LYS A 106      -0.414  22.301  15.744  1.00 95.43           H  
ATOM   1683  NZ  LYS A 106      -2.116  23.346  16.459  1.00 95.43           N  
ATOM   1684  HZ1 LYS A 106      -1.640  23.803  17.223  1.00 95.43           H  
ATOM   1685  HZ2 LYS A 106      -3.072  23.158  16.722  1.00 95.43           H  
ATOM   1686  HZ3 LYS A 106      -2.139  23.974  15.668  1.00 95.43           H  
ATOM   1687  N   VAL A 107      -2.410  16.376  14.073  1.00 92.31           N  
ATOM   1688  H   VAL A 107      -3.271  16.558  13.577  1.00 92.31           H  
ATOM   1689  CA  VAL A 107      -2.417  15.349  15.131  1.00 92.31           C  
ATOM   1690  HA  VAL A 107      -2.212  15.852  16.076  1.00 92.31           H  
ATOM   1691  C   VAL A 107      -1.328  14.283  14.964  1.00 92.31           C  
ATOM   1692  CB  VAL A 107      -3.816  14.718  15.247  1.00 92.31           C  
ATOM   1693  HB  VAL A 107      -4.534  15.530  15.363  1.00 92.31           H  
ATOM   1694  O   VAL A 107      -0.807  13.791  15.963  1.00 92.31           O  
ATOM   1695  CG1 VAL A 107      -4.211  13.913  14.011  1.00 92.31           C  
ATOM   1696 HG11 VAL A 107      -5.258  13.636  14.135  1.00 92.31           H  
ATOM   1697 HG12 VAL A 107      -4.116  14.516  13.108  1.00 92.31           H  
ATOM   1698 HG13 VAL A 107      -3.603  13.012  13.937  1.00 92.31           H  
ATOM   1699  CG2 VAL A 107      -3.953  13.804  16.470  1.00 92.31           C  
ATOM   1700 HG21 VAL A 107      -3.336  12.911  16.366  1.00 92.31           H  
ATOM   1701 HG22 VAL A 107      -3.656  14.345  17.368  1.00 92.31           H  
ATOM   1702 HG23 VAL A 107      -4.995  13.508  16.587  1.00 92.31           H  
ATOM   1703  N   TRP A 108      -0.928  13.951  13.734  1.00 95.58           N  
ATOM   1704  H   TRP A 108      -1.358  14.409  12.943  1.00 95.58           H  
ATOM   1705  CA  TRP A 108       0.162  13.004  13.474  1.00 95.58           C  
ATOM   1706  HA  TRP A 108       0.470  12.538  14.410  1.00 95.58           H  
ATOM   1707  C   TRP A 108       1.423  13.688  12.938  1.00 95.58           C  
ATOM   1708  CB  TRP A 108      -0.338  11.870  12.574  1.00 95.58           C  
ATOM   1709  HB2 TRP A 108       0.508  11.246  12.284  1.00 95.58           H  
ATOM   1710  HB3 TRP A 108      -1.016  11.248  13.158  1.00 95.58           H  
ATOM   1711  O   TRP A 108       2.520  13.284  13.313  1.00 95.58           O  
ATOM   1712  CG  TRP A 108      -1.060  12.292  11.340  1.00 95.58           C  
ATOM   1713  CD1 TRP A 108      -2.399  12.378  11.208  1.00 95.58           C  
ATOM   1714  HD1 TRP A 108      -3.114  12.135  11.979  1.00 95.58           H  
ATOM   1715  CD2 TRP A 108      -0.507  12.682  10.052  1.00 95.58           C  
ATOM   1716  CE2 TRP A 108      -1.582  13.026   9.184  1.00 95.58           C  
ATOM   1717  CE3 TRP A 108       0.794  12.758   9.524  1.00 95.58           C  
ATOM   1718  HE3 TRP A 108       1.638  12.512  10.151  1.00 95.58           H  
ATOM   1719  NE1 TRP A 108      -2.706  12.837   9.948  1.00 95.58           N  
ATOM   1720  HE1 TRP A 108      -3.637  13.121   9.681  1.00 95.58           H  
ATOM   1721  CH2 TRP A 108      -0.078  13.495   7.361  1.00 95.58           C  
ATOM   1722  HH2 TRP A 108       0.110  13.789   6.338  1.00 95.58           H  
ATOM   1723  CZ2 TRP A 108      -1.387  13.449   7.864  1.00 95.58           C  
ATOM   1724  HZ2 TRP A 108      -2.233  13.713   7.247  1.00 95.58           H  
ATOM   1725  CZ3 TRP A 108       0.998  13.134   8.188  1.00 95.58           C  
ATOM   1726  HZ3 TRP A 108       2.002  13.131   7.790  1.00 95.58           H  
ATOM   1727  N   ASP A 109       1.312  14.758  12.144  1.00 96.99           N  
ATOM   1728  H   ASP A 109       0.399  15.058  11.834  1.00 96.99           H  
ATOM   1729  CA  ASP A 109       2.487  15.454  11.603  1.00 96.99           C  
ATOM   1730  HA  ASP A 109       3.136  14.712  11.137  1.00 96.99           H  
ATOM   1731  C   ASP A 109       3.316  16.167  12.685  1.00 96.99           C  
ATOM   1732  CB  ASP A 109       2.065  16.458  10.521  1.00 96.99           C  
ATOM   1733  HB2 ASP A 109       1.427  17.227  10.957  1.00 96.99           H  
ATOM   1734  HB3 ASP A 109       1.511  15.940   9.738  1.00 96.99           H  
ATOM   1735  O   ASP A 109       4.548  16.081  12.687  1.00 96.99           O  
ATOM   1736  CG  ASP A 109       3.316  17.094   9.917  1.00 96.99           C  
ATOM   1737  OD1 ASP A 109       4.165  16.332   9.404  1.00 96.99           O  
ATOM   1738  OD2 ASP A 109       3.557  18.308  10.058  1.00 96.99           O  
ATOM   1739  N   ALA A 110       2.656  16.830  13.644  1.00 95.34           N  
ATOM   1740  H   ALA A 110       1.647  16.864  13.612  1.00 95.34           H  
ATOM   1741  CA  ALA A 110       3.336  17.488  14.762  1.00 95.34           C  
ATOM   1742  HA  ALA A 110       4.143  18.103  14.365  1.00 95.34           H  
ATOM   1743  C   ALA A 110       3.963  16.473  15.734  1.00 95.34           C  
ATOM   1744  CB  ALA A 110       2.341  18.404  15.484  1.00 95.34           C  
ATOM   1745  HB1 ALA A 110       1.572  17.808  15.976  1.00 95.34           H  
ATOM   1746  HB2 ALA A 110       2.868  18.986  16.239  1.00 95.34           H  
ATOM   1747  HB3 ALA A 110       1.876  19.084  14.770  1.00 95.34           H  
ATOM   1748  O   ALA A 110       4.930  16.784  16.425  1.00 95.34           O  
ATOM   1749  N   ASN A 111       3.440  15.243  15.752  1.00 95.03           N  
ATOM   1750  H   ASN A 111       2.683  15.052  15.112  1.00 95.03           H  
ATOM   1751  CA  ASN A 111       3.902  14.148  16.602  1.00 95.03           C  
ATOM   1752  HA  ASN A 111       4.519  14.561  17.400  1.00 95.03           H  
ATOM   1753  C   ASN A 111       4.807  13.153  15.859  1.00 95.03           C  
ATOM   1754  CB  ASN A 111       2.685  13.480  17.261  1.00 95.03           C  
ATOM   1755  HB2 ASN A 111       2.995  12.580  17.791  1.00 95.03           H  
ATOM   1756  HB3 ASN A 111       1.966  13.187  16.495  1.00 95.03           H  
ATOM   1757  O   ASN A 111       5.076  12.077  16.389  1.00 95.03           O  
ATOM   1758  CG  ASN A 111       2.026  14.387  18.282  1.00 95.03           C  
ATOM   1759  ND2 ASN A 111       0.739  14.610  18.176  1.00 95.03           N  
ATOM   1760 HD21 ASN A 111       0.206  14.208  17.419  1.00 95.03           H  
ATOM   1761 HD22 ASN A 111       0.316  15.208  18.872  1.00 95.03           H  
ATOM   1762  OD1 ASN A 111       2.655  14.891  19.198  1.00 95.03           O  
ATOM   1763  N   TYR A 112       5.311  13.496  14.665  1.00 96.36           N  
ATOM   1764  H   TYR A 112       5.001  14.363  14.249  1.00 96.36           H  
ATOM   1765  CA  TYR A 112       6.085  12.574  13.828  1.00 96.36           C  
ATOM   1766  HA  TYR A 112       5.413  11.787  13.484  1.00 96.36           H  
ATOM   1767  C   TYR A 112       7.238  11.898  14.584  1.00 96.36           C  
ATOM   1768  CB  TYR A 112       6.617  13.320  12.596  1.00 96.36           C  
ATOM   1769  HB2 TYR A 112       7.360  14.056  12.904  1.00 96.36           H  
ATOM   1770  HB3 TYR A 112       5.792  13.855  12.127  1.00 96.36           H  
ATOM   1771  O   TYR A 112       7.422  10.694  14.454  1.00 96.36           O  
ATOM   1772  CG  TYR A 112       7.220  12.391  11.562  1.00 96.36           C  
ATOM   1773  CD1 TYR A 112       8.586  12.042  11.603  1.00 96.36           C  
ATOM   1774  HD1 TYR A 112       9.232  12.463  12.360  1.00 96.36           H  
ATOM   1775  CD2 TYR A 112       6.383  11.824  10.587  1.00 96.36           C  
ATOM   1776  HD2 TYR A 112       5.334  12.080  10.564  1.00 96.36           H  
ATOM   1777  CE1 TYR A 112       9.106  11.116  10.678  1.00 96.36           C  
ATOM   1778  HE1 TYR A 112      10.147  10.831  10.710  1.00 96.36           H  
ATOM   1779  CE2 TYR A 112       6.906  10.899   9.669  1.00 96.36           C  
ATOM   1780  HE2 TYR A 112       6.261  10.422   8.945  1.00 96.36           H  
ATOM   1781  OH  TYR A 112       8.736   9.589   8.865  1.00 96.36           O  
ATOM   1782  HH  TYR A 112       9.640   9.338   9.070  1.00 96.36           H  
ATOM   1783  CZ  TYR A 112       8.262  10.534   9.716  1.00 96.36           C  
ATOM   1784  N   GLN A 113       7.975  12.641  15.423  1.00 95.17           N  
ATOM   1785  H   GLN A 113       7.739  13.616  15.535  1.00 95.17           H  
ATOM   1786  CA  GLN A 113       9.089  12.079  16.202  1.00 95.17           C  
ATOM   1787  HA  GLN A 113       9.768  11.578  15.512  1.00 95.17           H  
ATOM   1788  C   GLN A 113       8.646  10.998  17.194  1.00 95.17           C  
ATOM   1789  CB  GLN A 113       9.864  13.187  16.938  1.00 95.17           C  
ATOM   1790  HB2 GLN A 113       9.181  13.731  17.591  1.00 95.17           H  
ATOM   1791  HB3 GLN A 113      10.625  12.722  17.564  1.00 95.17           H  
ATOM   1792  O   GLN A 113       9.326   9.989  17.310  1.00 95.17           O  
ATOM   1793  CG  GLN A 113      10.558  14.186  15.996  1.00 95.17           C  
ATOM   1794  HG2 GLN A 113       9.800  14.727  15.430  1.00 95.17           H  
ATOM   1795  HG3 GLN A 113      11.104  14.913  16.597  1.00 95.17           H  
ATOM   1796  CD  GLN A 113      11.542  13.540  15.019  1.00 95.17           C  
ATOM   1797  NE2 GLN A 113      11.794  14.155  13.885  1.00 95.17           N  
ATOM   1798 HE21 GLN A 113      11.418  15.075  13.705  1.00 95.17           H  
ATOM   1799 HE22 GLN A 113      12.469  13.725  13.269  1.00 95.17           H  
ATOM   1800  OE1 GLN A 113      12.086  12.469  15.217  1.00 95.17           O  
ATOM   1801  N   LYS A 114       7.486  11.162  17.842  1.00 95.09           N  
ATOM   1802  H   LYS A 114       6.911  11.959  17.609  1.00 95.09           H  
ATOM   1803  CA  LYS A 114       6.917  10.131  18.726  1.00 95.09           C  
ATOM   1804  HA  LYS A 114       7.685   9.754  19.402  1.00 95.09           H  
ATOM   1805  C   LYS A 114       6.433   8.922  17.931  1.00 95.09           C  
ATOM   1806  CB  LYS A 114       5.759  10.701  19.554  1.00 95.09           C  
ATOM   1807  HB2 LYS A 114       5.332   9.885  20.137  1.00 95.09           H  
ATOM   1808  HB3 LYS A 114       4.985  11.084  18.889  1.00 95.09           H  
ATOM   1809  O   LYS A 114       6.675   7.787  18.310  1.00 95.09           O  
ATOM   1810  CG  LYS A 114       6.200  11.806  20.520  1.00 95.09           C  
ATOM   1811  HG2 LYS A 114       6.981  11.421  21.175  1.00 95.09           H  
ATOM   1812  HG3 LYS A 114       6.584  12.660  19.962  1.00 95.09           H  
ATOM   1813  CD  LYS A 114       4.999  12.244  21.361  1.00 95.09           C  
ATOM   1814  HD2 LYS A 114       4.228  12.649  20.706  1.00 95.09           H  
ATOM   1815  HD3 LYS A 114       4.604  11.372  21.883  1.00 95.09           H  
ATOM   1816  CE  LYS A 114       5.423  13.297  22.383  1.00 95.09           C  
ATOM   1817  HE2 LYS A 114       6.216  12.871  22.998  1.00 95.09           H  
ATOM   1818  HE3 LYS A 114       5.824  14.162  21.855  1.00 95.09           H  
ATOM   1819  NZ  LYS A 114       4.272  13.686  23.229  1.00 95.09           N  
ATOM   1820  HZ1 LYS A 114       3.916  12.863  23.695  1.00 95.09           H  
ATOM   1821  HZ2 LYS A 114       4.553  14.355  23.931  1.00 95.09           H  
ATOM   1822  HZ3 LYS A 114       3.536  14.076  22.658  1.00 95.09           H  
ATOM   1823  N   LEU A 115       5.805   9.155  16.778  1.00 95.22           N  
ATOM   1824  H   LEU A 115       5.649  10.117  16.513  1.00 95.22           H  
ATOM   1825  CA  LEU A 115       5.299   8.083  15.911  1.00 95.22           C  
ATOM   1826  HA  LEU A 115       4.690   7.406  16.511  1.00 95.22           H  
ATOM   1827  C   LEU A 115       6.407   7.207  15.304  1.00 95.22           C  
ATOM   1828  CB  LEU A 115       4.443   8.701  14.795  1.00 95.22           C  
ATOM   1829  HB2 LEU A 115       4.158   7.906  14.106  1.00 95.22           H  
ATOM   1830  HB3 LEU A 115       5.050   9.416  14.240  1.00 95.22           H  
ATOM   1831  O   LEU A 115       6.125   6.097  14.858  1.00 95.22           O  
ATOM   1832  CG  LEU A 115       3.161   9.399  15.277  1.00 95.22           C  
ATOM   1833  HG  LEU A 115       3.401  10.232  15.938  1.00 95.22           H  
ATOM   1834  CD1 LEU A 115       2.411   9.948  14.066  1.00 95.22           C  
ATOM   1835 HD11 LEU A 115       2.143   9.139  13.387  1.00 95.22           H  
ATOM   1836 HD12 LEU A 115       1.506  10.454  14.404  1.00 95.22           H  
ATOM   1837 HD13 LEU A 115       3.041  10.667  13.542  1.00 95.22           H  
ATOM   1838  CD2 LEU A 115       2.243   8.436  16.026  1.00 95.22           C  
ATOM   1839 HD21 LEU A 115       2.654   8.237  17.015  1.00 95.22           H  
ATOM   1840 HD22 LEU A 115       1.248   8.865  16.143  1.00 95.22           H  
ATOM   1841 HD23 LEU A 115       2.199   7.495  15.477  1.00 95.22           H  
ATOM   1842  N   ARG A 116       7.654   7.695  15.264  1.00 94.66           N  
ATOM   1843  H   ARG A 116       7.809   8.629  15.614  1.00 94.66           H  
ATOM   1844  CA  ARG A 116       8.819   6.895  14.861  1.00 94.66           C  
ATOM   1845  HA  ARG A 116       8.590   6.329  13.958  1.00 94.66           H  
ATOM   1846  C   ARG A 116       9.222   5.863  15.907  1.00 94.66           C  
ATOM   1847  CB  ARG A 116      10.031   7.792  14.612  1.00 94.66           C  
ATOM   1848  HB2 ARG A 116      10.912   7.161  14.494  1.00 94.66           H  
ATOM   1849  HB3 ARG A 116      10.192   8.411  15.495  1.00 94.66           H  
ATOM   1850  O   ARG A 116       9.876   4.902  15.532  1.00 94.66           O  
ATOM   1851  CG  ARG A 116       9.914   8.678  13.368  1.00 94.66           C  
ATOM   1852  HG2 ARG A 116       9.980   8.078  12.461  1.00 94.66           H  
ATOM   1853  HG3 ARG A 116       8.959   9.204  13.360  1.00 94.66           H  
ATOM   1854  CD  ARG A 116      11.053   9.693  13.404  1.00 94.66           C  
ATOM   1855  HD2 ARG A 116      10.910  10.432  12.616  1.00 94.66           H  
ATOM   1856  HD3 ARG A 116      11.028  10.212  14.362  1.00 94.66           H  
ATOM   1857  NE  ARG A 116      12.369   9.058  13.234  1.00 94.66           N  
ATOM   1858  HE  ARG A 116      12.448   8.051  13.219  1.00 94.66           H  
ATOM   1859  NH1 ARG A 116      13.617  10.968  13.404  1.00 94.66           N  
ATOM   1860 HH11 ARG A 116      14.491  11.431  13.202  1.00 94.66           H  
ATOM   1861 HH12 ARG A 116      12.899  11.402  13.967  1.00 94.66           H  
ATOM   1862  NH2 ARG A 116      14.606   9.045  12.907  1.00 94.66           N  
ATOM   1863 HH21 ARG A 116      15.513   9.487  12.956  1.00 94.66           H  
ATOM   1864 HH22 ARG A 116      14.561   8.043  13.023  1.00 94.66           H  
ATOM   1865  CZ  ARG A 116      13.518   9.693  13.169  1.00 94.66           C  
ATOM   1866  N   THR A 117       8.866   6.061  17.172  1.00 93.25           N  
ATOM   1867  H   THR A 117       8.364   6.902  17.418  1.00 93.25           H  
ATOM   1868  CA  THR A 117       9.299   5.208  18.288  1.00 93.25           C  
ATOM   1869  HA  THR A 117      10.000   4.453  17.932  1.00 93.25           H  
ATOM   1870  C   THR A 117       8.147   4.447  18.936  1.00 93.25           C  
ATOM   1871  CB  THR A 117      10.029   6.046  19.351  1.00 93.25           C  
ATOM   1872  HB  THR A 117      10.255   5.420  20.215  1.00 93.25           H  
ATOM   1873  O   THR A 117       8.365   3.366  19.465  1.00 93.25           O  
ATOM   1874  CG2 THR A 117      11.337   6.633  18.821  1.00 93.25           C  
ATOM   1875 HG21 THR A 117      12.018   5.816  18.584  1.00 93.25           H  
ATOM   1876 HG22 THR A 117      11.159   7.243  17.935  1.00 93.25           H  
ATOM   1877 HG23 THR A 117      11.794   7.251  19.594  1.00 93.25           H  
ATOM   1878  OG1 THR A 117       9.249   7.146  19.767  1.00 93.25           O  
ATOM   1879  HG1 THR A 117       8.596   6.834  20.398  1.00 93.25           H  
ATOM   1880  N   GLU A 118       6.929   4.988  18.891  1.00 90.76           N  
ATOM   1881  H   GLU A 118       6.828   5.896  18.460  1.00 90.76           H  
ATOM   1882  CA  GLU A 118       5.769   4.496  19.643  1.00 90.76           C  
ATOM   1883  HA  GLU A 118       6.052   3.638  20.253  1.00 90.76           H  
ATOM   1884  C   GLU A 118       4.620   4.067  18.724  1.00 90.76           C  
ATOM   1885  CB  GLU A 118       5.249   5.604  20.576  1.00 90.76           C  
ATOM   1886  HB2 GLU A 118       4.344   5.248  21.068  1.00 90.76           H  
ATOM   1887  HB3 GLU A 118       4.978   6.464  19.964  1.00 90.76           H  
ATOM   1888  O   GLU A 118       4.358   4.691  17.685  1.00 90.76           O  
ATOM   1889  CG  GLU A 118       6.241   6.057  21.662  1.00 90.76           C  
ATOM   1890  HG2 GLU A 118       7.210   6.256  21.205  1.00 90.76           H  
ATOM   1891  HG3 GLU A 118       6.369   5.248  22.380  1.00 90.76           H  
ATOM   1892  CD  GLU A 118       5.780   7.333  22.396  1.00 90.76           C  
ATOM   1893  OE1 GLU A 118       6.652   8.009  22.988  1.00 90.76           O  
ATOM   1894  OE2 GLU A 118       4.581   7.697  22.320  1.00 90.76           O  
ATOM   1895  N   THR A 119       3.857   3.051  19.142  1.00 88.14           N  
ATOM   1896  H   THR A 119       4.159   2.489  19.926  1.00 88.14           H  
ATOM   1897  CA  THR A 119       2.597   2.700  18.478  1.00 88.14           C  
ATOM   1898  HA  THR A 119       2.862   2.463  17.448  1.00 88.14           H  
ATOM   1899  C   THR A 119       1.606   3.882  18.486  1.00 88.14           C  
ATOM   1900  CB  THR A 119       1.990   1.425  19.083  1.00 88.14           C  
ATOM   1901  HB  THR A 119       2.128   1.408  20.165  1.00 88.14           H  
ATOM   1902  O   THR A 119       1.274   4.426  19.543  1.00 88.14           O  
ATOM   1903  CG2 THR A 119       0.513   1.203  18.750  1.00 88.14           C  
ATOM   1904 HG21 THR A 119      -0.078   1.993  19.213  1.00 88.14           H  
ATOM   1905 HG22 THR A 119       0.361   1.206  17.670  1.00 88.14           H  
ATOM   1906 HG23 THR A 119       0.200   0.242  19.157  1.00 88.14           H  
ATOM   1907  OG1 THR A 119       2.626   0.332  18.485  1.00 88.14           O  
ATOM   1908  HG1 THR A 119       3.021  -0.191  19.187  1.00 88.14           H  
ATOM   1909  N   PRO A 120       1.049   4.276  17.320  1.00 88.03           N  
ATOM   1910  CA  PRO A 120       0.160   5.424  17.206  1.00 88.03           C  
ATOM   1911  HA  PRO A 120       0.707   6.305  17.541  1.00 88.03           H  
ATOM   1912  C   PRO A 120      -1.137   5.259  18.007  1.00 88.03           C  
ATOM   1913  CB  PRO A 120      -0.173   5.557  15.717  1.00 88.03           C  
ATOM   1914  HB2 PRO A 120       0.530   6.239  15.239  1.00 88.03           H  
ATOM   1915  HB3 PRO A 120      -1.193   5.901  15.549  1.00 88.03           H  
ATOM   1916  O   PRO A 120      -1.729   4.168  18.039  1.00 88.03           O  
ATOM   1917  CG  PRO A 120       0.044   4.145  15.182  1.00 88.03           C  
ATOM   1918  HG2 PRO A 120       0.288   4.139  14.120  1.00 88.03           H  
ATOM   1919  HG3 PRO A 120      -0.836   3.534  15.383  1.00 88.03           H  
ATOM   1920  CD  PRO A 120       1.210   3.646  16.025  1.00 88.03           C  
ATOM   1921  HD2 PRO A 120       1.169   2.561  16.117  1.00 88.03           H  
ATOM   1922  HD3 PRO A 120       2.158   3.955  15.584  1.00 88.03           H  
ATOM   1923  N   PRO A 121      -1.680   6.363  18.554  1.00 84.77           N  
ATOM   1924  CA  PRO A 121      -3.046   6.370  19.046  1.00 84.77           C  
ATOM   1925  HA  PRO A 121      -3.184   5.557  19.759  1.00 84.77           H  
ATOM   1926  C   PRO A 121      -4.033   6.194  17.882  1.00 84.77           C  
ATOM   1927  CB  PRO A 121      -3.208   7.709  19.770  1.00 84.77           C  
ATOM   1928  HB2 PRO A 121      -2.880   7.602  20.805  1.00 84.77           H  
ATOM   1929  HB3 PRO A 121      -4.231   8.081  19.734  1.00 84.77           H  
ATOM   1930  O   PRO A 121      -3.798   6.638  16.755  1.00 84.77           O  
ATOM   1931  CG  PRO A 121      -2.242   8.633  19.029  1.00 84.77           C  
ATOM   1932  HG2 PRO A 121      -1.892   9.447  19.663  1.00 84.77           H  
ATOM   1933  HG3 PRO A 121      -2.731   9.026  18.138  1.00 84.77           H  
ATOM   1934  CD  PRO A 121      -1.100   7.701  18.624  1.00 84.77           C  
ATOM   1935  HD2 PRO A 121      -0.690   8.014  17.664  1.00 84.77           H  
ATOM   1936  HD3 PRO A 121      -0.321   7.714  19.388  1.00 84.77           H  
ATOM   1937  N   ALA A 122      -5.189   5.588  18.161  1.00 80.55           N  
ATOM   1938  H   ALA A 122      -5.325   5.226  19.094  1.00 80.55           H  
ATOM   1939  CA  ALA A 122      -6.227   5.336  17.157  1.00 80.55           C  
ATOM   1940  HA  ALA A 122      -5.819   4.678  16.389  1.00 80.55           H  
ATOM   1941  C   ALA A 122      -6.727   6.615  16.459  1.00 80.55           C  
ATOM   1942  CB  ALA A 122      -7.380   4.620  17.861  1.00 80.55           C  
ATOM   1943  HB1 ALA A 122      -7.826   5.267  18.616  1.00 80.55           H  
ATOM   1944  HB2 ALA A 122      -8.140   4.340  17.132  1.00 80.55           H  
ATOM   1945  HB3 ALA A 122      -7.001   3.718  18.340  1.00 80.55           H  
ATOM   1946  O   ALA A 122      -7.121   6.581  15.294  1.00 80.55           O  
ATOM   1947  N   GLU A 123      -6.694   7.748  17.162  1.00 83.58           N  
ATOM   1948  H   GLU A 123      -6.352   7.713  18.112  1.00 83.58           H  
ATOM   1949  CA  GLU A 123      -7.027   9.061  16.615  1.00 83.58           C  
ATOM   1950  HA  GLU A 123      -8.032   9.032  16.193  1.00 83.58           H  
ATOM   1951  C   GLU A 123      -6.071   9.488  15.494  1.00 83.58           C  
ATOM   1952  CB  GLU A 123      -7.016  10.072  17.761  1.00 83.58           C  
ATOM   1953  HB2 GLU A 123      -7.708   9.726  18.528  1.00 83.58           H  
ATOM   1954  HB3 GLU A 123      -6.013  10.120  18.185  1.00 83.58           H  
ATOM   1955  O   GLU A 123      -6.543   9.909  14.439  1.00 83.58           O  
ATOM   1956  CG  GLU A 123      -7.446  11.467  17.290  1.00 83.58           C  
ATOM   1957  HG2 GLU A 123      -8.429  11.386  16.826  1.00 83.58           H  
ATOM   1958  HG3 GLU A 123      -6.744  11.828  16.538  1.00 83.58           H  
ATOM   1959  CD  GLU A 123      -7.507  12.479  18.438  1.00 83.58           C  
ATOM   1960  OE1 GLU A 123      -7.959  13.606  18.152  1.00 83.58           O  
ATOM   1961  OE2 GLU A 123      -7.145  12.101  19.574  1.00 83.58           O  
ATOM   1962  N   ALA A 124      -4.757   9.308  15.675  1.00 89.91           N  
ATOM   1963  H   ALA A 124      -4.437   8.887  16.535  1.00 89.91           H  
ATOM   1964  CA  ALA A 124      -3.755   9.629  14.658  1.00 89.91           C  
ATOM   1965  HA  ALA A 124      -3.848  10.681  14.390  1.00 89.91           H  
ATOM   1966  C   ALA A 124      -3.977   8.804  13.382  1.00 89.91           C  
ATOM   1967  CB  ALA A 124      -2.357   9.401  15.250  1.00 89.91           C  
ATOM   1968  HB1 ALA A 124      -1.601   9.555  14.479  1.00 89.91           H  
ATOM   1969  HB2 ALA A 124      -2.258   8.381  15.621  1.00 89.91           H  
ATOM   1970  HB3 ALA A 124      -2.179  10.106  16.061  1.00 89.91           H  
ATOM   1971  O   ALA A 124      -4.012   9.358  12.283  1.00 89.91           O  
ATOM   1972  N   LEU A 125      -4.249   7.502  13.536  1.00 90.12           N  
ATOM   1973  H   LEU A 125      -4.209   7.126  14.473  1.00 90.12           H  
ATOM   1974  CA  LEU A 125      -4.583   6.612  12.421  1.00 90.12           C  
ATOM   1975  HA  LEU A 125      -3.776   6.645  11.690  1.00 90.12           H  
ATOM   1976  C   LEU A 125      -5.858   7.058  11.692  1.00 90.12           C  
ATOM   1977  CB  LEU A 125      -4.747   5.175  12.946  1.00 90.12           C  
ATOM   1978  HB2 LEU A 125      -5.105   4.553  12.125  1.00 90.12           H  
ATOM   1979  HB3 LEU A 125      -5.514   5.171  13.721  1.00 90.12           H  
ATOM   1980  O   LEU A 125      -5.879   7.153  10.468  1.00 90.12           O  
ATOM   1981  CG  LEU A 125      -3.468   4.540  13.517  1.00 90.12           C  
ATOM   1982  HG  LEU A 125      -3.080   5.149  14.333  1.00 90.12           H  
ATOM   1983  CD1 LEU A 125      -3.817   3.160  14.065  1.00 90.12           C  
ATOM   1984 HD11 LEU A 125      -4.541   3.255  14.875  1.00 90.12           H  
ATOM   1985 HD12 LEU A 125      -4.233   2.548  13.265  1.00 90.12           H  
ATOM   1986 HD13 LEU A 125      -2.920   2.676  14.452  1.00 90.12           H  
ATOM   1987  CD2 LEU A 125      -2.395   4.380  12.443  1.00 90.12           C  
ATOM   1988 HD21 LEU A 125      -2.013   5.358  12.151  1.00 90.12           H  
ATOM   1989 HD22 LEU A 125      -1.572   3.772  12.821  1.00 90.12           H  
ATOM   1990 HD23 LEU A 125      -2.818   3.888  11.567  1.00 90.12           H  
ATOM   1991  N   LEU A 126      -6.930   7.370  12.426  1.00 86.42           N  
ATOM   1992  H   LEU A 126      -6.858   7.297  13.430  1.00 86.42           H  
ATOM   1993  CA  LEU A 126      -8.186   7.838  11.830  1.00 86.42           C  
ATOM   1994  HA  LEU A 126      -8.497   7.115  11.076  1.00 86.42           H  
ATOM   1995  C   LEU A 126      -8.026   9.176  11.106  1.00 86.42           C  
ATOM   1996  CB  LEU A 126      -9.252   7.976  12.930  1.00 86.42           C  
ATOM   1997  HB2 LEU A 126     -10.066   8.604  12.569  1.00 86.42           H  
ATOM   1998  HB3 LEU A 126      -8.802   8.479  13.786  1.00 86.42           H  
ATOM   1999  O   LEU A 126      -8.607   9.372  10.037  1.00 86.42           O  
ATOM   2000  CG  LEU A 126      -9.838   6.632  13.377  1.00 86.42           C  
ATOM   2001  HG  LEU A 126      -9.034   5.920  13.562  1.00 86.42           H  
ATOM   2002  CD1 LEU A 126     -10.640   6.835  14.667  1.00 86.42           C  
ATOM   2003 HD11 LEU A 126      -9.969   7.208  15.441  1.00 86.42           H  
ATOM   2004 HD12 LEU A 126     -11.053   5.885  15.006  1.00 86.42           H  
ATOM   2005 HD13 LEU A 126     -11.441   7.558  14.507  1.00 86.42           H  
ATOM   2006  CD2 LEU A 126     -10.766   6.063  12.296  1.00 86.42           C  
ATOM   2007 HD21 LEU A 126     -10.450   6.391  11.305  1.00 86.42           H  
ATOM   2008 HD22 LEU A 126     -11.791   6.400  12.446  1.00 86.42           H  
ATOM   2009 HD23 LEU A 126     -10.719   4.975  12.311  1.00 86.42           H  
ATOM   2010  N   ALA A 127      -7.258  10.091  11.689  1.00 90.87           N  
ATOM   2011  H   ALA A 127      -6.834   9.875  12.580  1.00 90.87           H  
ATOM   2012  CA  ALA A 127      -6.964  11.389  11.110  1.00 90.87           C  
ATOM   2013  HA  ALA A 127      -7.897  11.891  10.856  1.00 90.87           H  
ATOM   2014  C   ALA A 127      -6.144  11.257   9.823  1.00 90.87           C  
ATOM   2015  CB  ALA A 127      -6.251  12.214  12.172  1.00 90.87           C  
ATOM   2016  HB1 ALA A 127      -6.915  12.373  13.021  1.00 90.87           H  
ATOM   2017  HB2 ALA A 127      -5.959  13.181  11.762  1.00 90.87           H  
ATOM   2018  HB3 ALA A 127      -5.358  11.691  12.513  1.00 90.87           H  
ATOM   2019  O   ALA A 127      -6.532  11.847   8.818  1.00 90.87           O  
ATOM   2020  N   TYR A 128      -5.110  10.408   9.804  1.00 97.18           N  
ATOM   2021  H   TYR A 128      -4.817   9.978  10.670  1.00 97.18           H  
ATOM   2022  CA  TYR A 128      -4.358  10.081   8.590  1.00 97.18           C  
ATOM   2023  HA  TYR A 128      -3.875  10.982   8.213  1.00 97.18           H  
ATOM   2024  C   TYR A 128      -5.276   9.558   7.480  1.00 97.18           C  
ATOM   2025  CB  TYR A 128      -3.268   9.051   8.917  1.00 97.18           C  
ATOM   2026  HB2 TYR A 128      -3.695   8.240   9.507  1.00 97.18           H  
ATOM   2027  HB3 TYR A 128      -2.510   9.536   9.533  1.00 97.18           H  
ATOM   2028  O   TYR A 128      -5.230  10.051   6.355  1.00 97.18           O  
ATOM   2029  CG  TYR A 128      -2.616   8.453   7.683  1.00 97.18           C  
ATOM   2030  CD1 TYR A 128      -3.195   7.326   7.065  1.00 97.18           C  
ATOM   2031  HD1 TYR A 128      -4.066   6.859   7.500  1.00 97.18           H  
ATOM   2032  CD2 TYR A 128      -1.464   9.042   7.128  1.00 97.18           C  
ATOM   2033  HD2 TYR A 128      -1.040   9.924   7.585  1.00 97.18           H  
ATOM   2034  CE1 TYR A 128      -2.644   6.800   5.883  1.00 97.18           C  
ATOM   2035  HE1 TYR A 128      -3.095   5.943   5.406  1.00 97.18           H  
ATOM   2036  CE2 TYR A 128      -0.884   8.494   5.965  1.00 97.18           C  
ATOM   2037  HE2 TYR A 128      -0.002   8.943   5.532  1.00 97.18           H  
ATOM   2038  OH  TYR A 128      -0.948   6.829   4.218  1.00 97.18           O  
ATOM   2039  HH  TYR A 128      -0.109   7.232   3.979  1.00 97.18           H  
ATOM   2040  CZ  TYR A 128      -1.484   7.379   5.336  1.00 97.18           C  
ATOM   2041  N   GLN A 129      -6.153   8.599   7.792  1.00 94.58           N  
ATOM   2042  H   GLN A 129      -6.133   8.213   8.726  1.00 94.58           H  
ATOM   2043  CA  GLN A 129      -7.050   8.018   6.789  1.00 94.58           C  
ATOM   2044  HA  GLN A 129      -6.452   7.669   5.947  1.00 94.58           H  
ATOM   2045  C   GLN A 129      -8.023   9.064   6.231  1.00 94.58           C  
ATOM   2046  CB  GLN A 129      -7.809   6.826   7.388  1.00 94.58           C  
ATOM   2047  HB2 GLN A 129      -8.340   7.149   8.284  1.00 94.58           H  
ATOM   2048  HB3 GLN A 129      -8.544   6.478   6.662  1.00 94.58           H  
ATOM   2049  O   GLN A 129      -8.264   9.111   5.027  1.00 94.58           O  
ATOM   2050  CG  GLN A 129      -6.880   5.657   7.754  1.00 94.58           C  
ATOM   2051  HG2 GLN A 129      -7.439   4.899   8.303  1.00 94.58           H  
ATOM   2052  HG3 GLN A 129      -6.092   6.007   8.420  1.00 94.58           H  
ATOM   2053  CD  GLN A 129      -6.192   4.998   6.569  1.00 94.58           C  
ATOM   2054  NE2 GLN A 129      -5.136   4.272   6.839  1.00 94.58           N  
ATOM   2055 HE21 GLN A 129      -4.824   4.138   7.790  1.00 94.58           H  
ATOM   2056 HE22 GLN A 129      -4.621   3.853   6.078  1.00 94.58           H  
ATOM   2057  OE1 GLN A 129      -6.572   5.128   5.416  1.00 94.58           O  
ATOM   2058  N   LYS A 130      -8.550   9.955   7.082  1.00 93.33           N  
ATOM   2059  H   LYS A 130      -8.300   9.879   8.058  1.00 93.33           H  
ATOM   2060  CA  LYS A 130      -9.372  11.093   6.640  1.00 93.33           C  
ATOM   2061  HA  LYS A 130     -10.185  10.731   6.011  1.00 93.33           H  
ATOM   2062  C   LYS A 130      -8.577  12.074   5.777  1.00 93.33           C  
ATOM   2063  CB  LYS A 130      -9.955  11.823   7.853  1.00 93.33           C  
ATOM   2064  HB2 LYS A 130      -9.155  12.030   8.564  1.00 93.33           H  
ATOM   2065  HB3 LYS A 130     -10.362  12.779   7.521  1.00 93.33           H  
ATOM   2066  O   LYS A 130      -9.074  12.482   4.730  1.00 93.33           O  
ATOM   2067  CG  LYS A 130     -11.078  11.041   8.547  1.00 93.33           C  
ATOM   2068  HG2 LYS A 130     -10.742  10.038   8.811  1.00 93.33           H  
ATOM   2069  HG3 LYS A 130     -11.933  10.961   7.875  1.00 93.33           H  
ATOM   2070  CD  LYS A 130     -11.481  11.803   9.813  1.00 93.33           C  
ATOM   2071  HD2 LYS A 130     -11.799  12.807   9.533  1.00 93.33           H  
ATOM   2072  HD3 LYS A 130     -10.609  11.884  10.463  1.00 93.33           H  
ATOM   2073  CE  LYS A 130     -12.608  11.101  10.570  1.00 93.33           C  
ATOM   2074  HE2 LYS A 130     -13.464  10.998   9.904  1.00 93.33           H  
ATOM   2075  HE3 LYS A 130     -12.266  10.104  10.851  1.00 93.33           H  
ATOM   2076  NZ  LYS A 130     -12.978  11.887  11.774  1.00 93.33           N  
ATOM   2077  HZ1 LYS A 130     -12.183  11.985  12.389  1.00 93.33           H  
ATOM   2078  HZ2 LYS A 130     -13.734  11.455  12.286  1.00 93.33           H  
ATOM   2079  HZ3 LYS A 130     -13.260  12.821  11.513  1.00 93.33           H  
ATOM   2080  N   ALA A 131      -7.356  12.420   6.182  1.00 97.49           N  
ATOM   2081  H   ALA A 131      -7.012  12.050   7.057  1.00 97.49           H  
ATOM   2082  CA  ALA A 131      -6.475  13.312   5.436  1.00 97.49           C  
ATOM   2083  HA  ALA A 131      -6.979  14.269   5.298  1.00 97.49           H  
ATOM   2084  C   ALA A 131      -6.155  12.752   4.044  1.00 97.49           C  
ATOM   2085  CB  ALA A 131      -5.205  13.557   6.257  1.00 97.49           C  
ATOM   2086  HB1 ALA A 131      -4.542  14.227   5.710  1.00 97.49           H  
ATOM   2087  HB2 ALA A 131      -5.466  14.023   7.207  1.00 97.49           H  
ATOM   2088  HB3 ALA A 131      -4.683  12.619   6.445  1.00 97.49           H  
ATOM   2089  O   ALA A 131      -6.257  13.484   3.066  1.00 97.49           O  
ATOM   2090  N   ALA A 132      -5.882  11.449   3.929  1.00 98.04           N  
ATOM   2091  H   ALA A 132      -5.752  10.909   4.773  1.00 98.04           H  
ATOM   2092  CA  ALA A 132      -5.643  10.787   2.648  1.00 98.04           C  
ATOM   2093  HA  ALA A 132      -4.803  11.279   2.157  1.00 98.04           H  
ATOM   2094  C   ALA A 132      -6.851  10.884   1.699  1.00 98.04           C  
ATOM   2095  CB  ALA A 132      -5.266   9.326   2.926  1.00 98.04           C  
ATOM   2096  HB1 ALA A 132      -4.982   8.843   1.991  1.00 98.04           H  
ATOM   2097  HB2 ALA A 132      -4.425   9.280   3.618  1.00 98.04           H  
ATOM   2098  HB3 ALA A 132      -6.109   8.792   3.364  1.00 98.04           H  
ATOM   2099  O   ALA A 132      -6.702  11.190   0.514  1.00 98.04           O  
ATOM   2100  N   LEU A 133      -8.067  10.670   2.216  1.00 96.81           N  
ATOM   2101  H   LEU A 133      -8.128  10.422   3.193  1.00 96.81           H  
ATOM   2102  CA  LEU A 133      -9.300  10.802   1.433  1.00 96.81           C  
ATOM   2103  HA  LEU A 133      -9.192  10.228   0.513  1.00 96.81           H  
ATOM   2104  C   LEU A 133      -9.561  12.257   1.003  1.00 96.81           C  
ATOM   2105  CB  LEU A 133     -10.488  10.246   2.238  1.00 96.81           C  
ATOM   2106  HB2 LEU A 133     -10.547  10.793   3.179  1.00 96.81           H  
ATOM   2107  HB3 LEU A 133     -11.404  10.449   1.682  1.00 96.81           H  
ATOM   2108  O   LEU A 133      -9.939  12.485  -0.148  1.00 96.81           O  
ATOM   2109  CG  LEU A 133     -10.429   8.738   2.548  1.00 96.81           C  
ATOM   2110  HG  LEU A 133      -9.493   8.488   3.049  1.00 96.81           H  
ATOM   2111  CD1 LEU A 133     -11.599   8.369   3.463  1.00 96.81           C  
ATOM   2112 HD11 LEU A 133     -11.491   8.903   4.407  1.00 96.81           H  
ATOM   2113 HD12 LEU A 133     -11.580   7.298   3.663  1.00 96.81           H  
ATOM   2114 HD13 LEU A 133     -12.545   8.641   2.995  1.00 96.81           H  
ATOM   2115  CD2 LEU A 133     -10.522   7.863   1.301  1.00 96.81           C  
ATOM   2116 HD21 LEU A 133     -10.452   6.814   1.586  1.00 96.81           H  
ATOM   2117 HD22 LEU A 133     -11.476   8.047   0.806  1.00 96.81           H  
ATOM   2118 HD23 LEU A 133      -9.694   8.084   0.628  1.00 96.81           H  
ATOM   2119  N   ASN A 134      -9.331  13.225   1.897  1.00 97.41           N  
ATOM   2120  H   ASN A 134      -9.049  12.960   2.830  1.00 97.41           H  
ATOM   2121  CA  ASN A 134      -9.468  14.654   1.599  1.00 97.41           C  
ATOM   2122  HA  ASN A 134     -10.453  14.840   1.172  1.00 97.41           H  
ATOM   2123  C   ASN A 134      -8.443  15.103   0.551  1.00 97.41           C  
ATOM   2124  CB  ASN A 134      -9.338  15.473   2.894  1.00 97.41           C  
ATOM   2125  HB2 ASN A 134      -8.427  15.186   3.420  1.00 97.41           H  
ATOM   2126  HB3 ASN A 134      -9.257  16.527   2.631  1.00 97.41           H  
ATOM   2127  O   ASN A 134      -8.829  15.673  -0.463  1.00 97.41           O  
ATOM   2128  CG  ASN A 134     -10.522  15.336   3.836  1.00 97.41           C  
ATOM   2129  ND2 ASN A 134     -10.381  15.820   5.049  1.00 97.41           N  
ATOM   2130 HD21 ASN A 134      -9.531  16.303   5.303  1.00 97.41           H  
ATOM   2131 HD22 ASN A 134     -11.201  15.817   5.638  1.00 97.41           H  
ATOM   2132  OD1 ASN A 134     -11.585  14.825   3.511  1.00 97.41           O  
ATOM   2133  N   TRP A 135      -7.166  14.744   0.720  1.00 98.54           N  
ATOM   2134  H   TRP A 135      -6.905  14.282   1.580  1.00 98.54           H  
ATOM   2135  CA  TRP A 135      -6.099  15.037  -0.240  1.00 98.54           C  
ATOM   2136  HA  TRP A 135      -5.958  16.116  -0.303  1.00 98.54           H  
ATOM   2137  C   TRP A 135      -6.452  14.547  -1.644  1.00 98.54           C  
ATOM   2138  CB  TRP A 135      -4.789  14.406   0.248  1.00 98.54           C  
ATOM   2139  HB2 TRP A 135      -4.941  13.337   0.398  1.00 98.54           H  
ATOM   2140  HB3 TRP A 135      -4.543  14.841   1.216  1.00 98.54           H  
ATOM   2141  O   TRP A 135      -6.378  15.309  -2.604  1.00 98.54           O  
ATOM   2142  CG  TRP A 135      -3.614  14.589  -0.669  1.00 98.54           C  
ATOM   2143  CD1 TRP A 135      -2.672  15.549  -0.560  1.00 98.54           C  
ATOM   2144  HD1 TRP A 135      -2.638  16.294   0.220  1.00 98.54           H  
ATOM   2145  CD2 TRP A 135      -3.219  13.802  -1.834  1.00 98.54           C  
ATOM   2146  CE2 TRP A 135      -2.069  14.405  -2.424  1.00 98.54           C  
ATOM   2147  CE3 TRP A 135      -3.714  12.634  -2.446  1.00 98.54           C  
ATOM   2148  HE3 TRP A 135      -4.544  12.126  -1.976  1.00 98.54           H  
ATOM   2149  NE1 TRP A 135      -1.752  15.446  -1.580  1.00 98.54           N  
ATOM   2150  HE1 TRP A 135      -0.961  16.068  -1.665  1.00 98.54           H  
ATOM   2151  CH2 TRP A 135      -2.048  12.781  -4.219  1.00 98.54           C  
ATOM   2152  HH2 TRP A 135      -1.615  12.399  -5.131  1.00 98.54           H  
ATOM   2153  CZ2 TRP A 135      -1.499  13.921  -3.608  1.00 98.54           C  
ATOM   2154  HZ2 TRP A 135      -0.641  14.413  -4.040  1.00 98.54           H  
ATOM   2155  CZ3 TRP A 135      -3.147  12.130  -3.632  1.00 98.54           C  
ATOM   2156  HZ3 TRP A 135      -3.552  11.244  -4.097  1.00 98.54           H  
ATOM   2157  N   ARG A 136      -6.925  13.299  -1.778  1.00 98.28           N  
ATOM   2158  H   ARG A 136      -6.971  12.725  -0.948  1.00 98.28           H  
ATOM   2159  CA  ARG A 136      -7.323  12.739  -3.082  1.00 98.28           C  
ATOM   2160  HA  ARG A 136      -6.469  12.779  -3.758  1.00 98.28           H  
ATOM   2161  C   ARG A 136      -8.431  13.544  -3.751  1.00 98.28           C  
ATOM   2162  CB  ARG A 136      -7.795  11.293  -2.910  1.00 98.28           C  
ATOM   2163  HB2 ARG A 136      -8.327  10.981  -3.808  1.00 98.28           H  
ATOM   2164  HB3 ARG A 136      -8.480  11.230  -2.064  1.00 98.28           H  
ATOM   2165  O   ARG A 136      -8.405  13.704  -4.973  1.00 98.28           O  
ATOM   2166  CG  ARG A 136      -6.622  10.341  -2.698  1.00 98.28           C  
ATOM   2167  HG2 ARG A 136      -6.029  10.649  -1.837  1.00 98.28           H  
ATOM   2168  HG3 ARG A 136      -5.992  10.339  -3.588  1.00 98.28           H  
ATOM   2169  CD  ARG A 136      -7.140   8.937  -2.425  1.00 98.28           C  
ATOM   2170  HD2 ARG A 136      -7.852   8.645  -3.197  1.00 98.28           H  
ATOM   2171  HD3 ARG A 136      -7.651   8.932  -1.462  1.00 98.28           H  
ATOM   2172  NE  ARG A 136      -6.019   7.998  -2.374  1.00 98.28           N  
ATOM   2173  HE  ARG A 136      -5.580   7.850  -1.477  1.00 98.28           H  
ATOM   2174  NH1 ARG A 136      -5.994   7.345  -4.576  1.00 98.28           N  
ATOM   2175 HH11 ARG A 136      -5.658   6.674  -5.251  1.00 98.28           H  
ATOM   2176 HH12 ARG A 136      -6.761   7.956  -4.817  1.00 98.28           H  
ATOM   2177  NH2 ARG A 136      -4.586   6.431  -3.139  1.00 98.28           N  
ATOM   2178 HH21 ARG A 136      -4.086   6.494  -2.264  1.00 98.28           H  
ATOM   2179 HH22 ARG A 136      -4.247   5.870  -3.908  1.00 98.28           H  
ATOM   2180  CZ  ARG A 136      -5.535   7.280  -3.361  1.00 98.28           C  
ATOM   2181  N   LYS A 137      -9.405  14.008  -2.964  1.00 97.46           N  
ATOM   2182  H   LYS A 137      -9.306  13.866  -1.969  1.00 97.46           H  
ATOM   2183  CA  LYS A 137     -10.523  14.828  -3.439  1.00 97.46           C  
ATOM   2184  HA  LYS A 137     -10.956  14.365  -4.326  1.00 97.46           H  
ATOM   2185  C   LYS A 137     -10.037  16.212  -3.867  1.00 97.46           C  
ATOM   2186  CB  LYS A 137     -11.591  14.898  -2.336  1.00 97.46           C  
ATOM   2187  HB2 LYS A 137     -11.892  13.887  -2.062  1.00 97.46           H  
ATOM   2188  HB3 LYS A 137     -11.164  15.378  -1.455  1.00 97.46           H  
ATOM   2189  O   LYS A 137     -10.306  16.616  -4.992  1.00 97.46           O  
ATOM   2190  CG  LYS A 137     -12.828  15.689  -2.779  1.00 97.46           C  
ATOM   2191  HG2 LYS A 137     -12.526  16.677  -3.127  1.00 97.46           H  
ATOM   2192  HG3 LYS A 137     -13.328  15.164  -3.592  1.00 97.46           H  
ATOM   2193  CD  LYS A 137     -13.793  15.871  -1.604  1.00 97.46           C  
ATOM   2194  HD2 LYS A 137     -14.176  14.902  -1.285  1.00 97.46           H  
ATOM   2195  HD3 LYS A 137     -13.249  16.334  -0.781  1.00 97.46           H  
ATOM   2196  CE  LYS A 137     -14.940  16.790  -2.033  1.00 97.46           C  
ATOM   2197  HE2 LYS A 137     -15.543  16.286  -2.788  1.00 97.46           H  
ATOM   2198  HE3 LYS A 137     -14.502  17.676  -2.492  1.00 97.46           H  
ATOM   2199  NZ  LYS A 137     -15.765  17.195  -0.871  1.00 97.46           N  
ATOM   2200  HZ1 LYS A 137     -16.488  17.840  -1.157  1.00 97.46           H  
ATOM   2201  HZ2 LYS A 137     -16.182  16.394  -0.417  1.00 97.46           H  
ATOM   2202  HZ3 LYS A 137     -15.178  17.674  -0.203  1.00 97.46           H  
ATOM   2203  N   ASP A 138      -9.295  16.896  -3.004  1.00 97.62           N  
ATOM   2204  H   ASP A 138      -9.144  16.496  -2.089  1.00 97.62           H  
ATOM   2205  CA  ASP A 138      -8.891  18.292  -3.193  1.00 97.62           C  
ATOM   2206  HA  ASP A 138      -9.763  18.888  -3.463  1.00 97.62           H  
ATOM   2207  C   ASP A 138      -7.843  18.455  -4.305  1.00 97.62           C  
ATOM   2208  CB  ASP A 138      -8.328  18.828  -1.870  1.00 97.62           C  
ATOM   2209  HB2 ASP A 138      -7.993  19.854  -2.023  1.00 97.62           H  
ATOM   2210  HB3 ASP A 138      -7.459  18.224  -1.609  1.00 97.62           H  
ATOM   2211  O   ASP A 138      -7.866  19.429  -5.055  1.00 97.62           O  
ATOM   2212  CG  ASP A 138      -9.311  18.811  -0.692  1.00 97.62           C  
ATOM   2213  OD1 ASP A 138     -10.541  18.700  -0.920  1.00 97.62           O  
ATOM   2214  OD2 ASP A 138      -8.791  18.897   0.444  1.00 97.62           O  
ATOM   2215  N   VAL A 139      -6.940  17.481  -4.454  1.00 97.16           N  
ATOM   2216  H   VAL A 139      -6.927  16.742  -3.765  1.00 97.16           H  
ATOM   2217  CA  VAL A 139      -5.927  17.446  -5.527  1.00 97.16           C  
ATOM   2218  HA  VAL A 139      -5.542  18.456  -5.669  1.00 97.16           H  
ATOM   2219  C   VAL A 139      -6.529  17.019  -6.871  1.00 97.16           C  
ATOM   2220  CB  VAL A 139      -4.749  16.542  -5.095  1.00 97.16           C  
ATOM   2221  HB  VAL A 139      -5.141  15.572  -4.788  1.00 97.16           H  
ATOM   2222  O   VAL A 139      -5.900  17.215  -7.916  1.00 97.16           O  
ATOM   2223  CG1 VAL A 139      -3.696  16.268  -6.179  1.00 97.16           C  
ATOM   2224 HG11 VAL A 139      -4.119  15.641  -6.963  1.00 97.16           H  
ATOM   2225 HG12 VAL A 139      -2.852  15.732  -5.747  1.00 97.16           H  
ATOM   2226 HG13 VAL A 139      -3.343  17.206  -6.609  1.00 97.16           H  
ATOM   2227  CG2 VAL A 139      -4.026  17.197  -3.911  1.00 97.16           C  
ATOM   2228 HG21 VAL A 139      -4.703  17.324  -3.066  1.00 97.16           H  
ATOM   2229 HG22 VAL A 139      -3.627  18.170  -4.196  1.00 97.16           H  
ATOM   2230 HG23 VAL A 139      -3.210  16.553  -3.583  1.00 97.16           H  
ATOM   2231  N   GLY A 140      -7.737  16.445  -6.867  1.00 96.85           N  
ATOM   2232  H   GLY A 140      -8.256  16.428  -6.001  1.00 96.85           H  
ATOM   2233  CA  GLY A 140      -8.356  15.860  -8.056  1.00 96.85           C  
ATOM   2234  HA2 GLY A 140      -9.379  15.571  -7.814  1.00 96.85           H  
ATOM   2235  HA3 GLY A 140      -8.380  16.599  -8.857  1.00 96.85           H  
ATOM   2236  C   GLY A 140      -7.602  14.624  -8.548  1.00 96.85           C  
ATOM   2237  O   GLY A 140      -7.431  14.440  -9.749  1.00 96.85           O  
ATOM   2238  N   PHE A 141      -7.100  13.790  -7.630  1.00 97.64           N  
ATOM   2239  H   PHE A 141      -7.299  13.978  -6.658  1.00 97.64           H  
ATOM   2240  CA  PHE A 141      -6.198  12.686  -7.973  1.00 97.64           C  
ATOM   2241  HA  PHE A 141      -5.403  13.081  -8.604  1.00 97.64           H  
ATOM   2242  C   PHE A 141      -6.886  11.562  -8.771  1.00 97.64           C  
ATOM   2243  CB  PHE A 141      -5.557  12.143  -6.686  1.00 97.64           C  
ATOM   2244  HB2 PHE A 141      -6.334  11.729  -6.044  1.00 97.64           H  
ATOM   2245  HB3 PHE A 141      -5.085  12.966  -6.149  1.00 97.64           H  
ATOM   2246  O   PHE A 141      -6.241  10.881  -9.563  1.00 97.64           O  
ATOM   2247  CG  PHE A 141      -4.509  11.084  -6.959  1.00 97.64           C  
ATOM   2248  CD1 PHE A 141      -4.831   9.719  -6.844  1.00 97.64           C  
ATOM   2249  HD1 PHE A 141      -5.820   9.421  -6.529  1.00 97.64           H  
ATOM   2250  CD2 PHE A 141      -3.236  11.465  -7.422  1.00 97.64           C  
ATOM   2251  HD2 PHE A 141      -2.987  12.510  -7.525  1.00 97.64           H  
ATOM   2252  CE1 PHE A 141      -3.891   8.741  -7.205  1.00 97.64           C  
ATOM   2253  HE1 PHE A 141      -4.160   7.697  -7.144  1.00 97.64           H  
ATOM   2254  CE2 PHE A 141      -2.299  10.486  -7.790  1.00 97.64           C  
ATOM   2255  HE2 PHE A 141      -1.332  10.781  -8.170  1.00 97.64           H  
ATOM   2256  CZ  PHE A 141      -2.629   9.123  -7.693  1.00 97.64           C  
ATOM   2257  HZ  PHE A 141      -1.916   8.378  -8.014  1.00 97.64           H  
ATOM   2258  N   SER A 142      -8.193  11.359  -8.583  1.00 95.80           N  
ATOM   2259  H   SER A 142      -8.687  12.010  -7.989  1.00 95.80           H  
ATOM   2260  CA  SER A 142      -8.937  10.271  -9.228  1.00 95.80           C  
ATOM   2261  HA  SER A 142      -8.321   9.372  -9.191  1.00 95.80           H  
ATOM   2262  C   SER A 142      -9.260  10.581 -10.698  1.00 95.80           C  
ATOM   2263  CB  SER A 142     -10.207   9.974  -8.425  1.00 95.80           C  
ATOM   2264  HB2 SER A 142      -9.928   9.732  -7.400  1.00 95.80           H  
ATOM   2265  HB3 SER A 142     -10.850  10.854  -8.415  1.00 95.80           H  
ATOM   2266  O   SER A 142     -10.228  11.281 -10.984  1.00 95.80           O  
ATOM   2267  OG  SER A 142     -10.916   8.879  -8.973  1.00 95.80           O  
ATOM   2268  HG  SER A 142     -11.281   9.167  -9.813  1.00 95.80           H  
ATOM   2269  N   ILE A 143      -8.511   9.995 -11.634  1.00 94.27           N  
ATOM   2270  H   ILE A 143      -7.724   9.448 -11.316  1.00 94.27           H  
ATOM   2271  CA  ILE A 143      -8.718  10.117 -13.092  1.00 94.27           C  
ATOM   2272  HA  ILE A 143      -9.392  10.955 -13.268  1.00 94.27           H  
ATOM   2273  C   ILE A 143      -9.400   8.902 -13.738  1.00 94.27           C  
ATOM   2274  CB  ILE A 143      -7.395  10.448 -13.811  1.00 94.27           C  
ATOM   2275  HB  ILE A 143      -7.577  10.406 -14.885  1.00 94.27           H  
ATOM   2276  O   ILE A 143      -9.905   9.015 -14.856  1.00 94.27           O  
ATOM   2277  CG1 ILE A 143      -6.269   9.446 -13.473  1.00 94.27           C  
ATOM   2278 HG12 ILE A 143      -5.880   9.660 -12.478  1.00 94.27           H  
ATOM   2279 HG13 ILE A 143      -6.667   8.431 -13.473  1.00 94.27           H  
ATOM   2280  CG2 ILE A 143      -7.009  11.892 -13.467  1.00 94.27           C  
ATOM   2281 HG21 ILE A 143      -6.129  12.187 -14.038  1.00 94.27           H  
ATOM   2282 HG22 ILE A 143      -6.798  11.983 -12.402  1.00 94.27           H  
ATOM   2283 HG23 ILE A 143      -7.818  12.578 -13.720  1.00 94.27           H  
ATOM   2284  CD1 ILE A 143      -5.110   9.482 -14.477  1.00 94.27           C  
ATOM   2285 HD11 ILE A 143      -5.464   9.171 -15.459  1.00 94.27           H  
ATOM   2286 HD12 ILE A 143      -4.328   8.796 -14.152  1.00 94.27           H  
ATOM   2287 HD13 ILE A 143      -4.695  10.487 -14.554  1.00 94.27           H  
ATOM   2288  N   GLY A 144      -9.480   7.779 -13.025  1.00 94.02           N  
ATOM   2289  H   GLY A 144      -9.029   7.779 -12.121  1.00 94.02           H  
ATOM   2290  CA  GLY A 144     -10.099   6.530 -13.474  1.00 94.02           C  
ATOM   2291  HA2 GLY A 144      -9.520   6.123 -14.303  1.00 94.02           H  
ATOM   2292  HA3 GLY A 144     -11.110   6.729 -13.829  1.00 94.02           H  
ATOM   2293  C   GLY A 144     -10.167   5.477 -12.363  1.00 94.02           C  
ATOM   2294  O   GLY A 144      -9.783   5.742 -11.218  1.00 94.02           O  
ATOM   2295  N   GLU A 145     -10.628   4.269 -12.699  1.00 95.55           N  
ATOM   2296  H   GLU A 145     -10.890   4.100 -13.660  1.00 95.55           H  
ATOM   2297  CA  GLU A 145     -10.819   3.155 -11.752  1.00 95.55           C  
ATOM   2298  HA  GLU A 145     -11.609   3.421 -11.049  1.00 95.55           H  
ATOM   2299  C   GLU A 145      -9.555   2.849 -10.930  1.00 95.55           C  
ATOM   2300  CB  GLU A 145     -11.280   1.915 -12.537  1.00 95.55           C  
ATOM   2301  HB2 GLU A 145     -10.521   1.653 -13.275  1.00 95.55           H  
ATOM   2302  HB3 GLU A 145     -12.204   2.168 -13.057  1.00 95.55           H  
ATOM   2303  O   GLU A 145      -9.621   2.707  -9.704  1.00 95.55           O  
ATOM   2304  CG  GLU A 145     -11.533   0.709 -11.617  1.00 95.55           C  
ATOM   2305  HG2 GLU A 145     -12.212   1.021 -10.824  1.00 95.55           H  
ATOM   2306  HG3 GLU A 145     -10.593   0.412 -11.152  1.00 95.55           H  
ATOM   2307  CD  GLU A 145     -12.130  -0.510 -12.336  1.00 95.55           C  
ATOM   2308  OE1 GLU A 145     -12.405  -1.496 -11.613  1.00 95.55           O  
ATOM   2309  OE2 GLU A 145     -12.360  -0.430 -13.561  1.00 95.55           O  
ATOM   2310  N   TYR A 146      -8.387   2.846 -11.574  1.00 97.51           N  
ATOM   2311  H   TYR A 146      -8.405   2.920 -12.581  1.00 97.51           H  
ATOM   2312  CA  TYR A 146      -7.091   2.523 -10.969  1.00 97.51           C  
ATOM   2313  HA  TYR A 146      -7.216   1.638 -10.345  1.00 97.51           H  
ATOM   2314  C   TYR A 146      -6.515   3.617 -10.053  1.00 97.51           C  
ATOM   2315  CB  TYR A 146      -6.123   2.174 -12.103  1.00 97.51           C  
ATOM   2316  HB2 TYR A 146      -5.144   1.922 -11.697  1.00 97.51           H  
ATOM   2317  HB3 TYR A 146      -5.994   3.067 -12.714  1.00 97.51           H  
ATOM   2318  O   TYR A 146      -5.517   3.386  -9.376  1.00 97.51           O  
ATOM   2319  CG  TYR A 146      -6.583   1.032 -12.993  1.00 97.51           C  
ATOM   2320  CD1 TYR A 146      -7.074  -0.169 -12.436  1.00 97.51           C  
ATOM   2321  HD1 TYR A 146      -7.098  -0.316 -11.366  1.00 97.51           H  
ATOM   2322  CD2 TYR A 146      -6.522   1.181 -14.392  1.00 97.51           C  
ATOM   2323  HD2 TYR A 146      -6.114   2.081 -14.826  1.00 97.51           H  
ATOM   2324  CE1 TYR A 146      -7.537  -1.197 -13.278  1.00 97.51           C  
ATOM   2325  HE1 TYR A 146      -7.921  -2.122 -12.872  1.00 97.51           H  
ATOM   2326  CE2 TYR A 146      -6.947   0.137 -15.234  1.00 97.51           C  
ATOM   2327  HE2 TYR A 146      -6.867   0.238 -16.306  1.00 97.51           H  
ATOM   2328  OH  TYR A 146      -7.852  -2.067 -15.488  1.00 97.51           O  
ATOM   2329  HH  TYR A 146      -7.446  -1.993 -16.355  1.00 97.51           H  
ATOM   2330  CZ  TYR A 146      -7.466  -1.050 -14.678  1.00 97.51           C  
ATOM   2331  N   THR A 147      -7.161   4.781  -9.965  1.00 97.54           N  
ATOM   2332  H   THR A 147      -7.974   4.887 -10.554  1.00 97.54           H  
ATOM   2333  CA  THR A 147      -6.798   5.888  -9.045  1.00 97.54           C  
ATOM   2334  HA  THR A 147      -5.906   5.614  -8.482  1.00 97.54           H  
ATOM   2335  C   THR A 147      -7.882   6.181  -8.002  1.00 97.54           C  
ATOM   2336  CB  THR A 147      -6.466   7.167  -9.826  1.00 97.54           C  
ATOM   2337  HB  THR A 147      -6.263   7.982  -9.132  1.00 97.54           H  
ATOM   2338  O   THR A 147      -7.768   7.126  -7.216  1.00 97.54           O  
ATOM   2339  CG2 THR A 147      -5.251   6.985 -10.725  1.00 97.54           C  
ATOM   2340 HG21 THR A 147      -4.942   7.954 -11.119  1.00 97.54           H  
ATOM   2341 HG22 THR A 147      -5.510   6.329 -11.555  1.00 97.54           H  
ATOM   2342 HG23 THR A 147      -4.421   6.559 -10.160  1.00 97.54           H  
ATOM   2343  OG1 THR A 147      -7.565   7.503 -10.647  1.00 97.54           O  
ATOM   2344  HG1 THR A 147      -8.104   6.715 -10.755  1.00 97.54           H  
ATOM   2345  N   SER A 148      -8.948   5.379  -8.001  1.00 96.58           N  
ATOM   2346  H   SER A 148      -8.955   4.595  -8.638  1.00 96.58           H  
ATOM   2347  CA  SER A 148     -10.155   5.620  -7.213  1.00 96.58           C  
ATOM   2348  HA  SER A 148     -10.345   6.693  -7.228  1.00 96.58           H  
ATOM   2349  C   SER A 148     -10.026   5.202  -5.741  1.00 96.58           C  
ATOM   2350  CB  SER A 148     -11.356   4.947  -7.891  1.00 96.58           C  
ATOM   2351  HB2 SER A 148     -11.391   5.229  -8.943  1.00 96.58           H  
ATOM   2352  HB3 SER A 148     -12.273   5.295  -7.414  1.00 96.58           H  
ATOM   2353  O   SER A 148      -9.095   4.506  -5.324  1.00 96.58           O  
ATOM   2354  OG  SER A 148     -11.292   3.541  -7.776  1.00 96.58           O  
ATOM   2355  HG  SER A 148     -10.707   3.198  -8.455  1.00 96.58           H  
ATOM   2356  N   ILE A 149     -10.997   5.638  -4.934  1.00 95.98           N  
ATOM   2357  H   ILE A 149     -11.738   6.183  -5.349  1.00 95.98           H  
ATOM   2358  CA  ILE A 149     -11.210   5.139  -3.571  1.00 95.98           C  
ATOM   2359  HA  ILE A 149     -10.269   4.772  -3.161  1.00 95.98           H  
ATOM   2360  C   ILE A 149     -12.190   3.969  -3.653  1.00 95.98           C  
ATOM   2361  CB  ILE A 149     -11.732   6.258  -2.647  1.00 95.98           C  
ATOM   2362  HB  ILE A 149     -12.648   6.658  -3.083  1.00 95.98           H  
ATOM   2363  O   ILE A 149     -13.349   4.146  -4.040  1.00 95.98           O  
ATOM   2364  CG1 ILE A 149     -10.707   7.409  -2.508  1.00 95.98           C  
ATOM   2365 HG12 ILE A 149      -9.957   7.144  -1.762  1.00 95.98           H  
ATOM   2366 HG13 ILE A 149     -10.185   7.573  -3.451  1.00 95.98           H  
ATOM   2367  CG2 ILE A 149     -12.062   5.688  -1.252  1.00 95.98           C  
ATOM   2368 HG21 ILE A 149     -11.172   5.243  -0.807  1.00 95.98           H  
ATOM   2369 HG22 ILE A 149     -12.424   6.480  -0.597  1.00 95.98           H  
ATOM   2370 HG23 ILE A 149     -12.838   4.925  -1.316  1.00 95.98           H  
ATOM   2371  CD1 ILE A 149     -11.355   8.743  -2.116  1.00 95.98           C  
ATOM   2372 HD11 ILE A 149     -10.576   9.475  -1.899  1.00 95.98           H  
ATOM   2373 HD12 ILE A 149     -11.995   8.631  -1.241  1.00 95.98           H  
ATOM   2374 HD13 ILE A 149     -11.961   9.109  -2.945  1.00 95.98           H  
ATOM   2375  N   LEU A 150     -11.739   2.785  -3.253  1.00 92.92           N  
ATOM   2376  H   LEU A 150     -10.800   2.720  -2.887  1.00 92.92           H  
ATOM   2377  CA  LEU A 150     -12.547   1.578  -3.250  1.00 92.92           C  
ATOM   2378  HA  LEU A 150     -13.124   1.550  -4.174  1.00 92.92           H  
ATOM   2379  C   LEU A 150     -13.525   1.583  -2.072  1.00 92.92           C  
ATOM   2380  CB  LEU A 150     -11.644   0.341  -3.207  1.00 92.92           C  
ATOM   2381  HB2 LEU A 150     -11.089   0.360  -2.269  1.00 92.92           H  
ATOM   2382  HB3 LEU A 150     -12.290  -0.536  -3.214  1.00 92.92           H  
ATOM   2383  O   LEU A 150     -13.161   1.875  -0.934  1.00 92.92           O  
ATOM   2384  CG  LEU A 150     -10.637   0.208  -4.362  1.00 92.92           C  
ATOM   2385  HG  LEU A 150      -9.981   1.079  -4.377  1.00 92.92           H  
ATOM   2386  CD1 LEU A 150      -9.776  -1.040  -4.169  1.00 92.92           C  
ATOM   2387 HD11 LEU A 150     -10.393  -1.938  -4.204  1.00 92.92           H  
ATOM   2388 HD12 LEU A 150      -9.040  -1.101  -4.971  1.00 92.92           H  
ATOM   2389 HD13 LEU A 150      -9.256  -0.989  -3.212  1.00 92.92           H  
ATOM   2390  CD2 LEU A 150     -11.352   0.103  -5.706  1.00 92.92           C  
ATOM   2391 HD21 LEU A 150     -11.819   1.054  -5.963  1.00 92.92           H  
ATOM   2392 HD22 LEU A 150     -10.631  -0.139  -6.487  1.00 92.92           H  
ATOM   2393 HD23 LEU A 150     -12.100  -0.690  -5.678  1.00 92.92           H  
ATOM   2394  N   LYS A 151     -14.783   1.244  -2.364  1.00 86.11           N  
ATOM   2395  H   LYS A 151     -14.993   1.101  -3.342  1.00 86.11           H  
ATOM   2396  CA  LYS A 151     -15.888   1.208  -1.388  1.00 86.11           C  
ATOM   2397  HA  LYS A 151     -15.495   1.329  -0.378  1.00 86.11           H  
ATOM   2398  C   LYS A 151     -16.649  -0.119  -1.377  1.00 86.11           C  
ATOM   2399  CB  LYS A 151     -16.868   2.356  -1.682  1.00 86.11           C  
ATOM   2400  HB2 LYS A 151     -17.684   2.310  -0.961  1.00 86.11           H  
ATOM   2401  HB3 LYS A 151     -17.288   2.213  -2.677  1.00 86.11           H  
ATOM   2402  O   LYS A 151     -17.478  -0.336  -0.498  1.00 86.11           O  
ATOM   2403  CG  LYS A 151     -16.232   3.752  -1.600  1.00 86.11           C  
ATOM   2404  HG2 LYS A 151     -15.413   3.830  -2.316  1.00 86.11           H  
ATOM   2405  HG3 LYS A 151     -15.843   3.915  -0.595  1.00 86.11           H  
ATOM   2406  CD  LYS A 151     -17.276   4.824  -1.931  1.00 86.11           C  
ATOM   2407  HD2 LYS A 151     -17.699   4.615  -2.914  1.00 86.11           H  
ATOM   2408  HD3 LYS A 151     -18.072   4.793  -1.187  1.00 86.11           H  
ATOM   2409  CE  LYS A 151     -16.627   6.211  -1.944  1.00 86.11           C  
ATOM   2410  HE2 LYS A 151     -15.798   6.195  -2.652  1.00 86.11           H  
ATOM   2411  HE3 LYS A 151     -16.214   6.413  -0.955  1.00 86.11           H  
ATOM   2412  NZ  LYS A 151     -17.605   7.263  -2.323  1.00 86.11           N  
ATOM   2413  HZ1 LYS A 151     -18.377   7.287  -1.673  1.00 86.11           H  
ATOM   2414  HZ2 LYS A 151     -17.164   8.172  -2.333  1.00 86.11           H  
ATOM   2415  HZ3 LYS A 151     -17.973   7.085  -3.246  1.00 86.11           H  
ATOM   2416  N   LYS A 152     -16.421  -0.974  -2.380  1.00 81.67           N  
ATOM   2417  H   LYS A 152     -15.628  -0.794  -2.979  1.00 81.67           H  
ATOM   2418  CA  LYS A 152     -17.097  -2.271  -2.503  1.00 81.67           C  
ATOM   2419  HA  LYS A 152     -18.166  -2.126  -2.343  1.00 81.67           H  
ATOM   2420  C   LYS A 152     -16.617  -3.211  -1.397  1.00 81.67           C  
ATOM   2421  CB  LYS A 152     -16.884  -2.873  -3.903  1.00 81.67           C  
ATOM   2422  HB2 LYS A 152     -15.817  -2.918  -4.122  1.00 81.67           H  
ATOM   2423  HB3 LYS A 152     -17.269  -3.893  -3.905  1.00 81.67           H  
ATOM   2424  O   LYS A 152     -15.494  -3.074  -0.919  1.00 81.67           O  
ATOM   2425  CG  LYS A 152     -17.613  -2.074  -4.999  1.00 81.67           C  
ATOM   2426  HG2 LYS A 152     -18.674  -2.018  -4.755  1.00 81.67           H  
ATOM   2427  HG3 LYS A 152     -17.209  -1.062  -5.043  1.00 81.67           H  
ATOM   2428  CD  LYS A 152     -17.450  -2.740  -6.375  1.00 81.67           C  
ATOM   2429  HD2 LYS A 152     -17.837  -3.757  -6.326  1.00 81.67           H  
ATOM   2430  HD3 LYS A 152     -16.389  -2.784  -6.621  1.00 81.67           H  
ATOM   2431  CE  LYS A 152     -18.198  -1.960  -7.468  1.00 81.67           C  
ATOM   2432  HE2 LYS A 152     -19.259  -1.947  -7.221  1.00 81.67           H  
ATOM   2433  HE3 LYS A 152     -17.840  -0.931  -7.471  1.00 81.67           H  
ATOM   2434  NZ  LYS A 152     -17.996  -2.566  -8.812  1.00 81.67           N  
ATOM   2435  HZ1 LYS A 152     -17.019  -2.564  -9.069  1.00 81.67           H  
ATOM   2436  HZ2 LYS A 152     -18.497  -2.054  -9.524  1.00 81.67           H  
ATOM   2437  HZ3 LYS A 152     -18.318  -3.523  -8.832  1.00 81.67           H  
ATOM   2438  N   ALA A 153     -17.484  -4.131  -0.983  1.00 76.18           N  
ATOM   2439  H   ALA A 153     -18.373  -4.223  -1.453  1.00 76.18           H  
ATOM   2440  CA  ALA A 153     -17.089  -5.193  -0.070  1.00 76.18           C  
ATOM   2441  HA  ALA A 153     -16.620  -4.738   0.803  1.00 76.18           H  
ATOM   2442  C   ALA A 153     -16.055  -6.113  -0.735  1.00 76.18           C  
ATOM   2443  CB  ALA A 153     -18.332  -5.959   0.396  1.00 76.18           C  
ATOM   2444  HB1 ALA A 153     -18.812  -6.444  -0.454  1.00 76.18           H  
ATOM   2445  HB2 ALA A 153     -18.039  -6.726   1.113  1.00 76.18           H  
ATOM   2446  HB3 ALA A 153     -19.036  -5.278   0.876  1.00 76.18           H  
ATOM   2447  O   ALA A 153     -16.003  -6.215  -1.963  1.00 76.18           O  
ATOM   2448  N   VAL A 154     -15.247  -6.767   0.094  1.00 80.43           N  
ATOM   2449  H   VAL A 154     -15.349  -6.605   1.086  1.00 80.43           H  
ATOM   2450  CA  VAL A 154     -14.296  -7.791  -0.339  1.00 80.43           C  
ATOM   2451  HA  VAL A 154     -13.574  -7.335  -1.016  1.00 80.43           H  
ATOM   2452  C   VAL A 154     -15.024  -8.912  -1.099  1.00 80.43           C  
ATOM   2453  CB  VAL A 154     -13.544  -8.332   0.887  1.00 80.43           C  
ATOM   2454  HB  VAL A 154     -14.255  -8.737   1.607  1.00 80.43           H  
ATOM   2455  O   VAL A 154     -16.141  -9.284  -0.736  1.00 80.43           O  
ATOM   2456  CG1 VAL A 154     -12.576  -9.425   0.487  1.00 80.43           C  
ATOM   2457 HG11 VAL A 154     -13.120 -10.313   0.165  1.00 80.43           H  
ATOM   2458 HG12 VAL A 154     -11.916  -9.080  -0.310  1.00 80.43           H  
ATOM   2459 HG13 VAL A 154     -11.985  -9.700   1.360  1.00 80.43           H  
ATOM   2460  CG2 VAL A 154     -12.705  -7.248   1.579  1.00 80.43           C  
ATOM   2461 HG21 VAL A 154     -12.010  -6.804   0.867  1.00 80.43           H  
ATOM   2462 HG22 VAL A 154     -13.355  -6.470   1.979  1.00 80.43           H  
ATOM   2463 HG23 VAL A 154     -12.148  -7.676   2.412  1.00 80.43           H  
ATOM   2464  N   ALA A 155     -14.405  -9.434  -2.162  1.00 82.76           N  
ATOM   2465  H   ALA A 155     -13.458  -9.147  -2.364  1.00 82.76           H  
ATOM   2466  CA  ALA A 155     -14.966 -10.532  -2.950  1.00 82.76           C  
ATOM   2467  HA  ALA A 155     -15.964 -10.243  -3.279  1.00 82.76           H  
ATOM   2468  C   ALA A 155     -15.092 -11.819  -2.116  1.00 82.76           C  
ATOM   2469  CB  ALA A 155     -14.088 -10.754  -4.189  1.00 82.76           C  
ATOM   2470  HB1 ALA A 155     -13.085 -11.051  -3.882  1.00 82.76           H  
ATOM   2471  HB2 ALA A 155     -14.031  -9.837  -4.776  1.00 82.76           H  
ATOM   2472  HB3 ALA A 155     -14.510 -11.547  -4.805  1.00 82.76           H  
ATOM   2473  O   ALA A 155     -14.256 -12.085  -1.263  1.00 82.76           O  
ATOM   2474  N   ALA A 156     -16.114 -12.637  -2.381  1.00 80.70           N  
ATOM   2475  H   ALA A 156     -16.798 -12.372  -3.075  1.00 80.70           H  
ATOM   2476  CA  ALA A 156     -16.289 -13.923  -1.694  1.00 80.70           C  
ATOM   2477  HA  ALA A 156     -16.089 -13.789  -0.631  1.00 80.70           H  
ATOM   2478  C   ALA A 156     -15.325 -15.013  -2.201  1.00 80.70           C  
ATOM   2479  CB  ALA A 156     -17.750 -14.356  -1.858  1.00 80.70           C  
ATOM   2480  HB1 ALA A 156     -17.979 -14.518  -2.911  1.00 80.70           H  
ATOM   2481  HB2 ALA A 156     -18.414 -13.594  -1.450  1.00 80.70           H  
ATOM   2482  HB3 ALA A 156     -17.912 -15.289  -1.318  1.00 80.70           H  
ATOM   2483  O   ALA A 156     -15.011 -15.953  -1.473  1.00 80.70           O  
ATOM   2484  N   GLU A 157     -14.841 -14.871  -3.437  1.00 91.77           N  
ATOM   2485  H   GLU A 157     -15.083 -14.040  -3.958  1.00 91.77           H  
ATOM   2486  CA  GLU A 157     -13.998 -15.849  -4.125  1.00 91.77           C  
ATOM   2487  HA  GLU A 157     -13.680 -16.620  -3.422  1.00 91.77           H  
ATOM   2488  C   GLU A 157     -12.752 -15.182  -4.716  1.00 91.77           C  
ATOM   2489  CB  GLU A 157     -14.780 -16.530  -5.258  1.00 91.77           C  
ATOM   2490  HB2 GLU A 157     -15.055 -15.769  -5.988  1.00 91.77           H  
ATOM   2491  HB3 GLU A 157     -14.119 -17.248  -5.744  1.00 91.77           H  
ATOM   2492  O   GLU A 157     -12.813 -14.052  -5.213  1.00 91.77           O  
ATOM   2493  CG  GLU A 157     -16.049 -17.258  -4.794  1.00 91.77           C  
ATOM   2494  HG2 GLU A 157     -16.718 -16.542  -4.317  1.00 91.77           H  
ATOM   2495  HG3 GLU A 157     -15.774 -18.005  -4.050  1.00 91.77           H  
ATOM   2496  CD  GLU A 157     -16.809 -17.923  -5.956  1.00 91.77           C  
ATOM   2497  OE1 GLU A 157     -17.763 -18.666  -5.644  1.00 91.77           O  
ATOM   2498  OE2 GLU A 157     -16.463 -17.666  -7.140  1.00 91.77           O  
ATOM   2499  N   TYR A 158     -11.634 -15.908  -4.723  1.00 94.07           N  
ATOM   2500  H   TYR A 158     -11.651 -16.808  -4.265  1.00 94.07           H  
ATOM   2501  CA  TYR A 158     -10.407 -15.532  -5.417  1.00 94.07           C  
ATOM   2502  HA  TYR A 158     -10.618 -14.697  -6.086  1.00 94.07           H  
ATOM   2503  C   TYR A 158      -9.915 -16.706  -6.261  1.00 94.07           C  
ATOM   2504  CB  TYR A 158      -9.355 -15.063  -4.411  1.00 94.07           C  
ATOM   2505  HB2 TYR A 158      -9.069 -15.895  -3.767  1.00 94.07           H  
ATOM   2506  HB3 TYR A 158      -9.802 -14.292  -3.784  1.00 94.07           H  
ATOM   2507  O   TYR A 158      -9.468 -17.723  -5.732  1.00 94.07           O  
ATOM   2508  CG  TYR A 158      -8.126 -14.449  -5.043  1.00 94.07           C  
ATOM   2509  CD1 TYR A 158      -6.899 -15.138  -5.043  1.00 94.07           C  
ATOM   2510  HD1 TYR A 158      -6.844 -16.135  -4.632  1.00 94.07           H  
ATOM   2511  CD2 TYR A 158      -8.206 -13.149  -5.577  1.00 94.07           C  
ATOM   2512  HD2 TYR A 158      -9.148 -12.620  -5.555  1.00 94.07           H  
ATOM   2513  CE1 TYR A 158      -5.746 -14.525  -5.570  1.00 94.07           C  
ATOM   2514  HE1 TYR A 158      -4.806 -15.056  -5.556  1.00 94.07           H  
ATOM   2515  CE2 TYR A 158      -7.057 -12.533  -6.107  1.00 94.07           C  
ATOM   2516  HE2 TYR A 158      -7.104 -11.531  -6.508  1.00 94.07           H  
ATOM   2517  OH  TYR A 158      -4.719 -12.620  -6.617  1.00 94.07           O  
ATOM   2518  HH  TYR A 158      -3.958 -13.205  -6.599  1.00 94.07           H  
ATOM   2519  CZ  TYR A 158      -5.825 -13.220  -6.101  1.00 94.07           C  
ATOM   2520  N   LYS A 159     -10.036 -16.559  -7.583  1.00 95.84           N  
ATOM   2521  H   LYS A 159     -10.379 -15.676  -7.933  1.00 95.84           H  
ATOM   2522  CA  LYS A 159      -9.759 -17.624  -8.552  1.00 95.84           C  
ATOM   2523  HA  LYS A 159      -9.996 -18.582  -8.091  1.00 95.84           H  
ATOM   2524  C   LYS A 159      -8.281 -17.654  -8.914  1.00 95.84           C  
ATOM   2525  CB  LYS A 159     -10.641 -17.467  -9.799  1.00 95.84           C  
ATOM   2526  HB2 LYS A 159     -10.401 -18.272 -10.493  1.00 95.84           H  
ATOM   2527  HB3 LYS A 159     -10.429 -16.513 -10.281  1.00 95.84           H  
ATOM   2528  O   LYS A 159      -7.744 -16.627  -9.339  1.00 95.84           O  
ATOM   2529  CG  LYS A 159     -12.130 -17.547  -9.439  1.00 95.84           C  
ATOM   2530  HG2 LYS A 159     -12.394 -16.717  -8.783  1.00 95.84           H  
ATOM   2531  HG3 LYS A 159     -12.316 -18.481  -8.908  1.00 95.84           H  
ATOM   2532  CD  LYS A 159     -13.026 -17.494 -10.678  1.00 95.84           C  
ATOM   2533  HD2 LYS A 159     -12.850 -16.566 -11.223  1.00 95.84           H  
ATOM   2534  HD3 LYS A 159     -12.801 -18.347 -11.318  1.00 95.84           H  
ATOM   2535  CE  LYS A 159     -14.481 -17.564 -10.201  1.00 95.84           C  
ATOM   2536  HE2 LYS A 159     -14.692 -16.707  -9.562  1.00 95.84           H  
ATOM   2537  HE3 LYS A 159     -14.601 -18.447  -9.573  1.00 95.84           H  
ATOM   2538  NZ  LYS A 159     -15.442 -17.618 -11.326  1.00 95.84           N  
ATOM   2539  HZ1 LYS A 159     -15.369 -16.796 -11.908  1.00 95.84           H  
ATOM   2540  HZ2 LYS A 159     -15.280 -18.448 -11.878  1.00 95.84           H  
ATOM   2541  HZ3 LYS A 159     -16.374 -17.677 -10.941  1.00 95.84           H  
ATOM   2542  N   VAL A 160      -7.632 -18.805  -8.785  1.00 96.70           N  
ATOM   2543  H   VAL A 160      -8.151 -19.612  -8.470  1.00 96.70           H  
ATOM   2544  CA  VAL A 160      -6.197 -18.977  -9.067  1.00 96.70           C  
ATOM   2545  HA  VAL A 160      -5.856 -18.123  -9.652  1.00 96.70           H  
ATOM   2546  C   VAL A 160      -5.943 -20.232  -9.905  1.00 96.70           C  
ATOM   2547  CB  VAL A 160      -5.354 -19.009  -7.775  1.00 96.70           C  
ATOM   2548  HB  VAL A 160      -4.306 -19.100  -8.059  1.00 96.70           H  
ATOM   2549  O   VAL A 160      -6.749 -21.157  -9.892  1.00 96.70           O  
ATOM   2550  CG1 VAL A 160      -5.495 -17.699  -6.992  1.00 96.70           C  
ATOM   2551 HG11 VAL A 160      -4.794 -17.692  -6.157  1.00 96.70           H  
ATOM   2552 HG12 VAL A 160      -6.509 -17.609  -6.601  1.00 96.70           H  
ATOM   2553 HG13 VAL A 160      -5.284 -16.854  -7.646  1.00 96.70           H  
ATOM   2554  CG2 VAL A 160      -5.696 -20.178  -6.845  1.00 96.70           C  
ATOM   2555 HG21 VAL A 160      -5.493 -21.125  -7.346  1.00 96.70           H  
ATOM   2556 HG22 VAL A 160      -5.090 -20.125  -5.941  1.00 96.70           H  
ATOM   2557 HG23 VAL A 160      -6.752 -20.151  -6.577  1.00 96.70           H  
ATOM   2558  N   PRO A 161      -4.825 -20.314 -10.646  1.00 95.90           N  
ATOM   2559  CA  PRO A 161      -4.428 -21.568 -11.272  1.00 95.90           C  
ATOM   2560  HA  PRO A 161      -5.203 -21.867 -11.977  1.00 95.90           H  
ATOM   2561  C   PRO A 161      -4.216 -22.672 -10.233  1.00 95.90           C  
ATOM   2562  CB  PRO A 161      -3.135 -21.267 -12.031  1.00 95.90           C  
ATOM   2563  HB2 PRO A 161      -2.270 -21.458 -11.396  1.00 95.90           H  
ATOM   2564  HB3 PRO A 161      -3.064 -21.837 -12.957  1.00 95.90           H  
ATOM   2565  O   PRO A 161      -3.619 -22.440  -9.178  1.00 95.90           O  
ATOM   2566  CG  PRO A 161      -3.231 -19.770 -12.292  1.00 95.90           C  
ATOM   2567  HG2 PRO A 161      -3.859 -19.594 -13.166  1.00 95.90           H  
ATOM   2568  HG3 PRO A 161      -2.245 -19.327 -12.429  1.00 95.90           H  
ATOM   2569  CD  PRO A 161      -3.930 -19.241 -11.043  1.00 95.90           C  
ATOM   2570  HD2 PRO A 161      -3.201 -19.046 -10.256  1.00 95.90           H  
ATOM   2571  HD3 PRO A 161      -4.481 -18.334 -11.294  1.00 95.90           H  
ATOM   2572  N   GLY A 162      -4.608 -23.902 -10.573  1.00 95.04           N  
ATOM   2573  H   GLY A 162      -5.154 -24.020 -11.415  1.00 95.04           H  
ATOM   2574  CA  GLY A 162      -4.401 -25.067  -9.706  1.00 95.04           C  
ATOM   2575  HA2 GLY A 162      -4.781 -25.957 -10.208  1.00 95.04           H  
ATOM   2576  HA3 GLY A 162      -4.962 -24.928  -8.782  1.00 95.04           H  
ATOM   2577  C   GLY A 162      -2.930 -25.317  -9.345  1.00 95.04           C  
ATOM   2578  O   GLY A 162      -2.649 -25.913  -8.312  1.00 95.04           O  
ATOM   2579  N   THR A 163      -1.982 -24.808 -10.138  1.00 94.58           N  
ATOM   2580  H   THR A 163      -2.260 -24.271 -10.946  1.00 94.58           H  
ATOM   2581  CA  THR A 163      -0.538 -24.907  -9.873  1.00 94.58           C  
ATOM   2582  HA  THR A 163      -0.287 -25.946  -9.659  1.00 94.58           H  
ATOM   2583  C   THR A 163      -0.069 -24.090  -8.667  1.00 94.58           C  
ATOM   2584  CB  THR A 163       0.268 -24.461 -11.101  1.00 94.58           C  
ATOM   2585  HB  THR A 163       1.326 -24.415 -10.842  1.00 94.58           H  
ATOM   2586  O   THR A 163       0.950 -24.436  -8.081  1.00 94.58           O  
ATOM   2587  CG2 THR A 163       0.091 -25.414 -12.283  1.00 94.58           C  
ATOM   2588 HG21 THR A 163      -0.948 -25.430 -12.611  1.00 94.58           H  
ATOM   2589 HG22 THR A 163       0.391 -26.420 -11.987  1.00 94.58           H  
ATOM   2590 HG23 THR A 163       0.724 -25.093 -13.110  1.00 94.58           H  
ATOM   2591  OG1 THR A 163      -0.165 -23.190 -11.538  1.00 94.58           O  
ATOM   2592  HG1 THR A 163       0.517 -22.850 -12.122  1.00 94.58           H  
ATOM   2593  N   VAL A 164      -0.791 -23.033  -8.270  1.00 95.68           N  
ATOM   2594  H   VAL A 164      -1.623 -22.803  -8.794  1.00 95.68           H  
ATOM   2595  CA  VAL A 164      -0.409 -22.154  -7.143  1.00 95.68           C  
ATOM   2596  HA  VAL A 164       0.545 -22.496  -6.743  1.00 95.68           H  
ATOM   2597  C   VAL A 164      -1.380 -22.228  -5.962  1.00 95.68           C  
ATOM   2598  CB  VAL A 164      -0.180 -20.697  -7.597  1.00 95.68           C  
ATOM   2599  HB  VAL A 164       0.156 -20.119  -6.737  1.00 95.68           H  
ATOM   2600  O   VAL A 164      -1.146 -21.600  -4.932  1.00 95.68           O  
ATOM   2601  CG1 VAL A 164       0.918 -20.619  -8.664  1.00 95.68           C  
ATOM   2602 HG11 VAL A 164       1.159 -19.576  -8.870  1.00 95.68           H  
ATOM   2603 HG12 VAL A 164       0.598 -21.106  -9.585  1.00 95.68           H  
ATOM   2604 HG13 VAL A 164       1.818 -21.111  -8.295  1.00 95.68           H  
ATOM   2605  CG2 VAL A 164      -1.447 -20.029  -8.145  1.00 95.68           C  
ATOM   2606 HG21 VAL A 164      -1.784 -20.543  -9.045  1.00 95.68           H  
ATOM   2607 HG22 VAL A 164      -2.236 -20.059  -7.393  1.00 95.68           H  
ATOM   2608 HG23 VAL A 164      -1.235 -18.988  -8.387  1.00 95.68           H  
ATOM   2609  N   ILE A 165      -2.464 -23.004  -6.074  1.00 95.27           N  
ATOM   2610  H   ILE A 165      -2.600 -23.501  -6.942  1.00 95.27           H  
ATOM   2611  CA  ILE A 165      -3.546 -23.038  -5.077  1.00 95.27           C  
ATOM   2612  HA  ILE A 165      -3.948 -22.027  -5.010  1.00 95.27           H  
ATOM   2613  C   ILE A 165      -3.060 -23.412  -3.671  1.00 95.27           C  
ATOM   2614  CB  ILE A 165      -4.684 -23.968  -5.554  1.00 95.27           C  
ATOM   2615  HB  ILE A 165      -4.913 -23.701  -6.585  1.00 95.27           H  
ATOM   2616  O   ILE A 165      -3.495 -22.801  -2.695  1.00 95.27           O  
ATOM   2617  CG1 ILE A 165      -5.949 -23.715  -4.709  1.00 95.27           C  
ATOM   2618 HG12 ILE A 165      -5.776 -24.023  -3.678  1.00 95.27           H  
ATOM   2619 HG13 ILE A 165      -6.155 -22.645  -4.715  1.00 95.27           H  
ATOM   2620  CG2 ILE A 165      -4.292 -25.459  -5.521  1.00 95.27           C  
ATOM   2621 HG21 ILE A 165      -4.308 -25.845  -4.502  1.00 95.27           H  
ATOM   2622 HG22 ILE A 165      -4.990 -26.037  -6.127  1.00 95.27           H  
ATOM   2623 HG23 ILE A 165      -3.293 -25.604  -5.933  1.00 95.27           H  
ATOM   2624  CD1 ILE A 165      -7.199 -24.431  -5.232  1.00 95.27           C  
ATOM   2625 HD11 ILE A 165      -7.364 -24.169  -6.278  1.00 95.27           H  
ATOM   2626 HD12 ILE A 165      -7.089 -25.511  -5.140  1.00 95.27           H  
ATOM   2627 HD13 ILE A 165      -8.067 -24.113  -4.654  1.00 95.27           H  
ATOM   2628  N   ASN A 166      -2.140 -24.375  -3.559  1.00 94.90           N  
ATOM   2629  H   ASN A 166      -1.828 -24.834  -4.403  1.00 94.90           H  
ATOM   2630  CA  ASN A 166      -1.603 -24.817  -2.272  1.00 94.90           C  
ATOM   2631  HA  ASN A 166      -2.429 -25.039  -1.596  1.00 94.90           H  
ATOM   2632  C   ASN A 166      -0.788 -23.706  -1.608  1.00 94.90           C  
ATOM   2633  CB  ASN A 166      -0.776 -26.097  -2.469  1.00 94.90           C  
ATOM   2634  HB2 ASN A 166      -0.238 -26.318  -1.546  1.00 94.90           H  
ATOM   2635  HB3 ASN A 166      -0.037 -25.945  -3.256  1.00 94.90           H  
ATOM   2636  O   ASN A 166      -1.021 -23.404  -0.442  1.00 94.90           O  
ATOM   2637  CG  ASN A 166      -1.632 -27.308  -2.795  1.00 94.90           C  
ATOM   2638  ND2 ASN A 166      -1.044 -28.329  -3.371  1.00 94.90           N  
ATOM   2639 HD21 ASN A 166      -1.624 -29.131  -3.574  1.00 94.90           H  
ATOM   2640 HD22 ASN A 166      -0.053 -28.309  -3.560  1.00 94.90           H  
ATOM   2641  OD1 ASN A 166      -2.827 -27.355  -2.547  1.00 94.90           O  
ATOM   2642  N   ASN A 167       0.071 -23.034  -2.374  1.00 95.64           N  
ATOM   2643  H   ASN A 167       0.231 -23.347  -3.321  1.00 95.64           H  
ATOM   2644  CA  ASN A 167       0.881 -21.923  -1.879  1.00 95.64           C  
ATOM   2645  HA  ASN A 167       1.449 -22.254  -1.010  1.00 95.64           H  
ATOM   2646  C   ASN A 167      -0.006 -20.750  -1.438  1.00 95.64           C  
ATOM   2647  CB  ASN A 167       1.868 -21.496  -2.977  1.00 95.64           C  
ATOM   2648  HB2 ASN A 167       1.316 -21.213  -3.874  1.00 95.64           H  
ATOM   2649  HB3 ASN A 167       2.426 -20.629  -2.624  1.00 95.64           H  
ATOM   2650  O   ASN A 167       0.194 -20.190  -0.367  1.00 95.64           O  
ATOM   2651  CG  ASN A 167       2.884 -22.564  -3.348  1.00 95.64           C  
ATOM   2652  ND2 ASN A 167       3.658 -22.330  -4.379  1.00 95.64           N  
ATOM   2653 HD21 ASN A 167       3.580 -21.467  -4.898  1.00 95.64           H  
ATOM   2654 HD22 ASN A 167       4.398 -23.003  -4.519  1.00 95.64           H  
ATOM   2655  OD1 ASN A 167       2.945 -23.639  -2.782  1.00 95.64           O  
ATOM   2656  N   ILE A 168      -1.051 -20.414  -2.204  1.00 96.44           N  
ATOM   2657  H   ILE A 168      -1.167 -20.894  -3.085  1.00 96.44           H  
ATOM   2658  CA  ILE A 168      -1.997 -19.349  -1.830  1.00 96.44           C  
ATOM   2659  HA  ILE A 168      -1.423 -18.456  -1.585  1.00 96.44           H  
ATOM   2660  C   ILE A 168      -2.778 -19.708  -0.553  1.00 96.44           C  
ATOM   2661  CB  ILE A 168      -2.930 -19.024  -3.019  1.00 96.44           C  
ATOM   2662  HB  ILE A 168      -3.410 -19.951  -3.333  1.00 96.44           H  
ATOM   2663  O   ILE A 168      -2.994 -18.841   0.294  1.00 96.44           O  
ATOM   2664  CG1 ILE A 168      -2.155 -18.468  -4.240  1.00 96.44           C  
ATOM   2665 HG12 ILE A 168      -1.389 -19.181  -4.543  1.00 96.44           H  
ATOM   2666 HG13 ILE A 168      -2.846 -18.374  -5.078  1.00 96.44           H  
ATOM   2667  CG2 ILE A 168      -4.048 -18.042  -2.623  1.00 96.44           C  
ATOM   2668 HG21 ILE A 168      -4.631 -17.763  -3.501  1.00 96.44           H  
ATOM   2669 HG22 ILE A 168      -3.624 -17.149  -2.165  1.00 96.44           H  
ATOM   2670 HG23 ILE A 168      -4.720 -18.510  -1.904  1.00 96.44           H  
ATOM   2671  CD1 ILE A 168      -1.455 -17.116  -4.038  1.00 96.44           C  
ATOM   2672 HD11 ILE A 168      -2.184 -16.341  -3.800  1.00 96.44           H  
ATOM   2673 HD12 ILE A 168      -0.944 -16.839  -4.960  1.00 96.44           H  
ATOM   2674 HD13 ILE A 168      -0.714 -17.184  -3.241  1.00 96.44           H  
ATOM   2675  N   LYS A 169      -3.182 -20.974  -0.377  1.00 94.55           N  
ATOM   2676  H   LYS A 169      -2.976 -21.642  -1.105  1.00 94.55           H  
ATOM   2677  CA  LYS A 169      -3.837 -21.449   0.857  1.00 94.55           C  
ATOM   2678  HA  LYS A 169      -4.640 -20.762   1.120  1.00 94.55           H  
ATOM   2679  C   LYS A 169      -2.889 -21.459   2.058  1.00 94.55           C  
ATOM   2680  CB  LYS A 169      -4.425 -22.851   0.639  1.00 94.55           C  
ATOM   2681  HB2 LYS A 169      -4.646 -23.294   1.611  1.00 94.55           H  
ATOM   2682  HB3 LYS A 169      -3.692 -23.483   0.138  1.00 94.55           H  
ATOM   2683  O   LYS A 169      -3.320 -21.143   3.167  1.00 94.55           O  
ATOM   2684  CG  LYS A 169      -5.727 -22.807  -0.172  1.00 94.55           C  
ATOM   2685  HG2 LYS A 169      -5.555 -22.311  -1.128  1.00 94.55           H  
ATOM   2686  HG3 LYS A 169      -6.470 -22.236   0.385  1.00 94.55           H  
ATOM   2687  CD  LYS A 169      -6.260 -24.223  -0.424  1.00 94.55           C  
ATOM   2688  HD2 LYS A 169      -6.400 -24.733   0.529  1.00 94.55           H  
ATOM   2689  HD3 LYS A 169      -5.531 -24.771  -1.021  1.00 94.55           H  
ATOM   2690  CE  LYS A 169      -7.594 -24.143  -1.173  1.00 94.55           C  
ATOM   2691  HE2 LYS A 169      -8.317 -23.611  -0.554  1.00 94.55           H  
ATOM   2692  HE3 LYS A 169      -7.449 -23.556  -2.080  1.00 94.55           H  
ATOM   2693  NZ  LYS A 169      -8.113 -25.486  -1.528  1.00 94.55           N  
ATOM   2694  HZ1 LYS A 169      -7.451 -25.966  -2.121  1.00 94.55           H  
ATOM   2695  HZ2 LYS A 169      -8.279 -26.041  -0.701  1.00 94.55           H  
ATOM   2696  HZ3 LYS A 169      -8.976 -25.389  -2.044  1.00 94.55           H  
ATOM   2697  N   GLU A 170      -1.618 -21.790   1.851  1.00 95.29           N  
ATOM   2698  H   GLU A 170      -1.343 -22.117   0.935  1.00 95.29           H  
ATOM   2699  CA  GLU A 170      -0.579 -21.706   2.879  1.00 95.29           C  
ATOM   2700  HA  GLU A 170      -0.889 -22.286   3.749  1.00 95.29           H  
ATOM   2701  C   GLU A 170      -0.384 -20.257   3.341  1.00 95.29           C  
ATOM   2702  CB  GLU A 170       0.725 -22.314   2.344  1.00 95.29           C  
ATOM   2703  HB2 GLU A 170       1.086 -21.731   1.497  1.00 95.29           H  
ATOM   2704  HB3 GLU A 170       0.527 -23.333   2.014  1.00 95.29           H  
ATOM   2705  O   GLU A 170      -0.519 -19.974   4.531  1.00 95.29           O  
ATOM   2706  CG  GLU A 170       1.802 -22.338   3.434  1.00 95.29           C  
ATOM   2707  HG2 GLU A 170       1.961 -21.326   3.806  1.00 95.29           H  
ATOM   2708  HG3 GLU A 170       1.447 -22.952   4.262  1.00 95.29           H  
ATOM   2709  CD  GLU A 170       3.145 -22.883   2.944  1.00 95.29           C  
ATOM   2710  OE1 GLU A 170       4.154 -22.691   3.652  1.00 95.29           O  
ATOM   2711  OE2 GLU A 170       3.235 -23.524   1.876  1.00 95.29           O  
ATOM   2712  N   MET A 171      -0.190 -19.324   2.402  1.00 95.98           N  
ATOM   2713  H   MET A 171      -0.055 -19.631   1.449  1.00 95.98           H  
ATOM   2714  CA  MET A 171      -0.098 -17.889   2.692  1.00 95.98           C  
ATOM   2715  HA  MET A 171       0.779 -17.698   3.310  1.00 95.98           H  
ATOM   2716  C   MET A 171      -1.331 -17.385   3.452  1.00 95.98           C  
ATOM   2717  CB  MET A 171       0.024 -17.102   1.381  1.00 95.98           C  
ATOM   2718  HB2 MET A 171      -0.053 -16.039   1.611  1.00 95.98           H  
ATOM   2719  HB3 MET A 171      -0.800 -17.369   0.721  1.00 95.98           H  
ATOM   2720  O   MET A 171      -1.209 -16.657   4.434  1.00 95.98           O  
ATOM   2721  CG  MET A 171       1.341 -17.336   0.641  1.00 95.98           C  
ATOM   2722  HG2 MET A 171       2.158 -16.979   1.268  1.00 95.98           H  
ATOM   2723  HG3 MET A 171       1.498 -18.404   0.489  1.00 95.98           H  
ATOM   2724  SD  MET A 171       1.421 -16.506  -0.972  1.00 95.98           S  
ATOM   2725  CE  MET A 171       1.685 -14.822  -0.365  1.00 95.98           C  
ATOM   2726  HE1 MET A 171       2.502 -14.822   0.357  1.00 95.98           H  
ATOM   2727  HE2 MET A 171       0.778 -14.454   0.116  1.00 95.98           H  
ATOM   2728  HE3 MET A 171       1.954 -14.169  -1.194  1.00 95.98           H  
ATOM   2729  N   LEU A 172      -2.536 -17.796   3.037  1.00 92.88           N  
ATOM   2730  H   LEU A 172      -2.584 -18.370   2.207  1.00 92.88           H  
ATOM   2731  CA  LEU A 172      -3.780 -17.425   3.714  1.00 92.88           C  
ATOM   2732  HA  LEU A 172      -3.814 -16.336   3.769  1.00 92.88           H  
ATOM   2733  C   LEU A 172      -3.834 -17.965   5.152  1.00 92.88           C  
ATOM   2734  CB  LEU A 172      -4.967 -17.927   2.874  1.00 92.88           C  
ATOM   2735  HB2 LEU A 172      -4.858 -17.556   1.855  1.00 92.88           H  
ATOM   2736  HB3 LEU A 172      -4.932 -19.016   2.839  1.00 92.88           H  
ATOM   2737  O   LEU A 172      -4.285 -17.262   6.057  1.00 92.88           O  
ATOM   2738  CG  LEU A 172      -6.345 -17.498   3.408  1.00 92.88           C  
ATOM   2739  HG  LEU A 172      -6.478 -17.855   4.429  1.00 92.88           H  
ATOM   2740  CD1 LEU A 172      -6.509 -15.978   3.380  1.00 92.88           C  
ATOM   2741 HD11 LEU A 172      -6.227 -15.589   2.402  1.00 92.88           H  
ATOM   2742 HD12 LEU A 172      -5.892 -15.526   4.156  1.00 92.88           H  
ATOM   2743 HD13 LEU A 172      -7.557 -15.745   3.567  1.00 92.88           H  
ATOM   2744  CD2 LEU A 172      -7.449 -18.111   2.546  1.00 92.88           C  
ATOM   2745 HD21 LEU A 172      -7.379 -17.740   1.524  1.00 92.88           H  
ATOM   2746 HD22 LEU A 172      -8.426 -17.850   2.953  1.00 92.88           H  
ATOM   2747 HD23 LEU A 172      -7.354 -19.197   2.546  1.00 92.88           H  
ATOM   2748  N   SER A 173      -3.350 -19.187   5.374  1.00 91.61           N  
ATOM   2749  H   SER A 173      -2.946 -19.687   4.594  1.00 91.61           H  
ATOM   2750  CA  SER A 173      -3.274 -19.799   6.704  1.00 91.61           C  
ATOM   2751  HA  SER A 173      -4.262 -19.762   7.163  1.00 91.61           H  
ATOM   2752  C   SER A 173      -2.310 -19.035   7.616  1.00 91.61           C  
ATOM   2753  CB  SER A 173      -2.859 -21.271   6.603  1.00 91.61           C  
ATOM   2754  HB2 SER A 173      -2.836 -21.705   7.602  1.00 91.61           H  
ATOM   2755  HB3 SER A 173      -1.864 -21.352   6.165  1.00 91.61           H  
ATOM   2756  O   SER A 173      -2.659 -18.757   8.768  1.00 91.61           O  
ATOM   2757  OG  SER A 173      -3.787 -21.986   5.807  1.00 91.61           O  
ATOM   2758  HG  SER A 173      -3.628 -21.746   4.892  1.00 91.61           H  
ATOM   2759  N   ASP A 174      -1.151 -18.608   7.100  1.00 91.77           N  
ATOM   2760  H   ASP A 174      -0.892 -18.883   6.163  1.00 91.77           H  
ATOM   2761  CA  ASP A 174      -0.213 -17.773   7.861  1.00 91.77           C  
ATOM   2762  HA  ASP A 174      -0.047 -18.274   8.814  1.00 91.77           H  
ATOM   2763  C   ASP A 174      -0.794 -16.385   8.165  1.00 91.77           C  
ATOM   2764  CB  ASP A 174       1.148 -17.633   7.154  1.00 91.77           C  
ATOM   2765  HB2 ASP A 174       1.071 -16.932   6.322  1.00 91.77           H  
ATOM   2766  HB3 ASP A 174       1.458 -18.604   6.768  1.00 91.77           H  
ATOM   2767  O   ASP A 174      -0.750 -15.914   9.305  1.00 91.77           O  
ATOM   2768  CG  ASP A 174       2.183 -17.158   8.180  1.00 91.77           C  
ATOM   2769  OD1 ASP A 174       2.288 -17.846   9.213  1.00 91.77           O  
ATOM   2770  OD2 ASP A 174       2.753 -16.049   8.142  1.00 91.77           O  
ATOM   2771  N   MET A 175      -1.458 -15.761   7.188  1.00 89.83           N  
ATOM   2772  H   MET A 175      -1.405 -16.161   6.262  1.00 89.83           H  
ATOM   2773  CA  MET A 175      -2.170 -14.495   7.377  1.00 89.83           C  
ATOM   2774  HA  MET A 175      -1.450 -13.739   7.691  1.00 89.83           H  
ATOM   2775  C   MET A 175      -3.253 -14.598   8.467  1.00 89.83           C  
ATOM   2776  CB  MET A 175      -2.801 -14.055   6.048  1.00 89.83           C  
ATOM   2777  HB2 MET A 175      -3.365 -14.885   5.621  1.00 89.83           H  
ATOM   2778  HB3 MET A 175      -3.497 -13.239   6.245  1.00 89.83           H  
ATOM   2779  O   MET A 175      -3.394 -13.684   9.286  1.00 89.83           O  
ATOM   2780  CG  MET A 175      -1.770 -13.572   5.021  1.00 89.83           C  
ATOM   2781  HG2 MET A 175      -1.368 -12.616   5.356  1.00 89.83           H  
ATOM   2782  HG3 MET A 175      -0.936 -14.274   4.989  1.00 89.83           H  
ATOM   2783  SD  MET A 175      -2.409 -13.383   3.327  1.00 89.83           S  
ATOM   2784  CE  MET A 175      -3.833 -12.308   3.613  1.00 89.83           C  
ATOM   2785  HE1 MET A 175      -3.538 -11.481   4.259  1.00 89.83           H  
ATOM   2786  HE2 MET A 175      -4.190 -11.929   2.656  1.00 89.83           H  
ATOM   2787  HE3 MET A 175      -4.627 -12.884   4.089  1.00 89.83           H  
ATOM   2788  N   ILE A 176      -3.999 -15.711   8.525  1.00 85.02           N  
ATOM   2789  H   ILE A 176      -3.852 -16.409   7.810  1.00 85.02           H  
ATOM   2790  CA  ILE A 176      -4.979 -15.991   9.590  1.00 85.02           C  
ATOM   2791  HA  ILE A 176      -5.644 -15.132   9.681  1.00 85.02           H  
ATOM   2792  C   ILE A 176      -4.274 -16.155  10.944  1.00 85.02           C  
ATOM   2793  CB  ILE A 176      -5.844 -17.227   9.237  1.00 85.02           C  
ATOM   2794  HB  ILE A 176      -5.184 -18.041   8.937  1.00 85.02           H  
ATOM   2795  O   ILE A 176      -4.715 -15.567  11.937  1.00 85.02           O  
ATOM   2796  CG1 ILE A 176      -6.801 -16.903   8.067  1.00 85.02           C  
ATOM   2797 HG12 ILE A 176      -6.271 -16.336   7.302  1.00 85.02           H  
ATOM   2798 HG13 ILE A 176      -7.616 -16.277   8.430  1.00 85.02           H  
ATOM   2799  CG2 ILE A 176      -6.674 -17.698  10.451  1.00 85.02           C  
ATOM   2800 HG21 ILE A 176      -7.323 -18.526  10.166  1.00 85.02           H  
ATOM   2801 HG22 ILE A 176      -6.015 -18.068  11.237  1.00 85.02           H  
ATOM   2802 HG23 ILE A 176      -7.282 -16.878  10.833  1.00 85.02           H  
ATOM   2803  CD1 ILE A 176      -7.394 -18.147   7.391  1.00 85.02           C  
ATOM   2804 HD11 ILE A 176      -6.593 -18.805   7.053  1.00 85.02           H  
ATOM   2805 HD12 ILE A 176      -7.981 -17.838   6.526  1.00 85.02           H  
ATOM   2806 HD13 ILE A 176      -8.048 -18.688   8.074  1.00 85.02           H  
ATOM   2807  N   ARG A 177      -3.157 -16.894  11.003  1.00 86.14           N  
ATOM   2808  H   ARG A 177      -2.851 -17.352  10.157  1.00 86.14           H  
ATOM   2809  CA  ARG A 177      -2.340 -17.057  12.219  1.00 86.14           C  
ATOM   2810  HA  ARG A 177      -2.955 -17.503  13.001  1.00 86.14           H  
ATOM   2811  C   ARG A 177      -1.853 -15.701  12.746  1.00 86.14           C  
ATOM   2812  CB  ARG A 177      -1.174 -18.013  11.906  1.00 86.14           C  
ATOM   2813  HB2 ARG A 177      -1.574 -18.948  11.514  1.00 86.14           H  
ATOM   2814  HB3 ARG A 177      -0.565 -17.567  11.119  1.00 86.14           H  
ATOM   2815  O   ARG A 177      -2.050 -15.404  13.927  1.00 86.14           O  
ATOM   2816  CG  ARG A 177      -0.275 -18.339  13.117  1.00 86.14           C  
ATOM   2817  HG2 ARG A 177      -0.821 -18.991  13.799  1.00 86.14           H  
ATOM   2818  HG3 ARG A 177      -0.013 -17.424  13.648  1.00 86.14           H  
ATOM   2819  CD  ARG A 177       1.032 -19.029  12.689  1.00 86.14           C  
ATOM   2820  HD2 ARG A 177       1.599 -19.319  13.573  1.00 86.14           H  
ATOM   2821  HD3 ARG A 177       0.801 -19.937  12.131  1.00 86.14           H  
ATOM   2822  NE  ARG A 177       1.831 -18.134  11.837  1.00 86.14           N  
ATOM   2823  HE  ARG A 177       1.636 -18.130  10.846  1.00 86.14           H  
ATOM   2824  NH1 ARG A 177       3.625 -17.650  13.161  1.00 86.14           N  
ATOM   2825 HH11 ARG A 177       4.516 -17.174  13.147  1.00 86.14           H  
ATOM   2826 HH12 ARG A 177       3.747 -18.641  13.313  1.00 86.14           H  
ATOM   2827  NH2 ARG A 177       3.303 -16.489  11.315  1.00 86.14           N  
ATOM   2828 HH21 ARG A 177       2.963 -16.599  10.370  1.00 86.14           H  
ATOM   2829 HH22 ARG A 177       4.195 -16.031  11.432  1.00 86.14           H  
ATOM   2830  CZ  ARG A 177       2.900 -17.425  12.119  1.00 86.14           C  
ATOM   2831  N   ARG A 178      -1.295 -14.844  11.883  1.00 84.60           N  
ATOM   2832  H   ARG A 178      -1.146 -15.181  10.943  1.00 84.60           H  
ATOM   2833  CA  ARG A 178      -0.862 -13.471  12.220  1.00 84.60           C  
ATOM   2834  HA  ARG A 178      -0.115 -13.503  13.014  1.00 84.60           H  
ATOM   2835  C   ARG A 178      -2.013 -12.615  12.722  1.00 84.60           C  
ATOM   2836  CB  ARG A 178      -0.257 -12.791  10.987  1.00 84.60           C  
ATOM   2837  HB2 ARG A 178      -0.949 -12.879  10.149  1.00 84.60           H  
ATOM   2838  HB3 ARG A 178      -0.112 -11.732  11.200  1.00 84.60           H  
ATOM   2839  O   ARG A 178      -1.899 -11.976  13.765  1.00 84.60           O  
ATOM   2840  CG  ARG A 178       1.090 -13.387  10.593  1.00 84.60           C  
ATOM   2841  HG2 ARG A 178       1.816 -13.213  11.386  1.00 84.60           H  
ATOM   2842  HG3 ARG A 178       0.997 -14.461  10.431  1.00 84.60           H  
ATOM   2843  CD  ARG A 178       1.558 -12.723   9.298  1.00 84.60           C  
ATOM   2844  HD2 ARG A 178       0.790 -12.839   8.533  1.00 84.60           H  
ATOM   2845  HD3 ARG A 178       1.740 -11.660   9.455  1.00 84.60           H  
ATOM   2846  NE  ARG A 178       2.760 -13.384   8.820  1.00 84.60           N  
ATOM   2847  HE  ARG A 178       2.622 -14.097   8.117  1.00 84.60           H  
ATOM   2848  NH1 ARG A 178       4.322 -12.388  10.151  1.00 84.60           N  
ATOM   2849 HH11 ARG A 178       3.739 -11.570  10.261  1.00 84.60           H  
ATOM   2850 HH12 ARG A 178       5.296 -12.342  10.413  1.00 84.60           H  
ATOM   2851  NH2 ARG A 178       4.788 -14.245   8.963  1.00 84.60           N  
ATOM   2852 HH21 ARG A 178       5.773 -14.264   9.183  1.00 84.60           H  
ATOM   2853 HH22 ARG A 178       4.392 -14.968   8.380  1.00 84.60           H  
ATOM   2854  CZ  ARG A 178       3.965 -13.319   9.316  1.00 84.60           C  
ATOM   2855  N   ARG A 179      -3.149 -12.639  12.022  1.00 77.56           N  
ATOM   2856  H   ARG A 179      -3.159 -13.164  11.159  1.00 77.56           H  
ATOM   2857  CA  ARG A 179      -4.363 -11.931  12.439  1.00 77.56           C  
ATOM   2858  HA  ARG A 179      -4.147 -10.864  12.500  1.00 77.56           H  
ATOM   2859  C   ARG A 179      -4.815 -12.364  13.834  1.00 77.56           C  
ATOM   2860  CB  ARG A 179      -5.445 -12.157  11.378  1.00 77.56           C  
ATOM   2861  HB2 ARG A 179      -5.104 -11.749  10.426  1.00 77.56           H  
ATOM   2862  HB3 ARG A 179      -5.624 -13.225  11.253  1.00 77.56           H  
ATOM   2863  O   ARG A 179      -5.132 -11.511  14.659  1.00 77.56           O  
ATOM   2864  CG  ARG A 179      -6.750 -11.477  11.780  1.00 77.56           C  
ATOM   2865  HG2 ARG A 179      -6.581 -10.410  11.926  1.00 77.56           H  
ATOM   2866  HG3 ARG A 179      -7.113 -11.914  12.711  1.00 77.56           H  
ATOM   2867  CD  ARG A 179      -7.821 -11.684  10.717  1.00 77.56           C  
ATOM   2868  HD2 ARG A 179      -7.944 -12.748  10.514  1.00 77.56           H  
ATOM   2869  HD3 ARG A 179      -7.508 -11.201   9.791  1.00 77.56           H  
ATOM   2870  NE  ARG A 179      -9.078 -11.088  11.182  1.00 77.56           N  
ATOM   2871  HE  ARG A 179      -9.227 -10.112  10.971  1.00 77.56           H  
ATOM   2872  NH1 ARG A 179     -10.058 -12.969  12.098  1.00 77.56           N  
ATOM   2873 HH11 ARG A 179      -9.267 -13.538  11.835  1.00 77.56           H  
ATOM   2874 HH12 ARG A 179     -10.825 -13.371  12.619  1.00 77.56           H  
ATOM   2875  NH2 ARG A 179     -11.070 -10.990  12.191  1.00 77.56           N  
ATOM   2876 HH21 ARG A 179     -11.985 -11.411  12.260  1.00 77.56           H  
ATOM   2877 HH22 ARG A 179     -11.019  -9.985  12.281  1.00 77.56           H  
ATOM   2878  CZ  ARG A 179     -10.056 -11.695  11.818  1.00 77.56           C  
ATOM   2879  N   ASN A 180      -4.806 -13.662  14.121  1.00 78.18           N  
ATOM   2880  H   ASN A 180      -4.583 -14.315  13.384  1.00 78.18           H  
ATOM   2881  CA  ASN A 180      -5.171 -14.181  15.437  1.00 78.18           C  
ATOM   2882  HA  ASN A 180      -6.145 -13.776  15.714  1.00 78.18           H  
ATOM   2883  C   ASN A 180      -4.192 -13.721  16.528  1.00 78.18           C  
ATOM   2884  CB  ASN A 180      -5.295 -15.711  15.358  1.00 78.18           C  
ATOM   2885  HB2 ASN A 180      -5.404 -16.114  16.365  1.00 78.18           H  
ATOM   2886  HB3 ASN A 180      -4.391 -16.132  14.918  1.00 78.18           H  
ATOM   2887  O   ASN A 180      -4.640 -13.361  17.613  1.00 78.18           O  
ATOM   2888  CG  ASN A 180      -6.503 -16.167  14.555  1.00 78.18           C  
ATOM   2889  ND2 ASN A 180      -6.511 -17.404  14.119  1.00 78.18           N  
ATOM   2890 HD21 ASN A 180      -7.299 -17.681  13.552  1.00 78.18           H  
ATOM   2891 HD22 ASN A 180      -5.708 -18.004  14.249  1.00 78.18           H  
ATOM   2892  OD1 ASN A 180      -7.461 -15.439  14.336  1.00 78.18           O  
ATOM   2893  N   ARG A 181      -2.882 -13.640  16.243  1.00 79.13           N  
ATOM   2894  H   ARG A 181      -2.571 -13.976  15.343  1.00 79.13           H  
ATOM   2895  CA  ARG A 181      -1.890 -13.050  17.167  1.00 79.13           C  
ATOM   2896  HA  ARG A 181      -1.959 -13.549  18.133  1.00 79.13           H  
ATOM   2897  C   ARG A 181      -2.177 -11.569  17.455  1.00 79.13           C  
ATOM   2898  CB  ARG A 181      -0.460 -13.234  16.623  1.00 79.13           C  
ATOM   2899  HB2 ARG A 181       0.217 -12.633  17.231  1.00 79.13           H  
ATOM   2900  HB3 ARG A 181      -0.403 -12.864  15.599  1.00 79.13           H  
ATOM   2901  O   ARG A 181      -2.155 -11.164  18.613  1.00 79.13           O  
ATOM   2902  CG  ARG A 181       0.034 -14.690  16.665  1.00 79.13           C  
ATOM   2903  HG2 ARG A 181      -0.633 -15.330  16.087  1.00 79.13           H  
ATOM   2904  HG3 ARG A 181       0.040 -15.032  17.700  1.00 79.13           H  
ATOM   2905  CD  ARG A 181       1.457 -14.790  16.090  1.00 79.13           C  
ATOM   2906  HD2 ARG A 181       1.433 -14.500  15.040  1.00 79.13           H  
ATOM   2907  HD3 ARG A 181       2.100 -14.096  16.631  1.00 79.13           H  
ATOM   2908  NE  ARG A 181       2.013 -16.154  16.207  1.00 79.13           N  
ATOM   2909  HE  ARG A 181       1.402 -16.879  16.553  1.00 79.13           H  
ATOM   2910  NH1 ARG A 181       4.154 -15.688  15.482  1.00 79.13           N  
ATOM   2911 HH11 ARG A 181       3.914 -14.719  15.323  1.00 79.13           H  
ATOM   2912 HH12 ARG A 181       5.100 -15.993  15.306  1.00 79.13           H  
ATOM   2913  NH2 ARG A 181       3.629 -17.763  16.120  1.00 79.13           N  
ATOM   2914 HH21 ARG A 181       4.548 -18.061  15.827  1.00 79.13           H  
ATOM   2915 HH22 ARG A 181       2.984 -18.475  16.430  1.00 79.13           H  
ATOM   2916  CZ  ARG A 181       3.257 -16.525  15.934  1.00 79.13           C  
ATOM   2917  N   ILE A 182      -2.520 -10.779  16.433  1.00 74.59           N  
ATOM   2918  H   ILE A 182      -2.475 -11.177  15.506  1.00 74.59           H  
ATOM   2919  CA  ILE A 182      -2.884  -9.353  16.574  1.00 74.59           C  
ATOM   2920  HA  ILE A 182      -2.070  -8.825  17.071  1.00 74.59           H  
ATOM   2921  C   ILE A 182      -4.135  -9.187  17.447  1.00 74.59           C  
ATOM   2922  CB  ILE A 182      -3.096  -8.724  15.176  1.00 74.59           C  
ATOM   2923  HB  ILE A 182      -3.802  -9.351  14.632  1.00 74.59           H  
ATOM   2924  O   ILE A 182      -4.153  -8.369  18.367  1.00 74.59           O  
ATOM   2925  CG1 ILE A 182      -1.769  -8.690  14.390  1.00 74.59           C  
ATOM   2926 HG12 ILE A 182      -1.239  -9.635  14.509  1.00 74.59           H  
ATOM   2927 HG13 ILE A 182      -1.121  -7.905  14.779  1.00 74.59           H  
ATOM   2928  CG2 ILE A 182      -3.697  -7.306  15.236  1.00 74.59           C  
ATOM   2929 HG21 ILE A 182      -3.821  -6.903  14.231  1.00 74.59           H  
ATOM   2930 HG22 ILE A 182      -4.678  -7.316  15.712  1.00 74.59           H  
ATOM   2931 HG23 ILE A 182      -3.029  -6.651  15.794  1.00 74.59           H  
ATOM   2932  CD1 ILE A 182      -1.988  -8.475  12.890  1.00 74.59           C  
ATOM   2933 HD11 ILE A 182      -1.123  -8.866  12.355  1.00 74.59           H  
ATOM   2934 HD12 ILE A 182      -2.864  -9.025  12.545  1.00 74.59           H  
ATOM   2935 HD13 ILE A 182      -2.117  -7.414  12.675  1.00 74.59           H  
ATOM   2936  N   ILE A 183      -5.176  -9.977  17.170  1.00 66.61           N  
ATOM   2937  H   ILE A 183      -5.079 -10.613  16.392  1.00 66.61           H  
ATOM   2938  CA  ILE A 183      -6.473  -9.931  17.863  1.00 66.61           C  
ATOM   2939  HA  ILE A 183      -6.819  -8.898  17.900  1.00 66.61           H  
ATOM   2940  C   ILE A 183      -6.372 -10.406  19.315  1.00 66.61           C  
ATOM   2941  CB  ILE A 183      -7.499 -10.770  17.062  1.00 66.61           C  
ATOM   2942  HB  ILE A 183      -7.039 -11.722  16.797  1.00 66.61           H  
ATOM   2943  O   ILE A 183      -7.085  -9.892  20.178  1.00 66.61           O  
ATOM   2944  CG1 ILE A 183      -7.872 -10.016  15.771  1.00 66.61           C  
ATOM   2945 HG12 ILE A 183      -8.378  -9.086  16.032  1.00 66.61           H  
ATOM   2946 HG13 ILE A 183      -6.965  -9.756  15.224  1.00 66.61           H  
ATOM   2947  CG2 ILE A 183      -8.773 -11.077  17.863  1.00 66.61           C  
ATOM   2948 HG21 ILE A 183      -8.514 -11.712  18.710  1.00 66.61           H  
ATOM   2949 HG22 ILE A 183      -9.230 -10.140  18.185  1.00 66.61           H  
ATOM   2950 HG23 ILE A 183      -9.483 -11.643  17.260  1.00 66.61           H  
ATOM   2951  CD1 ILE A 183      -8.773 -10.811  14.824  1.00 66.61           C  
ATOM   2952 HD11 ILE A 183      -9.791 -10.859  15.210  1.00 66.61           H  
ATOM   2953 HD12 ILE A 183      -8.378 -11.817  14.682  1.00 66.61           H  
ATOM   2954 HD13 ILE A 183      -8.799 -10.289  13.867  1.00 66.61           H  
ATOM   2955  N   ASN A 184      -5.531 -11.404  19.583  1.00 65.93           N  
ATOM   2956  H   ASN A 184      -5.021 -11.831  18.823  1.00 65.93           H  
ATOM   2957  CA  ASN A 184      -5.377 -11.976  20.919  1.00 65.93           C  
ATOM   2958  HA  ASN A 184      -6.314 -11.855  21.462  1.00 65.93           H  
ATOM   2959  C   ASN A 184      -4.340 -11.236  21.775  1.00 65.93           C  
ATOM   2960  CB  ASN A 184      -5.125 -13.484  20.792  1.00 65.93           C  
ATOM   2961  HB2 ASN A 184      -4.245 -13.657  20.173  1.00 65.93           H  
ATOM   2962  HB3 ASN A 184      -4.927 -13.896  21.782  1.00 65.93           H  
ATOM   2963  O   ASN A 184      -4.348 -11.424  22.985  1.00 65.93           O  
ATOM   2964  CG  ASN A 184      -6.327 -14.222  20.217  1.00 65.93           C  
ATOM   2965  ND2 ASN A 184      -6.110 -15.378  19.635  1.00 65.93           N  
ATOM   2966 HD21 ASN A 184      -6.918 -15.870  19.282  1.00 65.93           H  
ATOM   2967 HD22 ASN A 184      -5.167 -15.731  19.567  1.00 65.93           H  
ATOM   2968  OD1 ASN A 184      -7.473 -13.791  20.293  1.00 65.93           O  
ATOM   2969  N   GLY A 185      -3.543 -10.347  21.170  1.00 59.76           N  
ATOM   2970  H   GLY A 185      -3.547 -10.323  20.160  1.00 59.76           H  
ATOM   2971  CA  GLY A 185      -2.637  -9.433  21.860  1.00 59.76           C  
ATOM   2972  HA2 GLY A 185      -2.334  -8.651  21.164  1.00 59.76           H  
ATOM   2973  HA3 GLY A 185      -3.163  -8.961  22.690  1.00 59.76           H  
ATOM   2974  C   GLY A 185      -1.389 -10.116  22.429  1.00 59.76           C  
ATOM   2975  O   GLY A 185      -1.474 -11.070  23.192  1.00 59.76           O  
ATOM   2976  N   GLY A 186      -0.221  -9.582  22.069  1.00 51.96           N  
ATOM   2977  H   GLY A 186      -0.236  -8.836  21.388  1.00 51.96           H  
ATOM   2978  CA  GLY A 186       1.072  -9.849  22.715  1.00 51.96           C  
ATOM   2979  HA2 GLY A 186       0.945 -10.567  23.525  1.00 51.96           H  
ATOM   2980  HA3 GLY A 186       1.763 -10.271  21.986  1.00 51.96           H  
ATOM   2981  C   GLY A 186       1.710  -8.586  23.310  1.00 51.96           C  
ATOM   2982  O   GLY A 186       2.893  -8.606  23.617  1.00 51.96           O  
ATOM   2983  N   SER A 187       0.955  -7.486  23.427  1.00 44.19           N  
ATOM   2984  H   SER A 187      -0.034  -7.546  23.228  1.00 44.19           H  
ATOM   2985  CA  SER A 187       1.399  -6.227  24.037  1.00 44.19           C  
ATOM   2986  HA  SER A 187       2.445  -6.324  24.327  1.00 44.19           H  
ATOM   2987  C   SER A 187       0.600  -5.943  25.310  1.00 44.19           C  
ATOM   2988  CB  SER A 187       1.325  -5.058  23.043  1.00 44.19           C  
ATOM   2989  HB2 SER A 187       1.680  -4.156  23.542  1.00 44.19           H  
ATOM   2990  HB3 SER A 187       1.989  -5.262  22.203  1.00 44.19           H  
ATOM   2991  O   SER A 187      -0.626  -6.090  25.329  1.00 44.19           O  
ATOM   2992  OG  SER A 187       0.012  -4.825  22.552  1.00 44.19           O  
ATOM   2993  HG  SER A 187       0.006  -3.923  22.222  1.00 44.19           H  
ATOM   2994  N   ASP A 188       1.298  -5.544  26.374  1.00 40.18           N  
ATOM   2995  H   ASP A 188       2.303  -5.470  26.297  1.00 40.18           H  
ATOM   2996  CA  ASP A 188       0.737  -5.303  27.711  1.00 40.18           C  
ATOM   2997  HA  ASP A 188       0.124  -6.164  27.980  1.00 40.18           H  
ATOM   2998  C   ASP A 188      -0.218  -4.089  27.792  1.00 40.18           C  
ATOM   2999  CB  ASP A 188       1.891  -5.206  28.731  1.00 40.18           C  
ATOM   3000  HB2 ASP A 188       1.535  -4.687  29.621  1.00 40.18           H  
ATOM   3001  HB3 ASP A 188       2.704  -4.615  28.309  1.00 40.18           H  
ATOM   3002  O   ASP A 188      -0.912  -3.926  28.795  1.00 40.18           O  
ATOM   3003  CG  ASP A 188       2.404  -6.581  29.185  1.00 40.18           C  
ATOM   3004  OD1 ASP A 188       1.549  -7.450  29.510  1.00 40.18           O  
ATOM   3005  OD2 ASP A 188       3.640  -6.753  29.234  1.00 40.18           O  
ATOM   3006  N   ASP A 189      -0.336  -3.297  26.719  1.00 41.88           N  
ATOM   3007  H   ASP A 189       0.315  -3.467  25.966  1.00 41.88           H  
ATOM   3008  CA  ASP A 189      -1.091  -2.033  26.684  1.00 41.88           C  
ATOM   3009  HA  ASP A 189      -1.224  -1.682  27.707  1.00 41.88           H  
ATOM   3010  C   ASP A 189      -2.505  -2.120  26.077  1.00 41.88           C  
ATOM   3011  CB  ASP A 189      -0.260  -0.980  25.939  1.00 41.88           C  
ATOM   3012  HB2 ASP A 189      -0.867  -0.089  25.778  1.00 41.88           H  
ATOM   3013  HB3 ASP A 189       0.021  -1.373  24.962  1.00 41.88           H  
ATOM   3014  O   ASP A 189      -3.255  -1.136  26.076  1.00 41.88           O  
ATOM   3015  CG  ASP A 189       0.986  -0.553  26.714  1.00 41.88           C  
ATOM   3016  OD1 ASP A 189       0.901  -0.469  27.959  1.00 41.88           O  
ATOM   3017  OD2 ASP A 189       1.992  -0.278  26.031  1.00 41.88           O  
ATOM   3018  N   ALA A 190      -2.928  -3.278  25.557  1.00 44.58           N  
ATOM   3019  H   ALA A 190      -2.312  -4.075  25.626  1.00 44.58           H  
ATOM   3020  CA  ALA A 190      -4.341  -3.479  25.235  1.00 44.58           C  
ATOM   3021  HA  ALA A 190      -4.722  -2.565  24.779  1.00 44.58           H  
ATOM   3022  C   ALA A 190      -5.103  -3.765  26.542  1.00 44.58           C  
ATOM   3023  CB  ALA A 190      -4.494  -4.596  24.196  1.00 44.58           C  
ATOM   3024  HB1 ALA A 190      -5.549  -4.740  23.961  1.00 44.58           H  
ATOM   3025  HB2 ALA A 190      -4.083  -5.524  24.594  1.00 44.58           H  
ATOM   3026  HB3 ALA A 190      -3.954  -4.328  23.289  1.00 44.58           H  
ATOM   3027  O   ALA A 190      -4.687  -4.663  27.278  1.00 44.58           O  
ATOM   3028  N   PRO A 191      -6.231  -3.083  26.851  1.00 42.54           N  
ATOM   3029  CA  PRO A 191      -7.028  -3.429  28.021  1.00 42.54           C  
ATOM   3030  HA  PRO A 191      -6.454  -3.217  28.924  1.00 42.54           H  
ATOM   3031  C   PRO A 191      -7.356  -4.915  27.926  1.00 42.54           C  
ATOM   3032  CB  PRO A 191      -8.292  -2.554  27.978  1.00 42.54           C  
ATOM   3033  HB2 PRO A 191      -8.510  -2.133  28.960  1.00 42.54           H  
ATOM   3034  HB3 PRO A 191      -9.151  -3.123  27.622  1.00 42.54           H  
ATOM   3035  O   PRO A 191      -8.035  -5.317  26.975  1.00 42.54           O  
ATOM   3036  CG  PRO A 191      -7.965  -1.455  26.968  1.00 42.54           C  
ATOM   3037  HG2 PRO A 191      -8.843  -1.162  26.392  1.00 42.54           H  
ATOM   3038  HG3 PRO A 191      -7.558  -0.593  27.495  1.00 42.54           H  
ATOM   3039  CD  PRO A 191      -6.878  -2.046  26.070  1.00 42.54           C  
ATOM   3040  HD2 PRO A 191      -6.169  -1.269  25.785  1.00 42.54           H  
ATOM   3041  HD3 PRO A 191      -7.328  -2.493  25.183  1.00 42.54           H  
ATOM   3042  N   LYS A 192      -6.837  -5.727  28.858  1.00 45.02           N  
ATOM   3043  H   LYS A 192      -6.161  -5.327  29.494  1.00 45.02           H  
ATOM   3044  CA  LYS A 192      -7.080  -7.172  28.914  1.00 45.02           C  
ATOM   3045  HA  LYS A 192      -6.791  -7.616  27.961  1.00 45.02           H  
ATOM   3046  C   LYS A 192      -8.582  -7.378  29.085  1.00 45.02           C  
ATOM   3047  CB  LYS A 192      -6.251  -7.844  30.035  1.00 45.02           C  
ATOM   3048  HB2 LYS A 192      -6.365  -7.282  30.962  1.00 45.02           H  
ATOM   3049  HB3 LYS A 192      -6.635  -8.851  30.198  1.00 45.02           H  
ATOM   3050  O   LYS A 192      -9.104  -7.432  30.197  1.00 45.02           O  
ATOM   3051  CG  LYS A 192      -4.757  -7.955  29.676  1.00 45.02           C  
ATOM   3052  HG2 LYS A 192      -4.368  -6.953  29.492  1.00 45.02           H  
ATOM   3053  HG3 LYS A 192      -4.664  -8.527  28.753  1.00 45.02           H  
ATOM   3054  CD  LYS A 192      -3.887  -8.625  30.762  1.00 45.02           C  
ATOM   3055  HD2 LYS A 192      -4.234  -9.642  30.944  1.00 45.02           H  
ATOM   3056  HD3 LYS A 192      -3.951  -8.042  31.681  1.00 45.02           H  
ATOM   3057  CE  LYS A 192      -2.431  -8.641  30.252  1.00 45.02           C  
ATOM   3058  HE2 LYS A 192      -2.186  -7.635  29.910  1.00 45.02           H  
ATOM   3059  HE3 LYS A 192      -2.369  -9.286  29.376  1.00 45.02           H  
ATOM   3060  NZ  LYS A 192      -1.409  -9.050  31.252  1.00 45.02           N  
ATOM   3061  HZ1 LYS A 192      -1.493 -10.020  31.521  1.00 45.02           H  
ATOM   3062  HZ2 LYS A 192      -0.496  -8.912  30.843  1.00 45.02           H  
ATOM   3063  HZ3 LYS A 192      -1.429  -8.446  32.061  1.00 45.02           H  
ATOM   3064  N   ARG A 193      -9.311  -7.440  27.969  1.00 50.62           N  
ATOM   3065  H   ARG A 193      -8.836  -7.231  27.102  1.00 50.62           H  
ATOM   3066  CA  ARG A 193     -10.701  -7.876  27.961  1.00 50.62           C  
ATOM   3067  HA  ARG A 193     -11.271  -7.292  28.683  1.00 50.62           H  
ATOM   3068  C   ARG A 193     -10.640  -9.318  28.436  1.00 50.62           C  
ATOM   3069  CB  ARG A 193     -11.340  -7.739  26.568  1.00 50.62           C  
ATOM   3070  HB2 ARG A 193     -10.784  -8.348  25.854  1.00 50.62           H  
ATOM   3071  HB3 ARG A 193     -12.358  -8.124  26.623  1.00 50.62           H  
ATOM   3072  O   ARG A 193      -9.941 -10.130  27.832  1.00 50.62           O  
ATOM   3073  CG  ARG A 193     -11.380  -6.285  26.068  1.00 50.62           C  
ATOM   3074  HG2 ARG A 193     -10.363  -5.949  25.866  1.00 50.62           H  
ATOM   3075  HG3 ARG A 193     -11.827  -5.640  26.824  1.00 50.62           H  
ATOM   3076  CD  ARG A 193     -12.201  -6.202  24.778  1.00 50.62           C  
ATOM   3077  HD2 ARG A 193     -13.256  -6.332  25.018  1.00 50.62           H  
ATOM   3078  HD3 ARG A 193     -11.886  -7.023  24.135  1.00 50.62           H  
ATOM   3079  NE  ARG A 193     -12.001  -4.926  24.063  1.00 50.62           N  
ATOM   3080  HE  ARG A 193     -11.500  -4.191  24.542  1.00 50.62           H  
ATOM   3081  NH1 ARG A 193     -12.740  -5.712  22.047  1.00 50.62           N  
ATOM   3082 HH11 ARG A 193     -13.123  -6.525  22.508  1.00 50.62           H  
ATOM   3083 HH12 ARG A 193     -12.341  -5.834  21.126  1.00 50.62           H  
ATOM   3084  NH2 ARG A 193     -11.685  -3.798  22.088  1.00 50.62           N  
ATOM   3085 HH21 ARG A 193     -11.628  -3.940  21.090  1.00 50.62           H  
ATOM   3086 HH22 ARG A 193     -11.219  -3.007  22.509  1.00 50.62           H  
ATOM   3087  CZ  ARG A 193     -12.149  -4.804  22.757  1.00 50.62           C  
ATOM   3088  N   GLY A 194     -11.324  -9.626  29.537  1.00 47.94           N  
ATOM   3089  H   GLY A 194     -11.833  -8.898  30.017  1.00 47.94           H  
ATOM   3090  CA  GLY A 194     -11.525 -11.022  29.914  1.00 47.94           C  
ATOM   3091  HA2 GLY A 194     -12.227 -11.095  30.745  1.00 47.94           H  
ATOM   3092  HA3 GLY A 194     -10.567 -11.450  30.209  1.00 47.94           H  
ATOM   3093  C   GLY A 194     -12.085 -11.794  28.710  1.00 47.94           C  
ATOM   3094  O   GLY A 194     -12.709 -11.176  27.841  1.00 47.94           O  
ATOM   3095  N   PRO A 195     -11.856 -13.114  28.618  1.00 56.44           N  
ATOM   3096  CA  PRO A 195     -12.338 -13.898  27.487  1.00 56.44           C  
ATOM   3097  HA  PRO A 195     -11.798 -13.614  26.584  1.00 56.44           H  
ATOM   3098  C   PRO A 195     -13.836 -13.640  27.288  1.00 56.44           C  
ATOM   3099  CB  PRO A 195     -12.022 -15.358  27.832  1.00 56.44           C  
ATOM   3100  HB2 PRO A 195     -12.800 -16.041  27.490  1.00 56.44           H  
ATOM   3101  HB3 PRO A 195     -11.062 -15.632  27.394  1.00 56.44           H  
ATOM   3102  O   PRO A 195     -14.634 -13.823  28.208  1.00 56.44           O  
ATOM   3103  CG  PRO A 195     -11.899 -15.357  29.357  1.00 56.44           C  
ATOM   3104  HG2 PRO A 195     -11.248 -16.155  29.712  1.00 56.44           H  
ATOM   3105  HG3 PRO A 195     -12.890 -15.442  29.804  1.00 56.44           H  
ATOM   3106  CD  PRO A 195     -11.318 -13.976  29.654  1.00 56.44           C  
ATOM   3107  HD2 PRO A 195     -11.617 -13.651  30.650  1.00 56.44           H  
ATOM   3108  HD3 PRO A 195     -10.232 -14.005  29.573  1.00 56.44           H  
ATOM   3109  N   VAL A 196     -14.212 -13.165  26.100  1.00 62.63           N  
ATOM   3110  H   VAL A 196     -13.507 -13.001  25.395  1.00 62.63           H  
ATOM   3111  CA  VAL A 196     -15.621 -13.017  25.733  1.00 62.63           C  
ATOM   3112  HA  VAL A 196     -16.173 -12.628  26.588  1.00 62.63           H  
ATOM   3113  C   VAL A 196     -16.127 -14.418  25.412  1.00 62.63           C  
ATOM   3114  CB  VAL A 196     -15.821 -12.043  24.556  1.00 62.63           C  
ATOM   3115  HB  VAL A 196     -15.307 -12.426  23.674  1.00 62.63           H  
ATOM   3116  O   VAL A 196     -15.617 -15.061  24.494  1.00 62.63           O  
ATOM   3117  CG1 VAL A 196     -17.307 -11.876  24.230  1.00 62.63           C  
ATOM   3118 HG11 VAL A 196     -17.413 -11.264  23.335  1.00 62.63           H  
ATOM   3119 HG12 VAL A 196     -17.832 -11.401  25.059  1.00 62.63           H  
ATOM   3120 HG13 VAL A 196     -17.757 -12.848  24.028  1.00 62.63           H  
ATOM   3121  CG2 VAL A 196     -15.269 -10.645  24.874  1.00 62.63           C  
ATOM   3122 HG21 VAL A 196     -15.473  -9.969  24.044  1.00 62.63           H  
ATOM   3123 HG22 VAL A 196     -15.744 -10.254  25.774  1.00 62.63           H  
ATOM   3124 HG23 VAL A 196     -14.192 -10.691  25.035  1.00 62.63           H  
ATOM   3125  N   GLY A 197     -17.093 -14.909  26.191  1.00 73.96           N  
ATOM   3126  H   GLY A 197     -17.430 -14.354  26.965  1.00 73.96           H  
ATOM   3127  CA  GLY A 197     -17.703 -16.214  25.953  1.00 73.96           C  
ATOM   3128  HA2 GLY A 197     -18.506 -16.386  26.670  1.00 73.96           H  
ATOM   3129  HA3 GLY A 197     -16.949 -16.990  26.078  1.00 73.96           H  
ATOM   3130  C   GLY A 197     -18.287 -16.296  24.542  1.00 73.96           C  
ATOM   3131  O   GLY A 197     -18.843 -15.317  24.040  1.00 73.96           O  
ATOM   3132  N   ARG A 198     -18.171 -17.464  23.900  1.00 76.87           N  
ATOM   3133  H   ARG A 198     -17.684 -18.216  24.365  1.00 76.87           H  
ATOM   3134  CA  ARG A 198     -18.705 -17.700  22.548  1.00 76.87           C  
ATOM   3135  HA  ARG A 198     -18.204 -17.031  21.848  1.00 76.87           H  
ATOM   3136  C   ARG A 198     -20.197 -17.362  22.457  1.00 76.87           C  
ATOM   3137  CB  ARG A 198     -18.410 -19.152  22.148  1.00 76.87           C  
ATOM   3138  HB2 ARG A 198     -18.938 -19.831  22.818  1.00 76.87           H  
ATOM   3139  HB3 ARG A 198     -17.339 -19.328  22.248  1.00 76.87           H  
ATOM   3140  O   ARG A 198     -20.611 -16.705  21.513  1.00 76.87           O  
ATOM   3141  CG  ARG A 198     -18.824 -19.448  20.703  1.00 76.87           C  
ATOM   3142  HG2 ARG A 198     -19.909 -19.385  20.618  1.00 76.87           H  
ATOM   3143  HG3 ARG A 198     -18.369 -18.719  20.032  1.00 76.87           H  
ATOM   3144  CD  ARG A 198     -18.376 -20.856  20.306  1.00 76.87           C  
ATOM   3145  HD2 ARG A 198     -18.844 -21.575  20.978  1.00 76.87           H  
ATOM   3146  HD3 ARG A 198     -17.292 -20.922  20.405  1.00 76.87           H  
ATOM   3147  NE  ARG A 198     -18.768 -21.156  18.922  1.00 76.87           N  
ATOM   3148  HE  ARG A 198     -19.446 -20.528  18.514  1.00 76.87           H  
ATOM   3149  NH1 ARG A 198     -17.668 -23.166  18.730  1.00 76.87           N  
ATOM   3150 HH11 ARG A 198     -17.407 -23.103  19.704  1.00 76.87           H  
ATOM   3151 HH12 ARG A 198     -17.444 -23.989  18.189  1.00 76.87           H  
ATOM   3152  NH2 ARG A 198     -18.803 -22.351  16.989  1.00 76.87           N  
ATOM   3153 HH21 ARG A 198     -18.573 -23.178  16.456  1.00 76.87           H  
ATOM   3154 HH22 ARG A 198     -19.425 -21.657  16.600  1.00 76.87           H  
ATOM   3155  CZ  ARG A 198     -18.411 -22.218  18.223  1.00 76.87           C  
ATOM   3156  N   GLU A 199     -20.951 -17.690  23.501  1.00 82.49           N  
ATOM   3157  H   GLU A 199     -20.538 -18.249  24.233  1.00 82.49           H  
ATOM   3158  CA  GLU A 199     -22.364 -17.332  23.660  1.00 82.49           C  
ATOM   3159  HA  GLU A 199     -22.951 -17.802  22.872  1.00 82.49           H  
ATOM   3160  C   GLU A 199     -22.617 -15.813  23.586  1.00 82.49           C  
ATOM   3161  CB  GLU A 199     -22.801 -17.907  25.011  1.00 82.49           C  
ATOM   3162  HB2 GLU A 199     -22.590 -18.977  25.012  1.00 82.49           H  
ATOM   3163  HB3 GLU A 199     -22.207 -17.437  25.795  1.00 82.49           H  
ATOM   3164  O   GLU A 199     -23.570 -15.377  22.945  1.00 82.49           O  
ATOM   3165  CG  GLU A 199     -24.288 -17.705  25.311  1.00 82.49           C  
ATOM   3166  HG2 GLU A 199     -24.870 -18.088  24.472  1.00 82.49           H  
ATOM   3167  HG3 GLU A 199     -24.484 -16.638  25.412  1.00 82.49           H  
ATOM   3168  CD  GLU A 199     -24.698 -18.417  26.605  1.00 82.49           C  
ATOM   3169  OE1 GLU A 199     -25.879 -18.813  26.684  1.00 82.49           O  
ATOM   3170  OE2 GLU A 199     -23.828 -18.540  27.498  1.00 82.49           O  
ATOM   3171  N   HIS A 200     -21.735 -14.981  24.157  1.00 83.93           N  
ATOM   3172  H   HIS A 200     -20.919 -15.371  24.607  1.00 83.93           H  
ATOM   3173  CA  HIS A 200     -21.864 -13.522  24.085  1.00 83.93           C  
ATOM   3174  HA  HIS A 200     -22.895 -13.260  24.323  1.00 83.93           H  
ATOM   3175  C   HIS A 200     -21.576 -12.983  22.679  1.00 83.93           C  
ATOM   3176  CB  HIS A 200     -20.929 -12.833  25.091  1.00 83.93           C  
ATOM   3177  HB2 HIS A 200     -21.121 -11.761  25.050  1.00 83.93           H  
ATOM   3178  HB3 HIS A 200     -19.901 -12.995  24.768  1.00 83.93           H  
ATOM   3179  O   HIS A 200     -22.224 -12.035  22.234  1.00 83.93           O  
ATOM   3180  CG  HIS A 200     -21.026 -13.261  26.534  1.00 83.93           C  
ATOM   3181  CD2 HIS A 200     -22.013 -13.993  27.140  1.00 83.93           C  
ATOM   3182  HD2 HIS A 200     -22.884 -14.416  26.661  1.00 83.93           H  
ATOM   3183  ND1 HIS A 200     -20.108 -12.941  27.506  1.00 83.93           N  
ATOM   3184  HD1 HIS A 200     -19.319 -12.321  27.387  1.00 83.93           H  
ATOM   3185  CE1 HIS A 200     -20.535 -13.456  28.670  1.00 83.93           C  
ATOM   3186  HE1 HIS A 200     -20.046 -13.335  29.626  1.00 83.93           H  
ATOM   3187  NE2 HIS A 200     -21.694 -14.097  28.498  1.00 83.93           N  
ATOM   3188  N   LEU A 201     -20.605 -13.580  21.977  1.00 84.97           N  
ATOM   3189  H   LEU A 201     -20.153 -14.382  22.392  1.00 84.97           H  
ATOM   3190  CA  LEU A 201     -20.274 -13.228  20.593  1.00 84.97           C  
ATOM   3191  HA  LEU A 201     -20.162 -12.146  20.514  1.00 84.97           H  
ATOM   3192  C   LEU A 201     -21.393 -13.608  19.630  1.00 84.97           C  
ATOM   3193  CB  LEU A 201     -18.977 -13.934  20.161  1.00 84.97           C  
ATOM   3194  HB2 LEU A 201     -18.900 -13.889  19.075  1.00 84.97           H  
ATOM   3195  HB3 LEU A 201     -19.032 -14.986  20.441  1.00 84.97           H  
ATOM   3196  O   LEU A 201     -21.774 -12.793  18.792  1.00 84.97           O  
ATOM   3197  CG  LEU A 201     -17.711 -13.321  20.757  1.00 84.97           C  
ATOM   3198  HG  LEU A 201     -17.792 -13.296  21.844  1.00 84.97           H  
ATOM   3199  CD1 LEU A 201     -16.490 -14.164  20.387  1.00 84.97           C  
ATOM   3200 HD11 LEU A 201     -16.385 -14.216  19.304  1.00 84.97           H  
ATOM   3201 HD12 LEU A 201     -15.592 -13.729  20.826  1.00 84.97           H  
ATOM   3202 HD13 LEU A 201     -16.615 -15.170  20.786  1.00 84.97           H  
ATOM   3203  CD2 LEU A 201     -17.492 -11.905  20.230  1.00 84.97           C  
ATOM   3204 HD21 LEU A 201     -18.250 -11.225  20.616  1.00 84.97           H  
ATOM   3205 HD22 LEU A 201     -16.518 -11.562  20.579  1.00 84.97           H  
ATOM   3206 HD23 LEU A 201     -17.514 -11.894  19.140  1.00 84.97           H  
ATOM   3207  N   ASP A 202     -21.918 -14.822  19.768  1.00 86.38           N  
ATOM   3208  H   ASP A 202     -21.522 -15.451  20.452  1.00 86.38           H  
ATOM   3209  CA  ASP A 202     -22.999 -15.329  18.932  1.00 86.38           C  
ATOM   3210  HA  ASP A 202     -22.728 -15.189  17.885  1.00 86.38           H  
ATOM   3211  C   ASP A 202     -24.272 -14.505  19.159  1.00 86.38           C  
ATOM   3212  CB  ASP A 202     -23.180 -16.841  19.176  1.00 86.38           C  
ATOM   3213  HB2 ASP A 202     -23.354 -17.013  20.239  1.00 86.38           H  
ATOM   3214  HB3 ASP A 202     -24.064 -17.173  18.632  1.00 86.38           H  
ATOM   3215  O   ASP A 202     -24.866 -14.026  18.195  1.00 86.38           O  
ATOM   3216  CG  ASP A 202     -21.979 -17.694  18.709  1.00 86.38           C  
ATOM   3217  OD1 ASP A 202     -21.136 -17.188  17.925  1.00 86.38           O  
ATOM   3218  OD2 ASP A 202     -21.881 -18.875  19.111  1.00 86.38           O  
ATOM   3219  N   TRP A 203     -24.610 -14.186  20.413  1.00 93.65           N  
ATOM   3220  H   TRP A 203     -24.115 -14.617  21.180  1.00 93.65           H  
ATOM   3221  CA  TRP A 203     -25.709 -13.267  20.716  1.00 93.65           C  
ATOM   3222  HA  TRP A 203     -26.628 -13.677  20.299  1.00 93.65           H  
ATOM   3223  C   TRP A 203     -25.505 -11.879  20.092  1.00 93.65           C  
ATOM   3224  CB  TRP A 203     -25.875 -13.163  22.233  1.00 93.65           C  
ATOM   3225  HB2 TRP A 203     -24.986 -12.702  22.664  1.00 93.65           H  
ATOM   3226  HB3 TRP A 203     -25.957 -14.170  22.644  1.00 93.65           H  
ATOM   3227  O   TRP A 203     -26.429 -11.336  19.487  1.00 93.65           O  
ATOM   3228  CG  TRP A 203     -27.076 -12.389  22.669  1.00 93.65           C  
ATOM   3229  CD1 TRP A 203     -28.259 -12.929  23.033  1.00 93.65           C  
ATOM   3230  HD1 TRP A 203     -28.471 -13.988  23.056  1.00 93.65           H  
ATOM   3231  CD2 TRP A 203     -27.268 -10.942  22.728  1.00 93.65           C  
ATOM   3232  CE2 TRP A 203     -28.565 -10.687  23.252  1.00 93.65           C  
ATOM   3233  CE3 TRP A 203     -26.501  -9.814  22.368  1.00 93.65           C  
ATOM   3234  HE3 TRP A 203     -25.501  -9.952  21.985  1.00 93.65           H  
ATOM   3235  NE1 TRP A 203     -29.121 -11.931  23.437  1.00 93.65           N  
ATOM   3236  HE1 TRP A 203     -30.047 -12.097  23.804  1.00 93.65           H  
ATOM   3237  CH2 TRP A 203     -28.290  -8.292  23.022  1.00 93.65           C  
ATOM   3238  HH2 TRP A 203     -28.680  -7.290  23.114  1.00 93.65           H  
ATOM   3239  CZ2 TRP A 203     -29.033  -9.390  23.472  1.00 93.65           C  
ATOM   3240  HZ2 TRP A 203     -29.971  -9.242  23.986  1.00 93.65           H  
ATOM   3241  CZ3 TRP A 203     -27.039  -8.518  22.432  1.00 93.65           C  
ATOM   3242  HZ3 TRP A 203     -26.494  -7.691  22.001  1.00 93.65           H  
ATOM   3243  N   CYS A 204     -24.300 -11.298  20.191  1.00 93.31           N  
ATOM   3244  H   CYS A 204     -23.574 -11.780  20.703  1.00 93.31           H  
ATOM   3245  CA  CYS A 204     -24.007  -9.980  19.609  1.00 93.31           C  
ATOM   3246  HA  CYS A 204     -24.747  -9.261  19.960  1.00 93.31           H  
ATOM   3247  C   CYS A 204     -24.108  -9.991  18.082  1.00 93.31           C  
ATOM   3248  CB  CYS A 204     -22.615  -9.500  20.040  1.00 93.31           C  
ATOM   3249  HB2 CYS A 204     -21.883 -10.295  19.894  1.00 93.31           H  
ATOM   3250  HB3 CYS A 204     -22.330  -8.645  19.426  1.00 93.31           H  
ATOM   3251  O   CYS A 204     -24.535  -8.997  17.494  1.00 93.31           O  
ATOM   3252  SG  CYS A 204     -22.635  -8.978  21.776  1.00 93.31           S  
ATOM   3253  HG  CYS A 204     -22.771 -10.207  22.282  1.00 93.31           H  
ATOM   3254  N   ARG A 205     -23.741 -11.107  17.440  1.00 91.98           N  
ATOM   3255  H   ARG A 205     -23.381 -11.874  17.988  1.00 91.98           H  
ATOM   3256  CA  ARG A 205     -23.891 -11.299  15.995  1.00 91.98           C  
ATOM   3257  HA  ARG A 205     -23.446 -10.452  15.472  1.00 91.98           H  
ATOM   3258  C   ARG A 205     -25.360 -11.314  15.592  1.00 91.98           C  
ATOM   3259  CB  ARG A 205     -23.157 -12.580  15.583  1.00 91.98           C  
ATOM   3260  HB2 ARG A 205     -23.645 -13.446  16.031  1.00 91.98           H  
ATOM   3261  HB3 ARG A 205     -22.135 -12.526  15.958  1.00 91.98           H  
ATOM   3262  O   ARG A 205     -25.743 -10.584  14.681  1.00 91.98           O  
ATOM   3263  CG  ARG A 205     -23.130 -12.756  14.058  1.00 91.98           C  
ATOM   3264  HG2 ARG A 205     -22.593 -11.923  13.605  1.00 91.98           H  
ATOM   3265  HG3 ARG A 205     -24.149 -12.765  13.671  1.00 91.98           H  
ATOM   3266  CD  ARG A 205     -22.462 -14.071  13.649  1.00 91.98           C  
ATOM   3267  HD2 ARG A 205     -22.514 -14.157  12.563  1.00 91.98           H  
ATOM   3268  HD3 ARG A 205     -23.019 -14.905  14.075  1.00 91.98           H  
ATOM   3269  NE  ARG A 205     -21.050 -14.094  14.054  1.00 91.98           N  
ATOM   3270  HE  ARG A 205     -20.433 -13.455  13.574  1.00 91.98           H  
ATOM   3271  NH1 ARG A 205     -21.185 -15.582  15.779  1.00 91.98           N  
ATOM   3272 HH11 ARG A 205     -20.828 -16.090  16.576  1.00 91.98           H  
ATOM   3273 HH12 ARG A 205     -22.159 -15.730  15.558  1.00 91.98           H  
ATOM   3274  NH2 ARG A 205     -19.251 -14.517  15.314  1.00 91.98           N  
ATOM   3275 HH21 ARG A 205     -18.814 -13.823  14.724  1.00 91.98           H  
ATOM   3276 HH22 ARG A 205     -18.808 -14.975  16.098  1.00 91.98           H  
ATOM   3277  CZ  ARG A 205     -20.502 -14.742  15.057  1.00 91.98           C  
ATOM   3278  N   GLU A 206     -26.187 -12.066  16.314  1.00 93.15           N  
ATOM   3279  H   GLU A 206     -25.791 -12.668  17.021  1.00 93.15           H  
ATOM   3280  CA  GLU A 206     -27.635 -12.101  16.096  1.00 93.15           C  
ATOM   3281  HA  GLU A 206     -27.834 -12.374  15.060  1.00 93.15           H  
ATOM   3282  C   GLU A 206     -28.272 -10.723  16.339  1.00 93.15           C  
ATOM   3283  CB  GLU A 206     -28.267 -13.165  17.008  1.00 93.15           C  
ATOM   3284  HB2 GLU A 206     -28.003 -12.957  18.045  1.00 93.15           H  
ATOM   3285  HB3 GLU A 206     -29.351 -13.096  16.926  1.00 93.15           H  
ATOM   3286  O   GLU A 206     -29.031 -10.233  15.501  1.00 93.15           O  
ATOM   3287  CG  GLU A 206     -27.836 -14.602  16.670  1.00 93.15           C  
ATOM   3288  HG2 GLU A 206     -26.761 -14.712  16.812  1.00 93.15           H  
ATOM   3289  HG3 GLU A 206     -28.333 -15.281  17.363  1.00 93.15           H  
ATOM   3290  CD  GLU A 206     -28.191 -15.001  15.238  1.00 93.15           C  
ATOM   3291  OE1 GLU A 206     -27.316 -15.488  14.497  1.00 93.15           O  
ATOM   3292  OE2 GLU A 206     -29.370 -14.815  14.872  1.00 93.15           O  
ATOM   3293  N   PHE A 207     -27.895 -10.039  17.423  1.00 94.83           N  
ATOM   3294  H   PHE A 207     -27.280 -10.490  18.084  1.00 94.83           H  
ATOM   3295  CA  PHE A 207     -28.358  -8.682  17.718  1.00 94.83           C  
ATOM   3296  HA  PHE A 207     -29.445  -8.694  17.789  1.00 94.83           H  
ATOM   3297  C   PHE A 207     -27.984  -7.691  16.606  1.00 94.83           C  
ATOM   3298  CB  PHE A 207     -27.792  -8.231  19.070  1.00 94.83           C  
ATOM   3299  HB2 PHE A 207     -26.704  -8.298  19.049  1.00 94.83           H  
ATOM   3300  HB3 PHE A 207     -28.152  -8.911  19.842  1.00 94.83           H  
ATOM   3301  O   PHE A 207     -28.841  -6.941  16.141  1.00 94.83           O  
ATOM   3302  CG  PHE A 207     -28.195  -6.816  19.437  1.00 94.83           C  
ATOM   3303  CD1 PHE A 207     -27.309  -5.741  19.221  1.00 94.83           C  
ATOM   3304  HD1 PHE A 207     -26.321  -5.928  18.826  1.00 94.83           H  
ATOM   3305  CD2 PHE A 207     -29.490  -6.567  19.928  1.00 94.83           C  
ATOM   3306  HD2 PHE A 207     -30.181  -7.384  20.076  1.00 94.83           H  
ATOM   3307  CE1 PHE A 207     -27.717  -4.424  19.498  1.00 94.83           C  
ATOM   3308  HE1 PHE A 207     -27.048  -3.595  19.317  1.00 94.83           H  
ATOM   3309  CE2 PHE A 207     -29.899  -5.250  20.194  1.00 94.83           C  
ATOM   3310  HE2 PHE A 207     -30.907  -5.053  20.528  1.00 94.83           H  
ATOM   3311  CZ  PHE A 207     -29.014  -4.180  19.984  1.00 94.83           C  
ATOM   3312  HZ  PHE A 207     -29.345  -3.170  20.174  1.00 94.83           H  
ATOM   3313  N   ALA A 208     -26.736  -7.710  16.124  1.00 93.10           N  
ATOM   3314  H   ALA A 208     -26.070  -8.349  16.534  1.00 93.10           H  
ATOM   3315  CA  ALA A 208     -26.287  -6.858  15.022  1.00 93.10           C  
ATOM   3316  HA  ALA A 208     -26.559  -5.828  15.251  1.00 93.10           H  
ATOM   3317  C   ALA A 208     -26.965  -7.214  13.685  1.00 93.10           C  
ATOM   3318  CB  ALA A 208     -24.757  -6.940  14.927  1.00 93.10           C  
ATOM   3319  HB1 ALA A 208     -24.399  -6.273  14.143  1.00 93.10           H  
ATOM   3320  HB2 ALA A 208     -24.452  -7.961  14.698  1.00 93.10           H  
ATOM   3321  HB3 ALA A 208     -24.311  -6.640  15.875  1.00 93.10           H  
ATOM   3322  O   ALA A 208     -27.145  -6.342  12.842  1.00 93.10           O  
ATOM   3323  N   SER A 209     -27.400  -8.462  13.486  1.00 91.24           N  
ATOM   3324  H   SER A 209     -27.173  -9.165  14.174  1.00 91.24           H  
ATOM   3325  CA  SER A 209     -28.157  -8.873  12.292  1.00 91.24           C  
ATOM   3326  HA  SER A 209     -27.651  -8.452  11.424  1.00 91.24           H  
ATOM   3327  C   SER A 209     -29.600  -8.339  12.237  1.00 91.24           C  
ATOM   3328  CB  SER A 209     -28.117 -10.397  12.131  1.00 91.24           C  
ATOM   3329  HB2 SER A 209     -27.106 -10.759  12.314  1.00 91.24           H  
ATOM   3330  HB3 SER A 209     -28.388 -10.647  11.105  1.00 91.24           H  
ATOM   3331  O   SER A 209     -30.304  -8.591  11.263  1.00 91.24           O  
ATOM   3332  OG  SER A 209     -29.018 -11.054  12.997  1.00 91.24           O  
ATOM   3333  HG  SER A 209     -28.921 -10.729  13.895  1.00 91.24           H  
ATOM   3334  N   GLY A 210     -30.035  -7.584  13.255  1.00 89.65           N  
ATOM   3335  H   GLY A 210     -29.397  -7.396  14.015  1.00 89.65           H  
ATOM   3336  CA  GLY A 210     -31.380  -7.010  13.346  1.00 89.65           C  
ATOM   3337  HA2 GLY A 210     -31.309  -6.013  13.781  1.00 89.65           H  
ATOM   3338  HA3 GLY A 210     -31.815  -6.909  12.352  1.00 89.65           H  
ATOM   3339  C   GLY A 210     -32.348  -7.822  14.208  1.00 89.65           C  
ATOM   3340  O   GLY A 210     -33.518  -7.462  14.304  1.00 89.65           O  
ATOM   3341  N   LYS A 211     -31.895  -8.885  14.893  1.00 92.94           N  
ATOM   3342  H   LYS A 211     -30.926  -9.150  14.786  1.00 92.94           H  
ATOM   3343  CA  LYS A 211     -32.704  -9.590  15.907  1.00 92.94           C  
ATOM   3344  HA  LYS A 211     -33.739  -9.609  15.565  1.00 92.94           H  
ATOM   3345  C   LYS A 211     -32.713  -8.812  17.225  1.00 92.94           C  
ATOM   3346  CB  LYS A 211     -32.262 -11.051  16.085  1.00 92.94           C  
ATOM   3347  HB2 LYS A 211     -31.237 -11.089  16.456  1.00 92.94           H  
ATOM   3348  HB3 LYS A 211     -32.906 -11.509  16.835  1.00 92.94           H  
ATOM   3349  O   LYS A 211     -32.228  -9.280  18.252  1.00 92.94           O  
ATOM   3350  CG  LYS A 211     -32.375 -11.856  14.785  1.00 92.94           C  
ATOM   3351  HG2 LYS A 211     -31.620 -11.510  14.079  1.00 92.94           H  
ATOM   3352  HG3 LYS A 211     -33.364 -11.714  14.349  1.00 92.94           H  
ATOM   3353  CD  LYS A 211     -32.162 -13.342  15.073  1.00 92.94           C  
ATOM   3354  HD2 LYS A 211     -32.971 -13.711  15.704  1.00 92.94           H  
ATOM   3355  HD3 LYS A 211     -31.221 -13.456  15.611  1.00 92.94           H  
ATOM   3356  CE  LYS A 211     -32.124 -14.133  13.761  1.00 92.94           C  
ATOM   3357  HE2 LYS A 211     -31.385 -13.665  13.112  1.00 92.94           H  
ATOM   3358  HE3 LYS A 211     -33.100 -14.074  13.278  1.00 92.94           H  
ATOM   3359  NZ  LYS A 211     -31.731 -15.542  13.995  1.00 92.94           N  
ATOM   3360  HZ1 LYS A 211     -32.326 -15.998  14.671  1.00 92.94           H  
ATOM   3361  HZ2 LYS A 211     -31.674 -16.064  13.132  1.00 92.94           H  
ATOM   3362  HZ3 LYS A 211     -30.795 -15.517  14.372  1.00 92.94           H  
ATOM   3363  N   PHE A 212     -33.240  -7.592  17.184  1.00 92.36           N  
ATOM   3364  H   PHE A 212     -33.602  -7.267  16.299  1.00 92.36           H  
ATOM   3365  CA  PHE A 212     -33.189  -6.644  18.297  1.00 92.36           C  
ATOM   3366  HA  PHE A 212     -32.150  -6.530  18.604  1.00 92.36           H  
ATOM   3367  C   PHE A 212     -33.975  -7.110  19.533  1.00 92.36           C  
ATOM   3368  CB  PHE A 212     -33.673  -5.278  17.806  1.00 92.36           C  
ATOM   3369  HB2 PHE A 212     -33.038  -4.947  16.984  1.00 92.36           H  
ATOM   3370  HB3 PHE A 212     -33.536  -4.569  18.623  1.00 92.36           H  
ATOM   3371  O   PHE A 212     -33.589  -6.773  20.650  1.00 92.36           O  
ATOM   3372  CG  PHE A 212     -35.118  -5.237  17.353  1.00 92.36           C  
ATOM   3373  CD1 PHE A 212     -35.427  -5.304  15.983  1.00 92.36           C  
ATOM   3374  HD1 PHE A 212     -34.638  -5.351  15.247  1.00 92.36           H  
ATOM   3375  CD2 PHE A 212     -36.158  -5.148  18.297  1.00 92.36           C  
ATOM   3376  HD2 PHE A 212     -35.937  -5.082  19.352  1.00 92.36           H  
ATOM   3377  CE1 PHE A 212     -36.768  -5.295  15.561  1.00 92.36           C  
ATOM   3378  HE1 PHE A 212     -37.002  -5.343  14.508  1.00 92.36           H  
ATOM   3379  CE2 PHE A 212     -37.497  -5.139  17.875  1.00 92.36           C  
ATOM   3380  HE2 PHE A 212     -38.293  -5.060  18.601  1.00 92.36           H  
ATOM   3381  CZ  PHE A 212     -37.803  -5.214  16.507  1.00 92.36           C  
ATOM   3382  HZ  PHE A 212     -38.833  -5.195  16.185  1.00 92.36           H  
ATOM   3383  N   LEU A 213     -35.015  -7.940  19.357  1.00 91.72           N  
ATOM   3384  H   LEU A 213     -35.312  -8.120  18.409  1.00 91.72           H  
ATOM   3385  CA  LEU A 213     -35.806  -8.526  20.454  1.00 91.72           C  
ATOM   3386  HA  LEU A 213     -36.249  -7.723  21.043  1.00 91.72           H  
ATOM   3387  C   LEU A 213     -34.954  -9.357  21.425  1.00 91.72           C  
ATOM   3388  CB  LEU A 213     -36.925  -9.416  19.877  1.00 91.72           C  
ATOM   3389  HB2 LEU A 213     -37.426  -9.913  20.707  1.00 91.72           H  
ATOM   3390  HB3 LEU A 213     -36.467 -10.190  19.262  1.00 91.72           H  
ATOM   3391  O   LEU A 213     -35.315  -9.505  22.591  1.00 91.72           O  
ATOM   3392  CG  LEU A 213     -37.997  -8.691  19.044  1.00 91.72           C  
ATOM   3393  HG  LEU A 213     -37.521  -8.181  18.206  1.00 91.72           H  
ATOM   3394  CD1 LEU A 213     -38.989  -9.712  18.489  1.00 91.72           C  
ATOM   3395 HD11 LEU A 213     -39.494 -10.228  19.305  1.00 91.72           H  
ATOM   3396 HD12 LEU A 213     -38.465 -10.441  17.870  1.00 91.72           H  
ATOM   3397 HD13 LEU A 213     -39.733  -9.204  17.876  1.00 91.72           H  
ATOM   3398  CD2 LEU A 213     -38.787  -7.678  19.866  1.00 91.72           C  
ATOM   3399 HD21 LEU A 213     -39.262  -8.175  20.712  1.00 91.72           H  
ATOM   3400 HD22 LEU A 213     -38.126  -6.886  20.218  1.00 91.72           H  
ATOM   3401 HD23 LEU A 213     -39.560  -7.221  19.249  1.00 91.72           H  
ATOM   3402  N   ASN A 214     -33.792  -9.844  20.976  1.00 89.82           N  
ATOM   3403  H   ASN A 214     -33.549  -9.702  20.006  1.00 89.82           H  
ATOM   3404  CA  ASN A 214     -32.831 -10.532  21.831  1.00 89.82           C  
ATOM   3405  HA  ASN A 214     -33.295 -11.432  22.233  1.00 89.82           H  
ATOM   3406  C   ASN A 214     -32.401  -9.667  23.029  1.00 89.82           C  
ATOM   3407  CB  ASN A 214     -31.608 -10.929  20.986  1.00 89.82           C  
ATOM   3408  HB2 ASN A 214     -31.199 -10.051  20.486  1.00 89.82           H  
ATOM   3409  HB3 ASN A 214     -30.838 -11.315  21.655  1.00 89.82           H  
ATOM   3410  O   ASN A 214     -32.080 -10.226  24.076  1.00 89.82           O  
ATOM   3411  CG  ASN A 214     -31.867 -12.017  19.960  1.00 89.82           C  
ATOM   3412  ND2 ASN A 214     -30.857 -12.380  19.207  1.00 89.82           N  
ATOM   3413 HD21 ASN A 214     -31.024 -13.149  18.574  1.00 89.82           H  
ATOM   3414 HD22 ASN A 214     -29.954 -11.945  19.328  1.00 89.82           H  
ATOM   3415  OD1 ASN A 214     -32.943 -12.574  19.827  1.00 89.82           O  
ATOM   3416  N   ALA A 215     -32.422  -8.329  22.898  1.00 91.82           N  
ATOM   3417  H   ALA A 215     -32.767  -7.941  22.032  1.00 91.82           H  
ATOM   3418  CA  ALA A 215     -32.074  -7.373  23.955  1.00 91.82           C  
ATOM   3419  HA  ALA A 215     -31.039  -7.525  24.262  1.00 91.82           H  
ATOM   3420  C   ALA A 215     -32.928  -7.513  25.221  1.00 91.82           C  
ATOM   3421  CB  ALA A 215     -32.174  -5.951  23.394  1.00 91.82           C  
ATOM   3422  HB1 ALA A 215     -31.516  -5.850  22.531  1.00 91.82           H  
ATOM   3423  HB2 ALA A 215     -33.201  -5.735  23.101  1.00 91.82           H  
ATOM   3424  HB3 ALA A 215     -31.870  -5.235  24.158  1.00 91.82           H  
ATOM   3425  O   ALA A 215     -32.447  -7.170  26.297  1.00 91.82           O  
ATOM   3426  N   PHE A 216     -34.152  -8.040  25.111  1.00 92.40           N  
ATOM   3427  H   PHE A 216     -34.501  -8.301  24.200  1.00 92.40           H  
ATOM   3428  CA  PHE A 216     -35.022  -8.268  26.265  1.00 92.40           C  
ATOM   3429  HA  PHE A 216     -34.992  -7.391  26.912  1.00 92.40           H  
ATOM   3430  C   PHE A 216     -34.567  -9.443  27.133  1.00 92.40           C  
ATOM   3431  CB  PHE A 216     -36.463  -8.483  25.777  1.00 92.40           C  
ATOM   3432  HB2 PHE A 216     -37.095  -8.672  26.645  1.00 92.40           H  
ATOM   3433  HB3 PHE A 216     -36.492  -9.373  25.150  1.00 92.40           H  
ATOM   3434  O   PHE A 216     -34.783  -9.417  28.338  1.00 92.40           O  
ATOM   3435  CG  PHE A 216     -37.059  -7.310  25.018  1.00 92.40           C  
ATOM   3436  CD1 PHE A 216     -36.931  -6.005  25.528  1.00 92.40           C  
ATOM   3437  HD1 PHE A 216     -36.427  -5.837  26.468  1.00 92.40           H  
ATOM   3438  CD2 PHE A 216     -37.787  -7.520  23.831  1.00 92.40           C  
ATOM   3439  HD2 PHE A 216     -37.924  -8.520  23.448  1.00 92.40           H  
ATOM   3440  CE1 PHE A 216     -37.485  -4.912  24.839  1.00 92.40           C  
ATOM   3441  HE1 PHE A 216     -37.402  -3.912  25.238  1.00 92.40           H  
ATOM   3442  CE2 PHE A 216     -38.368  -6.426  23.162  1.00 92.40           C  
ATOM   3443  HE2 PHE A 216     -38.985  -6.577  22.289  1.00 92.40           H  
ATOM   3444  CZ  PHE A 216     -38.193  -5.123  23.650  1.00 92.40           C  
ATOM   3445  HZ  PHE A 216     -38.636  -4.285  23.132  1.00 92.40           H  
ATOM   3446  N   ASN A 217     -33.924 -10.453  26.536  1.00 90.54           N  
ATOM   3447  H   ASN A 217     -33.688 -10.357  25.559  1.00 90.54           H  
ATOM   3448  CA  ASN A 217     -33.550 -11.694  27.215  1.00 90.54           C  
ATOM   3449  HA  ASN A 217     -33.544 -11.534  28.293  1.00 90.54           H  
ATOM   3450  C   ASN A 217     -32.132 -12.140  26.813  1.00 90.54           C  
ATOM   3451  CB  ASN A 217     -34.606 -12.771  26.900  1.00 90.54           C  
ATOM   3452  HB2 ASN A 217     -34.618 -12.960  25.827  1.00 90.54           H  
ATOM   3453  HB3 ASN A 217     -34.329 -13.698  27.402  1.00 90.54           H  
ATOM   3454  O   ASN A 217     -31.972 -13.164  26.138  1.00 90.54           O  
ATOM   3455  CG  ASN A 217     -36.001 -12.403  27.366  1.00 90.54           C  
ATOM   3456  ND2 ASN A 217     -36.975 -12.423  26.487  1.00 90.54           N  
ATOM   3457 HD21 ASN A 217     -36.798 -12.650  25.518  1.00 90.54           H  
ATOM   3458 HD22 ASN A 217     -37.881 -12.158  26.845  1.00 90.54           H  
ATOM   3459  OD1 ASN A 217     -36.248 -12.112  28.519  1.00 90.54           O  
ATOM   3460  N   PRO A 218     -31.074 -11.385  27.161  1.00 92.38           N  
ATOM   3461  CA  PRO A 218     -29.721 -11.831  26.887  1.00 92.38           C  
ATOM   3462  HA  PRO A 218     -29.658 -12.119  25.837  1.00 92.38           H  
ATOM   3463  C   PRO A 218     -29.359 -13.045  27.761  1.00 92.38           C  
ATOM   3464  CB  PRO A 218     -28.831 -10.617  27.128  1.00 92.38           C  
ATOM   3465  HB2 PRO A 218     -27.836 -10.916  27.459  1.00 92.38           H  
ATOM   3466  HB3 PRO A 218     -28.773 -10.012  26.223  1.00 92.38           H  
ATOM   3467  O   PRO A 218     -29.802 -13.137  28.907  1.00 92.38           O  
ATOM   3468  CG  PRO A 218     -29.584  -9.851  28.207  1.00 92.38           C  
ATOM   3469  HG2 PRO A 218     -29.297 -10.277  29.168  1.00 92.38           H  
ATOM   3470  HG3 PRO A 218     -29.362  -8.784  28.178  1.00 92.38           H  
ATOM   3471  CD  PRO A 218     -31.060 -10.130  27.896  1.00 92.38           C  
ATOM   3472  HD2 PRO A 218     -31.645 -10.199  28.813  1.00 92.38           H  
ATOM   3473  HD3 PRO A 218     -31.454  -9.336  27.261  1.00 92.38           H  
ATOM   3474  N   PRO A 219     -28.504 -13.964  27.276  1.00 87.55           N  
ATOM   3475  CA  PRO A 219     -28.202 -15.228  27.958  1.00 87.55           C  
ATOM   3476  HA  PRO A 219     -29.122 -15.793  28.104  1.00 87.55           H  
ATOM   3477  C   PRO A 219     -27.545 -15.042  29.332  1.00 87.55           C  
ATOM   3478  CB  PRO A 219     -27.289 -15.998  26.999  1.00 87.55           C  
ATOM   3479  HB2 PRO A 219     -26.486 -16.500  27.539  1.00 87.55           H  
ATOM   3480  HB3 PRO A 219     -27.880 -16.725  26.442  1.00 87.55           H  
ATOM   3481  O   PRO A 219     -27.570 -15.930  30.177  1.00 87.55           O  
ATOM   3482  CG  PRO A 219     -26.732 -14.949  26.040  1.00 87.55           C  
ATOM   3483  HG2 PRO A 219     -26.536 -15.368  25.053  1.00 87.55           H  
ATOM   3484  HG3 PRO A 219     -25.822 -14.522  26.460  1.00 87.55           H  
ATOM   3485  CD  PRO A 219     -27.837 -13.904  25.993  1.00 87.55           C  
ATOM   3486  HD2 PRO A 219     -28.565 -14.190  25.233  1.00 87.55           H  
ATOM   3487  HD3 PRO A 219     -27.421 -12.918  25.789  1.00 87.55           H  
ATOM   3488  N   TRP A 220     -26.979 -13.864  29.592  1.00 90.28           N  
ATOM   3489  H   TRP A 220     -27.002 -13.160  28.867  1.00 90.28           H  
ATOM   3490  CA  TRP A 220     -26.377 -13.515  30.874  1.00 90.28           C  
ATOM   3491  HA  TRP A 220     -26.059 -14.439  31.357  1.00 90.28           H  
ATOM   3492  C   TRP A 220     -27.341 -12.834  31.864  1.00 90.28           C  
ATOM   3493  CB  TRP A 220     -25.120 -12.694  30.591  1.00 90.28           C  
ATOM   3494  HB2 TRP A 220     -24.421 -13.328  30.046  1.00 90.28           H  
ATOM   3495  HB3 TRP A 220     -24.629 -12.438  31.530  1.00 90.28           H  
ATOM   3496  O   TRP A 220     -26.906 -12.527  32.979  1.00 90.28           O  
ATOM   3497  CG  TRP A 220     -25.338 -11.453  29.780  1.00 90.28           C  
ATOM   3498  CD1 TRP A 220     -25.860 -10.286  30.214  1.00 90.28           C  
ATOM   3499  HD1 TRP A 220     -26.218 -10.094  31.214  1.00 90.28           H  
ATOM   3500  CD2 TRP A 220     -25.121 -11.271  28.353  1.00 90.28           C  
ATOM   3501  CE2 TRP A 220     -25.460  -9.933  27.997  1.00 90.28           C  
ATOM   3502  CE3 TRP A 220     -24.737 -12.139  27.316  1.00 90.28           C  
ATOM   3503  HE3 TRP A 220     -24.518 -13.167  27.565  1.00 90.28           H  
ATOM   3504  NE1 TRP A 220     -25.891  -9.371  29.180  1.00 90.28           N  
ATOM   3505  HE1 TRP A 220     -26.282  -8.448  29.298  1.00 90.28           H  
ATOM   3506  CH2 TRP A 220     -25.008 -10.365  25.661  1.00 90.28           C  
ATOM   3507  HH2 TRP A 220     -24.995 -10.039  24.632  1.00 90.28           H  
ATOM   3508  CZ2 TRP A 220     -25.386  -9.469  26.676  1.00 90.28           C  
ATOM   3509  HZ2 TRP A 220     -25.678  -8.458  26.436  1.00 90.28           H  
ATOM   3510  CZ3 TRP A 220     -24.707 -11.700  25.980  1.00 90.28           C  
ATOM   3511  HZ3 TRP A 220     -24.504 -12.401  25.185  1.00 90.28           H  
ATOM   3512  N   GLY A 221     -28.610 -12.616  31.498  1.00 90.76           N  
ATOM   3513  H   GLY A 221     -28.902 -12.914  30.578  1.00 90.76           H  
ATOM   3514  CA  GLY A 221     -29.652 -12.015  32.336  1.00 90.76           C  
ATOM   3515  HA2 GLY A 221     -29.406 -12.127  33.392  1.00 90.76           H  
ATOM   3516  HA3 GLY A 221     -30.590 -12.541  32.155  1.00 90.76           H  
ATOM   3517  C   GLY A 221     -29.888 -10.536  32.027  1.00 90.76           C  
ATOM   3518  O   GLY A 221     -30.642 -10.197  31.127  1.00 90.76           O  
ATOM   3519  N   GLU A 222     -29.259  -9.634  32.777  1.00 90.32           N  
ATOM   3520  H   GLU A 222     -28.682  -9.948  33.544  1.00 90.32           H  
ATOM   3521  CA  GLU A 222     -29.462  -8.189  32.607  1.00 90.32           C  
ATOM   3522  HA  GLU A 222     -30.514  -8.002  32.389  1.00 90.32           H  
ATOM   3523  C   GLU A 222     -28.627  -7.616  31.453  1.00 90.32           C  
ATOM   3524  CB  GLU A 222     -29.111  -7.453  33.903  1.00 90.32           C  
ATOM   3525  HB2 GLU A 222     -28.081  -7.691  34.166  1.00 90.32           H  
ATOM   3526  HB3 GLU A 222     -29.184  -6.381  33.724  1.00 90.32           H  
ATOM   3527  O   GLU A 222     -27.428  -7.890  31.346  1.00 90.32           O  
ATOM   3528  CG  GLU A 222     -30.040  -7.824  35.070  1.00 90.32           C  
ATOM   3529  HG2 GLU A 222     -30.012  -8.903  35.222  1.00 90.32           H  
ATOM   3530  HG3 GLU A 222     -31.059  -7.541  34.807  1.00 90.32           H  
ATOM   3531  CD  GLU A 222     -29.632  -7.133  36.379  1.00 90.32           C  
ATOM   3532  OE1 GLU A 222     -30.355  -7.336  37.375  1.00 90.32           O  
ATOM   3533  OE2 GLU A 222     -28.581  -6.449  36.380  1.00 90.32           O  
ATOM   3534  N   ILE A 223     -29.213  -6.744  30.623  1.00 89.43           N  
ATOM   3535  H   ILE A 223     -30.204  -6.574  30.719  1.00 89.43           H  
ATOM   3536  CA  ILE A 223     -28.509  -6.146  29.473  1.00 89.43           C  
ATOM   3537  HA  ILE A 223     -28.161  -6.979  28.862  1.00 89.43           H  
ATOM   3538  C   ILE A 223     -27.257  -5.349  29.882  1.00 89.43           C  
ATOM   3539  CB  ILE A 223     -29.490  -5.297  28.630  1.00 89.43           C  
ATOM   3540  HB  ILE A 223     -30.429  -5.845  28.547  1.00 89.43           H  
ATOM   3541  O   ILE A 223     -26.268  -5.323  29.150  1.00 89.43           O  
ATOM   3542  CG1 ILE A 223     -28.994  -5.047  27.192  1.00 89.43           C  
ATOM   3543 HG12 ILE A 223     -29.763  -4.469  26.679  1.00 89.43           H  
ATOM   3544 HG13 ILE A 223     -28.076  -4.460  27.206  1.00 89.43           H  
ATOM   3545  CG2 ILE A 223     -29.795  -3.933  29.281  1.00 89.43           C  
ATOM   3546 HG21 ILE A 223     -30.259  -4.066  30.259  1.00 89.43           H  
ATOM   3547 HG22 ILE A 223     -30.467  -3.356  28.646  1.00 89.43           H  
ATOM   3548 HG23 ILE A 223     -28.888  -3.336  29.379  1.00 89.43           H  
ATOM   3549  CD1 ILE A 223     -28.770  -6.322  26.368  1.00 89.43           C  
ATOM   3550 HD11 ILE A 223     -28.639  -6.054  25.320  1.00 89.43           H  
ATOM   3551 HD12 ILE A 223     -29.638  -6.975  26.453  1.00 89.43           H  
ATOM   3552 HD13 ILE A 223     -27.878  -6.850  26.707  1.00 89.43           H  
ATOM   3553  N   ASN A 224     -27.279  -4.766  31.084  1.00 89.63           N  
ATOM   3554  H   ASN A 224     -28.130  -4.857  31.620  1.00 89.63           H  
ATOM   3555  CA  ASN A 224     -26.210  -3.938  31.644  1.00 89.63           C  
ATOM   3556  HA  ASN A 224     -25.662  -3.473  30.825  1.00 89.63           H  
ATOM   3557  C   ASN A 224     -25.170  -4.730  32.443  1.00 89.63           C  
ATOM   3558  CB  ASN A 224     -26.853  -2.824  32.490  1.00 89.63           C  
ATOM   3559  HB2 ASN A 224     -27.507  -3.261  33.244  1.00 89.63           H  
ATOM   3560  HB3 ASN A 224     -26.079  -2.251  33.000  1.00 89.63           H  
ATOM   3561  O   ASN A 224     -24.225  -4.138  32.966  1.00 89.63           O  
ATOM   3562  CG  ASN A 224     -27.629  -1.857  31.624  1.00 89.63           C  
ATOM   3563  ND2 ASN A 224     -28.723  -1.315  32.109  1.00 89.63           N  
ATOM   3564 HD21 ASN A 224     -29.025  -1.505  33.054  1.00 89.63           H  
ATOM   3565 HD22 ASN A 224     -29.238  -0.678  31.518  1.00 89.63           H  
ATOM   3566  OD1 ASN A 224     -27.260  -1.607  30.490  1.00 89.63           O  
ATOM   3567  N   LYS A 225     -25.314  -6.059  32.543  1.00 92.20           N  
ATOM   3568  H   LYS A 225     -26.099  -6.496  32.081  1.00 92.20           H  
ATOM   3569  CA  LYS A 225     -24.400  -6.898  33.319  1.00 92.20           C  
ATOM   3570  HA  LYS A 225     -24.479  -6.596  34.363  1.00 92.20           H  
ATOM   3571  C   LYS A 225     -22.961  -6.695  32.856  1.00 92.20           C  
ATOM   3572  CB  LYS A 225     -24.835  -8.357  33.205  1.00 92.20           C  
ATOM   3573  HB2 LYS A 225     -25.874  -8.424  33.530  1.00 92.20           H  
ATOM   3574  HB3 LYS A 225     -24.776  -8.657  32.159  1.00 92.20           H  
ATOM   3575  O   LYS A 225     -22.629  -6.887  31.682  1.00 92.20           O  
ATOM   3576  CG  LYS A 225     -23.981  -9.312  34.053  1.00 92.20           C  
ATOM   3577  HG2 LYS A 225     -22.995  -9.429  33.602  1.00 92.20           H  
ATOM   3578  HG3 LYS A 225     -23.878  -8.928  35.068  1.00 92.20           H  
ATOM   3579  CD  LYS A 225     -24.706 -10.655  34.088  1.00 92.20           C  
ATOM   3580  HD2 LYS A 225     -25.645 -10.521  34.624  1.00 92.20           H  
ATOM   3581  HD3 LYS A 225     -24.939 -10.934  33.060  1.00 92.20           H  
ATOM   3582  CE  LYS A 225     -23.915 -11.788  34.738  1.00 92.20           C  
ATOM   3583  HE2 LYS A 225     -23.584 -11.475  35.728  1.00 92.20           H  
ATOM   3584  HE3 LYS A 225     -23.038 -11.993  34.123  1.00 92.20           H  
ATOM   3585  NZ  LYS A 225     -24.783 -12.989  34.828  1.00 92.20           N  
ATOM   3586  HZ1 LYS A 225     -25.333 -13.080  33.986  1.00 92.20           H  
ATOM   3587  HZ2 LYS A 225     -24.264 -13.840  34.992  1.00 92.20           H  
ATOM   3588  HZ3 LYS A 225     -25.469 -12.869  35.559  1.00 92.20           H  
ATOM   3589  N   ALA A 226     -22.101  -6.327  33.799  1.00 89.68           N  
ATOM   3590  H   ALA A 226     -22.457  -6.135  34.724  1.00 89.68           H  
ATOM   3591  CA  ALA A 226     -20.677  -6.176  33.563  1.00 89.68           C  
ATOM   3592  HA  ALA A 226     -20.543  -5.779  32.557  1.00 89.68           H  
ATOM   3593  C   ALA A 226     -19.959  -7.532  33.634  1.00 89.68           C  
ATOM   3594  CB  ALA A 226     -20.105  -5.143  34.537  1.00 89.68           C  
ATOM   3595  HB1 ALA A 226     -19.043  -5.002  34.341  1.00 89.68           H  
ATOM   3596  HB2 ALA A 226     -20.233  -5.487  35.564  1.00 89.68           H  
ATOM   3597  HB3 ALA A 226     -20.618  -4.190  34.409  1.00 89.68           H  
ATOM   3598  O   ALA A 226     -20.280  -8.392  34.455  1.00 89.68           O  
ATOM   3599  N   GLY A 227     -18.973  -7.724  32.760  1.00 83.98           N  
ATOM   3600  H   GLY A 227     -18.771  -6.972  32.117  1.00 83.98           H  
ATOM   3601  CA  GLY A 227     -18.066  -8.868  32.819  1.00 83.98           C  
ATOM   3602  HA2 GLY A 227     -18.622  -9.761  33.106  1.00 83.98           H  
ATOM   3603  HA3 GLY A 227     -17.642  -9.032  31.829  1.00 83.98           H  
ATOM   3604  C   GLY A 227     -16.922  -8.662  33.816  1.00 83.98           C  
ATOM   3605  O   GLY A 227     -16.823  -7.640  34.491  1.00 83.98           O  
ATOM   3606  N   LYS A 228     -15.972  -9.608  33.833  1.00 76.87           N  
ATOM   3607  H   LYS A 228     -16.119 -10.428  33.261  1.00 76.87           H  
ATOM   3608  CA  LYS A 228     -14.765  -9.548  34.686  1.00 76.87           C  
ATOM   3609  HA  LYS A 228     -15.074  -9.499  35.730  1.00 76.87           H  
ATOM   3610  C   LYS A 228     -13.901  -8.296  34.466  1.00 76.87           C  
ATOM   3611  CB  LYS A 228     -13.900 -10.803  34.477  1.00 76.87           C  
ATOM   3612  HB2 LYS A 228     -13.667 -10.913  33.418  1.00 76.87           H  
ATOM   3613  HB3 LYS A 228     -12.963 -10.665  35.016  1.00 76.87           H  
ATOM   3614  O   LYS A 228     -13.136  -7.931  35.345  1.00 76.87           O  
ATOM   3615  CG  LYS A 228     -14.563 -12.087  34.998  1.00 76.87           C  
ATOM   3616  HG2 LYS A 228     -15.468 -12.292  34.426  1.00 76.87           H  
ATOM   3617  HG3 LYS A 228     -14.831 -11.948  36.045  1.00 76.87           H  
ATOM   3618  CD  LYS A 228     -13.605 -13.282  34.879  1.00 76.87           C  
ATOM   3619  HD2 LYS A 228     -13.357 -13.442  33.829  1.00 76.87           H  
ATOM   3620  HD3 LYS A 228     -12.692 -13.061  35.431  1.00 76.87           H  
ATOM   3621  CE  LYS A 228     -14.257 -14.545  35.457  1.00 76.87           C  
ATOM   3622  HE2 LYS A 228     -15.169 -14.756  34.899  1.00 76.87           H  
ATOM   3623  HE3 LYS A 228     -14.544 -14.341  36.489  1.00 76.87           H  
ATOM   3624  NZ  LYS A 228     -13.346 -15.718  35.412  1.00 76.87           N  
ATOM   3625  HZ1 LYS A 228     -13.087 -15.944  34.462  1.00 76.87           H  
ATOM   3626  HZ2 LYS A 228     -12.507 -15.537  35.944  1.00 76.87           H  
ATOM   3627  HZ3 LYS A 228     -13.794 -16.527  35.817  1.00 76.87           H  
ATOM   3628  N   SER A 229     -14.009  -7.653  33.303  1.00 72.66           N  
ATOM   3629  H   SER A 229     -14.668  -8.004  32.623  1.00 72.66           H  
ATOM   3630  CA  SER A 229     -13.285  -6.423  32.961  1.00 72.66           C  
ATOM   3631  HA  SER A 229     -12.343  -6.410  33.510  1.00 72.66           H  
ATOM   3632  C   SER A 229     -14.023  -5.134  33.353  1.00 72.66           C  
ATOM   3633  CB  SER A 229     -12.939  -6.437  31.466  1.00 72.66           C  
ATOM   3634  HB2 SER A 229     -12.285  -7.285  31.268  1.00 72.66           H  
ATOM   3635  HB3 SER A 229     -12.406  -5.526  31.195  1.00 72.66           H  
ATOM   3636  O   SER A 229     -13.624  -4.069  32.899  1.00 72.66           O  
ATOM   3637  OG  SER A 229     -14.114  -6.567  30.680  1.00 72.66           O  
ATOM   3638  HG  SER A 229     -14.565  -5.720  30.680  1.00 72.66           H  
ATOM   3639  N   GLY A 230     -15.135  -5.211  34.097  1.00 81.29           N  
ATOM   3640  H   GLY A 230     -15.443  -6.113  34.429  1.00 81.29           H  
ATOM   3641  CA  GLY A 230     -15.920  -4.044  34.534  1.00 81.29           C  
ATOM   3642  HA2 GLY A 230     -15.244  -3.294  34.945  1.00 81.29           H  
ATOM   3643  HA3 GLY A 230     -16.599  -4.355  35.328  1.00 81.29           H  
ATOM   3644  C   GLY A 230     -16.760  -3.362  33.442  1.00 81.29           C  
ATOM   3645  O   GLY A 230     -17.536  -2.462  33.737  1.00 81.29           O  
ATOM   3646  N   TYR A 231     -16.648  -3.804  32.187  1.00 87.35           N  
ATOM   3647  H   TYR A 231     -15.981  -4.546  32.026  1.00 87.35           H  
ATOM   3648  CA  TYR A 231     -17.442  -3.315  31.055  1.00 87.35           C  
ATOM   3649  HA  TYR A 231     -17.739  -2.287  31.267  1.00 87.35           H  
ATOM   3650  C   TYR A 231     -18.701  -4.169  30.831  1.00 87.35           C  
ATOM   3651  CB  TYR A 231     -16.586  -3.317  29.783  1.00 87.35           C  
ATOM   3652  HB2 TYR A 231     -16.205  -4.327  29.631  1.00 87.35           H  
ATOM   3653  HB3 TYR A 231     -17.220  -3.067  28.932  1.00 87.35           H  
ATOM   3654  O   TYR A 231     -18.636  -5.385  31.060  1.00 87.35           O  
ATOM   3655  CG  TYR A 231     -15.425  -2.347  29.795  1.00 87.35           C  
ATOM   3656  CD1 TYR A 231     -15.674  -0.963  29.756  1.00 87.35           C  
ATOM   3657  HD1 TYR A 231     -16.688  -0.592  29.746  1.00 87.35           H  
ATOM   3658  CD2 TYR A 231     -14.099  -2.821  29.854  1.00 87.35           C  
ATOM   3659  HD2 TYR A 231     -13.897  -3.881  29.900  1.00 87.35           H  
ATOM   3660  CE1 TYR A 231     -14.602  -0.053  29.771  1.00 87.35           C  
ATOM   3661  HE1 TYR A 231     -14.782   1.011  29.760  1.00 87.35           H  
ATOM   3662  CE2 TYR A 231     -13.025  -1.914  29.898  1.00 87.35           C  
ATOM   3663  HE2 TYR A 231     -12.010  -2.275  29.981  1.00 87.35           H  
ATOM   3664  OH  TYR A 231     -12.250   0.361  29.886  1.00 87.35           O  
ATOM   3665  HH  TYR A 231     -11.407  -0.055  30.084  1.00 87.35           H  
ATOM   3666  CZ  TYR A 231     -13.277  -0.526  29.856  1.00 87.35           C  
ATOM   3667  N   PRO A 232     -19.801  -3.595  30.299  1.00 91.62           N  
ATOM   3668  CA  PRO A 232     -20.982  -4.361  29.904  1.00 91.62           C  
ATOM   3669  HA  PRO A 232     -21.445  -4.766  30.804  1.00 91.62           H  
ATOM   3670  C   PRO A 232     -20.646  -5.506  28.937  1.00 91.62           C  
ATOM   3671  CB  PRO A 232     -21.952  -3.351  29.279  1.00 91.62           C  
ATOM   3672  HB2 PRO A 232     -21.793  -3.288  28.203  1.00 91.62           H  
ATOM   3673  HB3 PRO A 232     -22.990  -3.605  29.494  1.00 91.62           H  
ATOM   3674  O   PRO A 232     -19.829  -5.353  28.018  1.00 91.62           O  
ATOM   3675  CG  PRO A 232     -21.553  -2.027  29.927  1.00 91.62           C  
ATOM   3676  HG2 PRO A 232     -22.025  -1.944  30.906  1.00 91.62           H  
ATOM   3677  HG3 PRO A 232     -21.814  -1.173  29.302  1.00 91.62           H  
ATOM   3678  CD  PRO A 232     -20.040  -2.169  30.097  1.00 91.62           C  
ATOM   3679  HD2 PRO A 232     -19.534  -1.838  29.191  1.00 91.62           H  
ATOM   3680  HD3 PRO A 232     -19.716  -1.578  30.953  1.00 91.62           H  
ATOM   3681  N   LEU A 233     -21.291  -6.662  29.112  1.00 90.82           N  
ATOM   3682  H   LEU A 233     -21.918  -6.745  29.899  1.00 90.82           H  
ATOM   3683  CA  LEU A 233     -21.088  -7.838  28.254  1.00 90.82           C  
ATOM   3684  HA  LEU A 233     -20.026  -8.082  28.239  1.00 90.82           H  
ATOM   3685  C   LEU A 233     -21.476  -7.559  26.795  1.00 90.82           C  
ATOM   3686  CB  LEU A 233     -21.858  -9.037  28.833  1.00 90.82           C  
ATOM   3687  HB2 LEU A 233     -22.891  -8.739  29.012  1.00 90.82           H  
ATOM   3688  HB3 LEU A 233     -21.870  -9.838  28.094  1.00 90.82           H  
ATOM   3689  O   LEU A 233     -20.735  -7.939  25.889  1.00 90.82           O  
ATOM   3690  CG  LEU A 233     -21.261  -9.590  30.142  1.00 90.82           C  
ATOM   3691  HG  LEU A 233     -21.219  -8.804  30.897  1.00 90.82           H  
ATOM   3692  CD1 LEU A 233     -22.144 -10.711  30.678  1.00 90.82           C  
ATOM   3693 HD11 LEU A 233     -22.261 -11.495  29.930  1.00 90.82           H  
ATOM   3694 HD12 LEU A 233     -23.123 -10.296  30.916  1.00 90.82           H  
ATOM   3695 HD13 LEU A 233     -21.716 -11.128  31.590  1.00 90.82           H  
ATOM   3696  CD2 LEU A 233     -19.839 -10.128  29.958  1.00 90.82           C  
ATOM   3697 HD21 LEU A 233     -19.534 -10.679  30.848  1.00 90.82           H  
ATOM   3698 HD22 LEU A 233     -19.807 -10.784  29.088  1.00 90.82           H  
ATOM   3699 HD23 LEU A 233     -19.148  -9.298  29.809  1.00 90.82           H  
ATOM   3700  N   LEU A 234     -22.542  -6.783  26.570  1.00 93.32           N  
ATOM   3701  H   LEU A 234     -23.128  -6.539  27.356  1.00 93.32           H  
ATOM   3702  CA  LEU A 234     -22.906  -6.269  25.246  1.00 93.32           C  
ATOM   3703  HA  LEU A 234     -23.083  -7.117  24.585  1.00 93.32           H  
ATOM   3704  C   LEU A 234     -21.783  -5.419  24.631  1.00 93.32           C  
ATOM   3705  CB  LEU A 234     -24.206  -5.452  25.390  1.00 93.32           C  
ATOM   3706  HB2 LEU A 234     -24.992  -6.111  25.759  1.00 93.32           H  
ATOM   3707  HB3 LEU A 234     -24.058  -4.671  26.136  1.00 93.32           H  
ATOM   3708  O   LEU A 234     -21.445  -5.571  23.458  1.00 93.32           O  
ATOM   3709  CG  LEU A 234     -24.688  -4.791  24.083  1.00 93.32           C  
ATOM   3710  HG  LEU A 234     -23.966  -4.043  23.756  1.00 93.32           H  
ATOM   3711  CD1 LEU A 234     -24.869  -5.834  22.990  1.00 93.32           C  
ATOM   3712 HD11 LEU A 234     -25.406  -6.674  23.430  1.00 93.32           H  
ATOM   3713 HD12 LEU A 234     -23.903  -6.186  22.629  1.00 93.32           H  
ATOM   3714 HD13 LEU A 234     -25.432  -5.421  22.153  1.00 93.32           H  
ATOM   3715  CD2 LEU A 234     -26.031  -4.099  24.304  1.00 93.32           C  
ATOM   3716 HD21 LEU A 234     -25.972  -3.426  25.160  1.00 93.32           H  
ATOM   3717 HD22 LEU A 234     -26.306  -3.532  23.416  1.00 93.32           H  
ATOM   3718 HD23 LEU A 234     -26.803  -4.842  24.505  1.00 93.32           H  
ATOM   3719  N   ALA A 235     -21.169  -4.540  25.429  1.00 92.08           N  
ATOM   3720  H   ALA A 235     -21.447  -4.491  26.399  1.00 92.08           H  
ATOM   3721  CA  ALA A 235     -20.122  -3.647  24.948  1.00 92.08           C  
ATOM   3722  HA  ALA A 235     -20.523  -3.135  24.074  1.00 92.08           H  
ATOM   3723  C   ALA A 235     -18.857  -4.412  24.528  1.00 92.08           C  
ATOM   3724  CB  ALA A 235     -19.807  -2.598  26.020  1.00 92.08           C  
ATOM   3725  HB1 ALA A 235     -20.721  -2.081  26.313  1.00 92.08           H  
ATOM   3726  HB2 ALA A 235     -19.364  -3.065  26.900  1.00 92.08           H  
ATOM   3727  HB3 ALA A 235     -19.103  -1.873  25.611  1.00 92.08           H  
ATOM   3728  O   ALA A 235     -18.293  -4.176  23.458  1.00 92.08           O  
ATOM   3729  N   THR A 236     -18.419  -5.353  25.367  1.00 88.53           N  
ATOM   3730  H   THR A 236     -18.942  -5.494  26.219  1.00 88.53           H  
ATOM   3731  CA  THR A 236     -17.242  -6.192  25.094  1.00 88.53           C  
ATOM   3732  HA  THR A 236     -16.429  -5.545  24.765  1.00 88.53           H  
ATOM   3733  C   THR A 236     -17.487  -7.189  23.961  1.00 88.53           C  
ATOM   3734  CB  THR A 236     -16.765  -6.937  26.348  1.00 88.53           C  
ATOM   3735  HB  THR A 236     -15.955  -7.611  26.070  1.00 88.53           H  
ATOM   3736  O   THR A 236     -16.587  -7.394  23.143  1.00 88.53           O  
ATOM   3737  CG2 THR A 236     -16.254  -5.981  27.418  1.00 88.53           C  
ATOM   3738 HG21 THR A 236     -15.421  -5.395  27.028  1.00 88.53           H  
ATOM   3739 HG22 THR A 236     -17.056  -5.310  27.727  1.00 88.53           H  
ATOM   3740 HG23 THR A 236     -15.913  -6.553  28.280  1.00 88.53           H  
ATOM   3741  OG1 THR A 236     -17.800  -7.685  26.933  1.00 88.53           O  
ATOM   3742  HG1 THR A 236     -18.438  -7.075  27.311  1.00 88.53           H  
ATOM   3743  N   GLY A 237     -18.698  -7.746  23.862  1.00 89.81           N  
ATOM   3744  H   GLY A 237     -19.366  -7.579  24.601  1.00 89.81           H  
ATOM   3745  CA  GLY A 237     -19.125  -8.626  22.777  1.00 89.81           C  
ATOM   3746  HA2 GLY A 237     -20.127  -8.995  22.998  1.00 89.81           H  
ATOM   3747  HA3 GLY A 237     -18.449  -9.478  22.709  1.00 89.81           H  
ATOM   3748  C   GLY A 237     -19.147  -7.923  21.422  1.00 89.81           C  
ATOM   3749  O   GLY A 237     -18.498  -8.396  20.492  1.00 89.81           O  
ATOM   3750  N   LEU A 238     -19.780  -6.747  21.320  1.00 91.90           N  
ATOM   3751  H   LEU A 238     -20.323  -6.422  22.108  1.00 91.90           H  
ATOM   3752  CA  LEU A 238     -19.773  -5.939  20.094  1.00 91.90           C  
ATOM   3753  HA  LEU A 238     -20.139  -6.550  19.269  1.00 91.90           H  
ATOM   3754  C   LEU A 238     -18.360  -5.493  19.706  1.00 91.90           C  
ATOM   3755  CB  LEU A 238     -20.682  -4.709  20.264  1.00 91.90           C  
ATOM   3756  HB2 LEU A 238     -20.449  -3.990  19.479  1.00 91.90           H  
ATOM   3757  HB3 LEU A 238     -20.453  -4.241  21.222  1.00 91.90           H  
ATOM   3758  O   LEU A 238     -17.977  -5.616  18.546  1.00 91.90           O  
ATOM   3759  CG  LEU A 238     -22.189  -5.008  20.202  1.00 91.90           C  
ATOM   3760  HG  LEU A 238     -22.440  -5.781  20.928  1.00 91.90           H  
ATOM   3761  CD1 LEU A 238     -22.962  -3.730  20.542  1.00 91.90           C  
ATOM   3762 HD11 LEU A 238     -22.696  -3.402  21.547  1.00 91.90           H  
ATOM   3763 HD12 LEU A 238     -22.727  -2.944  19.824  1.00 91.90           H  
ATOM   3764 HD13 LEU A 238     -24.032  -3.935  20.520  1.00 91.90           H  
ATOM   3765  CD2 LEU A 238     -22.629  -5.474  18.812  1.00 91.90           C  
ATOM   3766 HD21 LEU A 238     -22.187  -6.442  18.576  1.00 91.90           H  
ATOM   3767 HD22 LEU A 238     -23.713  -5.593  18.791  1.00 91.90           H  
ATOM   3768 HD23 LEU A 238     -22.329  -4.748  18.057  1.00 91.90           H  
ATOM   3769  N   ALA A 239     -17.550  -5.030  20.663  1.00 88.00           N  
ATOM   3770  H   ALA A 239     -17.910  -4.920  21.600  1.00 88.00           H  
ATOM   3771  CA  ALA A 239     -16.175  -4.623  20.378  1.00 88.00           C  
ATOM   3772  HA  ALA A 239     -16.196  -3.884  19.578  1.00 88.00           H  
ATOM   3773  C   ALA A 239     -15.303  -5.795  19.892  1.00 88.00           C  
ATOM   3774  CB  ALA A 239     -15.591  -3.961  21.628  1.00 88.00           C  
ATOM   3775  HB1 ALA A 239     -15.543  -4.678  22.447  1.00 88.00           H  
ATOM   3776  HB2 ALA A 239     -16.222  -3.122  21.921  1.00 88.00           H  
ATOM   3777  HB3 ALA A 239     -14.592  -3.586  21.406  1.00 88.00           H  
ATOM   3778  O   ALA A 239     -14.465  -5.615  19.008  1.00 88.00           O  
ATOM   3779  N   LYS A 240     -15.506  -7.007  20.429  1.00 82.80           N  
ATOM   3780  H   LYS A 240     -16.195  -7.099  21.161  1.00 82.80           H  
ATOM   3781  CA  LYS A 240     -14.815  -8.213  19.956  1.00 82.80           C  
ATOM   3782  HA  LYS A 240     -13.769  -7.952  19.801  1.00 82.80           H  
ATOM   3783  C   LYS A 240     -15.343  -8.675  18.596  1.00 82.80           C  
ATOM   3784  CB  LYS A 240     -14.920  -9.313  21.027  1.00 82.80           C  
ATOM   3785  HB2 LYS A 240     -15.971  -9.566  21.170  1.00 82.80           H  
ATOM   3786  HB3 LYS A 240     -14.563  -8.906  21.973  1.00 82.80           H  
ATOM   3787  O   LYS A 240     -14.558  -9.096  17.754  1.00 82.80           O  
ATOM   3788  CG  LYS A 240     -14.105 -10.588  20.718  1.00 82.80           C  
ATOM   3789  HG2 LYS A 240     -14.451 -11.051  19.794  1.00 82.80           H  
ATOM   3790  HG3 LYS A 240     -14.232 -11.294  21.538  1.00 82.80           H  
ATOM   3791  CD  LYS A 240     -12.624 -10.239  20.581  1.00 82.80           C  
ATOM   3792  HD2 LYS A 240     -12.331  -9.621  21.429  1.00 82.80           H  
ATOM   3793  HD3 LYS A 240     -12.505  -9.659  19.666  1.00 82.80           H  
ATOM   3794  CE  LYS A 240     -11.658 -11.416  20.475  1.00 82.80           C  
ATOM   3795  HE2 LYS A 240     -11.837 -12.125  21.283  1.00 82.80           H  
ATOM   3796  HE3 LYS A 240     -11.824 -11.917  19.521  1.00 82.80           H  
ATOM   3797  NZ  LYS A 240     -10.273 -10.880  20.546  1.00 82.80           N  
ATOM   3798  HZ1 LYS A 240     -10.014 -10.612  21.484  1.00 82.80           H  
ATOM   3799  HZ2 LYS A 240     -10.203 -10.023  20.016  1.00 82.80           H  
ATOM   3800  HZ3 LYS A 240      -9.577 -11.529  20.208  1.00 82.80           H  
ATOM   3801  N   LEU A 241     -16.639  -8.535  18.342  1.00 86.27           N  
ATOM   3802  H   LEU A 241     -17.251  -8.240  19.090  1.00 86.27           H  
ATOM   3803  CA  LEU A 241     -17.234  -8.820  17.041  1.00 86.27           C  
ATOM   3804  HA  LEU A 241     -16.936  -9.828  16.754  1.00 86.27           H  
ATOM   3805  C   LEU A 241     -16.704  -7.862  15.958  1.00 86.27           C  
ATOM   3806  CB  LEU A 241     -18.761  -8.783  17.201  1.00 86.27           C  
ATOM   3807  HB2 LEU A 241     -19.072  -7.752  17.367  1.00 86.27           H  
ATOM   3808  HB3 LEU A 241     -19.037  -9.353  18.088  1.00 86.27           H  
ATOM   3809  O   LEU A 241     -16.403  -8.308  14.858  1.00 86.27           O  
ATOM   3810  CG  LEU A 241     -19.530  -9.372  16.011  1.00 86.27           C  
ATOM   3811  HG  LEU A 241     -19.231  -8.877  15.087  1.00 86.27           H  
ATOM   3812  CD1 LEU A 241     -19.291 -10.876  15.892  1.00 86.27           C  
ATOM   3813 HD11 LEU A 241     -19.460 -11.371  16.848  1.00 86.27           H  
ATOM   3814 HD12 LEU A 241     -19.993 -11.285  15.165  1.00 86.27           H  
ATOM   3815 HD13 LEU A 241     -18.281 -11.074  15.534  1.00 86.27           H  
ATOM   3816  CD2 LEU A 241     -21.025  -9.162  16.225  1.00 86.27           C  
ATOM   3817 HD21 LEU A 241     -21.547  -9.427  15.305  1.00 86.27           H  
ATOM   3818 HD22 LEU A 241     -21.244  -8.122  16.465  1.00 86.27           H  
ATOM   3819 HD23 LEU A 241     -21.372  -9.795  17.043  1.00 86.27           H  
ATOM   3820  N   VAL A 242     -16.461  -6.585  16.284  1.00 84.06           N  
ATOM   3821  H   VAL A 242     -16.795  -6.256  17.179  1.00 84.06           H  
ATOM   3822  CA  VAL A 242     -15.772  -5.631  15.391  1.00 84.06           C  
ATOM   3823  HA  VAL A 242     -16.324  -5.589  14.452  1.00 84.06           H  
ATOM   3824  C   VAL A 242     -14.347  -6.081  15.047  1.00 84.06           C  
ATOM   3825  CB  VAL A 242     -15.743  -4.214  15.999  1.00 84.06           C  
ATOM   3826  HB  VAL A 242     -15.356  -4.263  17.016  1.00 84.06           H  
ATOM   3827  O   VAL A 242     -13.927  -5.942  13.901  1.00 84.06           O  
ATOM   3828  CG1 VAL A 242     -14.869  -3.235  15.198  1.00 84.06           C  
ATOM   3829 HG11 VAL A 242     -15.063  -2.208  15.507  1.00 84.06           H  
ATOM   3830 HG12 VAL A 242     -15.089  -3.333  14.135  1.00 84.06           H  
ATOM   3831 HG13 VAL A 242     -13.815  -3.458  15.365  1.00 84.06           H  
ATOM   3832  CG2 VAL A 242     -17.142  -3.603  16.047  1.00 84.06           C  
ATOM   3833 HG21 VAL A 242     -17.453  -3.327  15.039  1.00 84.06           H  
ATOM   3834 HG22 VAL A 242     -17.867  -4.308  16.452  1.00 84.06           H  
ATOM   3835 HG23 VAL A 242     -17.121  -2.723  16.689  1.00 84.06           H  
ATOM   3836  N   GLU A 243     -13.598  -6.647  15.999  1.00 75.07           N  
ATOM   3837  H   GLU A 243     -13.975  -6.716  16.933  1.00 75.07           H  
ATOM   3838  CA  GLU A 243     -12.266  -7.218  15.725  1.00 75.07           C  
ATOM   3839  HA  GLU A 243     -11.645  -6.468  15.234  1.00 75.07           H  
ATOM   3840  C   GLU A 243     -12.336  -8.433  14.788  1.00 75.07           C  
ATOM   3841  CB  GLU A 243     -11.585  -7.657  17.034  1.00 75.07           C  
ATOM   3842  HB2 GLU A 243     -12.247  -8.333  17.575  1.00 75.07           H  
ATOM   3843  HB3 GLU A 243     -10.676  -8.207  16.791  1.00 75.07           H  
ATOM   3844  O   GLU A 243     -11.444  -8.647  13.960  1.00 75.07           O  
ATOM   3845  CG  GLU A 243     -11.202  -6.488  17.942  1.00 75.07           C  
ATOM   3846  HG2 GLU A 243     -12.030  -5.781  17.996  1.00 75.07           H  
ATOM   3847  HG3 GLU A 243     -10.353  -5.970  17.494  1.00 75.07           H  
ATOM   3848  CD  GLU A 243     -10.827  -6.920  19.364  1.00 75.07           C  
ATOM   3849  OE1 GLU A 243     -10.834  -6.008  20.223  1.00 75.07           O  
ATOM   3850  OE2 GLU A 243     -10.590  -8.125  19.632  1.00 75.07           O  
ATOM   3851  N   LEU A 244     -13.396  -9.236  14.923  1.00 74.02           N  
ATOM   3852  H   LEU A 244     -14.079  -8.995  15.627  1.00 74.02           H  
ATOM   3853  CA  LEU A 244     -13.583 -10.480  14.182  1.00 74.02           C  
ATOM   3854  HA  LEU A 244     -12.605 -10.943  14.056  1.00 74.02           H  
ATOM   3855  C   LEU A 244     -14.173 -10.275  12.778  1.00 74.02           C  
ATOM   3856  CB  LEU A 244     -14.439 -11.450  15.009  1.00 74.02           C  
ATOM   3857  HB2 LEU A 244     -15.361 -10.944  15.293  1.00 74.02           H  
ATOM   3858  HB3 LEU A 244     -14.711 -12.298  14.380  1.00 74.02           H  
ATOM   3859  O   LEU A 244     -13.772 -10.985  11.856  1.00 74.02           O  
ATOM   3860  CG  LEU A 244     -13.743 -11.988  16.274  1.00 74.02           C  
ATOM   3861  HG  LEU A 244     -13.426 -11.162  16.911  1.00 74.02           H  
ATOM   3862  CD1 LEU A 244     -14.732 -12.850  17.057  1.00 74.02           C  
ATOM   3863 HD11 LEU A 244     -15.048 -13.701  16.454  1.00 74.02           H  
ATOM   3864 HD12 LEU A 244     -15.605 -12.253  17.320  1.00 74.02           H  
ATOM   3865 HD13 LEU A 244     -14.267 -13.210  17.975  1.00 74.02           H  
ATOM   3866  CD2 LEU A 244     -12.506 -12.838  15.964  1.00 74.02           C  
ATOM   3867 HD21 LEU A 244     -12.125 -13.282  16.884  1.00 74.02           H  
ATOM   3868 HD22 LEU A 244     -11.718 -12.217  15.538  1.00 74.02           H  
ATOM   3869 HD23 LEU A 244     -12.767 -13.635  15.268  1.00 74.02           H  
ATOM   3870  N   GLU A 245     -15.087  -9.324  12.610  1.00 77.38           N  
ATOM   3871  H   GLU A 245     -15.406  -8.841  13.437  1.00 77.38           H  
ATOM   3872  CA  GLU A 245     -15.918  -9.180  11.405  1.00 77.38           C  
ATOM   3873  HA  GLU A 245     -15.587  -9.890  10.647  1.00 77.38           H  
ATOM   3874  C   GLU A 245     -15.800  -7.796  10.742  1.00 77.38           C  
ATOM   3875  CB  GLU A 245     -17.376  -9.539  11.748  1.00 77.38           C  
ATOM   3876  HB2 GLU A 245     -17.998  -9.365  10.871  1.00 77.38           H  
ATOM   3877  HB3 GLU A 245     -17.725  -8.903  12.561  1.00 77.38           H  
ATOM   3878  O   GLU A 245     -16.099  -7.671   9.556  1.00 77.38           O  
ATOM   3879  CG  GLU A 245     -17.499 -11.017  12.164  1.00 77.38           C  
ATOM   3880  HG2 GLU A 245     -17.148 -11.638  11.340  1.00 77.38           H  
ATOM   3881  HG3 GLU A 245     -16.848 -11.204  13.018  1.00 77.38           H  
ATOM   3882  CD  GLU A 245     -18.914 -11.459  12.550  1.00 77.38           C  
ATOM   3883  OE1 GLU A 245     -18.997 -12.528  13.207  1.00 77.38           O  
ATOM   3884  OE2 GLU A 245     -19.899 -10.769  12.209  1.00 77.38           O  
ATOM   3885  N   GLY A 246     -15.263  -6.791  11.445  1.00 72.22           N  
ATOM   3886  H   GLY A 246     -15.021  -6.961  12.411  1.00 72.22           H  
ATOM   3887  CA  GLY A 246     -14.987  -5.452  10.918  1.00 72.22           C  
ATOM   3888  HA2 GLY A 246     -15.108  -5.450   9.835  1.00 72.22           H  
ATOM   3889  HA3 GLY A 246     -13.949  -5.207  11.142  1.00 72.22           H  
ATOM   3890  C   GLY A 246     -15.875  -4.340  11.493  1.00 72.22           C  
ATOM   3891  O   GLY A 246     -16.798  -4.556  12.276  1.00 72.22           O  
ATOM   3892  N   LYS A 247     -15.578  -3.089  11.106  1.00 76.38           N  
ATOM   3893  H   LYS A 247     -14.784  -2.982  10.491  1.00 76.38           H  
ATOM   3894  CA  LYS A 247     -16.253  -1.876  11.620  1.00 76.38           C  
ATOM   3895  HA  LYS A 247     -16.210  -1.912  12.708  1.00 76.38           H  
ATOM   3896  C   LYS A 247     -17.749  -1.786  11.290  1.00 76.38           C  
ATOM   3897  CB  LYS A 247     -15.501  -0.611  11.157  1.00 76.38           C  
ATOM   3898  HB2 LYS A 247     -14.454  -0.712  11.443  1.00 76.38           H  
ATOM   3899  HB3 LYS A 247     -15.910   0.249  11.687  1.00 76.38           H  
ATOM   3900  O   LYS A 247     -18.471  -1.056  11.962  1.00 76.38           O  
ATOM   3901  CG  LYS A 247     -15.592  -0.345   9.640  1.00 76.38           C  
ATOM   3902  HG2 LYS A 247     -15.266  -1.234   9.101  1.00 76.38           H  
ATOM   3903  HG3 LYS A 247     -16.625  -0.129   9.367  1.00 76.38           H  
ATOM   3904  CD  LYS A 247     -14.706   0.839   9.218  1.00 76.38           C  
ATOM   3905  HD2 LYS A 247     -13.689   0.638   9.554  1.00 76.38           H  
ATOM   3906  HD3 LYS A 247     -15.063   1.752   9.694  1.00 76.38           H  
ATOM   3907  CE  LYS A 247     -14.705   1.008   7.688  1.00 76.38           C  
ATOM   3908  HE2 LYS A 247     -14.562   0.024   7.242  1.00 76.38           H  
ATOM   3909  HE3 LYS A 247     -15.678   1.380   7.367  1.00 76.38           H  
ATOM   3910  NZ  LYS A 247     -13.613   1.907   7.225  1.00 76.38           N  
ATOM   3911  HZ1 LYS A 247     -13.755   2.868   7.501  1.00 76.38           H  
ATOM   3912  HZ2 LYS A 247     -12.723   1.599   7.591  1.00 76.38           H  
ATOM   3913  HZ3 LYS A 247     -13.477   1.856   6.226  1.00 76.38           H  
ATOM   3914  N   ASP A 248     -18.214  -2.510  10.273  1.00 79.95           N  
ATOM   3915  H   ASP A 248     -17.632  -3.248   9.903  1.00 79.95           H  
ATOM   3916  CA  ASP A 248     -19.619  -2.536   9.853  1.00 79.95           C  
ATOM   3917  HA  ASP A 248     -19.958  -1.511   9.704  1.00 79.95           H  
ATOM   3918  C   ASP A 248     -20.540  -3.170  10.902  1.00 79.95           C  
ATOM   3919  CB  ASP A 248     -19.744  -3.287   8.518  1.00 79.95           C  
ATOM   3920  HB2 ASP A 248     -19.069  -2.835   7.791  1.00 79.95           H  
ATOM   3921  HB3 ASP A 248     -20.761  -3.171   8.144  1.00 79.95           H  
ATOM   3922  O   ASP A 248     -21.731  -2.868  10.917  1.00 79.95           O  
ATOM   3923  CG  ASP A 248     -19.413  -4.775   8.654  1.00 79.95           C  
ATOM   3924  OD1 ASP A 248     -18.278  -5.036   9.101  1.00 79.95           O  
ATOM   3925  OD2 ASP A 248     -20.286  -5.604   8.295  1.00 79.95           O  
ATOM   3926  N   VAL A 249     -19.997  -3.979  11.817  1.00 87.21           N  
ATOM   3927  H   VAL A 249     -19.034  -4.259  11.699  1.00 87.21           H  
ATOM   3928  CA  VAL A 249     -20.722  -4.493  12.987  1.00 87.21           C  
ATOM   3929  HA  VAL A 249     -21.541  -5.132  12.654  1.00 87.21           H  
ATOM   3930  C   VAL A 249     -21.328  -3.356  13.813  1.00 87.21           C  
ATOM   3931  CB  VAL A 249     -19.776  -5.334  13.859  1.00 87.21           C  
ATOM   3932  HB  VAL A 249     -18.886  -4.741  14.076  1.00 87.21           H  
ATOM   3933  O   VAL A 249     -22.457  -3.483  14.278  1.00 87.21           O  
ATOM   3934  CG1 VAL A 249     -20.406  -5.743  15.193  1.00 87.21           C  
ATOM   3935 HG11 VAL A 249     -20.601  -4.871  15.817  1.00 87.21           H  
ATOM   3936 HG12 VAL A 249     -19.707  -6.382  15.733  1.00 87.21           H  
ATOM   3937 HG13 VAL A 249     -21.338  -6.280  15.016  1.00 87.21           H  
ATOM   3938  CG2 VAL A 249     -19.336  -6.602  13.125  1.00 87.21           C  
ATOM   3939 HG21 VAL A 249     -18.882  -6.361  12.163  1.00 87.21           H  
ATOM   3940 HG22 VAL A 249     -18.585  -7.118  13.723  1.00 87.21           H  
ATOM   3941 HG23 VAL A 249     -20.184  -7.268  12.963  1.00 87.21           H  
ATOM   3942  N   MET A 250     -20.632  -2.222  13.955  1.00 89.17           N  
ATOM   3943  H   MET A 250     -19.741  -2.135  13.488  1.00 89.17           H  
ATOM   3944  CA  MET A 250     -21.172  -1.070  14.687  1.00 89.17           C  
ATOM   3945  HA  MET A 250     -21.621  -1.430  15.613  1.00 89.17           H  
ATOM   3946  C   MET A 250     -22.289  -0.372  13.911  1.00 89.17           C  
ATOM   3947  CB  MET A 250     -20.067  -0.066  15.044  1.00 89.17           C  
ATOM   3948  HB2 MET A 250     -19.568   0.266  14.134  1.00 89.17           H  
ATOM   3949  HB3 MET A 250     -20.524   0.806  15.510  1.00 89.17           H  
ATOM   3950  O   MET A 250     -23.287   0.012  14.513  1.00 89.17           O  
ATOM   3951  CG  MET A 250     -19.023  -0.648  16.003  1.00 89.17           C  
ATOM   3952  HG2 MET A 250     -18.474  -1.411  15.451  1.00 89.17           H  
ATOM   3953  HG3 MET A 250     -18.315   0.137  16.270  1.00 89.17           H  
ATOM   3954  SD  MET A 250     -19.664  -1.396  17.533  1.00 89.17           S  
ATOM   3955  CE  MET A 250     -20.235   0.081  18.405  1.00 89.17           C  
ATOM   3956  HE1 MET A 250     -20.878  -0.207  19.237  1.00 89.17           H  
ATOM   3957  HE2 MET A 250     -19.371   0.627  18.785  1.00 89.17           H  
ATOM   3958  HE3 MET A 250     -20.792   0.726  17.725  1.00 89.17           H  
ATOM   3959  N   ASP A 251     -22.173  -0.249  12.585  1.00 89.28           N  
ATOM   3960  H   ASP A 251     -21.339  -0.598  12.134  1.00 89.28           H  
ATOM   3961  CA  ASP A 251     -23.250   0.305  11.751  1.00 89.28           C  
ATOM   3962  HA  ASP A 251     -23.495   1.308  12.101  1.00 89.28           H  
ATOM   3963  C   ASP A 251     -24.520  -0.561  11.863  1.00 89.28           C  
ATOM   3964  CB  ASP A 251     -22.820   0.391  10.271  1.00 89.28           C  
ATOM   3965  HB2 ASP A 251     -22.541  -0.603   9.922  1.00 89.28           H  
ATOM   3966  HB3 ASP A 251     -23.687   0.703   9.689  1.00 89.28           H  
ATOM   3967  O   ASP A 251     -25.623  -0.048  12.056  1.00 89.28           O  
ATOM   3968  CG  ASP A 251     -21.679   1.365   9.945  1.00 89.28           C  
ATOM   3969  OD1 ASP A 251     -21.465   2.326  10.718  1.00 89.28           O  
ATOM   3970  OD2 ASP A 251     -21.053   1.158   8.869  1.00 89.28           O  
ATOM   3971  N   LYS A 252     -24.346  -1.886  11.802  1.00 92.68           N  
ATOM   3972  H   LYS A 252     -23.404  -2.212  11.636  1.00 92.68           H  
ATOM   3973  CA  LYS A 252     -25.395  -2.901  11.960  1.00 92.68           C  
ATOM   3974  HA  LYS A 252     -26.205  -2.723  11.252  1.00 92.68           H  
ATOM   3975  C   LYS A 252     -26.030  -2.876  13.353  1.00 92.68           C  
ATOM   3976  CB  LYS A 252     -24.757  -4.266  11.678  1.00 92.68           C  
ATOM   3977  HB2 LYS A 252     -23.786  -4.316  12.172  1.00 92.68           H  
ATOM   3978  HB3 LYS A 252     -25.373  -5.051  12.116  1.00 92.68           H  
ATOM   3979  O   LYS A 252     -27.250  -2.809  13.475  1.00 92.68           O  
ATOM   3980  CG  LYS A 252     -24.589  -4.578  10.186  1.00 92.68           C  
ATOM   3981  HG2 LYS A 252     -24.054  -3.767   9.692  1.00 92.68           H  
ATOM   3982  HG3 LYS A 252     -25.571  -4.696   9.727  1.00 92.68           H  
ATOM   3983  CD  LYS A 252     -23.786  -5.877  10.047  1.00 92.68           C  
ATOM   3984  HD2 LYS A 252     -24.285  -6.677  10.594  1.00 92.68           H  
ATOM   3985  HD3 LYS A 252     -22.803  -5.713  10.488  1.00 92.68           H  
ATOM   3986  CE  LYS A 252     -23.616  -6.292   8.585  1.00 92.68           C  
ATOM   3987  HE2 LYS A 252     -23.408  -5.403   7.990  1.00 92.68           H  
ATOM   3988  HE3 LYS A 252     -24.550  -6.733   8.238  1.00 92.68           H  
ATOM   3989  NZ  LYS A 252     -22.491  -7.249   8.441  1.00 92.68           N  
ATOM   3990  HZ1 LYS A 252     -22.464  -7.670   7.523  1.00 92.68           H  
ATOM   3991  HZ2 LYS A 252     -21.616  -6.756   8.547  1.00 92.68           H  
ATOM   3992  HZ3 LYS A 252     -22.517  -7.973   9.145  1.00 92.68           H  
ATOM   3993  N   ALA A 253     -25.214  -2.837  14.406  1.00 94.25           N  
ATOM   3994  H   ALA A 253     -24.221  -2.932  14.249  1.00 94.25           H  
ATOM   3995  CA  ALA A 253     -25.691  -2.704  15.778  1.00 94.25           C  
ATOM   3996  HA  ALA A 253     -26.377  -3.523  15.992  1.00 94.25           H  
ATOM   3997  C   ALA A 253     -26.464  -1.393  15.978  1.00 94.25           C  
ATOM   3998  CB  ALA A 253     -24.499  -2.812  16.735  1.00 94.25           C  
ATOM   3999  HB1 ALA A 253     -23.787  -2.008  16.546  1.00 94.25           H  
ATOM   4000  HB2 ALA A 253     -24.851  -2.749  17.765  1.00 94.25           H  
ATOM   4001  HB3 ALA A 253     -24.004  -3.772  16.590  1.00 94.25           H  
ATOM   4002  O   ALA A 253     -27.531  -1.409  16.577  1.00 94.25           O  
ATOM   4003  N   LYS A 254     -25.996  -0.269  15.417  1.00 95.42           N  
ATOM   4004  H   LYS A 254     -25.109  -0.305  14.936  1.00 95.42           H  
ATOM   4005  CA  LYS A 254     -26.725   1.007  15.460  1.00 95.42           C  
ATOM   4006  HA  LYS A 254     -26.919   1.257  16.503  1.00 95.42           H  
ATOM   4007  C   LYS A 254     -28.094   0.912  14.777  1.00 95.42           C  
ATOM   4008  CB  LYS A 254     -25.859   2.105  14.832  1.00 95.42           C  
ATOM   4009  HB2 LYS A 254     -25.714   1.897  13.772  1.00 95.42           H  
ATOM   4010  HB3 LYS A 254     -24.883   2.103  15.318  1.00 95.42           H  
ATOM   4011  O   LYS A 254     -29.060   1.460  15.298  1.00 95.42           O  
ATOM   4012  CG  LYS A 254     -26.495   3.489  15.001  1.00 95.42           C  
ATOM   4013  HG2 LYS A 254     -26.624   3.699  16.062  1.00 95.42           H  
ATOM   4014  HG3 LYS A 254     -27.472   3.505  14.517  1.00 95.42           H  
ATOM   4015  CD  LYS A 254     -25.627   4.578  14.368  1.00 95.42           C  
ATOM   4016  HD2 LYS A 254     -24.662   4.612  14.873  1.00 95.42           H  
ATOM   4017  HD3 LYS A 254     -25.479   4.347  13.313  1.00 95.42           H  
ATOM   4018  CE  LYS A 254     -26.358   5.916  14.517  1.00 95.42           C  
ATOM   4019  HE2 LYS A 254     -27.355   5.806  14.089  1.00 95.42           H  
ATOM   4020  HE3 LYS A 254     -26.485   6.131  15.578  1.00 95.42           H  
ATOM   4021  NZ  LYS A 254     -25.636   7.017  13.839  1.00 95.42           N  
ATOM   4022  HZ1 LYS A 254     -24.719   7.144  14.245  1.00 95.42           H  
ATOM   4023  HZ2 LYS A 254     -25.540   6.806  12.856  1.00 95.42           H  
ATOM   4024  HZ3 LYS A 254     -26.162   7.875  13.929  1.00 95.42           H  
ATOM   4025  N   ALA A 255     -28.183   0.223  13.638  1.00 95.77           N  
ATOM   4026  H   ALA A 255     -27.342  -0.171  13.241  1.00 95.77           H  
ATOM   4027  CA  ALA A 255     -29.455  -0.017  12.958  1.00 95.77           C  
ATOM   4028  HA  ALA A 255     -29.955   0.940  12.810  1.00 95.77           H  
ATOM   4029  C   ALA A 255     -30.405  -0.888  13.801  1.00 95.77           C  
ATOM   4030  CB  ALA A 255     -29.172  -0.624  11.579  1.00 95.77           C  
ATOM   4031  HB1 ALA A 255     -28.704  -1.603  11.682  1.00 95.77           H  
ATOM   4032  HB2 ALA A 255     -30.111  -0.741  11.037  1.00 95.77           H  
ATOM   4033  HB3 ALA A 255     -28.513   0.033  11.012  1.00 95.77           H  
ATOM   4034  O   ALA A 255     -31.573  -0.542  13.940  1.00 95.77           O  
ATOM   4035  N   SER A 256     -29.895  -1.952  14.428  1.00 95.87           N  
ATOM   4036  H   SER A 256     -28.939  -2.209  14.226  1.00 95.87           H  
ATOM   4037  CA  SER A 256     -30.648  -2.797  15.371  1.00 95.87           C  
ATOM   4038  HA  SER A 256     -31.514  -3.223  14.864  1.00 95.87           H  
ATOM   4039  C   SER A 256     -31.167  -2.010  16.586  1.00 95.87           C  
ATOM   4040  CB  SER A 256     -29.746  -3.954  15.802  1.00 95.87           C  
ATOM   4041  HB2 SER A 256     -29.467  -4.529  14.919  1.00 95.87           H  
ATOM   4042  HB3 SER A 256     -28.838  -3.570  16.267  1.00 95.87           H  
ATOM   4043  O   SER A 256     -32.325  -2.146  16.968  1.00 95.87           O  
ATOM   4044  OG  SER A 256     -30.407  -4.809  16.701  1.00 95.87           O  
ATOM   4045  HG  SER A 256     -29.907  -5.628  16.734  1.00 95.87           H  
ATOM   4046  N   ILE A 257     -30.360  -1.096  17.140  1.00 96.31           N  
ATOM   4047  H   ILE A 257     -29.403  -1.055  16.820  1.00 96.31           H  
ATOM   4048  CA  ILE A 257     -30.781  -0.191  18.225  1.00 96.31           C  
ATOM   4049  HA  ILE A 257     -31.172  -0.791  19.046  1.00 96.31           H  
ATOM   4050  C   ILE A 257     -31.924   0.721  17.772  1.00 96.31           C  
ATOM   4051  CB  ILE A 257     -29.581   0.630  18.749  1.00 96.31           C  
ATOM   4052  HB  ILE A 257     -29.097   1.129  17.910  1.00 96.31           H  
ATOM   4053  O   ILE A 257     -32.906   0.859  18.492  1.00 96.31           O  
ATOM   4054  CG1 ILE A 257     -28.575  -0.326  19.414  1.00 96.31           C  
ATOM   4055 HG12 ILE A 257     -29.039  -0.729  20.314  1.00 96.31           H  
ATOM   4056 HG13 ILE A 257     -28.388  -1.192  18.779  1.00 96.31           H  
ATOM   4057  CG2 ILE A 257     -30.024   1.705  19.764  1.00 96.31           C  
ATOM   4058 HG21 ILE A 257     -29.166   2.247  20.161  1.00 96.31           H  
ATOM   4059 HG22 ILE A 257     -30.569   1.243  20.587  1.00 96.31           H  
ATOM   4060 HG23 ILE A 257     -30.676   2.439  19.291  1.00 96.31           H  
ATOM   4061  CD1 ILE A 257     -27.217   0.298  19.751  1.00 96.31           C  
ATOM   4062 HD11 ILE A 257     -26.791   0.763  18.862  1.00 96.31           H  
ATOM   4063 HD12 ILE A 257     -26.550  -0.494  20.092  1.00 96.31           H  
ATOM   4064 HD13 ILE A 257     -27.315   1.039  20.545  1.00 96.31           H  
ATOM   4065  N   ALA A 258     -31.838   1.300  16.572  1.00 96.25           N  
ATOM   4066  H   ALA A 258     -31.007   1.159  16.016  1.00 96.25           H  
ATOM   4067  CA  ALA A 258     -32.917   2.127  16.033  1.00 96.25           C  
ATOM   4068  HA  ALA A 258     -33.143   2.916  16.750  1.00 96.25           H  
ATOM   4069  C   ALA A 258     -34.215   1.324  15.814  1.00 96.25           C  
ATOM   4070  CB  ALA A 258     -32.427   2.778  14.735  1.00 96.25           C  
ATOM   4071  HB1 ALA A 258     -31.520   3.351  14.932  1.00 96.25           H  
ATOM   4072  HB2 ALA A 258     -33.198   3.452  14.361  1.00 96.25           H  
ATOM   4073  HB3 ALA A 258     -32.223   2.016  13.983  1.00 96.25           H  
ATOM   4074  O   ALA A 258     -35.305   1.845  16.037  1.00 96.25           O  
ATOM   4075  N   GLN A 259     -34.113   0.050  15.416  1.00 96.29           N  
ATOM   4076  H   GLN A 259     -33.194  -0.327  15.229  1.00 96.29           H  
ATOM   4077  CA  GLN A 259     -35.268  -0.848  15.313  1.00 96.29           C  
ATOM   4078  HA  GLN A 259     -36.046  -0.362  14.723  1.00 96.29           H  
ATOM   4079  C   GLN A 259     -35.881  -1.154  16.686  1.00 96.29           C  
ATOM   4080  CB  GLN A 259     -34.872  -2.155  14.615  1.00 96.29           C  
ATOM   4081  HB2 GLN A 259     -34.007  -2.588  15.117  1.00 96.29           H  
ATOM   4082  HB3 GLN A 259     -35.704  -2.854  14.702  1.00 96.29           H  
ATOM   4083  O   GLN A 259     -37.100  -1.109  16.818  1.00 96.29           O  
ATOM   4084  CG  GLN A 259     -34.574  -1.978  13.122  1.00 96.29           C  
ATOM   4085  HG2 GLN A 259     -35.492  -1.671  12.621  1.00 96.29           H  
ATOM   4086  HG3 GLN A 259     -33.831  -1.195  12.971  1.00 96.29           H  
ATOM   4087  CD  GLN A 259     -34.058  -3.260  12.473  1.00 96.29           C  
ATOM   4088  NE2 GLN A 259     -34.249  -3.426  11.183  1.00 96.29           N  
ATOM   4089 HE21 GLN A 259     -34.801  -2.762  10.660  1.00 96.29           H  
ATOM   4090 HE22 GLN A 259     -33.950  -4.319  10.816  1.00 96.29           H  
ATOM   4091  OE1 GLN A 259     -33.457  -4.129  13.083  1.00 96.29           O  
ATOM   4092  N   LEU A 260     -35.054  -1.396  17.710  1.00 96.13           N  
ATOM   4093  H   LEU A 260     -34.064  -1.460  17.522  1.00 96.13           H  
ATOM   4094  CA  LEU A 260     -35.512  -1.573  19.092  1.00 96.13           C  
ATOM   4095  HA  LEU A 260     -36.212  -2.408  19.114  1.00 96.13           H  
ATOM   4096  C   LEU A 260     -36.255  -0.331  19.603  1.00 96.13           C  
ATOM   4097  CB  LEU A 260     -34.302  -1.888  19.992  1.00 96.13           C  
ATOM   4098  HB2 LEU A 260     -33.765  -2.747  19.590  1.00 96.13           H  
ATOM   4099  HB3 LEU A 260     -33.617  -1.041  19.964  1.00 96.13           H  
ATOM   4100  O   LEU A 260     -37.342  -0.454  20.158  1.00 96.13           O  
ATOM   4101  CG  LEU A 260     -34.642  -2.161  21.469  1.00 96.13           C  
ATOM   4102  HG  LEU A 260     -35.138  -1.289  21.894  1.00 96.13           H  
ATOM   4103  CD1 LEU A 260     -35.551  -3.372  21.671  1.00 96.13           C  
ATOM   4104 HD11 LEU A 260     -35.069  -4.273  21.291  1.00 96.13           H  
ATOM   4105 HD12 LEU A 260     -35.747  -3.503  22.736  1.00 96.13           H  
ATOM   4106 HD13 LEU A 260     -36.507  -3.217  21.173  1.00 96.13           H  
ATOM   4107  CD2 LEU A 260     -33.344  -2.407  22.242  1.00 96.13           C  
ATOM   4108 HD21 LEU A 260     -32.839  -3.291  21.853  1.00 96.13           H  
ATOM   4109 HD22 LEU A 260     -32.690  -1.539  22.147  1.00 96.13           H  
ATOM   4110 HD23 LEU A 260     -33.573  -2.558  23.297  1.00 96.13           H  
ATOM   4111  N   GLU A 261     -35.691   0.860  19.388  1.00 95.96           N  
ATOM   4112  H   GLU A 261     -34.781   0.882  18.952  1.00 95.96           H  
ATOM   4113  CA  GLU A 261     -36.312   2.139  19.762  1.00 95.96           C  
ATOM   4114  HA  GLU A 261     -36.508   2.153  20.835  1.00 95.96           H  
ATOM   4115  C   GLU A 261     -37.655   2.352  19.054  1.00 95.96           C  
ATOM   4116  CB  GLU A 261     -35.367   3.298  19.403  1.00 95.96           C  
ATOM   4117  HB2 GLU A 261     -35.044   3.183  18.369  1.00 95.96           H  
ATOM   4118  HB3 GLU A 261     -35.912   4.238  19.490  1.00 95.96           H  
ATOM   4119  O   GLU A 261     -38.633   2.753  19.686  1.00 95.96           O  
ATOM   4120  CG  GLU A 261     -34.141   3.374  20.320  1.00 95.96           C  
ATOM   4121  HG2 GLU A 261     -34.495   3.584  21.330  1.00 95.96           H  
ATOM   4122  HG3 GLU A 261     -33.629   2.412  20.344  1.00 95.96           H  
ATOM   4123  CD  GLU A 261     -33.137   4.463  19.920  1.00 95.96           C  
ATOM   4124  OE1 GLU A 261     -32.331   4.832  20.809  1.00 95.96           O  
ATOM   4125  OE2 GLU A 261     -33.167   4.973  18.780  1.00 95.96           O  
ATOM   4126  N   GLY A 262     -37.714   2.056  17.751  1.00 95.93           N  
ATOM   4127  H   GLY A 262     -36.869   1.754  17.288  1.00 95.93           H  
ATOM   4128  CA  GLY A 262     -38.952   2.100  16.974  1.00 95.93           C  
ATOM   4129  HA2 GLY A 262     -39.359   3.111  16.987  1.00 95.93           H  
ATOM   4130  HA3 GLY A 262     -38.739   1.813  15.944  1.00 95.93           H  
ATOM   4131  C   GLY A 262     -40.007   1.143  17.525  1.00 95.93           C  
ATOM   4132  O   GLY A 262     -41.137   1.556  17.775  1.00 95.93           O  
ATOM   4133  N   TRP A 263     -39.615  -0.100  17.810  1.00 96.32           N  
ATOM   4134  H   TRP A 263     -38.667  -0.370  17.592  1.00 96.32           H  
ATOM   4135  CA  TRP A 263     -40.511  -1.120  18.347  1.00 96.32           C  
ATOM   4136  HA  TRP A 263     -41.367  -1.211  17.678  1.00 96.32           H  
ATOM   4137  C   TRP A 263     -41.057  -0.749  19.731  1.00 96.32           C  
ATOM   4138  CB  TRP A 263     -39.780  -2.465  18.379  1.00 96.32           C  
ATOM   4139  HB2 TRP A 263     -38.952  -2.412  19.086  1.00 96.32           H  
ATOM   4140  HB3 TRP A 263     -39.360  -2.656  17.391  1.00 96.32           H  
ATOM   4141  O   TRP A 263     -42.261  -0.853  19.952  1.00 96.32           O  
ATOM   4142  CG  TRP A 263     -40.651  -3.623  18.746  1.00 96.32           C  
ATOM   4143  CD1 TRP A 263     -41.314  -4.408  17.868  1.00 96.32           C  
ATOM   4144  HD1 TRP A 263     -41.291  -4.284  16.796  1.00 96.32           H  
ATOM   4145  CD2 TRP A 263     -41.039  -4.090  20.075  1.00 96.32           C  
ATOM   4146  CE2 TRP A 263     -41.952  -5.175  19.919  1.00 96.32           C  
ATOM   4147  CE3 TRP A 263     -40.744  -3.684  21.394  1.00 96.32           C  
ATOM   4148  HE3 TRP A 263     -40.063  -2.861  21.555  1.00 96.32           H  
ATOM   4149  NE1 TRP A 263     -42.069  -5.337  18.556  1.00 96.32           N  
ATOM   4150  HE1 TRP A 263     -42.720  -5.969  18.113  1.00 96.32           H  
ATOM   4151  CH2 TRP A 263     -42.245  -5.382  22.310  1.00 96.32           C  
ATOM   4152  HH2 TRP A 263     -42.715  -5.847  23.163  1.00 96.32           H  
ATOM   4153  CZ2 TRP A 263     -42.551  -5.818  21.010  1.00 96.32           C  
ATOM   4154  HZ2 TRP A 263     -43.265  -6.613  20.855  1.00 96.32           H  
ATOM   4155  CZ3 TRP A 263     -41.343  -4.320  22.498  1.00 96.32           C  
ATOM   4156  HZ3 TRP A 263     -41.118  -3.989  23.500  1.00 96.32           H  
ATOM   4157  N   VAL A 264     -40.211  -0.262  20.647  1.00 95.00           N  
ATOM   4158  H   VAL A 264     -39.231  -0.206  20.407  1.00 95.00           H  
ATOM   4159  CA  VAL A 264     -40.639   0.205  21.982  1.00 95.00           C  
ATOM   4160  HA  VAL A 264     -41.145  -0.608  22.503  1.00 95.00           H  
ATOM   4161  C   VAL A 264     -41.652   1.346  21.862  1.00 95.00           C  
ATOM   4162  CB  VAL A 264     -39.417   0.642  22.820  1.00 95.00           C  
ATOM   4163  HB  VAL A 264     -38.775   1.274  22.207  1.00 95.00           H  
ATOM   4164  O   VAL A 264     -42.654   1.363  22.575  1.00 95.00           O  
ATOM   4165  CG1 VAL A 264     -39.796   1.437  24.076  1.00 95.00           C  
ATOM   4166 HG11 VAL A 264     -40.504   0.870  24.682  1.00 95.00           H  
ATOM   4167 HG12 VAL A 264     -40.245   2.393  23.807  1.00 95.00           H  
ATOM   4168 HG13 VAL A 264     -38.904   1.653  24.664  1.00 95.00           H  
ATOM   4169  CG2 VAL A 264     -38.608  -0.582  23.274  1.00 95.00           C  
ATOM   4170 HG21 VAL A 264     -37.715  -0.256  23.806  1.00 95.00           H  
ATOM   4171 HG22 VAL A 264     -39.213  -1.201  23.936  1.00 95.00           H  
ATOM   4172 HG23 VAL A 264     -38.302  -1.177  22.413  1.00 95.00           H  
ATOM   4173  N   LYS A 265     -41.427   2.281  20.931  1.00 94.01           N  
ATOM   4174  H   LYS A 265     -40.584   2.206  20.380  1.00 94.01           H  
ATOM   4175  CA  LYS A 265     -42.333   3.408  20.685  1.00 94.01           C  
ATOM   4176  HA  LYS A 265     -42.540   3.897  21.636  1.00 94.01           H  
ATOM   4177  C   LYS A 265     -43.687   2.963  20.121  1.00 94.01           C  
ATOM   4178  CB  LYS A 265     -41.619   4.391  19.751  1.00 94.01           C  
ATOM   4179  HB2 LYS A 265     -41.402   3.897  18.804  1.00 94.01           H  
ATOM   4180  HB3 LYS A 265     -40.675   4.686  20.207  1.00 94.01           H  
ATOM   4181  O   LYS A 265     -44.718   3.495  20.528  1.00 94.01           O  
ATOM   4182  CG  LYS A 265     -42.456   5.646  19.481  1.00 94.01           C  
ATOM   4183  HG2 LYS A 265     -43.409   5.367  19.031  1.00 94.01           H  
ATOM   4184  HG3 LYS A 265     -42.641   6.169  20.419  1.00 94.01           H  
ATOM   4185  CD  LYS A 265     -41.714   6.564  18.511  1.00 94.01           C  
ATOM   4186  HD2 LYS A 265     -40.774   6.882  18.962  1.00 94.01           H  
ATOM   4187  HD3 LYS A 265     -41.507   6.014  17.593  1.00 94.01           H  
ATOM   4188  CE  LYS A 265     -42.593   7.776  18.205  1.00 94.01           C  
ATOM   4189  HE2 LYS A 265     -43.553   7.416  17.833  1.00 94.01           H  
ATOM   4190  HE3 LYS A 265     -42.774   8.318  19.133  1.00 94.01           H  
ATOM   4191  NZ  LYS A 265     -41.950   8.653  17.201  1.00 94.01           N  
ATOM   4192  HZ1 LYS A 265     -41.058   8.977  17.547  1.00 94.01           H  
ATOM   4193  HZ2 LYS A 265     -42.539   9.447  16.995  1.00 94.01           H  
ATOM   4194  HZ3 LYS A 265     -41.795   8.132  16.349  1.00 94.01           H  
ATOM   4195  N   GLU A 266     -43.686   2.023  19.181  1.00 95.60           N  
ATOM   4196  H   GLU A 266     -42.796   1.672  18.857  1.00 95.60           H  
ATOM   4197  CA  GLU A 266     -44.902   1.473  18.565  1.00 95.60           C  
ATOM   4198  HA  GLU A 266     -45.561   2.285  18.259  1.00 95.60           H  
ATOM   4199  C   GLU A 266     -45.706   0.603  19.540  1.00 95.60           C  
ATOM   4200  CB  GLU A 266     -44.516   0.662  17.318  1.00 95.60           C  
ATOM   4201  HB2 GLU A 266     -45.372   0.067  17.001  1.00 95.60           H  
ATOM   4202  HB3 GLU A 266     -43.699  -0.013  17.574  1.00 95.60           H  
ATOM   4203  O   GLU A 266     -46.932   0.594  19.483  1.00 95.60           O  
ATOM   4204  CG  GLU A 266     -44.102   1.577  16.153  1.00 95.60           C  
ATOM   4205  HG2 GLU A 266     -43.352   2.289  16.498  1.00 95.60           H  
ATOM   4206  HG3 GLU A 266     -44.974   2.153  15.844  1.00 95.60           H  
ATOM   4207  CD  GLU A 266     -43.541   0.818  14.938  1.00 95.60           C  
ATOM   4208  OE1 GLU A 266     -43.147   1.520  13.976  1.00 95.60           O  
ATOM   4209  OE2 GLU A 266     -43.494  -0.433  14.966  1.00 95.60           O  
ATOM   4210  N   ASN A 267     -45.031  -0.069  20.476  1.00 94.37           N  
ATOM   4211  H   ASN A 267     -44.023  -0.026  20.448  1.00 94.37           H  
ATOM   4212  CA  ASN A 267     -45.635  -0.982  21.449  1.00 94.37           C  
ATOM   4213  HA  ASN A 267     -46.670  -1.163  21.157  1.00 94.37           H  
ATOM   4214  C   ASN A 267     -45.706  -0.374  22.856  1.00 94.37           C  
ATOM   4215  CB  ASN A 267     -44.918  -2.342  21.399  1.00 94.37           C  
ATOM   4216  HB2 ASN A 267     -45.348  -3.014  22.142  1.00 94.37           H  
ATOM   4217  HB3 ASN A 267     -43.859  -2.222  21.625  1.00 94.37           H  
ATOM   4218  O   ASN A 267     -45.687  -1.098  23.850  1.00 94.37           O  
ATOM   4219  CG  ASN A 267     -45.088  -3.004  20.047  1.00 94.37           C  
ATOM   4220  ND2 ASN A 267     -44.189  -2.760  19.126  1.00 94.37           N  
ATOM   4221 HD21 ASN A 267     -43.422  -2.141  19.344  1.00 94.37           H  
ATOM   4222 HD22 ASN A 267     -44.365  -3.116  18.197  1.00 94.37           H  
ATOM   4223  OD1 ASN A 267     -46.050  -3.703  19.786  1.00 94.37           O  
ATOM   4224  N   LYS A 268     -45.804   0.957  22.953  1.00 92.11           N  
ATOM   4225  H   LYS A 268     -45.770   1.486  22.093  1.00 92.11           H  
ATOM   4226  CA  LYS A 268     -45.778   1.687  24.230  1.00 92.11           C  
ATOM   4227  HA  LYS A 268     -44.814   1.472  24.691  1.00 92.11           H  
ATOM   4228  C   LYS A 268     -46.843   1.228  25.239  1.00 92.11           C  
ATOM   4229  CB  LYS A 268     -45.860   3.200  23.971  1.00 92.11           C  
ATOM   4230  HB2 LYS A 268     -45.033   3.504  23.329  1.00 92.11           H  
ATOM   4231  HB3 LYS A 268     -45.767   3.724  24.923  1.00 92.11           H  
ATOM   4232  O   LYS A 268     -46.593   1.267  26.437  1.00 92.11           O  
ATOM   4233  CG  LYS A 268     -47.191   3.585  23.315  1.00 92.11           C  
ATOM   4234  HG2 LYS A 268     -48.008   3.206  23.929  1.00 92.11           H  
ATOM   4235  HG3 LYS A 268     -47.259   3.136  22.324  1.00 92.11           H  
ATOM   4236  CD  LYS A 268     -47.383   5.091  23.194  1.00 92.11           C  
ATOM   4237  HD2 LYS A 268     -46.673   5.501  22.476  1.00 92.11           H  
ATOM   4238  HD3 LYS A 268     -47.245   5.550  24.173  1.00 92.11           H  
ATOM   4239  CE  LYS A 268     -48.825   5.277  22.720  1.00 92.11           C  
ATOM   4240  HE2 LYS A 268     -49.474   4.701  23.380  1.00 92.11           H  
ATOM   4241  HE3 LYS A 268     -48.929   4.847  21.724  1.00 92.11           H  
ATOM   4242  NZ  LYS A 268     -49.226   6.698  22.737  1.00 92.11           N  
ATOM   4243  HZ1 LYS A 268     -48.641   7.240  22.117  1.00 92.11           H  
ATOM   4244  HZ2 LYS A 268     -49.151   7.040  23.684  1.00 92.11           H  
ATOM   4245  HZ3 LYS A 268     -50.194   6.761  22.458  1.00 92.11           H  
ATOM   4246  N   ASP A 269     -47.991   0.754  24.751  1.00 92.99           N  
ATOM   4247  H   ASP A 269     -48.126   0.791  23.751  1.00 92.99           H  
ATOM   4248  CA  ASP A 269     -49.114   0.290  25.578  1.00 92.99           C  
ATOM   4249  HA  ASP A 269     -49.184   0.926  26.460  1.00 92.99           H  
ATOM   4250  C   ASP A 269     -48.915  -1.159  26.078  1.00 92.99           C  
ATOM   4251  CB  ASP A 269     -50.431   0.437  24.788  1.00 92.99           C  
ATOM   4252  HB2 ASP A 269     -50.408  -0.260  23.950  1.00 92.99           H  
ATOM   4253  HB3 ASP A 269     -51.260   0.151  25.434  1.00 92.99           H  
ATOM   4254  O   ASP A 269     -49.687  -1.644  26.900  1.00 92.99           O  
ATOM   4255  CG  ASP A 269     -50.703   1.855  24.252  1.00 92.99           C  
ATOM   4256  OD1 ASP A 269     -50.339   2.855  24.916  1.00 92.99           O  
ATOM   4257  OD2 ASP A 269     -51.238   1.959  23.127  1.00 92.99           O  
ATOM   4258  N   GLN A 270     -47.885  -1.860  25.583  1.00 92.28           N  
ATOM   4259  H   GLN A 270     -47.266  -1.394  24.935  1.00 92.28           H  
ATOM   4260  CA  GLN A 270     -47.551  -3.247  25.934  1.00 92.28           C  
ATOM   4261  HA  GLN A 270     -48.355  -3.666  26.539  1.00 92.28           H  
ATOM   4262  C   GLN A 270     -46.269  -3.372  26.773  1.00 92.28           C  
ATOM   4263  CB  GLN A 270     -47.421  -4.101  24.662  1.00 92.28           C  
ATOM   4264  HB2 GLN A 270     -47.205  -5.125  24.967  1.00 92.28           H  
ATOM   4265  HB3 GLN A 270     -46.583  -3.741  24.065  1.00 92.28           H  
ATOM   4266  O   GLN A 270     -45.882  -4.483  27.135  1.00 92.28           O  
ATOM   4267  CG  GLN A 270     -48.689  -4.112  23.798  1.00 92.28           C  
ATOM   4268  HG2 GLN A 270     -49.551  -4.341  24.425  1.00 92.28           H  
ATOM   4269  HG3 GLN A 270     -48.835  -3.124  23.361  1.00 92.28           H  
ATOM   4270  CD  GLN A 270     -48.631  -5.144  22.674  1.00 92.28           C  
ATOM   4271  NE2 GLN A 270     -49.505  -5.044  21.698  1.00 92.28           N  
ATOM   4272 HE21 GLN A 270     -49.370  -5.691  20.934  1.00 92.28           H  
ATOM   4273 HE22 GLN A 270     -50.144  -4.262  21.663  1.00 92.28           H  
ATOM   4274  OE1 GLN A 270     -47.832  -6.065  22.643  1.00 92.28           O  
ATOM   4275  N   VAL A 271     -45.592  -2.260  27.074  1.00 92.49           N  
ATOM   4276  H   VAL A 271     -45.988  -1.368  26.813  1.00 92.49           H  
ATOM   4277  CA  VAL A 271     -44.325  -2.246  27.816  1.00 92.49           C  
ATOM   4278  HA  VAL A 271     -44.162  -3.235  28.245  1.00 92.49           H  
ATOM   4279  C   VAL A 271     -44.385  -1.271  28.986  1.00 92.49           C  
ATOM   4280  CB  VAL A 271     -43.112  -1.950  26.907  1.00 92.49           C  
ATOM   4281  HB  VAL A 271     -42.210  -2.052  27.511  1.00 92.49           H  
ATOM   4282  O   VAL A 271     -44.992  -0.205  28.897  1.00 92.49           O  
ATOM   4283  CG1 VAL A 271     -42.999  -2.953  25.752  1.00 92.49           C  
ATOM   4284 HG11 VAL A 271     -43.841  -2.841  25.068  1.00 92.49           H  
ATOM   4285 HG12 VAL A 271     -42.992  -3.969  26.146  1.00 92.49           H  
ATOM   4286 HG13 VAL A 271     -42.073  -2.774  25.206  1.00 92.49           H  
ATOM   4287  CG2 VAL A 271     -43.115  -0.538  26.316  1.00 92.49           C  
ATOM   4288 HG21 VAL A 271     -44.058  -0.353  25.801  1.00 92.49           H  
ATOM   4289 HG22 VAL A 271     -42.291  -0.423  25.613  1.00 92.49           H  
ATOM   4290 HG23 VAL A 271     -42.984   0.187  27.120  1.00 92.49           H  
ATOM   4291  N   ASP A 272     -43.705  -1.615  30.075  1.00 94.29           N  
ATOM   4292  H   ASP A 272     -43.224  -2.503  30.092  1.00 94.29           H  
ATOM   4293  CA  ASP A 272     -43.401  -0.670  31.148  1.00 94.29           C  
ATOM   4294  HA  ASP A 272     -44.317  -0.169  31.463  1.00 94.29           H  
ATOM   4295  C   ASP A 272     -42.418   0.384  30.610  1.00 94.29           C  
ATOM   4296  CB  ASP A 272     -42.855  -1.461  32.345  1.00 94.29           C  
ATOM   4297  HB2 ASP A 272     -43.614  -2.181  32.652  1.00 94.29           H  
ATOM   4298  HB3 ASP A 272     -41.978  -2.028  32.033  1.00 94.29           H  
ATOM   4299  O   ASP A 272     -41.309   0.047  30.190  1.00 94.29           O  
ATOM   4300  CG  ASP A 272     -42.484  -0.589  33.547  1.00 94.29           C  
ATOM   4301  OD1 ASP A 272     -41.773   0.420  33.342  1.00 94.29           O  
ATOM   4302  OD2 ASP A 272     -42.855  -0.986  34.671  1.00 94.29           O  
ATOM   4303  N   GLN A 273     -42.848   1.649  30.565  1.00 92.29           N  
ATOM   4304  H   GLN A 273     -43.760   1.856  30.944  1.00 92.29           H  
ATOM   4305  CA  GLN A 273     -42.086   2.737  29.943  1.00 92.29           C  
ATOM   4306  HA  GLN A 273     -41.812   2.439  28.931  1.00 92.29           H  
ATOM   4307  C   GLN A 273     -40.773   3.036  30.675  1.00 92.29           C  
ATOM   4308  CB  GLN A 273     -42.948   4.010  29.875  1.00 92.29           C  
ATOM   4309  HB2 GLN A 273     -43.339   4.233  30.867  1.00 92.29           H  
ATOM   4310  HB3 GLN A 273     -42.317   4.846  29.572  1.00 92.29           H  
ATOM   4311  O   GLN A 273     -39.768   3.313  30.020  1.00 92.29           O  
ATOM   4312  CG  GLN A 273     -44.116   3.907  28.883  1.00 92.29           C  
ATOM   4313  HG2 GLN A 273     -44.772   3.086  29.175  1.00 92.29           H  
ATOM   4314  HG3 GLN A 273     -44.697   4.829  28.920  1.00 92.29           H  
ATOM   4315  CD  GLN A 273     -43.636   3.701  27.452  1.00 92.29           C  
ATOM   4316  NE2 GLN A 273     -44.017   2.626  26.811  1.00 92.29           N  
ATOM   4317 HE21 GLN A 273     -44.663   1.971  27.227  1.00 92.29           H  
ATOM   4318 HE22 GLN A 273     -43.596   2.469  25.906  1.00 92.29           H  
ATOM   4319  OE1 GLN A 273     -42.910   4.495  26.876  1.00 92.29           O  
ATOM   4320  N   ASP A 274     -40.754   2.919  32.003  1.00 91.04           N  
ATOM   4321  H   ASP A 274     -41.562   2.547  32.483  1.00 91.04           H  
ATOM   4322  CA  ASP A 274     -39.557   3.174  32.803  1.00 91.04           C  
ATOM   4323  HA  ASP A 274     -39.105   4.114  32.486  1.00 91.04           H  
ATOM   4324  C   ASP A 274     -38.527   2.060  32.568  1.00 91.04           C  
ATOM   4325  CB  ASP A 274     -39.931   3.297  34.293  1.00 91.04           C  
ATOM   4326  HB2 ASP A 274     -40.469   2.402  34.606  1.00 91.04           H  
ATOM   4327  HB3 ASP A 274     -39.009   3.345  34.872  1.00 91.04           H  
ATOM   4328  O   ASP A 274     -37.353   2.324  32.303  1.00 91.04           O  
ATOM   4329  CG  ASP A 274     -40.766   4.541  34.638  1.00 91.04           C  
ATOM   4330  OD1 ASP A 274     -40.732   5.524  33.862  1.00 91.04           O  
ATOM   4331  OD2 ASP A 274     -41.404   4.522  35.715  1.00 91.04           O  
ATOM   4332  N   LYS A 275     -38.975   0.797  32.550  1.00 92.38           N  
ATOM   4333  H   LYS A 275     -39.954   0.654  32.756  1.00 92.38           H  
ATOM   4334  CA  LYS A 275     -38.110  -0.354  32.238  1.00 92.38           C  
ATOM   4335  HA  LYS A 275     -37.190  -0.256  32.814  1.00 92.38           H  
ATOM   4336  C   LYS A 275     -37.642  -0.377  30.787  1.00 92.38           C  
ATOM   4337  CB  LYS A 275     -38.830  -1.667  32.587  1.00 92.38           C  
ATOM   4338  HB2 LYS A 275     -38.212  -2.504  32.265  1.00 92.38           H  
ATOM   4339  HB3 LYS A 275     -39.764  -1.712  32.027  1.00 92.38           H  
ATOM   4340  O   LYS A 275     -36.516  -0.803  30.514  1.00 92.38           O  
ATOM   4341  CG  LYS A 275     -39.136  -1.836  34.082  1.00 92.38           C  
ATOM   4342  HG2 LYS A 275     -39.791  -1.033  34.420  1.00 92.38           H  
ATOM   4343  HG3 LYS A 275     -39.651  -2.785  34.230  1.00 92.38           H  
ATOM   4344  CD  LYS A 275     -37.852  -1.820  34.916  1.00 92.38           C  
ATOM   4345  HD2 LYS A 275     -37.361  -0.855  34.795  1.00 92.38           H  
ATOM   4346  HD3 LYS A 275     -37.182  -2.610  34.578  1.00 92.38           H  
ATOM   4347  CE  LYS A 275     -38.168  -1.994  36.396  1.00 92.38           C  
ATOM   4348  HE2 LYS A 275     -38.522  -3.010  36.576  1.00 92.38           H  
ATOM   4349  HE3 LYS A 275     -38.971  -1.302  36.650  1.00 92.38           H  
ATOM   4350  NZ  LYS A 275     -36.957  -1.684  37.190  1.00 92.38           N  
ATOM   4351  HZ1 LYS A 275     -37.160  -1.704  38.179  1.00 92.38           H  
ATOM   4352  HZ2 LYS A 275     -36.209  -2.325  36.967  1.00 92.38           H  
ATOM   4353  HZ3 LYS A 275     -36.643  -0.756  36.946  1.00 92.38           H  
ATOM   4354  N   ALA A 276     -38.476   0.075  29.856  1.00 92.43           N  
ATOM   4355  H   ALA A 276     -39.403   0.359  30.139  1.00 92.43           H  
ATOM   4356  CA  ALA A 276     -38.108   0.183  28.453  1.00 92.43           C  
ATOM   4357  HA  ALA A 276     -37.672  -0.765  28.137  1.00 92.43           H  
ATOM   4358  C   ALA A 276     -37.045   1.272  28.232  1.00 92.43           C  
ATOM   4359  CB  ALA A 276     -39.373   0.421  27.627  1.00 92.43           C  
ATOM   4360  HB1 ALA A 276     -39.109   0.405  26.569  1.00 92.43           H  
ATOM   4361  HB2 ALA A 276     -39.813   1.385  27.880  1.00 92.43           H  
ATOM   4362  HB3 ALA A 276     -40.099  -0.369  27.820  1.00 92.43           H  
ATOM   4363  O   ALA A 276     -36.072   1.029  27.516  1.00 92.43           O  
ATOM   4364  N   GLU A 277     -37.166   2.434  28.881  1.00 92.85           N  
ATOM   4365  H   GLU A 277     -37.987   2.614  29.440  1.00 92.85           H  
ATOM   4366  CA  GLU A 277     -36.148   3.487  28.788  1.00 92.85           C  
ATOM   4367  HA  GLU A 277     -35.920   3.626  27.731  1.00 92.85           H  
ATOM   4368  C   GLU A 277     -34.835   3.077  29.478  1.00 92.85           C  
ATOM   4369  CB  GLU A 277     -36.703   4.820  29.317  1.00 92.85           C  
ATOM   4370  HB2 GLU A 277     -37.656   5.021  28.829  1.00 92.85           H  
ATOM   4371  HB3 GLU A 277     -36.885   4.731  30.388  1.00 92.85           H  
ATOM   4372  O   GLU A 277     -33.760   3.319  28.924  1.00 92.85           O  
ATOM   4373  CG  GLU A 277     -35.765   6.021  29.067  1.00 92.85           C  
ATOM   4374  HG2 GLU A 277     -36.254   6.919  29.442  1.00 92.85           H  
ATOM   4375  HG3 GLU A 277     -34.857   5.882  29.654  1.00 92.85           H  
ATOM   4376  CD  GLU A 277     -35.382   6.251  27.586  1.00 92.85           C  
ATOM   4377  OE1 GLU A 277     -34.258   6.746  27.311  1.00 92.85           O  
ATOM   4378  OE2 GLU A 277     -36.167   5.927  26.669  1.00 92.85           O  
ATOM   4379  N   ASP A 278     -34.893   2.366  30.611  1.00 92.65           N  
ATOM   4380  H   ASP A 278     -35.785   2.279  31.076  1.00 92.65           H  
ATOM   4381  CA  ASP A 278     -33.712   1.786  31.271  1.00 92.65           C  
ATOM   4382  HA  ASP A 278     -33.020   2.588  31.529  1.00 92.65           H  
ATOM   4383  C   ASP A 278     -32.954   0.808  30.353  1.00 92.65           C  
ATOM   4384  CB  ASP A 278     -34.128   1.049  32.558  1.00 92.65           C  
ATOM   4385  HB2 ASP A 278     -35.041   0.482  32.374  1.00 92.65           H  
ATOM   4386  HB3 ASP A 278     -33.348   0.328  32.804  1.00 92.65           H  
ATOM   4387  O   ASP A 278     -31.720   0.858  30.250  1.00 92.65           O  
ATOM   4388  CG  ASP A 278     -34.314   1.933  33.797  1.00 92.65           C  
ATOM   4389  OD1 ASP A 278     -33.780   3.069  33.798  1.00 92.65           O  
ATOM   4390  OD2 ASP A 278     -34.851   1.386  34.793  1.00 92.65           O  
ATOM   4391  N   LEU A 279     -33.681  -0.062  29.639  1.00 94.37           N  
ATOM   4392  H   LEU A 279     -34.679  -0.071  29.789  1.00 94.37           H  
ATOM   4393  CA  LEU A 279     -33.107  -0.969  28.642  1.00 94.37           C  
ATOM   4394  HA  LEU A 279     -32.337  -1.572  29.123  1.00 94.37           H  
ATOM   4395  C   LEU A 279     -32.451  -0.185  27.498  1.00 94.37           C  
ATOM   4396  CB  LEU A 279     -34.213  -1.894  28.099  1.00 94.37           C  
ATOM   4397  HB2 LEU A 279     -34.687  -2.422  28.926  1.00 94.37           H  
ATOM   4398  HB3 LEU A 279     -34.977  -1.274  27.631  1.00 94.37           H  
ATOM   4399  O   LEU A 279     -31.292  -0.440  27.157  1.00 94.37           O  
ATOM   4400  CG  LEU A 279     -33.699  -2.915  27.064  1.00 94.37           C  
ATOM   4401  HG  LEU A 279     -32.932  -2.472  26.429  1.00 94.37           H  
ATOM   4402  CD1 LEU A 279     -33.117  -4.152  27.742  1.00 94.37           C  
ATOM   4403 HD11 LEU A 279     -32.479  -4.690  27.040  1.00 94.37           H  
ATOM   4404 HD12 LEU A 279     -33.919  -4.812  28.073  1.00 94.37           H  
ATOM   4405 HD13 LEU A 279     -32.545  -3.865  28.624  1.00 94.37           H  
ATOM   4406  CD2 LEU A 279     -34.841  -3.358  26.162  1.00 94.37           C  
ATOM   4407 HD21 LEU A 279     -35.663  -3.712  26.785  1.00 94.37           H  
ATOM   4408 HD22 LEU A 279     -34.507  -4.153  25.495  1.00 94.37           H  
ATOM   4409 HD23 LEU A 279     -35.186  -2.512  25.568  1.00 94.37           H  
ATOM   4410  N   LEU A 280     -33.174   0.770  26.903  1.00 95.26           N  
ATOM   4411  H   LEU A 280     -34.107   0.942  27.248  1.00 95.26           H  
ATOM   4412  CA  LEU A 280     -32.680   1.570  25.781  1.00 95.26           C  
ATOM   4413  HA  LEU A 280     -32.379   0.901  24.975  1.00 95.26           H  
ATOM   4414  C   LEU A 280     -31.437   2.371  26.172  1.00 95.26           C  
ATOM   4415  CB  LEU A 280     -33.789   2.512  25.281  1.00 95.26           C  
ATOM   4416  HB2 LEU A 280     -33.335   3.242  24.611  1.00 95.26           H  
ATOM   4417  HB3 LEU A 280     -34.200   3.056  26.131  1.00 95.26           H  
ATOM   4418  O   LEU A 280     -30.450   2.385  25.431  1.00 95.26           O  
ATOM   4419  CG  LEU A 280     -34.941   1.833  24.520  1.00 95.26           C  
ATOM   4420  HG  LEU A 280     -35.428   1.085  25.146  1.00 95.26           H  
ATOM   4421  CD1 LEU A 280     -35.971   2.888  24.119  1.00 95.26           C  
ATOM   4422 HD11 LEU A 280     -36.350   3.381  25.013  1.00 95.26           H  
ATOM   4423 HD12 LEU A 280     -35.522   3.633  23.462  1.00 95.26           H  
ATOM   4424 HD13 LEU A 280     -36.809   2.411  23.610  1.00 95.26           H  
ATOM   4425  CD2 LEU A 280     -34.445   1.129  23.256  1.00 95.26           C  
ATOM   4426 HD21 LEU A 280     -33.911   0.220  23.533  1.00 95.26           H  
ATOM   4427 HD22 LEU A 280     -35.299   0.853  22.638  1.00 95.26           H  
ATOM   4428 HD23 LEU A 280     -33.784   1.785  22.691  1.00 95.26           H  
ATOM   4429  N   LYS A 281     -31.435   2.989  27.355  1.00 94.73           N  
ATOM   4430  H   LYS A 281     -32.281   2.953  27.906  1.00 94.73           H  
ATOM   4431  CA  LYS A 281     -30.266   3.666  27.923  1.00 94.73           C  
ATOM   4432  HA  LYS A 281     -29.957   4.468  27.254  1.00 94.73           H  
ATOM   4433  C   LYS A 281     -29.086   2.706  28.057  1.00 94.73           C  
ATOM   4434  CB  LYS A 281     -30.672   4.276  29.269  1.00 94.73           C  
ATOM   4435  HB2 LYS A 281     -31.512   4.951  29.113  1.00 94.73           H  
ATOM   4436  HB3 LYS A 281     -30.994   3.484  29.945  1.00 94.73           H  
ATOM   4437  O   LYS A 281     -28.002   3.013  27.557  1.00 94.73           O  
ATOM   4438  CG  LYS A 281     -29.517   5.054  29.908  1.00 94.73           C  
ATOM   4439  HG2 LYS A 281     -28.672   4.387  30.078  1.00 94.73           H  
ATOM   4440  HG3 LYS A 281     -29.209   5.866  29.249  1.00 94.73           H  
ATOM   4441  CD  LYS A 281     -29.970   5.622  31.251  1.00 94.73           C  
ATOM   4442  HD2 LYS A 281     -30.335   4.805  31.873  1.00 94.73           H  
ATOM   4443  HD3 LYS A 281     -30.779   6.335  31.093  1.00 94.73           H  
ATOM   4444  CE  LYS A 281     -28.788   6.301  31.939  1.00 94.73           C  
ATOM   4445  HE2 LYS A 281     -28.454   7.147  31.338  1.00 94.73           H  
ATOM   4446  HE3 LYS A 281     -27.959   5.594  31.979  1.00 94.73           H  
ATOM   4447  NZ  LYS A 281     -29.167   6.725  33.305  1.00 94.73           N  
ATOM   4448  HZ1 LYS A 281     -29.469   5.915  33.828  1.00 94.73           H  
ATOM   4449  HZ2 LYS A 281     -28.374   7.138  33.775  1.00 94.73           H  
ATOM   4450  HZ3 LYS A 281     -29.939   7.374  33.274  1.00 94.73           H  
ATOM   4451  N   GLY A 282     -29.311   1.527  28.633  1.00 93.21           N  
ATOM   4452  H   GLY A 282     -30.230   1.356  29.014  1.00 93.21           H  
ATOM   4453  CA  GLY A 282     -28.297   0.490  28.799  1.00 93.21           C  
ATOM   4454  HA2 GLY A 282     -27.514   0.836  29.474  1.00 93.21           H  
ATOM   4455  HA3 GLY A 282     -28.807  -0.366  29.241  1.00 93.21           H  
ATOM   4456  C   GLY A 282     -27.663   0.010  27.491  1.00 93.21           C  
ATOM   4457  O   GLY A 282     -26.437  -0.093  27.359  1.00 93.21           O  
ATOM   4458  N   VAL A 283     -28.490  -0.202  26.467  1.00 95.16           N  
ATOM   4459  H   VAL A 283     -29.481  -0.137  26.650  1.00 95.16           H  
ATOM   4460  CA  VAL A 283     -28.047  -0.577  25.119  1.00 95.16           C  
ATOM   4461  HA  VAL A 283     -27.363  -1.422  25.202  1.00 95.16           H  
ATOM   4462  C   VAL A 283     -27.269   0.567  24.449  1.00 95.16           C  
ATOM   4463  CB  VAL A 283     -29.258  -1.032  24.283  1.00 95.16           C  
ATOM   4464  HB  VAL A 283     -30.034  -0.268  24.322  1.00 95.16           H  
ATOM   4465  O   VAL A 283     -26.204   0.329  23.872  1.00 95.16           O  
ATOM   4466  CG1 VAL A 283     -28.880  -1.261  22.823  1.00 95.16           C  
ATOM   4467 HG11 VAL A 283     -28.578  -0.312  22.380  1.00 95.16           H  
ATOM   4468 HG12 VAL A 283     -29.749  -1.638  22.285  1.00 95.16           H  
ATOM   4469 HG13 VAL A 283     -28.066  -1.982  22.746  1.00 95.16           H  
ATOM   4470  CG2 VAL A 283     -29.829  -2.358  24.799  1.00 95.16           C  
ATOM   4471 HG21 VAL A 283     -30.116  -2.265  25.847  1.00 95.16           H  
ATOM   4472 HG22 VAL A 283     -30.721  -2.623  24.231  1.00 95.16           H  
ATOM   4473 HG23 VAL A 283     -29.090  -3.153  24.703  1.00 95.16           H  
ATOM   4474  N   ARG A 284     -27.734   1.821  24.559  1.00 95.60           N  
ATOM   4475  H   ARG A 284     -28.611   1.951  25.043  1.00 95.60           H  
ATOM   4476  CA  ARG A 284     -27.042   3.010  24.017  1.00 95.60           C  
ATOM   4477  HA  ARG A 284     -26.858   2.862  22.953  1.00 95.60           H  
ATOM   4478  C   ARG A 284     -25.683   3.237  24.684  1.00 95.60           C  
ATOM   4479  CB  ARG A 284     -27.917   4.261  24.215  1.00 95.60           C  
ATOM   4480  HB2 ARG A 284     -27.314   5.147  24.014  1.00 95.60           H  
ATOM   4481  HB3 ARG A 284     -28.213   4.299  25.264  1.00 95.60           H  
ATOM   4482  O   ARG A 284     -24.703   3.537  23.998  1.00 95.60           O  
ATOM   4483  CG  ARG A 284     -29.176   4.345  23.331  1.00 95.60           C  
ATOM   4484  HG2 ARG A 284     -28.899   4.598  22.308  1.00 95.60           H  
ATOM   4485  HG3 ARG A 284     -29.702   3.390  23.317  1.00 95.60           H  
ATOM   4486  CD  ARG A 284     -30.089   5.435  23.914  1.00 95.60           C  
ATOM   4487  HD2 ARG A 284     -30.226   5.226  24.975  1.00 95.60           H  
ATOM   4488  HD3 ARG A 284     -29.606   6.406  23.812  1.00 95.60           H  
ATOM   4489  NE  ARG A 284     -31.413   5.487  23.278  1.00 95.60           N  
ATOM   4490  HE  ARG A 284     -31.502   5.201  22.313  1.00 95.60           H  
ATOM   4491  NH1 ARG A 284     -32.678   6.158  25.097  1.00 95.60           N  
ATOM   4492 HH11 ARG A 284     -33.562   6.336  25.551  1.00 95.60           H  
ATOM   4493 HH12 ARG A 284     -31.899   6.099  25.737  1.00 95.60           H  
ATOM   4494  NH2 ARG A 284     -33.640   5.767  23.124  1.00 95.60           N  
ATOM   4495 HH21 ARG A 284     -33.531   5.466  22.166  1.00 95.60           H  
ATOM   4496 HH22 ARG A 284     -34.537   5.911  23.565  1.00 95.60           H  
ATOM   4497  CZ  ARG A 284     -32.566   5.809  23.844  1.00 95.60           C  
ATOM   4498  N   GLU A 285     -25.602   3.109  26.006  1.00 94.08           N  
ATOM   4499  H   GLU A 285     -26.448   2.902  26.517  1.00 94.08           H  
ATOM   4500  CA  GLU A 285     -24.360   3.247  26.778  1.00 94.08           C  
ATOM   4501  HA  GLU A 285     -23.865   4.181  26.511  1.00 94.08           H  
ATOM   4502  C   GLU A 285     -23.375   2.117  26.461  1.00 94.08           C  
ATOM   4503  CB  GLU A 285     -24.679   3.291  28.279  1.00 94.08           C  
ATOM   4504  HB2 GLU A 285     -23.754   3.147  28.838  1.00 94.08           H  
ATOM   4505  HB3 GLU A 285     -25.367   2.482  28.527  1.00 94.08           H  
ATOM   4506  O   GLU A 285     -22.188   2.370  26.218  1.00 94.08           O  
ATOM   4507  CG  GLU A 285     -25.281   4.649  28.677  1.00 94.08           C  
ATOM   4508  HG2 GLU A 285     -24.545   5.423  28.462  1.00 94.08           H  
ATOM   4509  HG3 GLU A 285     -26.153   4.856  28.057  1.00 94.08           H  
ATOM   4510  CD  GLU A 285     -25.687   4.740  30.158  1.00 94.08           C  
ATOM   4511  OE1 GLU A 285     -26.159   5.836  30.542  1.00 94.08           O  
ATOM   4512  OE2 GLU A 285     -25.520   3.746  30.893  1.00 94.08           O  
ATOM   4513  N   SER A 286     -23.874   0.884  26.343  1.00 93.82           N  
ATOM   4514  H   SER A 286     -24.837   0.730  26.609  1.00 93.82           H  
ATOM   4515  CA  SER A 286     -23.084  -0.267  25.904  1.00 93.82           C  
ATOM   4516  HA  SER A 286     -22.229  -0.375  26.571  1.00 93.82           H  
ATOM   4517  C   SER A 286     -22.556  -0.090  24.480  1.00 93.82           C  
ATOM   4518  CB  SER A 286     -23.913  -1.547  25.984  1.00 93.82           C  
ATOM   4519  HB2 SER A 286     -23.344  -2.366  25.546  1.00 93.82           H  
ATOM   4520  HB3 SER A 286     -24.845  -1.424  25.432  1.00 93.82           H  
ATOM   4521  O   SER A 286     -21.390  -0.382  24.224  1.00 93.82           O  
ATOM   4522  OG  SER A 286     -24.186  -1.857  27.331  1.00 93.82           O  
ATOM   4523  HG  SER A 286     -24.962  -1.365  27.608  1.00 93.82           H  
ATOM   4524  N   TYR A 287     -23.353   0.460  23.560  1.00 94.45           N  
ATOM   4525  H   TYR A 287     -24.321   0.616  23.802  1.00 94.45           H  
ATOM   4526  CA  TYR A 287     -22.918   0.787  22.199  1.00 94.45           C  
ATOM   4527  HA  TYR A 287     -22.505  -0.111  21.739  1.00 94.45           H  
ATOM   4528  C   TYR A 287     -21.821   1.864  22.174  1.00 94.45           C  
ATOM   4529  CB  TYR A 287     -24.135   1.227  21.378  1.00 94.45           C  
ATOM   4530  HB2 TYR A 287     -24.657   2.031  21.897  1.00 94.45           H  
ATOM   4531  HB3 TYR A 287     -24.822   0.384  21.311  1.00 94.45           H  
ATOM   4532  O   TYR A 287     -20.810   1.708  21.484  1.00 94.45           O  
ATOM   4533  CG  TYR A 287     -23.782   1.699  19.983  1.00 94.45           C  
ATOM   4534  CD1 TYR A 287     -23.515   3.062  19.744  1.00 94.45           C  
ATOM   4535  HD1 TYR A 287     -23.610   3.771  20.553  1.00 94.45           H  
ATOM   4536  CD2 TYR A 287     -23.676   0.767  18.936  1.00 94.45           C  
ATOM   4537  HD2 TYR A 287     -23.893  -0.276  19.116  1.00 94.45           H  
ATOM   4538  CE1 TYR A 287     -23.104   3.490  18.468  1.00 94.45           C  
ATOM   4539  HE1 TYR A 287     -22.879   4.533  18.296  1.00 94.45           H  
ATOM   4540  CE2 TYR A 287     -23.288   1.195  17.656  1.00 94.45           C  
ATOM   4541  HE2 TYR A 287     -23.199   0.478  16.853  1.00 94.45           H  
ATOM   4542  OH  TYR A 287     -22.534   2.952  16.203  1.00 94.45           O  
ATOM   4543  HH  TYR A 287     -22.301   3.883  16.194  1.00 94.45           H  
ATOM   4544  CZ  TYR A 287     -22.980   2.550  17.422  1.00 94.45           C  
ATOM   4545  N   LYS A 288     -21.975   2.948  22.949  1.00 92.59           N  
ATOM   4546  H   LYS A 288     -22.826   3.022  23.489  1.00 92.59           H  
ATOM   4547  CA  LYS A 288     -20.941   3.994  23.084  1.00 92.59           C  
ATOM   4548  HA  LYS A 288     -20.708   4.403  22.101  1.00 92.59           H  
ATOM   4549  C   LYS A 288     -19.635   3.411  23.631  1.00 92.59           C  
ATOM   4550  CB  LYS A 288     -21.441   5.121  24.003  1.00 92.59           C  
ATOM   4551  HB2 LYS A 288     -21.846   4.681  24.915  1.00 92.59           H  
ATOM   4552  HB3 LYS A 288     -20.593   5.745  24.284  1.00 92.59           H  
ATOM   4553  O   LYS A 288     -18.563   3.688  23.090  1.00 92.59           O  
ATOM   4554  CG  LYS A 288     -22.503   6.023  23.354  1.00 92.59           C  
ATOM   4555  HG2 LYS A 288     -23.325   5.418  22.970  1.00 92.59           H  
ATOM   4556  HG3 LYS A 288     -22.055   6.569  22.524  1.00 92.59           H  
ATOM   4557  CD  LYS A 288     -23.041   7.016  24.396  1.00 92.59           C  
ATOM   4558  HD2 LYS A 288     -23.429   6.450  25.243  1.00 92.59           H  
ATOM   4559  HD3 LYS A 288     -22.224   7.648  24.745  1.00 92.59           H  
ATOM   4560  CE  LYS A 288     -24.166   7.890  23.829  1.00 92.59           C  
ATOM   4561  HE2 LYS A 288     -24.939   7.234  23.430  1.00 92.59           H  
ATOM   4562  HE3 LYS A 288     -23.772   8.488  23.007  1.00 92.59           H  
ATOM   4563  NZ  LYS A 288     -24.747   8.770  24.878  1.00 92.59           N  
ATOM   4564  HZ1 LYS A 288     -24.052   9.391  25.268  1.00 92.59           H  
ATOM   4565  HZ2 LYS A 288     -25.508   9.326  24.514  1.00 92.59           H  
ATOM   4566  HZ3 LYS A 288     -25.117   8.216  25.638  1.00 92.59           H  
ATOM   4567  N   THR A 289     -19.735   2.561  24.651  1.00 90.77           N  
ATOM   4568  H   THR A 289     -20.650   2.421  25.057  1.00 90.77           H  
ATOM   4569  CA  THR A 289     -18.599   1.854  25.257  1.00 90.77           C  
ATOM   4570  HA  THR A 289     -17.846   2.584  25.555  1.00 90.77           H  
ATOM   4571  C   THR A 289     -17.947   0.889  24.266  1.00 90.77           C  
ATOM   4572  CB  THR A 289     -19.053   1.111  26.520  1.00 90.77           C  
ATOM   4573  HB  THR A 289     -19.798   0.358  26.262  1.00 90.77           H  
ATOM   4574  O   THR A 289     -16.726   0.895  24.123  1.00 90.77           O  
ATOM   4575  CG2 THR A 289     -17.893   0.443  27.255  1.00 90.77           C  
ATOM   4576 HG21 THR A 289     -17.456  -0.350  26.648  1.00 90.77           H  
ATOM   4577 HG22 THR A 289     -18.273   0.006  28.179  1.00 90.77           H  
ATOM   4578 HG23 THR A 289     -17.129   1.182  27.496  1.00 90.77           H  
ATOM   4579  OG1 THR A 289     -19.624   2.031  27.415  1.00 90.77           O  
ATOM   4580  HG1 THR A 289     -20.545   2.164  27.178  1.00 90.77           H  
ATOM   4581  N   ALA A 290     -18.736   0.123  23.506  1.00 90.17           N  
ATOM   4582  H   ALA A 290     -19.732   0.129  23.678  1.00 90.17           H  
ATOM   4583  CA  ALA A 290     -18.243  -0.757  22.448  1.00 90.17           C  
ATOM   4584  HA  ALA A 290     -17.583  -1.504  22.888  1.00 90.17           H  
ATOM   4585  C   ALA A 290     -17.461   0.020  21.386  1.00 90.17           C  
ATOM   4586  CB  ALA A 290     -19.418  -1.470  21.774  1.00 90.17           C  
ATOM   4587  HB1 ALA A 290     -19.041  -2.165  21.024  1.00 90.17           H  
ATOM   4588  HB2 ALA A 290     -20.003  -2.024  22.508  1.00 90.17           H  
ATOM   4589  HB3 ALA A 290     -20.077  -0.748  21.292  1.00 90.17           H  
ATOM   4590  O   ALA A 290     -16.395  -0.416  20.966  1.00 90.17           O  
ATOM   4591  N   LEU A 291     -17.955   1.196  20.981  1.00 85.66           N  
ATOM   4592  H   LEU A 291     -18.857   1.477  21.337  1.00 85.66           H  
ATOM   4593  CA  LEU A 291     -17.286   2.045  19.998  1.00 85.66           C  
ATOM   4594  HA  LEU A 291     -17.100   1.439  19.111  1.00 85.66           H  
ATOM   4595  C   LEU A 291     -15.931   2.545  20.515  1.00 85.66           C  
ATOM   4596  CB  LEU A 291     -18.220   3.215  19.640  1.00 85.66           C  
ATOM   4597  HB2 LEU A 291     -19.207   2.828  19.387  1.00 85.66           H  
ATOM   4598  HB3 LEU A 291     -18.333   3.850  20.518  1.00 85.66           H  
ATOM   4599  O   LEU A 291     -14.958   2.568  19.761  1.00 85.66           O  
ATOM   4600  CG  LEU A 291     -17.713   4.076  18.471  1.00 85.66           C  
ATOM   4601  HG  LEU A 291     -16.694   4.406  18.670  1.00 85.66           H  
ATOM   4602  CD1 LEU A 291     -17.740   3.318  17.142  1.00 85.66           C  
ATOM   4603 HD11 LEU A 291     -17.456   3.978  16.322  1.00 85.66           H  
ATOM   4604 HD12 LEU A 291     -18.740   2.927  16.955  1.00 85.66           H  
ATOM   4605 HD13 LEU A 291     -17.036   2.486  17.171  1.00 85.66           H  
ATOM   4606  CD2 LEU A 291     -18.582   5.325  18.331  1.00 85.66           C  
ATOM   4607 HD21 LEU A 291     -18.229   5.941  17.504  1.00 85.66           H  
ATOM   4608 HD22 LEU A 291     -19.614   5.030  18.141  1.00 85.66           H  
ATOM   4609 HD23 LEU A 291     -18.548   5.902  19.255  1.00 85.66           H  
ATOM   4610  N   ALA A 292     -15.857   2.937  21.789  1.00 84.93           N  
ATOM   4611  H   ALA A 292     -16.694   2.904  22.354  1.00 84.93           H  
ATOM   4612  CA  ALA A 292     -14.607   3.334  22.430  1.00 84.93           C  
ATOM   4613  HA  ALA A 292     -14.130   4.108  21.828  1.00 84.93           H  
ATOM   4614  C   ALA A 292     -13.622   2.155  22.518  1.00 84.93           C  
ATOM   4615  CB  ALA A 292     -14.928   3.932  23.805  1.00 84.93           C  
ATOM   4616  HB1 ALA A 292     -15.609   4.777  23.697  1.00 84.93           H  
ATOM   4617  HB2 ALA A 292     -14.009   4.277  24.279  1.00 84.93           H  
ATOM   4618  HB3 ALA A 292     -15.393   3.184  24.447  1.00 84.93           H  
ATOM   4619  O   ALA A 292     -12.474   2.279  22.096  1.00 84.93           O  
ATOM   4620  N   LEU A 293     -14.086   0.985  22.969  1.00 83.14           N  
ATOM   4621  H   LEU A 293     -15.038   0.951  23.306  1.00 83.14           H  
ATOM   4622  CA  LEU A 293     -13.277  -0.232  23.064  1.00 83.14           C  
ATOM   4623  HA  LEU A 293     -12.390  -0.018  23.660  1.00 83.14           H  
ATOM   4624  C   LEU A 293     -12.778  -0.706  21.694  1.00 83.14           C  
ATOM   4625  CB  LEU A 293     -14.105  -1.338  23.744  1.00 83.14           C  
ATOM   4626  HB2 LEU A 293     -15.074  -1.397  23.248  1.00 83.14           H  
ATOM   4627  HB3 LEU A 293     -13.603  -2.294  23.596  1.00 83.14           H  
ATOM   4628  O   LEU A 293     -11.604  -1.050  21.557  1.00 83.14           O  
ATOM   4629  CG  LEU A 293     -14.334  -1.151  25.254  1.00 83.14           C  
ATOM   4630  HG  LEU A 293     -14.788  -0.179  25.449  1.00 83.14           H  
ATOM   4631  CD1 LEU A 293     -15.278  -2.248  25.750  1.00 83.14           C  
ATOM   4632 HD11 LEU A 293     -14.839  -3.232  25.583  1.00 83.14           H  
ATOM   4633 HD12 LEU A 293     -16.229  -2.181  25.222  1.00 83.14           H  
ATOM   4634 HD13 LEU A 293     -15.463  -2.112  26.815  1.00 83.14           H  
ATOM   4635  CD2 LEU A 293     -13.027  -1.249  26.043  1.00 83.14           C  
ATOM   4636 HD21 LEU A 293     -12.526  -2.196  25.843  1.00 83.14           H  
ATOM   4637 HD22 LEU A 293     -12.368  -0.417  25.796  1.00 83.14           H  
ATOM   4638 HD23 LEU A 293     -13.251  -1.183  27.108  1.00 83.14           H  
ATOM   4639  N   ALA A 294     -13.636  -0.702  20.674  1.00 81.24           N  
ATOM   4640  H   ALA A 294     -14.597  -0.452  20.860  1.00 81.24           H  
ATOM   4641  CA  ALA A 294     -13.291  -1.103  19.315  1.00 81.24           C  
ATOM   4642  HA  ALA A 294     -12.908  -2.123  19.333  1.00 81.24           H  
ATOM   4643  C   ALA A 294     -12.201  -0.204  18.720  1.00 81.24           C  
ATOM   4644  CB  ALA A 294     -14.556  -1.079  18.454  1.00 81.24           C  
ATOM   4645  HB1 ALA A 294     -14.998  -0.083  18.455  1.00 81.24           H  
ATOM   4646  HB2 ALA A 294     -14.295  -1.356  17.433  1.00 81.24           H  
ATOM   4647  HB3 ALA A 294     -15.282  -1.795  18.840  1.00 81.24           H  
ATOM   4648  O   ALA A 294     -11.250  -0.718  18.136  1.00 81.24           O  
ATOM   4649  N   LYS A 295     -12.279   1.119  18.932  1.00 73.95           N  
ATOM   4650  H   LYS A 295     -13.082   1.472  19.433  1.00 73.95           H  
ATOM   4651  CA  LYS A 295     -11.230   2.067  18.515  1.00 73.95           C  
ATOM   4652  HA  LYS A 295     -11.077   1.987  17.439  1.00 73.95           H  
ATOM   4653  C   LYS A 295      -9.876   1.769  19.160  1.00 73.95           C  
ATOM   4654  CB  LYS A 295     -11.647   3.499  18.867  1.00 73.95           C  
ATOM   4655  HB2 LYS A 295     -10.773   4.148  18.801  1.00 73.95           H  
ATOM   4656  HB3 LYS A 295     -12.003   3.524  19.897  1.00 73.95           H  
ATOM   4657  O   LYS A 295      -8.849   2.007  18.537  1.00 73.95           O  
ATOM   4658  CG  LYS A 295     -12.722   4.060  17.928  1.00 73.95           C  
ATOM   4659  HG2 LYS A 295     -13.552   3.360  17.833  1.00 73.95           H  
ATOM   4660  HG3 LYS A 295     -12.290   4.222  16.941  1.00 73.95           H  
ATOM   4661  CD  LYS A 295     -13.224   5.389  18.499  1.00 73.95           C  
ATOM   4662  HD2 LYS A 295     -13.633   5.209  19.494  1.00 73.95           H  
ATOM   4663  HD3 LYS A 295     -12.384   6.079  18.583  1.00 73.95           H  
ATOM   4664  CE  LYS A 295     -14.308   6.003  17.614  1.00 73.95           C  
ATOM   4665  HE2 LYS A 295     -15.126   5.288  17.527  1.00 73.95           H  
ATOM   4666  HE3 LYS A 295     -13.892   6.168  16.620  1.00 73.95           H  
ATOM   4667  NZ  LYS A 295     -14.789   7.281  18.197  1.00 73.95           N  
ATOM   4668  HZ1 LYS A 295     -15.512   7.698  17.628  1.00 73.95           H  
ATOM   4669  HZ2 LYS A 295     -15.161   7.120  19.122  1.00 73.95           H  
ATOM   4670  HZ3 LYS A 295     -14.026   7.936  18.291  1.00 73.95           H  
ATOM   4671  N   LEU A 296      -9.869   1.241  20.383  1.00 71.52           N  
ATOM   4672  H   LEU A 296     -10.755   1.110  20.850  1.00 71.52           H  
ATOM   4673  CA  LEU A 296      -8.649   0.869  21.101  1.00 71.52           C  
ATOM   4674  HA  LEU A 296      -7.861   1.579  20.846  1.00 71.52           H  
ATOM   4675  C   LEU A 296      -8.101  -0.510  20.702  1.00 71.52           C  
ATOM   4676  CB  LEU A 296      -8.912   0.956  22.616  1.00 71.52           C  
ATOM   4677  HB2 LEU A 296      -9.751   0.304  22.862  1.00 71.52           H  
ATOM   4678  HB3 LEU A 296      -8.039   0.580  23.149  1.00 71.52           H  
ATOM   4679  O   LEU A 296      -6.975  -0.828  21.076  1.00 71.52           O  
ATOM   4680  CG  LEU A 296      -9.216   2.376  23.129  1.00 71.52           C  
ATOM   4681  HG  LEU A 296     -10.036   2.812  22.559  1.00 71.52           H  
ATOM   4682  CD1 LEU A 296      -9.635   2.307  24.596  1.00 71.52           C  
ATOM   4683 HD11 LEU A 296      -9.863   3.308  24.962  1.00 71.52           H  
ATOM   4684 HD12 LEU A 296      -8.831   1.884  25.199  1.00 71.52           H  
ATOM   4685 HD13 LEU A 296     -10.529   1.691  24.697  1.00 71.52           H  
ATOM   4686  CD2 LEU A 296      -8.007   3.306  23.004  1.00 71.52           C  
ATOM   4687 HD21 LEU A 296      -7.752   3.463  21.956  1.00 71.52           H  
ATOM   4688 HD22 LEU A 296      -7.153   2.883  23.532  1.00 71.52           H  
ATOM   4689 HD23 LEU A 296      -8.245   4.274  23.445  1.00 71.52           H  
ATOM   4690  N   SER A 297      -8.859  -1.314  19.947  1.00 72.64           N  
ATOM   4691  H   SER A 297      -9.753  -0.970  19.627  1.00 72.64           H  
ATOM   4692  CA  SER A 297      -8.454  -2.672  19.570  1.00 72.64           C  
ATOM   4693  HA  SER A 297      -8.147  -3.184  20.483  1.00 72.64           H  
ATOM   4694  C   SER A 297      -7.270  -2.707  18.603  1.00 72.64           C  
ATOM   4695  CB  SER A 297      -9.619  -3.469  18.976  1.00 72.64           C  
ATOM   4696  HB2 SER A 297      -9.308  -4.512  18.915  1.00 72.64           H  
ATOM   4697  HB3 SER A 297     -10.488  -3.398  19.630  1.00 72.64           H  
ATOM   4698  O   SER A 297      -7.162  -1.892  17.683  1.00 72.64           O  
ATOM   4699  OG  SER A 297      -9.964  -3.031  17.677  1.00 72.64           O  
ATOM   4700  HG  SER A 297     -10.384  -2.171  17.758  1.00 72.64           H  
ATOM   4701  N   ASN A 298      -6.424  -3.727  18.747  1.00 69.67           N  
ATOM   4702  H   ASN A 298      -6.505  -4.312  19.566  1.00 69.67           H  
ATOM   4703  CA  ASN A 298      -5.297  -3.975  17.846  1.00 69.67           C  
ATOM   4704  HA  ASN A 298      -4.655  -3.095  17.827  1.00 69.67           H  
ATOM   4705  C   ASN A 298      -5.748  -4.237  16.400  1.00 69.67           C  
ATOM   4706  CB  ASN A 298      -4.486  -5.156  18.399  1.00 69.67           C  
ATOM   4707  HB2 ASN A 298      -3.737  -5.458  17.667  1.00 69.67           H  
ATOM   4708  HB3 ASN A 298      -5.146  -6.004  18.580  1.00 69.67           H  
ATOM   4709  O   ASN A 298      -5.054  -3.842  15.468  1.00 69.67           O  
ATOM   4710  CG  ASN A 298      -3.737  -4.825  19.676  1.00 69.67           C  
ATOM   4711  ND2 ASN A 298      -3.295  -5.831  20.389  1.00 69.67           N  
ATOM   4712 HD21 ASN A 298      -2.735  -5.599  21.197  1.00 69.67           H  
ATOM   4713 HD22 ASN A 298      -3.405  -6.773  20.040  1.00 69.67           H  
ATOM   4714  OD1 ASN A 298      -3.572  -3.676  20.046  1.00 69.67           O  
ATOM   4715  N   ALA A 299      -6.931  -4.830  16.191  1.00 67.40           N  
ATOM   4716  H   ALA A 299      -7.467  -5.130  16.993  1.00 67.40           H  
ATOM   4717  CA  ALA A 299      -7.498  -5.035  14.855  1.00 67.40           C  
ATOM   4718  HA  ALA A 299      -6.752  -5.526  14.229  1.00 67.40           H  
ATOM   4719  C   ALA A 299      -7.878  -3.708  14.179  1.00 67.40           C  
ATOM   4720  CB  ALA A 299      -8.717  -5.955  14.971  1.00 67.40           C  
ATOM   4721  HB1 ALA A 299      -8.450  -6.865  15.508  1.00 67.40           H  
ATOM   4722  HB2 ALA A 299      -9.518  -5.438  15.500  1.00 67.40           H  
ATOM   4723  HB3 ALA A 299      -9.070  -6.222  13.976  1.00 67.40           H  
ATOM   4724  O   ALA A 299      -7.571  -3.492  13.006  1.00 67.40           O  
ATOM   4725  N   PHE A 300      -8.496  -2.788  14.927  1.00 71.91           N  
ATOM   4726  H   PHE A 300      -8.725  -3.006  15.886  1.00 71.91           H  
ATOM   4727  CA  PHE A 300      -8.809  -1.450  14.430  1.00 71.91           C  
ATOM   4728  HA  PHE A 300      -9.354  -1.542  13.490  1.00 71.91           H  
ATOM   4729  C   PHE A 300      -7.540  -0.640  14.152  1.00 71.91           C  
ATOM   4730  CB  PHE A 300      -9.702  -0.737  15.444  1.00 71.91           C  
ATOM   4731  HB2 PHE A 300      -9.153  -0.593  16.374  1.00 71.91           H  
ATOM   4732  HB3 PHE A 300     -10.558  -1.378  15.653  1.00 71.91           H  
ATOM   4733  O   PHE A 300      -7.459   0.026  13.120  1.00 71.91           O  
ATOM   4734  CG  PHE A 300     -10.225   0.600  14.973  1.00 71.91           C  
ATOM   4735  CD1 PHE A 300      -9.503   1.782  15.225  1.00 71.91           C  
ATOM   4736  HD1 PHE A 300      -8.558   1.739  15.746  1.00 71.91           H  
ATOM   4737  CD2 PHE A 300     -11.456   0.657  14.297  1.00 71.91           C  
ATOM   4738  HD2 PHE A 300     -12.003  -0.253  14.099  1.00 71.91           H  
ATOM   4739  CE1 PHE A 300     -10.029   3.022  14.826  1.00 71.91           C  
ATOM   4740  HE1 PHE A 300      -9.478   3.927  15.035  1.00 71.91           H  
ATOM   4741  CE2 PHE A 300     -11.986   1.895  13.904  1.00 71.91           C  
ATOM   4742  HE2 PHE A 300     -12.946   1.937  13.410  1.00 71.91           H  
ATOM   4743  CZ  PHE A 300     -11.282   3.075  14.188  1.00 71.91           C  
ATOM   4744  HZ  PHE A 300     -11.727   4.025  13.931  1.00 71.91           H  
ATOM   4745  N   ARG A 301      -6.527  -0.737  15.027  1.00 75.59           N  
ATOM   4746  H   ARG A 301      -6.677  -1.270  15.871  1.00 75.59           H  
ATOM   4747  CA  ARG A 301      -5.213  -0.114  14.803  1.00 75.59           C  
ATOM   4748  HA  ARG A 301      -5.361   0.947  14.603  1.00 75.59           H  
ATOM   4749  C   ARG A 301      -4.530  -0.677  13.553  1.00 75.59           C  
ATOM   4750  CB  ARG A 301      -4.310  -0.250  16.041  1.00 75.59           C  
ATOM   4751  HB2 ARG A 301      -4.245  -1.300  16.328  1.00 75.59           H  
ATOM   4752  HB3 ARG A 301      -3.309   0.085  15.770  1.00 75.59           H  
ATOM   4753  O   ARG A 301      -4.122   0.102  12.702  1.00 75.59           O  
ATOM   4754  CG  ARG A 301      -4.783   0.584  17.245  1.00 75.59           C  
ATOM   4755  HG2 ARG A 301      -5.758   0.231  17.581  1.00 75.59           H  
ATOM   4756  HG3 ARG A 301      -4.868   1.633  16.959  1.00 75.59           H  
ATOM   4757  CD  ARG A 301      -3.768   0.455  18.390  1.00 75.59           C  
ATOM   4758  HD2 ARG A 301      -3.543  -0.600  18.541  1.00 75.59           H  
ATOM   4759  HD3 ARG A 301      -2.843   0.950  18.093  1.00 75.59           H  
ATOM   4760  NE  ARG A 301      -4.279   0.996  19.667  1.00 75.59           N  
ATOM   4761  HE  ARG A 301      -5.119   0.562  20.020  1.00 75.59           H  
ATOM   4762  NH1 ARG A 301      -2.448   2.281  20.270  1.00 75.59           N  
ATOM   4763 HH11 ARG A 301      -2.097   2.308  19.323  1.00 75.59           H  
ATOM   4764 HH12 ARG A 301      -1.875   2.695  20.990  1.00 75.59           H  
ATOM   4765  NH2 ARG A 301      -4.043   1.871  21.752  1.00 75.59           N  
ATOM   4766 HH21 ARG A 301      -3.437   2.295  22.439  1.00 75.59           H  
ATOM   4767 HH22 ARG A 301      -4.804   1.289  22.072  1.00 75.59           H  
ATOM   4768  CZ  ARG A 301      -3.587   1.711  20.543  1.00 75.59           C  
ATOM   4769  N   ALA A 302      -4.497  -1.997  13.372  1.00 73.43           N  
ATOM   4770  H   ALA A 302      -4.819  -2.596  14.119  1.00 73.43           H  
ATOM   4771  CA  ALA A 302      -3.915  -2.632  12.187  1.00 73.43           C  
ATOM   4772  HA  ALA A 302      -2.880  -2.304  12.089  1.00 73.43           H  
ATOM   4773  C   ALA A 302      -4.644  -2.243  10.883  1.00 73.43           C  
ATOM   4774  CB  ALA A 302      -3.913  -4.151  12.405  1.00 73.43           C  
ATOM   4775  HB1 ALA A 302      -4.932  -4.517  12.527  1.00 73.43           H  
ATOM   4776  HB2 ALA A 302      -3.332  -4.394  13.295  1.00 73.43           H  
ATOM   4777  HB3 ALA A 302      -3.453  -4.641  11.547  1.00 73.43           H  
ATOM   4778  O   ALA A 302      -4.005  -1.984   9.865  1.00 73.43           O  
ATOM   4779  N   GLN A 303      -5.979  -2.129  10.901  1.00 76.12           N  
ATOM   4780  H   GLN A 303      -6.477  -2.412  11.733  1.00 76.12           H  
ATOM   4781  CA  GLN A 303      -6.745  -1.645   9.744  1.00 76.12           C  
ATOM   4782  HA  GLN A 303      -6.404  -2.187   8.862  1.00 76.12           H  
ATOM   4783  C   GLN A 303      -6.511  -0.148   9.480  1.00 76.12           C  
ATOM   4784  CB  GLN A 303      -8.238  -1.951   9.948  1.00 76.12           C  
ATOM   4785  HB2 GLN A 303      -8.354  -3.010  10.179  1.00 76.12           H  
ATOM   4786  HB3 GLN A 303      -8.619  -1.369  10.788  1.00 76.12           H  
ATOM   4787  O   GLN A 303      -6.375   0.268   8.330  1.00 76.12           O  
ATOM   4788  CG  GLN A 303      -9.055  -1.630   8.683  1.00 76.12           C  
ATOM   4789  HG2 GLN A 303      -8.968  -0.569   8.447  1.00 76.12           H  
ATOM   4790  HG3 GLN A 303      -8.646  -2.197   7.847  1.00 76.12           H  
ATOM   4791  CD  GLN A 303     -10.542  -1.954   8.801  1.00 76.12           C  
ATOM   4792  NE2 GLN A 303     -11.285  -1.853   7.719  1.00 76.12           N  
ATOM   4793 HE21 GLN A 303     -12.202  -2.271   7.785  1.00 76.12           H  
ATOM   4794 HE22 GLN A 303     -10.852  -1.680   6.823  1.00 76.12           H  
ATOM   4795  OE1 GLN A 303     -11.086  -2.273   9.844  1.00 76.12           O  
ATOM   4796  N   GLY A 304      -6.448   0.670  10.534  1.00 79.52           N  
ATOM   4797  H   GLY A 304      -6.591   0.277  11.453  1.00 79.52           H  
ATOM   4798  CA  GLY A 304      -6.132   2.097  10.448  1.00 79.52           C  
ATOM   4799  HA2 GLY A 304      -6.274   2.541  11.434  1.00 79.52           H  
ATOM   4800  HA3 GLY A 304      -6.807   2.580   9.741  1.00 79.52           H  
ATOM   4801  C   GLY A 304      -4.693   2.380  10.008  1.00 79.52           C  
ATOM   4802  O   GLY A 304      -4.436   3.439   9.440  1.00 79.52           O  
ATOM   4803  N   ALA A 305      -3.778   1.429  10.210  1.00 85.04           N  
ATOM   4804  H   ALA A 305      -4.035   0.637  10.781  1.00 85.04           H  
ATOM   4805  CA  ALA A 305      -2.375   1.507   9.809  1.00 85.04           C  
ATOM   4806  HA  ALA A 305      -2.058   2.543   9.927  1.00 85.04           H  
ATOM   4807  C   ALA A 305      -2.119   1.149   8.331  1.00 85.04           C  
ATOM   4808  CB  ALA A 305      -1.539   0.658  10.776  1.00 85.04           C  
ATOM   4809  HB1 ALA A 305      -1.815  -0.393  10.692  1.00 85.04           H  
ATOM   4810  HB2 ALA A 305      -1.697   0.991  11.802  1.00 85.04           H  
ATOM   4811  HB3 ALA A 305      -0.480   0.761  10.542  1.00 85.04           H  
ATOM   4812  O   ALA A 305      -0.977   1.194   7.872  1.00 85.04           O  
ATOM   4813  N   GLN A 306      -3.161   0.831   7.551  1.00 89.26           N  
ATOM   4814  H   GLN A 306      -4.082   0.796   7.964  1.00 89.26           H  
ATOM   4815  CA  GLN A 306      -3.022   0.608   6.112  1.00 89.26           C  
ATOM   4816  HA  GLN A 306      -2.279  -0.175   5.956  1.00 89.26           H  
ATOM   4817  C   GLN A 306      -2.535   1.877   5.403  1.00 89.26           C  
ATOM   4818  CB  GLN A 306      -4.351   0.146   5.501  1.00 89.26           C  
ATOM   4819  HB2 GLN A 306      -5.143   0.835   5.794  1.00 89.26           H  
ATOM   4820  HB3 GLN A 306      -4.262   0.167   4.415  1.00 89.26           H  
ATOM   4821  O   GLN A 306      -3.188   2.918   5.438  1.00 89.26           O  
ATOM   4822  CG  GLN A 306      -4.721  -1.281   5.927  1.00 89.26           C  
ATOM   4823  HG2 GLN A 306      -3.934  -1.965   5.609  1.00 89.26           H  
ATOM   4824  HG3 GLN A 306      -4.794  -1.338   7.013  1.00 89.26           H  
ATOM   4825  CD  GLN A 306      -6.042  -1.751   5.323  1.00 89.26           C  
ATOM   4826  NE2 GLN A 306      -6.454  -2.967   5.608  1.00 89.26           N  
ATOM   4827 HE21 GLN A 306      -5.939  -3.544   6.257  1.00 89.26           H  
ATOM   4828 HE22 GLN A 306      -7.340  -3.243   5.208  1.00 89.26           H  
ATOM   4829  OE1 GLN A 306      -6.712  -1.071   4.561  1.00 89.26           O  
ATOM   4830  N   ILE A 307      -1.398   1.784   4.720  1.00 95.26           N  
ATOM   4831  H   ILE A 307      -0.867   0.926   4.774  1.00 95.26           H  
ATOM   4832  CA  ILE A 307      -0.819   2.921   4.007  1.00 95.26           C  
ATOM   4833  HA  ILE A 307      -0.906   3.784   4.667  1.00 95.26           H  
ATOM   4834  C   ILE A 307      -1.608   3.263   2.736  1.00 95.26           C  
ATOM   4835  CB  ILE A 307       0.688   2.689   3.769  1.00 95.26           C  
ATOM   4836  HB  ILE A 307       1.125   2.410   4.727  1.00 95.26           H  
ATOM   4837  O   ILE A 307      -1.853   2.404   1.882  1.00 95.26           O  
ATOM   4838  CG1 ILE A 307       1.355   4.001   3.319  1.00 95.26           C  
ATOM   4839 HG12 ILE A 307       1.013   4.273   2.320  1.00 95.26           H  
ATOM   4840 HG13 ILE A 307       1.065   4.793   4.008  1.00 95.26           H  
ATOM   4841  CG2 ILE A 307       0.964   1.546   2.772  1.00 95.26           C  
ATOM   4842 HG21 ILE A 307       0.380   0.663   3.032  1.00 95.26           H  
ATOM   4843 HG22 ILE A 307       2.020   1.277   2.796  1.00 95.26           H  
ATOM   4844 HG23 ILE A 307       0.706   1.878   1.767  1.00 95.26           H  
ATOM   4845  CD1 ILE A 307       2.882   3.922   3.310  1.00 95.26           C  
ATOM   4846 HD11 ILE A 307       3.283   4.909   3.078  1.00 95.26           H  
ATOM   4847 HD12 ILE A 307       3.216   3.217   2.548  1.00 95.26           H  
ATOM   4848 HD13 ILE A 307       3.249   3.612   4.288  1.00 95.26           H  
ATOM   4849  N   ASP A 308      -1.957   4.539   2.581  1.00 97.80           N  
ATOM   4850  H   ASP A 308      -1.737   5.196   3.316  1.00 97.80           H  
ATOM   4851  CA  ASP A 308      -2.302   5.106   1.284  1.00 97.80           C  
ATOM   4852  HA  ASP A 308      -2.820   4.355   0.688  1.00 97.80           H  
ATOM   4853  C   ASP A 308      -1.000   5.486   0.569  1.00 97.80           C  
ATOM   4854  CB  ASP A 308      -3.258   6.291   1.450  1.00 97.80           C  
ATOM   4855  HB2 ASP A 308      -4.115   5.962   2.038  1.00 97.80           H  
ATOM   4856  HB3 ASP A 308      -2.769   7.092   2.005  1.00 97.80           H  
ATOM   4857  O   ASP A 308      -0.362   6.490   0.892  1.00 97.80           O  
ATOM   4858  CG  ASP A 308      -3.757   6.804   0.095  1.00 97.80           C  
ATOM   4859  OD1 ASP A 308      -3.013   6.788  -0.912  1.00 97.80           O  
ATOM   4860  OD2 ASP A 308      -4.963   7.112  -0.013  1.00 97.80           O  
ATOM   4861  N   THR A 309      -0.596   4.642  -0.384  1.00 97.98           N  
ATOM   4862  H   THR A 309      -1.151   3.813  -0.541  1.00 97.98           H  
ATOM   4863  CA  THR A 309       0.693   4.724  -1.082  1.00 97.98           C  
ATOM   4864  HA  THR A 309       1.493   4.464  -0.388  1.00 97.98           H  
ATOM   4865  C   THR A 309       0.989   6.117  -1.615  1.00 97.98           C  
ATOM   4866  CB  THR A 309       0.715   3.721  -2.241  1.00 97.98           C  
ATOM   4867  HB  THR A 309      -0.181   3.851  -2.847  1.00 97.98           H  
ATOM   4868  O   THR A 309       2.052   6.657  -1.322  1.00 97.98           O  
ATOM   4869  CG2 THR A 309       1.943   3.820  -3.144  1.00 97.98           C  
ATOM   4870 HG21 THR A 309       2.856   3.870  -2.551  1.00 97.98           H  
ATOM   4871 HG22 THR A 309       1.981   2.950  -3.800  1.00 97.98           H  
ATOM   4872 HG23 THR A 309       1.880   4.712  -3.766  1.00 97.98           H  
ATOM   4873  OG1 THR A 309       0.716   2.428  -1.691  1.00 97.98           O  
ATOM   4874  HG1 THR A 309       1.625   2.327  -1.397  1.00 97.98           H  
ATOM   4875  N   VAL A 310       0.065   6.721  -2.367  1.00 98.08           N  
ATOM   4876  H   VAL A 310      -0.848   6.297  -2.453  1.00 98.08           H  
ATOM   4877  CA  VAL A 310       0.323   8.017  -3.004  1.00 98.08           C  
ATOM   4878  HA  VAL A 310       1.344   7.997  -3.387  1.00 98.08           H  
ATOM   4879  C   VAL A 310       0.262   9.155  -1.996  1.00 98.08           C  
ATOM   4880  CB  VAL A 310      -0.588   8.243  -4.218  1.00 98.08           C  
ATOM   4881  HB  VAL A 310      -0.531   7.337  -4.821  1.00 98.08           H  
ATOM   4882  O   VAL A 310       1.122  10.027  -2.031  1.00 98.08           O  
ATOM   4883  CG1 VAL A 310      -2.056   8.473  -3.856  1.00 98.08           C  
ATOM   4884 HG11 VAL A 310      -2.387   7.673  -3.194  1.00 98.08           H  
ATOM   4885 HG12 VAL A 310      -2.182   9.429  -3.347  1.00 98.08           H  
ATOM   4886 HG13 VAL A 310      -2.662   8.474  -4.762  1.00 98.08           H  
ATOM   4887  CG2 VAL A 310      -0.091   9.407  -5.071  1.00 98.08           C  
ATOM   4888 HG21 VAL A 310       0.985   9.329  -5.224  1.00 98.08           H  
ATOM   4889 HG22 VAL A 310      -0.574   9.381  -6.048  1.00 98.08           H  
ATOM   4890 HG23 VAL A 310      -0.322  10.354  -4.583  1.00 98.08           H  
ATOM   4891  N   PHE A 311      -0.669   9.121  -1.038  1.00 98.61           N  
ATOM   4892  H   PHE A 311      -1.313   8.343  -1.000  1.00 98.61           H  
ATOM   4893  CA  PHE A 311      -0.758  10.166  -0.018  1.00 98.61           C  
ATOM   4894  HA  PHE A 311      -0.839  11.133  -0.514  1.00 98.61           H  
ATOM   4895  C   PHE A 311       0.501  10.214   0.858  1.00 98.61           C  
ATOM   4896  CB  PHE A 311      -2.011   9.954   0.831  1.00 98.61           C  
ATOM   4897  HB2 PHE A 311      -2.894  10.037   0.197  1.00 98.61           H  
ATOM   4898  HB3 PHE A 311      -1.980   8.946   1.242  1.00 98.61           H  
ATOM   4899  O   PHE A 311       1.113  11.274   0.988  1.00 98.61           O  
ATOM   4900  CG  PHE A 311      -2.130  10.945   1.970  1.00 98.61           C  
ATOM   4901  CD1 PHE A 311      -1.977  10.523   3.304  1.00 98.61           C  
ATOM   4902  HD1 PHE A 311      -1.791   9.482   3.522  1.00 98.61           H  
ATOM   4903  CD2 PHE A 311      -2.370  12.301   1.694  1.00 98.61           C  
ATOM   4904  HD2 PHE A 311      -2.457  12.633   0.670  1.00 98.61           H  
ATOM   4905  CE1 PHE A 311      -2.084  11.452   4.354  1.00 98.61           C  
ATOM   4906  HE1 PHE A 311      -1.980  11.128   5.379  1.00 98.61           H  
ATOM   4907  CE2 PHE A 311      -2.483  13.228   2.742  1.00 98.61           C  
ATOM   4908  HE2 PHE A 311      -2.660  14.271   2.525  1.00 98.61           H  
ATOM   4909  CZ  PHE A 311      -2.336  12.805   4.072  1.00 98.61           C  
ATOM   4910  HZ  PHE A 311      -2.407  13.523   4.875  1.00 98.61           H  
ATOM   4911  N   SER A 312       0.949   9.067   1.389  1.00 98.46           N  
ATOM   4912  H   SER A 312       0.421   8.218   1.249  1.00 98.46           H  
ATOM   4913  CA  SER A 312       2.222   9.003   2.122  1.00 98.46           C  
ATOM   4914  HA  SER A 312       2.191   9.729   2.935  1.00 98.46           H  
ATOM   4915  C   SER A 312       3.411   9.372   1.231  1.00 98.46           C  
ATOM   4916  CB  SER A 312       2.460   7.624   2.736  1.00 98.46           C  
ATOM   4917  HB2 SER A 312       3.499   7.570   3.058  1.00 98.46           H  
ATOM   4918  HB3 SER A 312       2.277   6.843   1.998  1.00 98.46           H  
ATOM   4919  O   SER A 312       4.301  10.095   1.674  1.00 98.46           O  
ATOM   4920  OG  SER A 312       1.639   7.433   3.873  1.00 98.46           O  
ATOM   4921  HG  SER A 312       2.083   6.809   4.453  1.00 98.46           H  
ATOM   4922  N   SER A 313       3.399   8.961  -0.043  1.00 98.40           N  
ATOM   4923  H   SER A 313       2.650   8.364  -0.366  1.00 98.40           H  
ATOM   4924  CA  SER A 313       4.452   9.331  -0.992  1.00 98.40           C  
ATOM   4925  HA  SER A 313       5.415   9.064  -0.555  1.00 98.40           H  
ATOM   4926  C   SER A 313       4.513  10.820  -1.270  1.00 98.40           C  
ATOM   4927  CB  SER A 313       4.353   8.577  -2.311  1.00 98.40           C  
ATOM   4928  HB2 SER A 313       3.392   8.767  -2.788  1.00 98.40           H  
ATOM   4929  HB3 SER A 313       5.152   8.900  -2.979  1.00 98.40           H  
ATOM   4930  O   SER A 313       5.602  11.301  -1.508  1.00 98.40           O  
ATOM   4931  OG  SER A 313       4.511   7.207  -2.042  1.00 98.40           O  
ATOM   4932  HG  SER A 313       3.659   6.889  -1.734  1.00 98.40           H  
ATOM   4933  N   TYR A 314       3.420  11.575  -1.204  1.00 98.66           N  
ATOM   4934  H   TYR A 314       2.523  11.127  -1.081  1.00 98.66           H  
ATOM   4935  CA  TYR A 314       3.475  13.037  -1.276  1.00 98.66           C  
ATOM   4936  HA  TYR A 314       4.237  13.333  -1.998  1.00 98.66           H  
ATOM   4937  C   TYR A 314       3.871  13.689   0.051  1.00 98.66           C  
ATOM   4938  CB  TYR A 314       2.132  13.566  -1.765  1.00 98.66           C
[truncated: 217,494 more chars]
