# Supplementary material for: Using structure prediction of negative sense RNA virus nucleoproteins to assess evolutionary relationships
Source: bioRxiv. 2024 May 22:2024.02.16.580771. Originally published 2024 Feb 17. Preprint. [Version 2] doi: 10.1101/2024.02.16.580771 (PMC10888975; doi:10.1101/2024.02.16.580771)
Supplement: Supplement 2 — Supplementary File 2: Full NSV Dataset NP AlphaFold PDBs (.pdb files) [file media-2.zip › Full NSV Dataset NP AlphaFold PDBs/CCHRV.pdb]

ATOM      1  N   MET A   1      24.176  15.537  -3.022  1.00 77.43           N  
ATOM      2  H   MET A   1      25.110  15.306  -3.329  1.00 77.43           H  
ATOM      3  H2  MET A   1      23.800  14.792  -2.455  1.00 77.43           H  
ATOM      4  H3  MET A   1      24.197  16.376  -2.460  1.00 77.43           H  
ATOM      5  CA  MET A   1      23.281  15.740  -4.178  1.00 77.43           C  
ATOM      6  HA  MET A   1      23.600  16.614  -4.747  1.00 77.43           H  
ATOM      7  C   MET A   1      21.900  16.011  -3.621  1.00 77.43           C  
ATOM      8  CB  MET A   1      23.245  14.525  -5.117  1.00 77.43           C  
ATOM      9  HB2 MET A   1      22.899  13.651  -4.566  1.00 77.43           H  
ATOM     10  HB3 MET A   1      22.536  14.730  -5.920  1.00 77.43           H  
ATOM     11  O   MET A   1      21.459  15.245  -2.772  1.00 77.43           O  
ATOM     12  CG  MET A   1      24.608  14.211  -5.746  1.00 77.43           C  
ATOM     13  HG2 MET A   1      25.348  14.073  -4.959  1.00 77.43           H  
ATOM     14  HG3 MET A   1      24.915  15.048  -6.373  1.00 77.43           H  
ATOM     15  SD  MET A   1      24.586  12.707  -6.750  1.00 77.43           S  
ATOM     16  CE  MET A   1      26.317  12.632  -7.283  1.00 77.43           C  
ATOM     17  HE1 MET A   1      26.452  11.779  -7.947  1.00 77.43           H  
ATOM     18  HE2 MET A   1      26.576  13.544  -7.821  1.00 77.43           H  
ATOM     19  HE3 MET A   1      26.968  12.519  -6.416  1.00 77.43           H  
ATOM     20  N   GLU A   2      21.293  17.125  -4.011  1.00 93.79           N  
ATOM     21  H   GLU A   2      21.697  17.701  -4.735  1.00 93.79           H  
ATOM     22  CA  GLU A   2      19.978  17.565  -3.527  1.00 93.79           C  
ATOM     23  HA  GLU A   2      19.850  17.284  -2.481  1.00 93.79           H  
ATOM     24  C   GLU A   2      18.842  16.915  -4.326  1.00 93.79           C  
ATOM     25  CB  GLU A   2      19.899  19.093  -3.626  1.00 93.79           C  
ATOM     26  HB2 GLU A   2      20.142  19.367  -4.653  1.00 93.79           H  
ATOM     27  HB3 GLU A   2      18.886  19.427  -3.404  1.00 93.79           H  
ATOM     28  O   GLU A   2      19.075  16.321  -5.377  1.00 93.79           O  
ATOM     29  CG  GLU A   2      20.866  19.774  -2.642  1.00 93.79           C  
ATOM     30  HG2 GLU A   2      20.486  19.631  -1.630  1.00 93.79           H  
ATOM     31  HG3 GLU A   2      21.841  19.291  -2.698  1.00 93.79           H  
ATOM     32  CD  GLU A   2      21.065  21.267  -2.925  1.00 93.79           C  
ATOM     33  OE1 GLU A   2      21.751  21.897  -2.094  1.00 93.79           O  
ATOM     34  OE2 GLU A   2      20.638  21.716  -4.011  1.00 93.79           O  
ATOM     35  N   ASN A   3      17.615  17.029  -3.823  1.00 97.81           N  
ATOM     36  H   ASN A   3      17.484  17.626  -3.018  1.00 97.81           H  
ATOM     37  CA  ASN A   3      16.410  16.584  -4.516  1.00 97.81           C  
ATOM     38  HA  ASN A   3      16.588  15.612  -4.976  1.00 97.81           H  
ATOM     39  C   ASN A   3      16.037  17.583  -5.627  1.00 97.81           C  
ATOM     40  CB  ASN A   3      15.309  16.442  -3.450  1.00 97.81           C  
ATOM     41  HB2 ASN A   3      15.140  17.411  -2.981  1.00 97.81           H  
ATOM     42  HB3 ASN A   3      15.643  15.744  -2.682  1.00 97.81           H  
ATOM     43  O   ASN A   3      15.700  18.722  -5.324  1.00 97.81           O  
ATOM     44  CG  ASN A   3      13.981  15.949  -3.994  1.00 97.81           C  
ATOM     45  ND2 ASN A   3      13.121  15.487  -3.121  1.00 97.81           N  
ATOM     46 HD21 ASN A   3      12.270  15.084  -3.486  1.00 97.81           H  
ATOM     47 HD22 ASN A   3      13.319  15.499  -2.131  1.00 97.81           H  
ATOM     48  OD1 ASN A   3      13.713  15.945  -5.180  1.00 97.81           O  
ATOM     49  N   LYS A   4      16.073  17.142  -6.889  1.00 98.26           N  
ATOM     50  H   LYS A   4      16.357  16.185  -7.044  1.00 98.26           H  
ATOM     51  CA  LYS A   4      15.772  17.948  -8.086  1.00 98.26           C  
ATOM     52  HA  LYS A   4      16.063  18.982  -7.900  1.00 98.26           H  
ATOM     53  C   LYS A   4      14.282  18.056  -8.419  1.00 98.26           C  
ATOM     54  CB  LYS A   4      16.570  17.389  -9.281  1.00 98.26           C  
ATOM     55  HB2 LYS A   4      16.324  17.965 -10.173  1.00 98.26           H  
ATOM     56  HB3 LYS A   4      16.258  16.360  -9.455  1.00 98.26           H  
ATOM     57  O   LYS A   4      13.911  18.758  -9.354  1.00 98.26           O  
ATOM     58  CG  LYS A   4      18.099  17.407  -9.103  1.00 98.26           C  
ATOM     59  HG2 LYS A   4      18.562  17.041 -10.019  1.00 98.26           H  
ATOM     60  HG3 LYS A   4      18.387  16.750  -8.283  1.00 98.26           H  
ATOM     61  CD  LYS A   4      18.588  18.831  -8.818  1.00 98.26           C  
ATOM     62  HD2 LYS A   4      18.218  19.497  -9.597  1.00 98.26           H  
ATOM     63  HD3 LYS A   4      18.183  19.158  -7.860  1.00 98.26           H  
ATOM     64  CE  LYS A   4      20.107  18.937  -8.740  1.00 98.26           C  
ATOM     65  HE2 LYS A   4      20.525  18.710  -9.721  1.00 98.26           H  
ATOM     66  HE3 LYS A   4      20.471  18.198  -8.026  1.00 98.26           H  
ATOM     67  NZ  LYS A   4      20.467  20.314  -8.308  1.00 98.26           N  
ATOM     68  HZ1 LYS A   4      20.056  20.993  -8.933  1.00 98.26           H  
ATOM     69  HZ2 LYS A   4      20.076  20.520  -7.400  1.00 98.26           H  
ATOM     70  HZ3 LYS A   4      21.466  20.461  -8.275  1.00 98.26           H  
ATOM     71  N   ILE A   5      13.413  17.383  -7.666  1.00 98.19           N  
ATOM     72  H   ILE A   5      13.774  16.850  -6.889  1.00 98.19           H  
ATOM     73  CA  ILE A   5      11.955  17.513  -7.774  1.00 98.19           C  
ATOM     74  HA  ILE A   5      11.708  17.827  -8.788  1.00 98.19           H  
ATOM     75  C   ILE A   5      11.504  18.644  -6.839  1.00 98.19           C  
ATOM     76  CB  ILE A   5      11.242  16.163  -7.538  1.00 98.19           C  
ATOM     77  HB  ILE A   5      11.295  15.915  -6.478  1.00 98.19           H  
ATOM     78  O   ILE A   5      10.869  18.426  -5.800  1.00 98.19           O  
ATOM     79  CG1 ILE A   5      11.932  15.020  -8.322  1.00 98.19           C  
ATOM     80 HG12 ILE A   5      12.029  15.302  -9.370  1.00 98.19           H  
ATOM     81 HG13 ILE A   5      12.934  14.869  -7.919  1.00 98.19           H  
ATOM     82  CG2 ILE A   5       9.760  16.303  -7.939  1.00 98.19           C  
ATOM     83 HG21 ILE A   5       9.207  15.408  -7.654  1.00 98.19           H  
ATOM     84 HG22 ILE A   5       9.297  17.152  -7.434  1.00 98.19           H  
ATOM     85 HG23 ILE A   5       9.673  16.448  -9.015  1.00 98.19           H  
ATOM     86  CD1 ILE A   5      11.214  13.670  -8.236  1.00 98.19           C  
ATOM     87 HD11 ILE A   5      10.304  13.692  -8.836  1.00 98.19           H  
ATOM     88 HD12 ILE A   5      10.968  13.442  -7.198  1.00 98.19           H  
ATOM     89 HD13 ILE A   5      11.869  12.891  -8.627  1.00 98.19           H  
ATOM     90  N   GLU A   6      11.908  19.866  -7.190  1.00 98.13           N  
ATOM     91  H   GLU A   6      12.450  19.955  -8.037  1.00 98.13           H  
ATOM     92  CA  GLU A   6      11.662  21.095  -6.431  1.00 98.13           C  
ATOM     93  HA  GLU A   6      11.832  20.889  -5.374  1.00 98.13           H  
ATOM     94  C   GLU A   6      10.202  21.552  -6.582  1.00 98.13           C  
ATOM     95  CB  GLU A   6      12.657  22.191  -6.846  1.00 98.13           C  
ATOM     96  HB2 GLU A   6      12.599  22.343  -7.923  1.00 98.13           H  
ATOM     97  HB3 GLU A   6      12.371  23.114  -6.342  1.00 98.13           H  
ATOM     98  O   GLU A   6       9.874  22.437  -7.366  1.00 98.13           O  
ATOM     99  CG  GLU A   6      14.104  21.847  -6.454  1.00 98.13           C  
ATOM    100  HG2 GLU A   6      14.383  20.904  -6.924  1.00 98.13           H  
ATOM    101  HG3 GLU A   6      14.147  21.710  -5.373  1.00 98.13           H  
ATOM    102  CD  GLU A   6      15.115  22.932  -6.867  1.00 98.13           C  
ATOM    103  OE1 GLU A   6      16.312  22.578  -6.989  1.00 98.13           O  
ATOM    104  OE2 GLU A   6      14.697  24.099  -7.036  1.00 98.13           O  
ATOM    105  N   VAL A   7       9.303  20.898  -5.845  1.00 98.10           N  
ATOM    106  H   VAL A   7       9.646  20.154  -5.255  1.00 98.10           H  
ATOM    107  CA  VAL A   7       7.851  21.076  -5.963  1.00 98.10           C  
ATOM    108  HA  VAL A   7       7.644  22.010  -6.486  1.00 98.10           H  
ATOM    109  C   VAL A   7       7.210  21.164  -4.578  1.00 98.10           C  
ATOM    110  CB  VAL A   7       7.249  19.924  -6.794  1.00 98.10           C  
ATOM    111  HB  VAL A   7       7.586  18.973  -6.383  1.00 98.10           H  
ATOM    112  O   VAL A   7       7.347  20.261  -3.749  1.00 98.10           O  
ATOM    113  CG1 VAL A   7       5.721  19.918  -6.748  1.00 98.10           C  
ATOM    114 HG11 VAL A   7       5.337  20.864  -7.130  1.00 98.10           H  
ATOM    115 HG12 VAL A   7       5.368  19.091  -7.364  1.00 98.10           H  
ATOM    116 HG13 VAL A   7       5.360  19.754  -5.733  1.00 98.10           H  
ATOM    117  CG2 VAL A   7       7.692  19.953  -8.261  1.00 98.10           C  
ATOM    118 HG21 VAL A   7       7.248  19.121  -8.808  1.00 98.10           H  
ATOM    119 HG22 VAL A   7       8.776  19.857  -8.330  1.00 98.10           H  
ATOM    120 HG23 VAL A   7       7.398  20.893  -8.728  1.00 98.10           H  
ATOM    121  N   ASN A   8       6.440  22.226  -4.341  1.00 97.13           N  
ATOM    122  H   ASN A   8       6.482  22.970  -5.023  1.00 97.13           H  
ATOM    123  CA  ASN A   8       5.768  22.520  -3.071  1.00 97.13           C  
ATOM    124  HA  ASN A   8       6.056  21.771  -2.333  1.00 97.13           H  
ATOM    125  C   ASN A   8       4.235  22.489  -3.162  1.00 97.13           C  
ATOM    126  CB  ASN A   8       6.252  23.884  -2.564  1.00 97.13           C  
ATOM    127  HB2 ASN A   8       5.782  24.109  -1.607  1.00 97.13           H  
ATOM    128  HB3 ASN A   8       5.974  24.663  -3.274  1.00 97.13           H  
ATOM    129  O   ASN A   8       3.553  22.334  -2.143  1.00 97.13           O  
ATOM    130  CG  ASN A   8       7.751  23.904  -2.362  1.00 97.13           C  
ATOM    131  ND2 ASN A   8       8.472  24.484  -3.292  1.00 97.13           N  
ATOM    132 HD21 ASN A   8       8.023  24.782  -4.146  1.00 97.13           H  
ATOM    133 HD22 ASN A   8       9.479  24.464  -3.214  1.00 97.13           H  
ATOM    134  OD1 ASN A   8       8.258  23.380  -1.381  1.00 97.13           O  
ATOM    135  N   ASN A   9       3.682  22.626  -4.367  1.00 97.30           N  
ATOM    136  H   ASN A   9       4.302  22.729  -5.158  1.00 97.30           H  
ATOM    137  CA  ASN A   9       2.244  22.676  -4.627  1.00 97.30           C  
ATOM    138  HA  ASN A   9       1.728  22.114  -3.848  1.00 97.30           H  
ATOM    139  C   ASN A   9       1.881  22.005  -5.966  1.00 97.30           C  
ATOM    140  CB  ASN A   9       1.780  24.146  -4.542  1.00 97.30           C  
ATOM    141  HB2 ASN A   9       2.012  24.536  -3.551  1.00 97.30           H  
ATOM    142  HB3 ASN A   9       0.702  24.219  -4.683  1.00 97.30           H  
ATOM    143  O   ASN A   9       2.743  21.528  -6.703  1.00 97.30           O  
ATOM    144  CG  ASN A   9       2.448  25.015  -5.594  1.00 97.30           C  
ATOM    145  ND2 ASN A   9       3.228  25.984  -5.178  1.00 97.30           N  
ATOM    146 HD21 ASN A   9       3.884  26.385  -5.833  1.00 97.30           H  
ATOM    147 HD22 ASN A   9       3.424  26.125  -4.198  1.00 97.30           H  
ATOM    148  OD1 ASN A   9       2.286  24.780  -6.779  1.00 97.30           O  
ATOM    149  N   LYS A  10       0.579  21.940  -6.264  1.00 97.74           N  
ATOM    150  H   LYS A  10      -0.071  22.409  -5.649  1.00 97.74           H  
ATOM    151  CA  LYS A  10       0.050  21.270  -7.458  1.00 97.74           C  
ATOM    152  HA  LYS A  10       0.438  20.252  -7.490  1.00 97.74           H  
ATOM    153  C   LYS A  10       0.496  21.924  -8.770  1.00 97.74           C  
ATOM    154  CB  LYS A  10      -1.481  21.224  -7.355  1.00 97.74           C  
ATOM    155  HB2 LYS A  10      -1.752  20.676  -6.453  1.00 97.74           H  
ATOM    156  HB3 LYS A  10      -1.871  22.239  -7.276  1.00 97.74           H  
ATOM    157  O   LYS A  10       0.759  21.207  -9.728  1.00 97.74           O  
ATOM    158  CG  LYS A  10      -2.110  20.546  -8.579  1.00 97.74           C  
ATOM    159  HG2 LYS A  10      -1.999  21.194  -9.449  1.00 97.74           H  
ATOM    160  HG3 LYS A  10      -1.598  19.605  -8.780  1.00 97.74           H  
ATOM    161  CD  LYS A  10      -3.599  20.279  -8.358  1.00 97.74           C  
ATOM    162  HD2 LYS A  10      -4.118  21.222  -8.188  1.00 97.74           H  
ATOM    163  HD3 LYS A  10      -3.725  19.633  -7.490  1.00 97.74           H  
ATOM    164  CE  LYS A  10      -4.152  19.595  -9.607  1.00 97.74           C  
ATOM    165  HE2 LYS A  10      -3.458  18.811  -9.912  1.00 97.74           H  
ATOM    166  HE3 LYS A  10      -4.197  20.328 -10.413  1.00 97.74           H  
ATOM    167  NZ  LYS A  10      -5.487  19.015  -9.347  1.00 97.74           N  
ATOM    168  HZ1 LYS A  10      -6.115  19.727  -9.003  1.00 97.74           H  
ATOM    169  HZ2 LYS A  10      -5.858  18.622 -10.200  1.00 97.74           H  
ATOM    170  HZ3 LYS A  10      -5.393  18.276  -8.665  1.00 97.74           H  
ATOM    171  N   ASP A  11       0.580  23.248  -8.824  1.00 98.10           N  
ATOM    172  H   ASP A  11       0.421  23.802  -7.995  1.00 98.10           H  
ATOM    173  CA  ASP A  11       0.915  23.955 -10.064  1.00 98.10           C  
ATOM    174  HA  ASP A  11       0.338  23.528 -10.885  1.00 98.10           H  
ATOM    175  C   ASP A  11       2.394  23.779 -10.417  1.00 98.10           C  
ATOM    176  CB  ASP A  11       0.538  25.438  -9.944  1.00 98.10           C  
ATOM    177  HB2 ASP A  11       1.047  25.870  -9.082  1.00 98.10           H  
ATOM    178  HB3 ASP A  11       0.885  25.958 -10.836  1.00 98.10           H  
ATOM    179  O   ASP A  11       2.728  23.540 -11.576  1.00 98.10           O  
ATOM    180  CG  ASP A  11      -0.973  25.664  -9.815  1.00 98.10           C  
ATOM    181  OD1 ASP A  11      -1.749  24.748 -10.181  1.00 98.10           O  
ATOM    182  OD2 ASP A  11      -1.339  26.754  -9.328  1.00 98.10           O  
ATOM    183  N   GLU A  12       3.273  23.809  -9.413  1.00 98.51           N  
ATOM    184  H   GLU A  12       2.939  24.061  -8.493  1.00 98.51           H  
ATOM    185  CA  GLU A  12       4.683  23.431  -9.559  1.00 98.51           C  
ATOM    186  HA  GLU A  12       5.153  24.046 -10.327  1.00 98.51           H  
ATOM    187  C   GLU A  12       4.829  21.972 -10.010  1.00 98.51           C  
ATOM    188  CB  GLU A  12       5.419  23.660  -8.230  1.00 98.51           C  
ATOM    189  HB2 GLU A  12       4.828  23.235  -7.419  1.00 98.51           H  
ATOM    190  HB3 GLU A  12       6.382  23.151  -8.262  1.00 98.51           H  
ATOM    191  O   GLU A  12       5.619  21.692 -10.909  1.00 98.51           O  
ATOM    192  CG  GLU A  12       5.667  25.151  -7.963  1.00 98.51           C  
ATOM    193  HG2 GLU A  12       4.743  25.701  -8.139  1.00 98.51           H  
ATOM    194  HG3 GLU A  12       6.411  25.518  -8.671  1.00 98.51           H  
ATOM    195  CD  GLU A  12       6.136  25.432  -6.528  1.00 98.51           C  
ATOM    196  OE1 GLU A  12       5.876  26.561  -6.061  1.00 98.51           O  
ATOM    197  OE2 GLU A  12       6.617  24.508  -5.831  1.00 98.51           O  
ATOM    198  N   MET A  13       4.017  21.058  -9.463  1.00 98.49           N  
ATOM    199  H   MET A  13       3.406  21.349  -8.713  1.00 98.49           H  
ATOM    200  CA  MET A  13       4.019  19.648  -9.870  1.00 98.49           C  
ATOM    201  HA  MET A  13       5.032  19.263  -9.752  1.00 98.49           H  
ATOM    202  C   MET A  13       3.639  19.483 -11.343  1.00 98.49           C  
ATOM    203  CB  MET A  13       3.060  18.833  -8.982  1.00 98.49           C  
ATOM    204  HB2 MET A  13       3.243  19.049  -7.930  1.00 98.49           H  
ATOM    205  HB3 MET A  13       2.030  19.114  -9.202  1.00 98.49           H  
ATOM    206  O   MET A  13       4.299  18.746 -12.068  1.00 98.49           O  
ATOM    207  CG  MET A  13       3.195  17.325  -9.212  1.00 98.49           C  
ATOM    208  HG2 MET A  13       2.961  17.110 -10.254  1.00 98.49           H  
ATOM    209  HG3 MET A  13       2.453  16.813  -8.599  1.00 98.49           H  
ATOM    210  SD  MET A  13       4.822  16.635  -8.816  1.00 98.49           S  
ATOM    211  CE  MET A  13       5.115  15.748 -10.361  1.00 98.49           C  
ATOM    212  HE1 MET A  13       4.398  14.935 -10.474  1.00 98.49           H  
ATOM    213  HE2 MET A  13       5.011  16.447 -11.191  1.00 98.49           H  
ATOM    214  HE3 MET A  13       6.135  15.362 -10.364  1.00 98.49           H  
ATOM    215  N   ASN A  14       2.598  20.186 -11.796  1.00 98.51           N  
ATOM    216  H   ASN A  14       2.078  20.751 -11.139  1.00 98.51           H  
ATOM    217  CA  ASN A  14       2.172  20.153 -13.193  1.00 98.51           C  
ATOM    218  HA  ASN A  14       1.966  19.122 -13.482  1.00 98.51           H  
ATOM    219  C   ASN A  14       3.278  20.667 -14.127  1.00 98.51           C  
ATOM    220  CB  ASN A  14       0.895  20.988 -13.362  1.00 98.51           C  
ATOM    221  HB2 ASN A  14       1.066  21.989 -12.967  1.00 98.51           H  
ATOM    222  HB3 ASN A  14       0.677  21.080 -14.426  1.00 98.51           H  
ATOM    223  O   ASN A  14       3.548  20.034 -15.142  1.00 98.51           O  
ATOM    224  CG  ASN A  14      -0.341  20.399 -12.707  1.00 98.51           C  
ATOM    225  ND2 ASN A  14      -1.300  21.234 -12.380  1.00 98.51           N  
ATOM    226 HD21 ASN A  14      -1.156  22.230 -12.467  1.00 98.51           H  
ATOM    227 HD22 ASN A  14      -2.113  20.831 -11.938  1.00 98.51           H  
ATOM    228  OD1 ASN A  14      -0.508  19.207 -12.514  1.00 98.51           O  
ATOM    229  N   LYS A  15       3.942  21.781 -13.780  1.00 98.48           N  
ATOM    230  H   LYS A  15       3.686  22.240 -12.918  1.00 98.48           H  
ATOM    231  CA  LYS A  15       5.045  22.339 -14.584  1.00 98.48           C  
ATOM    232  HA  LYS A  15       4.709  22.483 -15.611  1.00 98.48           H  
ATOM    233  C   LYS A  15       6.229  21.378 -14.674  1.00 98.48           C  
ATOM    234  CB  LYS A  15       5.508  23.681 -14.010  1.00 98.48           C  
ATOM    235  HB2 LYS A  15       6.443  23.963 -14.495  1.00 98.48           H  
ATOM    236  HB3 LYS A  15       5.701  23.569 -12.943  1.00 98.48           H  
ATOM    237  O   LYS A  15       6.652  21.052 -15.778  1.00 98.48           O  
ATOM    238  CG  LYS A  15       4.488  24.802 -14.239  1.00 98.48           C  
ATOM    239  HG2 LYS A  15       3.526  24.529 -13.806  1.00 98.48           H  
ATOM    240  HG3 LYS A  15       4.361  24.964 -15.309  1.00 98.48           H  
ATOM    241  CD  LYS A  15       5.002  26.085 -13.582  1.00 98.48           C  
ATOM    242  HD2 LYS A  15       5.936  26.379 -14.060  1.00 98.48           H  
ATOM    243  HD3 LYS A  15       5.190  25.890 -12.526  1.00 98.48           H  
ATOM    244  CE  LYS A  15       3.969  27.204 -13.715  1.00 98.48           C  
ATOM    245  HE2 LYS A  15       3.778  27.379 -14.773  1.00 98.48           H  
ATOM    246  HE3 LYS A  15       3.040  26.871 -13.252  1.00 98.48           H  
ATOM    247  NZ  LYS A  15       4.457  28.442 -13.060  1.00 98.48           N  
ATOM    248  HZ1 LYS A  15       3.771  29.180 -13.131  1.00 98.48           H  
ATOM    249  HZ2 LYS A  15       5.318  28.745 -13.491  1.00 98.48           H  
ATOM    250  HZ3 LYS A  15       4.643  28.263 -12.084  1.00 98.48           H  
ATOM    251  N   TRP A  16       6.701  20.884 -13.526  1.00 98.63           N  
ATOM    252  H   TRP A  16       6.292  21.200 -12.658  1.00 98.63           H  
ATOM    253  CA  TRP A  16       7.786  19.901 -13.461  1.00 98.63           C  
ATOM    254  HA  TRP A  16       8.697  20.334 -13.874  1.00 98.63           H  
ATOM    255  C   TRP A  16       7.454  18.655 -14.291  1.00 98.63           C  
ATOM    256  CB  TRP A  16       8.029  19.527 -11.989  1.00 98.63           C  
ATOM    257  HB2 TRP A  16       7.112  19.118 -11.566  1.00 98.63           H  
ATOM    258  HB3 TRP A  16       8.271  20.434 -11.435  1.00 98.63           H  
ATOM    259  O   TRP A  16       8.284  18.154 -15.046  1.00 98.63           O  
ATOM    260  CG  TRP A  16       9.130  18.535 -11.776  1.00 98.63           C  
ATOM    261  CD1 TRP A  16      10.421  18.843 -11.518  1.00 98.63           C  
ATOM    262  HD1 TRP A  16      10.806  19.847 -11.420  1.00 98.63           H  
ATOM    263  CD2 TRP A  16       9.087  17.078 -11.900  1.00 98.63           C  
ATOM    264  CE2 TRP A  16      10.411  16.573 -11.736  1.00 98.63           C  
ATOM    265  CE3 TRP A  16       8.071  16.138 -12.179  1.00 98.63           C  
ATOM    266  HE3 TRP A  16       7.060  16.492 -12.316  1.00 98.63           H  
ATOM    267  NE1 TRP A  16      11.178  17.690 -11.476  1.00 98.63           N  
ATOM    268  HE1 TRP A  16      12.183  17.704 -11.371  1.00 98.63           H  
ATOM    269  CH2 TRP A  16       9.682  14.304 -12.168  1.00 98.63           C  
ATOM    270  HH2 TRP A  16       9.909  13.258 -12.314  1.00 98.63           H  
ATOM    271  CZ2 TRP A  16      10.711  15.209 -11.863  1.00 98.63           C  
ATOM    272  HZ2 TRP A  16      11.732  14.869 -11.770  1.00 98.63           H  
ATOM    273  CZ3 TRP A  16       8.364  14.769 -12.325  1.00 98.63           C  
ATOM    274  HZ3 TRP A  16       7.580  14.071 -12.579  1.00 98.63           H  
ATOM    275  N   PHE A  17       6.213  18.172 -14.188  1.00 98.63           N  
ATOM    276  H   PHE A  17       5.565  18.618 -13.554  1.00 98.63           H  
ATOM    277  CA  PHE A  17       5.783  16.972 -14.892  1.00 98.63           C  
ATOM    278  HA  PHE A  17       6.524  16.192 -14.721  1.00 98.63           H  
ATOM    279  C   PHE A  17       5.701  17.164 -16.407  1.00 98.63           C  
ATOM    280  CB  PHE A  17       4.444  16.496 -14.328  1.00 98.63           C  
ATOM    281  HB2 PHE A  17       3.709  17.296 -14.415  1.00 98.63           H  
ATOM    282  HB3 PHE A  17       4.563  16.258 -13.271  1.00 98.63           H  
ATOM    283  O   PHE A  17       6.116  16.267 -17.132  1.00 98.63           O  
ATOM    284  CG  PHE A  17       3.936  15.267 -15.040  1.00 98.63           C  
ATOM    285  CD1 PHE A  17       2.906  15.390 -15.990  1.00 98.63           C  
ATOM    286  HD1 PHE A  17       2.466  16.354 -16.201  1.00 98.63           H  
ATOM    287  CD2 PHE A  17       4.540  14.018 -14.802  1.00 98.63           C  
ATOM    288  HD2 PHE A  17       5.351  13.934 -14.094  1.00 98.63           H  
ATOM    289  CE1 PHE A  17       2.484  14.265 -16.709  1.00 98.63           C  
ATOM    290  HE1 PHE A  17       1.718  14.373 -17.462  1.00 98.63           H  
ATOM    291  CE2 PHE A  17       4.131  12.894 -15.539  1.00 98.63           C  
ATOM    292  HE2 PHE A  17       4.629  11.946 -15.405  1.00 98.63           H  
ATOM    293  CZ  PHE A  17       3.114  13.030 -16.499  1.00 98.63           C  
ATOM    294  HZ  PHE A  17       2.848  12.198 -17.133  1.00 98.63           H  
ATOM    295  N   GLU A  18       5.198  18.296 -16.906  1.00 98.44           N  
ATOM    296  H   GLU A  18       4.848  19.004 -16.275  1.00 98.44           H  
ATOM    297  CA  GLU A  18       5.149  18.551 -18.352  1.00 98.44           C  
ATOM    298  HA  GLU A  18       4.667  17.707 -18.845  1.00 98.44           H  
ATOM    299  C   GLU A  18       6.556  18.649 -18.967  1.00 98.44           C  
ATOM    300  CB  GLU A  18       4.330  19.818 -18.653  1.00 98.44           C  
ATOM    301  HB2 GLU A  18       4.509  20.114 -19.687  1.00 98.44           H  
ATOM    302  HB3 GLU A  18       4.674  20.631 -18.014  1.00 98.44           H  
ATOM    303  O   GLU A  18       6.791  18.101 -20.047  1.00 98.44           O  
ATOM    304  CG  GLU A  18       2.813  19.633 -18.462  1.00 98.44           C  
ATOM    305  HG2 GLU A  18       2.606  19.425 -17.412  1.00 98.44           H  
ATOM    306  HG3 GLU A  18       2.318  20.572 -18.711  1.00 98.44           H  
ATOM    307  CD  GLU A  18       2.211  18.506 -19.324  1.00 98.44           C  
ATOM    308  OE1 GLU A  18       1.394  17.717 -18.793  1.00 98.44           O  
ATOM    309  OE2 GLU A  18       2.558  18.405 -20.523  1.00 98.44           O  
ATOM    310  N   GLU A  19       7.512  19.268 -18.264  1.00 98.25           N  
ATOM    311  H   GLU A  19       7.270  19.703 -17.386  1.00 98.25           H  
ATOM    312  CA  GLU A  19       8.923  19.286 -18.678  1.00 98.25           C  
ATOM    313  HA  GLU A  19       8.997  19.691 -19.687  1.00 98.25           H  
ATOM    314  C   GLU A  19       9.509  17.871 -18.723  1.00 98.25           C  
ATOM    315  CB  GLU A  19       9.755  20.172 -17.737  1.00 98.25           C  
ATOM    316  HB2 GLU A  19      10.810  20.002 -17.951  1.00 98.25           H  
ATOM    317  HB3 GLU A  19       9.559  19.892 -16.702  1.00 98.25           H  
ATOM    318  O   GLU A  19      10.047  17.455 -19.754  1.00 98.25           O  
ATOM    319  CG  GLU A  19       9.453  21.664 -17.936  1.00 98.25           C  
ATOM    320  HG2 GLU A  19       8.393  21.842 -17.757  1.00 98.25           H  
ATOM    321  HG3 GLU A  19       9.659  21.920 -18.976  1.00 98.25           H  
ATOM    322  CD  GLU A  19      10.278  22.588 -17.023  1.00 98.25           C  
ATOM    323  OE1 GLU A  19      10.016  23.812 -17.083  1.00 98.25           O  
ATOM    324  OE2 GLU A  19      11.157  22.088 -16.287  1.00 98.25           O  
ATOM    325  N   PHE A  20       9.331  17.100 -17.646  1.00 98.42           N  
ATOM    326  H   PHE A  20       8.903  17.512 -16.829  1.00 98.42           H  
ATOM    327  CA  PHE A  20       9.819  15.726 -17.557  1.00 98.42           C  
ATOM    328  HA  PHE A  20      10.897  15.733 -17.717  1.00 98.42           H  
ATOM    329  C   PHE A  20       9.190  14.823 -18.627  1.00 98.42           C  
ATOM    330  CB  PHE A  20       9.540  15.188 -16.147  1.00 98.42           C  
ATOM    331  HB2 PHE A  20       9.888  15.915 -15.414  1.00 98.42           H  
ATOM    332  HB3 PHE A  20       8.467  15.064 -16.002  1.00 98.42           H  
ATOM    333  O   PHE A  20       9.893  14.079 -19.311  1.00 98.42           O  
ATOM    334  CG  PHE A  20      10.241  13.875 -15.885  1.00 98.42           C  
ATOM    335  CD1 PHE A  20       9.646  12.656 -16.259  1.00 98.42           C  
ATOM    336  HD1 PHE A  20       8.663  12.661 -16.705  1.00 98.42           H  
ATOM    337  CD2 PHE A  20      11.538  13.883 -15.347  1.00 98.42           C  
ATOM    338  HD2 PHE A  20      12.022  14.817 -15.103  1.00 98.42           H  
ATOM    339  CE1 PHE A  20      10.346  11.446 -16.097  1.00 98.42           C  
ATOM    340  HE1 PHE A  20       9.909  10.513 -16.419  1.00 98.42           H  
ATOM    341  CE2 PHE A  20      12.238  12.678 -15.192  1.00 98.42           C  
ATOM    342  HE2 PHE A  20      13.264  12.700 -14.855  1.00 98.42           H  
ATOM    343  CZ  PHE A  20      11.646  11.461 -15.565  1.00 98.42           C  
ATOM    344  HZ  PHE A  20      12.221  10.550 -15.491  1.00 98.42           H  
ATOM    345  N   LYS A  21       7.867  14.916 -18.813  1.00 98.36           N  
ATOM    346  H   LYS A  21       7.369  15.563 -18.219  1.00 98.36           H  
ATOM    347  CA  LYS A  21       7.093  14.159 -19.803  1.00 98.36           C  
ATOM    348  HA  LYS A  21       7.223  13.094 -19.614  1.00 98.36           H  
ATOM    349  C   LYS A  21       7.590  14.419 -21.219  1.00 98.36           C  
ATOM    350  CB  LYS A  21       5.607  14.523 -19.657  1.00 98.36           C  
ATOM    351  HB2 LYS A  21       5.260  14.198 -18.676  1.00 98.36           H  
ATOM    352  HB3 LYS A  21       5.503  15.606 -19.715  1.00 98.36           H  
ATOM    353  O   LYS A  21       7.782  13.464 -21.968  1.00 98.36           O  
ATOM    354  CG  LYS A  21       4.719  13.892 -20.738  1.00 98.36           C  
ATOM    355  HG2 LYS A  21       5.047  14.218 -21.726  1.00 98.36           H  
ATOM    356  HG3 LYS A  21       4.780  12.805 -20.684  1.00 98.36           H  
ATOM    357  CD  LYS A  21       3.272  14.336 -20.545  1.00 98.36           C  
ATOM    358  HD2 LYS A  21       2.896  13.946 -19.599  1.00 98.36           H  
ATOM    359  HD3 LYS A  21       3.233  15.425 -20.521  1.00 98.36           H  
ATOM    360  CE  LYS A  21       2.419  13.818 -21.700  1.00 98.36           C  
ATOM    361  HE2 LYS A  21       2.880  14.119 -22.641  1.00 98.36           H  
ATOM    362  HE3 LYS A  21       2.404  12.729 -21.664  1.00 98.36           H  
ATOM    363  NZ  LYS A  21       1.053  14.375 -21.598  1.00 98.36           N  
ATOM    364  HZ1 LYS A  21       1.086  15.382 -21.665  1.00 98.36           H  
ATOM    365  HZ2 LYS A  21       0.662  14.145 -20.696  1.00 98.36           H  
ATOM    366  HZ3 LYS A  21       0.452  13.984 -22.309  1.00 98.36           H  
ATOM    367  N   LYS A  22       7.799  15.689 -21.585  1.00 97.42           N  
ATOM    368  H   LYS A  22       7.608  16.414 -20.908  1.00 97.42           H  
ATOM    369  CA  LYS A  22       8.309  16.070 -22.908  1.00 97.42           C  
ATOM    370  HA  LYS A  22       7.726  15.555 -23.671  1.00 97.42           H  
ATOM    371  C   LYS A  22       9.760  15.629 -23.107  1.00 97.42           C  
ATOM    372  CB  LYS A  22       8.143  17.585 -23.087  1.00 97.42           C  
ATOM    373  HB2 LYS A  22       8.723  18.100 -22.321  1.00 97.42           H  
ATOM    374  HB3 LYS A  22       7.093  17.844 -22.952  1.00 97.42           H  
ATOM    375  O   LYS A  22      10.090  15.167 -24.193  1.00 97.42           O  
ATOM    376  CG  LYS A  22       8.601  18.053 -24.477  1.00 97.42           C  
ATOM    377  HG2 LYS A  22       8.011  17.552 -25.244  1.00 97.42           H  
ATOM    378  HG3 LYS A  22       9.653  17.804 -24.619  1.00 97.42           H  
ATOM    379  CD  LYS A  22       8.446  19.568 -24.614  1.00 97.42           C  
ATOM    380  HD2 LYS A  22       7.390  19.830 -24.555  1.00 97.42           H  
ATOM    381  HD3 LYS A  22       8.981  20.052 -23.797  1.00 97.42           H  
ATOM    382  CE  LYS A  22       9.033  20.017 -25.954  1.00 97.42           C  
ATOM    383  HE2 LYS A  22      10.059  19.654 -26.016  1.00 97.42           H  
ATOM    384  HE3 LYS A  22       8.466  19.551 -26.759  1.00 97.42           H  
ATOM    385  NZ  LYS A  22       9.007  21.494 -26.077  1.00 97.42           N  
ATOM    386  HZ1 LYS A  22       8.057  21.833 -26.023  1.00 97.42           H  
ATOM    387  HZ2 LYS A  22       9.415  21.784 -26.954  1.00 97.42           H  
ATOM    388  HZ3 LYS A  22       9.536  21.908 -25.323  1.00 97.42           H  
ATOM    389  N   GLY A  23      10.606  15.770 -22.084  1.00 97.57           N  
ATOM    390  H   GLY A  23      10.272  16.199 -21.233  1.00 97.57           H  
ATOM    391  CA  GLY A  23      12.019  15.387 -22.147  1.00 97.57           C  
ATOM    392  HA2 GLY A  23      12.496  15.873 -22.998  1.00 97.57           H  
ATOM    393  HA3 GLY A  23      12.512  15.721 -21.234  1.00 97.57           H  
ATOM    394  C   GLY A  23      12.243  13.878 -22.268  1.00 97.57           C  
ATOM    395  O   GLY A  23      13.165  13.456 -22.958  1.00 97.57           O  
ATOM    396  N   ASN A  24      11.372  13.076 -21.649  1.00 97.58           N  
ATOM    397  H   ASN A  24      10.685  13.511 -21.051  1.00 97.58           H  
ATOM    398  CA  ASN A  24      11.536  11.625 -21.529  1.00 97.58           C  
ATOM    399  HA  ASN A  24      12.521  11.343 -21.900  1.00 97.58           H  
ATOM    400  C   ASN A  24      10.537  10.793 -22.359  1.00 97.58           C  
ATOM    401  CB  ASN A  24      11.497  11.275 -20.033  1.00 97.58           C  
ATOM    402  HB2 ASN A  24      10.615  11.699 -19.553  1.00 97.58           H  
ATOM    403  HB3 ASN A  24      11.427  10.192 -19.928  1.00 97.58           H  
ATOM    404  O   ASN A  24      10.631   9.570 -22.366  1.00 97.58           O  
ATOM    405  CG  ASN A  24      12.759  11.704 -19.304  1.00 97.58           C  
ATOM    406  ND2 ASN A  24      12.746  12.840 -18.646  1.00 97.58           N  
ATOM    407 HD21 ASN A  24      13.590  13.112 -18.164  1.00 97.58           H  
ATOM    408 HD22 ASN A  24      11.906  13.401 -18.606  1.00 97.58           H  
ATOM    409  OD1 ASN A  24      13.753  11.003 -19.329  1.00 97.58           O  
ATOM    410  N   GLY A  25       9.580  11.423 -23.052  1.00 97.42           N  
ATOM    411  H   GLY A  25       9.518  12.428 -22.976  1.00 97.42           H  
ATOM    412  CA  GLY A  25       8.669  10.737 -23.977  1.00 97.42           C  
ATOM    413  HA2 GLY A  25       9.255  10.153 -24.686  1.00 97.42           H  
ATOM    414  HA3 GLY A  25       8.103  11.486 -24.530  1.00 97.42           H  
ATOM    415  C   GLY A  25       7.665   9.790 -23.309  1.00 97.42           C  
ATOM    416  O   GLY A  25       7.410   8.707 -23.825  1.00 97.42           O  
ATOM    417  N   LEU A  26       7.091  10.172 -22.162  1.00 98.38           N  
ATOM    418  H   LEU A  26       7.330  11.082 -21.795  1.00 98.38           H  
ATOM    419  CA  LEU A  26       6.177   9.288 -21.424  1.00 98.38           C  
ATOM    420  HA  LEU A  26       6.684   8.333 -21.289  1.00 98.38           H  
ATOM    421  C   LEU A  26       4.873   9.003 -22.184  1.00 98.38           C  
ATOM    422  CB  LEU A  26       5.834   9.853 -20.039  1.00 98.38           C  
ATOM    423  HB2 LEU A  26       5.232   9.106 -19.522  1.00 98.38           H  
ATOM    424  HB3 LEU A  26       5.216  10.741 -20.172  1.00 98.38           H  
ATOM    425  O   LEU A  26       4.285   9.896 -22.802  1.00 98.38           O  
ATOM    426  CG  LEU A  26       7.024  10.209 -19.144  1.00 98.38           C  
ATOM    427  HG  LEU A  26       7.630  10.981 -19.617  1.00 98.38           H  
ATOM    428  CD1 LEU A  26       6.472  10.749 -17.825  1.00 98.38           C  
ATOM    429 HD11 LEU A  26       5.891  11.654 -18.005  1.00 98.38           H  
ATOM    430 HD12 LEU A  26       7.308  10.993 -17.170  1.00 98.38           H  
ATOM    431 HD13 LEU A  26       5.845   9.997 -17.346  1.00 98.38           H  
ATOM    432  CD2 LEU A  26       7.912   9.008 -18.847  1.00 98.38           C  
ATOM    433 HD21 LEU A  26       8.712   9.303 -18.168  1.00 98.38           H  
ATOM    434 HD22 LEU A  26       8.374   8.650 -19.767  1.00 98.38           H  
ATOM    435 HD23 LEU A  26       7.334   8.200 -18.399  1.00 98.38           H  
ATOM    436  N   VAL A  27       4.351   7.788 -22.012  1.00 98.09           N  
ATOM    437  H   VAL A  27       4.867   7.141 -21.432  1.00 98.09           H  
ATOM    438  CA  VAL A  27       3.107   7.294 -22.623  1.00 98.09           C  
ATOM    439  HA  VAL A  27       2.602   8.124 -23.119  1.00 98.09           H  
ATOM    440  C   VAL A  27       2.141   6.746 -21.572  1.00 98.09           C  
ATOM    441  CB  VAL A  27       3.395   6.227 -23.700  1.00 98.09           C  
ATOM    442  HB  VAL A  27       2.440   5.899 -24.112  1.00 98.09           H  
ATOM    443  O   VAL A  27       2.543   6.360 -20.476  1.00 98.09           O  
ATOM    444  CG1 VAL A  27       4.218   6.806 -24.855  1.00 98.09           C  
ATOM    445 HG11 VAL A  27       5.218   7.076 -24.514  1.00 98.09           H  
ATOM    446 HG12 VAL A  27       3.729   7.695 -25.254  1.00 98.09           H  
ATOM    447 HG13 VAL A  27       4.314   6.066 -25.649  1.00 98.09           H  
ATOM    448  CG2 VAL A  27       4.115   4.990 -23.146  1.00 98.09           C  
ATOM    449 HG21 VAL A  27       3.532   4.526 -22.350  1.00 98.09           H  
ATOM    450 HG22 VAL A  27       5.096   5.263 -22.757  1.00 98.09           H  
ATOM    451 HG23 VAL A  27       4.254   4.260 -23.944  1.00 98.09           H  
ATOM    452  N   ASP A  28       0.853   6.692 -21.898  1.00 97.76           N  
ATOM    453  H   ASP A  28       0.533   7.126 -22.752  1.00 97.76           H  
ATOM    454  CA  ASP A  28      -0.202   6.123 -21.049  1.00 97.76           C  
ATOM    455  HA  ASP A  28       0.262   5.650 -20.184  1.00 97.76           H  
ATOM    456  C   ASP A  28      -0.990   5.003 -21.756  1.00 97.76           C  
ATOM    457  CB  ASP A  28      -1.098   7.250 -20.507  1.00 97.76           C  
ATOM    458  HB2 ASP A  28      -0.472   8.021 -20.058  1.00 97.76           H  
ATOM    459  HB3 ASP A  28      -1.727   6.841 -19.717  1.00 97.76           H  
ATOM    460  O   ASP A  28      -2.070   4.620 -21.308  1.00 97.76           O  
ATOM    461  CG  ASP A  28      -1.996   7.895 -21.570  1.00 97.76           C  
ATOM    462  OD1 ASP A  28      -1.665   7.786 -22.772  1.00 97.76           O  
ATOM    463  OD2 ASP A  28      -3.024   8.484 -21.165  1.00 97.76           O  
ATOM    464  N   THR A  29      -0.455   4.430 -22.841  1.00 97.50           N  
ATOM    465  H   THR A  29       0.382   4.839 -23.230  1.00 97.50           H  
ATOM    466  CA  THR A  29      -1.115   3.368 -23.623  1.00 97.50           C  
ATOM    467  HA  THR A  29      -2.021   3.780 -24.067  1.00 97.50           H  
ATOM    468  C   THR A  29      -1.513   2.174 -22.754  1.00 97.50           C  
ATOM    469  CB  THR A  29      -0.198   2.880 -24.757  1.00 97.50           C  
ATOM    470  HB  THR A  29       0.660   2.360 -24.331  1.00 97.50           H  
ATOM    471  O   THR A  29      -2.653   1.721 -22.814  1.00 97.50           O  
ATOM    472  CG2 THR A  29      -0.915   1.947 -25.733  1.00 97.50           C  
ATOM    473 HG21 THR A  29      -1.228   1.037 -25.222  1.00 97.50           H  
ATOM    474 HG22 THR A  29      -1.789   2.447 -26.150  1.00 97.50           H  
ATOM    475 HG23 THR A  29      -0.237   1.670 -26.541  1.00 97.50           H  
ATOM    476  OG1 THR A  29       0.271   3.982 -25.497  1.00 97.50           O  
ATOM    477  HG1 THR A  29       0.897   3.659 -26.149  1.00 97.50           H  
ATOM    478  N   PHE A  30      -0.602   1.689 -21.902  1.00 98.00           N  
ATOM    479  H   PHE A  30       0.319   2.104 -21.914  1.00 98.00           H  
ATOM    480  CA  PHE A  30      -0.812   0.509 -21.048  1.00 98.00           C  
ATOM    481  HA  PHE A  30      -1.753   0.035 -21.328  1.00 98.00           H  
ATOM    482  C   PHE A  30      -0.945   0.837 -19.556  1.00 98.00           C  
ATOM    483  CB  PHE A  30       0.305  -0.509 -21.309  1.00 98.00           C  
ATOM    484  HB2 PHE A  30       1.263  -0.066 -21.035  1.00 98.00           H  
ATOM    485  HB3 PHE A  30       0.152  -1.382 -20.674  1.00 98.00           H  
ATOM    486  O   PHE A  30      -1.183  -0.067 -18.751  1.00 98.00           O  
ATOM    487  CG  PHE A  30       0.354  -0.976 -22.749  1.00 98.00           C  
ATOM    488  CD1 PHE A  30      -0.686  -1.773 -23.263  1.00 98.00           C  
ATOM    489  HD1 PHE A  30      -1.500  -2.079 -22.623  1.00 98.00           H  
ATOM    490  CD2 PHE A  30       1.400  -0.564 -23.595  1.00 98.00           C  
ATOM    491  HD2 PHE A  30       2.195   0.064 -23.219  1.00 98.00           H  
ATOM    492  CE1 PHE A  30      -0.675  -2.169 -24.612  1.00 98.00           C  
ATOM    493  HE1 PHE A  30      -1.476  -2.779 -25.005  1.00 98.00           H  
ATOM    494  CE2 PHE A  30       1.395  -0.944 -24.948  1.00 98.00           C  
ATOM    495  HE2 PHE A  30       2.170  -0.595 -25.614  1.00 98.00           H  
ATOM    496  CZ  PHE A  30       0.369  -1.755 -25.454  1.00 98.00           C  
ATOM    497  HZ  PHE A  30       0.373  -2.039 -26.497  1.00 98.00           H  
ATOM    498  N   THR A  31      -0.835   2.113 -19.177  1.00 98.50           N  
ATOM    499  H   THR A  31      -0.694   2.821 -19.883  1.00 98.50           H  
ATOM    500  CA  THR A  31      -0.898   2.576 -17.783  1.00 98.50           C  
ATOM    501  HA  THR A  31      -1.184   1.727 -17.162  1.00 98.50           H  
ATOM    502  C   THR A  31      -1.968   3.644 -17.547  1.00 98.50           C  
ATOM    503  CB  THR A  31       0.468   3.060 -17.283  1.00 98.50           C  
ATOM    504  HB  THR A  31       0.322   3.505 -16.299  1.00 98.50           H  
ATOM    505  O   THR A  31      -2.389   4.321 -18.476  1.00 98.50           O  
ATOM    506  CG2 THR A  31       1.455   1.904 -17.136  1.00 98.50           C  
ATOM    507 HG21 THR A  31       1.688   1.476 -18.111  1.00 98.50           H  
ATOM    508 HG22 THR A  31       2.367   2.263 -16.660  1.00 98.50           H  
ATOM    509 HG23 THR A  31       1.018   1.141 -16.492  1.00 98.50           H  
ATOM    510  OG1 THR A  31       1.045   4.028 -18.131  1.00 98.50           O  
ATOM    511  HG1 THR A  31       0.758   4.877 -17.785  1.00 98.50           H  
ATOM    512  N   ASN A  32      -2.449   3.770 -16.308  1.00 96.96           N  
ATOM    513  H   ASN A  32      -2.028   3.203 -15.585  1.00 96.96           H  
ATOM    514  CA  ASN A  32      -3.486   4.714 -15.897  1.00 96.96           C  
ATOM    515  HA  ASN A  32      -4.288   4.680 -16.635  1.00 96.96           H  
ATOM    516  C   ASN A  32      -2.921   6.155 -15.938  1.00 96.96           C  
ATOM    517  CB  ASN A  32      -4.072   4.276 -14.531  1.00 96.96           C  
ATOM    518  HB2 ASN A  32      -4.775   5.029 -14.175  1.00 96.96           H  
ATOM    519  HB3 ASN A  32      -3.258   4.179 -13.812  1.00 96.96           H  
ATOM    520  O   ASN A  32      -3.310   6.923 -16.816  1.00 96.96           O  
ATOM    521  CG  ASN A  32      -4.800   2.945 -14.536  1.00 96.96           C  
ATOM    522  ND2 ASN A  32      -4.601   2.140 -13.514  1.00 96.96           N  
ATOM    523 HD21 ASN A  32      -4.890   1.178 -13.623  1.00 96.96           H  
ATOM    524 HD22 ASN A  32      -3.967   2.400 -12.772  1.00 96.96           H  
ATOM    525  OD1 ASN A  32      -5.560   2.617 -15.434  1.00 96.96           O  
ATOM    526  N   PRO A  33      -1.995   6.544 -15.038  1.00 96.35           N  
ATOM    527  CA  PRO A  33      -1.024   7.607 -15.324  1.00 96.35           C  
ATOM    528  HA  PRO A  33      -1.571   8.482 -15.676  1.00 96.35           H  
ATOM    529  C   PRO A  33       0.065   7.275 -16.347  1.00 96.35           C  
ATOM    530  CB  PRO A  33      -0.372   7.939 -13.984  1.00 96.35           C  
ATOM    531  HB2 PRO A  33       0.402   7.209 -13.747  1.00 96.35           H  
ATOM    532  HB3 PRO A  33       0.029   8.952 -13.960  1.00 96.35           H  
ATOM    533  O   PRO A  33       0.440   6.119 -16.546  1.00 96.35           O  
ATOM    534  CG  PRO A  33      -1.540   7.774 -13.039  1.00 96.35           C  
ATOM    535  HG2 PRO A  33      -1.221   7.605 -12.010  1.00 96.35           H  
ATOM    536  HG3 PRO A  33      -2.150   8.673 -13.132  1.00 96.35           H  
ATOM    537  CD  PRO A  33      -2.292   6.582 -13.606  1.00 96.35           C  
ATOM    538  HD2 PRO A  33      -3.358   6.726 -13.435  1.00 96.35           H  
ATOM    539  HD3 PRO A  33      -1.967   5.684 -13.080  1.00 96.35           H  
ATOM    540  N   TYR A  34       0.647   8.335 -16.915  1.00 98.51           N  
ATOM    541  H   TYR A  34       0.263   9.247 -16.709  1.00 98.51           H  
ATOM    542  CA  TYR A  34       1.831   8.293 -17.776  1.00 98.51           C  
ATOM    543  HA  TYR A  34       1.576   7.768 -18.696  1.00 98.51           H  
ATOM    544  C   TYR A  34       3.020   7.580 -17.114  1.00 98.51           C  
ATOM    545  CB  TYR A  34       2.246   9.724 -18.123  1.00 98.51           C  
ATOM    546  HB2 TYR A  34       3.267   9.718 -18.505  1.00 98.51           H  
ATOM    547  HB3 TYR A  34       2.248  10.277 -17.184  1.00 98.51           H  
ATOM    548  O   TYR A  34       3.321   7.787 -15.933  1.00 98.51           O  
ATOM    549  CG  TYR A  34       1.367  10.426 -19.141  1.00 98.51           C  
ATOM    550  CD1 TYR A  34       1.656  10.293 -20.513  1.00 98.51           C  
ATOM    551  HD1 TYR A  34       2.503   9.705 -20.833  1.00 98.51           H  
ATOM    552  CD2 TYR A  34       0.255  11.187 -18.730  1.00 98.51           C  
ATOM    553  HD2 TYR A  34       0.033  11.299 -17.679  1.00 98.51           H  
ATOM    554  CE1 TYR A  34       0.825  10.895 -21.475  1.00 98.51           C  
ATOM    555  HE1 TYR A  34       1.030  10.763 -22.527  1.00 98.51           H  
ATOM    556  CE2 TYR A  34      -0.592  11.775 -19.691  1.00 98.51           C  
ATOM    557  HE2 TYR A  34      -1.462  12.332 -19.377  1.00 98.51           H  
ATOM    558  OH  TYR A  34      -1.088  12.243 -21.988  1.00 98.51           O  
ATOM    559  HH  TYR A  34      -2.005  12.257 -21.706  1.00 98.51           H  
ATOM    560  CZ  TYR A  34      -0.311  11.618 -21.065  1.00 98.51           C  
ATOM    561  N   SER A  35       3.710   6.768 -17.909  1.00 98.66           N  
ATOM    562  H   SER A  35       3.414   6.679 -18.871  1.00 98.66           H  
ATOM    563  CA  SER A  35       4.882   5.981 -17.532  1.00 98.66           C  
ATOM    564  HA  SER A  35       5.434   6.502 -16.749  1.00 98.66           H  
ATOM    565  C   SER A  35       5.830   5.794 -18.729  1.00 98.66           C  
ATOM    566  CB  SER A  35       4.411   4.635 -16.975  1.00 98.66           C  
ATOM    567  HB2 SER A  35       3.633   4.796 -16.229  1.00 98.66           H  
ATOM    568  HB3 SER A  35       5.251   4.144 -16.484  1.00 98.66           H  
ATOM    569  O   SER A  35       5.620   6.380 -19.790  1.00 98.66           O  
ATOM    570  OG  SER A  35       3.921   3.798 -18.004  1.00 98.66           O  
ATOM    571  HG  SER A  35       3.032   4.072 -18.239  1.00 98.66           H  
ATOM    572  N   PHE A  36       6.861   4.965 -18.568  1.00 98.56           N  
ATOM    573  H   PHE A  36       6.936   4.457 -17.698  1.00 98.56           H  
ATOM    574  CA  PHE A  36       7.760   4.525 -19.644  1.00 98.56           C  
ATOM    575  HA  PHE A  36       7.797   5.286 -20.424  1.00 98.56           H  
ATOM    576  C   PHE A  36       7.272   3.225 -20.326  1.00 98.56           C  
ATOM    577  CB  PHE A  36       9.173   4.376 -19.059  1.00 98.56           C  
ATOM    578  HB2 PHE A  36       9.811   3.889 -19.797  1.00 98.56           H  
ATOM    579  HB3 PHE A  36       9.137   3.723 -18.187  1.00 98.56           H  
ATOM    580  O   PHE A  36       8.012   2.579 -21.063  1.00 98.56           O  
ATOM    581  CG  PHE A  36       9.838   5.685 -18.682  1.00 98.56           C  
ATOM    582  CD1 PHE A  36      10.491   6.427 -19.680  1.00 98.56           C  
ATOM    583  HD1 PHE A  36      10.494   6.083 -20.703  1.00 98.56           H  
ATOM    584  CD2 PHE A  36       9.853   6.141 -17.349  1.00 98.56           C  
ATOM    585  HD2 PHE A  36       9.369   5.563 -16.575  1.00 98.56           H  
ATOM    586  CE1 PHE A  36      11.178   7.602 -19.346  1.00 98.56           C  
ATOM    587  HE1 PHE A  36      11.720   8.122 -20.121  1.00 98.56           H  
ATOM    588  CE2 PHE A  36      10.525   7.333 -17.017  1.00 98.56           C  
ATOM    589  HE2 PHE A  36      10.557   7.675 -15.993  1.00 98.56           H  
ATOM    590  CZ  PHE A  36      11.195   8.062 -18.017  1.00 98.56           C  
ATOM    591  HZ  PHE A  36      11.746   8.956 -17.766  1.00 98.56           H  
ATOM    592  N   CYS A  37       6.047   2.772 -20.037  1.00 98.20           N  
ATOM    593  H   CYS A  37       5.467   3.325 -19.423  1.00 98.20           H  
ATOM    594  CA  CYS A  37       5.535   1.471 -20.465  1.00 98.20           C  
ATOM    595  HA  CYS A  37       6.347   0.746 -20.409  1.00 98.20           H  
ATOM    596  C   CYS A  37       5.048   1.514 -21.922  1.00 98.20           C  
ATOM    597  CB  CYS A  37       4.446   1.042 -19.472  1.00 98.20           C  
ATOM    598  HB2 CYS A  37       3.567   1.668 -19.623  1.00 98.20           H  
ATOM    599  HB3 CYS A  37       4.814   1.212 -18.460  1.00 98.20           H  
ATOM    600  O   CYS A  37       3.860   1.682 -22.193  1.00 98.20           O  
ATOM    601  SG  CYS A  37       3.977  -0.710 -19.622  1.00 98.20           S  
ATOM    602  HG  CYS A  37       4.701  -1.067 -20.687  1.00 98.20           H  
ATOM    603  N   GLU A  38       5.972   1.325 -22.860  1.00 97.50           N  
ATOM    604  H   GLU A  38       6.940   1.398 -22.582  1.00 97.50           H  
ATOM    605  CA  GLU A  38       5.685   1.266 -24.303  1.00 97.50           C  
ATOM    606  HA  GLU A  38       4.976   2.051 -24.569  1.00 97.50           H  
ATOM    607  C   GLU A  38       5.072  -0.069 -24.755  1.00 97.50           C  
ATOM    608  CB  GLU A  38       6.980   1.504 -25.083  1.00 97.50           C  
ATOM    609  HB2 GLU A  38       7.717   0.766 -24.770  1.00 97.50           H  
ATOM    610  HB3 GLU A  38       6.773   1.364 -26.144  1.00 97.50           H  
ATOM    611  O   GLU A  38       4.487  -0.157 -25.831  1.00 97.50           O  
ATOM    612  CG  GLU A  38       7.545   2.917 -24.879  1.00 97.50           C  
ATOM    613  HG2 GLU A  38       7.741   3.078 -23.819  1.00 97.50           H  
ATOM    614  HG3 GLU A  38       6.796   3.641 -25.199  1.00 97.50           H  
ATOM    615  CD  GLU A  38       8.845   3.143 -25.667  1.00 97.50           C  
ATOM    616  OE1 GLU A  38       9.427   4.234 -25.499  1.00 97.50           O  
ATOM    617  OE2 GLU A  38       9.248   2.230 -26.426  1.00 97.50           O  
ATOM    618  N   SER A  39       5.187  -1.118 -23.938  1.00 97.10           N  
ATOM    619  H   SER A  39       5.666  -0.979 -23.059  1.00 97.10           H  
ATOM    620  CA  SER A  39       4.594  -2.438 -24.177  1.00 97.10           C  
ATOM    621  HA  SER A  39       3.672  -2.312 -24.743  1.00 97.10           H  
ATOM    622  C   SER A  39       4.238  -3.128 -22.860  1.00 97.10           C  
ATOM    623  CB  SER A  39       5.535  -3.310 -25.017  1.00 97.10           C  
ATOM    624  HB2 SER A  39       5.070  -4.282 -25.184  1.00 97.10           H  
ATOM    625  HB3 SER A  39       5.699  -2.835 -25.984  1.00 97.10           H  
ATOM    626  O   SER A  39       4.783  -2.796 -21.804  1.00 97.10           O  
ATOM    627  OG  SER A  39       6.778  -3.499 -24.373  1.00 97.10           O  
ATOM    628  HG  SER A  39       7.265  -2.673 -24.422  1.00 97.10           H  
ATOM    629  N   VAL A  40       3.311  -4.090 -22.911  1.00 96.86           N  
ATOM    630  H   VAL A  40       2.909  -4.323 -23.808  1.00 96.86           H  
ATOM    631  CA  VAL A  40       2.982  -4.936 -21.754  1.00 96.86           C  
ATOM    632  HA  VAL A  40       2.771  -4.277 -20.912  1.00 96.86           H  
ATOM    633  C   VAL A  40       4.186  -5.838 -21.435  1.00 96.86           C  
ATOM    634  CB  VAL A  40       1.724  -5.790 -22.005  1.00 96.86           C  
ATOM    635  HB  VAL A  40       1.901  -6.462 -22.845  1.00 96.86           H  
ATOM    636  O   VAL A  40       4.663  -6.520 -22.345  1.00 96.86           O  
ATOM    637  CG1 VAL A  40       1.352  -6.631 -20.774  1.00 96.86           C  
ATOM    638 HG11 VAL A  40       1.204  -5.987 -19.907  1.00 96.86           H  
ATOM    639 HG12 VAL A  40       2.140  -7.352 -20.559  1.00 96.86           H  
ATOM    640 HG13 VAL A  40       0.434  -7.185 -20.969  1.00 96.86           H  
ATOM    641  CG2 VAL A  40       0.520  -4.902 -22.345  1.00 96.86           C  
ATOM    642 HG21 VAL A  40      -0.376  -5.513 -22.463  1.00 96.86           H  
ATOM    643 HG22 VAL A  40       0.362  -4.167 -21.557  1.00 96.86           H  
ATOM    644 HG23 VAL A  40       0.696  -4.379 -23.285  1.00 96.86           H  
ATOM    645  N   PRO A  41       4.667  -5.899 -20.177  1.00 96.48           N  
ATOM    646  CA  PRO A  41       5.808  -6.737 -19.814  1.00 96.48           C  
ATOM    647  HA  PRO A  41       6.692  -6.350 -20.321  1.00 96.48           H  
ATOM    648  C   PRO A  41       5.608  -8.213 -20.180  1.00 96.48           C  
ATOM    649  CB  PRO A  41       5.983  -6.560 -18.303  1.00 96.48           C  
ATOM    650  HB2 PRO A  41       5.385  -7.291 -17.759  1.00 96.48           H  
ATOM    651  HB3 PRO A  41       7.031  -6.640 -18.016  1.00 96.48           H  
ATOM    652  O   PRO A  41       4.636  -8.839 -19.749  1.00 96.48           O  
ATOM    653  CG  PRO A  41       5.420  -5.164 -18.045  1.00 96.48           C  
ATOM    654  HG2 PRO A  41       5.072  -5.049 -17.019  1.00 96.48           H  
ATOM    655  HG3 PRO A  41       6.176  -4.415 -18.283  1.00 96.48           H  
ATOM    656  CD  PRO A  41       4.270  -5.071 -19.043  1.00 96.48           C  
ATOM    657  HD2 PRO A  41       4.129  -4.029 -19.331  1.00 96.48           H  
ATOM    658  HD3 PRO A  41       3.359  -5.472 -18.599  1.00 96.48           H  
ATOM    659  N   ASN A  42       6.549  -8.791 -20.934  1.00 96.32           N  
ATOM    660  H   ASN A  42       7.322  -8.229 -21.260  1.00 96.32           H  
ATOM    661  CA  ASN A  42       6.524 -10.213 -21.276  1.00 96.32           C  
ATOM    662  HA  ASN A  42       5.486 -10.546 -21.273  1.00 96.32           H  
ATOM    663  C   ASN A  42       7.278 -11.035 -20.221  1.00 96.32           C  
ATOM    664  CB  ASN A  42       7.046 -10.448 -22.704  1.00 96.32           C  
ATOM    665  HB2 ASN A  42       6.482  -9.820 -23.394  1.00 96.32           H  
ATOM    666  HB3 ASN A  42       8.100 -10.176 -22.766  1.00 96.32           H  
ATOM    667  O   ASN A  42       8.498 -10.937 -20.078  1.00 96.32           O  
ATOM    668  CG  ASN A  42       6.891 -11.905 -23.133  1.00 96.32           C  
ATOM    669  ND2 ASN A  42       6.913 -12.188 -24.412  1.00 96.32           N  
ATOM    670 HD21 ASN A  42       6.976 -11.460 -25.109  1.00 96.32           H  
ATOM    671 HD22 ASN A  42       6.692 -13.143 -24.655  1.00 96.32           H  
ATOM    672  OD1 ASN A  42       6.742 -12.811 -22.327  1.00 96.32           O  
ATOM    673  N   LEU A  43       6.538 -11.885 -19.508  1.00 97.72           N  
ATOM    674  H   LEU A  43       5.548 -11.920 -19.706  1.00 97.72           H  
ATOM    675  CA  LEU A  43       7.067 -12.700 -18.417  1.00 97.72           C  
ATOM    676  HA  LEU A  43       8.098 -12.394 -18.243  1.00 97.72           H  
ATOM    677  C   LEU A  43       7.126 -14.208 -18.739  1.00 97.72           C  
ATOM    678  CB  LEU A  43       6.271 -12.402 -17.134  1.00 97.72           C  
ATOM    679  HB2 LEU A  43       5.265 -12.794 -17.279  1.00 97.72           H  
ATOM    680  HB3 LEU A  43       6.735 -12.937 -16.305  1.00 97.72           H  
ATOM    681  O   LEU A  43       7.465 -15.004 -17.865  1.00 97.72           O  
ATOM    682  CG  LEU A  43       6.118 -10.926 -16.733  1.00 97.72           C  
ATOM    683  HG  LEU A  43       5.583 -10.383 -17.511  1.00 97.72           H  
ATOM    684  CD1 LEU A  43       5.299 -10.844 -15.446  1.00 97.72           C  
ATOM    685 HD11 LEU A  43       5.814 -11.356 -14.633  1.00 97.72           H  
ATOM    686 HD12 LEU A  43       4.317 -11.290 -15.599  1.00 97.72           H  
ATOM    687 HD13 LEU A  43       5.160  -9.795 -15.182  1.00 97.72           H  
ATOM    688  CD2 LEU A  43       7.463 -10.254 -16.492  1.00 97.72           C  
ATOM    689 HD21 LEU A  43       7.304  -9.225 -16.169  1.00 97.72           H  
ATOM    690 HD22 LEU A  43       8.024 -10.789 -15.726  1.00 97.72           H  
ATOM    691 HD23 LEU A  43       8.036 -10.229 -17.419  1.00 97.72           H  
ATOM    692  N   GLU A  44       6.818 -14.632 -19.970  1.00 95.99           N  
ATOM    693  H   GLU A  44       6.617 -13.947 -20.684  1.00 95.99           H  
ATOM    694  CA  GLU A  44       6.720 -16.055 -20.350  1.00 95.99           C  
ATOM    695  HA  GLU A  44       5.944 -16.540 -19.758  1.00 95.99           H  
ATOM    696  C   GLU A  44       8.016 -16.831 -20.100  1.00 95.99           C  
ATOM    697  CB  GLU A  44       6.348 -16.178 -21.831  1.00 95.99           C  
ATOM    698  HB2 GLU A  44       7.049 -15.587 -22.419  1.00 95.99           H  
ATOM    699  HB3 GLU A  44       6.440 -17.223 -22.127  1.00 95.99           H  
ATOM    700  O   GLU A  44       7.989 -17.923 -19.529  1.00 95.99           O  
ATOM    701  CG  GLU A  44       4.909 -15.724 -22.106  1.00 95.99           C  
ATOM    702  HG2 GLU A  44       4.234 -16.361 -21.534  1.00 95.99           H  
ATOM    703  HG3 GLU A  44       4.777 -14.701 -21.752  1.00 95.99           H  
ATOM    704  CD  GLU A  44       4.543 -15.791 -23.595  1.00 95.99           C  
ATOM    705  OE1 GLU A  44       3.341 -15.609 -23.875  1.00 95.99           O  
ATOM    706  OE2 GLU A  44       5.457 -16.010 -24.424  1.00 95.99           O  
ATOM    707  N   ARG A  45       9.164 -16.228 -20.435  1.00 97.23           N  
ATOM    708  H   ARG A  45       9.085 -15.340 -20.910  1.00 97.23           H  
ATOM    709  CA  ARG A  45      10.496 -16.824 -20.235  1.00 97.23           C  
ATOM    710  HA  ARG A  45      10.561 -17.726 -20.842  1.00 97.23           H  
ATOM    711  C   ARG A  45      10.758 -17.263 -18.792  1.00 97.23           C  
ATOM    712  CB  ARG A  45      11.588 -15.862 -20.730  1.00 97.23           C  
ATOM    713  HB2 ARG A  45      11.376 -15.596 -21.765  1.00 97.23           H  
ATOM    714  HB3 ARG A  45      12.542 -16.389 -20.709  1.00 97.23           H  
ATOM    715  O   ARG A  45      11.464 -18.243 -18.572  1.00 97.23           O  
ATOM    716  CG  ARG A  45      11.719 -14.575 -19.894  1.00 97.23           C  
ATOM    717  HG2 ARG A  45      11.980 -14.819 -18.864  1.00 97.23           H  
ATOM    718  HG3 ARG A  45      10.777 -14.027 -19.905  1.00 97.23           H  
ATOM    719  CD  ARG A  45      12.824 -13.688 -20.468  1.00 97.23           C  
ATOM    720  HD2 ARG A  45      12.578 -13.454 -21.504  1.00 97.23           H  
ATOM    721  HD3 ARG A  45      13.763 -14.240 -20.442  1.00 97.23           H  
ATOM    722  NE  ARG A  45      12.971 -12.430 -19.709  1.00 97.23           N  
ATOM    723  HE  ARG A  45      12.326 -12.257 -18.952  1.00 97.23           H  
ATOM    724  NH1 ARG A  45      14.721 -11.594 -20.930  1.00 97.23           N  
ATOM    725 HH11 ARG A  45      14.694 -12.420 -21.511  1.00 97.23           H  
ATOM    726 HH12 ARG A  45      15.319 -10.814 -21.157  1.00 97.23           H  
ATOM    727  NH2 ARG A  45      13.849 -10.343 -19.320  1.00 97.23           N  
ATOM    728 HH21 ARG A  45      14.408  -9.558 -19.622  1.00 97.23           H  
ATOM    729 HH22 ARG A  45      13.097 -10.035 -18.720  1.00 97.23           H  
ATOM    730  CZ  ARG A  45      13.836 -11.466 -19.978  1.00 97.23           C  
ATOM    731  N   PHE A  46      10.192 -16.556 -17.812  1.00 97.84           N  
ATOM    732  H   PHE A  46       9.538 -15.825 -18.055  1.00 97.84           H  
ATOM    733  CA  PHE A  46      10.440 -16.827 -16.398  1.00 97.84           C  
ATOM    734  HA  PHE A  46      11.507 -16.997 -16.255  1.00 97.84           H  
ATOM    735  C   PHE A  46       9.718 -18.083 -15.912  1.00 97.84           C  
ATOM    736  CB  PHE A  46      10.050 -15.614 -15.554  1.00 97.84           C  
ATOM    737  HB2 PHE A  46       8.989 -15.418 -15.705  1.00 97.84           H  
ATOM    738  HB3 PHE A  46      10.196 -15.859 -14.502  1.00 97.84           H  
ATOM    739  O   PHE A  46      10.198 -18.712 -14.978  1.00 97.84           O  
ATOM    740  CG  PHE A  46      10.844 -14.360 -15.862  1.00 97.84           C  
ATOM    741  CD1 PHE A  46      12.198 -14.263 -15.498  1.00 97.84           C  
ATOM    742  HD1 PHE A  46      12.692 -15.091 -15.011  1.00 97.84           H  
ATOM    743  CD2 PHE A  46      10.219 -13.272 -16.490  1.00 97.84           C  
ATOM    744  HD2 PHE A  46       9.167 -13.334 -16.726  1.00 97.84           H  
ATOM    745  CE1 PHE A  46      12.919 -13.086 -15.761  1.00 97.84           C  
ATOM    746  HE1 PHE A  46      13.959 -13.026 -15.478  1.00 97.84           H  
ATOM    747  CE2 PHE A  46      10.938 -12.097 -16.765  1.00 97.84           C  
ATOM    748  HE2 PHE A  46      10.436 -11.259 -17.225  1.00 97.84           H  
ATOM    749  CZ  PHE A  46      12.287 -11.995 -16.384  1.00 97.84           C  
ATOM    750  HZ  PHE A  46      12.828 -11.075 -16.551  1.00 97.84           H  
ATOM    751  N   VAL A  47       8.626 -18.499 -16.564  1.00 96.78           N  
ATOM    752  H   VAL A  47       8.298 -17.968 -17.358  1.00 96.78           H  
ATOM    753  CA  VAL A  47       7.977 -19.787 -16.264  1.00 96.78           C  
ATOM    754  HA  VAL A  47       7.821 -19.862 -15.188  1.00 96.78           H  
ATOM    755  C   VAL A  47       8.898 -20.942 -16.662  1.00 96.78           C  
ATOM    756  CB  VAL A  47       6.599 -19.896 -16.947  1.00 96.78           C  
ATOM    757  HB  VAL A  47       6.712 -19.767 -18.023  1.00 96.78           H  
ATOM    758  O   VAL A  47       9.136 -21.837 -15.856  1.00 96.78           O  
ATOM    759  CG1 VAL A  47       5.936 -21.254 -16.690  1.00 96.78           C  
ATOM    760 HG11 VAL A  47       6.520 -22.056 -17.141  1.00 96.78           H  
ATOM    761 HG12 VAL A  47       4.939 -21.277 -17.132  1.00 96.78           H  
ATOM    762 HG13 VAL A  47       5.852 -21.437 -15.619  1.00 96.78           H  
ATOM    763  CG2 VAL A  47       5.653 -18.812 -16.415  1.00 96.78           C  
ATOM    764 HG21 VAL A  47       6.033 -17.821 -16.662  1.00 96.78           H  
ATOM    765 HG22 VAL A  47       5.560 -18.905 -15.333  1.00 96.78           H  
ATOM    766 HG23 VAL A  47       4.661 -18.943 -16.850  1.00 96.78           H  
ATOM    767  N   PHE A  48       9.499 -20.889 -17.857  1.00 96.31           N  
ATOM    768  H   PHE A  48       9.250 -20.140 -18.488  1.00 96.31           H  
ATOM    769  CA  PHE A  48      10.451 -21.908 -18.322  1.00 96.31           C  
ATOM    770  HA  PHE A  48       9.985 -22.890 -18.238  1.00 96.31           H  
ATOM    771  C   PHE A  48      11.738 -21.945 -17.490  1.00 96.31           C  
ATOM    772  CB  PHE A  48      10.803 -21.654 -19.792  1.00 96.31           C  
ATOM    773  HB2 PHE A  48      11.298 -20.687 -19.879  1.00 96.31           H  
ATOM    774  HB3 PHE A  48      11.516 -22.414 -20.113  1.00 96.31           H  
ATOM    775  O   PHE A  48      12.227 -23.023 -17.149  1.00 96.31           O  
ATOM    776  CG  PHE A  48       9.621 -21.697 -20.736  1.00 96.31           C  
ATOM    777  CD1 PHE A  48       8.961 -22.915 -20.981  1.00 96.31           C  
ATOM    778  HD1 PHE A  48       9.295 -23.821 -20.499  1.00 96.31           H  
ATOM    779  CD2 PHE A  48       9.184 -20.525 -21.379  1.00 96.31           C  
ATOM    780  HD2 PHE A  48       9.685 -19.586 -21.196  1.00 96.31           H  
ATOM    781  CE1 PHE A  48       7.867 -22.956 -21.864  1.00 96.31           C  
ATOM    782  HE1 PHE A  48       7.363 -23.891 -22.055  1.00 96.31           H  
ATOM    783  CE2 PHE A  48       8.094 -20.565 -22.264  1.00 96.31           C  
ATOM    784  HE2 PHE A  48       7.761 -19.664 -22.758  1.00 96.31           H  
ATOM    785  CZ  PHE A  48       7.435 -21.782 -22.505  1.00 96.31           C  
ATOM    786  HZ  PHE A  48       6.597 -21.814 -23.186  1.00 96.31           H  
ATOM    787  N   GLN A  49      12.274 -20.772 -17.130  1.00 97.20           N  
ATOM    788  H   GLN A  49      11.861 -19.923 -17.490  1.00 97.20           H  
ATOM    789  CA  GLN A  49      13.416 -20.676 -16.219  1.00 97.20           C  
ATOM    790  HA  GLN A  49      14.248 -21.254 -16.621  1.00 97.20           H  
ATOM    791  C   GLN A  49      13.079 -21.267 -14.847  1.00 97.20           C  
ATOM    792  CB  GLN A  49      13.853 -19.214 -16.061  1.00 97.20           C  
ATOM    793  HB2 GLN A  49      14.561 -19.147 -15.235  1.00 97.20           H  
ATOM    794  HB3 GLN A  49      12.981 -18.608 -15.814  1.00 97.20           H  
ATOM    795  O   GLN A  49      13.871 -22.040 -14.318  1.00 97.20           O  
ATOM    796  CG  GLN A  49      14.540 -18.658 -17.315  1.00 97.20           C  
ATOM    797  HG2 GLN A  49      13.902 -18.799 -18.188  1.00 97.20           H  
ATOM    798  HG3 GLN A  49      15.463 -19.212 -17.486  1.00 97.20           H  
ATOM    799  CD  GLN A  49      14.877 -17.174 -17.196  1.00 97.20           C  
ATOM    800  NE2 GLN A  49      15.503 -16.598 -18.199  1.00 97.20           N  
ATOM    801 HE21 GLN A  49      15.759 -15.632 -18.053  1.00 97.20           H  
ATOM    802 HE22 GLN A  49      15.785 -17.141 -19.002  1.00 97.20           H  
ATOM    803  OE1 GLN A  49      14.601 -16.496 -16.220  1.00 97.20           O  
ATOM    804  N   MET A  50      11.904 -20.944 -14.291  1.00 97.20           N  
ATOM    805  H   MET A  50      11.295 -20.294 -14.768  1.00 97.20           H  
ATOM    806  CA  MET A  50      11.474 -21.444 -12.985  1.00 97.20           C  
ATOM    807  HA  MET A  50      12.259 -21.222 -12.261  1.00 97.20           H  
ATOM    808  C   MET A  50      11.277 -22.962 -12.989  1.00 97.20           C  
ATOM    809  CB  MET A  50      10.186 -20.729 -12.551  1.00 97.20           C  
ATOM    810  HB2 MET A  50       9.359 -21.029 -13.196  1.00 97.20           H  
ATOM    811  HB3 MET A  50      10.318 -19.650 -12.634  1.00 97.20           H  
ATOM    812  O   MET A  50      11.727 -23.631 -12.066  1.00 97.20           O  
ATOM    813  CG  MET A  50       9.837 -21.052 -11.100  1.00 97.20           C  
ATOM    814  HG2 MET A  50       9.779 -22.134 -10.975  1.00 97.20           H  
ATOM    815  HG3 MET A  50       8.853 -20.641 -10.877  1.00 97.20           H  
ATOM    816  SD  MET A  50      11.019 -20.394  -9.899  1.00 97.20           S  
ATOM    817  CE  MET A  50      10.487 -18.670  -9.863  1.00 97.20           C  
ATOM    818  HE1 MET A  50       9.426 -18.627  -9.615  1.00 97.20           H  
ATOM    819  HE2 MET A  50      10.656 -18.207 -10.835  1.00 97.20           H  
ATOM    820  HE3 MET A  50      11.050 -18.135  -9.099  1.00 97.20           H  
ATOM    821  N   ALA A  51      10.668 -23.514 -14.042  1.00 96.62           N  
ATOM    822  H   ALA A  51      10.280 -22.908 -14.750  1.00 96.62           H  
ATOM    823  CA  ALA A  51      10.467 -24.957 -14.196  1.00 96.62           C  
ATOM    824  HA  ALA A  51       9.933 -25.336 -13.325  1.00 96.62           H  
ATOM    825  C   ALA A  51      11.787 -25.741 -14.306  1.00 96.62           C  
ATOM    826  CB  ALA A  51       9.603 -25.179 -15.444  1.00 96.62           C  
ATOM    827  HB1 ALA A  51       8.653 -24.655 -15.339  1.00 96.62           H  
ATOM    828  HB2 ALA A  51       9.406 -26.244 -15.563  1.00 96.62           H  
ATOM    829  HB3 ALA A  51      10.123 -24.812 -16.329  1.00 96.62           H  
ATOM    830  O   ALA A  51      11.832 -26.924 -13.980  1.00 96.62           O  
ATOM    831  N   SER A  52      12.854 -25.080 -14.762  1.00 95.65           N  
ATOM    832  H   SER A  52      12.738 -24.104 -14.996  1.00 95.65           H  
ATOM    833  CA  SER A  52      14.188 -25.672 -14.922  1.00 95.65           C  
ATOM    834  HA  SER A  52      14.087 -26.747 -15.066  1.00 95.65           H  
ATOM    835  C   SER A  52      15.094 -25.460 -13.701  1.00 95.65           C  
ATOM    836  CB  SER A  52      14.873 -25.092 -16.165  1.00 95.65           C  
ATOM    837  HB2 SER A  52      15.118 -24.045 -15.985  1.00 95.65           H  
ATOM    838  HB3 SER A  52      15.798 -25.638 -16.346  1.00 95.65           H  
ATOM    839  O   SER A  52      16.177 -26.037 -13.646  1.00 95.65           O  
ATOM    840  OG  SER A  52      14.051 -25.177 -17.316  1.00 95.65           O  
ATOM    841  HG  SER A  52      13.354 -24.521 -17.235  1.00 95.65           H  
ATOM    842  N   ALA A  53      14.694 -24.613 -12.746  1.00 95.92           N  
ATOM    843  H   ALA A  53      13.767 -24.219 -12.804  1.00 95.92           H  
ATOM    844  CA  ALA A  53      15.496 -24.267 -11.578  1.00 95.92           C  
ATOM    845  HA  ALA A  53      16.547 -24.274 -11.867  1.00 95.92           H  
ATOM    846  C   ALA A  53      15.311 -25.283 -10.445  1.00 95.92           C  
ATOM    847  CB  ALA A  53      15.141 -22.847 -11.130  1.00 95.92           C  
ATOM    848  HB1 ALA A  53      15.736 -22.577 -10.258  1.00 95.92           H  
ATOM    849  HB2 ALA A  53      14.083 -22.793 -10.872  1.00 95.92           H  
ATOM    850  HB3 ALA A  53      15.353 -22.153 -11.944  1.00 95.92           H  
ATOM    851  O   ALA A  53      14.187 -25.583 -10.036  1.00 95.92           O  
ATOM    852  N   THR A  54      16.418 -25.784  -9.896  1.00 92.85           N  
ATOM    853  H   THR A  54      17.313 -25.519 -10.281  1.00 92.85           H  
ATOM    854  CA  THR A  54      16.389 -26.845  -8.877  1.00 92.85           C  
ATOM    855  HA  THR A  54      15.425 -27.353  -8.916  1.00 92.85           H  
ATOM    856  C   THR A  54      16.535 -26.331  -7.450  1.00 92.85           C  
ATOM    857  CB  THR A  54      17.460 -27.905  -9.159  1.00 92.85           C  
ATOM    858  HB  THR A  54      17.513 -28.596  -8.317  1.00 92.85           H  
ATOM    859  O   THR A  54      15.941 -26.911  -6.545  1.00 92.85           O  
ATOM    860  CG2 THR A  54      17.132 -28.699 -10.424  1.00 92.85           C  
ATOM    861 HG21 THR A  54      17.872 -29.489 -10.555  1.00 92.85           H  
ATOM    862 HG22 THR A  54      16.144 -29.151 -10.333  1.00 92.85           H  
ATOM    863 HG23 THR A  54      17.151 -28.046 -11.296  1.00 92.85           H  
ATOM    864  OG1 THR A  54      18.727 -27.314  -9.358  1.00 92.85           O  
ATOM    865  HG1 THR A  54      18.962 -26.783  -8.593  1.00 92.85           H  
ATOM    866  N   ASP A  55      17.299 -25.258  -7.232  1.00 93.55           N  
ATOM    867  H   ASP A  55      17.722 -24.781  -8.015  1.00 93.55           H  
ATOM    868  CA  ASP A  55      17.554 -24.698  -5.902  1.00 93.55           C  
ATOM    869  HA  ASP A  55      17.206 -25.411  -5.154  1.00 93.55           H  
ATOM    870  C   ASP A  55      16.792 -23.389  -5.645  1.00 93.55           C  
ATOM    871  CB  ASP A  55      19.062 -24.533  -5.672  1.00 93.55           C  
ATOM    872  HB2 ASP A  55      19.234 -24.324  -4.616  1.00 93.55           H  
ATOM    873  HB3 ASP A  55      19.569 -25.468  -5.910  1.00 93.55           H  
ATOM    874  O   ASP A  55      16.498 -22.611  -6.557  1.00 93.55           O  
ATOM    875  CG  ASP A  55      19.651 -23.395  -6.505  1.00 93.55           C  
ATOM    876  OD1 ASP A  55      19.633 -22.245  -6.007  1.00 93.55           O  
ATOM    877  OD2 ASP A  55      20.113 -23.682  -7.628  1.00 93.55           O  
ATOM    878  N   ASP A  56      16.495 -23.129  -4.372  1.00 89.31           N  
ATOM    879  H   ASP A  56      16.666 -23.846  -3.682  1.00 89.31           H  
ATOM    880  CA  ASP A  56      15.696 -21.976  -3.950  1.00 89.31           C  
ATOM    881  HA  ASP A  56      14.749 -21.987  -4.490  1.00 89.31           H  
ATOM    882  C   ASP A  56      16.374 -20.633  -4.255  1.00 89.31           C  
ATOM    883  CB  ASP A  56      15.384 -22.088  -2.450  1.00 89.31           C  
ATOM    884  HB2 ASP A  56      14.891 -21.170  -2.130  1.00 89.31           H  
ATOM    885  HB3 ASP A  56      16.320 -22.175  -1.899  1.00 89.31           H  
ATOM    886  O   ASP A  56      15.687 -19.654  -4.537  1.00 89.31           O  
ATOM    887  CG  ASP A  56      14.468 -23.265  -2.091  1.00 89.31           C  
ATOM    888  OD1 ASP A  56      13.831 -23.836  -3.010  1.00 89.31           O  
ATOM    889  OD2 ASP A  56      14.437 -23.594  -0.886  1.00 89.31           O  
ATOM    890  N   ALA A  57      17.711 -20.567  -4.277  1.00 87.52           N  
ATOM    891  H   ALA A  57      18.236 -21.429  -4.254  1.00 87.52           H  
ATOM    892  CA  ALA A  57      18.417 -19.322  -4.579  1.00 87.52           C  
ATOM    893  HA  ALA A  57      17.965 -18.528  -3.984  1.00 87.52           H  
ATOM    894  C   ALA A  57      18.260 -18.927  -6.056  1.00 87.52           C  
ATOM    895  CB  ALA A  57      19.890 -19.456  -4.169  1.00 87.52           C  
ATOM    896  HB1 ALA A  57      19.953 -19.739  -3.118  1.00 87.52           H  
ATOM    897  HB2 ALA A  57      20.383 -20.216  -4.774  1.00 87.52           H  
ATOM    898  HB3 ALA A  57      20.395 -18.502  -4.319  1.00 87.52           H  
ATOM    899  O   ALA A  57      18.086 -17.742  -6.368  1.00 87.52           O  
ATOM    900  N   GLN A  58      18.289 -19.906  -6.964  1.00 90.85           N  
ATOM    901  H   GLN A  58      18.518 -20.839  -6.654  1.00 90.85           H  
ATOM    902  CA  GLN A  58      17.994 -19.700  -8.378  1.00 90.85           C  
ATOM    903  HA  GLN A  58      18.615 -18.882  -8.740  1.00 90.85           H  
ATOM    904  C   GLN A  58      16.526 -19.299  -8.581  1.00 90.85           C  
ATOM    905  CB  GLN A  58      18.360 -20.970  -9.161  1.00 90.85           C  
ATOM    906  HB2 GLN A  58      19.367 -21.282  -8.884  1.00 90.85           H  
ATOM    907  HB3 GLN A  58      17.668 -21.770  -8.902  1.00 90.85           H  
ATOM    908  O   GLN A  58      16.258 -18.322  -9.284  1.00 90.85           O  
ATOM    909  CG  GLN A  58      18.330 -20.723 -10.677  1.00 90.85           C  
ATOM    910  HG2 GLN A  58      19.062 -19.955 -10.925  1.00 90.85           H  
ATOM    911  HG3 GLN A  58      17.343 -20.363 -10.969  1.00 90.85           H  
ATOM    912  CD  GLN A  58      18.632 -21.973 -11.499  1.00 90.85           C  
ATOM    913  NE2 GLN A  58      18.926 -21.827 -12.773  1.00 90.85           N  
ATOM    914 HE21 GLN A  58      18.947 -20.916 -13.208  1.00 90.85           H  
ATOM    915 HE22 GLN A  58      19.074 -22.694 -13.269  1.00 90.85           H  
ATOM    916  OE1 GLN A  58      18.573 -23.101 -11.050  1.00 90.85           O  
ATOM    917  N   LYS A  59      15.582 -19.985  -7.923  1.00 93.66           N  
ATOM    918  H   LYS A  59      15.878 -20.773  -7.364  1.00 93.66           H  
ATOM    919  CA  LYS A  59      14.144 -19.668  -7.986  1.00 93.66           C  
ATOM    920  HA  LYS A  59      13.811 -19.706  -9.023  1.00 93.66           H  
ATOM    921  C   LYS A  59      13.832 -18.258  -7.475  1.00 93.66           C  
ATOM    922  CB  LYS A  59      13.357 -20.709  -7.185  1.00 93.66           C  
ATOM    923  HB2 LYS A  59      12.315 -20.393  -7.131  1.00 93.66           H  
ATOM    924  HB3 LYS A  59      13.748 -20.746  -6.168  1.00 93.66           H  
ATOM    925  O   LYS A  59      13.160 -17.490  -8.165  1.00 93.66           O  
ATOM    926  CG  LYS A  59      13.403 -22.113  -7.807  1.00 93.66           C  
ATOM    927  HG2 LYS A  59      12.889 -22.113  -8.768  1.00 93.66           H  
ATOM    928  HG3 LYS A  59      14.430 -22.441  -7.964  1.00 93.66           H  
ATOM    929  CD  LYS A  59      12.703 -23.072  -6.851  1.00 93.66           C  
ATOM    930  HD2 LYS A  59      11.719 -22.667  -6.616  1.00 93.66           H  
ATOM    931  HD3 LYS A  59      13.278 -23.140  -5.927  1.00 93.66           H  
ATOM    932  CE  LYS A  59      12.554 -24.467  -7.451  1.00 93.66           C  
ATOM    933  HE2 LYS A  59      12.029 -24.396  -8.404  1.00 93.66           H  
ATOM    934  HE3 LYS A  59      13.543 -24.884  -7.643  1.00 93.66           H  
ATOM    935  NZ  LYS A  59      11.801 -25.311  -6.500  1.00 93.66           N  
ATOM    936  HZ1 LYS A  59      11.665 -26.240  -6.873  1.00 93.66           H  
ATOM    937  HZ2 LYS A  59      12.305 -25.363  -5.626  1.00 93.66           H  
ATOM    938  HZ3 LYS A  59      10.908 -24.881  -6.308  1.00 93.66           H  
ATOM    939  N   ASP A  60      14.385 -17.871  -6.326  1.00 89.85           N  
ATOM    940  H   ASP A  60      14.858 -18.567  -5.768  1.00 89.85           H  
ATOM    941  CA  ASP A  60      14.256 -16.520  -5.763  1.00 89.85           C  
ATOM    942  HA  ASP A  60      13.206 -16.303  -5.563  1.00 89.85           H  
ATOM    943  C   ASP A  60      14.775 -15.449  -6.728  1.00 89.85           C  
ATOM    944  CB  ASP A  60      15.058 -16.416  -4.453  1.00 89.85           C  
ATOM    945  HB2 ASP A  60      15.256 -15.362  -4.258  1.00 89.85           H  
ATOM    946  HB3 ASP A  60      16.025 -16.904  -4.576  1.00 89.85           H  
ATOM    947  O   ASP A  60      14.151 -14.399  -6.905  1.00 89.85           O  
ATOM    948  CG  ASP A  60      14.351 -16.966  -3.213  1.00 89.85           C  
ATOM    949  OD1 ASP A  60      13.111 -17.119  -3.262  1.00 89.85           O  
ATOM    950  OD2 ASP A  60      15.054 -17.061  -2.179  1.00 89.85           O  
ATOM    951  N   SER A  61      15.909 -15.713  -7.386  1.00 91.15           N  
ATOM    952  H   SER A  61      16.378 -16.586  -7.191  1.00 91.15           H  
ATOM    953  CA  SER A  61      16.471 -14.803  -8.385  1.00 91.15           C  
ATOM    954  HA  SER A  61      16.564 -13.815  -7.933  1.00 91.15           H  
ATOM    955  C   SER A  61      15.568 -14.671  -9.612  1.00 91.15           C  
ATOM    956  CB  SER A  61      17.864 -15.268  -8.810  1.00 91.15           C  
ATOM    957  HB2 SER A  61      17.788 -16.185  -9.395  1.00 91.15           H  
ATOM    958  HB3 SER A  61      18.466 -15.468  -7.923  1.00 91.15           H  
ATOM    959  O   SER A  61      15.352 -13.554 -10.078  1.00 91.15           O  
ATOM    960  OG  SER A  61      18.491 -14.255  -9.577  1.00 91.15           O  
ATOM    961  HG  SER A  61      17.925 -14.045 -10.324  1.00 91.15           H  
ATOM    962  N   ILE A  62      15.028 -15.781 -10.127  1.00 95.14           N  
ATOM    963  H   ILE A  62      15.248 -16.665  -9.693  1.00 95.14           H  
ATOM    964  CA  ILE A  62      14.121 -15.788 -11.286  1.00 95.14           C  
ATOM    965  HA  ILE A  62      14.606 -15.282 -12.122  1.00 95.14           H  
ATOM    966  C   ILE A  62      12.846 -15.005 -10.967  1.00 95.14           C  
ATOM    967  CB  ILE A  62      13.805 -17.240 -11.712  1.00 95.14           C  
ATOM    968  HB  ILE A  62      13.492 -17.796 -10.828  1.00 95.14           H  
ATOM    969  O   ILE A  62      12.444 -14.146 -11.754  1.00 95.14           O  
ATOM    970  CG1 ILE A  62      15.066 -17.904 -12.308  1.00 95.14           C  
ATOM    971 HG12 ILE A  62      15.952 -17.628 -11.736  1.00 95.14           H  
ATOM    972 HG13 ILE A  62      15.219 -17.550 -13.328  1.00 95.14           H  
ATOM    973  CG2 ILE A  62      12.668 -17.311 -12.753  1.00 95.14           C  
ATOM    974 HG21 ILE A  62      12.420 -18.349 -12.973  1.00 95.14           H  
ATOM    975 HG22 ILE A  62      12.979 -16.824 -13.678  1.00 95.14           H  
ATOM    976 HG23 ILE A  62      11.756 -16.839 -12.386  1.00 95.14           H  
ATOM    977  CD1 ILE A  62      14.978 -19.431 -12.313  1.00 95.14           C  
ATOM    978 HD11 ILE A  62      15.870 -19.844 -12.783  1.00 95.14           H  
ATOM    979 HD12 ILE A  62      14.902 -19.799 -11.290  1.00 95.14           H  
ATOM    980 HD13 ILE A  62      14.103 -19.763 -12.873  1.00 95.14           H  
ATOM    981  N   TYR A  63      12.231 -15.248  -9.804  1.00 94.69           N  
ATOM    982  H   TYR A  63      12.603 -15.963  -9.195  1.00 94.69           H  
ATOM    983  CA  TYR A  63      11.035 -14.515  -9.393  1.00 94.69           C  
ATOM    984  HA  TYR A  63      10.292 -14.604 -10.186  1.00 94.69           H  
ATOM    985  C   TYR A  63      11.314 -13.015  -9.208  1.00 94.69           C  
ATOM    986  CB  TYR A  63      10.444 -15.130  -8.119  1.00 94.69           C  
ATOM    987  HB2 TYR A  63      10.181 -16.170  -8.312  1.00 94.69           H  
ATOM    988  HB3 TYR A  63      11.195 -15.117  -7.329  1.00 94.69           H  
ATOM    989  O   TYR A  63      10.537 -12.184  -9.678  1.00 94.69           O  
ATOM    990  CG  TYR A  63       9.200 -14.400  -7.655  1.00 94.69           C  
ATOM    991  CD1 TYR A  63       9.244 -13.578  -6.512  1.00 94.69           C  
ATOM    992  HD1 TYR A  63      10.154 -13.518  -5.933  1.00 94.69           H  
ATOM    993  CD2 TYR A  63       8.021 -14.473  -8.420  1.00 94.69           C  
ATOM    994  HD2 TYR A  63       7.991 -15.078  -9.314  1.00 94.69           H  
ATOM    995  CE1 TYR A  63       8.105 -12.848  -6.121  1.00 94.69           C  
ATOM    996  HE1 TYR A  63       8.142 -12.233  -5.234  1.00 94.69           H  
ATOM    997  CE2 TYR A  63       6.894 -13.715  -8.055  1.00 94.69           C  
ATOM    998  HE2 TYR A  63       6.004 -13.728  -8.665  1.00 94.69           H  
ATOM    999  OH  TYR A  63       5.821 -12.231  -6.510  1.00 94.69           O  
ATOM   1000  HH  TYR A  63       5.994 -11.728  -5.711  1.00 94.69           H  
ATOM   1001  CZ  TYR A  63       6.924 -12.926  -6.890  1.00 94.69           C  
ATOM   1002  N   ALA A  64      12.444 -12.644  -8.595  1.00 92.94           N  
ATOM   1003  H   ALA A  64      13.045 -13.355  -8.203  1.00 92.94           H  
ATOM   1004  CA  ALA A  64      12.836 -11.241  -8.454  1.00 92.94           C  
ATOM   1005  HA  ALA A  64      12.020 -10.706  -7.967  1.00 92.94           H  
ATOM   1006  C   ALA A  64      13.080 -10.559  -9.814  1.00 92.94           C  
ATOM   1007  CB  ALA A  64      14.070 -11.162  -7.549  1.00 92.94           C  
ATOM   1008  HB1 ALA A  64      13.856 -11.639  -6.593  1.00 92.94           H  
ATOM   1009  HB2 ALA A  64      14.324 -10.116  -7.375  1.00 92.94           H  
ATOM   1010  HB3 ALA A  64      14.911 -11.669  -8.021  1.00 92.94           H  
ATOM   1011  O   ALA A  64      12.675  -9.413 -10.005  1.00 92.94           O  
ATOM   1012  N   SER A  65      13.692 -11.257 -10.777  1.00 94.74           N  
ATOM   1013  H   SER A  65      14.062 -12.171 -10.556  1.00 94.74           H  
ATOM   1014  CA  SER A  65      13.853 -10.765 -12.151  1.00 94.74           C  
ATOM   1015  HA  SER A  65      14.316  -9.779 -12.123  1.00 94.74           H  
ATOM   1016  C   SER A  65      12.517 -10.594 -12.872  1.00 94.74           C  
ATOM   1017  CB  SER A  65      14.759 -11.700 -12.954  1.00 94.74           C  
ATOM   1018  HB2 SER A  65      14.747 -11.397 -14.001  1.00 94.74           H  
ATOM   1019  HB3 SER A  65      14.395 -12.724 -12.878  1.00 94.74           H  
ATOM   1020  O   SER A  65      12.317  -9.565 -13.515  1.00 94.74           O  
ATOM   1021  OG  SER A  65      16.090 -11.630 -12.477  1.00 94.74           O  
ATOM   1022  HG  SER A  65      16.435 -10.753 -12.662  1.00 94.74           H  
ATOM   1023  N   ALA A  66      11.585 -11.539 -12.722  1.00 97.19           N  
ATOM   1024  H   ALA A  66      11.818 -12.382 -12.217  1.00 97.19           H  
ATOM   1025  CA  ALA A  66      10.236 -11.417 -13.271  1.00 97.19           C  
ATOM   1026  HA  ALA A  66      10.304 -11.255 -14.347  1.00 97.19           H  
ATOM   1027  C   ALA A  66       9.475 -10.228 -12.672  1.00 97.19           C  
ATOM   1028  CB  ALA A  66       9.475 -12.717 -13.011  1.00 97.19           C  
ATOM   1029  HB1 ALA A  66       9.316 -12.859 -11.942  1.00 97.19           H  
ATOM   1030  HB2 ALA A  66       8.507 -12.660 -13.510  1.00 97.19           H  
ATOM   1031  HB3 ALA A  66      10.039 -13.566 -13.397  1.00 97.19           H  
ATOM   1032  O   ALA A  66       8.797  -9.497 -13.389  1.00 97.19           O  
ATOM   1033  N   LEU A  67       9.612 -10.009 -11.363  1.00 96.55           N  
ATOM   1034  H   LEU A  67      10.132 -10.682 -10.819  1.00 96.55           H  
ATOM   1035  CA  LEU A  67       8.974  -8.896 -10.669  1.00 96.55           C  
ATOM   1036  HA  LEU A  67       7.913  -8.913 -10.916  1.00 96.55           H  
ATOM   1037  C   LEU A  67       9.528  -7.539 -11.122  1.00 96.55           C  
ATOM   1038  CB  LEU A  67       9.145  -9.110  -9.159  1.00 96.55           C  
ATOM   1039  HB2 LEU A  67       8.747 -10.091  -8.901  1.00 96.55           H  
ATOM   1040  HB3 LEU A  67      10.209  -9.107  -8.923  1.00 96.55           H  
ATOM   1041  O   LEU A  67       8.750  -6.604 -11.312  1.00 96.55           O  
ATOM   1042  CG  LEU A  67       8.446  -8.047  -8.298  1.00 96.55           C  
ATOM   1043  HG  LEU A  67       8.858  -7.061  -8.512  1.00 96.55           H  
ATOM   1044  CD1 LEU A  67       6.934  -8.021  -8.529  1.00 96.55           C  
ATOM   1045 HD11 LEU A  67       6.516  -9.020  -8.406  1.00 96.55           H  
ATOM   1046 HD12 LEU A  67       6.715  -7.654  -9.532  1.00 96.55           H  
ATOM   1047 HD13 LEU A  67       6.474  -7.341  -7.812  1.00 96.55           H  
ATOM   1048  CD2 LEU A  67       8.709  -8.366  -6.827  1.00 96.55           C  
ATOM   1049 HD21 LEU A  67       8.248  -7.605  -6.198  1.00 96.55           H  
ATOM   1050 HD22 LEU A  67       8.299  -9.345  -6.579  1.00 96.55           H  
ATOM   1051 HD23 LEU A  67       9.784  -8.367  -6.642  1.00 96.55           H  
ATOM   1052  N   VAL A  68      10.845  -7.430 -11.325  1.00 96.38           N  
ATOM   1053  H   VAL A  68      11.437  -8.220 -11.111  1.00 96.38           H  
ATOM   1054  CA  VAL A  68      11.448  -6.223 -11.906  1.00 96.38           C  
ATOM   1055  HA  VAL A  68      11.097  -5.360 -11.339  1.00 96.38           H  
ATOM   1056  C   VAL A  68      10.948  -6.020 -13.331  1.00 96.38           C  
ATOM   1057  CB  VAL A  68      12.985  -6.233 -11.813  1.00 96.38           C  
ATOM   1058  HB  VAL A  68      13.373  -7.193 -12.154  1.00 96.38           H  
ATOM   1059  O   VAL A  68      10.431  -4.949 -13.613  1.00 96.38           O  
ATOM   1060  CG1 VAL A  68      13.632  -5.120 -12.650  1.00 96.38           C  
ATOM   1061 HG11 VAL A  68      13.493  -5.319 -13.713  1.00 96.38           H  
ATOM   1062 HG12 VAL A  68      14.702  -5.068 -12.448  1.00 96.38           H  
ATOM   1063 HG13 VAL A  68      13.180  -4.160 -12.402  1.00 96.38           H  
ATOM   1064  CG2 VAL A  68      13.396  -6.014 -10.351  1.00 96.38           C  
ATOM   1065 HG21 VAL A  68      14.481  -5.970 -10.266  1.00 96.38           H  
ATOM   1066 HG22 VAL A  68      12.989  -5.069  -9.990  1.00 96.38           H  
ATOM   1067 HG23 VAL A  68      13.017  -6.823  -9.727  1.00 96.38           H  
ATOM   1068  N   GLU A  69      10.991  -7.034 -14.202  1.00 97.48           N  
ATOM   1069  H   GLU A  69      11.401  -7.911 -13.915  1.00 97.48           H  
ATOM   1070  CA  GLU A  69      10.461  -6.936 -15.575  1.00 97.48           C  
ATOM   1071  HA  GLU A  69      11.053  -6.214 -16.137  1.00 97.48           H  
ATOM   1072  C   GLU A  69       8.997  -6.456 -15.592  1.00 97.48           C  
ATOM   1073  CB  GLU A  69      10.576  -8.307 -16.259  1.00 97.48           C  
ATOM   1074  HB2 GLU A  69      11.559  -8.734 -16.061  1.00 97.48           H  
ATOM   1075  HB3 GLU A  69       9.848  -8.983 -15.809  1.00 97.48           H  
ATOM   1076  O   GLU A  69       8.644  -5.550 -16.341  1.00 97.48           O  
ATOM   1077  CG  GLU A  69      10.326  -8.255 -17.777  1.00 97.48           C  
ATOM   1078  HG2 GLU A  69      10.119  -9.267 -18.123  1.00 97.48           H  
ATOM   1079  HG3 GLU A  69       9.439  -7.657 -17.989  1.00 97.48           H  
ATOM   1080  CD  GLU A  69      11.533  -7.735 -18.567  1.00 97.48           C  
ATOM   1081  OE1 GLU A  69      11.329  -7.045 -19.584  1.00 97.48           O  
ATOM   1082  OE2 GLU A  69      12.673  -8.116 -18.205  1.00 97.48           O  
ATOM   1083  N   ALA A  70       8.163  -6.988 -14.693  1.00 97.93           N  
ATOM   1084  H   ALA A  70       8.513  -7.742 -14.118  1.00 97.93           H  
ATOM   1085  CA  ALA A  70       6.752  -6.634 -14.554  1.00 97.93           C  
ATOM   1086  HA  ALA A  70       6.245  -6.825 -15.500  1.00 97.93           H  
ATOM   1087  C   ALA A  70       6.498  -5.164 -14.172  1.00 97.93           C  
ATOM   1088  CB  ALA A  70       6.159  -7.551 -13.477  1.00 97.93           C  
ATOM   1089  HB1 ALA A  70       6.326  -8.596 -13.737  1.00 97.93           H  
ATOM   1090  HB2 ALA A  70       5.090  -7.363 -13.381  1.00 97.93           H  
ATOM   1091  HB3 ALA A  70       6.631  -7.352 -12.514  1.00 97.93           H  
ATOM   1092  O   ALA A  70       5.395  -4.656 -14.372  1.00 97.93           O  
ATOM   1093  N   THR A  71       7.482  -4.496 -13.563  1.00 98.22           N  
ATOM   1094  H   THR A  71       8.371  -4.965 -13.464  1.00 98.22           H  
ATOM   1095  CA  THR A  71       7.297  -3.199 -12.889  1.00 98.22           C  
ATOM   1096  HA  THR A  71       6.281  -2.847 -13.066  1.00 98.22           H  
ATOM   1097  C   THR A  71       8.227  -2.093 -13.381  1.00 98.22           C  
ATOM   1098  CB  THR A  71       7.444  -3.343 -11.372  1.00 98.22           C  
ATOM   1099  HB  THR A  71       7.424  -2.350 -10.923  1.00 98.22           H  
ATOM   1100  O   THR A  71       7.969  -0.921 -13.106  1.00 98.22           O  
ATOM   1101  CG2 THR A  71       6.338  -4.168 -10.726  1.00 98.22           C  
ATOM   1102 HG21 THR A  71       6.645  -4.473  -9.726  1.00 98.22           H  
ATOM   1103 HG22 THR A  71       6.116  -5.059 -11.314  1.00 98.22           H  
ATOM   1104 HG23 THR A  71       5.451  -3.539 -10.640  1.00 98.22           H  
ATOM   1105  OG1 THR A  71       8.661  -3.947 -11.027  1.00 98.22           O  
ATOM   1106  HG1 THR A  71       8.596  -4.887 -11.207  1.00 98.22           H  
ATOM   1107  N   LYS A  72       9.294  -2.448 -14.107  1.00 97.72           N  
ATOM   1108  H   LYS A  72       9.423  -3.438 -14.260  1.00 97.72           H  
ATOM   1109  CA  LYS A  72      10.440  -1.589 -14.434  1.00 97.72           C  
ATOM   1110  HA  LYS A  72      10.945  -1.314 -13.509  1.00 97.72           H  
ATOM   1111  C   LYS A  72      10.060  -0.273 -15.110  1.00 97.72           C  
ATOM   1112  CB  LYS A  72      11.414  -2.413 -15.296  1.00 97.72           C  
ATOM   1113  HB2 LYS A  72      10.938  -2.705 -16.232  1.00 97.72           H  
ATOM   1114  HB3 LYS A  72      11.706  -3.311 -14.752  1.00 97.72           H  
ATOM   1115  O   LYS A  72      10.637   0.759 -14.780  1.00 97.72           O  
ATOM   1116  CG  LYS A  72      12.694  -1.644 -15.591  1.00 97.72           C  
ATOM   1117  HG2 LYS A  72      12.457  -0.841 -16.290  1.00 97.72           H  
ATOM   1118  HG3 LYS A  72      13.070  -1.228 -14.657  1.00 97.72           H  
ATOM   1119  CD  LYS A  72      13.775  -2.531 -16.208  1.00 97.72           C  
ATOM   1120  HD2 LYS A  72      14.009  -3.359 -15.540  1.00 97.72           H  
ATOM   1121  HD3 LYS A  72      13.434  -2.907 -17.172  1.00 97.72           H  
ATOM   1122  CE  LYS A  72      14.992  -1.628 -16.381  1.00 97.72           C  
ATOM   1123  HE2 LYS A  72      15.307  -1.255 -15.406  1.00 97.72           H  
ATOM   1124  HE3 LYS A  72      14.684  -0.759 -16.962  1.00 97.72           H  
ATOM   1125  NZ  LYS A  72      16.119  -2.294 -17.062  1.00 97.72           N  
ATOM   1126  HZ1 LYS A  72      16.836  -1.597 -17.203  1.00 97.72           H  
ATOM   1127  HZ2 LYS A  72      15.820  -2.639 -17.962  1.00 97.72           H  
ATOM   1128  HZ3 LYS A  72      16.479  -3.045 -16.491  1.00 97.72           H  
ATOM   1129  N   PHE A  73       9.090  -0.317 -16.021  1.00 98.44           N  
ATOM   1130  H   PHE A  73       8.713  -1.226 -16.248  1.00 98.44           H  
ATOM   1131  CA  PHE A  73       8.713   0.822 -16.861  1.00 98.44           C  
ATOM   1132  HA  PHE A  73       9.370   1.664 -16.641  1.00 98.44           H  
ATOM   1133  C   PHE A  73       7.293   1.345 -16.611  1.00 98.44           C  
ATOM   1134  CB  PHE A  73       8.944   0.441 -18.327  1.00 98.44           C  
ATOM   1135  HB2 PHE A  73       8.653   1.284 -18.955  1.00 98.44           H  
ATOM   1136  HB3 PHE A  73       8.300  -0.399 -18.588  1.00 98.44           H  
ATOM   1137  O   PHE A  73       6.902   2.348 -17.196  1.00 98.44           O  
ATOM   1138  CG  PHE A  73      10.388   0.110 -18.657  1.00 98.44           C  
ATOM   1139  CD1 PHE A  73      11.386   1.090 -18.496  1.00 98.44           C  
ATOM   1140  HD1 PHE A  73      11.130   2.082 -18.154  1.00 98.44           H  
ATOM   1141  CD2 PHE A  73      10.735  -1.164 -19.145  1.00 98.44           C  
ATOM   1142  HD2 PHE A  73       9.974  -1.915 -19.298  1.00 98.44           H  
ATOM   1143  CE1 PHE A  73      12.721   0.803 -18.827  1.00 98.44           C  
ATOM   1144  HE1 PHE A  73      13.469   1.577 -18.746  1.00 98.44           H  
ATOM   1145  CE2 PHE A  73      12.071  -1.451 -19.481  1.00 98.44           C  
ATOM   1146  HE2 PHE A  73      12.320  -2.415 -19.898  1.00 98.44           H  
ATOM   1147  CZ  PHE A  73      13.062  -0.465 -19.327  1.00 98.44           C  
ATOM   1148  HZ  PHE A  73      14.079  -0.662 -19.634  1.00 98.44           H  
ATOM   1149  N   CYS A  74       6.514   0.721 -15.722  1.00 98.16           N  
ATOM   1150  H   CYS A  74       6.892  -0.059 -15.204  1.00 98.16           H  
ATOM   1151  CA  CYS A  74       5.111   1.085 -15.490  1.00 98.16           C  
ATOM   1152  HA  CYS A  74       4.776   1.707 -16.320  1.00 98.16           H  
ATOM   1153  C   CYS A  74       4.885   1.957 -14.243  1.00 98.16           C  
ATOM   1154  CB  CYS A  74       4.242  -0.180 -15.536  1.00 98.16           C  
ATOM   1155  HB2 CYS A  74       4.453  -0.729 -16.454  1.00 98.16           H  
ATOM   1156  HB3 CYS A  74       3.189   0.104 -15.540  1.00 98.16           H  
ATOM   1157  O   CYS A  74       3.751   2.105 -13.793  1.00 98.16           O  
ATOM   1158  SG  CYS A  74       4.566  -1.232 -14.097  1.00 98.16           S  
ATOM   1159  HG  CYS A  74       4.071  -2.368 -14.598  1.00 98.16           H  
ATOM   1160  N   ALA A  75       5.931   2.558 -13.667  1.00 98.46           N  
ATOM   1161  H   ALA A  75       6.845   2.445 -14.082  1.00 98.46           H  
ATOM   1162  CA  ALA A  75       5.781   3.474 -12.536  1.00 98.46           C  
ATOM   1163  HA  ALA A  75       5.305   2.920 -11.728  1.00 98.46           H  
ATOM   1164  C   ALA A  75       4.913   4.704 -12.907  1.00 98.46           C  
ATOM   1165  CB  ALA A  75       7.170   3.905 -12.057  1.00 98.46           C  
ATOM   1166  HB1 ALA A  75       7.064   4.587 -11.214  1.00 98.46           H  
ATOM   1167  HB2 ALA A  75       7.696   4.423 -12.860  1.00 98.46           H  
ATOM   1168  HB3 ALA A  75       7.748   3.032 -11.755  1.00 98.46           H  
ATOM   1169  O   ALA A  75       5.145   5.302 -13.958  1.00 98.46           O  
ATOM   1170  N   PRO A  76       3.932   5.107 -12.072  1.00 98.40           N  
ATOM   1171  CA  PRO A  76       3.129   6.311 -12.303  1.00 98.40           C  
ATOM   1172  HA  PRO A  76       2.796   6.358 -13.340  1.00 98.40           H  
ATOM   1173  C   PRO A  76       3.959   7.565 -11.993  1.00 98.40           C  
ATOM   1174  CB  PRO A  76       1.909   6.156 -11.388  1.00 98.40           C  
ATOM   1175  HB2 PRO A  76       1.527   7.116 -11.040  1.00 98.40           H  
ATOM   1176  HB3 PRO A  76       1.119   5.615 -11.909  1.00 98.40           H  
ATOM   1177  O   PRO A  76       4.044   7.998 -10.842  1.00 98.40           O  
ATOM   1178  CG  PRO A  76       2.429   5.309 -10.231  1.00 98.40           C  
ATOM   1179  HG2 PRO A  76       2.910   5.958  -9.499  1.00 98.40           H  
ATOM   1180  HG3 PRO A  76       1.632   4.728  -9.766  1.00 98.40           H  
ATOM   1181  CD  PRO A  76       3.485   4.413 -10.871  1.00 98.40           C  
ATOM   1182  HD2 PRO A  76       3.042   3.457 -11.151  1.00 98.40           H  
ATOM   1183  HD3 PRO A  76       4.310   4.255 -10.177  1.00 98.40           H  
ATOM   1184  N   ILE A  77       4.611   8.131 -13.015  1.00 98.71           N  
ATOM   1185  H   ILE A  77       4.487   7.726 -13.932  1.00 98.71           H  
ATOM   1186  CA  ILE A  77       5.676   9.134 -12.835  1.00 98.71           C  
ATOM   1187  HA  ILE A  77       6.440   8.705 -12.187  1.00 98.71           H  
ATOM   1188  C   ILE A  77       5.179  10.386 -12.111  1.00 98.71           C  
ATOM   1189  CB  ILE A  77       6.332   9.480 -14.193  1.00 98.71           C  
ATOM   1190  HB  ILE A  77       5.541   9.788 -14.876  1.00 98.71           H  
ATOM   1191  O   ILE A  77       5.866  10.870 -11.214  1.00 98.71           O  
ATOM   1192  CG1 ILE A  77       7.038   8.261 -14.831  1.00 98.71           C  
ATOM   1193 HG12 ILE A  77       6.293   7.491 -15.029  1.00 98.71           H  
ATOM   1194 HG13 ILE A  77       7.454   8.560 -15.793  1.00 98.71           H  
ATOM   1195  CG2 ILE A  77       7.318  10.658 -14.077  1.00 98.71           C  
ATOM   1196 HG21 ILE A  77       6.800  11.579 -13.809  1.00 98.71           H  
ATOM   1197 HG22 ILE A  77       8.085  10.453 -13.330  1.00 98.71           H  
ATOM   1198 HG23 ILE A  77       7.812  10.823 -15.034  1.00 98.71           H  
ATOM   1199  CD1 ILE A  77       8.162   7.624 -14.000  1.00 98.71           C  
ATOM   1200 HD11 ILE A  77       8.601   6.801 -14.564  1.00 98.71           H  
ATOM   1201 HD12 ILE A  77       8.944   8.353 -13.787  1.00 98.71           H  
ATOM   1202 HD13 ILE A  77       7.771   7.221 -13.065  1.00 98.71           H  
ATOM   1203  N   TYR A  78       3.978  10.877 -12.437  1.00 98.78           N  
ATOM   1204  H   TYR A  78       3.440  10.400 -13.147  1.00 98.78           H  
ATOM   1205  CA  TYR A  78       3.405  12.059 -11.787  1.00 98.78           C  
ATOM   1206  HA  TYR A  78       4.066  12.907 -11.963  1.00 98.78           H  
ATOM   1207  C   TYR A  78       3.303  11.861 -10.267  1.00 98.78           C  
ATOM   1208  CB  TYR A  78       2.031  12.382 -12.400  1.00 98.78           C  
ATOM   1209  HB2 TYR A  78       1.349  11.550 -12.224  1.00 98.78           H  
ATOM   1210  HB3 TYR A  78       2.144  12.483 -13.480  1.00 98.78           H  
ATOM   1211  O   TYR A  78       3.788  12.679  -9.486  1.00 98.78           O  
ATOM   1212  CG  TYR A  78       1.400  13.654 -11.856  1.00 98.78           C  
ATOM   1213  CD1 TYR A  78       0.799  13.657 -10.583  1.00 98.78           C  
ATOM   1214  HD1 TYR A  78       0.747  12.742 -10.011  1.00 98.78           H  
ATOM   1215  CD2 TYR A  78       1.434  14.844 -12.607  1.00 98.78           C  
ATOM   1216  HD2 TYR A  78       1.864  14.841 -13.597  1.00 98.78           H  
ATOM   1217  CE1 TYR A  78       0.300  14.852 -10.039  1.00 98.78           C  
ATOM   1218  HE1 TYR A  78      -0.119  14.849  -9.044  1.00 98.78           H  
ATOM   1219  CE2 TYR A  78       0.910  16.040 -12.079  1.00 98.78           C  
ATOM   1220  HE2 TYR A  78       0.948  16.958 -12.647  1.00 98.78           H  
ATOM   1221  OH  TYR A  78      -0.112  17.193 -10.226  1.00 98.78           O  
ATOM   1222  HH  TYR A  78      -0.267  17.085  -9.284  1.00 98.78           H  
ATOM   1223  CZ  TYR A  78       0.359  16.048 -10.783  1.00 98.78           C  
ATOM   1224  N   GLU A  79       2.684  10.767  -9.818  1.00 98.78           N  
ATOM   1225  H   GLU A  79       2.271  10.125 -10.479  1.00 98.78           H  
ATOM   1226  CA  GLU A  79       2.474  10.531  -8.393  1.00 98.78           C  
ATOM   1227  HA  GLU A  79       2.174  11.472  -7.934  1.00 98.78           H  
ATOM   1228  C   GLU A  79       3.746  10.082  -7.660  1.00 98.78           C  
ATOM   1229  CB  GLU A  79       1.339   9.532  -8.162  1.00 98.78           C  
ATOM   1230  HB2 GLU A  79       1.574   8.576  -8.629  1.00 98.78           H  
ATOM   1231  HB3 GLU A  79       1.281   9.387  -7.083  1.00 98.78           H  
ATOM   1232  O   GLU A  79       3.922  10.469  -6.505  1.00 98.78           O  
ATOM   1233  CG  GLU A  79      -0.053  10.013  -8.593  1.00 98.78           C  
ATOM   1234  HG2 GLU A  79      -0.784   9.370  -8.103  1.00 98.78           H  
ATOM   1235  HG3 GLU A  79      -0.204  11.025  -8.217  1.00 98.78           H  
ATOM   1236  CD  GLU A  79      -0.330   9.984 -10.102  1.00 98.78           C  
ATOM   1237  OE1 GLU A  79      -1.360  10.581 -10.491  1.00 98.78           O  
ATOM   1238  OE2 GLU A  79       0.426   9.345 -10.855  1.00 98.78           O  
ATOM   1239  N   CYS A  80       4.642   9.327  -8.311  1.00 98.75           N  
ATOM   1240  H   CYS A  80       4.423   9.021  -9.249  1.00 98.75           H  
ATOM   1241  CA  CYS A  80       5.963   8.976  -7.770  1.00 98.75           C  
ATOM   1242  HA  CYS A  80       5.845   8.483  -6.805  1.00 98.75           H  
ATOM   1243  C   CYS A  80       6.843  10.221  -7.552  1.00 98.75           C  
ATOM   1244  CB  CYS A  80       6.669   7.999  -8.719  1.00 98.75           C  
ATOM   1245  HB2 CYS A  80       7.726   7.963  -8.454  1.00 98.75           H  
ATOM   1246  HB3 CYS A  80       6.587   8.363  -9.743  1.00 98.75           H  
ATOM   1247  O   CYS A  80       7.528  10.334  -6.534  1.00 98.75           O  
ATOM   1248  SG  CYS A  80       5.966   6.323  -8.600  1.00 98.75           S  
ATOM   1249  HG  CYS A  80       6.426   6.012  -7.385  1.00 98.75           H  
ATOM   1250  N   ALA A  81       6.797  11.183  -8.476  1.00 98.73           N  
ATOM   1251  H   ALA A  81       6.272  11.033  -9.325  1.00 98.73           H  
ATOM   1252  CA  ALA A  81       7.482  12.459  -8.317  1.00 98.73           C  
ATOM   1253  HA  ALA A  81       8.512  12.277  -8.013  1.00 98.73           H  
ATOM   1254  C   ALA A  81       6.823  13.316  -7.229  1.00 98.73           C  
ATOM   1255  CB  ALA A  81       7.498  13.160  -9.670  1.00 98.73           C  
ATOM   1256  HB1 ALA A  81       6.482  13.251 -10.054  1.00 98.73           H  
ATOM   1257  HB2 ALA A  81       8.087  12.578 -10.379  1.00 98.73           H  
ATOM   1258  HB3 ALA A  81       7.946  14.148  -9.567  1.00 98.73           H  
ATOM   1259  O   ALA A  81       7.520  13.859  -6.378  1.00 98.73           O  
ATOM   1260  N   TRP A  82       5.487  13.365  -7.177  1.00 98.72           N  
ATOM   1261  H   TRP A  82       4.965  12.953  -7.937  1.00 98.72           H  
ATOM   1262  CA  TRP A  82       4.755  14.078  -6.127  1.00 98.72           C  
ATOM   1263  HA  TRP A  82       5.041  15.129  -6.155  1.00 98.72           H  
ATOM   1264  C   TRP A  82       5.077  13.562  -4.720  1.00 98.72           C  
ATOM   1265  CB  TRP A  82       3.252  13.970  -6.391  1.00 98.72           C  
ATOM   1266  HB2 TRP A  82       3.022  14.476  -7.329  1.00 98.72           H  
ATOM   1267  HB3 TRP A  82       2.989  12.919  -6.506  1.00 98.72           H  
ATOM   1268  O   TRP A  82       5.372  14.355  -3.832  1.00 98.72           O  
ATOM   1269  CG  TRP A  82       2.396  14.549  -5.311  1.00 98.72           C  
ATOM   1270  CD1 TRP A  82       1.620  13.847  -4.456  1.00 98.72           C  
ATOM   1271  HD1 TRP A  82       1.524  12.771  -4.457  1.00 98.72           H  
ATOM   1272  CD2 TRP A  82       2.253  15.949  -4.931  1.00 98.72           C  
ATOM   1273  CE2 TRP A  82       1.314  16.028  -3.862  1.00 98.72           C  
ATOM   1274  CE3 TRP A  82       2.811  17.159  -5.393  1.00 98.72           C  
ATOM   1275  HE3 TRP A  82       3.536  17.132  -6.193  1.00 98.72           H  
ATOM   1276  NE1 TRP A  82       0.962  14.718  -3.613  1.00 98.72           N  
ATOM   1277  HE1 TRP A  82       0.246  14.420  -2.967  1.00 98.72           H  
ATOM   1278  CH2 TRP A  82       1.492  18.442  -3.789  1.00 98.72           C  
ATOM   1279  HH2 TRP A  82       1.204  19.395  -3.368  1.00 98.72           H  
ATOM   1280  CZ2 TRP A  82       0.914  17.253  -3.311  1.00 98.72           C  
ATOM   1281  HZ2 TRP A  82       0.177  17.275  -2.522  1.00 98.72           H  
ATOM   1282  CZ3 TRP A  82       2.442  18.392  -4.824  1.00 98.72           C  
ATOM   1283  HZ3 TRP A  82       2.890  19.302  -5.196  1.00 98.72           H  
ATOM   1284  N   VAL A  83       5.056  12.244  -4.500  1.00 98.68           N  
ATOM   1285  H   VAL A  83       4.810  11.632  -5.265  1.00 98.68           H  
ATOM   1286  CA  VAL A  83       5.406  11.650  -3.196  1.00 98.68           C  
ATOM   1287  HA  VAL A  83       4.860  12.193  -2.425  1.00 98.68           H  
ATOM   1288  C   VAL A  83       6.893  11.808  -2.864  1.00 98.68           C  
ATOM   1289  CB  VAL A  83       4.971  10.171  -3.132  1.00 98.68           C  
ATOM   1290  HB  VAL A  83       3.940  10.104  -3.478  1.00 98.68           H  
ATOM   1291  O   VAL A  83       7.252  11.714  -1.702  1.00 98.68           O  
ATOM   1292  CG1 VAL A  83       5.846   9.305  -4.022  1.00 98.68           C  
ATOM   1293 HG11 VAL A  83       6.889   9.367  -3.712  1.00 98.68           H  
ATOM   1294 HG12 VAL A  83       5.750   9.658  -5.049  1.00 98.68           H  
ATOM   1295 HG13 VAL A  83       5.533   8.262  -3.982  1.00 98.68           H  
ATOM   1296  CG2 VAL A  83       5.027   9.542  -1.737  1.00 98.68           C  
ATOM   1297 HG21 VAL A  83       4.552   8.561  -1.757  1.00 98.68           H  
ATOM   1298 HG22 VAL A  83       6.065   9.422  -1.424  1.00 98.68           H  
ATOM   1299 HG23 VAL A  83       4.511  10.180  -1.019  1.00 98.68           H  
ATOM   1300  N   SER A  84       7.759  12.045  -3.849  1.00 98.66           N  
ATOM   1301  H   SER A  84       7.414  12.083  -4.797  1.00 98.66           H  
ATOM   1302  CA  SER A  84       9.201  12.236  -3.644  1.00 98.66           C  
ATOM   1303  HA  SER A  84       9.474  11.873  -2.653  1.00 98.66           H  
ATOM   1304  C   SER A  84       9.633  13.703  -3.699  1.00 98.66           C  
ATOM   1305  CB  SER A  84       9.991  11.404  -4.653  1.00 98.66           C  
ATOM   1306  HB2 SER A  84      11.056  11.567  -4.490  1.00 98.66           H  
ATOM   1307  HB3 SER A  84       9.733  11.695  -5.671  1.00 98.66           H  
ATOM   1308  O   SER A  84      10.825  13.986  -3.587  1.00 98.66           O  
ATOM   1309  OG  SER A  84       9.727  10.036  -4.452  1.00 98.66           O  
ATOM   1310  HG  SER A  84       8.959   9.795  -4.976  1.00 98.66           H  
ATOM   1311  N   SER A  85       8.701  14.645  -3.867  1.00 98.68           N  
ATOM   1312  H   SER A  85       7.736  14.368  -3.971  1.00 98.68           H  
ATOM   1313  CA  SER A  85       9.020  16.063  -4.030  1.00 98.68           C  
ATOM   1314  HA  SER A  85       9.809  16.147  -4.776  1.00 98.68           H  
ATOM   1315  C   SER A  85       9.529  16.698  -2.743  1.00 98.68           C  
ATOM   1316  CB  SER A  85       7.821  16.851  -4.550  1.00 98.68           C  
ATOM   1317  HB2 SER A  85       7.423  16.370  -5.443  1.00 98.68           H  
ATOM   1318  HB3 SER A  85       8.183  17.846  -4.808  1.00 98.68           H  
ATOM   1319  O   SER A  85       9.190  16.269  -1.637  1.00 98.68           O  
ATOM   1320  OG  SER A  85       6.802  16.992  -3.574  1.00 98.68           O  
ATOM   1321  HG  SER A  85       6.033  17.345  -4.027  1.00 98.68           H  
ATOM   1322  N   THR A  86      10.315  17.767  -2.869  1.00 98.56           N  
ATOM   1323  H   THR A  86      10.542  18.097  -3.797  1.00 98.56           H  
ATOM   1324  CA  THR A  86      10.858  18.508  -1.719  1.00 98.56           C  
ATOM   1325  HA  THR A  86      11.564  17.866  -1.191  1.00 98.56           H  
ATOM   1326  C   THR A  86       9.771  18.909  -0.714  1.00 98.56           C  
ATOM   1327  CB  THR A  86      11.605  19.766  -2.185  1.00 98.56           C  
ATOM   1328  HB  THR A  86      11.873  20.364  -1.314  1.00 98.56           H  
ATOM   1329  O   THR A  86       9.930  18.693   0.493  1.00 98.56           O  
ATOM   1330  CG2 THR A  86      12.882  19.422  -2.946  1.00 98.56           C  
ATOM   1331 HG21 THR A  86      13.557  18.879  -2.284  1.00 98.56           H  
ATOM   1332 HG22 THR A  86      13.380  20.336  -3.270  1.00 98.56           H  
ATOM   1333 HG23 THR A  86      12.664  18.813  -3.823  1.00 98.56           H  
ATOM   1334  OG1 THR A  86      10.789  20.536  -3.035  1.00 98.56           O  
ATOM   1335  HG1 THR A  86      11.282  21.323  -3.277  1.00 98.56           H  
ATOM   1336  N   GLY A  87       8.631  19.414  -1.196  1.00 98.27           N  
ATOM   1337  H   GLY A  87       8.576  19.595  -2.188  1.00 98.27           H  
ATOM   1338  CA  GLY A  87       7.516  19.840  -0.357  1.00 98.27           C  
ATOM   1339  HA2 GLY A  87       6.772  20.313  -0.997  1.00 98.27           H  
ATOM   1340  HA3 GLY A  87       7.872  20.575   0.365  1.00 98.27           H  
ATOM   1341  C   GLY A  87       6.834  18.694   0.391  1.00 98.27           C  
ATOM   1342  O   GLY A  87       6.514  18.841   1.575  1.00 98.27           O  
ATOM   1343  N   ILE A  88       6.604  17.548  -0.260  1.00 98.70           N  
ATOM   1344  H   ILE A  88       6.938  17.449  -1.208  1.00 98.70           H  
ATOM   1345  CA  ILE A  88       5.954  16.392   0.381  1.00 98.70           C  
ATOM   1346  HA  ILE A  88       5.180  16.766   1.051  1.00 98.70           H  
ATOM   1347  C   ILE A  88       6.928  15.651   1.298  1.00 98.70           C  
ATOM   1348  CB  ILE A  88       5.265  15.482  -0.665  1.00 98.70           C  
ATOM   1349  HB  ILE A  88       6.018  15.146  -1.378  1.00 98.70           H  
ATOM   1350  O   ILE A  88       6.529  15.264   2.393  1.00 98.70           O  
ATOM   1351  CG1 ILE A  88       4.160  16.245  -1.435  1.00 98.70           C  
ATOM   1352 HG12 ILE A  88       4.589  17.136  -1.896  1.00 98.70           H  
ATOM   1353 HG13 ILE A  88       3.796  15.617  -2.248  1.00 98.70           H  
ATOM   1354  CG2 ILE A  88       4.611  14.240  -0.033  1.00 98.70           C  
ATOM   1355 HG21 ILE A  88       4.045  13.700  -0.792  1.00 98.70           H  
ATOM   1356 HG22 ILE A  88       3.956  14.520   0.792  1.00 98.70           H  
ATOM   1357 HG23 ILE A  88       5.374  13.563   0.350  1.00 98.70           H  
ATOM   1358  CD1 ILE A  88       2.944  16.668  -0.592  1.00 98.70           C  
ATOM   1359 HD11 ILE A  88       2.352  17.392  -1.150  1.00 98.70           H  
ATOM   1360 HD12 ILE A  88       3.251  17.144   0.340  1.00 98.70           H  
ATOM   1361 HD13 ILE A  88       2.320  15.803  -0.367  1.00 98.70           H  
ATOM   1362  N   VAL A  89       8.215  15.557   0.946  1.00 98.75           N  
ATOM   1363  H   VAL A  89       8.481  15.878   0.026  1.00 98.75           H  
ATOM   1364  CA  VAL A  89       9.272  15.025   1.824  1.00 98.75           C  
ATOM   1365  HA  VAL A  89       9.021  14.000   2.097  1.00 98.75           H  
ATOM   1366  C   VAL A  89       9.354  15.812   3.132  1.00 98.75           C  
ATOM   1367  CB  VAL A  89      10.625  14.947   1.095  1.00 98.75           C  
ATOM   1368  HB  VAL A  89      10.847  15.911   0.638  1.00 98.75           H  
ATOM   1369  O   VAL A  89       9.251  15.215   4.205  1.00 98.75           O  
ATOM   1370  CG1 VAL A  89      11.778  14.575   2.039  1.00 98.75           C  
ATOM   1371 HG11 VAL A  89      11.947  15.369   2.766  1.00 98.75           H  
ATOM   1372 HG12 VAL A  89      11.554  13.645   2.562  1.00 98.75           H  
ATOM   1373 HG13 VAL A  89      12.692  14.445   1.461  1.00 98.75           H  
ATOM   1374  CG2 VAL A  89      10.567  13.867   0.007  1.00 98.75           C  
ATOM   1375 HG21 VAL A  89      10.518  12.872   0.448  1.00 98.75           H  
ATOM   1376 HG22 VAL A  89      11.458  13.937  -0.618  1.00 98.75           H  
ATOM   1377 HG23 VAL A  89       9.700  14.001  -0.640  1.00 98.75           H  
ATOM   1378  N   LYS A  90       9.450  17.146   3.061  1.00 98.62           N  
ATOM   1379  H   LYS A  90       9.532  17.572   2.149  1.00 98.62           H  
ATOM   1380  CA  LYS A  90       9.515  18.004   4.252  1.00 98.62           C  
ATOM   1381  HA  LYS A  90      10.338  17.665   4.880  1.00 98.62           H  
ATOM   1382  C   LYS A  90       8.255  17.891   5.113  1.00 98.62           C  
ATOM   1383  CB  LYS A  90       9.804  19.447   3.814  1.00 98.62           C  
ATOM   1384  HB2 LYS A  90       9.005  19.803   3.164  1.00 98.62           H  
ATOM   1385  HB3 LYS A  90      10.737  19.459   3.250  1.00 98.62           H  
ATOM   1386  O   LYS A  90       8.346  17.546   6.289  1.00 98.62           O  
ATOM   1387  CG  LYS A  90       9.940  20.386   5.020  1.00 98.62           C  
ATOM   1388  HG2 LYS A  90      10.694  19.991   5.701  1.00 98.62           H  
ATOM   1389  HG3 LYS A  90       8.986  20.446   5.543  1.00 98.62           H  
ATOM   1390  CD  LYS A  90      10.349  21.794   4.579  1.00 98.62           C  
ATOM   1391  HD2 LYS A  90       9.606  22.192   3.888  1.00 98.62           H  
ATOM   1392  HD3 LYS A  90      11.318  21.746   4.082  1.00 98.62           H  
ATOM   1393  CE  LYS A  90      10.443  22.688   5.818  1.00 98.62           C  
ATOM   1394  HE2 LYS A  90      11.116  22.218   6.535  1.00 98.62           H  
ATOM   1395  HE3 LYS A  90       9.468  22.722   6.303  1.00 98.62           H  
ATOM   1396  NZ  LYS A  90      10.914  24.051   5.480  1.00 98.62           N  
ATOM   1397  HZ1 LYS A  90      11.840  24.005   5.079  1.00 98.62           H  
ATOM   1398  HZ2 LYS A  90      10.961  24.608   6.322  1.00 98.62           H  
ATOM   1399  HZ3 LYS A  90      10.290  24.492   4.820  1.00 98.62           H  
ATOM   1400  N   LYS A  91       7.070  18.122   4.531  1.00 98.65           N  
ATOM   1401  H   LYS A  91       7.065  18.362   3.550  1.00 98.65           H  
ATOM   1402  CA  LYS A  91       5.796  18.058   5.273  1.00 98.65           C  
ATOM   1403  HA  LYS A  91       5.848  18.728   6.130  1.00 98.65           H  
ATOM   1404  C   LYS A  91       5.530  16.662   5.840  1.00 98.65           C  
ATOM   1405  CB  LYS A  91       4.626  18.476   4.371  1.00 98.65           C  
ATOM   1406  HB2 LYS A  91       3.702  18.257   4.905  1.00 98.65           H  
ATOM   1407  HB3 LYS A  91       4.649  17.878   3.460  1.00 98.65           H  
ATOM   1408  O   LYS A  91       5.050  16.540   6.964  1.00 98.65           O  
ATOM   1409  CG  LYS A  91       4.612  19.974   4.030  1.00 98.65           C  
ATOM   1410  HG2 LYS A  91       4.537  20.538   4.959  1.00 98.65           H  
ATOM   1411  HG3 LYS A  91       5.539  20.262   3.535  1.00 98.65           H  
ATOM   1412  CD  LYS A  91       3.415  20.345   3.137  1.00 98.65           C  
ATOM   1413  HD2 LYS A  91       3.346  21.432   3.089  1.00 98.65           H  
ATOM   1414  HD3 LYS A  91       2.499  19.960   3.586  1.00 98.65           H  
ATOM   1415  CE  LYS A  91       3.575  19.795   1.712  1.00 98.65           C  
ATOM   1416  HE2 LYS A  91       4.453  20.257   1.261  1.00 98.65           H  
ATOM   1417  HE3 LYS A  91       3.767  18.724   1.767  1.00 98.65           H  
ATOM   1418  NZ  LYS A  91       2.376  20.044   0.876  1.00 98.65           N  
ATOM   1419  HZ1 LYS A  91       2.176  21.032   0.814  1.00 98.65           H  
ATOM   1420  HZ2 LYS A  91       2.526  19.698  -0.061  1.00 98.65           H  
ATOM   1421  HZ3 LYS A  91       1.580  19.558   1.263  1.00 98.65           H  
ATOM   1422  N   GLY A  92       5.831  15.622   5.064  1.00 98.54           N  
ATOM   1423  H   GLY A  92       6.225  15.800   4.151  1.00 98.54           H  
ATOM   1424  CA  GLY A  92       5.595  14.228   5.418  1.00 98.54           C  
ATOM   1425  HA2 GLY A  92       5.841  13.604   4.559  1.00 98.54           H  
ATOM   1426  HA3 GLY A  92       4.540  14.094   5.657  1.00 98.54           H  
ATOM   1427  C   GLY A  92       6.433  13.763   6.605  1.00 98.54           C  
ATOM   1428  O   GLY A  92       5.889  13.079   7.469  1.00 98.54           O  
ATOM   1429  N   LEU A  93       7.708  14.167   6.676  1.00 98.70           N  
ATOM   1430  H   LEU A  93       8.084  14.708   5.910  1.00 98.70           H  
ATOM   1431  CA  LEU A  93       8.598  13.894   7.812  1.00 98.70           C  
ATOM   1432  HA  LEU A  93       8.483  12.854   8.116  1.00 98.70           H  
ATOM   1433  C   LEU A  93       8.237  14.744   9.041  1.00 98.70           C  
ATOM   1434  CB  LEU A  93      10.060  14.137   7.390  1.00 98.70           C  
ATOM   1435  HB2 LEU A  93      10.686  14.142   8.282  1.00 98.70           H  
ATOM   1436  HB3 LEU A  93      10.129  15.126   6.937  1.00 98.70           H  
ATOM   1437  O   LEU A  93       8.050  14.197  10.126  1.00 98.70           O  
ATOM   1438  CG  LEU A  93      10.629  13.095   6.410  1.00 98.70           C  
ATOM   1439  HG  LEU A  93       9.948  12.967   5.568  1.00 98.70           H  
ATOM   1440  CD1 LEU A  93      11.980  13.571   5.869  1.00 98.70           C  
ATOM   1441 HD11 LEU A  93      12.384  12.834   5.175  1.00 98.70           H  
ATOM   1442 HD12 LEU A  93      11.848  14.515   5.341  1.00 98.70           H  
ATOM   1443 HD13 LEU A  93      12.679  13.710   6.694  1.00 98.70           H  
ATOM   1444  CD2 LEU A  93      10.836  11.737   7.081  1.00 98.70           C  
ATOM   1445 HD21 LEU A  93      11.285  11.056   6.357  1.00 98.70           H  
ATOM   1446 HD22 LEU A  93      11.508  11.838   7.933  1.00 98.70           H  
ATOM   1447 HD23 LEU A  93       9.886  11.318   7.411  1.00 98.70           H  
ATOM   1448  N   GLU A  94       8.056  16.061   8.872  1.00 98.48           N  
ATOM   1449  H   GLU A  94       8.228  16.461   7.961  1.00 98.48           H  
ATOM   1450  CA  GLU A  94       7.693  16.973   9.972  1.00 98.48           C  
ATOM   1451  HA  GLU A  94       8.464  16.943  10.742  1.00 98.48           H  
ATOM   1452  C   GLU A  94       6.360  16.613  10.641  1.00 98.48           C  
ATOM   1453  CB  GLU A  94       7.548  18.410   9.453  1.00 98.48           C  
ATOM   1454  HB2 GLU A  94       7.013  18.980  10.214  1.00 98.48           H  
ATOM   1455  HB3 GLU A  94       6.933  18.405   8.554  1.00 98.48           H  
ATOM   1456  O   GLU A  94       6.139  16.947  11.808  1.00 98.48           O  
ATOM   1457  CG  GLU A  94       8.863  19.151   9.175  1.00 98.48           C  
ATOM   1458  HG2 GLU A  94       9.447  19.179  10.095  1.00 98.48           H  
ATOM   1459  HG3 GLU A  94       9.436  18.610   8.422  1.00 98.48           H  
ATOM   1460  CD  GLU A  94       8.599  20.595   8.702  1.00 98.48           C  
ATOM   1461  OE1 GLU A  94       9.531  21.224   8.155  1.00 98.48           O  
ATOM   1462  OE2 GLU A  94       7.459  21.099   8.907  1.00 98.48           O  
ATOM   1463  N   TRP A  95       5.446  15.957   9.919  1.00 98.70           N  
ATOM   1464  H   TRP A  95       5.639  15.768   8.946  1.00 98.70           H  
ATOM   1465  CA  TRP A  95       4.175  15.524  10.488  1.00 98.70           C  
ATOM   1466  HA  TRP A  95       3.654  16.403  10.867  1.00 98.70           H  
ATOM   1467  C   TRP A  95       4.376  14.576  11.675  1.00 98.70           C  
ATOM   1468  CB  TRP A  95       3.297  14.876   9.414  1.00 98.70           C  
ATOM   1469  HB2 TRP A  95       3.790  13.977   9.046  1.00 98.70           H  
ATOM   1470  HB3 TRP A  95       3.195  15.566   8.577  1.00 98.70           H  
ATOM   1471  O   TRP A  95       3.665  14.722  12.667  1.00 98.70           O  
ATOM   1472  CG  TRP A  95       1.924  14.516   9.898  1.00 98.70           C  
ATOM   1473  CD1 TRP A  95       0.822  15.289   9.778  1.00 98.70           C  
ATOM   1474  HD1 TRP A  95       0.800  16.258   9.302  1.00 98.70           H  
ATOM   1475  CD2 TRP A  95       1.493  13.321  10.622  1.00 98.70           C  
ATOM   1476  CE2 TRP A  95       0.099  13.442  10.903  1.00 98.70           C  
ATOM   1477  CE3 TRP A  95       2.141  12.140  11.054  1.00 98.70           C  
ATOM   1478  HE3 TRP A  95       3.192  12.003  10.850  1.00 98.70           H  
ATOM   1479  NE1 TRP A  95      -0.254  14.671  10.384  1.00 98.70           N  
ATOM   1480  HE1 TRP A  95      -1.156  15.117  10.473  1.00 98.70           H  
ATOM   1481  CH2 TRP A  95       0.066  11.289  12.012  1.00 98.70           C  
ATOM   1482  HH2 TRP A  95      -0.462  10.527  12.567  1.00 98.70           H  
ATOM   1483  CZ2 TRP A  95      -0.610  12.445  11.588  1.00 98.70           C  
ATOM   1484  HZ2 TRP A  95      -1.661  12.569  11.804  1.00 98.70           H  
ATOM   1485  CZ3 TRP A  95       1.436  11.135  11.740  1.00 98.70           C  
ATOM   1486  HZ3 TRP A  95       1.957  10.249  12.071  1.00 98.70           H  
ATOM   1487  N   PHE A  96       5.343  13.654  11.611  1.00 98.53           N  
ATOM   1488  H   PHE A  96       5.968  13.652  10.818  1.00 98.53           H  
ATOM   1489  CA  PHE A  96       5.604  12.710  12.703  1.00 98.53           C  
ATOM   1490  HA  PHE A  96       4.665  12.239  12.995  1.00 98.53           H  
ATOM   1491  C   PHE A  96       6.138  13.415  13.949  1.00 98.53           C  
ATOM   1492  CB  PHE A  96       6.558  11.606  12.239  1.00 98.53           C  
ATOM   1493  HB2 PHE A  96       6.847  11.019  13.110  1.00 98.53           H  
ATOM   1494  HB3 PHE A  96       7.460  12.055  11.824  1.00 98.53           H  
ATOM   1495  O   PHE A  96       5.647  13.145  15.042  1.00 98.53           O  
ATOM   1496  CG  PHE A  96       5.934  10.671  11.227  1.00 98.53           C  
ATOM   1497  CD1 PHE A  96       5.118   9.610  11.657  1.00 98.53           C  
ATOM   1498  HD1 PHE A  96       5.009   9.427  12.715  1.00 98.53           H  
ATOM   1499  CD2 PHE A  96       6.103  10.906   9.856  1.00 98.53           C  
ATOM   1500  HD2 PHE A  96       6.718  11.728   9.520  1.00 98.53           H  
ATOM   1501  CE1 PHE A  96       4.454   8.796  10.721  1.00 98.53           C  
ATOM   1502  HE1 PHE A  96       3.822   7.987  11.055  1.00 98.53           H  
ATOM   1503  CE2 PHE A  96       5.427  10.105   8.925  1.00 98.53           C  
ATOM   1504  HE2 PHE A  96       5.502  10.356   7.878  1.00 98.53           H  
ATOM   1505  CZ  PHE A  96       4.610   9.044   9.347  1.00 98.53           C  
ATOM   1506  HZ  PHE A  96       4.091   8.436   8.621  1.00 98.53           H  
ATOM   1507  N   GLU A  97       7.033  14.391  13.784  1.00 97.02           N  
ATOM   1508  H   GLU A  97       7.421  14.541  12.864  1.00 97.02           H  
ATOM   1509  CA  GLU A  97       7.525  15.222  14.893  1.00 97.02           C  
ATOM   1510  HA  GLU A  97       7.976  14.586  15.655  1.00 97.02           H  
ATOM   1511  C   GLU A  97       6.383  15.995  15.572  1.00 97.02           C  
ATOM   1512  CB  GLU A  97       8.581  16.215  14.372  1.00 97.02           C  
ATOM   1513  HB2 GLU A  97       8.868  16.886  15.181  1.00 97.02           H  
ATOM   1514  HB3 GLU A  97       8.131  16.827  13.591  1.00 97.02           H  
ATOM   1515  O   GLU A  97       6.253  16.005  16.794  1.00 97.02           O  
ATOM   1516  CG  GLU A  97       9.848  15.561  13.794  1.00 97.02           C  
ATOM   1517  HG2 GLU A  97       9.565  14.902  12.973  1.00 97.02           H  
ATOM   1518  HG3 GLU A  97      10.469  16.352  13.375  1.00 97.02           H  
ATOM   1519  CD  GLU A  97      10.677  14.775  14.824  1.00 97.02           C  
ATOM   1520  OE1 GLU A  97      11.617  14.079  14.383  1.00 97.02           O  
ATOM   1521  OE2 GLU A  97      10.358  14.835  16.031  1.00 97.02           O  
ATOM   1522  N   LYS A  98       5.486  16.597  14.779  1.00 97.90           N  
ATOM   1523  H   LYS A  98       5.650  16.554  13.784  1.00 97.90           H  
ATOM   1524  CA  LYS A  98       4.349  17.386  15.290  1.00 97.90           C  
ATOM   1525  HA  LYS A  98       4.700  18.010  16.112  1.00 97.90           H  
ATOM   1526  C   LYS A  98       3.222  16.531  15.881  1.00 97.90           C  
ATOM   1527  CB  LYS A  98       3.821  18.295  14.166  1.00 97.90           C  
ATOM   1528  HB2 LYS A  98       2.888  18.761  14.486  1.00 97.90           H  
ATOM   1529  HB3 LYS A  98       3.616  17.683  13.288  1.00 97.90           H  
ATOM   1530  O   LYS A  98       2.401  17.051  16.632  1.00 97.90           O  
ATOM   1531  CG  LYS A  98       4.822  19.406  13.805  1.00 97.90           C  
ATOM   1532  HG2 LYS A  98       5.809  18.970  13.652  1.00 97.90           H  
ATOM   1533  HG3 LYS A  98       4.885  20.113  14.632  1.00 97.90           H  
ATOM   1534  CD  LYS A  98       4.423  20.150  12.521  1.00 97.90           C  
ATOM   1535  HD2 LYS A  98       3.469  20.659  12.662  1.00 97.90           H  
ATOM   1536  HD3 LYS A  98       4.332  19.420  11.717  1.00 97.90           H  
ATOM   1537  CE  LYS A  98       5.523  21.163  12.164  1.00 97.90           C  
ATOM   1538  HE2 LYS A  98       5.473  22.008  12.851  1.00 97.90           H  
ATOM   1539  HE3 LYS A  98       6.484  20.673  12.320  1.00 97.90           H  
ATOM   1540  NZ  LYS A  98       5.460  21.623  10.752  1.00 97.90           N  
ATOM   1541  HZ1 LYS A  98       5.546  20.847  10.112  1.00 97.90           H  
ATOM   1542  HZ2 LYS A  98       4.637  22.169  10.540  1.00 97.90           H  
ATOM   1543  HZ3 LYS A  98       6.292  22.137  10.496  1.00 97.90           H  
ATOM   1544  N   ASN A  99       3.141  15.245  15.529  1.00 97.66           N  
ATOM   1545  H   ASN A  99       3.854  14.889  14.909  1.00 97.66           H  
ATOM   1546  CA  ASN A  99       2.008  14.374  15.862  1.00 97.66           C  
ATOM   1547  HA  ASN A  99       1.359  14.907  16.557  1.00 97.66           H  
ATOM   1548  C   ASN A  99       2.408  13.091  16.612  1.00 97.66           C  
ATOM   1549  CB  ASN A  99       1.161  14.079  14.606  1.00 97.66           C  
ATOM   1550  HB2 ASN A  99       1.774  13.592  13.847  1.00 97.66           H  
ATOM   1551  HB3 ASN A  99       0.358  13.385  14.854  1.00 97.66           H  
ATOM   1552  O   ASN A  99       1.576  12.184  16.711  1.00 97.66           O  
ATOM   1553  CG  ASN A  99       0.478  15.298  14.023  1.00 97.66           C  
ATOM   1554  ND2 ASN A  99       1.133  15.977  13.118  1.00 97.66           N  
ATOM   1555 HD21 ASN A  99       0.661  16.748  12.667  1.00 97.66           H  
ATOM   1556 HD22 ASN A  99       2.041  15.632  12.840  1.00 97.66           H  
ATOM   1557  OD1 ASN A  99      -0.656  15.629  14.349  1.00 97.66           O  
ATOM   1558  N   ALA A 100       3.612  13.010  17.190  1.00 95.11           N  
ATOM   1559  H   ALA A 100       4.293  13.726  16.982  1.00 95.11           H  
ATOM   1560  CA  ALA A 100       4.096  11.837  17.931  1.00 95.11           C  
ATOM   1561  HA  ALA A 100       4.279  11.027  17.225  1.00 95.11           H  
ATOM   1562  C   ALA A 100       3.082  11.329  18.981  1.00 95.11           C  
ATOM   1563  CB  ALA A 100       5.437  12.210  18.577  1.00 95.11           C  
ATOM   1564  HB1 ALA A 100       6.148  12.509  17.806  1.00 95.11           H  
ATOM   1565  HB2 ALA A 100       5.843  11.346  19.102  1.00 95.11           H  
ATOM   1566  HB3 ALA A 100       5.311  13.032  19.281  1.00 95.11           H  
ATOM   1567  O   ALA A 100       2.762  10.140  19.043  1.00 95.11           O  
ATOM   1568  N   GLY A 101       2.443  12.245  19.721  1.00 93.73           N  
ATOM   1569  H   GLY A 101       2.752  13.204  19.643  1.00 93.73           H  
ATOM   1570  CA  GLY A 101       1.412  11.902  20.708  1.00 93.73           C  
ATOM   1571  HA2 GLY A 101       1.102  12.814  21.219  1.00 93.73           H  
ATOM   1572  HA3 GLY A 101       1.847  11.227  21.445  1.00 93.73           H  
ATOM   1573  C   GLY A 101       0.153  11.230  20.132  1.00 93.73           C  
ATOM   1574  O   GLY A 101      -0.540  10.518  20.858  1.00 93.73           O  
ATOM   1575  N   THR A 102      -0.146  11.415  18.840  1.00 92.46           N  
ATOM   1576  H   THR A 102       0.516  11.926  18.274  1.00 92.46           H  
ATOM   1577  CA  THR A 102      -1.330  10.833  18.175  1.00 92.46           C  
ATOM   1578  HA  THR A 102      -2.151  10.821  18.892  1.00 92.46           H  
ATOM   1579  C   THR A 102      -1.125   9.384  17.727  1.00 92.46           C  
ATOM   1580  CB  THR A 102      -1.798  11.664  16.967  1.00 92.46           C  
ATOM   1581  HB  THR A 102      -2.764  11.272  16.648  1.00 92.46           H  
ATOM   1582  O   THR A 102      -2.108   8.656  17.579  1.00 92.46           O  
ATOM   1583  CG2 THR A 102      -1.978  13.153  17.266  1.00 92.46           C  
ATOM   1584 HG21 THR A 102      -1.025  13.608  17.532  1.00 92.46           H  
ATOM   1585 HG22 THR A 102      -2.683  13.281  18.087  1.00 92.46           H  
ATOM   1586 HG23 THR A 102      -2.367  13.654  16.379  1.00 92.46           H  
ATOM   1587  OG1 THR A 102      -0.915  11.550  15.881  1.00 92.46           O  
ATOM   1588  HG1 THR A 102      -0.028  11.781  16.165  1.00 92.46           H  
ATOM   1589  N   ILE A 103       0.134   8.962  17.550  1.00 95.86           N  
ATOM   1590  H   ILE A 103       0.877   9.628  17.702  1.00 95.86           H  
ATOM   1591  CA  ILE A 103       0.525   7.643  17.022  1.00 95.86           C  
ATOM   1592  HA  ILE A 103      -0.368   7.126  16.672  1.00 95.86           H  
ATOM   1593  C   ILE A 103       1.151   6.718  18.072  1.00 95.86           C  
ATOM   1594  CB  ILE A 103       1.460   7.799  15.808  1.00 95.86           C  
ATOM   1595  HB  ILE A 103       1.711   6.794  15.469  1.00 95.86           H  
ATOM   1596  O   ILE A 103       1.380   5.538  17.798  1.00 95.86           O  
ATOM   1597  CG1 ILE A 103       2.785   8.502  16.164  1.00 95.86           C  
ATOM   1598 HG12 ILE A 103       3.234   8.026  17.036  1.00 95.86           H  
ATOM   1599 HG13 ILE A 103       2.592   9.548  16.404  1.00 95.86           H  
ATOM   1600  CG2 ILE A 103       0.719   8.522  14.669  1.00 95.86           C  
ATOM   1601 HG21 ILE A 103      -0.279   8.098  14.557  1.00 95.86           H  
ATOM   1602 HG22 ILE A 103       1.263   8.396  13.732  1.00 95.86           H  
ATOM   1603 HG23 ILE A 103       0.634   9.586  14.888  1.00 95.86           H  
ATOM   1604  CD1 ILE A 103       3.807   8.443  15.028  1.00 95.86           C  
ATOM   1605 HD11 ILE A 103       3.987   7.408  14.737  1.00 95.86           H  
ATOM   1606 HD12 ILE A 103       3.433   9.007  14.173  1.00 95.86           H  
ATOM   1607 HD13 ILE A 103       4.744   8.888  15.362  1.00 95.86           H  
ATOM   1608  N   LYS A 104       1.384   7.227  19.290  1.00 94.76           N  
ATOM   1609  H   LYS A 104       1.274   8.226  19.390  1.00 94.76           H  
ATOM   1610  CA  LYS A 104       2.079   6.524  20.381  1.00 94.76           C  
ATOM   1611  HA  LYS A 104       3.135   6.457  20.121  1.00 94.76           H  
ATOM   1612  C   LYS A 104       1.612   5.087  20.626  1.00 94.76           C  
ATOM   1613  CB  LYS A 104       1.988   7.360  21.668  1.00 94.76           C  
ATOM   1614  HB2 LYS A 104       2.634   6.896  22.413  1.00 94.76           H  
ATOM   1615  HB3 LYS A 104       2.380   8.357  21.469  1.00 94.76           H  
ATOM   1616  O   LYS A 104       2.425   4.232  20.942  1.00 94.76           O  
ATOM   1617  CG  LYS A 104       0.574   7.472  22.263  1.00 94.76           C  
ATOM   1618  HG2 LYS A 104      -0.101   7.936  21.544  1.00 94.76           H  
ATOM   1619  HG3 LYS A 104       0.202   6.480  22.518  1.00 94.76           H  
ATOM   1620  CD  LYS A 104       0.623   8.309  23.542  1.00 94.76           C  
ATOM   1621  HD2 LYS A 104       1.350   7.862  24.221  1.00 94.76           H  
ATOM   1622  HD3 LYS A 104       0.951   9.319  23.297  1.00 94.76           H  
ATOM   1623  CE  LYS A 104      -0.751   8.352  24.213  1.00 94.76           C  
ATOM   1624  HE2 LYS A 104      -1.097   7.328  24.352  1.00 94.76           H  
ATOM   1625  HE3 LYS A 104      -1.446   8.870  23.552  1.00 94.76           H  
ATOM   1626  NZ  LYS A 104      -0.655   9.039  25.522  1.00 94.76           N  
ATOM   1627  HZ1 LYS A 104      -1.543   9.050  26.004  1.00 94.76           H  
ATOM   1628  HZ2 LYS A 104      -0.328   9.986  25.394  1.00 94.76           H  
ATOM   1629  HZ3 LYS A 104       0.025   8.567  26.100  1.00 94.76           H  
ATOM   1630  N   SER A 105       0.321   4.800  20.410  1.00 92.42           N  
ATOM   1631  H   SER A 105      -0.266   5.558  20.091  1.00 92.42           H  
ATOM   1632  CA  SER A 105      -0.267   3.474  20.654  1.00 92.42           C  
ATOM   1633  HA  SER A 105      -0.166   3.256  21.717  1.00 92.42           H  
ATOM   1634  C   SER A 105       0.433   2.331  19.910  1.00 92.42           C  
ATOM   1635  CB  SER A 105      -1.762   3.475  20.311  1.00 92.42           C  
ATOM   1636  HB2 SER A 105      -2.202   2.544  20.666  1.00 92.42           H  
ATOM   1637  HB3 SER A 105      -2.248   4.302  20.829  1.00 92.42           H  
ATOM   1638  O   SER A 105       0.474   1.217  20.426  1.00 92.42           O  
ATOM   1639  OG  SER A 105      -2.005   3.586  18.919  1.00 92.42           O  
ATOM   1640  HG  SER A 105      -1.529   4.332  18.548  1.00 92.42           H  
ATOM   1641  N   TRP A 106       0.986   2.591  18.723  1.00 97.25           N  
ATOM   1642  H   TRP A 106       0.930   3.532  18.361  1.00 97.25           H  
ATOM   1643  CA  TRP A 106       1.761   1.621  17.947  1.00 97.25           C  
ATOM   1644  HA  TRP A 106       1.811   0.674  18.483  1.00 97.25           H  
ATOM   1645  C   TRP A 106       3.217   2.050  17.748  1.00 97.25           C  
ATOM   1646  CB  TRP A 106       1.060   1.357  16.609  1.00 97.25           C  
ATOM   1647  HB2 TRP A 106       1.709   0.747  15.981  1.00 97.25           H  
ATOM   1648  HB3 TRP A 106       0.162   0.773  16.810  1.00 97.25           H  
ATOM   1649  O   TRP A 106       4.068   1.180  17.596  1.00 97.25           O  
ATOM   1650  CG  TRP A 106       0.651   2.571  15.838  1.00 97.25           C  
ATOM   1651  CD1 TRP A 106      -0.558   3.159  15.914  1.00 97.25           C  
ATOM   1652  HD1 TRP A 106      -1.368   2.818  16.541  1.00 97.25           H  
ATOM   1653  CD2 TRP A 106       1.417   3.364  14.883  1.00 97.25           C  
ATOM   1654  CE2 TRP A 106       0.589   4.426  14.411  1.00 97.25           C  
ATOM   1655  CE3 TRP A 106       2.716   3.281  14.346  1.00 97.25           C  
ATOM   1656  HE3 TRP A 106       3.387   2.507  14.689  1.00 97.25           H  
ATOM   1657  NE1 TRP A 106      -0.579   4.278  15.112  1.00 97.25           N  
ATOM   1658  HE1 TRP A 106      -1.319   4.962  15.176  1.00 97.25           H  
ATOM   1659  CH2 TRP A 106       2.309   5.239  12.929  1.00 97.25           C  
ATOM   1660  HH2 TRP A 106       2.667   5.935  12.186  1.00 97.25           H  
ATOM   1661  CZ2 TRP A 106       1.009   5.348  13.445  1.00 97.25           C  
ATOM   1662  HZ2 TRP A 106       0.345   6.132  13.112  1.00 97.25           H  
ATOM   1663  CZ3 TRP A 106       3.144   4.202  13.374  1.00 97.25           C  
ATOM   1664  HZ3 TRP A 106       4.132   4.104  12.947  1.00 97.25           H  
ATOM   1665  N   ASP A 107       3.528   3.350  17.777  1.00 98.04           N  
ATOM   1666  H   ASP A 107       2.795   4.040  17.857  1.00 98.04           H  
ATOM   1667  CA  ASP A 107       4.909   3.824  17.629  1.00 98.04           C  
ATOM   1668  HA  ASP A 107       5.356   3.304  16.781  1.00 98.04           H  
ATOM   1669  C   ASP A 107       5.795   3.515  18.851  1.00 98.04           C  
ATOM   1670  CB  ASP A 107       4.915   5.324  17.313  1.00 98.04           C  
ATOM   1671  HB2 ASP A 107       4.450   5.874  18.131  1.00 98.04           H  
ATOM   1672  HB3 ASP A 107       4.342   5.503  16.403  1.00 98.04           H  
ATOM   1673  O   ASP A 107       6.912   3.019  18.690  1.00 98.04           O  
ATOM   1674  CG  ASP A 107       6.350   5.812  17.106  1.00 98.04           C  
ATOM   1675  OD1 ASP A 107       7.072   5.182  16.299  1.00 98.04           O  
ATOM   1676  OD2 ASP A 107       6.778   6.777  17.758  1.00 98.04           O  
ATOM   1677  N   GLU A 108       5.300   3.738  20.075  1.00 97.41           N  
ATOM   1678  H   GLU A 108       4.370   4.118  20.179  1.00 97.41           H  
ATOM   1679  CA  GLU A 108       6.046   3.410  21.305  1.00 97.41           C  
ATOM   1680  HA  GLU A 108       7.075   3.752  21.200  1.00 97.41           H  
ATOM   1681  C   GLU A 108       6.108   1.887  21.531  1.00 97.41           C  
ATOM   1682  CB  GLU A 108       5.437   4.128  22.524  1.00 97.41           C  
ATOM   1683  HB2 GLU A 108       5.944   3.773  23.422  1.00 97.41           H  
ATOM   1684  HB3 GLU A 108       4.383   3.862  22.604  1.00 97.41           H  
ATOM   1685  O   GLU A 108       7.084   1.374  22.075  1.00 97.41           O  
ATOM   1686  CG  GLU A 108       5.590   5.661  22.461  1.00 97.41           C  
ATOM   1687  HG2 GLU A 108       6.653   5.899  22.418  1.00 97.41           H  
ATOM   1688  HG3 GLU A 108       5.128   6.022  21.542  1.00 97.41           H  
ATOM   1689  CD  GLU A 108       4.949   6.405  23.650  1.00 97.41           C  
ATOM   1690  OE1 GLU A 108       5.093   7.647  23.703  1.00 97.41           O  
ATOM   1691  OE2 GLU A 108       4.219   5.775  24.451  1.00 97.41           O  
ATOM   1692  N   SER A 109       5.120   1.146  21.014  1.00 96.89           N  
ATOM   1693  H   SER A 109       4.342   1.645  20.608  1.00 96.89           H  
ATOM   1694  CA  SER A 109       5.085  -0.325  20.998  1.00 96.89           C  
ATOM   1695  HA  SER A 109       5.600  -0.689  21.886  1.00 96.89           H  
ATOM   1696  C   SER A 109       5.807  -0.947  19.792  1.00 96.89           C  
ATOM   1697  CB  SER A 109       3.637  -0.838  21.070  1.00 96.89           C  
ATOM   1698  HB2 SER A 109       3.024  -0.285  20.358  1.00 96.89           H  
ATOM   1699  HB3 SER A 109       3.596  -1.895  20.808  1.00 96.89           H  
ATOM   1700  O   SER A 109       5.633  -2.136  19.539  1.00 96.89           O  
ATOM   1701  OG  SER A 109       3.093  -0.712  22.367  1.00 96.89           O  
ATOM   1702  HG  SER A 109       3.237  -1.551  22.811  1.00 96.89           H  
ATOM   1703  N   TYR A 110       6.621  -0.210  19.022  1.00 97.95           N  
ATOM   1704  H   TYR A 110       6.706   0.779  19.210  1.00 97.95           H  
ATOM   1705  CA  TYR A 110       7.221  -0.758  17.794  1.00 97.95           C  
ATOM   1706  HA  TYR A 110       6.406  -1.010  17.114  1.00 97.95           H  
ATOM   1707  C   TYR A 110       8.022  -2.052  18.041  1.00 97.95           C  
ATOM   1708  CB  TYR A 110       8.094   0.300  17.103  1.00 97.95           C  
ATOM   1709  HB2 TYR A 110       8.974   0.505  17.713  1.00 97.95           H  
ATOM   1710  HB3 TYR A 110       7.521   1.223  17.020  1.00 97.95           H  
ATOM   1711  O   TYR A 110       7.918  -2.994  17.260  1.00 97.95           O  
ATOM   1712  CG  TYR A 110       8.523  -0.107  15.706  1.00 97.95           C  
ATOM   1713  CD1 TYR A 110       9.681  -0.882  15.501  1.00 97.95           C  
ATOM   1714  HD1 TYR A 110      10.301  -1.156  16.342  1.00 97.95           H  
ATOM   1715  CD2 TYR A 110       7.709   0.235  14.611  1.00 97.95           C  
ATOM   1716  HD2 TYR A 110       6.814   0.818  14.770  1.00 97.95           H  
ATOM   1717  CE1 TYR A 110       9.996  -1.349  14.211  1.00 97.95           C  
ATOM   1718  HE1 TYR A 110      10.859  -1.980  14.052  1.00 97.95           H  
ATOM   1719  CE2 TYR A 110       8.037  -0.219  13.321  1.00 97.95           C  
ATOM   1720  HE2 TYR A 110       7.396  -0.000  12.480  1.00 97.95           H  
ATOM   1721  OH  TYR A 110       9.401  -1.561  11.896  1.00 97.95           O  
ATOM   1722  HH  TYR A 110      10.119  -2.198  11.917  1.00 97.95           H  
ATOM   1723  CZ  TYR A 110       9.164  -1.031  13.122  1.00 97.95           C  
ATOM   1724  N   ILE A 111       8.776  -2.132  19.147  1.00 97.57           N  
ATOM   1725  H   ILE A 111       8.769  -1.342  19.776  1.00 97.57           H  
ATOM   1726  CA  ILE A 111       9.549  -3.332  19.527  1.00 97.57           C  
ATOM   1727  HA  ILE A 111      10.188  -3.610  18.688  1.00 97.57           H  
ATOM   1728  C   ILE A 111       8.625  -4.531  19.788  1.00 97.57           C  
ATOM   1729  CB  ILE A 111      10.456  -3.044  20.750  1.00 97.57           C  
ATOM   1730  HB  ILE A 111       9.828  -2.688  21.567  1.00 97.57           H  
ATOM   1731  O   ILE A 111       8.907  -5.625  19.307  1.00 97.57           O  
ATOM   1732  CG1 ILE A 111      11.485  -1.941  20.405  1.00 97.57           C  
ATOM   1733 HG12 ILE A 111      10.956  -1.054  20.058  1.00 97.57           H  
ATOM   1734 HG13 ILE A 111      12.130  -2.285  19.596  1.00 97.57           H  
ATOM   1735  CG2 ILE A 111      11.178  -4.321  21.227  1.00 97.57           C  
ATOM   1736 HG21 ILE A 111      11.815  -4.715  20.435  1.00 97.57           H  
ATOM   1737 HG22 ILE A 111      11.785  -4.113  22.109  1.00 97.57           H  
ATOM   1738 HG23 ILE A 111      10.461  -5.088  21.520  1.00 97.57           H  
ATOM   1739  CD1 ILE A 111      12.363  -1.501  21.585  1.00 97.57           C  
ATOM   1740 HD11 ILE A 111      11.740  -1.274  22.450  1.00 97.57           H  
ATOM   1741 HD12 ILE A 111      13.079  -2.282  21.842  1.00 97.57           H  
ATOM   1742 HD13 ILE A 111      12.917  -0.606  21.305  1.00 97.57           H  
ATOM   1743  N   GLU A 112       7.512  -4.321  20.493  1.00 97.10           N  
ATOM   1744  H   GLU A 112       7.300  -3.379  20.790  1.00 97.10           H  
ATOM   1745  CA  GLU A 112       6.488  -5.344  20.749  1.00 97.10           C  
ATOM   1746  HA  GLU A 112       6.943  -6.213  21.223  1.00 97.10           H  
ATOM   1747  C   GLU A 112       5.849  -5.807  19.431  1.00 97.10           C  
ATOM   1748  CB  GLU A 112       5.446  -4.739  21.710  1.00 97.10           C  
ATOM   1749  HB2 GLU A 112       5.965  -4.375  22.597  1.00 97.10           H  
ATOM   1750  HB3 GLU A 112       4.988  -3.884  21.214  1.00 97.10           H  
ATOM   1751  O   GLU A 112       5.757  -7.001  19.167  1.00 97.10           O  
ATOM   1752  CG  GLU A 112       4.319  -5.683  22.165  1.00 97.10           C  
ATOM   1753  HG2 GLU A 112       4.753  -6.486  22.762  1.00 97.10           H  
ATOM   1754  HG3 GLU A 112       3.853  -6.124  21.283  1.00 97.10           H  
ATOM   1755  CD  GLU A 112       3.225  -4.953  22.981  1.00 97.10           C  
ATOM   1756  OE1 GLU A 112       2.256  -5.619  23.413  1.00 97.10           O  
ATOM   1757  OE2 GLU A 112       3.297  -3.704  23.127  1.00 97.10           O  
ATOM   1758  N   LEU A 113       5.501  -4.874  18.540  1.00 97.07           N  
ATOM   1759  H   LEU A 113       5.622  -3.909  18.813  1.00 97.07           H  
ATOM   1760  CA  LEU A 113       4.858  -5.162  17.251  1.00 97.07           C  
ATOM   1761  HA  LEU A 113       4.012  -5.826  17.428  1.00 97.07           H  
ATOM   1762  C   LEU A 113       5.755  -5.896  16.244  1.00 97.07           C  
ATOM   1763  CB  LEU A 113       4.365  -3.841  16.643  1.00 97.07           C  
ATOM   1764  HB2 LEU A 113       5.205  -3.149  16.578  1.00 97.07           H  
ATOM   1765  HB3 LEU A 113       4.016  -4.040  15.629  1.00 97.07           H  
ATOM   1766  O   LEU A 113       5.251  -6.486  15.285  1.00 97.07           O  
ATOM   1767  CG  LEU A 113       3.217  -3.171  17.411  1.00 97.07           C  
ATOM   1768  HG  LEU A 113       3.519  -2.929  18.430  1.00 97.07           H  
ATOM   1769  CD1 LEU A 113       2.835  -1.877  16.697  1.00 97.07           C  
ATOM   1770 HD11 LEU A 113       3.701  -1.215  16.667  1.00 97.07           H  
ATOM   1771 HD12 LEU A 113       2.499  -2.087  15.682  1.00 97.07           H  
ATOM   1772 HD13 LEU A 113       2.038  -1.384  17.254  1.00 97.07           H  
ATOM   1773  CD2 LEU A 113       1.988  -4.074  17.472  1.00 97.07           C  
ATOM   1774 HD21 LEU A 113       1.124  -3.501  17.807  1.00 97.07           H  
ATOM   1775 HD22 LEU A 113       1.800  -4.515  16.493  1.00 97.07           H  
ATOM   1776 HD23 LEU A 113       2.158  -4.875  18.191  1.00 97.07           H  
ATOM   1777  N   LYS A 114       7.077  -5.880  16.441  1.00 97.55           N  
ATOM   1778  H   LYS A 114       7.427  -5.337  17.217  1.00 97.55           H  
ATOM   1779  CA  LYS A 114       8.008  -6.734  15.688  1.00 97.55           C  
ATOM   1780  HA  LYS A 114       7.779  -6.667  14.624  1.00 97.55           H  
ATOM   1781  C   LYS A 114       7.892  -8.213  16.067  1.00 97.55           C  
ATOM   1782  CB  LYS A 114       9.450  -6.285  15.927  1.00 97.55           C  
ATOM   1783  HB2 LYS A 114      10.105  -7.060  15.529  1.00 97.55           H  
ATOM   1784  HB3 LYS A 114       9.632  -6.225  17.000  1.00 97.55           H  
ATOM   1785  O   LYS A 114       8.421  -9.043  15.331  1.00 97.55           O  
ATOM   1786  CG  LYS A 114       9.840  -4.960  15.261  1.00 97.55           C  
ATOM   1787  HG2 LYS A 114       9.779  -5.052  14.176  1.00 97.55           H  
ATOM   1788  HG3 LYS A 114       9.159  -4.167  15.569  1.00 97.55           H  
ATOM   1789  CD  LYS A 114      11.271  -4.584  15.668  1.00 97.55           C  
ATOM   1790  HD2 LYS A 114      11.505  -3.584  15.302  1.00 97.55           H  
ATOM   1791  HD3 LYS A 114      11.353  -4.582  16.755  1.00 97.55           H  
ATOM   1792  CE  LYS A 114      12.261  -5.582  15.063  1.00 97.55           C  
ATOM   1793  HE2 LYS A 114      12.103  -5.597  13.985  1.00 97.55           H  
ATOM   1794  HE3 LYS A 114      12.047  -6.583  15.438  1.00 97.55           H  
ATOM   1795  NZ  LYS A 114      13.665  -5.230  15.353  1.00 97.55           N  
ATOM   1796  HZ1 LYS A 114      14.273  -5.894  14.896  1.00 97.55           H  
ATOM   1797  HZ2 LYS A 114      13.888  -4.329  14.956  1.00 97.55           H  
ATOM   1798  HZ3 LYS A 114      13.850  -5.214  16.346  1.00 97.55           H  
ATOM   1799  N   VAL A 115       7.261  -8.531  17.196  1.00 96.12           N  
ATOM   1800  H   VAL A 115       6.863  -7.779  17.741  1.00 96.12           H  
ATOM   1801  CA  VAL A 115       7.154  -9.882  17.764  1.00 96.12           C  
ATOM   1802  HA  VAL A 115       7.717 -10.587  17.152  1.00 96.12           H  
ATOM   1803  C   VAL A 115       5.699 -10.355  17.770  1.00 96.12           C  
ATOM   1804  CB  VAL A 115       7.768  -9.915  19.181  1.00 96.12           C  
ATOM   1805  HB  VAL A 115       7.204  -9.252  19.838  1.00 96.12           H  
ATOM   1806  O   VAL A 115       5.408 -11.442  17.269  1.00 96.12           O  
ATOM   1807  CG1 VAL A 115       7.747 -11.326  19.772  1.00 96.12           C  
ATOM   1808 HG11 VAL A 115       8.340 -11.997  19.151  1.00 96.12           H  
ATOM   1809 HG12 VAL A 115       8.154 -11.312  20.784  1.00 96.12           H  
ATOM   1810 HG13 VAL A 115       6.726 -11.700  19.840  1.00 96.12           H  
ATOM   1811  CG2 VAL A 115       9.233  -9.448  19.167  1.00 96.12           C  
ATOM   1812 HG21 VAL A 115       9.652  -9.531  20.170  1.00 96.12           H  
ATOM   1813 HG22 VAL A 115       9.812 -10.068  18.482  1.00 96.12           H  
ATOM   1814 HG23 VAL A 115       9.294  -8.402  18.864  1.00 96.12           H  
ATOM   1815  N   GLU A 116       4.798  -9.506  18.268  1.00 90.90           N  
ATOM   1816  H   GLU A 116       5.138  -8.620  18.614  1.00 90.90           H  
ATOM   1817  CA  GLU A 116       3.423  -9.837  18.646  1.00 90.90           C  
ATOM   1818  HA  GLU A 116       3.326 -10.922  18.692  1.00 90.90           H  
ATOM   1819  C   GLU A 116       2.359  -9.322  17.668  1.00 90.90           C  
ATOM   1820  CB  GLU A 116       3.126  -9.265  20.045  1.00 90.90           C  
ATOM   1821  HB2 GLU A 116       3.282  -8.186  20.021  1.00 90.90           H  
ATOM   1822  HB3 GLU A 116       2.077  -9.432  20.288  1.00 90.90           H  
ATOM   1823  O   GLU A 116       2.532  -8.334  16.947  1.00 90.90           O  
ATOM   1824  CG  GLU A 116       3.988  -9.858  21.170  1.00 90.90           C  
ATOM   1825  HG2 GLU A 116       5.035  -9.624  20.977  1.00 90.90           H  
ATOM   1826  HG3 GLU A 116       3.712  -9.368  22.104  1.00 90.90           H  
ATOM   1827  CD  GLU A 116       3.812 -11.375  21.333  1.00 90.90           C  
ATOM   1828  OE1 GLU A 116       4.738 -11.990  21.902  1.00 90.90           O  
ATOM   1829  OE2 GLU A 116       2.770 -11.903  20.870  1.00 90.90           O  
ATOM   1830  N   VAL A 117       1.189  -9.967  17.692  1.00 89.77           N  
ATOM   1831  H   VAL A 117       1.087 -10.697  18.383  1.00 89.77           H  
ATOM   1832  CA  VAL A 117      -0.000  -9.509  16.958  1.00 89.77           C  
ATOM   1833  HA  VAL A 117       0.311  -9.298  15.935  1.00 89.77           H  
ATOM   1834  C   VAL A 117      -0.542  -8.223  17.602  1.00 89.77           C  
ATOM   1835  CB  VAL A 117      -1.080 -10.608  16.917  1.00 89.77           C  
ATOM   1836  HB  VAL A 117      -1.275 -10.955  17.931  1.00 89.77           H  
ATOM   1837  O   VAL A 117      -0.783  -8.205  18.807  1.00 89.77           O  
ATOM   1838  CG1 VAL A 117      -2.413 -10.152  16.301  1.00 89.77           C  
ATOM   1839 HG11 VAL A 117      -2.255  -9.771  15.292  1.00 89.77           H  
ATOM   1840 HG12 VAL A 117      -2.856  -9.379  16.928  1.00 89.77           H  
ATOM   1841 HG13 VAL A 117      -3.101 -10.997  16.266  1.00 89.77           H  
ATOM   1842  CG2 VAL A 117      -0.573 -11.787  16.083  1.00 89.77           C  
ATOM   1843 HG21 VAL A 117       0.391 -12.102  16.481  1.00 89.77           H  
ATOM   1844 HG22 VAL A 117      -1.273 -12.621  16.145  1.00 89.77           H  
ATOM   1845 HG23 VAL A 117      -0.424 -11.487  15.046  1.00 89.77           H  
ATOM   1846  N   PRO A 118      -0.818  -7.155  16.825  1.00 88.61           N  
ATOM   1847  CA  PRO A 118      -1.298  -5.892  17.369  1.00 88.61           C  
ATOM   1848  HA  PRO A 118      -0.587  -5.527  18.111  1.00 88.61           H  
ATOM   1849  C   PRO A 118      -2.677  -6.011  18.019  1.00 88.61           C  
ATOM   1850  CB  PRO A 118      -1.350  -4.918  16.189  1.00 88.61           C  
ATOM   1851  HB2 PRO A 118      -2.167  -4.202  16.276  1.00 88.61           H  
ATOM   1852  HB3 PRO A 118      -0.401  -4.388  16.105  1.00 88.61           H  
ATOM   1853  O   PRO A 118      -3.570  -6.739  17.555  1.00 88.61           O  
ATOM   1854  CG  PRO A 118      -1.534  -5.839  14.987  1.00 88.61           C  
ATOM   1855  HG2 PRO A 118      -1.161  -5.390  14.066  1.00 88.61           H  
ATOM   1856  HG3 PRO A 118      -2.584  -6.112  14.887  1.00 88.61           H  
ATOM   1857  CD  PRO A 118      -0.720  -7.066  15.380  1.00 88.61           C  
ATOM   1858  HD2 PRO A 118      -1.142  -7.954  14.909  1.00 88.61           H  
ATOM   1859  HD3 PRO A 118       0.324  -6.937  15.093  1.00 88.61           H  
ATOM   1860  N   LYS A 119      -2.897  -5.164  19.022  1.00 87.06           N  
ATOM   1861  H   LYS A 119      -2.118  -4.586  19.304  1.00 87.06           H  
ATOM   1862  CA  LYS A 119      -4.228  -4.837  19.542  1.00 87.06           C  
ATOM   1863  HA  LYS A 119      -4.731  -5.765  19.814  1.00 87.06           H  
ATOM   1864  C   LYS A 119      -5.051  -4.151  18.448  1.00 87.06           C  
ATOM   1865  CB  LYS A 119      -4.098  -3.964  20.802  1.00 87.06           C  
ATOM   1866  HB2 LYS A 119      -3.577  -3.042  20.547  1.00 87.06           H  
ATOM   1867  HB3 LYS A 119      -5.094  -3.710  21.167  1.00 87.06           H  
ATOM   1868  O   LYS A 119      -4.514  -3.462  17.577  1.00 87.06           O  
ATOM   1869  CG  LYS A 119      -3.337  -4.689  21.925  1.00 87.06           C  
ATOM   1870  HG2 LYS A 119      -3.900  -5.571  22.230  1.00 87.06           H  
ATOM   1871  HG3 LYS A 119      -2.365  -5.012  21.553  1.00 87.06           H  
ATOM   1872  CD  LYS A 119      -3.098  -3.790  23.145  1.00 87.06           C  
ATOM   1873  HD2 LYS A 119      -4.049  -3.527  23.608  1.00 87.06           H  
ATOM   1874  HD3 LYS A 119      -2.584  -2.886  22.820  1.00 87.06           H  
ATOM   1875  CE  LYS A 119      -2.211  -4.558  24.135  1.00 87.06           C  
ATOM   1876  HE2 LYS A 119      -2.779  -5.386  24.559  1.00 87.06           H  
ATOM   1877  HE3 LYS A 119      -1.379  -4.992  23.580  1.00 87.06           H  
ATOM   1878  NZ  LYS A 119      -1.660  -3.698  25.210  1.00 87.06           N  
ATOM   1879  HZ1 LYS A 119      -1.037  -4.246  25.786  1.00 87.06           H  
ATOM   1880  HZ2 LYS A 119      -1.087  -2.969  24.808  1.00 87.06           H  
ATOM   1881  HZ3 LYS A 119      -2.387  -3.298  25.786  1.00 87.06           H  
ATOM   1882  N   ILE A 120      -6.373  -4.317  18.468  1.00 81.54           N  
ATOM   1883  H   ILE A 120      -6.798  -4.759  19.271  1.00 81.54           H  
ATOM   1884  CA  ILE A 120      -7.237  -3.728  17.432  1.00 81.54           C  
ATOM   1885  HA  ILE A 120      -6.846  -4.046  16.466  1.00 81.54           H  
ATOM   1886  C   ILE A 120      -7.180  -2.193  17.445  1.00 81.54           C  
ATOM   1887  CB  ILE A 120      -8.679  -4.257  17.561  1.00 81.54           C  
ATOM   1888  HB  ILE A 120      -8.644  -5.346  17.545  1.00 81.54           H  
ATOM   1889  O   ILE A 120      -7.266  -1.555  16.397  1.00 81.54           O  
ATOM   1890  CG1 ILE A 120      -9.560  -3.789  16.385  1.00 81.54           C  
ATOM   1891 HG12 ILE A 120     -10.602  -3.982  16.638  1.00 81.54           H  
ATOM   1892 HG13 ILE A 120      -9.492  -2.709  16.251  1.00 81.54           H  
ATOM   1893  CG2 ILE A 120      -9.351  -3.843  18.879  1.00 81.54           C  
ATOM   1894 HG21 ILE A 120      -8.738  -4.123  19.736  1.00 81.54           H  
ATOM   1895 HG22 ILE A 120      -9.529  -2.769  18.912  1.00 81.54           H  
ATOM   1896 HG23 ILE A 120     -10.303  -4.363  18.987  1.00 81.54           H  
ATOM   1897  CD1 ILE A 120      -9.229  -4.482  15.056  1.00 81.54           C  
ATOM   1898 HD11 ILE A 120      -9.262  -5.565  15.180  1.00 81.54           H  
ATOM   1899 HD12 ILE A 120      -9.965  -4.192  14.307  1.00 81.54           H  
ATOM   1900 HD13 ILE A 120      -8.242  -4.179  14.707  1.00 81.54           H  
ATOM   1901  N   GLU A 121      -6.974  -1.591  18.615  1.00 83.86           N  
ATOM   1902  H   GLU A 121      -6.965  -2.156  19.452  1.00 83.86           H  
ATOM   1903  CA  GLU A 121      -6.819  -0.148  18.789  1.00 83.86           C  
ATOM   1904  HA  GLU A 121      -7.687   0.361  18.370  1.00 83.86           H  
ATOM   1905  C   GLU A 121      -5.581   0.380  18.063  1.00 83.86           C  
ATOM   1906  CB  GLU A 121      -6.712   0.213  20.281  1.00 83.86           C  
ATOM   1907  HB2 GLU A 121      -6.530   1.285  20.348  1.00 83.86           H  
ATOM   1908  HB3 GLU A 121      -5.850  -0.288  20.720  1.00 83.86           H  
ATOM   1909  O   GLU A 121      -5.644   1.465  17.494  1.00 83.86           O  
ATOM   1910  CG  GLU A 121      -7.970  -0.087  21.113  1.00 83.86           C  
ATOM   1911  HG2 GLU A 121      -8.823   0.386  20.625  1.00 83.86           H  
ATOM   1912  HG3 GLU A 121      -7.850   0.384  22.089  1.00 83.86           H  
ATOM   1913  CD  GLU A 121      -8.253  -1.581  21.324  1.00 83.86           C  
ATOM   1914  OE1 GLU A 121      -9.453  -1.903  21.464  1.00 83.86           O  
ATOM   1915  OE2 GLU A 121      -7.295  -2.389  21.244  1.00 83.86           O  
ATOM   1916  N   GLN A 122      -4.491  -0.395  18.024  1.00 90.58           N  
ATOM   1917  H   GLN A 122      -4.537  -1.307  18.455  1.00 90.58           H  
ATOM   1918  CA  GLN A 122      -3.265  -0.042  17.300  1.00 90.58           C  
ATOM   1919  HA  GLN A 122      -2.941   0.954  17.601  1.00 90.58           H  
ATOM   1920  C   GLN A 122      -3.525  -0.003  15.792  1.00 90.58           C  
ATOM   1921  CB  GLN A 122      -2.152  -1.045  17.646  1.00 90.58           C  
ATOM   1922  HB2 GLN A 122      -1.294  -0.873  16.996  1.00 90.58           H  
ATOM   1923  HB3 GLN A 122      -2.500  -2.062  17.463  1.00 90.58           H  
ATOM   1924  O   GLN A 122      -3.211   0.992  15.141  1.00 90.58           O  
ATOM   1925  CG  GLN A 122      -1.705  -0.899  19.106  1.00 90.58           C  
ATOM   1926  HG2 GLN A 122      -1.257   0.089  19.215  1.00 90.58           H  
ATOM   1927  HG3 GLN A 122      -2.564  -0.953  19.775  1.00 90.58           H  
ATOM   1928  CD  GLN A 122      -0.719  -1.981  19.534  1.00 90.58           C  
ATOM   1929  NE2 GLN A 122       0.344  -1.645  20.228  1.00 90.58           N  
ATOM   1930 HE21 GLN A 122       0.530  -0.680  20.460  1.00 90.58           H  
ATOM   1931 HE22 GLN A 122       0.962  -2.379  20.540  1.00 90.58           H  
ATOM   1932  OE1 GLN A 122      -0.933  -3.155  19.281  1.00 90.58           O  
ATOM   1933  N   LEU A 123      -4.221  -1.021  15.263  1.00 91.31           N  
ATOM   1934  H   LEU A 123      -4.466  -1.787  15.873  1.00 91.31           H  
ATOM   1935  CA  LEU A 123      -4.658  -1.051  13.863  1.00 91.31           C  
ATOM   1936  HA  LEU A 123      -3.783  -0.951  13.221  1.00 91.31           H  
ATOM   1937  C   LEU A 123      -5.575   0.137  13.538  1.00 91.31           C  
ATOM   1938  CB  LEU A 123      -5.375  -2.382  13.557  1.00 91.31           C  
ATOM   1939  HB2 LEU A 123      -5.772  -2.327  12.544  1.00 91.31           H  
ATOM   1940  HB3 LEU A 123      -6.222  -2.491  14.235  1.00 91.31           H  
ATOM   1941  O   LEU A 123      -5.361   0.842  12.557  1.00 91.31           O  
ATOM   1942  CG  LEU A 123      -4.503  -3.646  13.664  1.00 91.31           C  
ATOM   1943  HG  LEU A 123      -4.076  -3.718  14.665  1.00 91.31           H  
ATOM   1944  CD1 LEU A 123      -5.357  -4.890  13.410  1.00 91.31           C  
ATOM   1945 HD11 LEU A 123      -5.820  -4.834  12.425  1.00 91.31           H  
ATOM   1946 HD12 LEU A 123      -4.726  -5.777  13.458  1.00 91.31           H  
ATOM   1947 HD13 LEU A 123      -6.126  -4.968  14.179  1.00 91.31           H  
ATOM   1948  CD2 LEU A 123      -3.372  -3.638  12.638  1.00 91.31           C  
ATOM   1949 HD21 LEU A 123      -2.831  -4.584  12.662  1.00 91.31           H  
ATOM   1950 HD22 LEU A 123      -2.680  -2.826  12.858  1.00 91.31           H  
ATOM   1951 HD23 LEU A 123      -3.781  -3.491  11.638  1.00 91.31           H  
ATOM   1952  N   ALA A 124      -6.584   0.403  14.371  1.00 87.64           N  
ATOM   1953  H   ALA A 124      -6.714  -0.198  15.173  1.00 87.64           H  
ATOM   1954  CA  ALA A 124      -7.501   1.519  14.156  1.00 87.64           C  
ATOM   1955  HA  ALA A 124      -7.923   1.428  13.156  1.00 87.64           H  
ATOM   1956  C   ALA A 124      -6.788   2.881  14.229  1.00 87.64           C  
ATOM   1957  CB  ALA A 124      -8.639   1.419  15.178  1.00 87.64           C  
ATOM   1958  HB1 ALA A 124      -9.148   0.461  15.068  1.00 87.64           H  
ATOM   1959  HB2 ALA A 124      -9.348   2.231  15.017  1.00 87.64           H  
ATOM   1960  HB3 ALA A 124      -8.235   1.491  16.187  1.00 87.64           H  
ATOM   1961  O   ALA A 124      -7.044   3.745  13.387  1.00 87.64           O  
ATOM   1962  N   ASN A 125      -5.895   3.072  15.205  1.00 93.32           N  
ATOM   1963  H   ASN A 125      -5.722   2.323  15.859  1.00 93.32           H  
ATOM   1964  CA  ASN A 125      -5.122   4.299  15.373  1.00 93.32           C  
ATOM   1965  HA  ASN A 125      -5.811   5.143  15.398  1.00 93.32           H  
ATOM   1966  C   ASN A 125      -4.183   4.535  14.181  1.00 93.32           C  
ATOM   1967  CB  ASN A 125      -4.377   4.249  16.715  1.00 93.32           C  
ATOM   1968  HB2 ASN A 125      -3.700   3.395  16.723  1.00 93.32           H  
ATOM   1969  HB3 ASN A 125      -5.088   4.124  17.532  1.00 93.32           H  
ATOM   1970  O   ASN A 125      -4.177   5.646  13.658  1.00 93.32           O  
ATOM   1971  CG  ASN A 125      -3.563   5.507  16.961  1.00 93.32           C  
ATOM   1972  ND2 ASN A 125      -4.122   6.546  17.527  1.00 93.32           N  
ATOM   1973 HD21 ASN A 125      -5.079   6.529  17.851  1.00 93.32           H  
ATOM   1974 HD22 ASN A 125      -3.518   7.351  17.609  1.00 93.32           H  
ATOM   1975  OD1 ASN A 125      -2.402   5.588  16.624  1.00 93.32           O  
ATOM   1976  N   TYR A 126      -3.488   3.506  13.682  1.00 98.27           N  
ATOM   1977  H   TYR A 126      -3.491   2.624  14.175  1.00 98.27           H  
ATOM   1978  CA  TYR A 126      -2.684   3.598  12.458  1.00 98.27           C  
ATOM   1979  HA  TYR A 126      -1.888   4.327  12.607  1.00 98.27           H  
ATOM   1980  C   TYR A 126      -3.516   4.075  11.260  1.00 98.27           C  
ATOM   1981  CB  TYR A 126      -2.035   2.239  12.160  1.00 98.27           C  
ATOM   1982  HB2 TYR A 126      -2.784   1.451  12.239  1.00 98.27           H  
ATOM   1983  HB3 TYR A 126      -1.280   2.044  12.922  1.00 98.27           H  
ATOM   1984  O   TYR A 126      -3.121   5.007  10.563  1.00 98.27           O  
ATOM   1985  CG  TYR A 126      -1.400   2.157  10.783  1.00 98.27           C  
ATOM   1986  CD1 TYR A 126      -2.185   1.776   9.678  1.00 98.27           C  
ATOM   1987  HD1 TYR A 126      -3.219   1.499   9.820  1.00 98.27           H  
ATOM   1988  CD2 TYR A 126      -0.048   2.502  10.595  1.00 98.27           C  
ATOM   1989  HD2 TYR A 126       0.542   2.836  11.436  1.00 98.27           H  
ATOM   1990  CE1 TYR A 126      -1.633   1.749   8.387  1.00 98.27           C  
ATOM   1991  HE1 TYR A 126      -2.238   1.462   7.540  1.00 98.27           H  
ATOM   1992  CE2 TYR A 126       0.524   2.437   9.306  1.00 98.27           C  
ATOM   1993  HE2 TYR A 126       1.560   2.702   9.156  1.00 98.27           H  
ATOM   1994  OH  TYR A 126       0.232   1.994   6.946  1.00 98.27           O  
ATOM   1995  HH  TYR A 126       1.184   2.116   6.931  1.00 98.27           H  
ATOM   1996  CZ  TYR A 126      -0.277   2.070   8.200  1.00 98.27           C  
ATOM   1997  N   GLN A 127      -4.696   3.488  11.039  1.00 97.21           N  
ATOM   1998  H   GLN A 127      -4.968   2.717  11.633  1.00 97.21           H  
ATOM   1999  CA  GLN A 127      -5.533   3.840   9.886  1.00 97.21           C  
ATOM   2000  HA  GLN A 127      -4.929   3.770   8.981  1.00 97.21           H  
ATOM   2001  C   GLN A 127      -6.041   5.285   9.964  1.00 97.21           C  
ATOM   2002  CB  GLN A 127      -6.710   2.861   9.779  1.00 97.21           C  
ATOM   2003  HB2 GLN A 127      -7.372   3.191   8.979  1.00 97.21           H  
ATOM   2004  HB3 GLN A 127      -7.274   2.871  10.713  1.00 97.21           H  
ATOM   2005  O   GLN A 127      -6.066   5.997   8.961  1.00 97.21           O  
ATOM   2006  CG  GLN A 127      -6.255   1.423   9.490  1.00 97.21           C  
ATOM   2007  HG2 GLN A 127      -7.104   0.745   9.571  1.00 97.21           H  
ATOM   2008  HG3 GLN A 127      -5.529   1.108  10.239  1.00 97.21           H  
ATOM   2009  CD  GLN A 127      -5.593   1.228   8.137  1.00 97.21           C  
ATOM   2010  NE2 GLN A 127      -4.890   0.134   7.986  1.00 97.21           N  
ATOM   2011 HE21 GLN A 127      -4.397  -0.008   7.116  1.00 97.21           H  
ATOM   2012 HE22 GLN A 127      -4.815  -0.549   8.726  1.00 97.21           H  
ATOM   2013  OE1 GLN A 127      -5.670   2.042   7.231  1.00 97.21           O  
ATOM   2014  N   GLN A 128      -6.418   5.750  11.160  1.00 95.31           N  
ATOM   2015  H   GLN A 128      -6.339   5.142  11.962  1.00 95.31           H  
ATOM   2016  CA  GLN A 128      -6.798   7.152  11.358  1.00 95.31           C  
ATOM   2017  HA  GLN A 128      -7.499   7.440  10.576  1.00 95.31           H  
ATOM   2018  C   GLN A 128      -5.600   8.100  11.215  1.00 95.31           C  
ATOM   2019  CB  GLN A 128      -7.479   7.342  12.723  1.00 95.31           C  
ATOM   2020  HB2 GLN A 128      -7.671   8.407  12.860  1.00 95.31           H  
ATOM   2021  HB3 GLN A 128      -6.804   7.019  13.515  1.00 95.31           H  
ATOM   2022  O   GLN A 128      -5.745   9.165  10.615  1.00 95.31           O  
ATOM   2023  CG  GLN A 128      -8.817   6.601  12.873  1.00 95.31           C  
ATOM   2024  HG2 GLN A 128      -8.638   5.529  12.957  1.00 95.31           H  
ATOM   2025  HG3 GLN A 128      -9.299   6.926  13.795  1.00 95.31           H  
ATOM   2026  CD  GLN A 128      -9.772   6.849  11.713  1.00 95.31           C  
ATOM   2027  NE2 GLN A 128     -10.065   5.847  10.913  1.00 95.31           N  
ATOM   2028 HE21 GLN A 128     -10.593   6.109  10.092  1.00 95.31           H  
ATOM   2029 HE22 GLN A 128      -9.511   5.005  10.970  1.00 95.31           H  
ATOM   2030  OE1 GLN A 128     -10.248   7.943  11.478  1.00 95.31           O  
ATOM   2031  N   ALA A 129      -4.420   7.707  11.702  1.00 98.00           N  
ATOM   2032  H   ALA A 129      -4.360   6.833  12.205  1.00 98.00           H  
ATOM   2033  CA  ALA A 129      -3.185   8.467  11.540  1.00 98.00           C  
ATOM   2034  HA  ALA A 129      -3.334   9.469  11.942  1.00 98.00           H  
ATOM   2035  C   ALA A 129      -2.802   8.616  10.060  1.00 98.00           C  
ATOM   2036  CB  ALA A 129      -2.079   7.790  12.353  1.00 98.00           C  
ATOM   2037  HB1 ALA A 129      -1.899   6.779  11.988  1.00 98.00           H  
ATOM   2038  HB2 ALA A 129      -1.157   8.363  12.258  1.00 98.00           H  
ATOM   2039  HB3 ALA A 129      -2.366   7.747  13.403  1.00 98.00           H  
ATOM   2040  O   ALA A 129      -2.496   9.725   9.631  1.00 98.00           O  
ATOM   2041  N   ALA A 130      -2.926   7.554   9.258  1.00 98.52           N  
ATOM   2042  H   ALA A 130      -3.117   6.656   9.679  1.00 98.52           H  
ATOM   2043  CA  ALA A 130      -2.670   7.595   7.820  1.00 98.52           C  
ATOM   2044  HA  ALA A 130      -1.644   7.927   7.662  1.00 98.52           H  
ATOM   2045  C   ALA A 130      -3.594   8.587   7.091  1.00 98.52           C  
ATOM   2046  CB  ALA A 130      -2.821   6.174   7.261  1.00 98.52           C  
ATOM   2047  HB1 ALA A 130      -3.856   5.842   7.334  1.00 98.52           H  
ATOM   2048  HB2 ALA A 130      -2.192   5.481   7.821  1.00 98.52           H  
ATOM   2049  HB3 ALA A 130      -2.512   6.164   6.216  1.00 98.52           H  
ATOM   2050  O   ALA A 130      -3.139   9.424   6.308  1.00 98.52           O  
ATOM   2051  N   LEU A 131      -4.900   8.548   7.384  1.00 98.14           N  
ATOM   2052  H   LEU A 131      -5.218   7.835   8.024  1.00 98.14           H  
ATOM   2053  CA  LEU A 131      -5.870   9.491   6.815  1.00 98.14           C  
ATOM   2054  HA  LEU A 131      -5.771   9.484   5.730  1.00 98.14           H  
ATOM   2055  C   LEU A 131      -5.606  10.937   7.267  1.00 98.14           C  
ATOM   2056  CB  LEU A 131      -7.295   9.056   7.200  1.00 98.14           C  
ATOM   2057  HB2 LEU A 131      -7.345   8.973   8.286  1.00 98.14           H  
ATOM   2058  HB3 LEU A 131      -7.990   9.839   6.897  1.00 98.14           H  
ATOM   2059  O   LEU A 131      -5.707  11.860   6.454  1.00 98.14           O  
ATOM   2060  CG  LEU A 131      -7.759   7.725   6.579  1.00 98.14           C  
ATOM   2061  HG  LEU A 131      -7.057   6.929   6.829  1.00 98.14           H  
ATOM   2062  CD1 LEU A 131      -9.132   7.363   7.148  1.00 98.14           C  
ATOM   2063 HD11 LEU A 131      -9.061   7.290   8.233  1.00 98.14           H  
ATOM   2064 HD12 LEU A 131      -9.437   6.393   6.755  1.00 98.14           H  
ATOM   2065 HD13 LEU A 131      -9.862   8.127   6.883  1.00 98.14           H  
ATOM   2066  CD2 LEU A 131      -7.874   7.796   5.055  1.00 98.14           C  
ATOM   2067 HD21 LEU A 131      -8.275   6.856   4.677  1.00 98.14           H  
ATOM   2068 HD22 LEU A 131      -6.885   7.933   4.618  1.00 98.14           H  
ATOM   2069 HD23 LEU A 131      -8.525   8.619   4.762  1.00 98.14           H  
ATOM   2070  N   LYS A 132      -5.242  11.137   8.541  1.00 98.17           N  
ATOM   2071  H   LYS A 132      -5.196  10.334   9.152  1.00 98.17           H  
ATOM   2072  CA  LYS A 132      -4.885  12.449   9.093  1.00 98.17           C  
ATOM   2073  HA  LYS A 132      -5.678  13.156   8.850  1.00 98.17           H  
ATOM   2074  C   LYS A 132      -3.617  13.005   8.444  1.00 98.17           C  
ATOM   2075  CB  LYS A 132      -4.776  12.355  10.624  1.00 98.17           C  
ATOM   2076  HB2 LYS A 132      -5.746  12.064  11.027  1.00 98.17           H  
ATOM   2077  HB3 LYS A 132      -4.044  11.595  10.895  1.00 98.17           H  
ATOM   2078  O   LYS A 132      -3.651  14.138   7.979  1.00 98.17           O  
ATOM   2079  CG  LYS A 132      -4.353  13.697  11.238  1.00 98.17           C  
ATOM   2080  HG2 LYS A 132      -4.996  14.488  10.852  1.00 98.17           H  
ATOM   2081  HG3 LYS A 132      -3.325  13.902  10.941  1.00 98.17           H  
ATOM   2082  CD  LYS A 132      -4.425  13.691  12.772  1.00 98.17           C  
ATOM   2083  HD2 LYS A 132      -5.471  13.694  13.081  1.00 98.17           H  
ATOM   2084  HD3 LYS A 132      -3.959  12.781  13.150  1.00 98.17           H  
ATOM   2085  CE  LYS A 132      -3.696  14.891  13.399  1.00 98.17           C  
ATOM   2086  HE2 LYS A 132      -3.878  14.898  14.474  1.00 98.17           H  
ATOM   2087  HE3 LYS A 132      -2.624  14.753  13.259  1.00 98.17           H  
ATOM   2088  NZ  LYS A 132      -4.082  16.193  12.801  1.00 98.17           N  
ATOM   2089  HZ1 LYS A 132      -3.583  16.943  13.257  1.00 98.17           H  
ATOM   2090  HZ2 LYS A 132      -3.749  16.229  11.849  1.00 98.17           H  
ATOM   2091  HZ3 LYS A 132      -5.078  16.362  12.806  1.00 98.17           H  
ATOM   2092  N   TRP A 133      -2.555  12.209   8.325  1.00 98.74           N  
ATOM   2093  H   TRP A 133      -2.594  11.295   8.753  1.00 98.74           H  
ATOM   2094  CA  TRP A 133      -1.314  12.580   7.637  1.00 98.74           C  
ATOM   2095  HA  TRP A 133      -0.842  13.414   8.157  1.00 98.74           H  
ATOM   2096  C   TRP A 133      -1.590  13.044   6.208  1.00 98.74           C  
ATOM   2097  CB  TRP A 133      -0.347  11.390   7.666  1.00 98.74           C  
ATOM   2098  HB2 TRP A 133      -0.121  11.166   8.709  1.00 98.74           H  
ATOM   2099  HB3 TRP A 133      -0.845  10.515   7.248  1.00 98.74           H  
ATOM   2100  O   TRP A 133      -1.206  14.150   5.834  1.00 98.74           O  
ATOM   2101  CG  TRP A 133       0.949  11.580   6.932  1.00 98.74           C  
ATOM   2102  CD1 TRP A 133       2.113  11.987   7.479  1.00 98.74           C  
ATOM   2103  HD1 TRP A 133       2.258  12.220   8.524  1.00 98.74           H  
ATOM   2104  CD2 TRP A 133       1.267  11.306   5.533  1.00 98.74           C  
ATOM   2105  CE2 TRP A 133       2.643  11.600   5.306  1.00 98.74           C  
ATOM   2106  CE3 TRP A 133       0.536  10.792   4.444  1.00 98.74           C  
ATOM   2107  HE3 TRP A 133      -0.487  10.496   4.621  1.00 98.74           H  
ATOM   2108  NE1 TRP A 133       3.111  12.021   6.531  1.00 98.74           N  
ATOM   2109  HE1 TRP A 133       4.065  12.266   6.753  1.00 98.74           H  
ATOM   2110  CH2 TRP A 133       2.473  10.963   2.975  1.00 98.74           C  
ATOM   2111  HH2 TRP A 133       2.927  10.839   2.003  1.00 98.74           H  
ATOM   2112  CZ2 TRP A 133       3.242  11.442   4.049  1.00 98.74           C  
ATOM   2113  HZ2 TRP A 133       4.282  11.693   3.906  1.00 98.74           H  
ATOM   2114  CZ3 TRP A 133       1.120  10.633   3.173  1.00 98.74           C  
ATOM   2115  HZ3 TRP A 133       0.542  10.243   2.348  1.00 98.74           H  
ATOM   2116  N   ARG A 134      -2.364  12.264   5.436  1.00 98.66           N  
ATOM   2117  H   ARG A 134      -2.651  11.373   5.815  1.00 98.66           H  
ATOM   2118  CA  ARG A 134      -2.741  12.618   4.055  1.00 98.66           C  
ATOM   2119  HA  ARG A 134      -1.831  12.723   3.465  1.00 98.66           H  
ATOM   2120  C   ARG A 134      -3.466  13.959   3.967  1.00 98.66           C  
ATOM   2121  CB  ARG A 134      -3.633  11.524   3.452  1.00 98.66           C  
ATOM   2122  HB2 ARG A 134      -4.434  11.279   4.150  1.00 98.66           H  
ATOM   2123  HB3 ARG A 134      -4.081  11.899   2.531  1.00 98.66           H  
ATOM   2124  O   ARG A 134      -3.231  14.712   3.022  1.00 98.66           O  
ATOM   2125  CG  ARG A 134      -2.842  10.262   3.114  1.00 98.66           C  
ATOM   2126  HG2 ARG A 134      -2.337   9.887   4.004  1.00 98.66           H  
ATOM   2127  HG3 ARG A 134      -2.100  10.497   2.350  1.00 98.66           H  
ATOM   2128  CD  ARG A 134      -3.759   9.149   2.627  1.00 98.66           C  
ATOM   2129  HD2 ARG A 134      -4.393   9.512   1.818  1.00 98.66           H  
ATOM   2130  HD3 ARG A 134      -4.397   8.834   3.453  1.00 98.66           H  
ATOM   2131  NE  ARG A 134      -2.952   8.008   2.185  1.00 98.66           N  
ATOM   2132  HE  ARG A 134      -2.721   7.303   2.872  1.00 98.66           H  
ATOM   2133  NH1 ARG A 134      -2.790   8.540  -0.032  1.00 98.66           N  
ATOM   2134 HH11 ARG A 134      -2.553   8.223  -0.961  1.00 98.66           H  
ATOM   2135 HH12 ARG A 134      -3.340   9.378   0.094  1.00 98.66           H  
ATOM   2136  NH2 ARG A 134      -1.782   6.726   0.723  1.00 98.66           N  
ATOM   2137 HH21 ARG A 134      -1.446   6.181   1.504  1.00 98.66           H  
ATOM   2138 HH22 ARG A 134      -1.466   6.551  -0.221  1.00 98.66           H  
ATOM   2139  CZ  ARG A 134      -2.505   7.769   0.973  1.00 98.66           C  
ATOM   2140  N   LYS A 135      -4.358  14.244   4.921  1.00 98.37           N  
ATOM   2141  H   LYS A 135      -4.478  13.567   5.661  1.00 98.37           H  
ATOM   2142  CA  LYS A 135      -5.102  15.507   4.993  1.00 98.37           C  
ATOM   2143  HA  LYS A 135      -5.494  15.743   4.005  1.00 98.37           H  
ATOM   2144  C   LYS A 135      -4.186  16.669   5.375  1.00 98.37           C  
ATOM   2145  CB  LYS A 135      -6.277  15.349   5.972  1.00 98.37           C  
ATOM   2146  HB2 LYS A 135      -6.898  14.513   5.650  1.00 98.37           H  
ATOM   2147  HB3 LYS A 135      -5.891  15.126   6.967  1.00 98.37           H  
ATOM   2148  O   LYS A 135      -4.170  17.669   4.666  1.00 98.37           O  
ATOM   2149  CG  LYS A 135      -7.139  16.618   6.042  1.00 98.37           C  
ATOM   2150  HG2 LYS A 135      -7.557  16.826   5.057  1.00 98.37           H  
ATOM   2151  HG3 LYS A 135      -6.521  17.462   6.347  1.00 98.37           H  
ATOM   2152  CD  LYS A 135      -8.276  16.463   7.058  1.00 98.37           C  
ATOM   2153  HD2 LYS A 135      -8.945  15.665   6.737  1.00 98.37           H  
ATOM   2154  HD3 LYS A 135      -7.849  16.212   8.029  1.00 98.37           H  
ATOM   2155  CE  LYS A 135      -9.038  17.790   7.159  1.00 98.37           C  
ATOM   2156  HE2 LYS A 135      -9.443  18.037   6.178  1.00 98.37           H  
ATOM   2157  HE3 LYS A 135      -8.325  18.570   7.425  1.00 98.37           H  
ATOM   2158  NZ  LYS A 135     -10.124  17.733   8.169  1.00 98.37           N  
ATOM   2159  HZ1 LYS A 135     -10.593  18.625   8.225  1.00 98.37           H  
ATOM   2160  HZ2 LYS A 135     -10.803  17.024   7.931  1.00 98.37           H  
ATOM   2161  HZ3 LYS A 135      -9.738  17.529   9.080  1.00 98.37           H  
ATOM   2162  N   ASP A 136      -3.429  16.525   6.458  1.00 98.40           N  
ATOM   2163  H   ASP A 136      -3.496  15.659   6.974  1.00 98.40           H  
ATOM   2164  CA  ASP A 136      -2.632  17.599   7.057  1.00 98.40           C  
ATOM   2165  HA  ASP A 136      -3.277  18.452   7.268  1.00 98.40           H  
ATOM   2166  C   ASP A 136      -1.517  18.087   6.122  1.00 98.40           C  
ATOM   2167  CB  ASP A 136      -2.020  17.112   8.381  1.00 98.40           C  
ATOM   2168  HB2 ASP A 136      -1.480  16.185   8.191  1.00 98.40           H  
ATOM   2169  HB3 ASP A 136      -1.295  17.854   8.716  1.00 98.40           H  
ATOM   2170  O   ASP A 136      -1.262  19.287   6.049  1.00 98.40           O  
ATOM   2171  CG  ASP A 136      -3.013  16.885   9.531  1.00 98.40           C  
ATOM   2172  OD1 ASP A 136      -4.206  17.256   9.453  1.00 98.40           O  
ATOM   2173  OD2 ASP A 136      -2.574  16.323  10.562  1.00 98.40           O  
ATOM   2174  N   ILE A 137      -0.873  17.187   5.367  1.00 98.27           N  
ATOM   2175  H   ILE A 137      -1.072  16.207   5.503  1.00 98.27           H  
ATOM   2176  CA  ILE A 137       0.203  17.579   4.440  1.00 98.27           C  
ATOM   2177  HA  ILE A 137       0.683  18.466   4.854  1.00 98.27           H  
ATOM   2178  C   ILE A 137      -0.308  17.995   3.052  1.00 98.27           C  
ATOM   2179  CB  ILE A 137       1.305  16.505   4.353  1.00 98.27           C  
ATOM   2180  HB  ILE A 137       2.158  16.980   3.867  1.00 98.27           H  
ATOM   2181  O   ILE A 137       0.486  18.413   2.203  1.00 98.27           O  
ATOM   2182  CG1 ILE A 137       0.904  15.320   3.451  1.00 98.27           C  
ATOM   2183 HG12 ILE A 137       0.633  15.685   2.460  1.00 98.27           H  
ATOM   2184 HG13 ILE A 137       0.048  14.788   3.865  1.00 98.27           H  
ATOM   2185  CG2 ILE A 137       1.763  16.083   5.764  1.00 98.27           C  
ATOM   2186 HG21 ILE A 137       2.706  15.538   5.711  1.00 98.27           H  
ATOM   2187 HG22 ILE A 137       1.022  15.440   6.238  1.00 98.27           H  
ATOM   2188 HG23 ILE A 137       1.924  16.963   6.387  1.00 98.27           H  
ATOM   2189  CD1 ILE A 137       2.059  14.348   3.248  1.00 98.27           C  
ATOM   2190 HD11 ILE A 137       2.919  14.873   2.834  1.00 98.27           H  
ATOM   2191 HD12 ILE A 137       2.335  13.914   4.209  1.00 98.27           H  
ATOM   2192 HD13 ILE A 137       1.753  13.557   2.563  1.00 98.27           H  
ATOM   2193  N   GLY A 138      -1.613  17.849   2.798  1.00 98.18           N  
ATOM   2194  H   GLY A 138      -2.221  17.604   3.567  1.00 98.18           H  
ATOM   2195  CA  GLY A 138      -2.210  18.043   1.478  1.00 98.18           C  
ATOM   2196  HA2 GLY A 138      -3.293  17.963   1.569  1.00 98.18           H  
ATOM   2197  HA3 GLY A 138      -1.965  19.039   1.109  1.00 98.18           H  
ATOM   2198  C   GLY A 138      -1.734  17.010   0.454  1.00 98.18           C  
ATOM   2199  O   GLY A 138      -1.423  17.374  -0.673  1.00 98.18           O  
ATOM   2200  N   PHE A 139      -1.643  15.729   0.835  1.00 98.50           N  
ATOM   2201  H   PHE A 139      -1.936  15.488   1.771  1.00 98.50           H  
ATOM   2202  CA  PHE A 139      -1.112  14.667  -0.032  1.00 98.50           C  
ATOM   2203  HA  PHE A 139      -0.115  14.955  -0.366  1.00 98.50           H  
ATOM   2204  C   PHE A 139      -1.968  14.430  -1.285  1.00 98.50           C  
ATOM   2205  CB  PHE A 139      -1.009  13.357   0.763  1.00 98.50           C  
ATOM   2206  HB2 PHE A 139      -0.440  13.534   1.676  1.00 98.50           H  
ATOM   2207  HB3 PHE A 139      -2.009  13.036   1.053  1.00 98.50           H  
ATOM   2208  O   PHE A 139      -1.452  14.056  -2.335  1.00 98.50           O  
ATOM   2209  CG  PHE A 139      -0.332  12.243  -0.012  1.00 98.50           C  
ATOM   2210  CD1 PHE A 139      -1.092  11.242  -0.649  1.00 98.50           C  
ATOM   2211  HD1 PHE A 139      -2.170  11.261  -0.585  1.00 98.50           H  
ATOM   2212  CD2 PHE A 139       1.063  12.260  -0.171  1.00 98.50           C  
ATOM   2213  HD2 PHE A 139       1.656  13.043   0.279  1.00 98.50           H  
ATOM   2214  CE1 PHE A 139      -0.453  10.252  -1.420  1.00 98.50           C  
ATOM   2215  HE1 PHE A 139      -1.036   9.505  -1.939  1.00 98.50           H  
ATOM   2216  CE2 PHE A 139       1.695  11.280  -0.951  1.00 98.50           C  
ATOM   2217  HE2 PHE A 139       2.762  11.340  -1.105  1.00 98.50           H  
ATOM   2218  CZ  PHE A 139       0.944  10.267  -1.567  1.00 98.50           C  
ATOM   2219  HZ  PHE A 139       1.440   9.534  -2.186  1.00 98.50           H  
ATOM   2220  N   ARG A 140      -3.287  14.627  -1.187  1.00 98.33           N  
ATOM   2221  H   ARG A 140      -3.636  15.007  -0.319  1.00 98.33           H  
ATOM   2222  CA  ARG A 140      -4.205  14.439  -2.315  1.00 98.33           C  
ATOM   2223  HA  ARG A 140      -3.940  13.513  -2.824  1.00 98.33           H  
ATOM   2224  C   ARG A 140      -4.053  15.584  -3.319  1.00 98.33           C  
ATOM   2225  CB  ARG A 140      -5.645  14.315  -1.797  1.00 98.33           C  
ATOM   2226  HB2 ARG A 140      -5.701  13.476  -1.104  1.00 98.33           H  
ATOM   2227  HB3 ARG A 140      -5.914  15.227  -1.264  1.00 98.33           H  
ATOM   2228  O   ARG A 140      -4.484  16.699  -3.046  1.00 98.33           O  
ATOM   2229  CG  ARG A 140      -6.639  14.084  -2.946  1.00 98.33           C  
ATOM   2230  HG2 ARG A 140      -6.411  13.138  -3.438  1.00 98.33           H  
ATOM   2231  HG3 ARG A 140      -6.563  14.889  -3.676  1.00 98.33           H  
ATOM   2232  CD  ARG A 140      -8.072  14.056  -2.410  1.00 98.33           C  
ATOM   2233  HD2 ARG A 140      -8.264  14.993  -1.889  1.00 98.33           H  
ATOM   2234  HD3 ARG A 140      -8.170  13.229  -1.706  1.00 98.33           H  
ATOM   2235  NE  ARG A 140      -9.045  13.896  -3.506  1.00 98.33           N  
ATOM   2236  HE  ARG A 140      -8.661  13.774  -4.432  1.00 98.33           H  
ATOM   2237  NH1 ARG A 140     -10.952  14.042  -2.235  1.00 98.33           N  
ATOM   2238 HH11 ARG A 140     -10.384  14.175  -1.411  1.00 98.33           H  
ATOM   2239 HH12 ARG A 140     -11.960  14.068  -2.175  1.00 98.33           H  
ATOM   2240  NH2 ARG A 140     -11.119  13.796  -4.445  1.00 98.33           N  
ATOM   2241 HH21 ARG A 140     -12.125  13.822  -4.360  1.00 98.33           H  
ATOM   2242 HH22 ARG A 140     -10.706  13.703  -5.362  1.00 98.33           H  
ATOM   2243  CZ  ARG A 140     -10.362  13.913  -3.392  1.00 98.33           C  
ATOM   2244  N   VAL A 141      -3.559  15.265  -4.512  1.00 97.62           N  
ATOM   2245  H   VAL A 141      -3.171  14.338  -4.611  1.00 97.62           H  
ATOM   2246  CA  VAL A 141      -3.420  16.200  -5.645  1.00 97.62           C  
ATOM   2247  HA  VAL A 141      -3.697  17.199  -5.308  1.00 97.62           H  
ATOM   2248  C   VAL A 141      -4.367  15.859  -6.812  1.00 97.62           C  
ATOM   2249  CB  VAL A 141      -1.931  16.269  -6.044  1.00 97.62           C  
ATOM   2250  HB  VAL A 141      -1.365  16.508  -5.143  1.00 97.62           H  
ATOM   2251  O   VAL A 141      -4.774  16.740  -7.580  1.00 97.62           O  
ATOM   2252  CG1 VAL A 141      -1.384  14.949  -6.592  1.00 97.62           C  
ATOM   2253 HG11 VAL A 141      -1.478  14.166  -5.840  1.00 97.62           H  
ATOM   2254 HG12 VAL A 141      -0.319  15.062  -6.796  1.00 97.62           H  
ATOM   2255 HG13 VAL A 141      -1.901  14.655  -7.506  1.00 97.62           H  
ATOM   2256  CG2 VAL A 141      -1.649  17.385  -7.047  1.00 97.62           C  
ATOM   2257 HG21 VAL A 141      -1.996  18.329  -6.627  1.00 97.62           H  
ATOM   2258 HG22 VAL A 141      -0.574  17.463  -7.206  1.00 97.62           H  
ATOM   2259 HG23 VAL A 141      -2.143  17.189  -7.999  1.00 97.62           H  
ATOM   2260  N   ASN A 142      -4.780  14.590  -6.908  1.00 98.01           N  
ATOM   2261  H   ASN A 142      -4.424  13.937  -6.225  1.00 98.01           H  
ATOM   2262  CA  ASN A 142      -5.670  14.031  -7.934  1.00 98.01           C  
ATOM   2263  HA  ASN A 142      -6.446  14.760  -8.165  1.00 98.01           H  
ATOM   2264  C   ASN A 142      -6.382  12.746  -7.427  1.00 98.01           C  
ATOM   2265  CB  ASN A 142      -4.828  13.807  -9.210  1.00 98.01           C  
ATOM   2266  HB2 ASN A 142      -4.387  14.757  -9.514  1.00 98.01           H  
ATOM   2267  HB3 ASN A 142      -5.462  13.473 -10.031  1.00 98.01           H  
ATOM   2268  O   ASN A 142      -6.383  12.460  -6.227  1.00 98.01           O  
ATOM   2269  CG  ASN A 142      -3.704  12.798  -9.045  1.00 98.01           C  
ATOM   2270  ND2 ASN A 142      -2.744  12.839  -9.930  1.00 98.01           N  
ATOM   2271 HD21 ASN A 142      -2.109  12.055  -9.982  1.00 98.01           H  
ATOM   2272 HD22 ASN A 142      -2.723  13.496 -10.697  1.00 98.01           H  
ATOM   2273  OD1 ASN A 142      -3.706  11.984  -8.128  1.00 98.01           O  
ATOM   2274  N   ALA A 143      -7.027  11.981  -8.318  1.00 97.91           N  
ATOM   2275  H   ALA A 143      -6.997  12.235  -9.295  1.00 97.91           H  
ATOM   2276  CA  ALA A 143      -7.718  10.732  -7.965  1.00 97.91           C  
ATOM   2277  HA  ALA A 143      -8.387  10.925  -7.126  1.00 97.91           H  
ATOM   2278  C   ALA A 143      -6.759   9.603  -7.527  1.00 97.91           C  
ATOM   2279  CB  ALA A 143      -8.573  10.298  -9.163  1.00 97.91           C  
ATOM   2280  HB1 ALA A 143      -9.280  11.084  -9.429  1.00 97.91           H  
ATOM   2281  HB2 ALA A 143      -9.131   9.397  -8.909  1.00 97.91           H  
ATOM   2282  HB3 ALA A 143      -7.938  10.080 -10.021  1.00 97.91           H  
ATOM   2283  O   ALA A 143      -7.087   8.820  -6.632  1.00 97.91           O  
ATOM   2284  N   ASN A 144      -5.552   9.556  -8.093  1.00 98.29           N  
ATOM   2285  H   ASN A 144      -5.325  10.239  -8.801  1.00 98.29           H  
ATOM   2286  CA  ASN A 144      -4.541   8.521  -7.841  1.00 98.29           C  
ATOM   2287  HA  ASN A 144      -5.020   7.542  -7.863  1.00 98.29           H  
ATOM   2288  C   ASN A 144      -3.836   8.664  -6.485  1.00 98.29           C  
ATOM   2289  CB  ASN A 144      -3.519   8.584  -8.978  1.00 98.29           C  
ATOM   2290  HB2 ASN A 144      -3.057   9.572  -8.973  1.00 98.29           H  
ATOM   2291  HB3 ASN A 144      -2.727   7.848  -8.838  1.00 98.29           H  
ATOM   2292  O   ASN A 144      -3.130   7.756  -6.058  1.00 98.29           O  
ATOM   2293  CG  ASN A 144      -4.150   8.335 -10.325  1.00 98.29           C  
ATOM   2294  ND2 ASN A 144      -3.765   9.109 -11.304  1.00 98.29           N  
ATOM   2295 HD21 ASN A 144      -2.936   9.672 -11.180  1.00 98.29           H  
ATOM   2296 HD22 ASN A 144      -4.116   8.892 -12.226  1.00 98.29           H  
ATOM   2297  OD1 ASN A 144      -5.039   7.515 -10.471  1.00 98.29           O  
ATOM   2298  N   THR A 145      -4.038   9.785  -5.793  1.00 98.37           N  
ATOM   2299  H   THR A 145      -4.546  10.522  -6.260  1.00 98.37           H  
ATOM   2300  CA  THR A 145      -3.491  10.082  -4.454  1.00 98.37           C  
ATOM   2301  HA  THR A 145      -2.854   9.257  -4.135  1.00 98.37           H  
ATOM   2302  C   THR A 145      -4.586  10.203  -3.384  1.00 98.37           C  
ATOM   2303  CB  THR A 145      -2.615  11.345  -4.507  1.00 98.37           C  
ATOM   2304  HB  THR A 145      -2.368  11.674  -3.498  1.00 98.37           H  
ATOM   2305  O   THR A 145      -4.323  10.599  -2.245  1.00 98.37           O  
ATOM   2306  CG2 THR A 145      -1.320  11.086  -5.271  1.00 98.37           C  
ATOM   2307 HG21 THR A 145      -1.538  10.782  -6.295  1.00 98.37           H  
ATOM   2308 HG22 THR A 145      -0.715  11.992  -5.288  1.00 98.37           H  
ATOM   2309 HG23 THR A 145      -0.747  10.301  -4.778  1.00 98.37           H  
ATOM   2310  OG1 THR A 145      -3.297  12.375  -5.197  1.00 98.37           O  
ATOM   2311  HG1 THR A 145      -3.168  12.180  -6.128  1.00 98.37           H  
ATOM   2312  N   ALA A 146      -5.833   9.864  -3.730  1.00 97.93           N  
ATOM   2313  H   ALA A 146      -5.989   9.509  -4.662  1.00 97.93           H  
ATOM   2314  CA  ALA A 146      -6.989   9.985  -2.847  1.00 97.93           C  
ATOM   2315  HA  ALA A 146      -6.888  10.920  -2.294  1.00 97.93           H  
ATOM   2316  C   ALA A 146      -7.094   8.850  -1.808  1.00 97.93           C  
ATOM   2317  CB  ALA A 146      -8.252  10.090  -3.712  1.00 97.93           C  
ATOM   2318  HB1 ALA A 146      -8.406   9.156  -4.253  1.00 97.93           H  
ATOM   2319  HB2 ALA A 146      -8.144  10.902  -4.430  1.00 97.93           H  
ATOM   2320  HB3 ALA A 146      -9.123  10.278  -3.084  1.00 97.93           H  
ATOM   2321  O   ALA A 146      -6.547   7.759  -1.970  1.00 97.93           O  
ATOM   2322  N   ALA A 147      -7.860   9.102  -0.743  1.00 97.87           N  
ATOM   2323  H   ALA A 147      -8.305  10.006  -0.678  1.00 97.87           H  
ATOM   2324  CA  ALA A 147      -8.401   8.051   0.115  1.00 97.87           C  
ATOM   2325  HA  ALA A 147      -7.743   7.183   0.092  1.00 97.87           H  
ATOM   2326  C   ALA A 147      -9.773   7.621  -0.428  1.00 97.87           C  
ATOM   2327  CB  ALA A 147      -8.464   8.559   1.560  1.00 97.87           C  
ATOM   2328  HB1 ALA A 147      -7.465   8.824   1.905  1.00 97.87           H  
ATOM   2329  HB2 ALA A 147      -8.860   7.769   2.199  1.00 97.87           H  
ATOM   2330  HB3 ALA A 147      -9.117   9.429   1.626  1.00 97.87           H  
ATOM   2331  O   ALA A 147     -10.690   8.439  -0.513  1.00 97.87           O  
ATOM   2332  N   LEU A 148      -9.892   6.356  -0.823  1.00 96.80           N  
ATOM   2333  H   LEU A 148      -9.108   5.737  -0.675  1.00 96.80           H  
ATOM   2334  CA  LEU A 148     -11.085   5.762  -1.421  1.00 96.80           C  
ATOM   2335  HA  LEU A 148     -11.541   6.487  -2.095  1.00 96.80           H  
ATOM   2336  C   LEU A 148     -12.115   5.399  -0.346  1.00 96.80           C  
ATOM   2337  CB  LEU A 148     -10.687   4.512  -2.228  1.00 96.80           C  
ATOM   2338  HB2 LEU A 148     -10.273   3.781  -1.534  1.00 96.80           H  
ATOM   2339  HB3 LEU A 148     -11.587   4.082  -2.668  1.00 96.80           H  
ATOM   2340  O   LEU A 148     -11.761   4.935   0.738  1.00 96.80           O  
ATOM   2341  CG  LEU A 148      -9.653   4.725  -3.347  1.00 96.80           C  
ATOM   2342  HG  LEU A 148      -8.728   5.108  -2.917  1.00 96.80           H  
ATOM   2343  CD1 LEU A 148      -9.348   3.384  -4.013  1.00 96.80           C  
ATOM   2344 HD11 LEU A 148      -8.968   2.676  -3.276  1.00 96.80           H  
ATOM   2345 HD12 LEU A 148      -8.601   3.516  -4.796  1.00 96.80           H  
ATOM   2346 HD13 LEU A 148     -10.250   2.975  -4.469  1.00 96.80           H  
ATOM   2347  CD2 LEU A 148     -10.146   5.719  -4.398  1.00 96.80           C  
ATOM   2348 HD21 LEU A 148      -9.421   5.778  -5.210  1.00 96.80           H  
ATOM   2349 HD22 LEU A 148     -10.261   6.711  -3.961  1.00 96.80           H  
ATOM   2350 HD23 LEU A 148     -11.095   5.378  -4.812  1.00 96.80           H  
ATOM   2351  N   SER A 149     -13.397   5.583  -0.660  1.00 93.31           N  
ATOM   2352  H   SER A 149     -13.607   6.063  -1.524  1.00 93.31           H  
ATOM   2353  CA  SER A 149     -14.523   5.334   0.257  1.00 93.31           C  
ATOM   2354  HA  SER A 149     -14.197   4.648   1.039  1.00 93.31           H  
ATOM   2355  C   SER A 149     -15.739   4.669  -0.405  1.00 93.31           C  
ATOM   2356  CB  SER A 149     -14.930   6.650   0.927  1.00 93.31           C  
ATOM   2357  HB2 SER A 149     -15.766   6.474   1.604  1.00 93.31           H  
ATOM   2358  HB3 SER A 149     -14.088   7.033   1.504  1.00 93.31           H  
ATOM   2359  O   SER A 149     -16.807   4.580   0.203  1.00 93.31           O  
ATOM   2360  OG  SER A 149     -15.297   7.605  -0.054  1.00 93.31           O  
ATOM   2361  HG  SER A 149     -15.735   8.343   0.376  1.00 93.31           H  
ATOM   2362  N   HIS A 150     -15.596   4.209  -1.652  1.00 90.86           N  
ATOM   2363  H   HIS A 150     -14.676   4.237  -2.067  1.00 90.86           H  
ATOM   2364  CA  HIS A 150     -16.643   3.497  -2.389  1.00 90.86           C  
ATOM   2365  HA  HIS A 150     -17.605   3.950  -2.149  1.00 90.86           H  
ATOM   2366  C   HIS A 150     -16.737   2.017  -1.966  1.00 90.86           C  
ATOM   2367  CB  HIS A 150     -16.415   3.691  -3.900  1.00 90.86           C  
ATOM   2368  HB2 HIS A 150     -16.531   4.750  -4.130  1.00 90.86           H  
ATOM   2369  HB3 HIS A 150     -17.180   3.159  -4.467  1.00 90.86           H  
ATOM   2370  O   HIS A 150     -16.087   1.574  -1.018  1.00 90.86           O  
ATOM   2371  CG  HIS A 150     -15.058   3.248  -4.384  1.00 90.86           C  
ATOM   2372  CD2 HIS A 150     -14.021   4.070  -4.727  1.00 90.86           C  
ATOM   2373  HD2 HIS A 150     -14.033   5.150  -4.719  1.00 90.86           H  
ATOM   2374  ND1 HIS A 150     -14.619   1.954  -4.560  1.00 90.86           N  
ATOM   2375  HD1 HIS A 150     -15.162   1.105  -4.500  1.00 90.86           H  
ATOM   2376  CE1 HIS A 150     -13.346   1.997  -4.983  1.00 90.86           C  
ATOM   2377  HE1 HIS A 150     -12.741   1.137  -5.229  1.00 90.86           H  
ATOM   2378  NE2 HIS A 150     -12.937   3.271  -5.081  1.00 90.86           N  
ATOM   2379  N   LYS A 151     -17.581   1.233  -2.643  1.00 87.32           N  
ATOM   2380  H   LYS A 151     -18.031   1.618  -3.461  1.00 87.32           H  
ATOM   2381  CA  LYS A 151     -17.639  -0.224  -2.455  1.00 87.32           C  
ATOM   2382  HA  LYS A 151     -17.397  -0.450  -1.416  1.00 87.32           H  
ATOM   2383  C   LYS A 151     -16.583  -0.929  -3.312  1.00 87.32           C  
ATOM   2384  CB  LYS A 151     -19.049  -0.757  -2.748  1.00 87.32           C  
ATOM   2385  HB2 LYS A 151     -19.335  -0.478  -3.762  1.00 87.32           H  
ATOM   2386  HB3 LYS A 151     -19.028  -1.845  -2.691  1.00 87.32           H  
ATOM   2387  O   LYS A 151     -16.143  -0.368  -4.312  1.00 87.32           O  
ATOM   2388  CG  LYS A 151     -20.094  -0.234  -1.747  1.00 87.32           C  
ATOM   2389  HG2 LYS A 151     -19.794  -0.509  -0.736  1.00 87.32           H  
ATOM   2390  HG3 LYS A 151     -20.156   0.852  -1.815  1.00 87.32           H  
ATOM   2391  CD  LYS A 151     -21.473  -0.835  -2.049  1.00 87.32           C  
ATOM   2392  HD2 LYS A 151     -21.412  -1.921  -1.967  1.00 87.32           H  
ATOM   2393  HD3 LYS A 151     -21.753  -0.578  -3.071  1.00 87.32           H  
ATOM   2394  CE  LYS A 151     -22.536  -0.303  -1.078  1.00 87.32           C  
ATOM   2395  HE2 LYS A 151     -22.237  -0.558  -0.061  1.00 87.32           H  
ATOM   2396  HE3 LYS A 151     -22.566   0.783  -1.160  1.00 87.32           H  
ATOM   2397  NZ  LYS A 151     -23.876  -0.873  -1.376  1.00 87.32           N  
ATOM   2398  HZ1 LYS A 151     -24.575  -0.515  -0.740  1.00 87.32           H  
ATOM   2399  HZ2 LYS A 151     -23.866  -1.880  -1.303  1.00 87.32           H  
ATOM   2400  HZ3 LYS A 151     -24.161  -0.636  -2.315  1.00 87.32           H  
ATOM   2401  N   VAL A 152     -16.195  -2.142  -2.928  1.00 88.97           N  
ATOM   2402  H   VAL A 152     -16.563  -2.501  -2.059  1.00 88.97           H  
ATOM   2403  CA  VAL A 152     -15.394  -3.047  -3.776  1.00 88.97           C  
ATOM   2404  HA  VAL A 152     -14.440  -2.566  -3.994  1.00 88.97           H  
ATOM   2405  C   VAL A 152     -16.087  -3.312  -5.118  1.00 88.97           C  
ATOM   2406  CB  VAL A 152     -15.107  -4.388  -3.073  1.00 88.97           C  
ATOM   2407  HB  VAL A 152     -14.486  -4.996  -3.731  1.00 88.97           H  
ATOM   2408  O   VAL A 152     -17.307  -3.154  -5.228  1.00 88.97           O  
ATOM   2409  CG1 VAL A 152     -14.324  -4.180  -1.771  1.00 88.97           C  
ATOM   2410 HG11 VAL A 152     -14.936  -3.673  -1.025  1.00 88.97           H  
ATOM   2411 HG12 VAL A 152     -13.439  -3.577  -1.973  1.00 88.97           H  
ATOM   2412 HG13 VAL A 152     -14.009  -5.144  -1.372  1.00 88.97           H  
ATOM   2413  CG2 VAL A 152     -16.389  -5.174  -2.764  1.00 88.97           C  
ATOM   2414 HG21 VAL A 152     -16.132  -6.102  -2.252  1.00 88.97           H  
ATOM   2415 HG22 VAL A 152     -16.890  -5.443  -3.693  1.00 88.97           H  
ATOM   2416 HG23 VAL A 152     -17.067  -4.581  -2.150  1.00 88.97           H  
ATOM   2417  N   LEU A 153     -15.324  -3.742  -6.123  1.00 90.29           N  
ATOM   2418  H   LEU A 153     -14.343  -3.925  -5.970  1.00 90.29           H  
ATOM   2419  CA  LEU A 153     -15.873  -4.103  -7.428  1.00 90.29           C  
ATOM   2420  HA  LEU A 153     -16.502  -3.287  -7.783  1.00 90.29           H  
ATOM   2421  C   LEU A 153     -16.752  -5.357  -7.310  1.00 90.29           C  
ATOM   2422  CB  LEU A 153     -14.724  -4.314  -8.431  1.00 90.29           C  
ATOM   2423  HB2 LEU A 153     -15.154  -4.617  -9.385  1.00 90.29           H  
ATOM   2424  HB3 LEU A 153     -14.101  -5.135  -8.077  1.00 90.29           H  
ATOM   2425  O   LEU A 153     -16.320  -6.377  -6.778  1.00 90.29           O  
ATOM   2426  CG  LEU A 153     -13.830  -3.081  -8.671  1.00 90.29           C  
ATOM   2427  HG  LEU A 153     -13.391  -2.752  -7.729  1.00 90.29           H  
ATOM   2428  CD1 LEU A 153     -12.694  -3.446  -9.624  1.00 90.29           C  
ATOM   2429 HD11 LEU A 153     -13.102  -3.773 -10.580  1.00 90.29           H  
ATOM   2430 HD12 LEU A 153     -12.097  -4.248  -9.189  1.00 90.29           H  
ATOM   2431 HD13 LEU A 153     -12.044  -2.585  -9.780  1.00 90.29           H  
ATOM   2432  CD2 LEU A 153     -14.609  -1.912  -9.280  1.00 90.29           C  
ATOM   2433 HD21 LEU A 153     -13.923  -1.096  -9.509  1.00 90.29           H  
ATOM   2434 HD22 LEU A 153     -15.351  -1.545  -8.571  1.00 90.29           H  
ATOM   2435 HD23 LEU A 153     -15.102  -2.232 -10.197  1.00 90.29           H  
ATOM   2436  N   ALA A 154     -17.988  -5.276  -7.807  1.00 89.66           N  
ATOM   2437  H   ALA A 154     -18.301  -4.398  -8.196  1.00 89.66           H  
ATOM   2438  CA  ALA A 154     -18.876  -6.437  -7.907  1.00 89.66           C  
ATOM   2439  HA  ALA A 154     -18.785  -7.039  -7.002  1.00 89.66           H  
ATOM   2440  C   ALA A 154     -18.504  -7.341  -9.095  1.00 89.66           C  
ATOM   2441  CB  ALA A 154     -20.322  -5.938  -8.015  1.00 89.66           C  
ATOM   2442  HB1 ALA A 154     -20.995  -6.794  -8.052  1.00 89.66           H  
ATOM   2443  HB2 ALA A 154     -20.571  -5.326  -7.148  1.00 89.66           H  
ATOM   2444  HB3 ALA A 154     -20.449  -5.355  -8.927  1.00 89.66           H  
ATOM   2445  O   ALA A 154     -18.701  -8.552  -9.038  1.00 89.66           O  
ATOM   2446  N   GLU A 155     -17.931  -6.754 -10.146  1.00 95.08           N  
ATOM   2447  H   GLU A 155     -17.748  -5.762 -10.106  1.00 95.08           H  
ATOM   2448  CA  GLU A 155     -17.491  -7.429 -11.365  1.00 95.08           C  
ATOM   2449  HA  GLU A 155     -17.511  -8.509 -11.224  1.00 95.08           H  
ATOM   2450  C   GLU A 155     -16.058  -7.004 -11.698  1.00 95.08           C  
ATOM   2451  CB  GLU A 155     -18.415  -7.075 -12.537  1.00 95.08           C  
ATOM   2452  HB2 GLU A 155     -18.411  -5.993 -12.670  1.00 95.08           H  
ATOM   2453  HB3 GLU A 155     -18.012  -7.536 -13.439  1.00 95.08           H  
ATOM   2454  O   GLU A 155     -15.702  -5.832 -11.546  1.00 95.08           O  
ATOM   2455  CG  GLU A 155     -19.860  -7.555 -12.334  1.00 95.08           C  
ATOM   2456  HG2 GLU A 155     -20.265  -7.098 -11.432  1.00 95.08           H  
ATOM   2457  HG3 GLU A 155     -19.852  -8.635 -12.187  1.00 95.08           H  
ATOM   2458  CD  GLU A 155     -20.783  -7.204 -13.511  1.00 95.08           C  
ATOM   2459  OE1 GLU A 155     -21.938  -7.680 -13.466  1.00 95.08           O  
ATOM   2460  OE2 GLU A 155     -20.348  -6.454 -14.419  1.00 95.08           O  
ATOM   2461  N   TYR A 156     -15.241  -7.944 -12.167  1.00 96.95           N  
ATOM   2462  H   TYR A 156     -15.596  -8.885 -12.261  1.00 96.95           H  
ATOM   2463  CA  TYR A 156     -13.865  -7.704 -12.589  1.00 96.95           C  
ATOM   2464  HA  TYR A 156     -13.700  -6.631 -12.689  1.00 96.95           H  
ATOM   2465  C   TYR A 156     -13.623  -8.353 -13.953  1.00 96.95           C  
ATOM   2466  CB  TYR A 156     -12.906  -8.224 -11.515  1.00 96.95           C  
ATOM   2467  HB2 TYR A 156     -12.977  -9.310 -11.465  1.00 96.95           H  
ATOM   2468  HB3 TYR A 156     -13.224  -7.832 -10.549  1.00 96.95           H  
ATOM   2469  O   TYR A 156     -13.569  -9.577 -14.067  1.00 96.95           O  
ATOM   2470  CG  TYR A 156     -11.465  -7.812 -11.739  1.00 96.95           C  
ATOM   2471  CD1 TYR A 156     -10.505  -8.746 -12.172  1.00 96.95           C  
ATOM   2472  HD1 TYR A 156     -10.802  -9.764 -12.380  1.00 96.95           H  
ATOM   2473  CD2 TYR A 156     -11.086  -6.478 -11.499  1.00 96.95           C  
ATOM   2474  HD2 TYR A 156     -11.824  -5.762 -11.169  1.00 96.95           H  
ATOM   2475  CE1 TYR A 156      -9.165  -8.353 -12.353  1.00 96.95           C  
ATOM   2476  HE1 TYR A 156      -8.437  -9.076 -12.689  1.00 96.95           H  
ATOM   2477  CE2 TYR A 156      -9.751  -6.078 -11.682  1.00 96.95           C  
ATOM   2478  HE2 TYR A 156      -9.460  -5.054 -11.499  1.00 96.95           H  
ATOM   2479  OH  TYR A 156      -7.498  -6.622 -12.290  1.00 96.95           O  
ATOM   2480  HH  TYR A 156      -6.951  -7.327 -12.645  1.00 96.95           H  
ATOM   2481  CZ  TYR A 156      -8.787  -7.016 -12.106  1.00 96.95           C  
ATOM   2482  N   LYS A 157     -13.514  -7.515 -14.988  1.00 97.56           N  
ATOM   2483  H   LYS A 157     -13.527  -6.522 -14.802  1.00 97.56           H  
ATOM   2484  CA  LYS A 157     -13.390  -7.953 -16.383  1.00 97.56           C  
ATOM   2485  HA  LYS A 157     -13.996  -8.848 -16.523  1.00 97.56           H  
ATOM   2486  C   LYS A 157     -11.953  -8.334 -16.713  1.00 97.56           C  
ATOM   2487  CB  LYS A 157     -13.900  -6.876 -17.348  1.00 97.56           C  
ATOM   2488  HB2 LYS A 157     -13.713  -7.213 -18.368  1.00 97.56           H  
ATOM   2489  HB3 LYS A 157     -13.352  -5.948 -17.186  1.00 97.56           H  
ATOM   2490  O   LYS A 157     -11.039  -7.533 -16.491  1.00 97.56           O  
ATOM   2491  CG  LYS A 157     -15.405  -6.627 -17.183  1.00 97.56           C  
ATOM   2492  HG2 LYS A 157     -15.608  -6.244 -16.183  1.00 97.56           H  
ATOM   2493  HG3 LYS A 157     -15.939  -7.568 -17.316  1.00 97.56           H  
ATOM   2494  CD  LYS A 157     -15.903  -5.618 -18.221  1.00 97.56           C  
ATOM   2495  HD2 LYS A 157     -15.374  -4.674 -18.094  1.00 97.56           H  
ATOM   2496  HD3 LYS A 157     -15.707  -6.008 -19.220  1.00 97.56           H  
ATOM   2497  CE  LYS A 157     -17.408  -5.407 -18.032  1.00 97.56           C  
ATOM   2498  HE2 LYS A 157     -17.903  -6.376 -18.092  1.00 97.56           H  
ATOM   2499  HE3 LYS A 157     -17.589  -5.015 -17.031  1.00 97.56           H  
ATOM   2500  NZ  LYS A 157     -17.956  -4.490 -19.059  1.00 97.56           N  
ATOM   2501  HZ1 LYS A 157     -17.507  -3.587 -19.007  1.00 97.56           H  
ATOM   2502  HZ2 LYS A 157     -18.950  -4.378 -18.922  1.00 97.56           H  
ATOM   2503  HZ3 LYS A 157     -17.800  -4.875 -19.980  1.00 97.56           H  
ATOM   2504  N   VAL A 158     -11.755  -9.521 -17.274  1.00 97.93           N  
ATOM   2505  H   VAL A 158     -12.559 -10.106 -17.453  1.00 97.93           H  
ATOM   2506  CA  VAL A 158     -10.445 -10.019 -17.711  1.00 97.93           C  
ATOM   2507  HA  VAL A 158      -9.788  -9.160 -17.845  1.00 97.93           H  
ATOM   2508  C   VAL A 158     -10.557 -10.735 -19.061  1.00 97.93           C  
ATOM   2509  CB  VAL A 158      -9.794 -10.941 -16.661  1.00 97.93           C  
ATOM   2510  HB  VAL A 158      -8.816 -11.237 -17.041  1.00 97.93           H  
ATOM   2511  O   VAL A 158     -11.631 -11.191 -19.433  1.00 97.93           O  
ATOM   2512  CG1 VAL A 158      -9.555 -10.215 -15.333  1.00 97.93           C  
ATOM   2513 HG11 VAL A 158     -10.510  -9.988 -14.858  1.00 97.93           H  
ATOM   2514 HG12 VAL A 158      -8.966 -10.845 -14.667  1.00 97.93           H  
ATOM   2515 HG13 VAL A 158      -9.013  -9.287 -15.516  1.00 97.93           H  
ATOM   2516  CG2 VAL A 158     -10.589 -12.221 -16.400  1.00 97.93           C  
ATOM   2517 HG21 VAL A 158     -10.117 -12.806 -15.611  1.00 97.93           H  
ATOM   2518 HG22 VAL A 158     -11.615 -11.978 -16.123  1.00 97.93           H  
ATOM   2519 HG23 VAL A 158     -10.609 -12.821 -17.310  1.00 97.93           H  
ATOM   2520  N   PRO A 159      -9.464 -10.867 -19.825  1.00 97.02           N  
ATOM   2521  CA  PRO A 159      -9.476 -11.656 -21.053  1.00 97.02           C  
ATOM   2522  HA  PRO A 159     -10.232 -11.245 -21.722  1.00 97.02           H  
ATOM   2523  C   PRO A 159      -9.781 -13.129 -20.776  1.00 97.02           C  
ATOM   2524  CB  PRO A 159      -8.094 -11.477 -21.681  1.00 97.02           C  
ATOM   2525  HB2 PRO A 159      -8.139 -11.455 -22.770  1.00 97.02           H  
ATOM   2526  HB3 PRO A 159      -7.409 -12.250 -21.332  1.00 97.02           H  
ATOM   2527  O   PRO A 159      -9.292 -13.690 -19.792  1.00 97.02           O  
ATOM   2528  CG  PRO A 159      -7.671 -10.136 -21.101  1.00 97.02           C  
ATOM   2529  HG2 PRO A 159      -6.588 -10.016 -21.102  1.00 97.02           H  
ATOM   2530  HG3 PRO A 159      -8.168  -9.333 -21.646  1.00 97.02           H  
ATOM   2531  CD  PRO A 159      -8.204 -10.170 -19.685  1.00 97.02           C  
ATOM   2532  HD2 PRO A 159      -7.529 -10.736 -19.043  1.00 97.02           H  
ATOM   2533  HD3 PRO A 159      -8.328  -9.149 -19.322  1.00 97.02           H  
ATOM   2534  N   GLY A 160     -10.524 -13.769 -21.685  1.00 96.71           N  
ATOM   2535  H   GLY A 160     -10.918 -13.226 -22.440  1.00 96.71           H  
ATOM   2536  CA  GLY A 160     -10.965 -15.163 -21.543  1.00 96.71           C  
ATOM   2537  HA2 GLY A 160     -11.711 -15.225 -20.751  1.00 96.71           H  
ATOM   2538  HA3 GLY A 160     -11.435 -15.477 -22.475  1.00 96.71           H  
ATOM   2539  C   GLY A 160      -9.835 -16.153 -21.233  1.00 96.71           C  
ATOM   2540  O   GLY A 160     -10.033 -17.092 -20.466  1.00 96.71           O  
ATOM   2541  N   GLU A 161      -8.632 -15.901 -21.758  1.00 97.14           N  
ATOM   2542  H   GLU A 161      -8.537 -15.097 -22.361  1.00 97.14           H  
ATOM   2543  CA  GLU A 161      -7.440 -16.742 -21.572  1.00 97.14           C  
ATOM   2544  HA  GLU A 161      -7.696 -17.759 -21.869  1.00 97.14           H  
ATOM   2545  C   GLU A 161      -6.944 -16.831 -20.114  1.00 97.14           C  
ATOM   2546  CB  GLU A 161      -6.334 -16.248 -22.530  1.00 97.14           C  
ATOM   2547  HB2 GLU A 161      -6.785 -16.104 -23.512  1.00 97.14           H  
ATOM   2548  HB3 GLU A 161      -5.569 -17.020 -22.621  1.00 97.14           H  
ATOM   2549  O   GLU A 161      -6.335 -17.833 -19.754  1.00 97.14           O  
ATOM   2550  CG  GLU A 161      -5.663 -14.944 -22.055  1.00 97.14           C  
ATOM   2551  HG2 GLU A 161      -6.419 -14.297 -21.613  1.00 97.14           H  
ATOM   2552  HG3 GLU A 161      -4.950 -15.210 -21.275  1.00 97.14           H  
ATOM   2553  CD  GLU A 161      -4.926 -14.137 -23.136  1.00 97.14           C  
ATOM   2554  OE1 GLU A 161      -4.140 -13.235 -22.748  1.00 97.14           O  
ATOM   2555  OE2 GLU A 161      -5.237 -14.283 -24.334  1.00 97.14           O  
ATOM   2556  N   ILE A 162      -7.226 -15.834 -19.258  1.00 97.59           N  
ATOM   2557  H   ILE A 162      -7.767 -15.053 -19.600  1.00 97.59           H  
ATOM   2558  CA  ILE A 162      -6.769 -15.816 -17.852  1.00 97.59           C  
ATOM   2559  HA  ILE A 162      -6.108 -16.669 -17.702  1.00 97.59           H  
ATOM   2560  C   ILE A 162      -7.893 -16.020 -16.826  1.00 97.59           C  
ATOM   2561  CB  ILE A 162      -5.918 -14.568 -17.520  1.00 97.59           C  
ATOM   2562  HB  ILE A 162      -5.576 -14.691 -16.493  1.00 97.59           H  
ATOM   2563  O   ILE A 162      -7.613 -16.076 -15.628  1.00 97.59           O  
ATOM   2564  CG1 ILE A 162      -6.725 -13.255 -17.593  1.00 97.59           C  
ATOM   2565 HG12 ILE A 162      -7.648 -13.365 -17.023  1.00 97.59           H  
ATOM   2566 HG13 ILE A 162      -6.985 -13.043 -18.630  1.00 97.59           H  
ATOM   2567  CG2 ILE A 162      -4.655 -14.499 -18.396  1.00 97.59           C  
ATOM   2568 HG21 ILE A 162      -3.908 -13.858 -17.928  1.00 97.59           H  
ATOM   2569 HG22 ILE A 162      -4.223 -15.493 -18.511  1.00 97.59           H  
ATOM   2570 HG23 ILE A 162      -4.899 -14.097 -19.379  1.00 97.59           H  
ATOM   2571  CD1 ILE A 162      -5.959 -12.056 -17.017  1.00 97.59           C  
ATOM   2572 HD11 ILE A 162      -5.668 -12.260 -15.987  1.00 97.59           H  
ATOM   2573 HD12 ILE A 162      -6.585 -11.164 -17.033  1.00 97.59           H  
ATOM   2574 HD13 ILE A 162      -5.067 -11.858 -17.612  1.00 97.59           H  
ATOM   2575  N   VAL A 163      -9.157 -16.157 -17.253  1.00 97.44           N  
ATOM   2576  H   VAL A 163      -9.323 -16.112 -18.248  1.00 97.44           H  
ATOM   2577  CA  VAL A 163     -10.320 -16.285 -16.346  1.00 97.44           C  
ATOM   2578  HA  VAL A 163     -10.424 -15.360 -15.779  1.00 97.44           H  
ATOM   2579  C   VAL A 163     -10.128 -17.418 -15.335  1.00 97.44           C  
ATOM   2580  CB  VAL A 163     -11.624 -16.512 -17.144  1.00 97.44           C  
ATOM   2581  HB  VAL A 163     -11.467 -17.329 -17.848  1.00 97.44           H  
ATOM   2582  O   VAL A 163     -10.402 -17.240 -14.146  1.00 97.44           O  
ATOM   2583  CG1 VAL A 163     -12.823 -16.875 -16.251  1.00 97.44           C  
ATOM   2584 HG11 VAL A 163     -12.676 -17.856 -15.799  1.00 97.44           H  
ATOM   2585 HG12 VAL A 163     -13.727 -16.908 -16.860  1.00 97.44           H  
ATOM   2586 HG13 VAL A 163     -12.946 -16.119 -15.476  1.00 97.44           H  
ATOM   2587  CG2 VAL A 163     -12.015 -15.258 -17.927  1.00 97.44           C  
ATOM   2588 HG21 VAL A 163     -12.302 -14.455 -17.248  1.00 97.44           H  
ATOM   2589 HG22 VAL A 163     -11.183 -14.919 -18.544  1.00 97.44           H  
ATOM   2590 HG23 VAL A 163     -12.862 -15.470 -18.579  1.00 97.44           H  
ATOM   2591  N   MET A 164      -9.639 -18.577 -15.785  1.00 96.78           N  
ATOM   2592  H   MET A 164      -9.393 -18.646 -16.762  1.00 96.78           H  
ATOM   2593  CA  MET A 164      -9.430 -19.735 -14.911  1.00 96.78           C  
ATOM   2594  HA  MET A 164     -10.332 -19.882 -14.316  1.00 96.78           H  
ATOM   2595  C   MET A 164      -8.306 -19.505 -13.900  1.00 96.78           C  
ATOM   2596  CB  MET A 164      -9.187 -21.005 -15.739  1.00 96.78           C  
ATOM   2597  HB2 MET A 164      -8.373 -20.835 -16.444  1.00 96.78           H  
ATOM   2598  HB3 MET A 164      -8.887 -21.813 -15.072  1.00 96.78           H  
ATOM   2599  O   MET A 164      -8.496 -19.815 -12.725  1.00 96.78           O  
ATOM   2600  CG  MET A 164     -10.444 -21.440 -16.508  1.00 96.78           C  
ATOM   2601  HG2 MET A 164     -10.224 -22.377 -17.021  1.00 96.78           H  
ATOM   2602  HG3 MET A 164     -10.656 -20.693 -17.272  1.00 96.78           H  
ATOM   2603  SD  MET A 164     -11.954 -21.669 -15.512  1.00 96.78           S  
ATOM   2604  CE  MET A 164     -11.425 -23.019 -14.419  1.00 96.78           C  
ATOM   2605  HE1 MET A 164     -10.608 -22.685 -13.781  1.00 96.78           H  
ATOM   2606  HE2 MET A 164     -11.093 -23.867 -15.018  1.00 96.78           H  
ATOM   2607  HE3 MET A 164     -12.261 -23.330 -13.792  1.00 96.78           H  
ATOM   2608  N   SER A 165      -7.195 -18.888 -14.308  1.00 97.71           N  
ATOM   2609  H   SER A 165      -7.064 -18.679 -15.287  1.00 97.71           H  
ATOM   2610  CA  SER A 165      -6.098 -18.541 -13.397  1.00 97.71           C  
ATOM   2611  HA  SER A 165      -5.778 -19.442 -12.873  1.00 97.71           H  
ATOM   2612  C   SER A 165      -6.537 -17.516 -12.343  1.00 97.71           C  
ATOM   2613  CB  SER A 165      -4.894 -18.005 -14.180  1.00 97.71           C  
ATOM   2614  HB2 SER A 165      -5.150 -17.040 -14.618  1.00 97.71           H  
ATOM   2615  HB3 SER A 165      -4.062 -17.879 -13.487  1.00 97.71           H  
ATOM   2616  O   SER A 165      -6.217 -17.661 -11.167  1.00 97.71           O  
ATOM   2617  OG  SER A 165      -4.511 -18.896 -15.210  1.00 97.71           O  
ATOM   2618  HG  SER A 165      -3.625 -18.683 -15.512  1.00 97.71           H  
ATOM   2619  N   VAL A 166      -7.349 -16.517 -12.715  1.00 97.17           N  
ATOM   2620  H   VAL A 166      -7.572 -16.422 -13.696  1.00 97.17           H  
ATOM   2621  CA  VAL A 166      -7.910 -15.550 -11.750  1.00 97.17           C  
ATOM   2622  HA  VAL A 166      -7.090 -15.148 -11.155  1.00 97.17           H  
ATOM   2623  C   VAL A 166      -8.873 -16.237 -10.772  1.00 97.17           C  
ATOM   2624  CB  VAL A 166      -8.600 -14.371 -12.465  1.00 97.17           C  
ATOM   2625  HB  VAL A 166      -9.404 -14.754 -13.093  1.00 97.17           H  
ATOM   2626  O   VAL A 166      -8.835 -15.954  -9.574  1.00 97.17           O  
ATOM   2627  CG1 VAL A 166      -9.182 -13.352 -11.475  1.00 97.17           C  
ATOM   2628 HG11 VAL A 166      -8.385 -12.939 -10.856  1.00 97.17           H  
ATOM   2629 HG12 VAL A 166      -9.668 -12.545 -12.022  1.00 97.17           H  
ATOM   2630 HG13 VAL A 166      -9.920 -13.821 -10.824  1.00 97.17           H  
ATOM   2631  CG2 VAL A 166      -7.617 -13.584 -13.340  1.00 97.17           C  
ATOM   2632 HG21 VAL A 166      -8.149 -12.801 -13.880  1.00 97.17           H  
ATOM   2633 HG22 VAL A 166      -7.149 -14.238 -14.075  1.00 97.17           H  
ATOM   2634 HG23 VAL A 166      -6.838 -13.138 -12.722  1.00 97.17           H  
ATOM   2635  N   LYS A 167      -9.715 -17.170 -11.241  1.00 96.07           N  
ATOM   2636  H   LYS A 167      -9.711 -17.356 -12.234  1.00 96.07           H  
ATOM   2637  CA  LYS A 167     -10.591 -17.975 -10.368  1.00 96.07           C  
ATOM   2638  HA  LYS A 167     -11.152 -17.304  -9.717  1.00 96.07           H  
ATOM   2639  C   LYS A 167      -9.802 -18.896  -9.434  1.00 96.07           C  
ATOM   2640  CB  LYS A 167     -11.583 -18.794 -11.206  1.00 96.07           C  
ATOM   2641  HB2 LYS A 167     -11.054 -19.289 -12.020  1.00 96.07           H  
ATOM   2642  HB3 LYS A 167     -12.025 -19.563 -10.572  1.00 96.07           H  
ATOM   2643  O   LYS A 167     -10.220 -19.089  -8.292  1.00 96.07           O  
ATOM   2644  CG  LYS A 167     -12.720 -17.929 -11.768  1.00 96.07           C  
ATOM   2645  HG2 LYS A 167     -13.270 -17.481 -10.940  1.00 96.07           H  
ATOM   2646  HG3 LYS A 167     -12.309 -17.129 -12.384  1.00 96.07           H  
ATOM   2647  CD  LYS A 167     -13.679 -18.781 -12.611  1.00 96.07           C  
ATOM   2648  HD2 LYS A 167     -14.094 -19.578 -11.994  1.00 96.07           H  
ATOM   2649  HD3 LYS A 167     -13.124 -19.219 -13.440  1.00 96.07           H  
ATOM   2650  CE  LYS A 167     -14.808 -17.897 -13.152  1.00 96.07           C  
ATOM   2651  HE2 LYS A 167     -14.361 -17.077 -13.714  1.00 96.07           H  
ATOM   2652  HE3 LYS A 167     -15.352 -17.461 -12.315  1.00 96.07           H  
ATOM   2653  NZ  LYS A 167     -15.733 -18.654 -14.031  1.00 96.07           N  
ATOM   2654  HZ1 LYS A 167     -16.206 -19.386 -13.521  1.00 96.07           H  
ATOM   2655  HZ2 LYS A 167     -16.419 -18.025 -14.424  1.00 96.07           H  
ATOM   2656  HZ3 LYS A 167     -15.221 -19.063 -14.800  1.00 96.07           H  
ATOM   2657  N   GLU A 168      -8.669 -19.436  -9.880  1.00 96.95           N  
ATOM   2658  H   GLU A 168      -8.418 -19.305 -10.850  1.00 96.95           H  
ATOM   2659  CA  GLU A 168      -7.755 -20.208  -9.033  1.00 96.95           C  
ATOM   2660  HA  GLU A 168      -8.308 -21.029  -8.576  1.00 96.95           H  
ATOM   2661  C   GLU A 168      -7.201 -19.339  -7.895  1.00 96.95           C  
ATOM   2662  CB  GLU A 168      -6.618 -20.811  -9.876  1.00 96.95           C  
ATOM   2663  HB2 GLU A 168      -5.979 -20.017 -10.262  1.00 96.95           H  
ATOM   2664  HB3 GLU A 168      -7.041 -21.366 -10.714  1.00 96.95           H  
ATOM   2665  O   GLU A 168      -7.343 -19.702  -6.726  1.00 96.95           O  
ATOM   2666  CG  GLU A 168      -5.777 -21.761  -9.016  1.00 96.95           C  
ATOM   2667  HG2 GLU A 168      -5.489 -21.257  -8.094  1.00 96.95           H  
ATOM   2668  HG3 GLU A 168      -6.392 -22.619  -8.744  1.00 96.95           H  
ATOM   2669  CD  GLU A 168      -4.497 -22.255  -9.689  1.00 96.95           C  
ATOM   2670  OE1 GLU A 168      -3.586 -22.675  -8.944  1.00 96.95           O  
ATOM   2671  OE2 GLU A 168      -4.377 -22.316 -10.932  1.00 96.95           O  
ATOM   2672  N   MET A 169      -6.664 -18.157  -8.219  1.00 97.67           N  
ATOM   2673  H   MET A 169      -6.551 -17.934  -9.197  1.00 97.67           H  
ATOM   2674  CA  MET A 169      -6.179 -17.197  -7.219  1.00 97.67           C  
ATOM   2675  HA  MET A 169      -5.370 -17.652  -6.648  1.00 97.67           H  
ATOM   2676  C   MET A 169      -7.285 -16.808  -6.229  1.00 97.67           C  
ATOM   2677  CB  MET A 169      -5.651 -15.931  -7.907  1.00 97.67           C  
ATOM   2678  HB2 MET A 169      -5.417 -15.198  -7.135  1.00 97.67           H  
ATOM   2679  HB3 MET A 169      -6.426 -15.514  -8.550  1.00 97.67           H  
ATOM   2680  O   MET A 169      -7.071 -16.823  -5.018  1.00 97.67           O  
ATOM   2681  CG  MET A 169      -4.392 -16.169  -8.743  1.00 97.67           C  
ATOM   2682  HG2 MET A 169      -4.591 -16.938  -9.490  1.00 97.67           H  
ATOM   2683  HG3 MET A 169      -3.604 -16.543  -8.089  1.00 97.67           H  
ATOM   2684  SD  MET A 169      -3.794 -14.685  -9.601  1.00 97.67           S  
ATOM   2685  CE  MET A 169      -3.131 -13.785  -8.176  1.00 97.67           C  
ATOM   2686  HE1 MET A 169      -2.450 -14.431  -7.621  1.00 97.67           H  
ATOM   2687  HE2 MET A 169      -2.584 -12.905  -8.514  1.00 97.67           H  
ATOM   2688  HE3 MET A 169      -3.945 -13.475  -7.521  1.00 97.67           H  
ATOM   2689  N   LEU A 170      -8.498 -16.518  -6.717  1.00 94.51           N  
ATOM   2690  H   LEU A 170      -8.616 -16.494  -7.720  1.00 94.51           H  
ATOM   2691  CA  LEU A 170      -9.648 -16.233  -5.853  1.00 94.51           C  
ATOM   2692  HA  LEU A 170      -9.389 -15.401  -5.198  1.00 94.51           H  
ATOM   2693  C   LEU A 170      -9.999 -17.408  -4.936  1.00 94.51           C  
ATOM   2694  CB  LEU A 170     -10.879 -15.870  -6.695  1.00 94.51           C  
ATOM   2695  HB2 LEU A 170     -11.763 -16.004  -6.072  1.00 94.51           H  
ATOM   2696  HB3 LEU A 170     -10.960 -16.572  -7.526  1.00 94.51           H  
ATOM   2697  O   LEU A 170     -10.351 -17.186  -3.779  1.00 94.51           O  
ATOM   2698  CG  LEU A 170     -10.910 -14.435  -7.239  1.00 94.51           C  
ATOM   2699  HG  LEU A 170     -10.082 -14.265  -7.928  1.00 94.51           H  
ATOM   2700  CD1 LEU A 170     -12.231 -14.259  -7.984  1.00 94.51           C  
ATOM   2701 HD11 LEU A 170     -13.072 -14.491  -7.331  1.00 94.51           H  
ATOM   2702 HD12 LEU A 170     -12.339 -13.226  -8.315  1.00 94.51           H  
ATOM   2703 HD13 LEU A 170     -12.251 -14.922  -8.849  1.00 94.51           H  
ATOM   2704  CD2 LEU A 170     -10.855 -13.393  -6.120  1.00 94.51           C  
ATOM   2705 HD21 LEU A 170      -9.846 -13.341  -5.711  1.00 94.51           H  
ATOM   2706 HD22 LEU A 170     -11.117 -12.415  -6.522  1.00 94.51           H  
ATOM   2707 HD23 LEU A 170     -11.566 -13.655  -5.336  1.00 94.51           H  
ATOM   2708  N   SER A 171      -9.889 -18.644  -5.420  1.00 93.87           N  
ATOM   2709  H   SER A 171      -9.557 -18.762  -6.366  1.00 93.87           H  
ATOM   2710  CA  SER A 171     -10.156 -19.837  -4.613  1.00 93.87           C  
ATOM   2711  HA  SER A 171     -11.155 -19.750  -4.185  1.00 93.87           H  
ATOM   2712  C   SER A 171      -9.168 -19.954  -3.448  1.00 93.87           C  
ATOM   2713  CB  SER A 171     -10.132 -21.098  -5.482  1.00 93.87           C  
ATOM   2714  HB2 SER A 171     -10.354 -21.963  -4.857  1.00 93.87           H  
ATOM   2715  HB3 SER A 171      -9.146 -21.234  -5.926  1.00 93.87           H  
ATOM   2716  O   SER A 171      -9.598 -20.189  -2.314  1.00 93.87           O  
ATOM   2717  OG  SER A 171     -11.108 -21.003  -6.502  1.00 93.87           O  
ATOM   2718  HG  SER A 171     -10.819 -20.334  -7.127  1.00 93.87           H  
ATOM   2719  N   ASP A 172      -7.870 -19.708  -3.676  1.00 93.75           N  
ATOM   2720  H   ASP A 172      -7.561 -19.513  -4.618  1.00 93.75           H  
ATOM   2721  CA  ASP A 172      -6.877 -19.687  -2.591  1.00 93.75           C  
ATOM   2722  HA  ASP A 172      -7.035 -20.589  -1.998  1.00 93.75           H  
ATOM   2723  C   ASP A 172      -7.080 -18.490  -1.648  1.00 93.75           C  
ATOM   2724  CB  ASP A 172      -5.432 -19.741  -3.121  1.00 93.75           C  
ATOM   2725  HB2 ASP A 172      -5.144 -18.761  -3.502  1.00 93.75           H  
ATOM   2726  HB3 ASP A 172      -5.377 -20.460  -3.938  1.00 93.75           H  
ATOM   2727  O   ASP A 172      -7.062 -18.654  -0.427  1.00 93.75           O  
ATOM   2728  CG  ASP A 172      -4.472 -20.201  -2.007  1.00 93.75           C  
ATOM   2729  OD1 ASP A 172      -4.703 -21.302  -1.450  1.00 93.75           O  
ATOM   2730  OD2 ASP A 172      -3.537 -19.492  -1.582  1.00 93.75           O  
ATOM   2731  N   MET A 173      -7.405 -17.304  -2.175  1.00 93.09           N  
ATOM   2732  H   MET A 173      -7.345 -17.207  -3.179  1.00 93.09           H  
ATOM   2733  CA  MET A 173      -7.740 -16.125  -1.367  1.00 93.09           C  
ATOM   2734  HA  MET A 173      -6.889 -15.893  -0.726  1.00 93.09           H  
ATOM   2735  C   MET A 173      -8.960 -16.369  -0.458  1.00 93.09           C  
ATOM   2736  CB  MET A 173      -8.006 -14.920  -2.281  1.00 93.09           C  
ATOM   2737  HB2 MET A 173      -8.732 -15.201  -3.044  1.00 93.09           H  
ATOM   2738  HB3 MET A 173      -8.434 -14.112  -1.687  1.00 93.09           H  
ATOM   2739  O   MET A 173      -8.948 -15.977   0.713  1.00 93.09           O  
ATOM   2740  CG  MET A 173      -6.738 -14.390  -2.962  1.00 93.09           C  
ATOM   2741  HG2 MET A 173      -6.115 -13.904  -2.212  1.00 93.09           H  
ATOM   2742  HG3 MET A 173      -6.165 -15.229  -3.357  1.00 93.09           H  
ATOM   2743  SD  MET A 173      -7.035 -13.229  -4.330  1.00 93.09           S  
ATOM   2744  CE  MET A 173      -7.918 -11.898  -3.488  1.00 93.09           C  
ATOM   2745  HE1 MET A 173      -8.933 -12.225  -3.265  1.00 93.09           H  
ATOM   2746  HE2 MET A 173      -7.395 -11.646  -2.565  1.00 93.09           H  
ATOM   2747  HE3 MET A 173      -7.956 -11.027  -4.143  1.00 93.09           H  
ATOM   2748  N   ILE A 174     -10.005 -17.044  -0.956  1.00 86.69           N  
ATOM   2749  H   ILE A 174      -9.967 -17.309  -1.930  1.00 86.69           H  
ATOM   2750  CA  ILE A 174     -11.181 -17.451  -0.167  1.00 86.69           C  
ATOM   2751  HA  ILE A 174     -11.561 -16.578   0.364  1.00 86.69           H  
ATOM   2752  C   ILE A 174     -10.779 -18.482   0.892  1.00 86.69           C  
ATOM   2753  CB  ILE A 174     -12.311 -17.981  -1.084  1.00 86.69           C  
ATOM   2754  HB  ILE A 174     -11.883 -18.722  -1.759  1.00 86.69           H  
ATOM   2755  O   ILE A 174     -11.171 -18.336   2.053  1.00 86.69           O  
ATOM   2756  CG1 ILE A 174     -12.912 -16.830  -1.922  1.00 86.69           C  
ATOM   2757 HG12 ILE A 174     -13.485 -16.162  -1.278  1.00 86.69           H  
ATOM   2758 HG13 ILE A 174     -12.109 -16.236  -2.357  1.00 86.69           H  
ATOM   2759  CG2 ILE A 174     -13.438 -18.659  -0.276  1.00 86.69           C  
ATOM   2760 HG21 ILE A 174     -13.819 -17.978   0.485  1.00 86.69           H  
ATOM   2761 HG22 ILE A 174     -13.066 -19.568   0.196  1.00 86.69           H  
ATOM   2762 HG23 ILE A 174     -14.251 -18.950  -0.940  1.00 86.69           H  
ATOM   2763  CD1 ILE A 174     -13.810 -17.312  -3.070  1.00 86.69           C  
ATOM   2764 HD11 ILE A 174     -13.779 -16.585  -3.881  1.00 86.69           H  
ATOM   2765 HD12 ILE A 174     -13.462 -18.273  -3.451  1.00 86.69           H  
ATOM   2766 HD13 ILE A 174     -14.839 -17.409  -2.723  1.00 86.69           H  
ATOM   2767  N   ARG A 175      -9.958 -19.482   0.541  1.00 88.52           N  
ATOM   2768  H   ARG A 175      -9.681 -19.551  -0.427  1.00 88.52           H  
ATOM   2769  CA  ARG A 175      -9.420 -20.467   1.495  1.00 88.52           C  
ATOM   2770  HA  ARG A 175     -10.252 -21.000   1.956  1.00 88.52           H  
ATOM   2771  C   ARG A 175      -8.646 -19.780   2.626  1.00 88.52           C  
ATOM   2772  CB  ARG A 175      -8.545 -21.480   0.737  1.00 88.52           C  
ATOM   2773  HB2 ARG A 175      -9.119 -21.907  -0.086  1.00 88.52           H  
ATOM   2774  HB3 ARG A 175      -7.691 -20.956   0.309  1.00 88.52           H  
ATOM   2775  O   ARG A 175      -8.946 -20.018   3.794  1.00 88.52           O  
ATOM   2776  CG  ARG A 175      -8.042 -22.628   1.631  1.00 88.52           C  
ATOM   2777  HG2 ARG A 175      -8.880 -23.282   1.872  1.00 88.52           H  
ATOM   2778  HG3 ARG A 175      -7.634 -22.236   2.562  1.00 88.52           H  
ATOM   2779  CD  ARG A 175      -6.948 -23.449   0.933  1.00 88.52           C  
ATOM   2780  HD2 ARG A 175      -6.718 -24.329   1.534  1.00 88.52           H  
ATOM   2781  HD3 ARG A 175      -7.323 -23.795  -0.030  1.00 88.52           H  
ATOM   2782  NE  ARG A 175      -5.724 -22.653   0.715  1.00 88.52           N  
ATOM   2783  HE  ARG A 175      -5.598 -22.229  -0.192  1.00 88.52           H  
ATOM   2784  NH1 ARG A 175      -4.648 -22.950   2.727  1.00 88.52           N  
ATOM   2785 HH11 ARG A 175      -3.798 -22.834   3.259  1.00 88.52           H  
ATOM   2786 HH12 ARG A 175      -5.327 -23.652   2.983  1.00 88.52           H  
ATOM   2787  NH2 ARG A 175      -3.770 -21.623   1.154  1.00 88.52           N  
ATOM   2788 HH21 ARG A 175      -3.839 -21.260   0.214  1.00 88.52           H  
ATOM   2789 HH22 ARG A 175      -2.926 -21.476   1.689  1.00 88.52           H  
ATOM   2790  CZ  ARG A 175      -4.724 -22.415   1.540  1.00 88.52           C  
ATOM   2791  N   ARG A 176      -7.709 -18.880   2.306  1.00 87.36           N  
ATOM   2792  H   ARG A 176      -7.514 -18.756   1.323  1.00 87.36           H  
ATOM   2793  CA  ARG A 176      -6.932 -18.089   3.282  1.00 87.36           C  
ATOM   2794  HA  ARG A 176      -6.384 -18.757   3.947  1.00 87.36           H  
ATOM   2795  C   ARG A 176      -7.823 -17.224   4.157  1.00 87.36           C  
ATOM   2796  CB  ARG A 176      -5.943 -17.175   2.551  1.00 87.36           C  
ATOM   2797  HB2 ARG A 176      -6.470 -16.619   1.776  1.00 87.36           H  
ATOM   2798  HB3 ARG A 176      -5.527 -16.459   3.261  1.00 87.36           H  
ATOM   2799  O   ARG A 176      -7.655 -17.207   5.375  1.00 87.36           O  
ATOM   2800  CG  ARG A 176      -4.785 -17.945   1.922  1.00 87.36           C  
ATOM   2801  HG2 ARG A 176      -5.162 -18.716   1.250  1.00 87.36           H  
ATOM   2802  HG3 ARG A 176      -4.191 -18.420   2.702  1.00 87.36           H  
ATOM   2803  CD  ARG A 176      -3.917 -16.967   1.130  1.00 87.36           C  
ATOM   2804  HD2 ARG A 176      -3.452 -16.240   1.795  1.00 87.36           H  
ATOM   2805  HD3 ARG A 176      -4.538 -16.435   0.409  1.00 87.36           H  
ATOM   2806  NE  ARG A 176      -2.908 -17.704   0.386  1.00 87.36           N  
ATOM   2807  HE  ARG A 176      -3.147 -17.936  -0.568  1.00 87.36           H  
ATOM   2808  NH1 ARG A 176      -1.303 -17.981   1.999  1.00 87.36           N  
ATOM   2809 HH11 ARG A 176      -1.665 -17.194   2.519  1.00 87.36           H  
ATOM   2810 HH12 ARG A 176      -0.374 -18.321   2.200  1.00 87.36           H  
ATOM   2811  NH2 ARG A 176      -1.209 -19.072   0.036  1.00 87.36           N  
ATOM   2812 HH21 ARG A 176      -0.285 -19.448   0.194  1.00 87.36           H  
ATOM   2813 HH22 ARG A 176      -1.692 -19.257  -0.832  1.00 87.36           H  
ATOM   2814  CZ  ARG A 176      -1.798 -18.239   0.823  1.00 87.36           C  
ATOM   2815  N   ARG A 177      -8.797 -16.531   3.559  1.00 81.87           N  
ATOM   2816  H   ARG A 177      -8.845 -16.560   2.551  1.00 81.87           H  
ATOM   2817  CA  ARG A 177      -9.792 -15.746   4.299  1.00 81.87           C  
ATOM   2818  HA  ARG A 177      -9.273 -14.993   4.892  1.00 81.87           H  
ATOM   2819  C   ARG A 177     -10.551 -16.632   5.282  1.00 81.87           C  
ATOM   2820  CB  ARG A 177     -10.729 -15.041   3.309  1.00 81.87           C  
ATOM   2821  HB2 ARG A 177     -11.214 -15.786   2.678  1.00 81.87           H  
ATOM   2822  HB3 ARG A 177     -10.138 -14.386   2.670  1.00 81.87           H  
ATOM   2823  O   ARG A 177     -10.675 -16.254   6.440  1.00 81.87           O  
ATOM   2824  CG  ARG A 177     -11.807 -14.210   4.016  1.00 81.87           C  
ATOM   2825  HG2 ARG A 177     -12.408 -14.858   4.653  1.00 81.87           H  
ATOM   2826  HG3 ARG A 177     -11.335 -13.444   4.632  1.00 81.87           H  
ATOM   2827  CD  ARG A 177     -12.723 -13.546   2.983  1.00 81.87           C  
ATOM   2828  HD2 ARG A 177     -12.139 -12.835   2.398  1.00 81.87           H  
ATOM   2829  HD3 ARG A 177     -13.102 -14.299   2.292  1.00 81.87           H  
ATOM   2830  NE  ARG A 177     -13.847 -12.840   3.626  1.00 81.87           N  
ATOM   2831  HE  ARG A 177     -13.768 -11.834   3.676  1.00 81.87           H  
ATOM   2832  NH1 ARG A 177     -15.214 -14.665   3.951  1.00 81.87           N  
ATOM   2833 HH11 ARG A 177     -16.061 -15.083   4.310  1.00 81.87           H  
ATOM   2834 HH12 ARG A 177     -14.520 -15.269   3.534  1.00 81.87           H  
ATOM   2835  NH2 ARG A 177     -15.880 -12.643   4.626  1.00 81.87           N  
ATOM   2836 HH21 ARG A 177     -15.739 -11.646   4.704  1.00 81.87           H  
ATOM   2837 HH22 ARG A 177     -16.742 -13.069   4.936  1.00 81.87           H  
ATOM   2838  CZ  ARG A 177     -14.973 -13.386   4.054  1.00 81.87           C  
ATOM   2839  N   ASN A 178     -11.015 -17.805   4.860  1.00 78.67           N  
ATOM   2840  H   ASN A 178     -10.896 -18.051   3.887  1.00 78.67           H  
ATOM   2841  CA  ASN A 178     -11.727 -18.733   5.735  1.00 78.67           C  
ATOM   2842  HA  ASN A 178     -12.559 -18.206   6.202  1.00 78.67           H  
ATOM   2843  C   ASN A 178     -10.835 -19.218   6.884  1.00 78.67           C  
ATOM   2844  CB  ASN A 178     -12.303 -19.885   4.899  1.00 78.67           C  
ATOM   2845  HB2 ASN A 178     -12.706 -20.644   5.569  1.00 78.67           H  
ATOM   2846  HB3 ASN A 178     -11.511 -20.342   4.305  1.00 78.67           H  
ATOM   2847  O   ASN A 178     -11.280 -19.198   8.023  1.00 78.67           O  
ATOM   2848  CG  ASN A 178     -13.429 -19.445   3.975  1.00 78.67           C  
ATOM   2849  ND2 ASN A 178     -13.783 -20.275   3.023  1.00 78.67           N  
ATOM   2850 HD21 ASN A 178     -13.297 -21.151   2.897  1.00 78.67           H  
ATOM   2851 HD22 ASN A 178     -14.517 -19.972   2.398  1.00 78.67           H  
ATOM   2852  OD1 ASN A 178     -14.015 -18.376   4.105  1.00 78.67           O  
ATOM   2853  N   LEU A 179      -9.560 -19.536   6.634  1.00 80.55           N  
ATOM   2854  H   LEU A 179      -9.246 -19.565   5.675  1.00 80.55           H  
ATOM   2855  CA  LEU A 179      -8.603 -19.853   7.703  1.00 80.55           C  
ATOM   2856  HA  LEU A 179      -8.994 -20.681   8.295  1.00 80.55           H  
ATOM   2857  C   LEU A 179      -8.412 -18.684   8.682  1.00 80.55           C  
ATOM   2858  CB  LEU A 179      -7.250 -20.263   7.094  1.00 80.55           C  
ATOM   2859  HB2 LEU A 179      -6.917 -19.477   6.416  1.00 80.55           H  
ATOM   2860  HB3 LEU A 179      -6.518 -20.333   7.898  1.00 80.55           H  
ATOM   2861  O   LEU A 179      -8.360 -18.902   9.884  1.00 80.55           O  
ATOM   2862  CG  LEU A 179      -7.256 -21.602   6.338  1.00 80.55           C  
ATOM   2863  HG  LEU A 179      -8.026 -21.594   5.565  1.00 80.55           H  
ATOM   2864  CD1 LEU A 179      -5.899 -21.803   5.666  1.00 80.55           C  
ATOM   2865 HD11 LEU A 179      -5.885 -22.772   5.169  1.00 80.55           H  
ATOM   2866 HD12 LEU A 179      -5.104 -21.779   6.412  1.00 80.55           H  
ATOM   2867 HD13 LEU A 179      -5.731 -21.019   4.927  1.00 80.55           H  
ATOM   2868  CD2 LEU A 179      -7.518 -22.791   7.262  1.00 80.55           C  
ATOM   2869 HD21 LEU A 179      -7.451 -23.722   6.698  1.00 80.55           H  
ATOM   2870 HD22 LEU A 179      -8.518 -22.730   7.689  1.00 80.55           H  
ATOM   2871 HD23 LEU A 179      -6.783 -22.813   8.066  1.00 80.55           H  
ATOM   2872  N   ILE A 180      -8.346 -17.439   8.194  1.00 76.30           N  
ATOM   2873  H   ILE A 180      -8.360 -17.335   7.189  1.00 76.30           H  
ATOM   2874  CA  ILE A 180      -8.223 -16.230   9.028  1.00 76.30           C  
ATOM   2875  HA  ILE A 180      -7.389 -16.369   9.716  1.00 76.30           H  
ATOM   2876  C   ILE A 180      -9.476 -15.987   9.878  1.00 76.30           C  
ATOM   2877  CB  ILE A 180      -7.902 -15.001   8.147  1.00 76.30           C  
ATOM   2878  HB  ILE A 180      -8.598 -14.985   7.308  1.00 76.30           H  
ATOM   2879  O   ILE A 180      -9.365 -15.583  11.036  1.00 76.30           O  
ATOM   2880  CG1 ILE A 180      -6.464 -15.110   7.596  1.00 76.30           C  
ATOM   2881 HG12 ILE A 180      -6.263 -16.132   7.276  1.00 76.30           H  
ATOM   2882 HG13 ILE A 180      -5.750 -14.866   8.383  1.00 76.30           H  
ATOM   2883  CG2 ILE A 180      -8.066 -13.678   8.922  1.00 76.30           C  
ATOM   2884 HG21 ILE A 180      -9.119 -13.493   9.133  1.00 76.30           H  
ATOM   2885 HG22 ILE A 180      -7.520 -13.731   9.864  1.00 76.30           H  
ATOM   2886 HG23 ILE A 180      -7.702 -12.834   8.336  1.00 76.30           H  
ATOM   2887  CD1 ILE A 180      -6.220 -14.195   6.391  1.00 76.30           C  
ATOM   2888 HD11 ILE A 180      -6.987 -14.358   5.634  1.00 76.30           H  
ATOM   2889 HD12 ILE A 180      -5.251 -14.439   5.955  1.00 76.30           H  
ATOM   2890 HD13 ILE A 180      -6.221 -13.148   6.693  1.00 76.30           H  
ATOM   2891  N   LEU A 181     -10.662 -16.189   9.303  1.00 68.72           N  
ATOM   2892  H   LEU A 181     -10.676 -16.503   8.343  1.00 68.72           H  
ATOM   2893  CA  LEU A 181     -11.935 -16.024  10.002  1.00 68.72           C  
ATOM   2894  HA  LEU A 181     -11.910 -15.103  10.583  1.00 68.72           H  
ATOM   2895  C   LEU A 181     -12.190 -17.156  11.007  1.00 68.72           C  
ATOM   2896  CB  LEU A 181     -13.077 -15.936   8.977  1.00 68.72           C  
ATOM   2897  HB2 LEU A 181     -14.020 -15.941   9.523  1.00 68.72           H  
ATOM   2898  HB3 LEU A 181     -13.055 -16.835   8.360  1.00 68.72           H  
ATOM   2899  O   LEU A 181     -12.820 -16.903  12.029  1.00 68.72           O  
ATOM   2900  CG  LEU A 181     -13.053 -14.699   8.060  1.00 68.72           C  
ATOM   2901  HG  LEU A 181     -12.140 -14.675   7.465  1.00 68.72           H  
ATOM   2902  CD1 LEU A 181     -14.234 -14.766   7.104  1.00 68.72           C  
ATOM   2903 HD11 LEU A 181     -14.148 -15.662   6.489  1.00 68.72           H  
ATOM   2904 HD12 LEU A 181     -14.215 -13.878   6.473  1.00 68.72           H  
ATOM   2905 HD13 LEU A 181     -15.167 -14.801   7.668  1.00 68.72           H  
ATOM   2906  CD2 LEU A 181     -13.127 -13.368   8.803  1.00 68.72           C  
ATOM   2907 HD21 LEU A 181     -13.911 -13.405   9.560  1.00 68.72           H  
ATOM   2908 HD22 LEU A 181     -12.152 -13.189   9.257  1.00 68.72           H  
ATOM   2909 HD23 LEU A 181     -13.320 -12.551   8.108  1.00 68.72           H  
ATOM   2910  N   ASN A 182     -11.663 -18.353  10.738  1.00 67.26           N  
ATOM   2911  H   ASN A 182     -11.210 -18.474   9.843  1.00 67.26           H  
ATOM   2912  CA  ASN A 182     -11.839 -19.564  11.540  1.00 67.26           C  
ATOM   2913  HA  ASN A 182     -12.695 -19.425  12.201  1.00 67.26           H  
ATOM   2914  C   ASN A 182     -10.629 -19.872  12.457  1.00 67.26           C  
ATOM   2915  CB  ASN A 182     -12.153 -20.750  10.598  1.00 67.26           C  
ATOM   2916  HB2 ASN A 182     -11.286 -20.932   9.963  1.00 67.26           H  
ATOM   2917  HB3 ASN A 182     -12.307 -21.644  11.202  1.00 67.26           H  
ATOM   2918  O   ASN A 182     -10.480 -21.018  12.875  1.00 67.26           O  
ATOM   2919  CG  ASN A 182     -13.389 -20.596   9.724  1.00 67.26           C  
ATOM   2920  ND2 ASN A 182     -13.489 -21.378   8.672  1.00 67.26           N  
ATOM   2921 HD21 ASN A 182     -14.359 -21.326   8.162  1.00 67.26           H  
ATOM   2922 HD22 ASN A 182     -12.777 -22.075   8.504  1.00 67.26           H  
ATOM   2923  OD1 ASN A 182     -14.296 -19.815   9.964  1.00 67.26           O  
ATOM   2924  N   ARG A 183      -9.721 -18.913  12.730  1.00 56.03           N  
ATOM   2925  H   ARG A 183      -9.884 -17.985  12.367  1.00 56.03           H  
ATOM   2926  CA  ARG A 183      -8.509 -19.165  13.543  1.00 56.03           C  
ATOM   2927  HA  ARG A 183      -7.981 -20.007  13.095  1.00 56.03           H  
ATOM   2928  C   ARG A 183      -8.851 -19.588  14.973  1.00 56.03           C  
ATOM   2929  CB  ARG A 183      -7.548 -17.964  13.588  1.00 56.03           C  
ATOM   2930  HB2 ARG A 183      -6.821 -18.151  14.378  1.00 56.03           H  
ATOM   2931  HB3 ARG A 183      -8.088 -17.051  13.838  1.00 56.03           H  
ATOM   2932  O   ARG A 183      -9.167 -18.740  15.800  1.00 56.03           O  
ATOM   2933  CG  ARG A 183      -6.791 -17.784  12.274  1.00 56.03           C  
ATOM   2934  HG2 ARG A 183      -7.347 -17.064  11.673  1.00 56.03           H  
ATOM   2935  HG3 ARG A 183      -6.730 -18.734  11.744  1.00 56.03           H  
ATOM   2936  CD  ARG A 183      -5.359 -17.301  12.485  1.00 56.03           C  
ATOM   2937  HD2 ARG A 183      -5.346 -16.557  13.282  1.00 56.03           H  
ATOM   2938  HD3 ARG A 183      -4.761 -18.149  12.820  1.00 56.03           H  
ATOM   2939  NE  ARG A 183      -4.802 -16.760  11.229  1.00 56.03           N  
ATOM   2940  HE  ARG A 183      -5.392 -16.839  10.414  1.00 56.03           H  
ATOM   2941  NH1 ARG A 183      -2.766 -16.090  12.038  1.00 56.03           N  
ATOM   2942 HH11 ARG A 183      -2.952 -16.589  12.896  1.00 56.03           H  
ATOM   2943 HH12 ARG A 183      -1.962 -15.481  11.970  1.00 56.03           H  
ATOM   2944  NH2 ARG A 183      -3.355 -15.540   9.980  1.00 56.03           N  
ATOM   2945 HH21 ARG A 183      -3.979 -15.603   9.189  1.00 56.03           H  
ATOM   2946 HH22 ARG A 183      -2.449 -15.109   9.864  1.00 56.03           H  
ATOM   2947  CZ  ARG A 183      -3.653 -16.131  11.092  1.00 56.03           C  
ATOM   2948  N   GLY A 184      -8.678 -20.885  15.230  1.00 42.99           N  
ATOM   2949  H   GLY A 184      -8.549 -21.479  14.423  1.00 42.99           H  
ATOM   2950  CA  GLY A 184      -8.942 -21.561  16.500  1.00 42.99           C  
ATOM   2951  HA2 GLY A 184      -8.116 -22.229  16.744  1.00 42.99           H  
ATOM   2952  HA3 GLY A 184      -9.043 -20.832  17.303  1.00 42.99           H  
ATOM   2953  C   GLY A 184     -10.243 -22.356  16.418  1.00 42.99           C  
ATOM   2954  O   GLY A 184     -11.318 -21.769  16.362  1.00 42.99           O  
ATOM   2955  N   GLY A 185     -10.139 -23.686  16.367  1.00 30.47           N  
ATOM   2956  H   GLY A 185      -9.223 -24.099  16.470  1.00 30.47           H  
ATOM   2957  CA  GLY A 185     -11.291 -24.586  16.448  1.00 30.47           C  
ATOM   2958  HA2 GLY A 185     -11.882 -24.489  15.538  1.00 30.47           H  
ATOM   2959  HA3 GLY A 185     -10.952 -25.618  16.535  1.00 30.47           H  
ATOM   2960  C   GLY A 185     -12.190 -24.277  17.650  1.00 30.47           C  
ATOM   2961  O   GLY A 185     -11.735 -23.718  18.640  1.00 30.47           O  
ATOM   2962  N   ASP A 186     -13.472 -24.615  17.523  1.00 35.73           N  
ATOM   2963  H   ASP A 186     -13.728 -25.130  16.693  1.00 35.73           H  
ATOM   2964  CA  ASP A 186     -14.508 -24.616  18.571  1.00 35.73           C  
ATOM   2965  HA  ASP A 186     -15.449 -24.767  18.042  1.00 35.73           H  
ATOM   2966  C   ASP A 186     -14.801 -23.320  19.358  1.00 35.73           C  
ATOM   2967  CB  ASP A 186     -14.327 -25.858  19.461  1.00 35.73           C  
ATOM   2968  HB2 ASP A 186     -15.014 -25.796  20.306  1.00 35.73           H  
ATOM   2969  HB3 ASP A 186     -13.311 -25.884  19.855  1.00 35.73           H  
ATOM   2970  O   ASP A 186     -15.838 -23.237  20.015  1.00 35.73           O  
ATOM   2971  CG  ASP A 186     -14.636 -27.157  18.702  1.00 35.73           C  
ATOM   2972  OD1 ASP A 186     -15.446 -27.098  17.743  1.00 35.73           O  
ATOM   2973  OD2 ASP A 186     -14.058 -28.201  19.068  1.00 35.73           O  
ATOM   2974  N   GLU A 187     -14.021 -22.250  19.204  1.00 37.65           N  
ATOM   2975  H   GLU A 187     -13.126 -22.408  18.764  1.00 37.65           H  
ATOM   2976  CA  GLU A 187     -14.211 -20.984  19.920  1.00 37.65           C  
ATOM   2977  HA  GLU A 187     -15.115 -21.050  20.526  1.00 37.65           H  
ATOM   2978  C   GLU A 187     -14.444 -19.808  18.965  1.00 37.65           C  
ATOM   2979  CB  GLU A 187     -13.068 -20.720  20.905  1.00 37.65           C  
ATOM   2980  HB2 GLU A 187     -13.243 -19.739  21.347  1.00 37.65           H  
ATOM   2981  HB3 GLU A 187     -12.117 -20.704  20.372  1.00 37.65           H  
ATOM   2982  O   GLU A 187     -13.741 -18.802  18.971  1.00 37.65           O  
ATOM   2983  CG  GLU A 187     -13.011 -21.751  22.043  1.00 37.65           C  
ATOM   2984  HG2 GLU A 187     -14.015 -21.870  22.451  1.00 37.65           H  
ATOM   2985  HG3 GLU A 187     -12.689 -22.712  21.641  1.00 37.65           H  
ATOM   2986  CD  GLU A 187     -12.067 -21.322  23.178  1.00 37.65           C  
ATOM   2987  OE1 GLU A 187     -12.021 -22.057  24.189  1.00 37.65           O  
ATOM   2988  OE2 GLU A 187     -11.441 -20.241  23.068  1.00 37.65           O  
ATOM   2989  N   ASN A 188     -15.496 -19.883  18.149  1.00 44.94           N  
ATOM   2990  H   ASN A 188     -16.008 -20.754  18.150  1.00 44.94           H  
ATOM   2991  CA  ASN A 188     -16.174 -18.654  17.748  1.00 44.94           C  
ATOM   2992  HA  ASN A 188     -15.437 -17.864  17.607  1.00 44.94           H  
ATOM   2993  C   ASN A 188     -17.116 -18.285  18.907  1.00 44.94           C  
ATOM   2994  CB  ASN A 188     -16.881 -18.862  16.398  1.00 44.94           C  
ATOM   2995  HB2 ASN A 188     -16.168 -19.305  15.703  1.00 44.94           H  
ATOM   2996  HB3 ASN A 188     -17.716 -19.554  16.514  1.00 44.94           H  
ATOM   2997  O   ASN A 188     -18.220 -18.835  18.962  1.00 44.94           O  
ATOM   2998  CG  ASN A 188     -17.380 -17.567  15.778  1.00 44.94           C  
ATOM   2999  ND2 ASN A 188     -17.988 -17.653  14.619  1.00 44.94           N  
ATOM   3000 HD21 ASN A 188     -18.258 -16.781  14.186  1.00 44.94           H  
ATOM   3001 HD22 ASN A 188     -18.032 -18.547  14.152  1.00 44.94           H  
ATOM   3002  OD1 ASN A 188     -17.250 -16.471  16.304  1.00 44.94           O  
ATOM   3003  N   PRO A 189     -16.749 -17.379  19.840  1.00 44.58           N  
ATOM   3004  CA  PRO A 189     -17.551 -17.114  21.039  1.00 44.58           C  
ATOM   3005  HA  PRO A 189     -17.709 -18.044  21.586  1.00 44.58           H  
ATOM   3006  C   PRO A 189     -18.928 -16.517  20.716  1.00 44.58           C  
ATOM   3007  CB  PRO A 189     -16.701 -16.162  21.889  1.00 44.58           C  
ATOM   3008  HB2 PRO A 189     -16.048 -16.745  22.539  1.00 44.58           H  
ATOM   3009  HB3 PRO A 189     -17.304 -15.478  22.486  1.00 44.58           H  
ATOM   3010  O   PRO A 189     -19.749 -16.313  21.603  1.00 44.58           O  
ATOM   3011  CG  PRO A 189     -15.857 -15.424  20.853  1.00 44.58           C  
ATOM   3012  HG2 PRO A 189     -16.447 -14.636  20.384  1.00 44.58           H  
ATOM   3013  HG3 PRO A 189     -14.940 -15.022  21.286  1.00 44.58           H  
ATOM   3014  CD  PRO A 189     -15.568 -16.525  19.843  1.00 44.58           C  
ATOM   3015  HD2 PRO A 189     -14.708 -17.086  20.209  1.00 44.58           H  
ATOM   3016  HD3 PRO A 189     -15.362 -16.100  18.861  1.00 44.58           H  
ATOM   3017  N   ARG A 190     -19.208 -16.193  19.447  1.00 49.96           N  
ATOM   3018  H   ARG A 190     -18.504 -16.392  18.751  1.00 49.96           H  
ATOM   3019  CA  ARG A 190     -20.532 -15.747  19.010  1.00 49.96           C  
ATOM   3020  HA  ARG A 190     -21.008 -15.196  19.821  1.00 49.96           H  
ATOM   3021  C   ARG A 190     -21.501 -16.888  18.702  1.00 49.96           C  
ATOM   3022  CB  ARG A 190     -20.388 -14.819  17.805  1.00 49.96           C  
ATOM   3023  HB2 ARG A 190     -21.384 -14.631  17.403  1.00 49.96           H  
ATOM   3024  HB3 ARG A 190     -19.794 -15.305  17.032  1.00 49.96           H  
ATOM   3025  O   ARG A 190     -22.704 -16.636  18.706  1.00 49.96           O  
ATOM   3026  CG  ARG A 190     -19.753 -13.477  18.196  1.00 49.96           C  
ATOM   3027  HG2 ARG A 190     -20.267 -13.052  19.058  1.00 49.96           H  
ATOM   3028  HG3 ARG A 190     -18.698 -13.617  18.428  1.00 49.96           H  
ATOM   3029  CD  ARG A 190     -19.909 -12.548  16.998  1.00 49.96           C  
ATOM   3030  HD2 ARG A 190     -19.462 -13.034  16.131  1.00 49.96           H  
ATOM   3031  HD3 ARG A 190     -20.974 -12.410  16.811  1.00 49.96           H  
ATOM   3032  NE  ARG A 190     -19.272 -11.234  17.183  1.00 49.96           N  
ATOM   3033  HE  ARG A 190     -18.645 -11.110  17.965  1.00 49.96           H  
ATOM   3034  NH1 ARG A 190     -20.047 -10.423  15.204  1.00 49.96           N  
ATOM   3035 HH11 ARG A 190     -20.654 -11.228  15.140  1.00 49.96           H  
ATOM   3036 HH12 ARG A 190     -19.765 -10.013  14.325  1.00 49.96           H  
ATOM   3037  NH2 ARG A 190     -18.548  -9.259  16.261  1.00 49.96           N  
ATOM   3038 HH21 ARG A 190     -17.741  -9.199  16.866  1.00 49.96           H  
ATOM   3039 HH22 ARG A 190     -18.653  -8.623  15.484  1.00 49.96           H  
ATOM   3040  CZ  ARG A 190     -19.292 -10.308  16.245  1.00 49.96           C  
ATOM   3041  N   GLY A 191     -21.021 -18.101  18.410  1.00 52.53           N  
ATOM   3042  H   GLY A 191     -20.035 -18.278  18.543  1.00 52.53           H  
ATOM   3043  CA  GLY A 191     -21.836 -19.130  17.754  1.00 52.53           C  
ATOM   3044  HA2 GLY A 191     -21.207 -19.986  17.514  1.00 52.53           H  
ATOM   3045  HA3 GLY A 191     -22.616 -19.454  18.443  1.00 52.53           H  
ATOM   3046  C   GLY A 191     -22.505 -18.618  16.456  1.00 52.53           C  
ATOM   3047  O   GLY A 191     -22.273 -17.485  16.022  1.00 52.53           O  
ATOM   3048  N   PRO A 192     -23.339 -19.426  15.783  1.00 62.83           N  
ATOM   3049  CA  PRO A 192     -24.177 -18.927  14.696  1.00 62.83           C  
ATOM   3050  HA  PRO A 192     -23.570 -18.384  13.972  1.00 62.83           H  
ATOM   3051  C   PRO A 192     -25.264 -17.988  15.253  1.00 62.83           C  
ATOM   3052  CB  PRO A 192     -24.747 -20.182  14.027  1.00 62.83           C  
ATOM   3053  HB2 PRO A 192     -25.739 -20.013  13.609  1.00 62.83           H  
ATOM   3054  HB3 PRO A 192     -24.061 -20.518  13.249  1.00 62.83           H  
ATOM   3055  O   PRO A 192     -26.088 -18.397  16.069  1.00 62.83           O  
ATOM   3056  CG  PRO A 192     -24.774 -21.214  15.158  1.00 62.83           C  
ATOM   3057  HG2 PRO A 192     -25.694 -21.102  15.731  1.00 62.83           H  
ATOM   3058  HG3 PRO A 192     -24.688 -22.232  14.776  1.00 62.83           H  
ATOM   3059  CD  PRO A 192     -23.579 -20.837  16.034  1.00 62.83           C  
ATOM   3060  HD2 PRO A 192     -22.704 -21.411  15.732  1.00 62.83           H  
ATOM   3061  HD3 PRO A 192     -23.810 -21.022  17.083  1.00 62.83           H  
ATOM   3062  N   VAL A 193     -25.284 -16.729  14.804  1.00 70.23           N  
ATOM   3063  H   VAL A 193     -24.561 -16.441  14.160  1.00 70.23           H  
ATOM   3064  CA  VAL A 193     -26.359 -15.769  15.121  1.00 70.23           C  
ATOM   3065  HA  VAL A 193     -26.719 -15.966  16.131  1.00 70.23           H  
ATOM   3066  C   VAL A 193     -27.509 -15.987  14.139  1.00 70.23           C  
ATOM   3067  CB  VAL A 193     -25.862 -14.309  15.076  1.00 70.23           C  
ATOM   3068  HB  VAL A 193     -25.576 -14.056  14.055  1.00 70.23           H  
ATOM   3069  O   VAL A 193     -27.288 -15.951  12.928  1.00 70.23           O  
ATOM   3070  CG1 VAL A 193     -26.946 -13.328  15.538  1.00 70.23           C  
ATOM   3071 HG11 VAL A 193     -26.568 -12.309  15.457  1.00 70.23           H  
ATOM   3072 HG12 VAL A 193     -27.219 -13.525  16.575  1.00 70.23           H  
ATOM   3073 HG13 VAL A 193     -27.831 -13.413  14.909  1.00 70.23           H  
ATOM   3074  CG2 VAL A 193     -24.639 -14.103  15.979  1.00 70.23           C  
ATOM   3075 HG21 VAL A 193     -23.795 -14.692  15.622  1.00 70.23           H  
ATOM   3076 HG22 VAL A 193     -24.879 -14.422  16.994  1.00 70.23           H  
ATOM   3077 HG23 VAL A 193     -24.353 -13.051  15.987  1.00 70.23           H  
ATOM   3078  N   SER A 194     -28.727 -16.225  14.637  1.00 81.27           N  
ATOM   3079  H   SER A 194     -28.875 -16.206  15.636  1.00 81.27           H  
ATOM   3080  CA  SER A 194     -29.889 -16.444  13.768  1.00 81.27           C  
ATOM   3081  HA  SER A 194     -29.618 -17.220  13.053  1.00 81.27           H  
ATOM   3082  C   SER A 194     -30.229 -15.175  12.975  1.00 81.27           C  
ATOM   3083  CB  SER A 194     -31.106 -16.958  14.554  1.00 81.27           C  
ATOM   3084  HB2 SER A 194     -31.800 -17.443  13.867  1.00 81.27           H  
ATOM   3085  HB3 SER A 194     -30.785 -17.684  15.300  1.00 81.27           H  
ATOM   3086  O   SER A 194     -30.053 -14.050  13.454  1.00 81.27           O  
ATOM   3087  OG  SER A 194     -31.768 -15.884  15.174  1.00 81.27           O  
ATOM   3088  HG  SER A 194     -32.380 -16.209  15.838  1.00 81.27           H  
ATOM   3089  N   ARG A 195     -30.743 -15.349  11.752  1.00 81.00           N  
ATOM   3090  H   ARG A 195     -30.858 -16.293  11.412  1.00 81.00           H  
ATOM   3091  CA  ARG A 195     -31.192 -14.231  10.906  1.00 81.00           C  
ATOM   3092  HA  ARG A 195     -30.352 -13.556  10.738  1.00 81.00           H  
ATOM   3093  C   ARG A 195     -32.271 -13.398  11.606  1.00 81.00           C  
ATOM   3094  CB  ARG A 195     -31.677 -14.786   9.558  1.00 81.00           C  
ATOM   3095  HB2 ARG A 195     -32.527 -15.447   9.728  1.00 81.00           H  
ATOM   3096  HB3 ARG A 195     -30.871 -15.368   9.110  1.00 81.00           H  
ATOM   3097  O   ARG A 195     -32.232 -12.178  11.531  1.00 81.00           O  
ATOM   3098  CG  ARG A 195     -32.089 -13.680   8.577  1.00 81.00           C  
ATOM   3099  HG2 ARG A 195     -31.251 -13.003   8.412  1.00 81.00           H  
ATOM   3100  HG3 ARG A 195     -32.926 -13.115   8.989  1.00 81.00           H  
ATOM   3101  CD  ARG A 195     -32.522 -14.295   7.243  1.00 81.00           C  
ATOM   3102  HD2 ARG A 195     -31.673 -14.818   6.801  1.00 81.00           H  
ATOM   3103  HD3 ARG A 195     -33.321 -15.011   7.434  1.00 81.00           H  
ATOM   3104  NE  ARG A 195     -33.009 -13.261   6.313  1.00 81.00           N  
ATOM   3105  HE  ARG A 195     -33.014 -12.311   6.655  1.00 81.00           H  
ATOM   3106  NH1 ARG A 195     -33.591 -14.663   4.587  1.00 81.00           N  
ATOM   3107 HH11 ARG A 195     -34.027 -14.805   3.686  1.00 81.00           H  
ATOM   3108 HH12 ARG A 195     -33.292 -15.456   5.137  1.00 81.00           H  
ATOM   3109  NH2 ARG A 195     -33.958 -12.468   4.405  1.00 81.00           N  
ATOM   3110 HH21 ARG A 195     -33.944 -11.536   4.792  1.00 81.00           H  
ATOM   3111 HH22 ARG A 195     -34.391 -12.627   3.506  1.00 81.00           H  
ATOM   3112  CZ  ARG A 195     -33.514 -13.469   5.109  1.00 81.00           C  
ATOM   3113  N   GLU A 196     -33.175 -14.051  12.329  1.00 84.36           N  
ATOM   3114  H   GLU A 196     -33.139 -15.060  12.354  1.00 84.36           H  
ATOM   3115  CA  GLU A 196     -34.243 -13.406  13.100  1.00 84.36           C  
ATOM   3116  HA  GLU A 196     -34.865 -12.803  12.439  1.00 84.36           H  
ATOM   3117  C   GLU A 196     -33.696 -12.470  14.188  1.00 84.36           C  
ATOM   3118  CB  GLU A 196     -35.117 -14.494  13.734  1.00 84.36           C  
ATOM   3119  HB2 GLU A 196     -34.473 -15.163  14.305  1.00 84.36           H  
ATOM   3120  HB3 GLU A 196     -35.828 -14.027  14.415  1.00 84.36           H  
ATOM   3121  O   GLU A 196     -34.242 -11.386  14.385  1.00 84.36           O  
ATOM   3122  CG  GLU A 196     -35.896 -15.296  12.677  1.00 84.36           C  
ATOM   3123  HG2 GLU A 196     -36.629 -14.638  12.209  1.00 84.36           H  
ATOM   3124  HG3 GLU A 196     -35.206 -15.631  11.902  1.00 84.36           H  
ATOM   3125  CD  GLU A 196     -36.600 -16.531  13.257  1.00 84.36           C  
ATOM   3126  OE1 GLU A 196     -37.099 -17.320  12.428  1.00 84.36           O  
ATOM   3127  OE2 GLU A 196     -36.559 -16.707  14.494  1.00 84.36           O  
ATOM   3128  N   HIS A 197     -32.579 -12.820  14.843  1.00 89.89           N  
ATOM   3129  H   HIS A 197     -32.159 -13.720  14.659  1.00 89.89           H  
ATOM   3130  CA  HIS A 197     -31.948 -11.939  15.832  1.00 89.89           C  
ATOM   3131  HA  HIS A 197     -32.723 -11.589  16.514  1.00 89.89           H  
ATOM   3132  C   HIS A 197     -31.332 -10.693  15.187  1.00 89.89           C  
ATOM   3133  CB  HIS A 197     -30.885 -12.686  16.653  1.00 89.89           C  
ATOM   3134  HB2 HIS A 197     -30.082 -12.993  15.983  1.00 89.89           H  
ATOM   3135  HB3 HIS A 197     -30.463 -11.986  17.375  1.00 89.89           H  
ATOM   3136  O   HIS A 197     -31.439  -9.593  15.726  1.00 89.89           O  
ATOM   3137  CG  HIS A 197     -31.349 -13.903  17.414  1.00 89.89           C  
ATOM   3138  CD2 HIS A 197     -32.628 -14.369  17.574  1.00 89.89           C  
ATOM   3139  HD2 HIS A 197     -33.524 -13.918  17.174  1.00 89.89           H  
ATOM   3140  ND1 HIS A 197     -30.516 -14.816  18.017  1.00 89.89           N  
ATOM   3141  HD1 HIS A 197     -29.517 -14.713  18.124  1.00 89.89           H  
ATOM   3142  CE1 HIS A 197     -31.268 -15.807  18.519  1.00 89.89           C  
ATOM   3143  HE1 HIS A 197     -30.894 -16.658  19.069  1.00 89.89           H  
ATOM   3144  NE2 HIS A 197     -32.563 -15.584  18.265  1.00 89.89           N  
ATOM   3145  N   VAL A 198     -30.708 -10.854  14.014  1.00 89.01           N  
ATOM   3146  H   VAL A 198     -30.688 -11.782  13.615  1.00 89.01           H  
ATOM   3147  CA  VAL A 198     -30.123  -9.737  13.254  1.00 89.01           C  
ATOM   3148  HA  VAL A 198     -29.482  -9.162  13.922  1.00 89.01           H  
ATOM   3149  C   VAL A 198     -31.211  -8.785  12.754  1.00 89.01           C  
ATOM   3150  CB  VAL A 198     -29.262 -10.248  12.082  1.00 89.01           C  
ATOM   3151  HB  VAL A 198     -29.878 -10.842  11.407  1.00 89.01           H  
ATOM   3152  O   VAL A 198     -31.051  -7.572  12.866  1.00 89.01           O  
ATOM   3153  CG1 VAL A 198     -28.634  -9.099  11.282  1.00 89.01           C  
ATOM   3154 HG11 VAL A 198     -27.988  -9.496  10.499  1.00 89.01           H  
ATOM   3155 HG12 VAL A 198     -28.051  -8.458  11.944  1.00 89.01           H  
ATOM   3156 HG13 VAL A 198     -29.414  -8.505  10.806  1.00 89.01           H  
ATOM   3157  CG2 VAL A 198     -28.112 -11.128  12.590  1.00 89.01           C  
ATOM   3158 HG21 VAL A 198     -28.510 -12.017  13.079  1.00 89.01           H  
ATOM   3159 HG22 VAL A 198     -27.508 -10.567  13.305  1.00 89.01           H  
ATOM   3160 HG23 VAL A 198     -27.494 -11.450  11.752  1.00 89.01           H  
ATOM   3161  N   GLU A 199     -32.327  -9.315  12.251  1.00 91.67           N  
ATOM   3162  H   GLU A 199     -32.394 -10.319  12.162  1.00 91.67           H  
ATOM   3163  CA  GLU A 199     -33.454  -8.503  11.779  1.00 91.67           C  
ATOM   3164  HA  GLU A 199     -33.072  -7.698  11.151  1.00 91.67           H  
ATOM   3165  C   GLU A 199     -34.199  -7.807  12.926  1.00 91.67           C  
ATOM   3166  CB  GLU A 199     -34.406  -9.360  10.928  1.00 91.67           C  
ATOM   3167  HB2 GLU A 199     -35.299  -8.775  10.708  1.00 91.67           H  
ATOM   3168  HB3 GLU A 199     -34.713 -10.237  11.498  1.00 91.67           H  
ATOM   3169  O   GLU A 199     -34.554  -6.637  12.796  1.00 91.67           O  
ATOM   3170  CG  GLU A 199     -33.786  -9.818   9.593  1.00 91.67           C  
ATOM   3171  HG2 GLU A 199     -34.546 -10.342   9.013  1.00 91.67           H  
ATOM   3172  HG3 GLU A 199     -32.983 -10.528   9.788  1.00 91.67           H  
ATOM   3173  CD  GLU A 199     -33.230  -8.651   8.762  1.00 91.67           C  
ATOM   3174  OE1 GLU A 199     -32.045  -8.701   8.348  1.00 91.67           O  
ATOM   3175  OE2 GLU A 199     -33.958  -7.662   8.553  1.00 91.67           O  
ATOM   3176  N   TRP A 200     -34.348  -8.450  14.091  1.00 96.83           N  
ATOM   3177  H   TRP A 200     -34.099  -9.426  14.158  1.00 96.83           H  
ATOM   3178  CA  TRP A 200     -34.851  -7.759  15.283  1.00 96.83           C  
ATOM   3179  HA  TRP A 200     -35.840  -7.356  15.067  1.00 96.83           H  
ATOM   3180  C   TRP A 200     -33.950  -6.580  15.660  1.00 96.83           C  
ATOM   3181  CB  TRP A 200     -34.970  -8.731  16.457  1.00 96.83           C  
ATOM   3182  HB2 TRP A 200     -33.974  -9.111  16.685  1.00 96.83           H  
ATOM   3183  HB3 TRP A 200     -35.591  -9.575  16.157  1.00 96.83           H  
ATOM   3184  O   TRP A 200     -34.452  -5.484  15.894  1.00 96.83           O  
ATOM   3185  CG  TRP A 200     -35.546  -8.129  17.704  1.00 96.83           C  
ATOM   3186  CD1 TRP A 200     -36.842  -8.204  18.088  1.00 96.83           C  
ATOM   3187  HD1 TRP A 200     -37.618  -8.714  17.536  1.00 96.83           H  
ATOM   3188  CD2 TRP A 200     -34.879  -7.318  18.725  1.00 96.83           C  
ATOM   3189  CE2 TRP A 200     -35.839  -6.969  19.716  1.00 96.83           C  
ATOM   3190  CE3 TRP A 200     -33.563  -6.837  18.921  1.00 96.83           C  
ATOM   3191  HE3 TRP A 200     -32.798  -7.104  18.207  1.00 96.83           H  
ATOM   3192  NE1 TRP A 200     -37.013  -7.547  19.292  1.00 96.83           N  
ATOM   3193  HE1 TRP A 200     -37.887  -7.493  19.796  1.00 96.83           H  
ATOM   3194  CH2 TRP A 200     -34.197  -5.725  20.994  1.00 96.83           C  
ATOM   3195  HH2 TRP A 200     -33.942  -5.113  21.847  1.00 96.83           H  
ATOM   3196  CZ2 TRP A 200     -35.506  -6.197  20.833  1.00 96.83           C  
ATOM   3197  HZ2 TRP A 200     -36.262  -5.973  21.571  1.00 96.83           H  
ATOM   3198  CZ3 TRP A 200     -33.223  -6.049  20.037  1.00 96.83           C  
ATOM   3199  HZ3 TRP A 200     -32.213  -5.687  20.163  1.00 96.83           H  
ATOM   3200  N   CYS A 201     -32.622  -6.765  15.660  1.00 96.30           N  
ATOM   3201  H   CYS A 201     -32.260  -7.693  15.495  1.00 96.30           H  
ATOM   3202  CA  CYS A 201     -31.681  -5.676  15.930  1.00 96.30           C  
ATOM   3203  HA  CYS A 201     -31.924  -5.229  16.894  1.00 96.30           H  
ATOM   3204  C   CYS A 201     -31.799  -4.557  14.888  1.00 96.30           C  
ATOM   3205  CB  CYS A 201     -30.244  -6.214  15.980  1.00 96.30           C  
ATOM   3206  HB2 CYS A 201     -29.552  -5.373  15.952  1.00 96.30           H  
ATOM   3207  HB3 CYS A 201     -30.054  -6.847  15.113  1.00 96.30           H  
ATOM   3208  O   CYS A 201     -31.771  -3.387  15.262  1.00 96.30           O  
ATOM   3209  SG  CYS A 201     -29.954  -7.158  17.504  1.00 96.30           S  
ATOM   3210  HG  CYS A 201     -30.376  -6.225  18.362  1.00 96.30           H  
ATOM   3211  N   ARG A 202     -31.964  -4.906  13.604  1.00 95.34           N  
ATOM   3212  H   ARG A 202     -31.961  -5.892  13.384  1.00 95.34           H  
ATOM   3213  CA  ARG A 202     -32.150  -3.954  12.497  1.00 95.34           C  
ATOM   3214  HA  ARG A 202     -31.299  -3.274  12.451  1.00 95.34           H  
ATOM   3215  C   ARG A 202     -33.386  -3.081  12.702  1.00 95.34           C  
ATOM   3216  CB  ARG A 202     -32.237  -4.743  11.178  1.00 95.34           C  
ATOM   3217  HB2 ARG A 202     -31.379  -5.411  11.103  1.00 95.34           H  
ATOM   3218  HB3 ARG A 202     -33.141  -5.352  11.191  1.00 95.34           H  
ATOM   3219  O   ARG A 202     -33.352  -1.897  12.383  1.00 95.34           O  
ATOM   3220  CG  ARG A 202     -32.278  -3.853   9.926  1.00 95.34           C  
ATOM   3221  HG2 ARG A 202     -33.023  -3.068  10.056  1.00 95.34           H  
ATOM   3222  HG3 ARG A 202     -31.305  -3.385   9.778  1.00 95.34           H  
ATOM   3223  CD  ARG A 202     -32.680  -4.657   8.678  1.00 95.34           C  
ATOM   3224  HD2 ARG A 202     -33.633  -5.149   8.875  1.00 95.34           H  
ATOM   3225  HD3 ARG A 202     -32.842  -3.968   7.848  1.00 95.34           H  
ATOM   3226  NE  ARG A 202     -31.691  -5.683   8.303  1.00 95.34           N  
ATOM   3227  HE  ARG A 202     -31.931  -6.635   8.540  1.00 95.34           H  
ATOM   3228  NH1 ARG A 202     -30.411  -4.432   6.893  1.00 95.34           N  
ATOM   3229 HH11 ARG A 202     -31.219  -3.826   6.877  1.00 95.34           H  
ATOM   3230 HH12 ARG A 202     -29.614  -3.903   7.215  1.00 95.34           H  
ATOM   3231  NH2 ARG A 202     -29.655  -6.395   7.601  1.00 95.34           N  
ATOM   3232 HH21 ARG A 202     -29.854  -7.262   8.079  1.00 95.34           H  
ATOM   3233 HH22 ARG A 202     -28.798  -6.206   7.101  1.00 95.34           H  
ATOM   3234  CZ  ARG A 202     -30.592  -5.498   7.606  1.00 95.34           C  
ATOM   3235  N   GLU A 203     -34.467  -3.644  13.231  1.00 96.51           N  
ATOM   3236  H   GLU A 203     -34.456  -4.642  13.387  1.00 96.51           H  
ATOM   3237  CA  GLU A 203     -35.685  -2.896  13.549  1.00 96.51           C  
ATOM   3238  HA  GLU A 203     -35.852  -2.142  12.780  1.00 96.51           H  
ATOM   3239  C   GLU A 203     -35.576  -2.118  14.866  1.00 96.51           C  
ATOM   3240  CB  GLU A 203     -36.884  -3.854  13.556  1.00 96.51           C  
ATOM   3241  HB2 GLU A 203     -37.749  -3.341  13.978  1.00 96.51           H  
ATOM   3242  HB3 GLU A 203     -36.650  -4.709  14.191  1.00 96.51           H  
ATOM   3243  O   GLU A 203     -35.993  -0.962  14.917  1.00 96.51           O  
ATOM   3244  CG  GLU A 203     -37.257  -4.364  12.154  1.00 96.51           C  
ATOM   3245  HG2 GLU A 203     -38.134  -5.006  12.239  1.00 96.51           H  
ATOM   3246  HG3 GLU A 203     -36.439  -4.966  11.758  1.00 96.51           H  
ATOM   3247  CD  GLU A 203     -37.567  -3.213  11.189  1.00 96.51           C  
ATOM   3248  OE1 GLU A 203     -36.903  -3.086  10.135  1.00 96.51           O  
ATOM   3249  OE2 GLU A 203     -38.431  -2.367  11.515  1.00 96.51           O  
ATOM   3250  N   PHE A 204     -34.959  -2.702  15.898  1.00 97.34           N  
ATOM   3251  H   PHE A 204     -34.673  -3.665  15.798  1.00 97.34           H  
ATOM   3252  CA  PHE A 204     -34.732  -2.056  17.192  1.00 97.34           C  
ATOM   3253  HA  PHE A 204     -35.696  -1.819  17.641  1.00 97.34           H  
ATOM   3254  C   PHE A 204     -33.968  -0.737  17.033  1.00 97.34           C  
ATOM   3255  CB  PHE A 204     -33.990  -3.026  18.125  1.00 97.34           C  
ATOM   3256  HB2 PHE A 204     -33.096  -3.391  17.620  1.00 97.34           H  
ATOM   3257  HB3 PHE A 204     -34.632  -3.886  18.317  1.00 97.34           H  
ATOM   3258  O   PHE A 204     -34.452   0.297  17.487  1.00 97.34           O  
ATOM   3259  CG  PHE A 204     -33.581  -2.418  19.455  1.00 97.34           C  
ATOM   3260  CD1 PHE A 204     -32.245  -2.025  19.678  1.00 97.34           C  
ATOM   3261  HD1 PHE A 204     -31.506  -2.160  18.902  1.00 97.34           H  
ATOM   3262  CD2 PHE A 204     -34.545  -2.214  20.459  1.00 97.34           C  
ATOM   3263  HD2 PHE A 204     -35.573  -2.497  20.288  1.00 97.34           H  
ATOM   3264  CE1 PHE A 204     -31.876  -1.438  20.903  1.00 97.34           C  
ATOM   3265  HE1 PHE A 204     -30.856  -1.123  21.071  1.00 97.34           H  
ATOM   3266  CE2 PHE A 204     -34.176  -1.621  21.680  1.00 97.34           C  
ATOM   3267  HE2 PHE A 204     -34.922  -1.437  22.438  1.00 97.34           H  
ATOM   3268  CZ  PHE A 204     -32.842  -1.241  21.905  1.00 97.34           C  
ATOM   3269  HZ  PHE A 204     -32.566  -0.776  22.841  1.00 97.34           H  
ATOM   3270  N   VAL A 205     -32.836  -0.734  16.312  1.00 96.79           N  
ATOM   3271  H   VAL A 205     -32.518  -1.607  15.914  1.00 96.79           H  
ATOM   3272  CA  VAL A 205     -31.999   0.472  16.141  1.00 96.79           C  
ATOM   3273  HA  VAL A 205     -31.817   0.881  17.134  1.00 96.79           H  
ATOM   3274  C   VAL A 205     -32.674   1.606  15.362  1.00 96.79           C  
ATOM   3275  CB  VAL A 205     -30.622   0.166  15.522  1.00 96.79           C  
ATOM   3276  HB  VAL A 205     -30.053   1.096  15.505  1.00 96.79           H  
ATOM   3277  O   VAL A 205     -32.166   2.719  15.360  1.00 96.79           O  
ATOM   3278  CG1 VAL A 205     -29.823  -0.809  16.391  1.00 96.79           C  
ATOM   3279 HG11 VAL A 205     -28.775  -0.778  16.092  1.00 96.79           H  
ATOM   3280 HG12 VAL A 205     -29.902  -0.509  17.436  1.00 96.79           H  
ATOM   3281 HG13 VAL A 205     -30.198  -1.827  16.283  1.00 96.79           H  
ATOM   3282  CG2 VAL A 205     -30.699  -0.354  14.081  1.00 96.79           C  
ATOM   3283 HG21 VAL A 205     -31.138   0.406  13.434  1.00 96.79           H  
ATOM   3284 HG22 VAL A 205     -29.697  -0.575  13.714  1.00 96.79           H  
ATOM   3285 HG23 VAL A 205     -31.308  -1.257  14.028  1.00 96.79           H  
ATOM   3286  N   LYS A 206     -33.836   1.375  14.738  1.00 96.65           N  
ATOM   3287  H   LYS A 206     -34.233   0.450  14.815  1.00 96.65           H  
ATOM   3288  CA  LYS A 206     -34.654   2.430  14.110  1.00 96.65           C  
ATOM   3289  HA  LYS A 206     -33.983   3.168  13.669  1.00 96.65           H  
ATOM   3290  C   LYS A 206     -35.501   3.211  15.128  1.00 96.65           C  
ATOM   3291  CB  LYS A 206     -35.525   1.837  12.990  1.00 96.65           C  
ATOM   3292  HB2 LYS A 206     -36.185   1.082  13.418  1.00 96.65           H  
ATOM   3293  HB3 LYS A 206     -36.149   2.623  12.565  1.00 96.65           H  
ATOM   3294  O   LYS A 206     -36.478   3.849  14.744  1.00 96.65           O  
ATOM   3295  CG  LYS A 206     -34.705   1.227  11.849  1.00 96.65           C  
ATOM   3296  HG2 LYS A 206     -34.162   2.016  11.328  1.00 96.65           H  
ATOM   3297  HG3 LYS A 206     -33.985   0.513  12.251  1.00 96.65           H  
ATOM   3298  CD  LYS A 206     -35.640   0.507  10.873  1.00 96.65           C  
ATOM   3299  HD2 LYS A 206     -36.329   1.227  10.430  1.00 96.65           H  
ATOM   3300  HD3 LYS A 206     -36.212  -0.243  11.420  1.00 96.65           H  
ATOM   3301  CE  LYS A 206     -34.832  -0.186   9.778  1.00 96.65           C  
ATOM   3302  HE2 LYS A 206     -34.092  -0.824  10.262  1.00 96.65           H  
ATOM   3303  HE3 LYS A 206     -34.304   0.566   9.192  1.00 96.65           H  
ATOM   3304  NZ  LYS A 206     -35.718  -1.008   8.921  1.00 96.65           N  
ATOM   3305  HZ1 LYS A 206     -36.469  -0.466   8.518  1.00 96.65           H  
ATOM   3306  HZ2 LYS A 206     -35.203  -1.500   8.204  1.00 96.65           H  
ATOM   3307  HZ3 LYS A 206     -36.156  -1.729   9.476  1.00 96.65           H  
ATOM   3308  N   GLY A 207     -35.187   3.122  16.422  1.00 94.83           N  
ATOM   3309  H   GLY A 207     -34.362   2.602  16.684  1.00 94.83           H  
ATOM   3310  CA  GLY A 207     -35.954   3.758  17.492  1.00 94.83           C  
ATOM   3311  HA2 GLY A 207     -36.257   4.757  17.178  1.00 94.83           H  
ATOM   3312  HA3 GLY A 207     -35.312   3.858  18.367  1.00 94.83           H  
ATOM   3313  C   GLY A 207     -37.210   2.987  17.908  1.00 94.83           C  
ATOM   3314  O   GLY A 207     -38.025   3.524  18.654  1.00 94.83           O  
ATOM   3315  N   LYS A 208     -37.391   1.731  17.471  1.00 96.52           N  
ATOM   3316  H   LYS A 208     -36.645   1.315  16.932  1.00 96.52           H  
ATOM   3317  CA  LYS A 208     -38.529   0.880  17.869  1.00 96.52           C  
ATOM   3318  HA  LYS A 208     -39.409   1.514  17.985  1.00 96.52           H  
ATOM   3319  C   LYS A 208     -38.286   0.243  19.243  1.00 96.52           C  
ATOM   3320  CB  LYS A 208     -38.844  -0.161  16.785  1.00 96.52           C  
ATOM   3321  HB2 LYS A 208     -37.960  -0.774  16.610  1.00 96.52           H  
ATOM   3322  HB3 LYS A 208     -39.640  -0.806  17.157  1.00 96.52           H  
ATOM   3323  O   LYS A 208     -38.274  -0.976  19.393  1.00 96.52           O  
ATOM   3324  CG  LYS A 208     -39.316   0.459  15.465  1.00 96.52           C  
ATOM   3325  HG2 LYS A 208     -40.189   1.084  15.655  1.00 96.52           H  
ATOM   3326  HG3 LYS A 208     -38.523   1.072  15.036  1.00 96.52           H  
ATOM   3327  CD  LYS A 208     -39.689  -0.653  14.480  1.00 96.52           C  
ATOM   3328  HD2 LYS A 208     -38.793  -1.223  14.234  1.00 96.52           H  
ATOM   3329  HD3 LYS A 208     -40.415  -1.320  14.946  1.00 96.52           H  
ATOM   3330  CE  LYS A 208     -40.285  -0.059  13.203  1.00 96.52           C  
ATOM   3331  HE2 LYS A 208     -41.152   0.545  13.469  1.00 96.52           H  
ATOM   3332  HE3 LYS A 208     -39.539   0.591  12.746  1.00 96.52           H  
ATOM   3333  NZ  LYS A 208     -40.670  -1.132  12.260  1.00 96.52           N  
ATOM   3334  HZ1 LYS A 208     -39.842  -1.645  11.995  1.00 96.52           H  
ATOM   3335  HZ2 LYS A 208     -41.297  -1.796  12.690  1.00 96.52           H  
ATOM   3336  HZ3 LYS A 208     -41.073  -0.764  11.409  1.00 96.52           H  
ATOM   3337  N   TYR A 209     -38.077   1.075  20.260  1.00 95.82           N  
ATOM   3338  H   TYR A 209     -38.123   2.066  20.070  1.00 95.82           H  
ATOM   3339  CA  TYR A 209     -37.592   0.643  21.573  1.00 95.82           C  
ATOM   3340  HA  TYR A 209     -36.675   0.073  21.424  1.00 95.82           H  
ATOM   3341  C   TYR A 209     -38.546  -0.275  22.352  1.00 95.82           C  
ATOM   3342  CB  TYR A 209     -37.236   1.868  22.413  1.00 95.82           C  
ATOM   3343  HB2 TYR A 209     -37.025   1.498  23.416  1.00 95.82           H  
ATOM   3344  HB3 TYR A 209     -36.323   2.316  22.022  1.00 95.82           H  
ATOM   3345  O   TYR A 209     -38.075  -1.102  23.127  1.00 95.82           O  
ATOM   3346  CG  TYR A 209     -38.306   2.938  22.509  1.00 95.82           C  
ATOM   3347  CD1 TYR A 209     -38.196   4.105  21.731  1.00 95.82           C  
ATOM   3348  HD1 TYR A 209     -37.344   4.245  21.081  1.00 95.82           H  
ATOM   3349  CD2 TYR A 209     -39.408   2.774  23.372  1.00 95.82           C  
ATOM   3350  HD2 TYR A 209     -39.501   1.893  23.989  1.00 95.82           H  
ATOM   3351  CE1 TYR A 209     -39.192   5.096  21.795  1.00 95.82           C  
ATOM   3352  HE1 TYR A 209     -39.105   5.986  21.190  1.00 95.82           H  
ATOM   3353  CE2 TYR A 209     -40.404   3.764  23.443  1.00 95.82           C  
ATOM   3354  HE2 TYR A 209     -41.250   3.648  24.104  1.00 95.82           H  
ATOM   3355  OH  TYR A 209     -41.266   5.876  22.714  1.00 95.82           O  
ATOM   3356  HH  TYR A 209     -41.055   6.628  22.156  1.00 95.82           H  
ATOM   3357  CZ  TYR A 209     -40.299   4.925  22.654  1.00 95.82           C  
ATOM   3358  N   ILE A 210     -39.862  -0.195  22.119  1.00 95.75           N  
ATOM   3359  H   ILE A 210     -40.188   0.546  21.514  1.00 95.75           H  
ATOM   3360  CA  ILE A 210     -40.867  -1.060  22.774  1.00 95.75           C  
ATOM   3361  HA  ILE A 210     -40.754  -0.964  23.854  1.00 95.75           H  
ATOM   3362  C   ILE A 210     -40.624  -2.546  22.445  1.00 95.75           C  
ATOM   3363  CB  ILE A 210     -42.301  -0.600  22.401  1.00 95.75           C  
ATOM   3364  HB  ILE A 210     -42.399  -0.632  21.315  1.00 95.75           H  
ATOM   3365  O   ILE A 210     -40.950  -3.418  23.245  1.00 95.75           O  
ATOM   3366  CG1 ILE A 210     -42.527   0.858  22.871  1.00 95.75           C  
ATOM   3367 HG12 ILE A 210     -41.790   1.502  22.390  1.00 95.75           H  
ATOM   3368 HG13 ILE A 210     -42.374   0.918  23.948  1.00 95.75           H  
ATOM   3369  CG2 ILE A 210     -43.383  -1.522  22.997  1.00 95.75           C  
ATOM   3370 HG21 ILE A 210     -43.258  -2.550  22.656  1.00 95.75           H  
ATOM   3371 HG22 ILE A 210     -44.377  -1.208  22.680  1.00 95.75           H  
ATOM   3372 HG23 ILE A 210     -43.332  -1.499  24.086  1.00 95.75           H  
ATOM   3373  CD1 ILE A 210     -43.903   1.449  22.538  1.00 95.75           C  
ATOM   3374 HD11 ILE A 210     -43.899   2.514  22.772  1.00 95.75           H  
ATOM   3375 HD12 ILE A 210     -44.680   0.974  23.136  1.00 95.75           H  
ATOM   3376 HD13 ILE A 210     -44.119   1.319  21.478  1.00 95.75           H  
ATOM   3377  N   MET A 211     -39.958  -2.846  21.320  1.00 95.44           N  
ATOM   3378  H   MET A 211     -39.637  -2.089  20.734  1.00 95.44           H  
ATOM   3379  CA  MET A 211     -39.562  -4.213  20.954  1.00 95.44           C  
ATOM   3380  HA  MET A 211     -40.458  -4.825  20.852  1.00 95.44           H  
ATOM   3381  C   MET A 211     -38.676  -4.889  22.012  1.00 95.44           C  
ATOM   3382  CB  MET A 211     -38.806  -4.198  19.614  1.00 95.44           C  
ATOM   3383  HB2 MET A 211     -38.459  -5.211  19.410  1.00 95.44           H  
ATOM   3384  HB3 MET A 211     -37.930  -3.554  19.693  1.00 95.44           H  
ATOM   3385  O   MET A 211     -38.622  -6.118  22.053  1.00 95.44           O  
ATOM   3386  CG  MET A 211     -39.674  -3.744  18.434  1.00 95.44           C  
ATOM   3387  HG2 MET A 211     -40.065  -2.749  18.645  1.00 95.44           H  
ATOM   3388  HG3 MET A 211     -40.523  -4.423  18.350  1.00 95.44           H  
ATOM   3389  SD  MET A 211     -38.828  -3.681  16.825  1.00 95.44           S  
ATOM   3390  CE  MET A 211     -38.310  -5.409  16.649  1.00 95.44           C  
ATOM   3391  HE1 MET A 211     -39.125  -6.072  16.939  1.00 95.44           H  
ATOM   3392  HE2 MET A 211     -38.039  -5.611  15.613  1.00 95.44           H  
ATOM   3393  HE3 MET A 211     -37.443  -5.591  17.284  1.00 95.44           H  
ATOM   3394  N   ALA A 212     -37.979  -4.115  22.858  1.00 95.52           N  
ATOM   3395  H   ALA A 212     -38.096  -3.114  22.808  1.00 95.52           H  
ATOM   3396  CA  ALA A 212     -37.146  -4.634  23.946  1.00 95.52           C  
ATOM   3397  HA  ALA A 212     -36.441  -5.361  23.544  1.00 95.52           H  
ATOM   3398  C   ALA A 212     -37.943  -5.367  25.036  1.00 95.52           C  
ATOM   3399  CB  ALA A 212     -36.336  -3.481  24.546  1.00 95.52           C  
ATOM   3400  HB1 ALA A 212     -35.688  -3.867  25.334  1.00 95.52           H  
ATOM   3401  HB2 ALA A 212     -37.005  -2.737  24.978  1.00 95.52           H  
ATOM   3402  HB3 ALA A 212     -35.720  -3.020  23.775  1.00 95.52           H  
ATOM   3403  O   ALA A 212     -37.354  -6.153  25.775  1.00 95.52           O  
ATOM   3404  N   PHE A 213     -39.258  -5.143  25.128  1.00 95.85           N  
ATOM   3405  H   PHE A 213     -39.692  -4.480  24.502  1.00 95.85           H  
ATOM   3406  CA  PHE A 213     -40.109  -5.787  26.130  1.00 95.85           C  
ATOM   3407  HA  PHE A 213     -39.581  -5.820  27.083  1.00 95.85           H  
ATOM   3408  C   PHE A 213     -40.443  -7.243  25.784  1.00 95.85           C  
ATOM   3409  CB  PHE A 213     -41.388  -4.952  26.313  1.00 95.85           C  
ATOM   3410  HB2 PHE A 213     -41.949  -4.979  25.379  1.00 95.85           H  
ATOM   3411  HB3 PHE A 213     -42.001  -5.434  27.075  1.00 95.85           H  
ATOM   3412  O   PHE A 213     -40.702  -8.036  26.685  1.00 95.85           O  
ATOM   3413  CG  PHE A 213     -41.205  -3.495  26.722  1.00 95.85           C  
ATOM   3414  CD1 PHE A 213     -40.027  -3.044  27.351  1.00 95.85           C  
ATOM   3415  HD1 PHE A 213     -39.210  -3.724  27.542  1.00 95.85           H  
ATOM   3416  CD2 PHE A 213     -42.251  -2.581  26.499  1.00 95.85           C  
ATOM   3417  HD2 PHE A 213     -43.167  -2.920  26.038  1.00 95.85           H  
ATOM   3418  CE1 PHE A 213     -39.895  -1.703  27.748  1.00 95.85           C  
ATOM   3419  HE1 PHE A 213     -38.995  -1.376  28.247  1.00 95.85           H  
ATOM   3420  CE2 PHE A 213     -42.118  -1.235  26.886  1.00 95.85           C  
ATOM   3421  HE2 PHE A 213     -42.929  -0.542  26.719  1.00 95.85           H  
ATOM   3422  CZ  PHE A 213     -40.939  -0.795  27.511  1.00 95.85           C  
ATOM   3423  HZ  PHE A 213     -40.844   0.236  27.818  1.00 95.85           H  
ATOM   3424  N   ASN A 214     -40.427  -7.614  24.500  1.00 93.81           N  
ATOM   3425  H   ASN A 214     -40.248  -6.912  23.797  1.00 93.81           H  
ATOM   3426  CA  ASN A 214     -40.791  -8.956  24.037  1.00 93.81           C  
ATOM   3427  HA  ASN A 214     -40.567  -9.665  24.834  1.00 93.81           H  
ATOM   3428  C   ASN A 214     -39.987  -9.443  22.807  1.00 93.81           C  
ATOM   3429  CB  ASN A 214     -42.314  -8.988  23.808  1.00 93.81           C  
ATOM   3430  HB2 ASN A 214     -42.599 -10.006  23.541  1.00 93.81           H  
ATOM   3431  HB3 ASN A 214     -42.824  -8.731  24.736  1.00 93.81           H  
ATOM   3432  O   ASN A 214     -40.567  -9.703  21.747  1.00 93.81           O  
ATOM   3433  CG  ASN A 214     -42.811  -8.046  22.718  1.00 93.81           C  
ATOM   3434  ND2 ASN A 214     -44.012  -8.270  22.239  1.00 93.81           N  
ATOM   3435 HD21 ASN A 214     -44.333  -7.622  21.534  1.00 93.81           H  
ATOM   3436 HD22 ASN A 214     -44.562  -9.042  22.586  1.00 93.81           H  
ATOM   3437  OD1 ASN A 214     -42.174  -7.092  22.296  1.00 93.81           O  
ATOM   3438  N   PRO A 215     -38.656  -9.615  22.910  1.00 95.25           N  
ATOM   3439  CA  PRO A 215     -37.863 -10.196  21.829  1.00 95.25           C  
ATOM   3440  HA  PRO A 215     -37.928  -9.518  20.978  1.00 95.25           H  
ATOM   3441  C   PRO A 215     -38.340 -11.605  21.427  1.00 95.25           C  
ATOM   3442  CB  PRO A 215     -36.419 -10.240  22.331  1.00 95.25           C  
ATOM   3443  HB2 PRO A 215     -36.190 -11.226  22.737  1.00 95.25           H  
ATOM   3444  HB3 PRO A 215     -35.717  -9.976  21.541  1.00 95.25           H  
ATOM   3445  O   PRO A 215     -38.745 -12.391  22.286  1.00 95.25           O  
ATOM   3446  CG  PRO A 215     -36.396  -9.218  23.460  1.00 95.25           C  
ATOM   3447  HG2 PRO A 215     -35.649  -9.467  24.213  1.00 95.25           H  
ATOM   3448  HG3 PRO A 215     -36.221  -8.228  23.039  1.00 95.25           H  
ATOM   3449  CD  PRO A 215     -37.804  -9.273  24.036  1.00 95.25           C  
ATOM   3450  HD2 PRO A 215     -37.877 -10.045  24.802  1.00 95.25           H  
ATOM   3451  HD3 PRO A 215     -38.046  -8.300  24.462  1.00 95.25           H  
ATOM   3452  N   PRO A 216     -38.212 -11.997  20.144  1.00 90.04           N  
ATOM   3453  CA  PRO A 216     -38.694 -13.292  19.652  1.00 90.04           C  
ATOM   3454  HA  PRO A 216     -39.751 -13.403  19.895  1.00 90.04           H  
ATOM   3455  C   PRO A 216     -37.951 -14.493  20.258  1.00 90.04           C  
ATOM   3456  CB  PRO A 216     -38.535 -13.226  18.128  1.00 90.04           C  
ATOM   3457  HB2 PRO A 216     -39.457 -12.845  17.688  1.00 90.04           H  
ATOM   3458  HB3 PRO A 216     -38.288 -14.194  17.694  1.00 90.04           H  
ATOM   3459  O   PRO A 216     -38.443 -15.616  20.217  1.00 90.04           O  
ATOM   3460  CG  PRO A 216     -37.416 -12.208  17.915  1.00 90.04           C  
ATOM   3461  HG2 PRO A 216     -36.451 -12.705  18.016  1.00 90.04           H  
ATOM   3462  HG3 PRO A 216     -37.492 -11.718  16.944  1.00 90.04           H  
ATOM   3463  CD  PRO A 216     -37.623 -11.225  19.064  1.00 90.04           C  
ATOM   3464  HD2 PRO A 216     -38.331 -10.453  18.762  1.00 90.04           H  
ATOM   3465  HD3 PRO A 216     -36.671 -10.781  19.356  1.00 90.04           H  
ATOM   3466  N   TRP A 217     -36.775 -14.277  20.855  1.00 91.85           N  
ATOM   3467  H   TRP A 217     -36.422 -13.331  20.884  1.00 91.85           H  
ATOM   3468  CA  TRP A 217     -36.023 -15.316  21.561  1.00 91.85           C  
ATOM   3469  HA  TRP A 217     -36.266 -16.279  21.110  1.00 91.85           H  
ATOM   3470  C   TRP A 217     -36.371 -15.444  23.051  1.00 91.85           C  
ATOM   3471  CB  TRP A 217     -34.529 -15.077  21.355  1.00 91.85           C  
ATOM   3472  HB2 TRP A 217     -33.961 -15.844  21.883  1.00 91.85           H  
ATOM   3473  HB3 TRP A 217     -34.316 -15.202  20.294  1.00 91.85           H  
ATOM   3474  O   TRP A 217     -35.816 -16.330  23.709  1.00 91.85           O  
ATOM   3475  CG  TRP A 217     -34.032 -13.730  21.774  1.00 91.85           C  
ATOM   3476  CD1 TRP A 217     -33.794 -13.301  23.034  1.00 91.85           C  
ATOM   3477  HD1 TRP A 217     -33.962 -13.870  23.937  1.00 91.85           H  
ATOM   3478  CD2 TRP A 217     -33.774 -12.584  20.919  1.00 91.85           C  
ATOM   3479  CE2 TRP A 217     -33.263 -11.522  21.717  1.00 91.85           C  
ATOM   3480  CE3 TRP A 217     -33.993 -12.327  19.556  1.00 91.85           C  
ATOM   3481  HE3 TRP A 217     -34.471 -13.089  18.958  1.00 91.85           H  
ATOM   3482  NE1 TRP A 217     -33.320 -12.006  23.006  1.00 91.85           N  
ATOM   3483  HE1 TRP A 217     -33.152 -11.478  23.850  1.00 91.85           H  
ATOM   3484  CH2 TRP A 217     -33.043 -10.097  19.779  1.00 91.85           C  
ATOM   3485  HH2 TRP A 217     -32.746  -9.161  19.330  1.00 91.85           H  
ATOM   3486  CZ2 TRP A 217     -32.885 -10.296  21.159  1.00 91.85           C  
ATOM   3487  HZ2 TRP A 217     -32.520  -9.500  21.791  1.00 91.85           H  
ATOM   3488  CZ3 TRP A 217     -33.647 -11.090  18.993  1.00 91.85           C  
ATOM   3489  HZ3 TRP A 217     -33.887 -10.884  17.961  1.00 91.85           H  
ATOM   3490  N   GLY A 218     -37.259 -14.602  23.588  1.00 93.78           N  
ATOM   3491  H   GLY A 218     -37.686 -13.903  22.996  1.00 93.78           H  
ATOM   3492  CA  GLY A 218     -37.609 -14.538  25.008  1.00 93.78           C  
ATOM   3493  HA2 GLY A 218     -38.685 -14.389  25.101  1.00 93.78           H  
ATOM   3494  HA3 GLY A 218     -37.353 -15.473  25.505  1.00 93.78           H  
ATOM   3495  C   GLY A 218     -36.916 -13.375  25.717  1.00 93.78           C  
ATOM   3496  O   GLY A 218     -36.888 -12.266  25.196  1.00 93.78           O  
ATOM   3497  N   ASP A 219     -36.360 -13.628  26.905  1.00 94.69           N  
ATOM   3498  H   ASP A 219     -36.449 -14.552  27.303  1.00 94.69           H  
ATOM   3499  CA  ASP A 219     -35.757 -12.586  27.746  1.00 94.69           C  
ATOM   3500  HA  ASP A 219     -36.554 -11.909  28.054  1.00 94.69           H  
ATOM   3501  C   ASP A 219     -34.690 -11.749  27.011  1.00 94.69           C  
ATOM   3502  CB  ASP A 219     -35.172 -13.215  29.019  1.00 94.69           C  
ATOM   3503  HB2 ASP A 219     -34.329 -13.856  28.758  1.00 94.69           H  
ATOM   3504  HB3 ASP A 219     -35.932 -13.828  29.503  1.00 94.69           H  
ATOM   3505  O   ASP A 219     -33.854 -12.277  26.266  1.00 94.69           O  
ATOM   3506  CG  ASP A 219     -34.718 -12.122  29.988  1.00 94.69           C  
ATOM   3507  OD1 ASP A 219     -33.508 -11.804  29.992  1.00 94.69           O  
ATOM   3508  OD2 ASP A 219     -35.594 -11.521  30.632  1.00 94.69           O  
ATOM   3509  N   ILE A 220     -34.686 -10.435  27.257  1.00 94.22           N  
ATOM   3510  H   ILE A 220     -35.367 -10.073  27.909  1.00 94.22           H  
ATOM   3511  CA  ILE A 220     -33.761  -9.486  26.619  1.00 94.22           C  
ATOM   3512  HA  ILE A 220     -33.862  -9.627  25.543  1.00 94.22           H  
ATOM   3513  C   ILE A 220     -32.286  -9.772  26.956  1.00 94.22           C  
ATOM   3514  CB  ILE A 220     -34.187  -8.038  26.966  1.00 94.22           C  
ATOM   3515  HB  ILE A 220     -35.264  -7.964  26.816  1.00 94.22           H  
ATOM   3516  O   ILE A 220     -31.395  -9.442  26.173  1.00 94.22           O  
ATOM   3517  CG1 ILE A 220     -33.530  -6.962  26.074  1.00 94.22           C  
ATOM   3518 HG12 ILE A 220     -32.445  -7.024  26.150  1.00 94.22           H  
ATOM   3519 HG13 ILE A 220     -33.832  -5.981  26.442  1.00 94.22           H  
ATOM   3520  CG2 ILE A 220     -33.902  -7.693  28.439  1.00 94.22           C  
ATOM   3521 HG21 ILE A 220     -34.335  -8.446  29.097  1.00 94.22           H  
ATOM   3522 HG22 ILE A 220     -32.828  -7.628  28.617  1.00 94.22           H  
ATOM   3523 HG23 ILE A 220     -34.356  -6.732  28.680  1.00 94.22           H  
ATOM   3524  CD1 ILE A 220     -33.940  -7.041  24.600  1.00 94.22           C  
ATOM   3525 HD11 ILE A 220     -33.615  -7.981  24.154  1.00 94.22           H  
ATOM   3526 HD12 ILE A 220     -35.023  -6.946  24.522  1.00 94.22           H  
ATOM   3527 HD13 ILE A 220     -33.478  -6.222  24.050  1.00 94.22           H  
ATOM   3528  N   ASN A 221     -32.019 -10.443  28.080  1.00 94.69           N  
ATOM   3529  H   ASN A 221     -32.792 -10.728  28.664  1.00 94.69           H  
ATOM   3530  CA  ASN A 221     -30.688 -10.835  28.539  1.00 94.69           C  
ATOM   3531  HA  ASN A 221     -29.951 -10.210  28.036  1.00 94.69           H  
ATOM   3532  C   ASN A 221     -30.331 -12.283  28.196  1.00 94.69           C  
ATOM   3533  CB  ASN A 221     -30.561 -10.595  30.051  1.00 94.69           C  
ATOM   3534  HB2 ASN A 221     -29.518 -10.689  30.352  1.00 94.69           H  
ATOM   3535  HB3 ASN A 221     -31.129 -11.351  30.594  1.00 94.69           H  
ATOM   3536  O   ASN A 221     -29.264 -12.746  28.599  1.00 94.69           O  
ATOM   3537  CG  ASN A 221     -31.044  -9.224  30.439  1.00 94.69           C  
ATOM   3538  ND2 ASN A 221     -32.130  -9.144  31.169  1.00 94.69           N  
ATOM   3539 HD21 ASN A 221     -32.671  -9.988  31.289  1.00 94.69           H  
ATOM   3540 HD22 ASN A 221     -32.565  -8.242  31.299  1.00 94.69           H  
ATOM   3541  OD1 ASN A 221     -30.474  -8.226  30.026  1.00 94.69           O  
ATOM   3542  N   LYS A 222     -31.185 -13.008  27.461  1.00 94.70           N  
ATOM   3543  H   LYS A 222     -32.058 -12.581  27.183  1.00 94.70           H  
ATOM   3544  CA  LYS A 222     -30.921 -14.397  27.079  1.00 94.70           C  
ATOM   3545  HA  LYS A 222     -30.896 -14.988  27.995  1.00 94.70           H  
ATOM   3546  C   LYS A 222     -29.562 -14.520  26.389  1.00 94.70           C  
ATOM   3547  CB  LYS A 222     -32.061 -14.909  26.195  1.00 94.70           C  
ATOM   3548  HB2 LYS A 222     -32.100 -14.310  25.285  1.00 94.70           H  
ATOM   3549  HB3 LYS A 222     -32.998 -14.775  26.736  1.00 94.70           H  
ATOM   3550  O   LYS A 222     -29.277 -13.820  25.413  1.00 94.70           O  
ATOM   3551  CG  LYS A 222     -31.909 -16.392  25.826  1.00 94.70           C  
ATOM   3552  HG2 LYS A 222     -31.781 -16.985  26.731  1.00 94.70           H  
ATOM   3553  HG3 LYS A 222     -31.046 -16.530  25.175  1.00 94.70           H  
ATOM   3554  CD  LYS A 222     -33.175 -16.843  25.099  1.00 94.70           C  
ATOM   3555  HD2 LYS A 222     -34.026 -16.693  25.763  1.00 94.70           H  
ATOM   3556  HD3 LYS A 222     -33.307 -16.215  24.218  1.00 94.70           H  
ATOM   3557  CE  LYS A 222     -33.129 -18.308  24.659  1.00 94.70           C  
ATOM   3558  HE2 LYS A 222     -32.841 -18.931  25.506  1.00 94.70           H  
ATOM   3559  HE3 LYS A 222     -32.371 -18.408  23.883  1.00 94.70           H  
ATOM   3560  NZ  LYS A 222     -34.461 -18.714  24.145  1.00 94.70           N  
ATOM   3561  HZ1 LYS A 222     -34.861 -17.963  23.602  1.00 94.70           H  
ATOM   3562  HZ2 LYS A 222     -34.427 -19.560  23.594  1.00 94.70           H  
ATOM   3563  HZ3 LYS A 222     -35.109 -18.839  24.909  1.00 94.70           H  
ATOM   3564  N   SER A 223     -28.747 -15.449  26.879  1.00 91.32           N  
ATOM   3565  H   SER A 223     -29.018 -15.914  27.734  1.00 91.32           H  
ATOM   3566  CA  SER A 223     -27.436 -15.767  26.314  1.00 91.32           C  
ATOM   3567  HA  SER A 223     -27.071 -14.890  25.780  1.00 91.32           H  
ATOM   3568  C   SER A 223     -27.505 -16.914  25.305  1.00 91.32           C  
ATOM   3569  CB  SER A 223     -26.420 -16.062  27.418  1.00 91.32           C  
ATOM   3570  HB2 SER A 223     -26.800 -16.836  28.085  1.00 91.32           H  
ATOM   3571  HB3 SER A 223     -25.495 -16.410  26.958  1.00 91.32           H  
ATOM   3572  O   SER A 223     -28.304 -17.840  25.440  1.00 91.32           O  
ATOM   3573  OG  SER A 223     -26.162 -14.876  28.142  1.00 91.32           O  
ATOM   3574  HG  SER A 223     -25.281 -14.910  28.521  1.00 91.32           H  
ATOM   3575  N   GLY A 224     -26.654 -16.846  24.279  1.00 83.53           N  
ATOM   3576  H   GLY A 224     -26.049 -16.038  24.234  1.00 83.53           H  
ATOM   3577  CA  GLY A 224     -26.433 -17.928  23.318  1.00 83.53           C  
ATOM   3578  HA2 GLY A 224     -26.007 -17.506  22.408  1.00 83.53           H  
ATOM   3579  HA3 GLY A 224     -27.387 -18.392  23.066  1.00 83.53           H  
ATOM   3580  C   GLY A 224     -25.489 -19.020  23.843  1.00 83.53           C  
ATOM   3581  O   GLY A 224     -25.165 -19.071  25.029  1.00 83.53           O  
ATOM   3582  N   ARG A 225     -24.996 -19.878  22.934  1.00 71.42           N  
ATOM   3583  H   ARG A 225     -25.264 -19.737  21.971  1.00 71.42           H  
ATOM   3584  CA  ARG A 225     -24.181 -21.074  23.256  1.00 71.42           C  
ATOM   3585  HA  ARG A 225     -24.740 -21.694  23.957  1.00 71.42           H  
ATOM   3586  C   ARG A 225     -22.860 -20.804  23.994  1.00 71.42           C  
ATOM   3587  CB  ARG A 225     -23.903 -21.900  21.983  1.00 71.42           C  
ATOM   3588  HB2 ARG A 225     -23.569 -21.241  21.181  1.00 71.42           H  
ATOM   3589  HB3 ARG A 225     -23.097 -22.604  22.192  1.00 71.42           H  
ATOM   3590  O   ARG A 225     -22.316 -21.733  24.571  1.00 71.42           O  
ATOM   3591  CG  ARG A 225     -25.121 -22.716  21.528  1.00 71.42           C  
ATOM   3592  HG2 ARG A 225     -25.467 -23.340  22.352  1.00 71.42           H  
ATOM   3593  HG3 ARG A 225     -25.921 -22.035  21.237  1.00 71.42           H  
ATOM   3594  CD  ARG A 225     -24.757 -23.616  20.339  1.00 71.42           C  
ATOM   3595  HD2 ARG A 225     -24.003 -24.333  20.663  1.00 71.42           H  
ATOM   3596  HD3 ARG A 225     -24.333 -22.996  19.549  1.00 71.42           H  
ATOM   3597  NE  ARG A 225     -25.937 -24.335  19.820  1.00 71.42           N  
ATOM   3598  HE  ARG A 225     -26.797 -24.234  20.340  1.00 71.42           H  
ATOM   3599  NH1 ARG A 225     -24.898 -25.394  18.063  1.00 71.42           N  
ATOM   3600 HH11 ARG A 225     -24.927 -26.056  17.302  1.00 71.42           H  
ATOM   3601 HH12 ARG A 225     -24.006 -25.049  18.389  1.00 71.42           H  
ATOM   3602  NH2 ARG A 225     -27.084 -25.694  18.394  1.00 71.42           N  
ATOM   3603 HH21 ARG A 225     -27.929 -25.559  18.930  1.00 71.42           H  
ATOM   3604 HH22 ARG A 225     -27.093 -26.332  17.611  1.00 71.42           H  
ATOM   3605  CZ  ARG A 225     -25.967 -25.133  18.765  1.00 71.42           C  
ATOM   3606  N   SER A 226     -22.372 -19.567  24.013  1.00 70.06           N  
ATOM   3607  H   SER A 226     -22.860 -18.865  23.475  1.00 70.06           H  
ATOM   3608  CA  SER A 226     -21.092 -19.191  24.640  1.00 70.06           C  
ATOM   3609  HA  SER A 226     -20.644 -20.067  25.110  1.00 70.06           H  
ATOM   3610  C   SER A 226     -21.259 -18.146  25.752  1.00 70.06           C  
ATOM   3611  CB  SER A 226     -20.121 -18.700  23.568  1.00 70.06           C  
ATOM   3612  HB2 SER A 226     -19.131 -18.542  23.995  1.00 70.06           H  
ATOM   3613  HB3 SER A 226     -20.514 -17.750  23.207  1.00 70.06           H  
ATOM   3614  O   SER A 226     -20.350 -17.368  26.023  1.00 70.06           O  
ATOM   3615  OG  SER A 226     -20.040 -19.614  22.486  1.00 70.06           O  
ATOM   3616  HG  SER A 226     -19.430 -20.316  22.726  1.00 70.06           H  
ATOM   3617  N   GLY A 227     -22.451 -18.053  26.355  1.00 83.47           N  
ATOM   3618  H   GLY A 227     -23.176 -18.705  26.091  1.00 83.47           H  
ATOM   3619  CA  GLY A 227     -22.714 -17.145  27.480  1.00 83.47           C  
ATOM   3620  HA2 GLY A 227     -21.889 -17.217  28.189  1.00 83.47           H  
ATOM   3621  HA3 GLY A 227     -23.621 -17.471  27.990  1.00 83.47           H  
ATOM   3622  C   GLY A 227     -22.879 -15.664  27.110  1.00 83.47           C  
ATOM   3623  O   GLY A 227     -23.196 -14.854  27.978  1.00 83.47           O  
ATOM   3624  N   ILE A 228     -22.736 -15.297  25.833  1.00 87.75           N  
ATOM   3625  H   ILE A 228     -22.432 -16.004  25.179  1.00 87.75           H  
ATOM   3626  CA  ILE A 228     -22.927 -13.924  25.342  1.00 87.75           C  
ATOM   3627  HA  ILE A 228     -22.612 -13.239  26.129  1.00 87.75           H  
ATOM   3628  C   ILE A 228     -24.405 -13.652  25.040  1.00 87.75           C  
ATOM   3629  CB  ILE A 228     -22.045 -13.652  24.104  1.00 87.75           C  
ATOM   3630  HB  ILE A 228     -22.404 -14.268  23.279  1.00 87.75           H  
ATOM   3631  O   ILE A 228     -25.057 -14.453  24.367  1.00 87.75           O  
ATOM   3632  CG1 ILE A 228     -20.573 -14.034  24.382  1.00 87.75           C  
ATOM   3633 HG12 ILE A 228     -20.276 -13.643  25.356  1.00 87.75           H  
ATOM   3634 HG13 ILE A 228     -20.492 -15.120  24.416  1.00 87.75           H  
ATOM   3635  CG2 ILE A 228     -22.167 -12.176  23.681  1.00 87.75           C  
ATOM   3636 HG21 ILE A 228     -21.683 -11.527  24.411  1.00 87.75           H  
ATOM   3637 HG22 ILE A 228     -23.209 -11.877  23.566  1.00 87.75           H  
ATOM   3638 HG23 ILE A 228     -21.707 -12.061  22.700  1.00 87.75           H  
ATOM   3639  CD1 ILE A 228     -19.566 -13.530  23.345  1.00 87.75           C  
ATOM   3640 HD11 ILE A 228     -19.475 -12.447  23.433  1.00 87.75           H  
ATOM   3641 HD12 ILE A 228     -18.591 -13.972  23.550  1.00 87.75           H  
ATOM   3642 HD13 ILE A 228     -19.888 -13.797  22.338  1.00 87.75           H  
ATOM   3643  N   ALA A 229     -24.909 -12.491  25.470  1.00 93.46           N  
ATOM   3644  H   ALA A 229     -24.339 -11.909  26.065  1.00 93.46           H  
ATOM   3645  CA  ALA A 229     -26.271 -12.039  25.195  1.00 93.46           C  
ATOM   3646  HA  ALA A 229     -26.961 -12.726  25.686  1.00 93.46           H  
ATOM   3647  C   ALA A 229     -26.605 -12.005  23.690  1.00 93.46           C  
ATOM   3648  CB  ALA A 229     -26.465 -10.664  25.834  1.00 93.46           C  
ATOM   3649  HB1 ALA A 229     -26.269 -10.732  26.904  1.00 93.46           H  
ATOM   3650  HB2 ALA A 229     -25.786  -9.937  25.388  1.00 93.46           H  
ATOM   3651  HB3 ALA A 229     -27.493 -10.330  25.693  1.00 93.46           H  
ATOM   3652  O   ALA A 229     -25.808 -11.553  22.857  1.00 93.46           O  
ATOM   3653  N   LEU A 230     -27.818 -12.439  23.337  1.00 93.49           N  
ATOM   3654  H   LEU A 230     -28.417 -12.815  24.058  1.00 93.49           H  
ATOM   3655  CA  LEU A 230     -28.301 -12.464  21.951  1.00 93.49           C  
ATOM   3656  HA  LEU A 230     -27.579 -13.003  21.339  1.00 93.49           H  
ATOM   3657  C   LEU A 230     -28.400 -11.056  21.342  1.00 93.49           C  
ATOM   3658  CB  LEU A 230     -29.643 -13.213  21.885  1.00 93.49           C  
ATOM   3659  HB2 LEU A 230     -30.060 -13.092  20.885  1.00 93.49           H  
ATOM   3660  HB3 LEU A 230     -30.339 -12.753  22.587  1.00 93.49           H  
ATOM   3661  O   LEU A 230     -28.038 -10.877  20.183  1.00 93.49           O  
ATOM   3662  CG  LEU A 230     -29.546 -14.722  22.192  1.00 93.49           C  
ATOM   3663  HG  LEU A 230     -29.135 -14.877  23.190  1.00 93.49           H  
ATOM   3664  CD1 LEU A 230     -30.942 -15.339  22.156  1.00 93.49           C  
ATOM   3665 HD11 LEU A 230     -31.546 -14.874  22.935  1.00 93.49           H  
ATOM   3666 HD12 LEU A 230     -30.887 -16.410  22.348  1.00 93.49           H  
ATOM   3667 HD13 LEU A 230     -31.414 -15.153  21.191  1.00 93.49           H  
ATOM   3668  CD2 LEU A 230     -28.646 -15.481  21.212  1.00 93.49           C  
ATOM   3669 HD21 LEU A 230     -27.607 -15.189  21.363  1.00 93.49           H  
ATOM   3670 HD22 LEU A 230     -28.940 -15.256  20.186  1.00 93.49           H  
ATOM   3671 HD23 LEU A 230     -28.726 -16.553  21.393  1.00 93.49           H  
ATOM   3672  N   VAL A 231     -28.758 -10.041  22.139  1.00 95.40           N  
ATOM   3673  H   VAL A 231     -29.089 -10.262  23.067  1.00 95.40           H  
ATOM   3674  CA  VAL A 231     -28.713  -8.622  21.729  1.00 95.40           C  
ATOM   3675  HA  VAL A 231     -29.343  -8.486  20.850  1.00 95.40           H  
ATOM   3676  C   VAL A 231     -27.288  -8.203  21.349  1.00 95.40           C  
ATOM   3677  CB  VAL A 231     -29.240  -7.707  22.857  1.00 95.40           C  
ATOM   3678  HB  VAL A 231     -28.653  -7.888  23.757  1.00 95.40           H  
ATOM   3679  O   VAL A 231     -27.080  -7.554  20.324  1.00 95.40           O  
ATOM   3680  CG1 VAL A 231     -29.137  -6.217  22.501  1.00 95.40           C  
ATOM   3681 HG11 VAL A 231     -29.595  -5.617  23.287  1.00 95.40           H  
ATOM   3682 HG12 VAL A 231     -29.652  -6.019  21.561  1.00 95.40           H  
ATOM   3683 HG13 VAL A 231     -28.094  -5.914  22.414  1.00 95.40           H  
ATOM   3684  CG2 VAL A 231     -30.708  -7.990  23.178  1.00 95.40           C  
ATOM   3685 HG21 VAL A 231     -31.336  -7.719  22.329  1.00 95.40           H  
ATOM   3686 HG22 VAL A 231     -31.012  -7.395  24.040  1.00 95.40           H  
ATOM   3687 HG23 VAL A 231     -30.857  -9.038  23.436  1.00 95.40           H  
ATOM   3688  N   ALA A 232     -26.288  -8.603  22.143  1.00 93.63           N  
ATOM   3689  H   ALA A 232     -26.503  -9.185  22.940  1.00 93.63           H  
ATOM   3690  CA  ALA A 232     -24.896  -8.233  21.903  1.00 93.63           C  
ATOM   3691  HA  ALA A 232     -24.864  -7.151  21.775  1.00 93.63           H  
ATOM   3692  C   ALA A 232     -24.341  -8.880  20.623  1.00 93.63           C  
ATOM   3693  CB  ALA A 232     -24.055  -8.590  23.134  1.00 93.63           C  
ATOM   3694  HB1 ALA A 232     -23.028  -8.259  22.978  1.00 93.63           H  
ATOM   3695  HB2 ALA A 232     -24.061  -9.667  23.301  1.00 93.63           H  
ATOM   3696  HB3 ALA A 232     -24.456  -8.089  24.015  1.00 93.63           H  
ATOM   3697  O   ALA A 232     -23.710  -8.212  19.802  1.00 93.63           O  
ATOM   3698  N   THR A 233     -24.600 -10.175  20.420  1.00 90.00           N  
ATOM   3699  H   THR A 233     -25.140 -10.664  21.120  1.00 90.00           H  
ATOM   3700  CA  THR A 233     -24.177 -10.891  19.204  1.00 90.00           C  
ATOM   3701  HA  THR A 233     -23.131 -10.650  19.014  1.00 90.00           H  
ATOM   3702  C   THR A 233     -24.951 -10.445  17.958  1.00 90.00           C  
ATOM   3703  CB  THR A 233     -24.273 -12.415  19.363  1.00 90.00           C  
ATOM   3704  HB  THR A 233     -24.033 -12.876  18.405  1.00 90.00           H  
ATOM   3705  O   THR A 233     -24.341 -10.298  16.897  1.00 90.00           O  
ATOM   3706  CG2 THR A 233     -23.310 -12.963  20.409  1.00 90.00           C  
ATOM   3707 HG21 THR A 233     -22.301 -12.599  20.218  1.00 90.00           H  
ATOM   3708 HG22 THR A 233     -23.310 -14.052  20.361  1.00 90.00           H  
ATOM   3709 HG23 THR A 233     -23.633 -12.654  21.403  1.00 90.00           H  
ATOM   3710  OG1 THR A 233     -25.562 -12.803  19.761  1.00 90.00           O  
ATOM   3711  HG1 THR A 233     -25.632 -12.665  20.709  1.00 90.00           H  
ATOM   3712  N   GLY A 234     -26.251 -10.156  18.086  1.00 91.53           N  
ATOM   3713  H   GLY A 234     -26.697 -10.360  18.968  1.00 91.53           H  
ATOM   3714  CA  GLY A 234     -27.112  -9.622  17.027  1.00 91.53           C  
ATOM   3715  HA2 GLY A 234     -28.128  -9.534  17.414  1.00 91.53           H  
ATOM   3716  HA3 GLY A 234     -27.129 -10.305  16.178  1.00 91.53           H  
ATOM   3717  C   GLY A 234     -26.670  -8.244  16.535  1.00 91.53           C  
ATOM   3718  O   GLY A 234     -26.426  -8.074  15.341  1.00 91.53           O  
ATOM   3719  N   LEU A 235     -26.456  -7.286  17.445  1.00 94.54           N  
ATOM   3720  H   LEU A 235     -26.704  -7.475  18.406  1.00 94.54           H  
ATOM   3721  CA  LEU A 235     -25.948  -5.951  17.104  1.00 94.54           C  
ATOM   3722  HA  LEU A 235     -26.594  -5.508  16.346  1.00 94.54           H  
ATOM   3723  C   LEU A 235     -24.539  -6.007  16.505  1.00 94.54           C  
ATOM   3724  CB  LEU A 235     -25.935  -5.058  18.359  1.00 94.54           C  
ATOM   3725  HB2 LEU A 235     -25.294  -4.197  18.170  1.00 94.54           H  
ATOM   3726  HB3 LEU A 235     -25.493  -5.626  19.178  1.00 94.54           H  
ATOM   3727  O   LEU A 235     -24.258  -5.321  15.523  1.00 94.54           O  
ATOM   3728  CG  LEU A 235     -27.309  -4.533  18.803  1.00 94.54           C  
ATOM   3729  HG  LEU A 235     -28.011  -5.362  18.901  1.00 94.54           H  
ATOM   3730  CD1 LEU A 235     -27.159  -3.850  20.162  1.00 94.54           C  
ATOM   3731 HD11 LEU A 235     -28.133  -3.500  20.506  1.00 94.54           H  
ATOM   3732 HD12 LEU A 235     -26.770  -4.562  20.890  1.00 94.54           H  
ATOM   3733 HD13 LEU A 235     -26.479  -3.003  20.083  1.00 94.54           H  
ATOM   3734  CD2 LEU A 235     -27.874  -3.501  17.823  1.00 94.54           C  
ATOM   3735 HD21 LEU A 235     -27.202  -2.647  17.739  1.00 94.54           H  
ATOM   3736 HD22 LEU A 235     -28.018  -3.941  16.836  1.00 94.54           H  
ATOM   3737 HD23 LEU A 235     -28.842  -3.152  18.182  1.00 94.54           H  
ATOM   3738  N   ALA A 236     -23.653  -6.845  17.053  1.00 89.17           N  
ATOM   3739  H   ALA A 236     -23.915  -7.370  17.876  1.00 89.17           H  
ATOM   3740  CA  ALA A 236     -22.306  -7.000  16.513  1.00 89.17           C  
ATOM   3741  HA  ALA A 236     -21.851  -6.011  16.447  1.00 89.17           H  
ATOM   3742  C   ALA A 236     -22.319  -7.602  15.098  1.00 89.17           C  
ATOM   3743  CB  ALA A 236     -21.473  -7.846  17.476  1.00 89.17           C  
ATOM   3744  HB1 ALA A 236     -21.579  -7.465  18.492  1.00 89.17           H  
ATOM   3745  HB2 ALA A 236     -21.794  -8.888  17.446  1.00 89.17           H  
ATOM   3746  HB3 ALA A 236     -20.423  -7.764  17.198  1.00 89.17           H  
ATOM   3747  O   ALA A 236     -21.496  -7.220  14.266  1.00 89.17           O  
ATOM   3748  N   LYS A 237     -23.263  -8.511  14.811  1.00 83.44           N  
ATOM   3749  H   LYS A 237     -23.884  -8.803  15.552  1.00 83.44           H  
ATOM   3750  CA  LYS A 237     -23.459  -9.085  13.477  1.00 83.44           C  
ATOM   3751  HA  LYS A 237     -22.468  -9.314  13.086  1.00 83.44           H  
ATOM   3752  C   LYS A 237     -24.086  -8.087  12.503  1.00 83.44           C  
ATOM   3753  CB  LYS A 237     -24.297 -10.375  13.589  1.00 83.44           C  
ATOM   3754  HB2 LYS A 237     -23.830 -11.038  14.317  1.00 83.44           H  
ATOM   3755  HB3 LYS A 237     -25.289 -10.123  13.964  1.00 83.44           H  
ATOM   3756  O   LYS A 237     -23.634  -7.999  11.366  1.00 83.44           O  
ATOM   3757  CG  LYS A 237     -24.452 -11.142  12.263  1.00 83.44           C  
ATOM   3758  HG2 LYS A 237     -24.940 -10.508  11.522  1.00 83.44           H  
ATOM   3759  HG3 LYS A 237     -25.077 -12.018  12.434  1.00 83.44           H  
ATOM   3760  CD  LYS A 237     -23.086 -11.599  11.740  1.00 83.44           C  
ATOM   3761  HD2 LYS A 237     -22.451 -10.724  11.602  1.00 83.44           H  
ATOM   3762  HD3 LYS A 237     -22.621 -12.257  12.473  1.00 83.44           H  
ATOM   3763  CE  LYS A 237     -23.153 -12.300  10.388  1.00 83.44           C  
ATOM   3764  HE2 LYS A 237     -23.680 -11.646   9.693  1.00 83.44           H  
ATOM   3765  HE3 LYS A 237     -23.707 -13.234  10.481  1.00 83.44           H  
ATOM   3766  NZ  LYS A 237     -21.767 -12.534   9.913  1.00 83.44           N  
ATOM   3767  HZ1 LYS A 237     -21.217 -11.696  10.036  1.00 83.44           H  
ATOM   3768  HZ2 LYS A 237     -21.737 -12.796   8.938  1.00 83.44           H  
ATOM   3769  HZ3 LYS A 237     -21.298 -13.227  10.478  1.00 83.44           H  
ATOM   3770  N   LEU A 238     -25.067  -7.302  12.946  1.00 87.26           N  
ATOM   3771  H   LEU A 238     -25.432  -7.465  13.874  1.00 87.26           H  
ATOM   3772  CA  LEU A 238     -25.661  -6.225  12.151  1.00 87.26           C  
ATOM   3773  HA  LEU A 238     -26.064  -6.657  11.235  1.00 87.26           H  
ATOM   3774  C   LEU A 238     -24.604  -5.182  11.757  1.00 87.26           C  
ATOM   3775  CB  LEU A 238     -26.809  -5.599  12.958  1.00 87.26           C  
ATOM   3776  HB2 LEU A 238     -26.401  -5.167  13.872  1.00 87.26           H  
ATOM   3777  HB3 LEU A 238     -27.510  -6.383  13.247  1.00 87.26           H  
ATOM   3778  O   LEU A 238     -24.528  -4.789  10.593  1.00 87.26           O  
ATOM   3779  CG  LEU A 238     -27.581  -4.505  12.199  1.00 87.26           C  
ATOM   3780  HG  LEU A 238     -26.895  -3.720  11.880  1.00 87.26           H  
ATOM   3781  CD1 LEU A 238     -28.304  -5.066  10.974  1.00 87.26           C  
ATOM   3782 HD11 LEU A 238     -27.587  -5.369  10.211  1.00 87.26           H  
ATOM   3783 HD12 LEU A 238     -28.930  -5.911  11.260  1.00 87.26           H  
ATOM   3784 HD13 LEU A 238     -28.939  -4.289  10.549  1.00 87.26           H  
ATOM   3785  CD2 LEU A 238     -28.613  -3.895  13.136  1.00 87.26           C  
ATOM   3786 HD21 LEU A 238     -29.356  -4.649  13.396  1.00 87.26           H  
ATOM   3787 HD22 LEU A 238     -28.140  -3.531  14.048  1.00 87.26           H  
ATOM   3788 HD23 LEU A 238     -29.094  -3.053  12.638  1.00 87.26           H  
ATOM   3789  N   ALA A 239     -23.719  -4.816  12.688  1.00 86.15           N  
ATOM   3790  H   ALA A 239     -23.864  -5.134  13.636  1.00 86.15           H  
ATOM   3791  CA  ALA A 239     -22.616  -3.891  12.440  1.00 86.15           C  
ATOM   3792  HA  ALA A 239     -23.032  -2.956  12.066  1.00 86.15           H  
ATOM   3793  C   ALA A 239     -21.614  -4.392  11.379  1.00 86.15           C  
ATOM   3794  CB  ALA A 239     -21.931  -3.597  13.776  1.00 86.15           C  
ATOM   3795  HB1 ALA A 239     -21.525  -4.517  14.199  1.00 86.15           H  
ATOM   3796  HB2 ALA A 239     -21.125  -2.879  13.624  1.00 86.15           H  
ATOM   3797  HB3 ALA A 239     -22.654  -3.172  14.472  1.00 86.15           H  
ATOM   3798  O   ALA A 239     -21.014  -3.571  10.689  1.00 86.15           O  
ATOM   3799  N   GLU A 240     -21.451  -5.708  11.174  1.00 73.42           N  
ATOM   3800  H   GLU A 240     -21.961  -6.356  11.758  1.00 73.42           H  
ATOM   3801  CA  GLU A 240     -20.655  -6.248  10.050  1.00 73.42           C  
ATOM   3802  HA  GLU A 240     -19.662  -5.798  10.049  1.00 73.42           H  
ATOM   3803  C   GLU A 240     -21.269  -5.921   8.682  1.00 73.42           C  
ATOM   3804  CB  GLU A 240     -20.489  -7.774  10.158  1.00 73.42           C  
ATOM   3805  HB2 GLU A 240     -20.014  -8.136   9.246  1.00 73.42           H  
ATOM   3806  HB3 GLU A 240     -21.471  -8.243  10.224  1.00 73.42           H  
ATOM   3807  O   GLU A 240     -20.544  -5.845   7.692  1.00 73.42           O  
ATOM   3808  CG  GLU A 240     -19.621  -8.214  11.339  1.00 73.42           C  
ATOM   3809  HG2 GLU A 240     -19.977  -7.726  12.247  1.00 73.42           H  
ATOM   3810  HG3 GLU A 240     -18.597  -7.883  11.166  1.00 73.42           H  
ATOM   3811  CD  GLU A 240     -19.635  -9.735  11.559  1.00 73.42           C  
ATOM   3812  OE1 GLU A 240     -19.256 -10.134  12.682  1.00 73.42           O  
ATOM   3813  OE2 GLU A 240     -20.057 -10.516  10.665  1.00 73.42           O  
ATOM   3814  N   THR A 241     -22.589  -5.719   8.626  1.00 72.50           N  
ATOM   3815  H   THR A 241     -23.109  -5.788   9.489  1.00 72.50           H  
ATOM   3816  CA  THR A 241     -23.327  -5.422   7.388  1.00 72.50           C  
ATOM   3817  HA  THR A 241     -22.707  -5.712   6.539  1.00 72.50           H  
ATOM   3818  C   THR A 241     -23.615  -3.930   7.194  1.00 72.50           C  
ATOM   3819  CB  THR A 241     -24.617  -6.255   7.285  1.00 72.50           C  
ATOM   3820  HB  THR A 241     -25.102  -6.018   6.338  1.00 72.50           H  
ATOM   3821  O   THR A 241     -23.507  -3.434   6.075  1.00 72.50           O  
ATOM   3822  CG2 THR A 241     -24.332  -7.758   7.305  1.00 72.50           C  
ATOM   3823 HG21 THR A 241     -23.918  -8.052   8.269  1.00 72.50           H  
ATOM   3824 HG22 THR A 241     -25.262  -8.302   7.139  1.00 72.50           H  
ATOM   3825 HG23 THR A 241     -23.627  -8.009   6.512  1.00 72.50           H  
ATOM   3826  OG1 THR A 241     -25.540  -6.012   8.324  1.00 72.50           O  
ATOM   3827  HG1 THR A 241     -25.109  -5.580   9.065  1.00 72.50           H  
ATOM   3828  N   GLU A 242     -23.924  -3.196   8.267  1.00 78.40           N  
ATOM   3829  H   GLU A 242     -24.046  -3.677   9.147  1.00 78.40           H  
ATOM   3830  CA  GLU A 242     -24.344  -1.783   8.220  1.00 78.40           C  
ATOM   3831  HA  GLU A 242     -24.519  -1.490   7.185  1.00 78.40           H  
ATOM   3832  C   GLU A 242     -23.290  -0.800   8.763  1.00 78.40           C  
ATOM   3833  CB  GLU A 242     -25.675  -1.625   8.962  1.00 78.40           C  
ATOM   3834  HB2 GLU A 242     -25.572  -2.014   9.975  1.00 78.40           H  
ATOM   3835  HB3 GLU A 242     -25.917  -0.563   9.009  1.00 78.40           H  
ATOM   3836  O   GLU A 242     -23.373   0.409   8.541  1.00 78.40           O  
ATOM   3837  CG  GLU A 242     -26.810  -2.367   8.246  1.00 78.40           C  
ATOM   3838  HG2 GLU A 242     -26.827  -2.061   7.200  1.00 78.40           H  
ATOM   3839  HG3 GLU A 242     -26.613  -3.438   8.278  1.00 78.40           H  
ATOM   3840  CD  GLU A 242     -28.185  -2.093   8.857  1.00 78.40           C  
ATOM   3841  OE1 GLU A 242     -29.123  -2.777   8.401  1.00 78.40           O  
ATOM   3842  OE2 GLU A 242     -28.317  -1.215   9.731  1.00 78.40           O  
ATOM   3843  N   GLY A 243     -22.231  -1.304   9.403  1.00 76.82           N  
ATOM   3844  H   GLY A 243     -22.202  -2.301   9.559  1.00 76.82           H  
ATOM   3845  CA  GLY A 243     -21.120  -0.517   9.938  1.00 76.82           C  
ATOM   3846  HA2 GLY A 243     -20.964   0.360   9.310  1.00 76.82           H  
ATOM   3847  HA3 GLY A 243     -20.220  -1.130   9.895  1.00 76.82           H  
ATOM   3848  C   GLY A 243     -21.303  -0.051  11.388  1.00 76.82           C  
ATOM   3849  O   GLY A 243     -22.282  -0.356  12.063  1.00 76.82           O  
ATOM   3850  N   LYS A 244     -20.323   0.723  11.882  1.00 83.95           N  
ATOM   3851  H   LYS A 244     -19.562   0.950  11.258  1.00 83.95           H  
ATOM   3852  CA  LYS A 244     -20.236   1.175  13.289  1.00 83.95           C  
ATOM   3853  HA  LYS A 244     -20.255   0.299  13.938  1.00 83.95           H  
ATOM   3854  C   LYS A 244     -21.419   2.030  13.759  1.00 83.95           C  
ATOM   3855  CB  LYS A 244     -18.927   1.956  13.520  1.00 83.95           C  
ATOM   3856  HB2 LYS A 244     -18.984   2.468  14.481  1.00 83.95           H  
ATOM   3857  HB3 LYS A 244     -18.813   2.711  12.743  1.00 83.95           H  
ATOM   3858  O   LYS A 244     -21.683   2.045  14.956  1.00 83.95           O  
ATOM   3859  CG  LYS A 244     -17.702   1.036  13.545  1.00 83.95           C  
ATOM   3860  HG2 LYS A 244     -17.670   0.459  12.621  1.00 83.95           H  
ATOM   3861  HG3 LYS A 244     -17.816   0.364  14.396  1.00 83.95           H  
ATOM   3862  CD  LYS A 244     -16.381   1.805  13.698  1.00 83.95           C  
ATOM   3863  HD2 LYS A 244     -16.285   2.505  12.868  1.00 83.95           H  
ATOM   3864  HD3 LYS A 244     -16.404   2.367  14.631  1.00 83.95           H  
ATOM   3865  CE  LYS A 244     -15.187   0.836  13.699  1.00 83.95           C  
ATOM   3866  HE2 LYS A 244     -15.220   0.237  12.789  1.00 83.95           H  
ATOM   3867  HE3 LYS A 244     -15.292   0.159  14.547  1.00 83.95           H  
ATOM   3868  NZ  LYS A 244     -13.887   1.552  13.779  1.00 83.95           N  
ATOM   3869  HZ1 LYS A 244     -13.766   2.156  12.979  1.00 83.95           H  
ATOM   3870  HZ2 LYS A 244     -13.118   0.897  13.792  1.00 83.95           H  
ATOM   3871  HZ3 LYS A 244     -13.839   2.121  14.612  1.00 83.95           H  
ATOM   3872  N   GLY A 245     -22.120   2.702  12.842  1.00 85.84           N  
ATOM   3873  H   GLY A 245     -21.880   2.586  11.868  1.00 85.84           H  
ATOM   3874  CA  GLY A 245     -23.265   3.561  13.170  1.00 85.84           C  
ATOM   3875  HA2 GLY A 245     -22.936   4.376  13.816  1.00 85.84           H  
ATOM   3876  HA3 GLY A 245     -23.672   3.989  12.254  1.00 85.84           H  
ATOM   3877  C   GLY A 245     -24.399   2.820  13.883  1.00 85.84           C  
ATOM   3878  O   GLY A 245     -25.099   3.424  14.685  1.00 85.84           O  
ATOM   3879  N   VAL A 246     -24.504   1.496  13.698  1.00 92.40           N  
ATOM   3880  H   VAL A 246     -23.898   1.054  13.022  1.00 92.40           H  
ATOM   3881  CA  VAL A 246     -25.460   0.628  14.409  1.00 92.40           C  
ATOM   3882  HA  VAL A 246     -26.474   0.874  14.094  1.00 92.40           H  
ATOM   3883  C   VAL A 246     -25.398   0.820  15.926  1.00 92.40           C  
ATOM   3884  CB  VAL A 246     -25.175  -0.848  14.060  1.00 92.40           C  
ATOM   3885  HB  VAL A 246     -24.116  -1.048  14.224  1.00 92.40           H  
ATOM   3886  O   VAL A 246     -26.431   0.804  16.588  1.00 92.40           O  
ATOM   3887  CG1 VAL A 246     -25.974  -1.849  14.903  1.00 92.40           C  
ATOM   3888 HG11 VAL A 246     -25.675  -1.796  15.949  1.00 92.40           H  
ATOM   3889 HG12 VAL A 246     -27.038  -1.629  14.819  1.00 92.40           H  
ATOM   3890 HG13 VAL A 246     -25.784  -2.864  14.553  1.00 92.40           H  
ATOM   3891  CG2 VAL A 246     -25.498  -1.123  12.589  1.00 92.40           C  
ATOM   3892 HG21 VAL A 246     -25.237  -2.153  12.342  1.00 92.40           H  
ATOM   3893 HG22 VAL A 246     -26.561  -0.973  12.400  1.00 92.40           H  
ATOM   3894 HG23 VAL A 246     -24.932  -0.461  11.934  1.00 92.40           H  
ATOM   3895  N   PHE A 247     -24.207   1.018  16.499  1.00 94.93           N  
ATOM   3896  H   PHE A 247     -23.387   1.108  15.917  1.00 94.93           H  
ATOM   3897  CA  PHE A 247     -24.079   1.176  17.948  1.00 94.93           C  
ATOM   3898  HA  PHE A 247     -24.709   0.431  18.434  1.00 94.93           H  
ATOM   3899  C   PHE A 247     -24.546   2.543  18.443  1.00 94.93           C  
ATOM   3900  CB  PHE A 247     -22.636   0.949  18.388  1.00 94.93           C  
ATOM   3901  HB2 PHE A 247     -22.641   0.919  19.478  1.00 94.93           H  
ATOM   3902  HB3 PHE A 247     -22.030   1.794  18.063  1.00 94.93           H  
ATOM   3903  O   PHE A 247     -25.066   2.626  19.552  1.00 94.93           O  
ATOM   3904  CG  PHE A 247     -22.023  -0.336  17.888  1.00 94.93           C  
ATOM   3905  CD1 PHE A 247     -22.574  -1.568  18.281  1.00 94.93           C  
ATOM   3906  HD1 PHE A 247     -23.424  -1.599  18.947  1.00 94.93           H  
ATOM   3907  CD2 PHE A 247     -20.920  -0.298  17.014  1.00 94.93           C  
ATOM   3908  HD2 PHE A 247     -20.506   0.652  16.709  1.00 94.93           H  
ATOM   3909  CE1 PHE A 247     -22.048  -2.761  17.768  1.00 94.93           C  
ATOM   3910  HE1 PHE A 247     -22.503  -3.708  18.017  1.00 94.93           H  
ATOM   3911  CE2 PHE A 247     -20.392  -1.494  16.506  1.00 94.93           C  
ATOM   3912  HE2 PHE A 247     -19.585  -1.469  15.789  1.00 94.93           H  
ATOM   3913  CZ  PHE A 247     -20.969  -2.719  16.875  1.00 94.93           C  
ATOM   3914  HZ  PHE A 247     -20.629  -3.641  16.427  1.00 94.93           H  
ATOM   3915  N   ASP A 248     -24.358   3.595  17.646  1.00 93.77           N  
ATOM   3916  H   ASP A 248     -23.990   3.453  16.716  1.00 93.77           H  
ATOM   3917  CA  ASP A 248     -24.820   4.939  17.992  1.00 93.77           C  
ATOM   3918  HA  ASP A 248     -24.547   5.160  19.024  1.00 93.77           H  
ATOM   3919  C   ASP A 248     -26.350   5.003  17.900  1.00 93.77           C  
ATOM   3920  CB  ASP A 248     -24.143   5.986  17.091  1.00 93.77           C  
ATOM   3921  HB2 ASP A 248     -24.532   6.971  17.349  1.00 93.77           H  
ATOM   3922  HB3 ASP A 248     -24.405   5.783  16.052  1.00 93.77           H  
ATOM   3923  O   ASP A 248     -27.000   5.509  18.810  1.00 93.77           O  
ATOM   3924  CG  ASP A 248     -22.613   6.015  17.235  1.00 93.77           C  
ATOM   3925  OD1 ASP A 248     -22.104   5.730  18.349  1.00 93.77           O  
ATOM   3926  OD2 ASP A 248     -21.944   6.289  16.212  1.00 93.77           O  
ATOM   3927  N   GLU A 249     -26.940   4.392  16.869  1.00 96.26           N  
ATOM   3928  H   GLU A 249     -26.359   4.023  16.130  1.00 96.26           H  
ATOM   3929  CA  GLU A 249     -28.397   4.266  16.733  1.00 96.26           C  
ATOM   3930  HA  GLU A 249     -28.856   5.247  16.854  1.00 96.26           H  
ATOM   3931  C   GLU A 249     -29.015   3.373  17.826  1.00 96.26           C  
ATOM   3932  CB  GLU A 249     -28.741   3.747  15.327  1.00 96.26           C  
ATOM   3933  HB2 GLU A 249     -28.269   2.777  15.174  1.00 96.26           H  
ATOM   3934  HB3 GLU A 249     -29.821   3.609  15.270  1.00 96.26           H  
ATOM   3935  O   GLU A 249     -30.070   3.693  18.377  1.00 96.26           O  
ATOM   3936  CG  GLU A 249     -28.325   4.689  14.180  1.00 96.26           C  
ATOM   3937  HG2 GLU A 249     -27.239   4.679  14.088  1.00 96.26           H  
ATOM   3938  HG3 GLU A 249     -28.730   4.299  13.246  1.00 96.26           H  
ATOM   3939  CD  GLU A 249     -28.803   6.138  14.377  1.00 96.26           C  
ATOM   3940  OE1 GLU A 249     -27.980   7.078  14.227  1.00 96.26           O  
ATOM   3941  OE2 GLU A 249     -29.971   6.352  14.755  1.00 96.26           O  
ATOM   3942  N   ALA A 250     -28.329   2.298  18.233  1.00 97.12           N  
ATOM   3943  H   ALA A 250     -27.507   2.023  17.714  1.00 97.12           H  
ATOM   3944  CA  ALA A 250     -28.742   1.494  19.383  1.00 97.12           C  
ATOM   3945  HA  ALA A 250     -29.772   1.174  19.223  1.00 97.12           H  
ATOM   3946  C   ALA A 250     -28.715   2.301  20.692  1.00 97.12           C  
ATOM   3947  CB  ALA A 250     -27.858   0.244  19.482  1.00 97.12           C  
ATOM   3948  HB1 ALA A 250     -28.232  -0.398  20.279  1.00 97.12           H  
ATOM   3949  HB2 ALA A 250     -26.828   0.529  19.698  1.00 97.12           H  
ATOM   3950  HB3 ALA A 250     -27.886  -0.310  18.544  1.00 97.12           H  
ATOM   3951  O   ALA A 250     -29.652   2.202  21.481  1.00 97.12           O  
ATOM   3952  N   LYS A 251     -27.683   3.131  20.921  1.00 97.30           N  
ATOM   3953  H   LYS A 251     -26.949   3.182  20.229  1.00 97.30           H  
ATOM   3954  CA  LYS A 251     -27.618   4.019  22.096  1.00 97.30           C  
ATOM   3955  HA  LYS A 251     -27.758   3.432  23.003  1.00 97.30           H  
ATOM   3956  C   LYS A 251     -28.751   5.041  22.096  1.00 97.30           C  
ATOM   3957  CB  LYS A 251     -26.273   4.747  22.175  1.00 97.30           C  
ATOM   3958  HB2 LYS A 251     -26.019   5.157  21.198  1.00 97.30           H  
ATOM   3959  HB3 LYS A 251     -26.368   5.576  22.876  1.00 97.30           H  
ATOM   3960  O   LYS A 251     -29.460   5.123  23.091  1.00 97.30           O  
ATOM   3961  CG  LYS A 251     -25.151   3.831  22.668  1.00 97.30           C  
ATOM   3962  HG2 LYS A 251     -25.381   3.480  23.674  1.00 97.30           H  
ATOM   3963  HG3 LYS A 251     -25.053   2.973  22.003  1.00 97.30           H  
ATOM   3964  CD  LYS A 251     -23.844   4.620  22.680  1.00 97.30           C  
ATOM   3965  HD2 LYS A 251     -23.643   4.992  21.676  1.00 97.30           H  
ATOM   3966  HD3 LYS A 251     -23.955   5.468  23.356  1.00 97.30           H  
ATOM   3967  CE  LYS A 251     -22.688   3.735  23.141  1.00 97.30           C  
ATOM   3968  HE2 LYS A 251     -22.948   3.298  24.105  1.00 97.30           H  
ATOM   3969  HE3 LYS A 251     -22.561   2.928  22.420  1.00 97.30           H  
ATOM   3970  NZ  LYS A 251     -21.456   4.547  23.254  1.00 97.30           N  
ATOM   3971  HZ1 LYS A 251     -21.599   5.271  23.944  1.00 97.30           H  
ATOM   3972  HZ2 LYS A 251     -20.671   3.977  23.536  1.00 97.30           H  
ATOM   3973  HZ3 LYS A 251     -21.268   5.006  22.374  1.00 97.30           H  
ATOM   3974  N   LYS A 252     -28.988   5.727  20.972  1.00 97.24           N  
ATOM   3975  H   LYS A 252     -28.344   5.612  20.202  1.00 97.24           H  
ATOM   3976  CA  LYS A 252     -30.123   6.656  20.814  1.00 97.24           C  
ATOM   3977  HA  LYS A 252     -30.032   7.475  21.526  1.00 97.24           H  
ATOM   3978  C   LYS A 252     -31.465   5.973  21.079  1.00 97.24           C  
ATOM   3979  CB  LYS A 252     -30.146   7.215  19.389  1.00 97.24           C  
ATOM   3980  HB2 LYS A 252     -30.106   6.381  18.688  1.00 97.24           H  
ATOM   3981  HB3 LYS A 252     -31.092   7.734  19.236  1.00 97.24           H  
ATOM   3982  O   LYS A 252     -32.342   6.549  21.712  1.00 97.24           O  
ATOM   3983  CG  LYS A 252     -29.013   8.202  19.086  1.00 97.24           C  
ATOM   3984  HG2 LYS A 252     -29.144   9.111  19.673  1.00 97.24           H  
ATOM   3985  HG3 LYS A 252     -28.045   7.761  19.323  1.00 97.24           H  
ATOM   3986  CD  LYS A 252     -29.086   8.523  17.592  1.00 97.24           C  
ATOM   3987  HD2 LYS A 252     -29.077   7.584  17.038  1.00 97.24           H  
ATOM   3988  HD3 LYS A 252     -30.024   9.036  17.378  1.00 97.24           H  
ATOM   3989  CE  LYS A 252     -27.915   9.370  17.110  1.00 97.24           C  
ATOM   3990  HE2 LYS A 252     -27.987  10.366  17.546  1.00 97.24           H  
ATOM   3991  HE3 LYS A 252     -26.990   8.902  17.450  1.00 97.24           H  
ATOM   3992  NZ  LYS A 252     -27.945   9.420  15.629  1.00 97.24           N  
ATOM   3993  HZ1 LYS A 252     -28.821   9.793  15.293  1.00 97.24           H  
ATOM   3994  HZ2 LYS A 252     -27.160   9.921  15.238  1.00 97.24           H  
ATOM   3995  HZ3 LYS A 252     -27.922   8.485  15.246  1.00 97.24           H  
ATOM   3996  N   THR A 253     -31.624   4.729  20.625  1.00 97.50           N  
ATOM   3997  H   THR A 253     -30.891   4.339  20.050  1.00 97.50           H  
ATOM   3998  CA  THR A 253     -32.833   3.931  20.881  1.00 97.50           C  
ATOM   3999  HA  THR A 253     -33.704   4.497  20.552  1.00 97.50           H  
ATOM   4000  C   THR A 253     -33.015   3.648  22.376  1.00 97.50           C  
ATOM   4001  CB  THR A 253     -32.793   2.619  20.084  1.00 97.50           C  
ATOM   4002  HB  THR A 253     -31.902   2.052  20.356  1.00 97.50           H  
ATOM   4003  O   THR A 253     -34.129   3.754  22.882  1.00 97.50           O  
ATOM   4004  CG2 THR A 253     -34.018   1.741  20.336  1.00 97.50           C  
ATOM   4005 HG21 THR A 253     -33.893   0.798  19.804  1.00 97.50           H  
ATOM   4006 HG22 THR A 253     -34.110   1.497  21.394  1.00 97.50           H  
ATOM   4007 HG23 THR A 253     -34.923   2.242  19.992  1.00 97.50           H  
ATOM   4008  OG1 THR A 253     -32.754   2.901  18.701  1.00 97.50           O  
ATOM   4009  HG1 THR A 253     -31.891   3.263  18.486  1.00 97.50           H  
ATOM   4010  N   VAL A 254     -31.940   3.324  23.104  1.00 97.61           N  
ATOM   4011  H   VAL A 254     -31.045   3.256  22.640  1.00 97.61           H  
ATOM   4012  CA  VAL A 254     -31.987   3.109  24.562  1.00 97.61           C  
ATOM   4013  HA  VAL A 254     -32.836   2.464  24.790  1.00 97.61           H  
ATOM   4014  C   VAL A 254     -32.226   4.416  25.325  1.00 97.61           C  
ATOM   4015  CB  VAL A 254     -30.713   2.399  25.055  1.00 97.61           C  
ATOM   4016  HB  VAL A 254     -29.830   2.950  24.731  1.00 97.61           H  
ATOM   4017  O   VAL A 254     -32.974   4.420  26.295  1.00 97.61           O  
ATOM   4018  CG1 VAL A 254     -30.671   2.253  26.580  1.00 97.61           C  
ATOM   4019 HG11 VAL A 254     -31.591   1.789  26.937  1.00 97.61           H  
ATOM   4020 HG12 VAL A 254     -29.826   1.630  26.874  1.00 97.61           H  
ATOM   4021 HG13 VAL A 254     -30.556   3.231  27.050  1.00 97.61           H  
ATOM   4022  CG2 VAL A 254     -30.645   0.975  24.492  1.00 97.61           C  
ATOM   4023 HG21 VAL A 254     -31.502   0.402  24.845  1.00 97.61           H  
ATOM   4024 HG22 VAL A 254     -29.726   0.495  24.828  1.00 97.61           H  
ATOM   4025 HG23 VAL A 254     -30.659   0.989  23.402  1.00 97.61           H  
ATOM   4026  N   GLU A 255     -31.664   5.537  24.874  1.00 97.18           N  
ATOM   4027  H   GLU A 255     -31.003   5.480  24.112  1.00 97.18           H  
ATOM   4028  CA  GLU A 255     -31.960   6.867  25.428  1.00 97.18           C  
ATOM   4029  HA  GLU A 255     -31.760   6.870  26.500  1.00 97.18           H  
ATOM   4030  C   GLU A 255     -33.442   7.232  25.242  1.00 97.18           C  
ATOM   4031  CB  GLU A 255     -31.062   7.918  24.757  1.00 97.18           C  
ATOM   4032  HB2 GLU A 255     -31.129   7.790  23.676  1.00 97.18           H  
ATOM   4033  HB3 GLU A 255     -31.431   8.913  25.007  1.00 97.18           H  
ATOM   4034  O   GLU A 255     -34.090   7.697  26.181  1.00 97.18           O  
ATOM   4035  CG  GLU A 255     -29.591   7.824  25.200  1.00 97.18           C  
ATOM   4036  HG2 GLU A 255     -29.520   8.162  26.234  1.00 97.18           H  
ATOM   4037  HG3 GLU A 255     -29.272   6.782  25.176  1.00 97.18           H  
ATOM   4038  CD  GLU A 255     -28.628   8.649  24.324  1.00 97.18           C  
ATOM   4039  OE1 GLU A 255     -27.401   8.516  24.545  1.00 97.18           O  
ATOM   4040  OE2 GLU A 255     -29.095   9.364  23.407  1.00 97.18           O  
ATOM   4041  N   ALA A 256     -34.012   6.951  24.065  1.00 97.30           N  
ATOM   4042  H   ALA A 256     -33.422   6.621  23.314  1.00 97.30           H  
ATOM   4043  CA  ALA A 256     -35.438   7.132  23.798  1.00 97.30           C  
ATOM   4044  HA  ALA A 256     -35.704   8.161  24.041  1.00 97.30           H  
ATOM   4045  C   ALA A 256     -36.316   6.216  24.670  1.00 97.30           C  
ATOM   4046  CB  ALA A 256     -35.691   6.908  22.302  1.00 97.30           C  
ATOM   4047  HB1 ALA A 256     -35.439   5.884  22.027  1.00 97.30           H  
ATOM   4048  HB2 ALA A 256     -35.080   7.597  21.719  1.00 97.30           H  
ATOM   4049  HB3 ALA A 256     -36.743   7.089  22.081  1.00 97.30           H  
ATOM   4050  O   ALA A 256     -37.338   6.668  25.188  1.00 97.30           O  
ATOM   4051  N   LEU A 257     -35.897   4.962  24.885  1.00 97.48           N  
ATOM   4052  H   LEU A 257     -35.075   4.642  24.392  1.00 97.48           H  
ATOM   4053  CA  LEU A 257     -36.551   4.043  25.821  1.00 97.48           C  
ATOM   4054  HA  LEU A 257     -37.589   3.929  25.507  1.00 97.48           H  
ATOM   4055  C   LEU A 257     -36.542   4.602  27.246  1.00 97.48           C  
ATOM   4056  CB  LEU A 257     -35.845   2.675  25.793  1.00 97.48           C  
ATOM   4057  HB2 LEU A 257     -35.745   2.334  24.763  1.00 97.48           H  
ATOM   4058  HB3 LEU A 257     -34.828   2.801  26.166  1.00 97.48           H  
ATOM   4059  O   LEU A 257     -37.576   4.598  27.904  1.00 97.48           O  
ATOM   4060  CG  LEU A 257     -36.507   1.588  26.664  1.00 97.48           C  
ATOM   4061  HG  LEU A 257     -36.420   1.881  27.710  1.00 97.48           H  
ATOM   4062  CD1 LEU A 257     -37.986   1.332  26.384  1.00 97.48           C  
ATOM   4063 HD11 LEU A 257     -38.360   0.614  27.114  1.00 97.48           H  
ATOM   4064 HD12 LEU A 257     -38.566   2.248  26.494  1.00 97.48           H  
ATOM   4065 HD13 LEU A 257     -38.112   0.909  25.387  1.00 97.48           H  
ATOM   4066  CD2 LEU A 257     -35.764   0.265  26.474  1.00 97.48           C  
ATOM   4067 HD21 LEU A 257     -35.899  -0.101  25.456  1.00 97.48           H  
ATOM   4068 HD22 LEU A 257     -36.152  -0.474  27.175  1.00 97.48           H  
ATOM   4069 HD23 LEU A 257     -34.701   0.408  26.668  1.00 97.48           H  
ATOM   4070  N   ASN A 258     -35.398   5.112  27.709  1.00 97.11           N  
ATOM   4071  H   ASN A 258     -34.574   5.067  27.125  1.00 97.11           H  
ATOM   4072  CA  ASN A 258     -35.274   5.697  29.041  1.00 97.11           C  
ATOM   4073  HA  ASN A 258     -35.572   4.954  29.780  1.00 97.11           H  
ATOM   4074  C   ASN A 258     -36.219   6.898  29.208  1.00 97.11           C  
ATOM   4075  CB  ASN A 258     -33.804   6.071  29.295  1.00 97.11           C  
ATOM   4076  HB2 ASN A 258     -33.501   6.895  28.650  1.00 97.11           H  
ATOM   4077  HB3 ASN A 258     -33.163   5.214  29.090  1.00 97.11           H  
ATOM   4078  O   ASN A 258     -36.964   6.968  30.180  1.00 97.11           O  
ATOM   4079  CG  ASN A 258     -33.619   6.454  30.750  1.00 97.11           C  
ATOM   4080  ND2 ASN A 258     -33.531   7.723  31.062  1.00 97.11           N  
ATOM   4081 HD21 ASN A 258     -33.797   7.925  32.015  1.00 97.11           H  
ATOM   4082 HD22 ASN A 258     -33.699   8.430  30.361  1.00 97.11           H  
ATOM   4083  OD1 ASN A 258     -33.601   5.604  31.617  1.00 97.11           O  
ATOM   4084  N   GLY A 259     -36.265   7.790  28.211  1.00 96.57           N  
ATOM   4085  H   GLY A 259     -35.625   7.679  27.438  1.00 96.57           H  
ATOM   4086  CA  GLY A 259     -37.199   8.919  28.202  1.00 96.57           C  
ATOM   4087  HA2 GLY A 259     -37.023   9.511  27.304  1.00 96.57           H  
ATOM   4088  HA3 GLY A 259     -37.015   9.542  29.078  1.00 96.57           H  
ATOM   4089  C   GLY A 259     -38.675   8.498  28.215  1.00 96.57           C  
ATOM   4090  O   GLY A 259     -39.489   9.142  28.875  1.00 96.57           O  
ATOM   4091  N   TYR A 260     -39.030   7.408  27.527  1.00 96.77           N  
ATOM   4092  H   TYR A 260     -38.326   6.931  26.981  1.00 96.77           H  
ATOM   4093  CA  TYR A 260     -40.376   6.830  27.583  1.00 96.77           C  
ATOM   4094  HA  TYR A 260     -41.104   7.613  27.368  1.00 96.77           H  
ATOM   4095  C   TYR A 260     -40.704   6.286  28.981  1.00 96.77           C  
ATOM   4096  CB  TYR A 260     -40.516   5.742  26.507  1.00 96.77           C  
ATOM   4097  HB2 TYR A 260     -39.723   5.003  26.627  1.00 96.77           H  
ATOM   4098  HB3 TYR A 260     -40.381   6.200  25.527  1.00 96.77           H  
ATOM   4099  O   TYR A 260     -41.751   6.619  29.533  1.00 96.77           O  
ATOM   4100  CG  TYR A 260     -41.848   5.016  26.536  1.00 96.77           C  
ATOM   4101  CD1 TYR A 260     -42.017   3.882  27.357  1.00 96.77           C  
ATOM   4102  HD1 TYR A 260     -41.196   3.522  27.958  1.00 96.77           H  
ATOM   4103  CD2 TYR A 260     -42.925   5.490  25.764  1.00 96.77           C  
ATOM   4104  HD2 TYR A 260     -42.797   6.357  25.132  1.00 96.77           H  
ATOM   4105  CE1 TYR A 260     -43.268   3.238  27.427  1.00 96.77           C  
ATOM   4106  HE1 TYR A 260     -43.403   2.389  28.080  1.00 96.77           H  
ATOM   4107  CE2 TYR A 260     -44.171   4.838  25.819  1.00 96.77           C  
ATOM   4108  HE2 TYR A 260     -45.012   5.204  25.248  1.00 96.77           H  
ATOM   4109  OH  TYR A 260     -45.560   3.108  26.714  1.00 96.77           O  
ATOM   4110  HH  TYR A 260     -45.598   2.443  27.405  1.00 96.77           H  
ATOM   4111  CZ  TYR A 260     -44.348   3.719  26.657  1.00 96.77           C  
ATOM   4112  N   LEU A 261     -39.807   5.491  29.571  1.00 96.30           N  
ATOM   4113  H   LEU A 261     -38.948   5.291  29.079  1.00 96.30           H  
ATOM   4114  CA  LEU A 261     -40.001   4.888  30.895  1.00 96.30           C  
ATOM   4115  HA  LEU A 261     -40.936   4.329  30.898  1.00 96.30           H  
ATOM   4116  C   LEU A 261     -40.134   5.956  31.991  1.00 96.30           C  
ATOM   4117  CB  LEU A 261     -38.834   3.927  31.192  1.00 96.30           C  
ATOM   4118  HB2 LEU A 261     -37.902   4.484  31.097  1.00 96.30           H  
ATOM   4119  HB3 LEU A 261     -38.910   3.591  32.226  1.00 96.30           H  
ATOM   4120  O   LEU A 261     -41.006   5.839  32.845  1.00 96.30           O  
ATOM   4121  CG  LEU A 261     -38.776   2.688  30.275  1.00 96.30           C  
ATOM   4122  HG  LEU A 261     -38.898   2.986  29.234  1.00 96.30           H  
ATOM   4123  CD1 LEU A 261     -37.428   1.981  30.419  1.00 96.30           C  
ATOM   4124 HD11 LEU A 261     -37.381   1.127  29.744  1.00 96.30           H  
ATOM   4125 HD12 LEU A 261     -36.632   2.683  30.171  1.00 96.30           H  
ATOM   4126 HD13 LEU A 261     -37.279   1.633  31.441  1.00 96.30           H  
ATOM   4127  CD2 LEU A 261     -39.862   1.666  30.588  1.00 96.30           C  
ATOM   4128 HD21 LEU A 261     -39.685   1.260  31.584  1.00 96.30           H  
ATOM   4129 HD22 LEU A 261     -39.817   0.849  29.869  1.00 96.30           H  
ATOM   4130 HD23 LEU A 261     -40.849   2.127  30.544  1.00 96.30           H  
ATOM   4131  N   ASP A 262     -39.344   7.032  31.931  1.00 94.84           N  
ATOM   4132  H   ASP A 262     -38.590   7.041  31.260  1.00 94.84           H  
ATOM   4133  CA  ASP A 262     -39.444   8.143  32.886  1.00 94.84           C  
ATOM   4134  HA  ASP A 262     -39.459   7.737  33.897  1.00 94.84           H  
ATOM   4135  C   ASP A 262     -40.743   8.951  32.714  1.00 94.84           C  
ATOM   4136  CB  ASP A 262     -38.216   9.060  32.749  1.00 94.84           C  
ATOM   4137  HB2 ASP A 262     -38.424   9.993  33.272  1.00 94.84           H  
ATOM   4138  HB3 ASP A 262     -38.062   9.301  31.697  1.00 94.84           H  
ATOM   4139  O   ASP A 262     -41.343   9.390  33.700  1.00 94.84           O  
ATOM   4140  CG  ASP A 262     -36.921   8.480  33.346  1.00 94.84           C  
ATOM   4141  OD1 ASP A 262     -37.003   7.655  34.295  1.00 94.84           O  
ATOM   4142  OD2 ASP A 262     -35.840   8.932  32.901  1.00 94.84           O  
ATOM   4143  N   LYS A 263     -41.220   9.128  31.473  1.00 96.02           N  
ATOM   4144  H   LYS A 263     -40.678   8.754  30.707  1.00 96.02           H  
ATOM   4145  CA  LYS A 263     -42.492   9.811  31.183  1.00 96.02           C  
ATOM   4146  HA  LYS A 263     -42.516  10.744  31.745  1.00 96.02           H  
ATOM   4147  C   LYS A 263     -43.710   9.004  31.644  1.00 96.02           C  
ATOM   4148  CB  LYS A 263     -42.555  10.123  29.681  1.00 96.02           C  
ATOM   4149  HB2 LYS A 263     -42.559   9.191  29.117  1.00 96.02           H  
ATOM   4150  HB3 LYS A 263     -41.666  10.690  29.407  1.00 96.02           H  
ATOM   4151  O   LYS A 263     -44.713   9.598  32.030  1.00 96.02           O  
ATOM   4152  CG  LYS A 263     -43.798  10.945  29.316  1.00 96.02           C  
ATOM   4153  HG2 LYS A 263     -43.812  11.862  29.905  1.00 96.02           H  
ATOM   4154  HG3 LYS A 263     -44.697  10.367  29.531  1.00 96.02           H  
ATOM   4155  CD  LYS A 263     -43.799  11.295  27.828  1.00 96.02           C  
ATOM   4156  HD2 LYS A 263     -43.779  10.371  27.250  1.00 96.02           H  
ATOM   4157  HD3 LYS A 263     -42.918  11.892  27.595  1.00 96.02           H  
ATOM   4158  CE  LYS A 263     -45.073  12.080  27.513  1.00 96.02           C  
ATOM   4159  HE2 LYS A 263     -45.079  12.992  28.110  1.00 96.02           H  
ATOM   4160  HE3 LYS A 263     -45.926  11.475  27.821  1.00 96.02           H  
ATOM   4161  NZ  LYS A 263     -45.164  12.396  26.069  1.00 96.02           N  
ATOM   4162  HZ1 LYS A 263     -45.169  11.535  25.541  1.00 96.02           H  
ATOM   4163  HZ2 LYS A 263     -44.373  12.954  25.782  1.00 96.02           H  
ATOM   4164  HZ3 LYS A 263     -46.019  12.897  25.876  1.00 96.02           H  
ATOM   4165  N   HIS A 264     -43.618   7.678  31.607  1.00 94.98           N  
ATOM   4166  H   HIS A 264     -42.762   7.282  31.244  1.00 94.98           H  
ATOM   4167  CA  HIS A 264     -44.682   6.742  31.978  1.00 94.98           C  
ATOM   4168  HA  HIS A 264     -45.602   7.302  32.146  1.00 94.98           H  
ATOM   4169  C   HIS A 264     -44.397   6.026  33.308  1.00 94.98           C  
ATOM   4170  CB  HIS A 264     -44.944   5.786  30.803  1.00 94.98           C  
ATOM   4171  HB2 HIS A 264     -45.665   5.028  31.107  1.00 94.98           H  
ATOM   4172  HB3 HIS A 264     -44.018   5.278  30.530  1.00 94.98           H  
ATOM   4173  O   HIS A 264     -44.868   4.916  33.530  1.00 94.98           O  
ATOM   4174  CG  HIS A 264     -45.508   6.501  29.601  1.00 94.98           C  
ATOM   4175  CD2 HIS A 264     -44.837   6.917  28.482  1.00 94.98           C  
ATOM   4176  HD2 HIS A 264     -43.789   6.757  28.278  1.00 94.98           H  
ATOM   4177  ND1 HIS A 264     -46.817   6.889  29.453  1.00 94.98           N  
ATOM   4178  HD1 HIS A 264     -47.563   6.690  30.104  1.00 94.98           H  
ATOM   4179  CE1 HIS A 264     -46.932   7.521  28.275  1.00 94.98           C  
ATOM   4180  HE1 HIS A 264     -47.857   7.917  27.883  1.00 94.98           H  
ATOM   4181  NE2 HIS A 264     -45.744   7.590  27.648  1.00 94.98           N  
ATOM   4182  N   LYS A 265     -43.631   6.663  34.201  1.00 93.18           N  
ATOM   4183  H   LYS A 265     -43.233   7.548  33.922  1.00 93.18           H  
ATOM   4184  CA  LYS A 265     -43.145   6.073  35.459  1.00 93.18           C  
ATOM   4185  HA  LYS A 265     -42.515   5.220  35.209  1.00 93.18           H  
ATOM   4186  C   LYS A 265     -44.239   5.525  36.385  1.00 93.18           C  
ATOM   4187  CB  LYS A 265     -42.283   7.112  36.193  1.00 93.18           C  
ATOM   4188  HB2 LYS A 265     -41.489   7.454  35.529  1.00 93.18           H  
ATOM   4189  HB3 LYS A 265     -41.824   6.639  37.061  1.00 93.18           H  
ATOM   4190  O   LYS A 265     -43.959   4.610  37.145  1.00 93.18           O  
ATOM   4191  CG  LYS A 265     -43.130   8.305  36.657  1.00 93.18           C  
ATOM   4192  HG2 LYS A 265     -43.655   8.744  35.809  1.00 93.18           H  
ATOM   4193  HG3 LYS A 265     -43.863   7.950  37.382  1.00 93.18           H  
ATOM   4194  CD  LYS A 265     -42.308   9.392  37.335  1.00 93.18           C  
ATOM   4195  HD2 LYS A 265     -41.609   9.823  36.618  1.00 93.18           H  
ATOM   4196  HD3 LYS A 265     -41.770   8.965  38.182  1.00 93.18           H  
ATOM   4197  CE  LYS A 265     -43.318  10.436  37.811  1.00 93.18           C  
ATOM   4198  HE2 LYS A 265     -43.856  10.820  36.945  1.00 93.18           H  
ATOM   4199  HE3 LYS A 265     -44.054   9.938  38.441  1.00 93.18           H  
ATOM   4200  NZ  LYS A 265     -42.653  11.532  38.547  1.00 93.18           N  
ATOM   4201  HZ1 LYS A 265     -41.982  11.990  37.948  1.00 93.18           H  
ATOM   4202  HZ2 LYS A 265     -42.191  11.150  39.360  1.00 93.18           H  
ATOM   4203  HZ3 LYS A 265     -43.355  12.192  38.850  1.00 93.18           H  
ATOM   4204  N   ASP A 266     -45.454   6.071  36.325  1.00 94.49           N  
ATOM   4205  H   ASP A 266     -45.607   6.849  35.700  1.00 94.49           H  
ATOM   4206  CA  ASP A 266     -46.574   5.637  37.174  1.00 94.49           C  
ATOM   4207  HA  ASP A 266     -46.200   5.456  38.182  1.00 94.49           H  
ATOM   4208  C   ASP A 266     -47.188   4.308  36.679  1.00 94.49           C  
ATOM   4209  CB  ASP A 266     -47.624   6.763  37.263  1.00 94.49           C  
ATOM   4210  HB2 ASP A 266     -48.031   6.938  36.267  1.00 94.49           H  
ATOM   4211  HB3 ASP A 266     -48.441   6.427  37.903  1.00 94.49           H  
ATOM   4212  O   ASP A 266     -47.855   3.611  37.436  1.00 94.49           O  
ATOM   4213  CG  ASP A 266     -47.091   8.096  37.827  1.00 94.49           C  
ATOM   4214  OD1 ASP A 266     -46.099   8.102  38.596  1.00 94.49           O  
ATOM   4215  OD2 ASP A 266     -47.639   9.154  37.445  1.00 94.49           O  
ATOM   4216  N   GLU A 267     -46.906   3.928  35.427  1.00 93.98           N  
ATOM   4217  H   GLU A 267     -46.302   4.527  34.883  1.00 93.98           H  
ATOM   4218  CA  GLU A 267     -47.392   2.711  34.759  1.00 93.98           C  
ATOM   4219  HA  GLU A 267     -48.254   2.314  35.295  1.00 93.98           H  
ATOM   4220  C   GLU A 267     -46.324   1.599  34.708  1.00 93.98           C  
ATOM   4221  CB  GLU A 267     -47.832   3.071  33.326  1.00 93.98           C  
ATOM   4222  HB2 GLU A 267     -46.960   3.419  32.773  1.00 93.98           H  
ATOM   4223  HB3 GLU A 267     -48.189   2.174  32.820  1.00 93.98           H  
ATOM   4224  O   GLU A 267     -46.539   0.546  34.103  1.00 93.98           O  
ATOM   4225  CG  GLU A 267     -48.917   4.157  33.229  1.00 93.98           C  
ATOM   4226  HG2 GLU A 267     -49.060   4.388  32.173  1.00 93.98           H  
ATOM   4227  HG3 GLU A 267     -48.562   5.071  33.703  1.00 93.98           H  
ATOM   4228  CD  GLU A 267     -50.273   3.742  33.823  1.00 93.98           C  
ATOM   4229  OE1 GLU A 267     -51.042   4.666  34.172  1.00 93.98           O  
ATOM   4230  OE2 GLU A 267     -50.569   2.526  33.838  1.00 93.98           O  
ATOM   4231  N   VAL A 268     -45.134   1.833  35.276  1.00 94.62           N  
ATOM   4232  H   VAL A 268     -45.025   2.678  35.819  1.00 94.62           H  
ATOM   4233  CA  VAL A 268     -43.964   0.959  35.113  1.00 94.62           C  
ATOM   4234  HA  VAL A 268     -44.303  -0.010  34.746  1.00 94.62           H  
ATOM   4235  C   VAL A 268     -43.254   0.714  36.445  1.00 94.62           C  
ATOM   4236  CB  VAL A 268     -42.981   1.534  34.071  1.00 94.62           C  
ATOM   4237  HB  VAL A 268     -42.582   2.483  34.430  1.00 94.62           H  
ATOM   4238  O   VAL A 268     -43.028   1.626  37.234  1.00 94.62           O  
ATOM   4239  CG1 VAL A 268     -41.818   0.565  33.835  1.00 94.62           C  
ATOM   4240 HG11 VAL A 268     -41.182   0.957  33.041  1.00 94.62           H  
ATOM   4241 HG12 VAL A 268     -42.194  -0.417  33.548  1.00 94.62           H  
ATOM   4242 HG13 VAL A 268     -41.213   0.480  34.738  1.00 94.62           H  
ATOM   4243  CG2 VAL A 268     -43.628   1.765  32.696  1.00 94.62           C  
ATOM   4244 HG21 VAL A 268     -44.054   0.834  32.323  1.00 94.62           H  
ATOM   4245 HG22 VAL A 268     -42.891   2.150  31.992  1.00 94.62           H  
ATOM   4246 HG23 VAL A 268     -44.427   2.502  32.781  1.00 94.62           H  
ATOM   4247  N   ASP A 269     -42.810  -0.523  36.670  1.00 95.01           N  
ATOM   4248  H   ASP A 269     -43.028  -1.247  36.000  1.00 95.01           H  
ATOM   4249  CA  ASP A 269     -41.913  -0.854  37.779  1.00 95.01           C  
ATOM   4250  HA  ASP A 269     -42.341  -0.460  38.701  1.00 95.01           H  
ATOM   4251  C   ASP A 269     -40.522  -0.220  37.577  1.00 95.01           C  
ATOM   4252  CB  ASP A 269     -41.822  -2.376  37.930  1.00 95.01           C  
ATOM   4253  HB2 ASP A 269     -41.467  -2.817  36.999  1.00 95.01           H  
ATOM   4254  HB3 ASP A 269     -42.813  -2.778  38.142  1.00 95.01           H  
ATOM   4255  O   ASP A 269     -39.771  -0.590  36.666  1.00 95.01           O  
ATOM   4256  CG  ASP A 269     -40.870  -2.742  39.068  1.00 95.01           C  
ATOM   4257  OD1 ASP A 269     -41.313  -2.731  40.231  1.00 95.01           O  
ATOM   4258  OD2 ASP A 269     -39.674  -2.978  38.775  1.00 95.01           O  
ATOM   4259  N   LYS A 270     -40.164   0.741  38.441  1.00 92.32           N  
ATOM   4260  H   LYS A 270     -40.864   1.039  39.104  1.00 92.32           H  
ATOM   4261  CA  LYS A 270     -38.931   1.536  38.304  1.00 92.32           C  
ATOM   4262  HA  LYS A 270     -38.956   1.985  37.311  1.00 92.32           H  
ATOM   4263  C   LYS A 270     -37.659   0.682  38.358  1.00 92.32           C  
ATOM   4264  CB  LYS A 270     -38.928   2.659  39.362  1.00 92.32           C  
ATOM   4265  HB2 LYS A 270     -38.882   2.212  40.355  1.00 92.32           H  
ATOM   4266  HB3 LYS A 270     -39.869   3.204  39.288  1.00 92.32           H  
ATOM   4267  O   LYS A 270     -36.734   0.921  37.585  1.00 92.32           O  
ATOM   4268  CG  LYS A 270     -37.777   3.678  39.231  1.00 92.32           C  
ATOM   4269  HG2 LYS A 270     -36.828   3.176  39.417  1.00 92.32           H  
ATOM   4270  HG3 LYS A 270     -37.910   4.441  39.998  1.00 92.32           H  
ATOM   4271  CD  LYS A 270     -37.723   4.362  37.853  1.00 92.32           C  
ATOM   4272  HD2 LYS A 270     -38.694   4.793  37.609  1.00 92.32           H  
ATOM   4273  HD3 LYS A 270     -37.473   3.608  37.107  1.00 92.32           H  
ATOM   4274  CE  LYS A 270     -36.645   5.453  37.799  1.00 92.32           C  
ATOM   4275  HE2 LYS A 270     -36.998   6.341  38.324  1.00 92.32           H  
ATOM   4276  HE3 LYS A 270     -35.764   5.067  38.312  1.00 92.32           H  
ATOM   4277  NZ  LYS A 270     -36.255   5.777  36.400  1.00 92.32           N  
ATOM   4278  HZ1 LYS A 270     -35.544   6.493  36.353  1.00 92.32           H  
ATOM   4279  HZ2 LYS A 270     -36.999   6.097  35.796  1.00 92.32           H  
ATOM   4280  HZ3 LYS A 270     -35.822   4.958  35.999  1.00 92.32           H  
ATOM   4281  N   ALA A 271     -37.618  -0.341  39.213  1.00 93.44           N  
ATOM   4282  H   ALA A 271     -38.457  -0.575  39.724  1.00 93.44           H  
ATOM   4283  CA  ALA A 271     -36.449  -1.209  39.350  1.00 93.44           C  
ATOM   4284  HA  ALA A 271     -35.568  -0.587  39.507  1.00 93.44           H  
ATOM   4285  C   ALA A 271     -36.202  -2.043  38.079  1.00 93.44           C  
ATOM   4286  CB  ALA A 271     -36.649  -2.096  40.584  1.00 93.44           C  
ATOM   4287  HB1 ALA A 271     -37.537  -2.716  40.462  1.00 93.44           H  
ATOM   4288  HB2 ALA A 271     -35.780  -2.741  40.717  1.00 93.44           H  
ATOM   4289  HB3 ALA A 271     -36.769  -1.474  41.471  1.00 93.44           H  
ATOM   4290  O   ALA A 271     -35.065  -2.179  37.624  1.00 93.44           O  
ATOM   4291  N   SER A 272     -37.261  -2.575  37.473  1.00 93.15           N  
ATOM   4292  H   SER A 272     -38.161  -2.478  37.922  1.00 93.15           H  
ATOM   4293  CA  SER A 272     -37.199  -3.359  36.237  1.00 93.15           C  
ATOM   4294  HA  SER A 272     -36.412  -4.108  36.330  1.00 93.15           H  
ATOM   4295  C   SER A 272     -36.873  -2.484  35.024  1.00 93.15           C  
ATOM   4296  CB  SER A 272     -38.521  -4.099  36.023  1.00 93.15           C  
ATOM   4297  HB2 SER A 272     -39.330  -3.381  35.886  1.00 93.15           H  
ATOM   4298  HB3 SER A 272     -38.445  -4.724  35.133  1.00 93.15           H  
ATOM   4299  O   SER A 272     -36.080  -2.893  34.172  1.00 93.15           O  
ATOM   4300  OG  SER A 272     -38.796  -4.911  37.146  1.00 93.15           O  
ATOM   4301  HG  SER A 272     -39.125  -4.329  37.834  1.00 93.15           H  
ATOM   4302  N   ALA A 273     -37.416  -1.263  34.978  1.00 93.73           N  
ATOM   4303  H   ALA A 273     -38.081  -1.008  35.695  1.00 93.73           H  
ATOM   4304  CA  ALA A 273     -37.094  -0.254  33.971  1.00 93.73           C  
ATOM   4305  HA  ALA A 273     -37.329  -0.649  32.982  1.00 93.73           H  
ATOM   4306  C   ALA A 273     -35.599   0.112  33.980  1.00 93.73           C  
ATOM   4307  CB  ALA A 273     -37.978   0.972  34.230  1.00 93.73           C  
ATOM   4308  HB1 ALA A 273     -37.866   1.308  35.261  1.00 93.73           H  
ATOM   4309  HB2 ALA A 273     -37.694   1.796  33.576  1.00 93.73           H  
ATOM   4310  HB3 ALA A 273     -39.022   0.712  34.054  1.00 93.73           H  
ATOM   4311  O   ALA A 273     -34.920  -0.019  32.957  1.00 93.73           O  
ATOM   4312  N   ASP A 274     -35.057   0.483  35.143  1.00 95.06           N  
ATOM   4313  H   ASP A 274     -35.665   0.615  35.938  1.00 95.06           H  
ATOM   4314  CA  ASP A 274     -33.653   0.890  35.283  1.00 95.06           C  
ATOM   4315  HA  ASP A 274     -33.441   1.673  34.555  1.00 95.06           H  
ATOM   4316  C   ASP A 274     -32.689  -0.286  34.999  1.00 95.06           C  
ATOM   4317  CB  ASP A 274     -33.431   1.476  36.691  1.00 95.06           C  
ATOM   4318  HB2 ASP A 274     -32.362   1.651  36.819  1.00 95.06           H  
ATOM   4319  HB3 ASP A 274     -33.734   0.736  37.432  1.00 95.06           H  
ATOM   4320  O   ASP A 274     -31.640  -0.119  34.358  1.00 95.06           O  
ATOM   4321  CG  ASP A 274     -34.162   2.807  36.977  1.00 95.06           C  
ATOM   4322  OD1 ASP A 274     -34.668   3.469  36.038  1.00 95.06           O  
ATOM   4323  OD2 ASP A 274     -34.188   3.211  38.159  1.00 95.06           O  
ATOM   4324  N   ASN A 275     -33.066  -1.508  35.398  1.00 95.57           N  
ATOM   4325  H   ASN A 275     -33.903  -1.581  35.958  1.00 95.57           H  
ATOM   4326  CA  ASN A 275     -32.323  -2.731  35.078  1.00 95.57           C  
ATOM   4327  HA  ASN A 275     -31.285  -2.596  35.382  1.00 95.57           H  
ATOM   4328  C   ASN A 275     -32.300  -3.029  33.571  1.00 95.57           C  
ATOM   4329  CB  ASN A 275     -32.926  -3.913  35.857  1.00 95.57           C  
ATOM   4330  HB2 ASN A 275     -34.014  -3.856  35.833  1.00 95.57           H  
ATOM   4331  HB3 ASN A 275     -32.632  -4.849  35.380  1.00 95.57           H  
ATOM   4332  O   ASN A 275     -31.252  -3.409  33.038  1.00 95.57           O  
ATOM   4333  CG  ASN A 275     -32.441  -3.989  37.293  1.00 95.57           C  
ATOM   4334  ND2 ASN A 275     -33.246  -4.505  38.189  1.00 95.57           N  
ATOM   4335 HD21 ASN A 275     -34.228  -4.585  37.966  1.00 95.57           H  
ATOM   4336 HD22 ASN A 275     -32.924  -4.465  39.146  1.00 95.57           H  
ATOM   4337  OD1 ASN A 275     -31.310  -3.660  37.614  1.00 95.57           O  
ATOM   4338  N   MET A 276     -33.419  -2.841  32.865  1.00 96.41           N  
ATOM   4339  H   MET A 276     -34.253  -2.540  33.349  1.00 96.41           H  
ATOM   4340  CA  MET A 276     -33.489  -3.042  31.415  1.00 96.41           C  
ATOM   4341  HA  MET A 276     -33.140  -4.050  31.191  1.00 96.41           H  
ATOM   4342  C   MET A 276     -32.575  -2.065  30.669  1.00 96.41           C  
ATOM   4343  CB  MET A 276     -34.944  -2.927  30.940  1.00 96.41           C  
ATOM   4344  HB2 MET A 276     -35.335  -1.934  31.162  1.00 96.41           H  
ATOM   4345  HB3 MET A 276     -35.543  -3.662  31.476  1.00 96.41           H  
ATOM   4346  O   MET A 276     -31.797  -2.497  29.815  1.00 96.41           O  
ATOM   4347  CG  MET A 276     -35.054  -3.181  29.431  1.00 96.41           C  
ATOM   4348  HG2 MET A 276     -34.578  -4.132  29.191  1.00 96.41           H  
ATOM   4349  HG3 MET A 276     -34.518  -2.391  28.906  1.00 96.41           H  
ATOM   4350  SD  MET A 276     -36.742  -3.207  28.785  1.00 96.41           S  
ATOM   4351  CE  MET A 276     -37.343  -4.771  29.486  1.00 96.41           C  
ATOM   4352  HE1 MET A 276     -37.331  -4.721  30.574  1.00 96.41           H  
ATOM   4353  HE2 MET A 276     -36.712  -5.593  29.148  1.00 96.41           H  
ATOM   4354  HE3 MET A 276     -38.367  -4.956  29.160  1.00 96.41           H  
ATOM   4355  N   ILE A 277     -32.606  -0.776  31.023  1.00 97.38           N  
ATOM   4356  H   ILE A 277     -33.272  -0.489  31.727  1.00 97.38           H  
ATOM   4357  CA  ILE A 277     -31.728   0.245  30.430  1.00 97.38           C  
ATOM   4358  HA  ILE A 277     -31.870   0.250  29.349  1.00 97.38           H  
ATOM   4359  C   ILE A 277     -30.257  -0.097  30.672  1.00 97.38           C  
ATOM   4360  CB  ILE A 277     -32.085   1.643  30.989  1.00 97.38           C  
ATOM   4361  HB  ILE A 277     -32.058   1.596  32.078  1.00 97.38           H  
ATOM   4362  O   ILE A 277     -29.458  -0.141  29.733  1.00 97.38           O  
ATOM   4363  CG1 ILE A 277     -33.510   2.080  30.588  1.00 97.38           C  
ATOM   4364 HG12 ILE A 277     -34.239   1.385  31.006  1.00 97.38           H  
ATOM   4365 HG13 ILE A 277     -33.715   3.055  31.031  1.00 97.38           H  
ATOM   4366  CG2 ILE A 277     -31.063   2.709  30.552  1.00 97.38           C  
ATOM   4367 HG21 ILE A 277     -30.916   2.689  29.473  1.00 97.38           H  
ATOM   4368 HG22 ILE A 277     -30.106   2.544  31.048  1.00 97.38           H  
ATOM   4369 HG23 ILE A 277     -31.420   3.696  30.847  1.00 97.38           H  
ATOM   4370  CD1 ILE A 277     -33.760   2.169  29.080  1.00 97.38           C  
ATOM   4371 HD11 ILE A 277     -33.023   2.814  28.601  1.00 97.38           H  
ATOM   4372 HD12 ILE A 277     -33.734   1.176  28.632  1.00 97.38           H  
ATOM   4373 HD13 ILE A 277     -34.744   2.608  28.916  1.00 97.38           H  
ATOM   4374  N   THR A 278     -29.906  -0.419  31.918  1.00 97.05           N  
ATOM   4375  H   THR A 278     -30.609  -0.352  32.640  1.00 97.05           H  
ATOM   4376  CA  THR A 278     -28.537  -0.784  32.302  1.00 97.05           C  
ATOM   4377  HA  THR A 278     -27.876   0.056  32.088  1.00 97.05           H  
ATOM   4378  C   THR A 278     -28.035  -1.994  31.514  1.00 97.05           C  
ATOM   4379  CB  THR A 278     -28.478  -1.078  33.807  1.00 97.05           C  
ATOM   4380  HB  THR A 278     -29.185  -1.868  34.059  1.00 97.05           H  
ATOM   4381  O   THR A 278     -26.911  -1.992  31.005  1.00 97.05           O  
ATOM   4382  CG2 THR A 278     -27.080  -1.494  34.271  1.00 97.05           C  
ATOM   4383 HG21 THR A 278     -27.082  -1.571  35.359  1.00 97.05           H  
ATOM   4384 HG22 THR A 278     -26.825  -2.464  33.846  1.00 97.05           H  
ATOM   4385 HG23 THR A 278     -26.351  -0.743  33.965  1.00 97.05           H  
ATOM   4386  OG1 THR A 278     -28.806   0.079  34.530  1.00 97.05           O  
ATOM   4387  HG1 THR A 278     -29.762   0.136  34.594  1.00 97.05           H  
ATOM   4388  N   ASN A 279     -28.859  -3.033  31.379  1.00 95.62           N  
ATOM   4389  H   ASN A 279     -29.770  -2.996  31.814  1.00 95.62           H  
ATOM   4390  CA  ASN A 279     -28.473  -4.243  30.665  1.00 95.62           C  
ATOM   4391  HA  ASN A 279     -27.469  -4.528  30.979  1.00 95.62           H  
ATOM   4392  C   ASN A 279     -28.390  -4.027  29.151  1.00 95.62           C  
ATOM   4393  CB  ASN A 279     -29.421  -5.380  31.043  1.00 95.62           C  
ATOM   4394  HB2 ASN A 279     -29.221  -6.211  30.368  1.00 95.62           H  
ATOM   4395  HB3 ASN A 279     -30.457  -5.065  30.913  1.00 95.62           H  
ATOM   4396  O   ASN A 279     -27.440  -4.504  28.534  1.00 95.62           O  
ATOM   4397  CG  ASN A 279     -29.205  -5.890  32.459  1.00 95.62           C  
ATOM   4398  ND2 ASN A 279     -30.199  -6.526  33.031  1.00 95.62           N  
ATOM   4399 HD21 ASN A 279     -31.074  -6.630  32.539  1.00 95.62           H  
ATOM   4400 HD22 ASN A 279     -30.078  -6.825  33.988  1.00 95.62           H  
ATOM   4401  OD1 ASN A 279     -28.136  -5.754  33.051  1.00 95.62           O  
ATOM   4402  N   LEU A 280     -29.292  -3.248  28.548  1.00 97.24           N  
ATOM   4403  H   LEU A 280     -30.057  -2.874  29.092  1.00 97.24           H  
ATOM   4404  CA  LEU A 280     -29.196  -2.883  27.132  1.00 97.24           C  
ATOM   4405  HA  LEU A 280     -29.149  -3.796  26.539  1.00 97.24           H  
ATOM   4406  C   LEU A 280     -27.905  -2.108  26.833  1.00 97.24           C  
ATOM   4407  CB  LEU A 280     -30.438  -2.077  26.719  1.00 97.24           C  
ATOM   4408  HB2 LEU A 280     -30.229  -1.576  25.775  1.00 97.24           H  
ATOM   4409  HB3 LEU A 280     -30.622  -1.308  27.469  1.00 97.24           H  
ATOM   4410  O   LEU A 280     -27.219  -2.425  25.860  1.00 97.24           O  
ATOM   4411  CG  LEU A 280     -31.707  -2.928  26.533  1.00 97.24           C  
ATOM   4412  HG  LEU A 280     -31.851  -3.583  27.392  1.00 97.24           H  
ATOM   4413  CD1 LEU A 280     -32.925  -2.015  26.405  1.00 97.24           C  
ATOM   4414 HD11 LEU A 280     -32.990  -1.368  27.280  1.00 97.24           H  
ATOM   4415 HD12 LEU A 280     -32.857  -1.404  25.505  1.00 97.24           H  
ATOM   4416 HD13 LEU A 280     -33.833  -2.617  26.362  1.00 97.24           H  
ATOM   4417  CD2 LEU A 280     -31.625  -3.785  25.265  1.00 97.24           C  
ATOM   4418 HD21 LEU A 280     -30.857  -4.551  25.375  1.00 97.24           H  
ATOM   4419 HD22 LEU A 280     -32.583  -4.279  25.105  1.00 97.24           H  
ATOM   4420 HD23 LEU A 280     -31.405  -3.160  24.400  1.00 97.24           H  
ATOM   4421  N   LEU A 281     -27.506  -1.162  27.692  1.00 97.15           N  
ATOM   4422  H   LEU A 281     -28.119  -0.920  28.457  1.00 97.15           H  
ATOM   4423  CA  LEU A 281     -26.225  -0.458  27.552  1.00 97.15           C  
ATOM   4424  HA  LEU A 281     -26.168  -0.041  26.546  1.00 97.15           H  
ATOM   4425  C   LEU A 281     -25.021  -1.406  27.688  1.00 97.15           C  
ATOM   4426  CB  LEU A 281     -26.139   0.690  28.574  1.00 97.15           C  
ATOM   4427  HB2 LEU A 281     -25.118   1.073  28.580  1.00 97.15           H  
ATOM   4428  HB3 LEU A 281     -26.348   0.289  29.565  1.00 97.15           H  
ATOM   4429  O   LEU A 281     -24.077  -1.304  26.898  1.00 97.15           O  
ATOM   4430  CG  LEU A 281     -27.091   1.870  28.306  1.00 97.15           C  
ATOM   4431  HG  LEU A 281     -28.119   1.507  28.281  1.00 97.15           H  
ATOM   4432  CD1 LEU A 281     -26.970   2.884  29.442  1.00 97.15           C  
ATOM   4433 HD11 LEU A 281     -27.234   2.408  30.386  1.00 97.15           H  
ATOM   4434 HD12 LEU A 281     -27.666   3.706  29.274  1.00 97.15           H  
ATOM   4435 HD13 LEU A 281     -25.955   3.277  29.501  1.00 97.15           H  
ATOM   4436  CD2 LEU A 281     -26.787   2.585  26.984  1.00 97.15           C  
ATOM   4437 HD21 LEU A 281     -27.435   3.456  26.892  1.00 97.15           H  
ATOM   4438 HD22 LEU A 281     -25.747   2.910  26.961  1.00 97.15           H  
ATOM   4439 HD23 LEU A 281     -26.998   1.926  26.142  1.00 97.15           H  
ATOM   4440  N   LYS A 282     -25.060  -2.367  28.625  1.00 96.53           N  
ATOM   4441  H   LYS A 282     -25.850  -2.377  29.254  1.00 96.53           H  
ATOM   4442  CA  LYS A 282     -24.033  -3.422  28.747  1.00 96.53           C  
ATOM   4443  HA  LYS A 282     -23.054  -2.955  28.857  1.00 96.53           H  
ATOM   4444  C   LYS A 282     -23.958  -4.289  27.487  1.00 96.53           C  
ATOM   4445  CB  LYS A 282     -24.303  -4.310  29.972  1.00 96.53           C  
ATOM   4446  HB2 LYS A 282     -25.345  -4.630  29.960  1.00 96.53           H  
ATOM   4447  HB3 LYS A 282     -23.684  -5.204  29.897  1.00 96.53           H  
ATOM   4448  O   LYS A 282     -22.860  -4.555  26.997  1.00 96.53           O  
ATOM   4449  CG  LYS A 282     -23.988  -3.632  31.314  1.00 96.53           C  
ATOM   4450  HG2 LYS A 282     -22.915  -3.456  31.389  1.00 96.53           H  
ATOM   4451  HG3 LYS A 282     -24.503  -2.674  31.381  1.00 96.53           H  
ATOM   4452  CD  LYS A 282     -24.445  -4.542  32.464  1.00 96.53           C  
ATOM   4453  HD2 LYS A 282     -25.509  -4.741  32.342  1.00 96.53           H  
ATOM   4454  HD3 LYS A 282     -23.905  -5.487  32.416  1.00 96.53           H  
ATOM   4455  CE  LYS A 282     -24.219  -3.886  33.829  1.00 96.53           C  
ATOM   4456  HE2 LYS A 282     -23.149  -3.784  34.009  1.00 96.53           H  
ATOM   4457  HE3 LYS A 282     -24.652  -2.886  33.802  1.00 96.53           H  
ATOM   4458  NZ  LYS A 282     -24.864  -4.680  34.906  1.00 96.53           N  
ATOM   4459  HZ1 LYS A 282     -24.449  -5.597  34.988  1.00 96.53           H  
ATOM   4460  HZ2 LYS A 282     -24.801  -4.206  35.796  1.00 96.53           H  
ATOM   4461  HZ3 LYS A 282     -25.845  -4.807  34.698  1.00 96.53           H  
ATOM   4462  N   HIS A 283     -25.099  -4.685  26.921  1.00 96.25           N  
ATOM   4463  H   HIS A 283     -25.963  -4.489  27.407  1.00 96.25           H  
ATOM   4464  CA  HIS A 283     -25.158  -5.478  25.688  1.00 96.25           C  
ATOM   4465  HA  HIS A 283     -24.521  -6.354  25.812  1.00 96.25           H  
ATOM   4466  C   HIS A 283     -24.625  -4.699  24.486  1.00 96.25           C  
ATOM   4467  CB  HIS A 283     -26.589  -5.972  25.430  1.00 96.25           C  
ATOM   4468  HB2 HIS A 283     -26.605  -6.519  24.487  1.00 96.25           H  
ATOM   4469  HB3 HIS A 283     -27.257  -5.116  25.336  1.00 96.25           H  
ATOM   4470  O   HIS A 283     -23.883  -5.264  23.686  1.00 96.25           O  
ATOM   4471  CG  HIS A 283     -27.119  -6.890  26.504  1.00 96.25           C  
ATOM   4472  CD2 HIS A 283     -28.404  -6.923  26.961  1.00 96.25           C  
ATOM   4473  HD2 HIS A 283     -29.225  -6.308  26.624  1.00 96.25           H  
ATOM   4474  ND1 HIS A 283     -26.355  -7.806  27.231  1.00 96.25           N  
ATOM   4475  CE1 HIS A 283     -27.196  -8.345  28.129  1.00 96.25           C  
ATOM   4476  HE1 HIS A 283     -26.917  -9.076  28.874  1.00 96.25           H  
ATOM   4477  NE2 HIS A 283     -28.431  -7.836  27.990  1.00 96.25           N  
ATOM   4478  HE2 HIS A 283     -29.218  -8.028  28.593  1.00 96.25           H  
ATOM   4479  N   ILE A 284     -24.923  -3.399  24.380  1.00 96.53           N  
ATOM   4480  H   ILE A 284     -25.581  -3.010  25.039  1.00 96.53           H  
ATOM   4481  CA  ILE A 284     -24.363  -2.515  23.345  1.00 96.53           C  
ATOM   4482  HA  ILE A 284     -24.548  -2.964  22.369  1.00 96.53           H  
ATOM   4483  C   ILE A 284     -22.841  -2.391  23.500  1.00 96.53           C  
ATOM   4484  CB  ILE A 284     -25.050  -1.129  23.374  1.00 96.53           C  
ATOM   4485  HB  ILE A 284     -25.030  -0.750  24.396  1.00 96.53           H  
ATOM   4486  O   ILE A 284     -22.114  -2.511  22.512  1.00 96.53           O  
ATOM   4487  CG1 ILE A 284     -26.519  -1.239  22.908  1.00 96.53           C  
ATOM   4488 HG12 ILE A 284     -26.990  -2.116  23.352  1.00 96.53           H  
ATOM   4489 HG13 ILE A 284     -26.544  -1.373  21.826  1.00 96.53           H  
ATOM   4490  CG2 ILE A 284     -24.306  -0.128  22.465  1.00 96.53           C  
ATOM   4491 HG21 ILE A 284     -24.229  -0.525  21.453  1.00 96.53           H  
ATOM   4492 HG22 ILE A 284     -23.309   0.081  22.855  1.00 96.53           H  
ATOM   4493 HG23 ILE A 284     -24.846   0.818  22.428  1.00 96.53           H  
ATOM   4494  CD1 ILE A 284     -27.371  -0.018  23.274  1.00 96.53           C  
ATOM   4495 HD11 ILE A 284     -28.397  -0.197  22.950  1.00 96.53           H  
ATOM   4496 HD12 ILE A 284     -27.008   0.881  22.776  1.00 96.53           H  
ATOM   4497 HD13 ILE A 284     -27.359   0.132  24.354  1.00 96.53           H  
ATOM   4498  N   ALA A 285     -22.336  -2.195  24.722  1.00 93.56           N  
ATOM   4499  H   ALA A 285     -22.971  -2.071  25.498  1.00 93.56           H  
ATOM   4500  CA  ALA A 285     -20.898  -2.147  24.985  1.00 93.56           C  
ATOM   4501  HA  ALA A 285     -20.457  -1.361  24.372  1.00 93.56           H  
ATOM   4502  C   ALA A 285     -20.212  -3.471  24.601  1.00 93.56           C  
ATOM   4503  CB  ALA A 285     -20.676  -1.790  26.459  1.00 93.56           C  
ATOM   4504  HB1 ALA A 285     -21.159  -0.840  26.687  1.00 93.56           H  
ATOM   4505  HB2 ALA A 285     -19.608  -1.701  26.658  1.00 93.56           H  
ATOM   4506  HB3 ALA A 285     -21.093  -2.563  27.104  1.00 93.56           H  
ATOM   4507  O   ALA A 285     -19.189  -3.464  23.910  1.00 93.56           O  
ATOM   4508  N   LYS A 286     -20.819  -4.615  24.949  1.00 92.07           N  
ATOM   4509  H   LYS A 286     -21.632  -4.560  25.546  1.00 92.07           H  
ATOM   4510  CA  LYS A 286     -20.316  -5.936  24.553  1.00 92.07           C  
ATOM   4511  HA  LYS A 286     -19.260  -5.953  24.821  1.00 92.07           H  
ATOM   4512  C   LYS A 286     -20.387  -6.154  23.039  1.00 92.07           C  
ATOM   4513  CB  LYS A 286     -21.061  -7.037  25.334  1.00 92.07           C  
ATOM   4514  HB2 LYS A 286     -22.102  -7.065  25.013  1.00 92.07           H  
ATOM   4515  HB3 LYS A 286     -21.052  -6.783  26.394  1.00 92.07           H  
ATOM   4516  O   LYS A 286     -19.464  -6.724  22.463  1.00 92.07           O  
ATOM   4517  CG  LYS A 286     -20.449  -8.445  25.171  1.00 92.07           C  
ATOM   4518  HG2 LYS A 286     -20.509  -8.756  24.128  1.00 92.07           H  
ATOM   4519  HG3 LYS A 286     -21.029  -9.146  25.771  1.00 92.07           H  
ATOM   4520  CD  LYS A 286     -18.984  -8.480  25.635  1.00 92.07           C  
ATOM   4521  HD2 LYS A 286     -18.392  -7.846  24.974  1.00 92.07           H  
ATOM   4522  HD3 LYS A 286     -18.923  -8.075  26.645  1.00 92.07           H  
ATOM   4523  CE  LYS A 286     -18.333  -9.865  25.613  1.00 92.07           C  
ATOM   4524  HE2 LYS A 286     -18.338 -10.240  24.589  1.00 92.07           H  
ATOM   4525  HE3 LYS A 286     -18.912 -10.545  26.238  1.00 92.07           H  
ATOM   4526  NZ  LYS A 286     -16.934  -9.772  26.112  1.00 92.07           N  
ATOM   4527  HZ1 LYS A 286     -16.893  -9.411  27.055  1.00 92.07           H  
ATOM   4528  HZ2 LYS A 286     -16.385  -9.095  25.603  1.00 92.07           H  
ATOM   4529  HZ3 LYS A 286     -16.423 -10.642  26.060  1.00 92.07           H  
ATOM   4530  N   ALA A 287     -21.429  -5.662  22.369  1.00 91.37           N  
ATOM   4531  H   ALA A 287     -22.188  -5.255  22.896  1.00 91.37           H  
ATOM   4532  CA  ALA A 287     -21.543  -5.707  20.912  1.00 91.37           C  
ATOM   4533  HA  ALA A 287     -21.481  -6.749  20.597  1.00 91.37           H  
ATOM   4534  C   ALA A 287     -20.413  -4.923  20.226  1.00 91.37           C  
ATOM   4535  CB  ALA A 287     -22.906  -5.150  20.488  1.00 91.37           C  
ATOM   4536  HB1 ALA A 287     -22.939  -4.068  20.621  1.00 91.37           H  
ATOM   4537  HB2 ALA A 287     -23.703  -5.596  21.082  1.00 91.37           H  
ATOM   4538  HB3 ALA A 287     -23.078  -5.389  19.439  1.00 91.37           H  
ATOM   4539  O   ALA A 287     -19.823  -5.404  19.257  1.00 91.37           O  
ATOM   4540  N   GLN A 288     -20.073  -3.741  20.754  1.00 89.11           N  
ATOM   4541  H   GLN A 288     -20.620  -3.392  21.528  1.00 89.11           H  
ATOM   4542  CA  GLN A 288     -18.945  -2.941  20.275  1.00 89.11           C  
ATOM   4543  HA  GLN A 288     -19.077  -2.754  19.210  1.00 89.11           H  
ATOM   4544  C   GLN A 288     -17.611  -3.673  20.450  1.00 89.11           C  
ATOM   4545  CB  GLN A 288     -18.883  -1.595  21.013  1.00 89.11           C  
ATOM   4546  HB2 GLN A 288     -18.950  -1.752  22.090  1.00 89.11           H  
ATOM   4547  HB3 GLN A 288     -17.920  -1.133  20.799  1.00 89.11           H  
ATOM   4548  O   GLN A 288     -16.802  -3.674  19.522  1.00 89.11           O  
ATOM   4549  CG  GLN A 288     -19.978  -0.620  20.573  1.00 89.11           C  
ATOM   4550  HG2 GLN A 288     -20.966  -1.016  20.810  1.00 89.11           H  
ATOM   4551  HG3 GLN A 288     -19.899  -0.504  19.492  1.00 89.11           H  
ATOM   4552  CD  GLN A 288     -19.832   0.764  21.202  1.00 89.11           C  
ATOM   4553  NE2 GLN A 288     -20.467   1.772  20.649  1.00 89.11           N  
ATOM   4554 HE21 GLN A 288     -20.240   2.703  20.969  1.00 89.11           H  
ATOM   4555 HE22 GLN A 288     -21.077   1.624  19.858  1.00 89.11           H  
ATOM   4556  OE1 GLN A 288     -19.091   1.000  22.143  1.00 89.11           O  
ATOM   4557  N   GLU A 289     -17.380  -4.300  21.606  1.00 85.97           N  
ATOM   4558  H   GLU A 289     -18.066  -4.215  22.342  1.00 85.97           H  
ATOM   4559  CA  GLU A 289     -16.186  -5.111  21.880  1.00 85.97           C  
ATOM   4560  HA  GLU A 289     -15.292  -4.495  21.785  1.00 85.97           H  
ATOM   4561  C   GLU A 289     -16.069  -6.273  20.882  1.00 85.97           C  
ATOM   4562  CB  GLU A 289     -16.272  -5.633  23.323  1.00 85.97           C  
ATOM   4563  HB2 GLU A 289     -17.102  -6.337  23.385  1.00 85.97           H  
ATOM   4564  HB3 GLU A 289     -16.487  -4.800  23.992  1.00 85.97           H  
ATOM   4565  O   GLU A 289     -15.051  -6.430  20.207  1.00 85.97           O  
ATOM   4566  CG  GLU A 289     -14.995  -6.331  23.812  1.00 85.97           C  
ATOM   4567  HG2 GLU A 289     -14.258  -5.579  24.096  1.00 85.97           H  
ATOM   4568  HG3 GLU A 289     -14.576  -6.926  23.000  1.00 85.97           H  
ATOM   4569  CD  GLU A 289     -15.299  -7.259  24.996  1.00 85.97           C  
ATOM   4570  OE1 GLU A 289     -14.824  -8.413  24.983  1.00 85.97           O  
ATOM   4571  OE2 GLU A 289     -16.168  -6.945  25.836  1.00 85.97           O  
ATOM   4572  N   LEU A 290     -17.152  -7.037  20.712  1.00 84.92           N  
ATOM   4573  H   LEU A 290     -17.953  -6.854  21.299  1.00 84.92           H  
ATOM   4574  CA  LEU A 290     -17.210  -8.158  19.781  1.00 84.92           C  
ATOM   4575  HA  LEU A 290     -16.417  -8.864  20.027  1.00 84.92           H  
ATOM   4576  C   LEU A 290     -16.975  -7.718  18.340  1.00 84.92           C  
ATOM   4577  CB  LEU A 290     -18.585  -8.831  19.897  1.00 84.92           C  
ATOM   4578  HB2 LEU A 290     -19.354  -8.060  19.841  1.00 84.92           H  
ATOM   4579  HB3 LEU A 290     -18.729  -9.503  19.051  1.00 84.92           H  
ATOM   4580  O   LEU A 290     -16.294  -8.418  17.592  1.00 84.92           O  
ATOM   4581  CG  LEU A 290     -18.774  -9.641  21.182  1.00 84.92           C  
ATOM   4582  HG  LEU A 290     -18.510  -9.038  22.051  1.00 84.92           H  
ATOM   4583  CD1 LEU A 290     -20.240 -10.047  21.293  1.00 84.92           C  
ATOM   4584 HD11 LEU A 290     -20.879  -9.169  21.209  1.00 84.92           H  
ATOM   4585 HD12 LEU A 290     -20.387 -10.473  22.285  1.00 84.92           H  
ATOM   4586 HD13 LEU A 290     -20.506 -10.772  20.524  1.00 84.92           H  
ATOM   4587  CD2 LEU A 290     -17.906 -10.902  21.190  1.00 84.92           C  
ATOM   4588 HD21 LEU A 290     -18.037 -11.429  22.135  1.00 84.92           H  
ATOM   4589 HD22 LEU A 290     -16.849 -10.645  21.117  1.00 84.92           H  
ATOM   4590 HD23 LEU A 290     -18.178 -11.568  20.371  1.00 84.92           H  
ATOM   4591  N   TYR A 291     -17.577  -6.609  17.913  1.00 82.27           N  
ATOM   4592  H   TYR A 291     -18.180  -6.113  18.554  1.00 82.27           H  
ATOM   4593  CA  TYR A 291     -17.418  -6.089  16.558  1.00 82.27           C  
ATOM   4594  HA  TYR A 291     -17.617  -6.879  15.834  1.00 82.27           H  
ATOM   4595  C   TYR A 291     -15.992  -5.617  16.307  1.00 82.27           C  
ATOM   4596  CB  TYR A 291     -18.435  -4.981  16.320  1.00 82.27           C  
ATOM   4597  HB2 TYR A 291     -19.426  -5.434  16.353  1.00 82.27           H  
ATOM   4598  HB3 TYR A 291     -18.368  -4.253  17.129  1.00 82.27           H  
ATOM   4599  O   TYR A 291     -15.403  -6.019  15.304  1.00 82.27           O  
ATOM   4600  CG  TYR A 291     -18.267  -4.265  14.996  1.00 82.27           C  
ATOM   4601  CD1 TYR A 291     -17.613  -3.019  14.952  1.00 82.27           C  
ATOM   4602  HD1 TYR A 291     -17.233  -2.585  15.865  1.00 82.27           H  
ATOM   4603  CD2 TYR A 291     -18.722  -4.862  13.807  1.00 82.27           C  
ATOM   4604  HD2 TYR A 291     -19.219  -5.821  13.830  1.00 82.27           H  
ATOM   4605  CE1 TYR A 291     -17.439  -2.362  13.720  1.00 82.27           C  
ATOM   4606  HE1 TYR A 291     -16.874  -1.443  13.677  1.00 82.27           H  
ATOM   4607  CE2 TYR A 291     -18.538  -4.205  12.578  1.00 82.27           C  
ATOM   4608  HE2 TYR A 291     -18.868  -4.659  11.655  1.00 82.27           H  
ATOM   4609  OH  TYR A 291     -17.753  -2.310  11.338  1.00 82.27           O  
ATOM   4610  HH  TYR A 291     -17.280  -1.479  11.423  1.00 82.27           H  
ATOM   4611  CZ  TYR A 291     -17.921  -2.944  12.528  1.00 82.27           C  
ATOM   4612  N   LYS A 292     -15.413  -4.839  17.233  1.00 75.02           N  
ATOM   4613  H   LYS A 292     -15.945  -4.612  18.061  1.00 75.02           H  
ATOM   4614  CA  LYS A 292     -14.009  -4.404  17.173  1.00 75.02           C  
ATOM   4615  HA  LYS A 292     -13.847  -3.788  16.288  1.00 75.02           H  
ATOM   4616  C   LYS A 292     -13.071  -5.602  17.031  1.00 75.02           C  
ATOM   4617  CB  LYS A 292     -13.659  -3.570  18.413  1.00 75.02           C  
ATOM   4618  HB2 LYS A 292     -14.023  -4.080  19.305  1.00 75.02           H  
ATOM   4619  HB3 LYS A 292     -12.574  -3.495  18.492  1.00 75.02           H  
ATOM   4620  O   LYS A 292     -12.221  -5.595  16.150  1.00 75.02           O  
ATOM   4621  CG  LYS A 292     -14.233  -2.145  18.343  1.00 75.02           C  
ATOM   4622  HG2 LYS A 292     -13.748  -1.602  17.532  1.00 75.02           H  
ATOM   4623  HG3 LYS A 292     -15.306  -2.173  18.150  1.00 75.02           H  
ATOM   4624  CD  LYS A 292     -13.966  -1.428  19.672  1.00 75.02           C  
ATOM   4625  HD2 LYS A 292     -14.430  -2.001  20.475  1.00 75.02           H  
ATOM   4626  HD3 LYS A 292     -12.891  -1.401  19.848  1.00 75.02           H  
ATOM   4627  CE  LYS A 292     -14.526  -0.001  19.690  1.00 75.02           C  
ATOM   4628  HE2 LYS A 292     -15.604  -0.047  19.539  1.00 75.02           H  
ATOM   4629  HE3 LYS A 292     -14.080   0.560  18.869  1.00 75.02           H  
ATOM   4630  NZ  LYS A 292     -14.218   0.658  20.985  1.00 75.02           N  
ATOM   4631  HZ1 LYS A 292     -14.647   0.150  21.745  1.00 75.02           H  
ATOM   4632  HZ2 LYS A 292     -13.223   0.653  21.163  1.00 75.02           H  
ATOM   4633  HZ3 LYS A 292     -14.556   1.609  21.019  1.00 75.02           H  
ATOM   4634  N   ASN A 293     -13.304  -6.667  17.791  1.00 72.23           N  
ATOM   4635  H   ASN A 293     -14.004  -6.595  18.515  1.00 72.23           H  
ATOM   4636  CA  ASN A 293     -12.495  -7.884  17.739  1.00 72.23           C  
ATOM   4637  HA  ASN A 293     -11.457  -7.591  17.580  1.00 72.23           H  
ATOM   4638  C   ASN A 293     -12.815  -8.821  16.560  1.00 72.23           C  
ATOM   4639  CB  ASN A 293     -12.580  -8.567  19.114  1.00 72.23           C  
ATOM   4640  HB2 ASN A 293     -12.102  -9.545  19.074  1.00 72.23           H  
ATOM   4641  HB3 ASN A 293     -13.624  -8.709  19.393  1.00 72.23           H  
ATOM   4642  O   ASN A 293     -12.262  -9.917  16.491  1.00 72.23           O  
ATOM   4643  CG  ASN A 293     -11.859  -7.759  20.179  1.00 72.23           C  
ATOM   4644  ND2 ASN A 293     -12.331  -7.765  21.402  1.00 72.23           N  
ATOM   4645 HD21 ASN A 293     -11.807  -7.245  22.092  1.00 72.23           H  
ATOM   4646 HD22 ASN A 293     -13.162  -8.283  21.648  1.00 72.23           H  
ATOM   4647  OD1 ASN A 293     -10.856  -7.114  19.917  1.00 72.23           O  
ATOM   4648  N   SER A 294     -13.671  -8.421  15.612  1.00 74.01           N  
ATOM   4649  H   SER A 294     -14.082  -7.501  15.680  1.00 74.01           H  
ATOM   4650  CA  SER A 294     -13.977  -9.254  14.447  1.00 74.01           C  
ATOM   4651  HA  SER A 294     -14.236 -10.244  14.822  1.00 74.01           H  
ATOM   4652  C   SER A 294     -12.767  -9.415  13.521  1.00 74.01           C  
ATOM   4653  CB  SER A 294     -15.196  -8.744  13.667  1.00 74.01           C  
ATOM   4654  HB2 SER A 294     -16.042  -8.636  14.346  1.00 74.01           H  
ATOM   4655  HB3 SER A 294     -15.460  -9.477  12.905  1.00 74.01           H  
ATOM   4656  O   SER A 294     -12.061  -8.458  13.187  1.00 74.01           O  
ATOM   4657  OG  SER A 294     -14.934  -7.506  13.038  1.00 74.01           O  
ATOM   4658  HG  SER A 294     -15.002  -6.836  13.723  1.00 74.01           H  
ATOM   4659  N   SER A 295     -12.575 -10.635  13.022  1.00 72.10           N  
ATOM   4660  H   SER A 295     -13.055 -11.415  13.447  1.00 72.10           H  
ATOM   4661  CA  SER A 295     -11.523 -10.961  12.056  1.00 72.10           C  
ATOM   4662  HA  SER A 295     -10.556 -10.740  12.507  1.00 72.10           H  
ATOM   4663  C   SER A 295     -11.635 -10.143  10.759  1.00 72.10           C  
ATOM   4664  CB  SER A 295     -11.568 -12.465  11.766  1.00 72.10           C  
ATOM   4665  HB2 SER A 295     -10.757 -12.737  11.091  1.00 72.10           H  
ATOM   4666  HB3 SER A 295     -12.533 -12.715  11.326  1.00 72.10           H  
ATOM   4667  O   SER A 295     -10.620  -9.856  10.130  1.00 72.10           O  
ATOM   4668  OG  SER A 295     -11.437 -13.179  12.975  1.00 72.10           O  
ATOM   4669  HG  SER A 295     -11.307 -14.115  12.806  1.00 72.10           H  
ATOM   4670  N   ALA A 296     -12.844  -9.694  10.390  1.00 69.21           N  
ATOM   4671  H   ALA A 296     -13.634  -9.935  10.971  1.00 69.21           H  
ATOM   4672  CA  ALA A 296     -13.074  -8.800   9.254  1.00 69.21           C  
ATOM   4673  HA  ALA A 296     -12.574  -9.215   8.378  1.00 69.21           H  
ATOM   4674  C   ALA A 296     -12.495  -7.390   9.481  1.00 69.21           C  
ATOM   4675  CB  ALA A 296     -14.581  -8.752   8.972  1.00 69.21           C  
ATOM   4676  HB1 ALA A 296     -14.950  -9.754   8.751  1.00 69.21           H  
ATOM   4677  HB2 ALA A 296     -15.114  -8.356   9.836  1.00 69.21           H  
ATOM   4678  HB3 ALA A 296     -14.771  -8.107   8.114  1.00 69.21           H  
ATOM   4679  O   ALA A 296     -11.796  -6.869   8.611  1.00 69.21           O  
ATOM   4680  N   LEU A 297     -12.720  -6.785  10.655  1.00 73.41           N  
ATOM   4681  H   LEU A 297     -13.265  -7.257  11.362  1.00 73.41           H  
ATOM   4682  CA  LEU A 297     -12.114  -5.491  10.991  1.00 73.41           C  
ATOM   4683  HA  LEU A 297     -12.261  -4.799  10.162  1.00 73.41           H  
ATOM   4684  C   LEU A 297     -10.609  -5.590  11.197  1.00 73.41           C  
ATOM   4685  CB  LEU A 297     -12.730  -4.918  12.267  1.00 73.41           C  
ATOM   4686  HB2 LEU A 297     -12.749  -5.700  13.025  1.00 73.41           H  
ATOM   4687  HB3 LEU A 297     -12.082  -4.122  12.635  1.00 73.41           H  
ATOM   4688  O   LEU A 297      -9.895  -4.666  10.818  1.00 73.41           O  
ATOM   4689  CG  LEU A 297     -14.133  -4.334  12.091  1.00 73.41           C  
ATOM   4690  HG  LEU A 297     -14.818  -5.116  11.763  1.00 73.41           H  
ATOM   4691  CD1 LEU A 297     -14.582  -3.807  13.448  1.00 73.41           C  
ATOM   4692 HD11 LEU A 297     -13.990  -4.267  14.238  1.00 73.41           H  
ATOM   4693 HD12 LEU A 297     -14.478  -2.724  13.520  1.00 73.41           H  
ATOM   4694 HD13 LEU A 297     -15.617  -4.117  13.589  1.00 73.41           H  
ATOM   4695  CD2 LEU A 297     -14.181  -3.173  11.092  1.00 73.41           C  
ATOM   4696 HD21 LEU A 297     -14.019  -3.551  10.083  1.00 73.41           H  
ATOM   4697 HD22 LEU A 297     -13.414  -2.436  11.329  1.00 73.41           H  
ATOM   4698 HD23 LEU A 297     -15.169  -2.714  11.114  1.00 73.41           H  
ATOM   4699  N   ARG A 298     -10.119  -6.699  11.759  1.00 81.39           N  
ATOM   4700  H   ARG A 298     -10.774  -7.373  12.127  1.00 81.39           H  
ATOM   4701  CA  ARG A 298      -8.680  -6.952  11.881  1.00 81.39           C  
ATOM   4702  HA  ARG A 298      -8.220  -6.105  12.389  1.00 81.39           H  
ATOM   4703  C   ARG A 298      -8.016  -7.037  10.506  1.00 81.39           C  
ATOM   4704  CB  ARG A 298      -8.462  -8.211  12.730  1.00 81.39           C  
ATOM   4705  HB2 ARG A 298      -8.925  -9.067  12.239  1.00 81.39           H  
ATOM   4706  HB3 ARG A 298      -8.947  -8.062  13.694  1.00 81.39           H  
ATOM   4707  O   ARG A 298      -7.008  -6.374  10.290  1.00 81.39           O  
ATOM   4708  CG  ARG A 298      -6.970  -8.507  12.951  1.00 81.39           C  
ATOM   4709  HG2 ARG A 298      -6.478  -7.623  13.358  1.00 81.39           H  
ATOM   4710  HG3 ARG A 298      -6.506  -8.750  11.996  1.00 81.39           H  
ATOM   4711  CD  ARG A 298      -6.760  -9.695  13.901  1.00 81.39           C  
ATOM   4712  HD2 ARG A 298      -5.709  -9.984  13.882  1.00 81.39           H  
ATOM   4713  HD3 ARG A 298      -7.336 -10.547  13.538  1.00 81.39           H  
ATOM   4714  NE  ARG A 298      -7.165  -9.388  15.290  1.00 81.39           N  
ATOM   4715  HE  ARG A 298      -8.040  -9.780  15.608  1.00 81.39           H  
ATOM   4716  NH1 ARG A 298      -5.302  -8.187  15.901  1.00 81.39           N  
ATOM   4717 HH11 ARG A 298      -4.755  -7.711  16.604  1.00 81.39           H  
ATOM   4718 HH12 ARG A 298      -4.875  -8.370  15.005  1.00 81.39           H  
ATOM   4719  NH2 ARG A 298      -6.913  -8.533  17.392  1.00 81.39           N  
ATOM   4720 HH21 ARG A 298      -6.312  -8.085  18.068  1.00 81.39           H  
ATOM   4721 HH22 ARG A 298      -7.778  -8.958  17.695  1.00 81.39           H  
ATOM   4722  CZ  ARG A 298      -6.463  -8.707  16.183  1.00 81.39           C  
ATOM   4723  N   ALA A 299      -8.600  -7.787   9.568  1.00 80.76           N  
ATOM   4724  H   ALA A 299      -9.415  -8.330   9.817  1.00 80.76           H  
ATOM   4725  CA  ALA A 299      -8.086  -7.903   8.203  1.00 80.76           C  
ATOM   4726  HA  ALA A 299      -7.048  -8.233   8.247  1.00 80.76           H  
ATOM   4727  C   ALA A 299      -8.100  -6.557   7.454  1.00 80.76           C  
ATOM   4728  CB  ALA A 299      -8.899  -8.974   7.465  1.00 80.76           C  
ATOM   4729  HB1 ALA A 299      -8.805  -9.930   7.979  1.00 80.76           H  
ATOM   4730  HB2 ALA A 299      -9.950  -8.688   7.425  1.00 80.76           H  
ATOM   4731  HB3 ALA A 299      -8.520  -9.082   6.448  1.00 80.76           H  
ATOM   4732  O   ALA A 299      -7.116  -6.209   6.806  1.00 80.76           O  
ATOM   4733  N   GLN A 300      -9.171  -5.765   7.588  1.00 80.82           N  
ATOM   4734  H   GLN A 300      -9.981  -6.120   8.075  1.00 80.82           H  
ATOM   4735  CA  GLN A 300      -9.244  -4.423   6.995  1.00 80.82           C  
ATOM   4736  HA  GLN A 300      -8.970  -4.498   5.943  1.00 80.82           H  
ATOM   4737  C   GLN A 300      -8.262  -3.443   7.662  1.00 80.82           C  
ATOM   4738  CB  GLN A 300     -10.693  -3.914   7.092  1.00 80.82           C  
ATOM   4739  HB2 GLN A 300     -11.371  -4.679   6.714  1.00 80.82           H  
ATOM   4740  HB3 GLN A 300     -10.939  -3.744   8.140  1.00 80.82           H  
ATOM   4741  O   GLN A 300      -7.585  -2.678   6.983  1.00 80.82           O  
ATOM   4742  CG  GLN A 300     -10.939  -2.609   6.312  1.00 80.82           C  
ATOM   4743  HG2 GLN A 300     -11.931  -2.237   6.569  1.00 80.82           H  
ATOM   4744  HG3 GLN A 300     -10.220  -1.848   6.617  1.00 80.82           H  
ATOM   4745  CD  GLN A 300     -10.883  -2.762   4.792  1.00 80.82           C  
ATOM   4746  NE2 GLN A 300     -10.988  -1.677   4.066  1.00 80.82           N  
ATOM   4747 HE21 GLN A 300     -11.148  -0.780   4.502  1.00 80.82           H  
ATOM   4748 HE22 GLN A 300     -11.007  -1.760   3.060  1.00 80.82           H  
ATOM   4749  OE1 GLN A 300     -10.773  -3.845   4.238  1.00 80.82           O  
ATOM   4750  N   GLY A 301      -8.150  -3.480   8.992  1.00 84.25           N  
ATOM   4751  H   GLY A 301      -8.740  -4.121   9.504  1.00 84.25           H  
ATOM   4752  CA  GLY A 301      -7.247  -2.631   9.771  1.00 84.25           C  
ATOM   4753  HA2 GLY A 301      -7.409  -1.587   9.500  1.00 84.25           H  
ATOM   4754  HA3 GLY A 301      -7.474  -2.760  10.829  1.00 84.25           H  
ATOM   4755  C   GLY A 301      -5.764  -2.947   9.564  1.00 84.25           C  
ATOM   4756  O   GLY A 301      -4.930  -2.068   9.765  1.00 84.25           O  
ATOM   4757  N   ALA A 302      -5.433  -4.163   9.122  1.00 89.00           N  
ATOM   4758  H   ALA A 302      -6.160  -4.862   9.055  1.00 89.00           H  
ATOM   4759  CA  ALA A 302      -4.074  -4.584   8.784  1.00 89.00           C  
ATOM   4760  HA  ALA A 302      -3.383  -4.101   9.474  1.00 89.00           H  
ATOM   4761  C   ALA A 302      -3.624  -4.170   7.367  1.00 89.00           C  
ATOM   4762  CB  ALA A 302      -3.968  -6.097   9.011  1.00 89.00           C  
ATOM   4763  HB1 ALA A 302      -4.638  -6.626   8.333  1.00 89.00           H  
ATOM   4764  HB2 ALA A 302      -2.946  -6.427   8.828  1.00 89.00           H  
ATOM   4765  HB3 ALA A 302      -4.232  -6.338  10.041  1.00 89.00           H  
ATOM   4766  O   ALA A 302      -2.476  -4.418   6.995  1.00 89.00           O  
ATOM   4767  N   GLN A 303      -4.488  -3.529   6.567  1.00 92.78           N  
ATOM   4768  H   GLN A 303      -5.419  -3.329   6.905  1.00 92.78           H  
ATOM   4769  CA  GLN A 303      -4.105  -3.024   5.247  1.00 92.78           C  
ATOM   4770  HA  GLN A 303      -3.670  -3.845   4.678  1.00 92.78           H  
ATOM   4771  C   GLN A 303      -3.049  -1.921   5.366  1.00 92.78           C  
ATOM   4772  CB  GLN A 303      -5.323  -2.496   4.480  1.00 92.78           C  
ATOM   4773  HB2 GLN A 303      -4.976  -1.985   3.582  1.00 92.78           H  
ATOM   4774  HB3 GLN A 303      -5.860  -1.776   5.097  1.00 92.78           H  
ATOM   4775  O   GLN A 303      -3.237  -0.935   6.074  1.00 92.78           O  
ATOM   4776  CG  GLN A 303      -6.263  -3.631   4.056  1.00 92.78           C  
ATOM   4777  HG2 GLN A 303      -6.611  -4.170   4.937  1.00 92.78           H  
ATOM   4778  HG3 GLN A 303      -5.716  -4.331   3.424  1.00 92.78           H  
ATOM   4779  CD  GLN A 303      -7.481  -3.136   3.286  1.00 92.78           C  
ATOM   4780  NE2 GLN A 303      -8.311  -4.045   2.830  1.00 92.78           N  
ATOM   4781 HE21 GLN A 303      -9.238  -3.694   2.635  1.00 92.78           H  
ATOM   4782 HE22 GLN A 303      -8.209  -5.003   3.134  1.00 92.78           H  
ATOM   4783  OE1 GLN A 303      -7.701  -1.955   3.067  1.00 92.78           O  
ATOM   4784  N   ILE A 304      -1.943  -2.065   4.640  1.00 97.80           N  
ATOM   4785  H   ILE A 304      -1.822  -2.899   4.084  1.00 97.80           H  
ATOM   4786  CA  ILE A 304      -0.885  -1.057   4.632  1.00 97.80           C  
ATOM   4787  HA  ILE A 304      -0.769  -0.707   5.658  1.00 97.80           H  
ATOM   4788  C   ILE A 304      -1.283   0.165   3.797  1.00 97.80           C  
ATOM   4789  CB  ILE A 304       0.460  -1.689   4.221  1.00 97.80           C  
ATOM   4790  HB  ILE A 304       0.615  -2.560   4.859  1.00 97.80           H  
ATOM   4791  O   ILE A 304      -1.681   0.042   2.635  1.00 97.80           O  
ATOM   4792  CG1 ILE A 304       1.599  -0.694   4.507  1.00 97.80           C  
ATOM   4793 HG12 ILE A 304       1.533   0.154   3.826  1.00 97.80           H  
ATOM   4794 HG13 ILE A 304       1.492  -0.321   5.526  1.00 97.80           H  
ATOM   4795  CG2 ILE A 304       0.475  -2.167   2.756  1.00 97.80           C  
ATOM   4796 HG21 ILE A 304      -0.406  -2.772   2.539  1.00 97.80           H  
ATOM   4797 HG22 ILE A 304       0.496  -1.302   2.092  1.00 97.80           H  
ATOM   4798 HG23 ILE A 304       1.362  -2.772   2.569  1.00 97.80           H  
ATOM   4799  CD1 ILE A 304       2.991  -1.311   4.380  1.00 97.80           C  
ATOM   4800 HD11 ILE A 304       3.082  -2.178   5.034  1.00 97.80           H  
ATOM   4801 HD12 ILE A 304       3.724  -0.561   4.674  1.00 97.80           H  
ATOM   4802 HD13 ILE A 304       3.177  -1.603   3.346  1.00 97.80           H  
ATOM   4803  N   ASP A 305      -1.127   1.356   4.373  1.00 98.59           N  
ATOM   4804  H   ASP A 305      -0.804   1.399   5.329  1.00 98.59           H  
ATOM   4805  CA  ASP A 305      -1.044   2.591   3.605  1.00 98.59           C  
ATOM   4806  HA  ASP A 305      -1.687   2.518   2.728  1.00 98.59           H  
ATOM   4807  C   ASP A 305       0.405   2.766   3.137  1.00 98.59           C  
ATOM   4808  CB  ASP A 305      -1.547   3.771   4.439  1.00 98.59           C  
ATOM   4809  HB2 ASP A 305      -0.910   3.911   5.312  1.00 98.59           H  
ATOM   4810  HB3 ASP A 305      -2.548   3.535   4.801  1.00 98.59           H  
ATOM   4811  O   ASP A 305       1.290   3.120   3.915  1.00 98.59           O  
ATOM   4812  CG  ASP A 305      -1.614   5.055   3.607  1.00 98.59           C  
ATOM   4813  OD1 ASP A 305      -0.686   5.368   2.824  1.00 98.59           O  
ATOM   4814  OD2 ASP A 305      -2.669   5.723   3.648  1.00 98.59           O  
ATOM   4815  N   THR A 306       0.645   2.468   1.858  1.00 98.54           N  
ATOM   4816  H   THR A 306      -0.118   2.098   1.310  1.00 98.54           H  
ATOM   4817  CA  THR A 306       1.982   2.420   1.252  1.00 98.54           C  
ATOM   4818  HA  THR A 306       2.555   1.618   1.718  1.00 98.54           H  
ATOM   4819  C   THR A 306       2.774   3.710   1.452  1.00 98.54           C  
ATOM   4820  CB  THR A 306       1.840   2.101  -0.243  1.00 98.54           C  
ATOM   4821  HB  THR A 306       1.154   2.815  -0.699  1.00 98.54           H  
ATOM   4822  O   THR A 306       3.913   3.652   1.906  1.00 98.54           O  
ATOM   4823  CG2 THR A 306       3.149   2.118  -1.025  1.00 98.54           C  
ATOM   4824 HG21 THR A 306       3.446   3.148  -1.219  1.00 98.54           H  
ATOM   4825 HG22 THR A 306       3.941   1.620  -0.465  1.00 98.54           H  
ATOM   4826 HG23 THR A 306       3.014   1.617  -1.983  1.00 98.54           H  
ATOM   4827  OG1 THR A 306       1.299   0.807  -0.372  1.00 98.54           O  
ATOM   4828  HG1 THR A 306       2.056   0.242  -0.201  1.00 98.54           H  
ATOM   4829  N   ALA A 307       2.178   4.873   1.172  1.00 98.53           N  
ATOM   4830  H   ALA A 307       1.194   4.874   0.944  1.00 98.53           H  
ATOM   4831  CA  ALA A 307       2.868   6.152   1.324  1.00 98.53           C  
ATOM   4832  HA  ALA A 307       3.848   6.085   0.850  1.00 98.53           H  
ATOM   4833  C   ALA A 307       3.102   6.476   2.804  1.00 98.53           C  
ATOM   4834  CB  ALA A 307       2.067   7.250   0.614  1.00 98.53           C  
ATOM   4835  HB1 ALA A 307       2.609   8.193   0.684  1.00 98.53           H  
ATOM   4836  HB2 ALA A 307       1.943   6.994  -0.438  1.00 98.53           H  
ATOM   4837  HB3 ALA A 307       1.090   7.367   1.083  1.00 98.53           H  
ATOM   4838  O   ALA A 307       4.226   6.779   3.197  1.00 98.53           O  
ATOM   4839  N   PHE A 308       2.068   6.346   3.641  1.00 98.81           N  
ATOM   4840  H   PHE A 308       1.181   6.015   3.287  1.00 98.81           H  
ATOM   4841  CA  PHE A 308       2.167   6.689   5.058  1.00 98.81           C  
ATOM   4842  HA  PHE A 308       2.510   7.720   5.142  1.00 98.81           H  
ATOM   4843  C   PHE A 308       3.186   5.815   5.807  1.00 98.81           C  
ATOM   4844  CB  PHE A 308       0.781   6.596   5.691  1.00 98.81           C  
ATOM   4845  HB2 PHE A 308       0.397   5.590   5.521  1.00 98.81           H  
ATOM   4846  HB3 PHE A 308       0.113   7.303   5.199  1.00 98.81           H  
ATOM   4847  O   PHE A 308       4.048   6.355   6.497  1.00 98.81           O  
ATOM   4848  CG  PHE A 308       0.774   6.867   7.179  1.00 98.81           C  
ATOM   4849  CD1 PHE A 308       0.517   5.827   8.090  1.00 98.81           C  
ATOM   4850  HD1 PHE A 308       0.317   4.829   7.730  1.00 98.81           H  
ATOM   4851  CD2 PHE A 308       1.049   8.159   7.655  1.00 98.81           C  
ATOM   4852  HD2 PHE A 308       1.291   8.949   6.959  1.00 98.81           H  
ATOM   4853  CE1 PHE A 308       0.504   6.088   9.471  1.00 98.81           C  
ATOM   4854  HE1 PHE A 308       0.295   5.291  10.170  1.00 98.81           H  
ATOM   4855  CE2 PHE A 308       1.039   8.420   9.036  1.00 98.81           C  
ATOM   4856  HE2 PHE A 308       1.269   9.410   9.401  1.00 98.81           H  
ATOM   4857  CZ  PHE A 308       0.764   7.385   9.944  1.00 98.81           C  
ATOM   4858  HZ  PHE A 308       0.772   7.584  11.005  1.00 98.81           H  
ATOM   4859  N   SER A 309       3.151   4.485   5.635  1.00 98.79           N  
ATOM   4860  H   SER A 309       2.434   4.084   5.048  1.00 98.79           H  
ATOM   4861  CA  SER A 309       4.149   3.590   6.246  1.00 98.79           C  
ATOM   4862  HA  SER A 309       4.161   3.762   7.322  1.00 98.79           H  
ATOM   4863  C   SER A 309       5.561   3.858   5.727  1.00 98.79           C  
ATOM   4864  CB  SER A 309       3.830   2.113   6.008  1.00 98.79           C  
ATOM   4865  HB2 SER A 309       3.508   1.952   4.979  1.00 98.79           H  
ATOM   4866  HB3 SER A 309       4.733   1.528   6.186  1.00 98.79           H  
ATOM   4867  O   SER A 309       6.504   3.841   6.513  1.00 98.79           O  
ATOM   4868  OG  SER A 309       2.843   1.667   6.915  1.00 98.79           O  
ATOM   4869  HG  SER A 309       2.981   0.729   7.065  1.00 98.79           H  
ATOM   4870  N   SER A 310       5.720   4.161   4.435  1.00 98.85           N  
ATOM   4871  H   SER A 310       4.916   4.162   3.823  1.00 98.85           H  
ATOM   4872  CA  SER A 310       7.034   4.476   3.861  1.00 98.85           C  
ATOM   4873  HA  SER A 310       7.718   3.657   4.088  1.00 98.85           H  
ATOM   4874  C   SER A 310       7.643   5.731   4.481  1.00 98.85           C  
ATOM   4875  CB  SER A 310       6.955   4.592   2.339  1.00 98.85           C  
ATOM   4876  HB2 SER A 310       7.945   4.812   1.941  1.00 98.85           H  
ATOM   4877  HB3 SER A 310       6.264   5.384   2.050  1.00 98.85           H  
ATOM   4878  O   SER A 310       8.810   5.723   4.868  1.00 98.85           O  
ATOM   4879  OG  SER A 310       6.533   3.359   1.804  1.00 98.85           O  
ATOM   4880  HG  SER A 310       5.576   3.391   1.739  1.00 98.85           H  
ATOM   4881  N   TYR A 311       6.838   6.777   4.664  1.00 98.84           N  
ATOM   4882  H   TYR A 311       5.890   6.723   4.319  1.00 98.84           H  
ATOM   4883  CA  TYR A 311       7.234   7.982   5.390  1.00 98.84           C  
ATOM   4884  HA  TYR A 311       8.159   8.370   4.961  1.00 98.84           H  
ATOM   4885  C   TYR A 311       7.511   7.736   6.875  1.00 98.84           C  
ATOM   4886  CB  TYR A 311       6.136   9.028   5.222  1.00 98.84           C  
ATOM   4887  HB2 TYR A 311       5.154   8.563   5.132  1.00 98.84           H  
ATOM   4888  HB3 TYR A 311       6.122   9.660   6.110  1.00 98.84           H  
ATOM   4889  O   TYR A 311       8.472   8.281   7.416  1.00 98.84           O  
ATOM   4890  CG  TYR A 311       6.402   9.939   4.065  1.00 98.84           C  
ATOM   4891  CD1 TYR A 311       7.256  11.034   4.271  1.00 98.84           C  
ATOM   4892  HD1 TYR A 311       7.692  11.210   5.244  1.00 98.84           H  
ATOM   4893  CD2 TYR A 311       5.843   9.690   2.800  1.00 98.84           C  
ATOM   4894  HD2 TYR A 311       5.186   8.848   2.641  1.00 98.84           H  
ATOM   4895  CE1 TYR A 311       7.564  11.883   3.206  1.00 98.84           C  
ATOM   4896  HE1 TYR A 311       8.227  12.717   3.383  1.00 98.84           H  
ATOM   4897  CE2 TYR A 311       6.153  10.541   1.731  1.00 98.84           C  
ATOM   4898  HE2 TYR A 311       5.763  10.367   0.739  1.00 98.84           H  
ATOM   4899  OH  TYR A 311       7.356  12.411   0.894  1.00 98.84           O  
ATOM   4900  HH  TYR A 311       8.009  13.085   1.092  1.00 98.84           H  
ATOM   4901  CZ  TYR A 311       7.024  11.626   1.933  1.00 98.84           C  
ATOM   4902  N   TYR A 312       6.717   6.883   7.523  1.00 98.84           N  
ATOM   4903  H   TYR A 312       5.907   6.511   7.048  1.00 98.84           H  
ATOM   4904  CA  TYR A 312       6.967   6.475   8.901  1.00 98.84           C  
ATOM   4905  HA  TYR A 312       6.994   7.365   9.530  1.00 98.84           H  
ATOM   4906  C   TYR A 312       8.327   5.773   9.050  1.00 98.84           C  
ATOM   4907  CB  TYR A 312       5.821   5.582   9.384  1.00 98.84           C  
ATOM   4908  HB2 TYR A 312       4.898   6.161   9.416  1.00 98.84           H  
ATOM   4909  HB3 TYR A 312       5.672   4.768   8.674  1.00 98.84           H  
ATOM   4910  O   TYR A 312       9.073   6.075   9.977  1.00 98.84           O  
ATOM   4911  CG  TYR A 312       6.077   4.987  10.748  1.00 98.84           C  
ATOM   4912  CD1 TYR A 312       6.330   3.609  10.875  1.00 98.84           C  
ATOM   4913  HD1 TYR A 312       6.317   2.968  10.006  1.00 98.84           H  
ATOM   4914  CD2 TYR A 312       6.130   5.824  11.878  1.00 98.84           C  
ATOM   4915  HD2 TYR A 312       5.973   6.887  11.776  1.00 98.84           H  
ATOM   4916  CE1 TYR A 312       6.616   3.070  12.142  1.00 98.84           C  
ATOM   4917  HE1 TYR A 312       6.807   2.013  12.253  1.00 98.84           H  
ATOM   4918  CE2 TYR A 312       6.414   5.285  13.144  1.00 98.84           C  
ATOM   4919  HE2 TYR A 312       6.443   5.928  14.012  1.00 98.84           H  
ATOM   4920  OH  TYR A 312       6.925   3.366  14.494  1.00 98.84           O  
ATOM   4921  HH  TYR A 312       6.934   4.040  15.178  1.00 98.84           H  
ATOM   4922  CZ  TYR A 312       6.657   3.902  13.279  1.00 98.84           C  
ATOM   4923  N   TRP A 313       8.712   4.896   8.119  1.00 98.81           N  
ATOM   4924  H   TRP A 313       8.057   4.624   7.399  1.00 98.81           H  
ATOM   4925  CA  TRP A 313      10.029   4.253   8.161  1.00 98.81           C  
ATOM   4926  HA  TRP A 313      10.193   3.871   9.169  1.00 98.81           H  
ATOM   4927  C   TRP A 313      11.178   5.221   7.877  1.00 98.81           C  
ATOM   4928  CB  TRP A 313      10.076   3.068   7.201  1.00 98.81           C  
ATOM   4929  HB2 TRP A 313       9.954   3.442   6.185  1.00 98.81           H  
ATOM   4930  HB3 TRP A 313      11.061   2.606   7.267  1.00 98.81           H  
ATOM   4931  O   TRP A 313      12.227   5.082   8.501  1.00 98.81           O  
ATOM   4932  CG  TRP A 313       9.055   2.005   7.448  1.00 98.81           C  
ATOM   4933  CD1 TRP A 313       8.649   1.528   8.644  1.00 98.81           C  
ATOM   4934  HD1 TRP A 313       9.010   1.864   9.605  1.00 98.81           H  
ATOM   4935  CD2 TRP A 313       8.270   1.287   6.461  1.00 98.81           C  
ATOM   4936  CE2 TRP A 313       7.412   0.363   7.116  1.00 98.81           C  
ATOM   4937  CE3 TRP A 313       8.220   1.329   5.065  1.00 98.81           C  
ATOM   4938  HE3 TRP A 313       8.880   2.022   4.565  1.00 98.81           H
[truncated: 214,335 more chars]
