# Supplementary material for: Using structure prediction of negative sense RNA virus nucleoproteins to assess evolutionary relationships
Source: bioRxiv. 2024 May 22:2024.02.16.580771. Originally published 2024 Feb 17. Preprint. [Version 2] doi: 10.1101/2024.02.16.580771 (PMC10888975; doi:10.1101/2024.02.16.580771)
Supplement: Supplement 2 — Supplementary File 2: Full NSV Dataset NP AlphaFold PDBs (.pdb files) [file media-2.zip › Full NSV Dataset NP AlphaFold PDBs/LFV.pdb]

ATOM      1  N   MET A   1     -48.485   0.436   5.942  1.00 27.93           N  
ATOM      2  H   MET A   1     -48.223  -0.491   5.639  1.00 27.93           H  
ATOM      3  H2  MET A   1     -48.327   0.502   6.938  1.00 27.93           H  
ATOM      4  H3  MET A   1     -49.466   0.582   5.753  1.00 27.93           H  
ATOM      5  CA  MET A   1     -47.664   1.459   5.254  1.00 27.93           C  
ATOM      6  HA  MET A   1     -47.774   1.358   4.174  1.00 27.93           H  
ATOM      7  C   MET A   1     -46.206   1.227   5.624  1.00 27.93           C  
ATOM      8  CB  MET A   1     -48.076   2.884   5.663  1.00 27.93           C  
ATOM      9  HB2 MET A   1     -47.445   3.598   5.134  1.00 27.93           H  
ATOM     10  HB3 MET A   1     -47.909   3.012   6.733  1.00 27.93           H  
ATOM     11  O   MET A   1     -45.903   1.211   6.811  1.00 27.93           O  
ATOM     12  CG  MET A   1     -49.543   3.215   5.365  1.00 27.93           C  
ATOM     13  HG2 MET A   1     -50.189   2.494   5.867  1.00 27.93           H  
ATOM     14  HG3 MET A   1     -49.719   3.158   4.291  1.00 27.93           H  
ATOM     15  SD  MET A   1     -49.995   4.864   5.948  1.00 27.93           S  
ATOM     16  CE  MET A   1     -51.794   4.829   5.715  1.00 27.93           C  
ATOM     17  HE1 MET A   1     -52.234   4.036   6.320  1.00 27.93           H  
ATOM     18  HE2 MET A   1     -52.028   4.660   4.663  1.00 27.93           H  
ATOM     19  HE3 MET A   1     -52.217   5.786   6.021  1.00 27.93           H  
ATOM     20  N   SER A   2     -45.317   0.988   4.660  1.00 28.03           N  
ATOM     21  H   SER A   2     -45.581   1.002   3.686  1.00 28.03           H  
ATOM     22  CA  SER A   2     -43.896   0.713   4.920  1.00 28.03           C  
ATOM     23  HA  SER A   2     -43.788   0.197   5.874  1.00 28.03           H  
ATOM     24  C   SER A   2     -43.090   2.011   4.994  1.00 28.03           C  
ATOM     25  CB  SER A   2     -43.344  -0.225   3.838  1.00 28.03           C  
ATOM     26  HB2 SER A   2     -43.795  -1.210   3.953  1.00 28.03           H  
ATOM     27  HB3 SER A   2     -42.263  -0.319   3.937  1.00 28.03           H  
ATOM     28  O   SER A   2     -42.605   2.508   3.979  1.00 28.03           O  
ATOM     29  OG  SER A   2     -43.674   0.282   2.561  1.00 28.03           O  
ATOM     30  HG  SER A   2     -43.126   1.054   2.402  1.00 28.03           H  
ATOM     31  N   ALA A   3     -42.942   2.567   6.196  1.00 27.72           N  
ATOM     32  H   ALA A   3     -43.391   2.145   6.997  1.00 27.72           H  
ATOM     33  CA  ALA A   3     -42.030   3.684   6.415  1.00 27.72           C  
ATOM     34  HA  ALA A   3     -42.260   4.476   5.702  1.00 27.72           H  
ATOM     35  C   ALA A   3     -40.583   3.218   6.178  1.00 27.72           C  
ATOM     36  CB  ALA A   3     -42.240   4.242   7.829  1.00 27.72           C  
ATOM     37  HB1 ALA A   3     -42.036   3.470   8.572  1.00 27.72           H  
ATOM     38  HB2 ALA A   3     -43.267   4.590   7.940  1.00 27.72           H  
ATOM     39  HB3 ALA A   3     -41.564   5.081   7.992  1.00 27.72           H  
ATOM     40  O   ALA A   3     -40.026   2.484   6.998  1.00 27.72           O  
ATOM     41  N   SER A   4     -39.978   3.658   5.070  1.00 34.73           N  
ATOM     42  H   SER A   4     -40.522   4.189   4.405  1.00 34.73           H  
ATOM     43  CA  SER A   4     -38.536   3.536   4.843  1.00 34.73           C  
ATOM     44  HA  SER A   4     -38.232   2.500   4.995  1.00 34.73           H  
ATOM     45  C   SER A   4     -37.820   4.419   5.866  1.00 34.73           C  
ATOM     46  CB  SER A   4     -38.171   3.928   3.407  1.00 34.73           C  
ATOM     47  HB2 SER A   4     -38.352   4.991   3.251  1.00 34.73           H  
ATOM     48  HB3 SER A   4     -38.778   3.355   2.707  1.00 34.73           H  
ATOM     49  O   SER A   4     -37.637   5.618   5.659  1.00 34.73           O  
ATOM     50  OG  SER A   4     -36.808   3.633   3.185  1.00 34.73           O  
ATOM     51  HG  SER A   4     -36.526   4.048   2.366  1.00 34.73           H  
ATOM     52  N   LYS A   5     -37.522   3.850   7.039  1.00 46.37           N  
ATOM     53  H   LYS A   5     -37.793   2.886   7.171  1.00 46.37           H  
ATOM     54  CA  LYS A   5     -36.857   4.565   8.129  1.00 46.37           C  
ATOM     55  HA  LYS A   5     -37.377   5.506   8.312  1.00 46.37           H  
ATOM     56  C   LYS A   5     -35.440   4.904   7.690  1.00 46.37           C  
ATOM     57  CB  LYS A   5     -36.846   3.738   9.425  1.00 46.37           C  
ATOM     58  HB2 LYS A   5     -36.119   4.185  10.103  1.00 46.37           H  
ATOM     59  HB3 LYS A   5     -36.521   2.721   9.206  1.00 46.37           H  
ATOM     60  O   LYS A   5     -34.577   4.029   7.670  1.00 46.37           O  
ATOM     61  CG  LYS A   5     -38.208   3.709  10.134  1.00 46.37           C  
ATOM     62  HG2 LYS A   5     -38.540   4.732  10.314  1.00 46.37           H  
ATOM     63  HG3 LYS A   5     -38.939   3.203   9.505  1.00 46.37           H  
ATOM     64  CD  LYS A   5     -38.085   2.973  11.477  1.00 46.37           C  
ATOM     65  HD2 LYS A   5     -37.317   3.458  12.079  1.00 46.37           H  
ATOM     66  HD3 LYS A   5     -37.786   1.942  11.288  1.00 46.37           H  
ATOM     67  CE  LYS A   5     -39.417   2.996  12.236  1.00 46.37           C  
ATOM     68  HE2 LYS A   5     -40.177   2.522  11.615  1.00 46.37           H  
ATOM     69  HE3 LYS A   5     -39.712   4.034  12.389  1.00 46.37           H  
ATOM     70  NZ  LYS A   5     -39.312   2.295  13.542  1.00 46.37           N  
ATOM     71  HZ1 LYS A   5     -38.612   2.730  14.127  1.00 46.37           H  
ATOM     72  HZ2 LYS A   5     -40.194   2.318  14.033  1.00 46.37           H  
ATOM     73  HZ3 LYS A   5     -39.051   1.328  13.406  1.00 46.37           H  
ATOM     74  N   GLU A   6     -35.220   6.179   7.384  1.00 53.48           N  
ATOM     75  H   GLU A   6     -36.018   6.790   7.288  1.00 53.48           H  
ATOM     76  CA  GLU A   6     -33.897   6.751   7.158  1.00 53.48           C  
ATOM     77  HA  GLU A   6     -33.517   6.405   6.197  1.00 53.48           H  
ATOM     78  C   GLU A   6     -32.946   6.298   8.276  1.00 53.48           C  
ATOM     79  CB  GLU A   6     -34.025   8.279   7.110  1.00 53.48           C  
ATOM     80  HB2 GLU A   6     -34.753   8.551   6.346  1.00 53.48           H  
ATOM     81  HB3 GLU A   6     -34.391   8.625   8.076  1.00 53.48           H  
ATOM     82  O   GLU A   6     -33.152   6.586   9.462  1.00 53.48           O  
ATOM     83  CG  GLU A   6     -32.688   8.956   6.781  1.00 53.48           C  
ATOM     84  HG2 GLU A   6     -31.934   8.636   7.500  1.00 53.48           H  
ATOM     85  HG3 GLU A   6     -32.368   8.629   5.792  1.00 53.48           H  
ATOM     86  CD  GLU A   6     -32.786  10.486   6.831  1.00 53.48           C  
ATOM     87  OE1 GLU A   6     -32.076  11.124   6.026  1.00 53.48           O  
ATOM     88  OE2 GLU A   6     -33.512  10.993   7.719  1.00 53.48           O  
ATOM     89  N   ILE A   7     -31.925   5.519   7.908  1.00 59.78           N  
ATOM     90  H   ILE A   7     -31.820   5.281   6.932  1.00 59.78           H  
ATOM     91  CA  ILE A   7     -31.003   4.941   8.881  1.00 59.78           C  
ATOM     92  HA  ILE A   7     -31.586   4.551   9.715  1.00 59.78           H  
ATOM     93  C   ILE A   7     -30.122   6.075   9.396  1.00 59.78           C  
ATOM     94  CB  ILE A   7     -30.194   3.760   8.291  1.00 59.78           C  
ATOM     95  HB  ILE A   7     -29.612   4.119   7.443  1.00 59.78           H  
ATOM     96  O   ILE A   7     -29.181   6.495   8.722  1.00 59.78           O  
ATOM     97  CG1 ILE A   7     -31.147   2.644   7.799  1.00 59.78           C  
ATOM     98 HG12 ILE A   7     -31.762   2.302   8.631  1.00 59.78           H  
ATOM     99 HG13 ILE A   7     -31.813   3.053   7.039  1.00 59.78           H  
ATOM    100  CG2 ILE A   7     -29.223   3.206   9.356  1.00 59.78           C  
ATOM    101 HG21 ILE A   7     -29.784   2.787  10.191  1.00 59.78           H  
ATOM    102 HG22 ILE A   7     -28.563   3.990   9.726  1.00 59.78           H  
ATOM    103 HG23 ILE A   7     -28.594   2.429   8.921  1.00 59.78           H  
ATOM    104  CD1 ILE A   7     -30.446   1.429   7.175  1.00 59.78           C  
ATOM    105 HD11 ILE A   7     -29.910   0.863   7.937  1.00 59.78           H  
ATOM    106 HD12 ILE A   7     -31.193   0.775   6.726  1.00 59.78           H  
ATOM    107 HD13 ILE A   7     -29.752   1.756   6.400  1.00 59.78           H  
ATOM    108  N   LYS A   8     -30.404   6.540  10.621  1.00 76.83           N  
ATOM    109  H   LYS A   8     -31.279   6.226  11.015  1.00 76.83           H  
ATOM    110  CA  LYS A   8     -29.625   7.552  11.358  1.00 76.83           C  
ATOM    111  HA  LYS A   8     -29.408   8.365  10.665  1.00 76.83           H  
ATOM    112  C   LYS A   8     -28.267   6.989  11.800  1.00 76.83           C  
ATOM    113  CB  LYS A   8     -30.449   8.137  12.522  1.00 76.83           C  
ATOM    114  HB2 LYS A   8     -29.837   8.887  13.024  1.00 76.83           H  
ATOM    115  HB3 LYS A   8     -30.692   7.350  13.236  1.00 76.83           H  
ATOM    116  O   LYS A   8     -27.943   6.925  12.983  1.00 76.83           O  
ATOM    117  CG  LYS A   8     -31.741   8.818  12.046  1.00 76.83           C  
ATOM    118  HG2 LYS A   8     -32.436   8.063  11.677  1.00 76.83           H  
ATOM    119  HG3 LYS A   8     -31.501   9.498  11.229  1.00 76.83           H  
ATOM    120  CD  LYS A   8     -32.419   9.616  13.169  1.00 76.83           C  
ATOM    121  HD2 LYS A   8     -31.721  10.363  13.546  1.00 76.83           H  
ATOM    122  HD3 LYS A   8     -32.704   8.943  13.978  1.00 76.83           H  
ATOM    123  CE  LYS A   8     -33.661  10.311  12.596  1.00 76.83           C  
ATOM    124  HE2 LYS A   8     -34.370   9.551  12.269  1.00 76.83           H  
ATOM    125  HE3 LYS A   8     -33.363  10.867  11.707  1.00 76.83           H  
ATOM    126  NZ  LYS A   8     -34.298  11.233  13.571  1.00 76.83           N  
ATOM    127  HZ1 LYS A   8     -33.653  11.963  13.838  1.00 76.83           H  
ATOM    128  HZ2 LYS A   8     -34.609  10.740  14.396  1.00 76.83           H  
ATOM    129  HZ3 LYS A   8     -35.095  11.681  13.141  1.00 76.83           H  
ATOM    130  N   SER A   9     -27.473   6.555  10.828  1.00 81.37           N  
ATOM    131  H   SER A   9     -27.817   6.688   9.888  1.00 81.37           H  
ATOM    132  CA  SER A   9     -26.250   5.770  10.972  1.00 81.37           C  
ATOM    133  HA  SER A   9     -26.500   4.815  11.435  1.00 81.37           H  
ATOM    134  C   SER A   9     -25.206   6.451  11.854  1.00 81.37           C  
ATOM    135  CB  SER A   9     -25.685   5.489   9.574  1.00 81.37           C  
ATOM    136  HB2 SER A   9     -26.391   4.867   9.023  1.00 81.37           H  
ATOM    137  HB3 SER A   9     -24.737   4.958   9.656  1.00 81.37           H  
ATOM    138  O   SER A   9     -24.545   5.776  12.636  1.00 81.37           O  
ATOM    139  OG  SER A   9     -25.500   6.707   8.878  1.00 81.37           O  
ATOM    140  HG  SER A   9     -25.833   6.612   7.982  1.00 81.37           H  
ATOM    141  N   PHE A  10     -25.064   7.777  11.795  1.00 86.16           N  
ATOM    142  H   PHE A  10     -25.566   8.288  11.083  1.00 86.16           H  
ATOM    143  CA  PHE A  10     -24.136   8.481  12.682  1.00 86.16           C  
ATOM    144  HA  PHE A  10     -23.197   7.927  12.695  1.00 86.16           H  
ATOM    145  C   PHE A  10     -24.632   8.520  14.137  1.00 86.16           C  
ATOM    146  CB  PHE A  10     -23.828   9.876  12.135  1.00 86.16           C  
ATOM    147  HB2 PHE A  10     -23.580   9.805  11.076  1.00 86.16           H  
ATOM    148  HB3 PHE A  10     -24.708  10.512  12.230  1.00 86.16           H  
ATOM    149  O   PHE A  10     -23.866   8.228  15.050  1.00 86.16           O  
ATOM    150  CG  PHE A  10     -22.653  10.503  12.855  1.00 86.16           C  
ATOM    151  CD1 PHE A  10     -22.855  11.549  13.774  1.00 86.16           C  
ATOM    152  HD1 PHE A  10     -23.844  11.950  13.943  1.00 86.16           H  
ATOM    153  CD2 PHE A  10     -21.357   9.993  12.647  1.00 86.16           C  
ATOM    154  HD2 PHE A  10     -21.191   9.186  11.949  1.00 86.16           H  
ATOM    155  CE1 PHE A  10     -21.761  12.088  14.472  1.00 86.16           C  
ATOM    156  HE1 PHE A  10     -21.912  12.914  15.151  1.00 86.16           H  
ATOM    157  CE2 PHE A  10     -20.265  10.528  13.350  1.00 86.16           C  
ATOM    158  HE2 PHE A  10     -19.268  10.149  13.185  1.00 86.16           H  
ATOM    159  CZ  PHE A  10     -20.466  11.583  14.251  1.00 86.16           C  
ATOM    160  HZ  PHE A  10     -19.614  12.019  14.750  1.00 86.16           H  
ATOM    161  N   LEU A  11     -25.928   8.774  14.365  1.00 89.26           N  
ATOM    162  H   LEU A  11     -26.529   8.940  13.570  1.00 89.26           H  
ATOM    163  CA  LEU A  11     -26.547   8.710  15.700  1.00 89.26           C  
ATOM    164  HA  LEU A  11     -26.013   9.390  16.363  1.00 89.26           H  
ATOM    165  C   LEU A  11     -26.448   7.298  16.301  1.00 89.26           C  
ATOM    166  CB  LEU A  11     -28.017   9.164  15.582  1.00 89.26           C  
ATOM    167  HB2 LEU A  11     -28.040  10.187  15.208  1.00 89.26           H  
ATOM    168  HB3 LEU A  11     -28.510   8.524  14.851  1.00 89.26           H  
ATOM    169  O   LEU A  11     -26.200   7.147  17.496  1.00 89.26           O  
ATOM    170  CG  LEU A  11     -28.833   9.092  16.888  1.00 89.26           C  
ATOM    171  HG  LEU A  11     -28.760   8.093  17.316  1.00 89.26           H  
ATOM    172  CD1 LEU A  11     -28.351  10.110  17.919  1.00 89.26           C  
ATOM    173 HD11 LEU A  11     -28.426  11.122  17.520  1.00 89.26           H  
ATOM    174 HD12 LEU A  11     -27.317   9.906  18.197  1.00 89.26           H  
ATOM    175 HD13 LEU A  11     -28.962  10.036  18.819  1.00 89.26           H  
ATOM    176  CD2 LEU A  11     -30.308   9.354  16.584  1.00 89.26           C  
ATOM    177 HD21 LEU A  11     -30.881   9.298  17.509  1.00 89.26           H  
ATOM    178 HD22 LEU A  11     -30.681   8.593  15.899  1.00 89.26           H  
ATOM    179 HD23 LEU A  11     -30.430  10.344  16.145  1.00 89.26           H  
ATOM    180  N   TRP A  12     -26.609   6.267  15.470  1.00 93.75           N  
ATOM    181  H   TRP A  12     -26.875   6.467  14.516  1.00 93.75           H  
ATOM    182  CA  TRP A  12     -26.413   4.867  15.846  1.00 93.75           C  
ATOM    183  HA  TRP A  12     -27.042   4.635  16.706  1.00 93.75           H  
ATOM    184  C   TRP A  12     -24.966   4.598  16.286  1.00 93.75           C  
ATOM    185  CB  TRP A  12     -26.840   3.972  14.673  1.00 93.75           C  
ATOM    186  HB2 TRP A  12     -26.389   2.989  14.810  1.00 93.75           H  
ATOM    187  HB3 TRP A  12     -26.428   4.373  13.747  1.00 93.75           H  
ATOM    188  O   TRP A  12     -24.763   4.071  17.378  1.00 93.75           O  
ATOM    189  CG  TRP A  12     -28.320   3.767  14.477  1.00 93.75           C  
ATOM    190  CD1 TRP A  12     -29.323   4.503  15.015  1.00 93.75           C  
ATOM    191  HD1 TRP A  12     -29.188   5.358  15.662  1.00 93.75           H  
ATOM    192  CD2 TRP A  12     -28.981   2.711  13.712  1.00 93.75           C  
ATOM    193  CE2 TRP A  12     -30.394   2.899  13.801  1.00 93.75           C  
ATOM    194  CE3 TRP A  12     -28.530   1.592  12.979  1.00 93.75           C  
ATOM    195  HE3 TRP A  12     -27.472   1.380  12.931  1.00 93.75           H  
ATOM    196  NE1 TRP A  12     -30.546   3.979  14.638  1.00 93.75           N  
ATOM    197  HE1 TRP A  12     -31.435   4.300  14.995  1.00 93.75           H  
ATOM    198  CH2 TRP A  12     -30.822   0.983  12.392  1.00 93.75           C  
ATOM    199  HH2 TRP A  12     -31.506   0.322  11.879  1.00 93.75           H  
ATOM    200  CZ2 TRP A  12     -31.309   2.059  13.151  1.00 93.75           C  
ATOM    201  HZ2 TRP A  12     -32.372   2.225  13.251  1.00 93.75           H  
ATOM    202  CZ3 TRP A  12     -29.442   0.737  12.331  1.00 93.75           C  
ATOM    203  HZ3 TRP A  12     -29.089  -0.124  11.783  1.00 93.75           H  
ATOM    204  N   THR A  13     -23.971   5.031  15.504  1.00 90.52           N  
ATOM    205  H   THR A  13     -24.197   5.422  14.601  1.00 90.52           H  
ATOM    206  CA  THR A  13     -22.544   4.933  15.865  1.00 90.52           C  
ATOM    207  HA  THR A  13     -22.298   3.886  16.042  1.00 90.52           H  
ATOM    208  C   THR A  13     -22.217   5.689  17.152  1.00 90.52           C  
ATOM    209  CB  THR A  13     -21.667   5.424  14.703  1.00 90.52           C  
ATOM    210  HB  THR A  13     -22.020   6.398  14.364  1.00 90.52           H  
ATOM    211  O   THR A  13     -21.559   5.127  18.021  1.00 90.52           O  
ATOM    212  CG2 THR A  13     -20.175   5.520  15.018  1.00 90.52           C  
ATOM    213 HG21 THR A  13     -19.810   4.567  15.401  1.00 90.52           H  
ATOM    214 HG22 THR A  13     -19.992   6.300  15.756  1.00 90.52           H  
ATOM    215 HG23 THR A  13     -19.626   5.773  14.111  1.00 90.52           H  
ATOM    216  OG1 THR A  13     -21.799   4.492  13.659  1.00 90.52           O  
ATOM    217  HG1 THR A  13     -21.464   4.903  12.859  1.00 90.52           H  
ATOM    218  N   GLN A  14     -22.718   6.914  17.334  1.00 90.39           N  
ATOM    219  H   GLN A  14     -23.229   7.344  16.576  1.00 90.39           H  
ATOM    220  CA  GLN A  14     -22.516   7.692  18.565  1.00 90.39           C  
ATOM    221  HA  GLN A  14     -21.448   7.787  18.758  1.00 90.39           H  
ATOM    222  C   GLN A  14     -23.134   7.025  19.797  1.00 90.39           C  
ATOM    223  CB  GLN A  14     -23.133   9.089  18.392  1.00 90.39           C  
ATOM    224  HB2 GLN A  14     -23.194   9.582  19.362  1.00 90.39           H  
ATOM    225  HB3 GLN A  14     -24.146   8.990  18.002  1.00 90.39           H  
ATOM    226  O   GLN A  14     -22.548   7.025  20.877  1.00 90.39           O  
ATOM    227  CG  GLN A  14     -22.317   9.980  17.447  1.00 90.39           C  
ATOM    228  HG2 GLN A  14     -22.142   9.467  16.501  1.00 90.39           H  
ATOM    229  HG3 GLN A  14     -22.902  10.875  17.233  1.00 90.39           H  
ATOM    230  CD  GLN A  14     -20.973  10.420  18.017  1.00 90.39           C  
ATOM    231  NE2 GLN A  14     -20.253  11.199  17.257  1.00 90.39           N  
ATOM    232 HE21 GLN A  14     -19.516  11.742  17.682  1.00 90.39           H  
ATOM    233 HE22 GLN A  14     -20.611  11.484  16.357  1.00 90.39           H  
ATOM    234  OE1 GLN A  14     -20.554  10.089  19.114  1.00 90.39           O  
ATOM    235  N   SER A  15     -24.308   6.418  19.641  1.00 94.13           N  
ATOM    236  H   SER A  15     -24.752   6.451  18.734  1.00 94.13           H  
ATOM    237  CA  SER A  15     -25.009   5.771  20.753  1.00 94.13           C  
ATOM    238  HA  SER A  15     -24.961   6.426  21.624  1.00 94.13           H  
ATOM    239  C   SER A  15     -24.357   4.446  21.151  1.00 94.13           C  
ATOM    240  CB  SER A  15     -26.479   5.584  20.404  1.00 94.13           C  
ATOM    241  HB2 SER A  15     -26.577   4.900  19.561  1.00 94.13           H  
ATOM    242  HB3 SER A  15     -27.002   5.172  21.267  1.00 94.13           H  
ATOM    243  O   SER A  15     -24.251   4.164  22.343  1.00 94.13           O  
ATOM    244  OG  SER A  15     -27.037   6.842  20.071  1.00 94.13           O  
ATOM    245  HG  SER A  15     -26.741   7.068  19.186  1.00 94.13           H  
ATOM    246  N   LEU A  16     -23.848   3.683  20.174  1.00 94.87           N  
ATOM    247  H   LEU A  16     -23.991   3.969  19.216  1.00 94.87           H  
ATOM    248  CA  LEU A  16     -22.978   2.528  20.417  1.00 94.87           C  
ATOM    249  HA  LEU A  16     -23.468   1.850  21.115  1.00 94.87           H  
ATOM    250  C   LEU A  16     -21.664   2.961  21.085  1.00 94.87           C  
ATOM    251  CB  LEU A  16     -22.708   1.789  19.091  1.00 94.87           C  
ATOM    252  HB2 LEU A  16     -22.378   2.518  18.350  1.00 94.87           H  
ATOM    253  HB3 LEU A  16     -21.891   1.083  19.242  1.00 94.87           H  
ATOM    254  O   LEU A  16     -21.295   2.381  22.099  1.00 94.87           O  
ATOM    255  CG  LEU A  16     -23.916   1.013  18.536  1.00 94.87           C  
ATOM    256  HG  LEU A  16     -24.799   1.652  18.559  1.00 94.87           H  
ATOM    257  CD1 LEU A  16     -23.657   0.605  17.083  1.00 94.87           C  
ATOM    258 HD11 LEU A  16     -23.510   1.499  16.477  1.00 94.87           H  
ATOM    259 HD12 LEU A  16     -24.514   0.053  16.697  1.00 94.87           H  
ATOM    260 HD13 LEU A  16     -22.766  -0.019  17.023  1.00 94.87           H  
ATOM    261  CD2 LEU A  16     -24.210  -0.253  19.345  1.00 94.87           C  
ATOM    262 HD21 LEU A  16     -24.454   0.005  20.376  1.00 94.87           H  
ATOM    263 HD22 LEU A  16     -23.339  -0.909  19.340  1.00 94.87           H  
ATOM    264 HD23 LEU A  16     -25.061  -0.779  18.914  1.00 94.87           H  
ATOM    265  N   ARG A  17     -21.000   4.011  20.578  1.00 92.47           N  
ATOM    266  H   ARG A  17     -21.354   4.422  19.726  1.00 92.47           H  
ATOM    267  CA  ARG A  17     -19.758   4.573  21.144  1.00 92.47           C  
ATOM    268  HA  ARG A  17     -18.984   3.805  21.137  1.00 92.47           H  
ATOM    269  C   ARG A  17     -19.933   4.971  22.612  1.00 92.47           C  
ATOM    270  CB  ARG A  17     -19.293   5.759  20.271  1.00 92.47           C  
ATOM    271  HB2 ARG A  17     -19.228   5.428  19.235  1.00 92.47           H  
ATOM    272  HB3 ARG A  17     -20.030   6.560  20.329  1.00 92.47           H  
ATOM    273  O   ARG A  17     -19.116   4.594  23.443  1.00 92.47           O  
ATOM    274  CG  ARG A  17     -17.923   6.318  20.684  1.00 92.47           C  
ATOM    275  HG2 ARG A  17     -17.160   5.556  20.522  1.00 92.47           H  
ATOM    276  HG3 ARG A  17     -17.941   6.561  21.746  1.00 92.47           H  
ATOM    277  CD  ARG A  17     -17.542   7.602  19.927  1.00 92.47           C  
ATOM    278  HD2 ARG A  17     -18.325   8.343  20.090  1.00 92.47           H  
ATOM    279  HD3 ARG A  17     -16.618   7.984  20.360  1.00 92.47           H  
ATOM    280  NE  ARG A  17     -17.337   7.393  18.474  1.00 92.47           N  
ATOM    281  HE  ARG A  17     -17.187   6.445  18.161  1.00 92.47           H  
ATOM    282  NH1 ARG A  17     -17.380   9.605  17.830  1.00 92.47           N  
ATOM    283 HH11 ARG A  17     -17.330  10.278  17.079  1.00 92.47           H  
ATOM    284 HH12 ARG A  17     -17.627   9.874  18.772  1.00 92.47           H  
ATOM    285  NH2 ARG A  17     -16.960   8.062  16.312  1.00 92.47           N  
ATOM    286 HH21 ARG A  17     -16.823   8.814  15.652  1.00 92.47           H  
ATOM    287 HH22 ARG A  17     -16.721   7.122  16.031  1.00 92.47           H  
ATOM    288  CZ  ARG A  17     -17.222   8.345  17.558  1.00 92.47           C  
ATOM    289  N   ARG A  18     -21.020   5.676  22.950  1.00 92.70           N  
ATOM    290  H   ARG A  18     -21.622   5.989  22.202  1.00 92.70           H  
ATOM    291  CA  ARG A  18     -21.322   6.081  24.332  1.00 92.70           C  
ATOM    292  HA  ARG A  18     -20.457   6.614  24.727  1.00 92.70           H  
ATOM    293  C   ARG A  18     -21.524   4.877  25.252  1.00 92.70           C  
ATOM    294  CB  ARG A  18     -22.534   7.025  24.344  1.00 92.70           C  
ATOM    295  HB2 ARG A  18     -22.336   7.858  23.670  1.00 92.70           H  
ATOM    296  HB3 ARG A  18     -23.409   6.487  23.980  1.00 92.70           H  
ATOM    297  O   ARG A  18     -20.899   4.821  26.304  1.00 92.70           O  
ATOM    298  CG  ARG A  18     -22.810   7.582  25.753  1.00 92.70           C  
ATOM    299  HG2 ARG A  18     -21.925   8.113  26.102  1.00 92.70           H  
ATOM    300  HG3 ARG A  18     -23.016   6.768  26.448  1.00 92.70           H  
ATOM    301  CD  ARG A  18     -23.997   8.552  25.766  1.00 92.70           C  
ATOM    302  HD2 ARG A  18     -23.809   9.342  25.040  1.00 92.70           H  
ATOM    303  HD3 ARG A  18     -24.062   8.999  26.758  1.00 92.70           H  
ATOM    304  NE  ARG A  18     -25.268   7.866  25.459  1.00 92.70           N  
ATOM    305  HE  ARG A  18     -25.243   6.856  25.462  1.00 92.70           H  
ATOM    306  NH1 ARG A  18     -26.581   9.736  25.217  1.00 92.70           N  
ATOM    307 HH11 ARG A  18     -27.482  10.161  25.051  1.00 92.70           H  
ATOM    308 HH12 ARG A  18     -25.782  10.310  25.446  1.00 92.70           H  
ATOM    309  NH2 ARG A  18     -27.478   7.710  24.944  1.00 92.70           N  
ATOM    310 HH21 ARG A  18     -28.369   8.149  24.761  1.00 92.70           H  
ATOM    311 HH22 ARG A  18     -27.400   6.703  24.951  1.00 92.70           H  
ATOM    312  CZ  ARG A  18     -26.431   8.440  25.207  1.00 92.70           C  
ATOM    313  N   GLU A  19     -22.377   3.930  24.865  1.00 95.25           N  
ATOM    314  H   GLU A  19     -22.832   4.018  23.967  1.00 95.25           H  
ATOM    315  CA  GLU A  19     -22.699   2.761  25.696  1.00 95.25           C  
ATOM    316  HA  GLU A  19     -22.970   3.097  26.696  1.00 95.25           H  
ATOM    317  C   GLU A  19     -21.509   1.797  25.854  1.00 95.25           C  
ATOM    318  CB  GLU A  19     -23.908   2.044  25.074  1.00 95.25           C  
ATOM    319  HB2 GLU A  19     -24.701   2.767  24.884  1.00 95.25           H  
ATOM    320  HB3 GLU A  19     -23.603   1.626  24.115  1.00 95.25           H  
ATOM    321  O   GLU A  19     -21.341   1.203  26.914  1.00 95.25           O  
ATOM    322  CG  GLU A  19     -24.461   0.906  25.943  1.00 95.25           C  
ATOM    323  HG2 GLU A  19     -23.642   0.255  26.247  1.00 95.25           H  
ATOM    324  HG3 GLU A  19     -25.135   0.296  25.341  1.00 95.25           H  
ATOM    325  CD  GLU A  19     -25.225   1.364  27.185  1.00 95.25           C  
ATOM    326  OE1 GLU A  19     -25.147   0.666  28.218  1.00 95.25           O  
ATOM    327  OE2 GLU A  19     -26.017   2.335  27.138  1.00 95.25           O  
ATOM    328  N   LEU A  20     -20.672   1.653  24.823  1.00 94.85           N  
ATOM    329  H   LEU A  20     -20.877   2.142  23.963  1.00 94.85           H  
ATOM    330  CA  LEU A  20     -19.537   0.723  24.813  1.00 94.85           C  
ATOM    331  HA  LEU A  20     -19.731  -0.062  25.545  1.00 94.85           H  
ATOM    332  C   LEU A  20     -18.213   1.347  25.261  1.00 94.85           C  
ATOM    333  CB  LEU A  20     -19.423   0.075  23.424  1.00 94.85           C  
ATOM    334  HB2 LEU A  20     -19.290   0.863  22.683  1.00 94.85           H  
ATOM    335  HB3 LEU A  20     -18.532  -0.553  23.393  1.00 94.85           H  
ATOM    336  O   LEU A  20     -17.216   0.637  25.336  1.00 94.85           O  
ATOM    337  CG  LEU A  20     -20.646  -0.786  23.063  1.00 94.85           C  
ATOM    338  HG  LEU A  20     -21.567  -0.223  23.213  1.00 94.85           H  
ATOM    339  CD1 LEU A  20     -20.581  -1.180  21.591  1.00 94.85           C  
ATOM    340 HD11 LEU A  20     -19.723  -1.830  21.418  1.00 94.85           H  
ATOM    341 HD12 LEU A  20     -21.499  -1.698  21.312  1.00 94.85           H  
ATOM    342 HD13 LEU A  20     -20.493  -0.278  20.985  1.00 94.85           H  
ATOM    343  CD2 LEU A  20     -20.696  -2.053  23.919  1.00 94.85           C  
ATOM    344 HD21 LEU A  20     -19.750  -2.589  23.846  1.00 94.85           H  
ATOM    345 HD22 LEU A  20     -20.872  -1.794  24.963  1.00 94.85           H  
ATOM    346 HD23 LEU A  20     -21.507  -2.702  23.589  1.00 94.85           H  
ATOM    347  N   SER A  21     -18.201   2.638  25.598  1.00 92.98           N  
ATOM    348  H   SER A  21     -19.061   3.156  25.484  1.00 92.98           H  
ATOM    349  CA  SER A  21     -17.003   3.387  26.003  1.00 92.98           C  
ATOM    350  HA  SER A  21     -16.340   3.458  25.142  1.00 92.98           H  
ATOM    351  C   SER A  21     -16.201   2.720  27.131  1.00 92.98           C  
ATOM    352  CB  SER A  21     -17.400   4.811  26.410  1.00 92.98           C  
ATOM    353  HB2 SER A  21     -17.780   5.341  25.536  1.00 92.98           H  
ATOM    354  HB3 SER A  21     -16.516   5.337  26.771  1.00 92.98           H  
ATOM    355  O   SER A  21     -14.975   2.731  27.079  1.00 92.98           O  
ATOM    356  OG  SER A  21     -18.388   4.814  27.428  1.00 92.98           O  
ATOM    357  HG  SER A  21     -19.263   4.789  27.034  1.00 92.98           H  
ATOM    358  N   GLY A  22     -16.865   2.064  28.092  1.00 92.00           N  
ATOM    359  H   GLY A  22     -17.874   2.122  28.080  1.00 92.00           H  
ATOM    360  CA  GLY A  22     -16.221   1.300  29.174  1.00 92.00           C  
ATOM    361  HA2 GLY A  22     -16.973   1.043  29.919  1.00 92.00           H  
ATOM    362  HA3 GLY A  22     -15.470   1.930  29.651  1.00 92.00           H  
ATOM    363  C   GLY A  22     -15.525  -0.003  28.745  1.00 92.00           C  
ATOM    364  O   GLY A  22     -14.809  -0.597  29.544  1.00 92.00           O  
ATOM    365  N   TYR A  23     -15.713  -0.440  27.496  1.00 94.12           N  
ATOM    366  H   TYR A  23     -16.332   0.092  26.901  1.00 94.12           H  
ATOM    367  CA  TYR A  23     -14.999  -1.556  26.862  1.00 94.12           C  
ATOM    368  HA  TYR A  23     -14.429  -2.093  27.621  1.00 94.12           H  
ATOM    369  C   TYR A  23     -13.991  -1.082  25.800  1.00 94.12           C  
ATOM    370  CB  TYR A  23     -16.011  -2.531  26.246  1.00 94.12           C  
ATOM    371  HB2 TYR A  23     -16.496  -2.043  25.401  1.00 94.12           H  
ATOM    372  HB3 TYR A  23     -15.468  -3.391  25.854  1.00 94.12           H  
ATOM    373  O   TYR A  23     -13.340  -1.901  25.145  1.00 94.12           O  
ATOM    374  CG  TYR A  23     -17.072  -3.041  27.202  1.00 94.12           C  
ATOM    375  CD1 TYR A  23     -16.727  -3.964  28.207  1.00 94.12           C  
ATOM    376  HD1 TYR A  23     -15.699  -4.278  28.317  1.00 94.12           H  
ATOM    377  CD2 TYR A  23     -18.407  -2.614  27.065  1.00 94.12           C  
ATOM    378  HD2 TYR A  23     -18.665  -1.902  26.294  1.00 94.12           H  
ATOM    379  CE1 TYR A  23     -17.719  -4.469  29.070  1.00 94.12           C  
ATOM    380  HE1 TYR A  23     -17.467  -5.173  29.849  1.00 94.12           H  
ATOM    381  CE2 TYR A  23     -19.404  -3.117  27.922  1.00 94.12           C  
ATOM    382  HE2 TYR A  23     -20.428  -2.793  27.814  1.00 94.12           H  
ATOM    383  OH  TYR A  23     -20.021  -4.527  29.753  1.00 94.12           O  
ATOM    384  HH  TYR A  23     -20.873  -4.137  29.544  1.00 94.12           H  
ATOM    385  CZ  TYR A  23     -19.057  -4.045  28.927  1.00 94.12           C  
ATOM    386  N   CYS A  24     -13.869   0.230  25.598  1.00 93.07           N  
ATOM    387  H   CYS A  24     -14.394   0.861  26.186  1.00 93.07           H  
ATOM    388  CA  CYS A  24     -12.885   0.828  24.707  1.00 93.07           C  
ATOM    389  HA  CYS A  24     -12.623   0.108  23.932  1.00 93.07           H  
ATOM    390  C   CYS A  24     -11.571   1.113  25.444  1.00 93.07           C  
ATOM    391  CB  CYS A  24     -13.499   2.039  23.996  1.00 93.07           C  
ATOM    392  HB2 CYS A  24     -13.780   2.796  24.727  1.00 93.07           H  
ATOM    393  HB3 CYS A  24     -12.760   2.459  23.313  1.00 93.07           H  
ATOM    394  O   CYS A  24     -11.502   1.126  26.672  1.00 93.07           O  
ATOM    395  SG  CYS A  24     -14.939   1.536  23.008  1.00 93.07           S  
ATOM    396  HG  CYS A  24     -14.572   2.204  21.911  1.00 93.07           H  
ATOM    397  N   SER A  25     -10.491   1.264  24.682  1.00 90.62           N  
ATOM    398  H   SER A  25     -10.613   1.297  23.679  1.00 90.62           H  
ATOM    399  CA  SER A  25      -9.129   1.345  25.213  1.00 90.62           C  
ATOM    400  HA  SER A  25      -9.174   1.604  26.271  1.00 90.62           H  
ATOM    401  C   SER A  25      -8.323   2.444  24.525  1.00 90.62           C  
ATOM    402  CB  SER A  25      -8.454  -0.032  25.108  1.00 90.62           C  
ATOM    403  HB2 SER A  25      -8.951  -0.710  25.802  1.00 90.62           H  
ATOM    404  HB3 SER A  25      -7.408   0.052  25.401  1.00 90.62           H  
ATOM    405  O   SER A  25      -8.505   2.699  23.333  1.00 90.62           O  
ATOM    406  OG  SER A  25      -8.538  -0.589  23.804  1.00 90.62           O  
ATOM    407  HG  SER A  25      -9.414  -0.418  23.451  1.00 90.62           H  
ATOM    408  N   ASN A  26      -7.417   3.102  25.257  1.00 90.58           N  
ATOM    409  H   ASN A  26      -7.297   2.864  26.231  1.00 90.58           H  
ATOM    410  CA  ASN A  26      -6.420   3.968  24.628  1.00 90.58           C  
ATOM    411  HA  ASN A  26      -6.891   4.481  23.789  1.00 90.58           H  
ATOM    412  C   ASN A  26      -5.296   3.090  24.064  1.00 90.58           C  
ATOM    413  CB  ASN A  26      -5.922   5.064  25.589  1.00 90.58           C  
ATOM    414  HB2 ASN A  26      -6.779   5.576  26.026  1.00 90.58           H  
ATOM    415  HB3 ASN A  26      -5.331   4.616  26.388  1.00 90.58           H  
ATOM    416  O   ASN A  26      -4.614   2.389  24.808  1.00 90.58           O  
ATOM    417  CG  ASN A  26      -5.066   6.099  24.864  1.00 90.58           C  
ATOM    418  ND2 ASN A  26      -4.700   7.178  25.518  1.00 90.58           N  
ATOM    419 HD21 ASN A  26      -4.146   7.846  25.001  1.00 90.58           H  
ATOM    420 HD22 ASN A  26      -4.893   7.284  26.503  1.00 90.58           H  
ATOM    421  OD1 ASN A  26      -4.730   5.962  23.698  1.00 90.58           O  
ATOM    422  N   ILE A  27      -5.154   3.118  22.741  1.00 91.01           N  
ATOM    423  H   ILE A  27      -5.783   3.720  22.230  1.00 91.01           H  
ATOM    424  CA  ILE A  27      -4.259   2.261  21.949  1.00 91.01           C  
ATOM    425  HA  ILE A  27      -3.584   1.737  22.626  1.00 91.01           H  
ATOM    426  C   ILE A  27      -3.347   3.068  21.017  1.00 91.01           C  
ATOM    427  CB  ILE A  27      -5.084   1.200  21.183  1.00 91.01           C  
ATOM    428  HB  ILE A  27      -4.439   0.711  20.453  1.00 91.01           H  
ATOM    429  O   ILE A  27      -2.658   2.494  20.174  1.00 91.01           O  
ATOM    430  CG1 ILE A  27      -6.318   1.761  20.440  1.00 91.01           C  
ATOM    431 HG12 ILE A  27      -6.813   0.931  19.935  1.00 91.01           H  
ATOM    432 HG13 ILE A  27      -7.032   2.172  21.154  1.00 91.01           H  
ATOM    433  CG2 ILE A  27      -5.557   0.109  22.152  1.00 91.01           C  
ATOM    434 HG21 ILE A  27      -6.054  -0.684  21.592  1.00 91.01           H  
ATOM    435 HG22 ILE A  27      -4.700  -0.318  22.674  1.00 91.01           H  
ATOM    436 HG23 ILE A  27      -6.249   0.525  22.883  1.00 91.01           H  
ATOM    437  CD1 ILE A  27      -5.999   2.833  19.396  1.00 91.01           C  
ATOM    438 HD11 ILE A  27      -6.857   2.969  18.737  1.00 91.01           H  
ATOM    439 HD12 ILE A  27      -5.784   3.783  19.885  1.00 91.01           H  
ATOM    440 HD13 ILE A  27      -5.144   2.526  18.793  1.00 91.01           H  
ATOM    441  N   LYS A  28      -3.343   4.403  21.150  1.00 92.96           N  
ATOM    442  H   LYS A  28      -3.914   4.801  21.883  1.00 92.96           H  
ATOM    443  CA  LYS A  28      -2.610   5.337  20.284  1.00 92.96           C  
ATOM    444  HA  LYS A  28      -3.022   5.291  19.276  1.00 92.96           H  
ATOM    445  C   LYS A  28      -1.129   4.970  20.186  1.00 92.96           C  
ATOM    446  CB  LYS A  28      -2.841   6.746  20.851  1.00 92.96           C  
ATOM    447  HB2 LYS A  28      -3.914   6.937  20.836  1.00 92.96           H  
ATOM    448  HB3 LYS A  28      -2.517   6.768  21.892  1.00 92.96           H  
ATOM    449  O   LYS A  28      -0.591   4.850  19.090  1.00 92.96           O  
ATOM    450  CG  LYS A  28      -2.133   7.883  20.100  1.00 92.96           C  
ATOM    451  HG2 LYS A  28      -2.420   7.866  19.048  1.00 92.96           H  
ATOM    452  HG3 LYS A  28      -1.051   7.775  20.181  1.00 92.96           H  
ATOM    453  CD  LYS A  28      -2.568   9.209  20.739  1.00 92.96           C  
ATOM    454  HD2 LYS A  28      -3.657   9.253  20.735  1.00 92.96           H  
ATOM    455  HD3 LYS A  28      -2.236   9.229  21.777  1.00 92.96           H  
ATOM    456  CE  LYS A  28      -2.011  10.443  20.026  1.00 92.96           C  
ATOM    457  HE2 LYS A  28      -2.005  10.262  18.951  1.00 92.96           H  
ATOM    458  HE3 LYS A  28      -0.986  10.613  20.357  1.00 92.96           H  
ATOM    459  NZ  LYS A  28      -2.854  11.626  20.314  1.00 92.96           N  
ATOM    460  HZ1 LYS A  28      -3.050  11.739  21.298  1.00 92.96           H  
ATOM    461  HZ2 LYS A  28      -3.764  11.500  19.895  1.00 92.96           H  
ATOM    462  HZ3 LYS A  28      -2.460  12.490  19.969  1.00 92.96           H  
ATOM    463  N   LEU A  29      -0.503   4.698  21.334  1.00 92.96           N  
ATOM    464  H   LEU A  29      -1.040   4.782  22.185  1.00 92.96           H  
ATOM    465  CA  LEU A  29       0.900   4.292  21.427  1.00 92.96           C  
ATOM    466  HA  LEU A  29       1.503   5.047  20.923  1.00 92.96           H  
ATOM    467  C   LEU A  29       1.173   2.951  20.727  1.00 92.96           C  
ATOM    468  CB  LEU A  29       1.288   4.255  22.917  1.00 92.96           C  
ATOM    469  HB2 LEU A  29       0.641   3.542  23.427  1.00 92.96           H  
ATOM    470  HB3 LEU A  29       1.107   5.240  23.348  1.00 92.96           H  
ATOM    471  O   LEU A  29       2.164   2.832  20.015  1.00 92.96           O  
ATOM    472  CG  LEU A  29       2.753   3.863  23.189  1.00 92.96           C  
ATOM    473  HG  LEU A  29       2.944   2.864  22.797  1.00 92.96           H  
ATOM    474  CD1 LEU A  29       3.750   4.838  22.563  1.00 92.96           C  
ATOM    475 HD11 LEU A  29       3.689   4.792  21.476  1.00 92.96           H  
ATOM    476 HD12 LEU A  29       3.539   5.856  22.891  1.00 92.96           H  
ATOM    477 HD13 LEU A  29       4.767   4.576  22.854  1.00 92.96           H  
ATOM    478  CD2 LEU A  29       2.999   3.828  24.698  1.00 92.96           C  
ATOM    479 HD21 LEU A  29       2.827   4.816  25.125  1.00 92.96           H  
ATOM    480 HD22 LEU A  29       4.027   3.530  24.902  1.00 92.96           H  
ATOM    481 HD23 LEU A  29       2.321   3.114  25.166  1.00 92.96           H  
ATOM    482  N   GLN A  30       0.303   1.953  20.896  1.00 94.22           N  
ATOM    483  H   GLN A  30      -0.486   2.096  21.511  1.00 94.22           H  
ATOM    484  CA  GLN A  30       0.435   0.640  20.256  1.00 94.22           C  
ATOM    485  HA  GLN A  30       1.439   0.253  20.433  1.00 94.22           H  
ATOM    486  C   GLN A  30       0.269   0.741  18.734  1.00 94.22           C  
ATOM    487  CB  GLN A  30      -0.578  -0.356  20.848  1.00 94.22           C  
ATOM    488  HB2 GLN A  30      -0.584  -1.237  20.206  1.00 94.22           H  
ATOM    489  HB3 GLN A  30      -1.581   0.069  20.836  1.00 94.22           H  
ATOM    490  O   GLN A  30       1.077   0.190  17.998  1.00 94.22           O  
ATOM    491  CG  GLN A  30      -0.228  -0.842  22.266  1.00 94.22           C  
ATOM    492  HG2 GLN A  30      -0.862  -1.697  22.498  1.00 94.22           H  
ATOM    493  HG3 GLN A  30       0.804  -1.192  22.272  1.00 94.22           H  
ATOM    494  CD  GLN A  30      -0.414   0.186  23.382  1.00 94.22           C  
ATOM    495  NE2 GLN A  30       0.116  -0.077  24.556  1.00 94.22           N  
ATOM    496 HE21 GLN A  30      -0.083   0.587  25.291  1.00 94.22           H  
ATOM    497 HE22 GLN A  30       0.600  -0.950  24.708  1.00 94.22           H  
ATOM    498  OE1 GLN A  30      -1.034   1.231  23.245  1.00 94.22           O  
ATOM    499  N   VAL A  31      -0.710   1.512  18.249  1.00 94.62           N  
ATOM    500  H   VAL A  31      -1.342   1.952  18.903  1.00 94.62           H  
ATOM    501  CA  VAL A  31      -0.902   1.742  16.807  1.00 94.62           C  
ATOM    502  HA  VAL A  31      -0.944   0.772  16.312  1.00 94.62           H  
ATOM    503  C   VAL A  31       0.287   2.486  16.183  1.00 94.62           C  
ATOM    504  CB  VAL A  31      -2.238   2.468  16.550  1.00 94.62           C  
ATOM    505  HB  VAL A  31      -2.322   3.323  17.220  1.00 94.62           H  
ATOM    506  O   VAL A  31       0.676   2.158  15.063  1.00 94.62           O  
ATOM    507  CG1 VAL A  31      -2.382   2.970  15.110  1.00 94.62           C  
ATOM    508 HG11 VAL A  31      -2.221   2.146  14.414  1.00 94.62           H  
ATOM    509 HG12 VAL A  31      -1.642   3.747  14.917  1.00 94.62           H  
ATOM    510 HG13 VAL A  31      -3.371   3.402  14.959  1.00 94.62           H  
ATOM    511  CG2 VAL A  31      -3.417   1.520  16.805  1.00 94.62           C  
ATOM    512 HG21 VAL A  31      -3.341   0.646  16.158  1.00 94.62           H  
ATOM    513 HG22 VAL A  31      -4.360   2.030  16.607  1.00 94.62           H  
ATOM    514 HG23 VAL A  31      -3.409   1.196  17.845  1.00 94.62           H  
ATOM    515  N   VAL A  32       0.894   3.445  16.891  1.00 94.95           N  
ATOM    516  H   VAL A  32       0.501   3.712  17.783  1.00 94.95           H  
ATOM    517  CA  VAL A  32       2.114   4.134  16.428  1.00 94.95           C  
ATOM    518  HA  VAL A  32       1.966   4.435  15.391  1.00 94.95           H  
ATOM    519  C   VAL A  32       3.326   3.194  16.425  1.00 94.95           C  
ATOM    520  CB  VAL A  32       2.368   5.417  17.247  1.00 94.95           C  
ATOM    521  HB  VAL A  32       2.299   5.185  18.310  1.00 94.95           H  
ATOM    522  O   VAL A  32       4.050   3.165  15.433  1.00 94.95           O  
ATOM    523  CG1 VAL A  32       3.740   6.048  16.979  1.00 94.95           C  
ATOM    524 HG11 VAL A  32       4.538   5.383  17.309  1.00 94.95           H  
ATOM    525 HG12 VAL A  32       3.860   6.249  15.914  1.00 94.95           H  
ATOM    526 HG13 VAL A  32       3.834   6.984  17.529  1.00 94.95           H  
ATOM    527  CG2 VAL A  32       1.314   6.480  16.897  1.00 94.95           C  
ATOM    528 HG21 VAL A  32       1.404   6.766  15.849  1.00 94.95           H  
ATOM    529 HG22 VAL A  32       1.457   7.362  17.520  1.00 94.95           H  
ATOM    530 HG23 VAL A  32       0.309   6.095  17.068  1.00 94.95           H  
ATOM    531  N   LYS A  33       3.517   2.370  17.466  1.00 95.59           N  
ATOM    532  H   LYS A  33       2.891   2.442  18.255  1.00 95.59           H  
ATOM    533  CA  LYS A  33       4.576   1.342  17.501  1.00 95.59           C  
ATOM    534  HA  LYS A  33       5.550   1.816  17.375  1.00 95.59           H  
ATOM    535  C   LYS A  33       4.441   0.331  16.363  1.00 95.59           C  
ATOM    536  CB  LYS A  33       4.542   0.586  18.832  1.00 95.59           C  
ATOM    537  HB2 LYS A  33       3.512   0.328  19.078  1.00 95.59           H  
ATOM    538  HB3 LYS A  33       5.096  -0.344  18.710  1.00 95.59           H  
ATOM    539  O   LYS A  33       5.417   0.057  15.672  1.00 95.59           O  
ATOM    540  CG  LYS A  33       5.176   1.363  19.990  1.00 95.59           C  
ATOM    541  HG2 LYS A  33       4.671   2.317  20.143  1.00 95.59           H  
ATOM    542  HG3 LYS A  33       6.227   1.546  19.766  1.00 95.59           H  
ATOM    543  CD  LYS A  33       5.056   0.494  21.244  1.00 95.59           C  
ATOM    544  HD2 LYS A  33       4.004   0.382  21.507  1.00 95.59           H  
ATOM    545  HD3 LYS A  33       5.460  -0.493  21.018  1.00 95.59           H  
ATOM    546  CE  LYS A  33       5.826   1.090  22.419  1.00 95.59           C  
ATOM    547  HE2 LYS A  33       6.817   1.379  22.068  1.00 95.59           H  
ATOM    548  HE3 LYS A  33       5.311   1.985  22.767  1.00 95.59           H  
ATOM    549  NZ  LYS A  33       5.943   0.077  23.496  1.00 95.59           N  
ATOM    550  HZ1 LYS A  33       6.398  -0.748  23.134  1.00 95.59           H  
ATOM    551  HZ2 LYS A  33       6.477   0.429  24.277  1.00 95.59           H  
ATOM    552  HZ3 LYS A  33       5.028  -0.216  23.806  1.00 95.59           H  
ATOM    553  N   ASP A  34       3.232  -0.172  16.126  1.00 96.30           N  
ATOM    554  H   ASP A  34       2.493   0.020  16.787  1.00 96.30           H  
ATOM    555  CA  ASP A  34       2.947  -1.076  15.011  1.00 96.30           C  
ATOM    556  HA  ASP A  34       3.597  -1.949  15.075  1.00 96.30           H  
ATOM    557  C   ASP A  34       3.214  -0.400  13.657  1.00 96.30           C  
ATOM    558  CB  ASP A  34       1.482  -1.535  15.084  1.00 96.30           C  
ATOM    559  HB2 ASP A  34       1.202  -1.929  14.107  1.00 96.30           H  
ATOM    560  HB3 ASP A  34       0.846  -0.677  15.300  1.00 96.30           H  
ATOM    561  O   ASP A  34       3.730  -1.037  12.742  1.00 96.30           O  
ATOM    562  CG  ASP A  34       1.191  -2.637  16.099  1.00 96.30           C  
ATOM    563  OD1 ASP A  34       2.140  -3.207  16.669  1.00 96.30           O  
ATOM    564  OD2 ASP A  34      -0.000  -2.998  16.216  1.00 96.30           O  
ATOM    565  N   ALA A  35       2.907   0.896  13.513  1.00 95.86           N  
ATOM    566  H   ALA A  35       2.477   1.385  14.285  1.00 95.86           H  
ATOM    567  CA  ALA A  35       3.224   1.647  12.298  1.00 95.86           C  
ATOM    568  HA  ALA A  35       2.830   1.096  11.445  1.00 95.86           H  
ATOM    569  C   ALA A  35       4.744   1.781  12.087  1.00 95.86           C  
ATOM    570  CB  ALA A  35       2.528   3.012  12.339  1.00 95.86           C  
ATOM    571  HB1 ALA A  35       2.941   3.626  13.139  1.00 95.86           H  
ATOM    572  HB2 ALA A  35       2.683   3.523  11.388  1.00 95.86           H  
ATOM    573  HB3 ALA A  35       1.458   2.882  12.501  1.00 95.86           H  
ATOM    574  O   ALA A  35       5.213   1.614  10.964  1.00 95.86           O  
ATOM    575  N   GLN A  36       5.522   2.012  13.152  1.00 95.95           N  
ATOM    576  H   GLN A  36       5.074   2.156  14.046  1.00 95.95           H  
ATOM    577  CA  GLN A  36       6.991   2.020  13.103  1.00 95.95           C  
ATOM    578  HA  GLN A  36       7.318   2.711  12.326  1.00 95.95           H  
ATOM    579  C   GLN A  36       7.558   0.637  12.742  1.00 95.95           C  
ATOM    580  CB  GLN A  36       7.560   2.505  14.449  1.00 95.95           C  
ATOM    581  HB2 GLN A  36       7.130   1.914  15.258  1.00 95.95           H  
ATOM    582  HB3 GLN A  36       8.639   2.352  14.454  1.00 95.95           H  
ATOM    583  O   GLN A  36       8.412   0.534  11.864  1.00 95.95           O  
ATOM    584  CG  GLN A  36       7.285   3.995  14.697  1.00 95.95           C  
ATOM    585  HG2 GLN A  36       6.223   4.205  14.567  1.00 95.95           H  
ATOM    586  HG3 GLN A  36       7.836   4.578  13.959  1.00 95.95           H  
ATOM    587  CD  GLN A  36       7.674   4.455  16.101  1.00 95.95           C  
ATOM    588  NE2 GLN A  36       8.196   5.654  16.243  1.00 95.95           N  
ATOM    589 HE21 GLN A  36       8.392   6.227  15.435  1.00 95.95           H  
ATOM    590 HE22 GLN A  36       8.471   5.912  17.179  1.00 95.95           H  
ATOM    591  OE1 GLN A  36       7.500   3.772  17.100  1.00 95.95           O  
ATOM    592  N   ALA A  37       7.051  -0.439  13.350  1.00 95.55           N  
ATOM    593  H   ALA A  37       6.366  -0.305  14.080  1.00 95.55           H  
ATOM    594  CA  ALA A  37       7.470  -1.807  13.036  1.00 95.55           C  
ATOM    595  HA  ALA A  37       8.544  -1.888  13.199  1.00 95.55           H  
ATOM    596  C   ALA A  37       7.199  -2.176  11.565  1.00 95.55           C  
ATOM    597  CB  ALA A  37       6.761  -2.764  14.001  1.00 95.55           C  
ATOM    598  HB1 ALA A  37       5.682  -2.726  13.850  1.00 95.55           H  
ATOM    599  HB2 ALA A  37       6.985  -2.490  15.032  1.00 95.55           H  
ATOM    600  HB3 ALA A  37       7.105  -3.783  13.824  1.00 95.55           H  
ATOM    601  O   ALA A  37       8.041  -2.793  10.913  1.00 95.55           O  
ATOM    602  N   LEU A  38       6.060  -1.739  11.014  1.00 95.83           N  
ATOM    603  H   LEU A  38       5.388  -1.281  11.613  1.00 95.83           H  
ATOM    604  CA  LEU A  38       5.744  -1.894   9.593  1.00 95.83           C  
ATOM    605  HA  LEU A  38       5.948  -2.926   9.306  1.00 95.83           H  
ATOM    606  C   LEU A  38       6.646  -1.027   8.699  1.00 95.83           C  
ATOM    607  CB  LEU A  38       4.250  -1.600   9.368  1.00 95.83           C  
ATOM    608  HB2 LEU A  38       4.056  -1.546   8.296  1.00 95.83           H  
ATOM    609  HB3 LEU A  38       4.026  -0.623   9.798  1.00 95.83           H  
ATOM    610  O   LEU A  38       7.152  -1.536   7.705  1.00 95.83           O  
ATOM    611  CG  LEU A  38       3.309  -2.652   9.989  1.00 95.83           C  
ATOM    612  HG  LEU A  38       3.593  -2.855  11.021  1.00 95.83           H  
ATOM    613  CD1 LEU A  38       1.870  -2.138   9.966  1.00 95.83           C  
ATOM    614 HD11 LEU A  38       1.552  -1.984   8.935  1.00 95.83           H  
ATOM    615 HD12 LEU A  38       1.220  -2.864  10.454  1.00 95.83           H  
ATOM    616 HD13 LEU A  38       1.820  -1.197  10.515  1.00 95.83           H  
ATOM    617  CD2 LEU A  38       3.329  -3.976   9.226  1.00 95.83           C  
ATOM    618 HD21 LEU A  38       4.342  -4.377   9.212  1.00 95.83           H  
ATOM    619 HD22 LEU A  38       2.687  -4.696   9.733  1.00 95.83           H  
ATOM    620 HD23 LEU A  38       2.988  -3.823   8.202  1.00 95.83           H  
ATOM    621  N   LEU A  39       6.913   0.234   9.061  1.00 93.97           N  
ATOM    622  H   LEU A  39       6.471   0.601   9.893  1.00 93.97           H  
ATOM    623  CA  LEU A  39       7.830   1.115   8.318  1.00 93.97           C  
ATOM    624  HA  LEU A  39       7.474   1.199   7.292  1.00 93.97           H  
ATOM    625  C   LEU A  39       9.260   0.561   8.220  1.00 93.97           C  
ATOM    626  CB  LEU A  39       7.851   2.516   8.962  1.00 93.97           C  
ATOM    627  HB2 LEU A  39       7.913   2.405  10.045  1.00 93.97           H  
ATOM    628  HB3 LEU A  39       8.750   3.042   8.640  1.00 93.97           H  
ATOM    629  O   LEU A  39       9.930   0.801   7.220  1.00 93.97           O  
ATOM    630  CG  LEU A  39       6.637   3.385   8.599  1.00 93.97           C  
ATOM    631  HG  LEU A  39       5.720   2.806   8.714  1.00 93.97           H  
ATOM    632  CD1 LEU A  39       6.555   4.605   9.516  1.00 93.97           C  
ATOM    633 HD11 LEU A  39       7.456   5.211   9.414  1.00 93.97           H  
ATOM    634 HD12 LEU A  39       6.456   4.274  10.550  1.00 93.97           H  
ATOM    635 HD13 LEU A  39       5.685   5.206   9.253  1.00 93.97           H  
ATOM    636  CD2 LEU A  39       6.722   3.885   7.157  1.00 93.97           C  
ATOM    637 HD21 LEU A  39       6.764   3.044   6.465  1.00 93.97           H  
ATOM    638 HD22 LEU A  39       5.836   4.474   6.921  1.00 93.97           H  
ATOM    639 HD23 LEU A  39       7.609   4.504   7.023  1.00 93.97           H  
ATOM    640  N   HIS A  40       9.721  -0.185   9.227  1.00 92.05           N  
ATOM    641  H   HIS A  40       9.153  -0.253  10.060  1.00 92.05           H  
ATOM    642  CA  HIS A  40      11.063  -0.776   9.247  1.00 92.05           C  
ATOM    643  HA  HIS A  40      11.718  -0.182   8.610  1.00 92.05           H  
ATOM    644  C   HIS A  40      11.147  -2.214   8.705  1.00 92.05           C  
ATOM    645  CB  HIS A  40      11.612  -0.703  10.679  1.00 92.05           C  
ATOM    646  HB2 HIS A  40      12.585  -1.194  10.710  1.00 92.05           H  
ATOM    647  HB3 HIS A  40      10.942  -1.246  11.345  1.00 92.05           H  
ATOM    648  O   HIS A  40      12.254  -2.679   8.440  1.00 92.05           O  
ATOM    649  CG  HIS A  40      11.792   0.704  11.192  1.00 92.05           C  
ATOM    650  CD2 HIS A  40      11.361   1.195  12.395  1.00 92.05           C  
ATOM    651  HD2 HIS A  40      10.816   0.641  13.145  1.00 92.05           H  
ATOM    652  ND1 HIS A  40      12.429   1.737  10.542  1.00 92.05           N  
ATOM    653  HD1 HIS A  40      12.822   1.702   9.612  1.00 92.05           H  
ATOM    654  CE1 HIS A  40      12.380   2.821  11.334  1.00 92.05           C  
ATOM    655  HE1 HIS A  40      12.784   3.791  11.084  1.00 92.05           H  
ATOM    656  NE2 HIS A  40      11.738   2.539  12.478  1.00 92.05           N  
ATOM    657  N   GLY A  41      10.024  -2.934   8.573  1.00 91.27           N  
ATOM    658  H   GLY A  41       9.152  -2.501   8.844  1.00 91.27           H  
ATOM    659  CA  GLY A  41      10.025  -4.378   8.290  1.00 91.27           C  
ATOM    660  HA2 GLY A  41       9.682  -4.891   9.189  1.00 91.27           H  
ATOM    661  HA3 GLY A  41      11.039  -4.720   8.086  1.00 91.27           H  
ATOM    662  C   GLY A  41       9.154  -4.863   7.127  1.00 91.27           C  
ATOM    663  O   GLY A  41       9.225  -6.045   6.796  1.00 91.27           O  
ATOM    664  N   LEU A  42       8.329  -4.008   6.513  1.00 93.96           N  
ATOM    665  H   LEU A  42       8.319  -3.043   6.809  1.00 93.96           H  
ATOM    666  CA  LEU A  42       7.430  -4.383   5.414  1.00 93.96           C  
ATOM    667  HA  LEU A  42       7.252  -5.457   5.468  1.00 93.96           H  
ATOM    668  C   LEU A  42       8.045  -4.072   4.035  1.00 93.96           C  
ATOM    669  CB  LEU A  42       6.088  -3.653   5.630  1.00 93.96           C  
ATOM    670  HB2 LEU A  42       6.260  -2.587   5.478  1.00 93.96           H  
ATOM    671  HB3 LEU A  42       5.774  -3.796   6.664  1.00 93.96           H  
ATOM    672  O   LEU A  42       8.563  -2.978   3.822  1.00 93.96           O  
ATOM    673  CG  LEU A  42       4.938  -4.086   4.707  1.00 93.96           C  
ATOM    674  HG  LEU A  42       5.233  -3.971   3.664  1.00 93.96           H  
ATOM    675  CD1 LEU A  42       4.526  -5.540   4.957  1.00 93.96           C  
ATOM    676 HD11 LEU A  42       3.645  -5.778   4.360  1.00 93.96           H  
ATOM    677 HD12 LEU A  42       5.329  -6.211   4.653  1.00 93.96           H  
ATOM    678 HD13 LEU A  42       4.308  -5.693   6.014  1.00 93.96           H  
ATOM    679  CD2 LEU A  42       3.719  -3.197   4.969  1.00 93.96           C  
ATOM    680 HD21 LEU A  42       2.890  -3.508   4.333  1.00 93.96           H  
ATOM    681 HD22 LEU A  42       3.423  -3.261   6.016  1.00 93.96           H  
ATOM    682 HD23 LEU A  42       3.975  -2.165   4.733  1.00 93.96           H  
ATOM    683  N   ASP A  43       7.927  -4.989   3.066  1.00 93.17           N  
ATOM    684  H   ASP A  43       7.519  -5.888   3.278  1.00 93.17           H  
ATOM    685  CA  ASP A  43       8.255  -4.699   1.658  1.00 93.17           C  
ATOM    686  HA  ASP A  43       9.193  -4.143   1.628  1.00 93.17           H  
ATOM    687  C   ASP A  43       7.163  -3.808   1.043  1.00 93.17           C  
ATOM    688  CB  ASP A  43       8.483  -5.993   0.845  1.00 93.17           C  
ATOM    689  HB2 ASP A  43       7.563  -6.577   0.834  1.00 93.17           H  
ATOM    690  HB3 ASP A  43       9.247  -6.585   1.350  1.00 93.17           H  
ATOM    691  O   ASP A  43       6.107  -4.277   0.609  1.00 93.17           O  
ATOM    692  CG  ASP A  43       8.938  -5.745  -0.612  1.00 93.17           C  
ATOM    693  OD1 ASP A  43       8.712  -4.639  -1.156  1.00 93.17           O  
ATOM    694  OD2 ASP A  43       9.513  -6.661  -1.232  1.00 93.17           O  
ATOM    695  N   PHE A  44       7.417  -2.498   0.998  1.00 92.45           N  
ATOM    696  H   PHE A  44       8.255  -2.164   1.452  1.00 92.45           H  
ATOM    697  CA  PHE A  44       6.498  -1.533   0.390  1.00 92.45           C  
ATOM    698  HA  PHE A  44       5.502  -1.766   0.764  1.00 92.45           H  
ATOM    699  C   PHE A  44       6.420  -1.622  -1.142  1.00 92.45           C  
ATOM    700  CB  PHE A  44       6.830  -0.114   0.856  1.00 92.45           C  
ATOM    701  HB2 PHE A  44       6.306   0.601   0.222  1.00 92.45           H  
ATOM    702  HB3 PHE A  44       7.898   0.072   0.747  1.00 92.45           H  
ATOM    703  O   PHE A  44       5.486  -1.089  -1.738  1.00 92.45           O  
ATOM    704  CG  PHE A  44       6.400   0.131   2.286  1.00 92.45           C  
ATOM    705  CD1 PHE A  44       5.086   0.557   2.565  1.00 92.45           C  
ATOM    706  HD1 PHE A  44       4.389   0.715   1.755  1.00 92.45           H  
ATOM    707  CD2 PHE A  44       7.306  -0.082   3.339  1.00 92.45           C  
ATOM    708  HD2 PHE A  44       8.310  -0.426   3.139  1.00 92.45           H  
ATOM    709  CE1 PHE A  44       4.684   0.767   3.897  1.00 92.45           C  
ATOM    710  HE1 PHE A  44       3.674   1.076   4.122  1.00 92.45           H  
ATOM    711  CE2 PHE A  44       6.904   0.128   4.666  1.00 92.45           C  
ATOM    712  HE2 PHE A  44       7.603  -0.067   5.466  1.00 92.45           H  
ATOM    713  CZ  PHE A  44       5.596   0.555   4.946  1.00 92.45           C  
ATOM    714  HZ  PHE A  44       5.293   0.701   5.973  1.00 92.45           H  
ATOM    715  N   SER A  45       7.344  -2.326  -1.792  1.00 91.05           N  
ATOM    716  H   SER A  45       8.018  -2.859  -1.261  1.00 91.05           H  
ATOM    717  CA  SER A  45       7.276  -2.596  -3.226  1.00 91.05           C  
ATOM    718  HA  SER A  45       6.900  -1.703  -3.726  1.00 91.05           H  
ATOM    719  C   SER A  45       6.291  -3.734  -3.529  1.00 91.05           C  
ATOM    720  CB  SER A  45       8.686  -2.849  -3.764  1.00 91.05           C  
ATOM    721  HB2 SER A  45       8.781  -2.360  -4.733  1.00 91.05           H  
ATOM    722  HB3 SER A  45       9.417  -2.404  -3.089  1.00 91.05           H  
ATOM    723  O   SER A  45       5.595  -3.668  -4.542  1.00 91.05           O  
ATOM    724  OG  SER A  45       8.963  -4.227  -3.908  1.00 91.05           O  
ATOM    725  HG  SER A  45       8.997  -4.578  -3.015  1.00 91.05           H  
ATOM    726  N   GLU A  46       6.154  -4.723  -2.633  1.00 92.59           N  
ATOM    727  H   GLU A  46       6.815  -4.773  -1.871  1.00 92.59           H  
ATOM    728  CA  GLU A  46       5.063  -5.707  -2.698  1.00 92.59           C  
ATOM    729  HA  GLU A  46       4.904  -5.925  -3.754  1.00 92.59           H  
ATOM    730  C   GLU A  46       3.742  -5.118  -2.178  1.00 92.59           C  
ATOM    731  CB  GLU A  46       5.438  -7.044  -2.026  1.00 92.59           C  
ATOM    732  HB2 GLU A  46       6.402  -7.372  -2.413  1.00 92.59           H  
ATOM    733  HB3 GLU A  46       5.553  -6.870  -0.956  1.00 92.59           H  
ATOM    734  O   GLU A  46       2.687  -5.488  -2.682  1.00 92.59           O  
ATOM    735  CG  GLU A  46       4.413  -8.194  -2.227  1.00 92.59           C  
ATOM    736  HG2 GLU A  46       3.457  -7.894  -1.799  1.00 92.59           H  
ATOM    737  HG3 GLU A  46       4.761  -9.047  -1.644  1.00 92.59           H  
ATOM    738  CD  GLU A  46       4.192  -8.666  -3.687  1.00 92.59           C  
ATOM    739  OE1 GLU A  46       3.391  -9.598  -3.935  1.00 92.59           O  
ATOM    740  OE2 GLU A  46       4.792  -8.106  -4.630  1.00 92.59           O  
ATOM    741  N   VAL A  47       3.759  -4.116  -1.283  1.00 91.08           N  
ATOM    742  H   VAL A  47       4.633  -3.905  -0.824  1.00 91.08           H  
ATOM    743  CA  VAL A  47       2.561  -3.286  -1.023  1.00 91.08           C  
ATOM    744  HA  VAL A  47       1.750  -3.946  -0.716  1.00 91.08           H  
ATOM    745  C   VAL A  47       2.094  -2.597  -2.309  1.00 91.08           C  
ATOM    746  CB  VAL A  47       2.773  -2.245   0.096  1.00 91.08           C  
ATOM    747  HB  VAL A  47       3.636  -1.626  -0.149  1.00 91.08           H  
ATOM    748  O   VAL A  47       0.930  -2.751  -2.675  1.00 91.08           O  
ATOM    749  CG1 VAL A  47       1.577  -1.299   0.253  1.00 91.08           C  
ATOM    750 HG11 VAL A  47       0.662  -1.881   0.363  1.00 91.08           H  
ATOM    751 HG12 VAL A  47       1.721  -0.658   1.123  1.00 91.08           H  
ATOM    752 HG13 VAL A  47       1.490  -0.653  -0.621  1.00 91.08           H  
ATOM    753  CG2 VAL A  47       3.005  -2.906   1.460  1.00 91.08           C  
ATOM    754 HG21 VAL A  47       3.277  -2.145   2.192  1.00 91.08           H  
ATOM    755 HG22 VAL A  47       3.820  -3.627   1.397  1.00 91.08           H  
ATOM    756 HG23 VAL A  47       2.104  -3.423   1.788  1.00 91.08           H  
ATOM    757  N   SER A  48       2.978  -1.886  -3.021  1.00 88.02           N  
ATOM    758  H   SER A  48       3.911  -1.764  -2.654  1.00 88.02           H  
ATOM    759  CA  SER A  48       2.632  -1.213  -4.286  1.00 88.02           C  
ATOM    760  HA  SER A  48       1.787  -0.551  -4.099  1.00 88.02           H  
ATOM    761  C   SER A  48       2.191  -2.209  -5.369  1.00 88.02           C  
ATOM    762  CB  SER A  48       3.798  -0.337  -4.761  1.00 88.02           C  
ATOM    763  HB2 SER A  48       4.137   0.286  -3.933  1.00 88.02           H  
ATOM    764  HB3 SER A  48       4.625  -0.962  -5.096  1.00 88.02           H  
ATOM    765  O   SER A  48       1.202  -1.979  -6.075  1.00 88.02           O  
ATOM    766  OG  SER A  48       3.363   0.502  -5.815  1.00 88.02           O  
ATOM    767  HG  SER A  48       3.759   1.369  -5.704  1.00 88.02           H  
ATOM    768  N   ASN A  49       2.827  -3.386  -5.431  1.00 89.19           N  
ATOM    769  H   ASN A  49       3.652  -3.522  -4.865  1.00 89.19           H  
ATOM    770  CA  ASN A  49       2.384  -4.477  -6.294  1.00 89.19           C  
ATOM    771  HA  ASN A  49       2.326  -4.095  -7.313  1.00 89.19           H  
ATOM    772  C   ASN A  49       0.978  -4.968  -5.912  1.00 89.19           C  
ATOM    773  CB  ASN A  49       3.408  -5.616  -6.264  1.00 89.19           C  
ATOM    774  HB2 ASN A  49       3.383  -6.083  -5.280  1.00 89.19           H  
ATOM    775  HB3 ASN A  49       4.410  -5.226  -6.440  1.00 89.19           H  
ATOM    776  O   ASN A  49       0.097  -4.958  -6.759  1.00 89.19           O  
ATOM    777  CG  ASN A  49       3.132  -6.678  -7.312  1.00 89.19           C  
ATOM    778  ND2 ASN A  49       3.418  -7.917  -7.009  1.00 89.19           N  
ATOM    779 HD21 ASN A  49       3.342  -8.633  -7.717  1.00 89.19           H  
ATOM    780 HD22 ASN A  49       3.867  -8.101  -6.123  1.00 89.19           H  
ATOM    781  OD1 ASN A  49       2.682  -6.404  -8.417  1.00 89.19           O  
ATOM    782  N   VAL A  50       0.706  -5.316  -4.650  1.00 87.42           N  
ATOM    783  H   VAL A  50       1.460  -5.300  -3.978  1.00 87.42           H  
ATOM    784  CA  VAL A  50      -0.625  -5.758  -4.189  1.00 87.42           C  
ATOM    785  HA  VAL A  50      -0.928  -6.609  -4.800  1.00 87.42           H  
ATOM    786  C   VAL A  50      -1.693  -4.678  -4.410  1.00 87.42           C  
ATOM    787  CB  VAL A  50      -0.556  -6.251  -2.726  1.00 87.42           C  
ATOM    788  HB  VAL A  50       0.021  -5.543  -2.130  1.00 87.42           H  
ATOM    789  O   VAL A  50      -2.817  -5.013  -4.789  1.00 87.42           O  
ATOM    790  CG1 VAL A  50      -1.930  -6.413  -2.059  1.00 87.42           C  
ATOM    791 HG11 VAL A  50      -1.798  -6.816  -1.055  1.00 87.42           H  
ATOM    792 HG12 VAL A  50      -2.543  -7.096  -2.647  1.00 87.42           H  
ATOM    793 HG13 VAL A  50      -2.422  -5.445  -1.974  1.00 87.42           H  
ATOM    794  CG2 VAL A  50       0.118  -7.631  -2.683  1.00 87.42           C  
ATOM    795 HG21 VAL A  50       0.199  -7.987  -1.656  1.00 87.42           H  
ATOM    796 HG22 VAL A  50      -0.453  -8.356  -3.263  1.00 87.42           H  
ATOM    797 HG23 VAL A  50       1.125  -7.573  -3.098  1.00 87.42           H  
ATOM    798  N   GLN A  51      -1.359  -3.390  -4.271  1.00 84.34           N  
ATOM    799  H   GLN A  51      -0.430  -3.172  -3.939  1.00 84.34           H  
ATOM    800  CA  GLN A  51      -2.230  -2.280  -4.681  1.00 84.34           C  
ATOM    801  HA  GLN A  51      -3.181  -2.371  -4.156  1.00 84.34           H  
ATOM    802  C   GLN A  51      -2.543  -2.351  -6.193  1.00 84.34           C  
ATOM    803  CB  GLN A  51      -1.605  -0.928  -4.284  1.00 84.34           C  
ATOM    804  HB2 GLN A  51      -0.596  -0.878  -4.694  1.00 84.34           H  
ATOM    805  HB3 GLN A  51      -2.190  -0.127  -4.735  1.00 84.34           H  
ATOM    806  O   GLN A  51      -3.721  -2.324  -6.556  1.00 84.34           O  
ATOM    807  CG  GLN A  51      -1.550  -0.659  -2.763  1.00 84.34           C  
ATOM    808  HG2 GLN A  51      -2.560  -0.517  -2.380  1.00 84.34           H  
ATOM    809  HG3 GLN A  51      -1.138  -1.521  -2.238  1.00 84.34           H  
ATOM    810  CD  GLN A  51      -0.708   0.568  -2.399  1.00 84.34           C  
ATOM    811  NE2 GLN A  51      -0.924   1.184  -1.261  1.00 84.34           N  
ATOM    812 HE21 GLN A  51      -1.669   0.923  -0.631  1.00 84.34           H  
ATOM    813 HE22 GLN A  51      -0.312   1.955  -1.034  1.00 84.34           H  
ATOM    814  OE1 GLN A  51       0.188   0.988  -3.112  1.00 84.34           O  
ATOM    815  N   ARG A  52      -1.541  -2.552  -7.071  1.00 84.83           N  
ATOM    816  H   ARG A  52      -0.599  -2.587  -6.707  1.00 84.83           H  
ATOM    817  CA  ARG A  52      -1.737  -2.823  -8.517  1.00 84.83           C  
ATOM    818  HA  ARG A  52      -2.283  -1.988  -8.955  1.00 84.83           H  
ATOM    819  C   ARG A  52      -2.602  -4.064  -8.764  1.00 84.83           C  
ATOM    820  CB  ARG A  52      -0.376  -2.940  -9.245  1.00 84.83           C  
ATOM    821  HB2 ARG A  52       0.176  -2.007  -9.124  1.00 84.83           H  
ATOM    822  HB3 ARG A  52       0.217  -3.730  -8.784  1.00 84.83           H  
ATOM    823  O   ARG A  52      -3.534  -3.980  -9.561  1.00 84.83           O  
ATOM    824  CG  ARG A  52      -0.495  -3.255 -10.753  1.00 84.83           C  
ATOM    825  HG2 ARG A  52      -0.855  -2.362 -11.265  1.00 84.83           H  
ATOM    826  HG3 ARG A  52      -1.215  -4.054 -10.928  1.00 84.83           H  
ATOM    827  CD  ARG A  52       0.835  -3.699 -11.382  1.00 84.83           C  
ATOM    828  HD2 ARG A  52       0.723  -3.730 -12.466  1.00 84.83           H  
ATOM    829  HD3 ARG A  52       1.597  -2.955 -11.148  1.00 84.83           H  
ATOM    830  NE  ARG A  52       1.291  -5.016 -10.884  1.00 84.83           N  
ATOM    831  HE  ARG A  52       1.887  -5.017 -10.069  1.00 84.83           H  
ATOM    832  NH1 ARG A  52       0.351  -6.490 -12.439  1.00 84.83           N  
ATOM    833 HH11 ARG A  52       0.325  -7.461 -12.716  1.00 84.83           H  
ATOM    834 HH12 ARG A  52      -0.167  -5.783 -12.940  1.00 84.83           H  
ATOM    835  NH2 ARG A  52       1.685  -7.235 -10.879  1.00 84.83           N  
ATOM    836 HH21 ARG A  52       1.495  -8.146 -11.272  1.00 84.83           H  
ATOM    837 HH22 ARG A  52       2.229  -7.121 -10.036  1.00 84.83           H  
ATOM    838  CZ  ARG A  52       1.101  -6.213 -11.412  1.00 84.83           C  
ATOM    839  N   LEU A  53      -2.369  -5.183  -8.070  1.00 83.85           N  
ATOM    840  H   LEU A  53      -1.565  -5.193  -7.458  1.00 83.85           H  
ATOM    841  CA  LEU A  53      -3.172  -6.407  -8.230  1.00 83.85           C  
ATOM    842  HA  LEU A  53      -3.096  -6.734  -9.267  1.00 83.85           H  
ATOM    843  C   LEU A  53      -4.657  -6.132  -7.948  1.00 83.85           C  
ATOM    844  CB  LEU A  53      -2.673  -7.557  -7.328  1.00 83.85           C  
ATOM    845  HB2 LEU A  53      -2.867  -7.294  -6.289  1.00 83.85           H  
ATOM    846  HB3 LEU A  53      -3.267  -8.440  -7.563  1.00 83.85           H  
ATOM    847  O   LEU A  53      -5.524  -6.633  -8.661  1.00 83.85           O  
ATOM    848  CG  LEU A  53      -1.189  -7.949  -7.428  1.00 83.85           C  
ATOM    849  HG  LEU A  53      -0.590  -7.153  -6.987  1.00 83.85           H  
ATOM    850  CD1 LEU A  53      -0.910  -9.188  -6.587  1.00 83.85           C  
ATOM    851 HD11 LEU A  53      -1.343  -9.082  -5.593  1.00 83.85           H  
ATOM    852 HD12 LEU A  53       0.170  -9.301  -6.486  1.00 83.85           H  
ATOM    853 HD13 LEU A  53      -1.326 -10.068  -7.077  1.00 83.85           H  
ATOM    854  CD2 LEU A  53      -0.695  -8.166  -8.852  1.00 83.85           C  
ATOM    855 HD21 LEU A  53       0.348  -8.482  -8.823  1.00 83.85           H  
ATOM    856 HD22 LEU A  53      -1.283  -8.946  -9.335  1.00 83.85           H  
ATOM    857 HD23 LEU A  53      -0.766  -7.236  -9.416  1.00 83.85           H  
ATOM    858  N   MET A  54      -4.974  -5.275  -6.967  1.00 76.92           N  
ATOM    859  H   MET A  54      -4.226  -4.884  -6.411  1.00 76.92           H  
ATOM    860  CA  MET A  54      -6.363  -4.892  -6.685  1.00 76.92           C  
ATOM    861  HA  MET A  54      -6.942  -5.811  -6.604  1.00 76.92           H  
ATOM    862  C   MET A  54      -7.011  -4.071  -7.814  1.00 76.92           C  
ATOM    863  CB  MET A  54      -6.498  -4.127  -5.358  1.00 76.92           C  
ATOM    864  HB2 MET A  54      -7.546  -3.844  -5.259  1.00 76.92           H  
ATOM    865  HB3 MET A  54      -5.914  -3.208  -5.406  1.00 76.92           H  
ATOM    866  O   MET A  54      -8.237  -4.076  -7.932  1.00 76.92           O  
ATOM    867  CG  MET A  54      -6.121  -4.891  -4.081  1.00 76.92           C  
ATOM    868  HG2 MET A  54      -5.036  -4.919  -3.988  1.00 76.92           H  
ATOM    869  HG3 MET A  54      -6.494  -4.313  -3.235  1.00 76.92           H  
ATOM    870  SD  MET A  54      -6.766  -6.582  -3.926  1.00 76.92           S  
ATOM    871  CE  MET A  54      -5.245  -7.500  -4.313  1.00 76.92           C  
ATOM    872  HE1 MET A  54      -5.482  -8.500  -4.674  1.00 76.92           H  
ATOM    873  HE2 MET A  54      -4.624  -7.574  -3.420  1.00 76.92           H  
ATOM    874  HE3 MET A  54      -4.682  -6.980  -5.088  1.00 76.92           H  
ATOM    875  N   ARG A  55      -6.218  -3.400  -8.661  1.00 76.16           N  
ATOM    876  H   ARG A  55      -5.219  -3.468  -8.528  1.00 76.16           H  
ATOM    877  CA  ARG A  55      -6.703  -2.619  -9.811  1.00 76.16           C  
ATOM    878  HA  ARG A  55      -7.672  -2.195  -9.548  1.00 76.16           H  
ATOM    879  C   ARG A  55      -6.985  -3.474 -11.057  1.00 76.16           C  
ATOM    880  CB  ARG A  55      -5.747  -1.438 -10.103  1.00 76.16           C  
ATOM    881  HB2 ARG A  55      -4.753  -1.810 -10.352  1.00 76.16           H  
ATOM    882  HB3 ARG A  55      -6.128  -0.888 -10.963  1.00 76.16           H  
ATOM    883  O   ARG A  55      -7.690  -2.999 -11.944  1.00 76.16           O  
ATOM    884  CG  ARG A  55      -5.656  -0.473  -8.906  1.00 76.16           C  
ATOM    885  HG2 ARG A  55      -6.673  -0.241  -8.589  1.00 76.16           H  
ATOM    886  HG3 ARG A  55      -5.153  -0.962  -8.072  1.00 76.16           H  
ATOM    887  CD  ARG A  55      -4.955   0.866  -9.188  1.00 76.16           C  
ATOM    888  HD2 ARG A  55      -5.150   1.517  -8.336  1.00 76.16           H  
ATOM    889  HD3 ARG A  55      -5.408   1.328 -10.065  1.00 76.16           H  
ATOM    890  NE  ARG A  55      -3.495   0.763  -9.398  1.00 76.16           N  
ATOM    891  HE  ARG A  55      -3.180   0.692 -10.354  1.00 76.16           H  
ATOM    892  NH1 ARG A  55      -2.773   1.030  -7.210  1.00 76.16           N  
ATOM    893 HH11 ARG A  55      -2.006   1.130  -6.561  1.00 76.16           H  
ATOM    894 HH12 ARG A  55      -3.650   1.439  -6.918  1.00 76.16           H  
ATOM    895  NH2 ARG A  55      -1.291   0.766  -8.826  1.00 76.16           N  
ATOM    896 HH21 ARG A  55      -0.573   0.788  -8.115  1.00 76.16           H  
ATOM    897 HH22 ARG A  55      -1.022   1.032  -9.762  1.00 76.16           H  
ATOM    898  CZ  ARG A  55      -2.542   0.845  -8.479  1.00 76.16           C  
ATOM    899  N   LYS A  56      -6.524  -4.734 -11.117  1.00 75.87           N  
ATOM    900  H   LYS A  56      -5.952  -5.061 -10.351  1.00 75.87           H  
ATOM    901  CA  LYS A  56      -6.821  -5.668 -12.223  1.00 75.87           C  
ATOM    902  HA  LYS A  56      -6.440  -5.240 -13.150  1.00 75.87           H  
ATOM    903  C   LYS A  56      -8.328  -5.911 -12.391  1.00 75.87           C  
ATOM    904  CB  LYS A  56      -6.145  -7.029 -11.988  1.00 75.87           C  
ATOM    905  HB2 LYS A  56      -6.495  -7.429 -11.036  1.00 75.87           H  
ATOM    906  HB3 LYS A  56      -6.481  -7.699 -12.779  1.00 75.87           H  
ATOM    907  O   LYS A  56      -9.051  -6.081 -11.404  1.00 75.87           O  
ATOM    908  CG  LYS A  56      -4.611  -7.049 -12.008  1.00 75.87           C  
ATOM    909  HG2 LYS A  56      -4.264  -6.756 -12.999  1.00 75.87           H  
ATOM    910  HG3 LYS A  56      -4.212  -6.357 -11.267  1.00 75.87           H  
ATOM    911  CD  LYS A  56      -4.140  -8.480 -11.693  1.00 75.87           C  
ATOM    912  HD2 LYS A  56      -4.667  -9.182 -12.339  1.00 75.87           H  
ATOM    913  HD3 LYS A  56      -4.385  -8.721 -10.658  1.00 75.87           H  
ATOM    914  CE  LYS A  56      -2.639  -8.658 -11.911  1.00 75.87           C  
ATOM    915  HE2 LYS A  56      -2.086  -7.997 -11.243  1.00 75.87           H  
ATOM    916  HE3 LYS A  56      -2.391  -8.383 -12.937  1.00 75.87           H  
ATOM    917  NZ  LYS A  56      -2.233 -10.060 -11.674  1.00 75.87           N  
ATOM    918  HZ1 LYS A  56      -2.294 -10.337 -10.705  1.00 75.87           H  
ATOM    919  HZ2 LYS A  56      -2.802 -10.719 -12.187  1.00 75.87           H  
ATOM    920  HZ3 LYS A  56      -1.289 -10.204 -12.003  1.00 75.87           H  
ATOM    921  N   GLU A  57      -8.795  -6.035 -13.637  1.00 68.08           N  
ATOM    922  H   GLU A  57      -8.169  -5.849 -14.407  1.00 68.08           H  
ATOM    923  CA  GLU A  57     -10.204  -6.356 -13.941  1.00 68.08           C  
ATOM    924  HA  GLU A  57     -10.848  -5.602 -13.487  1.00 68.08           H  
ATOM    925  C   GLU A  57     -10.650  -7.722 -13.396  1.00 68.08           C  
ATOM    926  CB  GLU A  57     -10.456  -6.366 -15.454  1.00 68.08           C  
ATOM    927  HB2 GLU A  57     -11.489  -6.682 -15.601  1.00 68.08           H  
ATOM    928  HB3 GLU A  57      -9.807  -7.103 -15.927  1.00 68.08           H  
ATOM    929  O   GLU A  57     -11.808  -7.884 -13.011  1.00 68.08           O  
ATOM    930  CG  GLU A  57     -10.270  -5.007 -16.139  1.00 68.08           C  
ATOM    931  HG2 GLU A  57     -10.664  -4.232 -15.482  1.00 68.08           H  
ATOM    932  HG3 GLU A  57      -9.207  -4.822 -16.291  1.00 68.08           H  
ATOM    933  CD  GLU A  57     -11.019  -4.961 -17.482  1.00 68.08           C  
ATOM    934  OE1 GLU A  57     -11.551  -3.874 -17.800  1.00 68.08           O  
ATOM    935  OE2 GLU A  57     -11.131  -6.028 -18.132  1.00 68.08           O  
ATOM    936  N   ARG A  58      -9.728  -8.690 -13.351  1.00 71.01           N  
ATOM    937  H   ARG A  58      -8.795  -8.453 -13.659  1.00 71.01           H  
ATOM    938  CA  ARG A  58      -9.888 -10.015 -12.738  1.00 71.01           C  
ATOM    939  HA  ARG A  58     -10.731  -9.997 -12.046  1.00 71.01           H  
ATOM    940  C   ARG A  58      -8.627 -10.358 -11.956  1.00 71.01           C  
ATOM    941  CB  ARG A  58     -10.119 -11.103 -13.798  1.00 71.01           C  
ATOM    942  HB2 ARG A  58     -10.293 -12.048 -13.284  1.00 71.01           H  
ATOM    943  HB3 ARG A  58      -9.216 -11.206 -14.400  1.00 71.01           H  
ATOM    944  O   ARG A  58      -7.543  -9.938 -12.350  1.00 71.01           O  
ATOM    945  CG  ARG A  58     -11.302 -10.824 -14.730  1.00 71.01           C  
ATOM    946  HG2 ARG A  58     -11.077  -9.954 -15.347  1.00 71.01           H  
ATOM    947  HG3 ARG A  58     -12.200 -10.629 -14.144  1.00 71.01           H  
ATOM    948  CD  ARG A  58     -11.528 -12.042 -15.630  1.00 71.01           C  
ATOM    949  HD2 ARG A  58     -11.962 -12.843 -15.032  1.00 71.01           H  
ATOM    950  HD3 ARG A  58     -10.565 -12.378 -16.015  1.00 71.01           H  
ATOM    951  NE  ARG A  58     -12.402 -11.708 -16.767  1.00 71.01           N  
ATOM    952  HE  ARG A  58     -12.524 -10.724 -16.957  1.00 71.01           H  
ATOM    953  NH1 ARG A  58     -12.728 -13.856 -17.502  1.00 71.01           N  
ATOM    954 HH11 ARG A  58     -13.067 -14.506 -18.197  1.00 71.01           H  
ATOM    955 HH12 ARG A  58     -12.249 -14.197 -16.681  1.00 71.01           H  
ATOM    956  NH2 ARG A  58     -13.508 -12.137 -18.704  1.00 71.01           N  
ATOM    957 HH21 ARG A  58     -13.539 -11.143 -18.881  1.00 71.01           H  
ATOM    958 HH22 ARG A  58     -13.757 -12.778 -19.444  1.00 71.01           H  
ATOM    959  CZ  ARG A  58     -12.878 -12.568 -17.647  1.00 71.01           C  
ATOM    960  N   ARG A  59      -8.781 -11.137 -10.890  1.00 80.27           N  
ATOM    961  H   ARG A  59      -9.720 -11.421 -10.649  1.00 80.27           H  
ATOM    962  CA  ARG A  59      -7.696 -11.693 -10.071  1.00 80.27           C  
ATOM    963  HA  ARG A  59      -6.732 -11.542 -10.558  1.00 80.27           H  
ATOM    964  C   ARG A  59      -7.880 -13.185  -9.881  1.00 80.27           C  
ATOM    965  CB  ARG A  59      -7.697 -11.024  -8.700  1.00 80.27           C  
ATOM    966  HB2 ARG A  59      -7.137 -11.641  -7.998  1.00 80.27           H  
ATOM    967  HB3 ARG A  59      -8.729 -10.974  -8.350  1.00 80.27           H  
ATOM    968  O   ARG A  59      -9.023 -13.633  -9.799  1.00 80.27           O  
ATOM    969  CG  ARG A  59      -7.058  -9.636  -8.708  1.00 80.27           C  
ATOM    970  HG2 ARG A  59      -7.091  -9.191  -9.703  1.00 80.27           H  
ATOM    971  HG3 ARG A  59      -6.013  -9.720  -8.411  1.00 80.27           H  
ATOM    972  CD  ARG A  59      -7.797  -8.743  -7.715  1.00 80.27           C  
ATOM    973  HD2 ARG A  59      -8.160  -9.343  -6.880  1.00 80.27           H  
ATOM    974  HD3 ARG A  59      -7.088  -8.011  -7.328  1.00 80.27           H  
ATOM    975  NE  ARG A  59      -8.913  -8.049  -8.377  1.00 80.27           N  
ATOM    976  HE  ARG A  59      -9.098  -8.298  -9.339  1.00 80.27           H  
ATOM    977  NH1 ARG A  59      -9.386  -6.610  -6.680  1.00 80.27           N  
ATOM    978 HH11 ARG A  59      -8.925  -7.249  -6.048  1.00 80.27           H  
ATOM    979 HH12 ARG A  59      -9.723  -5.708  -6.375  1.00 80.27           H  
ATOM    980  NH2 ARG A  59      -9.952  -6.070  -8.763  1.00 80.27           N  
ATOM    981 HH21 ARG A  59      -9.835  -5.115  -8.457  1.00 80.27           H  
ATOM    982 HH22 ARG A  59      -9.790  -6.224  -9.748  1.00 80.27           H  
ATOM    983  CZ  ARG A  59      -9.432  -6.927  -7.941  1.00 80.27           C  
ATOM    984  N   ASP A  60      -6.786 -13.920  -9.766  1.00 78.64           N  
ATOM    985  H   ASP A  60      -5.886 -13.461  -9.793  1.00 78.64           H  
ATOM    986  CA  ASP A  60      -6.779 -15.377  -9.626  1.00 78.64           C  
ATOM    987  HA  ASP A  60      -7.795 -15.752  -9.750  1.00 78.64           H  
ATOM    988  C   ASP A  60      -6.312 -15.851  -8.230  1.00 78.64           C  
ATOM    989  CB  ASP A  60      -5.953 -15.963 -10.789  1.00 78.64           C  
ATOM    990  HB2 ASP A  60      -6.245 -15.482 -11.722  1.00 78.64           H  
ATOM    991  HB3 ASP A  60      -6.204 -17.020 -10.880  1.00 78.64           H  
ATOM    992  O   ASP A  60      -6.188 -15.068  -7.280  1.00 78.64           O  
ATOM    993  CG  ASP A  60      -4.434 -15.845 -10.614  1.00 78.64           C  
ATOM    994  OD1 ASP A  60      -3.982 -15.087  -9.729  1.00 78.64           O  
ATOM    995  OD2 ASP A  60      -3.719 -16.613 -11.290  1.00 78.64           O  
ATOM    996  N   ASP A  61      -6.057 -17.157  -8.095  1.00 81.05           N  
ATOM    997  H   ASP A  61      -6.213 -17.756  -8.894  1.00 81.05           H  
ATOM    998  CA  ASP A  61      -5.503 -17.749  -6.871  1.00 81.05           C  
ATOM    999  HA  ASP A  61      -6.162 -17.513  -6.036  1.00 81.05           H  
ATOM   1000  C   ASP A  61      -4.097 -17.207  -6.527  1.00 81.05           C  
ATOM   1001  CB  ASP A  61      -5.412 -19.280  -7.003  1.00 81.05           C  
ATOM   1002  HB2 ASP A  61      -4.739 -19.514  -7.828  1.00 81.05           H  
ATOM   1003  HB3 ASP A  61      -4.962 -19.678  -6.093  1.00 81.05           H  
ATOM   1004  O   ASP A  61      -3.743 -17.159  -5.348  1.00 81.05           O  
ATOM   1005  CG  ASP A  61      -6.739 -20.015  -7.220  1.00 81.05           C  
ATOM   1006  OD1 ASP A  61      -7.747 -19.728  -6.537  1.00 81.05           O  
ATOM   1007  OD2 ASP A  61      -6.742 -20.934  -8.072  1.00 81.05           O  
ATOM   1008  N   ASN A  62      -3.293 -16.791  -7.516  1.00 84.90           N  
ATOM   1009  H   ASN A  62      -3.681 -16.684  -8.443  1.00 84.90           H  
ATOM   1010  CA  ASN A  62      -1.934 -16.276  -7.313  1.00 84.90           C  
ATOM   1011  HA  ASN A  62      -1.431 -16.893  -6.568  1.00 84.90           H  
ATOM   1012  C   ASN A  62      -1.960 -14.838  -6.780  1.00 84.90           C  
ATOM   1013  CB  ASN A  62      -1.131 -16.352  -8.623  1.00 84.90           C  
ATOM   1014  HB2 ASN A  62      -0.124 -15.974  -8.446  1.00 84.90           H  
ATOM   1015  HB3 ASN A  62      -1.587 -15.714  -9.381  1.00 84.90           H  
ATOM   1016  O   ASN A  62      -1.247 -14.523  -5.825  1.00 84.90           O  
ATOM   1017  CG  ASN A  62      -1.000 -17.759  -9.167  1.00 84.90           C  
ATOM   1018  ND2 ASN A  62      -1.602 -18.055 -10.292  1.00 84.90           N  
ATOM   1019 HD21 ASN A  62      -2.225 -17.388 -10.726  1.00 84.90           H  
ATOM   1020 HD22 ASN A  62      -1.463 -18.980 -10.671  1.00 84.90           H  
ATOM   1021  OD1 ASN A  62      -0.360 -18.617  -8.580  1.00 84.90           O  
ATOM   1022  N   ASP A  63      -2.831 -13.990  -7.332  1.00 84.85           N  
ATOM   1023  H   ASP A  63      -3.333 -14.302  -8.151  1.00 84.85           H  
ATOM   1024  CA  ASP A  63      -3.092 -12.643  -6.817  1.00 84.85           C  
ATOM   1025  HA  ASP A  63      -2.168 -12.065  -6.835  1.00 84.85           H  
ATOM   1026  C   ASP A  63      -3.597 -12.686  -5.367  1.00 84.85           C  
ATOM   1027  CB  ASP A  63      -4.151 -11.948  -7.687  1.00 84.85           C  
ATOM   1028  HB2 ASP A  63      -5.002 -12.617  -7.814  1.00 84.85           H  
ATOM   1029  HB3 ASP A  63      -4.500 -11.062  -7.156  1.00 84.85           H  
ATOM   1030  O   ASP A  63      -3.183 -11.888  -4.519  1.00 84.85           O  
ATOM   1031  CG  ASP A  63      -3.647 -11.494  -9.056  1.00 84.85           C  
ATOM   1032  OD1 ASP A  63      -2.477 -11.073  -9.157  1.00 84.85           O  
ATOM   1033  OD2 ASP A  63      -4.464 -11.414  -9.998  1.00 84.85           O  
ATOM   1034  N   LEU A  64      -4.474 -13.650  -5.059  1.00 83.28           N  
ATOM   1035  H   LEU A  64      -4.803 -14.250  -5.802  1.00 83.28           H  
ATOM   1036  CA  LEU A  64      -4.967 -13.855  -3.699  1.00 83.28           C  
ATOM   1037  HA  LEU A  64      -5.250 -12.877  -3.309  1.00 83.28           H  
ATOM   1038  C   LEU A  64      -3.870 -14.407  -2.782  1.00 83.28           C  
ATOM   1039  CB  LEU A  64      -6.215 -14.751  -3.732  1.00 83.28           C  
ATOM   1040  HB2 LEU A  64      -6.933 -14.324  -4.433  1.00 83.28           H  
ATOM   1041  HB3 LEU A  64      -5.935 -15.733  -4.112  1.00 83.28           H  
ATOM   1042  O   LEU A  64      -3.796 -14.001  -1.623  1.00 83.28           O  
ATOM   1043  CG  LEU A  64      -6.905 -14.927  -2.365  1.00 83.28           C  
ATOM   1044  HG  LEU A  64      -6.274 -15.530  -1.712  1.00 83.28           H  
ATOM   1045  CD1 LEU A  64      -7.233 -13.609  -1.652  1.00 83.28           C  
ATOM   1046 HD11 LEU A  64      -6.311 -13.117  -1.344  1.00 83.28           H  
ATOM   1047 HD12 LEU A  64      -7.826 -13.807  -0.759  1.00 83.28           H  
ATOM   1048 HD13 LEU A  64      -7.786 -12.954  -2.325  1.00 83.28           H  
ATOM   1049  CD2 LEU A  64      -8.226 -15.661  -2.574  1.00 83.28           C  
ATOM   1050 HD21 LEU A  64      -8.044 -16.620  -3.060  1.00 83.28           H  
ATOM   1051 HD22 LEU A  64      -8.717 -15.826  -1.615  1.00 83.28           H  
ATOM   1052 HD23 LEU A  64      -8.882 -15.061  -3.204  1.00 83.28           H  
ATOM   1053  N   LYS A  65      -2.992 -15.284  -3.283  1.00 87.49           N  
ATOM   1054  H   LYS A  65      -3.132 -15.619  -4.225  1.00 87.49           H  
ATOM   1055  CA  LYS A  65      -1.834 -15.774  -2.528  1.00 87.49           C  
ATOM   1056  HA  LYS A  65      -2.192 -16.188  -1.585  1.00 87.49           H  
ATOM   1057  C   LYS A  65      -0.884 -14.630  -2.157  1.00 87.49           C  
ATOM   1058  CB  LYS A  65      -1.125 -16.897  -3.299  1.00 87.49           C  
ATOM   1059  HB2 LYS A  65      -0.644 -16.481  -4.185  1.00 87.49           H  
ATOM   1060  HB3 LYS A  65      -1.847 -17.652  -3.610  1.00 87.49           H  
ATOM   1061  O   LYS A  65      -0.605 -14.480  -0.973  1.00 87.49           O  
ATOM   1062  CG  LYS A  65      -0.076 -17.560  -2.400  1.00 87.49           C  
ATOM   1063  HG2 LYS A  65      -0.574 -18.148  -1.629  1.00 87.49           H  
ATOM   1064  HG3 LYS A  65       0.514 -16.785  -1.911  1.00 87.49           H  
ATOM   1065  CD  LYS A  65       0.889 -18.447  -3.186  1.00 87.49           C  
ATOM   1066  HD2 LYS A  65       1.305 -17.866  -4.009  1.00 87.49           H  
ATOM   1067  HD3 LYS A  65       0.371 -19.323  -3.577  1.00 87.49           H  
ATOM   1068  CE  LYS A  65       2.008 -18.854  -2.224  1.00 87.49           C  
ATOM   1069  HE2 LYS A  65       1.631 -19.602  -1.526  1.00 87.49           H  
ATOM   1070  HE3 LYS A  65       2.285 -17.979  -1.635  1.00 87.49           H  
ATOM   1071  NZ  LYS A  65       3.202 -19.343  -2.947  1.00 87.49           N  
ATOM   1072  HZ1 LYS A  65       2.988 -20.154  -3.509  1.00 87.49           H  
ATOM   1073  HZ2 LYS A  65       3.548 -18.603  -3.541  1.00 87.49           H  
ATOM   1074  HZ3 LYS A  65       3.933 -19.557  -2.283  1.00 87.49           H  
ATOM   1075  N   ARG A  66      -0.478 -13.770  -3.104  1.00 88.54           N  
ATOM   1076  H   ARG A  66      -0.768 -13.950  -4.055  1.00 88.54           H  
ATOM   1077  CA  ARG A  66       0.369 -12.587  -2.826  1.00 88.54           C  
ATOM   1078  HA  ARG A  66       1.328 -12.914  -2.424  1.00 88.54           H  
ATOM   1079  C   ARG A  66      -0.244 -11.688  -1.738  1.00 88.54           C  
ATOM   1080  CB  ARG A  66       0.629 -11.788  -4.121  1.00 88.54           C  
ATOM   1081  HB2 ARG A  66       0.993 -10.799  -3.842  1.00 88.54           H  
ATOM   1082  HB3 ARG A  66      -0.311 -11.655  -4.657  1.00 88.54           H  
ATOM   1083  O   ARG A  66       0.432 -11.330  -0.777  1.00 88.54           O  
ATOM   1084  CG  ARG A  66       1.673 -12.420  -5.068  1.00 88.54           C  
ATOM   1085  HG2 ARG A  66       1.339 -13.409  -5.381  1.00 88.54           H  
ATOM   1086  HG3 ARG A  66       2.624 -12.510  -4.543  1.00 88.54           H  
ATOM   1087  CD  ARG A  66       1.860 -11.524  -6.307  1.00 88.54           C  
ATOM   1088  HD2 ARG A  66       0.906 -11.469  -6.831  1.00 88.54           H  
ATOM   1089  HD3 ARG A  66       2.115 -10.517  -5.974  1.00 88.54           H  
ATOM   1090  NE  ARG A  66       2.885 -12.003  -7.267  1.00 88.54           N  
ATOM   1091  HE  ARG A  66       2.569 -12.619  -8.003  1.00 88.54           H  
ATOM   1092  NH1 ARG A  66       4.708 -10.853  -6.437  1.00 88.54           N  
ATOM   1093 HH11 ARG A  66       5.692 -10.628  -6.485  1.00 88.54           H  
ATOM   1094 HH12 ARG A  66       4.192 -10.514  -5.638  1.00 88.54           H  
ATOM   1095  NH2 ARG A  66       4.914 -12.003  -8.329  1.00 88.54           N  
ATOM   1096 HH21 ARG A  66       5.899 -11.780  -8.304  1.00 88.54           H  
ATOM   1097 HH22 ARG A  66       4.554 -12.474  -9.147  1.00 88.54           H  
ATOM   1098  CZ  ARG A  66       4.156 -11.625  -7.334  1.00 88.54           C  
ATOM   1099  N   LEU A  67      -1.552 -11.410  -1.813  1.00 87.36           N  
ATOM   1100  H   LEU A  67      -2.051 -11.715  -2.637  1.00 87.36           H  
ATOM   1101  CA  LEU A  67      -2.275 -10.669  -0.766  1.00 87.36           C  
ATOM   1102  HA  LEU A  67      -1.777  -9.709  -0.633  1.00 87.36           H  
ATOM   1103  C   LEU A  67      -2.245 -11.382   0.603  1.00 87.36           C  
ATOM   1104  CB  LEU A  67      -3.720 -10.413  -1.245  1.00 87.36           C  
ATOM   1105  HB2 LEU A  67      -4.160 -11.368  -1.530  1.00 87.36           H  
ATOM   1106  HB3 LEU A  67      -3.684  -9.786  -2.136  1.00 87.36           H  
ATOM   1107  O   LEU A  67      -2.089 -10.721   1.629  1.00 87.36           O  
ATOM   1108  CG  LEU A  67      -4.646  -9.755  -0.200  1.00 87.36           C  
ATOM   1109  HG  LEU A  67      -4.706 -10.387   0.686  1.00 87.36           H  
ATOM   1110  CD1 LEU A  67      -4.189  -8.356   0.217  1.00 87.36           C  
ATOM   1111 HD11 LEU A  67      -4.152  -7.698  -0.651  1.00 87.36           H  
ATOM   1112 HD12 LEU A  67      -3.198  -8.414   0.668  1.00 87.36           H  
ATOM   1113 HD13 LEU A  67      -4.874  -7.954   0.963  1.00 87.36           H  
ATOM   1114  CD2 LEU A  67      -6.061  -9.622  -0.763  1.00 87.36           C  
ATOM   1115 HD21 LEU A  67      -6.717  -9.206   0.000  1.00 87.36           H  
ATOM   1116 HD22 LEU A  67      -6.055  -8.976  -1.641  1.00 87.36           H  
ATOM   1117 HD23 LEU A  67      -6.434 -10.606  -1.047  1.00 87.36           H  
ATOM   1118  N   ARG A  68      -2.396 -12.712   0.642  1.00 87.62           N  
ATOM   1119  H   ARG A  68      -2.498 -13.197  -0.238  1.00 87.62           H  
ATOM   1120  CA  ARG A  68      -2.342 -13.513   1.880  1.00 87.62           C  
ATOM   1121  HA  ARG A  68      -2.987 -13.059   2.632  1.00 87.62           H  
ATOM   1122  C   ARG A  68      -0.940 -13.542   2.492  1.00 87.62           C  
ATOM   1123  CB  ARG A  68      -2.829 -14.943   1.609  1.00 87.62           C  
ATOM   1124  HB2 ARG A  68      -2.568 -15.563   2.466  1.00 87.62           H  
ATOM   1125  HB3 ARG A  68      -2.320 -15.347   0.734  1.00 87.62           H  
ATOM   1126  O   ARG A  68      -0.814 -13.383   3.704  1.00 87.62           O  
ATOM   1127  CG  ARG A  68      -4.349 -15.009   1.400  1.00 87.62           C  
ATOM   1128  HG2 ARG A  68      -4.663 -14.318   0.618  1.00 87.62           H  
ATOM   1129  HG3 ARG A  68      -4.840 -14.707   2.325  1.00 87.62           H  
ATOM   1130  CD  ARG A  68      -4.814 -16.425   1.043  1.00 87.62           C  
ATOM   1131  HD2 ARG A  68      -5.865 -16.392   0.756  1.00 87.62           H  
ATOM   1132  HD3 ARG A  68      -4.244 -16.780   0.184  1.00 87.62           H  
ATOM   1133  NE  ARG A  68      -4.619 -17.333   2.188  1.00 87.62           N  
ATOM   1134  HE  ARG A  68      -3.721 -17.793   2.238  1.00 87.62           H  
ATOM   1135  NH1 ARG A  68      -6.607 -16.919   3.281  1.00 87.62           N  
ATOM   1136 HH11 ARG A  68      -7.166 -16.965   4.122  1.00 87.62           H  
ATOM   1137 HH12 ARG A  68      -6.981 -16.451   2.469  1.00 87.62           H  
ATOM   1138  NH2 ARG A  68      -4.987 -18.054   4.310  1.00 87.62           N  
ATOM   1139 HH21 ARG A  68      -4.046 -18.422   4.337  1.00 87.62           H  
ATOM   1140 HH22 ARG A  68      -5.571 -18.115   5.132  1.00 87.62           H  
ATOM   1141  CZ  ARG A  68      -5.407 -17.433   3.245  1.00 87.62           C  
ATOM   1142  N   ASP A  69       0.090 -13.695   1.668  1.00 90.42           N  
ATOM   1143  H   ASP A  69      -0.104 -13.873   0.692  1.00 90.42           H  
ATOM   1144  CA  ASP A  69       1.489 -13.731   2.097  1.00 90.42           C  
ATOM   1145  HA  ASP A  69       1.588 -14.454   2.906  1.00 90.42           H  
ATOM   1146  C   ASP A  69       1.908 -12.355   2.662  1.00 90.42           C  
ATOM   1147  CB  ASP A  69       2.374 -14.216   0.927  1.00 90.42           C  
ATOM   1148  HB2 ASP A  69       3.417 -14.129   1.231  1.00 90.42           H  
ATOM   1149  HB3 ASP A  69       2.222 -13.559   0.071  1.00 90.42           H  
ATOM   1150  O   ASP A  69       2.480 -12.279   3.754  1.00 90.42           O  
ATOM   1151  CG  ASP A  69       2.126 -15.680   0.492  1.00 90.42           C  
ATOM   1152  OD1 ASP A  69       1.498 -16.447   1.261  1.00 90.42           O  
ATOM   1153  OD2 ASP A  69       2.584 -16.062  -0.612  1.00 90.42           O  
ATOM   1154  N   LEU A  70       1.497 -11.252   2.020  1.00 92.06           N  
ATOM   1155  H   LEU A  70       1.070 -11.361   1.111  1.00 92.06           H  
ATOM   1156  CA  LEU A  70       1.685  -9.891   2.542  1.00 92.06           C  
ATOM   1157  HA  LEU A  70       2.740  -9.786   2.796  1.00 92.06           H  
ATOM   1158  C   LEU A  70       0.872  -9.634   3.830  1.00 92.06           C  
ATOM   1159  CB  LEU A  70       1.345  -8.882   1.428  1.00 92.06           C  
ATOM   1160  HB2 LEU A  70       1.847  -9.184   0.509  1.00 92.06           H  
ATOM   1161  HB3 LEU A  70       0.271  -8.919   1.247  1.00 92.06           H  
ATOM   1162  O   LEU A  70       1.395  -9.048   4.782  1.00 92.06           O  
ATOM   1163  CG  LEU A  70       1.752  -7.429   1.746  1.00 92.06           C  
ATOM   1164  HG  LEU A  70       1.346  -7.138   2.714  1.00 92.06           H  
ATOM   1165  CD1 LEU A  70       3.268  -7.232   1.790  1.00 92.06           C  
ATOM   1166 HD11 LEU A  70       3.700  -7.787   2.622  1.00 92.06           H  
ATOM   1167 HD12 LEU A  70       3.508  -6.176   1.912  1.00 92.06           H  
ATOM   1168 HD13 LEU A  70       3.715  -7.581   0.859  1.00 92.06           H  
ATOM   1169  CD2 LEU A  70       1.185  -6.487   0.687  1.00 92.06           C  
ATOM   1170 HD21 LEU A  70       1.648  -6.692  -0.278  1.00 92.06           H  
ATOM   1171 HD22 LEU A  70       1.398  -5.455   0.967  1.00 92.06           H  
ATOM   1172 HD23 LEU A  70       0.105  -6.615   0.612  1.00 92.06           H  
ATOM   1173  N   ASN A  71      -0.374 -10.118   3.916  1.00 90.43           N  
ATOM   1174  H   ASN A  71      -0.781 -10.532   3.089  1.00 90.43           H  
ATOM   1175  CA  ASN A  71      -1.181 -10.073   5.146  1.00 90.43           C  
ATOM   1176  HA  ASN A  71      -1.264  -9.039   5.479  1.00 90.43           H  
ATOM   1177  C   ASN A  71      -0.525 -10.867   6.295  1.00 90.43           C  
ATOM   1178  CB  ASN A  71      -2.598 -10.624   4.871  1.00 90.43           C  
ATOM   1179  HB2 ASN A  71      -3.044 -10.935   5.815  1.00 90.43           H  
ATOM   1180  HB3 ASN A  71      -2.527 -11.509   4.239  1.00 90.43           H  
ATOM   1181  O   ASN A  71      -0.717 -10.521   7.466  1.00 90.43           O  
ATOM   1182  CG  ASN A  71      -3.587  -9.648   4.251  1.00 90.43           C  
ATOM   1183  ND2 ASN A  71      -4.664 -10.152   3.696  1.00 90.43           N  
ATOM   1184 HD21 ASN A  71      -4.772 -11.154   3.633  1.00 90.43           H  
ATOM   1185 HD22 ASN A  71      -5.312  -9.491   3.290  1.00 90.43           H  
ATOM   1186  OD1 ASN A  71      -3.490  -8.438   4.341  1.00 90.43           O  
ATOM   1187  N   GLN A  72       0.243 -11.922   5.995  1.00 91.28           N  
ATOM   1188  H   GLN A  72       0.299 -12.214   5.030  1.00 91.28           H  
ATOM   1189  CA  GLN A  72       0.993 -12.689   6.990  1.00 91.28           C  
ATOM   1190  HA  GLN A  72       0.370 -12.774   7.880  1.00 91.28           H  
ATOM   1191  C   GLN A  72       2.284 -11.975   7.409  1.00 91.28           C  
ATOM   1192  CB  GLN A  72       1.257 -14.114   6.479  1.00 91.28           C  
ATOM   1193  HB2 GLN A  72       0.318 -14.552   6.140  1.00 91.28           H  
ATOM   1194  HB3 GLN A  72       1.941 -14.078   5.630  1.00 91.28           H  
ATOM   1195  O   GLN A  72       2.582 -11.944   8.602  1.00 91.28           O  
ATOM   1196  CG  GLN A  72       1.863 -15.019   7.567  1.00 91.28           C  
ATOM   1197  HG2 GLN A  72       2.820 -14.612   7.894  1.00 91.28           H  
ATOM   1198  HG3 GLN A  72       2.057 -16.001   7.136  1.00 91.28           H  
ATOM   1199  CD  GLN A  72       0.944 -15.208   8.774  1.00 91.28           C  
ATOM   1200  NE2 GLN A  72       1.416 -15.050   9.991  1.00 91.28           N  
ATOM   1201 HE21 GLN A  72       2.361 -14.735  10.160  1.00 91.28           H  
ATOM   1202 HE22 GLN A  72       0.799 -15.352  10.732  1.00 91.28           H  
ATOM   1203  OE1 GLN A  72      -0.235 -15.498   8.663  1.00 91.28           O  
ATOM   1204  N   ALA A  73       3.006 -11.340   6.480  1.00 92.45           N  
ATOM   1205  H   ALA A  73       2.753 -11.453   5.509  1.00 92.45           H  
ATOM   1206  CA  ALA A  73       4.151 -10.486   6.805  1.00 92.45           C  
ATOM   1207  HA  ALA A  73       4.897 -11.087   7.324  1.00 92.45           H  
ATOM   1208  C   ALA A  73       3.736  -9.340   7.747  1.00 92.45           C  
ATOM   1209  CB  ALA A  73       4.775  -9.970   5.502  1.00 92.45           C  
ATOM   1210  HB1 ALA A  73       4.063  -9.352   4.955  1.00 92.45           H  
ATOM   1211  HB2 ALA A  73       5.658  -9.373   5.731  1.00 92.45           H  
ATOM   1212  HB3 ALA A  73       5.070 -10.810   4.874  1.00 92.45           H  
ATOM   1213  O   ALA A  73       4.307  -9.187   8.827  1.00 92.45           O  
ATOM   1214  N   VAL A  74       2.657  -8.622   7.413  1.00 92.28           N  
ATOM   1215  H   VAL A  74       2.242  -8.799   6.509  1.00 92.28           H  
ATOM   1216  CA  VAL A  74       2.043  -7.601   8.281  1.00 92.28           C  
ATOM   1217  HA  VAL A  74       2.773  -6.813   8.462  1.00 92.28           H  
ATOM   1218  C   VAL A  74       1.670  -8.181   9.653  1.00 92.28           C  
ATOM   1219  CB  VAL A  74       0.818  -6.981   7.577  1.00 92.28           C  
ATOM   1220  HB  VAL A  74       0.183  -7.778   7.190  1.00 92.28           H  
ATOM   1221  O   VAL A  74       2.008  -7.597  10.680  1.00 92.28           O  
ATOM   1222  CG1 VAL A  74      -0.038  -6.102   8.492  1.00 92.28           C  
ATOM   1223 HG11 VAL A  74       0.571  -5.299   8.908  1.00 92.28           H  
ATOM   1224 HG12 VAL A  74      -0.465  -6.697   9.300  1.00 92.28           H  
ATOM   1225 HG13 VAL A  74      -0.862  -5.674   7.922  1.00 92.28           H  
ATOM   1226  CG2 VAL A  74       1.260  -6.091   6.409  1.00 92.28           C  
ATOM   1227 HG21 VAL A  74       1.927  -5.307   6.768  1.00 92.28           H  
ATOM   1228 HG22 VAL A  74       1.788  -6.683   5.662  1.00 92.28           H  
ATOM   1229 HG23 VAL A  74       0.390  -5.624   5.948  1.00 92.28           H  
ATOM   1230  N   ASN A  75       1.030  -9.355   9.697  1.00 91.82           N  
ATOM   1231  H   ASN A  75       0.760  -9.787   8.825  1.00 91.82           H  
ATOM   1232  CA  ASN A  75       0.666 -10.028  10.948  1.00 91.82           C  
ATOM   1233  HA  ASN A  75       0.087  -9.333  11.557  1.00 91.82           H  
ATOM   1234  C   ASN A  75       1.875 -10.459  11.800  1.00 91.82           C  
ATOM   1235  CB  ASN A  75      -0.223 -11.229  10.598  1.00 91.82           C  
ATOM   1236  HB2 ASN A  75      -1.125 -10.871  10.101  1.00 91.82           H  
ATOM   1237  HB3 ASN A  75       0.309 -11.892   9.916  1.00 91.82           H  
ATOM   1238  O   ASN A  75       1.746 -10.585  13.018  1.00 91.82           O  
ATOM   1239  CG  ASN A  75      -0.635 -12.019  11.822  1.00 91.82           C  
ATOM   1240  ND2 ASN A  75       0.038 -13.107  12.113  1.00 91.82           N  
ATOM   1241 HD21 ASN A  75       0.824 -13.373  11.538  1.00 91.82           H  
ATOM   1242 HD22 ASN A  75      -0.253 -13.629  12.928  1.00 91.82           H  
ATOM   1243  OD1 ASN A  75      -1.556 -11.650  12.535  1.00 91.82           O  
ATOM   1244  N   ASN A  76       3.038 -10.698  11.196  1.00 93.05           N  
ATOM   1245  H   ASN A  76       3.083 -10.636  10.189  1.00 93.05           H  
ATOM   1246  CA  ASN A  76       4.258 -11.054  11.919  1.00 93.05           C  
ATOM   1247  HA  ASN A  76       4.004 -11.715  12.747  1.00 93.05           H  
ATOM   1248  C   ASN A  76       4.946  -9.824  12.541  1.00 93.05           C  
ATOM   1249  CB  ASN A  76       5.189 -11.831  10.973  1.00 93.05           C  
ATOM   1250  HB2 ASN A  76       5.359 -11.249  10.067  1.00 93.05           H  
ATOM   1251  HB3 ASN A  76       6.151 -11.969  11.467  1.00 93.05           H  
ATOM   1252  O   ASN A  76       5.597  -9.973  13.572  1.00 93.05           O  
ATOM   1253  CG  ASN A  76       4.677 -13.211  10.584  1.00 93.05           C  
ATOM   1254  ND2 ASN A  76       5.353 -13.860   9.665  1.00 93.05           N  
ATOM   1255 HD21 ASN A  76       5.053 -14.795   9.430  1.00 93.05           H  
ATOM   1256 HD22 ASN A  76       6.148 -13.423   9.222  1.00 93.05           H  
ATOM   1257  OD1 ASN A  76       3.703 -13.745  11.101  1.00 93.05           O  
ATOM   1258  N   LEU A  77       4.768  -8.632  11.956  1.00 93.73           N  
ATOM   1259  H   LEU A  77       4.231  -8.608  11.101  1.00 93.73           H  
ATOM   1260  CA  LEU A  77       5.435  -7.384  12.360  1.00 93.73           C  
ATOM   1261  HA  LEU A  77       6.430  -7.619  12.737  1.00 93.73           H  
ATOM   1262  C   LEU A  77       4.732  -6.610  13.490  1.00 93.73           C  
ATOM   1263  CB  LEU A  77       5.573  -6.494  11.110  1.00 93.73           C  
ATOM   1264  HB2 LEU A  77       4.591  -6.407  10.645  1.00 93.73           H  
ATOM   1265  HB3 LEU A  77       5.882  -5.493  11.412  1.00 93.73           H  
ATOM   1266  O   LEU A  77       5.401  -5.882  14.215  1.00 93.73           O  
ATOM   1267  CG  LEU A  77       6.582  -7.025  10.073  1.00 93.73           C  
ATOM   1268  HG  LEU A  77       6.421  -8.090   9.909  1.00 93.73           H  
ATOM   1269  CD1 LEU A  77       6.389  -6.307   8.739  1.00 93.73           C  
ATOM   1270 HD11 LEU A  77       7.053  -6.748   7.995  1.00 93.73           H  
ATOM   1271 HD12 LEU A  77       6.618  -5.247   8.844  1.00 93.73           H  
ATOM   1272 HD13 LEU A  77       5.363  -6.437   8.394  1.00 93.73           H  
ATOM   1273  CD2 LEU A  77       8.026  -6.822  10.534  1.00 93.73           C  
ATOM   1274 HD21 LEU A  77       8.221  -7.413  11.429  1.00 93.73           H  
ATOM   1275 HD22 LEU A  77       8.709  -7.145   9.748  1.00 93.73           H  
ATOM   1276 HD23 LEU A  77       8.202  -5.769  10.753  1.00 93.73           H  
ATOM   1277  N   VAL A  78       3.410  -6.743  13.640  1.00 93.55           N  
ATOM   1278  H   VAL A  78       2.920  -7.325  12.975  1.00 93.55           H  
ATOM   1279  CA  VAL A  78       2.615  -5.975  14.625  1.00 93.55           C  
ATOM   1280  HA  VAL A  78       3.154  -5.056  14.855  1.00 93.55           H  
ATOM   1281  C   VAL A  78       2.426  -6.685  15.970  1.00 93.55           C  
ATOM   1282  CB  VAL A  78       1.255  -5.546  14.040  1.00 93.55           C  
ATOM   1283  HB  VAL A  78       0.729  -4.964  14.797  1.00 93.55           H  
ATOM   1284  O   VAL A  78       2.504  -7.911  16.047  1.00 93.55           O  
ATOM   1285  CG1 VAL A  78       1.453  -4.638  12.821  1.00 93.55           C  
ATOM   1286 HG11 VAL A  78       2.195  -3.873  13.049  1.00 93.55           H  
ATOM   1287 HG12 VAL A  78       1.796  -5.220  11.965  1.00 93.55           H  
ATOM   1288 HG13 VAL A  78       0.510  -4.146  12.585  1.00 93.55           H  
ATOM   1289  CG2 VAL A  78       0.331  -6.714  13.666  1.00 93.55           C  
ATOM   1290 HG21 VAL A  78       0.809  -7.358  12.927  1.00 93.55           H  
ATOM   1291 HG22 VAL A  78      -0.598  -6.317  13.258  1.00 93.55           H  
ATOM   1292 HG23 VAL A  78       0.097  -7.294  14.559  1.00 93.55           H  
ATOM   1293  N   GLU A  79       2.101  -5.930  17.021  1.00 92.55           N  
ATOM   1294  H   GLU A  79       2.144  -4.928  16.904  1.00 92.55           H  
ATOM   1295  CA  GLU A  79       1.636  -6.410  18.330  1.00 92.55           C  
ATOM   1296  HA  GLU A  79       2.038  -7.406  18.514  1.00 92.55           H  
ATOM   1297  C   GLU A  79       0.098  -6.516  18.395  1.00 92.55           C  
ATOM   1298  CB  GLU A  79       2.142  -5.484  19.458  1.00 92.55           C  
ATOM   1299  HB2 GLU A  79       1.674  -5.804  20.389  1.00 92.55           H  
ATOM   1300  HB3 GLU A  79       1.820  -4.463  19.252  1.00 92.55           H  
ATOM   1301  O   GLU A  79      -0.423  -7.467  18.985  1.00 92.55           O  
ATOM   1302  CG  GLU A  79       3.671  -5.508  19.660  1.00 92.55           C  
ATOM   1303  HG2 GLU A  79       4.153  -5.170  18.743  1.00 92.55           H  
ATOM   1304  HG3 GLU A  79       3.974  -6.540  19.834  1.00 92.55           H  
ATOM   1305  CD  GLU A  79       4.168  -4.635  20.837  1.00 92.55           C  
ATOM   1306  OE1 GLU A  79       5.395  -4.645  21.094  1.00 92.55           O  
ATOM   1307  OE2 GLU A  79       3.350  -3.955  21.506  1.00 92.55           O  
ATOM   1308  N   LEU A  80      -0.658  -5.595  17.775  1.00 91.27           N  
ATOM   1309  H   LEU A  80      -0.203  -4.828  17.301  1.00 91.27           H  
ATOM   1310  CA  LEU A  80      -2.128  -5.598  17.837  1.00 91.27           C  
ATOM   1311  HA  LEU A  80      -2.420  -5.804  18.867  1.00 91.27           H  
ATOM   1312  C   LEU A  80      -2.737  -6.713  16.970  1.00 91.27           C  
ATOM   1313  CB  LEU A  80      -2.694  -4.215  17.456  1.00 91.27           C  
ATOM   1314  HB2 LEU A  80      -3.779  -4.290  17.384  1.00 91.27           H  
ATOM   1315  HB3 LEU A  80      -2.324  -3.955  16.464  1.00 91.27           H  
ATOM   1316  O   LEU A  80      -2.971  -6.546  15.771  1.00 91.27           O  
ATOM   1317  CG  LEU A  80      -2.353  -3.079  18.440  1.00 91.27           C  
ATOM   1318  HG  LEU A  80      -1.279  -3.045  18.623  1.00 91.27           H  
ATOM   1319  CD1 LEU A  80      -2.794  -1.740  17.850  1.00 91.27           C  
ATOM   1320 HD11 LEU A  80      -2.242  -1.570  16.926  1.00 91.27           H  
ATOM   1321 HD12 LEU A  80      -3.864  -1.747  17.645  1.00 91.27           H  
ATOM   1322 HD13 LEU A  80      -2.552  -0.936  18.546  1.00 91.27           H  
ATOM   1323  CD2 LEU A  80      -3.079  -3.245  19.781  1.00 91.27           C  
ATOM   1324 HD21 LEU A  80      -4.154  -3.328  19.624  1.00 91.27           H  
ATOM   1325 HD22 LEU A  80      -2.875  -2.385  20.419  1.00 91.27           H  
ATOM   1326 HD23 LEU A  80      -2.713  -4.137  20.289  1.00 91.27           H  
ATOM   1327  N   LYS A  81      -3.057  -7.852  17.593  1.00 90.05           N  
ATOM   1328  H   LYS A  81      -2.761  -7.939  18.555  1.00 90.05           H  
ATOM   1329  CA  LYS A  81      -3.685  -9.027  16.954  1.00 90.05           C  
ATOM   1330  HA  LYS A  81      -3.915  -8.785  15.916  1.00 90.05           H  
ATOM   1331  C   LYS A  81      -5.010  -9.376  17.633  1.00 90.05           C  
ATOM   1332  CB  LYS A  81      -2.714 -10.229  16.936  1.00 90.05           C  
ATOM   1333  HB2 LYS A  81      -2.546 -10.572  17.956  1.00 90.05           H  
ATOM   1334  HB3 LYS A  81      -3.157 -11.041  16.359  1.00 90.05           H  
ATOM   1335  O   LYS A  81      -5.165  -9.189  18.837  1.00 90.05           O  
ATOM   1336  CG  LYS A  81      -1.367  -9.837  16.310  1.00 90.05           C  
ATOM   1337  HG2 LYS A  81      -1.537  -9.421  15.317  1.00 90.05           H  
ATOM   1338  HG3 LYS A  81      -0.939  -9.048  16.929  1.00 90.05           H  
ATOM   1339  CD  LYS A  81      -0.323 -10.958  16.197  1.00 90.05           C  
ATOM   1340  HD2 LYS A  81      -0.325 -11.582  17.090  1.00 90.05           H  
ATOM   1341  HD3 LYS A  81      -0.507 -11.552  15.302  1.00 90.05           H  
ATOM   1342  CE  LYS A  81       0.994 -10.187  16.098  1.00 90.05           C  
ATOM   1343  HE2 LYS A  81       0.859  -9.384  15.374  1.00 90.05           H  
ATOM   1344  HE3 LYS A  81       1.183  -9.701  17.055  1.00 90.05           H  
ATOM   1345  NZ  LYS A  81       2.189 -10.953  15.693  1.00 90.05           N  
ATOM   1346  HZ1 LYS A  81       2.100 -11.206  14.719  1.00 90.05           H  
ATOM   1347  HZ2 LYS A  81       2.975 -10.321  15.739  1.00 90.05           H  
ATOM   1348  HZ3 LYS A  81       2.360 -11.754  16.285  1.00 90.05           H  
ATOM   1349  N   SER A  82      -5.959  -9.895  16.857  1.00 87.89           N  
ATOM   1350  H   SER A  82      -5.781  -9.956  15.864  1.00 87.89           H  
ATOM   1351  CA  SER A  82      -7.103 -10.645  17.380  1.00 87.89           C  
ATOM   1352  HA  SER A  82      -7.188 -10.495  18.456  1.00 87.89           H  
ATOM   1353  C   SER A  82      -6.871 -12.132  17.140  1.00 87.89           C  
ATOM   1354  CB  SER A  82      -8.426 -10.209  16.746  1.00 87.89           C  
ATOM   1355  HB2 SER A  82      -9.090 -11.072  16.688  1.00 87.89           H  
ATOM   1356  HB3 SER A  82      -8.244  -9.827  15.741  1.00 87.89           H  
ATOM   1357  O   SER A  82      -6.652 -12.576  16.012  1.00 87.89           O  
ATOM   1358  OG  SER A  82      -9.086  -9.233  17.526  1.00 87.89           O  
ATOM   1359  HG  SER A  82      -9.430  -9.704  18.289  1.00 87.89           H  
ATOM   1360  N   THR A  83      -6.932 -12.894  18.219  1.00 85.41           N  
ATOM   1361  H   THR A  83      -7.112 -12.461  19.113  1.00 85.41           H  
ATOM   1362  CA  THR A  83      -7.048 -14.352  18.242  1.00 85.41           C  
ATOM   1363  HA  THR A  83      -6.353 -14.789  17.525  1.00 85.41           H  
ATOM   1364  C   THR A  83      -8.468 -14.759  17.840  1.00 85.41           C  
ATOM   1365  CB  THR A  83      -6.701 -14.855  19.661  1.00 85.41           C  
ATOM   1366  HB  THR A  83      -7.160 -15.826  19.846  1.00 85.41           H  
ATOM   1367  O   THR A  83      -9.420 -14.020  18.082  1.00 85.41           O  
ATOM   1368  CG2 THR A  83      -5.185 -14.957  19.832  1.00 85.41           C  
ATOM   1369 HG21 THR A  83      -4.722 -13.984  19.669  1.00 85.41           H  
ATOM   1370 HG22 THR A  83      -4.959 -15.295  20.843  1.00 85.41           H  
ATOM   1371 HG23 THR A  83      -4.780 -15.679  19.122  1.00 85.41           H  
ATOM   1372  OG1 THR A  83      -7.146 -13.904  20.604  1.00 85.41           O  
ATOM   1373  HG1 THR A  83      -7.090 -14.220  21.509  1.00 85.41           H  
ATOM   1374  N   GLN A  84      -8.622 -15.920  17.196  1.00 82.21           N  
ATOM   1375  H   GLN A  84      -7.814 -16.504  17.032  1.00 82.21           H  
ATOM   1376  CA  GLN A  84      -9.936 -16.501  16.914  1.00 82.21           C  
ATOM   1377  HA  GLN A  84     -10.664 -15.704  16.764  1.00 82.21           H  
ATOM   1378  C   GLN A  84     -10.372 -17.347  18.110  1.00 82.21           C  
ATOM   1379  CB  GLN A  84      -9.875 -17.339  15.626  1.00 82.21           C  
ATOM   1380  HB2 GLN A  84      -9.135 -18.130  15.749  1.00 82.21           H  
ATOM   1381  HB3 GLN A  84      -9.546 -16.691  14.814  1.00 82.21           H  
ATOM   1382  O   GLN A  84      -9.710 -18.331  18.438  1.00 82.21           O  
ATOM   1383  CG  GLN A  84     -11.227 -17.975  15.240  1.00 82.21           C  
ATOM   1384  HG2 GLN A  84     -11.975 -17.192  15.119  1.00 82.21           H  
ATOM   1385  HG3 GLN A  84     -11.559 -18.645  16.034  1.00 82.21           H  
ATOM   1386  CD  GLN A  84     -11.146 -18.783  13.945  1.00 82.21           C  
ATOM   1387  NE2 GLN A  84     -12.207 -19.415  13.500  1.00 82.21           N  
ATOM   1388 HE21 GLN A  84     -12.112 -19.915  12.627  1.00 82.21           H  
ATOM   1389 HE22 GLN A  84     -13.118 -19.340  13.929  1.00 82.21           H  
ATOM   1390  OE1 GLN A  84     -10.125 -18.849  13.276  1.00 82.21           O  
ATOM   1391  N   GLN A  85     -11.504 -17.009  18.723  1.00 80.67           N  
ATOM   1392  H   GLN A  85     -11.946 -16.136  18.472  1.00 80.67           H  
ATOM   1393  CA  GLN A  85     -12.094 -17.799  19.797  1.00 80.67           C  
ATOM   1394  HA  GLN A  85     -11.579 -18.758  19.844  1.00 80.67           H  
ATOM   1395  C   GLN A  85     -13.570 -18.099  19.525  1.00 80.67           C  
ATOM   1396  CB  GLN A  85     -11.850 -17.106  21.144  1.00 80.67           C  
ATOM   1397  HB2 GLN A  85     -10.774 -16.988  21.270  1.00 80.67           H  
ATOM   1398  HB3 GLN A  85     -12.312 -16.118  21.155  1.00 80.67           H  
ATOM   1399  O   GLN A  85     -14.379 -17.197  19.298  1.00 80.67           O  
ATOM   1400  CG  GLN A  85     -12.410 -17.948  22.300  1.00 80.67           C  
ATOM   1401  HG2 GLN A  85     -12.149 -18.995  22.144  1.00 80.67           H  
ATOM   1402  HG3 GLN A  85     -13.496 -17.865  22.313  1.00 80.67           H  
ATOM   1403  CD  GLN A  85     -11.875 -17.551  23.670  1.00 80.67           C  
ATOM   1404  NE2 GLN A  85     -12.389 -18.146  24.724  1.00 80.67           N  
ATOM   1405 HE21 GLN A  85     -11.972 -17.896  25.609  1.00 80.67           H  
ATOM   1406 HE22 GLN A  85     -13.130 -18.824  24.618  1.00 80.67           H  
ATOM   1407  OE1 GLN A  85     -10.984 -16.739  23.838  1.00 80.67           O  
ATOM   1408  N   LYS A  86     -13.925 -19.390  19.591  1.00 80.64           N  
ATOM   1409  H   LYS A  86     -13.209 -20.073  19.794  1.00 80.64           H  
ATOM   1410  CA  LYS A  86     -15.313 -19.843  19.475  1.00 80.64           C  
ATOM   1411  HA  LYS A  86     -15.722 -19.408  18.563  1.00 80.64           H  
ATOM   1412  C   LYS A  86     -16.118 -19.307  20.659  1.00 80.64           C  
ATOM   1413  CB  LYS A  86     -15.379 -21.373  19.341  1.00 80.64           C  
ATOM   1414  HB2 LYS A  86     -15.052 -21.842  20.269  1.00 80.64           H  
ATOM   1415  HB3 LYS A  86     -14.710 -21.681  18.537  1.00 80.64           H  
ATOM   1416  O   LYS A  86     -15.884 -19.685  21.805  1.00 80.64           O  
ATOM   1417  CG  LYS A  86     -16.806 -21.831  19.001  1.00 80.64           C  
ATOM   1418  HG2 LYS A  86     -17.469 -21.610  19.838  1.00 80.64           H  
ATOM   1419  HG3 LYS A  86     -17.156 -21.284  18.125  1.00 80.64           H  
ATOM   1420  CD  LYS A  86     -16.860 -23.335  18.698  1.00 80.64           C  
ATOM   1421  HD2 LYS A  86     -16.184 -23.558  17.873  1.00 80.64           H  
ATOM   1422  HD3 LYS A  86     -16.552 -23.894  19.582  1.00 80.64           H  
ATOM   1423  CE  LYS A  86     -18.292 -23.712  18.308  1.00 80.64           C  
ATOM   1424  HE2 LYS A  86     -18.599 -23.084  17.472  1.00 80.64           H  
ATOM   1425  HE3 LYS A  86     -18.946 -23.484  19.150  1.00 80.64           H  
ATOM   1426  NZ  LYS A  86     -18.421 -25.143  17.936  1.00 80.64           N  
ATOM   1427  HZ1 LYS A  86     -19.377 -25.352  17.688  1.00 80.64           H  
ATOM   1428  HZ2 LYS A  86     -17.838 -25.351  17.138  1.00 80.64           H  
ATOM   1429  HZ3 LYS A  86     -18.153 -25.740  18.705  1.00 80.64           H  
ATOM   1430  N   SER A  87     -17.045 -18.408  20.364  1.00 79.98           N  
ATOM   1431  H   SER A  87     -17.199 -18.204  19.387  1.00 79.98           H  
ATOM   1432  CA  SER A  87     -17.877 -17.711  21.339  1.00 79.98           C  
ATOM   1433  HA  SER A  87     -17.318 -17.563  22.263  1.00 79.98           H  
ATOM   1434  C   SER A  87     -19.114 -18.555  21.637  1.00 79.98           C  
ATOM   1435  CB  SER A  87     -18.247 -16.333  20.783  1.00 79.98           C  
ATOM   1436  HB2 SER A  87     -18.863 -15.799  21.506  1.00 79.98           H  
ATOM   1437  HB3 SER A  87     -18.808 -16.446  19.855  1.00 79.98           H  
ATOM   1438  O   SER A  87     -19.840 -18.915  20.714  1.00 79.98           O  
ATOM   1439  OG  SER A  87     -17.061 -15.596  20.533  1.00 79.98           O  
ATOM   1440  HG  SER A  87     -16.495 -16.098  19.943  1.00 79.98           H  
ATOM   1441  N   ILE A  88     -19.349 -18.898  22.905  1.00 82.05           N  
ATOM   1442  H   ILE A  88     -18.727 -18.561  23.626  1.00 82.05           H  
ATOM   1443  CA  ILE A  88     -20.519 -19.677  23.336  1.00 82.05           C  
ATOM   1444  HA  ILE A  88     -21.117 -19.948  22.466  1.00 82.05           H  
ATOM   1445  C   ILE A  88     -21.372 -18.767  24.218  1.00 82.05           C  
ATOM   1446  CB  ILE A  88     -20.119 -21.000  24.036  1.00 82.05           C  
ATOM   1447  HB  ILE A  88     -19.670 -20.767  25.001  1.00 82.05           H  
ATOM   1448  O   ILE A  88     -21.037 -18.531  25.376  1.00 82.05           O  
ATOM   1449  CG1 ILE A  88     -19.090 -21.806  23.206  1.00 82.05           C  
ATOM   1450 HG12 ILE A  88     -18.197 -21.200  23.054  1.00 82.05           H  
ATOM   1451 HG13 ILE A  88     -19.513 -22.035  22.228  1.00 82.05           H  
ATOM   1452  CG2 ILE A  88     -21.391 -21.835  24.270  1.00 82.05           C  
ATOM   1453 HG21 ILE A  88     -22.134 -21.255  24.817  1.00 82.05           H  
ATOM   1454 HG22 ILE A  88     -21.827 -22.145  23.320  1.00 82.05           H  
ATOM   1455 HG23 ILE A  88     -21.169 -22.722  24.864  1.00 82.05           H  
ATOM   1456  CD1 ILE A  88     -18.631 -23.113  23.869  1.00 82.05           C  
ATOM   1457 HD11 ILE A  88     -17.808 -23.537  23.293  1.00 82.05           H  
ATOM   1458 HD12 ILE A  88     -18.287 -22.914  24.884  1.00 82.05           H  
ATOM   1459 HD13 ILE A  88     -19.445 -23.838  23.892  1.00 82.05           H  
ATOM   1460  N   LEU A  89     -22.432 -18.210  23.636  1.00 82.81           N  
ATOM   1461  H   LEU A  89     -22.681 -18.523  22.709  1.00 82.81           H  
ATOM   1462  CA  LEU A  89     -23.308 -17.231  24.275  1.00 82.81           C  
ATOM   1463  HA  LEU A  89     -22.732 -16.633  24.981  1.00 82.81           H  
ATOM   1464  C   LEU A  89     -24.400 -17.967  25.047  1.00 82.81           C  
ATOM   1465  CB  LEU A  89     -23.909 -16.297  23.210  1.00 82.81           C  
ATOM   1466  HB2 LEU A  89     -24.499 -15.537  23.723  1.00 82.81           H  
ATOM   1467  HB3 LEU A  89     -24.583 -16.874  22.578  1.00 82.81           H  
ATOM   1468  O   LEU A  89     -25.145 -18.740  24.447  1.00 82.81           O  
ATOM   1469  CG  LEU A  89     -22.879 -15.602  22.304  1.00 82.81           C  
ATOM   1470  HG  LEU A  89     -22.343 -16.349  21.719  1.00 82.81           H  
ATOM   1471  CD1 LEU A  89     -23.613 -14.678  21.333  1.00 82.81           C  
ATOM   1472 HD11 LEU A  89     -22.893 -14.144  20.712  1.00 82.81           H  
ATOM   1473 HD12 LEU A  89     -24.267 -15.269  20.691  1.00 82.81           H  
ATOM   1474 HD13 LEU A  89     -24.211 -13.963  21.898  1.00 82.81           H  
ATOM   1475  CD2 LEU A  89     -21.858 -14.787  23.097  1.00 82.81           C  
ATOM   1476 HD21 LEU A  89     -22.368 -14.104  23.776  1.00 82.81           H  
ATOM   1477 HD22 LEU A  89     -21.213 -14.226  22.421  1.00 82.81           H  
ATOM   1478 HD23 LEU A  89     -21.232 -15.451  23.694  1.00 82.81           H  
ATOM   1479  N   ARG A  90     -24.479 -17.740  26.360  1.00 81.40           N  
ATOM   1480  H   ARG A  90     -23.872 -17.036  26.756  1.00 81.40           H  
ATOM   1481  CA  ARG A  90     -25.292 -18.533  27.295  1.00 81.40           C  
ATOM   1482  HA  ARG A  90     -25.975 -19.169  26.731  1.00 81.40           H  
ATOM   1483  C   ARG A  90     -26.167 -17.672  28.192  1.00 81.40           C  
ATOM   1484  CB  ARG A  90     -24.363 -19.424  28.135  1.00 81.40           C  
ATOM   1485  HB2 ARG A  90     -24.887 -19.785  29.020  1.00 81.40           H  
ATOM   1486  HB3 ARG A  90     -23.496 -18.849  28.458  1.00 81.40           H  
ATOM   1487  O   ARG A  90     -25.934 -16.473  28.352  1.00 81.40           O  
ATOM   1488  CG  ARG A  90     -23.923 -20.635  27.314  1.00 81.40           C  
ATOM   1489  HG2 ARG A  90     -24.791 -21.273  27.149  1.00 81.40           H  
ATOM   1490  HG3 ARG A  90     -23.531 -20.309  26.350  1.00 81.40           H  
ATOM   1491  CD  ARG A  90     -22.839 -21.429  28.033  1.00 81.40           C  
ATOM   1492  HD2 ARG A  90     -23.145 -21.583  29.068  1.00 81.40           H  
ATOM   1493  HD3 ARG A  90     -21.908 -20.863  28.009  1.00 81.40           H  
ATOM   1494  NE  ARG A  90     -22.664 -22.730  27.380  1.00 81.40           N  
ATOM   1495  HE  ARG A  90     -23.285 -22.963  26.618  1.00 81.40           H  
ATOM   1496  NH1 ARG A  90     -21.176 -23.668  28.822  1.00 81.40           N  
ATOM   1497 HH11 ARG A  90     -20.899 -24.551  29.225  1.00 81.40           H  
ATOM   1498 HH12 ARG A  90     -21.116 -22.789  29.316  1.00 81.40           H  
ATOM   1499  NH2 ARG A  90     -22.179 -24.926  27.283  1.00 81.40           N  
ATOM   1500 HH21 ARG A  90     -22.903 -24.976  26.580  1.00 81.40           H  
ATOM   1501 HH22 ARG A  90     -21.853 -25.757  27.754  1.00 81.40           H  
ATOM   1502  CZ  ARG A  90     -21.993 -23.762  27.820  1.00 81.40           C  
ATOM   1503  N   VAL A  91     -27.170 -18.305  28.800  1.00 71.87           N  
ATOM   1504  H   VAL A  91     -27.301 -19.288  28.607  1.00 71.87           H  
ATOM   1505  CA  VAL A  91     -27.999 -17.675  29.834  1.00 71.87           C  
ATOM   1506  HA  VAL A  91     -28.391 -16.740  29.436  1.00 71.87           H  
ATOM   1507  C   VAL A  91     -27.117 -17.349  31.043  1.00 71.87           C  
ATOM   1508  CB  VAL A  91     -29.195 -18.565  30.226  1.00 71.87           C  
ATOM   1509  HB  VAL A  91     -28.829 -19.508  30.632  1.00 71.87           H  
ATOM   1510  O   VAL A  91     -26.358 -18.191  31.518  1.00 71.87           O  
ATOM   1511  CG1 VAL A  91     -30.076 -17.876  31.277  1.00 71.87           C  
ATOM   1512 HG11 VAL A  91     -30.405 -16.902  30.914  1.00 71.87           H  
ATOM   1513 HG12 VAL A  91     -30.947 -18.497  31.488  1.00 71.87           H  
ATOM   1514 HG13 VAL A  91     -29.522 -17.752  32.208  1.00 71.87           H  
ATOM   1515  CG2 VAL A  91     -30.089 -18.865  29.013  1.00 71.87           C  
ATOM   1516 HG21 VAL A  91     -30.485 -17.939  28.596  1.00 71.87           H  
ATOM   1517 HG22 VAL A  91     -29.526 -19.395  28.245  1.00 71.87           H  
ATOM   1518 HG23 VAL A  91     -30.916 -19.506  29.315  1.00 71.87           H  
ATOM   1519  N   GLY A  92     -27.197 -16.109  31.525  1.00 78.40           N  
ATOM   1520  H   GLY A  92     -27.820 -15.461  31.066  1.00 78.40           H  
ATOM   1521  CA  GLY A  92     -26.355 -15.609  32.610  1.00 78.40           C  
ATOM   1522  HA2 GLY A  92     -26.746 -15.960  33.565  1.00 78.40           H  
ATOM   1523  HA3 GLY A  92     -25.338 -15.983  32.492  1.00 78.40           H  
ATOM   1524  C   GLY A  92     -26.345 -14.087  32.614  1.00 78.40           C  
ATOM   1525  O   GLY A  92     -27.314 -13.451  33.026  1.00 78.40           O  
ATOM   1526  N   THR A  93     -25.271 -13.480  32.104  1.00 80.63           N  
ATOM   1527  H   THR A  93     -24.488 -14.042  31.800  1.00 80.63           H  
ATOM   1528  CA  THR A  93     -25.242 -12.028  31.865  1.00 80.63           C  
ATOM   1529  HA  THR A  93     -25.519 -11.521  32.789  1.00 80.63           H  
ATOM   1530  C   THR A  93     -26.259 -11.629  30.786  1.00 80.63           C  
ATOM   1531  CB  THR A  93     -23.827 -11.572  31.485  1.00 80.63           C  
ATOM   1532  HB  THR A  93     -23.512 -12.115  30.594  1.00 80.63           H  
ATOM   1533  O   THR A  93     -26.885 -10.573  30.907  1.00 80.63           O  
ATOM   1534  CG2 THR A  93     -23.703 -10.064  31.253  1.00 80.63           C  
ATOM   1535 HG21 THR A  93     -24.085  -9.522  32.117  1.00 80.63           H  
ATOM   1536 HG22 THR A  93     -24.251  -9.780  30.355  1.00 80.63           H  
ATOM   1537 HG23 THR A  93     -22.653  -9.809  31.105  1.00 80.63           H  
ATOM   1538  OG1 THR A  93     -22.941 -11.884  32.529  1.00 80.63           O  
ATOM   1539  HG1 THR A  93     -22.181 -12.321  32.138  1.00 80.63           H  
ATOM   1540  N   LEU A  94     -26.469 -12.474  29.771  1.00 87.82           N  
ATOM   1541  H   LEU A  94     -25.945 -13.338  29.763  1.00 87.82           H  
ATOM   1542  CA  LEU A  94     -27.529 -12.353  28.764  1.00 87.82           C  
ATOM   1543  HA  LEU A  94     -27.793 -11.303  28.638  1.00 87.82           H  
ATOM   1544  C   LEU A  94     -28.800 -13.095  29.217  1.00 87.82           C  
ATOM   1545  CB  LEU A  94     -27.011 -12.900  27.417  1.00 87.82           C  
ATOM   1546  HB2 LEU A  94     -27.830 -12.918  26.698  1.00 87.82           H  
ATOM   1547  HB3 LEU A  94     -26.694 -13.932  27.570  1.00 87.82           H  
ATOM   1548  O   LEU A  94     -28.721 -14.141  29.863  1.00 87.82           O  
ATOM   1549  CG  LEU A  94     -25.837 -12.106  26.810  1.00 87.82           C  
ATOM   1550  HG  LEU A  94     -25.074 -11.940  27.570  1.00 87.82           H  
ATOM   1551  CD1 LEU A  94     -25.198 -12.883  25.660  1.00 87.82           C  
ATOM   1552 HD11 LEU A  94     -24.352 -12.326  25.257  1.00 87.82           H  
ATOM   1553 HD12 LEU A  94     -24.821 -13.835  26.033  1.00 87.82           H  
ATOM   1554 HD13 LEU A  94     -25.929 -13.067  24.872  1.00 87.82           H  
ATOM   1555  CD2 LEU A  94     -26.289 -10.747  26.266  1.00 87.82           C  
ATOM   1556 HD21 LEU A  94     -25.422 -10.212  25.879  1.00 87.82           H  
ATOM   1557 HD22 LEU A  94     -26.737 -10.154  27.063  1.00 87.82           H  
ATOM   1558 HD23 LEU A  94     -27.014 -10.892  25.465  1.00 87.82           H  
ATOM   1559  N   THR A  95     -29.977 -12.563  28.870  1.00 88.34           N  
ATOM   1560  H   THR A  95     -29.989 -11.714  28.323  1.00 88.34           H  
ATOM   1561  CA  THR A  95     -31.266 -13.251  29.081  1.00 88.34           C  
ATOM   1562  HA  THR A  95     -31.190 -13.871  29.974  1.00 88.34           H  
ATOM   1563  C   THR A  95     -31.612 -14.184  27.914  1.00 88.34           C  
ATOM   1564  CB  THR A  95     -32.414 -12.254  29.308  1.00 88.34           C  
ATOM   1565  HB  THR A  95     -33.311 -12.826  29.546  1.00 88.34           H  
ATOM   1566  O   THR A  95     -31.039 -14.058  26.834  1.00 88.34           O  
ATOM   1567  CG2 THR A  95     -32.143 -11.287  30.461  1.00 88.34           C  
ATOM   1568 HG21 THR A  95     -31.677 -11.821  31.288  1.00 88.34           H  
ATOM   1569 HG22 THR A  95     -33.087 -10.863  30.802  1.00 88.34           H  
ATOM   1570 HG23 THR A  95     -31.485 -10.482  30.133  1.00 88.34           H  
ATOM   1571  OG1 THR A  95     -32.661 -11.493  28.152  1.00 88.34           O  
ATOM   1572  HG1 THR A  95     -31.949 -10.858  28.049  1.00 88.34           H  
ATOM   1573  N   SER A  96     -32.584 -15.089  28.091  1.00 85.20           N  
ATOM   1574  H   SER A  96     -33.023 -15.177  28.996  1.00 85.20           H  
ATOM   1575  CA  SER A  96     -33.076 -15.935  26.986  1.00 85.20           C  
ATOM   1576  HA  SER A  96     -32.248 -16.543  26.620  1.00 85.20           H  
ATOM   1577  C   SER A  96     -33.581 -15.091  25.803  1.00 85.20           C  
ATOM   1578  CB  SER A  96     -34.169 -16.885  27.483  1.00 85.20           C  
ATOM   1579  HB2 SER A  96     -35.085 -16.328  27.683  1.00 85.20           H  
ATOM   1580  HB3 SER A  96     -33.837 -17.372  28.400  1.00 85.20           H  
ATOM   1581  O   SER A  96     -33.194 -15.332  24.662  1.00 85.20           O  
ATOM   1582  OG  SER A  96     -34.414 -17.876  26.511  1.00 85.20           O  
ATOM   1583  HG  SER A  96     -35.100 -18.471  26.822  1.00 85.20           H  
ATOM   1584  N   ASP A  97     -34.325 -14.010  26.071  1.00 88.41           N  
ATOM   1585  H   ASP A  97     -34.681 -13.880  27.007  1.00 88.41           H  
ATOM   1586  CA  ASP A  97     -34.767 -13.054  25.044  1.00 88.41           C  
ATOM   1587  HA  ASP A  97     -35.390 -13.571  24.315  1.00 88.41           H  
ATOM   1588  C   ASP A  97     -33.590 -12.404  24.301  1.00 88.41           C  
ATOM   1589  CB  ASP A  97     -35.591 -11.924  25.686  1.00 88.41           C  
ATOM   1590  HB2 ASP A  97     -34.996 -11.452  26.468  1.00 88.41           H  
ATOM   1591  HB3 ASP A  97     -35.787 -11.170  24.924  1.00 88.41           H  
ATOM   1592  O   ASP A  97     -33.635 -12.229  23.084  1.00 88.41           O  
ATOM   1593  CG  ASP A  97     -36.938 -12.344  26.274  1.00 88.41           C  
ATOM   1594  OD1 ASP A  97     -37.376 -13.484  26.012  1.00 88.41           O  
ATOM   1595  OD2 ASP A  97     -37.513 -11.485  26.977  1.00 88.41           O  
ATOM   1596  N   ASP A  98     -32.518 -12.048  25.016  1.00 90.19           N  
ATOM   1597  H   ASP A  98     -32.522 -12.253  26.005  1.00 90.19           H  
ATOM   1598  CA  ASP A  98     -31.309 -11.480  24.411  1.00 90.19           C  
ATOM   1599  HA  ASP A  98     -31.593 -10.623  23.800  1.00 90.19           H  
ATOM   1600  C   ASP A  98     -30.615 -12.485  23.478  1.00 90.19           C  
ATOM   1601  CB  ASP A  98     -30.343 -10.999  25.505  1.00 90.19           C  
ATOM   1602  HB2 ASP A  98     -29.387 -10.740  25.051  1.00 90.19           H  
ATOM   1603  HB3 ASP A  98     -30.140 -11.818  26.196  1.00 90.19           H  
ATOM   1604  O   ASP A  98     -30.199 -12.114  22.379  1.00 90.19           O  
ATOM   1605  CG  ASP A  98     -30.856  -9.791  26.291  1.00 90.19           C  
ATOM   1606  OD1 ASP A  98     -31.394  -8.833  25.678  1.00 90.19           O  
ATOM   1607  OD2 ASP A  98     -30.714  -9.819  27.537  1.00 90.19           O  
ATOM   1608  N   LEU A  99     -30.541 -13.759  23.877  1.00 88.57           N  
ATOM   1609  H   LEU A  99     -30.925 -13.988  24.783  1.00 88.57           H  
ATOM   1610  CA  LEU A  99     -29.983 -14.850  23.072  1.00 88.57           C  
ATOM   1611  HA  LEU A  99     -29.000 -14.556  22.705  1.00 88.57           H  
ATOM   1612  C   LEU A  99     -30.843 -15.151  21.836  1.00 88.57           C  
ATOM   1613  CB  LEU A  99     -29.835 -16.100  23.956  1.00 88.57           C  
ATOM   1614  HB2 LEU A  99     -30.811 -16.335  24.381  1.00 88.57           H  
ATOM   1615  HB3 LEU A  99     -29.545 -16.950  23.338  1.00 88.57           H  
ATOM   1616  O   LEU A  99     -30.302 -15.294  20.741  1.00 88.57           O  
ATOM   1617  CG  LEU A  99     -28.819 -15.951  25.100  1.00 88.57           C  
ATOM   1618  HG  LEU A  99     -29.044 -15.051  25.673  1.00 88.57           H  
ATOM   1619  CD1 LEU A  99     -28.936 -17.146  26.036  1.00 88.57           C  
ATOM   1620 HD11 LEU A  99     -28.403 -16.905  26.956  1.00 88.57           H  
ATOM   1621 HD12 LEU A  99     -28.512 -18.040  25.579  1.00 88.57           H  
ATOM   1622 HD13 LEU A  99     -29.981 -17.326  26.286  1.00 88.57           H  
ATOM   1623  CD2 LEU A  99     -27.367 -15.851  24.626  1.00 88.57           C  
ATOM   1624 HD21 LEU A  99     -27.087 -16.757  24.089  1.00 88.57           H  
ATOM   1625 HD22 LEU A  99     -26.715 -15.743  25.493  1.00 88.57           H  
ATOM   1626 HD23 LEU A  99     -27.237 -14.983  23.980  1.00 88.57           H  
ATOM   1627  N   LEU A 100     -32.173 -15.171  21.977  1.00 89.82           N  
ATOM   1628  H   LEU A 100     -32.546 -15.084  22.911  1.00 89.82           H  
ATOM   1629  CA  LEU A 100     -33.115 -15.337  20.864  1.00 89.82           C  
ATOM   1630  HA  LEU A 100     -32.865 -16.249  20.323  1.00 89.82           H  
ATOM   1631  C   LEU A 100     -33.014 -14.184  19.853  1.00 89.82           C  
ATOM   1632  CB  LEU A 100     -34.547 -15.449  21.425  1.00 89.82           C  
ATOM   1633  HB2 LEU A 100     -35.256 -15.344  20.605  1.00 89.82           H  
ATOM   1634  HB3 LEU A 100     -34.713 -14.618  22.111  1.00 89.82           H  
ATOM   1635  O   LEU A 100     -33.013 -14.423  18.643  1.00 89.82           O  
ATOM   1636  CG  LEU A 100     -34.850 -16.771  22.159  1.00 89.82           C  
ATOM   1637  HG  LEU A 100     -34.076 -16.976  22.899  1.00 89.82           H  
ATOM   1638  CD1 LEU A 100     -36.197 -16.662  22.874  1.00 89.82           C  
ATOM   1639 HD11 LEU A 100     -36.401 -17.588  23.411  1.00 89.82           H  
ATOM   1640 HD12 LEU A 100     -36.159 -15.853  23.604  1.00 89.82           H  
ATOM   1641 HD13 LEU A 100     -36.997 -16.470  22.159  1.00 89.82           H  
ATOM   1642  CD2 LEU A 100     -34.921 -17.958  21.194  1.00 89.82           C  
ATOM   1643 HD21 LEU A 100     -33.952 -18.117  20.721  1.00 89.82           H  
ATOM   1644 HD22 LEU A 100     -35.680 -17.783  20.433  1.00 89.82           H  
ATOM   1645 HD23 LEU A 100     -35.173 -18.860  21.753  1.00 89.82           H  
ATOM   1646  N   ILE A 101     -32.867 -12.940  20.326  1.00 91.62           N  
ATOM   1647  H   ILE A 101     -32.913 -12.807  21.326  1.00 91.62           H  
ATOM   1648  CA  ILE A 101     -32.624 -11.776  19.462  1.00 91.62           C  
ATOM   1649  HA  ILE A 101     -33.396 -11.755  18.693  1.00 91.62           H  
ATOM   1650  C   ILE A 101     -31.283 -11.929  18.727  1.00 91.62           C  
ATOM   1651  CB  ILE A 101     -32.726 -10.461  20.274  1.00 91.62           C  
ATOM   1652  HB  ILE A 101     -32.106 -10.555  21.166  1.00 91.62           H  
ATOM   1653  O   ILE A 101     -31.250 -11.796  17.504  1.00 91.62           O  
ATOM   1654  CG1 ILE A 101     -34.191 -10.199  20.699  1.00 91.62           C  
ATOM   1655 HG12 ILE A 101     -34.769  -9.872  19.835  1.00 91.62           H  
ATOM   1656 HG13 ILE A 101     -34.645 -11.125  21.052  1.00 91.62           H  
ATOM   1657  CG2 ILE A 101     -32.226  -9.253  19.458  1.00 91.62           C  
ATOM   1658 HG21 ILE A 101     -32.769  -9.196  18.515  1.00 91.62           H  
ATOM   1659 HG22 ILE A 101     -31.165  -9.364  19.237  1.00 91.62           H  
ATOM   1660 HG23 ILE A 101     -32.355  -8.326  20.017  1.00 91.62           H  
ATOM   1661  CD1 ILE A 101     -34.331  -9.159  21.821  1.00 91.62           C  
ATOM   1662 HD11 ILE A 101     -35.372  -9.118  22.142  1.00 91.62           H  
ATOM   1663 HD12 ILE A 101     -33.713  -9.446  22.672  1.00 91.62           H  
ATOM   1664 HD13 ILE A 101     -34.035  -8.170  21.471  1.00 91.62           H  
ATOM   1665  N   LEU A 102     -30.197 -12.265  19.433  1.00 91.75           N  
ATOM   1666  H   LEU A 102     -30.292 -12.392  20.431  1.00 91.75           H  
ATOM   1667  CA  LEU A 102     -28.871 -12.455  18.829  1.00 91.75           C  
ATOM   1668  HA  LEU A 102     -28.608 -11.546  18.287  1.00 91.75           H  
ATOM   1669  C   LEU A 102     -28.857 -13.584  17.792  1.00 91.75           C  
ATOM   1670  CB  LEU A 102     -27.823 -12.711  19.929  1.00 91.75           C  
ATOM   1671  HB2 LEU A 102     -28.205 -13.484  20.596  1.00 91.75           H  
ATOM   1672  HB3 LEU A 102     -26.908 -13.090  19.475  1.00 91.75           H  
ATOM   1673  O   LEU A 102     -28.308 -13.391  16.710  1.00 91.75           O  
ATOM   1674  CG  LEU A 102     -27.480 -11.456  20.749  1.00 91.75           C  
ATOM   1675  HG  LEU A 102     -28.403 -10.943  21.018  1.00 91.75           H  
ATOM   1676  CD1 LEU A 102     -26.729 -11.843  22.023  1.00 91.75           C  
ATOM   1677 HD11 LEU A 102     -25.809 -12.369  21.768  1.00 91.75           H  
ATOM   1678 HD12 LEU A 102     -27.359 -12.493  22.630  1.00 91.75           H  
ATOM   1679 HD13 LEU A 102     -26.487 -10.954  22.607  1.00 91.75           H  
ATOM   1680  CD2 LEU A 102     -26.604 -10.469  19.971  1.00 91.75           C  
ATOM   1681 HD21 LEU A 102     -26.379  -9.609  20.600  1.00 91.75           H  
ATOM   1682 HD22 LEU A 102     -27.126 -10.128  19.077  1.00 91.75           H  
ATOM   1683 HD23 LEU A 102     -25.673 -10.958  19.682  1.00 91.75           H  
ATOM   1684  N   ALA A 103     -29.500 -14.721  18.070  1.00 88.88           N  
ATOM   1685  H   ALA A 103     -29.906 -14.832  18.988  1.00 88.88           H  
ATOM   1686  CA  ALA A 103     -29.646 -15.819  17.117  1.00 88.88           C  
ATOM   1687  HA  ALA A 103     -28.655 -16.147  16.802  1.00 88.88           H  
ATOM   1688  C   ALA A 103     -30.416 -15.379  15.860  1.00 88.88           C  
ATOM   1689  CB  ALA A 103     -30.344 -16.990  17.822  1.00 88.88           C  
ATOM   1690  HB1 ALA A 103     -31.330 -16.687  18.172  1.00 88.88           H  
ATOM   1691  HB2 ALA A 103     -29.752 -17.318  18.676  1.00 88.88           H  
ATOM   1692  HB3 ALA A 103     -30.450 -17.825  17.129  1.00 88.88           H  
ATOM   1693  O   ALA A 103     -29.958 -15.602  14.738  1.00 88.88           O  
ATOM   1694  N   ALA A 104     -31.550 -14.690  16.030  1.00 91.38           N  
ATOM   1695  H   ALA A 104     -31.883 -14.532  16.970  1.00 91.38           H  
ATOM   1696  CA  ALA A 104     -32.360 -14.204  14.915  1.00 91.38           C  
ATOM   1697  HA  ALA A 104     -32.572 -15.045  14.256  1.00 91.38           H  
ATOM   1698  C   ALA A 104     -31.643 -13.130  14.074  1.00 91.38           C  
ATOM   1699  CB  ALA A 104     -33.687 -13.682  15.477  1.00 91.38           C  
ATOM   1700  HB1 ALA A 104     -34.331 -13.359  14.659  1.00 91.38           H  
ATOM   1701  HB2 ALA A 104     -34.188 -14.476  16.032  1.00 91.38           H  
ATOM   1702  HB3 ALA A 104     -33.502 -12.845  16.151  1.00 91.38           H  
ATOM   1703  O   ALA A 104     -31.788 -13.107  12.851  1.00 91.38           O  
ATOM   1704  N   ASP A 105     -30.866 -12.239  14.696  1.00 93.27           N  
ATOM   1705  H   ASP A 105     -30.820 -12.265  15.704  1.00 93.27           H  
ATOM   1706  CA  ASP A 105     -30.067 -11.237  13.986  1.00 93.27           C  
ATOM   1707  HA  ASP A 105     -30.682 -10.784  13.208  1.00 93.27           H  
ATOM   1708  C   ASP A 105     -28.846 -11.862  13.283  1.00 93.27           C  
ATOM   1709  CB  ASP A 105     -29.644 -10.119  14.948  1.00 93.27           C  
ATOM   1710  HB2 ASP A 105     -28.882  -9.512  14.459  1.00 93.27           H  
ATOM   1711  HB3 ASP A 105     -29.187 -10.560  15.834  1.00 93.27           H  
ATOM   1712  O   ASP A 105     -28.558 -11.506  12.138  1.00 93.27           O  
ATOM   1713  CG  ASP A 105     -30.786  -9.181  15.361  1.00 93.27           C  
ATOM   1714  OD1 ASP A 105     -31.468  -8.573  14.493  1.00 93.27           O  
ATOM   1715  OD2 ASP A 105     -30.909  -8.878  16.563  1.00 93.27           O  
ATOM   1716  N   LEU A 106     -28.163 -12.833  13.903  1.00 90.22           N  
ATOM   1717  H   LEU A 106     -28.429 -13.090  14.842  1.00 90.22           H  
ATOM   1718  CA  LEU A 106     -27.064 -13.572  13.269  1.00 90.22           C  
ATOM   1719  HA  LEU A 106     -26.359 -12.850  12.859  1.00 90.22           H  
ATOM   1720  C   LEU A 106     -27.553 -14.406  12.078  1.00 90.22           C  
ATOM   1721  CB  LEU A 106     -26.331 -14.452  14.302  1.00 90.22           C  
ATOM   1722  HB2 LEU A 106     -25.734 -15.193  13.772  1.00 90.22           H  
ATOM   1723  HB3 LEU A 106     -27.074 -14.994  14.886  1.00 90.22           H  
ATOM   1724  O   LEU A 106     -26.908 -14.378  11.031  1.00 90.22           O  
ATOM   1725  CG  LEU A 106     -25.395 -13.679  15.254  1.00 90.22           C  
ATOM   1726  HG  LEU A 106     -25.932 -12.845  15.706  1.00 90.22           H  
ATOM   1727  CD1 LEU A 106     -24.903 -14.605  16.366  1.00 90.22           C  
ATOM   1728 HD11 LEU A 106     -24.345 -15.443  15.948  1.00 90.22           H  
ATOM   1729 HD12 LEU A 106     -25.758 -14.987  16.925  1.00 90.22           H  
ATOM   1730 HD13 LEU A 106     -24.263 -14.052  17.054  1.00 90.22           H  
ATOM   1731  CD2 LEU A 106     -24.160 -13.124  14.532  1.00 90.22           C  
ATOM   1732 HD21 LEU A 106     -23.514 -12.630  15.257  1.00 90.22           H  
ATOM   1733 HD22 LEU A 106     -23.608 -13.938  14.061  1.00 90.22           H  
ATOM   1734 HD23 LEU A 106     -24.457 -12.390  13.782  1.00 90.22           H  
ATOM   1735  N   GLU A 107     -28.709 -15.071  12.172  1.00 89.24           N  
ATOM   1736  H   GLU A 107     -29.164 -15.127  13.071  1.00 89.24           H  
ATOM   1737  CA  GLU A 107     -29.272 -15.838  11.052  1.00 89.24           C  
ATOM   1738  HA  GLU A 107     -28.467 -16.449  10.644  1.00 89.24           H  
ATOM   1739  C   GLU A 107     -29.782 -14.928   9.920  1.00 89.24           C  
ATOM   1740  CB  GLU A 107     -30.365 -16.795  11.551  1.00 89.24           C  
ATOM   1741  HB2 GLU A 107     -31.213 -16.214  11.914  1.00 89.24           H  
ATOM   1742  HB3 GLU A 107     -29.972 -17.377  12.385  1.00 89.24           H  
ATOM   1743  O   GLU A 107     -29.585 -15.233   8.742  1.00 89.24           O  
ATOM   1744  CG  GLU A 107     -30.852 -17.765  10.459  1.00 89.24           C  
ATOM   1745  HG2 GLU A 107     -31.375 -17.197   9.689  1.00 89.24           H  
ATOM   1746  HG3 GLU A 107     -31.571 -18.455  10.901  1.00 89.24           H  
ATOM   1747  CD  GLU A 107     -29.707 -18.569   9.822  1.00 89.24           C  
ATOM   1748  OE1 GLU A 107     -29.610 -18.644   8.574  1.00 89.24           O  
ATOM   1749  OE2 GLU A 107     -28.848 -19.109  10.552  1.00 89.24           O  
ATOM   1750  N   LYS A 108     -30.349 -13.754  10.238  1.00 89.38           N  
ATOM   1751  H   LYS A 108     -30.529 -13.563  11.213  1.00 89.38           H  
ATOM   1752  CA  LYS A 108     -30.656 -12.717   9.231  1.00 89.38           C  
ATOM   1753  HA  LYS A 108     -31.286 -13.150   8.454  1.00 89.38           H  
ATOM   1754  C   LYS A 108     -29.396 -12.209   8.540  1.00 89.38           C  
ATOM   1755  CB  LYS A 108     -31.389 -11.538   9.879  1.00 89.38           C  
ATOM   1756  HB2 LYS A 108     -31.334 -10.670   9.222  1.00 89.38           H  
ATOM   1757  HB3 LYS A 108     -30.902 -11.286  10.821  1.00 89.38           H  
ATOM   1758  O   LYS A 108     -29.400 -12.029   7.323  1.00 89.38           O  
ATOM   1759  CG  LYS A 108     -32.867 -11.858  10.115  1.00 89.38           C  
ATOM   1760  HG2 LYS A 108     -33.386 -11.902   9.157  1.00 89.38           H  
ATOM   1761  HG3 LYS A 108     -32.965 -12.826  10.606  1.00 89.38           H  
ATOM   1762  CD  LYS A 108     -33.493 -10.774  10.993  1.00 89.38           C  
ATOM   1763  HD2 LYS A 108     -32.924 -10.695  11.919  1.00 89.38           H  
ATOM   1764  HD3 LYS A 108     -33.469  -9.819  10.469  1.00 89.38           H  
ATOM   1765  CE  LYS A 108     -34.934 -11.167  11.314  1.00 89.38           C  
ATOM   1766  HE2 LYS A 108     -35.511 -11.185  10.389  1.00 89.38           H  
ATOM   1767  HE3 LYS A 108     -34.925 -12.175  11.727  1.00 89.38           H  
ATOM   1768  NZ  LYS A 108     -35.530 -10.227  12.290  1.00 89.38           N  
ATOM   1769  HZ1 LYS A 108     -36.463 -10.523  12.537  1.00 89.38           H  
ATOM   1770  HZ2 LYS A 108     -34.966 -10.211  13.128  1.00 89.38           H  
ATOM   1771  HZ3 LYS A 108     -35.563  -9.295  11.902  1.00 89.38           H  
ATOM   1772  N   LEU A 109     -28.314 -11.998   9.288  1.00 86.67           N  
ATOM   1773  H   LEU A 109     -28.401 -12.130  10.285  1.00 86.67           H  
ATOM   1774  CA  LEU A 109     -27.036 -11.523   8.763  1.00 86.67           C  
ATOM   1775  HA  LEU A 109     -27.234 -10.663   8.124  1.00 86.67           H  
ATOM   1776  C   LEU A 109     -26.338 -12.590   7.903  1.00 86.67           C  
ATOM   1777  CB  LEU A 109     -26.193 -11.061   9.958  1.00 86.67           C  
ATOM   1778  HB2 LEU A 109     -26.016 -11.915  10.612  1.00 86.67           H  
ATOM   1779  HB3 LEU A 109     -26.770 -10.327  10.521  1.00 86.67           H  
ATOM   1780  O   LEU A 109     -25.856 -12.272   6.817  1.00 86.67           O  
ATOM   1781  CG  LEU A 109     -24.840 -10.438   9.598  1.00 86.67           C  
ATOM   1782  HG  LEU A 109     -24.216 -11.176   9.093  1.00 86.67           H  
ATOM   1783  CD1 LEU A 109     -24.961  -9.199   8.706  1.00 86.67           C  
ATOM   1784 HD11 LEU A 109     -25.639  -8.476   9.159  1.00 86.67           H  
ATOM   1785 HD12 LEU A 109     -23.983  -8.738   8.574  1.00 86.67           H  
ATOM   1786 HD13 LEU A 109     -25.340  -9.488   7.725  1.00 86.67           H  
ATOM   1787  CD2 LEU A 109     -24.154 -10.032  10.897  1.00 86.67           C  
ATOM   1788 HD21 LEU A 109     -23.996 -10.909  11.525  1.00 86.67           H  
ATOM   1789 HD22 LEU A 109     -24.765  -9.311  11.439  1.00 86.67           H  
ATOM   1790 HD23 LEU A 109     -23.191  -9.578  10.663  1.00 86.67           H  
ATOM   1791  N   LYS A 110     -26.373 -13.857   8.326  1.00 84.59           N  
ATOM   1792  H   LYS A 110     -26.740 -14.024   9.252  1.00 84.59           H  
ATOM   1793  CA  LYS A 110     -25.987 -15.039   7.539  1.00 84.59           C  
ATOM   1794  HA  LYS A 110     -24.938 -14.966   7.252  1.00 84.59           H  
ATOM   1795  C   LYS A 110     -26.798 -15.119   6.250  1.00 84.59           C  
ATOM   1796  CB  LYS A 110     -26.161 -16.273   8.443  1.00 84.59           C  
ATOM   1797  HB2 LYS A 110     -27.148 -16.240   8.904  1.00 84.59           H  
ATOM   1798  HB3 LYS A 110     -25.425 -16.210   9.244  1.00 84.59           H  
ATOM   1799  O   LYS A 110     -26.226 -15.123   5.165  1.00 84.59           O  
ATOM   1800  CG  LYS A 110     -26.033 -17.637   7.748  1.00 84.59           C  
ATOM   1801  HG2 LYS A 110     -25.169 -17.635   7.084  1.00 84.59           H  
ATOM   1802  HG3 LYS A 110     -26.937 -17.825   7.171  1.00 84.59           H  
ATOM   1803  CD  LYS A 110     -25.852 -18.736   8.808  1.00 84.59           C  
ATOM   1804  HD2 LYS A 110     -24.804 -18.743   9.108  1.00 84.59           H  
ATOM   1805  HD3 LYS A 110     -26.438 -18.502   9.698  1.00 84.59           H  
ATOM   1806  CE  LYS A 110     -26.211 -20.143   8.321  1.00 84.59           C  
ATOM   1807  HE2 LYS A 110     -25.571 -20.852   8.847  1.00 84.59           H  
ATOM   1808  HE3 LYS A 110     -26.008 -20.225   7.253  1.00 84.59           H  
ATOM   1809  NZ  LYS A 110     -27.624 -20.459   8.626  1.00 84.59           N  
ATOM   1810  HZ1 LYS A 110     -27.837 -20.262   9.593  1.00 84.59           H  
ATOM   1811  HZ2 LYS A 110     -28.269 -19.804   8.207  1.00 84.59           H  
ATOM   1812  HZ3 LYS A 110     -27.900 -21.408   8.413  1.00 84.59           H  
ATOM   1813  N   SER A 111     -28.124 -15.048   6.341  1.00 83.11           N  
ATOM   1814  H   SER A 111     -28.527 -15.080   7.266  1.00 83.11           H  
ATOM   1815  CA  SER A 111     -29.031 -15.043   5.187  1.00 83.11           C  
ATOM   1816  HA  SER A 111     -28.875 -15.958   4.614  1.00 83.11           H  
ATOM   1817  C   SER A 111     -28.796 -13.857   4.245  1.00 83.11           C  
ATOM   1818  CB  SER A 111     -30.485 -15.026   5.668  1.00 83.11           C  
ATOM   1819  HB2 SER A 111     -30.643 -14.206   6.368  1.00 83.11           H  
ATOM   1820  HB3 SER A 111     -31.144 -14.890   4.811  1.00 83.11           H  
ATOM   1821  O   SER A 111     -28.869 -14.008   3.029  1.00 83.11           O  
ATOM   1822  OG  SER A 111     -30.807 -16.251   6.284  1.00 83.11           O  
ATOM   1823  HG  SER A 111     -30.422 -16.297   7.162  1.00 83.11           H  
ATOM   1824  N   LYS A 112     -28.499 -12.661   4.762  1.00 79.82           N  
ATOM   1825  H   LYS A 112     -28.501 -12.580   5.769  1.00 79.82           H  
ATOM   1826  CA  LYS A 112     -28.126 -11.470   3.979  1.00 79.82           C  
ATOM   1827  HA  LYS A 112     -28.880 -11.252   3.223  1.00 79.82           H  
ATOM   1828  C   LYS A 112     -26.809 -11.675   3.229  1.00 79.82           C  
ATOM   1829  CB  LYS A 112     -28.033 -10.278   4.944  1.00 79.82           C  
ATOM   1830  HB2 LYS A 112     -29.010 -10.104   5.395  1.00 79.82           H  
ATOM   1831  HB3 LYS A 112     -27.332 -10.520   5.742  1.00 79.82           H  
ATOM   1832  O   LYS A 112     -26.739 -11.408   2.030  1.00 79.82           O  
ATOM   1833  CG  LYS A 112     -27.568  -8.985   4.268  1.00 79.82           C  
ATOM   1834  HG2 LYS A 112     -28.346  -8.639   3.587  1.00 79.82           H  
ATOM   1835  HG3 LYS A 112     -26.647  -9.147   3.709  1.00 79.82           H  
ATOM   1836  CD  LYS A 112     -27.295  -7.922   5.332  1.00 79.82           C  
ATOM   1837  HD2 LYS A 112     -28.184  -7.796   5.951  1.00 79.82           H  
ATOM   1838  HD3 LYS A 112     -26.469  -8.226   5.975  1.00 79.82           H  
ATOM   1839  CE  LYS A 112     -26.928  -6.625   4.619  1.00 79.82           C  
ATOM   1840  HE2 LYS A 112     -25.846  -6.493   4.629  1.00 79.82           H  
ATOM   1841  HE3 LYS A 112     -27.251  -6.692   3.580  1.00 79.82           H  
ATOM   1842  NZ  LYS A 112     -27.573  -5.461   5.244  1.00 79.82           N  
ATOM   1843  HZ1 LYS A 112     -27.311  -4.632   4.730  1.00 79.82           H  
ATOM   1844  HZ2 LYS A 112     -27.226  -5.335   6.184  1.00 79.82           H  
ATOM   1845  HZ3 LYS A 112     -28.576  -5.579   5.267  1.00 79.82           H  
ATOM   1846  N   VAL A 113     -25.774 -12.155   3.916  1.00 71.69           N  
ATOM   1847  H   VAL A 113     -25.894 -12.356   4.899  1.00 71.69           H  
ATOM   1848  CA  VAL A 113     -24.458 -12.370   3.309  1.00 71.69           C  
ATOM   1849  HA  VAL A 113     -24.194 -11.480   2.738  1.00 71.69           H  
ATOM   1850  C   VAL A 113     -24.515 -13.515   2.298  1.00 71.69           C  
ATOM   1851  CB  VAL A 113     -23.373 -12.550   4.382  1.00 71.69           C  
ATOM   1852  HB  VAL A 113     -23.674 -13.338   5.073  1.00 71.69           H  
ATOM   1853  O   VAL A 113     -24.100 -13.304   1.168  1.00 71.69           O  
ATOM   1854  CG1 VAL A 113     -22.028 -12.910   3.754  1.00 71.69           C  
ATOM   1855 HG11 VAL A 113     -22.059 -13.942   3.404  1.00 71.69           H  
ATOM   1856 HG12 VAL A 113     -21.221 -12.817   4.481  1.00 71.69           H  
ATOM   1857 HG13 VAL A 113     -21.812 -12.256   2.910  1.00 71.69           H  
ATOM   1858  CG2 VAL A 113     -23.157 -11.242   5.162  1.00 71.69           C  
ATOM   1859 HG21 VAL A 113     -24.092 -10.909   5.613  1.00 71.69           H  
ATOM   1860 HG22 VAL A 113     -22.434 -11.407   5.962  1.00 71.69           H  
ATOM   1861 HG23 VAL A 113     -22.795 -10.465   4.490  1.00 71.69           H  
ATOM   1862  N   ILE A 114     -25.163 -14.642   2.606  1.00 71.74           N  
ATOM   1863  H   ILE A 114     -25.483 -14.769   3.555  1.00 71.74           H  
ATOM   1864  CA  ILE A 114     -25.394 -15.737   1.647  1.00 71.74           C  
ATOM   1865  HA  ILE A 114     -24.426 -16.051   1.254  1.00 71.74           H  
ATOM   1866  C   ILE A 114     -26.216 -15.261   0.437  1.00 71.74           C  
ATOM   1867  CB  ILE A 114     -26.032 -16.958   2.357  1.00 71.74           C  
ATOM   1868  HB  ILE A 114     -26.897 -16.612   2.923  1.00 71.74           H  
ATOM   1869  O   ILE A 114     -25.899 -15.637  -0.684  1.00 71.74           O  
ATOM   1870  CG1 ILE A 114     -25.011 -17.590   3.336  1.00 71.74           C  
ATOM   1871 HG12 ILE A 114     -24.590 -16.815   3.976  1.00 71.74           H  
ATOM   1872 HG13 ILE A 114     -24.188 -18.026   2.770  1.00 71.74           H  
ATOM   1873  CG2 ILE A 114     -26.521 -18.021   1.349  1.00 71.74           C  
ATOM   1874 HG21 ILE A 114     -25.682 -18.364   0.742  1.00 71.74           H  
ATOM   1875 HG22 ILE A 114     -26.955 -18.871   1.874  1.00 71.74           H  
ATOM   1876 HG23 ILE A 114     -27.295 -17.607   0.703  1.00 71.74           H  
ATOM   1877  CD1 ILE A 114     -25.604 -18.665   4.256  1.00 71.74           C  
ATOM   1878 HD11 ILE A 114     -25.868 -19.557   3.688  1.00 71.74           H  
ATOM   1879 HD12 ILE A 114     -24.861 -18.946   5.003  1.00 71.74           H  
ATOM   1880 HD13 ILE A 114     -26.488 -18.276   4.761  1.00 71.74           H  
ATOM   1881  N   ARG A 115     -27.228 -14.394   0.603  1.00 66.85           N  
ATOM   1882  H   ARG A 115     -27.495 -14.141   1.544  1.00 66.85           H  
ATOM   1883  CA  ARG A 115     -27.944 -13.769  -0.535  1.00 66.85           C  
ATOM   1884  HA  ARG A 115     -28.256 -14.548  -1.229  1.00 66.85           H  
ATOM   1885  C   ARG A 115     -27.060 -12.837  -1.378  1.00 66.85           C  
ATOM   1886  CB  ARG A 115     -29.194 -13.009  -0.046  1.00 66.85           C  
ATOM   1887  HB2 ARG A 115     -29.508 -12.312  -0.823  1.00 66.85           H  
ATOM   1888  HB3 ARG A 115     -28.937 -12.423   0.836  1.00 66.85           H  
ATOM   1889  O   ARG A 115     -27.365 -12.647  -2.548  1.00 66.85           O  
ATOM   1890  CG  ARG A 115     -30.388 -13.934   0.251  1.00 66.85           C  
ATOM   1891  HG2 ARG A 115     -30.700 -14.402  -0.682  1.00 66.85           H  
ATOM   1892  HG3 ARG A 115     -30.094 -14.728   0.937  1.00 66.85           H  
ATOM   1893  CD  ARG A 115     -31.591 -13.169   0.833  1.00 66.85           C  
ATOM   1894  HD2 ARG A 115     -32.435 -13.855   0.901  1.00 66.85           H  
ATOM   1895  HD3 ARG A 115     -31.857 -12.361   0.152  1.00 66.85           H  
ATOM   1896  NE  ARG A 115     -31.313 -12.616   2.174  1.00 66.85           N  
ATOM   1897  HE  ARG A 115     -30.427 -12.878   2.582  1.00 66.85           H  
ATOM   1898  NH1 ARG A 115     -33.307 -11.495   2.527  1.00 66.85           N  
ATOM   1899 HH11 ARG A 115     -33.686 -11.766   1.631  1.00 66.85           H  
ATOM   1900 HH12 ARG A 115     -33.796 -10.860   3.141  1.00 66.85           H  
ATOM   1901  NH2 ARG A 115     -31.741 -11.355   4.041  1.00 66.85           N  
ATOM   1902 HH21 ARG A 115     -30.833 -11.528   4.448  1.00 66.85           H  
ATOM   1903 HH22 ARG A 115     -32.406 -10.740   4.488  1.00 66.85           H  
ATOM   1904  CZ  ARG A 115     -32.109 -11.838   2.894  1.00 66.85           C  
ATOM   1905  N   THR A 116     -25.993 -12.274  -0.807  1.00 61.75           N  
ATOM   1906  H   THR A 116     -25.793 -12.523   0.152  1.00 61.75           H  
ATOM   1907  CA  THR A 116     -25.031 -11.403  -1.509  1.00 61.75           C  
ATOM   1908  HA  THR A 116     -25.551 -10.852  -2.293  1.00 61.75           H  
ATOM   1909  C   THR A 116     -23.917 -12.214  -2.187  1.00 61.75           C  
ATOM   1910  CB  THR A 116     -24.405 -10.379  -0.539  1.00 61.75           C  
ATOM   1911  HB  THR A 116     -23.717 -10.897   0.131  1.00 61.75           H  
ATOM   1912  O   THR A 116     -23.502 -11.888  -3.292  1.00 61.75           O  
ATOM   1913  CG2 THR A 116     -23.642  -9.271  -1.264  1.00 61.75           C  
ATOM   1914 HG21 THR A 116     -23.245  -8.561  -0.539  1.00 61.75           H  
ATOM   1915 HG22 THR A 116     -24.303  -8.751  -1.958  1.00 61.75           H  
ATOM   1916 HG23 THR A 116     -22.805  -9.693  -1.821  1.00 61.75           H  
ATOM   1917  OG1 THR A 116     -25.382  -9.724   0.253  1.00 61.75           O  
ATOM   1918  HG1 THR A 116     -25.868 -10.396   0.736  1.00 61.75           H  
ATOM   1919  N   GLU A 117     -23.443 -13.280  -1.537  1.00 55.96           N  
ATOM   1920  H   GLU A 117     -23.792 -13.455  -0.605  1.00 55.96           H  
ATOM   1921  CA  GLU A 117     -22.320 -14.118  -1.977  1.00 55.96           C  
ATOM   1922  HA  GLU A 117     -21.649 -13.521  -2.596  1.00 55.96           H  
ATOM   1923  C   GLU A 117     -22.753 -15.308  -2.853  1.00 55.96           C  
ATOM   1924  CB  GLU A 117     -21.522 -14.596  -0.741  1.00 55.96           C  
ATOM   1925  HB2 GLU A 117     -22.202 -15.098  -0.053  1.00 55.96           H  
ATOM   1926  HB3 GLU A 117     -20.766 -15.313  -1.061  1.00 55.96           H  
ATOM   1927  O   GLU A 117     -21.892 -15.940  -3.454  1.00 55.96           O  
ATOM   1928  CG  GLU A 117     -20.806 -13.440  -0.015  1.00 55.96           C  
ATOM   1929  HG2 GLU A 117     -20.136 -12.954  -0.725  1.00 55.96           H  
ATOM   1930  HG3 GLU A 117     -21.542 -12.700   0.299  1.00 55.96           H  
ATOM   1931  CD  GLU A 117     -19.996 -13.869   1.223  1.00 55.96           C  
ATOM   1932  OE1 GLU A 117     -19.079 -13.125   1.647  1.00 55.96           O  
ATOM   1933  OE2 GLU A 117     -20.296 -14.888   1.875  1.00 55.96           O  
ATOM   1934  N   ARG A 118     -24.059 -15.622  -2.938  1.00 50.58           N  
ATOM   1935  H   ARG A 118     -24.694 -15.062  -2.387  1.00 50.58           H  
ATOM   1936  CA  ARG A 118     -24.620 -16.796  -3.641  1.00 50.58           C  
ATOM   1937  HA  ARG A 118     -24.273 -17.684  -3.113  1.00 50.58           H  
ATOM   1938  C   ARG A 118     -24.145 -16.897  -5.100  1.00 50.58           C  
ATOM   1939  CB  ARG A 118     -26.166 -16.782  -3.585  1.00 50.58           C  
ATOM   1940  HB2 ARG A 118     -26.520 -15.837  -3.174  1.00 50.58           H  
ATOM   1941  HB3 ARG A 118     -26.584 -16.869  -4.588  1.00 50.58           H  
ATOM   1942  O   ARG A 118     -24.624 -16.138  -5.945  1.00 50.58           O  
ATOM   1943  CG  ARG A 118     -26.710 -17.952  -2.756  1.00 50.58           C  
ATOM   1944  HG2 ARG A 118     -26.410 -18.893  -3.217  1.00 50.58           H  
ATOM   1945  HG3 ARG A 118     -26.295 -17.911  -1.749  1.00 50.58           H  
ATOM   1946  CD  ARG A 118     -28.240 -17.889  -2.685  1.00 50.58           C  
ATOM   1947  HD2 ARG A 118     -28.635 -18.036  -3.691  1.00 50.58           H  
ATOM   1948  HD3 ARG A 118     -28.532 -16.900  -2.332  1.00 50.58           H  
ATOM   1949  NE  ARG A 118     -28.779 -18.910  -1.765  1.00 50.58           N  
ATOM   1950  HE  ARG A 118     -28.122 -19.310  -1.111  1.00 50.58           H  
ATOM   1951  NH1 ARG A 118     -30.945 -18.943  -2.539  1.00 50.58           N  
ATOM   1952 HH11 ARG A 118     -30.684 -18.292  -3.266  1.00 50.58           H  
ATOM   1953 HH12 ARG A 118     -31.877 -19.330  -2.510  1.00 50.58           H  
ATOM   1954  NH2 ARG A 118     -30.373 -20.229  -0.811  1.00 50.58           N  
ATOM   1955 HH21 ARG A 118     -31.317 -20.587  -0.788  1.00 50.58           H  
ATOM   1956 HH22 ARG A 118     -29.689 -20.597  -0.165  1.00 50.58           H  
ATOM   1957  CZ  ARG A 118     -30.024 -19.354  -1.711  1.00 50.58           C  
ATOM   1958  N   PRO A 119     -23.295 -17.880  -5.441  1.00 45.98           N  
ATOM   1959  CA  PRO A 119     -22.892 -18.106  -6.818  1.00 45.98           C  
ATOM   1960  HA  PRO A 119     -22.834 -17.156  -7.349  1.00 45.98           H  
ATOM   1961  C   PRO A 119     -23.876 -19.046  -7.525  1.00 45.98           C  
ATOM   1962  CB  PRO A 119     -21.489 -18.717  -6.729  1.00 45.98           C  
ATOM   1963  HB2 PRO A 119     -20.781 -18.149  -7.333  1.00 45.98           H  
ATOM   1964  HB3 PRO A 119     -21.524 -19.763  -7.036  1.00 45.98           H  
ATOM   1965  O   PRO A 119     -24.315 -20.036  -6.944  1.00 45.98           O  
ATOM   1966  CG  PRO A 119     -21.095 -18.666  -5.255  1.00 45.98           C  
ATOM   1967  HG2 PRO A 119     -20.476 -19.516  -4.967  1.00 45.98           H  
ATOM   1968  HG3 PRO A 119     -20.590 -17.725  -5.038  1.00 45.98           H  
ATOM   1969  CD  PRO A 119     -22.456 -18.698  -4.574  1.00 45.98           C  
ATOM   1970  HD2 PRO A 119     -22.365 -18.314  -3.558  1.00 45.98           H  
ATOM   1971  HD3 PRO A 119     -22.838 -19.718  -4.552  1.00 45.98           H  
ATOM   1972  N   LEU A 120     -24.131 -18.815  -8.816  1.00 44.38           N  
ATOM   1973  H   LEU A 120     -23.803 -17.951  -9.224  1.00 44.38           H  
ATOM   1974  CA  LEU A 120     -24.655 -19.856  -9.721  1.00 44.38           C  
ATOM   1975  HA  LEU A 120     -25.329 -20.502  -9.158  1.00 44.38           H  
ATOM   1976  C   LEU A 120     -23.542 -20.802 -10.233  1.00 44.38           C  
ATOM   1977  CB  LEU A 120     -25.462 -19.198 -10.861  1.00 44.38           C  
ATOM   1978  HB2 LEU A 120     -25.629 -19.931 -11.650  1.00 44.38           H  
ATOM   1979  HB3 LEU A 120     -24.867 -18.390 -11.287  1.00 44.38           H  
ATOM   1980  O   LEU A 120     -23.813 -21.751 -10.960  1.00 44.38           O  
ATOM   1981  CG  LEU A 120     -26.835 -18.650 -10.419  1.00 44.38           C  
ATOM   1982  HG  LEU A 120     -26.713 -18.032  -9.529  1.00 44.38           H  
ATOM   1983  CD1 LEU A 120     -27.433 -17.779 -11.524  1.00 44.38           C  
ATOM   1984 HD11 LEU A 120     -27.576 -18.368 -12.431  1.00 44.38           H  
ATOM   1985 HD12 LEU A 120     -28.393 -17.376 -11.203  1.00 44.38           H  
ATOM   1986 HD13 LEU A 120     -26.764 -16.947 -11.743  1.00 44.38           H  
ATOM   1987  CD2 LEU A 120     -27.837 -19.769 -10.117  1.00 44.38           C  
ATOM   1988 HD21 LEU A 120     -28.807 -19.339  -9.867  1.00 44.38           H  
ATOM   1989 HD22 LEU A 120     -27.497 -20.362  -9.268  1.00 44.38           H  
ATOM   1990 HD23 LEU A 120     -27.948 -20.418 -10.985  1.00 44.38           H  
ATOM   1991  N   SER A 121     -22.289 -20.550  -9.840  1.00 37.96           N  
ATOM   1992  H   SER A 121     -22.143 -19.729  -9.270  1.00 37.96           H  
ATOM   1993  CA  SER A 121     -21.093 -21.356 -10.116  1.00 37.96           C  
ATOM   1994  HA  SER A 121     -21.349 -22.416 -10.105  1.00 37.96           H  
ATOM   1995  C   SER A 121     -20.035 -21.065  -9.044  1.00 37.96           C  
ATOM   1996  CB  SER A 121     -20.525 -20.988 -11.495  1.00 37.96           C  
ATOM   1997  HB2 SER A 121     -21.256 -21.232 -12.266  1.00 37.96           H  
ATOM   1998  HB3 SER A 121     -19.619 -21.566 -11.676  1.00 37.96           H  
ATOM   1999  O   SER A 121     -19.744 -19.892  -8.813  1.00 37.96           O  
ATOM   2000  OG  SER A 121     -20.220 -19.602 -11.563  1.00 37.96           O  
ATOM   2001  HG  SER A 121     -19.711 -19.391 -10.777  1.00 37.96           H  
ATOM   2002  N   ALA A 122     -19.474 -22.080  -8.382  1.00 33.04           N  
ATOM   2003  H   ALA A 122     -19.707 -23.027  -8.644  1.00 33.04           H  
ATOM   2004  CA  ALA A 122     -18.538 -21.895  -7.262  1.00 33.04           C  
ATOM   2005  HA  ALA A 122     -19.078 -21.395  -6.458  1.00 33.04           H  
ATOM   2006  C   ALA A 122     -17.309 -21.016  -7.609  1.00 33.04           C  
ATOM   2007  CB  ALA A 122     -18.116 -23.282  -6.757  1.00 33.04           C  
ATOM   2008  HB1 ALA A 122     -17.461 -23.178  -5.893  1.00 33.04           H  
ATOM   2009  HB2 ALA A 122     -18.994 -23.858  -6.466  1.00 33.04           H  
ATOM   2010  HB3 ALA A 122     -17.578 -23.814  -7.542  1.00 33.04           H  
ATOM   2011  O   ALA A 122     -16.888 -20.970  -8.761  1.00 33.04           O  
ATOM   2012  N   GLY A 123     -16.739 -20.337  -6.601  1.00 39.52           N  
ATOM   2013  H   GLY A 123     -17.116 -20.463  -5.673  1.00 39.52           H  
ATOM   2014  CA  GLY A 123     -15.493 -19.551  -6.718  1.00 39.52           C  
ATOM   2015  HA2 GLY A 123     -14.879 -19.736  -5.836  1.00 39.52           H  
ATOM   2016  HA3 GLY A 123     -14.926 -19.905  -7.579  1.00 39.52           H  
ATOM   2017  C   GLY A 123     -15.635 -18.025  -6.868  1.00 39.52           C  
ATOM   2018  O   GLY A 123     -14.635 -17.317  -6.962  1.00 39.52           O  
ATOM   2019  N   VAL A 124     -16.859 -17.482  -6.879  1.00 45.18           N  
ATOM   2020  H   VAL A 124     -17.650 -18.104  -6.797  1.00 45.18           H  
ATOM   2021  CA  VAL A 124     -17.111 -16.073  -7.249  1.00 45.18           C  
ATOM   2022  HA  VAL A 124     -16.258 -15.711  -7.823  1.00 45.18           H  
ATOM   2023  C   VAL A 124     -17.269 -15.152  -6.033  1.00 45.18           C  
ATOM   2024  CB  VAL A 124     -18.341 -15.971  -8.175  1.00 45.18           C  
ATOM   2025  HB  VAL A 124     -19.223 -16.330  -7.645  1.00 45.18           H  
ATOM   2026  O   VAL A 124     -18.247 -15.259  -5.296  1.00 45.18           O  
ATOM   2027  CG1 VAL A 124     -18.602 -14.528  -8.634  1.00 45.18           C  
ATOM   2028 HG11 VAL A 124     -18.859 -13.902  -7.779  1.00 45.18           H  
ATOM   2029 HG12 VAL A 124     -17.716 -14.126  -9.124  1.00 45.18           H  
ATOM   2030 HG13 VAL A 124     -19.444 -14.506  -9.326  1.00 45.18           H  
ATOM   2031  CG2 VAL A 124     -18.160 -16.824  -9.440  1.00 45.18           C  
ATOM   2032 HG21 VAL A 124     -17.271 -16.503  -9.983  1.00 45.18           H  
ATOM   2033 HG22 VAL A 124     -18.042 -17.875  -9.176  1.00 45.18           H  
ATOM   2034 HG23 VAL A 124     -19.037 -16.734 -10.081  1.00 45.18           H  
ATOM   2035  N   TYR A 125     -16.378 -14.162  -5.883  1.00 43.62           N  
ATOM   2036  H   TYR A 125     -15.575 -14.142  -6.496  1.00 43.62           H  
ATOM   2037  CA  TYR A 125     -16.610 -13.030  -4.974  1.00 43.62           C  
ATOM   2038  HA  TYR A 125     -17.171 -13.394  -4.114  1.00 43.62           H  
ATOM   2039  C   TYR A 125     -17.436 -11.935  -5.653  1.00 43.62           C  
ATOM   2040  CB  TYR A 125     -15.301 -12.445  -4.434  1.00 43.62           C  
ATOM   2041  HB2 TYR A 125     -14.671 -13.262  -4.082  1.00 43.62           H  
ATOM   2042  HB3 TYR A 125     -14.765 -11.970  -5.256  1.00 43.62           H  
ATOM   2043  O   TYR A 125     -16.935 -11.168  -6.483  1.00 43.62           O  
ATOM   2044  CG  TYR A 125     -15.495 -11.441  -3.300  1.00 43.62           C  
ATOM   2045  CD1 TYR A 125     -15.205 -10.075  -3.499  1.00 43.62           C  
ATOM   2046  HD1 TYR A 125     -14.857  -9.732  -4.462  1.00 43.62           H  
ATOM   2047  CD2 TYR A 125     -15.992 -11.868  -2.051  1.00 43.62           C  
ATOM   2048  HD2 TYR A 125     -16.230 -12.910  -1.895  1.00 43.62           H  
ATOM   2049  CE1 TYR A 125     -15.380  -9.148  -2.452  1.00 43.62           C  
ATOM   2050  HE1 TYR A 125     -15.148  -8.103  -2.596  1.00 43.62           H  
ATOM   2051  CE2 TYR A 125     -16.203 -10.940  -1.011  1.00 43.62           C  
ATOM   2052  HE2 TYR A 125     -16.613 -11.278  -0.071  1.00 43.62           H  
ATOM   2053  OH  TYR A 125     -16.100  -8.674  -0.214  1.00 43.62           O  
ATOM   2054  HH  TYR A 125     -16.576  -9.090   0.508  1.00 43.62           H  
ATOM   2055  CZ  TYR A 125     -15.891  -9.577  -1.209  1.00 43.62           C  
ATOM   2056  N   MET A 126     -18.700 -11.826  -5.251  1.00 42.77           N  
ATOM   2057  H   MET A 126     -19.052 -12.512  -4.599  1.00 42.77           H  
ATOM   2058  CA  MET A 126     -19.513 -10.639  -5.498  1.00 42.77           C  
ATOM   2059  HA  MET A 126     -19.421 -10.341  -6.542  1.00 42.77           H  
ATOM   2060  C   MET A 126     -19.001  -9.498  -4.609  1.00 42.77           C  
ATOM   2061  CB  MET A 126     -20.988 -10.951  -5.199  1.00 42.77           C  
ATOM   2062  HB2 MET A 126     -21.065 -11.353  -4.188  1.00 42.77           H  
ATOM   2063  HB3 MET A 126     -21.568 -10.029  -5.237  1.00 42.77           H  
ATOM   2064  O   MET A 126     -19.136  -9.548  -3.387  1.00 42.77           O  
ATOM   2065  CG  MET A 126     -21.590 -11.967  -6.180  1.00 42.77           C  
ATOM   2066  HG2 MET A 126     -22.586 -12.238  -5.828  1.00 42.77           H  
ATOM   2067  HG3 MET A 126     -20.985 -12.873  -6.164  1.00 42.77           H  
ATOM   2068  SD  MET A 126     -21.727 -11.395  -7.896  1.00 42.77           S  
ATOM   2069  CE  MET A 126     -23.117 -10.242  -7.738  1.00 42.77           C  
ATOM   2070  HE1 MET A 126     -23.993 -10.776  -7.370  1.00 42.77           H  
ATOM   2071  HE2 MET A 126     -23.344  -9.802  -8.709  1.00 42.77           H  
ATOM   2072  HE3 MET A 126     -22.862  -9.446  -7.039  1.00 42.77           H  
ATOM   2073  N   GLY A 127     -18.412  -8.461  -5.212  1.00 45.01           N  
ATOM   2074  H   GLY A 127     -18.279  -8.503  -6.213  1.00 45.01           H  
ATOM   2075  CA  GLY A 127     -18.064  -7.234  -4.486  1.00 45.01           C  
ATOM   2076  HA2 GLY A 127     -17.400  -7.490  -3.661  1.00 45.01           H  
ATOM   2077  HA3 GLY A 127     -17.545  -6.543  -5.150  1.00 45.01           H  
ATOM   2078  C   GLY A 127     -19.308  -6.538  -3.912  1.00 45.01           C  
ATOM   2079  O   GLY A 127     -20.424  -6.808  -4.346  1.00 45.01           O  
ATOM   2080  N   ASN A 128     -19.116  -5.609  -2.967  1.00 42.44           N  
ATOM   2081  H   ASN A 128     -18.164  -5.479  -2.656  1.00 42.44           H  
ATOM   2082  CA  ASN A 128     -20.177  -4.991  -2.141  1.00 42.44           C  
ATOM   2083  HA  ASN A 128     -20.781  -5.805  -1.741  1.00 42.44           H  
ATOM   2084  C   ASN A 128     -21.178  -4.058  -2.881  1.00 42.44           C  
ATOM   2085  CB  ASN A 128     -19.523  -4.261  -0.944  1.00 42.44           C  
ATOM   2086  HB2 ASN A 128     -20.305  -3.838  -0.312  1.00 42.44           H  
ATOM   2087  HB3 ASN A 128     -18.918  -3.437  -1.321  1.00 42.44           H  
ATOM   2088  O   ASN A 128     -21.641  -3.080  -2.297  1.00 42.44           O  
ATOM   2089  CG  ASN A 128     -18.684  -5.145  -0.042  1.00 42.44           C  
ATOM   2090  ND2 ASN A 128     -17.542  -4.670   0.396  1.00 42.44           N  
ATOM   2091 HD21 ASN A 128     -17.230  -3.744   0.139  1.00 42.44           H  
ATOM   2092 HD22 ASN A 128     -16.976  -5.322   0.920  1.00 42.44           H  
ATOM   2093  OD1 ASN A 128     -19.025  -6.264   0.288  1.00 42.44           O  
ATOM   2094  N   LEU A 129     -21.503  -4.316  -4.151  1.00 43.07           N  
ATOM   2095  H   LEU A 129     -21.196  -5.201  -4.527  1.00 43.07           H  
ATOM   2096  CA  LEU A 129     -22.556  -3.619  -4.889  1.00 43.07           C  
ATOM   2097  HA  LEU A 129     -22.642  -2.602  -4.507  1.00 43.07           H  
ATOM   2098  C   LEU A 129     -23.903  -4.314  -4.658  1.00 43.07           C  
ATOM   2099  CB  LEU A 129     -22.214  -3.553  -6.391  1.00 43.07           C  
ATOM   2100  HB2 LEU A 129     -23.053  -3.095  -6.915  1.00 43.07           H  
ATOM   2101  HB3 LEU A 129     -22.109  -4.573  -6.762  1.00 43.07           H  
ATOM   2102  O   LEU A 129     -24.015  -5.529  -4.820  1.00 43.07           O  
ATOM   2103  CG  LEU A 129     -20.934  -2.767  -6.731  1.00 43.07           C  
ATOM   2104  HG  LEU A 129     -20.085  -3.224  -6.223  1.00 43.07           H  
ATOM   2105  CD1 LEU A 129     -20.667  -2.820  -8.240  1.00 43.07           C  
ATOM   2106 HD11 LEU A 129     -20.566  -3.861  -8.547  1.00 43.07           H  
ATOM   2107 HD12 LEU A 129     -19.743  -2.285  -8.457  1.00 43.07           H  
ATOM   2108 HD13 LEU A 129     -21.499  -2.360  -8.774  1.00 43.07           H  
ATOM   2109  CD2 LEU A 129     -21.017  -1.294  -6.327  1.00 43.07           C  
ATOM   2110 HD21 LEU A 129     -20.104  -0.775  -6.621  1.00 43.07           H  
ATOM   2111 HD22 LEU A 129     -21.118  -1.210  -5.245  1.00 43.07           H  
ATOM   2112 HD23 LEU A 129     -21.879  -0.821  -6.799  1.00 43.07           H  
ATOM   2113  N   SER A 130     -24.938  -3.549  -4.314  1.00 42.69           N  
ATOM   2114  H   SER A 130     -24.792  -2.554  -4.222  1.00 42.69           H  
ATOM   2115  CA  SER A 130     -26.307  -4.079  -4.259  1.00 42.69           C  
ATOM   2116  HA  SER A 130     -26.285  -5.012  -3.697  1.00 42.69           H  
ATOM   2117  C   SER A 130     -26.832  -4.390  -5.669  1.00 42.69           C  
ATOM   2118  CB  SER A 130     -27.229  -3.111  -3.508  1.00 42.69           C  
ATOM   2119  HB2 SER A 130     -28.161  -3.623  -3.266  1.00 42.69           H  
ATOM   2120  HB3 SER A 130     -26.751  -2.811  -2.576  1.00 42.69           H  
ATOM   2121  O   SER A 130     -26.350  -3.828  -6.653  1.00 42.69           O  
ATOM   2122  OG  SER A 130     -27.525  -1.962  -4.284  1.00 42.69           O  
ATOM   2123  HG  SER A 130     -27.923  -1.310  -3.702  1.00 42.69           H  
ATOM   2124  N   SER A 131     -27.857  -5.241  -5.797  1.00 43.63           N  
ATOM   2125  H   SER A 131     -28.183  -5.763  -4.996  1.00 43.63           H  
ATOM   2126  CA  SER A 131     -28.479  -5.548  -7.100  1.00 43.63           C  
ATOM   2127  HA  SER A 131     -27.753  -6.065  -7.727  1.00 43.63           H  
ATOM   2128  C   SER A 131     -28.912  -4.278  -7.841  1.00 43.63           C  
ATOM   2129  CB  SER A 131     -29.692  -6.466  -6.909  1.00 43.63           C  
ATOM   2130  HB2 SER A 131     -30.505  -5.899  -6.455  1.00 43.63           H  
ATOM   2131  HB3 SER A 131     -30.026  -6.842  -7.876  1.00 43.63           H  
ATOM   2132  O   SER A 131     -28.601  -4.111  -9.013  1.00 43.63           O  
ATOM   2133  OG  SER A 131     -29.357  -7.543  -6.050  1.00 43.63           O  
ATOM   2134  HG  SER A 131     -29.040  -8.270  -6.591  1.00 43.63           H  
ATOM   2135  N   GLN A 132     -29.489  -3.313  -7.119  1.00 47.81           N  
ATOM   2136  H   GLN A 132     -29.670  -3.495  -6.142  1.00 47.81           H  
ATOM   2137  CA  GLN A 132     -29.873  -2.005  -7.656  1.00 47.81           C  
ATOM   2138  HA  GLN A 132     -30.564  -2.164  -8.484  1.00 47.81           H  
ATOM   2139  C   GLN A 132     -28.673  -1.200  -8.192  1.00 47.81           C  
ATOM   2140  CB  GLN A 132     -30.599  -1.251  -6.532  1.00 47.81           C  
ATOM   2141  HB2 GLN A 132     -31.363  -1.905  -6.111  1.00 47.81           H  
ATOM   2142  HB3 GLN A 132     -29.884  -1.011  -5.745  1.00 47.81           H  
ATOM   2143  O   GLN A 132     -28.797  -0.518  -9.206  1.00 47.81           O  
ATOM   2144  CG  GLN A 132     -31.287   0.038  -7.001  1.00 47.81           C  
ATOM   2145  HG2 GLN A 132     -30.547   0.729  -7.404  1.00 47.81           H  
ATOM   2146  HG3 GLN A 132     -31.996  -0.206  -7.793  1.00 47.81           H  
ATOM   2147  CD  GLN A 132     -32.035   0.742  -5.871  1.00 47.81           C  
ATOM   2148  NE2 GLN A 132     -32.851   1.726  -6.176  1.00 47.81           N  
ATOM   2149 HE21 GLN A 132     -32.994   1.999  -7.138  1.00 47.81           H  
ATOM   2150 HE22 GLN A 132     -33.328   2.160  -5.399  1.00 47.81           H  
ATOM   2151  OE1 GLN A 132     -31.901   0.439  -4.696  1.00 47.81           O  
ATOM   2152  N   GLN A 133     -27.499  -1.297  -7.557  1.00 49.68           N  
ATOM   2153  H   GLN A 133     -27.431  -1.913  -6.759  1.00 49.68           H  
ATOM   2154  CA  GLN A 133     -26.260  -0.681  -8.051  1.00 49.68           C  
ATOM   2155  HA  GLN A 133     -26.476   0.333  -8.388  1.00 49.68           H  
ATOM   2156  C   GLN A 133     -25.672  -1.440  -9.250  1.00 49.68           C  
ATOM   2157  CB  GLN A 133     -25.226  -0.603  -6.918  1.00 49.68           C  
ATOM   2158  HB2 GLN A 133     -25.127  -1.590  -6.466  1.00 49.68           H  
ATOM   2159  HB3 GLN A 133     -24.258  -0.326  -7.335  1.00 49.68           H  
ATOM   2160  O   GLN A 133     -25.079  -0.812 -10.124  1.00 49.68           O  
ATOM   2161  CG  GLN A 133     -25.597   0.431  -5.842  1.00 49.68           C  
ATOM   2162  HG2 GLN A 133     -26.645   0.318  -5.564  1.00 49.68           H  
ATOM   2163  HG3 GLN A 133     -25.466   1.433  -6.251  1.00 49.68           H  
ATOM   2164  CD  GLN A 133     -24.761   0.296  -4.570  1.00 49.68           C  
ATOM   2165  NE2 GLN A 133     -24.891   1.209  -3.632  1.00 49.68           N  
ATOM   2166 HE21 GLN A 133     -25.576   1.946  -3.721  1.00 49.68           H  
ATOM   2167 HE22 GLN A 133     -24.454   1.008  -2.744  1.00 49.68           H  
ATOM   2168  OE1 GLN A 133     -24.008  -0.642  -4.373  1.00 49.68           O  
ATOM   2169  N   LEU A 134     -25.849  -2.764  -9.330  1.00 49.61           N  
ATOM   2170  H   LEU A 134     -26.329  -3.227  -8.572  1.00 49.61           H  
ATOM   2171  CA  LEU A 134     -25.477  -3.559 -10.506  1.00 49.61           C  
ATOM   2172  HA  LEU A 134     -24.464  -3.290 -10.803  1.00 49.61           H  
ATOM   2173  C   LEU A 134     -26.373  -3.227 -11.708  1.00 49.61           C  
ATOM   2174  CB  LEU A 134     -25.507  -5.064 -10.172  1.00 49.61           C  
ATOM   2175  HB2 LEU A 134     -25.373  -5.627 -11.096  1.00 49.61           H  
ATOM   2176  HB3 LEU A 134     -26.493  -5.318  -9.781  1.00 49.61           H  
ATOM   2177  O   LEU A 134     -25.848  -3.001 -12.796  1.00 49.61           O  
ATOM   2178  CG  LEU A 134     -24.436  -5.522  -9.164  1.00 49.61           C  
ATOM   2179  HG  LEU A 134     -24.491  -4.913  -8.261  1.00 49.61           H  
ATOM   2180  CD1 LEU A 134     -24.673  -6.981  -8.776  1.00 49.61           C  
ATOM   2181 HD11 LEU A 134     -24.598  -7.623  -9.654  1.00 49.61           H  
ATOM   2182 HD12 LEU A 134     -25.665  -7.084  -8.338  1.00 49.61           H  
ATOM   2183 HD13 LEU A 134     -23.938  -7.284  -8.030  1.00 49.61           H  
ATOM   2184  CD2 LEU A 134     -23.020  -5.418  -9.743  1.00 49.61           C  
ATOM   2185 HD21 LEU A 134     -22.959  -5.978 -10.676  1.00 49.61           H  
ATOM   2186 HD22 LEU A 134     -22.306  -5.827  -9.027  1.00 49.61           H  
ATOM   2187 HD23 LEU A 134     -22.772  -4.372  -9.926  1.00 49.61           H  
ATOM   2188  N   ASP A 135     -27.685  -3.094 -11.512  1.00 56.90           N  
ATOM   2189  H   ASP A 135     -28.066  -3.375 -10.619  1.00 56.90           H  
ATOM   2190  CA  ASP A 135     -28.634  -2.683 -12.553  1.00 56.90           C  
ATOM   2191  HA  ASP A 135     -28.491  -3.316 -13.430  1.00 56.90           H  
ATOM   2192  C   ASP A 135     -28.402  -1.233 -12.999  1.00 56.90           C  
ATOM   2193  CB  ASP A 135     -30.075  -2.875 -12.057  1.00 56.90           C  
ATOM   2194  HB2 ASP A 135     -30.196  -2.374 -11.096  1.00 56.90           H  
ATOM   2195  HB3 ASP A 135     -30.755  -2.407 -12.768  1.00 56.90           H  
ATOM   2196  O   ASP A 135     -28.337  -0.952 -14.196  1.00 56.90           O  
ATOM   2197  CG  ASP A 135     -30.461  -4.352 -11.934  1.00 56.90           C  
ATOM   2198  OD1 ASP A 135     -30.073  -5.123 -12.845  1.00 56.90           O  
ATOM   2199  OD2 ASP A 135     -31.151  -4.682 -10.944  1.00 56.90           O  
ATOM   2200  N   GLN A 136     -28.173  -0.310 -12.058  1.00 60.57           N  
ATOM   2201  H   GLN A 136     -28.291  -0.571 -11.090  1.00 60.57           H  
ATOM   2202  CA  GLN A 136     -27.813   1.075 -12.376  1.00 60.57           C  
ATOM   2203  HA  GLN A 136     -28.581   1.478 -13.036  1.00 60.57           H  
ATOM   2204  C   GLN A 136     -26.472   1.151 -13.126  1.00 60.57           C  
ATOM   2205  CB  GLN A 136     -27.801   1.902 -11.082  1.00 60.57           C  
ATOM   2206  HB2 GLN A 136     -28.738   1.733 -10.551  1.00 60.57           H  
ATOM   2207  HB3 GLN A 136     -26.977   1.572 -10.449  1.00 60.57           H  
ATOM   2208  O   GLN A 136     -26.355   1.884 -14.108  1.00 60.57           O  
ATOM   2209  CG  GLN A 136     -27.679   3.410 -11.345  1.00 60.57           C  
ATOM   2210  HG2 GLN A 136     -28.489   3.718 -12.006  1.00 60.57           H  
ATOM   2211  HG3 GLN A 136     -26.732   3.626 -11.840  1.00 60.57           H  
ATOM   2212  CD  GLN A 136     -27.748   4.239 -10.064  1.00 60.57           C  
ATOM   2213  NE2 GLN A 136     -28.114   5.499 -10.151  1.00 60.57           N  
ATOM   2214 HE21 GLN A 136     -28.373   5.905 -11.039  1.00 60.57           H  
ATOM   2215 HE22 GLN A 136     -28.159   6.005  -9.279  1.00 60.57           H  
ATOM   2216  OE1 GLN A 136     -27.462   3.792  -8.966  1.00 60.57           O  
ATOM   2217  N   ARG A 137     -25.470   0.349 -12.733  1.00 53.34           N  
ATOM   2218  H   ARG A 137     -25.609  -0.211 -11.904  1.00 53.34           H  
ATOM   2219  CA  ARG A 137     -24.195   0.223 -13.458  1.00 53.34           C  
ATOM   2220  HA  ARG A 137     -23.783   1.221 -13.607  1.00 53.34           H  
ATOM   2221  C   ARG A 137     -24.397  -0.369 -14.853  1.00 53.34           C  
ATOM   2222  CB  ARG A 137     -23.203  -0.600 -12.618  1.00 53.34           C  
ATOM   2223  HB2 ARG A 137     -23.618  -1.591 -12.435  1.00 53.34           H  
ATOM   2224  HB3 ARG A 137     -23.064  -0.101 -11.659  1.00 53.34           H  
ATOM   2225  O   ARG A 137     -23.783   0.119 -15.794  1.00 53.34           O  
ATOM   2226  CG  ARG A 137     -21.832  -0.750 -13.292  1.00 53.34           C  
ATOM   2227  HG2 ARG A 137     -21.946  -1.286 -14.234  1.00 53.34           H  
ATOM   2228  HG3 ARG A 137     -21.419   0.239 -13.493  1.00 53.34           H  
ATOM   2229  CD  ARG A 137     -20.865  -1.536 -12.400  1.00 53.34           C  
ATOM   2230  HD2 ARG A 137     -20.757  -1.009 -11.452  1.00 53.34           H  
ATOM   2231  HD3 ARG A 137     -21.288  -2.523 -12.210  1.00 53.34           H  
ATOM   2232  NE  ARG A 137     -19.544  -1.680 -13.045  1.00 53.34           N  
ATOM   2233  HE  ARG A 137     -19.461  -1.323 -13.987  1.00 53.34           H  
ATOM   2234  NH1 ARG A 137     -18.469  -2.761 -11.328  1.00 53.34           N  
ATOM   2235 HH11 ARG A 137     -17.634  -3.184 -10.950  1.00 53.34           H  
ATOM   2236 HH12 ARG A 137     -19.323  -2.735 -10.789  1.00 53.34           H  
ATOM   2237  NH2 ARG A 137     -17.358  -2.306 -13.210  1.00 53.34           N  
ATOM   2238 HH21 ARG A 137     -16.532  -2.741 -12.824  1.00 53.34           H  
ATOM   2239 HH22 ARG A 137     -17.312  -1.944 -14.152  1.00 53.34           H  
ATOM   2240  CZ  ARG A 137     -18.467  -2.242 -12.525  1.00 53.34           C  
ATOM   2241  N   ARG A 138     -25.260  -1.376 -15.011  1.00 57.03           N  
ATOM   2242  H   ARG A 138     -25.696  -1.745 -14.179  1.00 57.03           H  
ATOM   2243  CA  ARG A 138     -25.602  -1.994 -16.302  1.00 57.03           C  
ATOM   2244  HA  ARG A 138     -24.685  -2.313 -16.798  1.00 57.03           H  
ATOM   2245  C   ARG A 138     -26.280  -0.990 -17.237  1.00 57.03           C  
ATOM   2246  CB  ARG A 138     -26.477  -3.227 -16.023  1.00 57.03           C  
ATOM   2247  HB2 ARG A 138     -25.968  -3.853 -15.290  1.00 57.03           H  
ATOM   2248  HB3 ARG A 138     -27.429  -2.910 -15.595  1.00 57.03           H  
ATOM   2249  O   ARG A 138     -25.886  -0.883 -18.395  1.00 57.03           O  
ATOM   2250  CG  ARG A 138     -26.752  -4.082 -17.263  1.00 57.03           C  
ATOM   2251  HG2 ARG A 138     -25.804  -4.433 -17.671  1.00 57.03           H  
ATOM   2252  HG3 ARG A 138     -27.273  -3.492 -18.018  1.00 57.03           H  
ATOM   2253  CD  ARG A 138     -27.620  -5.282 -16.865  1.00 57.03           C  
ATOM   2254  HD2 ARG A 138     -28.606  -4.929 -16.562  1.00 57.03           H  
ATOM   2255  HD3 ARG A 138     -27.158  -5.778 -16.011  1.00 57.03           H  
ATOM   2256  NE  ARG A 138     -27.748  -6.235 -17.982  1.00 57.03           N  
ATOM   2257  HE  ARG A 138     -27.579  -5.871 -18.909  1.00 57.03           H  
ATOM   2258  NH1 ARG A 138     -28.264  -8.117 -16.751  1.00 57.03           N  
ATOM   2259 HH11 ARG A 138     -28.391  -7.564 -15.916  1.00 57.03           H  
ATOM   2260 HH12 ARG A 138     -28.453  -9.109 -16.728  1.00 57.03           H  
ATOM   2261  NH2 ARG A 138     -27.891  -8.281 -18.937  1.00 57.03           N  
ATOM   2262 HH21 ARG A 138     -27.809  -9.278 -18.799  1.00 57.03           H  
ATOM   2263 HH22 ARG A 138     -27.672  -7.884 -19.840  1.00 57.03           H  
ATOM   2264  CZ  ARG A 138     -27.977  -7.531 -17.880  1.00 57.03           C  
ATOM   2265  N   ALA A 139     -27.227  -0.205 -16.726  1.00 64.84           N  
ATOM   2266  H   ALA A 139     -27.530  -0.378 -15.777  1.00 64.84           H  
ATOM   2267  CA  ALA A 139     -27.864   0.881 -17.465  1.00 64.84           C  
ATOM   2268  HA  ALA A 139     -28.309   0.472 -18.372  1.00 64.84           H  
ATOM   2269  C   ALA A 139     -26.849   1.957 -17.894  1.00 64.84           C  
ATOM   2270  CB  ALA A 139     -28.989   1.464 -16.600  1.00 64.84           C  
ATOM   2271  HB1 ALA A 139     -29.703   0.681 -16.345  1.00 64.84           H  
ATOM   2272  HB2 ALA A 139     -29.506   2.249 -17.152  1.00 64.84           H  
ATOM   2273  HB3 ALA A 139     -28.580   1.884 -15.681  1.00 64.84           H  
ATOM   2274  O   ALA A 139     -26.846   2.361 -19.055  1.00 64.84           O  
ATOM   2275  N   LEU A 140     -25.942   2.368 -17.000  1.00 62.90           N  
ATOM   2276  H   LEU A 140     -26.021   2.033 -16.051  1.00 62.90           H  
ATOM   2277  CA  LEU A 140     -24.878   3.329 -17.315  1.00 62.90           C  
ATOM   2278  HA  LEU A 140     -25.332   4.212 -17.765  1.00 62.90           H  
ATOM   2279  C   LEU A 140     -23.880   2.790 -18.355  1.00 62.90           C  
ATOM   2280  CB  LEU A 140     -24.162   3.745 -16.015  1.00 62.90           C  
ATOM   2281  HB2 LEU A 140     -23.231   4.250 -16.272  1.00 62.90           H  
ATOM   2282  HB3 LEU A 140     -23.904   2.843 -15.460  1.00 62.90           H  
ATOM   2283  O   LEU A 140     -23.549   3.513 -19.288  1.00 62.90           O  
ATOM   2284  CG  LEU A 140     -24.989   4.681 -15.112  1.00 62.90           C  
ATOM   2285  HG  LEU A 140     -26.000   4.293 -14.994  1.00 62.90           H  
ATOM   2286  CD1 LEU A 140     -24.339   4.769 -13.729  1.00 62.90           C  
ATOM   2287 HD11 LEU A 140     -24.925   5.428 -13.089  1.00 62.90           H  
ATOM   2288 HD12 LEU A 140     -24.315   3.778 -13.276  1.00 62.90           H  
ATOM   2289 HD13 LEU A 140     -23.324   5.156 -13.816  1.00 62.90           H  
ATOM   2290  CD2 LEU A 140     -25.078   6.098 -15.684  1.00 62.90           C  
ATOM   2291 HD21 LEU A 140     -24.080   6.514 -15.824  1.00 62.90           H  
ATOM   2292 HD22 LEU A 140     -25.640   6.736 -15.002  1.00 62.90           H  
ATOM   2293 HD23 LEU A 140     -25.598   6.087 -16.641  1.00 62.90           H  
ATOM   2294  N   LEU A 141     -23.439   1.531 -18.241  1.00 55.20           N  
ATOM   2295  H   LEU A 141     -23.740   0.994 -17.440  1.00 55.20           H  
ATOM   2296  CA  LEU A 141     -22.524   0.890 -19.201  1.00 55.20           C  
ATOM   2297  HA  LEU A 141     -21.650   1.528 -19.332  1.00 55.20           H  
ATOM   2298  C   LEU A 141     -23.149   0.738 -20.596  1.00 55.20           C  
ATOM   2299  CB  LEU A 141     -22.066  -0.476 -18.655  1.00 55.20           C  
ATOM   2300  HB2 LEU A 141     -21.615  -1.041 -19.471  1.00 55.20           H  
ATOM   2301  HB3 LEU A 141     -22.946  -1.028 -18.325  1.00 55.20           H  
ATOM   2302  O   LEU A 141     -22.466   0.963 -21.595  1.00 55.20           O  
ATOM   2303  CG  LEU A 141     -21.045  -0.399 -17.504  1.00 55.20           C  
ATOM   2304  HG  LEU A 141     -21.409   0.263 -16.719  1.00 55.20           H  
ATOM   2305  CD1 LEU A 141     -20.841  -1.794 -16.907  1.00 55.20           C  
ATOM   2306 HD11 LEU A 141     -20.476  -2.472 -17.679  1.00 55.20           H  
ATOM   2307 HD12 LEU A 141     -21.792  -2.170 -16.530  1.00 55.20           H  
ATOM   2308 HD13 LEU A 141     -20.118  -1.752 -16.093  1.00 55.20           H  
ATOM   2309  CD2 LEU A 141     -19.677   0.110 -17.963  1.00 55.20           C  
ATOM   2310 HD21 LEU A 141     -19.760   1.135 -18.327  1.00 55.20           H  
ATOM   2311 HD22 LEU A 141     -18.970   0.100 -17.133  1.00 55.20           H  
ATOM   2312 HD23 LEU A 141     -19.295  -0.517 -18.769  1.00 55.20           H  
ATOM   2313  N   ASN A 142     -24.454   0.447 -20.667  1.00 64.50           N  
ATOM   2314  H   ASN A 142     -24.943   0.219 -19.813  1.00 64.50           H  
ATOM   2315  CA  ASN A 142     -25.209   0.482 -21.921  1.00 64.50           C  
ATOM   2316  HA  ASN A 142     -24.710  -0.147 -22.659  1.00 64.50           H  
ATOM   2317  C   ASN A 142     -25.249   1.905 -22.505  1.00 64.50           C  
ATOM   2318  CB  ASN A 142     -26.637  -0.048 -21.685  1.00 64.50           C  
ATOM   2319  HB2 ASN A 142     -27.102   0.513 -20.874  1.00 64.50           H  
ATOM   2320  HB3 ASN A 142     -27.221   0.129 -22.588  1.00 64.50           H  
ATOM   2321  O   ASN A 142     -24.973   2.098 -23.686  1.00 64.50           O  
ATOM   2322  CG  ASN A 142     -26.744  -1.529 -21.368  1.00 64.50           C  
ATOM   2323  ND2 ASN A 142     -27.933  -1.986 -21.052  1.00 64.50           N  
ATOM   2324 HD21 ASN A 142     -28.727  -1.362 -21.046  1.00 64.50           H  
ATOM   2325 HD22 ASN A 142     -28.010  -2.984 -20.915  1.00 64.50           H  
ATOM   2326  OD1 ASN A 142     -25.801  -2.304 -21.418  1.00 64.50           O  
ATOM   2327  N   MET A 143     -25.560   2.903 -21.672  1.00 61.17           N  
ATOM   2328  H   MET A 143     -25.770   2.667 -20.712  1.00 61.17           H  
ATOM   2329  CA  MET A 143     -25.737   4.306 -22.072  1.00 61.17           C  
ATOM   2330  HA  MET A 143     -26.483   4.348 -22.865  1.00 61.17           H  
ATOM   2331  C   MET A 143     -24.454   4.957 -22.617  1.00 61.17           C  
ATOM   2332  CB  MET A 143     -26.272   5.068 -20.851  1.00 61.17           C  
ATOM   2333  HB2 MET A 143     -25.498   5.106 -20.085  1.00 61.17           H  
ATOM   2334  HB3 MET A 143     -27.126   4.518 -20.455  1.00 61.17           H  
ATOM   2335  O   MET A 143     -24.537   5.838 -23.467  1.00 61.17           O  
ATOM   2336  CG  MET A 143     -26.738   6.497 -21.145  1.00 61.17           C  
ATOM   2337  HG2 MET A 143     -27.590   6.460 -21.824  1.00 61.17           H  
ATOM   2338  HG3 MET A 143     -25.934   7.040 -21.640  1.00 61.17           H  
ATOM   2339  SD  MET A 143     -27.202   7.437 -19.659  1.00 61.17           S  
ATOM   2340  CE  MET A 143     -28.558   6.427 -19.001  1.00 61.17           C  
ATOM   2341  HE1 MET A 143     -29.315   6.283 -19.773  1.00 61.17           H  
ATOM   2342  HE2 MET A 143     -28.179   5.459 -18.674  1.00 61.17           H  
ATOM   2343  HE3 MET A 143     -29.008   6.939 -18.150  1.00 61.17           H  
ATOM   2344  N   ILE A 144     -23.274   4.522 -22.162  1.00 56.72           N  
ATOM   2345  H   ILE A 144     -23.282   3.841 -21.416  1.00 56.72           H  
ATOM   2346  CA  ILE A 144     -21.970   5.032 -22.630  1.00 56.72           C  
ATOM   2347  HA  ILE A 144     -22.150   5.993 -23.111  1.00 56.72           H  
ATOM   2348  C   ILE A 144     -21.326   4.173 -23.733  1.00 56.72           C  
ATOM   2349  CB  ILE A 144     -21.015   5.326 -21.449  1.00 56.72           C  
ATOM   2350  HB  ILE A 144     -20.129   5.815 -21.855  1.00 56.72           H  
ATOM   2351  O   ILE A 144     -20.140   4.329 -24.012  1.00 56.72           O  
ATOM   2352  CG1 ILE A 144     -20.549   4.029 -20.752  1.00 56.72           C  
ATOM   2353 HG12 ILE A 144     -21.415   3.427 -20.476  1.00 56.72           H  
ATOM   2354 HG13 ILE A 144     -19.965   3.442 -21.460  1.00 56.72           H  
ATOM   2355  CG2 ILE A 144     -21.670   6.333 -20.483  1.00 56.72           C  
ATOM   2356 HG21 ILE A 144     -20.930   6.713 -19.778  1.00 56.72           H  
ATOM   2357 HG22 ILE A 144     -22.478   5.855 -19.929  1.00 56.72           H  
ATOM   2358 HG23 ILE A 144     -22.078   7.172 -21.046  1.00 56.72           H  
ATOM   2359  CD1 ILE A 144     -19.688   4.250 -19.503  1.00 56.72           C  
ATOM   2360 HD11 ILE A 144     -19.317   3.288 -19.148  1.00 56.72           H  
ATOM   2361 HD12 ILE A 144     -18.839   4.890 -19.745  1.00 56.72           H  
ATOM   2362 HD13 ILE A 144     -20.281   4.704 -18.709  1.00 56.72           H  
ATOM   2363  N   GLY A 145     -22.074   3.249 -24.348  1.00 42.91           N  
ATOM   2364  H   GLY A 145     -23.041   3.154 -24.073  1.00 42.91           H  
ATOM   2365  CA  GLY A 145     -21.601   2.428 -25.472  1.00 42.91           C  
ATOM   2366  HA2 GLY A 145     -22.463   1.971 -25.957  1.00 42.91           H  
ATOM   2367  HA3 GLY A 145     -21.110   3.075 -26.199  1.00 42.91           H  
ATOM   2368  C   GLY A 145     -20.616   1.307 -25.109  1.00 42.91           C  
ATOM   2369  O   GLY A 145     -20.253   0.515 -25.973  1.00 42.91           O  
ATOM   2370  N   MET A 146     -20.233   1.160 -23.836  1.00 47.56           N  
ATOM   2371  H   MET A 146     -20.618   1.797 -23.153  1.00 47.56           H  
ATOM   2372  CA  MET A 146     -19.311   0.109 -23.368  1.00 47.56           C  
ATOM   2373  HA  MET A 146     -18.493   0.042 -24.085  1.00 47.56           H  
ATOM   2374  C   MET A 146     -19.937  -1.302 -23.337  1.00 47.56           C  
ATOM   2375  CB  MET A 146     -18.705   0.503 -22.011  1.00 47.56           C  
ATOM   2376  HB2 MET A 146     -18.149  -0.344 -21.608  1.00 47.56           H  
ATOM   2377  HB3 MET A 146     -19.500   0.756 -21.310  1.00 47.56           H  
ATOM   2378  O   MET A 146     -19.278  -2.260 -22.940  1.00 47.56           O  
ATOM   2379  CG  MET A 146     -17.736   1.685 -22.149  1.00 47.56           C  
ATOM   2380  HG2 MET A 146     -16.970   1.430 -22.882  1.00 47.56           H  
ATOM   2381  HG3 MET A 146     -18.280   2.547 -22.537  1.00 47.56           H  
ATOM   2382  SD  MET A 146     -16.913   2.176 -20.606  1.00 47.56           S  
ATOM   2383  CE  MET A 146     -15.669   0.861 -20.479  1.00 47.56           C  
ATOM   2384  HE1 MET A 146     -15.044   1.030 -19.602  1.00 47.56           H  
ATOM   2385  HE2 MET A 146     -16.158  -0.109 -20.387  1.00 47.56           H  
ATOM   2386  HE3 MET A 146     -15.040   0.863 -21.369  1.00 47.56           H  
ATOM   2387  N   SER A 147     -21.185  -1.445 -23.793  1.00 45.60           N  
ATOM   2388  H   SER A 147     -21.667  -0.599 -24.060  1.00 45.60           H  
ATOM   2389  CA  SER A 147     -21.918  -2.713 -23.911  1.00 45.60           C  
ATOM   2390  HA  SER A 147     -21.313  -3.506 -23.472  1.00 45.60           H  
ATOM   2391  C   SER A 147     -22.182  -3.128 -25.371  1.00 45.60           C  
ATOM   2392  CB  SER A 147     -23.226  -2.663 -23.115  1.00 45.60           C  
ATOM   2393  HB2 SER A 147     -23.718  -3.634 -23.174  1.00 45.60           H  
ATOM   2394  HB3 SER A 147     -23.884  -1.922 -23.569  1.00 45.60           H  
ATOM   2395  O   SER A 147     -23.218  -3.720 -25.667  1.00 45.60           O  
ATOM   2396  OG  SER A 147     -23.035  -2.345 -21.750  1.00 45.60           O  
ATOM   2397  HG  SER A 147     -23.919  -2.288 -21.380  1.00 45.60           H  
ATOM   2398  N   GLY A 148     -21.268  -2.822 -26.300  1.00 33.73           N  
ATOM   2399  H   GLY A 148     -20.490  -2.237 -26.033  1.00 33.73           H  
ATOM   2400  CA  GLY A 148     -21.380  -3.222 -27.710  1.00 33.73           C  
ATOM   2401  HA2 GLY A 148     -22.072  -2.547 -28.214  1.00 33.73           H  
ATOM   2402  HA3 GLY A 148     -21.784  -4.232 -27.778  1.00 33.73           H  
ATOM   2403  C   GLY A 148     -20.043  -3.172 -28.451  1.00 33.73           C  
ATOM   2404  O   GLY A 148     -19.716  -2.154 -29.048  1.00 33.73           O  
ATOM   2405  N   GLY A 149     -19.262  -4.261 -28.410  1.00 30.57           N  
ATOM   2406  H   GLY A 149     -19.570  -5.045 -27.852  1.00 30.57           H  
ATOM   2407  CA  GLY A 149     -17.862  -4.237 -28.874  1.00 30.57           C  
ATOM   2408  HA2 GLY A 149     -17.806  -3.643 -29.787  1.00 30.57           H  
ATOM   2409  HA3 GLY A 149     -17.253  -3.734 -28.123  1.00 30.57           H  
ATOM   2410  C   GLY A 149     -17.205  -5.589 -29.183  1.00 30.57           C  
ATOM   2411  O   GLY A 149     -16.012  -5.737 -28.967  1.00 30.57           O  
ATOM   2412  N   ASN A 150     -17.982  -6.576 -29.640  1.00 32.24           N  
ATOM   2413  H   ASN A 150     -18.963  -6.345 -29.712  1.00 32.24           H  
ATOM   2414  CA  ASN A 150     -17.577  -7.783 -30.388  1.00 32.24           C  
ATOM   2415  HA  ASN A 150     -18.232  -8.561 -29.996  1.00 32.24           H  
ATOM   2416  C   ASN A 150     -16.155  -8.391 -30.186  1.00 32.24           C  
ATOM   2417  CB  ASN A 150     -17.957  -7.567 -31.878  1.00 32.24           C  
ATOM   2418  HB2 ASN A 150     -18.636  -6.720 -31.978  1.00 32.24           H  
ATOM   2419  HB3 ASN A 150     -17.068  -7.330 -32.462  1.00 32.24           H  
ATOM   2420  O   ASN A 150     -15.492  -8.740 -31.163  1.00 32.24           O  
ATOM   2421  CG  ASN A 150     -18.678  -8.757 -32.494  1.00 32.24           C  
ATOM   2422  ND2 ASN A 150     -18.595  -8.933 -33.791  1.00 32.24           N  
ATOM   2423 HD21 ASN A 150     -19.095  -9.724 -34.172  1.00 32.24           H  
ATOM   2424 HD22 ASN A 150     -18.003  -8.339 -34.353  1.00 32.24           H  
ATOM   2425  OD1 ASN A 150     -19.381  -9.502 -31.831  1.00 32.24           O  
ATOM   2426  N   GLN A 151     -15.698  -8.598 -28.944  1.00 33.54           N  
ATOM   2427  H   GLN A 151     -16.208  -8.207 -28.165  1.00 33.54           H  
ATOM   2428  CA  GLN A 151     -14.499  -9.396 -28.640  1.00 33.54           C  
ATOM   2429  HA  GLN A 151     -14.200  -9.936 -29.539  1.00 33.54           H  
ATOM   2430  C   GLN A 151     -14.754 -10.455 -27.557  1.00 33.54           C  
ATOM   2431  CB  GLN A 151     -13.306  -8.514 -28.228  1.00 33.54           C  
ATOM   2432  HB2 GLN A 151     -12.525  -9.178 -27.859  1.00 33.54           H  
ATOM   2433  HB3 GLN A 151     -13.598  -7.850 -27.415  1.00 33.54           H  
ATOM   2434  O   GLN A 151     -15.388 -10.184 -26.543  1.00 33.54           O  
ATOM   2435  CG  GLN A 151     -12.723  -7.685 -29.387  1.00 33.54           C  
ATOM   2436  HG2 GLN A 151     -13.399  -6.860 -29.611  1.00 33.54           H  
ATOM   2437  HG3 GLN A 151     -12.647  -8.311 -30.277  1.00 33.54           H  
ATOM   2438  CD  GLN A 151     -11.329  -7.126 -29.092  1.00 33.54           C  
ATOM   2439  NE2 GLN A 151     -10.797  -6.278 -29.944  1.00 33.54           N  
ATOM   2440 HE21 GLN A 151     -11.306  -5.972 -30.761  1.00 33.54           H  
ATOM   2441 HE22 GLN A 151      -9.878  -5.936 -29.704  1.00 33.54           H  
ATOM   2442  OE1 GLN A 151     -10.673  -7.454 -28.118  1.00 33.54           O  
ATOM   2443  N   GLY A 152     -14.199 -11.653 -27.778  1.00 28.19           N  
ATOM   2444  H   GLY A 152     -13.778 -11.773 -28.688  1.00 28.19           H  
ATOM   2445  CA  GLY A 152     -13.709 -12.563 -26.732  1.00 28.19           C  
ATOM   2446  HA2 GLY A 152     -13.335 -13.468 -27.211  1.00 28.19           H  
ATOM   2447  HA3 GLY A 152     -12.856 -12.085 -26.250  1.00 28.19           H  
ATOM   2448  C   GLY A 152     -14.672 -12.978 -25.610  1.00 28.19           C  
ATOM   2449  O   GLY A 152     -14.694 -12.379 -24.544  1.00 28.19           O  
ATOM   2450  N   ALA A 153     -15.381 -14.087 -25.831  1.00 28.04           N  
ATOM   2451  H   ALA A 153     -15.298 -14.463 -26.764  1.00 28.04           H  
ATOM   2452  CA  ALA A 153     -16.131 -14.917 -24.877  1.00 28.04           C  
ATOM   2453  HA  ALA A 153     -17.190 -14.727 -25.056  1.00 28.04           H  
ATOM   2454  C   ALA A 153     -15.883 -14.771 -23.342  1.00 28.04           C  
ATOM   2455  CB  ALA A 153     -15.829 -16.367 -25.285  1.00 28.04           C  
ATOM   2456  HB1 ALA A 153     -16.072 -16.522 -26.336  1.00 28.04           H  
ATOM   2457  HB2 ALA A 153     -16.420 -17.060 -24.686  1.00 28.04           H  
ATOM   2458  HB3 ALA A 153     -14.771 -16.579 -25.130  1.00 28.04           H  
ATOM   2459  O   ALA A 153     -14.763 -14.631 -22.859  1.00 28.04           O  
ATOM   2460  N   ARG A 154     -16.947 -15.069 -22.566  1.00 30.94           N  
ATOM   2461  H   ARG A 154     -17.807 -15.220 -23.072  1.00 30.94           H  
ATOM   2462  CA  ARG A 154     -16.999 -15.279 -21.089  1.00 30.94           C  
ATOM   2463  HA  ARG A 154     -17.896 -15.878 -20.931  1.00 30.94           H  
ATOM   2464  C   ARG A 154     -17.276 -14.065 -20.179  1.00 30.94           C  
ATOM   2465  CB  ARG A 154     -15.851 -16.170 -20.551  1.00 30.94           C  
ATOM   2466  HB2 ARG A 154     -16.059 -16.402 -19.506  1.00 30.94           H  
ATOM   2467  HB3 ARG A 154     -14.918 -15.608 -20.570  1.00 30.94           H  
ATOM   2468  O   ARG A 154     -17.119 -14.175 -18.965  1.00 30.94           O  
ATOM   2469  CG  ARG A 154     -15.652 -17.510 -21.279  1.00 30.94           C  
ATOM   2470  HG2 ARG A 154     -16.569 -18.096 -21.213  1.00 30.94           H  
ATOM   2471  HG3 ARG A 154     -15.408 -17.340 -22.327  1.00 30.94           H  
ATOM   2472  CD  ARG A 154     -14.499 -18.282 -20.623  1.00 30.94           C  
ATOM   2473  HD2 ARG A 154     -13.584 -17.701 -20.735  1.00 30.94           H  
ATOM   2474  HD3 ARG A 154     -14.711 -18.396 -19.560  1.00 30.94           H  
ATOM   2475  NE  ARG A 154     -14.307 -19.617 -21.223  1.00 30.94           N  
ATOM   2476  HE  ARG A 154     -14.927 -19.879 -21.976  1.00 30.94           H  
ATOM   2477  NH1 ARG A 154     -12.512 -20.268 -19.936  1.00 30.94           N  
ATOM   2478 HH11 ARG A 154     -12.534 -19.390 -19.438  1.00 30.94           H  
ATOM   2479 HH12 ARG A 154     -11.813 -20.956 -19.691  1.00 30.94           H  
ATOM   2480  NH2 ARG A 154     -13.321 -21.658 -21.475  1.00 30.94           N  
ATOM   2481 HH21 ARG A 154     -12.608 -22.322 -21.208  1.00 30.94           H  
ATOM   2482 HH22 ARG A 154     -13.963 -21.897 -22.217  1.00 30.94           H  
ATOM   2483  CZ  ARG A 154     -13.385 -20.502 -20.877  1.00 30.94           C  
ATOM   2484  N   ALA A 155     -17.824 -12.965 -20.695  1.00 31.37           N  
ATOM   2485  H   ALA A 155     -17.874 -12.868 -21.699  1.00 31.37           H  
ATOM   2486  CA  ALA A 155     -18.600 -12.028 -19.869  1.00 31.37           C  
ATOM   2487  HA  ALA A 155     -18.176 -11.989 -18.865  1.00 31.37           H  
ATOM   2488  C   ALA A 155     -20.061 -12.522 -19.743  1.00 31.37           C  
ATOM   2489  CB  ALA A 155     -18.474 -10.615 -20.453  1.00 31.37           C  
ATOM   2490  HB1 ALA A 155     -18.872 -10.588 -21.467  1.00 31.37           H  
ATOM   2491  HB2 ALA A 155     -17.427 -10.312 -20.474  1.00 31.37           H  
ATOM   2492  HB3 ALA A 155     -19.033  -9.910 -19.837  1.00 31.37           H  
ATOM   2493  O   ALA A 155     -20.900 -12.234 -20.594  1.00 31.37           O  
ATOM   2494  N   GLY A 156     -20.362 -13.337 -18.721  1.00 33.65           N  
ATOM   2495  H   GLY A 156     -19.620 -13.593 -18.086  1.00 33.65           H  
ATOM   2496  CA  GLY A 156     -21.700 -13.934 -18.532  1.00 33.65           C  
ATOM   2497  HA2 GLY A 156     -21.696 -14.593 -17.664  1.00 33.65           H  
ATOM   2498  HA3 GLY A 156     -21.931 -14.540 -19.408  1.00 33.65           H  
ATOM   2499  C   GLY A 156     -22.820 -12.893 -18.353  1.00 33.65           C  
ATOM   2500  O   GLY A 156     -22.595 -11.860 -17.724  1.00 33.65           O  
ATOM   2501  N   ARG A 157     -24.015 -13.188 -18.893  1.00 33.23           N  
ATOM   2502  H   ARG A 157     -24.127 -14.140 -19.211  1.00 33.23           H  
ATOM   2503  CA  ARG A 157     -25.123 -12.262 -19.245  1.00 33.23           C  
ATOM   2504  HA  ARG A 157     -24.729 -11.507 -19.926  1.00 33.23           H  
ATOM   2505  C   ARG A 157     -25.774 -11.449 -18.106  1.00 33.23           C  
ATOM   2506  CB  ARG A 157     -26.216 -13.073 -19.983  1.00 33.23           C  
ATOM   2507  HB2 ARG A 157     -26.430 -13.980 -19.418  1.00 33.23           H  
ATOM   2508  HB3 ARG A 157     -27.138 -12.492 -20.019  1.00 33.23           H  
ATOM   2509  O   ARG A 157     -26.698 -10.679 -18.370  1.00 33.23           O  
ATOM   2510  CG  ARG A 157     -25.856 -13.432 -21.435  1.00 33.23           C  
ATOM   2511  HG2 ARG A 157     -25.710 -12.509 -21.996  1.00 33.23           H  
ATOM   2512  HG3 ARG A 157     -24.934 -14.013 -21.460  1.00 33.23           H  
ATOM   2513  CD  ARG A 157     -26.991 -14.245 -22.081  1.00 33.23           C  
ATOM   2514  HD2 ARG A 157     -27.011 -15.234 -21.622  1.00 33.23           H  
ATOM   2515  HD3 ARG A 157     -27.940 -13.750 -21.871  1.00 33.23           H  
ATOM   2516  NE  ARG A 157     -26.836 -14.364 -23.547  1.00 33.23           N  
ATOM   2517  HE  ARG A 157     -26.147 -13.768 -23.983  1.00 33.23           H  
ATOM   2518  NH1 ARG A 157     -28.469 -15.947 -23.909  1.00 33.23           N  
ATOM   2519 HH11 ARG A 157     -28.635 -16.003 -22.914  1.00 33.23           H  
ATOM   2520 HH12 ARG A 157     -29.013 -16.515 -24.542  1.00 33.23           H  
ATOM   2521  NH2 ARG A 157     -27.390 -15.070 -25.648  1.00 33.23           N  
ATOM   2522 HH21 ARG A 157     -26.715 -14.438 -26.054  1.00 33.23           H  
ATOM   2523 HH22 ARG A 157     -27.950 -15.651 -26.256  1.00 33.23           H  
ATOM   2524  CZ  ARG A 157     -27.561 -15.124 -24.356  1.00 33.23           C  
ATOM   2525  N   ASP A 158     -25.303 -11.560 -16.872  1.00 33.34           N  
ATOM   2526  H   ASP A 158     -24.529 -12.196 -16.747  1.00 33.34           H  
ATOM   2527  CA  ASP A 158     -26.089 -11.222 -15.674  1.00 33.34           C  
ATOM   2528  HA  ASP A 158     -27.136 -11.130 -15.964  1.00 33.34           H  
ATOM   2529  C   ASP A 158     -25.698  -9.885 -15.018  1.00 33.34           C  
ATOM   2530  CB  ASP A 158     -26.027 -12.407 -14.697  1.00 33.34           C  
ATOM   2531  HB2 ASP A 158     -26.789 -12.288 -13.927  1.00 33.34           H  
ATOM   2532  HB3 ASP A 158     -25.047 -12.418 -14.219  1.00 33.34           H  
ATOM   2533  O   ASP A 158     -26.152  -9.569 -13.927  1.00 33.34           O  
ATOM   2534  CG  ASP A 158     -26.247 -13.729 -15.437  1.00 33.34           C  
ATOM   2535  OD1 ASP A 158     -27.249 -13.815 -16.181  1.00 33.34           O  
ATOM   2536  OD2 ASP A 158     -25.309 -14.557 -15.394  1.00 33.34           O  
ATOM   2537  N   GLY A 159     -24.818  -9.093 -15.646  1.00 32.88           N  
ATOM   2538  H   GLY A 159     -24.455  -9.411 -16.533  1.00 32.88           H  
ATOM   2539  CA  GLY A 159     -24.287  -7.845 -15.063  1.00 32.88           C  
ATOM   2540  HA2 GLY A 159     -23.796  -7.267 -15.845  1.00 32.88           H  
ATOM   2541  HA3 GLY A 159     -25.115  -7.257 -14.667  1.00 32.88           H  
ATOM   2542  C   GLY A 159     -23.277  -8.054 -13.921  1.00 32.88           C  
ATOM   2543  O   GLY A 159     -22.694  -7.092 -13.423  1.00 32.88           O  
ATOM   2544  N   VAL A 160     -23.030  -9.311 -13.541  1.00 35.47           N  
ATOM   2545  H   VAL A 160     -23.614 -10.026 -13.949  1.00 35.47           H  
ATOM   2546  CA  VAL A 160     -22.048  -9.732 -12.536  1.00 35.47           C  
ATOM   2547  HA  VAL A 160     -22.249  -9.198 -11.608  1.00 35.47           H  
ATOM   2548  C   VAL A 160     -20.625  -9.397 -12.990  1.00 35.47           C  
ATOM   2549  CB  VAL A 160     -22.194 -11.243 -12.255  1.00 35.47           C  
ATOM   2550  HB  VAL A 160     -22.159 -11.788 -13.198  1.00 35.47           H  
ATOM   2551  O   VAL A 160     -20.076 -10.029 -13.898  1.00 35.47           O  
ATOM   2552  CG1 VAL A 160     -21.072 -11.774 -11.356  1.00 35.47           C  
ATOM   2553 HG11 VAL A 160     -21.314 -12.774 -10.996  1.00 35.47           H  
ATOM   2554 HG12 VAL A 160     -20.136 -11.829 -11.911  1.00 35.47           H  
ATOM   2555 HG13 VAL A 160     -20.933 -11.110 -10.502  1.00 35.47           H  
ATOM   2556  CG2 VAL A 160     -23.539 -11.540 -11.582  1.00 35.47           C  
ATOM   2557 HG21 VAL A 160     -23.652 -12.615 -11.435  1.00 35.47           H  
ATOM   2558 HG22 VAL A 160     -24.368 -11.194 -12.200  1.00 35.47           H  
ATOM   2559 HG23 VAL A 160     -23.593 -11.045 -10.613  1.00 35.47           H  
ATOM   2560  N   VAL A 161     -20.003  -8.437 -12.306  1.00 40.54           N  
ATOM   2561  H   VAL A 161     -20.529  -7.949 -11.594  1.00 40.54           H  
ATOM   2562  CA  VAL A 161     -18.578  -8.117 -12.454  1.00 40.54           C  
ATOM   2563  HA  VAL A 161     -18.273  -8.336 -13.478  1.00 40.54           H  
ATOM   2564  C   VAL A 161     -17.776  -9.027 -11.528  1.00 40.54           C  
ATOM   2565  CB  VAL A 161     -18.320  -6.617 -12.227  1.00 40.54           C  
ATOM   2566  HB  VAL A 161     -18.731  -6.311 -11.265  1.00 40.54           H  
ATOM   2567  O   VAL A 161     -17.770  -8.850 -10.312  1.00 40.54           O  
ATOM   2568  CG1 VAL A 161     -16.827  -6.265 -12.257  1.00 40.54           C  
ATOM   2569 HG11 VAL A 161     -16.692  -5.187 -12.159  1.00 40.54           H  
ATOM   2570 HG12 VAL A 161     -16.312  -6.746 -11.427  1.00 40.54           H  
ATOM   2571 HG13 VAL A 161     -16.377  -6.597 -13.192  1.00 40.54           H  
ATOM   2572  CG2 VAL A 161     -19.023  -5.826 -13.340  1.00 40.54           C  
ATOM   2573 HG21 VAL A 161     -18.790  -4.764 -13.261  1.00 40.54           H  
ATOM   2574 HG22 VAL A 161     -18.696  -6.182 -14.317  1.00 40.54           H  
ATOM   2575 HG23 VAL A 161     -20.104  -5.948 -13.265  1.00 40.54           H  
ATOM   2576  N   ARG A 162     -17.131 -10.033 -12.128  1.00 52.01           N  
ATOM   2577  H   ARG A 162     -17.173 -10.066 -13.137  1.00 52.01           H  
ATOM   2578  CA  ARG A 162     -16.327 -11.062 -11.452  1.00 52.01           C  
ATOM   2579  HA  ARG A 162     -16.819 -11.372 -10.530  1.00 52.01           H  
ATOM   2580  C   ARG A 162     -14.967 -10.469 -11.081  1.00 52.01           C  
ATOM   2581  CB  ARG A 162     -16.169 -12.294 -12.368  1.00 52.01           C  
ATOM   2582  HB2 ARG A 162     -15.681 -11.990 -13.294  1.00 52.01           H  
ATOM   2583  HB3 ARG A 162     -15.531 -13.026 -11.874  1.00 52.01           H  
ATOM   2584  O   ARG A 162     -14.092 -10.376 -11.932  1.00 52.01           O  
ATOM   2585  CG  ARG A 162     -17.512 -12.958 -12.708  1.00 52.01           C  
ATOM   2586  HG2 ARG A 162     -17.942 -13.384 -11.801  1.00 52.01           H  
ATOM   2587  HG3 ARG A 162     -18.194 -12.199 -13.094  1.00 52.01           H  
ATOM   2588  CD  ARG A 162     -17.361 -14.058 -13.771  1.00 52.01           C  
ATOM   2589  HD2 ARG A 162     -16.750 -14.861 -13.358  1.00 52.01           H  
ATOM   2590  HD3 ARG A 162     -16.840 -13.658 -14.641  1.00 52.01           H  
ATOM   2591  NE  ARG A 162     -18.677 -14.599 -14.177  1.00 52.01           N  
ATOM   2592  HE  ARG A 162     -18.909 -15.507 -13.801  1.00 52.01           H  
ATOM   2593  NH1 ARG A 162     -19.408 -12.832 -15.466  1.00 52.01           N  
ATOM   2594 HH11 ARG A 162     -20.189 -12.289 -15.807  1.00 52.01           H  
ATOM   2595 HH12 ARG A 162     -18.523 -12.373 -15.307  1.00 52.01           H  
ATOM   2596  NH2 ARG A 162     -20.799 -14.509 -15.008  1.00 52.01           N  
ATOM   2597 HH21 ARG A 162     -21.018 -15.376 -14.540  1.00 52.01           H  
ATOM   2598 HH22 ARG A 162     -21.555 -13.983 -15.424  1.00 52.01           H  
ATOM   2599  CZ  ARG A 162     -19.612 -13.985 -14.887  1.00 52.01           C  
ATOM   2600  N   VAL A 163     -14.831 -10.030  -9.831  1.00 60.40           N  
ATOM   2601  H   VAL A 163     -15.639 -10.086  -9.227  1.00 60.40           H  
ATOM   2602  CA  VAL A 163     -13.621  -9.355  -9.318  1.00 60.40           C  
ATOM   2603  HA  VAL A 163     -13.258  -8.656 -10.071  1.00 60.40           H  
ATOM   2604  C   VAL A 163     -12.490 -10.354  -9.044  1.00 60.40           C  
ATOM   2605  CB  VAL A 163     -13.966  -8.567  -8.035  1.00 60.40           C  
ATOM   2606  HB  VAL A 163     -14.212  -9.271  -7.240  1.00 60.40           H  
ATOM   2607  O   VAL A 163     -11.322 -10.058  -9.288  1.00 60.40           O  
ATOM   2608  CG1 VAL A 163     -12.801  -7.695  -7.560  1.00 60.40           C  
ATOM   2609 HG11 VAL A 163     -13.079  -7.145  -6.661  1.00 60.40           H  
ATOM   2610 HG12 VAL A 163     -11.939  -8.319  -7.324  1.00 60.40           H  
ATOM   2611 HG13 VAL A 163     -12.523  -6.992  -8.346  1.00 60.40           H  
ATOM   2612  CG2 VAL A 163     -15.183  -7.650  -8.236  1.00 60.40           C  
ATOM   2613 HG21 VAL A 163     -15.313  -7.004  -7.367  1.00 60.40           H  
ATOM   2614 HG22 VAL A 163     -16.088  -8.248  -8.344  1.00 60.40           H  
ATOM   2615 HG23 VAL A 163     -15.045  -7.045  -9.132  1.00 60.40           H  
ATOM   2616  N   TRP A 164     -12.865 -11.543  -8.568  1.00 67.97           N  
ATOM   2617  H   TRP A 164     -13.854 -11.724  -8.477  1.00 67.97           H  
ATOM   2618  CA  TRP A 164     -11.987 -12.665  -8.245  1.00 67.97           C  
ATOM   2619  HA  TRP A 164     -10.978 -12.465  -8.603  1.00 67.97           H  
ATOM   2620  C   TRP A 164     -12.507 -13.932  -8.934  1.00 67.97           C  
ATOM   2621  CB  TRP A 164     -11.933 -12.856  -6.723  1.00 67.97           C  
ATOM   2622  HB2 TRP A 164     -11.323 -13.734  -6.511  1.00 67.97           H  
ATOM   2623  HB3 TRP A 164     -12.936 -13.070  -6.355  1.00 67.97           H  
ATOM   2624  O   TRP A 164     -13.717 -14.173  -8.944  1.00 67.97           O  
ATOM   2625  CG  TRP A 164     -11.363 -11.708  -5.943  1.00 67.97           C  
ATOM   2626  CD1 TRP A 164     -12.055 -10.656  -5.452  1.00 67.97           C  
ATOM   2627  HD1 TRP A 164     -13.119 -10.520  -5.572  1.00 67.97           H  
ATOM   2628  CD2 TRP A 164      -9.976 -11.482  -5.554  1.00 67.97           C  
ATOM   2629  CE2 TRP A 164      -9.902 -10.256  -4.827  1.00 67.97           C  
ATOM   2630  CE3 TRP A 164      -8.770 -12.186  -5.749  1.00 67.97           C  
ATOM   2631  HE3 TRP A 164      -8.771 -13.107  -6.313  1.00 67.97           H  
ATOM   2632  NE1 TRP A 164     -11.200  -9.798  -4.787  1.00 67.97           N  
ATOM   2633  HE1 TRP A 164     -11.505  -8.967  -4.301  1.00 67.97           H  
ATOM   2634  CH2 TRP A 164      -7.521 -10.502  -4.494  1.00 67.97           C  
ATOM   2635  HH2 TRP A 164      -6.582 -10.172  -4.075  1.00 67.97           H  
ATOM   2636  CZ2 TRP A 164      -8.698  -9.758  -4.310  1.00 67.97           C  
ATOM   2637  HZ2 TRP A 164      -8.678  -8.828  -3.761  1.00 67.97           H  
ATOM   2638  CZ3 TRP A 164      -7.558 -11.693  -5.235  1.00 67.97           C  
ATOM   2639  HZ3 TRP A 164      -6.645 -12.238  -5.421  1.00 67.97           H  
ATOM   2640  N   ASP A 165     -11.585 -14.710  -9.492  1.00 68.93           N  
ATOM   2641  H   ASP A 165     -10.626 -14.398  -9.453  1.00 68.93           H  
ATOM   2642  CA  ASP A 165     -11.778 -15.976 -10.204  1.00 68.93           C  
ATOM   2643  HA  ASP A 165     -12.825 -16.276 -10.150  1.00 68.93           H  
ATOM   2644  C   ASP A 165     -10.930 -17.038  -9.477  1.00 68.93           C  
ATOM   2645  CB  ASP A 165     -11.405 -15.752 -11.690  1.00 68.93           C  
ATOM   2646  HB2 ASP A 165     -11.806 -14.785 -11.995  1.00 68.93           H  
ATOM   2647  HB3 ASP A 165     -10.322 -15.694 -11.797  1.00 68.93           H  
ATOM   2648  O   ASP A 165      -9.827 -17.389  -9.898  1.00 68.93           O  
ATOM   2649  CG  ASP A 165     -11.964 -16.792 -12.673  1.00 68.93           C  
ATOM   2650  OD1 ASP A 165     -12.589 -17.777 -12.224  1.00 68.93           O  
ATOM   2651  OD2 ASP A 165     -11.869 -16.525 -13.900  1.00 68.93           O  
ATOM   2652  N   VAL A 166     -11.387 -17.431  -8.279  1.00 69.45           N  
ATOM   2653  H   VAL A 166     -12.318 -17.153  -8.007  1.00 69.45           H  
ATOM   2654  CA  VAL A 166     -10.600 -18.207  -7.299  1.00 69.45           C  
ATOM   2655  HA  VAL A 166      -9.610 -18.387  -7.716  1.00 69.45           H  
ATOM   2656  C   VAL A 166     -11.215 -19.579  -7.048  1.00 69.45           C  
ATOM   2657  CB  VAL A 166     -10.378 -17.441  -5.978  1.00 69.45           C  
ATOM   2658  HB  VAL A 166      -9.862 -18.102  -5.281  1.00 69.45           H  
ATOM   2659  O   VAL A 166     -12.425 -19.713  -6.864  1.00 69.45           O  
ATOM   2660  CG1 VAL A 166      -9.477 -16.225  -6.219  1.00 69.45           C  
ATOM   2661 HG11 VAL A 166      -9.339 -15.662  -5.297  1.00 69.45           H  
ATOM   2662 HG12 VAL A 166      -8.502 -16.571  -6.564  1.00 69.45           H  
ATOM   2663 HG13 VAL A 166      -9.904 -15.573  -6.981  1.00 69.45           H  
ATOM   2664  CG2 VAL A 166     -11.669 -16.964  -5.296  1.00 69.45           C  
ATOM   2665 HG21 VAL A 166     -12.193 -16.250  -5.932  1.00 69.45           H  
ATOM   2666 HG22 VAL A 166     -12.322 -17.813  -5.096  1.00 69.45           H  
ATOM   2667 HG23 VAL A 166     -11.416 -16.491  -4.346  1.00 69.45           H  
ATOM   2668  N   LYS A 167     -10.385 -20.626  -7.012  1.00 71.32           N  
ATOM   2669  H   LYS A 167      -9.395 -20.438  -7.069  1.00 71.32           H  
ATOM   2670  CA  LYS A 167     -10.865 -22.018  -6.940  1.00 71.32           C  
ATOM   2671  HA  LYS A 167     -11.697 -22.130  -7.635  1.00 71.32           H  
ATOM   2672  C   LYS A 167     -11.431 -22.382  -5.568  1.00 71.32           C  
ATOM   2673  CB  LYS A 167      -9.754 -22.990  -7.358  1.00 71.32           C  
ATOM   2674  HB2 LYS A 167      -8.885 -22.837  -6.718  1.00 71.32           H  
ATOM   2675  HB3 LYS A 167     -10.111 -24.010  -7.222  1.00 71.32           H  
ATOM   2676  O   LYS A 167     -12.354 -23.189  -5.492  1.00 71.32           O  
ATOM   2677  CG  LYS A 167      -9.346 -22.801  -8.827  1.00 71.32           C  
ATOM   2678  HG2 LYS A 167      -8.949 -21.796  -8.966  1.00 71.32           H  
ATOM   2679  HG3 LYS A 167     -10.221 -22.911  -9.467  1.00 71.32           H  
ATOM   2680  CD  LYS A 167      -8.293 -23.843  -9.237  1.00 71.32           C  
ATOM   2681  HD2 LYS A 167      -7.572 -23.982  -8.431  1.00 71.32           H  
ATOM   2682  HD3 LYS A 167      -8.798 -24.793  -9.413  1.00 71.32           H  
ATOM   2683  CE  LYS A 167      -7.555 -23.416 -10.512  1.00 71.32           C  
ATOM   2684  HE2 LYS A 167      -7.137 -24.299 -10.995  1.00 71.32           H  
ATOM   2685  HE3 LYS A 167      -8.276 -22.962 -11.192  1.00 71.32           H  
ATOM   2686  NZ  LYS A 167      -6.469 -22.457 -10.197  1.00 71.32           N  
ATOM   2687  HZ1 LYS A 167      -6.091 -21.995 -11.011  1.00 71.32           H  
ATOM   2688  HZ2 LYS A 167      -6.809 -21.740  -9.572  1.00 71.32           H  
ATOM   2689  HZ3 LYS A 167      -5.727 -22.883  -9.660  1.00 71.32           H  
ATOM   2690  N   ASN A 168     -10.920 -21.770  -4.495  1.00 68.57           N  
ATOM   2691  H   ASN A 168     -10.174 -21.108  -4.652  1.00 68.57           H  
ATOM   2692  CA  ASN A 168     -11.511 -21.857  -3.159  1.00 68.57           C  
ATOM   2693  HA  ASN A 168     -12.434 -22.433  -3.223  1.00 68.57           H  
ATOM   2694  C   ASN A 168     -11.899 -20.460  -2.641  1.00 68.57           C  
ATOM   2695  CB  ASN A 168     -10.589 -22.631  -2.189  1.00 68.57           C  
ATOM   2696  HB2 ASN A 168      -9.650 -22.093  -2.061  1.00 68.57           H  
ATOM   2697  HB3 ASN A 168     -10.375 -23.616  -2.604  1.00 68.57           H  
ATOM   2698  O   ASN A 168     -11.042 -19.637  -2.319  1.00 68.57           O  
ATOM   2699  CG  ASN A 168     -11.250 -22.819  -0.826  1.00 68.57           C  
ATOM   2700  ND2 ASN A 168     -10.612 -23.453   0.127  1.00 68.57           N  
ATOM   2701 HD21 ASN A 168     -11.126 -23.597   0.984  1.00 68.57           H  
ATOM   2702 HD22 ASN A 168      -9.717 -23.897  -0.024  1.00 68.57           H  
ATOM   2703  OD1 ASN A 168     -12.365 -22.374  -0.608  1.00 68.57           O  
ATOM   2704  N   ALA A 169     -13.205 -20.221  -2.499  1.00 66.54           N  
ATOM   2705  H   ALA A 169     -13.849 -20.968  -2.719  1.00 66.54           H  
ATOM   2706  CA  ALA A 169     -13.751 -18.967  -1.983  1.00 66.54           C  
ATOM   2707  HA  ALA A 169     -13.304 -18.150  -2.549  1.00 66.54           H  
ATOM   2708  C   ALA A 169     -13.432 -18.712  -0.493  1.00 66.54           C  
ATOM   2709  CB  ALA A 169     -15.262 -18.964  -2.248  1.00 66.54           C  
ATOM   2710  HB1 ALA A 169     -15.738 -19.777  -1.701  1.00 66.54           H  
ATOM   2711  HB2 ALA A 169     -15.686 -18.016  -1.918  1.00 66.54           H  
ATOM   2712  HB3 ALA A 169     -15.450 -19.080  -3.316  1.00 66.54           H  
ATOM   2713  O   ALA A 169     -13.457 -17.564  -0.052  1.00 66.54           O  
ATOM   2714  N   GLU A 170     -13.081 -19.737   0.292  1.00 64.66           N  
ATOM   2715  H   GLU A 170     -13.053 -20.669  -0.095  1.00 64.66           H  
ATOM   2716  CA  GLU A 170     -12.681 -19.577   1.697  1.00 64.66           C  
ATOM   2717  HA  GLU A 170     -13.478 -19.070   2.241  1.00 64.66           H  
ATOM   2718  C   GLU A 170     -11.396 -18.752   1.848  1.00 64.66           C  
ATOM   2719  CB  GLU A 170     -12.427 -20.942   2.341  1.00 64.66           C  
ATOM   2720  HB2 GLU A 170     -11.602 -21.409   1.802  1.00 64.66           H  
ATOM   2721  HB3 GLU A 170     -12.107 -20.789   3.372  1.00 64.66           H  
ATOM   2722  O   GLU A 170     -11.220 -18.055   2.849  1.00 64.66           O  
ATOM   2723  CG  GLU A 170     -13.651 -21.868   2.351  1.00 64.66           C  
ATOM   2724  HG2 GLU A 170     -14.403 -21.429   3.007  1.00 64.66           H  
ATOM   2725  HG3 GLU A 170     -14.082 -21.937   1.353  1.00 64.66           H  
ATOM   2726  CD  GLU A 170     -13.281 -23.278   2.831  1.00 64.66           C  
ATOM   2727  OE1 GLU A 170     -14.140 -23.886   3.503  1.00 64.66           O  
ATOM   2728  OE2 GLU A 170     -12.145 -23.723   2.527  1.00 64.66           O  
ATOM   2729  N   LEU A 171     -10.514 -18.779   0.841  1.00 69.43           N  
ATOM   2730  H   LEU A 171     -10.741 -19.341   0.033  1.00 69.43           H  
ATOM   2731  CA  LEU A 171      -9.242 -18.050   0.843  1.00 69.43           C  
ATOM   2732  HA  LEU A 171      -8.676 -18.344   1.728  1.00 69.43           H  
ATOM   2733  C   LEU A 171      -9.428 -16.527   0.923  1.00 69.43           C  
ATOM   2734  CB  LEU A 171      -8.445 -18.425  -0.420  1.00 69.43           C  
ATOM   2735  HB2 LEU A 171      -9.058 -18.192  -1.291  1.00 69.43           H  
ATOM   2736  HB3 LEU A 171      -7.551 -17.804  -0.469  1.00 69.43           H  
ATOM   2737  O   LEU A 171      -8.523 -15.834   1.391  1.00 69.43           O  
ATOM   2738  CG  LEU A 171      -8.012 -19.898  -0.512  1.00 69.43           C  
ATOM   2739  HG  LEU A 171      -8.885 -20.545  -0.422  1.00 69.43           H  
ATOM   2740  CD1 LEU A 171      -7.355 -20.149  -1.868  1.00 69.43           C  
ATOM   2741 HD11 LEU A 171      -7.067 -21.197  -1.954  1.00 69.43           H  
ATOM   2742 HD12 LEU A 171      -8.061 -19.919  -2.666  1.00 69.43           H  
ATOM   2743 HD13 LEU A 171      -6.472 -19.522  -1.989  1.00 69.43           H  
ATOM   2744  CD2 LEU A 171      -7.008 -20.268   0.583  1.00 69.43           C  
ATOM   2745 HD21 LEU A 171      -6.138 -19.613   0.533  1.00 69.43           H  
ATOM   2746 HD22 LEU A 171      -7.477 -20.195   1.564  1.00 69.43           H  
ATOM   2747 HD23 LEU A 171      -6.685 -21.299   0.441  1.00 69.43           H  
ATOM   2748  N   LEU A 172     -10.598 -16.023   0.508  1.00 70.35           N  
ATOM   2749  H   LEU A 172     -11.276 -16.685   0.159  1.00 70.35           H  
ATOM   2750  CA  LEU A 172     -11.007 -14.615   0.565  1.00 70.35           C  
ATOM   2751  HA  LEU A 172     -10.191 -13.982   0.216  1.00 70.35           H  
ATOM   2752  C   LEU A 172     -11.390 -14.163   1.984  1.00 70.35           C  
ATOM   2753  CB  LEU A 172     -12.232 -14.436  -0.350  1.00 70.35           C  
ATOM   2754  HB2 LEU A 172     -12.602 -13.414  -0.258  1.00 70.35           H  
ATOM   2755  HB3 LEU A 172     -13.022 -15.085   0.026  1.00 70.35           H  
ATOM   2756  O   LEU A 172     -11.437 -12.961   2.263  1.00 70.35           O  
ATOM   2757  CG  LEU A 172     -12.000 -14.739  -1.843  1.00 70.35           C  
ATOM   2758  HG  LEU A 172     -11.393 -15.636  -1.965  1.00 70.35           H  
ATOM   2759  CD1 LEU A 172     -13.357 -14.985  -2.494  1.00 70.35           C  
ATOM   2760 HD11 LEU A 172     -13.245 -15.079  -3.574  1.00 70.35           H  
ATOM   2761 HD12 LEU A 172     -14.030 -14.164  -2.247  1.00 70.35           H  
ATOM   2762 HD13 LEU A 172     -13.785 -15.910  -2.107  1.00 70.35           H  
ATOM   2763  CD2 LEU A 172     -11.318 -13.565  -2.550  1.00 70.35           C  
ATOM   2764 HD21 LEU A 172     -10.359 -13.353  -2.079  1.00 70.35           H  
ATOM   2765 HD22 LEU A 172     -11.949 -12.677  -2.512  1.00 70.35           H  
ATOM   2766 HD23 LEU A 172     -11.138 -13.825  -3.593  1.00 70.35           H  
ATOM   2767  N   ASN A 173     -11.689 -15.101   2.891  1.00 69.70           N  
ATOM   2768  H   ASN A 173     -11.586 -16.073   2.637  1.00 69.70           H  
ATOM   2769  CA  ASN A 173     -12.159 -14.779   4.234  1.00 69.70           C  
ATOM   2770  HA  ASN A 173     -13.056 -14.169   4.129  1.00 69.70           H  
ATOM   2771  C   ASN A 173     -11.114 -13.940   4.988  1.00 69.70           C  
ATOM   2772  CB  ASN A 173     -12.548 -16.061   4.996  1.00 69.70           C  
ATOM   2773  HB2 ASN A 173     -11.721 -16.769   4.963  1.00 69.70           H  
ATOM   2774  HB3 ASN A 173     -12.726 -15.818   6.044  1.00 69.70           H  
ATOM   2775  O   ASN A 173      -9.938 -14.288   5.070  1.00 69.70           O  
ATOM   2776  CG  ASN A 173     -13.818 -16.716   4.471  1.00 69.70           C  
ATOM   2777  ND2 ASN A 173     -13.960 -18.010   4.619  1.00 69.70           N  
ATOM   2778 HD21 ASN A 173     -14.812 -18.442   4.291  1.00 69.70           H  
ATOM   2779 HD22 ASN A 173     -13.181 -18.575   4.926  1.00 69.70           H  
ATOM   2780  OD1 ASN A 173     -14.730 -16.057   3.987  1.00 69.70           O  
ATOM   2781  N   ASN A 174     -11.570 -12.810   5.535  1.00 68.63           N  
ATOM   2782  H   ASN A 174     -12.550 -12.615   5.390  1.00 68.63           H  
ATOM   2783  CA  ASN A 174     -10.813 -11.847   6.345  1.00 68.63           C  
ATOM   2784  HA  ASN A 174     -11.502 -11.020   6.515  1.00 68.63           H  
ATOM   2785  C   ASN A 174      -9.606 -11.131   5.700  1.00 68.63           C  
ATOM   2786  CB  ASN A 174     -10.536 -12.459   7.735  1.00 68.63           C  
ATOM   2787  HB2 ASN A 174      -9.971 -13.385   7.633  1.00 68.63           H  
ATOM   2788  HB3 ASN A 174      -9.940 -11.776   8.340  1.00 68.63           H  
ATOM   2789  O   ASN A 174      -9.083 -10.214   6.331  1.00 68.63           O  
ATOM   2790  CG  ASN A 174     -11.841 -12.718   8.462  1.00 68.63           C  
ATOM   2791  ND2 ASN A 174     -12.045 -13.909   8.971  1.00 68.63           N  
ATOM   2792 HD21 ASN A 174     -11.285 -14.574   8.994  1.00 68.63           H  
ATOM   2793 HD22 ASN A 174     -12.945 -14.167   9.348  1.00 68.63           H  
ATOM   2794  OD1 ASN A 174     -12.690 -11.830   8.537  1.00 68.63           O  
ATOM   2795  N   GLN A 175      -9.260 -11.405   4.435  1.00 69.35           N  
ATOM   2796  H   GLN A 175      -9.743 -12.155   3.962  1.00 69.35           H  
ATOM   2797  CA  GLN A 175      -8.102 -10.801   3.737  1.00 69.35           C  
ATOM   2798  HA  GLN A 175      -7.233 -10.888   4.389  1.00 69.35           H  
ATOM   2799  C   GLN A 175      -8.239  -9.298   3.426  1.00 69.35           C  
ATOM   2800  CB  GLN A 175      -7.824 -11.578   2.436  1.00 69.35           C  
ATOM   2801  HB2 GLN A 175      -8.651 -11.435   1.739  1.00 69.35           H  
ATOM   2802  HB3 GLN A 175      -6.923 -11.175   1.974  1.00 69.35           H  
ATOM   2803  O   GLN A 175      -7.274  -8.632   3.059  1.00 69.35           O  
ATOM   2804  CG  GLN A 175      -7.618 -13.083   2.656  1.00 69.35           C  
ATOM   2805  HG2 GLN A 175      -8.583 -13.556   2.844  1.00 69.35           H  
ATOM   2806  HG3 GLN A 175      -7.201 -13.521   1.750  1.00 69.35           H  
ATOM   2807  CD  GLN A 175      -6.675 -13.372   3.819  1.00 69.35           C  
ATOM   2808  NE2 GLN A 175      -7.106 -14.088   4.833  1.00 69.35           N  
ATOM   2809 HE21 GLN A 175      -6.469 -14.196   5.610  1.00 69.35           H  
ATOM   2810 HE22 GLN A 175      -8.080 -14.350   4.892  1.00 69.35           H  
ATOM   2811  OE1 GLN A 175      -5.552 -12.899   3.865  1.00 69.35           O  
ATOM   2812  N   PHE A 176      -9.446  -8.761   3.597  1.00 70.21           N  
ATOM   2813  H   PHE A 176     -10.174  -9.409   3.865  1.00 70.21           H  
ATOM   2814  CA  PHE A 176      -9.867  -7.408   3.220  1.00 70.21           C  
ATOM   2815  HA  PHE A 176      -9.076  -6.946   2.629  1.00 70.21           H  
ATOM   2816  C   PHE A 176     -10.060  -6.490   4.445  1.00 70.21           C  
ATOM   2817  CB  PHE A 176     -11.092  -7.573   2.306  1.00 70.21           C  
ATOM   2818  HB2 PHE A 176     -11.486  -6.600   2.012  1.00 70.21           H  
ATOM   2819  HB3 PHE A 176     -11.883  -8.076   2.863  1.00 70.21           H  
ATOM   2820  O   PHE A 176     -10.944  -5.635   4.496  1.00 70.21           O  
ATOM   2821  CG  PHE A 176     -10.760  -8.379   1.056  1.00 70.21           C  
ATOM   2822  CD1 PHE A 176      -9.791  -7.907   0.148  1.00 70.21           C  
ATOM   2823  HD1 PHE A 176      -9.328  -6.943   0.297  1.00 70.21           H  
ATOM   2824  CD2 PHE A 176     -11.330  -9.651   0.857  1.00 70.21           C  
ATOM   2825  HD2 PHE A 176     -12.059 -10.043   1.551  1.00 70.21           H  
ATOM   2826  CE1 PHE A 176      -9.384  -8.702  -0.935  1.00 70.21           C  
ATOM   2827  HE1 PHE A 176      -8.613  -8.344  -1.601  1.00 70.21           H  
ATOM   2828  CE2 PHE A 176     -10.926 -10.444  -0.231  1.00 70.21           C  
ATOM   2829  HE2 PHE A 176     -11.350 -11.427  -0.368  1.00 70.21           H  
ATOM   2830  CZ  PHE A 176      -9.946  -9.976  -1.122  1.00 70.21           C  
ATOM   2831  HZ  PHE A 176      -9.617 -10.606  -1.935  1.00 70.21           H  
ATOM   2832  N   GLY A 177      -9.271  -6.716   5.501  1.00 72.53           N  
ATOM   2833  H   GLY A 177      -8.535  -7.399   5.391  1.00 72.53           H  
ATOM   2834  CA  GLY A 177      -9.290  -5.913   6.724  1.00 72.53           C  
ATOM   2835  HA2 GLY A 177     -10.307  -5.584   6.936  1.00 72.53           H  
ATOM   2836  HA3 GLY A 177      -8.941  -6.529   7.552  1.00 72.53           H  
ATOM   2837  C   GLY A 177      -8.369  -4.695   6.646  1.00 72.53           C  
ATOM   2838  O   GLY A 177      -7.166  -4.847   6.487  1.00 72.53           O  
ATOM   2839  N   THR A 178      -8.904  -3.488   6.841  1.00 79.37           N  
ATOM   2840  H   THR A 178      -9.909  -3.390   6.867  1.00 79.37           H  
ATOM   2841  CA  THR A 178      -8.086  -2.273   7.022  1.00 79.37           C  
ATOM   2842  HA  THR A 178      -7.210  -2.338   6.378  1.00 79.37           H  
ATOM   2843  C   THR A 178      -7.561  -2.171   8.454  1.00 79.37           C  
ATOM   2844  CB  THR A 178      -8.854  -1.005   6.612  1.00 79.37           C  
ATOM   2845  HB  THR A 178      -8.246  -0.128   6.836  1.00 79.37           H  
ATOM   2846  O   THR A 178      -8.333  -2.345   9.400  1.00 79.37           O  
ATOM   2847  CG2 THR A 178      -9.183  -1.004   5.120  1.00 79.37           C  
ATOM   2848 HG21 THR A 178      -9.719  -1.910   4.835  1.00 79.37           H  
ATOM   2849 HG22 THR A 178      -8.258  -0.952   4.544  1.00 79.37           H  
ATOM   2850 HG23 THR A 178      -9.793  -0.139   4.862  1.00 79.37           H  
ATOM   2851  OG1 THR A 178     -10.098  -0.886   7.280  1.00 79.37           O  
ATOM   2852  HG1 THR A 178     -10.557  -0.199   6.792  1.00 79.37           H  
ATOM   2853  N   MET A 179      -6.278  -1.857   8.630  1.00 89.44           N  
ATOM   2854  H   MET A 179      -5.696  -1.712   7.818  1.00 89.44           H  
ATOM   2855  CA  MET A 179      -5.615  -1.764   9.938  1.00 89.44           C  
ATOM   2856  HA  MET A 179      -6.341  -1.966  10.725  1.00 89.44           H  
ATOM   2857  C   MET A 179      -5.022  -0.353  10.130  1.00 89.44           C  
ATOM   2858  CB  MET A 179      -4.557  -2.876  10.028  1.00 89.44           C  
ATOM   2859  HB2 MET A 179      -5.040  -3.835   9.841  1.00 89.44           H  
ATOM   2860  HB3 MET A 179      -3.788  -2.726   9.270  1.00 89.44           H  
ATOM   2861  O   MET A 179      -4.352   0.126   9.215  1.00 89.44           O  
ATOM   2862  CG  MET A 179      -3.908  -2.933  11.410  1.00 89.44           C  
ATOM   2863  HG2 MET A 179      -4.707  -2.936  12.151  1.00 89.44           H  
ATOM   2864  HG3 MET A 179      -3.304  -2.039  11.566  1.00 89.44           H  
ATOM   2865  SD  MET A 179      -2.890  -4.396  11.724  1.00 89.44           S  
ATOM   2866  CE  MET A 179      -1.510  -4.068  10.605  1.00 89.44           C  
ATOM   2867  HE1 MET A 179      -1.110  -3.071  10.788  1.00 89.44           H  
ATOM   2868  HE2 MET A 179      -1.848  -4.149   9.572  1.00 89.44           H  
ATOM   2869  HE3 MET A 179      -0.727  -4.804  10.788  1.00 89.44           H  
ATOM   2870  N   PRO A 180      -5.249   0.342  11.265  1.00 92.08           N  
ATOM   2871  CA  PRO A 180      -4.744   1.700  11.503  1.00 92.08           C  
ATOM   2872  HA  PRO A 180      -5.245   2.385  10.819  1.00 92.08           H  
ATOM   2873  C   PRO A 180      -3.235   1.867  11.345  1.00 92.08           C  
ATOM   2874  CB  PRO A 180      -5.152   2.031  12.938  1.00 92.08           C  
ATOM   2875  HB2 PRO A 180      -4.453   1.590  13.649  1.00 92.08           H  
ATOM   2876  HB3 PRO A 180      -5.238   3.103  13.115  1.00 92.08           H  
ATOM   2877  O   PRO A 180      -2.801   2.797  10.674  1.00 92.08           O  
ATOM   2878  CG  PRO A 180      -6.477   1.303  13.055  1.00 92.08           C  
ATOM   2879  HG2 PRO A 180      -7.258   1.858  12.536  1.00 92.08           H  
ATOM   2880  HG3 PRO A 180      -6.729   1.139  14.103  1.00 92.08           H  
ATOM   2881  CD  PRO A 180      -6.174  -0.007  12.333  1.00 92.08           C  
ATOM   2882  HD2 PRO A 180      -5.678  -0.694  13.018  1.00 92.08           H  
ATOM   2883  HD3 PRO A 180      -7.099  -0.439  11.952  1.00 92.08           H  
ATOM   2884  N   SER A 181      -2.446   0.955  11.912  1.00 94.30           N  
ATOM   2885  H   SER A 181      -2.851   0.192  12.436  1.00 94.30           H  
ATOM   2886  CA  SER A 181      -0.982   0.991  11.856  1.00 94.30           C  
ATOM   2887  HA  SER A 181      -0.634   1.963  12.206  1.00 94.30           H  
ATOM   2888  C   SER A 181      -0.454   0.801  10.435  1.00 94.30           C  
ATOM   2889  CB  SER A 181      -0.415  -0.072  12.797  1.00 94.30           C  
ATOM   2890  HB2 SER A 181       0.639  -0.233  12.573  1.00 94.30           H  
ATOM   2891  HB3 SER A 181      -0.515   0.290  13.821  1.00 94.30           H  
ATOM   2892  O   SER A 181       0.424   1.541  10.006  1.00 94.30           O  
ATOM   2893  OG  SER A 181      -1.130  -1.293  12.686  1.00 94.30           O  
ATOM   2894  HG  SER A 181      -0.796  -1.887  13.362  1.00 94.30           H  
ATOM   2895  N   LEU A 182      -1.062  -0.104   9.661  1.00 93.10           N  
ATOM   2896  H   LEU A 182      -1.741  -0.710  10.098  1.00 93.10           H  
ATOM   2897  CA  LEU A 182      -0.789  -0.251   8.228  1.00 93.10           C  
ATOM   2898  HA  LEU A 182       0.286  -0.368   8.092  1.00 93.10           H  
ATOM   2899  C   LEU A 182      -1.208   0.994   7.433  1.00 93.10           C  
ATOM   2900  CB  LEU A 182      -1.504  -1.516   7.726  1.00 93.10           C  
ATOM   2901  HB2 LEU A 182      -2.575  -1.384   7.884  1.00 93.10           H  
ATOM   2902  HB3 LEU A 182      -1.165  -2.364   8.320  1.00 93.10           H  
ATOM   2903  O   LEU A 182      -0.467   1.440   6.567  1.00 93.10           O  
ATOM   2904  CG  LEU A 182      -1.282  -1.848   6.240  1.00 93.10           C  
ATOM   2905  HG  LEU A 182      -1.605  -1.010   5.622  1.00 93.10           H  
ATOM   2906  CD1 LEU A 182       0.183  -2.169   5.941  1.00 93.10           C  
ATOM   2907 HD11 LEU A 182       0.802  -1.289   6.115  1.00 93.10           H  
ATOM   2908 HD12 LEU A 182       0.532  -2.991   6.566  1.00 93.10           H  
ATOM   2909 HD13 LEU A 182       0.289  -2.439   4.891  1.00 93.10           H  
ATOM   2910  CD2 LEU A 182      -2.142  -3.063   5.887  1.00 93.10           C  
ATOM   2911 HD21 LEU A 182      -1.786  -3.949   6.414  1.00 93.10           H  
ATOM   2912 HD22 LEU A 182      -2.090  -3.240   4.813  1.00 93.10           H  
ATOM   2913 HD23 LEU A 182      -3.183  -2.872   6.147  1.00 93.10           H  
ATOM   2914  N   THR A 183      -2.357   1.593   7.760  1.00 92.09           N  
ATOM   2915  H   THR A 183      -2.898   1.187   8.510  1.00 92.09           H  
ATOM   2916  CA  THR A 183      -2.834   2.827   7.109  1.00 92.09           C  
ATOM   2917  HA  THR A 183      -2.891   2.652   6.035  1.00 92.09           H  
ATOM   2918  C   THR A 183      -1.843   3.973   7.335  1.00 92.09           C  
ATOM   2919  CB  THR A 183      -4.232   3.234   7.611  1.00 92.09           C  
ATOM   2920  HB  THR A 183      -4.166   3.533   8.657  1.00 92.09           H  
ATOM   2921  O   THR A 183      -1.494   4.666   6.385  1.00 92.09           O  
ATOM   2922  CG2 THR A 183      -4.842   4.384   6.810  1.00 92.09           C  
ATOM   2923 HG21 THR A 183      -4.233   5.282   6.915  1.00 92.09           H  
ATOM   2924 HG22 THR A 183      -5.843   4.597   7.186  1.00 92.09           H  
ATOM   2925 HG23 THR A 183      -4.900   4.109   5.757  1.00 92.09           H  
ATOM   2926  OG1 THR A 183      -5.143   2.157   7.519  1.00 92.09           O  
ATOM   2927  HG1 THR A 183      -4.740   1.414   7.975  1.00 92.09           H  
ATOM   2928  N   LEU A 184      -1.343   4.131   8.566  1.00 93.77           N  
ATOM   2929  H   LEU A 184      -1.685   3.522   9.295  1.00 93.77           H  
ATOM   2930  CA  LEU A 184      -0.291   5.086   8.931  1.00 93.77           C  
ATOM   2931  HA  LEU A 184      -0.595   6.090   8.635  1.00 93.77           H  
ATOM   2932  C   LEU A 184       1.034   4.794   8.218  1.00 93.77           C  
ATOM   2933  CB  LEU A 184      -0.092   5.040  10.459  1.00 93.77           C  
ATOM   2934  HB2 LEU A 184       0.924   5.352  10.702  1.00 93.77           H  
ATOM   2935  HB3 LEU A 184      -0.199   4.010  10.799  1.00 93.77           H  
ATOM   2936  O   LEU A 184       1.611   5.702   7.624  1.00 93.77           O  
ATOM   2937  CG  LEU A 184      -1.072   5.943  11.222  1.00 93.77           C  
ATOM   2938  HG  LEU A 184      -2.055   5.906  10.752  1.00 93.77           H  
ATOM   2939  CD1 LEU A 184      -1.211   5.468  12.666  1.00 93.77           C  
ATOM   2940 HD11 LEU A 184      -0.242   5.489  13.163  1.00 93.77           H  
ATOM   2941 HD12 LEU A 184      -1.601   4.450  12.671  1.00 93.77           H  
ATOM   2942 HD13 LEU A 184      -1.904   6.118  13.200  1.00 93.77           H  
ATOM   2943  CD2 LEU A 184      -0.567   7.385  11.240  1.00 93.77           C  
ATOM   2944 HD21 LEU A 184       0.402   7.435  11.737  1.00 93.77           H  
ATOM   2945 HD22 LEU A 184      -1.272   8.020  11.775  1.00 93.77           H  
ATOM   2946 HD23 LEU A 184      -0.448   7.761  10.223  1.00 93.77           H  
ATOM   2947  N   ALA A 185       1.504   3.546   8.243  1.00 94.16           N  
ATOM   2948  H   ALA A 185       1.002   2.849   8.776  1.00 94.16           H  
ATOM   2949  CA  ALA A 185       2.776   3.148   7.643  1.00 94.16           C  
ATOM   2950  HA  ALA A 185       3.566   3.774   8.059  1.00 94.16           H  
ATOM   2951  C   ALA A 185       2.783   3.350   6.117  1.00 94.16           C  
ATOM   2952  CB  ALA A 185       3.058   1.694   8.039  1.00 94.16           C  
ATOM   2953  HB1 ALA A 185       3.059   1.604   9.125  1.00 94.16           H  
ATOM   2954  HB2 ALA A 185       4.041   1.399   7.672  1.00 94.16           H  
ATOM   2955  HB3 ALA A 185       2.301   1.032   7.620  1.00 94.16           H  
ATOM   2956  O   ALA A 185       3.693   3.983   5.583  1.00 94.16           O  
ATOM   2957  N   CYS A 186       1.733   2.903   5.418  1.00 92.22           N  
ATOM   2958  H   CYS A 186       1.015   2.376   5.894  1.00 92.22           H  
ATOM   2959  CA  CYS A 186       1.568   3.153   3.988  1.00 92.22           C  
ATOM   2960  HA  CYS A 186       2.448   2.793   3.455  1.00 92.22           H  
ATOM   2961  C   CYS A 186       1.477   4.655   3.689  1.00 92.22           C  
ATOM   2962  CB  CYS A 186       0.339   2.388   3.467  1.00 92.22           C  
ATOM   2963  HB2 CYS A 186       0.156   2.655   2.426  1.00 92.22           H  
ATOM   2964  HB3 CYS A 186      -0.539   2.651   4.058  1.00 92.22           H  
ATOM   2965  O   CYS A 186       2.152   5.121   2.775  1.00 92.22           O  
ATOM   2966  SG  CYS A 186       0.612   0.595   3.556  1.00 92.22           S  
ATOM   2967  HG  CYS A 186       1.588   0.540   2.647  1.00 92.22           H  
ATOM   2968  N   LEU A 187       0.702   5.428   4.462  1.00 91.76           N  
ATOM   2969  H   LEU A 187       0.180   5.008   5.218  1.00 91.76           H  
ATOM   2970  CA  LEU A 187       0.521   6.862   4.205  1.00 91.76           C  
ATOM   2971  HA  LEU A 187       0.237   6.981   3.159  1.00 91.76           H  
ATOM   2972  C   LEU A 187       1.839   7.629   4.400  1.00 91.76           C  
ATOM   2973  CB  LEU A 187      -0.623   7.389   5.097  1.00 91.76           C  
ATOM   2974  HB2 LEU A 187      -1.488   6.737   4.980  1.00 91.76           H  
ATOM   2975  HB3 LEU A 187      -0.298   7.343   6.136  1.00 91.76           H  
ATOM   2976  O   LEU A 187       2.165   8.492   3.593  1.00 91.76           O  
ATOM   2977  CG  LEU A 187      -1.085   8.821   4.779  1.00 91.76           C  
ATOM   2978  HG  LEU A 187      -0.221   9.486   4.803  1.00 91.76           H  
ATOM   2979  CD1 LEU A 187      -1.765   8.918   3.409  1.00 91.76           C  
ATOM   2980 HD11 LEU A 187      -2.169   9.919   3.261  1.00 91.76           H  
ATOM   2981 HD12 LEU A 187      -2.569   8.186   3.332  1.00 91.76           H  
ATOM   2982 HD13 LEU A 187      -1.032   8.732   2.623  1.00 91.76           H  
ATOM   2983  CD2 LEU A 187      -2.081   9.303   5.836  1.00 91.76           C  
ATOM   2984 HD21 LEU A 187      -2.367  10.334   5.627  1.00 91.76           H  
ATOM   2985 HD22 LEU A 187      -1.611   9.272   6.819  1.00 91.76           H  
ATOM   2986 HD23 LEU A 187      -2.966   8.668   5.834  1.00 91.76           H  
ATOM   2987  N   THR A 188       2.622   7.252   5.413  1.00 93.13           N  
ATOM   2988  H   THR A 188       2.272   6.527   6.023  1.00 93.13           H  
ATOM   2989  CA  THR A 188       3.945   7.820   5.709  1.00 93.13           C  
ATOM   2990  HA  THR A 188       3.857   8.904   5.783  1.00 93.13           H  
ATOM   2991  C   THR A 188       4.950   7.515   4.593  1.00 93.13           C  
ATOM   2992  CB  THR A 188       4.465   7.299   7.059  1.00 93.13           C  
ATOM   2993  HB  THR A 188       4.605   6.220   6.996  1.00 93.13           H  
ATOM   2994  O   THR A 188       5.468   8.443   3.972  1.00 93.13           O  
ATOM   2995  CG2 THR A 188       5.778   7.944   7.485  1.00 93.13           C  
ATOM   2996 HG21 THR A 188       6.570   7.714   6.772  1.00 93.13           H  
ATOM   2997 HG22 THR A 188       6.074   7.567   8.464  1.00 93.13           H  
ATOM   2998 HG23 THR A 188       5.652   9.025   7.539  1.00 93.13           H  
ATOM   2999  OG1 THR A 188       3.528   7.554   8.079  1.00 93.13           O  
ATOM   3000  HG1 THR A 188       2.798   6.943   7.954  1.00 93.13           H  
ATOM   3001  N   LYS A 189       5.181   6.227   4.278  1.00 91.75           N  
ATOM   3002  H   LYS A 189       4.686   5.512   4.792  1.00 91.75           H  
ATOM   3003  CA  LYS A 189       6.162   5.798   3.263  1.00 91.75           C  
ATOM   3004  HA  LYS A 189       7.122   6.262   3.487  1.00 91.75           H  
ATOM   3005  C   LYS A 189       5.776   6.283   1.867  1.00 91.75           C  
ATOM   3006  CB  LYS A 189       6.327   4.264   3.315  1.00 91.75           C  
ATOM   3007  HB2 LYS A 189       5.354   3.802   3.151  1.00 91.75           H  
ATOM   3008  HB3 LYS A 189       6.660   3.978   4.313  1.00 91.75           H  
ATOM   3009  O   LYS A 189       6.548   6.970   1.210  1.00 91.75           O  
ATOM   3010  CG  LYS A 189       7.313   3.668   2.289  1.00 91.75           C  
ATOM   3011  HG2 LYS A 189       7.231   2.582   2.341  1.00 91.75           H  
ATOM   3012  HG3 LYS A 189       7.022   3.970   1.283  1.00 91.75           H  
ATOM   3013  CD  LYS A 189       8.788   4.028   2.521  1.00 91.75           C  
ATOM   3014  HD2 LYS A 189       8.898   5.111   2.465  1.00 91.75           H  
ATOM   3015  HD3 LYS A 189       9.100   3.692   3.510  1.00 91.75           H  
ATOM   3016  CE  LYS A 189       9.663   3.354   1.446  1.00 91.75           C  
ATOM   3017  HE2 LYS A 189       9.671   2.275   1.601  1.00 91.75           H  
ATOM   3018  HE3 LYS A 189       9.223   3.555   0.469  1.00 91.75           H  
ATOM   3019  NZ  LYS A 189      11.048   3.876   1.435  1.00 91.75           N  
ATOM   3020  HZ1 LYS A 189      11.559   3.719   2.291  1.00 91.75           H  
ATOM   3021  HZ2 LYS A 189      11.034   4.870   1.256  1.00 91.75           H  
ATOM   3022  HZ3 LYS A 189      11.602   3.453   0.704  1.00 91.75           H  
ATOM   3023  N   GLN A 190       4.557   5.984   1.419  1.00 89.59           N  
ATOM   3024  H   GLN A 190       3.915   5.495   2.027  1.00 89.59           H  
ATOM   3025  CA  GLN A 190       4.125   6.316   0.058  1.00 89.59           C  
ATOM   3026  HA  GLN A 190       4.950   6.083  -0.615  1.00 89.59           H  
ATOM   3027  C   GLN A 190       3.841   7.820  -0.121  1.00 89.59           C  
ATOM   3028  CB  GLN A 190       2.933   5.433  -0.354  1.00 89.59           C  
ATOM   3029  HB2 GLN A 190       2.709   5.629  -1.402  1.00 89.59           H  
ATOM   3030  HB3 GLN A 190       2.056   5.698   0.237  1.00 89.59           H  
ATOM   3031  O   GLN A 190       3.832   8.303  -1.252  1.00 89.59           O  
ATOM   3032  CG  GLN A 190       3.223   3.929  -0.187  1.00 89.59           C  
ATOM   3033  HG2 GLN A 190       3.282   3.670   0.870  1.00 89.59           H  
ATOM   3034  HG3 GLN A 190       4.192   3.707  -0.635  1.00 89.59           H  
ATOM   3035  CD  GLN A 190       2.146   3.061  -0.826  1.00 89.59           C  
ATOM   3036  NE2 GLN A 190       2.464   2.275  -1.828  1.00 89.59           N  
ATOM   3037 HE21 GLN A 190       3.427   2.189  -2.120  1.00 89.59           H  
ATOM   3038 HE22 GLN A 190       1.725   1.777  -2.304  1.00 89.59           H  
ATOM   3039  OE1 GLN A 190       0.990   3.094  -0.435  1.00 89.59           O  
ATOM   3040  N   GLY A 191       3.635   8.564   0.975  1.00 87.55           N  
ATOM   3041  H   GLY A 191       3.578   8.099   1.870  1.00 87.55           H  
ATOM   3042  CA  GLY A 191       3.556  10.028   0.992  1.00 87.55           C  
ATOM   3043  HA2 GLY A 191       3.092  10.379   0.071  1.00 87.55           H  
ATOM   3044  HA3 GLY A 191       2.933  10.332   1.834  1.00 87.55           H  
ATOM   3045  C   GLY A 191       4.903  10.746   1.125  1.00 87.55           C  
ATOM   3046  O   GLY A 191       4.950  11.953   0.892  1.00 87.55           O  
ATOM   3047  N   GLN A 192       5.982  10.025   1.453  1.00 88.87           N  
ATOM   3048  H   GLN A 192       5.855   9.038   1.622  1.00 88.87           H  
ATOM   3049  CA  GLN A 192       7.340  10.544   1.667  1.00 88.87           C  
ATOM   3050  HA  GLN A 192       7.909   9.726   2.111  1.00 88.87           H  
ATOM   3051  C   GLN A 192       7.410  11.695   2.696  1.00 88.87           C  
ATOM   3052  CB  GLN A 192       8.026  10.878   0.329  1.00 88.87           C  
ATOM   3053  HB2 GLN A 192       7.528  11.732  -0.130  1.00 88.87           H  
ATOM   3054  HB3 GLN A 192       9.059  11.155   0.543  1.00 88.87           H  
ATOM   3055  O   GLN A 192       8.034  12.734   2.430  1.00 88.87           O  
ATOM   3056  CG  GLN A 192       8.043   9.714  -0.675  1.00 88.87           C  
ATOM   3057  HG2 GLN A 192       7.020   9.440  -0.933  1.00 88.87           H  
ATOM   3058  HG3 GLN A 192       8.522   8.847  -0.219  1.00 88.87           H  
ATOM   3059  CD  GLN A 192       8.790  10.066  -1.960  1.00 88.87           C  
ATOM   3060  NE2 GLN A 192       8.520   9.368  -3.042  1.00 88.87           N  
ATOM   3061 HE21 GLN A 192       9.099   9.508  -3.858  1.00 88.87           H  
ATOM   3062 HE22 GLN A 192       7.908   8.566  -2.986  1.00 88.87           H  
ATOM   3063  OE1 GLN A 192       9.610  10.973  -2.019  1.00 88.87           O  
ATOM   3064  N   VAL A 193       6.761  11.490   3.851  1.00 90.67           N  
ATOM   3065  H   VAL A 193       6.351  10.577   3.987  1.00 90.67           H  
ATOM   3066  CA  VAL A 193       6.722  12.395   5.022  1.00 90.67           C  
ATOM   3067  HA  VAL A 193       7.344  13.270   4.830  1.00 90.67           H  
ATOM   3068  C   VAL A 193       7.265  11.718   6.286  1.00 90.67           C  
ATOM   3069  CB  VAL A 193       5.289  12.884   5.327  1.00 90.67           C  
ATOM   3070  HB  VAL A 193       5.350  13.607   6.141  1.00 90.67           H  
ATOM   3071  O   VAL A 193       7.483  10.506   6.297  1.00 90.67           O  
ATOM   3072  CG1 VAL A 193       4.654  13.618   4.141  1.00 90.67           C  
ATOM   3073 HG11 VAL A 193       5.339  14.388   3.786  1.00 90.67           H  
ATOM   3074 HG12 VAL A 193       3.730  14.096   4.465  1.00 90.67           H  
ATOM   3075 HG13 VAL A 193       4.444  12.921   3.329  1.00 90.67           H  
ATOM   3076  CG2 VAL A 193       4.366  11.743   5.788  1.00 90.67           C  
ATOM   3077 HG21 VAL A 193       4.066  11.131   4.938  1.00 90.67           H  
ATOM   3078 HG22 VAL A 193       4.852  11.100   6.522  1.00 90.67           H  
ATOM   3079 HG23 VAL A 193       3.508  12.175   6.304  1.00 90.67           H  
ATOM   3080  N   ASP A 194       7.359  12.469   7.383  1.00 91.71           N  
ATOM   3081  H   ASP A 194       7.170  13.460   7.328  1.00 91.71           H  
ATOM   3082  CA  ASP A 194       7.517  11.907   8.724  1.00 91.71           C  
ATOM   3083  HA  ASP A 194       8.251  11.103   8.673  1.00 91.71           H  
ATOM   3084  C   ASP A 194       6.212  11.304   9.273  1.00 91.71           C  
ATOM   3085  CB  ASP A 194       8.062  12.981   9.675  1.00 91.71           C  
ATOM   3086  HB2 ASP A 194       7.959  12.631  10.702  1.00 91.71           H  
ATOM   3087  HB3 ASP A 194       7.479  13.896   9.572  1.00 91.71           H  
ATOM   3088  O   ASP A 194       5.107  11.805   9.046  1.00 91.71           O  
ATOM   3089  CG  ASP A 194       9.544  13.251   9.413  1.00 91.71           C  
ATOM   3090  OD1 ASP A 194      10.301  12.254   9.436  1.00 91.71           O  
ATOM   3091  OD2 ASP A 194       9.907  14.430   9.217  1.00 91.71           O  
ATOM   3092  N   LEU A 195       6.335  10.242  10.081  1.00 94.21           N  
ATOM   3093  H   LEU A 195       7.263   9.865  10.215  1.00 94.21           H  
ATOM   3094  CA  LEU A 195       5.190   9.569  10.715  1.00 94.21           C  
ATOM   3095  HA  LEU A 195       4.534   9.204   9.925  1.00 94.21           H  
ATOM   3096  C   LEU A 195       4.359  10.526  11.589  1.00 94.21           C  
ATOM   3097  CB  LEU A 195       5.714   8.368  11.530  1.00 94.21           C  
ATOM   3098  HB2 LEU A 195       6.442   8.737  12.253  1.00 94.21           H  
ATOM   3099  HB3 LEU A 195       6.232   7.690  10.853  1.00 94.21           H  
ATOM   3100  O   LEU A 195       3.148  10.353  11.709  1.00 94.21           O  
ATOM   3101  CG  LEU A 195       4.640   7.567  12.301  1.00 94.21           C  
ATOM   3102  HG  LEU A 195       4.149   8.216  13.026  1.00 94.21           H  
ATOM   3103  CD1 LEU A 195       3.576   6.944  11.396  1.00 94.21           C  
ATOM   3104 HD11 LEU A 195       3.020   7.731  10.887  1.00 94.21           H  
ATOM   3105 HD12 LEU A 195       4.047   6.304  10.650  1.00 94.21           H  
ATOM   3106 HD13 LEU A 195       2.878   6.360  11.996  1.00 94.21           H  
ATOM   3107  CD2 LEU A 195       5.311   6.432  13.075  1.00 94.21           C  
ATOM   3108 HD21 LEU A 195       6.026   6.848  13.785  1.00 94.21           H  
ATOM   3109 HD22 LEU A 195       5.829   5.766  12.386  1.00 94.21           H  
ATOM   3110 HD23 LEU A 195       4.560   5.865  13.624  1.00 94.21           H  
ATOM   3111  N   ASN A 196       4.990  11.545  12.178  1.00 94.10           N  
ATOM   3112  H   ASN A 196       5.971  11.675  11.977  1.00 94.10           H  
ATOM   3113  CA  ASN A 196       4.309  12.549  12.995  1.00 94.10           C  
ATOM   3114  HA  ASN A 196       3.759  12.042  13.788  1.00 94.10           H  
ATOM   3115  C   ASN A 196       3.283  13.365  12.185  1.00 94.10           C  
ATOM   3116  CB  ASN A 196       5.374  13.443  13.641  1.00 94.10           C  
ATOM   3117  HB2 ASN A 196       6.092  12.832  14.189  1.00 94.10           H  
ATOM   3118  HB3 ASN A 196       5.906  14.004  12.873  1.00 94.10           H  
ATOM   3119  O   ASN A 196       2.173  13.595  12.662  1.00 94.10           O  
ATOM   3120  CG  ASN A 196       4.740  14.404  14.625  1.00 94.10           C  
ATOM   3121  ND2 ASN A 196       4.656  15.669  14.289  1.00 94.10           N  
ATOM   3122 HD21 ASN A 196       4.167  16.280  14.927  1.00 94.10           H  
ATOM   3123 HD22 ASN A 196       4.937  15.973  13.367  1.00 94.10           H  
ATOM   3124  OD1 ASN A 196       4.293  14.014  15.691  1.00 94.10           O  
ATOM   3125  N   ASP A 197       3.608  13.724  10.942  1.00 93.52           N  
ATOM   3126  H   ASP A 197       4.525  13.501  10.582  1.00 93.52           H  
ATOM   3127  CA  ASP A 197       2.708  14.479  10.064  1.00 93.52           C  
ATOM   3128  HA  ASP A 197       2.332  15.352  10.597  1.00 93.52           H  
ATOM   3129  C   ASP A 197       1.512  13.618   9.645  1.00 93.52           C  
ATOM   3130  CB  ASP A 197       3.464  14.961   8.816  1.00 93.52           C  
ATOM   3131  HB2 ASP A 197       3.842  14.096   8.272  1.00 93.52           H  
ATOM   3132  HB3 ASP A 197       2.757  15.476   8.166  1.00 93.52           H  
ATOM   3133  O   ASP A 197       0.367  14.071   9.666  1.00 93.52           O  
ATOM   3134  CG  ASP A 197       4.626  15.915   9.107  1.00 93.52           C  
ATOM   3135  OD1 ASP A 197       4.705  16.430  10.248  1.00 93.52           O  
ATOM   3136  OD2 ASP A 197       5.412  16.115   8.156  1.00 93.52           O  
ATOM   3137  N   ALA A 198       1.753  12.337   9.341  1.00 94.43           N  
ATOM   3138  H   ALA A 198       2.714  12.027   9.342  1.00 94.43           H  
ATOM   3139  CA  ALA A 198       0.691  11.371   9.068  1.00 94.43           C  
ATOM   3140  HA  ALA A 198       0.064  11.769   8.271  1.00 94.43           H  
ATOM   3141  C   ALA A 198      -0.218  11.146  10.296  1.00 94.43           C  
ATOM   3142  CB  ALA A 198       1.332  10.069   8.572  1.00 94.43           C  
ATOM   3143  HB1 ALA A 198       0.556   9.350   8.308  1.00 94.43           H  
ATOM   3144  HB2 ALA A 198       1.945  10.267   7.693  1.00 94.43           H  
ATOM   3145  HB3 ALA A 198       1.963   9.641   9.351  1.00 94.43           H  
ATOM   3146  O   ALA A 198      -1.439  11.047  10.148  1.00 94.43           O  
ATOM   3147  N   VAL A 199       0.350  11.115  11.510  1.00 95.07           N  
ATOM   3148  H   VAL A 199       1.357  11.174  11.559  1.00 95.07           H  
ATOM   3149  CA  VAL A 199      -0.406  11.047  12.772  1.00 95.07           C  
ATOM   3150  HA  VAL A 199      -1.111  10.218  12.706  1.00 95.07           H  
ATOM   3151  C   VAL A 199      -1.249  12.305  12.983  1.00 95.07           C  
ATOM   3152  CB  VAL A 199       0.526  10.772  13.974  1.00 95.07           C  
ATOM   3153  HB  VAL A 199       1.406  11.412  13.906  1.00 95.07           H  
ATOM   3154  O   VAL A 199      -2.438  12.170  13.274  1.00 95.07           O  
ATOM   3155  CG1 VAL A 199      -0.141  11.029  15.335  1.00 95.07           C  
ATOM   3156 HG11 VAL A 199      -0.316  12.097  15.468  1.00 95.07           H  
ATOM   3157 HG12 VAL A 199      -1.090  10.497  15.397  1.00 95.07           H  
ATOM   3158 HG13 VAL A 199       0.518  10.699  16.138  1.00 95.07           H  
ATOM   3159  CG2 VAL A 199       0.986   9.308  13.970  1.00 95.07           C  
ATOM   3160 HG21 VAL A 199       1.708   9.147  14.770  1.00 95.07           H  
ATOM   3161 HG22 VAL A 199       0.134   8.643  14.106  1.00 95.07           H  
ATOM   3162 HG23 VAL A 199       1.471   9.071  13.022  1.00 95.07           H  
ATOM   3163  N   GLN A 200      -0.703  13.513  12.806  1.00 94.04           N  
ATOM   3164  H   GLN A 200       0.280  13.578  12.585  1.00 94.04           H  
ATOM   3165  CA  GLN A 200      -1.462  14.757  12.989  1.00 94.04           C  
ATOM   3166  HA  GLN A 200      -1.926  14.723  13.975  1.00 94.04           H  
ATOM   3167  C   GLN A 200      -2.588  14.887  11.952  1.00 94.04           C  
ATOM   3168  CB  GLN A 200      -0.518  15.970  12.946  1.00 94.04           C  
ATOM   3169  HB2 GLN A 200      -0.099  16.069  11.945  1.00 94.04           H  
ATOM   3170  HB3 GLN A 200       0.305  15.809  13.643  1.00 94.04           H  
ATOM   3171  O   GLN A 200      -3.741  15.114  12.318  1.00 94.04           O  
ATOM   3172  CG  GLN A 200      -1.242  17.278  13.320  1.00 94.04           C  
ATOM   3173  HG2 GLN A 200      -0.544  18.109  13.219  1.00 94.04           H  
ATOM   3174  HG3 GLN A 200      -2.070  17.454  12.633  1.00 94.04           H  
ATOM   3175  CD  GLN A 200      -1.771  17.276  14.752  1.00 94.04           C  
ATOM   3176  NE2 GLN A 200      -3.037  17.539  14.989  1.00 94.04           N  
ATOM   3177 HE21 GLN A 200      -3.324  17.542  15.958  1.00 94.04           H  
ATOM   3178 HE22 GLN A 200      -3.727  17.688  14.267  1.00 94.04           H  
ATOM   3179  OE1 GLN A 200      -1.055  17.010  15.703  1.00 94.04           O  
ATOM   3180  N   ALA A 201      -2.288  14.646  10.674  1.00 94.71           N  
ATOM   3181  H   ALA A 201      -1.322  14.480  10.430  1.00 94.71           H  
ATOM   3182  CA  ALA A 201      -3.259  14.708   9.585  1.00 94.71           C  
ATOM   3183  HA  ALA A 201      -3.650  15.724   9.521  1.00 94.71           H  
ATOM   3184  C   ALA A 201      -4.451  13.755   9.790  1.00 94.71           C  
ATOM   3185  CB  ALA A 201      -2.510  14.374   8.292  1.00 94.71           C  
ATOM   3186  HB1 ALA A 201      -2.121  13.357   8.333  1.00 94.71           H  
ATOM   3187  HB2 ALA A 201      -1.677  15.065   8.162  1.00 94.71           H  
ATOM   3188  HB3 ALA A 201      -3.187  14.471   7.444  1.00 94.71           H  
ATOM   3189  O   ALA A 201      -5.602  14.098   9.500  1.00 94.71           O  
ATOM   3190  N   LEU A 202      -4.191  12.553  10.316  1.00 95.10           N  
ATOM   3191  H   LEU A 202      -3.228  12.310  10.499  1.00 95.10           H  
ATOM   3192  CA  LEU A 202      -5.238  11.592  10.657  1.00 95.10           C  
ATOM   3193  HA  LEU A 202      -6.023  11.659   9.903  1.00 95.10           H  
ATOM   3194  C   LEU A 202      -5.928  11.926  11.989  1.00 95.10           C  
ATOM   3195  CB  LEU A 202      -4.657  10.168  10.623  1.00 95.10           C  
ATOM   3196  HB2 LEU A 202      -5.394   9.476  11.030  1.00 95.10           H  
ATOM   3197  HB3 LEU A 202      -3.779  10.136  11.267  1.00 95.10           H  
ATOM   3198  O   LEU A 202      -7.125  11.675  12.108  1.00 95.10           O  
ATOM   3199  CG  LEU A 202      -4.270   9.699   9.203  1.00 95.10           C  
ATOM   3200  HG  LEU A 202      -3.609  10.424   8.729  1.00 95.10           H  
ATOM   3201  CD1 LEU A 202      -3.537   8.362   9.290  1.00 95.10           C  
ATOM   3202 HD11 LEU A 202      -3.290   7.999   8.293  1.00 95.10           H  
ATOM   3203 HD12 LEU A 202      -4.144   7.627   9.818  1.00 95.10           H  
ATOM   3204 HD13 LEU A 202      -2.607   8.524   9.835  1.00 95.10           H  
ATOM   3205  CD2 LEU A 202      -5.490   9.496   8.300  1.00 95.10           C  
ATOM   3206 HD21 LEU A 202      -5.170   9.085   7.343  1.00 95.10           H  
ATOM   3207 HD22 LEU A 202      -5.974  10.454   8.111  1.00 95.10           H  
ATOM   3208 HD23 LEU A 202      -6.193   8.815   8.780  1.00 95.10           H  
ATOM   3209  N   THR A 203      -5.238  12.536  12.957  1.00 93.88           N  
ATOM   3210  H   THR A 203      -4.259  12.725  12.797  1.00 93.88           H  
ATOM   3211  CA  THR A 203      -5.845  13.035  14.206  1.00 93.88           C  
ATOM   3212  HA  THR A 203      -6.332  12.203  14.716  1.00 93.88           H  
ATOM   3213  C   THR A 203      -6.923  14.074  13.904  1.00 93.88           C  
ATOM   3214  CB  THR A 203      -4.792  13.622  15.164  1.00 93.88           C  
ATOM   3215  HB  THR A 203      -4.279  14.460  14.694  1.00 93.88           H  
ATOM   3216  O   THR A 203      -8.047  13.934  14.382  1.00 93.88           O  
ATOM   3217  CG2 THR A 203      -5.383  14.083  16.497  1.00 93.88           C  
ATOM   3218 HG21 THR A 203      -4.580  14.440  17.141  1.00 93.88           H  
ATOM   3219 HG22 THR A 203      -6.083  14.903  16.335  1.00 93.88           H  
ATOM   3220 HG23 THR A 203      -5.893  13.252  16.985  1.00 93.88           H  
ATOM   3221  OG1 THR A 203      -3.856  12.624  15.493  1.00 93.88           O  
ATOM   3222  HG1 THR A 203      -3.309  12.482  14.716  1.00 93.88           H  
ATOM   3223  N   ASP A 204      -6.642  15.044  13.032  1.00 93.20           N  
ATOM   3224  H   ASP A 204      -5.682  15.160  12.739  1.00 93.20           H  
ATOM   3225  CA  ASP A 204      -7.599  16.090  12.645  1.00 93.20           C  
ATOM   3226  HA  ASP A 204      -7.962  16.585  13.545  1.00 93.20           H  
ATOM   3227  C   ASP A 204      -8.821  15.503  11.909  1.00 93.20           C  
ATOM   3228  CB  ASP A 204      -6.887  17.143  11.778  1.00 93.20           C  
ATOM   3229  HB2 ASP A 204      -7.642  17.827  11.390  1.00 93.20           H  
ATOM   3230  HB3 ASP A 204      -6.419  16.648  10.927  1.00 93.20           H  
ATOM   3231  O   ASP A 204      -9.969  15.865  12.186  1.00 93.20           O  
ATOM   3232  CG  ASP A 204      -5.829  17.978  12.516  1.00 93.20           C  
ATOM   3233  OD1 ASP A 204      -5.529  17.697  13.697  1.00 93.20           O  
ATOM   3234  OD2 ASP A 204      -5.304  18.912  11.873  1.00 93.20           O  
ATOM   3235  N   LEU A 205      -8.607  14.511  11.035  1.00 92.57           N  
ATOM   3236  H   LEU A 205      -7.648  14.267  10.833  1.00 92.57           H  
ATOM   3237  CA  LEU A 205      -9.689  13.739  10.410  1.00 92.57           C  
ATOM   3238  HA  LEU A 205     -10.367  14.442   9.926  1.00 92.57           H  
ATOM   3239  C   LEU A 205     -10.510  12.944  11.449  1.00 92.57           C  
ATOM   3240  CB  LEU A 205      -9.062  12.821   9.343  1.00 92.57           C  
ATOM   3241  HB2 LEU A 205      -8.479  13.430   8.653  1.00 92.57           H  
ATOM   3242  HB3 LEU A 205      -8.375  12.138   9.841  1.00 92.57           H  
ATOM   3243  O   LEU A 205     -11.737  12.847  11.339  1.00 92.57           O  
ATOM   3244  CG  LEU A 205     -10.073  11.986   8.537  1.00 92.57           C  
ATOM   3245  HG  LEU A 205     -10.687  11.394   9.216  1.00 92.57           H  
ATOM   3246  CD1 LEU A 205     -10.988  12.853   7.669  1.00 92.57           C  
ATOM   3247 HD11 LEU A 205     -11.597  13.497   8.303  1.00 92.57           H  
ATOM   3248 HD12 LEU A 205     -10.387  13.469   7.001  1.00 92.57           H  
ATOM   3249 HD13 LEU A 205     -11.645  12.215   7.078  1.00 92.57           H  
ATOM   3250  CD2 LEU A 205      -9.326  11.020   7.620  1.00 92.57           C  
ATOM   3251 HD21 LEU A 205      -8.711  11.577   6.913  1.00 92.57           H  
ATOM   3252 HD22 LEU A 205     -10.037  10.398   7.076  1.00 92.57           H  
ATOM   3253 HD23 LEU A 205      -8.682  10.380   8.223  1.00 92.57           H  
ATOM   3254  N   GLY A 206      -9.845  12.407  12.475  1.00 90.11           N  
ATOM   3255  H   GLY A 206      -8.842  12.524  12.489  1.00 90.11           H  
ATOM   3256  CA  GLY A 206     -10.458  11.756  13.632  1.00 90.11           C  
ATOM   3257  HA2 GLY A 206     -11.073  10.919  13.300  1.00 90.11           H  
ATOM   3258  HA3 GLY A 206      -9.665  11.380  14.277  1.00 90.11           H  
ATOM   3259  C   GLY A 206     -11.318  12.715  14.458  1.00 90.11           C  
ATOM   3260  O   GLY A 206     -12.432  12.356  14.841  1.00 90.11           O  
ATOM   3261  N   LEU A 207     -10.863  13.955  14.661  1.00 89.84           N  
ATOM   3262  H   LEU A 207      -9.925  14.169  14.355  1.00 89.84           H  
ATOM   3263  CA  LEU A 207     -11.626  15.001  15.345  1.00 89.84           C  
ATOM   3264  HA  LEU A 207     -11.935  14.615  16.316  1.00 89.84           H  
ATOM   3265  C   LEU A 207     -12.919  15.334  14.586  1.00 89.84           C  
ATOM   3266  CB  LEU A 207     -10.749  16.248  15.577  1.00 89.84           C  
ATOM   3267  HB2 LEU A 207     -10.289  16.540  14.633  1.00 89.84           H  
ATOM   3268  HB3 LEU A 207     -11.391  17.070  15.894  1.00 89.84           H  
ATOM   3269  O   LEU A 207     -13.980  15.374  15.210  1.00 89.84           O  
ATOM   3270  CG  LEU A 207      -9.643  16.070  16.637  1.00 89.84           C  
ATOM   3271  HG  LEU A 207      -9.037  15.196  16.400  1.00 89.84           H  
ATOM   3272  CD1 LEU A 207      -8.734  17.298  16.651  1.00 89.84           C  
ATOM   3273 HD11 LEU A 207      -9.303  18.195  16.894  1.00 89.84           H  
ATOM   3274 HD12 LEU A 207      -7.940  17.163  17.387  1.00 89.84           H  
ATOM   3275 HD13 LEU A 207      -8.263  17.424  15.676  1.00 89.84           H  
ATOM   3276  CD2 LEU A 207     -10.221  15.900  18.046  1.00 89.84           C  
ATOM   3277 HD21 LEU A 207     -10.803  14.980  18.111  1.00 89.84           H  
ATOM   3278 HD22 LEU A 207     -10.851  16.752  18.300  1.00 89.84           H  
ATOM   3279 HD23 LEU A 207      -9.405  15.833  18.766  1.00 89.84           H  
ATOM   3280  N   ILE A 208     -12.897  15.445  13.250  1.00 91.11           N  
ATOM   3281  H   ILE A 208     -11.999  15.428  12.787  1.00 91.11           H  
ATOM   3282  CA  ILE A 208     -14.137  15.584  12.454  1.00 91.11           C  
ATOM   3283  HA  ILE A 208     -14.680  16.447  12.840  1.00 91.11           H  
ATOM   3284  C   ILE A 208     -15.058  14.364  12.655  1.00 91.11           C  
ATOM   3285  CB  ILE A 208     -13.839  15.854  10.956  1.00 91.11           C  
ATOM   3286  HB  ILE A 208     -13.267  15.017  10.557  1.00 91.11           H  
ATOM   3287  O   ILE A 208     -16.274  14.529  12.788  1.00 91.11           O  
ATOM   3288  CG1 ILE A 208     -13.003  17.147  10.799  1.00 91.11           C  
ATOM   3289 HG12 ILE A 208     -12.043  17.014  11.299  1.00 91.11           H  
ATOM   3290 HG13 ILE A 208     -13.518  17.973  11.289  1.00 91.11           H  
ATOM   3291  CG2 ILE A 208     -15.146  15.985  10.138  1.00 91.11           C  
ATOM   3292 HG21 ILE A 208     -15.685  16.882  10.446  1.00 91.11           H  
ATOM   3293 HG22 ILE A 208     -15.790  15.117  10.278  1.00 91.11           H  
ATOM   3294 HG23 ILE A 208     -14.919  16.045   9.074  1.00 91.11           H  
ATOM   3295  CD1 ILE A 208     -12.709  17.548   9.348  1.00 91.11           C  
ATOM   3296 HD11 ILE A 208     -12.364  16.681   8.784  1.00 91.11           H  
ATOM   3297 HD12 ILE A 208     -11.937  18.317   9.334  1.00 91.11           H  
ATOM   3298 HD13 ILE A 208     -13.607  17.953   8.881  1.00 91.11           H  
ATOM   3299  N   TYR A 209     -14.496  13.153  12.774  1.00 90.26           N  
ATOM   3300  H   TYR A 209     -13.493  13.085  12.675  1.00 90.26           H  
ATOM   3301  CA  TYR A 209     -15.246  11.922  13.067  1.00 90.26           C  
ATOM   3302  HA  TYR A 209     -16.097  11.915  12.385  1.00 90.26           H  
ATOM   3303  C   TYR A 209     -15.854  11.846  14.489  1.00 90.26           C  
ATOM   3304  CB  TYR A 209     -14.403  10.697  12.689  1.00 90.26           C  
ATOM   3305  HB2 TYR A 209     -14.116  10.784  11.641  1.00 90.26           H  
ATOM   3306  HB3 TYR A 209     -13.485  10.709  13.275  1.00 90.26           H  
ATOM   3307  O   TYR A 209     -16.711  10.997  14.777  1.00 90.26           O  
ATOM   3308  CG  TYR A 209     -15.090   9.355  12.883  1.00 90.26           C  
ATOM   3309  CD1 TYR A 209     -14.405   8.325  13.550  1.00 90.26           C  
ATOM   3310  HD1 TYR A 209     -13.396   8.496  13.896  1.00 90.26           H  
ATOM   3311  CD2 TYR A 209     -16.402   9.130  12.416  1.00 90.26           C  
ATOM   3312  HD2 TYR A 209     -16.940   9.923  11.917  1.00 90.26           H  
ATOM   3313  CE1 TYR A 209     -15.015   7.073  13.746  1.00 90.26           C  
ATOM   3314  HE1 TYR A 209     -14.476   6.283  14.247  1.00 90.26           H  
ATOM   3315  CE2 TYR A 209     -17.028   7.888  12.641  1.00 90.26           C  
ATOM   3316  HE2 TYR A 209     -18.045   7.720  12.319  1.00 90.26           H  
ATOM   3317  OH  TYR A 209     -16.941   5.651  13.487  1.00 90.26           O  
ATOM   3318  HH  TYR A 209     -16.328   4.978  13.792  1.00 90.26           H  
ATOM   3319  CZ  TYR A 209     -16.329   6.848  13.288  1.00 90.26           C  
ATOM   3320  N   THR A 210     -15.508  12.774  15.386  1.00 86.74           N  
ATOM   3321  H   THR A 210     -14.762  13.417  15.162  1.00 86.74           H  
ATOM   3322  CA  THR A 210     -16.264  12.960  16.636  1.00 86.74           C  
ATOM   3323  HA  THR A 210     -16.485  11.974  17.045  1.00 86.74           H  
ATOM   3324  C   THR A 210     -17.611  13.652  16.407  1.00 86.74           C  
ATOM   3325  CB  THR A 210     -15.482  13.685  17.739  1.00 86.74           C  
ATOM   3326  HB  THR A 210     -16.061  13.601  18.658  1.00 86.74           H  
ATOM   3327  O   THR A 210     -18.552  13.363  17.143  1.00 86.74           O  
ATOM   3328  CG2 THR A 210     -14.109  13.074  18.003  1.00 86.74           C  
ATOM   3329 HG21 THR A 210     -13.479  13.147  17.116  1.00 86.74           H  
ATOM   3330 HG22 THR A 210     -13.626  13.608  18.821  1.00 86.74           H  
ATOM   3331 HG23 THR A 210     -14.217  12.026  18.281  1.00 86.74           H  
ATOM   3332  OG1 THR A 210     -15.344  15.053  17.460  1.00 86.74           O  
ATOM   3333  HG1 THR A 210     -14.743  15.170  16.720  1.00 86.74           H  
ATOM   3334  N   ALA A 211     -17.745  14.482  15.363  1.00 85.43           N  
ATOM   3335  H   ALA A 211     -16.930  14.642  14.788  1.00 85.43           H  
ATOM   3336  CA  ALA A 211     -18.910  15.341  15.123  1.00 85.43           C  
ATOM   3337  HA  ALA A 211     -19.526  15.364  16.022  1.00 85.43           H  
ATOM   3338  C   ALA A 211     -19.823  14.883  13.966  1.00 85.43           C  
ATOM   3339  CB  ALA A 211     -18.386  16.762  14.888  1.00 85.43           C  
ATOM   3340  HB1 ALA A 211     -19.224  17.447  14.762  1.00 85.43           H  
ATOM   3341  HB2 ALA A 211     -17.795  17.083  15.746  1.00 85.43           H  
ATOM   3342  HB3 ALA A 211     -17.761  16.789  13.995  1.00 85.43           H  
ATOM   3343  O   ALA A 211     -21.034  15.091  14.025  1.00 85.43           O  
ATOM   3344  N   LYS A 212     -19.273  14.249  12.922  1.00 88.18           N  
ATOM   3345  H   LYS A 212     -18.269  14.134  12.924  1.00 88.18           H  
ATOM   3346  CA  LYS A 212     -20.012  13.688  11.768  1.00 88.18           C  
ATOM   3347  HA  LYS A 212     -20.945  13.249  12.120  1.00 88.18           H  
ATOM   3348  C   LYS A 212     -19.200  12.580  11.090  1.00 88.18           C  
ATOM   3349  CB  LYS A 212     -20.347  14.815  10.776  1.00 88.18           C  
ATOM   3350  HB2 LYS A 212     -20.998  15.537  11.269  1.00 88.18           H  
ATOM   3351  HB3 LYS A 212     -20.892  14.398   9.929  1.00 88.18           H  
ATOM   3352  O   LYS A 212     -18.033  12.412  11.407  1.00 88.18           O  
ATOM   3353  CG  LYS A 212     -19.097  15.545  10.262  1.00 88.18           C  
ATOM   3354  HG2 LYS A 212     -18.596  16.048  11.089  1.00 88.18           H  
ATOM   3355  HG3 LYS A 212     -18.407  14.830   9.814  1.00 88.18           H  
ATOM   3356  CD  LYS A 212     -19.482  16.583   9.209  1.00 88.18           C  
ATOM   3357  HD2 LYS A 212     -19.941  16.075   8.361  1.00 88.18           H  
ATOM   3358  HD3 LYS A 212     -20.184  17.300   9.634  1.00 88.18           H  
ATOM   3359  CE  LYS A 212     -18.211  17.297   8.758  1.00 88.18           C  
ATOM   3360  HE2 LYS A 212     -17.479  16.547   8.459  1.00 88.18           H  
ATOM   3361  HE3 LYS A 212     -17.791  17.860   9.591  1.00 88.18           H  
ATOM   3362  NZ  LYS A 212     -18.473  18.184   7.608  1.00 88.18           N  
ATOM   3363  HZ1 LYS A 212     -19.090  18.953   7.824  1.00 88.18           H  
ATOM   3364  HZ2 LYS A 212     -17.590  18.532   7.264  1.00 88.18           H  
ATOM   3365  HZ3 LYS A 212     -18.803  17.635   6.827  1.00 88.18           H  
ATOM   3366  N   TYR A 213     -19.745  11.850  10.116  1.00 87.59           N  
ATOM   3367  H   TYR A 213     -20.699  12.035   9.840  1.00 87.59           H  
ATOM   3368  CA  TYR A 213     -18.871  11.110   9.190  1.00 87.59           C  
ATOM   3369  HA  TYR A 213     -18.137  10.544   9.765  1.00 87.59           H  
ATOM   3370  C   TYR A 213     -18.136  12.110   8.278  1.00 87.59           C  
ATOM   3371  CB  TYR A 213     -19.662  10.106   8.342  1.00 87.59           C  
ATOM   3372  HB2 TYR A 213     -20.455  10.637   7.816  1.00 87.59           H  
ATOM   3373  HB3 TYR A 213     -18.988   9.704   7.586  1.00 87.59           H  
ATOM   3374  O   TYR A 213     -18.819  12.911   7.631  1.00 87.59           O  
ATOM   3375  CG  TYR A 213     -20.253   8.931   9.100  1.00 87.59           C  
ATOM   3376  CD1 TYR A 213     -19.412   8.024   9.775  1.00 87.59           C  
ATOM   3377  HD1 TYR A 213     -18.342   8.168   9.765  1.00 87.59           H  
ATOM   3378  CD2 TYR A 213     -21.645   8.717   9.088  1.00 87.59           C  
ATOM   3379  HD2 TYR A 213     -22.291   9.395   8.550  1.00 87.59           H  
ATOM   3380  CE1 TYR A 213     -19.962   6.918  10.454  1.00 87.59           C  
ATOM   3381  HE1 TYR A 213     -19.322   6.219  10.972  1.00 87.59           H  
ATOM   3382  CE2 TYR A 213     -22.196   7.614   9.765  1.00 87.59           C  
ATOM   3383  HE2 TYR A 213     -23.264   7.455   9.743  1.00 87.59           H  
ATOM   3384  OH  TYR A 213     -21.888   5.674  11.145  1.00 87.59           O  
ATOM   3385  HH  TYR A 213     -22.846   5.706  11.191  1.00 87.59           H  
ATOM   3386  CZ  TYR A 213     -21.357   6.717  10.457  1.00 87.59           C  
ATOM   3387  N   PRO A 214     -16.791  12.082   8.192  1.00 86.71           N  
ATOM   3388  CA  PRO A 214     -16.065  12.903   7.232  1.00 86.71           C  
ATOM   3389  HA  PRO A 214     -16.333  13.947   7.399  1.00 86.71           H  
ATOM   3390  C   PRO A 214     -16.402  12.516   5.788  1.00 86.71           C  
ATOM   3391  CB  PRO A 214     -14.577  12.721   7.550  1.00 86.71           C  
ATOM   3392  HB2 PRO A 214     -14.163  11.918   6.941  1.00 86.71           H  
ATOM   3393  HB3 PRO A 214     -14.023  13.649   7.404  1.00 86.71           H  
ATOM   3394  O   PRO A 214     -16.676  11.352   5.486  1.00 86.71           O  
ATOM   3395  CG  PRO A 214     -14.589  12.300   9.019  1.00 86.71           C  
ATOM   3396  HG2 PRO A 214     -14.719  13.174   9.658  1.00 86.71           H  
ATOM   3397  HG3 PRO A 214     -13.687  11.764   9.314  1.00 86.71           H  
ATOM   3398  CD  PRO A 214     -15.839  11.429   9.079  1.00 86.71           C  
ATOM   3399  HD2 PRO A 214     -15.613  10.430   8.705  1.00 86.71           H  
ATOM   3400  HD3 PRO A 214     -16.194  11.381  10.109  1.00 86.71           H  
ATOM   3401  N   ASN A 215     -16.366  13.497   4.891  1.00 84.66           N  
ATOM   3402  H   ASN A 215     -16.134  14.425   5.216  1.00 84.66           H  
ATOM   3403  CA  ASN A 215     -16.642  13.320   3.466  1.00 84.66           C  
ATOM   3404  HA  ASN A 215     -16.569  12.261   3.219  1.00 84.66           H  
ATOM   3405  C   ASN A 215     -15.592  14.044   2.600  1.00 84.66           C  
ATOM   3406  CB  ASN A 215     -18.092  13.767   3.207  1.00 84.66           C  
ATOM   3407  HB2 ASN A 215     -18.741  13.435   4.018  1.00 84.66           H  
ATOM   3408  HB3 ASN A 215     -18.448  13.301   2.288  1.00 84.66           H  
ATOM   3409  O   ASN A 215     -14.702  14.705   3.133  1.00 84.66           O  
ATOM   3410  CG  ASN A 215     -18.230  15.266   3.036  1.00 84.66           C  
ATOM   3411  ND2 ASN A 215     -18.406  16.045   4.069  1.00 84.66           N  
ATOM   3412 HD21 ASN A 215     -18.377  17.021   3.813  1.00 84.66           H  
ATOM   3413 HD22 ASN A 215     -18.077  15.749   4.977  1.00 84.66           H  
ATOM   3414  OD1 ASN A 215     -18.126  15.769   1.936  1.00 84.66           O  
ATOM   3415  N   THR A 216     -15.693  13.946   1.270  1.00 83.27           N  
ATOM   3416  H   THR A 216     -16.423  13.379   0.864  1.00 83.27           H  
ATOM   3417  CA  THR A 216     -14.740  14.575   0.336  1.00 83.27           C  
ATOM   3418  HA  THR A 216     -13.769  14.100   0.474  1.00 83.27           H  
ATOM   3419  C   THR A 216     -14.539  16.068   0.605  1.00 83.27           C  
ATOM   3420  CB  THR A 216     -15.169  14.361  -1.125  1.00 83.27           C  
ATOM   3421  HB  THR A 216     -16.048  14.968  -1.339  1.00 83.27           H  
ATOM   3422  O   THR A 216     -13.398  16.497   0.685  1.00 83.27           O  
ATOM   3423  CG2 THR A 216     -14.078  14.698  -2.140  1.00 83.27           C  
ATOM   3424 HG21 THR A 216     -14.410  14.457  -3.150  1.00 83.27           H  
ATOM   3425 HG22 THR A 216     -13.157  14.160  -1.915  1.00 83.27           H  
ATOM   3426 HG23 THR A 216     -13.862  15.766  -2.104  1.00 83.27           H  
ATOM   3427  OG1 THR A 216     -15.501  13.003  -1.320  1.00 83.27           O  
ATOM   3428  HG1 THR A 216     -15.324  12.807  -2.243  1.00 83.27           H  
ATOM   3429  N   SER A 217     -15.594  16.841   0.897  1.00 87.48           N  
ATOM   3430  H   SER A 217     -16.518  16.435   0.940  1.00 87.48           H  
ATOM   3431  CA  SER A 217     -15.453  18.281   1.176  1.00 87.48           C  
ATOM   3432  HA  SER A 217     -14.859  18.717   0.373  1.00 87.48           H  
ATOM   3433  C   SER A 217     -14.740  18.599   2.497  1.00 87.48           C  
ATOM   3434  CB  SER A 217     -16.825  18.966   1.176  1.00 87.48           C  
ATOM   3435  HB2 SER A 217     -16.677  20.038   1.050  1.00 87.48           H  
ATOM   3436  HB3 SER A 217     -17.420  18.601   0.338  1.00 87.48           H  
ATOM   3437  O   SER A 217     -14.340  19.741   2.714  1.00 87.48           O  
ATOM   3438  OG  SER A 217     -17.524  18.747   2.396  1.00 87.48           O  
ATOM   3439  HG  SER A 217     -16.937  18.989   3.116  1.00 87.48           H  
ATOM   3440  N   ASP A 218     -14.659  17.634   3.419  1.00 88.84           N  
ATOM   3441  H   ASP A 218     -14.975  16.711   3.159  1.00 88.84           H  
ATOM   3442  CA  ASP A 218     -13.871  17.754   4.652  1.00 88.84           C  
ATOM   3443  HA  ASP A 218     -13.914  18.780   5.019  1.00 88.84           H  
ATOM   3444  C   ASP A 218     -12.405  17.421   4.372  1.00 88.84           C  
ATOM   3445  CB  ASP A 218     -14.429  16.829   5.743  1.00 88.84           C  
ATOM   3446  HB2 ASP A 218     -13.820  16.939   6.640  1.00 88.84           H  
ATOM   3447  HB3 ASP A 218     -14.355  15.789   5.423  1.00 88.84           H  
ATOM   3448  O   ASP A 218     -11.512  18.131   4.827  1.00 88.84           O  
ATOM   3449  CG  ASP A 218     -15.876  17.151   6.099  1.00 88.84           C  
ATOM   3450  OD1 ASP A 218     -16.215  18.346   6.261  1.00 88.84           O  
ATOM   3451  OD2 ASP A 218     -16.697  16.211   6.232  1.00 88.84           O  
ATOM   3452  N   LEU A 219     -12.169  16.386   3.559  1.00 88.64           N  
ATOM   3453  H   LEU A 219     -12.962  15.877   3.197  1.00 88.64           H  
ATOM   3454  CA  LEU A 219     -10.842  16.005   3.085  1.00 88.64           C  
ATOM   3455  HA  LEU A 219     -10.210  15.831   3.955  1.00 88.64           H  
ATOM   3456  C   LEU A 219     -10.203  17.137   2.266  1.00 88.64           C  
ATOM   3457  CB  LEU A 219     -10.968  14.703   2.272  1.00 88.64           C  
ATOM   3458  HB2 LEU A 219     -11.586  13.991   2.819  1.00 88.64           H  
ATOM   3459  HB3 LEU A 219     -11.472  14.930   1.332  1.00 88.64           H  
ATOM   3460  O   LEU A 219      -9.090  17.544   2.573  1.00 88.64           O  
ATOM   3461  CG  LEU A 219      -9.613  14.049   1.956  1.00 88.64           C  
ATOM   3462  HG  LEU A 219      -8.916  14.794   1.570  1.00 88.64           H  
ATOM   3463  CD1 LEU A 219      -9.016  13.387   3.198  1.00 88.64           C  
ATOM   3464 HD11 LEU A 219      -8.736  14.145   3.929  1.00 88.64           H  
ATOM   3465 HD12 LEU A 219      -9.729  12.693   3.644  1.00 88.64           H  
ATOM   3466 HD13 LEU A 219      -8.123  12.834   2.905  1.00 88.64           H  
ATOM   3467  CD2 LEU A 219      -9.801  12.971   0.894  1.00 88.64           C  
ATOM   3468 HD21 LEU A 219     -10.423  12.163   1.280  1.00 88.64           H  
ATOM   3469 HD22 LEU A 219     -10.260  13.408   0.008  1.00 88.64           H  
ATOM   3470 HD23 LEU A 219      -8.829  12.573   0.602  1.00 88.64           H  
ATOM   3471  N   ASP A 220     -10.925  17.707   1.297  1.00 88.58           N  
ATOM   3472  H   ASP A 220     -11.809  17.284   1.055  1.00 88.58           H  
ATOM   3473  CA  ASP A 220     -10.457  18.814   0.452  1.00 88.58           C  
ATOM   3474  HA  ASP A 220      -9.609  18.478  -0.144  1.00 88.58           H  
ATOM   3475  C   ASP A 220     -10.007  20.024   1.291  1.00 88.58           C  
ATOM   3476  CB  ASP A 220     -11.582  19.259  -0.503  1.00 88.58           C  
ATOM   3477  HB2 ASP A 220     -12.444  19.557   0.094  1.00 88.58           H  
ATOM   3478  HB3 ASP A 220     -11.242  20.139  -1.048  1.00 88.58           H  
ATOM   3479  O   ASP A 220      -8.995  20.655   0.986  1.00 88.58           O  
ATOM   3480  CG  ASP A 220     -12.024  18.211  -1.535  1.00 88.58           C  
ATOM   3481  OD1 ASP A 220     -11.183  17.389  -1.962  1.00 88.58           O  
ATOM   3482  OD2 ASP A 220     -13.221  18.262  -1.906  1.00 88.58           O  
ATOM   3483  N   ARG A 221     -10.708  20.320   2.397  1.00 92.18           N  
ATOM   3484  H   ARG A 221     -11.491  19.722   2.620  1.00 92.18           H  
ATOM   3485  CA  ARG A 221     -10.308  21.367   3.354  1.00 92.18           C  
ATOM   3486  HA  ARG A 221     -10.029  22.268   2.807  1.00 92.18           H  
ATOM   3487  C   ARG A 221      -9.065  20.964   4.139  1.00 92.18           C  
ATOM   3488  CB  ARG A 221     -11.459  21.696   4.312  1.00 92.18           C  
ATOM   3489  HB2 ARG A 221     -11.089  22.350   5.101  1.00 92.18           H  
ATOM   3490  HB3 ARG A 221     -11.814  20.773   4.771  1.00 92.18           H  
ATOM   3491  O   ARG A 221      -8.107  21.728   4.170  1.00 92.18           O  
ATOM   3492  CG  ARG A 221     -12.619  22.398   3.600  1.00 92.18           C  
ATOM   3493  HG2 ARG A 221     -12.907  21.831   2.715  1.00 92.18           H  
ATOM   3494  HG3 ARG A 221     -12.309  23.395   3.288  1.00 92.18           H  
ATOM   3495  CD  ARG A 221     -13.810  22.499   4.556  1.00 92.18           C  
ATOM   3496  HD2 ARG A 221     -13.549  23.188   5.359  1.00 92.18           H  
ATOM   3497  HD3 ARG A 221     -13.997  21.516   4.988  1.00 92.18           H  
ATOM   3498  NE  ARG A 221     -15.024  22.929   3.841  1.00 92.18           N  
ATOM   3499  HE  ARG A 221     -15.175  22.471   2.953  1.00 92.18           H  
ATOM   3500  NH1 ARG A 221     -15.850  24.401   5.403  1.00 92.18           N  
ATOM   3501 HH11 ARG A 221     -15.039  24.220   5.977  1.00 92.18           H  
ATOM   3502 HH12 ARG A 221     -16.526  25.098   5.681  1.00 92.18           H  
ATOM   3503  NH2 ARG A 221     -16.966  24.064   3.502  1.00 92.18           N  
ATOM   3504 HH21 ARG A 221     -17.644  24.751   3.799  1.00 92.18           H  
ATOM   3505 HH22 ARG A 221     -17.043  23.638   2.589  1.00 92.18           H  
ATOM   3506  CZ  ARG A 221     -15.936  23.792   4.252  1.00 92.18           C  
ATOM   3507  N   LEU A 222      -9.050  19.765   4.727  1.00 92.43           N  
ATOM   3508  H   LEU A 222      -9.861  19.169   4.641  1.00 92.43           H  
ATOM   3509  CA  LEU A 222      -7.894  19.280   5.487  1.00 92.43           C  
ATOM   3510  HA  LEU A 222      -7.665  20.006   6.267  1.00 92.43           H  
ATOM   3511  C   LEU A 222      -6.625  19.187   4.625  1.00 92.43           C  
ATOM   3512  CB  LEU A 222      -8.203  17.923   6.145  1.00 92.43           C  
ATOM   3513  HB2 LEU A 222      -7.259  17.526   6.518  1.00 92.43           H  
ATOM   3514  HB3 LEU A 222      -8.579  17.241   5.383  1.00 92.43           H  
ATOM   3515  O   LEU A 222      -5.543  19.441   5.142  1.00 92.43           O  
ATOM   3516  CG  LEU A 222      -9.171  17.939   7.341  1.00 92.43           C  
ATOM   3517  HG  LEU A 222     -10.127  18.373   7.049  1.00 92.43           H  
ATOM   3518  CD1 LEU A 222      -9.400  16.497   7.801  1.00 92.43           C  
ATOM   3519 HD11 LEU A 222      -8.444  16.017   8.012  1.00 92.43           H  
ATOM   3520 HD12 LEU A 222      -9.924  15.944   7.021  1.00 92.43           H  
ATOM   3521 HD13 LEU A 222      -9.997  16.489   8.714  1.00 92.43           H  
ATOM   3522  CD2 LEU A 222      -8.616  18.726   8.530  1.00 92.43           C  
ATOM   3523 HD21 LEU A 222      -7.645  18.329   8.827  1.00 92.43           H  
ATOM   3524 HD22 LEU A 222      -9.297  18.652   9.378  1.00 92.43           H  
ATOM   3525 HD23 LEU A 222      -8.507  19.780   8.274  1.00 92.43           H  
ATOM   3526  N   THR A 223      -6.724  18.911   3.316  1.00 91.79           N  
ATOM   3527  H   THR A 223      -7.627  18.642   2.954  1.00 91.79           H  
ATOM   3528  CA  THR A 223      -5.547  18.878   2.422  1.00 91.79           C  
ATOM   3529  HA  THR A 223      -4.823  18.197   2.869  1.00 91.79           H  
ATOM   3530  C   THR A 223      -4.815  20.213   2.272  1.00 91.79           C  
ATOM   3531  CB  THR A 223      -5.842  18.347   1.013  1.00 91.79           C  
ATOM   3532  HB  THR A 223      -4.905  18.413   0.460  1.00 91.79           H  
ATOM   3533  O   THR A 223      -3.677  20.212   1.807  1.00 91.79           O  
ATOM   3534  CG2 THR A 223      -6.238  16.876   0.966  1.00 91.79           C  
ATOM   3535 HG21 THR A 223      -6.560  16.609  -0.040  1.00 91.79           H  
ATOM   3536 HG22 THR A 223      -7.034  16.654   1.677  1.00 91.79           H  
ATOM   3537 HG23 THR A 223      -5.358  16.289   1.228  1.00 91.79           H  
ATOM   3538  OG1 THR A 223      -6.768  19.107   0.276  1.00 91.79           O  
ATOM   3539  HG1 THR A 223      -7.485  19.418   0.833  1.00 91.79           H  
ATOM   3540  N   GLN A 224      -5.422  21.335   2.672  1.00 91.74           N  
ATOM   3541  H   GLN A 224      -6.355  21.279   3.054  1.00 91.74           H  
ATOM   3542  CA  GLN A 224      -4.771  22.650   2.661  1.00 91.74           C  
ATOM   3543  HA  GLN A 224      -4.241  22.778   1.717  1.00 91.74           H  
ATOM   3544  C   GLN A 224      -3.731  22.780   3.783  1.00 91.74           C  
ATOM   3545  CB  GLN A 224      -5.836  23.755   2.773  1.00 91.74           C  
ATOM   3546  HB2 GLN A 224      -6.348  23.668   3.731  1.00 91.74           H  
ATOM   3547  HB3 GLN A 224      -5.342  24.726   2.736  1.00 91.74           H  
ATOM   3548  O   GLN A 224      -2.697  23.409   3.584  1.00 91.74           O  
ATOM   3549  CG  GLN A 224      -6.868  23.677   1.634  1.00 91.74           C  
ATOM   3550  HG2 GLN A 224      -7.335  22.692   1.629  1.00 91.74           H  
ATOM   3551  HG3 GLN A 224      -6.360  23.813   0.679  1.00 91.74           H  
ATOM   3552  CD  GLN A 224      -7.987  24.707   1.739  1.00 91.74           C  
ATOM   3553  NE2 GLN A 224      -9.041  24.535   0.974  1.00 91.74           N  
ATOM   3554 HE21 GLN A 224      -9.088  23.731   0.365  1.00 91.74           H  
ATOM   3555 HE22 GLN A 224      -9.748  25.254   1.035  1.00 91.74           H  
ATOM   3556  OE1 GLN A 224      -7.959  25.675   2.478  1.00 91.74           O  
ATOM   3557  N   SER A 225      -3.985  22.149   4.934  1.00 92.04           N  
ATOM   3558  H   SER A 225      -4.875  21.683   5.034  1.00 92.04           H  
ATOM   3559  CA  SER A 225      -3.051  22.069   6.067  1.00 92.04           C  
ATOM   3560  HA  SER A 225      -2.364  22.916   6.037  1.00 92.04           H  
ATOM   3561  C   SER A 225      -2.202  20.797   6.035  1.00 92.04           C  
ATOM   3562  CB  SER A 225      -3.827  22.125   7.386  1.00 92.04           C  
ATOM   3563  HB2 SER A 225      -4.447  21.234   7.480  1.00 92.04           H  
ATOM   3564  HB3 SER A 225      -3.126  22.153   8.221  1.00 92.04           H  
ATOM   3565  O   SER A 225      -1.046  20.819   6.438  1.00 92.04           O  
ATOM   3566  OG  SER A 225      -4.657  23.273   7.419  1.00 92.04           O  
ATOM   3567  HG  SER A 225      -4.092  24.049   7.421  1.00 92.04           H  
ATOM   3568  N   HIS A 226      -2.760  19.703   5.506  1.00 94.12           N  
ATOM   3569  H   HIS A 226      -3.731  19.770   5.237  1.00 94.12           H  
ATOM   3570  CA  HIS A 226      -2.157  18.369   5.471  1.00 94.12           C  
ATOM   3571  HA  HIS A 226      -1.137  18.416   5.855  1.00 94.12           H  
ATOM   3572  C   HIS A 226      -2.113  17.818   4.037  1.00 94.12           C  
ATOM   3573  CB  HIS A 226      -2.956  17.451   6.403  1.00 94.12           C  
ATOM   3574  HB2 HIS A 226      -2.532  16.448   6.347  1.00 94.12           H  
ATOM   3575  HB3 HIS A 226      -3.992  17.410   6.068  1.00 94.12           H  
ATOM   3576  O   HIS A 226      -2.923  16.949   3.684  1.00 94.12           O  
ATOM   3577  CG  HIS A 226      -2.933  17.891   7.837  1.00 94.12           C  
ATOM   3578  CD2 HIS A 226      -4.007  18.307   8.565  1.00 94.12           C  
ATOM   3579  HD2 HIS A 226      -5.031  18.377   8.226  1.00 94.12           H  
ATOM   3580  ND1 HIS A 226      -1.793  17.939   8.631  1.00 94.12           N  
ATOM   3581  CE1 HIS A 226      -2.199  18.395   9.824  1.00 94.12           C  
ATOM   3582  HE1 HIS A 226      -1.549  18.553  10.671  1.00 94.12           H  
ATOM   3583  NE2 HIS A 226      -3.525  18.613   9.816  1.00 94.12           N  
ATOM   3584  HE2 HIS A 226      -4.077  18.893  10.614  1.00 94.12           H  
ATOM   3585  N   PRO A 227      -1.184  18.284   3.176  1.00 90.19           N  
ATOM   3586  CA  PRO A 227      -1.156  17.928   1.754  1.00 90.19           C  
ATOM   3587  HA  PRO A 227      -2.036  18.360   1.280  1.00 90.19           H  
ATOM   3588  C   PRO A 227      -1.144  16.422   1.475  1.00 90.19           C  
ATOM   3589  CB  PRO A 227       0.094  18.608   1.188  1.00 90.19           C  
ATOM   3590  HB2 PRO A 227      -0.034  18.879   0.140  1.00 90.19           H  
ATOM   3591  HB3 PRO A 227       0.966  17.968   1.317  1.00 90.19           H  
ATOM   3592  O   PRO A 227      -1.696  15.992   0.463  1.00 90.19           O  
ATOM   3593  CG  PRO A 227       0.238  19.842   2.075  1.00 90.19           C  
ATOM   3594  HG2 PRO A 227       1.262  20.217   2.091  1.00 90.19           H  
ATOM   3595  HG3 PRO A 227      -0.453  20.617   1.745  1.00 90.19           H  
ATOM   3596  CD  PRO A 227      -0.193  19.320   3.443  1.00 90.19           C  
ATOM   3597  HD2 PRO A 227      -0.607  20.148   4.018  1.00 90.19           H  
ATOM   3598  HD3 PRO A 227       0.660  18.889   3.966  1.00 90.19           H  
ATOM   3599  N   ILE A 228      -0.590  15.622   2.390  1.00 89.88           N  
ATOM   3600  H   ILE A 228      -0.168  16.071   3.191  1.00 89.88           H  
ATOM   3601  CA  ILE A 228      -0.570  14.153   2.375  1.00 89.88           C  
ATOM   3602  HA  ILE A 228       0.052  13.830   1.540  1.00 89.88           H  
ATOM   3603  C   ILE A 228      -1.948  13.501   2.196  1.00 89.88           C  
ATOM   3604  CB  ILE A 228       0.098  13.674   3.678  1.00 89.88           C  
ATOM   3605  HB  ILE A 228       1.071  14.165   3.724  1.00 89.88           H  
ATOM   3606  O   ILE A 228      -2.076  12.506   1.481  1.00 89.88           O  
ATOM   3607  CG1 ILE A 228       0.339  12.156   3.613  1.00 89.88           C  
ATOM   3608 HG12 ILE A 228      -0.606  11.617   3.680  1.00 89.88           H  
ATOM   3609 HG13 ILE A 228       0.826  11.905   2.671  1.00 89.88           H  
ATOM   3610  CG2 ILE A 228      -0.680  14.067   4.955  1.00 89.88           C  
ATOM   3611 HG21 ILE A 228      -1.591  13.476   5.053  1.00 89.88           H  
ATOM   3612 HG22 ILE A 228      -0.931  15.127   4.954  1.00 89.88           H  
ATOM   3613 HG23 ILE A 228      -0.062  13.890   5.835  1.00 89.88           H  
ATOM   3614  CD1 ILE A 228       1.247  11.722   4.754  1.00 89.88           C  
ATOM   3615 HD11 ILE A 228       1.641  10.724   4.564  1.00 89.88           H  
ATOM   3616 HD12 ILE A 228       0.715  11.727   5.705  1.00 89.88           H  
ATOM   3617 HD13 ILE A 228       2.074  12.431   4.787  1.00 89.88           H  
ATOM   3618  N   LEU A 229      -3.009  14.100   2.746  1.00 91.01           N  
ATOM   3619  H   LEU A 229      -2.862  14.953   3.267  1.00 91.01           H  
ATOM   3620  CA  LEU A 229      -4.372  13.568   2.656  1.00 91.01           C  
ATOM   3621  HA  LEU A 229      -4.354  12.533   2.996  1.00 91.01           H  
ATOM   3622  C   LEU A 229      -4.896  13.521   1.202  1.00 91.01           C  
ATOM   3623  CB  LEU A 229      -5.289  14.370   3.598  1.00 91.01           C  
ATOM   3624  HB2 LEU A 229      -6.313  14.019   3.468  1.00 91.01           H  
ATOM   3625  HB3 LEU A 229      -5.259  15.418   3.299  1.00 91.01           H  
ATOM   3626  O   LEU A 229      -5.871  12.828   0.924  1.00 91.01           O  
ATOM   3627  CG  LEU A 229      -4.939  14.297   5.099  1.00 91.01           C  
ATOM   3628  HG  LEU A 229      -3.920  14.654   5.244  1.00 91.01           H  
ATOM   3629  CD1 LEU A 229      -5.890  15.211   5.865  1.00 91.01           C  
ATOM   3630 HD11 LEU A 229      -6.917  14.855   5.783  1.00 91.01           H  
ATOM   3631 HD12 LEU A 229      -5.820  16.216   5.450  1.00 91.01           H  
ATOM   3632 HD13 LEU A 229      -5.604  15.245   6.917  1.00 91.01           H  
ATOM   3633  CD2 LEU A 229      -5.069  12.898   5.706  1.00 91.01           C  
ATOM   3634 HD21 LEU A 229      -4.391  12.204   5.210  1.00 91.01           H  
ATOM   3635 HD22 LEU A 229      -6.099  12.550   5.624  1.00 91.01           H  
ATOM   3636 HD23 LEU A 229      -4.806  12.933   6.763  1.00 91.01           H  
ATOM   3637  N   ASN A 230      -4.200  14.154   0.241  1.00 87.12           N  
ATOM   3638  H   ASN A 230      -3.394  14.685   0.539  1.00 87.12           H  
ATOM   3639  CA  ASN A 230      -4.444  14.022  -1.203  1.00 87.12           C  
ATOM   3640  HA  ASN A 230      -5.471  14.325  -1.409  1.00 87.12           H  
ATOM   3641  C   ASN A 230      -4.283  12.599  -1.758  1.00 87.12           C  
ATOM   3642  CB  ASN A 230      -3.464  14.922  -1.980  1.00 87.12           C  
ATOM   3643  HB2 ASN A 230      -3.261  14.501  -2.965  1.00 87.12           H  
ATOM   3644  HB3 ASN A 230      -2.495  14.970  -1.484  1.00 87.12           H  
ATOM   3645  O   ASN A 230      -4.601  12.392  -2.936  1.00 87.12           O  
ATOM   3646  CG  ASN A 230      -4.026  16.293  -2.231  1.00 87.12           C  
ATOM   3647  ND2 ASN A 230      -3.659  17.267  -1.439  1.00 87.12           N  
ATOM   3648 HD21 ASN A 230      -3.032  17.078  -0.671  1.00 87.12           H  
ATOM   3649 HD22 ASN A 230      -4.098  18.170  -1.555  1.00 87.12           H  
ATOM   3650  OD1 ASN A 230      -4.773  16.454  -3.187  1.00 87.12           O  
ATOM   3651  N   MET A 231      -3.715  11.679  -0.975  1.00 83.36           N  
ATOM   3652  H   MET A 231      -3.396  11.966  -0.061  1.00 83.36           H  
ATOM   3653  CA  MET A 231      -3.569  10.261  -1.309  1.00 83.36           C  
ATOM   3654  HA  MET A 231      -3.408  10.149  -2.382  1.00 83.36           H  
ATOM   3655  C   MET A 231      -4.806   9.431  -0.965  1.00 83.36           C  
ATOM   3656  CB  MET A 231      -2.351   9.693  -0.574  1.00 83.36           C  
ATOM   3657  HB2 MET A 231      -2.290   8.623  -0.771  1.00 83.36           H  
ATOM   3658  HB3 MET A 231      -2.456   9.844   0.500  1.00 83.36           H  
ATOM   3659  O   MET A 231      -4.932   8.316  -1.455  1.00 83.36           O  
ATOM   3660  CG  MET A 231      -1.073  10.373  -1.069  1.00 83.36           C  
ATOM   3661  HG2 MET A 231      -1.117  11.434  -0.825  1.00 83.36           H  
ATOM   3662  HG3 MET A 231      -1.020  10.269  -2.153  1.00 83.36           H  
ATOM   3663  SD  MET A 231       0.452   9.720  -0.372  1.00 83.36           S  
ATOM   3664  CE  MET A 231       0.360   8.005  -0.949  1.00 83.36           C  
ATOM   3665  HE1 MET A 231      -0.268   7.430  -0.269  1.00 83.36           H  
ATOM   3666  HE2 MET A 231       1.360   7.571  -0.965  1.00 83.36           H  
ATOM   3667  HE3 MET A 231      -0.054   7.965  -1.957  1.00 83.36           H  
ATOM   3668  N   ILE A 232      -5.720   9.957  -0.144  1.00 84.49           N  
ATOM   3669  H   ILE A 232      -5.606  10.904   0.187  1.00 84.49           H  
ATOM   3670  CA  ILE A 232      -6.927   9.235   0.255  1.00 84.49           C  
ATOM   3671  HA  ILE A 232      -6.649   8.198   0.444  1.00 84.49           H  
ATOM   3672  C   ILE A 232      -7.927   9.234  -0.904  1.00 84.49           C  
ATOM   3673  CB  ILE A 232      -7.482   9.813   1.574  1.00 84.49           C  
ATOM   3674  HB  ILE A 232      -7.551  10.896   1.469  1.00 84.49           H  
ATOM   3675  O   ILE A 232      -8.443  10.284  -1.295  1.00 84.49           O  
ATOM   3676  CG1 ILE A 232      -6.508   9.481   2.730  1.00 84.49           C  
ATOM   3677 HG12 ILE A 232      -6.612   8.431   3.005  1.00 84.49           H  
ATOM   3678 HG13 ILE A 232      -5.478   9.636   2.409  1.00 84.49           H  
ATOM   3679  CG2 ILE A 232      -8.887   9.276   1.903  1.00 84.49           C  
ATOM   3680 HG21 ILE A 232      -9.587   9.531   1.107  1.00 84.49           H  
ATOM   3681 HG22 ILE A 232      -8.846   8.192   2.012  1.00 84.49           H  
ATOM   3682 HG23 ILE A 232      -9.255   9.727   2.825  1.00 84.49           H  
ATOM   3683  CD1 ILE A 232      -6.720  10.355   3.967  1.00 84.49           C  
ATOM   3684 HD11 ILE A 232      -6.011  10.062   4.742  1.00 84.49           H  
ATOM   3685 HD12 ILE A 232      -7.734  10.254   4.355  1.00 84.49           H  
ATOM   3686 HD13 ILE A 232      -6.539  11.395   3.697  1.00 84.49           H  
ATOM   3687  N   ASP A 233      -8.230   8.050  -1.439  1.00 73.95           N  
ATOM   3688  H   ASP A 233      -7.810   7.223  -1.038  1.00 73.95           H  
ATOM   3689  CA  ASP A 233      -9.291   7.891  -2.425  1.00 73.95           C  
ATOM   3690  HA  ASP A 233      -9.212   8.738  -3.107  1.00 73.95           H  
ATOM   3691  C   ASP A 233     -10.662   7.966  -1.737  1.00 73.95           C  
ATOM   3692  CB  ASP A 233      -9.127   6.629  -3.293  1.00 73.95           C  
ATOM   3693  HB2 ASP A 233      -9.306   5.745  -2.681  1.00 73.95           H  
ATOM   3694  HB3 ASP A 233      -8.104   6.589  -3.668  1.00 73.95           H  
ATOM   3695  O   ASP A 233     -10.991   7.230  -0.795  1.00 73.95           O  
ATOM   3696  CG  ASP A 233     -10.087   6.626  -4.502  1.00 73.95           C  
ATOM   3697  OD1 ASP A 233     -10.695   7.689  -4.795  1.00 73.95           O  
ATOM   3698  OD2 ASP A 233     -10.248   5.565  -5.143  1.00 73.95           O  
ATOM   3699  N   THR A 234     -11.479   8.893  -2.228  1.00 65.13           N  
ATOM   3700  H   THR A 234     -11.144   9.427  -3.017  1.00 65.13           H  
ATOM   3701  CA  THR A 234     -12.867   9.088  -1.802  1.00 65.13           C  
ATOM   3702  HA  THR A 234     -12.987   8.665  -0.805  1.00 65.13           H  
ATOM   3703  C   THR A 234     -13.857   8.346  -2.697  1.00 65.13           C  
ATOM   3704  CB  THR A 234     -13.221  10.576  -1.704  1.00 65.13           C  
ATOM   3705  HB  THR A 234     -14.257  10.668  -1.379  1.00 65.13           H  
ATOM   3706  O   THR A 234     -15.031   8.214  -2.336  1.00 65.13           O  
ATOM   3707  CG2 THR A 234     -12.327  11.295  -0.697  1.00 65.13           C  
ATOM   3708 HG21 THR A 234     -12.365  10.776   0.261  1.00 65.13           H  
ATOM   3709 HG22 THR A 234     -11.294  11.310  -1.045  1.00 65.13           H  
ATOM   3710 HG23 THR A 234     -12.675  12.317  -0.552  1.00 65.13           H  
ATOM   3711  OG1 THR A 234     -13.062  11.231  -2.942  1.00 65.13           O  
ATOM   3712  HG1 THR A 234     -12.443  11.950  -2.790  1.00 65.13           H  
ATOM   3713  N   LYS A 235     -13.411   7.790  -3.834  1.00 59.74           N  
ATOM   3714  H   LYS A 235     -12.430   7.870  -4.062  1.00 59.74           H  
ATOM   3715  CA  LYS A 235     -14.223   6.872  -4.634  1.00 59.74           C  
ATOM   3716  HA  LYS A 235     -15.189   7.339  -4.826  1.00 59.74           H  
ATOM   3717  C   LYS A 235     -14.433   5.587  -3.837  1.00 59.74           C  
ATOM   3718  CB  LYS A 235     -13.543   6.557  -5.974  1.00 59.74           C  
ATOM   3719  HB2 LYS A 235     -12.597   6.057  -5.765  1.00 59.74           H  
ATOM   3720  HB3 LYS A 235     -14.163   5.852  -6.528  1.00 59.74           H  
ATOM   3721  O   LYS A 235     -13.492   4.931  -3.397  1.00 59.74           O  
ATOM   3722  CG  LYS A 235     -13.288   7.785  -6.862  1.00 59.74           C  
ATOM   3723  HG2 LYS A 235     -12.854   8.597  -6.278  1.00 59.74           H  
ATOM   3724  HG3 LYS A 235     -14.228   8.123  -7.297  1.00 59.74           H  
ATOM   3725  CD  LYS A 235     -12.299   7.398  -7.965  1.00 59.74           C  
ATOM   3726  HD2 LYS A 235     -11.366   7.090  -7.492  1.00 59.74           H  
ATOM   3727  HD3 LYS A 235     -12.697   6.556  -8.532  1.00 59.74           H  
ATOM   3728  CE  LYS A 235     -12.022   8.569  -8.907  1.00 59.74           C  
ATOM   3729  HE2 LYS A 235     -11.723   9.428  -8.306  1.00 59.74           H  
ATOM   3730  HE3 LYS A 235     -12.938   8.817  -9.442  1.00 59.74           H  
ATOM   3731  NZ  LYS A 235     -10.938   8.211  -9.851  1.00 59.74           N  
ATOM   3732  HZ1 LYS A 235     -11.117   7.339 -10.328  1.00 59.74           H  
ATOM   3733  HZ2 LYS A 235     -10.748   8.940 -10.523  1.00 59.74           H  
ATOM   3734  HZ3 LYS A 235     -10.063   8.104  -9.359  1.00 59.74           H  
ATOM   3735  N   LYS A 236     -15.691   5.163  -3.702  1.00 50.42           N  
ATOM   3736  H   LYS A 236     -16.422   5.761  -4.058  1.00 50.42           H  
ATOM   3737  CA  LYS A 236     -16.048   3.857  -3.124  1.00 50.42           C  
ATOM   3738  HA  LYS A 236     -15.410   3.674  -2.259  1.00 50.42           H  
ATOM   3739  C   LYS A 236     -15.746   2.724  -4.117  1.00 50.42           C  
ATOM   3740  CB  LYS A 236     -17.511   3.851  -2.650  1.00 50.42           C  
ATOM   3741  HB2 LYS A 236     -18.158   4.122  -3.485  1.00 50.42           H  
ATOM   3742  HB3 LYS A 236     -17.765   2.837  -2.343  1.00 50.42           H  
ATOM   3743  O   LYS A 236     -16.661   2.060  -4.598  1.00 50.42           O  
ATOM   3744  CG  LYS A 236     -17.787   4.788  -1.463  1.00 50.42           C  
ATOM   3745  HG2 LYS A 236     -17.135   4.523  -0.631  1.00 50.42           H  
ATOM   3746  HG3 LYS A 236     -17.598   5.821  -1.754  1.00 50.42           H  
ATOM   3747  CD  LYS A 236     -19.255   4.634  -1.037  1.00 50.42           C  
ATOM   3748  HD2 LYS A 236     -19.894   4.891  -1.882  1.00 50.42           H  
ATOM   3749  HD3 LYS A 236     -19.438   3.593  -0.768  1.00 50.42           H  
ATOM   3750  CE  LYS A 236     -19.607   5.530   0.155  1.00 50.42           C  
ATOM   3751  HE2 LYS A 236     -18.964   5.264   0.995  1.00 50.42           H  
ATOM   3752  HE3 LYS A 236     -19.393   6.565  -0.114  1.00 50.42           H  
ATOM   3753  NZ  LYS A 236     -21.038   5.381   0.530  1.00 50.42           N  
ATOM   3754  HZ1 LYS A 236     -21.638   5.635  -0.243  1.00 50.42           H  
ATOM   3755  HZ2 LYS A 236     -21.271   5.974   1.314  1.00 50.42           H  
ATOM   3756  HZ3 LYS A 236     -21.252   4.426   0.777  1.00 50.42           H  
ATOM   3757  N   SER A 237     -14.472   2.514  -4.449  1.00 45.43           N  
ATOM   3758  H   SER A 237     -13.769   3.121  -4.054  1.00 45.43           H  
ATOM   3759  CA  SER A 237     -14.051   1.403  -5.304  1.00 45.43           C  
ATOM   3760  HA  SER A 237     -14.687   1.389  -6.189  1.00 45.43           H  
ATOM   3761  C   SER A 237     -14.229   0.075  -4.566  1.00 45.43           C  
ATOM   3762  CB  SER A 237     -12.612   1.582  -5.796  1.00 45.43           C  
ATOM   3763  HB2 SER A 237     -12.520   2.528  -6.330  1.00 45.43           H  
ATOM   3764  HB3 SER A 237     -11.924   1.582  -4.950  1.00 45.43           H  
ATOM   3765  O   SER A 237     -13.375  -0.358  -3.792  1.00 45.43           O  
ATOM   3766  OG  SER A 237     -12.316   0.510  -6.672  1.00 45.43           O  
ATOM   3767  HG  SER A 237     -11.414   0.610  -6.985  1.00 45.43           H  
ATOM   3768  N   SER A 238     -15.341  -0.612  -4.837  1.00 44.89           N  
ATOM   3769  H   SER A 238     -16.041  -0.177  -5.420  1.00 44.89           H  
ATOM   3770  CA  SER A 238     -15.616  -1.969  -4.343  1.00 44.89           C  
ATOM   3771  HA  SER A 238     -15.483  -1.967  -3.261  1.00 44.89           H  
ATOM   3772  C   SER A 238     -14.658  -3.034  -4.901  1.00 44.89           C  
ATOM   3773  CB  SER A 238     -17.077  -2.331  -4.636  1.00 44.89           C  
ATOM   3774  HB2 SER A 238     -17.300  -3.324  -4.246  1.00 44.89           H  
ATOM   3775  HB3 SER A 238     -17.727  -1.610  -4.142  1.00 44.89           H  
ATOM   3776  O   SER A 238     -14.772  -4.200  -4.537  1.00 44.89           O  
ATOM   3777  OG  SER A 238     -17.328  -2.295  -6.030  1.00 44.89           O  
ATOM   3778  HG  SER A 238     -17.030  -3.126  -6.406  1.00 44.89           H  
ATOM   3779  N   LEU A 239     -13.732  -2.636  -5.782  1.00 46.51           N  
ATOM   3780  H   LEU A 239     -13.716  -1.655  -6.021  1.00 46.51           H  
ATOM   3781  CA  LEU A 239     -12.657  -3.450  -6.351  1.00 46.51           C  
ATOM   3782  HA  LEU A 239     -12.971  -4.493  -6.404  1.00 46.51           H  
ATOM   3783  C   LEU A 239     -11.376  -3.403  -5.493  1.00 46.51           C  
ATOM   3784  CB  LEU A 239     -12.370  -2.932  -7.777  1.00 46.51           C  
ATOM   3785  HB2 LEU A 239     -12.006  -1.908  -7.698  1.00 46.51           H  
ATOM   3786  HB3 LEU A 239     -11.558  -3.519  -8.209  1.00 46.51           H  
ATOM   3787  O   LEU A 239     -10.581  -4.339  -5.550  1.00 46.51           O  
ATOM   3788  CG  LEU A 239     -13.572  -2.956  -8.745  1.00 46.51           C  
ATOM   3789  HG  LEU A 239     -14.449  -2.524  -8.264  1.00 46.51           H  
ATOM   3790  CD1 LEU A 239     -13.287  -2.123  -9.992  1.00 46.51           C  
ATOM   3791 HD11 LEU A 239     -13.077  -1.093  -9.705  1.00 46.51           H  
ATOM   3792 HD12 LEU A 239     -12.416  -2.523 -10.512  1.00 46.51           H  
ATOM   3793 HD13 LEU A 239     -14.145  -2.138 -10.664  1.00 46.51           H  
ATOM   3794  CD2 LEU A 239     -13.911  -4.378  -9.184  1.00 46.51           C  
ATOM   3795 HD21 LEU A 239     -13.052  -4.830  -9.679  1.00 46.51           H  
ATOM   3796 HD22 LEU A 239     -14.756  -4.372  -9.873  1.00 46.51           H  
ATOM   3797 HD23 LEU A 239     -14.169  -4.973  -8.308  1.00 46.51           H  
ATOM   3798  N   ASN A 240     -11.192  -2.354  -4.676  1.00 48.17           N  
ATOM   3799  H   ASN A 240     -11.915  -1.650  -4.644  1.00 48.17           H  
ATOM   3800  CA  ASN A 240      -9.908  -2.013  -4.045  1.00 48.17           C  
ATOM   3801  HA  ASN A 240      -9.155  -2.716  -4.402  1.00 48.17           H  
ATOM   3802  C   ASN A 240      -9.884  -2.157  -2.509  1.00 48.17           C  
ATOM   3803  CB  ASN A 240      -9.458  -0.603  -4.507  1.00 48.17           C  
ATOM   3804  HB2 ASN A 240      -8.650  -0.243  -3.870  1.00 48.17           H  
ATOM   3805  HB3 ASN A 240     -10.282   0.103  -4.407  1.00 48.17           H  
ATOM   3806  O   ASN A 240      -8.996  -1.607  -1.867  1.00 48.17           O  
ATOM   3807  CG  ASN A 240      -8.924  -0.547  -5.927  1.00 48.17           C  
ATOM   3808  ND2 ASN A 240      -8.250   0.517  -6.293  1.00 48.17           N  
ATOM   3809 HD21 ASN A 240      -7.828   0.489  -7.210  1.00 48.17           H  
ATOM   3810 HD22 ASN A 240      -7.955   1.215  -5.625  1.00 48.17           H  
ATOM   3811  OD1 ASN A 240      -9.138  -1.426  -6.737  1.00 48.17           O  
ATOM   3812  N   ILE A 241     -10.811  -2.877  -1.871  1.00 52.93           N  
ATOM   3813  H   ILE A 241     -11.507  -3.360  -2.421  1.00 52.93           H  
ATOM   3814  CA  ILE A 241     -10.905  -2.909  -0.393  1.00 52.93           C  
ATOM   3815  HA  ILE A 241     -10.584  -1.927  -0.044  1.00 52.93           H  
ATOM   3816  C   ILE A 241      -9.902  -3.898   0.250  1.00 52.93           C  
ATOM   3817  CB  ILE A 241     -12.367  -3.062   0.111  1.00 52.93           C  
ATOM   3818  HB  ILE A 241     -12.653  -4.111   0.039  1.00 52.93           H  
ATOM   3819  O   ILE A 241     -10.278  -4.749   1.047  1.00 52.93           O  
ATOM   3820  CG1 ILE A 241     -13.365  -2.230  -0.737  1.00 52.93           C  
ATOM   3821 HG12 ILE A 241     -13.054  -1.186  -0.742  1.00 52.93           H  
ATOM   3822 HG13 ILE A 241     -13.348  -2.592  -1.765  1.00 52.93           H  
ATOM   3823  CG2 ILE A 241     -12.455  -2.614   1.589  1.00 52.93           C  
ATOM   3824 HG21 ILE A 241     -11.707  -3.121   2.198  1.00 52.93           H  
ATOM   3825 HG22 ILE A 241     -13.429  -2.870   2.006  1.00 52.93           H  
ATOM   3826 HG23 ILE A 241     -12.291  -1.539   1.665  1.00 52.93           H  
ATOM   3827  CD1 ILE A 241     -14.824  -2.308  -0.270  1.00 52.93           C  
ATOM   3828 HD11 ILE A 241     -14.947  -1.816   0.695  1.00 52.93           H  
ATOM   3829 HD12 ILE A 241     -15.128  -3.352  -0.197  1.00 52.93           H  
ATOM   3830 HD13 ILE A 241     -15.462  -1.799  -0.993  1.00 52.93           H  
ATOM   3831  N   SER A 242      -8.613  -3.808  -0.085  1.00 60.02           N  
ATOM   3832  H   SER A 242      -8.349  -3.050  -0.698  1.00 60.02           H  
ATOM   3833  CA  SER A 242      -7.539  -4.428   0.707  1.00 60.02           C  
ATOM   3834  HA  SER A 242      -7.902  -5.363   1.134  1.00 60.02           H  
ATOM   3835  C   SER A 242      -7.144  -3.514   1.876  1.00 60.02           C  
ATOM   3836  CB  SER A 242      -6.338  -4.782  -0.180  1.00 60.02           C  
ATOM   3837  HB2 SER A 242      -6.689  -5.283  -1.082  1.00 60.02           H  
ATOM   3838  HB3 SER A 242      -5.682  -5.466   0.359  1.00 60.02           H  
ATOM   3839  O   SER A 242      -7.508  -2.337   1.909  1.00 60.02           O  
ATOM   3840  OG  SER A 242      -5.618  -3.615  -0.524  1.00 60.02           O  
ATOM   3841  HG  SER A 242      -4.963  -3.828  -1.192  1.00 60.02           H  
ATOM   3842  N   GLY A 243      -6.376  -4.031   2.842  1.00 64.52           N  
ATOM   3843  H   GLY A 243      -6.091  -4.998   2.793  1.00 64.52           H  
ATOM   3844  CA  GLY A 243      -5.873  -3.221   3.959  1.00 64.52           C  
ATOM   3845  HA2 GLY A 243      -6.725  -2.743   4.441  1.00 64.52           H  
ATOM   3846  HA3 GLY A 243      -5.379  -3.876   4.677  1.00 64.52           H  
ATOM   3847  C   GLY A 243      -4.880  -2.118   3.565  1.00 64.52           C  
ATOM   3848  O   GLY A 243      -4.592  -1.251   4.385  1.00 64.52           O  
ATOM   3849  N   TYR A 244      -4.400  -2.154   2.319  1.00 77.70           N  
ATOM   3850  H   TYR A 244      -4.744  -2.891   1.719  1.00 77.70           H  
ATOM   3851  CA  TYR A 244      -3.290  -1.367   1.783  1.00 77.70           C  
ATOM   3852  HA  TYR A 244      -2.682  -0.992   2.606  1.00 77.70           H  
ATOM   3853  C   TYR A 244      -3.736  -0.156   0.951  1.00 77.70           C  
ATOM   3854  CB  TYR A 244      -2.421  -2.306   0.928  1.00 77.70           C  
ATOM   3855  HB2 TYR A 244      -2.979  -2.602   0.039  1.00 77.70           H  
ATOM   3856  HB3 TYR A 244      -1.547  -1.752   0.586  1.00 77.70           H  
ATOM   3857  O   TYR A 244      -2.923   0.716   0.671  1.00 77.70           O  
ATOM   3858  CG  TYR A 244      -1.966  -3.557   1.662  1.00 77.70           C  
ATOM   3859  CD1 TYR A 244      -0.783  -3.532   2.423  1.00 77.70           C  
ATOM   3860  HD1 TYR A 244      -0.173  -2.641   2.443  1.00 77.70           H  
ATOM   3861  CD2 TYR A 244      -2.760  -4.722   1.639  1.00 77.70           C  
ATOM   3862  HD2 TYR A 244      -3.652  -4.758   1.031  1.00 77.70           H  
ATOM   3863  CE1 TYR A 244      -0.404  -4.658   3.180  1.00 77.70           C  
ATOM   3864  HE1 TYR A 244       0.509  -4.638   3.755  1.00 77.70           H  
ATOM   3865  CE2 TYR A 244      -2.405  -5.834   2.425  1.00 77.70           C  
ATOM   3866  HE2 TYR A 244      -3.010  -6.729   2.443  1.00 77.70           H  
ATOM   3867  OH  TYR A 244      -0.901  -6.872   3.964  1.00 77.70           O  
ATOM   3868  HH  TYR A 244      -0.032  -6.796   4.364  1.00 77.70           H  
ATOM   3869  CZ  TYR A 244      -1.231  -5.801   3.202  1.00 77.70           C  
ATOM   3870  N   ASN A 245      -5.004  -0.087   0.532  1.00 72.89           N  
ATOM   3871  H   ASN A 245      -5.650  -0.802   0.834  1.00 72.89           H  
ATOM   3872  CA  ASN A 245      -5.515   1.015  -0.290  1.00 72.89           C  
ATOM   3873  HA  ASN A 245      -4.688   1.454  -0.849  1.00 72.89           H  
ATOM   3874  C   ASN A 245      -6.111   2.135   0.580  1.00 72.89           C  
ATOM   3875  CB  ASN A 245      -6.522   0.465  -1.312  1.00 72.89           C  
ATOM   3876  HB2 ASN A 245      -7.056   1.295  -1.776  1.00 72.89           H  
ATOM   3877  HB3 ASN A 245      -7.244  -0.164  -0.792  1.00 72.89           H  
ATOM   3878  O   ASN A 245      -6.898   1.879   1.499  1.00 72.89           O  
ATOM   3879  CG  ASN A 245      -5.852  -0.314  -2.434  1.00 72.89           C  
ATOM   3880  ND2 ASN A 245      -6.404  -1.419  -2.862  1.00 72.89           N  
ATOM   3881 HD21 ASN A 245      -5.938  -1.859  -3.642  1.00 72.89           H  
ATOM   3882 HD22 ASN A 245      -7.271  -1.722  -2.441  1.00 72.89           H  
ATOM   3883  OD1 ASN A 245      -4.835   0.059  -2.972  1.00 72.89           O  
ATOM   3884  N   PHE A 246      -5.787   3.389   0.253  1.00 78.09           N  
ATOM   3885  H   PHE A 246      -5.147   3.520  -0.517  1.00 78.09           H  
ATOM   3886  CA  PHE A 246      -6.110   4.586   1.043  1.00 78.09           C  
ATOM   3887  HA  PHE A 246      -5.912   4.354   2.089  1.00 78.09           H  
ATOM   3888  C   PHE A 246      -7.579   5.027   0.972  1.00 78.09           C  
ATOM   3889  CB  PHE A 246      -5.176   5.735   0.641  1.00 78.09           C  
ATOM   3890  HB2 PHE A 246      -5.409   6.608   1.250  1.00 78.09           H  
ATOM   3891  HB3 PHE A 246      -5.360   5.987  -0.403  1.00 78.09           H  
ATOM   3892  O   PHE A 246      -7.887   6.173   0.666  1.00 78.09           O  
ATOM   3893  CG  PHE A 246      -3.714   5.447   0.842  1.00 78.09           C  
ATOM   3894  CD1 PHE A 246      -3.223   5.265   2.146  1.00 78.09           C  
ATOM   3895  HD1 PHE A 246      -3.884   5.333   2.997  1.00 78.09           H  
ATOM   3896  CD2 PHE A 246      -2.851   5.357  -0.265  1.00 78.09           C  
ATOM   3897  HD2 PHE A 246      -3.226   5.492  -1.269  1.00 78.09           H  
ATOM   3898  CE1 PHE A 246      -1.866   4.985   2.346  1.00 78.09           C  
ATOM   3899  HE1 PHE A 246      -1.502   4.823   3.349  1.00 78.09           H  
ATOM   3900  CE2 PHE A 246      -1.491   5.083  -0.059  1.00 78.09           C  
ATOM   3901  HE2 PHE A 246      -0.819   4.994  -0.900  1.00 78.09           H  
ATOM   3902  CZ  PHE A 246      -0.998   4.908   1.243  1.00 78.09           C  
ATOM   3903  HZ  PHE A 246       0.052   4.695   1.379  1.00 78.09           H  
ATOM   3904  N   SER A 247      -8.526   4.143   1.276  1.00 80.97           N  
ATOM   3905  H   SER A 247      -8.231   3.201   1.490  1.00 80.97           H  
ATOM   3906  CA  SER A 247      -9.932   4.545   1.371  1.00 80.97           C  
ATOM   3907  HA  SER A 247     -10.192   5.057   0.444  1.00 80.97           H  
ATOM   3908  C   SER A 247     -10.163   5.527   2.528  1.00 80.97           C  
ATOM   3909  CB  SER A 247     -10.850   3.325   1.492  1.00 80.97           C  
ATOM   3910  HB2 SER A 247     -10.644   2.637   0.672  1.00 80.97           H  
ATOM   3911  HB3 SER A 247     -11.886   3.655   1.413  1.00 80.97           H  
ATOM   3912  O   SER A 247      -9.615   5.358   3.622  1.00 80.97           O  
ATOM   3913  OG  SER A 247     -10.673   2.656   2.729  1.00 80.97           O  
ATOM   3914  HG  SER A 247      -9.773   2.322   2.739  1.00 80.97           H  
ATOM   3915  N   LEU A 248     -11.069   6.494   2.343  1.00 83.90           N  
ATOM   3916  H   LEU A 248     -11.342   6.700   1.393  1.00 83.90           H  
ATOM   3917  CA  LEU A 248     -11.496   7.402   3.421  1.00 83.90           C  
ATOM   3918  HA  LEU A 248     -10.631   7.998   3.714  1.00 83.90           H  
ATOM   3919  C   LEU A 248     -11.966   6.645   4.683  1.00 83.90           C  
ATOM   3920  CB  LEU A 248     -12.581   8.344   2.861  1.00 83.90           C  
ATOM   3921  HB2 LEU A 248     -12.175   8.850   1.985  1.00 83.90           H  
ATOM   3922  HB3 LEU A 248     -13.428   7.740   2.535  1.00 83.90           H  
ATOM   3923  O   LEU A 248     -11.724   7.090   5.799  1.00 83.90           O  
ATOM   3924  CG  LEU A 248     -13.097   9.414   3.846  1.00 83.90           C  
ATOM   3925  HG  LEU A 248     -13.538   8.926   4.715  1.00 83.90           H  
ATOM   3926  CD1 LEU A 248     -11.998  10.367   4.316  1.00 83.90           C  
ATOM   3927 HD11 LEU A 248     -11.517  10.838   3.458  1.00 83.90           H  
ATOM   3928 HD12 LEU A 248     -12.426  11.141   4.953  1.00 83.90           H  
ATOM   3929 HD13 LEU A 248     -11.250   9.825   4.895  1.00 83.90           H  
ATOM   3930  CD2 LEU A 248     -14.184  10.250   3.169  1.00 83.90           C  
ATOM   3931 HD21 LEU A 248     -13.776  10.769   2.302  1.00 83.90           H  
ATOM   3932 HD22 LEU A 248     -14.562  10.986   3.878  1.00 83.90           H  
ATOM   3933 HD23 LEU A 248     -15.009   9.608   2.859  1.00 83.90           H  
ATOM   3934  N   GLY A 249     -12.567   5.458   4.530  1.00 82.24           N  
ATOM   3935  H   GLY A 249     -12.681   5.113   3.587  1.00 82.24           H  
ATOM   3936  CA  GLY A 249     -12.961   4.599   5.655  1.00 82.24           C  
ATOM   3937  HA2 GLY A 249     -13.552   5.183   6.360  1.00 82.24           H  
ATOM   3938  HA3 GLY A 249     -13.582   3.789   5.272  1.00 82.24           H  
ATOM   3939  C   GLY A 249     -11.790   3.967   6.426  1.00 82.24           C  
ATOM   3940  O   GLY A 249     -11.928   3.700   7.620  1.00 82.24           O  
ATOM   3941  N   ALA A 250     -10.637   3.745   5.785  1.00 85.60           N  
ATOM   3942  H   ALA A 250     -10.556   4.022   4.817  1.00 85.60           H  
ATOM   3943  CA  ALA A 250      -9.405   3.348   6.468  1.00 85.60           C  
ATOM   3944  HA  ALA A 250      -9.632   2.571   7.198  1.00 85.60           H  
ATOM   3945  C   ALA A 250      -8.805   4.536   7.234  1.00 85.60           C  
ATOM   3946  CB  ALA A 250      -8.413   2.771   5.448  1.00 85.60           C  
ATOM   3947  HB1 ALA A 250      -8.871   1.952   4.894  1.00 85.60           H  
ATOM   3948  HB2 ALA A 250      -8.097   3.540   4.743  1.00 85.60           H  
ATOM   3949  HB3 ALA A 250      -7.529   2.400   5.967  1.00 85.60           H  
ATOM   3950  O   ALA A 250      -8.526   4.418   8.426  1.00 85.60           O  
ATOM   3951  N   ALA A 251      -8.706   5.697   6.579  1.00 89.65           N  
ATOM   3952  H   ALA A 251      -8.948   5.716   5.599  1.00 89.65           H  
ATOM   3953  CA  ALA A 251      -8.181   6.924   7.174  1.00 89.65           C  
ATOM   3954  HA  ALA A 251      -7.163   6.739   7.516  1.00 89.65           H  
ATOM   3955  C   ALA A 251      -8.999   7.387   8.396  1.00 89.65           C  
ATOM   3956  CB  ALA A 251      -8.129   7.988   6.076  1.00 89.65           C  
ATOM   3957  HB1 ALA A 251      -7.675   8.897   6.472  1.00 89.65           H  
ATOM   3958  HB2 ALA A 251      -7.521   7.631   5.244  1.00 89.65           H  
ATOM   3959  HB3 ALA A 251      -9.132   8.217   5.716  1.00 89.65           H  
ATOM   3960  O   ALA A 251      -8.430   7.672   9.445  1.00 89.65           O  
ATOM   3961  N   VAL A 252     -10.335   7.371   8.316  1.00 88.58           N  
ATOM   3962  H   VAL A 252     -10.754   7.179   7.417  1.00 88.58           H  
ATOM   3963  CA  VAL A 252     -11.222   7.707   9.447  1.00 88.58           C  
ATOM   3964  HA  VAL A 252     -10.946   8.693   9.822  1.00 88.58           H  
ATOM   3965  C   VAL A 252     -11.045   6.740  10.623  1.00 88.58           C  
ATOM   3966  CB  VAL A 252     -12.688   7.769   8.972  1.00 88.58           C  
ATOM   3967  HB  VAL A 252     -12.914   6.886   8.374  1.00 88.58           H  
ATOM   3968  O   VAL A 252     -11.013   7.177  11.773  1.00 88.58           O  
ATOM   3969  CG1 VAL A 252     -13.699   7.838  10.121  1.00 88.58           C  
ATOM   3970 HG11 VAL A 252     -14.705   8.000   9.734  1.00 88.58           H  
ATOM   3971 HG12 VAL A 252     -13.431   8.660  10.785  1.00 88.58           H  
ATOM   3972 HG13 VAL A 252     -13.699   6.908  10.690  1.00 88.58           H  
ATOM   3973  CG2 VAL A 252     -12.900   9.025   8.117  1.00 88.58           C  
ATOM   3974 HG21 VAL A 252     -13.919   9.053   7.732  1.00 88.58           H  
ATOM   3975 HG22 VAL A 252     -12.706   9.911   8.722  1.00 88.58           H  
ATOM   3976 HG23 VAL A 252     -12.211   9.040   7.273  1.00 88.58           H  
ATOM   3977  N   LYS A 253     -10.861   5.437  10.362  1.00 89.53           N  
ATOM   3978  H   LYS A 253     -10.862   5.137   9.397  1.00 89.53           H  
ATOM   3979  CA  LYS A 253     -10.548   4.457  11.414  1.00 89.53           C  
ATOM   3980  HA  LYS A 253     -11.285   4.556  12.212  1.00 89.53           H  
ATOM   3981  C   LYS A 253      -9.180   4.726  12.047  1.00 89.53           C  
ATOM   3982  CB  LYS A 253     -10.610   3.036  10.840  1.00 89.53           C  
ATOM   3983  HB2 LYS A 253     -11.560   2.897  10.324  1.00 89.53           H  
ATOM   3984  HB3 LYS A 253      -9.803   2.914  10.117  1.00 89.53           H  
ATOM   3985  O   LYS A 253      -9.051   4.634  13.263  1.00 89.53           O  
ATOM   3986  CG  LYS A 253     -10.476   1.974  11.945  1.00 89.53           C  
ATOM   3987  HG2 LYS A 253      -9.725   2.267  12.679  1.00 89.53           H  
ATOM   3988  HG3 LYS A 253     -11.429   1.869  12.464  1.00 89.53           H  
ATOM   3989  CD  LYS A 253     -10.044   0.620  11.393  1.00 89.53           C  
ATOM   3990  HD2 LYS A 253      -9.908  -0.059  12.235  1.00 89.53           H  
ATOM   3991  HD3 LYS A 253      -9.089   0.724  10.878  1.00 89.53           H  
ATOM   3992  CE  LYS A 253     -11.089   0.048  10.445  1.00 89.53           C  
ATOM   3993  HE2 LYS A 253     -12.059   0.062  10.944  1.00 89.53           H  
ATOM   3994  HE3 LYS A 253     -11.142   0.679   9.558  1.00 89.53           H  
ATOM   3995  NZ  LYS A 253     -10.711  -1.327  10.080  1.00 89.53           N  
ATOM   3996  HZ1 LYS A 253     -11.328  -1.730   9.389  1.00 89.53           H  
ATOM   3997  HZ2 LYS A 253      -9.794  -1.336   9.655  1.00 89.53           H  
ATOM   3998  HZ3 LYS A 253     -10.603  -1.905  10.901  1.00 89.53           H  
ATOM   3999  N   ALA A 254      -8.170   5.053  11.242  1.00 92.10           N  
ATOM   4000  H   ALA A 254      -8.329   5.091  10.245  1.00 92.10           H  
ATOM   4001  CA  ALA A 254      -6.843   5.384  11.746  1.00 92.10           C  
ATOM   4002  HA  ALA A 254      -6.515   4.570  12.394  1.00 92.10           H  
ATOM   4003  C   ALA A 254      -6.876   6.649  12.619  1.00 92.10           C  
ATOM   4004  CB  ALA A 254      -5.870   5.478  10.567  1.00 92.10           C  
ATOM   4005  HB1 ALA A 254      -4.858   5.629  10.942  1.00 92.10           H  
ATOM   4006  HB2 ALA A 254      -6.142   6.311   9.919  1.00 92.10           H  
ATOM   4007  HB3 ALA A 254      -5.897   4.555   9.988  1.00 92.10           H  
ATOM   4008  O   ALA A 254      -6.387   6.619  13.744  1.00 92.10           O  
ATOM   4009  N   GLY A 255      -7.568   7.699  12.170  1.00 91.77           N  
ATOM   4010  H   GLY A 255      -7.926   7.670  11.226  1.00 91.77           H  
ATOM   4011  CA  GLY A 255      -7.800   8.914  12.950  1.00 91.77           C  
ATOM   4012  HA2 GLY A 255      -6.844   9.390  13.169  1.00 91.77           H  
ATOM   4013  HA3 GLY A 255      -8.411   9.595  12.356  1.00 91.77           H  
ATOM   4014  C   GLY A 255      -8.524   8.667  14.272  1.00 91.77           C  
ATOM   4015  O   GLY A 255      -8.095   9.169  15.306  1.00 91.77           O  
ATOM   4016  N   ALA A 256      -9.551   7.809  14.279  1.00 90.63           N  
ATOM   4017  H   ALA A 256      -9.881   7.445  13.397  1.00 90.63           H  
ATOM   4018  CA  ALA A 256     -10.237   7.387  15.505  1.00 90.63           C  
ATOM   4019  HA  ALA A 256     -10.670   8.269  15.977  1.00 90.63           H  
ATOM   4020  C   ALA A 256      -9.306   6.725  16.541  1.00 90.63           C  
ATOM   4021  CB  ALA A 256     -11.363   6.417  15.122  1.00 90.63           C  
ATOM   4022  HB1 ALA A 256     -11.965   6.187  16.002  1.00 90.63           H  
ATOM   4023  HB2 ALA A 256     -11.997   6.856  14.352  1.00 90.63           H  
ATOM   4024  HB3 ALA A 256     -10.944   5.485  14.744  1.00 90.63           H  
ATOM   4025  O   ALA A 256      -9.592   6.768  17.733  1.00 90.63           O  
ATOM   4026  N   CYS A 257      -8.194   6.129  16.101  1.00 92.61           N  
ATOM   4027  H   CYS A 257      -7.996   6.156  15.111  1.00 92.61           H  
ATOM   4028  CA  CYS A 257      -7.200   5.502  16.973  1.00 92.61           C  
ATOM   4029  HA  CYS A 257      -7.701   5.082  17.845  1.00 92.61           H  
ATOM   4030  C   CYS A 257      -6.147   6.483  17.505  1.00 92.61           C  
ATOM   4031  CB  CYS A 257      -6.526   4.362  16.204  1.00 92.61           C  
ATOM   4032  HB2 CYS A 257      -5.777   3.893  16.843  1.00 92.61           H  
ATOM   4033  HB3 CYS A 257      -6.025   4.751  15.318  1.00 92.61           H  
ATOM   4034  O   CYS A 257      -5.455   6.156  18.466  1.00 92.61           O  
ATOM   4035  SG  CYS A 257      -7.781   3.145  15.731  1.00 92.61           S  
ATOM   4036  HG  CYS A 257      -8.480   3.957  14.933  1.00 92.61           H  
ATOM   4037  N   MET A 258      -6.009   7.661  16.887  1.00 92.63           N  
ATOM   4038  H   MET A 258      -6.609   7.867  16.101  1.00 92.63           H  
ATOM   4039  CA  MET A 258      -5.083   8.715  17.318  1.00 92.63           C  
ATOM   4040  HA  MET A 258      -4.236   8.255  17.827  1.00 92.63           H  
ATOM   4041  C   MET A 258      -5.708   9.686  18.333  1.00 92.63           C  
ATOM   4042  CB  MET A 258      -4.534   9.476  16.103  1.00 92.63           C  
ATOM   4043  HB2 MET A 258      -5.356   9.981  15.596  1.00 92.63           H  
ATOM   4044  HB3 MET A 258      -3.839  10.233  16.466  1.00 92.63           H  
ATOM   4045  O   MET A 258      -5.001  10.525  18.892  1.00 92.63           O  
ATOM   4046  CG  MET A 258      -3.784   8.618  15.075  1.00 92.63           C  
ATOM   4047  HG2 MET A 258      -3.531   9.275  14.243  1.00 92.63           H  
ATOM   4048  HG3 MET A 258      -4.445   7.843  14.687  1.00 92.63           H  
ATOM   4049  SD  MET A 258      -2.239   7.846  15.640  1.00 92.63           S  
ATOM   4050  CE  MET A 258      -2.807   6.237  16.242  1.00 92.63           C  
ATOM   4051  HE1 MET A 258      -1.940   5.606  16.437  1.00 92.63           H  
ATOM   4052  HE2 MET A 258      -3.444   5.766  15.493  1.00 92.63           H  
ATOM   4053  HE3 MET A 258      -3.358   6.361  17.174  1.00 92.63           H  
ATOM   4054  N   LEU A 259      -7.013   9.571  18.602  1.00 90.08           N  
ATOM   4055  H   LEU A 259      -7.538   8.849  18.131  1.00 90.08           H  
ATOM   4056  CA  LEU A 259      -7.690  10.352  19.636  1.00 90.08           C  
ATOM   4057  HA  LEU A 259      -7.314  11.374  19.598  1.00 90.08           H  
ATOM   4058  C   LEU A 259      -7.384   9.803  21.036  1.00 90.08           C  
ATOM   4059  CB  LEU A 259      -9.207  10.390  19.391  1.00 90.08           C  
ATOM   4060  HB2 LEU A 259      -9.657  10.984  20.187  1.00 90.08           H  
ATOM   4061  HB3 LEU A 259      -9.599   9.377  19.475  1.00 90.08           H  
ATOM   4062  O   LEU A 259      -7.562   8.616  21.315  1.00 90.08           O  
ATOM   4063  CG  LEU A 259      -9.648  10.972  18.037  1.00 90.08           C  
ATOM   4064  HG  LEU A 259      -9.365  10.284  17.241  1.00 90.08           H  
ATOM   4065  CD1 LEU A 259     -11.169  11.101  18.033  1.00 90.08           C  
ATOM   4066 HD11 LEU A 259     -11.481  11.838  18.773  1.00 90.08           H  
ATOM   4067 HD12 LEU A 259     -11.614  10.137  18.281  1.00 90.08           H  
ATOM   4068 HD13 LEU A 259     -11.511  11.409  17.045  1.00 90.08           H  
ATOM   4069  CD2 LEU A 259      -9.052  12.348  17.740  1.00 90.08           C  
ATOM   4070 HD21 LEU A 259      -9.474  12.748  16.818  1.00 90.08           H  
ATOM   4071 HD22 LEU A 259      -9.254  13.033  18.564  1.00 90.08           H  
ATOM   4072 HD23 LEU A 259      -7.975  12.259  17.599  1.00 90.08           H  
ATOM   4073  N   ASP A 260      -6.958  10.692  21.929  1.00 81.63           N  
ATOM   4074  H   ASP A 260      -6.804  11.647  21.637  1.00 81.63           H  
ATOM   4075  CA  ASP A 260      -6.681  10.357  23.323  1.00 81.63           C  
ATOM   4076  HA  ASP A 260      -6.095   9.438  23.333  1.00 81.63           H  
ATOM   4077  C   ASP A 260      -7.962  10.078  24.125  1.00 81.63           C  
ATOM   4078  CB  ASP A 260      -5.814  11.454  23.951  1.00 81.63           C  
ATOM   4079  HB2 ASP A 260      -5.641  11.226  25.003  1.00 81.63           H  
ATOM   4080  HB3 ASP A 260      -6.324  12.414  23.882  1.00 81.63           H  
ATOM   4081  O   ASP A 260      -9.080  10.384  23.712  1.00 81.63           O  
ATOM   4082  CG  ASP A 260      -4.469  11.511  23.231  1.00 81.63           C  
ATOM   4083  OD1 ASP A 260      -3.690  10.545  23.374  1.00 81.63           O  
ATOM   4084  OD2 ASP A 260      -4.249  12.452  22.438  1.00 81.63           O  
ATOM   4085  N   GLY A 261      -7.807   9.423  25.277  1.00 75.42           N  
ATOM   4086  H   GLY A 261      -6.865   9.217  25.577  1.00 75.42           H  
ATOM   4087  CA  GLY A 261      -8.928   8.938  26.090  1.00 75.42           C  
ATOM   4088  HA2 GLY A 261      -9.711   9.696  26.106  1.00 75.42           H  
ATOM   4089  HA3 GLY A 261      -8.587   8.781  27.114  1.00 75.42           H  
ATOM   4090  C   GLY A 261      -9.552   7.629  25.587  1.00 75.42           C  
ATOM   4091  O   GLY A 261     -10.202   6.942  26.368  1.00 75.42           O  
ATOM   4092  N   GLY A 262      -9.307   7.228  24.332  1.00 74.80           N  
ATOM   4093  H   GLY A 262      -8.831   7.868  23.713  1.00 74.80           H  
ATOM   4094  CA  GLY A 262      -9.582   5.868  23.852  1.00 74.80           C  
ATOM   4095  HA2 GLY A 262      -9.047   5.164  24.489  1.00 74.80           H  
ATOM   4096  HA3 GLY A 262      -9.204   5.773  22.834  1.00 74.80           H  
ATOM   4097  C   GLY A 262     -11.057   5.456  23.852  1.00 74.80           C  
ATOM   4098  O   GLY A 262     -11.348   4.269  23.929  1.00 74.80           O  
ATOM   4099  N   ASN A 263     -11.982   6.413  23.772  1.00 82.54           N  
ATOM   4100  H   ASN A 263     -11.655   7.362  23.664  1.00 82.54           H  
ATOM   4101  CA  ASN A 263     -13.435   6.222  23.888  1.00 82.54           C  
ATOM   4102  HA  ASN A 263     -13.608   5.317  24.469  1.00 82.54           H  
ATOM   4103  C   ASN A 263     -14.151   6.005  22.535  1.00 82.54           C  
ATOM   4104  CB  ASN A 263     -14.005   7.408  24.692  1.00 82.54           C  
ATOM   4105  HB2 ASN A 263     -13.505   7.451  25.660  1.00 82.54           H  
ATOM   4106  HB3 ASN A 263     -15.068   7.244  24.869  1.00 82.54           H  
ATOM   4107  O   ASN A 263     -15.353   6.251  22.412  1.00 82.54           O  
ATOM   4108  CG  ASN A 263     -13.835   8.755  24.000  1.00 82.54           C  
ATOM   4109  ND2 ASN A 263     -14.197   9.831  24.656  1.00 82.54           N  
ATOM   4110 HD21 ASN A 263     -14.523   9.766  25.610  1.00 82.54           H  
ATOM   4111 HD22 ASN A 263     -13.986  10.707  24.201  1.00 82.54           H  
ATOM   4112  OD1 ASN A 263     -13.358   8.875  22.885  1.00 82.54           O  
ATOM   4113  N   MET A 264     -13.417   5.577  21.505  1.00 89.86           N  
ATOM   4114  H   MET A 264     -12.464   5.300  21.692  1.00 89.86           H  
ATOM   4115  CA  MET A 264     -13.912   5.430  20.134  1.00 89.86           C  
ATOM   4116  HA  MET A 264     -14.775   6.085  20.006  1.00 89.86           H  
ATOM   4117  C   MET A 264     -14.398   4.001  19.871  1.00 89.86           C  
ATOM   4118  CB  MET A 264     -12.834   5.896  19.144  1.00 89.86           C  
ATOM   4119  HB2 MET A 264     -13.145   5.663  18.126  1.00 89.86           H  
ATOM   4120  HB3 MET A 264     -11.900   5.372  19.350  1.00 89.86           H  
ATOM   4121  O   MET A 264     -13.897   3.039  20.448  1.00 89.86           O  
ATOM   4122  CG  MET A 264     -12.594   7.410  19.258  1.00 89.86           C  
ATOM   4123  HG2 MET A 264     -12.354   7.655  20.292  1.00 89.86           H  
ATOM   4124  HG3 MET A 264     -11.724   7.672  18.657  1.00 89.86           H  
ATOM   4125  SD  MET A 264     -13.984   8.458  18.731  1.00 89.86           S  
ATOM   4126  CE  MET A 264     -13.730   8.427  16.939  1.00 89.86           C  
ATOM   4127  HE1 MET A 264     -12.712   8.741  16.710  1.00 89.86           H  
ATOM   4128  HE2 MET A 264     -13.895   7.418  16.561  1.00 89.86           H  
ATOM   4129  HE3 MET A 264     -14.422   9.119  16.459  1.00 89.86           H  
ATOM   4130  N   LEU A 265     -15.384   3.830  18.985  1.00 91.00           N  
ATOM   4131  H   LEU A 265     -15.618   4.600  18.375  1.00 91.00           H  
ATOM   4132  CA  LEU A 265     -16.011   2.519  18.745  1.00 91.00           C  
ATOM   4133  HA  LEU A 265     -16.324   2.116  19.708  1.00 91.00           H  
ATOM   4134  C   LEU A 265     -15.019   1.518  18.127  1.00 91.00           C  
ATOM   4135  CB  LEU A 265     -17.237   2.736  17.840  1.00 91.00           C  
ATOM   4136  HB2 LEU A 265     -16.889   3.010  16.844  1.00 91.00           H  
ATOM   4137  HB3 LEU A 265     -17.821   3.569  18.231  1.00 91.00           H  
ATOM   4138  O   LEU A 265     -15.112   0.309  18.315  1.00 91.00           O  
ATOM   4139  CG  LEU A 265     -18.160   1.509  17.727  1.00 91.00           C  
ATOM   4140  HG  LEU A 265     -17.606   0.652  17.345  1.00 91.00           H  
ATOM   4141  CD1 LEU A 265     -18.778   1.160  19.082  1.00 91.00           C  
ATOM   4142 HD11 LEU A 265     -19.171   2.056  19.563  1.00 91.00           H  
ATOM   4143 HD12 LEU A 265     -19.593   0.449  18.949  1.00 91.00           H  
ATOM   4144 HD13 LEU A 265     -18.027   0.702  19.726  1.00 91.00           H  
ATOM   4145  CD2 LEU A 265     -19.301   1.813  16.754  1.00 91.00           C  
ATOM   4146 HD21 LEU A 265     -19.928   0.929  16.637  1.00 91.00           H  
ATOM   4147 HD22 LEU A 265     -18.886   2.081  15.782  1.00 91.00           H  
ATOM   4148 HD23 LEU A 265     -19.903   2.640  17.132  1.00 91.00           H  
ATOM   4149  N   GLU A 266     -14.044   2.057  17.408  1.00 90.13           N  
ATOM   4150  H   GLU A 266     -14.099   3.054  17.257  1.00 90.13           H  
ATOM   4151  CA  GLU A 266     -12.941   1.367  16.764  1.00 90.13           C  
ATOM   4152  HA  GLU A 266     -13.334   0.534  16.181  1.00 90.13           H  
ATOM   4153  C   GLU A 266     -11.932   0.790  17.773  1.00 90.13           C  
ATOM   4154  CB  GLU A 266     -12.255   2.372  15.818  1.00 90.13           C  
ATOM   4155  HB2 GLU A 266     -11.379   1.884  15.390  1.00 90.13           H  
ATOM   4156  HB3 GLU A 266     -11.904   3.232  16.389  1.00 90.13           H  
ATOM   4157  O   GLU A 266     -11.263  -0.192  17.459  1.00 90.13           O  
ATOM   4158  CG  GLU A 266     -13.128   2.860  14.641  1.00 90.13           C  
ATOM   4159  HG2 GLU A 266     -12.486   3.430  13.969  1.00 90.13           H  
ATOM   4160  HG3 GLU A 266     -13.468   1.983  14.090  1.00 90.13           H  
ATOM   4161  CD  GLU A 266     -14.344   3.746  14.994  1.00 90.13           C  
ATOM   4162  OE1 GLU A 266     -15.297   3.764  14.183  1.00 90.13           O  
ATOM   4163  OE2 GLU A 266     -14.357   4.435  16.042  1.00 90.13           O  
ATOM   4164  N   THR A 267     -11.837   1.346  18.986  1.00 91.97           N  
ATOM   4165  H   THR A 267     -12.454   2.108  19.231  1.00 91.97           H  
ATOM   4166  CA  THR A 267     -10.865   0.931  20.015  1.00 91.97           C  
ATOM   4167  HA  THR A 267     -10.089   0.342  19.526  1.00 91.97           H  
ATOM   4168  C   THR A 267     -11.460   0.005  21.081  1.00 91.97           C  
ATOM   4169  CB  THR A 267     -10.142   2.130  20.645  1.00 91.97           C  
ATOM   4170  HB  THR A 267      -9.323   1.743  21.252  1.00 91.97           H  
ATOM   4171  O   THR A 267     -10.815  -0.268  22.100  1.00 91.97           O  
ATOM   4172  CG2 THR A 267      -9.576   3.086  19.597  1.00 91.97           C  
ATOM   4173 HG21 THR A 267      -8.909   3.801  20.079  1.00 91.97           H  
ATOM   4174 HG22 THR A 267     -10.379   3.630  19.101  1.00 91.97           H  
ATOM   4175 HG23 THR A 267      -9.025   2.518  18.847  1.00 91.97           H  
ATOM   4176  OG1 THR A 267     -11.016   2.876  21.450  1.00 91.97           O  
ATOM   4177  HG1 THR A 267     -10.520   3.190  22.210  1.00 91.97           H  
ATOM   4178  N   ILE A 268     -12.669  -0.519  20.836  1.00 93.62           N  
ATOM   4179  H   ILE A 268     -13.150  -0.222  19.999  1.00 93.62           H  
ATOM   4180  CA  ILE A 268     -13.290  -1.573  21.647  1.00 93.62           C  
ATOM   4181  HA  ILE A 268     -13.397  -1.186  22.660  1.00 93.62           H  
ATOM   4182  C   ILE A 268     -12.384  -2.808  21.718  1.00 93.62           C  
ATOM   4183  CB  ILE A 268     -14.720  -1.897  21.157  1.00 93.62           C  
ATOM   4184  HB  ILE A 268     -15.251  -0.949  21.064  1.00 93.62           H  
ATOM   4185  O   ILE A 268     -11.917  -3.308  20.689  1.00 93.62           O  
ATOM   4186  CG1 ILE A 268     -15.456  -2.739  22.224  1.00 93.62           C  
ATOM   4187 HG12 ILE A 268     -14.966  -3.706  22.342  1.00 93.62           H  
ATOM   4188 HG13 ILE A 268     -15.401  -2.213  23.176  1.00 93.62           H  
ATOM   4189  CG2 ILE A 268     -14.750  -2.584  19.779  1.00 93.62           C  
ATOM   4190 HG21 ILE A 268     -14.092  -2.058  19.088  1.00 93.62           H  
ATOM   4191 HG22 ILE A 268     -15.762  -2.558  19.375  1.00 93.62           H  
ATOM   4192 HG23 ILE A 268     -14.420  -3.619  19.875  1.00 93.62           H  
ATOM   4193  CD1 ILE A 268     -16.936  -2.980  21.910  1.00 93.62           C  
ATOM   4194 HD11 ILE A 268     -17.414  -3.435  22.777  1.00 93.62           H  
ATOM   4195 HD12 ILE A 268     -17.421  -2.028  21.694  1.00 93.62           H  
ATOM   4196 HD13 ILE A 268     -17.041  -3.649  21.057  1.00 93.62           H  
ATOM   4197  N   LYS A 269     -12.154  -3.308  22.935  1.00 93.26           N  
ATOM   4198  H   LYS A 269     -12.567  -2.840  23.729  1.00 93.26           H  
ATOM   4199  CA  LYS A 269     -11.457  -4.568  23.187  1.00 93.26           C  
ATOM   4200  HA  LYS A 269     -11.034  -4.931  22.251  1.00 93.26           H  
ATOM   4201  C   LYS A 269     -12.457  -5.607  23.684  1.00 93.26           C  
ATOM   4202  CB  LYS A 269     -10.296  -4.353  24.167  1.00 93.26           C  
ATOM   4203  HB2 LYS A 269      -9.718  -3.481  23.861  1.00 93.26           H  
ATOM   4204  HB3 LYS A 269     -10.684  -4.181  25.171  1.00 93.26           H  
ATOM   4205  O   LYS A 269     -13.092  -5.436  24.723  1.00 93.26           O  
ATOM   4206  CG  LYS A 269      -9.386  -5.589  24.152  1.00 93.26           C  
ATOM   4207  HG2 LYS A 269      -9.970  -6.474  24.407  1.00 93.26           H  
ATOM   4208  HG3 LYS A 269      -8.986  -5.717  23.146  1.00 93.26           H  
ATOM   4209  CD  LYS A 269      -8.223  -5.477  25.140  1.00 93.26           C  
ATOM   4210  HD2 LYS A 269      -8.617  -5.421  26.155  1.00 93.26           H  
ATOM   4211  HD3 LYS A 269      -7.641  -4.582  24.920  1.00 93.26           H  
ATOM   4212  CE  LYS A 269      -7.358  -6.731  24.970  1.00 93.26           C  
ATOM   4213  HE2 LYS A 269      -7.988  -7.610  25.110  1.00 93.26           H  
ATOM   4214  HE3 LYS A 269      -6.989  -6.757  23.945  1.00 93.26           H  
ATOM   4215  NZ  LYS A 269      -6.221  -6.762  25.919  1.00 93.26           N  
ATOM   4216  HZ1 LYS A 269      -5.692  -7.611  25.779  1.00 93.26           H  
ATOM   4217  HZ2 LYS A 269      -5.613  -5.972  25.762  1.00 93.26           H  
ATOM   4218  HZ3 LYS A 269      -6.558  -6.749  26.871  1.00 93.26           H  
ATOM   4219  N   VAL A 270     -12.580  -6.695  22.938  1.00 91.69           N  
ATOM   4220  H   VAL A 270     -11.938  -6.813  22.167  1.00 91.69           H  
ATOM   4221  CA  VAL A 270     -13.360  -7.868  23.334  1.00 91.69           C  
ATOM   4222  HA  VAL A 270     -14.153  -7.569  24.019  1.00 91.69           H  
ATOM   4223  C   VAL A 270     -12.426  -8.828  24.062  1.00 91.69           C  
ATOM   4224  CB  VAL A 270     -14.008  -8.542  22.111  1.00 91.69           C  
ATOM   4225  HB  VAL A 270     -13.227  -8.951  21.469  1.00 91.69           H  
ATOM   4226  O   VAL A 270     -11.272  -8.978  23.670  1.00 91.69           O  
ATOM   4227  CG1 VAL A 270     -14.964  -9.667  22.514  1.00 91.69           C  
ATOM   4228 HG11 VAL A 270     -14.427 -10.444  23.057  1.00 91.69           H  
ATOM   4229 HG12 VAL A 270     -15.765  -9.284  23.146  1.00 91.69           H  
ATOM   4230 HG13 VAL A 270     -15.392 -10.119  21.619  1.00 91.69           H  
ATOM   4231  CG2 VAL A 270     -14.841  -7.551  21.286  1.00 91.69           C  
ATOM   4232 HG21 VAL A 270     -15.232  -8.066  20.408  1.00 91.69           H  
ATOM   4233 HG22 VAL A 270     -14.223  -6.715  20.959  1.00 91.69           H  
ATOM   4234 HG23 VAL A 270     -15.668  -7.170  21.884  1.00 91.69           H  
ATOM   4235  N   SER A 271     -12.923  -9.479  25.106  1.00 90.90           N  
ATOM   4236  H   SER A 271     -13.845  -9.241  25.442  1.00 90.90           H  
ATOM   4237  CA  SER A 271     -12.343 -10.699  25.659  1.00 90.90           C  
ATOM   4238  HA  SER A 271     -11.767 -11.191  24.875  1.00 90.90           H  
ATOM   4239  C   SER A 271     -13.477 -11.637  26.097  1.00 90.90           C  
ATOM   4240  CB  SER A 271     -11.389 -10.379  26.821  1.00 90.90           C  
ATOM   4241  HB2 SER A 271     -10.821  -9.479  26.586  1.00 90.90           H  
ATOM   4242  HB3 SER A 271     -10.680 -11.199  26.927  1.00 90.90           H  
ATOM   4243  O   SER A 271     -14.625 -11.191  26.224  1.00 90.90           O  
ATOM   4244  OG  SER A 271     -12.075 -10.211  28.054  1.00 90.90           O  
ATOM   4245  HG  SER A 271     -11.707 -10.840  28.678  1.00 90.90           H  
ATOM   4246  N   PRO A 272     -13.197 -12.914  26.409  1.00 85.36           N  
ATOM   4247  CA  PRO A 272     -14.221 -13.858  26.867  1.00 85.36           C  
ATOM   4248  HA  PRO A 272     -14.945 -13.998  26.064  1.00 85.36           H  
ATOM   4249  C   PRO A 272     -14.974 -13.416  28.131  1.00 85.36           C  
ATOM   4250  CB  PRO A 272     -13.472 -15.172  27.104  1.00 85.36           C  
ATOM   4251  HB2 PRO A 272     -13.086 -15.211  28.123  1.00 85.36           H  
ATOM   4252  HB3 PRO A 272     -14.102 -16.037  26.897  1.00 85.36           H  
ATOM   4253  O   PRO A 272     -16.087 -13.867  28.367  1.00 85.36           O  
ATOM   4254  CG  PRO A 272     -12.310 -15.070  26.121  1.00 85.36           C  
ATOM   4255  HG2 PRO A 272     -12.675 -15.293  25.118  1.00 85.36           H  
ATOM   4256  HG3 PRO A 272     -11.477 -15.716  26.397  1.00 85.36           H  
ATOM   4257  CD  PRO A 272     -11.934 -13.599  26.187  1.00 85.36           C  
ATOM   4258  HD2 PRO A 272     -11.461 -13.299  25.252  1.00 85.36           H  
ATOM   4259  HD3 PRO A 272     -11.263 -13.424  27.028  1.00 85.36           H  
ATOM   4260  N   GLN A 273     -14.379 -12.537  28.943  1.00 87.58           N  
ATOM   4261  H   GLN A 273     -13.465 -12.198  28.680  1.00 87.58           H  
ATOM   4262  CA  GLN A 273     -14.978 -12.004  30.171  1.00 87.58           C  
ATOM   4263  HA  GLN A 273     -15.635 -12.761  30.599  1.00 87.58           H  
ATOM   4264  C   GLN A 273     -15.842 -10.757  29.923  1.00 87.58           C  
ATOM   4265  CB  GLN A 273     -13.880 -11.682  31.204  1.00 87.58           C  
ATOM   4266  HB2 GLN A 273     -13.284 -10.839  30.857  1.00 87.58           H  
ATOM   4267  HB3 GLN A 273     -14.374 -11.372  32.125  1.00 87.58           H  
ATOM   4268  O   GLN A 273     -16.701 -10.447  30.744  1.00 87.58           O  
ATOM   4269  CG  GLN A 273     -12.955 -12.866  31.545  1.00 87.58           C  
ATOM   4270  HG2 GLN A 273     -13.564 -13.755  31.714  1.00 87.58           H  
ATOM   4271  HG3 GLN A 273     -12.432 -12.641  32.474  1.00 87.58           H  
ATOM   4272  CD  GLN A 273     -11.897 -13.167  30.482  1.00 87.58           C  
ATOM   4273  NE2 GLN A 273     -11.359 -14.366  30.450  1.00 87.58           N  
ATOM   4274 HE21 GLN A 273     -10.691 -14.530  29.711  1.00 87.58           H  
ATOM   4275 HE22 GLN A 273     -11.674 -15.083  31.088  1.00 87.58           H  
ATOM   4276  OE1 GLN A 273     -11.539 -12.349  29.646  1.00 87.58           O  
ATOM   4277  N   THR A 274     -15.627 -10.032  28.817  1.00 91.33           N  
ATOM   4278  H   THR A 274     -14.905 -10.322  28.173  1.00 91.33           H  
ATOM   4279  CA  THR A 274     -16.389  -8.816  28.475  1.00 91.33           C  
ATOM   4280  HA  THR A 274     -16.938  -8.483  29.356  1.00 91.33           H  
ATOM   4281  C   THR A 274     -17.444  -9.044  27.393  1.00 91.33           C  
ATOM   4282  CB  THR A 274     -15.470  -7.654  28.070  1.00 91.33           C  
ATOM   4283  HB  THR A 274     -16.089  -6.784  27.849  1.00 91.33           H  
ATOM   4284  O   THR A 274     -18.385  -8.257  27.312  1.00 91.33           O  
ATOM   4285  CG2 THR A 274     -14.488  -7.275  29.178  1.00 91.33           C  
ATOM   4286 HG21 THR A 274     -13.934  -6.383  28.887  1.00 91.33           H  
ATOM   4287 HG22 THR A 274     -15.036  -7.065  30.097  1.00 91.33           H  
ATOM   4288 HG23 THR A 274     -13.786  -8.089  29.356  1.00 91.33           H  
ATOM   4289  OG1 THR A 274     -14.711  -7.966  26.925  1.00 91.33           O  
ATOM   4290  HG1 THR A 274     -14.149  -7.208  26.746  1.00 91.33           H  
ATOM   4291  N   MET A 275     -17.329 -10.122  26.606  1.00 90.72           N  
ATOM   4292  H   MET A 275     -16.488 -10.671  26.713  1.00 90.72           H  
ATOM   4293  CA  MET A 275     -18.219 -10.498  25.496  1.00 90.72           C  
ATOM   4294  HA  MET A 275     -17.981  -9.868  24.639  1.00 90.72           H  
ATOM   4295  C   MET A 275     -19.711 -10.296  25.806  1.00 90.72           C  
ATOM   4296  CB  MET A 275     -17.925 -11.962  25.117  1.00 90.72           C  
ATOM   4297  HB2 MET A 275     -18.060 -12.597  25.993  1.00 90.72           H  
ATOM   4298  HB3 MET A 275     -16.885 -12.047  24.799  1.00 90.72           H  
ATOM   4299  O   MET A 275     -20.374  -9.495  25.145  1.00 90.72           O  
ATOM   4300  CG  MET A 275     -18.829 -12.492  23.997  1.00 90.72           C  
ATOM   4301  HG2 MET A 275     -18.596 -13.543  23.829  1.00 90.72           H  
ATOM   4302  HG3 MET A 275     -19.867 -12.447  24.327  1.00 90.72           H  
ATOM   4303  SD  MET A 275     -18.687 -11.609  22.422  1.00 90.72           S  
ATOM   4304  CE  MET A 275     -17.162 -12.355  21.799  1.00 90.72           C  
ATOM   4305  HE1 MET A 275     -16.943 -11.973  20.802  1.00 90.72           H  
ATOM   4306  HE2 MET A 275     -17.289 -13.437  21.748  1.00 90.72           H  
ATOM   4307  HE3 MET A 275     -16.334 -12.130  22.470  1.00 90.72           H  
ATOM   4308  N   ASP A 276     -20.239 -10.962  26.835  1.00 90.12           N  
ATOM   4309  H   ASP A 276     -19.685 -11.676  27.286  1.00 90.12           H  
ATOM   4310  CA  ASP A 276     -21.668 -10.893  27.167  1.00 90.12           C  
ATOM   4311  HA  ASP A 276     -22.255 -11.178  26.293  1.00 90.12           H  
ATOM   4312  C   ASP A 276     -22.107  -9.489  27.601  1.00 90.12           C  
ATOM   4313  CB  ASP A 276     -21.994 -11.860  28.308  1.00 90.12           C  
ATOM   4314  HB2 ASP A 276     -23.029 -11.676  28.596  1.00 90.12           H  
ATOM   4315  HB3 ASP A 276     -21.359 -11.632  29.163  1.00 90.12           H  
ATOM   4316  O   ASP A 276     -23.208  -9.049  27.275  1.00 90.12           O  
ATOM   4317  CG  ASP A 276     -21.876 -13.344  27.968  1.00 90.12           C  
ATOM   4318  OD1 ASP A 276     -21.723 -13.673  26.771  1.00 90.12           O  
ATOM   4319  OD2 ASP A 276     -21.966 -14.119  28.944  1.00 90.12           O  
ATOM   4320  N   GLY A 277     -21.242  -8.761  28.315  1.00 92.90           N  
ATOM   4321  H   GLY A 277     -20.325  -9.153  28.476  1.00 92.90           H  
ATOM   4322  CA  GLY A 277     -21.492  -7.379  28.725  1.00 92.90           C  
ATOM   4323  HA2 GLY A 277     -20.682  -7.057  29.381  1.00 92.90           H  
ATOM   4324  HA3 GLY A 277     -22.435  -7.321  29.269  1.00 92.90           H  
ATOM   4325  C   GLY A 277     -21.551  -6.429  27.528  1.00 92.90           C  
ATOM   4326  O   GLY A 277     -22.478  -5.626  27.416  1.00 92.90           O  
ATOM   4327  N   ILE A 278     -20.615  -6.579  26.586  1.00 94.50           N  
ATOM   4328  H   ILE A 278     -19.898  -7.270  26.754  1.00 94.50           H  
ATOM   4329  CA  ILE A 278     -20.579  -5.856  25.310  1.00 94.50           C  
ATOM   4330  HA  ILE A 278     -20.564  -4.785  25.512  1.00 94.50           H  
ATOM   4331  C   ILE A 278     -21.847  -6.149  24.493  1.00 94.50           C  
ATOM   4332  CB  ILE A 278     -19.283  -6.231  24.548  1.00 94.50           C  
ATOM   4333  HB  ILE A 278     -19.175  -7.315  24.555  1.00 94.50           H  
ATOM   4334  O   ILE A 278     -22.500  -5.220  24.013  1.00 94.50           O  
ATOM   4335  CG1 ILE A 278     -18.048  -5.616  25.241  1.00 94.50           C  
ATOM   4336 HG12 ILE A 278     -18.109  -5.793  26.315  1.00 94.50           H  
ATOM   4337 HG13 ILE A 278     -18.051  -4.538  25.076  1.00 94.50           H  
ATOM   4338  CG2 ILE A 278     -19.339  -5.779  23.081  1.00 94.50           C  
ATOM   4339 HG21 ILE A 278     -18.402  -6.013  22.577  1.00 94.50           H  
ATOM   4340 HG22 ILE A 278     -20.135  -6.317  22.566  1.00 94.50           H  
ATOM   4341 HG23 ILE A 278     -19.528  -4.707  23.018  1.00 94.50           H  
ATOM   4342  CD1 ILE A 278     -16.706  -6.184  24.761  1.00 94.50           C  
ATOM   4343 HD11 ILE A 278     -15.909  -5.803  25.400  1.00 94.50           H  
ATOM   4344 HD12 ILE A 278     -16.718  -7.272  24.821  1.00 94.50           H  
ATOM   4345 HD13 ILE A 278     -16.500  -5.871  23.737  1.00 94.50           H  
ATOM   4346  N   LEU A 279     -22.239  -7.420  24.364  1.00 94.29           N  
ATOM   4347  H   LEU A 279     -21.657  -8.140  24.767  1.00 94.29           H  
ATOM   4348  CA  LEU A 279     -23.447  -7.822  23.639  1.00 94.29           C  
ATOM   4349  HA  LEU A 279     -23.421  -7.374  22.646  1.00 94.29           H  
ATOM   4350  C   LEU A 279     -24.724  -7.297  24.313  1.00 94.29           C  
ATOM   4351  CB  LEU A 279     -23.470  -9.352  23.487  1.00 94.29           C  
ATOM   4352  HB2 LEU A 279     -23.310  -9.800  24.467  1.00 94.29           H  
ATOM   4353  HB3 LEU A 279     -24.458  -9.656  23.141  1.00 94.29           H  
ATOM   4354  O   LEU A 279     -25.602  -6.775  23.627  1.00 94.29           O  
ATOM   4355  CG  LEU A 279     -22.419  -9.904  22.503  1.00 94.29           C  
ATOM   4356  HG  LEU A 279     -21.426  -9.538  22.766  1.00 94.29           H  
ATOM   4357  CD1 LEU A 279     -22.421 -11.424  22.592  1.00 94.29           C  
ATOM   4358 HD11 LEU A 279     -21.690 -11.839  21.898  1.00 94.29           H  
ATOM   4359 HD12 LEU A 279     -23.412 -11.814  22.358  1.00 94.29           H  
ATOM   4360 HD13 LEU A 279     -22.145 -11.726  23.602  1.00 94.29           H  
ATOM   4361  CD2 LEU A 279     -22.707  -9.515  21.048  1.00 94.29           C  
ATOM   4362 HD21 LEU A 279     -22.605  -8.437  20.918  1.00 94.29           H  
ATOM   4363 HD22 LEU A 279     -23.713  -9.831  20.771  1.00 94.29           H  
ATOM   4364 HD23 LEU A 279     -21.987 -10.008  20.395  1.00 94.29           H  
ATOM   4365  N   LYS A 280     -24.807  -7.330  25.648  1.00 94.77           N  
ATOM   4366  H   LYS A 280     -24.072  -7.806  26.152  1.00 94.77           H  
ATOM   4367  CA  LYS A 280     -25.919  -6.752  26.420  1.00 94.77           C  
ATOM   4368  HA  LYS A 280     -26.849  -7.202  26.072  1.00 94.77           H  
ATOM   4369  C   LYS A 280     -26.038  -5.240  26.211  1.00 94.77           C  
ATOM   4370  CB  LYS A 280     -25.718  -7.117  27.897  1.00 94.77           C  
ATOM   4371  HB2 LYS A 280     -25.525  -8.188  27.957  1.00 94.77           H  
ATOM   4372  HB3 LYS A 280     -24.850  -6.592  28.295  1.00 94.77           H  
ATOM   4373  O   LYS A 280     -27.136  -4.740  25.966  1.00 94.77           O  
ATOM   4374  CG  LYS A 280     -26.947  -6.813  28.764  1.00 94.77           C  
ATOM   4375  HG2 LYS A 280     -27.807  -7.331  28.339  1.00 94.77           H  
ATOM   4376  HG3 LYS A 280     -27.147  -5.742  28.783  1.00 94.77           H  
ATOM   4377  CD  LYS A 280     -26.701  -7.320  30.191  1.00 94.77           C  
ATOM   4378  HD2 LYS A 280     -26.245  -8.308  30.126  1.00 94.77           H  
ATOM   4379  HD3 LYS A 280     -26.007  -6.657  30.707  1.00 94.77           H  
ATOM   4380  CE  LYS A 280     -28.017  -7.428  30.970  1.00 94.77           C  
ATOM   4381  HE2 LYS A 280     -28.339  -6.433  31.279  1.00 94.77           H  
ATOM   4382  HE3 LYS A 280     -28.772  -7.839  30.300  1.00 94.77           H  
ATOM   4383  NZ  LYS A 280     -27.876  -8.333  32.137  1.00 94.77           N  
ATOM   4384  HZ1 LYS A 280     -28.754  -8.464  32.620  1.00 94.77           H  
ATOM   4385  HZ2 LYS A 280     -27.588  -9.243  31.806  1.00 94.77           H  
ATOM   4386  HZ3 LYS A 280     -27.169  -8.012  32.783  1.00 94.77           H  
ATOM   4387  N   SER A 281     -24.917  -4.518  26.226  1.00 95.98           N  
ATOM   4388  H   SER A 281     -24.059  -4.978  26.494  1.00 95.98           H  
ATOM   4389  CA  SER A 281     -24.854  -3.091  25.882  1.00 95.98           C  
ATOM   4390  HA  SER A 281     -25.527  -2.537  26.537  1.00 95.98           H  
ATOM   4391  C   SER A 281     -25.302  -2.826  24.438  1.00 95.98           C  
ATOM   4392  CB  SER A 281     -23.430  -2.577  26.119  1.00 95.98           C  
ATOM   4393  HB2 SER A 281     -22.710  -3.338  25.817  1.00 95.98           H  
ATOM   4394  HB3 SER A 281     -23.251  -1.685  25.518  1.00 95.98           H  
ATOM   4395  O   SER A 281     -26.136  -1.952  24.202  1.00 95.98           O  
ATOM   4396  OG  SER A 281     -23.247  -2.275  27.490  1.00 95.98           O  
ATOM   4397  HG  SER A 281     -23.499  -1.365  27.659  1.00 95.98           H  
ATOM   4398  N   ILE A 282     -24.846  -3.624  23.467  1.00 95.80           N  
ATOM   4399  H   ILE A 282     -24.157  -4.321  23.711  1.00 95.80           H  
ATOM   4400  CA  ILE A 282     -25.290  -3.544  22.064  1.00 95.80           C  
ATOM   4401  HA  ILE A 282     -25.088  -2.539  21.693  1.00 95.80           H  
ATOM   4402  C   ILE A 282     -26.807  -3.752  21.945  1.00 95.80           C  
ATOM   4403  CB  ILE A 282     -24.480  -4.548  21.207  1.00 95.80           C  
ATOM   4404  HB  ILE A 282     -24.393  -5.485  21.759  1.00 95.80           H  
ATOM   4405  O   ILE A 282     -27.481  -2.980  21.260  1.00 95.80           O  
ATOM   4406  CG1 ILE A 282     -23.069  -3.979  20.981  1.00 95.80           C  
ATOM   4407 HG12 ILE A 282     -23.116  -3.153  20.272  1.00 95.80           H  
ATOM   4408 HG13 ILE A 282     -22.689  -3.592  21.927  1.00 95.80           H  
ATOM   4409  CG2 ILE A 282     -25.144  -4.867  19.858  1.00 95.80           C  
ATOM   4410 HG21 ILE A 282     -26.068  -5.416  20.038  1.00 95.80           H  
ATOM   4411 HG22 ILE A 282     -25.346  -3.947  19.311  1.00 95.80           H  
ATOM   4412 HG23 ILE A 282     -24.502  -5.512  19.257  1.00 95.80           H  
ATOM   4413  CD1 ILE A 282     -22.054  -5.008  20.483  1.00 95.80           C  
ATOM   4414 HD11 ILE A 282     -21.065  -4.551  20.508  1.00 95.80           H  
ATOM   4415 HD12 ILE A 282     -22.280  -5.313  19.462  1.00 95.80           H  
ATOM   4416 HD13 ILE A 282     -22.058  -5.881  21.136  1.00 95.80           H  
ATOM   4417  N   LEU A 283     -27.369  -4.745  22.638  1.00 96.11           N  
ATOM   4418  H   LEU A 283     -26.762  -5.363  23.159  1.00 96.11           H  
ATOM   4419  CA  LEU A 283     -28.807  -5.022  22.640  1.00 96.11           C  
ATOM   4420  HA  LEU A 283     -29.153  -5.061  21.607  1.00 96.11           H  
ATOM   4421  C   LEU A 283     -29.626  -3.927  23.333  1.00 96.11           C  
ATOM   4422  CB  LEU A 283     -29.067  -6.381  23.300  1.00 96.11           C  
ATOM   4423  HB2 LEU A 283     -28.561  -6.402  24.265  1.00 96.11           H  
ATOM   4424  HB3 LEU A 283     -30.136  -6.482  23.489  1.00 96.11           H  
ATOM   4425  O   LEU A 283     -30.711  -3.593  22.858  1.00 96.11           O  
ATOM   4426  CG  LEU A 283     -28.612  -7.590  22.465  1.00 96.11           C  
ATOM   4427  HG  LEU A 283     -27.552  -7.516  22.222  1.00 96.11           H  
ATOM   4428  CD1 LEU A 283     -28.845  -8.825  23.316  1.00 96.11           C  
ATOM   4429 HD11 LEU A 283     -29.908  -8.933  23.527  1.00 96.11           H  
ATOM   4430 HD12 LEU A 283     -28.291  -8.744  24.251  1.00 96.11           H  
ATOM   4431 HD13 LEU A 283     -28.501  -9.719  22.796  1.00 96.11           H  
ATOM   4432  CD2 LEU A 283     -29.400  -7.732  21.161  1.00 96.11           C  
ATOM   4433 HD21 LEU A 283     -29.150  -6.918  20.480  1.00 96.11           H  
ATOM   4434 HD22 LEU A 283     -30.469  -7.739  21.375  1.00 96.11           H  
ATOM   4435 HD23 LEU A 283     -29.134  -8.674  20.682  1.00 96.11           H  
ATOM   4436  N   LYS A 284     -29.111  -3.316  24.404  1.00 95.69           N  
ATOM   4437  H   LYS A 284     -28.248  -3.681  24.781  1.00 95.69           H  
ATOM   4438  CA  LYS A 284     -29.729  -2.154  25.059  1.00 95.69           C  
ATOM   4439  HA  LYS A 284     -30.737  -2.419  25.378  1.00 95.69           H  
ATOM   4440  C   LYS A 284     -29.868  -0.980  24.083  1.00 95.69           C  
ATOM   4441  CB  LYS A 284     -28.896  -1.809  26.302  1.00 95.69           C  
ATOM   4442  HB2 LYS A 284     -28.889  -2.671  26.968  1.00 95.69           H  
ATOM   4443  HB3 LYS A 284     -27.869  -1.626  25.986  1.00 95.69           H  
ATOM   4444  O   LYS A 284     -30.965  -0.439  23.944  1.00 95.69           O  
ATOM   4445  CG  LYS A 284     -29.385  -0.582  27.089  1.00 95.69           C  
ATOM   4446  HG2 LYS A 284     -30.369  -0.775  27.516  1.00 95.69           H  
ATOM   4447  HG3 LYS A 284     -29.439   0.282  26.427  1.00 95.69           H  
ATOM   4448  CD  LYS A 284     -28.372  -0.289  28.204  1.00 95.69           C  
ATOM   4449  HD2 LYS A 284     -28.410  -1.075  28.958  1.00 95.69           H  
ATOM   4450  HD3 LYS A 284     -27.380  -0.303  27.754  1.00 95.69           H  
ATOM   4451  CE  LYS A 284     -28.592   1.078  28.863  1.00 95.69           C  
ATOM   4452  HE2 LYS A 284     -29.383   0.994  29.608  1.00 95.69           H  
ATOM   4453  HE3 LYS A 284     -28.904   1.787  28.096  1.00 95.69           H  
ATOM   4454  NZ  LYS A 284     -27.334   1.566  29.474  1.00 95.69           N  
ATOM   4455  HZ1 LYS A 284     -27.432   2.438  29.974  1.00 95.69           H  
ATOM   4456  HZ2 LYS A 284     -26.656   1.717  28.741  1.00 95.69           H  
ATOM   4457  HZ3 LYS A 284     -26.878   0.863  30.039  1.00 95.69           H  
ATOM   4458  N   VAL A 285     -28.810  -0.634  23.340  1.00 95.50           N  
ATOM   4459  H   VAL A 285     -27.935  -1.111  23.505  1.00 95.50           H  
ATOM   4460  CA  VAL A 285     -28.882   0.423  22.309  1.00 95.50           C  
ATOM   4461  HA  VAL A 285     -29.352   1.296  22.762  1.00 95.50           H  
ATOM   4462  C   VAL A 285     -29.772  -0.002  21.134  1.00 95.50           C  
ATOM   4463  CB  VAL A 285     -27.490   0.862  21.810  1.00 95.50           C  
ATOM   4464  HB  VAL A 285     -27.030   0.048  21.248  1.00 95.50           H  
ATOM   4465  O   VAL A 285     -30.565   0.809  20.650  1.00 95.50           O  
ATOM   4466  CG1 VAL A 285     -27.589   2.102  20.916  1.00 95.50           C  
ATOM   4467 HG11 VAL A 285     -27.987   2.942  21.486  1.00 95.50           H  
ATOM   4468 HG12 VAL A 285     -26.602   2.355  20.528  1.00 95.50           H  
ATOM   4469 HG13 VAL A 285     -28.257   1.899  20.079  1.00 95.50           H  
ATOM   4470  CG2 VAL A 285     -26.563   1.269  22.954  1.00 95.50           C  
ATOM   4471 HG21 VAL A 285     -27.010   2.062  23.553  1.00 95.50           H  
ATOM   4472 HG22 VAL A 285     -26.378   0.405  23.593  1.00 95.50           H  
ATOM   4473 HG23 VAL A 285     -25.605   1.607  22.560  1.00 95.50           H  
ATOM   4474  N   LYS A 286     -29.719  -1.277  20.716  1.00 95.06           N  
ATOM   4475  H   LYS A 286     -29.009  -1.875  21.116  1.00 95.06           H  
ATOM   4476  CA  LYS A 286     -30.594  -1.838  19.672  1.00 95.06           C  
ATOM   4477  HA  LYS A 286     -30.404  -1.288  18.750  1.00 95.06           H  
ATOM   4478  C   LYS A 286     -32.070  -1.640  20.012  1.00 95.06           C  
ATOM   4479  CB  LYS A 286     -30.276  -3.332  19.452  1.00 95.06           C  
ATOM   4480  HB2 LYS A 286     -30.509  -3.868  20.372  1.00 95.06           H  
ATOM   4481  HB3 LYS A 286     -29.211  -3.452  19.254  1.00 95.06           H  
ATOM   4482  O   LYS A 286     -32.810  -1.119  19.180  1.00 95.06           O  
ATOM   4483  CG  LYS A 286     -31.066  -3.978  18.296  1.00 95.06           C  
ATOM   4484  HG2 LYS A 286     -30.452  -3.958  17.395  1.00 95.06           H  
ATOM   4485  HG3 LYS A 286     -31.978  -3.414  18.102  1.00 95.06           H  
ATOM   4486  CD  LYS A 286     -31.474  -5.427  18.601  1.00 95.06           C  
ATOM   4487  HD2 LYS A 286     -30.588  -6.038  18.775  1.00 95.06           H  
ATOM   4488  HD3 LYS A 286     -32.078  -5.438  19.508  1.00 95.06           H  
ATOM   4489  CE  LYS A 286     -32.308  -6.036  17.467  1.00 95.06           C  
ATOM   4490  HE2 LYS A 286     -33.109  -5.348  17.193  1.00 95.06           H  
ATOM   4491  HE3 LYS A 286     -32.751  -6.964  17.829  1.00 95.06           H  
ATOM   4492  NZ  LYS A 286     -31.476  -6.351  16.290  1.00 95.06           N  
ATOM   4493  HZ1 LYS A 286     -31.957  -6.928  15.614  1.00 95.06           H  
ATOM   4494  HZ2 LYS A 286     -31.052  -5.538  15.867  1.00 95.06           H  
ATOM   4495  HZ3 LYS A 286     -30.770  -7.018  16.566  1.00 95.06           H  
ATOM   4496  N   LYS A 287     -32.479  -2.016  21.229  1.00 94.77           N  
ATOM   4497  H   LYS A 287     -31.790  -2.441  21.834  1.00 94.77           H  
ATOM   4498  CA  LYS A 287     -33.849  -1.862  21.742  1.00 94.77           C  
ATOM   4499  HA  LYS A 287     -34.550  -2.297  21.029  1.00 94.77           H  
ATOM   4500  C   LYS A 287     -34.230  -0.376  21.843  1.00 94.77           C  
ATOM   4501  CB  LYS A 287     -33.991  -2.619  23.086  1.00 94.77           C  
ATOM   4502  HB2 LYS A 287     -34.952  -2.366  23.534  1.00 94.77           H  
ATOM   4503  HB3 LYS A 287     -33.205  -2.286  23.763  1.00 94.77           H  
ATOM   4504  O   LYS A 287     -35.279   0.008  21.338  1.00 94.77           O  
ATOM   4505  CG  LYS A 287     -33.918  -4.160  22.935  1.00 94.77           C  
ATOM   4506  HG2 LYS A 287     -34.796  -4.503  22.388  1.00 94.77           H  
ATOM   4507  HG3 LYS A 287     -33.041  -4.425  22.344  1.00 94.77           H  
ATOM   4508  CD  LYS A 287     -33.842  -4.911  24.284  1.00 94.77           C  
ATOM   4509  HD2 LYS A 287     -34.797  -4.815  24.802  1.00 94.77           H  
ATOM   4510  HD3 LYS A 287     -33.061  -4.460  24.896  1.00 94.77           H  
ATOM   4511  CE  LYS A 287     -33.505  -6.404  24.076  1.00 94.77           C  
ATOM   4512  HE2 LYS A 287     -32.539  -6.465  23.577  1.00 94.77           H  
ATOM   4513  HE3 LYS A 287     -34.246  -6.853  23.415  1.00 94.77           H  
ATOM   4514  NZ  LYS A 287     -33.435  -7.185  25.343  1.00 94.77           N  
ATOM   4515  HZ1 LYS A 287     -32.894  -6.723  26.060  1.00 94.77           H  
ATOM   4516  HZ2 LYS A 287     -32.901  -8.033  25.218  1.00 94.77           H  
ATOM   4517  HZ3 LYS A 287     -34.338  -7.455  25.705  1.00 94.77           H  
ATOM   4518  N   ALA A 288     -33.355   0.472  22.393  1.00 94.44           N  
ATOM   4519  H   ALA A 288     -32.509   0.091  22.794  1.00 94.44           H  
ATOM   4520  CA  ALA A 288     -33.624   1.901  22.597  1.00 94.44           C  
ATOM   4521  HA  ALA A 288     -34.574   1.998  23.122  1.00 94.44           H  
ATOM   4522  C   ALA A 288     -33.743   2.737  21.304  1.00 94.44           C  
ATOM   4523  CB  ALA A 288     -32.521   2.463  23.502  1.00 94.44           C  
ATOM   4524  HB1 ALA A 288     -31.553   2.377  23.008  1.00 94.44           H  
ATOM   4525  HB2 ALA A 288     -32.496   1.912  24.442  1.00 94.44           H  
ATOM   4526  HB3 ALA A 288     -32.723   3.513  23.714  1.00 94.44           H  
ATOM   4527  O   ALA A 288     -34.479   3.720  21.283  1.00 94.44           O  
ATOM   4528  N   LEU A 289     -33.026   2.377  20.231  1.00 93.25           N  
ATOM   4529  H   LEU A 289     -32.376   1.611  20.340  1.00 93.25           H  
ATOM   4530  CA  LEU A 289     -33.003   3.134  18.965  1.00 93.25           C  
ATOM   4531  HA  LEU A 289     -33.640   4.012  19.068  1.00 93.25           H  
ATOM   4532  C   LEU A 289     -33.608   2.386  17.767  1.00 93.25           C  
ATOM   4533  CB  LEU A 289     -31.570   3.622  18.685  1.00 93.25           C  
ATOM   4534  HB2 LEU A 289     -30.906   2.758  18.663  1.00 93.25           H  
ATOM   4535  HB3 LEU A 289     -31.540   4.093  17.703  1.00 93.25           H  
ATOM   4536  O   LEU A 289     -33.546   2.882  16.640  1.00 93.25           O  
ATOM   4537  CG  LEU A 289     -31.050   4.634  19.719  1.00 93.25           C  
ATOM   4538  HG  LEU A 289     -31.023   4.179  20.709  1.00 93.25           H  
ATOM   4539  CD1 LEU A 289     -29.633   5.038  19.338  1.00 93.25           C  
ATOM   4540 HD11 LEU A 289     -28.986   4.161  19.344  1.00 93.25           H  
ATOM   4541 HD12 LEU A 289     -29.275   5.746  20.085  1.00 93.25           H  
ATOM   4542 HD13 LEU A 289     -29.616   5.508  18.355  1.00 93.25           H  
ATOM   4543  CD2 LEU A 289     -31.879   5.921  19.777  1.00 93.25           C  
ATOM   4544 HD21 LEU A 289     -31.400   6.642  20.439  1.00 93.25           H  
ATOM   4545 HD22 LEU A 289     -32.867   5.708  20.186  1.00 93.25           H  
ATOM   4546 HD23 LEU A 289     -31.981   6.353  18.782  1.00 93.25           H  
ATOM   4547  N   GLY A 290     -34.193   1.208  17.998  1.00 92.57           N  
ATOM   4548  H   GLY A 290     -34.192   0.855  18.944  1.00 92.57           H  
ATOM   4549  CA  GLY A 290     -34.814   0.385  16.962  1.00 92.57           C  
ATOM   4550  HA2 GLY A 290     -35.612   0.951  16.481  1.00 92.57           H  
ATOM   4551  HA3 GLY A 290     -35.244  -0.498  17.434  1.00 92.57           H  
ATOM   4552  C   GLY A 290     -33.831  -0.085  15.888  1.00 92.57           C  
ATOM   4553  O   GLY A 290     -34.153  -0.010  14.703  1.00 92.57           O  
ATOM   4554  N   MET A 291     -32.630  -0.526  16.281  1.00 93.90           N  
ATOM   4555  H   MET A 291     -32.469  -0.616  17.274  1.00 93.90           H  
ATOM   4556  CA  MET A 291     -31.615  -1.014  15.337  1.00 93.90           C  
ATOM   4557  HA  MET A 291     -31.590  -0.322  14.495  1.00 93.90           H  
ATOM   4558  C   MET A 291     -31.971  -2.402  14.791  1.00 93.90           C  
ATOM   4559  CB  MET A 291     -30.209  -1.051  15.945  1.00 93.90           C  
ATOM   4560  HB2 MET A 291     -29.504  -1.343  15.166  1.00 93.90           H  
ATOM   4561  HB3 MET A 291     -30.173  -1.817  16.720  1.00 93.90           H  
ATOM   4562  O   MET A 291     -32.431  -3.282  15.522  1.00 93.90           O  
ATOM   4563  CG  MET A 291     -29.742   0.279  16.532  1.00 93.90           C  
ATOM   4564  HG2 MET A 291     -29.648   0.999  15.719  1.00 93.90           H  
ATOM   4565  HG3 MET A 291     -30.482   0.652  17.240  1.00 93.90           H  
ATOM   4566  SD  MET A 291     -28.154   0.145  17.393  1.00 93.90           S  
ATOM   4567  CE  MET A 291     -27.773   1.903  17.481  1.00 93.90           C  
ATOM   4568  HE1 MET A 291     -27.595   2.263  16.468  1.00 93.90           H  
ATOM   4569  HE2 MET A 291     -26.880   2.065  18.086  1.00 93.90           H  
ATOM   4570  HE3 MET A 291     -28.619   2.442  17.909  1.00 93.90           H  
ATOM   4571  N   PHE A 292     -31.707  -2.625  13.507  1.00 92.01           N  
ATOM   4572  H   PHE A 292     -31.273  -1.894  12.962  1.00 92.01           H  
ATOM   4573  CA  PHE A 292     -32.081  -3.847  12.793  1.00 92.01           C  
ATOM   4574  HA  PHE A 292     -32.265  -4.644  13.513  1.00 92.01           H  
ATOM   4575  C   PHE A 292     -30.958  -4.339  11.873  1.00 92.01           C  
ATOM   4576  CB  PHE A 292     -33.399  -3.602  12.031  1.00 92.01           C  
ATOM   4577  HB2 PHE A 292     -34.182  -3.405  12.763  1.00 92.01           H  
ATOM   4578  HB3 PHE A 292     -33.679  -4.521  11.515  1.00 92.01           H  
ATOM   4579  O   PHE A 292     -30.066  -3.576  11.503  1.00 92.01           O  
ATOM   4580  CG  PHE A 292     -33.392  -2.461  11.022  1.00 92.01           C  
ATOM   4581  CD1 PHE A 292     -33.725  -1.152  11.422  1.00 92.01           C  
ATOM   4582  HD1 PHE A 292     -33.974  -0.954  12.454  1.00 92.01           H  
ATOM   4583  CD2 PHE A 292     -33.104  -2.710   9.667  1.00 92.01           C  
ATOM   4584  HD2 PHE A 292     -32.894  -3.717   9.338  1.00 92.01           H  
ATOM   4585  CE1 PHE A 292     -33.743  -0.101  10.485  1.00 92.01           C  
ATOM   4586  HE1 PHE A 292     -33.995   0.901  10.799  1.00 92.01           H  
ATOM   4587  CE2 PHE A 292     -33.121  -1.663   8.728  1.00 92.01           C  
ATOM   4588  HE2 PHE A 292     -32.916  -1.866   7.688  1.00 92.01           H  
ATOM   4589  CZ  PHE A 292     -33.435  -0.356   9.138  1.00 92.01           C  
ATOM   4590  HZ  PHE A 292     -33.459   0.446   8.414  1.00 92.01           H  
ATOM   4591  N   ILE A 293     -31.014  -5.614  11.487  1.00 88.62           N  
ATOM   4592  H   ILE A 293     -31.756  -6.195  11.851  1.00 88.62           H  
ATOM   4593  CA  ILE A 293     -30.293  -6.135  10.319  1.00 88.62           C  
ATOM   4594  HA  ILE A 293     -29.319  -5.654  10.239  1.00 88.62           H  
ATOM   4595  C   ILE A 293     -31.132  -5.782   9.088  1.00 88.62           C  
ATOM   4596  CB  ILE A 293     -30.093  -7.665  10.430  1.00 88.62           C  
ATOM   4597  HB  ILE A 293     -31.077  -8.133  10.389  1.00 88.62           H  
ATOM   4598  O   ILE A 293     -32.299  -6.163   9.029  1.00 88.62           O  
ATOM   4599  CG1 ILE A 293     -29.464  -8.115  11.766  1.00 88.62           C  
ATOM   4600 HG12 ILE A 293     -29.467  -9.205  11.787  1.00 88.62           H  
ATOM   4601 HG13 ILE A 293     -30.102  -7.783  12.585  1.00 88.62           H  
ATOM   4602  CG2 ILE A 293     -29.287  -8.203   9.235  1.00 88.62           C  
ATOM   4603 HG21 ILE A 293     -29.848  -8.067   8.310  1.00 88.62           H  
ATOM   4604 HG22 ILE A 293     -29.106  -9.270   9.369  1.00 88.62           H  
ATOM   4605 HG23 ILE A 293     -28.330  -7.690   9.148  1.00 88.62           H  
ATOM   4606  CD1 ILE A 293     -28.040  -7.635  12.063  1.00 88.62           C  
ATOM   4607 HD11 ILE A 293     -27.733  -8.007  13.040  1.00 88.62           H  
ATOM   4608 HD12 ILE A 293     -28.009  -6.546  12.082  1.00 88.62           H  
ATOM   4609 HD13 ILE A 293     -27.347  -8.026  11.317  1.00 88.62           H  
ATOM   4610  N   SER A 294     -30.579  -5.027   8.138  1.00 84.46           N  
ATOM   4611  H   SER A 294     -29.609  -4.761   8.222  1.00 84.46           H  
ATOM   4612  CA  SER A 294     -31.287  -4.661   6.905  1.00 84.46           C  
ATOM   4613  HA  SER A 294     -32.333  -4.458   7.134  1.00 84.46           H  
ATOM   4614  C   SER A 294     -31.229  -5.794   5.884  1.00 84.46           C  
ATOM   4615  CB  SER A 294     -30.678  -3.394   6.298  1.00 84.46           C  
ATOM   4616  HB2 SER A 294     -29.645  -3.585   6.007  1.00 84.46           H  
ATOM   4617  HB3 SER A 294     -30.702  -2.586   7.030  1.00 84.46           H  
ATOM   4618  O   SER A 294     -30.161  -6.364   5.672  1.00 84.46           O  
ATOM   4619  OG  SER A 294     -31.436  -3.032   5.162  1.00 84.46           O  
ATOM   4620  HG  SER A 294     -31.009  -2.322   4.678  1.00 84.46           H  
ATOM   4621  N   ASP A 295     -32.324  -6.074   5.179  1.00 75.13           N  
ATOM   4622  H   ASP A 295     -33.194  -5.619   5.414  1.00 75.13           H  
ATOM   4623  CA  ASP A 295     -32.327  -7.037   4.070  1.00 75.13           C  
ATOM   4624  HA  ASP A 295     -31.820  -7.943   4.403  1.00 75.13           H  
ATOM   4625  C   ASP A 295     -31.549  -6.561   2.827  1.00 75.13           C  
ATOM   4626  CB  ASP A 295     -33.774  -7.418   3.722  1.00 75.13           C  
ATOM   4627  HB2 ASP A 295     -33.807  -7.825   2.711  1.00 75.13           H  
ATOM   4628  HB3 ASP A 295     -34.411  -6.535   3.748  1.00 75.13           H  
ATOM   4629  O   ASP A 295     -31.196  -7.393   1.993  1.00 75.13           O  
ATOM   4630  CG  ASP A 295     -34.293  -8.492   4.676  1.00 75.13           C  
ATOM   4631  OD1 ASP A 295     -33.840  -9.656   4.519  1.00 75.13           O  
ATOM   4632  OD2 ASP A 295     -35.105  -8.154   5.560  1.00 75.13           O  
ATOM   4633  N   THR A 296     -31.228  -5.262   2.707  1.00 72.62           N  
ATOM   4634  H   THR A 296     -31.570  -4.619   3.407  1.00 72.62           H  
ATOM   4635  CA  THR A 296     -30.469  -4.692   1.575  1.00 72.62           C  
ATOM   4636  HA  THR A 296     -31.064  -4.822   0.671  1.00 72.62           H  
ATOM   4637  C   THR A 296     -29.095  -5.368   1.412  1.00 72.62           C  
ATOM   4638  CB  THR A 296     -30.240  -3.179   1.754  1.00 72.62           C  
ATOM   4639  HB  THR A 296     -29.545  -3.005   2.576  1.00 72.62           H  
ATOM   4640  O   THR A 296     -28.259  -5.225   2.310  1.00 72.62           O  
ATOM   4641  CG2 THR A 296     -29.695  -2.510   0.491  1.00 72.62           C  
ATOM   4642 HG21 THR A 296     -30.383  -2.657  -0.342  1.00 72.62           H  
ATOM   4643 HG22 THR A 296     -29.559  -1.443   0.668  1.00 72.62           H  
ATOM   4644 HG23 THR A 296     -28.723  -2.930   0.235  1.00 72.62           H  
ATOM   4645  OG1 THR A 296     -31.449  -2.523   2.053  1.00 72.62           O  
ATOM   4646  HG1 THR A 296     -31.373  -1.628   1.715  1.00 72.62           H  
ATOM   4647  N   PRO A 297     -28.808  -6.064   0.291  1.00 64.83           N  
ATOM   4648  CA  PRO A 297     -27.504  -6.688   0.038  1.00 64.83           C  
ATOM   4649  HA  PRO A 297     -27.297  -7.390   0.845  1.00 64.83           H  
ATOM   4650  C   PRO A 297     -26.353  -5.676  -0.057  1.00 64.83           C  
ATOM   4651  CB  PRO A 297     -27.665  -7.474  -1.271  1.00 64.83           C  
ATOM   4652  HB2 PRO A 297     -27.091  -8.401  -1.267  1.00 64.83           H  
ATOM   4653  HB3 PRO A 297     -27.374  -6.855  -2.119  1.00 64.83           H  
ATOM   4654  O   PRO A 297     -26.563  -4.511  -0.396  1.00 64.83           O  
ATOM   4655  CG  PRO A 297     -29.165  -7.745  -1.339  1.00 64.83           C  
ATOM   4656  HG2 PRO A 297     -29.419  -8.592  -0.702  1.00 64.83           H  
ATOM   4657  HG3 PRO A 297     -29.502  -7.912  -2.363  1.00 64.83           H  
ATOM   4658  CD  PRO A 297     -29.744  -6.462  -0.752  1.00 64.83           C  
ATOM   4659  HD2 PRO A 297     -29.785  -5.688  -1.518  1.00 64.83           H  
ATOM   4660  HD3 PRO A 297     -30.743  -6.660  -0.363  1.00 64.83           H  
ATOM   4661  N   GLY A 298     -25.123  -6.126   0.211  1.00 61.05           N  
ATOM   4662  H   GLY A 298     -25.024  -7.111   0.414  1.00 61.05           H  
ATOM   4663  CA  GLY A 298     -23.891  -5.326   0.092  1.00 61.05           C  
ATOM   4664  HA2 GLY A 298     -23.032  -5.997   0.062  1.00 61.05           H  
ATOM   4665  HA3 GLY A 298     -23.920  -4.784  -0.853  1.00 61.05           H  
ATOM   4666  C   GLY A 298     -23.646  -4.293   1.206  1.00 61.05           C  
ATOM   4667  O   GLY A 298     -22.521  -4.173   1.692  1.00 61.05           O  
ATOM   4668  N   GLU A 299     -24.675  -3.582   1.673  1.00 66.03           N  
ATOM   4669  H   GLU A 299     -25.570  -3.698   1.221  1.00 66.03           H  
ATOM   4670  CA  GLU A 299     -24.532  -2.530   2.691  1.00 66.03           C  
ATOM   4671  HA  GLU A 299     -23.533  -2.103   2.607  1.00 66.03           H  
ATOM   4672  C   GLU A 299     -24.694  -3.059   4.122  1.00 66.03           C  
ATOM   4673  CB  GLU A 299     -25.529  -1.388   2.448  1.00 66.03           C  
ATOM   4674  HB2 GLU A 299     -26.548  -1.768   2.515  1.00 66.03           H  
ATOM   4675  HB3 GLU A 299     -25.380  -0.648   3.234  1.00 66.03           H  
ATOM   4676  O   GLU A 299     -25.677  -3.733   4.422  1.00 66.03           O  
ATOM   4677  CG  GLU A 299     -25.323  -0.709   1.087  1.00 66.03           C  
ATOM   4678  HG2 GLU A 299     -25.711  -1.355   0.299  1.00 66.03           H  
ATOM   4679  HG3 GLU A 299     -24.253  -0.581   0.925  1.00 66.03           H  
ATOM   4680  CD  GLU A 299     -26.004   0.665   1.011  1.00 66.03           C  
ATOM   4681  OE1 GLU A 299     -25.440   1.539   0.310  1.00 66.03           O  
ATOM   4682  OE2 GLU A 299     -27.049   0.844   1.677  1.00 66.03           O  
ATOM   4683  N   ARG A 300     -23.780  -2.705   5.039  1.00 76.92           N  
ATOM   4684  H   ARG A 300     -23.013  -2.120   4.740  1.00 76.92           H  
ATOM   4685  CA  ARG A 300     -23.897  -3.006   6.480  1.00 76.92           C  
ATOM   4686  HA  ARG A 300     -24.804  -3.587   6.650  1.00 76.92           H  
ATOM   4687  C   ARG A 300     -24.019  -1.725   7.295  1.00 76.92           C  
ATOM   4688  CB  ARG A 300     -22.715  -3.846   6.989  1.00 76.92           C  
ATOM   4689  HB2 ARG A 300     -21.790  -3.286   6.850  1.00 76.92           H  
ATOM   4690  HB3 ARG A 300     -22.852  -4.018   8.056  1.00 76.92           H  
ATOM   4691  O   ARG A 300     -23.144  -0.864   7.233  1.00 76.92           O  
ATOM   4692  CG  ARG A 300     -22.590  -5.204   6.285  1.00 76.92           C  
ATOM   4693  HG2 ARG A 300     -22.340  -5.044   5.237  1.00 76.92           H  
ATOM   4694  HG3 ARG A 300     -23.535  -5.743   6.349  1.00 76.92           H  
ATOM   4695  CD  ARG A 300     -21.485  -6.028   6.955  1.00 76.92           C  
ATOM   4696  HD2 ARG A 300     -20.601  -5.402   7.075  1.00 76.92           H  
ATOM   4697  HD3 ARG A 300     -21.838  -6.332   7.941  1.00 76.92           H  
ATOM   4698  NE  ARG A 300     -21.121  -7.214   6.154  1.00 76.92           N  
ATOM   4699  HE  ARG A 300     -21.433  -7.224   5.193  1.00 76.92           H  
ATOM   4700  NH1 ARG A 300     -19.961  -8.317   7.788  1.00 76.92           N  
ATOM   4701 HH11 ARG A 300     -19.515  -9.154   8.134  1.00 76.92           H  
ATOM   4702 HH12 ARG A 300     -20.226  -7.593   8.440  1.00 76.92           H  
ATOM   4703  NH2 ARG A 300     -20.111  -9.226   5.758  1.00 76.92           N  
ATOM   4704 HH21 ARG A 300     -19.567 -10.012   6.084  1.00 76.92           H  
ATOM   4705 HH22 ARG A 300     -20.414  -9.205   4.794  1.00 76.92           H  
ATOM   4706  CZ  ARG A 300     -20.402  -8.244   6.565  1.00 76.92           C  
ATOM   4707  N   ASN A 301     -25.078  -1.617   8.092  1.00 87.40           N  
ATOM   4708  H   ASN A 301     -25.750  -2.371   8.092  1.00 87.40           H  
ATOM   4709  CA  ASN A 301     -25.244  -0.511   9.036  1.00 87.40           C  
ATOM   4710  HA  ASN A 301     -24.902   0.395   8.537  1.00 87.40           H  
ATOM   4711  C   ASN A 301     -24.346  -0.694  10.296  1.00 87.40           C  
ATOM   4712  CB  ASN A 301     -26.752  -0.344   9.299  1.00 87.40           C  
ATOM   4713  HB2 ASN A 301     -26.947   0.644   9.717  1.00 87.40           H  
ATOM   4714  HB3 ASN A 301     -27.294  -0.398   8.355  1.00 87.40           H  
ATOM   4715  O   ASN A 301     -23.757  -1.764  10.471  1.00 87.40           O  
ATOM   4716  CG  ASN A 301     -27.320  -1.358  10.269  1.00 87.40           C  
ATOM   4717  ND2 ASN A 301     -28.327  -2.094   9.883  1.00 87.40           N  
ATOM   4718 HD21 ASN A 301     -28.757  -2.705  10.563  1.00 87.40           H  
ATOM   4719 HD22 ASN A 301     -28.508  -2.263   8.904  1.00 87.40           H  
ATOM   4720  OD1 ASN A 301     -26.880  -1.457  11.400  1.00 87.40           O  
ATOM   4721  N   PRO A 302     -24.216   0.310  11.191  1.00 88.47           N  
ATOM   4722  CA  PRO A 302     -23.331   0.223  12.360  1.00 88.47           C  
ATOM   4723  HA  PRO A 302     -22.301   0.161  12.006  1.00 88.47           H  
ATOM   4724  C   PRO A 302     -23.596  -0.971  13.286  1.00 88.47           C  
ATOM   4725  CB  PRO A 302     -23.512   1.542  13.116  1.00 88.47           C  
ATOM   4726  HB2 PRO A 302     -24.325   1.460  13.837  1.00 88.47           H  
ATOM   4727  HB3 PRO A 302     -22.593   1.848  13.616  1.00 88.47           H  
ATOM   4728  O   PRO A 302     -22.642  -1.581  13.764  1.00 88.47           O  
ATOM   4729  CG  PRO A 302     -23.915   2.517  12.015  1.00 88.47           C  
ATOM   4730  HG2 PRO A 302     -24.503   3.339  12.421  1.00 88.47           H  
ATOM   4731  HG3 PRO A 302     -23.028   2.881  11.498  1.00 88.47           H  
ATOM   4732  CD  PRO A 302     -24.753   1.657  11.074  1.00 88.47           C  
ATOM   4733  HD2 PRO A 302     -24.676   2.038  10.056  1.00 88.47           H  
ATOM   4734  HD3 PRO A 302     -25.792   1.664  11.404  1.00 88.47           H  
ATOM   4735  N   TYR A 303     -24.867  -1.334  13.494  1.00 93.69           N  
ATOM   4736  H   TYR A 303     -25.592  -0.878  12.959  1.00 93.69           H  
ATOM   4737  CA  TYR A 303     -25.274  -2.466  14.329  1.00 93.69           C  
ATOM   4738  HA  TYR A 303     -24.756  -2.405  15.285  1.00 93.69           H  
ATOM   4739  C   TYR A 303     -24.892  -3.811  13.686  1.00 93.69           C  
ATOM   4740  CB  TYR A 303     -26.780  -2.354  14.618  1.00 93.69           C  
ATOM   4741  HB2 TYR A 303     -26.949  -1.479  15.246  1.00 93.69           H  
ATOM   4742  HB3 TYR A 303     -27.329  -2.197  13.689  1.00 93.69           H  
ATOM   4743  O   TYR A 303     -24.282  -4.656  14.338  1.00 93.69           O  
ATOM   4744  CG  TYR A 303     -27.360  -3.571  15.301  1.00 93.69           C  
ATOM   4745  CD1 TYR A 303     -28.036  -4.544  14.538  1.00 93.69           C  
ATOM   4746  HD1 TYR A 303     -28.175  -4.402  13.477  1.00 93.69           H  
ATOM   4747  CD2 TYR A 303     -27.162  -3.759  16.682  1.00 93.69           C  
ATOM   4748  HD2 TYR A 303     -26.652  -3.007  17.266  1.00 93.69           H  
ATOM   4749  CE1 TYR A 303     -28.475  -5.731  15.152  1.00 93.69           C  
ATOM   4750  HE1 TYR A 303     -28.951  -6.510  14.576  1.00 93.69           H  
ATOM   4751  CE2 TYR A 303     -27.601  -4.947  17.295  1.00 93.69           C  
ATOM   4752  HE2 TYR A 303     -27.451  -5.102  18.353  1.00 93.69           H  
ATOM   4753  OH  TYR A 303     -28.645  -7.096  17.093  1.00 93.69           O  
ATOM   4754  HH  TYR A 303     -28.305  -7.251  17.978  1.00 93.69           H  
ATOM   4755  CZ  TYR A 303     -28.230  -5.942  16.523  1.00 93.69           C  
ATOM   4756  N   GLU A 304     -25.150  -3.980  12.384  1.00 91.18           N  
ATOM   4757  H   GLU A 304     -25.642  -3.243  11.899  1.00 91.18           H  
ATOM   4758  CA  GLU A 304     -24.692  -5.155  11.621  1.00 91.18           C  
ATOM   4759  HA  GLU A 304     -25.129  -6.063  12.035  1.00 91.18           H  
ATOM   4760  C   GLU A 304     -23.165  -5.310  11.651  1.00 91.18           C  
ATOM   4761  CB  GLU A 304     -25.087  -5.017  10.144  1.00 91.18           C  
ATOM   4762  HB2 GLU A 304     -24.573  -5.799   9.585  1.00 91.18           H  
ATOM   4763  HB3 GLU A 304     -24.741  -4.055   9.766  1.00 91.18           H  
ATOM   4764  O   GLU A 304     -22.642  -6.418  11.774  1.00 91.18           O  
ATOM   4765  CG  GLU A 304     -26.584  -5.142   9.870  1.00 91.18           C  
ATOM   4766  HG2 GLU A 304     -26.895  -6.153  10.132  1.00 91.18           H  
ATOM   4767  HG3 GLU A 304     -27.135  -4.431  10.486  1.00 91.18           H  
ATOM   4768  CD  GLU A 304     -26.878  -4.918   8.386  1.00 91.18           C  
ATOM   4769  OE1 GLU A 304     -27.855  -4.218   8.036  1.00 91.18           O  
ATOM   4770  OE2 GLU A 304     -26.120  -5.442   7.545  1.00 91.18           O  
ATOM   4771  N   ASN A 305     -22.443  -4.195  11.514  1.00 88.88           N  
ATOM   4772  H   ASN A 305     -22.941  -3.324  11.399  1.00 88.88           H  
ATOM   4773  CA  ASN A 305     -20.986  -4.179  11.463  1.00 88.88           C  
ATOM   4774  HA  ASN A 305     -20.657  -4.918  10.733  1.00 88.88           H  
ATOM   4775  C   ASN A 305     -20.373  -4.578  12.814  1.00 88.88           C  
ATOM   4776  CB  ASN A 305     -20.548  -2.783  10.988  1.00 88.88           C  
ATOM   4777  HB2 ASN A 305     -21.107  -2.518  10.091  1.00 88.88           H  
ATOM   4778  HB3 ASN A 305     -20.792  -2.055  11.761  1.00 88.88           H  
ATOM   4779  O   ASN A 305     -19.476  -5.419  12.841  1.00 88.88           O  
ATOM   4780  CG  ASN A 305     -19.071  -2.665  10.648  1.00 88.88           C  
ATOM   4781  ND2 ASN A 305     -18.568  -1.453  10.605  1.00 88.88           N  
ATOM   4782 HD21 ASN A 305     -17.621  -1.362  10.266  1.00 88.88           H  
ATOM   4783 HD22 ASN A 305     -19.168  -0.654  10.749  1.00 88.88           H  
ATOM   4784  OD1 ASN A 305     -18.355  -3.617  10.374  1.00 88.88           O  
ATOM   4785  N   ILE A 306     -20.869  -4.029  13.930  1.00 91.27           N  
ATOM   4786  H   ILE A 306     -21.619  -3.355  13.867  1.00 91.27           H  
ATOM   4787  CA  ILE A 306     -20.323  -4.353  15.254  1.00 91.27           C  
ATOM   4788  HA  ILE A 306     -19.238  -4.319  15.154  1.00 91.27           H  
ATOM   4789  C   ILE A 306     -20.653  -5.788  15.681  1.00 91.27           C  
ATOM   4790  CB  ILE A 306     -20.695  -3.280  16.300  1.00 91.27           C  
ATOM   4791  HB  ILE A 306     -20.457  -2.309  15.866  1.00 91.27           H  
ATOM   4792  O   ILE A 306     -19.743  -6.513  16.086  1.00 91.27           O  
ATOM   4793  CG1 ILE A 306     -19.828  -3.471  17.556  1.00 91.27           C  
ATOM   4794 HG12 ILE A 306     -20.311  -4.200  18.207  1.00 91.27           H  
ATOM   4795 HG13 ILE A 306     -18.844  -3.850  17.280  1.00 91.27           H  
ATOM   4796  CG2 ILE A 306     -22.183  -3.262  16.686  1.00 91.27           C  
ATOM   4797 HG21 ILE A 306     -22.790  -3.162  15.786  1.00 91.27           H  
ATOM   4798 HG22 ILE A 306     -22.464  -4.178  17.206  1.00 91.27           H  
ATOM   4799 HG23 ILE A 306     -22.390  -2.414  17.339  1.00 91.27           H  
ATOM   4800  CD1 ILE A 306     -19.621  -2.180  18.341  1.00 91.27           C  
ATOM   4801 HD11 ILE A 306     -18.984  -2.382  19.203  1.00 91.27           H  
ATOM   4802 HD12 ILE A 306     -20.578  -1.787  18.683  1.00 91.27           H  
ATOM   4803 HD13 ILE A 306     -19.126  -1.449  17.701  1.00 91.27           H  
ATOM   4804  N   LEU A 307     -21.902  -6.236  15.486  1.00 91.99           N  
ATOM   4805  H   LEU A 307     -22.596  -5.598  15.125  1.00 91.99           H  
ATOM   4806  CA  LEU A 307     -22.324  -7.607  15.795  1.00 91.99           C  
ATOM   4807  HA  LEU A 307     -22.161  -7.784  16.858  1.00 91.99           H  
ATOM   4808  C   LEU A 307     -21.479  -8.630  15.024  1.00 91.99           C  
ATOM   4809  CB  LEU A 307     -23.829  -7.753  15.487  1.00 91.99           C  
ATOM   4810  HB2 LEU A 307     -24.381  -7.020  16.075  1.00 91.99           H  
ATOM   4811  HB3 LEU A 307     -23.991  -7.524  14.433  1.00 91.99           H  
ATOM   4812  O   LEU A 307     -20.913  -9.539  15.627  1.00 91.99           O  
ATOM   4813  CG  LEU A 307     -24.406  -9.156  15.774  1.00 91.99           C  
ATOM   4814  HG  LEU A 307     -23.848  -9.901  15.207  1.00 91.99           H  
ATOM   4815  CD1 LEU A 307     -24.348  -9.516  17.258  1.00 91.99           C  
ATOM   4816 HD11 LEU A 307     -24.878  -8.774  17.854  1.00 91.99           H  
ATOM   4817 HD12 LEU A 307     -24.804 -10.494  17.410  1.00 91.99           H  
ATOM   4818 HD13 LEU A 307     -23.312  -9.583  17.590  1.00 91.99           H  
ATOM   4819  CD2 LEU A 307     -25.864  -9.217  15.319  1.00 91.99           C  
ATOM   4820 HD21 LEU A 307     -26.460  -8.477  15.854  1.00 91.99           H  
ATOM   4821 HD22 LEU A 307     -25.923  -9.030  14.247  1.00 91.99           H  
ATOM   4822 HD23 LEU A 307     -26.269 -10.210  15.519  1.00 91.99           H  
ATOM   4823  N   TYR A 308     -21.312  -8.436  13.708  1.00 88.88           N  
ATOM   4824  H   TYR A 308     -21.794  -7.665  13.267  1.00 88.88           H  
ATOM   4825  CA  TYR A 308     -20.486  -9.319  12.880  1.00 88.88           C  
ATOM   4826  HA  TYR A 308     -20.933 -10.313  12.868  1.00 88.88           H  
ATOM   4827  C   TYR A 308     -19.056  -9.449  13.407  1.00 88.88           C  
ATOM   4828  CB  TYR A 308     -20.406  -8.776  11.447  1.00 88.88           C  
ATOM   4829  HB2 TYR A 308     -21.411  -8.608  11.058  1.00 88.88           H  
ATOM   4830  HB3 TYR A 308     -19.919  -7.801  11.460  1.00 88.88           H  
ATOM   4831  O   TYR A 308     -18.502 -10.542  13.443  1.00 88.88           O  
ATOM   4832  CG  TYR A 308     -19.656  -9.693  10.498  1.00 88.88           C  
ATOM   4833  CD1 TYR A 308     -18.292  -9.463  10.230  1.00 88.88           C  
ATOM   4834  HD1 TYR A 308     -17.783  -8.641  10.710  1.00 88.88           H  
ATOM   4835  CD2 TYR A 308     -20.314 -10.785   9.897  1.00 88.88           C  
ATOM   4836  HD2 TYR A 308     -21.352 -10.983  10.122  1.00 88.88           H  
ATOM   4837  CE1 TYR A 308     -17.581 -10.331   9.378  1.00 88.88           C  
ATOM   4838  HE1 TYR A 308     -16.531 -10.165   9.188  1.00 88.88           H  
ATOM   4839  CE2 TYR A 308     -19.605 -11.656   9.047  1.00 88.88           C  
ATOM   4840  HE2 TYR A 308     -20.094 -12.516   8.613  1.00 88.88           H  
ATOM   4841  OH  TYR A 308     -17.554 -12.300   8.005  1.00 88.88           O  
ATOM   4842  HH  TYR A 308     -16.605 -12.152   7.993  1.00 88.88           H  
ATOM   4843  CZ  TYR A 308     -18.233 -11.443   8.805  1.00 88.88           C  
ATOM   4844  N   LYS A 309     -18.422  -8.328  13.759  1.00 87.54           N  
ATOM   4845  H   LYS A 309     -18.941  -7.461  13.763  1.00 87.54           H  
ATOM   4846  CA  LYS A 309     -16.993  -8.313  14.078  1.00 87.54           C  
ATOM   4847  HA  LYS A 309     -16.457  -8.942  13.366  1.00 87.54           H  
ATOM   4848  C   LYS A 309     -16.685  -8.899  15.453  1.00 87.54           C  
ATOM   4849  CB  LYS A 309     -16.470  -6.887  13.982  1.00 87.54           C  
ATOM   4850  HB2 LYS A 309     -17.050  -6.243  14.644  1.00 87.54           H  
ATOM   4851  HB3 LYS A 309     -15.430  -6.913  14.307  1.00 87.54           H  
ATOM   4852  O   LYS A 309     -15.650  -9.538  15.603  1.00 87.54           O  
ATOM   4853  CG  LYS A 309     -16.439  -6.314  12.567  1.00 87.54           C  
ATOM   4854  HG2 LYS A 309     -15.675  -6.852  12.005  1.00 87.54           H  
ATOM   4855  HG3 LYS A 309     -17.389  -6.457  12.051  1.00 87.54           H  
ATOM   4856  CD  LYS A 309     -16.118  -4.813  12.671  1.00 87.54           C  
ATOM   4857  HD2 LYS A 309     -17.053  -4.254  12.707  1.00 87.54           H  
ATOM   4858  HD3 LYS A 309     -15.578  -4.601  13.594  1.00 87.54           H  
ATOM   4859  CE  LYS A 309     -15.269  -4.316  11.506  1.00 87.54           C  
ATOM   4860  HE2 LYS A 309     -15.140  -3.241  11.627  1.00 87.54           H  
ATOM   4861  HE3 LYS A 309     -15.808  -4.496  10.575  1.00 87.54           H  
ATOM   4862  NZ  LYS A 309     -13.951  -4.999  11.515  1.00 87.54           N  
ATOM   4863  HZ1 LYS A 309     -13.298  -4.588  10.863  1.00 87.54           H  
ATOM   4864  HZ2 LYS A 309     -13.553  -4.982  12.443  1.00 87.54           H  
ATOM   4865  HZ3 LYS A 309     -14.068  -5.981  11.312  1.00 87.54           H  
ATOM   4866  N   ILE A 310     -17.571  -8.697  16.426  1.00 89.04           N  
ATOM   4867  H   ILE A 310     -18.395  -8.153  16.217  1.00 89.04           H  
ATOM   4868  CA  ILE A 310     -17.438  -9.250  17.779  1.00 89.04           C  
ATOM   4869  HA  ILE A 310     -16.437  -9.044  18.159  1.00 89.04           H  
ATOM   4870  C   ILE A 310     -17.582 -10.776  17.736  1.00 89.04           C  
ATOM   4871  CB  ILE A 310     -18.458  -8.554  18.703  1.00 89.04           C  
ATOM   4872  HB  ILE A 310     -19.429  -8.551  18.207  1.00 89.04           H  
ATOM   4873  O   ILE A 310     -16.650 -11.484  18.112  1.00 89.04           O  
ATOM   4874  CG1 ILE A 310     -18.002  -7.095  18.928  1.00 89.04           C  
ATOM   4875 HG12 ILE A 310     -17.718  -6.634  17.982  1.00 89.04           H  
ATOM   4876 HG13 ILE A 310     -17.134  -7.076  19.588  1.00 89.04           H  
ATOM   4877  CG2 ILE A 310     -18.616  -9.287  20.043  1.00 89.04           C  
ATOM   4878 HG21 ILE A 310     -19.001 -10.293  19.879  1.00 89.04           H  
ATOM   4879 HG22 ILE A 310     -17.659  -9.349  20.560  1.00 89.04           H  
ATOM   4880 HG23 ILE A 310     -19.336  -8.785  20.690  1.00 89.04           H  
ATOM   4881  CD1 ILE A 310     -19.101  -6.238  19.537  1.00 89.04           C  
ATOM   4882 HD11 ILE A 310     -18.743  -5.216  19.654  1.00 89.04           H  
ATOM   4883 HD12 ILE A 310     -19.383  -6.627  20.516  1.00 89.04           H  
ATOM   4884 HD13 ILE A 310     -19.976  -6.266  18.887  1.00 89.04           H  
ATOM   4885  N   CYS A 311     -18.687 -11.264  17.161  1.00 87.23           N  
ATOM   4886  H   CYS A 311     -19.411 -10.615  16.885  1.00 87.23           H  
ATOM   4887  CA  CYS A 311     -18.989 -12.688  16.977  1.00 87.23           C  
ATOM   4888  HA  CYS A 311     -18.954 -13.197  17.940  1.00 87.23           H  
ATOM   4889  C   CYS A 311     -18.005 -13.433  16.052  1.00 87.23           C  
ATOM   4890  CB  CYS A 311     -20.419 -12.768  16.421  1.00 87.23           C  
ATOM   4891  HB2 CYS A 311     -20.630 -13.781  16.077  1.00 87.23           H  
ATOM   4892  HB3 CYS A 311     -20.528 -12.086  15.578  1.00 87.23           H  
ATOM   4893  O   CYS A 311     -17.986 -14.661  16.021  1.00 87.23           O  
ATOM   4894  SG  CYS A 311     -21.608 -12.326  17.719  1.00 87.23           S  
ATOM   4895  HG  CYS A 311     -21.391 -13.411  18.469  1.00 87.23           H  
ATOM   4896  N   LEU A 312     -17.194 -12.708  15.274  1.00 83.83           N  
ATOM   4897  H   LEU A 312     -17.300 -11.704  15.297  1.00 83.83           H  
ATOM   4898  CA  LEU A 312     -16.150 -13.281  14.426  1.00 83.83           C  
ATOM   4899  HA  LEU A 312     -16.480 -14.256  14.067  1.00 83.83           H  
ATOM   4900  C   LEU A 312     -14.829 -13.513  15.170  1.00 83.83           C  
ATOM   4901  CB  LEU A 312     -15.960 -12.353  13.218  1.00 83.83           C  
ATOM   4902  HB2 LEU A 312     -15.776 -11.347  13.596  1.00 83.83           H  
ATOM   4903  HB3 LEU A 312     -16.880 -12.340  12.633  1.00 83.83           H  
ATOM   4904  O   LEU A 312     -14.182 -14.526  14.911  1.00 83.83           O  
ATOM   4905  CG  LEU A 312     -14.796 -12.746  12.299  1.00 83.83           C  
ATOM   4906  HG  LEU A 312     -13.875 -12.846  12.873  1.00 83.83           H  
ATOM   4907  CD1 LEU A 312     -15.073 -14.035  11.530  1.00 83.83           C  
ATOM   4908 HD11 LEU A 312     -15.263 -14.854  12.224  1.00 83.83           H  
ATOM   4909 HD12 LEU A 312     -15.939 -13.910  10.881  1.00 83.83           H  
ATOM   4910 HD13 LEU A 312     -14.203 -14.309  10.933  1.00 83.83           H  
ATOM   4911  CD2 LEU A 312     -14.572 -11.630  11.289  1.00 83.83           C  
ATOM   4912 HD21 LEU A 312     -15.408 -11.596  10.590  1.00 83.83           H  
ATOM   4913 HD22 LEU A 312     -14.482 -10.681  11.817  1.00 83.83           H  
ATOM   4914 HD23 LEU A 312     -13.646 -11.857  10.761  1.00 83.83           H  
ATOM   4915  N   SER A 313     -14.400 -12.572  16.018  1.00 72.69           N  
ATOM   4916  H   SER A 313     -14.976 -11.758  16.179  1.00 72.69           H  
ATOM   4917  CA  SER A 313     -13.075 -12.630  16.651  1.00 72.69           C  
ATOM   4918  HA  SER A 313     -12.393 -13.171  15.996  1.00 72.69           H  
ATOM   4919  C   SER A 313     -13.094 -13.388  17.979  1.00 72.69           C  
ATOM   4920  CB  SER A 313     -12.487 -11.230  16.868  1.00 72.69           C  
ATOM   4921  HB2 SER A 313     -13.079 -10.706  17.618  1.00 72.69           H  
ATOM   4922  HB3 SER A 313     -11.472 -11.337  17.249  1.00 72.69           H  
ATOM   4923  O   SER A 313     -12.293 -14.292  18.176  1.00 72.69           O  
ATOM   4924  OG  SER A 313     -12.454 -10.444  15.683  1.00 72.69           O  
ATOM   4925  HG  SER A 313     -12.019  -9.627  15.938  1.00 72.69           H  
ATOM   4926  N   GLY A 314     -14.000 -13.040  18.897  1.00 76.14           N  
ATOM   4927  H   GLY A 314     -14.724 -12.383  18.644  1.00 76.14           H  
ATOM   4928  CA  GLY A 314     -14.013 -13.576  20.266  1.00 76.14           C  
ATOM   4929  HA2 GLY A 314     -15.019 -13.482  20.675  1.00 76.14           H  
ATOM   4930  HA3 GLY A 314     -13.776 -14.639  20.232  1.00 76.14           H  
ATOM   4931  C   GLY A 314     -13.029 -12.902  21.241  1.00 76.14           C  
ATOM   4932  O   GLY A 314     -13.395 -12.688  22.393  1.00 76.14           O  
ATOM   4933  N   ASP A 315     -11.834 -12.502  20.790  1.00 87.85           N  
ATOM   4934  H   ASP A 315     -11.546 -12.787  19.865  1.00 87.85           H  
ATOM   4935  CA  ASP A 315     -10.828 -11.801  21.611  1.00 87.85           C  
ATOM   4936  HA  ASP A 315     -11.341 -11.258  22.405  1.00 87.85           H  
ATOM   4937  C   ASP A 315     -10.029 -10.743  20.803  1.00 87.85           C  
ATOM   4938  CB  ASP A 315      -9.941 -12.863  22.295  1.00 87.85           C
[truncated: 320,850 more chars]
