# Supplementary material for: Using structure prediction of negative sense RNA virus nucleoproteins to assess evolutionary relationships
Source: bioRxiv. 2024 May 22:2024.02.16.580771. Originally published 2024 Feb 17. Preprint. [Version 2] doi: 10.1101/2024.02.16.580771 (PMC10888975; doi:10.1101/2024.02.16.580771)
Supplement: Supplement 2 — Supplementary File 2: Full NSV Dataset NP AlphaFold PDBs (.pdb files) [file media-2.zip › Full NSV Dataset NP AlphaFold PDBs/JUNV.pdb]

ATOM      1  N   MET A   1      30.967 -19.203   5.597  1.00 27.68           N  
ATOM      2  H   MET A   1      31.695 -19.900   5.537  1.00 27.68           H  
ATOM      3  H2  MET A   1      30.145 -19.538   5.117  1.00 27.68           H  
ATOM      4  H3  MET A   1      31.284 -18.358   5.143  1.00 27.68           H  
ATOM      5  CA  MET A   1      30.657 -18.903   7.012  1.00 27.68           C  
ATOM      6  HA  MET A   1      30.273 -19.799   7.499  1.00 27.68           H  
ATOM      7  C   MET A   1      29.569 -17.838   7.040  1.00 27.68           C  
ATOM      8  CB  MET A   1      31.909 -18.447   7.777  1.00 27.68           C  
ATOM      9  HB2 MET A   1      32.312 -17.538   7.330  1.00 27.68           H  
ATOM     10  HB3 MET A   1      31.619 -18.223   8.804  1.00 27.68           H  
ATOM     11  O   MET A   1      29.822 -16.710   6.641  1.00 27.68           O  
ATOM     12  CG  MET A   1      33.009 -19.515   7.804  1.00 27.68           C  
ATOM     13  HG2 MET A   1      33.431 -19.615   6.804  1.00 27.68           H  
ATOM     14  HG3 MET A   1      32.588 -20.473   8.108  1.00 27.68           H  
ATOM     15  SD  MET A   1      34.337 -19.086   8.951  1.00 27.68           S  
ATOM     16  CE  MET A   1      35.743 -19.952   8.202  1.00 27.68           C  
ATOM     17  HE1 MET A   1      35.925 -19.567   7.198  1.00 27.68           H  
ATOM     18  HE2 MET A   1      36.633 -19.789   8.811  1.00 27.68           H  
ATOM     19  HE3 MET A   1      35.537 -21.021   8.154  1.00 27.68           H  
ATOM     20  N   ALA A   2      28.334 -18.233   7.357  1.00 24.22           N  
ATOM     21  H   ALA A   2      28.184 -19.155   7.741  1.00 24.22           H  
ATOM     22  CA  ALA A   2      27.134 -17.409   7.225  1.00 24.22           C  
ATOM     23  HA  ALA A   2      27.301 -16.630   6.481  1.00 24.22           H  
ATOM     24  C   ALA A   2      26.798 -16.730   8.562  1.00 24.22           C  
ATOM     25  CB  ALA A   2      25.997 -18.308   6.712  1.00 24.22           C  
ATOM     26  HB1 ALA A   2      25.088 -17.718   6.601  1.00 24.22           H  
ATOM     27  HB2 ALA A   2      25.803 -19.115   7.419  1.00 24.22           H  
ATOM     28  HB3 ALA A   2      26.260 -18.732   5.743  1.00 24.22           H  
ATOM     29  O   ALA A   2      26.229 -17.352   9.455  1.00 24.22           O  
ATOM     30  N   HIS A   3      27.157 -15.453   8.708  1.00 25.80           N  
ATOM     31  H   HIS A   3      27.678 -15.002   7.970  1.00 25.80           H  
ATOM     32  CA  HIS A   3      26.688 -14.635   9.824  1.00 25.80           C  
ATOM     33  HA  HIS A   3      26.741 -15.217  10.744  1.00 25.80           H  
ATOM     34  C   HIS A   3      25.222 -14.255   9.592  1.00 25.80           C  
ATOM     35  CB  HIS A   3      27.573 -13.393  10.005  1.00 25.80           C  
ATOM     36  HB2 HIS A   3      27.090 -12.722  10.715  1.00 25.80           H  
ATOM     37  HB3 HIS A   3      27.663 -12.865   9.055  1.00 25.80           H  
ATOM     38  O   HIS A   3      24.923 -13.285   8.895  1.00 25.80           O  
ATOM     39  CG  HIS A   3      28.946 -13.708  10.538  1.00 25.80           C  
ATOM     40  CD2 HIS A   3      30.138 -13.514   9.894  1.00 25.80           C  
ATOM     41  HD2 HIS A   3      30.270 -13.113   8.900  1.00 25.80           H  
ATOM     42  ND1 HIS A   3      29.237 -14.231  11.780  1.00 25.80           N  
ATOM     43  HD1 HIS A   3      28.580 -14.465  12.511  1.00 25.80           H  
ATOM     44  CE1 HIS A   3      30.571 -14.352  11.878  1.00 25.80           C  
ATOM     45  HE1 HIS A   3      31.103 -14.727  12.740  1.00 25.80           H  
ATOM     46  NE2 HIS A   3      31.159 -13.929  10.749  1.00 25.80           N  
ATOM     47  N   SER A   4      24.310 -15.016  10.195  1.00 28.80           N  
ATOM     48  H   SER A   4      24.633 -15.859  10.649  1.00 28.80           H  
ATOM     49  CA  SER A   4      22.949 -14.566  10.491  1.00 28.80           C  
ATOM     50  HA  SER A   4      22.435 -14.288   9.571  1.00 28.80           H  
ATOM     51  C   SER A   4      23.040 -13.339  11.408  1.00 28.80           C  
ATOM     52  CB  SER A   4      22.184 -15.721  11.155  1.00 28.80           C  
ATOM     53  HB2 SER A   4      21.979 -16.490  10.411  1.00 28.80           H  
ATOM     54  HB3 SER A   4      22.791 -16.156  11.949  1.00 28.80           H  
ATOM     55  O   SER A   4      23.075 -13.473  12.628  1.00 28.80           O  
ATOM     56  OG  SER A   4      20.970 -15.273  11.713  1.00 28.80           O  
ATOM     57  HG  SER A   4      21.166 -14.859  12.557  1.00 28.80           H  
ATOM     58  N   LYS A   5      23.182 -12.139  10.830  1.00 39.36           N  
ATOM     59  H   LYS A   5      23.251 -12.114   9.823  1.00 39.36           H  
ATOM     60  CA  LYS A   5      23.206 -10.877  11.578  1.00 39.36           C  
ATOM     61  HA  LYS A   5      23.913 -10.949  12.404  1.00 39.36           H  
ATOM     62  C   LYS A   5      21.820 -10.649  12.181  1.00 39.36           C  
ATOM     63  CB  LYS A   5      23.604  -9.699  10.664  1.00 39.36           C  
ATOM     64  HB2 LYS A   5      23.353  -8.774  11.183  1.00 39.36           H  
ATOM     65  HB3 LYS A   5      23.013  -9.737   9.749  1.00 39.36           H  
ATOM     66  O   LYS A   5      20.900 -10.276  11.457  1.00 39.36           O  
ATOM     67  CG  LYS A   5      25.099  -9.654  10.310  1.00 39.36           C  
ATOM     68  HG2 LYS A   5      25.682  -9.609  11.230  1.00 39.36           H  
ATOM     69  HG3 LYS A   5      25.373 -10.556   9.763  1.00 39.36           H  
ATOM     70  CD  LYS A   5      25.410  -8.418   9.449  1.00 39.36           C  
ATOM     71  HD2 LYS A   5      24.854  -8.493   8.514  1.00 39.36           H  
ATOM     72  HD3 LYS A   5      25.085  -7.525   9.982  1.00 39.36           H  
ATOM     73  CE  LYS A   5      26.911  -8.317   9.151  1.00 39.36           C  
ATOM     74  HE2 LYS A   5      27.448  -8.259  10.099  1.00 39.36           H  
ATOM     75  HE3 LYS A   5      27.227  -9.230   8.647  1.00 39.36           H  
ATOM     76  NZ  LYS A   5      27.225  -7.132   8.311  1.00 39.36           N  
ATOM     77  HZ1 LYS A   5      26.741  -7.190   7.426  1.00 39.36           H  
ATOM     78  HZ2 LYS A   5      26.935  -6.283   8.776  1.00 39.36           H  
ATOM     79  HZ3 LYS A   5      28.217  -7.077   8.131  1.00 39.36           H  
ATOM     80  N   GLU A   6      21.676 -10.850  13.490  1.00 50.78           N  
ATOM     81  H   GLU A   6      22.430 -11.270  14.014  1.00 50.78           H  
ATOM     82  CA  GLU A   6      20.569 -10.256  14.241  1.00 50.78           C  
ATOM     83  HA  GLU A   6      19.627 -10.712  13.937  1.00 50.78           H  
ATOM     84  C   GLU A   6      20.531  -8.759  13.919  1.00 50.78           C  
ATOM     85  CB  GLU A   6      20.749 -10.450  15.752  1.00 50.78           C  
ATOM     86  HB2 GLU A   6      20.057  -9.781  16.263  1.00 50.78           H  
ATOM     87  HB3 GLU A   6      21.767 -10.176  16.030  1.00 50.78           H  
ATOM     88  O   GLU A   6      21.522  -8.049  14.094  1.00 50.78           O  
ATOM     89  CG  GLU A   6      20.447 -11.884  16.207  1.00 50.78           C  
ATOM     90  HG2 GLU A   6      21.180 -12.558  15.764  1.00 50.78           H  
ATOM     91  HG3 GLU A   6      19.461 -12.163  15.837  1.00 50.78           H  
ATOM     92  CD  GLU A   6      20.481 -12.020  17.738  1.00 50.78           C  
ATOM     93  OE1 GLU A   6      19.808 -12.947  18.235  1.00 50.78           O  
ATOM     94  OE2 GLU A   6      21.167 -11.195  18.383  1.00 50.78           O  
ATOM     95  N   VAL A   7      19.417  -8.285  13.360  1.00 59.11           N  
ATOM     96  H   VAL A   7      18.646  -8.919  13.203  1.00 59.11           H  
ATOM     97  CA  VAL A   7      19.259  -6.875  12.999  1.00 59.11           C  
ATOM     98  HA  VAL A   7      20.122  -6.571  12.407  1.00 59.11           H  
ATOM     99  C   VAL A   7      19.207  -6.075  14.301  1.00 59.11           C  
ATOM    100  CB  VAL A   7      17.992  -6.658  12.149  1.00 59.11           C  
ATOM    101  HB  VAL A   7      17.124  -7.060  12.671  1.00 59.11           H  
ATOM    102  O   VAL A   7      18.245  -6.243  15.055  1.00 59.11           O  
ATOM    103  CG1 VAL A   7      17.748  -5.169  11.870  1.00 59.11           C  
ATOM    104 HG11 VAL A   7      18.647  -4.720  11.447  1.00 59.11           H  
ATOM    105 HG12 VAL A   7      16.923  -5.054  11.167  1.00 59.11           H  
ATOM    106 HG13 VAL A   7      17.488  -4.649  12.792  1.00 59.11           H  
ATOM    107  CG2 VAL A   7      18.127  -7.372  10.800  1.00 59.11           C  
ATOM    108 HG21 VAL A   7      17.225  -7.225  10.205  1.00 59.11           H  
ATOM    109 HG22 VAL A   7      18.985  -6.973  10.260  1.00 59.11           H  
ATOM    110 HG23 VAL A   7      18.267  -8.442  10.948  1.00 59.11           H  
ATOM    111  N   PRO A   8      20.174  -5.179  14.587  1.00 80.58           N  
ATOM    112  CA  PRO A   8      20.168  -4.389  15.810  1.00 80.58           C  
ATOM    113  HA  PRO A   8      19.854  -5.003  16.654  1.00 80.58           H  
ATOM    114  C   PRO A   8      19.173  -3.231  15.641  1.00 80.58           C  
ATOM    115  CB  PRO A   8      21.630  -3.986  16.008  1.00 80.58           C  
ATOM    116  HB2 PRO A   8      22.172  -4.822  16.451  1.00 80.58           H  
ATOM    117  HB3 PRO A   8      21.747  -3.102  16.634  1.00 80.58           H  
ATOM    118  O   PRO A   8      19.541  -2.064  15.519  1.00 80.58           O  
ATOM    119  CG  PRO A   8      22.116  -3.777  14.575  1.00 80.58           C  
ATOM    120  HG2 PRO A   8      23.195  -3.905  14.491  1.00 80.58           H  
ATOM    121  HG3 PRO A   8      21.821  -2.787  14.226  1.00 80.58           H  
ATOM    122  CD  PRO A   8      21.356  -4.852  13.793  1.00 80.58           C  
ATOM    123  HD2 PRO A   8      21.074  -4.473  12.811  1.00 80.58           H  
ATOM    124  HD3 PRO A   8      21.993  -5.730  13.686  1.00 80.58           H  
ATOM    125  N   SER A   9      17.886  -3.574  15.580  1.00 85.47           N  
ATOM    126  H   SER A   9      17.696  -4.564  15.648  1.00 85.47           H  
ATOM    127  CA  SER A   9      16.787  -2.703  15.155  1.00 85.47           C  
ATOM    128  HA  SER A   9      16.913  -2.466  14.099  1.00 85.47           H  
ATOM    129  C   SER A   9      16.765  -1.384  15.935  1.00 85.47           C  
ATOM    130  CB  SER A   9      15.479  -3.486  15.328  1.00 85.47           C  
ATOM    131  HB2 SER A   9      15.323  -3.707  16.383  1.00 85.47           H  
ATOM    132  HB3 SER A   9      15.548  -4.426  14.781  1.00 85.47           H  
ATOM    133  O   SER A   9      16.704  -0.301  15.355  1.00 85.47           O  
ATOM    134  OG  SER A   9      14.381  -2.752  14.836  1.00 85.47           O  
ATOM    135  HG  SER A   9      13.571  -3.205  15.083  1.00 85.47           H  
ATOM    136  N   PHE A  10      16.932  -1.434  17.260  1.00 88.98           N  
ATOM    137  H   PHE A  10      17.013  -2.330  17.718  1.00 88.98           H  
ATOM    138  CA  PHE A  10      16.932  -0.210  18.061  1.00 88.98           C  
ATOM    139  HA  PHE A  10      16.069   0.385  17.761  1.00 88.98           H  
ATOM    140  C   PHE A  10      18.171   0.667  17.813  1.00 88.98           C  
ATOM    141  CB  PHE A  10      16.760  -0.552  19.541  1.00 88.98           C  
ATOM    142  HB2 PHE A  10      17.668  -1.021  19.919  1.00 88.98           H  
ATOM    143  HB3 PHE A  10      15.941  -1.262  19.658  1.00 88.98           H  
ATOM    144  O   PHE A  10      18.053   1.889  17.737  1.00 88.98           O  
ATOM    145  CG  PHE A  10      16.437   0.683  20.351  1.00 88.98           C  
ATOM    146  CD1 PHE A  10      17.426   1.289  21.146  1.00 88.98           C  
ATOM    147  HD1 PHE A  10      18.407   0.848  21.237  1.00 88.98           H  
ATOM    148  CD2 PHE A  10      15.161   1.271  20.252  1.00 88.98           C  
ATOM    149  HD2 PHE A  10      14.395   0.820  19.639  1.00 88.98           H  
ATOM    150  CE1 PHE A  10      17.136   2.478  21.835  1.00 88.98           C  
ATOM    151  HE1 PHE A  10      17.886   2.929  22.469  1.00 88.98           H  
ATOM    152  CE2 PHE A  10      14.871   2.454  20.948  1.00 88.98           C  
ATOM    153  HE2 PHE A  10      13.886   2.895  20.894  1.00 88.98           H  
ATOM    154  CZ  PHE A  10      15.857   3.055  21.741  1.00 88.98           C  
ATOM    155  HZ  PHE A  10      15.616   3.944  22.305  1.00 88.98           H  
ATOM    156  N   ARG A  11      19.350   0.066  17.589  1.00 92.67           N  
ATOM    157  H   ARG A  11      19.368  -0.943  17.561  1.00 92.67           H  
ATOM    158  CA  ARG A  11      20.565   0.802  17.197  1.00 92.67           C  
ATOM    159  HA  ARG A  11      20.770   1.574  17.940  1.00 92.67           H  
ATOM    160  C   ARG A  11      20.365   1.521  15.866  1.00 92.67           C  
ATOM    161  CB  ARG A  11      21.764  -0.155  17.127  1.00 92.67           C  
ATOM    162  HB2 ARG A  11      21.942  -0.586  18.112  1.00 92.67           H  
ATOM    163  HB3 ARG A  11      21.526  -0.957  16.428  1.00 92.67           H  
ATOM    164  O   ARG A  11      20.744   2.680  15.748  1.00 92.67           O  
ATOM    165  CG  ARG A  11      23.048   0.519  16.622  1.00 92.67           C  
ATOM    166  HG2 ARG A  11      22.872   0.953  15.638  1.00 92.67           H  
ATOM    167  HG3 ARG A  11      23.349   1.312  17.307  1.00 92.67           H  
ATOM    168  CD  ARG A  11      24.175  -0.505  16.489  1.00 92.67           C  
ATOM    169  HD2 ARG A  11      24.544  -0.755  17.484  1.00 92.67           H  
ATOM    170  HD3 ARG A  11      23.788  -1.408  16.017  1.00 92.67           H  
ATOM    171  NE  ARG A  11      25.257   0.035  15.654  1.00 92.67           N  
ATOM    172  HE  ARG A  11      25.035   0.780  15.010  1.00 92.67           H  
ATOM    173  NH1 ARG A  11      26.924  -1.451  16.212  1.00 92.67           N  
ATOM    174 HH11 ARG A  11      26.302  -1.918  16.856  1.00 92.67           H  
ATOM    175 HH12 ARG A  11      27.888  -1.742  16.126  1.00 92.67           H  
ATOM    176  NH2 ARG A  11      27.285   0.211  14.738  1.00 92.67           N  
ATOM    177 HH21 ARG A  11      28.246  -0.067  14.602  1.00 92.67           H  
ATOM    178 HH22 ARG A  11      26.862   0.910  14.144  1.00 92.67           H  
ATOM    179  CZ  ARG A  11      26.489  -0.412  15.551  1.00 92.67           C  
ATOM    180  N   TRP A  12      19.761   0.868  14.875  1.00 95.57           N  
ATOM    181  H   TRP A  12      19.486  -0.093  15.023  1.00 95.57           H  
ATOM    182  CA  TRP A  12      19.467   1.510  13.592  1.00 95.57           C  
ATOM    183  HA  TRP A  12      20.391   1.909  13.172  1.00 95.57           H  
ATOM    184  C   TRP A  12      18.519   2.695  13.750  1.00 95.57           C  
ATOM    185  CB  TRP A  12      18.888   0.487  12.619  1.00 95.57           C  
ATOM    186  HB2 TRP A  12      18.073  -0.049  13.104  1.00 95.57           H  
ATOM    187  HB3 TRP A  12      18.464   1.026  11.772  1.00 95.57           H  
ATOM    188  O   TRP A  12      18.768   3.746  13.167  1.00 95.57           O  
ATOM    189  CG  TRP A  12      19.843  -0.518  12.062  1.00 95.57           C  
ATOM    190  CD1 TRP A  12      21.163  -0.654  12.342  1.00 95.57           C  
ATOM    191  HD1 TRP A  12      21.723  -0.044  13.035  1.00 95.57           H  
ATOM    192  CD2 TRP A  12      19.550  -1.509  11.041  1.00 95.57           C  
ATOM    193  CE2 TRP A  12      20.740  -2.244  10.766  1.00 95.57           C  
ATOM    194  CE3 TRP A  12      18.400  -1.816  10.286  1.00 95.57           C  
ATOM    195  HE3 TRP A  12      17.498  -1.244  10.444  1.00 95.57           H  
ATOM    196  NE1 TRP A  12      21.701  -1.659  11.561  1.00 95.57           N  
ATOM    197  HE1 TRP A  12      22.691  -1.850  11.496  1.00 95.57           H  
ATOM    198  CH2 TRP A  12      19.602  -3.573   9.103  1.00 95.57           C  
ATOM    199  HH2 TRP A  12      19.592  -4.361   8.364  1.00 95.57           H  
ATOM    200  CZ2 TRP A  12      20.775  -3.273   9.817  1.00 95.57           C  
ATOM    201  HZ2 TRP A  12      21.694  -3.804   9.616  1.00 95.57           H  
ATOM    202  CZ3 TRP A  12      18.428  -2.837   9.321  1.00 95.57           C  
ATOM    203  HZ3 TRP A  12      17.546  -3.062   8.739  1.00 95.57           H  
ATOM    204  N   THR A  13      17.495   2.565  14.592  1.00 94.19           N  
ATOM    205  H   THR A  13      17.299   1.658  14.990  1.00 94.19           H  
ATOM    206  CA  THR A  13      16.610   3.683  14.944  1.00 94.19           C  
ATOM    207  HA  THR A  13      16.162   4.072  14.029  1.00 94.19           H  
ATOM    208  C   THR A  13      17.380   4.833  15.581  1.00 94.19           C  
ATOM    209  CB  THR A  13      15.473   3.189  15.839  1.00 94.19           C  
ATOM    210  HB  THR A  13      15.868   2.633  16.689  1.00 94.19           H  
ATOM    211  O   THR A  13      17.236   5.964  15.132  1.00 94.19           O  
ATOM    212  CG2 THR A  13      14.535   4.287  16.336  1.00 94.19           C  
ATOM    213 HG21 THR A  13      13.688   3.839  16.856  1.00 94.19           H  
ATOM    214 HG22 THR A  13      14.168   4.876  15.495  1.00 94.19           H  
ATOM    215 HG23 THR A  13      15.059   4.940  17.034  1.00 94.19           H  
ATOM    216  OG1 THR A  13      14.723   2.337  15.019  1.00 94.19           O  
ATOM    217  HG1 THR A  13      14.432   1.583  15.538  1.00 94.19           H  
ATOM    218  N   GLN A  14      18.269   4.567  16.541  1.00 93.13           N  
ATOM    219  H   GLN A  14      18.348   3.618  16.877  1.00 93.13           H  
ATOM    220  CA  GLN A  14      19.128   5.594  17.147  1.00 93.13           C  
ATOM    221  HA  GLN A  14      18.500   6.380  17.567  1.00 93.13           H  
ATOM    222  C   GLN A  14      20.055   6.272  16.127  1.00 93.13           C  
ATOM    223  CB  GLN A  14      19.959   4.962  18.274  1.00 93.13           C  
ATOM    224  HB2 GLN A  14      20.445   4.057  17.909  1.00 93.13           H  
ATOM    225  HB3 GLN A  14      20.742   5.654  18.582  1.00 93.13           H  
ATOM    226  O   GLN A  14      20.175   7.497  16.105  1.00 93.13           O  
ATOM    227  CG  GLN A  14      19.099   4.606  19.494  1.00 93.13           C  
ATOM    228  HG2 GLN A  14      18.262   3.978  19.190  1.00 93.13           H  
ATOM    229  HG3 GLN A  14      19.703   4.034  20.199  1.00 93.13           H  
ATOM    230  CD  GLN A  14      18.563   5.831  20.222  1.00 93.13           C  
ATOM    231  NE2 GLN A  14      17.471   5.677  20.927  1.00 93.13           N  
ATOM    232 HE21 GLN A  14      17.069   4.755  21.013  1.00 93.13           H  
ATOM    233 HE22 GLN A  14      17.319   6.333  21.680  1.00 93.13           H  
ATOM    234  OE1 GLN A  14      19.119   6.915  20.173  1.00 93.13           O  
ATOM    235  N   SER A  15      20.684   5.502  15.238  1.00 96.25           N  
ATOM    236  H   SER A  15      20.626   4.498  15.337  1.00 96.25           H  
ATOM    237  CA  SER A  15      21.556   6.050  14.196  1.00 96.25           C  
ATOM    238  HA  SER A  15      22.282   6.711  14.670  1.00 96.25           H  
ATOM    239  C   SER A  15      20.794   6.885  13.166  1.00 96.25           C  
ATOM    240  CB  SER A  15      22.326   4.926  13.506  1.00 96.25           C  
ATOM    241  HB2 SER A  15      21.638   4.144  13.186  1.00 96.25           H  
ATOM    242  HB3 SER A  15      22.845   5.328  12.635  1.00 96.25           H  
ATOM    243  O   SER A  15      21.341   7.879  12.682  1.00 96.25           O  
ATOM    244  OG  SER A  15      23.278   4.402  14.408  1.00 96.25           O  
ATOM    245  HG  SER A  15      24.093   4.185  13.950  1.00 96.25           H  
ATOM    246  N   LEU A  16      19.545   6.519  12.854  1.00 97.18           N  
ATOM    247  H   LEU A  16      19.180   5.669  13.260  1.00 97.18           H  
ATOM    248  CA  LEU A  16      18.641   7.322  12.030  1.00 97.18           C  
ATOM    249  HA  LEU A  16      19.168   7.652  11.135  1.00 97.18           H  
ATOM    250  C   LEU A  16      18.219   8.602  12.762  1.00 97.18           C  
ATOM    251  CB  LEU A  16      17.423   6.481  11.604  1.00 97.18           C  
ATOM    252  HB2 LEU A  16      17.019   5.995  12.492  1.00 97.18           H  
ATOM    253  HB3 LEU A  16      16.657   7.145  11.203  1.00 97.18           H  
ATOM    254  O   LEU A  16      18.333   9.664  12.164  1.00 97.18           O  
ATOM    255  CG  LEU A  16      17.708   5.408  10.541  1.00 97.18           C  
ATOM    256  HG  LEU A  16      18.578   4.825  10.845  1.00 97.18           H  
ATOM    257  CD1 LEU A  16      16.515   4.456  10.418  1.00 97.18           C  
ATOM    258 HD11 LEU A  16      16.732   3.688   9.675  1.00 97.18           H  
ATOM    259 HD12 LEU A  16      16.339   3.971  11.378  1.00 97.18           H  
ATOM    260 HD13 LEU A  16      15.621   5.006  10.124  1.00 97.18           H  
ATOM    261  CD2 LEU A  16      18.004   6.016   9.168  1.00 97.18           C  
ATOM    262 HD21 LEU A  16      18.123   5.224   8.428  1.00 97.18           H  
ATOM    263 HD22 LEU A  16      18.925   6.598   9.203  1.00 97.18           H  
ATOM    264 HD23 LEU A  16      17.195   6.682   8.870  1.00 97.18           H  
ATOM    265  N   ARG A  17      17.825   8.542  14.046  1.00 95.51           N  
ATOM    266  H   ARG A  17      17.733   7.632  14.474  1.00 95.51           H  
ATOM    267  CA  ARG A  17      17.492   9.738  14.854  1.00 95.51           C  
ATOM    268  HA  ARG A  17      16.633  10.255  14.427  1.00 95.51           H  
ATOM    269  C   ARG A  17      18.635  10.753  14.838  1.00 95.51           C  
ATOM    270  CB  ARG A  17      17.162   9.364  16.312  1.00 95.51           C  
ATOM    271  HB2 ARG A  17      17.138  10.282  16.899  1.00 95.51           H  
ATOM    272  HB3 ARG A  17      17.952   8.733  16.719  1.00 95.51           H  
ATOM    273  O   ARG A  17      18.426  11.923  14.545  1.00 95.51           O  
ATOM    274  CG  ARG A  17      15.809   8.664  16.497  1.00 95.51           C  
ATOM    275  HG2 ARG A  17      15.799   7.710  15.971  1.00 95.51           H  
ATOM    276  HG3 ARG A  17      15.012   9.283  16.084  1.00 95.51           H  
ATOM    277  CD  ARG A  17      15.538   8.422  17.986  1.00 95.51           C  
ATOM    278  HD2 ARG A  17      15.512   9.383  18.500  1.00 95.51           H  
ATOM    279  HD3 ARG A  17      16.353   7.828  18.399  1.00 95.51           H  
ATOM    280  NE  ARG A  17      14.251   7.733  18.195  1.00 95.51           N  
ATOM    281  HE  ARG A  17      13.519   7.914  17.523  1.00 95.51           H  
ATOM    282  NH1 ARG A  17      14.680   6.787  20.261  1.00 95.51           N  
ATOM    283 HH11 ARG A  17      15.590   7.222  20.304  1.00 95.51           H  
ATOM    284 HH12 ARG A  17      14.315   6.254  21.037  1.00 95.51           H  
ATOM    285  NH2 ARG A  17      12.729   6.479  19.316  1.00 95.51           N  
ATOM    286 HH21 ARG A  17      12.018   6.686  18.629  1.00 95.51           H  
ATOM    287 HH22 ARG A  17      12.473   5.951  20.138  1.00 95.51           H  
ATOM    288  CZ  ARG A  17      13.900   7.021  19.250  1.00 95.51           C  
ATOM    289  N   ARG A  18      19.871  10.286  15.057  1.00 95.48           N  
ATOM    290  H   ARG A  18      19.952   9.315  15.322  1.00 95.48           H  
ATOM    291  CA  ARG A  18      21.078  11.133  15.006  1.00 95.48           C  
ATOM    292  HA  ARG A  18      20.930  12.006  15.642  1.00 95.48           H  
ATOM    293  C   ARG A  18      21.364  11.685  13.610  1.00 95.48           C  
ATOM    294  CB  ARG A  18      22.296  10.344  15.501  1.00 95.48           C  
ATOM    295  HB2 ARG A  18      22.369   9.414  14.938  1.00 95.48           H  
ATOM    296  HB3 ARG A  18      23.195  10.933  15.315  1.00 95.48           H  
ATOM    297  O   ARG A  18      21.789  12.823  13.485  1.00 95.48           O  
ATOM    298  CG  ARG A  18      22.230  10.031  16.999  1.00 95.48           C  
ATOM    299  HG2 ARG A  18      21.314   9.487  17.226  1.00 95.48           H  
ATOM    300  HG3 ARG A  18      22.235  10.960  17.570  1.00 95.48           H  
ATOM    301  CD  ARG A  18      23.442   9.181  17.391  1.00 95.48           C  
ATOM    302  HD2 ARG A  18      24.340   9.793  17.311  1.00 95.48           H  
ATOM    303  HD3 ARG A  18      23.520   8.340  16.702  1.00 95.48           H  
ATOM    304  NE  ARG A  18      23.310   8.656  18.760  1.00 95.48           N  
ATOM    305  HE  ARG A  18      22.447   8.860  19.242  1.00 95.48           H  
ATOM    306  NH1 ARG A  18      25.351   7.606  18.882  1.00 95.48           N  
ATOM    307 HH11 ARG A  18      25.583   7.968  17.968  1.00 95.48           H  
ATOM    308 HH12 ARG A  18      26.030   7.086  19.419  1.00 95.48           H  
ATOM    309  NH2 ARG A  18      23.943   7.503  20.613  1.00 95.48           N  
ATOM    310 HH21 ARG A  18      24.634   6.990  21.142  1.00 95.48           H  
ATOM    311 HH22 ARG A  18      23.072   7.756  21.058  1.00 95.48           H  
ATOM    312  CZ  ARG A  18      24.199   7.926  19.408  1.00 95.48           C  
ATOM    313  N   GLY A  19      21.199  10.874  12.565  1.00 95.95           N  
ATOM    314  H   GLY A  19      20.832   9.946  12.726  1.00 95.95           H  
ATOM    315  CA  GLY A  19      21.505  11.284  11.191  1.00 95.95           C  
ATOM    316  HA2 GLY A  19      22.437  11.850  11.177  1.00 95.95           H  
ATOM    317  HA3 GLY A  19      21.637  10.388  10.584  1.00 95.95           H  
ATOM    318  C   GLY A  19      20.432  12.147  10.528  1.00 95.95           C  
ATOM    319  O   GLY A  19      20.711  12.768   9.507  1.00 95.95           O  
ATOM    320  N   LEU A  20      19.222  12.174  11.092  1.00 97.28           N  
ATOM    321  H   LEU A  20      19.058  11.581  11.893  1.00 97.28           H  
ATOM    322  CA  LEU A  20      18.058  12.877  10.551  1.00 97.28           C  
ATOM    323  HA  LEU A  20      18.360  13.408   9.648  1.00 97.28           H  
ATOM    324  C   LEU A  20      17.508  13.957  11.493  1.00 97.28           C  
ATOM    325  CB  LEU A  20      16.965  11.857  10.173  1.00 97.28           C  
ATOM    326  HB2 LEU A  20      16.611  11.375  11.084  1.00 97.28           H  
ATOM    327  HB3 LEU A  20      16.122  12.396   9.742  1.00 97.28           H  
ATOM    328  O   LEU A  20      16.459  14.522  11.197  1.00 97.28           O  
ATOM    329  CG  LEU A  20      17.408  10.775   9.174  1.00 97.28           C  
ATOM    330  HG  LEU A  20      18.205  10.166   9.601  1.00 97.28           H  
ATOM    331  CD1 LEU A  20      16.240   9.851   8.858  1.00 97.28           C  
ATOM    332 HD11 LEU A  20      15.877   9.393   9.777  1.00 97.28           H  
ATOM    333 HD12 LEU A  20      16.594   9.073   8.181  1.00 97.28           H  
ATOM    334 HD13 LEU A  20      15.436  10.413   8.381  1.00 97.28           H  
ATOM    335  CD2 LEU A  20      17.918  11.372   7.865  1.00 97.28           C  
ATOM    336 HD21 LEU A  20      18.906  11.804   8.030  1.00 97.28           H  
ATOM    337 HD22 LEU A  20      17.244  12.165   7.540  1.00 97.28           H  
ATOM    338 HD23 LEU A  20      17.994  10.603   7.097  1.00 97.28           H  
ATOM    339  N   SER A  21      18.206  14.268  12.588  1.00 95.33           N  
ATOM    340  H   SER A  21      19.078  13.787  12.760  1.00 95.33           H  
ATOM    341  CA  SER A  21      17.784  15.237  13.612  1.00 95.33           C  
ATOM    342  HA  SER A  21      16.932  14.834  14.160  1.00 95.33           H  
ATOM    343  C   SER A  21      17.357  16.584  13.027  1.00 95.33           C  
ATOM    344  CB  SER A  21      18.928  15.467  14.605  1.00 95.33           C  
ATOM    345  HB2 SER A  21      19.082  14.566  15.198  1.00 95.33           H  
ATOM    346  HB3 SER A  21      18.664  16.290  15.270  1.00 95.33           H  
ATOM    347  O   SER A  21      16.304  17.103  13.380  1.00 95.33           O  
ATOM    348  OG  SER A  21      20.127  15.796  13.925  1.00 95.33           O  
ATOM    349  HG  SER A  21      20.747  16.138  14.573  1.00 95.33           H  
ATOM    350  N   GLN A  22      18.100  17.101  12.045  1.00 94.99           N  
ATOM    351  H   GLN A  22      18.986  16.651  11.863  1.00 94.99           H  
ATOM    352  CA  GLN A  22      17.798  18.368  11.363  1.00 94.99           C  
ATOM    353  HA  GLN A  22      17.746  19.150  12.120  1.00 94.99           H  
ATOM    354  C   GLN A  22      16.451  18.397  10.611  1.00 94.99           C  
ATOM    355  CB  GLN A  22      18.955  18.706  10.408  1.00 94.99           C  
ATOM    356  HB2 GLN A  22      18.829  19.730  10.054  1.00 94.99           H  
ATOM    357  HB3 GLN A  22      19.894  18.655  10.959  1.00 94.99           H  
ATOM    358  O   GLN A  22      15.997  19.463  10.212  1.00 94.99           O  
ATOM    359  CG  GLN A  22      19.026  17.770   9.187  1.00 94.99           C  
ATOM    360  HG2 GLN A  22      18.123  17.886   8.588  1.00 94.99           H  
ATOM    361  HG3 GLN A  22      19.086  16.734   9.520  1.00 94.99           H  
ATOM    362  CD  GLN A  22      20.220  18.045   8.280  1.00 94.99           C  
ATOM    363  NE2 GLN A  22      20.355  17.321   7.194  1.00 94.99           N  
ATOM    364 HE21 GLN A  22      19.626  16.674   6.930  1.00 94.99           H  
ATOM    365 HE22 GLN A  22      21.137  17.571   6.605  1.00 94.99           H  
ATOM    366  OE1 GLN A  22      21.064  18.890   8.512  1.00 94.99           O  
ATOM    367  N   PHE A  23      15.830  17.238  10.374  1.00 95.97           N  
ATOM    368  H   PHE A  23      16.236  16.392  10.747  1.00 95.97           H  
ATOM    369  CA  PHE A  23      14.524  17.123   9.717  1.00 95.97           C  
ATOM    370  HA  PHE A  23      14.294  18.060   9.210  1.00 95.97           H  
ATOM    371  C   PHE A  23      13.378  16.876  10.708  1.00 95.97           C  
ATOM    372  CB  PHE A  23      14.579  16.017   8.656  1.00 95.97           C  
ATOM    373  HB2 PHE A  23      14.682  15.055   9.158  1.00 95.97           H  
ATOM    374  HB3 PHE A  23      13.629  16.001   8.122  1.00 95.97           H  
ATOM    375  O   PHE A  23      12.224  16.796  10.284  1.00 95.97           O  
ATOM    376  CG  PHE A  23      15.689  16.171   7.635  1.00 95.97           C  
ATOM    377  CD1 PHE A  23      15.575  17.117   6.600  1.00 95.97           C  
ATOM    378  HD1 PHE A  23      14.705  17.756   6.548  1.00 95.97           H  
ATOM    379  CD2 PHE A  23      16.820  15.339   7.697  1.00 95.97           C  
ATOM    380  HD2 PHE A  23      16.899  14.609   8.489  1.00 95.97           H  
ATOM    381  CE1 PHE A  23      16.588  17.226   5.630  1.00 95.97           C  
ATOM    382  HE1 PHE A  23      16.498  17.951   4.836  1.00 95.97           H  
ATOM    383  CE2 PHE A  23      17.827  15.437   6.723  1.00 95.97           C  
ATOM    384  HE2 PHE A  23      18.681  14.777   6.766  1.00 95.97           H  
ATOM    385  CZ  PHE A  23      17.712  16.383   5.690  1.00 95.97           C  
ATOM    386  HZ  PHE A  23      18.483  16.456   4.937  1.00 95.97           H  
ATOM    387  N   THR A  24      13.688  16.728  11.999  1.00 94.70           N  
ATOM    388  H   THR A  24      14.645  16.895  12.279  1.00 94.70           H  
ATOM    389  CA  THR A  24      12.705  16.568  13.078  1.00 94.70           C  
ATOM    390  HA  THR A  24      11.830  16.061  12.671  1.00 94.70           H  
ATOM    391  C   THR A  24      12.234  17.930  13.586  1.00 94.70           C  
ATOM    392  CB  THR A  24      13.224  15.684  14.227  1.00 94.70           C  
ATOM    393  HB  THR A  24      12.405  15.525  14.929  1.00 94.70           H  
ATOM    394  O   THR A  24      12.983  18.904  13.542  1.00 94.70           O  
ATOM    395  CG2 THR A  24      13.685  14.312  13.737  1.00 94.70           C  
ATOM    396 HG21 THR A  24      14.020  13.719  14.588  1.00 94.70           H  
ATOM    397 HG22 THR A  24      14.507  14.410  13.027  1.00 94.70           H  
ATOM    398 HG23 THR A  24      12.844  13.802  13.268  1.00 94.70           H  
ATOM    399  OG1 THR A  24      14.287  16.243  14.956  1.00 94.70           O  
ATOM    400  HG1 THR A  24      14.892  16.708  14.373  1.00 94.70           H  
ATOM    401  N   GLN A  25      10.976  18.017  14.021  1.00 93.57           N  
ATOM    402  H   GLN A  25      10.395  17.192  13.993  1.00 93.57           H  
ATOM    403  CA  GLN A  25      10.368  19.247  14.543  1.00 93.57           C  
ATOM    404  HA  GLN A  25      11.152  19.953  14.815  1.00 93.57           H  
ATOM    405  C   GLN A  25       9.573  18.941  15.818  1.00 93.57           C  
ATOM    406  CB  GLN A  25       9.474  19.905  13.467  1.00 93.57           C  
ATOM    407  HB2 GLN A  25       9.026  20.808  13.882  1.00 93.57           H  
ATOM    408  HB3 GLN A  25       8.675  19.214  13.197  1.00 93.57           H  
ATOM    409  O   GLN A  25       9.101  17.818  16.002  1.00 93.57           O  
ATOM    410  CG  GLN A  25      10.271  20.278  12.203  1.00 93.57           C  
ATOM    411  HG2 GLN A  25      10.689  19.371  11.766  1.00 93.57           H  
ATOM    412  HG3 GLN A  25      11.101  20.924  12.489  1.00 93.57           H  
ATOM    413  CD  GLN A  25       9.483  20.982  11.099  1.00 93.57           C  
ATOM    414  NE2 GLN A  25      10.078  21.112   9.933  1.00 93.57           N  
ATOM    415 HE21 GLN A  25       9.626  21.720   9.265  1.00 93.57           H  
ATOM    416 HE22 GLN A  25      11.035  20.802   9.839  1.00 93.57           H  
ATOM    417  OE1 GLN A  25       8.354  21.431  11.216  1.00 93.57           O  
ATOM    418  N   THR A  26       9.396  19.925  16.699  1.00 93.25           N  
ATOM    419  H   THR A  26       9.851  20.816  16.563  1.00 93.25           H  
ATOM    420  CA  THR A  26       8.465  19.801  17.829  1.00 93.25           C  
ATOM    421  HA  THR A  26       8.599  18.824  18.293  1.00 93.25           H  
ATOM    422  C   THR A  26       7.037  19.914  17.301  1.00 93.25           C  
ATOM    423  CB  THR A  26       8.729  20.865  18.904  1.00 93.25           C  
ATOM    424  HB  THR A  26       8.522  21.852  18.491  1.00 93.25           H  
ATOM    425  O   THR A  26       6.681  20.916  16.690  1.00 93.25           O  
ATOM    426  CG2 THR A  26       7.871  20.655  20.151  1.00 93.25           C  
ATOM    427 HG21 THR A  26       8.005  19.644  20.538  1.00 93.25           H  
ATOM    428 HG22 THR A  26       6.819  20.821  19.917  1.00 93.25           H  
ATOM    429 HG23 THR A  26       8.166  21.368  20.920  1.00 93.25           H  
ATOM    430  OG1 THR A  26      10.083  20.817  19.289  1.00 93.25           O  
ATOM    431  HG1 THR A  26      10.181  20.303  20.094  1.00 93.25           H  
ATOM    432  N   VAL A  27       6.224  18.880  17.525  1.00 95.35           N  
ATOM    433  H   VAL A  27       6.622  18.064  17.969  1.00 95.35           H  
ATOM    434  CA  VAL A  27       4.861  18.760  16.960  1.00 95.35           C  
ATOM    435  HA  VAL A  27       4.601  19.684  16.444  1.00 95.35           H  
ATOM    436  C   VAL A  27       3.781  18.559  18.018  1.00 95.35           C  
ATOM    437  CB  VAL A  27       4.786  17.626  15.926  1.00 95.35           C  
ATOM    438  HB  VAL A  27       3.767  17.572  15.542  1.00 95.35           H  
ATOM    439  O   VAL A  27       2.606  18.426  17.686  1.00 95.35           O  
ATOM    440  CG1 VAL A  27       5.705  17.893  14.737  1.00 95.35           C  
ATOM    441 HG11 VAL A  27       5.444  18.853  14.292  1.00 95.35           H  
ATOM    442 HG12 VAL A  27       5.573  17.103  13.997  1.00 95.35           H  
ATOM    443 HG13 VAL A  27       6.749  17.915  15.049  1.00 95.35           H  
ATOM    444  CG2 VAL A  27       5.140  16.264  16.533  1.00 95.35           C  
ATOM    445 HG21 VAL A  27       4.392  15.993  17.278  1.00 95.35           H  
ATOM    446 HG22 VAL A  27       5.141  15.503  15.753  1.00 95.35           H  
ATOM    447 HG23 VAL A  27       6.124  16.293  17.000  1.00 95.35           H  
ATOM    448  N   LYS A  28       4.159  18.529  19.300  1.00 95.99           N  
ATOM    449  H   LYS A  28       5.144  18.643  19.495  1.00 95.99           H  
ATOM    450  CA  LYS A  28       3.264  18.245  20.426  1.00 95.99           C  
ATOM    451  HA  LYS A  28       2.951  17.202  20.374  1.00 95.99           H  
ATOM    452  C   LYS A  28       1.996  19.099  20.390  1.00 95.99           C  
ATOM    453  CB  LYS A  28       4.058  18.469  21.715  1.00 95.99           C  
ATOM    454  HB2 LYS A  28       4.403  19.503  21.739  1.00 95.99           H  
ATOM    455  HB3 LYS A  28       4.939  17.827  21.688  1.00 95.99           H  
ATOM    456  O   LYS A  28       0.904  18.557  20.503  1.00 95.99           O  
ATOM    457  CG  LYS A  28       3.275  18.174  23.004  1.00 95.99           C  
ATOM    458  HG2 LYS A  28       2.377  18.789  23.066  1.00 95.99           H  
ATOM    459  HG3 LYS A  28       3.004  17.119  23.042  1.00 95.99           H  
ATOM    460  CD  LYS A  28       4.213  18.525  24.157  1.00 95.99           C  
ATOM    461  HD2 LYS A  28       4.393  19.600  24.149  1.00 95.99           H  
ATOM    462  HD3 LYS A  28       5.169  18.034  23.972  1.00 95.99           H  
ATOM    463  CE  LYS A  28       3.745  18.119  25.549  1.00 95.99           C  
ATOM    464  HE2 LYS A  28       3.484  17.060  25.539  1.00 95.99           H  
ATOM    465  HE3 LYS A  28       2.872  18.708  25.830  1.00 95.99           H  
ATOM    466  NZ  LYS A  28       4.876  18.351  26.483  1.00 95.99           N  
ATOM    467  HZ1 LYS A  28       5.677  17.800  26.208  1.00 95.99           H  
ATOM    468  HZ2 LYS A  28       5.269  19.276  26.384  1.00 95.99           H  
ATOM    469  HZ3 LYS A  28       4.661  18.157  27.450  1.00 95.99           H  
ATOM    470  N   SER A  29       2.119  20.412  20.185  1.00 95.99           N  
ATOM    471  H   SER A  29       3.036  20.798  20.010  1.00 95.99           H  
ATOM    472  CA  SER A  29       0.967  21.320  20.110  1.00 95.99           C  
ATOM    473  HA  SER A  29       0.407  21.256  21.043  1.00 95.99           H  
ATOM    474  C   SER A  29       0.003  20.963  18.977  1.00 95.99           C  
ATOM    475  CB  SER A  29       1.444  22.766  19.937  1.00 95.99           C  
ATOM    476  HB2 SER A  29       0.589  23.424  19.781  1.00 95.99           H  
ATOM    477  HB3 SER A  29       1.958  23.074  20.848  1.00 95.99           H  
ATOM    478  O   SER A  29      -1.205  20.937  19.199  1.00 95.99           O  
ATOM    479  OG  SER A  29       2.346  22.879  18.851  1.00 95.99           O  
ATOM    480  HG  SER A  29       1.873  23.011  18.026  1.00 95.99           H  
ATOM    481  N   ASP A  30       0.526  20.648  17.791  1.00 96.53           N  
ATOM    482  H   ASP A  30       1.530  20.647  17.684  1.00 96.53           H  
ATOM    483  CA  ASP A  30      -0.280  20.301  16.617  1.00 96.53           C  
ATOM    484  HA  ASP A  30      -1.065  21.047  16.487  1.00 96.53           H  
ATOM    485  C   ASP A  30      -0.961  18.939  16.797  1.00 96.53           C  
ATOM    486  CB  ASP A  30       0.597  20.314  15.356  1.00 96.53           C  
ATOM    487  HB2 ASP A  30      -0.017  20.029  14.502  1.00 96.53           H  
ATOM    488  HB3 ASP A  30       1.391  19.574  15.464  1.00 96.53           H  
ATOM    489  O   ASP A  30      -2.158  18.803  16.550  1.00 96.53           O  
ATOM    490  CG  ASP A  30       1.213  21.686  15.071  1.00 96.53           C  
ATOM    491  OD1 ASP A  30       0.505  22.702  15.265  1.00 96.53           O  
ATOM    492  OD2 ASP A  30       2.400  21.706  14.681  1.00 96.53           O  
ATOM    493  N   VAL A  31      -0.232  17.951  17.330  1.00 97.40           N  
ATOM    494  H   VAL A  31       0.746  18.136  17.501  1.00 97.40           H  
ATOM    495  CA  VAL A  31      -0.769  16.620  17.652  1.00 97.40           C  
ATOM    496  HA  VAL A  31      -1.194  16.192  16.745  1.00 97.40           H  
ATOM    497  C   VAL A  31      -1.901  16.713  18.676  1.00 97.40           C  
ATOM    498  CB  VAL A  31       0.348  15.685  18.165  1.00 97.40           C  
ATOM    499  HB  VAL A  31       0.891  16.180  18.970  1.00 97.40           H  
ATOM    500  O   VAL A  31      -2.928  16.056  18.505  1.00 97.40           O  
ATOM    501  CG1 VAL A  31      -0.196  14.353  18.703  1.00 97.40           C  
ATOM    502 HG11 VAL A  31      -0.767  14.526  19.616  1.00 97.40           H  
ATOM    503 HG12 VAL A  31       0.631  13.688  18.951  1.00 97.40           H  
ATOM    504 HG13 VAL A  31      -0.839  13.884  17.959  1.00 97.40           H  
ATOM    505  CG2 VAL A  31       1.337  15.340  17.045  1.00 97.40           C  
ATOM    506 HG21 VAL A  31       2.144  14.728  17.448  1.00 97.40           H  
ATOM    507 HG22 VAL A  31       0.828  14.804  16.244  1.00 97.40           H  
ATOM    508 HG23 VAL A  31       1.771  16.252  16.636  1.00 97.40           H  
ATOM    509  N   LEU A  32      -1.742  17.521  19.729  1.00 97.72           N  
ATOM    510  H   LEU A  32      -0.871  18.023  19.820  1.00 97.72           H  
ATOM    511  CA  LEU A  32      -2.767  17.692  20.763  1.00 97.72           C  
ATOM    512  HA  LEU A  32      -3.162  16.713  21.034  1.00 97.72           H  
ATOM    513  C   LEU A  32      -3.971  18.496  20.268  1.00 97.72           C  
ATOM    514  CB  LEU A  32      -2.149  18.345  22.010  1.00 97.72           C  
ATOM    515  HB2 LEU A  32      -1.682  19.287  21.722  1.00 97.72           H  
ATOM    516  HB3 LEU A  32      -2.958  18.572  22.704  1.00 97.72           H  
ATOM    517  O   LEU A  32      -5.104  18.177  20.627  1.00 97.72           O  
ATOM    518  CG  LEU A  32      -1.113  17.479  22.751  1.00 97.72           C  
ATOM    519  HG  LEU A  32      -0.233  17.309  22.131  1.00 97.72           H  
ATOM    520  CD1 LEU A  32      -0.663  18.204  24.020  1.00 97.72           C  
ATOM    521 HD11 LEU A  32      -1.513  18.351  24.686  1.00 97.72           H  
ATOM    522 HD12 LEU A  32       0.097  17.612  24.530  1.00 97.72           H  
ATOM    523 HD13 LEU A  32      -0.239  19.172  23.755  1.00 97.72           H  
ATOM    524  CD2 LEU A  32      -1.649  16.097  23.104  1.00 97.72           C  
ATOM    525 HD21 LEU A  32      -2.619  16.185  23.594  1.00 97.72           H  
ATOM    526 HD22 LEU A  32      -1.760  15.504  22.197  1.00 97.72           H  
ATOM    527 HD23 LEU A  32      -0.933  15.589  23.749  1.00 97.72           H  
ATOM    528  N   LYS A  33      -3.750  19.500  19.412  1.00 97.75           N  
ATOM    529  H   LYS A  33      -2.794  19.727  19.175  1.00 97.75           H  
ATOM    530  CA  LYS A  33      -4.829  20.242  18.752  1.00 97.75           C  
ATOM    531  HA  LYS A  33      -5.496  20.647  19.512  1.00 97.75           H  
ATOM    532  C   LYS A  33      -5.672  19.319  17.872  1.00 97.75           C  
ATOM    533  CB  LYS A  33      -4.214  21.394  17.950  1.00 97.75           C  
ATOM    534  HB2 LYS A  33      -3.532  20.988  17.203  1.00 97.75           H  
ATOM    535  HB3 LYS A  33      -3.644  22.031  18.626  1.00 97.75           H  
ATOM    536  O   LYS A  33      -6.895  19.322  17.994  1.00 97.75           O  
ATOM    537  CG  LYS A  33      -5.281  22.242  17.249  1.00 97.75           C  
ATOM    538  HG2 LYS A  33      -5.880  21.616  16.588  1.00 97.75           H  
ATOM    539  HG3 LYS A  33      -5.931  22.702  17.994  1.00 97.75           H  
ATOM    540  CD  LYS A  33      -4.604  23.325  16.411  1.00 97.75           C  
ATOM    541  HD2 LYS A  33      -4.036  23.988  17.064  1.00 97.75           H  
ATOM    542  HD3 LYS A  33      -3.921  22.849  15.707  1.00 97.75           H  
ATOM    543  CE  LYS A  33      -5.661  24.118  15.642  1.00 97.75           C  
ATOM    544  HE2 LYS A  33      -6.257  23.415  15.059  1.00 97.75           H  
ATOM    545  HE3 LYS A  33      -6.321  24.612  16.355  1.00 97.75           H  
ATOM    546  NZ  LYS A  33      -5.016  25.106  14.747  1.00 97.75           N  
ATOM    547  HZ1 LYS A  33      -4.398  24.627  14.108  1.00 97.75           H  
ATOM    548  HZ2 LYS A  33      -4.460  25.756  15.283  1.00 97.75           H  
ATOM    549  HZ3 LYS A  33      -5.708  25.614  14.215  1.00 97.75           H  
ATOM    550  N   ASP A  34      -5.026  18.503  17.041  1.00 98.08           N  
ATOM    551  H   ASP A  34      -4.025  18.602  16.947  1.00 98.08           H  
ATOM    552  CA  ASP A  34      -5.703  17.515  16.201  1.00 98.08           C  
ATOM    553  HA  ASP A  34      -6.458  18.015  15.594  1.00 98.08           H  
ATOM    554  C   ASP A  34      -6.428  16.464  17.060  1.00 98.08           C  
ATOM    555  CB  ASP A  34      -4.686  16.842  15.259  1.00 98.08           C  
ATOM    556  HB2 ASP A  34      -5.141  15.932  14.867  1.00 98.08           H  
ATOM    557  HB3 ASP A  34      -3.802  16.552  15.826  1.00 98.08           H  
ATOM    558  O   ASP A  34      -7.578  16.132  16.781  1.00 98.08           O  
ATOM    559  CG  ASP A  34      -4.257  17.691  14.053  1.00 98.08           C  
ATOM    560  OD1 ASP A  34      -4.656  18.870  13.925  1.00 98.08           O  
ATOM    561  OD2 ASP A  34      -3.589  17.144  13.145  1.00 98.08           O  
ATOM    562  N   ALA A  35      -5.801  15.974  18.139  1.00 97.98           N  
ATOM    563  H   ALA A  35      -4.848  16.260  18.312  1.00 97.98           H  
ATOM    564  CA  ALA A  35      -6.411  15.001  19.051  1.00 97.98           C  
ATOM    565  HA  ALA A  35      -6.690  14.114  18.483  1.00 97.98           H  
ATOM    566  C   ALA A  35      -7.681  15.552  19.707  1.00 97.98           C  
ATOM    567  CB  ALA A  35      -5.400  14.600  20.132  1.00 97.98           C  
ATOM    568  HB1 ALA A  35      -5.169  15.454  20.769  1.00 97.98           H  
ATOM    569  HB2 ALA A  35      -5.829  13.808  20.746  1.00 97.98           H  
ATOM    570  HB3 ALA A  35      -4.477  14.239  19.678  1.00 97.98           H  
ATOM    571  O   ALA A  35      -8.693  14.856  19.774  1.00 97.98           O  
ATOM    572  N   LYS A  36      -7.642  16.811  20.155  1.00 97.45           N  
ATOM    573  H   LYS A  36      -6.765  17.310  20.096  1.00 97.45           H  
ATOM    574  CA  LYS A  36      -8.804  17.504  20.710  1.00 97.45           C  
ATOM    575  HA  LYS A  36      -9.246  16.894  21.498  1.00 97.45           H  
ATOM    576  C   LYS A  36      -9.921  17.648  19.686  1.00 97.45           C  
ATOM    577  CB  LYS A  36      -8.356  18.841  21.315  1.00 97.45           C  
ATOM    578  HB2 LYS A  36      -7.627  18.640  22.100  1.00 97.45           H  
ATOM    579  HB3 LYS A  36      -7.893  19.468  20.553  1.00 97.45           H  
ATOM    580  O   LYS A  36     -11.057  17.308  19.989  1.00 97.45           O  
ATOM    581  CG  LYS A  36      -9.564  19.563  21.913  1.00 97.45           C  
ATOM    582  HG2 LYS A  36     -10.144  18.834  22.479  1.00 97.45           H  
ATOM    583  HG3 LYS A  36     -10.184  19.955  21.106  1.00 97.45           H  
ATOM    584  CD  LYS A  36      -9.166  20.714  22.843  1.00 97.45           C  
ATOM    585  HD2 LYS A  36      -8.515  21.406  22.308  1.00 97.45           H  
ATOM    586  HD3 LYS A  36      -8.620  20.308  23.693  1.00 97.45           H  
ATOM    587  CE  LYS A  36     -10.401  21.477  23.348  1.00 97.45           C  
ATOM    588  HE2 LYS A  36     -10.793  22.077  22.527  1.00 97.45           H  
ATOM    589  HE3 LYS A  36     -10.095  22.151  24.149  1.00 97.45           H  
ATOM    590  NZ  LYS A  36     -11.476  20.567  23.822  1.00 97.45           N  
ATOM    591  HZ1 LYS A  36     -11.884  20.083  23.035  1.00 97.45           H  
ATOM    592  HZ2 LYS A  36     -11.154  19.846  24.451  1.00 97.45           H  
ATOM    593  HZ3 LYS A  36     -12.264  21.060  24.219  1.00 97.45           H  
ATOM    594  N   LEU A  37      -9.602  18.078  18.470  1.00 97.54           N  
ATOM    595  H   LEU A  37      -8.642  18.328  18.278  1.00 97.54           H  
ATOM    596  CA  LEU A  37     -10.603  18.245  17.421  1.00 97.54           C  
ATOM    597  HA  LEU A  37     -11.394  18.879  17.820  1.00 97.54           H  
ATOM    598  C   LEU A  37     -11.257  16.908  17.023  1.00 97.54           C  
ATOM    599  CB  LEU A  37      -9.925  18.970  16.251  1.00 97.54           C  
ATOM    600  HB2 LEU A  37      -9.463  19.880  16.634  1.00 97.54           H  
ATOM    601  HB3 LEU A  37      -9.135  18.334  15.853  1.00 97.54           H  
ATOM    602  O   LEU A  37     -12.472  16.853  16.851  1.00 97.54           O  
ATOM    603  CG  LEU A  37     -10.868  19.357  15.102  1.00 97.54           C  
ATOM    604  HG  LEU A  37     -11.226  18.448  14.619  1.00 97.54           H  
ATOM    605  CD1 LEU A  37     -12.060  20.203  15.551  1.00 97.54           C  
ATOM    606 HD11 LEU A  37     -12.715  19.614  16.193  1.00 97.54           H  
ATOM    607 HD12 LEU A  37     -12.642  20.507  14.681  1.00 97.54           H  
ATOM    608 HD13 LEU A  37     -11.723  21.085  16.096  1.00 97.54           H  
ATOM    609  CD2 LEU A  37     -10.097  20.198  14.089  1.00 97.54           C  
ATOM    610 HD21 LEU A  37     -10.035  21.235  14.420  1.00 97.54           H  
ATOM    611 HD22 LEU A  37      -9.078  19.820  13.997  1.00 97.54           H  
ATOM    612 HD23 LEU A  37     -10.595  20.152  13.120  1.00 97.54           H  
ATOM    613  N   ILE A  38     -10.479  15.822  16.951  1.00 97.44           N  
ATOM    614  H   ILE A  38      -9.484  15.949  17.069  1.00 97.44           H  
ATOM    615  CA  ILE A  38     -10.987  14.458  16.736  1.00 97.44           C  
ATOM    616  HA  ILE A  38     -11.609  14.449  15.841  1.00 97.44           H  
ATOM    617  C   ILE A  38     -11.884  14.020  17.902  1.00 97.44           C  
ATOM    618  CB  ILE A  38      -9.806  13.480  16.519  1.00 97.44           C  
ATOM    619  HB  ILE A  38      -9.090  13.638  17.325  1.00 97.44           H  
ATOM    620  O   ILE A  38     -12.984  13.532  17.659  1.00 97.44           O  
ATOM    621  CG1 ILE A  38      -9.109  13.769  15.167  1.00 97.44           C  
ATOM    622 HG12 ILE A  38      -9.761  13.471  14.346  1.00 97.44           H  
ATOM    623 HG13 ILE A  38      -8.930  14.839  15.061  1.00 97.44           H  
ATOM    624  CG2 ILE A  38     -10.228  11.996  16.546  1.00 97.44           C  
ATOM    625 HG21 ILE A  38     -10.817  11.761  17.432  1.00 97.44           H  
ATOM    626 HG22 ILE A  38      -9.344  11.359  16.566  1.00 97.44           H  
ATOM    627 HG23 ILE A  38     -10.813  11.759  15.657  1.00 97.44           H  
ATOM    628  CD1 ILE A  38      -7.757  13.055  15.019  1.00 97.44           C  
ATOM    629 HD11 ILE A  38      -7.895  11.976  14.953  1.00 97.44           H  
ATOM    630 HD12 ILE A  38      -7.269  13.398  14.107  1.00 97.44           H  
ATOM    631 HD13 ILE A  38      -7.121  13.291  15.872  1.00 97.44           H  
ATOM    632  N   ALA A  39     -11.436  14.196  19.150  1.00 95.31           N  
ATOM    633  H   ALA A  39     -10.529  14.619  19.289  1.00 95.31           H  
ATOM    634  CA  ALA A  39     -12.194  13.812  20.343  1.00 95.31           C  
ATOM    635  HA  ALA A  39     -12.417  12.746  20.290  1.00 95.31           H  
ATOM    636  C   ALA A  39     -13.536  14.553  20.454  1.00 95.31           C  
ATOM    637  CB  ALA A  39     -11.324  14.054  21.582  1.00 95.31           C  
ATOM    638  HB1 ALA A  39     -11.871  13.744  22.473  1.00 95.31           H  
ATOM    639  HB2 ALA A  39     -11.089  15.115  21.669  1.00 95.31           H  
ATOM    640  HB3 ALA A  39     -10.400  13.480  21.512  1.00 95.31           H  
ATOM    641  O   ALA A  39     -14.529  13.955  20.857  1.00 95.31           O  
ATOM    642  N   ASP A  40     -13.562  15.827  20.058  1.00 93.92           N  
ATOM    643  H   ASP A  40     -12.682  16.271  19.838  1.00 93.92           H  
ATOM    644  CA  ASP A  40     -14.743  16.684  20.155  1.00 93.92           C  
ATOM    645  HA  ASP A  40     -15.300  16.416  21.053  1.00 93.92           H  
ATOM    646  C   ASP A  40     -15.712  16.509  18.960  1.00 93.92           C  
ATOM    647  CB  ASP A  40     -14.288  18.157  20.308  1.00 93.92           C  
ATOM    648  HB2 ASP A  40     -13.668  18.420  19.451  1.00 93.92           H  
ATOM    649  HB3 ASP A  40     -15.174  18.791  20.271  1.00 93.92           H  
ATOM    650  O   ASP A  40     -16.895  16.811  19.099  1.00 93.92           O  
ATOM    651  CG  ASP A  40     -13.522  18.506  21.608  1.00 93.92           C  
ATOM    652  OD1 ASP A  40     -13.559  17.746  22.598  1.00 93.92           O  
ATOM    653  OD2 ASP A  40     -12.888  19.594  21.674  1.00 93.92           O  
ATOM    654  N   SER A  41     -15.239  16.045  17.788  1.00 94.00           N  
ATOM    655  H   SER A  41     -14.259  15.808  17.742  1.00 94.00           H  
ATOM    656  CA  SER A  41     -16.016  16.103  16.526  1.00 94.00           C  
ATOM    657  HA  SER A  41     -16.992  16.543  16.733  1.00 94.00           H  
ATOM    658  C   SER A  41     -16.303  14.759  15.842  1.00 94.00           C  
ATOM    659  CB  SER A  41     -15.334  17.023  15.505  1.00 94.00           C  
ATOM    660  HB2 SER A  41     -16.014  17.203  14.672  1.00 94.00           H  
ATOM    661  HB3 SER A  41     -14.439  16.532  15.122  1.00 94.00           H  
ATOM    662  O   SER A  41     -17.202  14.698  15.006  1.00 94.00           O  
ATOM    663  OG  SER A  41     -14.966  18.258  16.084  1.00 94.00           O  
ATOM    664  HG  SER A  41     -14.322  18.043  16.763  1.00 94.00           H  
ATOM    665  N   ILE A  42     -15.565  13.683  16.142  1.00 93.41           N  
ATOM    666  H   ILE A  42     -14.871  13.754  16.872  1.00 93.41           H  
ATOM    667  CA  ILE A  42     -15.824  12.358  15.547  1.00 93.41           C  
ATOM    668  HA  ILE A  42     -16.159  12.507  14.521  1.00 93.41           H  
ATOM    669  C   ILE A  42     -16.966  11.641  16.275  1.00 93.41           C  
ATOM    670  CB  ILE A  42     -14.540  11.490  15.510  1.00 93.41           C  
ATOM    671  HB  ILE A  42     -14.053  11.578  16.481  1.00 93.41           H  
ATOM    672  O   ILE A  42     -17.037  11.622  17.501  1.00 93.41           O  
ATOM    673  CG1 ILE A  42     -13.540  11.970  14.439  1.00 93.41           C  
ATOM    674 HG12 ILE A  42     -12.604  11.432  14.588  1.00 93.41           H  
ATOM    675 HG13 ILE A  42     -13.345  13.030  14.601  1.00 93.41           H  
ATOM    676  CG2 ILE A  42     -14.797   9.986  15.303  1.00 93.41           C  
ATOM    677 HG21 ILE A  42     -15.271   9.572  16.194  1.00 93.41           H  
ATOM    678 HG22 ILE A  42     -13.850   9.465  15.161  1.00 93.41           H  
ATOM    679 HG23 ILE A  42     -15.440   9.815  14.440  1.00 93.41           H  
ATOM    680  CD1 ILE A  42     -13.950  11.733  12.977  1.00 93.41           C  
ATOM    681 HD11 ILE A  42     -13.193  12.156  12.317  1.00 93.41           H  
ATOM    682 HD12 ILE A  42     -14.906  12.216  12.774  1.00 93.41           H  
ATOM    683 HD13 ILE A  42     -14.027  10.667  12.765  1.00 93.41           H  
ATOM    684  N   ASP A  43     -17.807  10.935  15.516  1.00 91.38           N  
ATOM    685  H   ASP A  43     -17.739  11.020  14.512  1.00 91.38           H  
ATOM    686  CA  ASP A  43     -18.748   9.963  16.071  1.00 91.38           C  
ATOM    687  HA  ASP A  43     -19.228  10.405  16.944  1.00 91.38           H  
ATOM    688  C   ASP A  43     -18.015   8.684  16.530  1.00 91.38           C  
ATOM    689  CB  ASP A  43     -19.857   9.673  15.048  1.00 91.38           C  
ATOM    690  HB2 ASP A  43     -20.367  10.605  14.806  1.00 91.38           H  
ATOM    691  HB3 ASP A  43     -19.406   9.286  14.135  1.00 91.38           H  
ATOM    692  O   ASP A  43     -17.687   7.787  15.743  1.00 91.38           O  
ATOM    693  CG  ASP A  43     -20.893   8.664  15.557  1.00 91.38           C  
ATOM    694  OD1 ASP A  43     -20.794   8.237  16.731  1.00 91.38           O  
ATOM    695  OD2 ASP A  43     -21.738   8.244  14.733  1.00 91.38           O  
ATOM    696  N   PHE A  44     -17.779   8.564  17.838  1.00 88.24           N  
ATOM    697  H   PHE A  44     -17.988   9.360  18.424  1.00 88.24           H  
ATOM    698  CA  PHE A  44     -17.115   7.397  18.425  1.00 88.24           C  
ATOM    699  HA  PHE A  44     -16.212   7.217  17.842  1.00 88.24           H  
ATOM    700  C   PHE A  44     -17.932   6.097  18.337  1.00 88.24           C  
ATOM    701  CB  PHE A  44     -16.664   7.711  19.856  1.00 88.24           C  
ATOM    702  HB2 PHE A  44     -17.454   8.239  20.390  1.00 88.24           H  
ATOM    703  HB3 PHE A  44     -16.476   6.778  20.387  1.00 88.24           H  
ATOM    704  O   PHE A  44     -17.360   5.009  18.472  1.00 88.24           O  
ATOM    705  CG  PHE A  44     -15.390   8.528  19.874  1.00 88.24           C  
ATOM    706  CD1 PHE A  44     -14.142   7.878  19.892  1.00 88.24           C  
ATOM    707  HD1 PHE A  44     -14.091   6.800  19.928  1.00 88.24           H  
ATOM    708  CD2 PHE A  44     -15.446   9.930  19.785  1.00 88.24           C  
ATOM    709  HD2 PHE A  44     -16.394  10.445  19.746  1.00 88.24           H  
ATOM    710  CE1 PHE A  44     -12.957   8.631  19.826  1.00 88.24           C  
ATOM    711  HE1 PHE A  44     -11.998   8.136  19.793  1.00 88.24           H  
ATOM    712  CE2 PHE A  44     -14.261  10.678  19.725  1.00 88.24           C  
ATOM    713  HE2 PHE A  44     -14.323  11.752  19.631  1.00 88.24           H  
ATOM    714  CZ  PHE A  44     -13.015  10.031  19.757  1.00 88.24           C  
ATOM    715  HZ  PHE A  44     -12.105  10.610  19.698  1.00 88.24           H  
ATOM    716  N   ASN A  45     -19.230   6.153  18.016  1.00 82.50           N  
ATOM    717  H   ASN A  45     -19.656   7.051  17.834  1.00 82.50           H  
ATOM    718  CA  ASN A  45     -19.984   4.955  17.647  1.00 82.50           C  
ATOM    719  HA  ASN A  45     -19.827   4.192  18.409  1.00 82.50           H  
ATOM    720  C   ASN A  45     -19.487   4.388  16.304  1.00 82.50           C  
ATOM    721  CB  ASN A  45     -21.478   5.295  17.602  1.00 82.50           C  
ATOM    722  HB2 ASN A  45     -21.783   5.753  18.543  1.00 82.50           H  
ATOM    723  HB3 ASN A  45     -21.651   6.019  16.805  1.00 82.50           H  
ATOM    724  O   ASN A  45     -19.330   3.172  16.171  1.00 82.50           O  
ATOM    725  CG  ASN A  45     -22.382   4.109  17.329  1.00 82.50           C  
ATOM    726  ND2 ASN A  45     -23.520   4.370  16.733  1.00 82.50           N  
ATOM    727 HD21 ASN A  45     -24.222   3.646  16.680  1.00 82.50           H  
ATOM    728 HD22 ASN A  45     -23.729   5.334  16.515  1.00 82.50           H  
ATOM    729  OD1 ASN A  45     -22.096   2.949  17.606  1.00 82.50           O  
ATOM    730  N   GLN A  46     -19.158   5.240  15.327  1.00 89.47           N  
ATOM    731  H   GLN A  46     -19.258   6.231  15.495  1.00 89.47           H  
ATOM    732  CA  GLN A  46     -18.553   4.804  14.060  1.00 89.47           C  
ATOM    733  HA  GLN A  46     -19.162   4.003  13.642  1.00 89.47           H  
ATOM    734  C   GLN A  46     -17.144   4.242  14.267  1.00 89.47           C  
ATOM    735  CB  GLN A  46     -18.519   5.943  13.035  1.00 89.47           C  
ATOM    736  HB2 GLN A  46     -17.939   5.617  12.171  1.00 89.47           H  
ATOM    737  HB3 GLN A  46     -18.031   6.821  13.458  1.00 89.47           H  
ATOM    738  O   GLN A  46     -16.814   3.204  13.689  1.00 89.47           O  
ATOM    739  CG  GLN A  46     -19.927   6.308  12.561  1.00 89.47           C  
ATOM    740  HG2 GLN A  46     -20.549   6.545  13.424  1.00 89.47           H  
ATOM    741  HG3 GLN A  46     -20.375   5.457  12.048  1.00 89.47           H  
ATOM    742  CD  GLN A  46     -19.916   7.491  11.605  1.00 89.47           C  
ATOM    743  NE2 GLN A  46     -20.891   8.363  11.702  1.00 89.47           N  
ATOM    744 HE21 GLN A  46     -21.470   8.347  12.529  1.00 89.47           H  
ATOM    745 HE22 GLN A  46     -20.824   9.184  11.116  1.00 89.47           H  
ATOM    746  OE1 GLN A  46     -19.044   7.633  10.762  1.00 89.47           O  
ATOM    747  N   VAL A  47     -16.347   4.839  15.162  1.00 87.98           N  
ATOM    748  H   VAL A  47     -16.659   5.715  15.556  1.00 87.98           H  
ATOM    749  CA  VAL A  47     -15.047   4.281  15.588  1.00 87.98           C  
ATOM    750  HA  VAL A  47     -14.395   4.205  14.718  1.00 87.98           H  
ATOM    751  C   VAL A  47     -15.224   2.860  16.136  1.00 87.98           C  
ATOM    752  CB  VAL A  47     -14.356   5.192  16.625  1.00 87.98           C  
ATOM    753  HB  VAL A  47     -15.013   5.314  17.487  1.00 87.98           H  
ATOM    754  O   VAL A  47     -14.549   1.930  15.688  1.00 87.98           O  
ATOM    755  CG1 VAL A  47     -13.040   4.586  17.125  1.00 87.98           C  
ATOM    756 HG11 VAL A  47     -12.528   5.299  17.771  1.00 87.98           H  
ATOM    757 HG12 VAL A  47     -12.397   4.338  16.281  1.00 87.98           H  
ATOM    758 HG13 VAL A  47     -13.233   3.689  17.714  1.00 87.98           H  
ATOM    759  CG2 VAL A  47     -14.049   6.580  16.052  1.00 87.98           C  
ATOM    760 HG21 VAL A  47     -14.952   7.039  15.648  1.00 87.98           H  
ATOM    761 HG22 VAL A  47     -13.674   7.227  16.846  1.00 87.98           H  
ATOM    762 HG23 VAL A  47     -13.293   6.517  15.271  1.00 87.98           H  
ATOM    763  N   ALA A  48     -16.194   2.646  17.029  1.00 80.45           N  
ATOM    764  H   ALA A  48     -16.698   3.443  17.390  1.00 80.45           H  
ATOM    765  CA  ALA A  48     -16.502   1.322  17.570  1.00 80.45           C  
ATOM    766  HA  ALA A  48     -15.587   0.904  17.990  1.00 80.45           H  
ATOM    767  C   ALA A  48     -17.020   0.335  16.503  1.00 80.45           C  
ATOM    768  CB  ALA A  48     -17.510   1.495  18.712  1.00 80.45           C  
ATOM    769  HB1 ALA A  48     -18.443   1.914  18.335  1.00 80.45           H  
ATOM    770  HB2 ALA A  48     -17.709   0.532  19.181  1.00 80.45           H  
ATOM    771  HB3 ALA A  48     -17.101   2.173  19.461  1.00 80.45           H  
ATOM    772  O   ALA A  48     -16.725  -0.864  16.555  1.00 80.45           O  
ATOM    773  N   GLN A  49     -17.789   0.800  15.512  1.00 84.58           N  
ATOM    774  H   GLN A  49     -18.028   1.782  15.524  1.00 84.58           H  
ATOM    775  CA  GLN A  49     -18.222  -0.014  14.369  1.00 84.58           C  
ATOM    776  HA  GLN A  49     -18.688  -0.929  14.736  1.00 84.58           H  
ATOM    777  C   GLN A  49     -17.046  -0.447  13.487  1.00 84.58           C  
ATOM    778  CB  GLN A  49     -19.258   0.737  13.527  1.00 84.58           C  
ATOM    779  HB2 GLN A  49     -18.887   1.734  13.290  1.00 84.58           H  
ATOM    780  HB3 GLN A  49     -19.396   0.200  12.589  1.00 84.58           H  
ATOM    781  O   GLN A  49     -16.958  -1.627  13.146  1.00 84.58           O  
ATOM    782  CG  GLN A  49     -20.625   0.851  14.216  1.00 84.58           C  
ATOM    783  HG2 GLN A  49     -20.518   1.298  15.204  1.00 84.58           H  
ATOM    784  HG3 GLN A  49     -21.053  -0.145  14.331  1.00 84.58           H  
ATOM    785  CD  GLN A  49     -21.603   1.688  13.402  1.00 84.58           C  
ATOM    786  NE2 GLN A  49     -22.579   2.302  14.028  1.00 84.58           N  
ATOM    787 HE21 GLN A  49     -22.567   2.409  15.033  1.00 84.58           H  
ATOM    788 HE22 GLN A  49     -23.159   2.895  13.451  1.00 84.58           H  
ATOM    789  OE1 GLN A  49     -21.522   1.759  12.189  1.00 84.58           O  
ATOM    790  N   VAL A  50     -16.112   0.456  13.179  1.00 87.42           N  
ATOM    791  H   VAL A  50     -16.257   1.414  13.463  1.00 87.42           H  
ATOM    792  CA  VAL A  50     -14.893   0.138  12.420  1.00 87.42           C  
ATOM    793  HA  VAL A  50     -15.179  -0.382  11.505  1.00 87.42           H  
ATOM    794  C   VAL A  50     -13.998  -0.821  13.205  1.00 87.42           C  
ATOM    795  CB  VAL A  50     -14.159   1.431  12.009  1.00 87.42           C  
ATOM    796  HB  VAL A  50     -14.055   2.086  12.875  1.00 87.42           H  
ATOM    797  O   VAL A  50     -13.554  -1.831  12.662  1.00 87.42           O  
ATOM    798  CG1 VAL A  50     -12.762   1.160  11.438  1.00 87.42           C  
ATOM    799 HG11 VAL A  50     -12.335   2.094  11.074  1.00 87.42           H  
ATOM    800 HG12 VAL A  50     -12.821   0.446  10.616  1.00 87.42           H  
ATOM    801 HG13 VAL A  50     -12.104   0.779  12.219  1.00 87.42           H  
ATOM    802  CG2 VAL A  50     -14.971   2.148  10.923  1.00 87.42           C  
ATOM    803 HG21 VAL A  50     -15.946   2.445  11.309  1.00 87.42           H  
ATOM    804 HG22 VAL A  50     -14.453   3.049  10.595  1.00 87.42           H  
ATOM    805 HG23 VAL A  50     -15.110   1.494  10.062  1.00 87.42           H  
ATOM    806  N   GLN A  51     -13.808  -0.605  14.509  1.00 83.76           N  
ATOM    807  H   GLN A  51     -14.155   0.255  14.909  1.00 83.76           H  
ATOM    808  CA  GLN A  51     -13.093  -1.551  15.373  1.00 83.76           C  
ATOM    809  HA  GLN A  51     -12.070  -1.662  15.012  1.00 83.76           H  
ATOM    810  C   GLN A  51     -13.745  -2.945  15.373  1.00 83.76           C  
ATOM    811  CB  GLN A  51     -13.057  -1.009  16.803  1.00 83.76           C  
ATOM    812  HB2 GLN A  51     -12.727  -1.802  17.474  1.00 83.76           H  
ATOM    813  HB3 GLN A  51     -14.071  -0.726  17.083  1.00 83.76           H  
ATOM    814  O   GLN A  51     -13.034  -3.949  15.308  1.00 83.76           O  
ATOM    815  CG  GLN A  51     -12.105   0.180  17.005  1.00 83.76           C  
ATOM    816  HG2 GLN A  51     -12.267   0.937  16.238  1.00 83.76           H  
ATOM    817  HG3 GLN A  51     -11.075  -0.166  16.921  1.00 83.76           H  
ATOM    818  CD  GLN A  51     -12.309   0.830  18.372  1.00 83.76           C  
ATOM    819  NE2 GLN A  51     -11.370   1.610  18.835  1.00 83.76           N  
ATOM    820 HE21 GLN A  51     -10.518   1.788  18.323  1.00 83.76           H  
ATOM    821 HE22 GLN A  51     -11.545   2.154  19.667  1.00 83.76           H  
ATOM    822  OE1 GLN A  51     -13.308   0.625  19.048  1.00 83.76           O  
ATOM    823  N   ARG A  52     -15.086  -3.035  15.411  1.00 78.00           N  
ATOM    824  H   ARG A  52     -15.607  -2.174  15.495  1.00 78.00           H  
ATOM    825  CA  ARG A  52     -15.827  -4.306  15.277  1.00 78.00           C  
ATOM    826  HA  ARG A  52     -15.440  -5.025  15.999  1.00 78.00           H  
ATOM    827  C   ARG A  52     -15.606  -4.954  13.912  1.00 78.00           C  
ATOM    828  CB  ARG A  52     -17.335  -4.101  15.518  1.00 78.00           C  
ATOM    829  HB2 ARG A  52     -17.878  -4.935  15.073  1.00 78.00           H  
ATOM    830  HB3 ARG A  52     -17.670  -3.185  15.030  1.00 78.00           H  
ATOM    831  O   ARG A  52     -15.311  -6.146  13.861  1.00 78.00           O  
ATOM    832  CG  ARG A  52     -17.693  -4.057  17.007  1.00 78.00           C  
ATOM    833  HG2 ARG A  52     -17.384  -5.004  17.448  1.00 78.00           H  
ATOM    834  HG3 ARG A  52     -17.161  -3.242  17.498  1.00 78.00           H  
ATOM    835  CD  ARG A  52     -19.197  -3.912  17.266  1.00 78.00           C  
ATOM    836  HD2 ARG A  52     -19.737  -4.665  16.692  1.00 78.00           H  
ATOM    837  HD3 ARG A  52     -19.369  -4.100  18.325  1.00 78.00           H  
ATOM    838  NE  ARG A  52     -19.698  -2.569  16.918  1.00 78.00           N  
ATOM    839  HE  ARG A  52     -19.121  -2.010  16.306  1.00 78.00           H  
ATOM    840  NH1 ARG A  52     -21.533  -2.543  18.313  1.00 78.00           N  
ATOM    841 HH11 ARG A  52     -21.323  -3.474  18.644  1.00 78.00           H  
ATOM    842 HH12 ARG A  52     -22.325  -2.045  18.692  1.00 78.00           H  
ATOM    843  NH2 ARG A  52     -21.103  -0.773  17.048  1.00 78.00           N  
ATOM    844 HH21 ARG A  52     -21.883  -0.300  17.480  1.00 78.00           H  
ATOM    845 HH22 ARG A  52     -20.487  -0.210  16.479  1.00 78.00           H  
ATOM    846  CZ  ARG A  52     -20.773  -1.976  17.418  1.00 78.00           C  
ATOM    847  N   ALA A  53     -15.702  -4.185  12.829  1.00 81.46           N  
ATOM    848  H   ALA A  53     -15.959  -3.216  12.947  1.00 81.46           H  
ATOM    849  CA  ALA A  53     -15.456  -4.667  11.472  1.00 81.46           C  
ATOM    850  HA  ALA A  53     -16.162  -5.466  11.243  1.00 81.46           H  
ATOM    851  C   ALA A  53     -14.038  -5.243  11.326  1.00 81.46           C  
ATOM    852  CB  ALA A  53     -15.704  -3.513  10.495  1.00 81.46           C  
ATOM    853  HB1 ALA A  53     -16.728  -3.153  10.593  1.00 81.46           H  
ATOM    854  HB2 ALA A  53     -15.014  -2.691  10.685  1.00 81.46           H  
ATOM    855  HB3 ALA A  53     -15.555  -3.862   9.473  1.00 81.46           H  
ATOM    856  O   ALA A  53     -13.846  -6.310  10.750  1.00 81.46           O  
ATOM    857  N   LEU A  54     -13.041  -4.601  11.932  1.00 79.34           N  
ATOM    858  H   LEU A  54     -13.248  -3.707  12.354  1.00 79.34           H  
ATOM    859  CA  LEU A  54     -11.645  -5.035  11.876  1.00 79.34           C  
ATOM    860  HA  LEU A  54     -11.411  -5.304  10.846  1.00 79.34           H  
ATOM    861  C   LEU A  54     -11.331  -6.275  12.720  1.00 79.34           C  
ATOM    862  CB  LEU A  54     -10.765  -3.862  12.296  1.00 79.34           C  
ATOM    863  HB2 LEU A  54      -9.736  -4.200  12.415  1.00 79.34           H  
ATOM    864  HB3 LEU A  54     -11.113  -3.500  13.264  1.00 79.34           H  
ATOM    865  O   LEU A  54     -10.325  -6.937  12.461  1.00 79.34           O  
ATOM    866  CG  LEU A  54     -10.800  -2.720  11.271  1.00 79.34           C  
ATOM    867  HG  LEU A  54     -11.821  -2.462  10.989  1.00 79.34           H  
ATOM    868  CD1 LEU A  54     -10.159  -1.526  11.935  1.00 79.34           C  
ATOM    869 HD11 LEU A  54      -9.147  -1.800  12.232  1.00 79.34           H  
ATOM    870 HD12 LEU A  54     -10.730  -1.240  12.819  1.00 79.34           H  
ATOM    871 HD13 LEU A  54     -10.163  -0.682  11.246  1.00 79.34           H  
ATOM    872  CD2 LEU A  54     -10.023  -3.059   9.998  1.00 79.34           C  
ATOM    873 HD21 LEU A  54      -9.989  -2.174   9.362  1.00 79.34           H  
ATOM    874 HD22 LEU A  54     -10.538  -3.848   9.450  1.00 79.34           H  
ATOM    875 HD23 LEU A  54      -9.006  -3.364  10.245  1.00 79.34           H  
ATOM    876  N   ARG A  55     -12.189  -6.614  13.689  1.00 72.52           N  
ATOM    877  H   ARG A  55     -12.973  -6.000  13.858  1.00 72.52           H  
ATOM    878  CA  ARG A  55     -12.106  -7.873  14.445  1.00 72.52           C  
ATOM    879  HA  ARG A  55     -11.056  -8.105  14.625  1.00 72.52           H  
ATOM    880  C   ARG A  55     -12.646  -9.075  13.670  1.00 72.52           C  
ATOM    881  CB  ARG A  55     -12.812  -7.733  15.804  1.00 72.52           C  
ATOM    882  HB2 ARG A  55     -13.807  -7.310  15.667  1.00 72.52           H  
ATOM    883  HB3 ARG A  55     -12.922  -8.724  16.243  1.00 72.52           H  
ATOM    884  O   ARG A  55     -12.334 -10.201  14.050  1.00 72.52           O  
ATOM    885  CG  ARG A  55     -12.002  -6.869  16.781  1.00 72.52           C  
ATOM    886  HG2 ARG A  55     -11.939  -5.841  16.424  1.00 72.52           H  
ATOM    887  HG3 ARG A  55     -10.988  -7.266  16.835  1.00 72.52           H  
ATOM    888  CD  ARG A  55     -12.587  -6.894  18.199  1.00 72.52           C  
ATOM    889  HD2 ARG A  55     -12.672  -7.932  18.521  1.00 72.52           H  
ATOM    890  HD3 ARG A  55     -11.882  -6.414  18.877  1.00 72.52           H  
ATOM    891  NE  ARG A  55     -13.912  -6.247  18.311  1.00 72.52           N  
ATOM    892  HE  ARG A  55     -14.711  -6.863  18.278  1.00 72.52           H  
ATOM    893  NH1 ARG A  55     -13.196  -4.096  18.718  1.00 72.52           N  
ATOM    894 HH11 ARG A  55     -13.377  -3.168  19.075  1.00 72.52           H  
ATOM    895 HH12 ARG A  55     -12.257  -4.365  18.465  1.00 72.52           H  
ATOM    896  NH2 ARG A  55     -15.330  -4.606  19.011  1.00 72.52           N  
ATOM    897 HH21 ARG A  55     -15.455  -3.662  19.348  1.00 72.52           H  
ATOM    898 HH22 ARG A  55     -16.049  -5.295  19.181  1.00 72.52           H  
ATOM    899  CZ  ARG A  55     -14.138  -4.991  18.663  1.00 72.52           C  
ATOM    900  N   LYS A  56     -13.414  -8.864  12.594  1.00 74.85           N  
ATOM    901  H   LYS A  56     -13.602  -7.912  12.315  1.00 74.85           H  
ATOM    902  CA  LYS A  56     -13.933  -9.954  11.758  1.00 74.85           C  
ATOM    903  HA  LYS A  56     -14.497 -10.635  12.396  1.00 74.85           H  
ATOM    904  C   LYS A  56     -12.790 -10.751  11.122  1.00 74.85           C  
ATOM    905  CB  LYS A  56     -14.871  -9.422  10.665  1.00 74.85           C  
ATOM    906  HB2 LYS A  56     -14.309  -8.744  10.023  1.00 74.85           H  
ATOM    907  HB3 LYS A  56     -15.188 -10.267  10.054  1.00 74.85           H  
ATOM    908  O   LYS A  56     -11.764 -10.202  10.718  1.00 74.85           O  
ATOM    909  CG  LYS A  56     -16.136  -8.714  11.177  1.00 74.85           C  
ATOM    910  HG2 LYS A  56     -15.868  -7.893  11.843  1.00 74.85           H  
ATOM    911  HG3 LYS A  56     -16.758  -9.427  11.717  1.00 74.85           H  
ATOM    912  CD  LYS A  56     -16.907  -8.157   9.971  1.00 74.85           C  
ATOM    913  HD2 LYS A  56     -17.093  -8.965   9.264  1.00 74.85           H  
ATOM    914  HD3 LYS A  56     -16.288  -7.412   9.472  1.00 74.85           H  
ATOM    915  CE  LYS A  56     -18.245  -7.517  10.355  1.00 74.85           C  
ATOM    916  HE2 LYS A  56     -18.066  -6.719  11.075  1.00 74.85           H  
ATOM    917  HE3 LYS A  56     -18.878  -8.274  10.817  1.00 74.85           H  
ATOM    918  NZ  LYS A  56     -18.904  -6.968   9.143  1.00 74.85           N  
ATOM    919  HZ1 LYS A  56     -19.827  -6.595   9.314  1.00 74.85           H  
ATOM    920  HZ2 LYS A  56     -18.949  -7.649   8.398  1.00 74.85           H  
ATOM    921  HZ3 LYS A  56     -18.348  -6.226   8.741  1.00 74.85           H  
ATOM    922  N   THR A  57     -12.999 -12.057  10.993  1.00 68.34           N  
ATOM    923  H   THR A  57     -13.860 -12.450  11.347  1.00 68.34           H  
ATOM    924  CA  THR A  57     -12.082 -12.984  10.312  1.00 68.34           C  
ATOM    925  HA  THR A  57     -11.059 -12.789  10.633  1.00 68.34           H  
ATOM    926  C   THR A  57     -12.121 -12.813   8.789  1.00 68.34           C  
ATOM    927  CB  THR A  57     -12.441 -14.429  10.686  1.00 68.34           C  
ATOM    928  HB  THR A  57     -11.865 -15.122  10.072  1.00 68.34           H  
ATOM    929  O   THR A  57     -11.085 -12.920   8.132  1.00 68.34           O  
ATOM    930  CG2 THR A  57     -12.176 -14.719  12.163  1.00 68.34           C  
ATOM    931 HG21 THR A  57     -12.818 -14.108  12.798  1.00 68.34           H  
ATOM    932 HG22 THR A  57     -12.368 -15.772  12.370  1.00 68.34           H  
ATOM    933 HG23 THR A  57     -11.133 -14.501  12.394  1.00 68.34           H  
ATOM    934  OG1 THR A  57     -13.821 -14.632  10.478  1.00 68.34           O  
ATOM    935  HG1 THR A  57     -14.019 -15.550  10.676  1.00 68.34           H  
ATOM    936  N   LYS A  58     -13.290 -12.467   8.234  1.00 70.75           N  
ATOM    937  H   LYS A  58     -14.095 -12.435   8.843  1.00 70.75           H  
ATOM    938  CA  LYS A  58     -13.507 -12.098   6.828  1.00 70.75           C  
ATOM    939  HA  LYS A  58     -12.543 -12.021   6.326  1.00 70.75           H  
ATOM    940  C   LYS A  58     -14.183 -10.725   6.758  1.00 70.75           C  
ATOM    941  CB  LYS A  58     -14.332 -13.203   6.136  1.00 70.75           C  
ATOM    942  HB2 LYS A  58     -15.335 -13.235   6.562  1.00 70.75           H  
ATOM    943  HB3 LYS A  58     -13.851 -14.166   6.312  1.00 70.75           H  
ATOM    944  O   LYS A  58     -15.167 -10.497   7.461  1.00 70.75           O  
ATOM    945  CG  LYS A  58     -14.427 -12.977   4.619  1.00 70.75           C  
ATOM    946  HG2 LYS A  58     -14.930 -12.027   4.437  1.00 70.75           H  
ATOM    947  HG3 LYS A  58     -13.415 -12.907   4.219  1.00 70.75           H  
ATOM    948  CD  LYS A  58     -15.183 -14.081   3.854  1.00 70.75           C  
ATOM    949  HD2 LYS A  58     -14.693 -15.044   3.996  1.00 70.75           H  
ATOM    950  HD3 LYS A  58     -16.216 -14.130   4.198  1.00 70.75           H  
ATOM    951  CE  LYS A  58     -15.133 -13.671   2.373  1.00 70.75           C  
ATOM    952  HE2 LYS A  58     -15.528 -12.658   2.284  1.00 70.75           H  
ATOM    953  HE3 LYS A  58     -14.092 -13.614   2.054  1.00 70.75           H  
ATOM    954  NZ  LYS A  58     -15.875 -14.525   1.413  1.00 70.75           N  
ATOM    955  HZ1 LYS A  58     -15.448 -15.429   1.268  1.00 70.75           H  
ATOM    956  HZ2 LYS A  58     -15.828 -14.031   0.534  1.00 70.75           H  
ATOM    957  HZ3 LYS A  58     -16.858 -14.602   1.635  1.00 70.75           H  
ATOM    958  N   ARG A  59     -13.642  -9.816   5.943  1.00 81.63           N  
ATOM    959  H   ARG A  59     -12.822 -10.082   5.415  1.00 81.63           H  
ATOM    960  CA  ARG A  59     -14.107  -8.426   5.788  1.00 81.63           C  
ATOM    961  HA  ARG A  59     -15.023  -8.268   6.358  1.00 81.63           H  
ATOM    962  C   ARG A  59     -14.421  -8.138   4.325  1.00 81.63           C  
ATOM    963  CB  ARG A  59     -13.028  -7.464   6.303  1.00 81.63           C  
ATOM    964  HB2 ARG A  59     -12.105  -7.647   5.752  1.00 81.63           H  
ATOM    965  HB3 ARG A  59     -13.350  -6.441   6.113  1.00 81.63           H  
ATOM    966  O   ARG A  59     -13.621  -8.516   3.476  1.00 81.63           O  
ATOM    967  CG  ARG A  59     -12.784  -7.619   7.809  1.00 81.63           C  
ATOM    968  HG2 ARG A  59     -13.642  -7.193   8.330  1.00 81.63           H  
ATOM    969  HG3 ARG A  59     -12.706  -8.671   8.085  1.00 81.63           H  
ATOM    970  CD  ARG A  59     -11.510  -6.919   8.280  1.00 81.63           C  
ATOM    971  HD2 ARG A  59     -11.514  -6.946   9.370  1.00 81.63           H  
ATOM    972  HD3 ARG A  59     -11.535  -5.880   7.952  1.00 81.63           H  
ATOM    973  NE  ARG A  59     -10.292  -7.593   7.782  1.00 81.63           N  
ATOM    974  HE  ARG A  59     -10.422  -8.247   7.023  1.00 81.63           H  
ATOM    975  NH1 ARG A  59      -8.786  -6.506   9.135  1.00 81.63           N  
ATOM    976 HH11 ARG A  59      -9.568  -6.079   9.611  1.00 81.63           H  
ATOM    977 HH12 ARG A  59      -7.847  -6.334   9.467  1.00 81.63           H  
ATOM    978  NH2 ARG A  59      -8.054  -8.000   7.651  1.00 81.63           N  
ATOM    979 HH21 ARG A  59      -8.216  -8.667   6.909  1.00 81.63           H  
ATOM    980 HH22 ARG A  59      -7.104  -7.818   7.941  1.00 81.63           H  
ATOM    981  CZ  ARG A  59      -9.057  -7.365   8.187  1.00 81.63           C  
ATOM    982  N   GLY A  60     -15.553  -7.497   4.045  1.00 84.70           N  
ATOM    983  H   GLY A  60     -16.119  -7.186   4.821  1.00 84.70           H  
ATOM    984  CA  GLY A  60     -16.013  -7.209   2.677  1.00 84.70           C  
ATOM    985  HA2 GLY A  60     -15.473  -7.832   1.964  1.00 84.70           H  
ATOM    986  HA3 GLY A  60     -17.067  -7.475   2.599  1.00 84.70           H  
ATOM    987  C   GLY A  60     -15.863  -5.742   2.250  1.00 84.70           C  
ATOM    988  O   GLY A  60     -15.354  -4.912   3.005  1.00 84.70           O  
ATOM    989  N   GLU A  61     -16.384  -5.396   1.066  1.00 87.49           N  
ATOM    990  H   GLU A  61     -16.676  -6.138   0.446  1.00 87.49           H  
ATOM    991  CA  GLU A  61     -16.469  -4.002   0.577  1.00 87.49           C  
ATOM    992  HA  GLU A  61     -15.466  -3.603   0.429  1.00 87.49           H  
ATOM    993  C   GLU A  61     -17.181  -3.067   1.569  1.00 87.49           C  
ATOM    994  CB  GLU A  61     -17.223  -3.944  -0.766  1.00 87.49           C  
ATOM    995  HB2 GLU A  61     -17.568  -2.926  -0.945  1.00 87.49           H  
ATOM    996  HB3 GLU A  61     -18.112  -4.570  -0.686  1.00 87.49           H  
ATOM    997  O   GLU A  61     -16.738  -1.942   1.769  1.00 87.49           O  
ATOM    998  CG  GLU A  61     -16.410  -4.406  -1.987  1.00 87.49           C  
ATOM    999  HG2 GLU A  61     -17.116  -4.629  -2.787  1.00 87.49           H  
ATOM   1000  HG3 GLU A  61     -15.904  -5.340  -1.739  1.00 87.49           H  
ATOM   1001  CD  GLU A  61     -15.390  -3.383  -2.540  1.00 87.49           C  
ATOM   1002  OE1 GLU A  61     -14.448  -3.828  -3.224  1.00 87.49           O  
ATOM   1003  OE2 GLU A  61     -15.556  -2.145  -2.414  1.00 87.49           O  
ATOM   1004  N   GLU A  62     -18.247  -3.521   2.239  1.00 92.09           N  
ATOM   1005  H   GLU A  62     -18.588  -4.449   2.038  1.00 92.09           H  
ATOM   1006  CA  GLU A  62     -18.972  -2.704   3.227  1.00 92.09           C  
ATOM   1007  HA  GLU A  62     -19.283  -1.773   2.754  1.00 92.09           H  
ATOM   1008  C   GLU A  62     -18.092  -2.344   4.437  1.00 92.09           C  
ATOM   1009  CB  GLU A  62     -20.227  -3.462   3.687  1.00 92.09           C  
ATOM   1010  HB2 GLU A  62     -19.919  -4.287   4.328  1.00 92.09           H  
ATOM   1011  HB3 GLU A  62     -20.741  -3.872   2.817  1.00 92.09           H  
ATOM   1012  O   GLU A  62     -18.084  -1.200   4.893  1.00 92.09           O  
ATOM   1013  CG  GLU A  62     -21.205  -2.546   4.444  1.00 92.09           C  
ATOM   1014  HG2 GLU A  62     -20.644  -1.921   5.139  1.00 92.09           H  
ATOM   1015  HG3 GLU A  62     -21.698  -1.888   3.729  1.00 92.09           H  
ATOM   1016  CD  GLU A  62     -22.255  -3.323   5.249  1.00 92.09           C  
ATOM   1017  OE1 GLU A  62     -22.705  -2.753   6.275  1.00 92.09           O  
ATOM   1018  OE2 GLU A  62     -22.506  -4.502   4.933  1.00 92.09           O  
ATOM   1019  N   ASP A  63     -17.300  -3.302   4.931  1.00 89.64           N  
ATOM   1020  H   ASP A  63     -17.289  -4.195   4.459  1.00 89.64           H  
ATOM   1021  CA  ASP A  63     -16.358  -3.077   6.031  1.00 89.64           C  
ATOM   1022  HA  ASP A  63     -16.887  -2.636   6.875  1.00 89.64           H  
ATOM   1023  C   ASP A  63     -15.245  -2.106   5.616  1.00 89.64           C  
ATOM   1024  CB  ASP A  63     -15.740  -4.413   6.470  1.00 89.64           C  
ATOM   1025  HB2 ASP A  63     -14.965  -4.215   7.211  1.00 89.64           H  
ATOM   1026  HB3 ASP A  63     -15.260  -4.890   5.616  1.00 89.64           H  
ATOM   1027  O   ASP A  63     -14.822  -1.256   6.405  1.00 89.64           O  
ATOM   1028  CG  ASP A  63     -16.754  -5.377   7.083  1.00 89.64           C  
ATOM   1029  OD1 ASP A  63     -17.518  -4.966   7.988  1.00 89.64           O  
ATOM   1030  OD2 ASP A  63     -16.739  -6.575   6.721  1.00 89.64           O  
ATOM   1031  N   LEU A  64     -14.785  -2.212   4.364  1.00 90.42           N  
ATOM   1032  H   LEU A  64     -15.182  -2.923   3.767  1.00 90.42           H  
ATOM   1033  CA  LEU A  64     -13.770  -1.321   3.815  1.00 90.42           C  
ATOM   1034  HA  LEU A  64     -12.959  -1.260   4.540  1.00 90.42           H  
ATOM   1035  C   LEU A  64     -14.321   0.093   3.621  1.00 90.42           C  
ATOM   1036  CB  LEU A  64     -13.220  -1.903   2.500  1.00 90.42           C  
ATOM   1037  HB2 LEU A  64     -12.824  -2.902   2.685  1.00 90.42           H  
ATOM   1038  HB3 LEU A  64     -14.034  -1.996   1.782  1.00 90.42           H  
ATOM   1039  O   LEU A  64     -13.625   1.058   3.926  1.00 90.42           O  
ATOM   1040  CG  LEU A  64     -12.113  -1.037   1.874  1.00 90.42           C  
ATOM   1041  HG  LEU A  64     -12.541  -0.089   1.546  1.00 90.42           H  
ATOM   1042  CD1 LEU A  64     -10.960  -0.751   2.843  1.00 90.42           C  
ATOM   1043 HD11 LEU A  64     -11.283  -0.051   3.614  1.00 90.42           H  
ATOM   1044 HD12 LEU A  64     -10.654  -1.680   3.325  1.00 90.42           H  
ATOM   1045 HD13 LEU A  64     -10.118  -0.307   2.312  1.00 90.42           H  
ATOM   1046  CD2 LEU A  64     -11.522  -1.727   0.652  1.00 90.42           C  
ATOM   1047 HD21 LEU A  64     -12.308  -1.950  -0.070  1.00 90.42           H  
ATOM   1048 HD22 LEU A  64     -10.778  -1.076   0.193  1.00 90.42           H  
ATOM   1049 HD23 LEU A  64     -11.026  -2.650   0.953  1.00 90.42           H  
ATOM   1050  N   ASN A  65     -15.562   0.232   3.158  1.00 93.77           N  
ATOM   1051  H   ASN A  65     -16.067  -0.595   2.875  1.00 93.77           H  
ATOM   1052  CA  ASN A  65     -16.206   1.532   2.996  1.00 93.77           C  
ATOM   1053  HA  ASN A  65     -15.562   2.174   2.395  1.00 93.77           H  
ATOM   1054  C   ASN A  65     -16.364   2.237   4.348  1.00 93.77           C  
ATOM   1055  CB  ASN A  65     -17.534   1.361   2.246  1.00 93.77           C  
ATOM   1056  HB2 ASN A  65     -18.138   0.599   2.738  1.00 93.77           H  
ATOM   1057  HB3 ASN A  65     -18.083   2.302   2.275  1.00 93.77           H  
ATOM   1058  O   ASN A  65     -15.927   3.376   4.469  1.00 93.77           O  
ATOM   1059  CG  ASN A  65     -17.336   0.991   0.783  1.00 93.77           C  
ATOM   1060  ND2 ASN A  65     -18.328   0.387   0.172  1.00 93.77           N  
ATOM   1061 HD21 ASN A  65     -19.174   0.167   0.677  1.00 93.77           H  
ATOM   1062 HD22 ASN A  65     -18.146   0.062  -0.767  1.00 93.77           H  
ATOM   1063  OD1 ASN A  65     -16.313   1.255   0.162  1.00 93.77           O  
ATOM   1064  N   LYS A  66     -16.824   1.535   5.396  1.00 92.58           N  
ATOM   1065  H   LYS A  66     -17.163   0.598   5.228  1.00 92.58           H  
ATOM   1066  CA  LYS A  66     -16.890   2.086   6.766  1.00 92.58           C  
ATOM   1067  HA  LYS A  66     -17.541   2.961   6.762  1.00 92.58           H  
ATOM   1068  C   LYS A  66     -15.531   2.586   7.260  1.00 92.58           C  
ATOM   1069  CB  LYS A  66     -17.459   1.038   7.737  1.00 92.58           C  
ATOM   1070  HB2 LYS A  66     -16.928   0.095   7.609  1.00 92.58           H  
ATOM   1071  HB3 LYS A  66     -17.313   1.383   8.761  1.00 92.58           H  
ATOM   1072  O   LYS A  66     -15.436   3.688   7.793  1.00 92.58           O  
ATOM   1073  CG  LYS A  66     -18.961   0.826   7.514  1.00 92.58           C  
ATOM   1074  HG2 LYS A  66     -19.489   1.750   7.751  1.00 92.58           H  
ATOM   1075  HG3 LYS A  66     -19.139   0.594   6.464  1.00 92.58           H  
ATOM   1076  CD  LYS A  66     -19.522  -0.313   8.374  1.00 92.58           C  
ATOM   1077  HD2 LYS A  66     -18.952  -1.221   8.177  1.00 92.58           H  
ATOM   1078  HD3 LYS A  66     -19.462  -0.053   9.431  1.00 92.58           H  
ATOM   1079  CE  LYS A  66     -20.981  -0.514   7.951  1.00 92.58           C  
ATOM   1080  HE2 LYS A  66     -21.002  -0.572   6.863  1.00 92.58           H  
ATOM   1081  HE3 LYS A  66     -21.571   0.357   8.237  1.00 92.58           H  
ATOM   1082  NZ  LYS A  66     -21.586  -1.755   8.481  1.00 92.58           N  
ATOM   1083  HZ1 LYS A  66     -21.975  -1.635   9.406  1.00 92.58           H  
ATOM   1084  HZ2 LYS A  66     -20.937  -2.526   8.420  1.00 92.58           H  
ATOM   1085  HZ3 LYS A  66     -22.318  -2.028   7.842  1.00 92.58           H  
ATOM   1086  N   LEU A  67     -14.466   1.804   7.052  1.00 93.78           N  
ATOM   1087  H   LEU A  67     -14.618   0.901   6.626  1.00 93.78           H  
ATOM   1088  CA  LEU A  67     -13.100   2.218   7.392  1.00 93.78           C  
ATOM   1089  HA  LEU A  67     -13.074   2.484   8.449  1.00 93.78           H  
ATOM   1090  C   LEU A  67     -12.670   3.466   6.604  1.00 93.78           C  
ATOM   1091  CB  LEU A  67     -12.142   1.035   7.146  1.00 93.78           C  
ATOM   1092  HB2 LEU A  67     -12.305   0.659   6.136  1.00 93.78           H  
ATOM   1093  HB3 LEU A  67     -12.393   0.233   7.841  1.00 93.78           H  
ATOM   1094  O   LEU A  67     -12.118   4.400   7.181  1.00 93.78           O  
ATOM   1095  CG  LEU A  67     -10.645   1.380   7.285  1.00 93.78           C  
ATOM   1096  HG  LEU A  67     -10.380   2.173   6.586  1.00 93.78           H  
ATOM   1097  CD1 LEU A  67     -10.285   1.823   8.701  1.00 93.78           C  
ATOM   1098 HD11 LEU A  67      -9.223   2.063   8.754  1.00 93.78           H  
ATOM   1099 HD12 LEU A  67     -10.523   1.037   9.417  1.00 93.78           H  
ATOM   1100 HD13 LEU A  67     -10.850   2.721   8.950  1.00 93.78           H  
ATOM   1101  CD2 LEU A  67      -9.793   0.159   6.937  1.00 93.78           C  
ATOM   1102 HD21 LEU A  67      -9.982  -0.133   5.904  1.00 93.78           H  
ATOM   1103 HD22 LEU A  67      -8.737   0.404   7.046  1.00 93.78           H  
ATOM   1104 HD23 LEU A  67     -10.048  -0.671   7.596  1.00 93.78           H  
ATOM   1105  N   ARG A  68     -12.897   3.478   5.288  1.00 95.04           N  
ATOM   1106  H   ARG A  68     -13.389   2.690   4.892  1.00 95.04           H  
ATOM   1107  CA  ARG A  68     -12.485   4.567   4.391  1.00 95.04           C  
ATOM   1108  HA  ARG A  68     -11.432   4.794   4.556  1.00 95.04           H  
ATOM   1109  C   ARG A  68     -13.245   5.859   4.660  1.00 95.04           C  
ATOM   1110  CB  ARG A  68     -12.680   4.141   2.932  1.00 95.04           C  
ATOM   1111  HB2 ARG A  68     -13.674   3.712   2.807  1.00 95.04           H  
ATOM   1112  HB3 ARG A  68     -12.605   5.024   2.297  1.00 95.04           H  
ATOM   1113  O   ARG A  68     -12.641   6.923   4.594  1.00 95.04           O  
ATOM   1114  CG  ARG A  68     -11.612   3.130   2.492  1.00 95.04           C  
ATOM   1115  HG2 ARG A  68     -11.585   2.288   3.184  1.00 95.04           H  
ATOM   1116  HG3 ARG A  68     -10.636   3.613   2.522  1.00 95.04           H  
ATOM   1117  CD  ARG A  68     -11.875   2.600   1.076  1.00 95.04           C  
ATOM   1118  HD2 ARG A  68     -11.149   1.818   0.854  1.00 95.04           H  
ATOM   1119  HD3 ARG A  68     -12.868   2.152   1.052  1.00 95.04           H  
ATOM   1120  NE  ARG A  68     -11.796   3.668   0.059  1.00 95.04           N  
ATOM   1121  HE  ARG A  68     -12.680   4.017  -0.281  1.00 95.04           H  
ATOM   1122  NH1 ARG A  68      -9.502   3.889  -0.007  1.00 95.04           N  
ATOM   1123 HH11 ARG A  68      -9.376   2.990   0.436  1.00 95.04           H  
ATOM   1124 HH12 ARG A  68      -8.686   4.450  -0.204  1.00 95.04           H  
ATOM   1125  NH2 ARG A  68     -10.773   5.342  -1.103  1.00 95.04           N  
ATOM   1126 HH21 ARG A  68     -11.668   5.682  -1.425  1.00 95.04           H  
ATOM   1127 HH22 ARG A  68      -9.926   5.814  -1.383  1.00 95.04           H  
ATOM   1128  CZ  ARG A  68     -10.697   4.288  -0.340  1.00 95.04           C  
ATOM   1129  N   ASP A  69     -14.536   5.779   4.951  1.00 95.94           N  
ATOM   1130  H   ASP A  69     -14.989   4.876   4.935  1.00 95.94           H  
ATOM   1131  CA  ASP A  69     -15.363   6.950   5.229  1.00 95.94           C  
ATOM   1132  HA  ASP A  69     -15.153   7.715   4.481  1.00 95.94           H  
ATOM   1133  C   ASP A  69     -14.993   7.579   6.573  1.00 95.94           C  
ATOM   1134  CB  ASP A  69     -16.847   6.581   5.104  1.00 95.94           C  
ATOM   1135  HB2 ASP A  69     -17.062   5.722   5.740  1.00 95.94           H  
ATOM   1136  HB3 ASP A  69     -17.446   7.423   5.452  1.00 95.94           H  
ATOM   1137  O   ASP A  69     -14.752   8.784   6.622  1.00 95.94           O  
ATOM   1138  CG  ASP A  69     -17.243   6.273   3.649  1.00 95.94           C  
ATOM   1139  OD1 ASP A  69     -16.560   6.784   2.709  1.00 95.94           O  
ATOM   1140  OD2 ASP A  69     -18.226   5.526   3.466  1.00 95.94           O  
ATOM   1141  N   LEU A  70     -14.775   6.769   7.615  1.00 96.18           N  
ATOM   1142  H   LEU A  70     -15.013   5.790   7.540  1.00 96.18           H  
ATOM   1143  CA  LEU A  70     -14.239   7.269   8.883  1.00 96.18           C  
ATOM   1144  HA  LEU A  70     -14.895   8.069   9.227  1.00 96.18           H  
ATOM   1145  C   LEU A  70     -12.832   7.869   8.713  1.00 96.18           C  
ATOM   1146  CB  LEU A  70     -14.259   6.126   9.908  1.00 96.18           C  
ATOM   1147  HB2 LEU A  70     -13.568   5.349   9.581  1.00 96.18           H  
ATOM   1148  HB3 LEU A  70     -15.262   5.699   9.937  1.00 96.18           H  
ATOM   1149  O   LEU A  70     -12.538   8.939   9.236  1.00 96.18           O  
ATOM   1150  CG  LEU A  70     -13.877   6.570  11.331  1.00 96.18           C  
ATOM   1151  HG  LEU A  70     -12.883   7.016  11.325  1.00 96.18           H  
ATOM   1152  CD1 LEU A  70     -14.842   7.596  11.922  1.00 96.18           C  
ATOM   1153 HD11 LEU A  70     -15.870   7.237  11.857  1.00 96.18           H  
ATOM   1154 HD12 LEU A  70     -14.593   7.784  12.967  1.00 96.18           H  
ATOM   1155 HD13 LEU A  70     -14.761   8.541  11.386  1.00 96.18           H  
ATOM   1156  CD2 LEU A  70     -13.855   5.343  12.239  1.00 96.18           C  
ATOM   1157 HD21 LEU A  70     -13.149   4.609  11.850  1.00 96.18           H  
ATOM   1158 HD22 LEU A  70     -13.523   5.647  13.232  1.00 96.18           H  
ATOM   1159 HD23 LEU A  70     -14.852   4.909  12.303  1.00 96.18           H  
ATOM   1160  N   ASN A  71     -11.975   7.231   7.909  1.00 96.34           N  
ATOM   1161  H   ASN A  71     -12.255   6.334   7.538  1.00 96.34           H  
ATOM   1162  CA  ASN A  71     -10.647   7.751   7.580  1.00 96.34           C  
ATOM   1163  HA  ASN A  71     -10.091   7.923   8.502  1.00 96.34           H  
ATOM   1164  C   ASN A  71     -10.679   9.101   6.849  1.00 96.34           C  
ATOM   1165  CB  ASN A  71      -9.910   6.724   6.706  1.00 96.34           C  
ATOM   1166  HB2 ASN A  71     -10.605   6.276   5.995  1.00 96.34           H  
ATOM   1167  HB3 ASN A  71      -9.158   7.253   6.121  1.00 96.34           H  
ATOM   1168  O   ASN A  71      -9.749   9.888   7.026  1.00 96.34           O  
ATOM   1169  CG  ASN A  71      -9.201   5.620   7.460  1.00 96.34           C  
ATOM   1170  ND2 ASN A  71      -8.669   4.654   6.749  1.00 96.34           N  
ATOM   1171 HD21 ASN A  71      -8.198   3.916   7.253  1.00 96.34           H  
ATOM   1172 HD22 ASN A  71      -8.793   4.649   5.747  1.00 96.34           H  
ATOM   1173  OD1 ASN A  71      -9.058   5.629   8.669  1.00 96.34           O  
ATOM   1174  N   LYS A  72     -11.690   9.364   6.008  1.00 96.45           N  
ATOM   1175  H   LYS A  72     -12.412   8.666   5.903  1.00 96.45           H  
ATOM   1176  CA  LYS A  72     -11.882  10.678   5.371  1.00 96.45           C  
ATOM   1177  HA  LYS A  72     -10.948  11.030   4.933  1.00 96.45           H  
ATOM   1178  C   LYS A  72     -12.293  11.725   6.396  1.00 96.45           C  
ATOM   1179  CB  LYS A  72     -12.970  10.622   4.293  1.00 96.45           C  
ATOM   1180  HB2 LYS A  72     -13.224  11.642   4.005  1.00 96.45           H  
ATOM   1181  HB3 LYS A  72     -13.862  10.182   4.738  1.00 96.45           H  
ATOM   1182  O   LYS A  72     -11.819  12.851   6.320  1.00 96.45           O  
ATOM   1183  CG  LYS A  72     -12.589   9.863   3.017  1.00 96.45           C  
ATOM   1184  HG2 LYS A  72     -12.119   8.911   3.264  1.00 96.45           H  
ATOM   1185  HG3 LYS A  72     -11.893  10.458   2.425  1.00 96.45           H  
ATOM   1186  CD  LYS A  72     -13.876   9.623   2.220  1.00 96.45           C  
ATOM   1187  HD2 LYS A  72     -14.631   9.238   2.905  1.00 96.45           H  
ATOM   1188  HD3 LYS A  72     -14.237  10.570   1.818  1.00 96.45           H  
ATOM   1189  CE  LYS A  72     -13.713   8.609   1.093  1.00 96.45           C  
ATOM   1190  HE2 LYS A  72     -13.222   9.089   0.246  1.00 96.45           H  
ATOM   1191  HE3 LYS A  72     -13.084   7.797   1.458  1.00 96.45           H  
ATOM   1192  NZ  LYS A  72     -15.054   8.078   0.729  1.00 96.45           N  
ATOM   1193  HZ1 LYS A  72     -15.034   7.390  -0.011  1.00 96.45           H  
ATOM   1194  HZ2 LYS A  72     -15.489   7.622   1.518  1.00 96.45           H  
ATOM   1195  HZ3 LYS A  72     -15.698   8.817   0.487  1.00 96.45           H  
ATOM   1196  N   GLU A  73     -13.155  11.362   7.339  1.00 96.14           N  
ATOM   1197  H   GLU A  73     -13.554  10.434   7.324  1.00 96.14           H  
ATOM   1198  CA  GLU A  73     -13.612  12.297   8.364  1.00 96.14           C  
ATOM   1199  HA  GLU A  73     -13.908  13.219   7.864  1.00 96.14           H  
ATOM   1200  C   GLU A  73     -12.482  12.681   9.322  1.00 96.14           C  
ATOM   1201  CB  GLU A  73     -14.831  11.701   9.084  1.00 96.14           C  
ATOM   1202  HB2 GLU A  73     -14.510  10.883   9.728  1.00 96.14           H  
ATOM   1203  HB3 GLU A  73     -15.525  11.297   8.347  1.00 96.14           H  
ATOM   1204  O   GLU A  73     -12.236  13.864   9.544  1.00 96.14           O  
ATOM   1205  CG  GLU A  73     -15.566  12.749   9.927  1.00 96.14           C  
ATOM   1206  HG2 GLU A  73     -16.396  12.258  10.436  1.00 96.14           H  
ATOM   1207  HG3 GLU A  73     -14.879  13.123  10.686  1.00 96.14           H  
ATOM   1208  CD  GLU A  73     -16.103  13.946   9.118  1.00 96.14           C  
ATOM   1209  OE1 GLU A  73     -16.431  14.958   9.764  1.00 96.14           O  
ATOM   1210  OE2 GLU A  73     -16.153  13.891   7.855  1.00 96.14           O  
ATOM   1211  N   VAL A  74     -11.699  11.699   9.780  1.00 95.63           N  
ATOM   1212  H   VAL A  74     -11.966  10.745   9.587  1.00 95.63           H  
ATOM   1213  CA  VAL A  74     -10.485  11.961  10.567  1.00 95.63           C  
ATOM   1214  HA  VAL A  74     -10.765  12.526  11.456  1.00 95.63           H  
ATOM   1215  C   VAL A  74      -9.501  12.837   9.785  1.00 95.63           C  
ATOM   1216  CB  VAL A  74      -9.828  10.643  11.019  1.00 95.63           C  
ATOM   1217  HB  VAL A  74      -9.667  10.005  10.150  1.00 95.63           H  
ATOM   1218  O   VAL A  74      -8.975  13.798  10.338  1.00 95.63           O  
ATOM   1219  CG1 VAL A  74      -8.476  10.870  11.710  1.00 95.63           C  
ATOM   1220 HG11 VAL A  74      -8.597  11.570  12.537  1.00 95.63           H  
ATOM   1221 HG12 VAL A  74      -7.752  11.278  11.005  1.00 95.63           H  
ATOM   1222 HG13 VAL A  74      -8.087   9.925  12.090  1.00 95.63           H  
ATOM   1223  CG2 VAL A  74     -10.725   9.902  12.018  1.00 95.63           C  
ATOM   1224 HG21 VAL A  74     -10.885  10.515  12.905  1.00 95.63           H  
ATOM   1225 HG22 VAL A  74     -10.252   8.963  12.306  1.00 95.63           H  
ATOM   1226 HG23 VAL A  74     -11.692   9.674  11.569  1.00 95.63           H  
ATOM   1227  N   ASP A  75      -9.279  12.565   8.494  1.00 96.68           N  
ATOM   1228  H   ASP A  75      -9.744  11.774   8.072  1.00 96.68           H  
ATOM   1229  CA  ASP A  75      -8.389  13.384   7.661  1.00 96.68           C  
ATOM   1230  HA  ASP A  75      -7.397  13.380   8.112  1.00 96.68           H  
ATOM   1231  C   ASP A  75      -8.840  14.851   7.573  1.00 96.68           C  
ATOM   1232  CB  ASP A  75      -8.282  12.776   6.257  1.00 96.68           C  
ATOM   1233  HB2 ASP A  75      -7.989  11.729   6.340  1.00 96.68           H  
ATOM   1234  HB3 ASP A  75      -9.248  12.819   5.754  1.00 96.68           H  
ATOM   1235  O   ASP A  75      -8.011  15.752   7.687  1.00 96.68           O  
ATOM   1236  CG  ASP A  75      -7.235  13.513   5.425  1.00 96.68           C  
ATOM   1237  OD1 ASP A  75      -6.052  13.121   5.551  1.00 96.68           O  
ATOM   1238  OD2 ASP A  75      -7.609  14.424   4.655  1.00 96.68           O  
ATOM   1239  N   ARG A  76     -10.149  15.108   7.431  1.00 95.79           N  
ATOM   1240  H   ARG A  76     -10.779  14.320   7.383  1.00 95.79           H  
ATOM   1241  CA  ARG A  76     -10.709  16.470   7.352  1.00 95.79           C  
ATOM   1242  HA  ARG A  76     -10.226  17.006   6.535  1.00 95.79           H  
ATOM   1243  C   ARG A  76     -10.467  17.292   8.611  1.00 95.79           C  
ATOM   1244  CB  ARG A  76     -12.215  16.409   7.101  1.00 95.79           C  
ATOM   1245  HB2 ARG A  76     -12.653  17.387   7.301  1.00 95.79           H  
ATOM   1246  HB3 ARG A  76     -12.662  15.698   7.796  1.00 95.79           H  
ATOM   1247  O   ARG A  76     -10.242  18.497   8.488  1.00 95.79           O  
ATOM   1248  CG  ARG A  76     -12.555  16.026   5.661  1.00 95.79           C  
ATOM   1249  HG2 ARG A  76     -12.289  16.840   4.987  1.00 95.79           H  
ATOM   1250  HG3 ARG A  76     -12.017  15.125   5.364  1.00 95.79           H  
ATOM   1251  CD  ARG A  76     -14.059  15.775   5.615  1.00 95.79           C  
ATOM   1252  HD2 ARG A  76     -14.304  15.047   6.388  1.00 95.79           H  
ATOM   1253  HD3 ARG A  76     -14.588  16.700   5.844  1.00 95.79           H  
ATOM   1254  NE  ARG A  76     -14.496  15.261   4.312  1.00 95.79           N  
ATOM   1255  HE  ARG A  76     -13.861  15.362   3.533  1.00 95.79           H  
ATOM   1256  NH1 ARG A  76     -16.530  14.497   5.078  1.00 95.79           N  
ATOM   1257 HH11 ARG A  76     -17.432  14.065   4.939  1.00 95.79           H  
ATOM   1258 HH12 ARG A  76     -16.247  14.571   6.045  1.00 95.79           H  
ATOM   1259  NH2 ARG A  76     -16.024  14.350   2.905  1.00 95.79           N  
ATOM   1260 HH21 ARG A  76     -15.423  14.574   2.125  1.00 95.79           H  
ATOM   1261 HH22 ARG A  76     -16.958  13.990   2.767  1.00 95.79           H  
ATOM   1262  CZ  ARG A  76     -15.677  14.707   4.111  1.00 95.79           C  
ATOM   1263  N   LEU A  77     -10.500  16.649   9.776  1.00 95.31           N  
ATOM   1264  H   LEU A  77     -10.729  15.666   9.760  1.00 95.31           H  
ATOM   1265  CA  LEU A  77     -10.300  17.290  11.075  1.00 95.31           C  
ATOM   1266  HA  LEU A  77     -10.807  18.254  11.085  1.00 95.31           H  
ATOM   1267  C   LEU A  77      -8.824  17.573  11.372  1.00 95.31           C  
ATOM   1268  CB  LEU A  77     -10.909  16.390  12.163  1.00 95.31           C  
ATOM   1269  HB2 LEU A  77     -10.440  15.409  12.097  1.00 95.31           H  
ATOM   1270  HB3 LEU A  77     -10.665  16.803  13.141  1.00 95.31           H  
ATOM   1271  O   LEU A  77      -8.516  18.485  12.126  1.00 95.31           O  
ATOM   1272  CG  LEU A  77     -12.437  16.221  12.066  1.00 95.31           C  
ATOM   1273  HG  LEU A  77     -12.707  15.860  11.074  1.00 95.31           H  
ATOM   1274  CD1 LEU A  77     -12.870  15.181  13.090  1.00 95.31           C  
ATOM   1275 HD11 LEU A  77     -12.653  15.535  14.098  1.00 95.31           H  
ATOM   1276 HD12 LEU A  77     -12.331  14.253  12.901  1.00 95.31           H  
ATOM   1277 HD13 LEU A  77     -13.939  14.996  12.990  1.00 95.31           H  
ATOM   1278  CD2 LEU A  77     -13.212  17.512  12.332  1.00 95.31           C  
ATOM   1279 HD21 LEU A  77     -13.007  17.883  13.337  1.00 95.31           H  
ATOM   1280 HD22 LEU A  77     -14.279  17.309  12.247  1.00 95.31           H  
ATOM   1281 HD23 LEU A  77     -12.953  18.272  11.595  1.00 95.31           H  
ATOM   1282  N   MET A  78      -7.891  16.828  10.787  1.00 94.57           N  
ATOM   1283  H   MET A  78      -8.177  16.084  10.167  1.00 94.57           H  
ATOM   1284  CA  MET A  78      -6.474  16.984  11.115  1.00 94.57           C  
ATOM   1285  HA  MET A  78      -6.380  17.123  12.192  1.00 94.57           H  
ATOM   1286  C   MET A  78      -5.840  18.215  10.464  1.00 94.57           C  
ATOM   1287  CB  MET A  78      -5.724  15.710  10.739  1.00 94.57           C  
ATOM   1288  HB2 MET A  78      -5.994  15.391   9.732  1.00 94.57           H  
ATOM   1289  HB3 MET A  78      -4.655  15.921  10.760  1.00 94.57           H  
ATOM   1290  O   MET A  78      -6.151  18.574   9.336  1.00 94.57           O  
ATOM   1291  CG  MET A  78      -6.047  14.602  11.746  1.00 94.57           C  
ATOM   1292  HG2 MET A  78      -7.101  14.336  11.671  1.00 94.57           H  
ATOM   1293  HG3 MET A  78      -5.877  14.982  12.754  1.00 94.57           H  
ATOM   1294  SD  MET A  78      -5.052  13.112  11.535  1.00 94.57           S  
ATOM   1295  CE  MET A  78      -3.483  13.764  12.175  1.00 94.57           C  
ATOM   1296  HE1 MET A  78      -2.690  13.025  12.060  1.00 94.57           H  
ATOM   1297  HE2 MET A  78      -3.192  14.661  11.627  1.00 94.57           H  
ATOM   1298  HE3 MET A  78      -3.594  14.029  13.226  1.00 94.57           H  
ATOM   1299  N   SER A  79      -4.874  18.844  11.117  1.00 94.91           N  
ATOM   1300  H   SER A  79      -4.680  18.562  12.067  1.00 94.91           H  
ATOM   1301  CA  SER A  79      -3.949  19.789  10.484  1.00 94.91           C  
ATOM   1302  HA  SER A  79      -4.430  20.260   9.626  1.00 94.91           H  
ATOM   1303  C   SER A  79      -2.703  19.067   9.965  1.00 94.91           C  
ATOM   1304  CB  SER A  79      -3.597  20.905  11.467  1.00 94.91           C  
ATOM   1305  HB2 SER A  79      -2.950  21.627  10.969  1.00 94.91           H  
ATOM   1306  HB3 SER A  79      -4.511  21.414  11.774  1.00 94.91           H  
ATOM   1307  O   SER A  79      -2.189  19.386   8.891  1.00 94.91           O  
ATOM   1308  OG  SER A  79      -2.938  20.409  12.611  1.00 94.91           O  
ATOM   1309  HG  SER A  79      -3.538  19.859  13.120  1.00 94.91           H  
ATOM   1310  N   MET A  80      -2.261  18.021  10.667  1.00 94.86           N  
ATOM   1311  H   MET A  80      -2.719  17.808  11.541  1.00 94.86           H  
ATOM   1312  CA  MET A  80      -1.101  17.220  10.295  1.00 94.86           C  
ATOM   1313  HA  MET A  80      -0.353  17.877   9.851  1.00 94.86           H  
ATOM   1314  C   MET A  80      -1.473  16.160   9.250  1.00 94.86           C  
ATOM   1315  CB  MET A  80      -0.477  16.599  11.548  1.00 94.86           C  
ATOM   1316  HB2 MET A  80      -1.188  15.922  12.021  1.00 94.86           H  
ATOM   1317  HB3 MET A  80       0.395  16.021  11.243  1.00 94.86           H  
ATOM   1318  O   MET A  80      -1.738  14.998   9.564  1.00 94.86           O  
ATOM   1319  CG  MET A  80      -0.050  17.648  12.580  1.00 94.86           C  
ATOM   1320  HG2 MET A  80      -0.941  18.043  13.068  1.00 94.86           H  
ATOM   1321  HG3 MET A  80       0.461  18.474  12.085  1.00 94.86           H  
ATOM   1322  SD  MET A  80       1.041  16.961  13.848  1.00 94.86           S  
ATOM   1323  CE  MET A  80       2.589  16.968  12.922  1.00 94.86           C  
ATOM   1324  HE1 MET A  80       3.395  16.622  13.569  1.00 94.86           H  
ATOM   1325  HE2 MET A  80       2.812  17.987  12.604  1.00 94.86           H  
ATOM   1326  HE3 MET A  80       2.512  16.312  12.054  1.00 94.86           H  
ATOM   1327  N   ARG A  81      -1.473  16.546   7.973  1.00 95.01           N  
ATOM   1328  H   ARG A  81      -1.317  17.526   7.784  1.00 95.01           H  
ATOM   1329  CA  ARG A  81      -1.783  15.656   6.841  1.00 95.01           C  
ATOM   1330  HA  ARG A  81      -2.054  14.667   7.211  1.00 95.01           H  
ATOM   1331  C   ARG A  81      -0.579  15.465   5.926  1.00 95.01           C  
ATOM   1332  CB  ARG A  81      -2.992  16.186   6.058  1.00 95.01           C  
ATOM   1333  HB2 ARG A  81      -3.228  15.490   5.253  1.00 95.01           H  
ATOM   1334  HB3 ARG A  81      -2.730  17.147   5.614  1.00 95.01           H  
ATOM   1335  O   ARG A  81       0.309  16.312   5.856  1.00 95.01           O  
ATOM   1336  CG  ARG A  81      -4.243  16.366   6.931  1.00 95.01           C  
ATOM   1337  HG2 ARG A  81      -4.030  17.084   7.723  1.00 95.01           H  
ATOM   1338  HG3 ARG A  81      -4.522  15.417   7.389  1.00 95.01           H  
ATOM   1339  CD  ARG A  81      -5.411  16.875   6.076  1.00 95.01           C  
ATOM   1340  HD2 ARG A  81      -6.108  16.052   5.919  1.00 95.01           H  
ATOM   1341  HD3 ARG A  81      -5.050  17.206   5.102  1.00 95.01           H  
ATOM   1342  NE  ARG A  81      -6.083  18.000   6.736  1.00 95.01           N  
ATOM   1343  HE  ARG A  81      -5.702  18.295   7.623  1.00 95.01           H  
ATOM   1344  NH1 ARG A  81      -7.997  18.059   5.493  1.00 95.01           N  
ATOM   1345 HH11 ARG A  81      -7.701  17.198   5.055  1.00 95.01           H  
ATOM   1346 HH12 ARG A  81      -8.920  18.441   5.345  1.00 95.01           H  
ATOM   1347  NH2 ARG A  81      -7.795  19.361   7.302  1.00 95.01           N  
ATOM   1348 HH21 ARG A  81      -7.286  19.458   8.169  1.00 95.01           H  
ATOM   1349 HH22 ARG A  81      -8.799  19.410   7.395  1.00 95.01           H  
ATOM   1350  CZ  ARG A  81      -7.286  18.474   6.498  1.00 95.01           C  
ATOM   1351  N   SER A  82      -0.555  14.342   5.220  1.00 95.35           N  
ATOM   1352  H   SER A  82      -1.314  13.687   5.347  1.00 95.35           H  
ATOM   1353  CA  SER A  82       0.269  14.175   4.026  1.00 95.35           C  
ATOM   1354  HA  SER A  82       1.095  14.887   4.040  1.00 95.35           H  
ATOM   1355  C   SER A  82      -0.557  14.490   2.789  1.00 95.35           C  
ATOM   1356  CB  SER A  82       0.843  12.763   3.940  1.00 95.35           C  
ATOM   1357  HB2 SER A  82       0.041  12.044   4.105  1.00 95.35           H  
ATOM   1358  HB3 SER A  82       1.256  12.606   2.943  1.00 95.35           H  
ATOM   1359  O   SER A  82      -1.700  14.054   2.675  1.00 95.35           O  
ATOM   1360  OG  SER A  82       1.876  12.576   4.892  1.00 95.35           O  
ATOM   1361  HG  SER A  82       2.614  13.113   4.593  1.00 95.35           H  
ATOM   1362  N   VAL A  83       0.043  15.211   1.848  1.00 94.40           N  
ATOM   1363  H   VAL A  83       1.005  15.486   1.987  1.00 94.40           H  
ATOM   1364  CA  VAL A  83      -0.595  15.603   0.585  1.00 94.40           C  
ATOM   1365  HA  VAL A  83      -1.676  15.499   0.677  1.00 94.40           H  
ATOM   1366  C   VAL A  83      -0.126  14.666  -0.519  1.00 94.40           C  
ATOM   1367  CB  VAL A  83      -0.291  17.081   0.275  1.00 94.40           C  
ATOM   1368  HB  VAL A  83       0.787  17.217   0.189  1.00 94.40           H  
ATOM   1369  O   VAL A  83       0.998  14.176  -0.465  1.00 94.40           O  
ATOM   1370  CG1 VAL A  83      -0.948  17.541  -1.032  1.00 94.40           C  
ATOM   1371 HG11 VAL A  83      -2.021  17.356  -1.006  1.00 94.40           H  
ATOM   1372 HG12 VAL A  83      -0.778  18.610  -1.166  1.00 94.40           H  
ATOM   1373 HG13 VAL A  83      -0.500  17.033  -1.886  1.00 94.40           H  
ATOM   1374  CG2 VAL A  83      -0.814  17.980   1.405  1.00 94.40           C  
ATOM   1375 HG21 VAL A  83      -0.295  17.762   2.338  1.00 94.40           H  
ATOM   1376 HG22 VAL A  83      -0.620  19.025   1.160  1.00 94.40           H  
ATOM   1377 HG23 VAL A  83      -1.885  17.836   1.542  1.00 94.40           H  
ATOM   1378  N   GLN A  84      -0.950  14.373  -1.527  1.00 95.25           N  
ATOM   1379  H   GLN A  84      -1.863  14.802  -1.566  1.00 95.25           H  
ATOM   1380  CA  GLN A  84      -0.476  13.605  -2.680  1.00 95.25           C  
ATOM   1381  HA  GLN A  84      -0.032  12.678  -2.319  1.00 95.25           H  
ATOM   1382  C   GLN A  84       0.596  14.412  -3.419  1.00 95.25           C  
ATOM   1383  CB  GLN A  84      -1.634  13.246  -3.625  1.00 95.25           C  
ATOM   1384  HB2 GLN A  84      -2.045  14.159  -4.057  1.00 95.25           H  
ATOM   1385  HB3 GLN A  84      -2.429  12.760  -3.060  1.00 95.25           H  
ATOM   1386  O   GLN A  84       0.295  15.416  -4.059  1.00 95.25           O  
ATOM   1387  CG  GLN A  84      -1.168  12.317  -4.767  1.00 95.25           C  
ATOM   1388  HG2 GLN A  84      -0.315  12.751  -5.289  1.00 95.25           H  
ATOM   1389  HG3 GLN A  84      -1.978  12.221  -5.489  1.00 95.25           H  
ATOM   1390  CD  GLN A  84      -0.820  10.916  -4.276  1.00 95.25           C  
ATOM   1391  NE2 GLN A  84       0.199  10.263  -4.783  1.00 95.25           N  
ATOM   1392 HE21 GLN A  84       0.807  10.649  -5.491  1.00 95.25           H  
ATOM   1393 HE22 GLN A  84       0.299   9.293  -4.522  1.00 95.25           H  
ATOM   1394  OE1 GLN A  84      -1.477  10.374  -3.408  1.00 95.25           O  
ATOM   1395  N   ARG A  85       1.849  13.956  -3.363  1.00 95.08           N  
ATOM   1396  H   ARG A  85       2.056  13.198  -2.729  1.00 95.08           H  
ATOM   1397  CA  ARG A  85       2.941  14.578  -4.107  1.00 95.08           C  
ATOM   1398  HA  ARG A  85       2.515  15.111  -4.958  1.00 95.08           H  
ATOM   1399  C   ARG A  85       3.896  13.536  -4.654  1.00 95.08           C  
ATOM   1400  CB  ARG A  85       3.643  15.617  -3.226  1.00 95.08           C  
ATOM   1401  HB2 ARG A  85       2.900  16.296  -2.808  1.00 95.08           H  
ATOM   1402  HB3 ARG A  85       4.174  15.133  -2.406  1.00 95.08           H  
ATOM   1403  O   ARG A  85       4.768  13.035  -3.939  1.00 95.08           O  
ATOM   1404  CG  ARG A  85       4.616  16.414  -4.099  1.00 95.08           C  
ATOM   1405  HG2 ARG A  85       4.068  16.848  -4.936  1.00 95.08           H  
ATOM   1406  HG3 ARG A  85       5.396  15.761  -4.489  1.00 95.08           H  
ATOM   1407  CD  ARG A  85       5.270  17.535  -3.307  1.00 95.08           C  
ATOM   1408  HD2 ARG A  85       4.506  18.129  -2.806  1.00 95.08           H  
ATOM   1409  HD3 ARG A  85       5.908  17.099  -2.538  1.00 95.08           H  
ATOM   1410  NE  ARG A  85       6.090  18.373  -4.201  1.00 95.08           N  
ATOM   1411  HE  ARG A  85       7.038  18.062  -4.358  1.00 95.08           H  
ATOM   1412  NH1 ARG A  85       4.539  20.027  -4.592  1.00 95.08           N  
ATOM   1413 HH11 ARG A  85       3.870  19.535  -4.017  1.00 95.08           H  
ATOM   1414 HH12 ARG A  85       4.289  20.925  -4.980  1.00 95.08           H  
ATOM   1415  NH2 ARG A  85       6.605  20.232  -5.405  1.00 95.08           N  
ATOM   1416 HH21 ARG A  85       6.342  21.141  -5.759  1.00 95.08           H  
ATOM   1417 HH22 ARG A  85       7.561  19.918  -5.488  1.00 95.08           H  
ATOM   1418  CZ  ARG A  85       5.738  19.532  -4.729  1.00 95.08           C  
ATOM   1419  N   ASN A  86       3.744  13.255  -5.943  1.00 94.22           N  
ATOM   1420  H   ASN A  86       3.007  13.711  -6.461  1.00 94.22           H  
ATOM   1421  CA  ASN A  86       4.633  12.343  -6.642  1.00 94.22           C  
ATOM   1422  HA  ASN A  86       4.813  11.503  -5.971  1.00 94.22           H  
ATOM   1423  C   ASN A  86       5.967  13.038  -6.911  1.00 94.22           C  
ATOM   1424  CB  ASN A  86       3.979  11.792  -7.919  1.00 94.22           C  
ATOM   1425  HB2 ASN A  86       3.670  12.614  -8.565  1.00 94.22           H  
ATOM   1426  HB3 ASN A  86       4.716  11.192  -8.453  1.00 94.22           H  
ATOM   1427  O   ASN A  86       6.002  14.179  -7.368  1.00 94.22           O  
ATOM   1428  CG  ASN A  86       2.782  10.905  -7.631  1.00 94.22           C  
ATOM   1429  ND2 ASN A  86       2.249  10.243  -8.624  1.00 94.22           N  
ATOM   1430 HD21 ASN A  86       1.524   9.583  -8.381  1.00 94.22           H  
ATOM   1431 HD22 ASN A  86       2.659  10.273  -9.547  1.00 94.22           H  
ATOM   1432  OD1 ASN A  86       2.305  10.789  -6.516  1.00 94.22           O  
ATOM   1433  N   THR A  87       7.066  12.354  -6.617  1.00 93.47           N  
ATOM   1434  H   THR A  87       6.965  11.399  -6.302  1.00 93.47           H  
ATOM   1435  CA  THR A  87       8.415  12.907  -6.737  1.00 93.47           C  
ATOM   1436  HA  THR A  87       8.360  13.912  -7.156  1.00 93.47           H  
ATOM   1437  C   THR A  87       9.246  12.057  -7.682  1.00 93.47           C  
ATOM   1438  CB  THR A  87       9.082  13.037  -5.364  1.00 93.47           C  
ATOM   1439  HB  THR A  87       9.134  12.056  -4.892  1.00 93.47           H  
ATOM   1440  O   THR A  87       9.350  10.841  -7.527  1.00 93.47           O  
ATOM   1441  CG2 THR A  87      10.490  13.628  -5.461  1.00 93.47           C  
ATOM   1442 HG21 THR A  87      10.889  13.793  -4.460  1.00 93.47           H  
ATOM   1443 HG22 THR A  87      11.157  12.935  -5.973  1.00 93.47           H  
ATOM   1444 HG23 THR A  87      10.467  14.579  -5.992  1.00 93.47           H  
ATOM   1445  OG1 THR A  87       8.311  13.905  -4.559  1.00 93.47           O  
ATOM   1446  HG1 THR A  87       7.427  13.536  -4.490  1.00 93.47           H  
ATOM   1447  N   VAL A  88       9.873  12.716  -8.655  1.00 92.72           N  
ATOM   1448  H   VAL A  88       9.765  13.719  -8.702  1.00 92.72           H  
ATOM   1449  CA  VAL A  88      10.824  12.096  -9.576  1.00 92.72           C  
ATOM   1450  HA  VAL A  88      10.824  11.016  -9.426  1.00 92.72           H  
ATOM   1451  C   VAL A  88      12.211  12.638  -9.257  1.00 92.72           C  
ATOM   1452  CB  VAL A  88      10.446  12.353 -11.048  1.00 92.72           C  
ATOM   1453  HB  VAL A  88      10.564  13.412 -11.276  1.00 92.72           H  
ATOM   1454  O   VAL A  88      12.480  13.804  -9.529  1.00 92.72           O  
ATOM   1455  CG1 VAL A  88      11.370  11.556 -11.977  1.00 92.72           C  
ATOM   1456 HG11 VAL A  88      11.294  10.489 -11.768  1.00 92.72           H  
ATOM   1457 HG12 VAL A  88      11.092  11.733 -13.016  1.00 92.72           H  
ATOM   1458 HG13 VAL A  88      12.404  11.874 -11.844  1.00 92.72           H  
ATOM   1459  CG2 VAL A  88       8.988  11.978 -11.347  1.00 92.72           C  
ATOM   1460 HG21 VAL A  88       8.794  12.039 -12.418  1.00 92.72           H  
ATOM   1461 HG22 VAL A  88       8.767  10.969 -10.998  1.00 92.72           H  
ATOM   1462 HG23 VAL A  88       8.315  12.670 -10.842  1.00 92.72           H  
ATOM   1463  N   PHE A  89      13.092  11.805  -8.701  1.00 89.97           N  
ATOM   1464  H   PHE A  89      12.800  10.858  -8.502  1.00 89.97           H  
ATOM   1465  CA  PHE A  89      14.485  12.184  -8.450  1.00 89.97           C  
ATOM   1466  HA  PHE A  89      14.507  13.193  -8.037  1.00 89.97           H  
ATOM   1467  C   PHE A  89      15.271  12.199  -9.761  1.00 89.97           C  
ATOM   1468  CB  PHE A  89      15.127  11.232  -7.431  1.00 89.97           C  
ATOM   1469  HB2 PHE A  89      16.207  11.381  -7.450  1.00 89.97           H  
ATOM   1470  HB3 PHE A  89      14.932  10.200  -7.720  1.00 89.97           H  
ATOM   1471  O   PHE A  89      15.475  11.148 -10.378  1.00 89.97           O  
ATOM   1472  CG  PHE A  89      14.656  11.470  -6.014  1.00 89.97           C  
ATOM   1473  CD1 PHE A  89      15.110  12.606  -5.322  1.00 89.97           C  
ATOM   1474  HD1 PHE A  89      15.787  13.301  -5.796  1.00 89.97           H  
ATOM   1475  CD2 PHE A  89      13.722  10.611  -5.404  1.00 89.97           C  
ATOM   1476  HD2 PHE A  89      13.341   9.753  -5.938  1.00 89.97           H  
ATOM   1477  CE1 PHE A  89      14.616  12.892  -4.042  1.00 89.97           C  
ATOM   1478  HE1 PHE A  89      14.875  13.824  -3.563  1.00 89.97           H  
ATOM   1479  CE2 PHE A  89      13.264  10.885  -4.101  1.00 89.97           C  
ATOM   1480  HE2 PHE A  89      12.539  10.246  -3.620  1.00 89.97           H  
ATOM   1481  CZ  PHE A  89      13.703  12.030  -3.422  1.00 89.97           C  
ATOM   1482  HZ  PHE A  89      13.300  12.278  -2.451  1.00 89.97           H  
ATOM   1483  N   LYS A  90      15.735  13.381 -10.173  1.00 83.70           N  
ATOM   1484  H   LYS A  90      15.560  14.188  -9.592  1.00 83.70           H  
ATOM   1485  CA  LYS A  90      16.456  13.618 -11.428  1.00 83.70           C  
ATOM   1486  HA  LYS A  90      16.289  12.777 -12.101  1.00 83.70           H  
ATOM   1487  C   LYS A  90      17.968  13.720 -11.213  1.00 83.70           C  
ATOM   1488  CB  LYS A  90      15.883  14.886 -12.096  1.00 83.70           C  
ATOM   1489  HB2 LYS A  90      16.456  15.122 -12.993  1.00 83.70           H  
ATOM   1490  HB3 LYS A  90      15.977  15.724 -11.406  1.00 83.70           H  
ATOM   1491  O   LYS A  90      18.513  13.567 -10.112  1.00 83.70           O  
ATOM   1492  CG  LYS A  90      14.412  14.731 -12.513  1.00 83.70           C  
ATOM   1493  HG2 LYS A  90      14.319  13.914 -13.228  1.00 83.70           H  
ATOM   1494  HG3 LYS A  90      13.804  14.506 -11.636  1.00 83.70           H  
ATOM   1495  CD  LYS A  90      13.900  16.030 -13.145  1.00 83.70           C  
ATOM   1496  HD2 LYS A  90      14.045  16.844 -12.435  1.00 83.70           H  
ATOM   1497  HD3 LYS A  90      14.466  16.238 -14.053  1.00 83.70           H  
ATOM   1498  CE  LYS A  90      12.411  15.898 -13.474  1.00 83.70           C  
ATOM   1499  HE2 LYS A  90      12.285  15.098 -14.203  1.00 83.70           H  
ATOM   1500  HE3 LYS A  90      11.888  15.607 -12.563  1.00 83.70           H  
ATOM   1501  NZ  LYS A  90      11.860  17.174 -13.993  1.00 83.70           N  
ATOM   1502  HZ1 LYS A  90      10.872  17.080 -14.185  1.00 83.70           H  
ATOM   1503  HZ2 LYS A  90      12.335  17.447 -14.842  1.00 83.70           H  
ATOM   1504  HZ3 LYS A  90      11.979  17.905 -13.307  1.00 83.70           H  
ATOM   1505  N   ALA A  91      18.686  13.939 -12.315  1.00 76.52           N  
ATOM   1506  H   ALA A  91      18.173  14.055 -13.177  1.00 76.52           H  
ATOM   1507  CA  ALA A  91      20.084  14.353 -12.301  1.00 76.52           C  
ATOM   1508  HA  ALA A  91      20.688  13.618 -11.769  1.00 76.52           H  
ATOM   1509  C   ALA A  91      20.247  15.703 -11.580  1.00 76.52           C  
ATOM   1510  CB  ALA A  91      20.614  14.362 -13.737  1.00 76.52           C  
ATOM   1511  HB1 ALA A  91      20.502  13.374 -14.185  1.00 76.52           H  
ATOM   1512  HB2 ALA A  91      21.666  14.648 -13.740  1.00 76.52           H  
ATOM   1513  HB3 ALA A  91      20.055  15.087 -14.330  1.00 76.52           H  
ATOM   1514  O   ALA A  91      19.724  16.701 -12.054  1.00 76.52           O  
ATOM   1515  N   GLY A  92      20.976  15.725 -10.458  1.00 79.51           N  
ATOM   1516  H   GLY A  92      21.303  14.849 -10.077  1.00 79.51           H  
ATOM   1517  CA  GLY A  92      21.209  16.928  -9.642  1.00 79.51           C  
ATOM   1518  HA2 GLY A  92      22.279  17.129  -9.583  1.00 79.51           H  
ATOM   1519  HA3 GLY A  92      20.729  17.793 -10.100  1.00 79.51           H  
ATOM   1520  C   GLY A  92      20.663  16.811  -8.217  1.00 79.51           C  
ATOM   1521  O   GLY A  92      21.343  17.211  -7.281  1.00 79.51           O  
ATOM   1522  N   ASP A  93      19.516  16.149  -8.047  1.00 83.26           N  
ATOM   1523  H   ASP A  93      18.952  15.956  -8.862  1.00 83.26           H  
ATOM   1524  CA  ASP A  93      18.871  15.973  -6.735  1.00 83.26           C  
ATOM   1525  HA  ASP A  93      18.794  16.938  -6.234  1.00 83.26           H  
ATOM   1526  C   ASP A  93      19.646  15.012  -5.820  1.00 83.26           C  
ATOM   1527  CB  ASP A  93      17.457  15.416  -6.958  1.00 83.26           C  
ATOM   1528  HB2 ASP A  93      17.533  14.432  -7.422  1.00 83.26           H  
ATOM   1529  HB3 ASP A  93      16.975  15.287  -5.989  1.00 83.26           H  
ATOM   1530  O   ASP A  93      19.752  15.202  -4.612  1.00 83.26           O  
ATOM   1531  CG  ASP A  93      16.583  16.317  -7.826  1.00 83.26           C  
ATOM   1532  OD1 ASP A  93      16.660  17.548  -7.647  1.00 83.26           O  
ATOM   1533  OD2 ASP A  93      15.892  15.746  -8.701  1.00 83.26           O  
ATOM   1534  N   LEU A  94      20.206  13.959  -6.420  1.00 88.84           N  
ATOM   1535  H   LEU A  94      20.094  13.918  -7.423  1.00 88.84           H  
ATOM   1536  CA  LEU A  94      20.985  12.910  -5.762  1.00 88.84           C  
ATOM   1537  HA  LEU A  94      21.361  13.277  -4.807  1.00 88.84           H  
ATOM   1538  C   LEU A  94      22.203  12.547  -6.627  1.00 88.84           C  
ATOM   1539  CB  LEU A  94      20.075  11.688  -5.514  1.00 88.84           C  
ATOM   1540  HB2 LEU A  94      19.617  11.422  -6.467  1.00 88.84           H  
ATOM   1541  HB3 LEU A  94      20.689  10.849  -5.185  1.00 88.84           H  
ATOM   1542  O   LEU A  94      22.189  12.680  -7.855  1.00 88.84           O  
ATOM   1543  CG  LEU A  94      18.932  11.881  -4.496  1.00 88.84           C  
ATOM   1544  HG  LEU A  94      18.310  12.726  -4.792  1.00 88.84           H  
ATOM   1545  CD1 LEU A  94      18.053  10.627  -4.481  1.00 88.84           C  
ATOM   1546 HD11 LEU A  94      17.217  10.789  -3.801  1.00 88.84           H  
ATOM   1547 HD12 LEU A  94      18.627   9.761  -4.152  1.00 88.84           H  
ATOM   1548 HD13 LEU A  94      17.645  10.447  -5.476  1.00 88.84           H  
ATOM   1549  CD2 LEU A  94      19.447  12.102  -3.074  1.00 88.84           C  
ATOM   1550 HD21 LEU A  94      20.072  11.267  -2.755  1.00 88.84           H  
ATOM   1551 HD22 LEU A  94      18.601  12.207  -2.395  1.00 88.84           H  
ATOM   1552 HD23 LEU A  94      20.023  13.026  -3.030  1.00 88.84           H  
ATOM   1553  N   GLY A  95      23.270  12.030  -6.023  1.00 87.74           N  
ATOM   1554  H   GLY A  95      23.250  11.945  -5.016  1.00 87.74           H  
ATOM   1555  CA  GLY A  95      24.386  11.428  -6.752  1.00 87.74           C  
ATOM   1556  HA2 GLY A  95      25.165  11.151  -6.042  1.00 87.74           H  
ATOM   1557  HA3 GLY A  95      24.795  12.162  -7.447  1.00 87.74           H  
ATOM   1558  C   GLY A  95      23.952  10.177  -7.529  1.00 87.74           C  
ATOM   1559  O   GLY A  95      22.949   9.542  -7.209  1.00 87.74           O  
ATOM   1560  N   ARG A  96      24.719   9.763  -8.550  1.00 86.27           N  
ATOM   1561  H   ARG A  96      25.528  10.318  -8.789  1.00 86.27           H  
ATOM   1562  CA  ARG A  96      24.397   8.554  -9.345  1.00 86.27           C  
ATOM   1563  HA  ARG A  96      23.420   8.695  -9.806  1.00 86.27           H  
ATOM   1564  C   ARG A  96      24.259   7.305  -8.467  1.00 86.27           C  
ATOM   1565  CB  ARG A  96      25.450   8.347 -10.449  1.00 86.27           C  
ATOM   1566  HB2 ARG A  96      26.431   8.222  -9.992  1.00 86.27           H  
ATOM   1567  HB3 ARG A  96      25.475   9.236 -11.079  1.00 86.27           H  
ATOM   1568  O   ARG A  96      23.310   6.550  -8.636  1.00 86.27           O  
ATOM   1569  CG  ARG A  96      25.150   7.120 -11.333  1.00 86.27           C  
ATOM   1570  HG2 ARG A  96      24.164   7.232 -11.783  1.00 86.27           H  
ATOM   1571  HG3 ARG A  96      25.157   6.215 -10.725  1.00 86.27           H  
ATOM   1572  CD  ARG A  96      26.201   6.964 -12.439  1.00 86.27           C  
ATOM   1573  HD2 ARG A  96      26.188   7.856 -13.066  1.00 86.27           H  
ATOM   1574  HD3 ARG A  96      27.188   6.894 -11.981  1.00 86.27           H  
ATOM   1575  NE  ARG A  96      25.926   5.782 -13.284  1.00 86.27           N  
ATOM   1576  HE  ARG A  96      25.063   5.789 -13.809  1.00 86.27           H  
ATOM   1577  NH1 ARG A  96      27.785   4.506 -12.775  1.00 86.27           N  
ATOM   1578 HH11 ARG A  96      28.105   5.196 -12.110  1.00 86.27           H  
ATOM   1579 HH12 ARG A  96      28.313   3.656 -12.904  1.00 86.27           H  
ATOM   1580  NH2 ARG A  96      26.299   3.752 -14.247  1.00 86.27           N  
ATOM   1581 HH21 ARG A  96      26.865   2.921 -14.353  1.00 86.27           H  
ATOM   1582 HH22 ARG A  96      25.442   3.824 -14.776  1.00 86.27           H  
ATOM   1583  CZ  ARG A  96      26.669   4.693 -13.425  1.00 86.27           C  
ATOM   1584  N   VAL A  97      25.184   7.116  -7.525  1.00 87.34           N  
ATOM   1585  H   VAL A  97      25.935   7.788  -7.454  1.00 87.34           H  
ATOM   1586  CA  VAL A  97      25.172   5.975  -6.594  1.00 87.34           C  
ATOM   1587  HA  VAL A  97      25.086   5.053  -7.170  1.00 87.34           H  
ATOM   1588  C   VAL A  97      23.956   6.043  -5.665  1.00 87.34           C  
ATOM   1589  CB  VAL A  97      26.476   5.909  -5.772  1.00 87.34           C  
ATOM   1590  HB  VAL A  97      26.502   6.749  -5.078  1.00 87.34           H  
ATOM   1591  O   VAL A  97      23.299   5.037  -5.443  1.00 87.34           O  
ATOM   1592  CG1 VAL A  97      26.567   4.606  -4.975  1.00 87.34           C  
ATOM   1593 HG11 VAL A  97      25.674   4.445  -4.370  1.00 87.34           H  
ATOM   1594 HG12 VAL A  97      27.435   4.626  -4.316  1.00 87.34           H  
ATOM   1595 HG13 VAL A  97      26.662   3.757  -5.652  1.00 87.34           H  
ATOM   1596  CG2 VAL A  97      27.726   5.976  -6.663  1.00 87.34           C  
ATOM   1597 HG21 VAL A  97      27.694   5.185  -7.412  1.00 87.34           H  
ATOM   1598 HG22 VAL A  97      28.619   5.842  -6.052  1.00 87.34           H  
ATOM   1599 HG23 VAL A  97      27.802   6.946  -7.155  1.00 87.34           H  
ATOM   1600  N   GLU A  98      23.610   7.237  -5.178  1.00 91.01           N  
ATOM   1601  H   GLU A  98      24.125   8.055  -5.472  1.00 91.01           H  
ATOM   1602  CA  GLU A  98      22.441   7.459  -4.315  1.00 91.01           C  
ATOM   1603  HA  GLU A  98      22.476   6.774  -3.468  1.00 91.01           H  
ATOM   1604  C   GLU A  98      21.129   7.170  -5.066  1.00 91.01           C  
ATOM   1605  CB  GLU A  98      22.475   8.902  -3.779  1.00 91.01           C  
ATOM   1606  HB2 GLU A  98      21.549   9.112  -3.243  1.00 91.01           H  
ATOM   1607  HB3 GLU A  98      22.537   9.573  -4.636  1.00 91.01           H  
ATOM   1608  O   GLU A  98      20.274   6.461  -4.543  1.00 91.01           O  
ATOM   1609  CG  GLU A  98      23.666   9.159  -2.833  1.00 91.01           C  
ATOM   1610  HG2 GLU A  98      24.568   8.722  -3.262  1.00 91.01           H  
ATOM   1611  HG3 GLU A  98      23.476   8.647  -1.890  1.00 91.01           H  
ATOM   1612  CD  GLU A  98      23.957  10.649  -2.567  1.00 91.01           C  
ATOM   1613  OE1 GLU A  98      24.781  10.921  -1.665  1.00 91.01           O  
ATOM   1614  OE2 GLU A  98      23.459  11.512  -3.322  1.00 91.01           O  
ATOM   1615  N   ARG A  99      21.001   7.613  -6.327  1.00 89.61           N  
ATOM   1616  H   ARG A  99      21.723   8.221  -6.686  1.00 89.61           H  
ATOM   1617  CA  ARG A  99      19.861   7.269  -7.197  1.00 89.61           C  
ATOM   1618  HA  ARG A  99      18.936   7.549  -6.692  1.00 89.61           H  
ATOM   1619  C   ARG A  99      19.741   5.766  -7.448  1.00 89.61           C  
ATOM   1620  CB  ARG A  99      19.946   8.010  -8.545  1.00 89.61           C  
ATOM   1621  HB2 ARG A  99      19.301   7.496  -9.257  1.00 89.61           H  
ATOM   1622  HB3 ARG A  99      20.963   7.964  -8.935  1.00 89.61           H  
ATOM   1623  O   ARG A  99      18.639   5.233  -7.379  1.00 89.61           O  
ATOM   1624  CG  ARG A  99      19.490   9.473  -8.458  1.00 89.61           C  
ATOM   1625  HG2 ARG A  99      20.312  10.075  -8.071  1.00 89.61           H  
ATOM   1626  HG3 ARG A  99      18.645   9.546  -7.773  1.00 89.61           H  
ATOM   1627  CD  ARG A  99      19.031  10.028  -9.820  1.00 89.61           C  
ATOM   1628  HD2 ARG A  99      18.225   9.410 -10.216  1.00 89.61           H  
ATOM   1629  HD3 ARG A  99      18.603  11.020  -9.673  1.00 89.61           H  
ATOM   1630  NE  ARG A  99      20.117  10.071 -10.819  1.00 89.61           N  
ATOM   1631  HE  ARG A  99      20.072   9.382 -11.556  1.00 89.61           H  
ATOM   1632  NH1 ARG A  99      20.965  12.052 -10.126  1.00 89.61           N  
ATOM   1633 HH11 ARG A  99      21.754  12.381  -9.589  1.00 89.61           H  
ATOM   1634 HH12 ARG A  99      20.056  12.288  -9.752  1.00 89.61           H  
ATOM   1635  NH2 ARG A  99      22.076  10.899 -11.662  1.00 89.61           N  
ATOM   1636 HH21 ARG A  99      22.663  11.718 -11.737  1.00 89.61           H  
ATOM   1637 HH22 ARG A  99      22.064  10.178 -12.369  1.00 89.61           H  
ATOM   1638  CZ  ARG A  99      21.051  10.994 -10.864  1.00 89.61           C  
ATOM   1639  N   MET A 100      20.849   5.079  -7.735  1.00 89.50           N  
ATOM   1640  H   MET A 100      21.724   5.580  -7.784  1.00 89.50           H  
ATOM   1641  CA  MET A 100      20.844   3.627  -7.966  1.00 89.50           C  
ATOM   1642  HA  MET A 100      20.081   3.389  -8.707  1.00 89.50           H  
ATOM   1643  C   MET A 100      20.474   2.850  -6.696  1.00 89.50           C  
ATOM   1644  CB  MET A 100      22.206   3.166  -8.508  1.00 89.50           C  
ATOM   1645  HB2 MET A 100      23.006   3.554  -7.878  1.00 89.50           H  
ATOM   1646  HB3 MET A 100      22.247   2.077  -8.488  1.00 89.50           H  
ATOM   1647  O   MET A 100      19.681   1.913  -6.761  1.00 89.50           O  
ATOM   1648  CG  MET A 100      22.420   3.627  -9.955  1.00 89.50           C  
ATOM   1649  HG2 MET A 100      21.624   3.206 -10.571  1.00 89.50           H  
ATOM   1650  HG3 MET A 100      22.326   4.712 -10.002  1.00 89.50           H  
ATOM   1651  SD  MET A 100      24.026   3.169 -10.672  1.00 89.50           S  
ATOM   1652  CE  MET A 100      23.465   2.069 -12.000  1.00 89.50           C  
ATOM   1653  HE1 MET A 100      24.325   1.678 -12.543  1.00 89.50           H  
ATOM   1654  HE2 MET A 100      22.910   1.235 -11.571  1.00 89.50           H  
ATOM   1655  HE3 MET A 100      22.816   2.614 -12.687  1.00 89.50           H  
ATOM   1656  N   GLU A 101      20.984   3.266  -5.535  1.00 91.87           N  
ATOM   1657  H   GLU A 101      21.656   4.020  -5.534  1.00 91.87           H  
ATOM   1658  CA  GLU A 101      20.616   2.669  -4.249  1.00 91.87           C  
ATOM   1659  HA  GLU A 101      20.751   1.588  -4.304  1.00 91.87           H  
ATOM   1660  C   GLU A 101      19.154   2.907  -3.878  1.00 91.87           C  
ATOM   1661  CB  GLU A 101      21.496   3.226  -3.129  1.00 91.87           C  
ATOM   1662  HB2 GLU A 101      20.999   3.022  -2.181  1.00 91.87           H  
ATOM   1663  HB3 GLU A 101      21.607   4.306  -3.230  1.00 91.87           H  
ATOM   1664  O   GLU A 101      18.518   2.004  -3.338  1.00 91.87           O  
ATOM   1665  CG  GLU A 101      22.869   2.555  -3.111  1.00 91.87           C  
ATOM   1666  HG2 GLU A 101      22.736   1.473  -3.102  1.00 91.87           H  
ATOM   1667  HG3 GLU A 101      23.429   2.825  -4.006  1.00 91.87           H  
ATOM   1668  CD  GLU A 101      23.634   2.961  -1.856  1.00 91.87           C  
ATOM   1669  OE1 GLU A 101      24.778   3.440  -1.993  1.00 91.87           O  
ATOM   1670  OE2 GLU A 101      23.076   2.798  -0.745  1.00 91.87           O  
ATOM   1671  N   LEU A 102      18.617   4.093  -4.176  1.00 92.60           N  
ATOM   1672  H   LEU A 102      19.212   4.820  -4.545  1.00 92.60           H  
ATOM   1673  CA  LEU A 102      17.206   4.399  -3.966  1.00 92.60           C  
ATOM   1674  HA  LEU A 102      16.952   4.133  -2.939  1.00 92.60           H  
ATOM   1675  C   LEU A 102      16.311   3.571  -4.895  1.00 92.60           C  
ATOM   1676  CB  LEU A 102      16.985   5.906  -4.165  1.00 92.60           C  
ATOM   1677  HB2 LEU A 102      17.229   6.164  -5.196  1.00 92.60           H  
ATOM   1678  HB3 LEU A 102      17.667   6.455  -3.515  1.00 92.60           H  
ATOM   1679  O   LEU A 102      15.339   2.979  -4.431  1.00 92.60           O  
ATOM   1680  CG  LEU A 102      15.545   6.363  -3.871  1.00 92.60           C  
ATOM   1681  HG  LEU A 102      14.840   5.799  -4.482  1.00 92.60           H  
ATOM   1682  CD1 LEU A 102      15.172   6.161  -2.405  1.00 92.60           C  
ATOM   1683 HD11 LEU A 102      15.128   5.094  -2.183  1.00 92.60           H  
ATOM   1684 HD12 LEU A 102      15.901   6.649  -1.758  1.00 92.60           H  
ATOM   1685 HD13 LEU A 102      14.186   6.586  -2.218  1.00 92.60           H  
ATOM   1686  CD2 LEU A 102      15.408   7.836  -4.236  1.00 92.60           C  
ATOM   1687 HD21 LEU A 102      14.439   8.214  -3.909  1.00 92.60           H  
ATOM   1688 HD22 LEU A 102      15.480   7.956  -5.317  1.00 92.60           H  
ATOM   1689 HD23 LEU A 102      16.206   8.417  -3.774  1.00 92.60           H  
ATOM   1690  N   ALA A 103      16.657   3.479  -6.184  1.00 91.32           N  
ATOM   1691  H   ALA A 103      17.451   4.013  -6.507  1.00 91.32           H  
ATOM   1692  CA  ALA A 103      15.919   2.681  -7.164  1.00 91.32           C  
ATOM   1693  HA  ALA A 103      14.879   3.007  -7.175  1.00 91.32           H  
ATOM   1694  C   ALA A 103      15.915   1.191  -6.799  1.00 91.32           C  
ATOM   1695  CB  ALA A 103      16.525   2.923  -8.553  1.00 91.32           C  
ATOM   1696  HB1 ALA A 103      15.963   2.360  -9.299  1.00 91.32           H  
ATOM   1697  HB2 ALA A 103      16.474   3.983  -8.802  1.00 91.32           H  
ATOM   1698  HB3 ALA A 103      17.567   2.602  -8.573  1.00 91.32           H  
ATOM   1699  O   ALA A 103      14.857   0.561  -6.776  1.00 91.32           O  
ATOM   1700  N   SER A 104      17.080   0.644  -6.438  1.00 92.13           N  
ATOM   1701  H   SER A 104      17.915   1.209  -6.495  1.00 92.13           H  
ATOM   1702  CA  SER A 104      17.195  -0.729  -5.939  1.00 92.13           C  
ATOM   1703  HA  SER A 104      16.777  -1.409  -6.680  1.00 92.13           H  
ATOM   1704  C   SER A 104      16.412  -0.917  -4.639  1.00 92.13           C  
ATOM   1705  CB  SER A 104      18.671  -1.079  -5.735  1.00 92.13           C  
ATOM   1706  HB2 SER A 104      19.127  -0.352  -5.063  1.00 92.13           H  
ATOM   1707  HB3 SER A 104      19.188  -1.041  -6.694  1.00 92.13           H  
ATOM   1708  O   SER A 104      15.688  -1.899  -4.498  1.00 92.13           O  
ATOM   1709  OG  SER A 104      18.812  -2.369  -5.175  1.00 92.13           O  
ATOM   1710  HG  SER A 104      18.335  -3.007  -5.710  1.00 92.13           H  
ATOM   1711  N   GLY A 105      16.480   0.042  -3.711  1.00 91.56           N  
ATOM   1712  H   GLY A 105      17.095   0.829  -3.861  1.00 91.56           H  
ATOM   1713  CA  GLY A 105      15.756  -0.032  -2.448  1.00 91.56           C  
ATOM   1714  HA2 GLY A 105      16.039   0.812  -1.819  1.00 91.56           H  
ATOM   1715  HA3 GLY A 105      16.047  -0.964  -1.963  1.00 91.56           H  
ATOM   1716  C   GLY A 105      14.234  -0.028  -2.622  1.00 91.56           C  
ATOM   1717  O   GLY A 105      13.537  -0.865  -2.052  1.00 91.56           O  
ATOM   1718  N   LEU A 106      13.694   0.855  -3.461  1.00 93.20           N  
ATOM   1719  H   LEU A 106      14.296   1.527  -3.914  1.00 93.20           H  
ATOM   1720  CA  LEU A 106      12.262   0.870  -3.769  1.00 93.20           C  
ATOM   1721  HA  LEU A 106      11.705   0.844  -2.832  1.00 93.20           H  
ATOM   1722  C   LEU A 106      11.824  -0.386  -4.536  1.00 93.20           C  
ATOM   1723  CB  LEU A 106      11.910   2.162  -4.525  1.00 93.20           C  
ATOM   1724  HB2 LEU A 106      12.595   2.276  -5.365  1.00 93.20           H  
ATOM   1725  HB3 LEU A 106      10.902   2.071  -4.930  1.00 93.20           H  
ATOM   1726  O   LEU A 106      10.760  -0.931  -4.241  1.00 93.20           O  
ATOM   1727  CG  LEU A 106      11.967   3.429  -3.650  1.00 93.20           C  
ATOM   1728  HG  LEU A 106      12.955   3.526  -3.202  1.00 93.20           H  
ATOM   1729  CD1 LEU A 106      11.700   4.661  -4.510  1.00 93.20           C  
ATOM   1730 HD11 LEU A 106      11.802   5.563  -3.906  1.00 93.20           H  
ATOM   1731 HD12 LEU A 106      12.421   4.702  -5.327  1.00 93.20           H  
ATOM   1732 HD13 LEU A 106      10.693   4.623  -4.927  1.00 93.20           H  
ATOM   1733  CD2 LEU A 106      10.918   3.411  -2.534  1.00 93.20           C  
ATOM   1734 HD21 LEU A 106       9.921   3.299  -2.959  1.00 93.20           H  
ATOM   1735 HD22 LEU A 106      10.967   4.352  -1.986  1.00 93.20           H  
ATOM   1736 HD23 LEU A 106      11.118   2.607  -1.825  1.00 93.20           H  
ATOM   1737  N   GLY A 107      12.658  -0.897  -5.448  1.00 91.62           N  
ATOM   1738  H   GLY A 107      13.500  -0.387  -5.672  1.00 91.62           H  
ATOM   1739  CA  GLY A 107      12.429  -2.174  -6.130  1.00 91.62           C  
ATOM   1740  HA2 GLY A 107      11.487  -2.131  -6.678  1.00 91.62           H  
ATOM   1741  HA3 GLY A 107      13.240  -2.342  -6.839  1.00 91.62           H  
ATOM   1742  C   GLY A 107      12.384  -3.366  -5.168  1.00 91.62           C  
ATOM   1743  O   GLY A 107      11.454  -4.172  -5.221  1.00 91.62           O  
ATOM   1744  N   ASN A 108      13.328  -3.449  -4.230  1.00 91.48           N  
ATOM   1745  H   ASN A 108      14.098  -2.797  -4.271  1.00 91.48           H  
ATOM   1746  CA  ASN A 108      13.386  -4.517  -3.229  1.00 91.48           C  
ATOM   1747  HA  ASN A 108      13.291  -5.478  -3.735  1.00 91.48           H  
ATOM   1748  C   ASN A 108      12.224  -4.425  -2.232  1.00 91.48           C  
ATOM   1749  CB  ASN A 108      14.750  -4.481  -2.521  1.00 91.48           C  
ATOM   1750  HB2 ASN A 108      14.728  -5.161  -1.669  1.00 91.48           H  
ATOM   1751  HB3 ASN A 108      14.951  -3.473  -2.160  1.00 91.48           H  
ATOM   1752  O   ASN A 108      11.622  -5.446  -1.906  1.00 91.48           O  
ATOM   1753  CG  ASN A 108      15.902  -4.914  -3.413  1.00 91.48           C  
ATOM   1754  ND2 ASN A 108      17.116  -4.823  -2.927  1.00 91.48           N  
ATOM   1755 HD21 ASN A 108      17.270  -4.564  -1.963  1.00 91.48           H  
ATOM   1756 HD22 ASN A 108      17.849  -5.191  -3.516  1.00 91.48           H  
ATOM   1757  OD1 ASN A 108      15.735  -5.349  -4.538  1.00 91.48           O  
ATOM   1758  N   LEU A 109      11.843  -3.214  -1.803  1.00 89.70           N  
ATOM   1759  H   LEU A 109      12.393  -2.413  -2.079  1.00 89.70           H  
ATOM   1760  CA  LEU A 109      10.641  -2.999  -0.991  1.00 89.70           C  
ATOM   1761  HA  LEU A 109      10.711  -3.618  -0.096  1.00 89.70           H  
ATOM   1762  C   LEU A 109       9.379  -3.451  -1.732  1.00 89.70           C  
ATOM   1763  CB  LEU A 109      10.513  -1.517  -0.594  1.00 89.70           C  
ATOM   1764  HB2 LEU A 109       9.474  -1.318  -0.331  1.00 89.70           H  
ATOM   1765  HB3 LEU A 109      10.750  -0.899  -1.460  1.00 89.70           H  
ATOM   1766  O   LEU A 109       8.571  -4.177  -1.158  1.00 89.70           O  
ATOM   1767  CG  LEU A 109      11.388  -1.083   0.591  1.00 89.70           C  
ATOM   1768  HG  LEU A 109      12.433  -1.317   0.389  1.00 89.70           H  
ATOM   1769  CD1 LEU A 109      11.243   0.425   0.793  1.00 89.70           C  
ATOM   1770 HD11 LEU A 109      11.804   0.735   1.675  1.00 89.70           H  
ATOM   1771 HD12 LEU A 109      11.640   0.944  -0.079  1.00 89.70           H  
ATOM   1772 HD13 LEU A 109      10.195   0.694   0.927  1.00 89.70           H  
ATOM   1773  CD2 LEU A 109      10.964  -1.761   1.897  1.00 89.70           C  
ATOM   1774 HD21 LEU A 109      11.176  -2.829   1.856  1.00 89.70           H  
ATOM   1775 HD22 LEU A 109      11.540  -1.336   2.720  1.00 89.70           H  
ATOM   1776 HD23 LEU A 109       9.902  -1.597   2.080  1.00 89.70           H  
ATOM   1777  N   LYS A 110       9.226  -3.081  -3.010  1.00 90.13           N  
ATOM   1778  H   LYS A 110       9.919  -2.468  -3.414  1.00 90.13           H  
ATOM   1779  CA  LYS A 110       8.109  -3.523  -3.859  1.00 90.13           C  
ATOM   1780  HA  LYS A 110       7.172  -3.187  -3.415  1.00 90.13           H  
ATOM   1781  C   LYS A 110       8.040  -5.047  -3.930  1.00 90.13           C  
ATOM   1782  CB  LYS A 110       8.261  -2.875  -5.244  1.00 90.13           C  
ATOM   1783  HB2 LYS A 110       8.313  -1.794  -5.111  1.00 90.13           H  
ATOM   1784  HB3 LYS A 110       9.198  -3.197  -5.698  1.00 90.13           H  
ATOM   1785  O   LYS A 110       6.965  -5.615  -3.759  1.00 90.13           O  
ATOM   1786  CG  LYS A 110       7.115  -3.195  -6.214  1.00 90.13           C  
ATOM   1787  HG2 LYS A 110       6.164  -2.920  -5.759  1.00 90.13           H  
ATOM   1788  HG3 LYS A 110       7.109  -4.261  -6.442  1.00 90.13           H  
ATOM   1789  CD  LYS A 110       7.320  -2.396  -7.510  1.00 90.13           C  
ATOM   1790  HD2 LYS A 110       8.259  -2.697  -7.974  1.00 90.13           H  
ATOM   1791  HD3 LYS A 110       7.384  -1.337  -7.261  1.00 90.13           H  
ATOM   1792  CE  LYS A 110       6.169  -2.611  -8.495  1.00 90.13           C  
ATOM   1793  HE2 LYS A 110       6.197  -3.646  -8.836  1.00 90.13           H  
ATOM   1794  HE3 LYS A 110       5.233  -2.440  -7.965  1.00 90.13           H  
ATOM   1795  NZ  LYS A 110       6.249  -1.686  -9.656  1.00 90.13           N  
ATOM   1796  HZ1 LYS A 110       5.507  -1.846 -10.322  1.00 90.13           H  
ATOM   1797  HZ2 LYS A 110       6.160  -0.729  -9.348  1.00 90.13           H  
ATOM   1798  HZ3 LYS A 110       7.133  -1.769 -10.139  1.00 90.13           H  
ATOM   1799  N   THR A 111       9.176  -5.714  -4.116  1.00 86.24           N  
ATOM   1800  H   THR A 111      10.010  -5.182  -4.322  1.00 86.24           H  
ATOM   1801  CA  THR A 111       9.266  -7.181  -4.143  1.00 86.24           C  
ATOM   1802  HA  THR A 111       8.544  -7.560  -4.865  1.00 86.24           H  
ATOM   1803  C   THR A 111       8.923  -7.808  -2.790  1.00 86.24           C  
ATOM   1804  CB  THR A 111      10.657  -7.617  -4.619  1.00 86.24           C  
ATOM   1805  HB  THR A 111      11.421  -7.216  -3.953  1.00 86.24           H  
ATOM   1806  O   THR A 111       8.103  -8.724  -2.751  1.00 86.24           O  
ATOM   1807  CG2 THR A 111      10.804  -9.135  -4.711  1.00 86.24           C  
ATOM   1808 HG21 THR A 111      11.768  -9.378  -5.158  1.00 86.24           H  
ATOM   1809 HG22 THR A 111      10.767  -9.573  -3.714  1.00 86.24           H  
ATOM   1810 HG23 THR A 111      10.007  -9.550  -5.327  1.00 86.24           H  
ATOM   1811  OG1 THR A 111      10.853  -7.109  -5.916  1.00 86.24           O  
ATOM   1812  HG1 THR A 111      11.749  -6.768  -5.972  1.00 86.24           H  
ATOM   1813  N   LYS A 112       9.474  -7.301  -1.675  1.00 82.69           N  
ATOM   1814  H   LYS A 112      10.156  -6.563  -1.774  1.00 82.69           H  
ATOM   1815  CA  LYS A 112       9.164  -7.773  -0.310  1.00 82.69           C  
ATOM   1816  HA  LYS A 112       9.442  -8.823  -0.222  1.00 82.69           H  
ATOM   1817  C   LYS A 112       7.667  -7.679  -0.014  1.00 82.69           C  
ATOM   1818  CB  LYS A 112       9.979  -6.963   0.722  1.00 82.69           C  
ATOM   1819  HB2 LYS A 112       9.728  -5.907   0.630  1.00 82.69           H  
ATOM   1820  HB3 LYS A 112      11.042  -7.080   0.513  1.00 82.69           H  
ATOM   1821  O   LYS A 112       7.071  -8.638   0.469  1.00 82.69           O  
ATOM   1822  CG  LYS A 112       9.706  -7.422   2.168  1.00 82.69           C  
ATOM   1823  HG2 LYS A 112       8.634  -7.416   2.367  1.00 82.69           H  
ATOM   1824  HG3 LYS A 112      10.074  -8.441   2.287  1.00 82.69           H  
ATOM   1825  CD  LYS A 112      10.371  -6.518   3.214  1.00 82.69           C  
ATOM   1826  HD2 LYS A 112      11.449  -6.504   3.054  1.00 82.69           H  
ATOM   1827  HD3 LYS A 112      10.007  -5.495   3.112  1.00 82.69           H  
ATOM   1828  CE  LYS A 112      10.038  -7.036   4.622  1.00 82.69           C  
ATOM   1829  HE2 LYS A 112       9.791  -8.095   4.553  1.00 82.69           H  
ATOM   1830  HE3 LYS A 112       9.160  -6.513   5.002  1.00 82.69           H  
ATOM   1831  NZ  LYS A 112      11.170  -6.884   5.558  1.00 82.69           N  
ATOM   1832  HZ1 LYS A 112      11.934  -7.473   5.260  1.00 82.69           H  
ATOM   1833  HZ2 LYS A 112      11.556  -5.951   5.556  1.00 82.69           H  
ATOM   1834  HZ3 LYS A 112      10.918  -7.120   6.508  1.00 82.69           H  
ATOM   1835  N   PHE A 113       7.056  -6.537  -0.325  1.00 76.70           N  
ATOM   1836  H   PHE A 113       7.611  -5.790  -0.718  1.00 76.70           H  
ATOM   1837  CA  PHE A 113       5.625  -6.320  -0.124  1.00 76.70           C  
ATOM   1838  HA  PHE A 113       5.356  -6.561   0.905  1.00 76.70           H  
ATOM   1839  C   PHE A 113       4.769  -7.195  -1.019  1.00 76.70           C  
ATOM   1840  CB  PHE A 113       5.271  -4.870  -0.401  1.00 76.70           C  
ATOM   1841  HB2 PHE A 113       5.914  -4.472  -1.186  1.00 76.70           H  
ATOM   1842  HB3 PHE A 113       4.251  -4.822  -0.782  1.00 76.70           H  
ATOM   1843  O   PHE A 113       3.814  -7.778  -0.530  1.00 76.70           O  
ATOM   1844  CG  PHE A 113       5.349  -3.995   0.816  1.00 76.70           C  
ATOM   1845  CD1 PHE A 113       4.158  -3.505   1.377  1.00 76.70           C  
ATOM   1846  HD1 PHE A 113       3.202  -3.847   1.009  1.00 76.70           H  
ATOM   1847  CD2 PHE A 113       6.599  -3.601   1.322  1.00 76.70           C  
ATOM   1848  HD2 PHE A 113       7.511  -4.033   0.935  1.00 76.70           H  
ATOM   1849  CE1 PHE A 113       4.226  -2.481   2.327  1.00 76.70           C  
ATOM   1850  HE1 PHE A 113       3.316  -2.006   2.664  1.00 76.70           H  
ATOM   1851  CE2 PHE A 113       6.672  -2.585   2.274  1.00 76.70           C  
ATOM   1852  HE2 PHE A 113       7.632  -2.205   2.591  1.00 76.70           H  
ATOM   1853  CZ  PHE A 113       5.486  -1.983   2.698  1.00 76.70           C  
ATOM   1854  HZ  PHE A 113       5.564  -1.045   3.228  1.00 76.70           H  
ATOM   1855  N   ARG A 114       5.125  -7.335  -2.299  1.00 73.96           N  
ATOM   1856  H   ARG A 114       5.899  -6.794  -2.655  1.00 73.96           H  
ATOM   1857  CA  ARG A 114       4.409  -8.238  -3.202  1.00 73.96           C  
ATOM   1858  HA  ARG A 114       3.350  -7.977  -3.202  1.00 73.96           H  
ATOM   1859  C   ARG A 114       4.468  -9.663  -2.714  1.00 73.96           C  
ATOM   1860  CB  ARG A 114       4.958  -8.153  -4.618  1.00 73.96           C  
ATOM   1861  HB2 ARG A 114       4.635  -9.024  -5.188  1.00 73.96           H  
ATOM   1862  HB3 ARG A 114       6.047  -8.122  -4.602  1.00 73.96           H  
ATOM   1863  O   ARG A 114       3.426 -10.273  -2.622  1.00 73.96           O  
ATOM   1864  CG  ARG A 114       4.388  -6.905  -5.270  1.00 73.96           C  
ATOM   1865  HG2 ARG A 114       4.622  -6.021  -4.676  1.00 73.96           H  
ATOM   1866  HG3 ARG A 114       3.305  -7.000  -5.345  1.00 73.96           H  
ATOM   1867  CD  ARG A 114       4.981  -6.761  -6.660  1.00 73.96           C  
ATOM   1868  HD2 ARG A 114       4.726  -7.643  -7.248  1.00 73.96           H  
ATOM   1869  HD3 ARG A 114       6.064  -6.668  -6.586  1.00 73.96           H  
ATOM   1870  NE  ARG A 114       4.412  -5.559  -7.254  1.00 73.96           N  
ATOM   1871  HE  ARG A 114       3.947  -4.938  -6.607  1.00 73.96           H  
ATOM   1872  NH1 ARG A 114       4.828  -6.015  -9.472  1.00 73.96           N  
ATOM   1873 HH11 ARG A 114       5.329  -6.858  -9.234  1.00 73.96           H  
ATOM   1874 HH12 ARG A 114       4.577  -5.821 -10.431  1.00 73.96           H  
ATOM   1875  NH2 ARG A 114       3.594  -4.259  -8.851  1.00 73.96           N  
ATOM   1876 HH21 ARG A 114       3.016  -3.804  -8.159  1.00 73.96           H  
ATOM   1877 HH22 ARG A 114       3.319  -4.210  -9.822  1.00 73.96           H  
ATOM   1878  CZ  ARG A 114       4.288  -5.299  -8.526  1.00 73.96           C  
ATOM   1879  N   ARG A 115       5.628 -10.167  -2.293  1.00 66.79           N  
ATOM   1880  H   ARG A 115       6.456  -9.595  -2.385  1.00 66.79           H  
ATOM   1881  CA  ARG A 115       5.737 -11.503  -1.682  1.00 66.79           C  
ATOM   1882  HA  ARG A 115       5.328 -12.244  -2.369  1.00 66.79           H  
ATOM   1883  C   ARG A 115       4.904 -11.633  -0.397  1.00 66.79           C  
ATOM   1884  CB  ARG A 115       7.212 -11.820  -1.413  1.00 66.79           C  
ATOM   1885  HB2 ARG A 115       7.648 -11.006  -0.834  1.00 66.79           H  
ATOM   1886  HB3 ARG A 115       7.266 -12.734  -0.822  1.00 66.79           H  
ATOM   1887  O   ARG A 115       4.414 -12.717  -0.105  1.00 66.79           O  
ATOM   1888  CG  ARG A 115       8.044 -12.041  -2.686  1.00 66.79           C  
ATOM   1889  HG2 ARG A 115       7.944 -11.193  -3.363  1.00 66.79           H  
ATOM   1890  HG3 ARG A 115       7.695 -12.940  -3.194  1.00 66.79           H  
ATOM   1891  CD  ARG A 115       9.517 -12.208  -2.292  1.00 66.79           C  
ATOM   1892  HD2 ARG A 115       9.843 -11.307  -1.772  1.00 66.79           H  
ATOM   1893  HD3 ARG A 115       9.606 -13.052  -1.608  1.00 66.79           H  
ATOM   1894  NE  ARG A 115      10.386 -12.434  -3.463  1.00 66.79           N  
ATOM   1895  HE  ARG A 115       9.937 -12.518  -4.364  1.00 66.79           H  
ATOM   1896  NH1 ARG A 115      12.391 -12.495  -2.325  1.00 66.79           N  
ATOM   1897 HH11 ARG A 115      13.397 -12.585  -2.328  1.00 66.79           H  
ATOM   1898 HH12 ARG A 115      11.927 -12.338  -1.441  1.00 66.79           H  
ATOM   1899  NH2 ARG A 115      12.371 -12.749  -4.539  1.00 66.79           N  
ATOM   1900 HH21 ARG A 115      13.374 -12.858  -4.496  1.00 66.79           H  
ATOM   1901 HH22 ARG A 115      11.898 -12.856  -5.424  1.00 66.79           H  
ATOM   1902  CZ  ARG A 115      11.704 -12.560  -3.435  1.00 66.79           C  
ATOM   1903  N   ALA A 116       4.715 -10.537   0.340  1.00 61.68           N  
ATOM   1904  H   ALA A 116       5.184  -9.688   0.057  1.00 61.68           H  
ATOM   1905  CA  ALA A 116       3.782 -10.440   1.465  1.00 61.68           C  
ATOM   1906  HA  ALA A 116       3.805 -11.385   2.007  1.00 61.68           H  
ATOM   1907  C   ALA A 116       2.310 -10.207   1.044  1.00 61.68           C  
ATOM   1908  CB  ALA A 116       4.264  -9.331   2.415  1.00 61.68           C  
ATOM   1909  HB1 ALA A 116       3.720  -9.403   3.358  1.00 61.68           H  
ATOM   1910  HB2 ALA A 116       5.334  -9.417   2.605  1.00 61.68           H  
ATOM   1911  HB3 ALA A 116       4.062  -8.355   1.976  1.00 61.68           H  
ATOM   1912  O   ALA A 116       1.445 -10.140   1.898  1.00 61.68           O  
ATOM   1913  N   GLU A 117       1.984 -10.054  -0.234  1.00 54.43           N  
ATOM   1914  H   GLU A 117       2.731  -9.987  -0.911  1.00 54.43           H  
ATOM   1915  CA  GLU A 117       0.612  -9.886  -0.748  1.00 54.43           C  
ATOM   1916  HA  GLU A 117      -0.111  -9.957   0.065  1.00 54.43           H  
ATOM   1917  C   GLU A 117       0.232 -11.024  -1.729  1.00 54.43           C  
ATOM   1918  CB  GLU A 117       0.466  -8.479  -1.385  1.00 54.43           C  
ATOM   1919  HB2 GLU A 117      -0.473  -8.444  -1.937  1.00 54.43           H  
ATOM   1920  HB3 GLU A 117       1.278  -8.335  -2.098  1.00 54.43           H  
ATOM   1921  O   GLU A 117      -0.944 -11.251  -1.986  1.00 54.43           O  
ATOM   1922  CG  GLU A 117       0.458  -7.309  -0.366  1.00 54.43           C  
ATOM   1923  HG2 GLU A 117       1.337  -7.383   0.274  1.00 54.43           H  
ATOM   1924  HG3 GLU A 117      -0.414  -7.429   0.276  1.00 54.43           H  
ATOM   1925  CD  GLU A 117       0.428  -5.887  -0.987  1.00 54.43           C  
ATOM   1926  OE1 GLU A 117       0.249  -4.891  -0.225  1.00 54.43           O  
ATOM   1927  OE2 GLU A 117       0.618  -5.745  -2.216  1.00 54.43           O  
ATOM   1928  N   THR A 118       1.208 -11.773  -2.262  1.00 43.75           N  
ATOM   1929  H   THR A 118       2.156 -11.467  -2.094  1.00 43.75           H  
ATOM   1930  CA  THR A 118       1.052 -12.838  -3.272  1.00 43.75           C  
ATOM   1931  HA  THR A 118       0.013 -12.836  -3.600  1.00 43.75           H  
ATOM   1932  C   THR A 118       1.296 -14.248  -2.728  1.00 43.75           C  
ATOM   1933  CB  THR A 118       1.913 -12.597  -4.530  1.00 43.75           C  
ATOM   1934  HB  THR A 118       1.748 -13.422  -5.223  1.00 43.75           H  
ATOM   1935  O   THR A 118       1.415 -15.197  -3.505  1.00 43.75           O  
ATOM   1936  CG2 THR A 118       1.531 -11.322  -5.277  1.00 43.75           C  
ATOM   1937 HG21 THR A 118       0.481 -11.371  -5.566  1.00 43.75           H  
ATOM   1938 HG22 THR A 118       2.144 -11.230  -6.174  1.00 43.75           H  
ATOM   1939 HG23 THR A 118       1.686 -10.451  -4.640  1.00 43.75           H  
ATOM   1940  OG1 THR A 118       3.295 -12.547  -4.244  1.00 43.75           O  
ATOM   1941  HG1 THR A 118       3.645 -13.411  -4.473  1.00 43.75           H  
ATOM   1942  N   GLY A 119       1.341 -14.422  -1.404  1.00 33.40           N  
ATOM   1943  H   GLY A 119       1.213 -13.607  -0.822  1.00 33.40           H  
ATOM   1944  CA  GLY A 119       1.179 -15.739  -0.787  1.00 33.40           C  
ATOM   1945  HA2 GLY A 119       1.299 -15.654   0.293  1.00 33.40           H  
ATOM   1946  HA3 GLY A 119       1.925 -16.431  -1.176  1.00 33.40           H  
ATOM   1947  C   GLY A 119      -0.225 -16.279  -1.075  1.00 33.40           C  
ATOM   1948  O   GLY A 119      -1.150 -15.958  -0.347  1.00 33.40           O  
ATOM   1949  N   SER A 120      -0.357 -17.057  -2.160  1.00 27.00           N  
ATOM   1950  H   SER A 120       0.474 -17.128  -2.730  1.00 27.00           H  
ATOM   1951  CA  SER A 120      -1.582 -17.683  -2.702  1.00 27.00           C  
ATOM   1952  HA  SER A 120      -1.326 -18.032  -3.702  1.00 27.00           H  
ATOM   1953  C   SER A 120      -2.790 -16.748  -2.884  1.00 27.00           C  
ATOM   1954  CB  SER A 120      -1.973 -18.953  -1.927  1.00 27.00           C  
ATOM   1955  HB2 SER A 120      -1.274 -19.750  -2.180  1.00 27.00           H  
ATOM   1956  HB3 SER A 120      -2.972 -19.267  -2.230  1.00 27.00           H  
ATOM   1957  O   SER A 120      -3.516 -16.492  -1.938  1.00 27.00           O  
ATOM   1958  OG  SER A 120      -1.948 -18.767  -0.529  1.00 27.00           O  
ATOM   1959  HG  SER A 120      -2.263 -17.880  -0.345  1.00 27.00           H  
ATOM   1960  N   GLN A 121      -3.002 -16.311  -4.135  1.00 26.79           N  
ATOM   1961  H   GLN A 121      -2.295 -16.556  -4.814  1.00 26.79           H  
ATOM   1962  CA  GLN A 121      -4.241 -15.745  -4.704  1.00 26.79           C  
ATOM   1963  HA  GLN A 121      -3.956 -15.177  -5.589  1.00 26.79           H  
ATOM   1964  C   GLN A 121      -5.017 -14.751  -3.816  1.00 26.79           C  
ATOM   1965  CB  GLN A 121      -5.151 -16.886  -5.203  1.00 26.79           C  
ATOM   1966  HB2 GLN A 121      -6.155 -16.493  -5.363  1.00 26.79           H  
ATOM   1967  HB3 GLN A 121      -5.211 -17.663  -4.441  1.00 26.79           H  
ATOM   1968  O   GLN A 121      -5.827 -15.131  -2.982  1.00 26.79           O  
ATOM   1969  CG  GLN A 121      -4.670 -17.483  -6.539  1.00 26.79           C  
ATOM   1970  HG2 GLN A 121      -3.658 -17.873  -6.431  1.00 26.79           H  
ATOM   1971  HG3 GLN A 121      -4.661 -16.698  -7.295  1.00 26.79           H  
ATOM   1972  CD  GLN A 121      -5.568 -18.618  -7.026  1.00 26.79           C  
ATOM   1973  NE2 GLN A 121      -5.729 -18.824  -8.311  1.00 26.79           N  
ATOM   1974 HE21 GLN A 121      -5.614 -18.086  -8.991  1.00 26.79           H  
ATOM   1975 HE22 GLN A 121      -6.405 -19.542  -8.531  1.00 26.79           H  
ATOM   1976  OE1 GLN A 121      -6.093 -19.391  -6.250  1.00 26.79           O  
ATOM   1977  N   GLY A 122      -4.833 -13.452  -4.076  1.00 31.14           N  
ATOM   1978  H   GLY A 122      -4.143 -13.199  -4.770  1.00 31.14           H  
ATOM   1979  CA  GLY A 122      -5.823 -12.430  -3.711  1.00 31.14           C  
ATOM   1980  HA2 GLY A 122      -5.647 -11.542  -4.318  1.00 31.14           H  
ATOM   1981  HA3 GLY A 122      -6.816 -12.805  -3.959  1.00 31.14           H  
ATOM   1982  C   GLY A 122      -5.864 -11.982  -2.248  1.00 31.14           C  
ATOM   1983  O   GLY A 122      -6.855 -11.380  -1.848  1.00 31.14           O  
ATOM   1984  N   VAL A 123      -4.824 -12.220  -1.438  1.00 31.02           N  
ATOM   1985  H   VAL A 123      -4.041 -12.753  -1.788  1.00 31.02           H  
ATOM   1986  CA  VAL A 123      -4.885 -11.916  -0.000  1.00 31.02           C  
ATOM   1987  HA  VAL A 123      -5.781 -11.323   0.183  1.00 31.02           H  
ATOM   1988  C   VAL A 123      -3.711 -11.068   0.487  1.00 31.02           C  
ATOM   1989  CB  VAL A 123      -5.071 -13.193   0.842  1.00 31.02           C  
ATOM   1990  HB  VAL A 123      -4.163 -13.795   0.827  1.00 31.02           H  
ATOM   1991  O   VAL A 123      -2.575 -11.516   0.610  1.00 31.02           O  
ATOM   1992  CG1 VAL A 123      -5.395 -12.796   2.288  1.00 31.02           C  
ATOM   1993 HG11 VAL A 123      -5.737 -13.674   2.836  1.00 31.02           H  
ATOM   1994 HG12 VAL A 123      -6.187 -12.048   2.307  1.00 31.02           H  
ATOM   1995 HG13 VAL A 123      -4.505 -12.399   2.775  1.00 31.02           H  
ATOM   1996  CG2 VAL A 123      -6.245 -14.051   0.353  1.00 31.02           C  
ATOM   1997 HG21 VAL A 123      -7.151 -13.451   0.269  1.00 31.02           H  
ATOM   1998 HG22 VAL A 123      -6.416 -14.888   1.030  1.00 31.02           H  
ATOM   1999 HG23 VAL A 123      -6.008 -14.474  -0.623  1.00 31.02           H  
ATOM   2000  N   TYR A 124      -4.026  -9.830   0.867  1.00 31.07           N  
ATOM   2001  H   TYR A 124      -4.969  -9.525   0.672  1.00 31.07           H  
ATOM   2002  CA  TYR A 124      -3.213  -8.990   1.748  1.00 31.07           C  
ATOM   2003  HA  TYR A 124      -2.301  -8.691   1.232  1.00 31.07           H  
ATOM   2004  C   TYR A 124      -2.844  -9.779   3.023  1.00 31.07           C  
ATOM   2005  CB  TYR A 124      -4.081  -7.752   2.044  1.00 31.07           C  
ATOM   2006  HB2 TYR A 124      -5.037  -8.089   2.444  1.00 31.07           H  
ATOM   2007  HB3 TYR A 124      -4.296  -7.259   1.096  1.00 31.07           H  
ATOM   2008  O   TYR A 124      -3.725 -10.031   3.849  1.00 31.07           O  
ATOM   2009  CG  TYR A 124      -3.513  -6.701   2.975  1.00 31.07           C  
ATOM   2010  CD1 TYR A 124      -4.177  -6.410   4.177  1.00 31.07           C  
ATOM   2011  HD1 TYR A 124      -5.034  -6.998   4.471  1.00 31.07           H  
ATOM   2012  CD2 TYR A 124      -2.401  -5.929   2.588  1.00 31.07           C  
ATOM   2013  HD2 TYR A 124      -1.906  -6.129   1.649  1.00 31.07           H  
ATOM   2014  CE1 TYR A 124      -3.754  -5.329   4.964  1.00 31.07           C  
ATOM   2015  HE1 TYR A 124      -4.311  -5.055   5.848  1.00 31.07           H  
ATOM   2016  CE2 TYR A 124      -1.904  -4.924   3.440  1.00 31.07           C  
ATOM   2017  HE2 TYR A 124      -1.010  -4.378   3.176  1.00 31.07           H  
ATOM   2018  OH  TYR A 124      -2.053  -3.737   5.528  1.00 31.07           O  
ATOM   2019  HH  TYR A 124      -2.524  -3.823   6.360  1.00 31.07           H  
ATOM   2020  CZ  TYR A 124      -2.561  -4.646   4.653  1.00 31.07           C  
ATOM   2021  N   MET A 125      -1.576 -10.203   3.189  1.00 31.84           N  
ATOM   2022  H   MET A 125      -0.899 -10.033   2.458  1.00 31.84           H  
ATOM   2023  CA  MET A 125      -1.160 -11.021   4.343  1.00 31.84           C  
ATOM   2024  HA  MET A 125      -1.689 -11.971   4.264  1.00 31.84           H  
ATOM   2025  C   MET A 125      -1.558 -10.317   5.648  1.00 31.84           C  
ATOM   2026  CB  MET A 125       0.346 -11.315   4.366  1.00 31.84           C  
ATOM   2027  HB2 MET A 125       0.622 -11.661   5.362  1.00 31.84           H  
ATOM   2028  HB3 MET A 125       0.897 -10.388   4.203  1.00 31.84           H  
ATOM   2029  O   MET A 125      -1.172  -9.183   5.904  1.00 31.84           O  
ATOM   2030  CG  MET A 125       0.755 -12.403   3.359  1.00 31.84           C  
ATOM   2031  HG2 MET A 125       1.773 -12.206   3.023  1.00 31.84           H  
ATOM   2032  HG3 MET A 125       0.098 -12.362   2.491  1.00 31.84           H  
ATOM   2033  SD  MET A 125       0.760 -14.081   4.023  1.00 31.84           S  
ATOM   2034  CE  MET A 125       2.394 -14.053   4.807  1.00 31.84           C  
ATOM   2035  HE1 MET A 125       2.587 -15.019   5.272  1.00 31.84           H  
ATOM   2036  HE2 MET A 125       2.429 -13.271   5.566  1.00 31.84           H  
ATOM   2037  HE3 MET A 125       3.156 -13.862   4.051  1.00 31.84           H  
ATOM   2038  N   GLY A 126      -2.378 -10.937   6.489  1.00 30.53           N  
ATOM   2039  H   GLY A 126      -3.328 -10.604   6.404  1.00 30.53           H  
ATOM   2040  CA  GLY A 126      -2.298 -12.363   6.777  1.00 30.53           C  
ATOM   2041  HA2 GLY A 126      -1.294 -12.734   6.570  1.00 30.53           H  
ATOM   2042  HA3 GLY A 126      -2.516 -12.532   7.832  1.00 30.53           H  
ATOM   2043  C   GLY A 126      -3.308 -13.139   5.942  1.00 30.53           C  
ATOM   2044  O   GLY A 126      -4.389 -12.612   5.713  1.00 30.53           O  
ATOM   2045  N   ASN A 127      -2.993 -14.384   5.558  1.00 36.22           N  
ATOM   2046  H   ASN A 127      -2.073 -14.730   5.790  1.00 36.22           H  
ATOM   2047  CA  ASN A 127      -3.762 -15.185   4.591  1.00 36.22           C  
ATOM   2048  HA  ASN A 127      -3.717 -14.588   3.680  1.00 36.22           H  
ATOM   2049  C   ASN A 127      -3.093 -16.496   4.154  1.00 36.22           C  
ATOM   2050  CB  ASN A 127      -5.292 -15.342   4.848  1.00 36.22           C  
ATOM   2051  HB2 ASN A 127      -5.743 -14.358   4.969  1.00 36.22           H  
ATOM   2052  HB3 ASN A 127      -5.716 -15.740   3.926  1.00 36.22           H  
ATOM   2053  O   ASN A 127      -2.872 -16.628   2.963  1.00 36.22           O  
ATOM   2054  CG  ASN A 127      -5.856 -16.232   5.935  1.00 36.22           C  
ATOM   2055  ND2 ASN A 127      -7.069 -15.959   6.349  1.00 36.22           N  
ATOM   2056 HD21 ASN A 127      -7.449 -16.540   7.082  1.00 36.22           H  
ATOM   2057 HD22 ASN A 127      -7.606 -15.227   5.907  1.00 36.22           H  
ATOM   2058  OD1 ASN A 127      -5.240 -17.136   6.463  1.00 36.22           O  
ATOM   2059  N   LEU A 128      -2.775 -17.457   5.031  1.00 34.53           N  
ATOM   2060  H   LEU A 128      -3.193 -17.370   5.946  1.00 34.53           H  
ATOM   2061  CA  LEU A 128      -2.555 -18.829   4.537  1.00 34.53           C  
ATOM   2062  HA  LEU A 128      -1.797 -18.824   3.754  1.00 34.53           H  
ATOM   2063  C   LEU A 128      -3.881 -19.316   3.915  1.00 34.53           C  
ATOM   2064  CB  LEU A 128      -2.116 -19.752   5.693  1.00 34.53           C  
ATOM   2065  HB2 LEU A 128      -2.216 -20.791   5.379  1.00 34.53           H  
ATOM   2066  HB3 LEU A 128      -2.815 -19.588   6.513  1.00 34.53           H  
ATOM   2067  O   LEU A 128      -4.941 -19.112   4.504  1.00 34.53           O  
ATOM   2068  CG  LEU A 128      -0.690 -19.534   6.228  1.00 34.53           C  
ATOM   2069  HG  LEU A 128      -0.545 -18.474   6.434  1.00 34.53           H  
ATOM   2070  CD1 LEU A 128      -0.512 -20.303   7.541  1.00 34.53           C  
ATOM   2071 HD11 LEU A 128      -0.670 -21.367   7.364  1.00 34.53           H  
ATOM   2072 HD12 LEU A 128       0.497 -20.134   7.918  1.00 34.53           H  
ATOM   2073 HD13 LEU A 128      -1.241 -19.941   8.266  1.00 34.53           H  
ATOM   2074  CD2 LEU A 128       0.405 -20.005   5.270  1.00 34.53           C  
ATOM   2075 HD21 LEU A 128       0.380 -21.090   5.164  1.00 34.53           H  
ATOM   2076 HD22 LEU A 128       1.381 -19.709   5.654  1.00 34.53           H  
ATOM   2077 HD23 LEU A 128       0.266 -19.546   4.291  1.00 34.53           H  
ATOM   2078  N   SER A 129      -3.867 -19.963   2.750  1.00 35.63           N  
ATOM   2079  H   SER A 129      -2.987 -20.081   2.268  1.00 35.63           H  
ATOM   2080  CA  SER A 129      -5.097 -20.556   2.193  1.00 35.63           C  
ATOM   2081  HA  SER A 129      -5.824 -19.754   2.065  1.00 35.63           H  
ATOM   2082  C   SER A 129      -5.704 -21.589   3.160  1.00 35.63           C  
ATOM   2083  CB  SER A 129      -4.823 -21.160   0.813  1.00 35.63           C  
ATOM   2084  HB2 SER A 129      -5.770 -21.352   0.309  1.00 35.63           H  
ATOM   2085  HB3 SER A 129      -4.258 -20.443   0.218  1.00 35.63           H  
ATOM   2086  O   SER A 129      -4.992 -22.131   4.003  1.00 35.63           O  
ATOM   2087  OG  SER A 129      -4.101 -22.371   0.911  1.00 35.63           O  
ATOM   2088  HG  SER A 129      -3.540 -22.419   0.134  1.00 35.63           H  
ATOM   2089  N   GLN A 130      -6.998 -21.930   3.052  1.00 37.54           N  
ATOM   2090  H   GLN A 130      -7.580 -21.453   2.379  1.00 37.54           H  
ATOM   2091  CA  GLN A 130      -7.607 -22.958   3.922  1.00 37.54           C  
ATOM   2092  HA  GLN A 130      -7.559 -22.601   4.950  1.00 37.54           H  
ATOM   2093  C   GLN A 130      -6.831 -24.287   3.883  1.00 37.54           C  
ATOM   2094  CB  GLN A 130      -9.078 -23.212   3.537  1.00 37.54           C  
ATOM   2095  HB2 GLN A 130      -9.201 -24.282   3.369  1.00 37.54           H  
ATOM   2096  HB3 GLN A 130      -9.331 -22.707   2.604  1.00 37.54           H  
ATOM   2097  O   GLN A 130      -6.634 -24.923   4.915  1.00 37.54           O  
ATOM   2098  CG  GLN A 130     -10.056 -22.765   4.640  1.00 37.54           C  
ATOM   2099  HG2 GLN A 130      -9.613 -22.951   5.619  1.00 37.54           H  
ATOM   2100  HG3 GLN A 130     -10.239 -21.694   4.547  1.00 37.54           H  
ATOM   2101  CD  GLN A 130     -11.388 -23.515   4.616  1.00 37.54           C  
ATOM   2102  NE2 GLN A 130     -12.349 -23.121   5.419  1.00 37.54           N  
ATOM   2103 HE21 GLN A 130     -13.197 -23.667   5.365  1.00 37.54           H  
ATOM   2104 HE22 GLN A 130     -12.241 -22.324   6.030  1.00 37.54           H  
ATOM   2105  OE1 GLN A 130     -11.585 -24.487   3.913  1.00 37.54           O  
ATOM   2106  N   SER A 131      -6.303 -24.650   2.711  1.00 43.07           N  
ATOM   2107  H   SER A 131      -6.533 -24.092   1.901  1.00 43.07           H  
ATOM   2108  CA  SER A 131      -5.427 -25.815   2.542  1.00 43.07           C  
ATOM   2109  HA  SER A 131      -5.925 -26.679   2.982  1.00 43.07           H  
ATOM   2110  C   SER A 131      -4.072 -25.659   3.249  1.00 43.07           C  
ATOM   2111  CB  SER A 131      -5.229 -26.105   1.051  1.00 43.07           C  
ATOM   2112  HB2 SER A 131      -4.733 -27.071   0.945  1.00 43.07           H  
ATOM   2113  HB3 SER A 131      -6.196 -26.160   0.552  1.00 43.07           H  
ATOM   2114  O   SER A 131      -3.566 -26.616   3.826  1.00 43.07           O  
ATOM   2115  OG  SER A 131      -4.428 -25.116   0.431  1.00 43.07           O  
ATOM   2116  HG  SER A 131      -4.859 -24.259   0.477  1.00 43.07           H  
ATOM   2117  N   GLN A 132      -3.493 -24.455   3.276  1.00 43.91           N  
ATOM   2118  H   GLN A 132      -3.957 -23.689   2.810  1.00 43.91           H  
ATOM   2119  CA  GLN A 132      -2.254 -24.153   3.999  1.00 43.91           C  
ATOM   2120  HA  GLN A 132      -1.538 -24.959   3.841  1.00 43.91           H  
ATOM   2121  C   GLN A 132      -2.471 -24.019   5.512  1.00 43.91           C  
ATOM   2122  CB  GLN A 132      -1.659 -22.855   3.458  1.00 43.91           C  
ATOM   2123  HB2 GLN A 132      -0.866 -22.535   4.135  1.00 43.91           H  
ATOM   2124  HB3 GLN A 132      -2.441 -22.096   3.463  1.00 43.91           H  
ATOM   2125  O   GLN A 132      -1.588 -24.388   6.280  1.00 43.91           O  
ATOM   2126  CG  GLN A 132      -1.050 -22.959   2.053  1.00 43.91           C  
ATOM   2127  HG2 GLN A 132      -0.160 -23.587   2.096  1.00 43.91           H  
ATOM   2128  HG3 GLN A 132      -1.757 -23.421   1.364  1.00 43.91           H  
ATOM   2129  CD  GLN A 132      -0.668 -21.582   1.515  1.00 43.91           C  
ATOM   2130  NE2 GLN A 132       0.165 -21.494   0.506  1.00 43.91           N  
ATOM   2131 HE21 GLN A 132       0.272 -20.555   0.149  1.00 43.91           H  
ATOM   2132 HE22 GLN A 132       0.527 -22.313   0.039  1.00 43.91           H  
ATOM   2133  OE1 GLN A 132      -1.112 -20.552   1.988  1.00 43.91           O  
ATOM   2134  N   LEU A 133      -3.636 -23.540   5.955  1.00 45.20           N  
ATOM   2135  H   LEU A 133      -4.287 -23.194   5.264  1.00 45.20           H  
ATOM   2136  CA  LEU A 133      -4.068 -23.549   7.353  1.00 45.20           C  
ATOM   2137  HA  LEU A 133      -3.281 -23.123   7.976  1.00 45.20           H  
ATOM   2138  C   LEU A 133      -4.282 -24.984   7.839  1.00 45.20           C  
ATOM   2139  CB  LEU A 133      -5.358 -22.722   7.512  1.00 45.20           C  
ATOM   2140  HB2 LEU A 133      -6.079 -23.054   6.765  1.00 45.20           H  
ATOM   2141  HB3 LEU A 133      -5.789 -22.927   8.493  1.00 45.20           H  
ATOM   2142  O   LEU A 133      -3.766 -25.339   8.892  1.00 45.20           O  
ATOM   2143  CG  LEU A 133      -5.167 -21.203   7.379  1.00 45.20           C  
ATOM   2144  HG  LEU A 133      -4.621 -20.988   6.460  1.00 45.20           H  
ATOM   2145  CD1 LEU A 133      -6.524 -20.504   7.314  1.00 45.20           C  
ATOM   2146 HD11 LEU A 133      -7.075 -20.861   6.444  1.00 45.20           H  
ATOM   2147 HD12 LEU A 133      -6.372 -19.431   7.192  1.00 45.20           H  
ATOM   2148 HD13 LEU A 133      -7.098 -20.696   8.220  1.00 45.20           H  
ATOM   2149  CD2 LEU A 133      -4.397 -20.630   8.573  1.00 45.20           C  
ATOM   2150 HD21 LEU A 133      -4.926 -20.852   9.500  1.00 45.20           H  
ATOM   2151 HD22 LEU A 133      -4.324 -19.549   8.451  1.00 45.20           H  
ATOM   2152 HD23 LEU A 133      -3.393 -21.051   8.611  1.00 45.20           H  
ATOM   2153  N   ALA A 134      -4.950 -25.827   7.047  1.00 51.18           N  
ATOM   2154  H   ALA A 134      -5.401 -25.464   6.220  1.00 51.18           H  
ATOM   2155  CA  ALA A 134      -5.121 -27.249   7.338  1.00 51.18           C  
ATOM   2156  HA  ALA A 134      -5.580 -27.357   8.321  1.00 51.18           H  
ATOM   2157  C   ALA A 134      -3.771 -27.979   7.376  1.00 51.18           C  
ATOM   2158  CB  ALA A 134      -6.068 -27.853   6.295  1.00 51.18           C  
ATOM   2159  HB1 ALA A 134      -6.222 -28.910   6.512  1.00 51.18           H  
ATOM   2160  HB2 ALA A 134      -7.032 -27.345   6.331  1.00 51.18           H  
ATOM   2161  HB3 ALA A 134      -5.648 -27.753   5.294  1.00 51.18           H  
ATOM   2162  O   ALA A 134      -3.478 -28.685   8.335  1.00 51.18           O  
ATOM   2163  N   LYS A 135      -2.895 -27.731   6.395  1.00 53.94           N  
ATOM   2164  H   LYS A 135      -3.218 -27.192   5.604  1.00 53.94           H  
ATOM   2165  CA  LYS A 135      -1.547 -28.314   6.343  1.00 53.94           C  
ATOM   2166  HA  LYS A 135      -1.648 -29.390   6.485  1.00 53.94           H  
ATOM   2167  C   LYS A 135      -0.645 -27.819   7.477  1.00 53.94           C  
ATOM   2168  CB  LYS A 135      -0.967 -28.055   4.946  1.00 53.94           C  
ATOM   2169  HB2 LYS A 135      -1.736 -28.333   4.225  1.00 53.94           H  
ATOM   2170  HB3 LYS A 135      -0.744 -26.995   4.821  1.00 53.94           H  
ATOM   2171  O   LYS A 135       0.157 -28.586   7.995  1.00 53.94           O  
ATOM   2172  CG  LYS A 135       0.284 -28.891   4.643  1.00 53.94           C  
ATOM   2173  HG2 LYS A 135       1.165 -28.402   5.060  1.00 53.94           H  
ATOM   2174  HG3 LYS A 135       0.178 -29.877   5.096  1.00 53.94           H  
ATOM   2175  CD  LYS A 135       0.438 -29.068   3.124  1.00 53.94           C  
ATOM   2176  HD2 LYS A 135       0.583 -28.094   2.657  1.00 53.94           H  
ATOM   2177  HD3 LYS A 135      -0.475 -29.516   2.732  1.00 53.94           H  
ATOM   2178  CE  LYS A 135       1.619 -29.988   2.799  1.00 53.94           C  
ATOM   2179  HE2 LYS A 135       1.526 -30.891   3.401  1.00 53.94           H  
ATOM   2180  HE3 LYS A 135       2.544 -29.490   3.091  1.00 53.94           H  
ATOM   2181  NZ  LYS A 135       1.651 -30.349   1.358  1.00 53.94           N  
ATOM   2182  HZ1 LYS A 135       1.723 -29.527   0.776  1.00 53.94           H  
ATOM   2183  HZ2 LYS A 135       0.811 -30.848   1.103  1.00 53.94           H  
ATOM   2184  HZ3 LYS A 135       2.435 -30.954   1.161  1.00 53.94           H  
ATOM   2185  N   ARG A 136      -0.794 -26.564   7.912  1.00 46.09           N  
ATOM   2186  H   ARG A 136      -1.432 -25.966   7.408  1.00 46.09           H  
ATOM   2187  CA  ARG A 136      -0.104 -26.021   9.092  1.00 46.09           C  
ATOM   2188  HA  ARG A 136       0.953 -26.279   9.026  1.00 46.09           H  
ATOM   2189  C   ARG A 136      -0.610 -26.660  10.386  1.00 46.09           C  
ATOM   2190  CB  ARG A 136      -0.239 -24.493   9.098  1.00 46.09           C  
ATOM   2191  HB2 ARG A 136      -1.293 -24.219   9.134  1.00 46.09           H  
ATOM   2192  HB3 ARG A 136       0.192 -24.103   8.176  1.00 46.09           H  
ATOM   2193  O   ARG A 136       0.213 -27.041  11.209  1.00 46.09           O  
ATOM   2194  CG  ARG A 136       0.488 -23.847  10.284  1.00 46.09           C  
ATOM   2195  HG2 ARG A 136       0.035 -24.179  11.218  1.00 46.09           H  
ATOM   2196  HG3 ARG A 136       1.539 -24.134  10.270  1.00 46.09           H  
ATOM   2197  CD  ARG A 136       0.366 -22.325  10.191  1.00 46.09           C  
ATOM   2198  HD2 ARG A 136       0.848 -21.996   9.270  1.00 46.09           H  
ATOM   2199  HD3 ARG A 136      -0.693 -22.069  10.154  1.00 46.09           H  
ATOM   2200  NE  ARG A 136       1.007 -21.661  11.339  1.00 46.09           N  
ATOM   2201  HE  ARG A 136       1.642 -22.223  11.889  1.00 46.09           H  
ATOM   2202  NH1 ARG A 136      -0.030 -19.623  11.129  1.00 46.09           N  
ATOM   2203 HH11 ARG A 136      -0.535 -19.979  10.330  1.00 46.09           H  
ATOM   2204 HH12 ARG A 136      -0.226 -18.701  11.492  1.00 46.09           H  
ATOM   2205  NH2 ARG A 136       1.430 -19.958  12.787  1.00 46.09           N  
ATOM   2206 HH21 ARG A 136       2.061 -20.553  13.305  1.00 46.09           H  
ATOM   2207 HH22 ARG A 136       1.251 -19.023  13.124  1.00 46.09           H  
ATOM   2208  CZ  ARG A 136       0.801 -20.420  11.743  1.00 46.09           C  
ATOM   2209  N   SER A 137      -1.921 -26.807  10.556  1.00 49.23           N  
ATOM   2210  H   SER A 137      -2.553 -26.407   9.877  1.00 49.23           H  
ATOM   2211  CA  SER A 137      -2.517 -27.525  11.691  1.00 49.23           C  
ATOM   2212  HA  SER A 137      -2.191 -27.061  12.622  1.00 49.23           H  
ATOM   2213  C   SER A 137      -2.082 -28.994  11.732  1.00 49.23           C  
ATOM   2214  CB  SER A 137      -4.042 -27.431  11.619  1.00 49.23           C  
ATOM   2215  HB2 SER A 137      -4.479 -28.027  12.421  1.00 49.23           H  
ATOM   2216  HB3 SER A 137      -4.389 -27.820  10.662  1.00 49.23           H  
ATOM   2217  O   SER A 137      -1.778 -29.507  12.804  1.00 49.23           O  
ATOM   2218  OG  SER A 137      -4.443 -26.080  11.772  1.00 49.23           O  
ATOM   2219  HG  SER A 137      -5.382 -26.026  11.578  1.00 49.23           H  
ATOM   2220  N   GLU A 138      -1.963 -29.638  10.569  1.00 60.10           N  
ATOM   2221  H   GLU A 138      -2.334 -29.197   9.740  1.00 60.10           H  
ATOM   2222  CA  GLU A 138      -1.463 -31.008  10.417  1.00 60.10           C  
ATOM   2223  HA  GLU A 138      -2.050 -31.667  11.056  1.00 60.10           H  
ATOM   2224  C   GLU A 138       0.010 -31.130  10.841  1.00 60.10           C  
ATOM   2225  CB  GLU A 138      -1.662 -31.434   8.949  1.00 60.10           C  
ATOM   2226  HB2 GLU A 138      -2.671 -31.174   8.628  1.00 60.10           H  
ATOM   2227  HB3 GLU A 138      -0.970 -30.873   8.320  1.00 60.10           H  
ATOM   2228  O   GLU A 138       0.354 -31.991  11.643  1.00 60.10           O  
ATOM   2229  CG  GLU A 138      -1.440 -32.927   8.681  1.00 60.10           C  
ATOM   2230  HG2 GLU A 138      -0.442 -33.204   9.020  1.00 60.10           H  
ATOM   2231  HG3 GLU A 138      -1.477 -33.084   7.603  1.00 60.10           H  
ATOM   2232  CD  GLU A 138      -2.491 -33.824   9.348  1.00 60.10           C  
ATOM   2233  OE1 GLU A 138      -2.244 -35.040   9.466  1.00 60.10           O  
ATOM   2234  OE2 GLU A 138      -3.524 -33.319   9.835  1.00 60.10           O  
ATOM   2235  N   ILE A 139       0.880 -30.224  10.378  1.00 59.35           N  
ATOM   2236  H   ILE A 139       0.544 -29.555   9.700  1.00 59.35           H  
ATOM   2237  CA  ILE A 139       2.305 -30.187  10.759  1.00 59.35           C  
ATOM   2238  HA  ILE A 139       2.751 -31.156  10.537  1.00 59.35           H  
ATOM   2239  C   ILE A 139       2.474 -29.962  12.269  1.00 59.35           C  
ATOM   2240  CB  ILE A 139       3.041 -29.102   9.935  1.00 59.35           C  
ATOM   2241  HB  ILE A 139       2.451 -28.186   9.974  1.00 59.35           H  
ATOM   2242  O   ILE A 139       3.282 -30.635  12.904  1.00 59.35           O  
ATOM   2243  CG1 ILE A 139       3.173 -29.548   8.460  1.00 59.35           C  
ATOM   2244 HG12 ILE A 139       2.243 -30.006   8.124  1.00 59.35           H  
ATOM   2245 HG13 ILE A 139       3.949 -30.309   8.380  1.00 59.35           H  
ATOM   2246  CG2 ILE A 139       4.440 -28.791  10.502  1.00 59.35           C  
ATOM   2247 HG21 ILE A 139       5.023 -29.708  10.582  1.00 59.35           H  
ATOM   2248 HG22 ILE A 139       4.972 -28.083   9.867  1.00 59.35           H  
ATOM   2249 HG23 ILE A 139       4.357 -28.338  11.490  1.00 59.35           H  
ATOM   2250  CD1 ILE A 139       3.500 -28.396   7.498  1.00 59.35           C  
ATOM   2251 HD11 ILE A 139       3.470 -28.768   6.473  1.00 59.35           H  
ATOM   2252 HD12 ILE A 139       4.497 -28.000   7.692  1.00 59.35           H  
ATOM   2253 HD13 ILE A 139       2.763 -27.600   7.605  1.00 59.35           H  
ATOM   2254  N   LEU A 140       1.711 -29.035  12.854  1.00 45.31           N  
ATOM   2255  H   LEU A 140       1.057 -28.522  12.280  1.00 45.31           H  
ATOM   2256  CA  LEU A 140       1.768 -28.740  14.290  1.00 45.31           C  
ATOM   2257  HA  LEU A 140       2.805 -28.558  14.573  1.00 45.31           H  
ATOM   2258  C   LEU A 140       1.305 -29.935  15.138  1.00 45.31           C  
ATOM   2259  CB  LEU A 140       0.931 -27.481  14.576  1.00 45.31           C  
ATOM   2260  HB2 LEU A 140       0.800 -27.382  15.653  1.00 45.31           H  
ATOM   2261  HB3 LEU A 140      -0.057 -27.617  14.136  1.00 45.31           H  
ATOM   2262  O   LEU A 140       1.922 -30.227  16.162  1.00 45.31           O  
ATOM   2263  CG  LEU A 140       1.555 -26.179  14.036  1.00 45.31           C  
ATOM   2264  HG  LEU A 140       1.833 -26.299  12.989  1.00 45.31           H  
ATOM   2265  CD1 LEU A 140       0.540 -25.037  14.135  1.00 45.31           C  
ATOM   2266 HD11 LEU A 140       0.977 -24.117  13.748  1.00 45.31           H  
ATOM   2267 HD12 LEU A 140      -0.345 -25.291  13.550  1.00 45.31           H  
ATOM   2268 HD13 LEU A 140       0.251 -24.893  15.176  1.00 45.31           H  
ATOM   2269  CD2 LEU A 140       2.811 -25.771  14.808  1.00 45.31           C  
ATOM   2270 HD21 LEU A 140       3.190 -24.819  14.436  1.00 45.31           H  
ATOM   2271 HD22 LEU A 140       3.591 -26.521  14.683  1.00 45.31           H  
ATOM   2272 HD23 LEU A 140       2.583 -25.678  15.870  1.00 45.31           H  
ATOM   2273  N   ARG A 141       0.289 -30.673  14.671  1.00 58.00           N  
ATOM   2274  H   ARG A 141      -0.176 -30.358  13.832  1.00 58.00           H  
ATOM   2275  CA  ARG A 141      -0.177 -31.923  15.286  1.00 58.00           C  
ATOM   2276  HA  ARG A 141      -0.380 -31.735  16.340  1.00 58.00           H  
ATOM   2277  C   ARG A 141       0.894 -33.019  15.241  1.00 58.00           C  
ATOM   2278  CB  ARG A 141      -1.479 -32.343  14.583  1.00 58.00           C  
ATOM   2279  HB2 ARG A 141      -2.175 -31.505  14.614  1.00 58.00           H  
ATOM   2280  HB3 ARG A 141      -1.271 -32.576  13.539  1.00 58.00           H  
ATOM   2281  O   ARG A 141       1.133 -33.670  16.253  1.00 58.00           O  
ATOM   2282  CG  ARG A 141      -2.150 -33.551  15.244  1.00 58.00           C  
ATOM   2283  HG2 ARG A 141      -2.323 -33.324  16.296  1.00 58.00           H  
ATOM   2284  HG3 ARG A 141      -1.501 -34.424  15.180  1.00 58.00           H  
ATOM   2285  CD  ARG A 141      -3.498 -33.875  14.587  1.00 58.00           C  
ATOM   2286  HD2 ARG A 141      -4.105 -32.971  14.548  1.00 58.00           H  
ATOM   2287  HD3 ARG A 141      -4.001 -34.596  15.232  1.00 58.00           H  
ATOM   2288  NE  ARG A 141      -3.359 -34.435  13.223  1.00 58.00           N  
ATOM   2289  HE  ARG A 141      -2.611 -34.098  12.634  1.00 58.00           H  
ATOM   2290  NH1 ARG A 141      -5.192 -35.818  13.277  1.00 58.00           N  
ATOM   2291 HH11 ARG A 141      -5.767 -36.508  12.815  1.00 58.00           H  
ATOM   2292 HH12 ARG A 141      -5.410 -35.482  14.204  1.00 58.00           H  
ATOM   2293  NH2 ARG A 141      -3.926 -35.794  11.468  1.00 58.00           N  
ATOM   2294 HH21 ARG A 141      -3.249 -35.356  10.860  1.00 58.00           H  
ATOM   2295 HH22 ARG A 141      -4.551 -36.444  11.014  1.00 58.00           H  
ATOM   2296  CZ  ARG A 141      -4.149 -35.335  12.660  1.00 58.00           C  
ATOM   2297  N   THR A 142       1.574 -33.181  14.106  1.00 61.36           N  
ATOM   2298  H   THR A 142       1.258 -32.679  13.289  1.00 61.36           H  
ATOM   2299  CA  THR A 142       2.656 -34.169  13.916  1.00 61.36           C  
ATOM   2300  HA  THR A 142       2.295 -35.149  14.229  1.00 61.36           H  
ATOM   2301  C   THR A 142       3.902 -33.857  14.751  1.00 61.36           C  
ATOM   2302  CB  THR A 142       3.020 -34.252  12.426  1.00 61.36           C  
ATOM   2303  HB  THR A 142       3.417 -33.293  12.093  1.00 61.36           H  
ATOM   2304  O   THR A 142       4.618 -34.768  15.153  1.00 61.36           O  
ATOM   2305  CG2 THR A 142       4.013 -35.362  12.086  1.00 61.36           C  
ATOM   2306 HG21 THR A 142       4.983 -35.148  12.535  1.00 61.36           H  
ATOM   2307 HG22 THR A 142       3.646 -36.315  12.466  1.00 61.36           H  
ATOM   2308 HG23 THR A 142       4.140 -35.429  11.005  1.00 61.36           H  
ATOM   2309  OG1 THR A 142       1.850 -34.543  11.702  1.00 61.36           O  
ATOM   2310  HG1 THR A 142       2.016 -34.407  10.766  1.00 61.36           H  
ATOM   2311  N   LEU A 143       4.148 -32.581  15.055  1.00 43.39           N  
ATOM   2312  H   LEU A 143       3.546 -31.877  14.653  1.00 43.39           H  
ATOM   2313  CA  LEU A 143       5.262 -32.125  15.895  1.00 43.39           C  
ATOM   2314  HA  LEU A 143       6.076 -32.845  15.811  1.00 43.39           H  
ATOM   2315  C   LEU A 143       4.929 -32.087  17.402  1.00 43.39           C  
ATOM   2316  CB  LEU A 143       5.759 -30.768  15.364  1.00 43.39           C  
ATOM   2317  HB2 LEU A 143       4.906 -30.091  15.321  1.00 43.39           H  
ATOM   2318  HB3 LEU A 143       6.482 -30.354  16.066  1.00 43.39           H  
ATOM   2319  O   LEU A 143       5.728 -31.581  18.185  1.00 43.39           O  
ATOM   2320  CG  LEU A 143       6.420 -30.823  13.974  1.00 43.39           C  
ATOM   2321  HG  LEU A 143       5.755 -31.304  13.257  1.00 43.39           H  
ATOM   2322  CD1 LEU A 143       6.694 -29.395  13.495  1.00 43.39           C  
ATOM   2323 HD11 LEU A 143       7.383 -28.899  14.178  1.00 43.39           H  
ATOM   2324 HD12 LEU A 143       5.756 -28.842  13.459  1.00 43.39           H  
ATOM   2325 HD13 LEU A 143       7.128 -29.422  12.495  1.00 43.39           H  
ATOM   2326  CD2 LEU A 143       7.747 -31.585  13.985  1.00 43.39           C  
ATOM   2327 HD21 LEU A 143       8.419 -31.159  14.730  1.00 43.39           H  
ATOM   2328 HD22 LEU A 143       8.214 -31.532  13.002  1.00 43.39           H  
ATOM   2329 HD23 LEU A 143       7.571 -32.634  14.221  1.00 43.39           H  
ATOM   2330  N   GLY A 144       3.770 -32.609  17.821  1.00 34.13           N  
ATOM   2331  H   GLY A 144       3.151 -33.020  17.137  1.00 34.13           H  
ATOM   2332  CA  GLY A 144       3.402 -32.721  19.238  1.00 34.13           C  
ATOM   2333  HA2 GLY A 144       2.614 -33.468  19.333  1.00 34.13           H  
ATOM   2334  HA3 GLY A 144       4.267 -33.064  19.807  1.00 34.13           H  
ATOM   2335  C   GLY A 144       2.898 -31.426  19.886  1.00 34.13           C  
ATOM   2336  O   GLY A 144       2.727 -31.382  21.103  1.00 34.13           O  
ATOM   2337  N   PHE A 145       2.610 -30.380  19.106  1.00 33.24           N  
ATOM   2338  H   PHE A 145       2.722 -30.474  18.106  1.00 33.24           H  
ATOM   2339  CA  PHE A 145       1.977 -29.163  19.617  1.00 33.24           C  
ATOM   2340  HA  PHE A 145       2.355 -28.965  20.620  1.00 33.24           H  
ATOM   2341  C   PHE A 145       0.458 -29.382  19.733  1.00 33.24           C  
ATOM   2342  CB  PHE A 145       2.358 -27.954  18.747  1.00 33.24           C  
ATOM   2343  HB2 PHE A 145       2.039 -28.132  17.720  1.00 33.24           H  
ATOM   2344  HB3 PHE A 145       1.806 -27.086  19.108  1.00 33.24           H  
ATOM   2345  O   PHE A 145      -0.301 -29.124  18.798  1.00 33.24           O  
ATOM   2346  CG  PHE A 145       3.838 -27.608  18.762  1.00 33.24           C  
ATOM   2347  CD1 PHE A 145       4.389 -26.913  19.855  1.00 33.24           C  
ATOM   2348  HD1 PHE A 145       3.761 -26.630  20.687  1.00 33.24           H  
ATOM   2349  CD2 PHE A 145       4.669 -27.987  17.691  1.00 33.24           C  
ATOM   2350  HD2 PHE A 145       4.252 -28.540  16.862  1.00 33.24           H  
ATOM   2351  CE1 PHE A 145       5.761 -26.601  19.879  1.00 33.24           C  
ATOM   2352  HE1 PHE A 145       6.181 -26.084  20.728  1.00 33.24           H  
ATOM   2353  CE2 PHE A 145       6.041 -27.676  17.713  1.00 33.24           C  
ATOM   2354  HE2 PHE A 145       6.680 -27.993  16.903  1.00 33.24           H  
ATOM   2355  CZ  PHE A 145       6.587 -26.984  18.808  1.00 33.24           C  
ATOM   2356  HZ  PHE A 145       7.645 -26.765  18.838  1.00 33.24           H  
ATOM   2357  N   GLN A 146       0.000 -29.895  20.881  1.00 40.30           N  
ATOM   2358  H   GLN A 146       0.674 -30.151  21.587  1.00 40.30           H  
ATOM   2359  CA  GLN A 146      -1.428 -29.998  21.203  1.00 40.30           C  
ATOM   2360  HA  GLN A 146      -1.948 -30.404  20.336  1.00 40.30           H  
ATOM   2361  C   GLN A 146      -2.026 -28.611  21.493  1.00 40.30           C  
ATOM   2362  CB  GLN A 146      -1.662 -30.954  22.389  1.00 40.30           C  
ATOM   2363  HB2 GLN A 146      -0.940 -30.744  23.178  1.00 40.30           H  
ATOM   2364  HB3 GLN A 146      -2.659 -30.768  22.786  1.00 40.30           H  
ATOM   2365  O   GLN A 146      -1.490 -27.847  22.294  1.00 40.30           O  
ATOM   2366  CG  GLN A 146      -1.587 -32.437  21.985  1.00 40.30           C  
ATOM   2367  HG2 GLN A 146      -0.573 -32.676  21.663  1.00 40.30           H  
ATOM   2368  HG3 GLN A 146      -2.263 -32.612  21.148  1.00 40.30           H  
ATOM   2369  CD  GLN A 146      -1.974 -33.382  23.124  1.00 40.30           C  
ATOM   2370  NE2 GLN A 146      -2.301 -34.623  22.835  1.00 40.30           N  
ATOM   2371 HE21 GLN A 146      -2.251 -34.975  21.890  1.00 40.30           H  
ATOM   2372 HE22 GLN A 146      -2.522 -35.204  23.631  1.00 40.30           H  
ATOM   2373  OE1 GLN A 146      -2.003 -33.034  24.290  1.00 40.30           O  
ATOM   2374  N   GLN A 147      -3.162 -28.297  20.856  1.00 36.63           N  
ATOM   2375  H   GLN A 147      -3.548 -28.973  20.212  1.00 36.63           H  
ATOM   2376  CA  GLN A 147      -3.967 -27.111  21.160  1.00 36.63           C  
ATOM   2377  HA  GLN A 147      -3.325 -26.229  21.166  1.00 36.63           H  
ATOM   2378  C   GLN A 147      -4.582 -27.242  22.561  1.00 36.63           C  
ATOM   2379  CB  GLN A 147      -5.081 -26.909  20.111  1.00 36.63           C  
ATOM   2380  HB2 GLN A 147      -5.810 -26.216  20.531  1.00 36.63           H  
ATOM   2381  HB3 GLN A 147      -5.587 -27.857  19.929  1.00 36.63           H  
ATOM   2382  O   GLN A 147      -5.691 -27.749  22.716  1.00 36.63           O  
ATOM   2383  CG  GLN A 147      -4.614 -26.313  18.777  1.00 36.63           C  
ATOM   2384  HG2 GLN A 147      -4.067 -25.390  18.968  1.00 36.63           H  
ATOM   2385  HG3 GLN A 147      -3.941 -27.015  18.286  1.00 36.63           H  
ATOM   2386  CD  GLN A 147      -5.777 -25.998  17.831  1.00 36.63           C  
ATOM   2387  NE2 GLN A 147      -5.501 -25.497  16.647  1.00 36.63           N  
ATOM   2388 HE21 GLN A 147      -6.301 -25.359  16.046  1.00 36.63           H  
ATOM   2389 HE22 GLN A 147      -4.544 -25.394  16.343  1.00 36.63           H  
ATOM   2390  OE1 GLN A 147      -6.948 -26.173  18.115  1.00 36.63           O  
ATOM   2391  N   GLN A 148      -3.875 -26.767  23.584  1.00 30.05           N  
ATOM   2392  H   GLN A 148      -2.924 -26.471  23.415  1.00 30.05           H  
ATOM   2393  CA  GLN A 148      -4.507 -26.371  24.838  1.00 30.05           C  
ATOM   2394  HA  GLN A 148      -5.372 -27.011  25.008  1.00 30.05           H  
ATOM   2395  C   GLN A 148      -5.038 -24.942  24.699  1.00 30.05           C  
ATOM   2396  CB  GLN A 148      -3.566 -26.562  26.032  1.00 30.05           C  
ATOM   2397  HB2 GLN A 148      -2.561 -26.224  25.779  1.00 30.05           H  
ATOM   2398  HB3 GLN A 148      -3.933 -25.965  26.867  1.00 30.05           H  
ATOM   2399  O   GLN A 148      -4.403 -24.073  24.102  1.00 30.05           O  
ATOM   2400  CG  GLN A 148      -3.542 -28.036  26.469  1.00 30.05           C  
ATOM   2401  HG2 GLN A 148      -4.564 -28.382  26.627  1.00 30.05           H  
ATOM   2402  HG3 GLN A 148      -3.092 -28.644  25.684  1.00 30.05           H  
ATOM   2403  CD  GLN A 148      -2.756 -28.252  27.757  1.00 30.05           C  
ATOM   2404  NE2 GLN A 148      -3.014 -29.317  28.484  1.00 30.05           N  
ATOM   2405 HE21 GLN A 148      -3.694 -30.003  28.190  1.00 30.05           H  
ATOM   2406 HE22 GLN A 148      -2.438 -29.427  29.306  1.00 30.05           H  
ATOM   2407  OE1 GLN A 148      -1.897 -27.480  28.139  1.00 30.05           O  
ATOM   2408  N   GLY A 149      -6.272 -24.750  25.162  1.00 26.99           N  
ATOM   2409  H   GLY A 149      -6.702 -25.512  25.666  1.00 26.99           H  
ATOM   2410  CA  GLY A 149      -7.080 -23.565  24.920  1.00 26.99           C  
ATOM   2411  HA2 GLY A 149      -8.046 -23.692  25.407  1.00 26.99           H  
ATOM   2412  HA3 GLY A 149      -7.249 -23.486  23.846  1.00 26.99           H  
ATOM   2413  C   GLY A 149      -6.476 -22.249  25.415  1.00 26.99           C  
ATOM   2414  O   GLY A 149      -5.662 -22.206  26.328  1.00 26.99           O  
ATOM   2415  N   THR A 150      -7.013 -21.174  24.830  1.00 24.70           N  
ATOM   2416  H   THR A 150      -7.671 -21.384  24.093  1.00 24.70           H  
ATOM   2417  CA  THR A 150      -6.902 -19.750  25.200  1.00 24.70           C  
ATOM   2418  HA  THR A 150      -7.711 -19.276  24.645  1.00 24.70           H  
ATOM   2419  C   THR A 150      -5.648 -18.977  24.745  1.00 24.70           C  
ATOM   2420  CB  THR A 150      -7.306 -19.467  26.664  1.00 24.70           C  
ATOM   2421  HB  THR A 150      -7.307 -18.387  26.812  1.00 24.70           H  
ATOM   2422  O   THR A 150      -4.602 -18.999  25.372  1.00 24.70           O  
ATOM   2423  CG2 THR A 150      -8.718 -19.980  26.963  1.00 24.70           C  
ATOM   2424 HG21 THR A 150      -8.753 -21.068  26.909  1.00 24.70           H  
ATOM   2425 HG22 THR A 150      -8.996 -19.676  27.972  1.00 24.70           H  
ATOM   2426 HG23 THR A 150      -9.432 -19.550  26.260  1.00 24.70           H  
ATOM   2427  OG1 THR A 150      -6.456 -20.035  27.623  1.00 24.70           O  
ATOM   2428  HG1 THR A 150      -5.974 -20.765  27.226  1.00 24.70           H  
ATOM   2429  N   GLY A 151      -5.833 -18.192  23.668  1.00 25.24           N  
ATOM   2430  H   GLY A 151      -6.692 -18.338  23.158  1.00 25.24           H  
ATOM   2431  CA  GLY A 151      -5.197 -16.877  23.474  1.00 25.24           C  
ATOM   2432  HA2 GLY A 151      -5.873 -16.241  22.902  1.00 25.24           H  
ATOM   2433  HA3 GLY A 151      -5.076 -16.413  24.453  1.00 25.24           H  
ATOM   2434  C   GLY A 151      -3.822 -16.842  22.800  1.00 25.24           C  
ATOM   2435  O   GLY A 151      -2.810 -16.765  23.478  1.00 25.24           O  
ATOM   2436  N   GLY A 152      -3.771 -16.786  21.463  1.00 26.47           N  
ATOM   2437  H   GLY A 152      -4.642 -16.762  20.953  1.00 26.47           H  
ATOM   2438  CA  GLY A 152      -2.520 -16.435  20.760  1.00 26.47           C  
ATOM   2439  HA2 GLY A 152      -1.671 -16.825  21.321  1.00 26.47           H  
ATOM   2440  HA3 GLY A 152      -2.424 -15.350  20.736  1.00 26.47           H  
ATOM   2441  C   GLY A 152      -2.369 -16.952  19.329  1.00 26.47           C  
ATOM   2442  O   GLY A 152      -1.399 -16.625  18.650  1.00 26.47           O  
ATOM   2443  N   ASN A 153      -3.322 -17.742  18.830  1.00 28.26           N  
ATOM   2444  H   ASN A 153      -4.068 -18.042  19.441  1.00 28.26           H  
ATOM   2445  CA  ASN A 153      -3.296 -18.223  17.451  1.00 28.26           C  
ATOM   2446  HA  ASN A 153      -2.285 -18.563  17.223  1.00 28.26           H  
ATOM   2447  C   ASN A 153      -3.611 -17.075  16.490  1.00 28.26           C  
ATOM   2448  CB  ASN A 153      -4.261 -19.413  17.298  1.00 28.26           C  
ATOM   2449  HB2 ASN A 153      -4.498 -19.551  16.243  1.00 28.26           H  
ATOM   2450  HB3 ASN A 153      -5.191 -19.212  17.830  1.00 28.26           H  
ATOM   2451  O   ASN A 153      -4.744 -16.600  16.452  1.00 28.26           O  
ATOM   2452  CG  ASN A 153      -3.652 -20.713  17.792  1.00 28.26           C  
ATOM   2453  ND2 ASN A 153      -4.454 -21.705  18.092  1.00 28.26           N  
ATOM   2454 HD21 ASN A 153      -4.007 -22.525  18.478  1.00 28.26           H  
ATOM   2455 HD22 ASN A 153      -5.459 -21.607  18.049  1.00 28.26           H  
ATOM   2456  OD1 ASN A 153      -2.448 -20.872  17.874  1.00 28.26           O  
ATOM   2457  N   GLY A 154      -2.601 -16.637  15.729  1.00 36.18           N  
ATOM   2458  H   GLY A 154      -1.685 -17.002  15.946  1.00 36.18           H  
ATOM   2459  CA  GLY A 154      -2.687 -15.540  14.765  1.00 36.18           C  
ATOM   2460  HA2 GLY A 154      -1.798 -15.538  14.134  1.00 36.18           H  
ATOM   2461  HA3 GLY A 154      -2.727 -14.594  15.305  1.00 36.18           H  
ATOM   2462  C   GLY A 154      -3.914 -15.664  13.867  1.00 36.18           C  
ATOM   2463  O   GLY A 154      -3.904 -16.420  12.897  1.00 36.18           O  
ATOM   2464  N   VAL A 155      -4.972 -14.928  14.220  1.00 38.34           N  
ATOM   2465  H   VAL A 155      -4.934 -14.464  15.117  1.00 38.34           H  
ATOM   2466  CA  VAL A 155      -6.221 -14.870  13.466  1.00 38.34           C  
ATOM   2467  HA  VAL A 155      -6.604 -15.883  13.341  1.00 38.34           H  
ATOM   2468  C   VAL A 155      -5.886 -14.284  12.124  1.00 38.34           C  
ATOM   2469  CB  VAL A 155      -7.299 -14.013  14.146  1.00 38.34           C  
ATOM   2470  HB  VAL A 155      -6.916 -13.009  14.328  1.00 38.34           H  
ATOM   2471  O   VAL A 155      -5.442 -13.137  12.014  1.00 38.34           O  
ATOM   2472  CG1 VAL A 155      -8.560 -13.910  13.274  1.00 38.34           C  
ATOM   2473 HG11 VAL A 155      -8.345 -13.399  12.336  1.00 38.34           H  
ATOM   2474 HG12 VAL A 155      -8.935 -14.910  13.060  1.00 38.34           H  
ATOM   2475 HG13 VAL A 155      -9.328 -13.346  13.804  1.00 38.34           H  
ATOM   2476  CG2 VAL A 155      -7.705 -14.633  15.484  1.00 38.34           C  
ATOM   2477 HG21 VAL A 155      -6.850 -14.675  16.159  1.00 38.34           H  
ATOM   2478 HG22 VAL A 155      -8.081 -15.645  15.333  1.00 38.34           H  
ATOM   2479 HG23 VAL A 155      -8.481 -14.030  15.957  1.00 38.34           H  
ATOM   2480  N   VAL A 156      -6.095 -15.087  11.100  1.00 44.31           N  
ATOM   2481  H   VAL A 156      -6.408 -16.035  11.252  1.00 44.31           H  
ATOM   2482  CA  VAL A 156      -5.730 -14.664   9.781  1.00 44.31           C  
ATOM   2483  HA  VAL A 156      -4.956 -13.905   9.897  1.00 44.31           H  
ATOM   2484  C   VAL A 156      -6.928 -13.982   9.129  1.00 44.31           C  
ATOM   2485  CB  VAL A 156      -5.120 -15.824   9.019  1.00 44.31           C  
ATOM   2486  HB  VAL A 156      -5.931 -16.397   8.569  1.00 44.31           H  
ATOM   2487  O   VAL A 156      -7.966 -14.592   8.886  1.00 44.31           O  
ATOM   2488  CG1 VAL A 156      -4.191 -15.105   8.069  1.00 44.31           C  
ATOM   2489 HG11 VAL A 156      -3.459 -14.511   8.617  1.00 44.31           H  
ATOM   2490 HG12 VAL A 156      -3.610 -15.827   7.496  1.00 44.31           H  
ATOM   2491 HG13 VAL A 156      -4.802 -14.454   7.444  1.00 44.31           H  
ATOM   2492  CG2 VAL A 156      -4.209 -16.805   9.757  1.00 44.31           C  
ATOM   2493 HG21 VAL A 156      -4.800 -17.399  10.454  1.00 44.31           H  
ATOM   2494 HG22 VAL A 156      -3.439 -16.267  10.309  1.00 44.31           H  
ATOM   2495 HG23 VAL A 156      -3.735 -17.483   9.047  1.00 44.31           H  
ATOM   2496  N   ARG A 157      -6.813 -12.659   8.980  1.00 57.31           N  
ATOM   2497  H   ARG A 157      -5.917 -12.247   9.201  1.00 57.31           H  
ATOM   2498  CA  ARG A 157      -7.927 -11.760   8.664  1.00 57.31           C  
ATOM   2499  HA  ARG A 157      -8.865 -12.275   8.872  1.00 57.31           H  
ATOM   2500  C   ARG A 157      -7.917 -11.406   7.177  1.00 57.31           C  
ATOM   2501  CB  ARG A 157      -7.871 -10.504   9.556  1.00 57.31           C  
ATOM   2502  HB2 ARG A 157      -8.737  -9.890   9.307  1.00 57.31           H  
ATOM   2503  HB3 ARG A 157      -6.959  -9.951   9.334  1.00 57.31           H  
ATOM   2504  O   ARG A 157      -7.053 -10.647   6.743  1.00 57.31           O  
ATOM   2505  CG  ARG A 157      -7.933 -10.760  11.068  1.00 57.31           C  
ATOM   2506  HG2 ARG A 157      -7.119 -11.422  11.364  1.00 57.31           H  
ATOM   2507  HG3 ARG A 157      -8.886 -11.229  11.312  1.00 57.31           H  
ATOM   2508  CD  ARG A 157      -7.796  -9.443  11.847  1.00 57.31           C  
ATOM   2509  HD2 ARG A 157      -8.595  -8.772  11.533  1.00 57.31           H  
ATOM   2510  HD3 ARG A 157      -6.845  -8.970  11.603  1.00 57.31           H  
ATOM   2511  NE  ARG A 157      -7.911  -9.651  13.307  1.00 57.31           N  
ATOM   2512  HE  ARG A 157      -8.854  -9.728  13.661  1.00 57.31           H  
ATOM   2513  NH1 ARG A 157      -5.678  -9.587  13.900  1.00 57.31           N  
ATOM   2514 HH11 ARG A 157      -4.985  -9.570  14.634  1.00 57.31           H  
ATOM   2515 HH12 ARG A 157      -5.398  -9.609  12.930  1.00 57.31           H  
ATOM   2516  NH2 ARG A 157      -7.222  -9.728  15.484  1.00 57.31           N  
ATOM   2517 HH21 ARG A 157      -6.492  -9.654  16.178  1.00 57.31           H  
ATOM   2518 HH22 ARG A 157      -8.176  -9.811  15.806  1.00 57.31           H  
ATOM   2519  CZ  ARG A 157      -6.941  -9.656  14.213  1.00 57.31           C  
ATOM   2520  N   VAL A 158      -8.905 -11.890   6.427  1.00 63.73           N  
ATOM   2521  H   VAL A 158      -9.614 -12.440   6.891  1.00 63.73           H  
ATOM   2522  CA  VAL A 158      -9.017 -11.713   4.964  1.00 63.73           C  
ATOM   2523  HA  VAL A 158      -8.012 -11.612   4.552  1.00 63.73           H  
ATOM   2524  C   VAL A 158      -9.799 -10.445   4.617  1.00 63.73           C  
ATOM   2525  CB  VAL A 158      -9.669 -12.943   4.293  1.00 63.73           C  
ATOM   2526  HB  VAL A 158     -10.714 -13.003   4.596  1.00 63.73           H  
ATOM   2527  O   VAL A 158     -10.729 -10.072   5.339  1.00 63.73           O  
ATOM   2528  CG1 VAL A 158      -9.602 -12.896   2.762  1.00 63.73           C  
ATOM   2529 HG11 VAL A 158      -8.575 -12.761   2.422  1.00 63.73           H  
ATOM   2530 HG12 VAL A 158     -10.222 -12.089   2.372  1.00 63.73           H  
ATOM   2531 HG13 VAL A 158      -9.987 -13.823   2.338  1.00 63.73           H  
ATOM   2532  CG2 VAL A 158      -8.974 -14.234   4.717  1.00 63.73           C  
ATOM   2533 HG21 VAL A 158      -7.916 -14.164   4.462  1.00 63.73           H  
ATOM   2534 HG22 VAL A 158      -9.411 -15.081   4.190  1.00 63.73           H  
ATOM   2535 HG23 VAL A 158      -9.129 -14.390   5.785  1.00 63.73           H  
ATOM   2536  N   TRP A 159      -9.426  -9.796   3.514  1.00 74.23           N  
ATOM   2537  H   TRP A 159      -8.685 -10.199   2.958  1.00 74.23           H  
ATOM   2538  CA  TRP A 159     -10.232  -8.788   2.824  1.00 74.23           C  
ATOM   2539  HA  TRP A 159     -11.100  -8.513   3.424  1.00 74.23           H  
ATOM   2540  C   TRP A 159     -10.736  -9.369   1.503  1.00 74.23           C  
ATOM   2541  CB  TRP A 159      -9.402  -7.525   2.576  1.00 74.23           C  
ATOM   2542  HB2 TRP A 159      -8.439  -7.798   2.146  1.00 74.23           H  
ATOM   2543  HB3 TRP A 159      -9.924  -6.915   1.838  1.00 74.23           H  
ATOM   2544  O   TRP A 159      -9.929  -9.791   0.685  1.00 74.23           O  
ATOM   2545  CG  TRP A 159      -9.193  -6.674   3.784  1.00 74.23           C  
ATOM   2546  CD1 TRP A 159      -8.067  -6.592   4.524  1.00 74.23           C  
ATOM   2547  HD1 TRP A 159      -7.167  -7.147   4.306  1.00 74.23           H  
ATOM   2548  CD2 TRP A 159     -10.137  -5.744   4.382  1.00 74.23           C  
ATOM   2549  CE2 TRP A 159      -9.520  -5.134   5.512  1.00 74.23           C  
ATOM   2550  CE3 TRP A 159     -11.455  -5.354   4.077  1.00 74.23           C  
ATOM   2551  HE3 TRP A 159     -11.960  -5.795   3.230  1.00 74.23           H  
ATOM   2552  NE1 TRP A 159      -8.244  -5.662   5.532  1.00 74.23           N  
ATOM   2553  HE1 TRP A 159      -7.494  -5.333   6.123  1.00 74.23           H  
ATOM   2554  CH2 TRP A 159     -11.503  -3.826   5.984  1.00 74.23           C  
ATOM   2555  HH2 TRP A 159     -12.039  -3.101   6.578  1.00 74.23           H  
ATOM   2556  CZ2 TRP A 159     -10.190  -4.198   6.314  1.00 74.23           C  
ATOM   2557  HZ2 TRP A 159      -9.710  -3.759   7.176  1.00 74.23           H  
ATOM   2558  CZ3 TRP A 159     -12.127  -4.411   4.871  1.00 74.23           C  
ATOM   2559  HZ3 TRP A 159     -13.148  -4.157   4.627  1.00 74.23           H  
ATOM   2560  N   ASP A 160     -12.051  -9.393   1.327  1.00 77.06           N  
ATOM   2561  H   ASP A 160     -12.638  -9.011   2.055  1.00 77.06           H  
ATOM   2562  CA  ASP A 160     -12.761  -9.828   0.125  1.00 77.06           C  
ATOM   2563  HA  ASP A 160     -12.077 -10.311  -0.574  1.00 77.06           H  
ATOM   2564  C   ASP A 160     -13.349  -8.579  -0.546  1.00 77.06           C  
ATOM   2565  CB  ASP A 160     -13.817 -10.859   0.553  1.00 77.06           C  
ATOM   2566  HB2 ASP A 160     -13.316 -11.647   1.113  1.00 77.06           H  
ATOM   2567  HB3 ASP A 160     -14.536 -10.387   1.222  1.00 77.06           H  
ATOM   2568  O   ASP A 160     -14.406  -8.071  -0.157  1.00 77.06           O  
ATOM   2569  CG  ASP A 160     -14.570 -11.511  -0.609  1.00 77.06           C  
ATOM   2570  OD1 ASP A 160     -14.291 -11.154  -1.768  1.00 77.06           O  
ATOM   2571  OD2 ASP A 160     -15.395 -12.405  -0.280  1.00 77.06           O  
ATOM   2572  N   VAL A 161     -12.563  -7.980  -1.442  1.00 78.52           N  
ATOM   2573  H   VAL A 161     -11.754  -8.484  -1.775  1.00 78.52           H  
ATOM   2574  CA  VAL A 161     -12.837  -6.672  -2.051  1.00 78.52           C  
ATOM   2575  HA  VAL A 161     -13.902  -6.462  -1.952  1.00 78.52           H  
ATOM   2576  C   VAL A 161     -12.539  -6.722  -3.545  1.00 78.52           C  
ATOM   2577  CB  VAL A 161     -12.074  -5.526  -1.351  1.00 78.52           C  
ATOM   2578  HB  VAL A 161     -12.308  -4.592  -1.863  1.00 78.52           H  
ATOM   2579  O   VAL A 161     -11.546  -7.308  -3.968  1.00 78.52           O  
ATOM   2580  CG1 VAL A 161     -12.530  -5.381   0.108  1.00 78.52           C  
ATOM   2581 HG11 VAL A 161     -12.277  -6.276   0.676  1.00 78.52           H  
ATOM   2582 HG12 VAL A 161     -13.611  -5.240   0.136  1.00 78.52           H  
ATOM   2583 HG13 VAL A 161     -12.048  -4.521   0.573  1.00 78.52           H  
ATOM   2584  CG2 VAL A 161     -10.546  -5.686  -1.362  1.00 78.52           C  
ATOM   2585 HG21 VAL A 161     -10.259  -6.605  -0.849  1.00 78.52           H  
ATOM   2586 HG22 VAL A 161     -10.084  -4.832  -0.868  1.00 78.52           H  
ATOM   2587 HG23 VAL A 161     -10.186  -5.728  -2.390  1.00 78.52           H  
ATOM   2588  N   LYS A 162     -13.384  -6.071  -4.349  1.00 76.55           N  
ATOM   2589  H   LYS A 162     -14.068  -5.475  -3.904  1.00 76.55           H  
ATOM   2590  CA  LYS A 162     -13.300  -6.046  -5.818  1.00 76.55           C  
ATOM   2591  HA  LYS A 162     -13.217  -7.066  -6.193  1.00 76.55           H  
ATOM   2592  C   LYS A 162     -12.063  -5.298  -6.310  1.00 76.55           C  
ATOM   2593  CB  LYS A 162     -14.559  -5.376  -6.395  1.00 76.55           C  
ATOM   2594  HB2 LYS A 162     -14.645  -4.368  -5.991  1.00 76.55           H  
ATOM   2595  HB3 LYS A 162     -14.439  -5.302  -7.475  1.00 76.55           H  
ATOM   2596  O   LYS A 162     -11.530  -5.602  -7.371  1.00 76.55           O  
ATOM   2597  CG  LYS A 162     -15.852  -6.151  -6.104  1.00 76.55           C  
ATOM   2598  HG2 LYS A 162     -15.756  -7.162  -6.500  1.00 76.55           H  
ATOM   2599  HG3 LYS A 162     -16.016  -6.207  -5.027  1.00 76.55           H  
ATOM   2600  CD  LYS A 162     -17.058  -5.461  -6.759  1.00 76.55           C  
ATOM   2601  HD2 LYS A 162     -17.182  -4.467  -6.328  1.00 76.55           H  
ATOM   2602  HD3 LYS A 162     -16.875  -5.371  -7.830  1.00 76.55           H  
ATOM   2603  CE  LYS A 162     -18.325  -6.294  -6.526  1.00 76.55           C  
ATOM   2604  HE2 LYS A 162     -18.133  -7.307  -6.880  1.00 76.55           H  
ATOM   2605  HE3 LYS A 162     -18.514  -6.354  -5.455  1.00 76.55           H  
ATOM   2606  NZ  LYS A 162     -19.507  -5.734  -7.233  1.00 76.55           N  
ATOM   2607  HZ1 LYS A 162     -20.312  -6.325  -7.085  1.00 76.55           H  
ATOM   2608  HZ2 LYS A 162     -19.725  -4.803  -6.908  1.00 76.55           H  
ATOM   2609  HZ3 LYS A 162     -19.341  -5.708  -8.229  1.00 76.55           H  
ATOM   2610  N   ASP A 163     -11.634  -4.288  -5.556  1.00 82.07           N  
ATOM   2611  H   ASP A 163     -12.139  -4.112  -4.699  1.00 82.07           H  
ATOM   2612  CA  ASP A 163     -10.445  -3.492  -5.855  1.00 82.07           C  
ATOM   2613  HA  ASP A 163      -9.896  -3.945  -6.680  1.00 82.07           H  
ATOM   2614  C   ASP A 163      -9.512  -3.432  -4.632  1.00 82.07           C  
ATOM   2615  CB  ASP A 163     -10.864  -2.105  -6.352  1.00 82.07           C  
ATOM   2616  HB2 ASP A 163     -11.470  -2.220  -7.251  1.00 82.07           H  
ATOM   2617  HB3 ASP A 163     -11.476  -1.621  -5.591  1.00 82.07           H  
ATOM   2618  O   ASP A 163      -9.683  -2.577  -3.753  1.00 82.07           O  
ATOM   2619  CG  ASP A 163      -9.666  -1.210  -6.680  1.00 82.07           C  
ATOM   2620  OD1 ASP A 163      -8.502  -1.680  -6.644  1.00 82.07           O  
ATOM   2621  OD2 ASP A 163      -9.915  -0.014  -6.922  1.00 82.07           O  
ATOM   2622  N   PRO A 164      -8.491  -4.309  -4.573  1.00 80.51           N  
ATOM   2623  CA  PRO A 164      -7.509  -4.328  -3.492  1.00 80.51           C  
ATOM   2624  HA  PRO A 164      -8.029  -4.532  -2.556  1.00 80.51           H  
ATOM   2625  C   PRO A 164      -6.722  -3.021  -3.344  1.00 80.51           C  
ATOM   2626  CB  PRO A 164      -6.572  -5.498  -3.815  1.00 80.51           C  
ATOM   2627  HB2 PRO A 164      -5.727  -5.150  -4.409  1.00 80.51           H  
ATOM   2628  HB3 PRO A 164      -6.222  -5.994  -2.910  1.00 80.51           H  
ATOM   2629  O   PRO A 164      -6.187  -2.751  -2.269  1.00 80.51           O  
ATOM   2630  CG  PRO A 164      -7.433  -6.427  -4.669  1.00 80.51           C  
ATOM   2631  HG2 PRO A 164      -6.830  -7.056  -5.324  1.00 80.51           H  
ATOM   2632  HG3 PRO A 164      -8.066  -7.038  -4.025  1.00 80.51           H  
ATOM   2633  CD  PRO A 164      -8.296  -5.451  -5.456  1.00 80.51           C  
ATOM   2634  HD2 PRO A 164      -9.240  -5.930  -5.717  1.00 80.51           H  
ATOM   2635  HD3 PRO A 164      -7.773  -5.131  -6.357  1.00 80.51           H  
ATOM   2636  N   SER A 165      -6.659  -2.169  -4.377  1.00 82.03           N  
ATOM   2637  H   SER A 165      -7.203  -2.355  -5.207  1.00 82.03           H  
ATOM   2638  CA  SER A 165      -5.962  -0.882  -4.285  1.00 82.03           C  
ATOM   2639  HA  SER A 165      -4.958  -1.075  -3.906  1.00 82.03           H  
ATOM   2640  C   SER A 165      -6.639   0.081  -3.301  1.00 82.03           C  
ATOM   2641  CB  SER A 165      -5.818  -0.241  -5.668  1.00 82.03           C  
ATOM   2642  HB2 SER A 165      -5.027   0.507  -5.621  1.00 82.03           H  
ATOM   2643  HB3 SER A 165      -5.541  -0.995  -6.405  1.00 82.03           H  
ATOM   2644  O   SER A 165      -5.965   0.917  -2.695  1.00 82.03           O  
ATOM   2645  OG  SER A 165      -7.005   0.402  -6.061  1.00 82.03           O  
ATOM   2646  HG  SER A 165      -7.631  -0.249  -6.388  1.00 82.03           H  
ATOM   2647  N   LYS A 166      -7.943  -0.090  -3.032  1.00 86.41           N  
ATOM   2648  H   LYS A 166      -8.440  -0.788  -3.567  1.00 86.41           H  
ATOM   2649  CA  LYS A 166      -8.683   0.679  -2.018  1.00 86.41           C  
ATOM   2650  HA  LYS A 166      -8.552   1.742  -2.222  1.00 86.41           H  
ATOM   2651  C   LYS A 166      -8.199   0.431  -0.585  1.00 86.41           C  
ATOM   2652  CB  LYS A 166     -10.171   0.331  -2.095  1.00 86.41           C  
ATOM   2653  HB2 LYS A 166     -10.275  -0.747  -1.975  1.00 86.41           H  
ATOM   2654  HB3 LYS A 166     -10.675   0.814  -1.258  1.00 86.41           H  
ATOM   2655  O   LYS A 166      -8.501   1.240   0.295  1.00 86.41           O  
ATOM   2656  CG  LYS A 166     -10.895   0.754  -3.379  1.00 86.41           C  
ATOM   2657  HG2 LYS A 166     -10.832   1.834  -3.510  1.00 86.41           H  
ATOM   2658  HG3 LYS A 166     -10.456   0.249  -4.240  1.00 86.41           H  
ATOM   2659  CD  LYS A 166     -12.358   0.325  -3.205  1.00 86.41           C  
ATOM   2660  HD2 LYS A 166     -12.784   0.844  -2.347  1.00 86.41           H  
ATOM   2661  HD3 LYS A 166     -12.374  -0.745  -2.993  1.00 86.41           H  
ATOM   2662  CE  LYS A 166     -13.248   0.568  -4.420  1.00 86.41           C  
ATOM   2663  HE2 LYS A 166     -12.802   0.064  -5.278  1.00 86.41           H  
ATOM   2664  HE3 LYS A 166     -13.296   1.635  -4.637  1.00 86.41           H  
ATOM   2665  NZ  LYS A 166     -14.602   0.013  -4.139  1.00 86.41           N  
ATOM   2666  HZ1 LYS A 166     -14.557  -0.939  -3.804  1.00 86.41           H  
ATOM   2667  HZ2 LYS A 166     -15.199   0.018  -4.953  1.00 86.41           H  
ATOM   2668  HZ3 LYS A 166     -15.061   0.492  -3.378  1.00 86.41           H  
ATOM   2669  N   LEU A 167      -7.466  -0.659  -0.339  1.00 86.08           N  
ATOM   2670  H   LEU A 167      -7.285  -1.284  -1.111  1.00 86.08           H  
ATOM   2671  CA  LEU A 167      -6.837  -0.969   0.952  1.00 86.08           C  
ATOM   2672  HA  LEU A 167      -7.532  -0.736   1.758  1.00 86.08           H  
ATOM   2673  C   LEU A 167      -5.571  -0.136   1.197  1.00 86.08           C  
ATOM   2674  CB  LEU A 167      -6.486  -2.470   0.993  1.00 86.08           C  
ATOM   2675  HB2 LEU A 167      -5.908  -2.686   1.891  1.00 86.08           H  
ATOM   2676  HB3 LEU A 167      -5.828  -2.693   0.153  1.00 86.08           H  
ATOM   2677  O   LEU A 167      -5.129   0.002   2.343  1.00 86.08           O  
ATOM   2678  CG  LEU A 167      -7.698  -3.418   0.955  1.00 86.08           C  
ATOM   2679  HG  LEU A 167      -8.390  -3.111   0.171  1.00 86.08           H  
ATOM   2680  CD1 LEU A 167      -7.241  -4.846   0.668  1.00 86.08           C  
ATOM   2681 HD11 LEU A 167      -8.105  -5.510   0.634  1.00 86.08           H  
ATOM   2682 HD12 LEU A 167      -6.550  -5.189   1.439  1.00 86.08           H  
ATOM   2683 HD13 LEU A 167      -6.744  -4.882  -0.301  1.00 86.08           H  
ATOM   2684  CD2 LEU A 167      -8.425  -3.425   2.299  1.00 86.08           C  
ATOM   2685 HD21 LEU A 167      -8.691  -2.408   2.587  1.00 86.08           H  
ATOM   2686 HD22 LEU A 167      -7.788  -3.865   3.066  1.00 86.08           H  
ATOM   2687 HD23 LEU A 167      -9.336  -4.018   2.210  1.00 86.08           H  
ATOM   2688  N   ASN A 168      -4.983   0.431   0.139  1.00 87.77           N  
ATOM   2689  H   ASN A 168      -5.407   0.318  -0.770  1.00 87.77           H  
ATOM   2690  CA  ASN A 168      -3.752   1.203   0.230  1.00 87.77           C  
ATOM   2691  HA  ASN A 168      -2.971   0.539   0.602  1.00 87.77           H  
ATOM   2692  C   ASN A 168      -3.920   2.355   1.231  1.00 87.77           C  
ATOM   2693  CB  ASN A 168      -3.329   1.708  -1.161  1.00 87.77           C  
ATOM   2694  HB2 ASN A 168      -4.128   2.322  -1.576  1.00 87.77           H  
ATOM   2695  HB3 ASN A 168      -2.448   2.342  -1.061  1.00 87.77           H  
ATOM   2696  O   ASN A 168      -4.884   3.120   1.184  1.00 87.77           O  
ATOM   2697  CG  ASN A 168      -2.993   0.598  -2.144  1.00 87.77           C  
ATOM   2698  ND2 ASN A 168      -2.781   0.923  -3.395  1.00 87.77           N  
ATOM   2699 HD21 ASN A 168      -3.021   1.853  -3.706  1.00 87.77           H  
ATOM   2700 HD22 ASN A 168      -2.634   0.172  -4.054  1.00 87.77           H  
ATOM   2701  OD1 ASN A 168      -2.818  -0.562  -1.806  1.00 87.77           O  
ATOM   2702  N   ASN A 169      -2.960   2.454   2.152  1.00 91.06           N  
ATOM   2703  H   ASN A 169      -2.202   1.790   2.096  1.00 91.06           H  
ATOM   2704  CA  ASN A 169      -2.829   3.534   3.133  1.00 91.06           C  
ATOM   2705  HA  ASN A 169      -1.961   3.280   3.742  1.00 91.06           H  
ATOM   2706  C   ASN A 169      -3.982   3.671   4.158  1.00 91.06           C  
ATOM   2707  CB  ASN A 169      -2.455   4.836   2.395  1.00 91.06           C  
ATOM   2708  HB2 ASN A 169      -3.328   5.229   1.873  1.00 91.06           H  
ATOM   2709  HB3 ASN A 169      -2.134   5.584   3.119  1.00 91.06           H  
ATOM   2710  O   ASN A 169      -3.963   4.602   4.957  1.00 91.06           O  
ATOM   2711  CG  ASN A 169      -1.321   4.623   1.403  1.00 91.06           C  
ATOM   2712  ND2 ASN A 169      -1.473   5.075   0.183  1.00 91.06           N  
ATOM   2713 HD21 ASN A 169      -2.270   5.648  -0.052  1.00 91.06           H  
ATOM   2714 HD22 ASN A 169      -0.778   4.877  -0.523  1.00 91.06           H  
ATOM   2715  OD1 ASN A 169      -0.325   3.978   1.715  1.00 91.06           O  
ATOM   2716  N   GLN A 170      -4.923   2.717   4.231  1.00 91.80           N  
ATOM   2717  H   GLN A 170      -4.924   1.991   3.529  1.00 91.80           H  
ATOM   2718  CA  GLN A 170      -6.083   2.789   5.141  1.00 91.80           C  
ATOM   2719  HA  GLN A 170      -6.385   3.833   5.223  1.00 91.80           H  
ATOM   2720  C   GLN A 170      -5.820   2.325   6.587  1.00 91.80           C  
ATOM   2721  CB  GLN A 170      -7.265   1.998   4.549  1.00 91.80           C  
ATOM   2722  HB2 GLN A 170      -7.004   0.940   4.498  1.00 91.80           H  
ATOM   2723  HB3 GLN A 170      -8.120   2.099   5.217  1.00 91.80           H  
ATOM   2724  O   GLN A 170      -6.672   2.504   7.454  1.00 91.80           O  
ATOM   2725  CG  GLN A 170      -7.699   2.468   3.156  1.00 91.80           C  
ATOM   2726  HG2 GLN A 170      -8.643   1.986   2.901  1.00 91.80           H  
ATOM   2727  HG3 GLN A 170      -6.958   2.149   2.423  1.00 91.80           H  
ATOM   2728  CD  GLN A 170      -7.884   3.978   3.079  1.00 91.80           C  
ATOM   2729  NE2 GLN A 170      -7.188   4.636   2.179  1.00 91.80           N  
ATOM   2730 HE21 GLN A 170      -6.463   4.163   1.659  1.00 91.80           H  
ATOM   2731 HE22 GLN A 170      -7.210   5.646   2.201  1.00 91.80           H  
ATOM   2732  OE1 GLN A 170      -8.620   4.571   3.854  1.00 91.80           O  
ATOM   2733  N   PHE A 171      -4.658   1.726   6.861  1.00 89.23           N  
ATOM   2734  H   PHE A 171      -4.027   1.586   6.085  1.00 89.23           H  
ATOM   2735  CA  PHE A 171      -4.356   1.041   8.132  1.00 89.23           C  
ATOM   2736  HA  PHE A 171      -5.261   1.014   8.740  1.00 89.23           H  
ATOM   2737  C   PHE A 171      -3.294   1.744   8.989  1.00 89.23           C  
ATOM   2738  CB  PHE A 171      -3.965  -0.414   7.833  1.00 89.23           C  
ATOM   2739  HB2 PHE A 171      -3.053  -0.427   7.236  1.00 89.23           H  
ATOM   2740  HB3 PHE A 171      -3.753  -0.929   8.770  1.00 89.23           H  
ATOM   2741  O   PHE A 171      -2.806   1.191   9.968  1.00 89.23           O  
ATOM   2742  CG  PHE A 171      -5.051  -1.177   7.111  1.00 89.23           C  
ATOM   2743  CD1 PHE A 171      -6.125  -1.707   7.844  1.00 89.23           C  
ATOM   2744  HD1 PHE A 171      -6.150  -1.606   8.919  1.00 89.23           H  
ATOM   2745  CD2 PHE A 171      -5.029  -1.294   5.708  1.00 89.23           C  
ATOM   2746  HD2 PHE A 171      -4.211  -0.887   5.133  1.00 89.23           H  
ATOM   2747  CE1 PHE A 171      -7.188  -2.329   7.175  1.00 89.23           C  
ATOM   2748  HE1 PHE A 171      -8.028  -2.686   7.752  1.00 89.23           H  
ATOM   2749  CE2 PHE A 171      -6.097  -1.915   5.042  1.00 89.23           C  
ATOM   2750  HE2 PHE A 171      -6.096  -1.972   3.964  1.00 89.23           H  
ATOM   2751  CZ  PHE A 171      -7.184  -2.419   5.771  1.00 89.23           C  
ATOM   2752  HZ  PHE A 171      -8.027  -2.843   5.246  1.00 89.23           H  
ATOM   2753  N   GLY A 172      -2.873   2.952   8.615  1.00 88.02           N  
ATOM   2754  H   GLY A 172      -3.370   3.427   7.875  1.00 88.02           H  
ATOM   2755  CA  GLY A 172      -1.852   3.677   9.370  1.00 88.02           C  
ATOM   2756  HA2 GLY A 172      -1.552   4.563   8.811  1.00 88.02           H  
ATOM   2757  HA3 GLY A 172      -0.982   3.034   9.504  1.00 88.02           H  
ATOM   2758  C   GLY A 172      -2.358   4.131  10.741  1.00 88.02           C  
ATOM   2759  O   GLY A 172      -3.430   4.715  10.834  1.00 88.02           O  
ATOM   2760  N   SER A 173      -1.562   3.933  11.796  1.00 91.55           N  
ATOM   2761  H   SER A 173      -0.768   3.314  11.713  1.00 91.55           H  
ATOM   2762  CA  SER A 173      -1.791   4.600  13.085  1.00 91.55           C  
ATOM   2763  HA  SER A 173      -2.868   4.656  13.248  1.00 91.55           H  
ATOM   2764  C   SER A 173      -1.291   6.042  13.077  1.00 91.55           C  
ATOM   2765  CB  SER A 173      -1.218   3.797  14.258  1.00 91.55           C  
ATOM   2766  HB2 SER A 173      -1.740   2.842  14.310  1.00 91.55           H  
ATOM   2767  HB3 SER A 173      -1.407   4.337  15.186  1.00 91.55           H  
ATOM   2768  O   SER A 173      -0.217   6.328  12.528  1.00 91.55           O  
ATOM   2769  OG  SER A 173       0.177   3.554  14.127  1.00 91.55           O  
ATOM   2770  HG  SER A 173       0.375   2.883  14.784  1.00 91.55           H  
ATOM   2771  N   VAL A 174      -2.064   6.920  13.712  1.00 94.60           N  
ATOM   2772  H   VAL A 174      -2.899   6.581  14.168  1.00 94.60           H  
ATOM   2773  CA  VAL A 174      -1.868   8.370  13.792  1.00 94.60           C  
ATOM   2774  HA  VAL A 174      -0.908   8.654  13.361  1.00 94.60           H  
ATOM   2775  C   VAL A 174      -1.934   8.775  15.271  1.00 94.60           C  
ATOM   2776  CB  VAL A 174      -2.977   9.075  12.986  1.00 94.60           C  
ATOM   2777  HB  VAL A 174      -3.943   8.660  13.273  1.00 94.60           H  
ATOM   2778  O   VAL A 174      -2.931   8.448  15.911  1.00 94.60           O  
ATOM   2779  CG1 VAL A 174      -3.015  10.575  13.253  1.00 94.60           C  
ATOM   2780 HG11 VAL A 174      -2.052  11.035  13.029  1.00 94.60           H  
ATOM   2781 HG12 VAL A 174      -3.786  11.010  12.618  1.00 94.60           H  
ATOM   2782 HG13 VAL A 174      -3.293  10.784  14.286  1.00 94.60           H  
ATOM   2783  CG2 VAL A 174      -2.794   8.852  11.478  1.00 94.60           C  
ATOM   2784 HG21 VAL A 174      -1.839   9.264  11.153  1.00 94.60           H  
ATOM   2785 HG22 VAL A 174      -3.596   9.357  10.939  1.00 94.60           H  
ATOM   2786 HG23 VAL A 174      -2.843   7.789  11.243  1.00 94.60           H  
ATOM   2787  N   PRO A 175      -0.923   9.466  15.834  1.00 96.72           N  
ATOM   2788  CA  PRO A 175      -0.905   9.863  17.245  1.00 96.72           C  
ATOM   2789  HA  PRO A 175      -0.740   8.978  17.860  1.00 96.72           H  
ATOM   2790  C   PRO A 175      -2.154  10.578  17.743  1.00 96.72           C  
ATOM   2791  CB  PRO A 175       0.286  10.801  17.372  1.00 96.72           C  
ATOM   2792  HB2 PRO A 175       0.644  10.860  18.400  1.00 96.72           H  
ATOM   2793  HB3 PRO A 175       0.037  11.802  17.018  1.00 96.72           H  
ATOM   2794  O   PRO A 175      -2.697  10.186  18.770  1.00 96.72           O  
ATOM   2795  CG  PRO A 175       1.273  10.179  16.403  1.00 96.72           C  
ATOM   2796  HG2 PRO A 175       1.712   9.285  16.846  1.00 96.72           H  
ATOM   2797  HG3 PRO A 175       2.037  10.907  16.132  1.00 96.72           H  
ATOM   2798  CD  PRO A 175       0.360   9.806  15.231  1.00 96.72           C  
ATOM   2799  HD2 PRO A 175       0.785   8.966  14.682  1.00 96.72           H  
ATOM   2800  HD3 PRO A 175       0.229  10.668  14.577  1.00 96.72           H  
ATOM   2801  N   ALA A 176      -2.628  11.581  16.999  1.00 97.65           N  
ATOM   2802  H   ALA A 176      -2.103  11.886  16.192  1.00 97.65           H  
ATOM   2803  CA  ALA A 176      -3.804  12.361  17.369  1.00 97.65           C  
ATOM   2804  HA  ALA A 176      -3.614  12.844  18.328  1.00 97.65           H  
ATOM   2805  C   ALA A 176      -5.053  11.476  17.524  1.00 97.65           C  
ATOM   2806  CB  ALA A 176      -4.003  13.441  16.302  1.00 97.65           C  
ATOM   2807  HB1 ALA A 176      -3.144  14.111  16.281  1.00 97.65           H  
ATOM   2808  HB2 ALA A 176      -4.892  14.025  16.543  1.00 97.65           H  
ATOM   2809  HB3 ALA A 176      -4.144  12.992  15.319  1.00 97.65           H  
ATOM   2810  O   ALA A 176      -5.781  11.588  18.506  1.00 97.65           O  
ATOM   2811  N   LEU A 177      -5.242  10.530  16.597  1.00 96.85           N  
ATOM   2812  H   LEU A 177      -4.580  10.469  15.837  1.00 96.85           H  
ATOM   2813  CA  LEU A 177      -6.328   9.555  16.648  1.00 96.85           C  
ATOM   2814  HA  LEU A 177      -7.260  10.099  16.805  1.00 96.85           H  
ATOM   2815  C   LEU A 177      -6.166   8.574  17.818  1.00 96.85           C  
ATOM   2816  CB  LEU A 177      -6.393   8.827  15.295  1.00 96.85           C  
ATOM   2817  HB2 LEU A 177      -6.541   9.563  14.504  1.00 96.85           H  
ATOM   2818  HB3 LEU A 177      -5.438   8.330  15.126  1.00 96.85           H  
ATOM   2819  O   LEU A 177      -7.145   8.294  18.503  1.00 96.85           O  
ATOM   2820  CG  LEU A 177      -7.505   7.768  15.201  1.00 96.85           C  
ATOM   2821  HG  LEU A 177      -7.372   7.024  15.987  1.00 96.85           H  
ATOM   2822  CD1 LEU A 177      -8.897   8.389  15.330  1.00 96.85           C  
ATOM   2823 HD11 LEU A 177      -9.656   7.615  15.224  1.00 96.85           H  
ATOM   2824 HD12 LEU A 177      -9.047   9.151  14.565  1.00 96.85           H  
ATOM   2825 HD13 LEU A 177      -9.024   8.839  16.315  1.00 96.85           H  
ATOM   2826  CD2 LEU A 177      -7.390   7.053  13.855  1.00 96.85           C  
ATOM   2827 HD21 LEU A 177      -6.375   6.681  13.718  1.00 96.85           H  
ATOM   2828 HD22 LEU A 177      -7.648   7.732  13.042  1.00 96.85           H  
ATOM   2829 HD23 LEU A 177      -8.071   6.202  13.842  1.00 96.85           H  
ATOM   2830  N   THR A 178      -4.948   8.078  18.071  1.00 95.97           N  
ATOM   2831  H   THR A 178      -4.189   8.317  17.448  1.00 95.97           H  
ATOM   2832  CA  THR A 178      -4.658   7.204  19.221  1.00 95.97           C  
ATOM   2833  HA  THR A 178      -5.268   6.304  19.145  1.00 95.97           H  
ATOM   2834  C   THR A 178      -5.010   7.899  20.536  1.00 95.97           C  
ATOM   2835  CB  THR A 178      -3.176   6.792  19.269  1.00 95.97           C  
ATOM   2836  HB  THR A 178      -2.562   7.684  19.390  1.00 95.97           H  
ATOM   2837  O   THR A 178      -5.713   7.314  21.355  1.00 95.97           O  
ATOM   2838  CG2 THR A 178      -2.858   5.829  20.414  1.00 95.97           C  
ATOM   2839 HG21 THR A 178      -3.013   6.325  21.372  1.00 95.97           H  
ATOM   2840 HG22 THR A 178      -1.815   5.516  20.365  1.00 95.97           H  
ATOM   2841 HG23 THR A 178      -3.507   4.956  20.359  1.00 95.97           H  
ATOM   2842  OG1 THR A 178      -2.756   6.128  18.096  1.00 95.97           O  
ATOM   2843  HG1 THR A 178      -1.819   5.968  18.231  1.00 95.97           H  
ATOM   2844  N   ILE A 179      -4.563   9.147  20.721  1.00 97.64           N  
ATOM   2845  H   ILE A 179      -4.015   9.574  19.987  1.00 97.64           H  
ATOM   2846  CA  ILE A 179      -4.833   9.951  21.921  1.00 97.64           C  
ATOM   2847  HA  ILE A 179      -4.498   9.399  22.799  1.00 97.64           H  
ATOM   2848  C   ILE A 179      -6.341  10.158  22.077  1.00 97.64           C  
ATOM   2849  CB  ILE A 179      -4.061  11.292  21.866  1.00 97.64           C  
ATOM   2850  HB  ILE A 179      -4.275  11.773  20.911  1.00 97.64           H  
ATOM   2851  O   ILE A 179      -6.886   9.820  23.121  1.00 97.64           O  
ATOM   2852  CG1 ILE A 179      -2.541  11.036  21.969  1.00 97.64           C  
ATOM   2853 HG12 ILE A 179      -2.259  10.188  21.344  1.00 97.64           H  
ATOM   2854 HG13 ILE A 179      -2.301  10.782  23.001  1.00 97.64           H  
ATOM   2855  CG2 ILE A 179      -4.497  12.242  23.001  1.00 97.64           C  
ATOM   2856 HG21 ILE A 179      -3.935  13.175  22.959  1.00 97.64           H  
ATOM   2857 HG22 ILE A 179      -4.336  11.772  23.971  1.00 97.64           H  
ATOM   2858 HG23 ILE A 179      -5.552  12.498  22.911  1.00 97.64           H  
ATOM   2859  CD1 ILE A 179      -1.673  12.227  21.547  1.00 97.64           C  
ATOM   2860 HD11 ILE A 179      -0.624  11.929  21.555  1.00 97.64           H  
ATOM   2861 HD12 ILE A 179      -1.944  12.542  20.539  1.00 97.64           H  
ATOM   2862 HD13 ILE A 179      -1.802  13.059  22.239  1.00 97.64           H  
ATOM   2863  N   ALA A 180      -7.028  10.619  21.026  1.00 97.01           N  
ATOM   2864  H   ALA A 180      -6.528  10.882  20.189  1.00 97.01           H  
ATOM   2865  CA  ALA A 180      -8.472  10.844  21.057  1.00 97.01           C  
ATOM   2866  HA  ALA A 180      -8.693  11.585  21.825  1.00 97.01           H  
ATOM   2867  C   ALA A 180      -9.263   9.568  21.400  1.00 97.01           C  
ATOM   2868  CB  ALA A 180      -8.893  11.409  19.698  1.00 97.01           C  
ATOM   2869  HB1 ALA A 180      -9.950  11.671  19.727  1.00 97.01           H  
ATOM   2870  HB2 ALA A 180      -8.316  12.307  19.476  1.00 97.01           H  
ATOM   2871  HB3 ALA A 180      -8.722  10.672  18.914  1.00 97.01           H  
ATOM   2872  O   ALA A 180     -10.156   9.603  22.244  1.00 97.01           O  
ATOM   2873  N   CYS A 181      -8.910   8.424  20.802  1.00 94.54           N  
ATOM   2874  H   CYS A 181      -8.169   8.444  20.116  1.00 94.54           H  
ATOM   2875  CA  CYS A 181      -9.558   7.146  21.102  1.00 94.54           C  
ATOM   2876  HA  CYS A 181     -10.639   7.272  21.050  1.00 94.54           H  
ATOM   2877  C   CYS A 181      -9.281   6.673  22.534  1.00 94.54           C  
ATOM   2878  CB  CYS A 181      -9.147   6.081  20.074  1.00 94.54           C  
ATOM   2879  HB2 CYS A 181      -8.062   5.975  20.066  1.00 94.54           H  
ATOM   2880  HB3 CYS A 181      -9.597   5.130  20.359  1.00 94.54           H  
ATOM   2881  O   CYS A 181     -10.202   6.186  23.183  1.00 94.54           O  
ATOM   2882  SG  CYS A 181      -9.729   6.498  18.407  1.00 94.54           S  
ATOM   2883  HG  CYS A 181      -8.915   7.546  18.254  1.00 94.54           H  
ATOM   2884  N   MET A 182      -8.053   6.827  23.042  1.00 94.61           N  
ATOM   2885  H   MET A 182      -7.335   7.257  22.477  1.00 94.61           H  
ATOM   2886  CA  MET A 182      -7.722   6.458  24.425  1.00 94.61           C  
ATOM   2887  HA  MET A 182      -8.054   5.436  24.612  1.00 94.61           H  
ATOM   2888  C   MET A 182      -8.456   7.349  25.431  1.00 94.61           C  
ATOM   2889  CB  MET A 182      -6.207   6.530  24.659  1.00 94.61           C  
ATOM   2890  HB2 MET A 182      -5.822   7.476  24.278  1.00 94.61           H  
ATOM   2891  HB3 MET A 182      -6.019   6.487  25.732  1.00 94.61           H  
ATOM   2892  O   MET A 182      -8.975   6.841  26.415  1.00 94.61           O  
ATOM   2893  CG  MET A 182      -5.461   5.370  23.990  1.00 94.61           C  
ATOM   2894  HG2 MET A 182      -5.834   4.431  24.399  1.00 94.61           H  
ATOM   2895  HG3 MET A 182      -5.684   5.380  22.923  1.00 94.61           H  
ATOM   2896  SD  MET A 182      -3.657   5.409  24.183  1.00 94.61           S  
ATOM   2897  CE  MET A 182      -3.514   5.043  25.957  1.00 94.61           C  
ATOM   2898  HE1 MET A 182      -3.984   5.829  26.547  1.00 94.61           H  
ATOM   2899  HE2 MET A 182      -3.993   4.091  26.185  1.00 94.61           H  
ATOM   2900  HE3 MET A 182      -2.458   4.988  26.224  1.00 94.61           H  
ATOM   2901  N   THR A 183      -8.561   8.653  25.158  1.00 93.99           N  
ATOM   2902  H   THR A 183      -8.068   9.022  24.357  1.00 93.99           H  
ATOM   2903  CA  THR A 183      -9.324   9.603  25.979  1.00 93.99           C  
ATOM   2904  HA  THR A 183      -8.977   9.554  27.012  1.00 93.99           H  
ATOM   2905  C   THR A 183     -10.810   9.240  26.003  1.00 93.99           C  
ATOM   2906  CB  THR A 183      -9.102  11.034  25.454  1.00 93.99           C  
ATOM   2907  HB  THR A 183      -9.407  11.085  24.408  1.00 93.99           H  
ATOM   2908  O   THR A 183     -11.368   8.993  27.068  1.00 93.99           O  
ATOM   2909  CG2 THR A 183      -9.840  12.121  26.225  1.00 93.99           C  
ATOM   2910 HG21 THR A 183      -9.461  12.175  27.246  1.00 93.99           H  
ATOM   2911 HG22 THR A 183     -10.910  11.916  26.250  1.00 93.99           H  
ATOM   2912 HG23 THR A 183      -9.682  13.082  25.735  1.00 93.99           H  
ATOM   2913  OG1 THR A 183      -7.735  11.365  25.550  1.00 93.99           O  
ATOM   2914  HG1 THR A 183      -7.435  11.030  26.398  1.00 93.99           H  
ATOM   2915  N   VAL A 184     -11.458   9.146  24.837  1.00 91.25           N  
ATOM   2916  H   VAL A 184     -10.954   9.326  23.981  1.00 91.25           H  
ATOM   2917  CA  VAL A 184     -12.922   8.996  24.770  1.00 91.25           C  
ATOM   2918  HA  VAL A 184     -13.362   9.627  25.541  1.00 91.25           H  
ATOM   2919  C   VAL A 184     -13.385   7.573  25.079  1.00 91.25           C  
ATOM   2920  CB  VAL A 184     -13.467   9.489  23.415  1.00 91.25           C  
ATOM   2921  HB  VAL A 184     -12.997   8.921  22.613  1.00 91.25           H  
ATOM   2922  O   VAL A 184     -14.327   7.394  25.845  1.00 91.25           O  
ATOM   2923  CG1 VAL A 184     -14.987   9.303  23.326  1.00 91.25           C  
ATOM   2924 HG11 VAL A 184     -15.238   8.245  23.247  1.00 91.25           H  
ATOM   2925 HG12 VAL A 184     -15.376   9.818  22.448  1.00 91.25           H  
ATOM   2926 HG13 VAL A 184     -15.466   9.724  24.211  1.00 91.25           H  
ATOM   2927  CG2 VAL A 184     -13.154  10.980  23.224  1.00 91.25           C  
ATOM   2928 HG21 VAL A 184     -13.599  11.344  22.297  1.00 91.25           H  
ATOM   2929 HG22 VAL A 184     -13.567  11.557  24.052  1.00 91.25           H  
ATOM   2930 HG23 VAL A 184     -12.078  11.145  23.173  1.00 91.25           H  
ATOM   2931  N   GLN A 185     -12.744   6.542  24.518  1.00 87.16           N  
ATOM   2932  H   GLN A 185     -11.919   6.714  23.962  1.00 87.16           H  
ATOM   2933  CA  GLN A 185     -13.171   5.153  24.740  1.00 87.16           C  
ATOM   2934  HA  GLN A 185     -14.257   5.136  24.834  1.00 87.16           H  
ATOM   2935  C   GLN A 185     -12.622   4.556  26.041  1.00 87.16           C  
ATOM   2936  CB  GLN A 185     -12.796   4.254  23.555  1.00 87.16           C  
ATOM   2937  HB2 GLN A 185     -13.193   3.258  23.747  1.00 87.16           H  
ATOM   2938  HB3 GLN A 185     -11.711   4.169  23.491  1.00 87.16           H  
ATOM   2939  O   GLN A 185     -13.202   3.594  26.540  1.00 87.16           O  
ATOM   2940  CG  GLN A 185     -13.356   4.743  22.213  1.00 87.16           C  
ATOM   2941  HG2 GLN A 185     -12.886   5.687  21.935  1.00 87.16           H  
ATOM   2942  HG3 GLN A 185     -14.430   4.903  22.303  1.00 87.16           H  
ATOM   2943  CD  GLN A 185     -13.076   3.722  21.123  1.00 87.16           C  
ATOM   2944  NE2 GLN A 185     -14.061   2.976  20.668  1.00 87.16           N  
ATOM   2945 HE21 GLN A 185     -14.992   3.110  21.035  1.00 87.16           H  
ATOM   2946 HE22 GLN A 185     -13.823   2.234  20.025  1.00 87.16           H  
ATOM   2947  OE1 GLN A 185     -11.956   3.542  20.682  1.00 87.16           O  
ATOM   2948  N   GLY A 186     -11.525   5.104  26.577  1.00 83.68           N  
ATOM   2949  H   GLY A 186     -11.072   5.871  26.101  1.00 83.68           H  
ATOM   2950  CA  GLY A 186     -11.006   4.746  27.898  1.00 83.68           C  
ATOM   2951  HA2 GLY A 186     -11.076   3.668  28.048  1.00 83.68           H  
ATOM   2952  HA3 GLY A 186      -9.958   5.036  27.964  1.00 83.68           H  
ATOM   2953  C   GLY A 186     -11.747   5.423  29.051  1.00 83.68           C  
ATOM   2954  O   GLY A 186     -11.627   4.965  30.179  1.00 83.68           O  
ATOM   2955  N   GLY A 187     -12.534   6.474  28.784  1.00 85.74           N  
ATOM   2956  H   GLY A 187     -12.596   6.811  27.833  1.00 85.74           H  
ATOM   2957  CA  GLY A 187     -13.191   7.257  29.836  1.00 85.74           C  
ATOM   2958  HA2 GLY A 187     -13.720   6.587  30.514  1.00 85.74           H  
ATOM   2959  HA3 GLY A 187     -13.907   7.938  29.376  1.00 85.74           H  
ATOM   2960  C   GLY A 187     -12.204   8.091  30.660  1.00 85.74           C  
ATOM   2961  O   GLY A 187     -12.441   8.349  31.835  1.00 85.74           O  
ATOM   2962  N   GLU A 188     -11.093   8.495  30.046  1.00 92.86           N  
ATOM   2963  H   GLU A 188     -11.040   8.364  29.046  1.00 92.86           H  
ATOM   2964  CA  GLU A 188      -9.934   9.095  30.705  1.00 92.86           C  
ATOM   2965  HA  GLU A 188     -10.041   9.017  31.787  1.00 92.86           H  
ATOM   2966  C   GLU A 188      -9.800  10.573  30.349  1.00 92.86           C  
ATOM   2967  CB  GLU A 188      -8.673   8.332  30.274  1.00 92.86           C  
ATOM   2968  HB2 GLU A 188      -8.669   8.242  29.188  1.00 92.86           H  
ATOM   2969  HB3 GLU A 188      -7.777   8.883  30.559  1.00 92.86           H  
ATOM   2970  O   GLU A 188     -10.203  11.007  29.268  1.00 92.86           O  
ATOM   2971  CG  GLU A 188      -8.637   6.928  30.890  1.00 92.86           C  
ATOM   2972  HG2 GLU A 188      -9.599   6.436  30.743  1.00 92.86           H  
ATOM   2973  HG3 GLU A 188      -7.904   6.337  30.340  1.00 92.86           H  
ATOM   2974  CD  GLU A 188      -8.287   6.928  32.384  1.00 92.86           C  
ATOM   2975  OE1 GLU A 188      -8.144   5.810  32.918  1.00 92.86           O  
ATOM   2976  OE2 GLU A 188      -8.053   8.031  32.942  1.00 92.86           O  
ATOM   2977  N   THR A 189      -9.168  11.372  31.212  1.00 94.18           N  
ATOM   2978  H   THR A 189      -8.808  10.973  32.068  1.00 94.18           H  
ATOM   2979  CA  THR A 189      -8.839  12.751  30.820  1.00 94.18           C  
ATOM   2980  HA  THR A 189      -9.728  13.165  30.344  1.00 94.18           H  
ATOM   2981  C   THR A 189      -7.720  12.756  29.778  1.00 94.18           C  
ATOM   2982  CB  THR A 189      -8.505  13.694  31.984  1.00 94.18           C  
ATOM   2983  HB  THR A 189      -8.611  14.709  31.601  1.00 94.18           H  
ATOM   2984  O   THR A 189      -6.795  11.941  29.823  1.00 94.18           O  
ATOM   2985  CG2 THR A 189      -9.452  13.564  33.174  1.00 94.18           C  
ATOM   2986 HG21 THR A 189      -9.340  12.587  33.645  1.00 94.18           H  
ATOM   2987 HG22 THR A 189      -9.224  14.338  33.907  1.00 94.18           H  
ATOM   2988 HG23 THR A 189     -10.482  13.683  32.840  1.00 94.18           H  
ATOM   2989  OG1 THR A 189      -7.169  13.569  32.416  1.00 94.18           O  
ATOM   2990  HG1 THR A 189      -7.059  12.751  32.907  1.00 94.18           H  
ATOM   2991  N   MET A 190      -7.749  13.722  28.854  1.00 95.77           N  
ATOM   2992  H   MET A 190      -8.560  14.321  28.796  1.00 95.77           H  
ATOM   2993  CA  MET A 190      -6.680  13.859  27.859  1.00 95.77           C  
ATOM   2994  HA  MET A 190      -6.625  12.930  27.290  1.00 95.77           H  
ATOM   2995  C   MET A 190      -5.312  14.067  28.521  1.00 95.77           C  
ATOM   2996  CB  MET A 190      -7.020  14.997  26.893  1.00 95.77           C  
ATOM   2997  HB2 MET A 190      -6.951  15.956  27.407  1.00 95.77           H  
ATOM   2998  HB3 MET A 190      -8.047  14.861  26.556  1.00 95.77           H  
ATOM   2999  O   MET A 190      -4.317  13.540  28.037  1.00 95.77           O  
ATOM   3000  CG  MET A 190      -6.086  15.003  25.677  1.00 95.77           C  
ATOM   3001  HG2 MET A 190      -5.084  15.272  26.010  1.00 95.77           H  
ATOM   3002  HG3 MET A 190      -6.044  14.000  25.253  1.00 95.77           H  
ATOM   3003  SD  MET A 190      -6.587  16.154  24.372  1.00 95.77           S  
ATOM   3004  CE  MET A 190      -8.006  15.229  23.721  1.00 95.77           C  
ATOM   3005  HE1 MET A 190      -7.662  14.308  23.250  1.00 95.77           H  
ATOM   3006  HE2 MET A 190      -8.526  15.835  22.979  1.00 95.77           H  
ATOM   3007  HE3 MET A 190      -8.711  14.987  24.516  1.00 95.77           H  
ATOM   3008  N   ASN A 191      -5.261  14.764  29.661  1.00 96.09           N  
ATOM   3009  H   ASN A 191      -6.126  15.097  30.062  1.00 96.09           H  
ATOM   3010  CA  ASN A 191      -4.029  14.950  30.421  1.00 96.09           C  
ATOM   3011  HA  ASN A 191      -3.262  15.338  29.751  1.00 96.09           H  
ATOM   3012  C   ASN A 191      -3.486  13.626  30.991  1.00 96.09           C  
ATOM   3013  CB  ASN A 191      -4.272  15.997  31.516  1.00 96.09           C  
ATOM   3014  HB2 ASN A 191      -4.640  16.921  31.072  1.00 96.09           H  
ATOM   3015  HB3 ASN A 191      -5.011  15.629  32.228  1.00 96.09           H  
ATOM   3016  O   ASN A 191      -2.291  13.369  30.860  1.00 96.09           O  
ATOM   3017  CG  ASN A 191      -2.975  16.313  32.236  1.00 96.09           C  
ATOM   3018  ND2 ASN A 191      -2.850  15.936  33.486  1.00 96.09           N  
ATOM   3019 HD21 ASN A 191      -1.930  16.019  33.894  1.00 96.09           H  
ATOM   3020 HD22 ASN A 191      -3.576  15.399  33.939  1.00 96.09           H  
ATOM   3021  OD1 ASN A 191      -2.050  16.865  31.665  1.00 96.09           O  
ATOM   3022  N   SER A 192      -4.348  12.766  31.548  1.00 95.55           N  
ATOM   3023  H   SER A 192      -5.319  13.027  31.643  1.00 95.55           H  
ATOM   3024  CA  SER A 192      -3.958  11.430  32.031  1.00 95.55           C  
ATOM   3025  HA  SER A 192      -3.214  11.537  32.820  1.00 95.55           H  
ATOM   3026  C   SER A 192      -3.340  10.592  30.906  1.00 95.55           C  
ATOM   3027  CB  SER A 192      -5.165  10.666  32.603  1.00 95.55           C  
ATOM   3028  HB2 SER A 192      -5.875  10.447  31.805  1.00 95.55           H  
ATOM   3029  HB3 SER A 192      -4.815   9.719  33.013  1.00 95.55           H  
ATOM   3030  O   SER A 192      -2.259  10.024  31.065  1.00 95.55           O  
ATOM   3031  OG  SER A 192      -5.833  11.390  33.622  1.00 95.55           O  
ATOM   3032  HG  SER A 192      -6.282  10.733  34.160  1.00 95.55           H  
ATOM   3033  N   VAL A 193      -3.977  10.592  29.728  1.00 96.92           N  
ATOM   3034  H   VAL A 193      -4.867  11.065  29.677  1.00 96.92           H  
ATOM   3035  CA  VAL A 193      -3.480   9.891  28.532  1.00 96.92           C  
ATOM   3036  HA  VAL A 193      -3.299   8.848  28.794  1.00 96.92           H  
ATOM   3037  C   VAL A 193      -2.141  10.468  28.056  1.00 96.92           C  
ATOM   3038  CB  VAL A 193      -4.545   9.928  27.415  1.00 96.92           C  
ATOM   3039  HB  VAL A 193      -4.841  10.962  27.237  1.00 96.92           H  
ATOM   3040  O   VAL A 193      -1.224   9.713  27.738  1.00 96.92           O  
ATOM   3041  CG1 VAL A 193      -4.046   9.349  26.085  1.00 96.92           C  
ATOM   3042 HG11 VAL A 193      -3.239   9.966  25.690  1.00 96.92           H  
ATOM   3043 HG12 VAL A 193      -3.692   8.328  26.229  1.00 96.92           H  
ATOM   3044 HG13 VAL A 193      -4.858   9.356  25.358  1.00 96.92           H  
ATOM   3045  CG2 VAL A 193      -5.790   9.133  27.826  1.00 96.92           C  
ATOM   3046 HG21 VAL A 193      -6.246   9.571  28.714  1.00 96.92           H  
ATOM   3047 HG22 VAL A 193      -5.522   8.100  28.046  1.00 96.92           H  
ATOM   3048 HG23 VAL A 193      -6.526   9.143  27.022  1.00 96.92           H  
ATOM   3049  N   ILE A 194      -1.986  11.796  28.034  1.00 96.96           N  
ATOM   3050  H   ILE A 194      -2.774  12.369  28.299  1.00 96.96           H  
ATOM   3051  CA  ILE A 194      -0.730  12.467  27.654  1.00 96.96           C  
ATOM   3052  HA  ILE A 194      -0.439  12.135  26.657  1.00 96.96           H  
ATOM   3053  C   ILE A 194       0.407  12.081  28.599  1.00 96.96           C  
ATOM   3054  CB  ILE A 194      -0.923  14.000  27.626  1.00 96.96           C  
ATOM   3055  HB  ILE A 194      -1.448  14.291  28.536  1.00 96.96           H  
ATOM   3056  O   ILE A 194       1.495  11.760  28.124  1.00 96.96           O  
ATOM   3057  CG1 ILE A 194      -1.779  14.396  26.407  1.00 96.96           C  
ATOM   3058 HG12 ILE A 194      -2.617  13.710  26.289  1.00 96.96           H  
ATOM   3059 HG13 ILE A 194      -1.175  14.307  25.504  1.00 96.96           H  
ATOM   3060  CG2 ILE A 194       0.405  14.788  27.581  1.00 96.96           C  
ATOM   3061 HG21 ILE A 194       0.210  15.860  27.610  1.00 96.96           H  
ATOM   3062 HG22 ILE A 194       1.022  14.567  28.452  1.00 96.96           H  
ATOM   3063 HG23 ILE A 194       0.960  14.554  26.673  1.00 96.96           H  
ATOM   3064  CD1 ILE A 194      -2.335  15.822  26.530  1.00 96.96           C  
ATOM   3065 HD11 ILE A 194      -1.534  16.558  26.460  1.00 96.96           H  
ATOM   3066 HD12 ILE A 194      -3.047  16.010  25.725  1.00 96.96           H  
ATOM   3067 HD13 ILE A 194      -2.854  15.940  27.481  1.00 96.96           H  
ATOM   3068  N   GLN A 195       0.175  12.101  29.913  1.00 95.85           N  
ATOM   3069  H   GLN A 195      -0.744  12.362  30.241  1.00 95.85           H  
ATOM   3070  CA  GLN A 195       1.187  11.739  30.910  1.00 95.85           C  
ATOM   3071  HA  GLN A 195       2.064  12.373  30.780  1.00 95.85           H  
ATOM   3072  C   GLN A 195       1.649  10.292  30.716  1.00 95.85           C  
ATOM   3073  CB  GLN A 195       0.622  11.961  32.321  1.00 95.85           C  
ATOM   3074  HB2 GLN A 195      -0.365  11.504  32.395  1.00 95.85           H  
ATOM   3075  HB3 GLN A 195       1.278  11.477  33.044  1.00 95.85           H  
ATOM   3076  O   GLN A 195       2.846  10.036  30.604  1.00 95.85           O  
ATOM   3077  CG  GLN A 195       0.536  13.456  32.672  1.00 95.85           C  
ATOM   3078  HG2 GLN A 195       1.543  13.873  32.668  1.00 95.85           H  
ATOM   3079  HG3 GLN A 195      -0.049  13.990  31.923  1.00 95.85           H  
ATOM   3080  CD  GLN A 195      -0.091  13.716  34.039  1.00 95.85           C  
ATOM   3081  NE2 GLN A 195       0.044  14.910  34.577  1.00 95.85           N  
ATOM   3082 HE21 GLN A 195      -0.269  14.976  35.535  1.00 95.85           H  
ATOM   3083 HE22 GLN A 195       0.609  15.614  34.123  1.00 95.85           H  
ATOM   3084  OE1 GLN A 195      -0.709  12.873  34.662  1.00 95.85           O  
ATOM   3085  N   ALA A 196       0.707   9.368  30.544  1.00 96.03           N  
ATOM   3086  H   ALA A 196      -0.262   9.631  30.657  1.00 96.03           H  
ATOM   3087  CA  ALA A 196       1.007   7.959  30.326  1.00 96.03           C  
ATOM   3088  HA  ALA A 196       1.606   7.594  31.161  1.00 96.03           H  
ATOM   3089  C   ALA A 196       1.782   7.688  29.028  1.00 96.03           C  
ATOM   3090  CB  ALA A 196      -0.332   7.239  30.312  1.00 96.03           C  
ATOM   3091  HB1 ALA A 196      -0.900   7.522  31.198  1.00 96.03           H  
ATOM   3092  HB2 ALA A 196      -0.148   6.164  30.323  1.00 96.03           H  
ATOM   3093  HB3 ALA A 196      -0.907   7.505  29.425  1.00 96.03           H  
ATOM   3094  O   ALA A 196       2.772   6.950  29.002  1.00 96.03           O  
ATOM   3095  N   LEU A 197       1.357   8.313  27.927  1.00 97.16           N  
ATOM   3096  H   LEU A 197       0.526   8.883  27.994  1.00 97.16           H  
ATOM   3097  CA  LEU A 197       2.046   8.209  26.643  1.00 97.16           C  
ATOM   3098  HA  LEU A 197       2.230   7.156  26.428  1.00 97.16           H  
ATOM   3099  C   LEU A 197       3.420   8.888  26.682  1.00 97.16           C  
ATOM   3100  CB  LEU A 197       1.159   8.801  25.540  1.00 97.16           C  
ATOM   3101  HB2 LEU A 197       0.869   9.808  25.839  1.00 97.16           H  
ATOM   3102  HB3 LEU A 197       1.744   8.879  24.624  1.00 97.16           H  
ATOM   3103  O   LEU A 197       4.343   8.407  26.029  1.00 97.16           O  
ATOM   3104  CG  LEU A 197      -0.114   7.989  25.236  1.00 97.16           C  
ATOM   3105  HG  LEU A 197      -0.716   7.860  26.135  1.00 97.16           H  
ATOM   3106  CD1 LEU A 197      -0.928   8.757  24.201  1.00 97.16           C  
ATOM   3107 HD11 LEU A 197      -0.351   8.891  23.286  1.00 97.16           H  
ATOM   3108 HD12 LEU A 197      -1.173   9.734  24.620  1.00 97.16           H  
ATOM   3109 HD13 LEU A 197      -1.855   8.224  23.989  1.00 97.16           H  
ATOM   3110  CD2 LEU A 197       0.189   6.605  24.667  1.00 97.16           C  
ATOM   3111 HD21 LEU A 197       0.646   5.985  25.438  1.00 97.16           H  
ATOM   3112 HD22 LEU A 197      -0.740   6.127  24.356  1.00 97.16           H  
ATOM   3113 HD23 LEU A 197       0.862   6.700  23.815  1.00 97.16           H  
ATOM   3114  N   THR A 198       3.590   9.952  27.470  1.00 95.27           N  
ATOM   3115  H   THR A 198       2.790  10.305  27.975  1.00 95.27           H  
ATOM   3116  CA  THR A 198       4.895  10.593  27.693  1.00 95.27           C  
ATOM   3117  HA  THR A 198       5.322  10.860  26.726  1.00 95.27           H  
ATOM   3118  C   THR A 198       5.858   9.618  28.365  1.00 95.27           C  
ATOM   3119  CB  THR A 198       4.769  11.886  28.512  1.00 95.27           C  
ATOM   3120  HB  THR A 198       4.327  11.676  29.486  1.00 95.27           H  
ATOM   3121  O   THR A 198       6.976   9.463  27.879  1.00 95.27           O  
ATOM   3122  CG2 THR A 198       6.114  12.583  28.726  1.00 95.27           C  
ATOM   3123 HG21 THR A 198       6.758  11.977  29.362  1.00 95.27           H  
ATOM   3124 HG22 THR A 198       6.603  12.751  27.766  1.00 95.27           H  
ATOM   3125 HG23 THR A 198       5.951  13.542  29.218  1.00 95.27           H  
ATOM   3126  OG1 THR A 198       3.947  12.796  27.816  1.00 95.27           O  
ATOM   3127  HG1 THR A 198       3.054  12.449  27.864  1.00 95.27           H  
ATOM   3128  N   SER A 199       5.422   8.879  29.390  1.00 93.84           N  
ATOM   3129  H   SER A 199       4.526   9.090  29.807  1.00 93.84           H  
ATOM   3130  CA  SER A 199       6.225   7.827  30.037  1.00 93.84           C  
ATOM   3131  HA  SER A 199       7.130   8.281  30.443  1.00 93.84           H  
ATOM   3132  C   SER A 199       6.658   6.732  29.048  1.00 93.84           C  
ATOM   3133  CB  SER A 199       5.445   7.222  31.215  1.00 93.84           C  
ATOM   3134  HB2 SER A 199       6.068   6.486  31.722  1.00 93.84           H  
ATOM   3135  HB3 SER A 199       4.538   6.735  30.854  1.00 93.84           H  
ATOM   3136  O   SER A 199       7.835   6.361  28.996  1.00 93.84           O  
ATOM   3137  OG  SER A 199       5.098   8.242  32.128  1.00 93.84           O  
ATOM   3138  HG  SER A 199       4.452   7.904  32.753  1.00 93.84           H  
ATOM   3139  N   LEU A 200       5.749   6.274  28.173  1.00 93.08           N  
ATOM   3140  H   LEU A 200       4.798   6.598  28.276  1.00 93.08           H  
ATOM   3141  CA  LEU A 200       6.081   5.348  27.076  1.00 93.08           C  
ATOM   3142  HA  LEU A 200       6.582   4.477  27.500  1.00 93.08           H  
ATOM   3143  C   LEU A 200       7.060   5.957  26.056  1.00 93.08           C  
ATOM   3144  CB  LEU A 200       4.789   4.907  26.357  1.00 93.08           C  
ATOM   3145  HB2 LEU A 200       5.038   4.579  25.348  1.00 93.08           H  
ATOM   3146  HB3 LEU A 200       4.130   5.771  26.261  1.00 93.08           H  
ATOM   3147  O   LEU A 200       7.965   5.271  25.574  1.00 93.08           O  
ATOM   3148  CG  LEU A 200       4.023   3.766  27.047  1.00 93.08           C  
ATOM   3149  HG  LEU A 200       3.869   4.004  28.100  1.00 93.08           H  
ATOM   3150  CD1 LEU A 200       2.662   3.591  26.377  1.00 93.08           C  
ATOM   3151 HD11 LEU A 200       2.783   3.391  25.313  1.00 93.08           H  
ATOM   3152 HD12 LEU A 200       2.127   2.767  26.849  1.00 93.08           H  
ATOM   3153 HD13 LEU A 200       2.078   4.501  26.521  1.00 93.08           H  
ATOM   3154  CD2 LEU A 200       4.764   2.430  26.912  1.00 93.08           C  
ATOM   3155 HD21 LEU A 200       4.875   2.162  25.862  1.00 93.08           H  
ATOM   3156 HD22 LEU A 200       4.197   1.651  27.424  1.00 93.08           H  
ATOM   3157 HD23 LEU A 200       5.750   2.491  27.373  1.00 93.08           H  
ATOM   3158  N   GLY A 201       6.892   7.238  25.721  1.00 91.56           N  
ATOM   3159  H   GLY A 201       6.119   7.733  26.143  1.00 91.56           H  
ATOM   3160  CA  GLY A 201       7.771   7.985  24.823  1.00 91.56           C  
ATOM   3161  HA2 GLY A 201       7.817   7.488  23.853  1.00 91.56           H  
ATOM   3162  HA3 GLY A 201       7.363   8.987  24.690  1.00 91.56           H  
ATOM   3163  C   GLY A 201       9.186   8.124  25.382  1.00 91.56           C  
ATOM   3164  O   GLY A 201      10.153   7.840  24.675  1.00 91.56           O  
ATOM   3165  N   LEU A 202       9.312   8.489  26.660  1.00 91.57           N  
ATOM   3166  H   LEU A 202       8.470   8.713  27.171  1.00 91.57           H  
ATOM   3167  CA  LEU A 202      10.586   8.591  27.372  1.00 91.57           C  
ATOM   3168  HA  LEU A 202      11.232   9.297  26.851  1.00 91.57           H  
ATOM   3169  C   LEU A 202      11.311   7.246  27.384  1.00 91.57           C  
ATOM   3170  CB  LEU A 202      10.341   9.085  28.809  1.00 91.57           C  
ATOM   3171  HB2 LEU A 202       9.550   8.483  29.255  1.00 91.57           H  
ATOM   3172  HB3 LEU A 202      11.246   8.923  29.395  1.00 91.57           H  
ATOM   3173  O   LEU A 202      12.489   7.183  27.036  1.00 91.57           O  
ATOM   3174  CG  LEU A 202       9.959  10.572  28.921  1.00 91.57           C  
ATOM   3175  HG  LEU A 202       9.112  10.793  28.271  1.00 91.57           H  
ATOM   3176  CD1 LEU A 202       9.561  10.882  30.363  1.00 91.57           C  
ATOM   3177 HD11 LEU A 202      10.390  10.677  31.039  1.00 91.57           H  
ATOM   3178 HD12 LEU A 202       9.277  11.931  30.450  1.00 91.57           H  
ATOM   3179 HD13 LEU A 202       8.705  10.271  30.648  1.00 91.57           H  
ATOM   3180  CD2 LEU A 202      11.117  11.496  28.532  1.00 91.57           C  
ATOM   3181 HD21 LEU A 202      11.353  11.385  27.473  1.00 91.57           H  
ATOM   3182 HD22 LEU A 202      11.998  11.269  29.132  1.00 91.57           H  
ATOM   3183 HD23 LEU A 202      10.827  12.532  28.705  1.00 91.57           H  
ATOM   3184  N   LEU A 203      10.606   6.148  27.664  1.00 91.98           N  
ATOM   3185  H   LEU A 203       9.653   6.252  27.982  1.00 91.98           H  
ATOM   3186  CA  LEU A 203      11.183   4.808  27.568  1.00 91.98           C  
ATOM   3187  HA  LEU A 203      12.051   4.774  28.228  1.00 91.98           H  
ATOM   3188  C   LEU A 203      11.663   4.482  26.141  1.00 91.98           C  
ATOM   3189  CB  LEU A 203      10.133   3.805  28.058  1.00 91.98           C  
ATOM   3190  HB2 LEU A 203       9.786   4.106  29.047  1.00 91.98           H  
ATOM   3191  HB3 LEU A 203       9.277   3.828  27.383  1.00 91.98           H  
ATOM   3192  O   LEU A 203      12.725   3.882  25.950  1.00 91.98           O  
ATOM   3193  CG  LEU A 203      10.674   2.372  28.136  1.00 91.98           C  
ATOM   3194  HG  LEU A 203      11.026   2.050  27.156  1.00 91.98           H  
ATOM   3195  CD1 LEU A 203      11.819   2.243  29.143  1.00 91.98           C  
ATOM   3196 HD11 LEU A 203      11.542   2.733  30.077  1.00 91.98           H  
ATOM   3197 HD12 LEU A 203      12.722   2.706  28.746  1.00 91.98           H  
ATOM   3198 HD13 LEU A 203      12.018   1.193  29.355  1.00 91.98           H  
ATOM   3199  CD2 LEU A 203       9.557   1.436  28.559  1.00 91.98           C  
ATOM   3200 HD21 LEU A 203       8.693   1.554  27.905  1.00 91.98           H  
ATOM   3201 HD22 LEU A 203       9.927   0.414  28.487  1.00 91.98           H  
ATOM   3202 HD23 LEU A 203       9.254   1.649  29.584  1.00 91.98           H  
ATOM   3203  N   TYR A 204      10.924   4.937  25.125  1.00 92.26           N  
ATOM   3204  H   TYR A 204      10.059   5.411  25.344  1.00 92.26           H  
ATOM   3205  CA  TYR A 204      11.282   4.762  23.717  1.00 92.26           C  
ATOM   3206  HA  TYR A 204      11.496   3.700  23.599  1.00 92.26           H  
ATOM   3207  C   TYR A 204      12.548   5.527  23.279  1.00 92.26           C  
ATOM   3208  CB  TYR A 204      10.067   5.042  22.834  1.00 92.26           C  
ATOM   3209  HB2 TYR A 204       9.255   4.394  23.164  1.00 92.26           H  
ATOM   3210  HB3 TYR A 204       9.747   6.072  22.994  1.00 92.26           H  
ATOM   3211  O   TYR A 204      13.140   5.247  22.225  1.00 92.26           O  
ATOM   3212  CG  TYR A 204      10.271   4.823  21.345  1.00 92.26           C  
ATOM   3213  CD1 TYR A 204       9.737   5.757  20.447  1.00 92.26           C  
ATOM   3214  HD1 TYR A 204       9.173   6.587  20.845  1.00 92.26           H  
ATOM   3215  CD2 TYR A 204      10.976   3.712  20.844  1.00 92.26           C  
ATOM   3216  HD2 TYR A 204      11.415   2.998  21.525  1.00 92.26           H  
ATOM   3217  CE1 TYR A 204       9.876   5.588  19.058  1.00 92.26           C  
ATOM   3218  HE1 TYR A 204       9.424   6.299  18.382  1.00 92.26           H  
ATOM   3219  CE2 TYR A 204      11.174   3.574  19.458  1.00 92.26           C  
ATOM   3220  HE2 TYR A 204      11.812   2.786  19.087  1.00 92.26           H  
ATOM   3221  OH  TYR A 204      10.734   4.345  17.206  1.00 92.26           O  
ATOM   3222  HH  TYR A 204      10.197   4.994  16.746  1.00 92.26           H  
ATOM   3223  CZ  TYR A 204      10.587   4.484  18.552  1.00 92.26           C  
ATOM   3224  N   THR A 205      13.029   6.473  24.088  1.00 87.64           N  
ATOM   3225  H   THR A 205      12.506   6.717  24.917  1.00 87.64           H  
ATOM   3226  CA  THR A 205      14.323   7.125  23.845  1.00 87.64           C  
ATOM   3227  HA  THR A 205      14.365   7.417  22.796  1.00 87.64           H  
ATOM   3228  C   THR A 205      15.504   6.184  24.102  1.00 87.64           C  
ATOM   3229  CB  THR A 205      14.502   8.424  24.637  1.00 87.64           C  
ATOM   3230  HB  THR A 205      15.410   8.907  24.276  1.00 87.64           H  
ATOM   3231  O   THR A 205      16.534   6.334  23.445  1.00 87.64           O  
ATOM   3232  CG2 THR A 205      13.347   9.405  24.447  1.00 87.64           C  
ATOM   3233 HG21 THR A 205      13.204   9.616  23.388  1.00 87.64           H  
ATOM   3234 HG22 THR A 205      13.581  10.339  24.959  1.00 87.64           H  
ATOM   3235 HG23 THR A 205      12.424   9.002  24.863  1.00 87.64           H  
ATOM   3236  OG1 THR A 205      14.678   8.157  26.001  1.00 87.64           O  
ATOM   3237  HG1 THR A 205      13.836   7.914  26.394  1.00 87.64           H  
ATOM   3238  N   VAL A 206      15.340   5.160  24.953  1.00 88.30           N  
ATOM   3239  H   VAL A 206      14.462   5.106  25.449  1.00 88.30           H  
ATOM   3240  CA  VAL A 206      16.425   4.257  25.389  1.00 88.30           C  
ATOM   3241  HA  VAL A 206      17.356   4.584  24.925  1.00 88.30           H  
ATOM   3242  C   VAL A 206      16.257   2.793  24.968  1.00 88.30           C  
ATOM   3243  CB  VAL A 206      16.652   4.350  26.910  1.00 88.30           C  
ATOM   3244  HB  VAL A 206      17.444   3.649  27.175  1.00 88.30           H  
ATOM   3245  O   VAL A 206      17.260   2.091  24.845  1.00 88.30           O  
ATOM   3246  CG1 VAL A 206      17.125   5.749  27.315  1.00 88.30           C  
ATOM   3247 HG11 VAL A 206      17.992   6.038  26.720  1.00 88.30           H  
ATOM   3248 HG12 VAL A 206      17.406   5.752  28.368  1.00 88.30           H  
ATOM   3249 HG13 VAL A 206      16.331   6.481  27.167  1.00 88.30           H  
ATOM   3250  CG2 VAL A 206      15.412   3.994  27.738  1.00 88.30           C  
ATOM   3251 HG21 VAL A 206      15.040   3.005  27.470  1.00 88.30           H  
ATOM   3252 HG22 VAL A 206      14.627   4.735  27.587  1.00 88.30           H  
ATOM   3253 HG23 VAL A 206      15.674   3.988  28.796  1.00 88.30           H  
ATOM   3254  N   LYS A 207      15.034   2.321  24.690  1.00 88.83           N  
ATOM   3255  H   LYS A 207      14.242   2.925  24.859  1.00 88.83           H  
ATOM   3256  CA  LYS A 207      14.762   0.972  24.146  1.00 88.83           C  
ATOM   3257  HA  LYS A 207      15.563   0.708  23.455  1.00 88.83           H  
ATOM   3258  C   LYS A 207      13.451   0.934  23.362  1.00 88.83           C  
ATOM   3259  CB  LYS A 207      14.746  -0.057  25.291  1.00 88.83           C  
ATOM   3260  HB2 LYS A 207      14.610  -1.052  24.868  1.00 88.83           H  
ATOM   3261  HB3 LYS A 207      15.714  -0.041  25.793  1.00 88.83           H  
ATOM   3262  O   LYS A 207      12.681   1.874  23.429  1.00 88.83           O  
ATOM   3263  CG  LYS A 207      13.643   0.204  26.333  1.00 88.83           C  
ATOM   3264  HG2 LYS A 207      13.810   1.178  26.794  1.00 88.83           H  
ATOM   3265  HG3 LYS A 207      12.666   0.227  25.850  1.00 88.83           H  
ATOM   3266  CD  LYS A 207      13.614  -0.847  27.449  1.00 88.83           C  
ATOM   3267  HD2 LYS A 207      14.610  -0.970  27.876  1.00 88.83           H  
ATOM   3268  HD3 LYS A 207      12.950  -0.478  28.230  1.00 88.83           H  
ATOM   3269  CE  LYS A 207      13.072  -2.195  26.961  1.00 88.83           C  
ATOM   3270  HE2 LYS A 207      13.829  -2.702  26.363  1.00 88.83           H  
ATOM   3271  HE3 LYS A 207      12.204  -2.006  26.328  1.00 88.83           H  
ATOM   3272  NZ  LYS A 207      12.633  -3.042  28.096  1.00 88.83           N  
ATOM   3273  HZ1 LYS A 207      12.208  -3.899  27.772  1.00 88.83           H  
ATOM   3274  HZ2 LYS A 207      13.342  -3.203  28.797  1.00 88.83           H  
ATOM   3275  HZ3 LYS A 207      11.844  -2.609  28.554  1.00 88.83           H  
ATOM   3276  N   TYR A 208      13.143  -0.152  22.652  1.00 89.93           N  
ATOM   3277  H   TYR A 208      13.788  -0.929  22.657  1.00 89.93           H  
ATOM   3278  CA  TYR A 208      11.753  -0.401  22.248  1.00 89.93           C  
ATOM   3279  HA  TYR A 208      11.313   0.525  21.878  1.00 89.93           H  
ATOM   3280  C   TYR A 208      10.954  -0.883  23.467  1.00 89.93           C  
ATOM   3281  CB  TYR A 208      11.680  -1.435  21.118  1.00 89.93           C  
ATOM   3282  HB2 TYR A 208      10.650  -1.783  21.041  1.00 89.93           H  
ATOM   3283  HB3 TYR A 208      12.293  -2.299  21.376  1.00 89.93           H  
ATOM   3284  O   TYR A 208      11.345  -1.906  24.038  1.00 89.93           O  
ATOM   3285  CG  TYR A 208      12.075  -0.900  19.758  1.00 89.93           C  
ATOM   3286  CD1 TYR A 208      11.330   0.149  19.186  1.00 89.93           C  
ATOM   3287  HD1 TYR A 208      10.490   0.568  19.720  1.00 89.93           H  
ATOM   3288  CD2 TYR A 208      13.140  -1.481  19.043  1.00 89.93           C  
ATOM   3289  HD2 TYR A 208      13.684  -2.311  19.469  1.00 89.93           H  
ATOM   3290  CE1 TYR A 208      11.655   0.631  17.907  1.00 89.93           C  
ATOM   3291  HE1 TYR A 208      11.066   1.418  17.461  1.00 89.93           H  
ATOM   3292  CE2 TYR A 208      13.476  -0.987  17.768  1.00 89.93           C  
ATOM   3293  HE2 TYR A 208      14.273  -1.434  17.193  1.00 89.93           H  
ATOM   3294  OH  TYR A 208      13.041   0.536  15.979  1.00 89.93           O  
ATOM   3295  HH  TYR A 208      12.423   1.221  15.713  1.00 89.93           H  
ATOM   3296  CZ  TYR A 208      12.739   0.073  17.210  1.00 89.93           C  
ATOM   3297  N   PRO A 209       9.869  -0.192  23.872  1.00 87.86           N  
ATOM   3298  CA  PRO A 209       8.977  -0.701  24.907  1.00 87.86           C  
ATOM   3299  HA  PRO A 209       9.544  -0.823  25.830  1.00 87.86           H  
ATOM   3300  C   PRO A 209       8.374  -2.044  24.486  1.00 87.86           C  
ATOM   3301  CB  PRO A 209       7.908   0.379  25.117  1.00 87.86           C  
ATOM   3302  HB2 PRO A 209       7.054   0.200  24.463  1.00 87.86           H  
ATOM   3303  HB3 PRO A 209       7.583   0.432  26.156  1.00 87.86           H  
ATOM   3304  O   PRO A 209       7.996  -2.222  23.326  1.00 87.86           O  
ATOM   3305  CG  PRO A 209       8.633   1.650  24.675  1.00 87.86           C  
ATOM   3306  HG2 PRO A 209       7.949   2.455  24.406  1.00 87.86           H  
ATOM   3307  HG3 PRO A 209       9.312   1.985  25.460  1.00 87.86           H  
ATOM   3308  CD  PRO A 209       9.439   1.145  23.483  1.00 87.86           C  
ATOM   3309  HD2 PRO A 209      10.277   1.818  23.299  1.00 87.86           H  
ATOM   3310  HD3 PRO A 209       8.801   1.082  22.601  1.00 87.86           H  
ATOM   3311  N   ASN A 210       8.293  -2.984  25.422  1.00 86.66           N  
ATOM   3312  H   ASN A 210       8.664  -2.766  26.336  1.00 86.66           H  
ATOM   3313  CA  ASN A 210       7.682  -4.301  25.238  1.00 86.66           C  
ATOM   3314  HA  ASN A 210       7.280  -4.370  24.227  1.00 86.66           H  
ATOM   3315  C   ASN A 210       6.482  -4.493  26.189  1.00 86.66           C  
ATOM   3316  CB  ASN A 210       8.795  -5.360  25.368  1.00 86.66           C  
ATOM   3317  HB2 ASN A 210       8.408  -6.335  25.070  1.00 86.66           H  
ATOM   3318  HB3 ASN A 210       9.603  -5.099  24.684  1.00 86.66           H  
ATOM   3319  O   ASN A 210       6.147  -3.597  26.963  1.00 86.66           O  
ATOM   3320  CG  ASN A 210       9.360  -5.491  26.772  1.00 86.66           C  
ATOM   3321  ND2 ASN A 210      10.601  -5.895  26.921  1.00 86.66           N  
ATOM   3322 HD21 ASN A 210      10.850  -6.147  27.867  1.00 86.66           H  
ATOM   3323 HD22 ASN A 210      11.133  -6.175  26.110  1.00 86.66           H  
ATOM   3324  OD1 ASN A 210       8.676  -5.327  27.764  1.00 86.66           O  
ATOM   3325  N   LEU A 211       5.834  -5.663  26.150  1.00 85.58           N  
ATOM   3326  H   LEU A 211       6.117  -6.366  25.482  1.00 85.58           H  
ATOM   3327  CA  LEU A 211       4.663  -5.940  26.994  1.00 85.58           C  
ATOM   3328  HA  LEU A 211       3.917  -5.165  26.820  1.00 85.58           H  
ATOM   3329  C   LEU A 211       4.972  -5.885  28.498  1.00 85.58           C  
ATOM   3330  CB  LEU A 211       4.054  -7.303  26.620  1.00 85.58           C  
ATOM   3331  HB2 LEU A 211       4.806  -8.079  26.767  1.00 85.58           H  
ATOM   3332  HB3 LEU A 211       3.235  -7.506  27.310  1.00 85.58           H  
ATOM   3333  O   LEU A 211       4.141  -5.411  29.260  1.00 85.58           O  
ATOM   3334  CG  LEU A 211       3.509  -7.405  25.183  1.00 85.58           C  
ATOM   3335  HG  LEU A 211       4.325  -7.258  24.475  1.00 85.58           H  
ATOM   3336  CD1 LEU A 211       2.921  -8.797  24.964  1.00 85.58           C  
ATOM   3337 HD11 LEU A 211       2.124  -8.996  25.680  1.00 85.58           H  
ATOM   3338 HD12 LEU A 211       3.705  -9.547  25.070  1.00 85.58           H  
ATOM   3339 HD13 LEU A 211       2.526  -8.876  23.951  1.00 85.58           H  
ATOM   3340  CD2 LEU A 211       2.422  -6.367  24.897  1.00 85.58           C  
ATOM   3341 HD21 LEU A 211       2.844  -5.362  24.908  1.00 85.58           H  
ATOM   3342 HD22 LEU A 211       1.634  -6.439  25.647  1.00 85.58           H  
ATOM   3343 HD23 LEU A 211       2.001  -6.551  23.908  1.00 85.58           H  
ATOM   3344  N   SER A 212       6.173  -6.291  28.925  1.00 89.12           N  
ATOM   3345  H   SER A 212       6.853  -6.596  28.244  1.00 89.12           H  
ATOM   3346  CA  SER A 212       6.568  -6.200  30.339  1.00 89.12           C  
ATOM   3347  HA  SER A 212       5.754  -6.606  30.939  1.00 89.12           H  
ATOM   3348  C   SER A 212       6.781  -4.757  30.804  1.00 89.12           C  
ATOM   3349  CB  SER A 212       7.813  -7.050  30.621  1.00 89.12           C  
ATOM   3350  HB2 SER A 212       7.955  -7.112  31.700  1.00 89.12           H  
ATOM   3351  HB3 SER A 212       7.640  -8.060  30.247  1.00 89.12           H  
ATOM   3352  O   SER A 212       6.472  -4.430  31.947  1.00 89.12           O  
ATOM   3353  OG  SER A 212       9.000  -6.536  30.040  1.00 89.12           O  
ATOM   3354  HG  SER A 212       8.771  -6.015  29.266  1.00 89.12           H  
ATOM   3355  N   ASP A 213       7.278  -3.882  29.924  1.00 90.60           N  
ATOM   3356  H   ASP A 213       7.494  -4.199  28.990  1.00 90.60           H  
ATOM   3357  CA  ASP A 213       7.393  -2.456  30.222  1.00 90.60           C  
ATOM   3358  HA  ASP A 213       7.889  -2.326  31.184  1.00 90.60           H  
ATOM   3359  C   ASP A 213       6.001  -1.807  30.306  1.00 90.60           C  
ATOM   3360  CB  ASP A 213       8.215  -1.736  29.147  1.00 90.60           C  
ATOM   3361  HB2 ASP A 213       8.291  -0.697  29.468  1.00 90.60           H  
ATOM   3362  HB3 ASP A 213       7.659  -1.743  28.209  1.00 90.60           H  
ATOM   3363  O   ASP A 213       5.743  -1.014  31.209  1.00 90.60           O  
ATOM   3364  CG  ASP A 213       9.628  -2.276  28.882  1.00 90.60           C  
ATOM   3365  OD1 ASP A 213      10.457  -2.463  29.800  1.00 90.60           O  
ATOM   3366  OD2 ASP A 213       9.981  -2.445  27.691  1.00 90.60           O  
ATOM   3367  N   LEU A 214       5.095  -2.178  29.390  1.00 89.84           N  
ATOM   3368  H   LEU A 214       5.383  -2.831  28.676  1.00 89.84           H  
ATOM   3369  CA  LEU A 214       3.702  -1.726  29.392  1.00 89.84           C  
ATOM   3370  HA  LEU A 214       3.698  -0.636  29.379  1.00 89.84           H  
ATOM   3371  C   LEU A 214       2.972  -2.168  30.668  1.00 89.84           C  
ATOM   3372  CB  LEU A 214       2.997  -2.248  28.123  1.00 89.84           C  
ATOM   3373  HB2 LEU A 214       3.542  -1.899  27.246  1.00 89.84           H  
ATOM   3374  HB3 LEU A 214       3.039  -3.337  28.132  1.00 89.84           H  
ATOM   3375  O   LEU A 214       2.316  -1.343  31.295  1.00 89.84           O  
ATOM   3376  CG  LEU A 214       1.516  -1.830  28.000  1.00 89.84           C  
ATOM   3377  HG  LEU A 214       0.974  -2.131  28.896  1.00 89.84           H  
ATOM   3378  CD1 LEU A 214       1.363  -0.319  27.811  1.00 89.84           C  
ATOM   3379 HD11 LEU A 214       1.948   0.026  26.959  1.00 89.84           H  
ATOM   3380 HD12 LEU A 214       0.310  -0.084  27.652  1.00 89.84           H  
ATOM   3381 HD13 LEU A 214       1.684   0.196  28.716  1.00 89.84           H  
ATOM   3382  CD2 LEU A 214       0.872  -2.543  26.808  1.00 89.84           C  
ATOM   3383 HD21 LEU A 214      -0.192  -2.307  26.785  1.00 89.84           H  
ATOM   3384 HD22 LEU A 214       1.335  -2.236  25.870  1.00 89.84           H  
ATOM   3385 HD23 LEU A 214       0.972  -3.621  26.934  1.00 89.84           H  
ATOM   3386  N   ASP A 215       3.123  -3.430  31.083  1.00 89.84           N  
ATOM   3387  H   ASP A 215       3.620  -4.075  30.486  1.00 89.84           H  
ATOM   3388  CA  ASP A 215       2.507  -3.967  32.306  1.00 89.84           C  
ATOM   3389  HA  ASP A 215       1.428  -3.829  32.250  1.00 89.84           H  
ATOM   3390  C   ASP A 215       2.984  -3.222  33.568  1.00 89.84           C  
ATOM   3391  CB  ASP A 215       2.804  -5.480  32.429  1.00 89.84           C  
ATOM   3392  HB2 ASP A 215       3.860  -5.658  32.229  1.00 89.84           H  
ATOM   3393  HB3 ASP A 215       2.613  -5.782  33.459  1.00 89.84           H  
ATOM   3394  O   ASP A 215       2.206  -3.034  34.500  1.00 89.84           O  
ATOM   3395  CG  ASP A 215       1.946  -6.390  31.527  1.00 89.84           C  
ATOM   3396  OD1 ASP A 215       0.815  -6.016  31.144  1.00 89.84           O  
ATOM   3397  OD2 ASP A 215       2.342  -7.547  31.254  1.00 89.84           O  
ATOM   3398  N   ARG A 216       4.240  -2.749  33.598  1.00 93.16           N  
ATOM   3399  H   ARG A 216       4.828  -2.936  32.798  1.00 93.16           H  
ATOM   3400  CA  ARG A 216       4.759  -1.907  34.693  1.00 93.16           C  
ATOM   3401  HA  ARG A 216       4.437  -2.317  35.650  1.00 93.16           H  
ATOM   3402  C   ARG A 216       4.185  -0.496  34.653  1.00 93.16           C  
ATOM   3403  CB  ARG A 216       6.288  -1.849  34.661  1.00 93.16           C  
ATOM   3404  HB2 ARG A 216       6.619  -1.575  33.659  1.00 93.16           H  
ATOM   3405  HB3 ARG A 216       6.624  -1.079  35.355  1.00 93.16           H  
ATOM   3406  O   ARG A 216       3.683  -0.027  35.664  1.00 93.16           O  
ATOM   3407  CG  ARG A 216       6.916  -3.181  35.076  1.00 93.16           C  
ATOM   3408  HG2 ARG A 216       6.533  -3.987  34.450  1.00 93.16           H  
ATOM   3409  HG3 ARG A 216       6.666  -3.391  36.116  1.00 93.16           H  
ATOM   3410  CD  ARG A 216       8.434  -3.080  34.916  1.00 93.16           C  
ATOM   3411  HD2 ARG A 216       8.808  -2.328  35.612  1.00 93.16           H  
ATOM   3412  HD3 ARG A 216       8.651  -2.762  33.896  1.00 93.16           H  
ATOM   3413  NE  ARG A 216       9.093  -4.372  35.168  1.00 93.16           N  
ATOM   3414  HE  ARG A 216       8.481  -5.158  35.338  1.00 93.16           H  
ATOM   3415  NH1 ARG A 216      11.249  -3.622  34.957  1.00 93.16           N  
ATOM   3416 HH11 ARG A 216      10.880  -2.693  34.814  1.00 93.16           H  
ATOM   3417 HH12 ARG A 216      12.245  -3.788  34.960  1.00 93.16           H  
ATOM   3418  NH2 ARG A 216      10.860  -5.785  35.378  1.00 93.16           N  
ATOM   3419 HH21 ARG A 216      11.856  -5.941  35.442  1.00 93.16           H  
ATOM   3420 HH22 ARG A 216      10.212  -6.541  35.548  1.00 93.16           H  
ATOM   3421  CZ  ARG A 216      10.394  -4.586  35.164  1.00 93.16           C  
ATOM   3422  N   LEU A 217       4.212   0.159  33.492  1.00 93.09           N  
ATOM   3423  H   LEU A 217       4.630  -0.295  32.693  1.00 93.09           H  
ATOM   3424  CA  LEU A 217       3.670   1.517  33.338  1.00 93.09           C  
ATOM   3425  HA  LEU A 217       4.121   2.167  34.087  1.00 93.09           H  
ATOM   3426  C   LEU A 217       2.159   1.579  33.589  1.00 93.09           C  
ATOM   3427  CB  LEU A 217       3.997   2.040  31.931  1.00 93.09           C  
ATOM   3428  HB2 LEU A 217       3.405   2.937  31.750  1.00 93.09           H  
ATOM   3429  HB3 LEU A 217       3.699   1.289  31.199  1.00 93.09           H  
ATOM   3430  O   LEU A 217       1.651   2.602  34.029  1.00 93.09           O  
ATOM   3431  CG  LEU A 217       5.477   2.402  31.728  1.00 93.09           C  
ATOM   3432  HG  LEU A 217       6.111   1.554  31.987  1.00 93.09           H  
ATOM   3433  CD1 LEU A 217       5.711   2.749  30.259  1.00 93.09           C  
ATOM   3434 HD11 LEU A 217       5.101   3.610  29.987  1.00 93.09           H  
ATOM   3435 HD12 LEU A 217       5.443   1.887  29.649  1.00 93.09           H  
ATOM   3436 HD13 LEU A 217       6.764   2.986  30.102  1.00 93.09           H  
ATOM   3437  CD2 LEU A 217       5.893   3.609  32.568  1.00 93.09           C  
ATOM   3438 HD21 LEU A 217       5.884   3.357  33.628  1.00 93.09           H  
ATOM   3439 HD22 LEU A 217       6.904   3.924  32.310  1.00 93.09           H  
ATOM   3440 HD23 LEU A 217       5.201   4.437  32.411  1.00 93.09           H  
ATOM   3441  N   THR A 218       1.447   0.478  33.355  1.00 92.13           N  
ATOM   3442  H   THR A 218       1.922  -0.315  32.948  1.00 92.13           H  
ATOM   3443  CA  THR A 218       0.013   0.357  33.644  1.00 92.13           C  
ATOM   3444  HA  THR A 218      -0.516   1.179  33.163  1.00 92.13           H  
ATOM   3445  C   THR A 218      -0.295   0.452  35.144  1.00 92.13           C  
ATOM   3446  CB  THR A 218      -0.516  -0.958  33.058  1.00 92.13           C  
ATOM   3447  HB  THR A 218       0.002  -1.802  33.513  1.00 92.13           H  
ATOM   3448  O   THR A 218      -1.393   0.854  35.499  1.00 92.13           O  
ATOM   3449  CG2 THR A 218      -2.010  -1.133  33.237  1.00 92.13           C  
ATOM   3450 HG21 THR A 218      -2.336  -1.999  32.661  1.00 92.13           H  
ATOM   3451 HG22 THR A 218      -2.258  -1.292  34.287  1.00 92.13           H  
ATOM   3452 HG23 THR A 218      -2.500  -0.230  32.874  1.00 92.13           H  
ATOM   3453  OG1 THR A 218      -0.310  -0.983  31.661  1.00 92.13           O  
ATOM   3454  HG1 THR A 218       0.635  -1.072  31.516  1.00 92.13           H  
ATOM   3455  N   GLN A 219       0.664   0.147  36.029  1.00 92.43           N  
ATOM   3456  H   GLN A 219       1.579  -0.118  35.692  1.00 92.43           H  
ATOM   3457  CA  GLN A 219       0.496   0.302  37.484  1.00 92.43           C  
ATOM   3458  HA  GLN A 219      -0.465  -0.121  37.778  1.00 92.43           H  
ATOM   3459  C   GLN A 219       0.491   1.773  37.925  1.00 92.43           C  
ATOM   3460  CB  GLN A 219       1.618  -0.443  38.232  1.00 92.43           C  
ATOM   3461  HB2 GLN A 219       2.579   0.004  37.979  1.00 92.43           H  
ATOM   3462  HB3 GLN A 219       1.466  -0.322  39.304  1.00 92.43           H  
ATOM   3463  O   GLN A 219      -0.058   2.098  38.971  1.00 92.43           O  
ATOM   3464  CG  GLN A 219       1.648  -1.942  37.911  1.00 92.43           C  
ATOM   3465  HG2 GLN A 219       1.697  -2.078  36.830  1.00 92.43           H  
ATOM   3466  HG3 GLN A 219       0.728  -2.404  38.268  1.00 92.43           H  
ATOM   3467  CD  GLN A 219       2.835  -2.683  38.517  1.00 92.43           C  
ATOM   3468  NE2 GLN A 219       3.112  -3.876  38.038  1.00 92.43           N  
ATOM   3469 HE21 GLN A 219       2.568  -4.233  37.265  1.00 92.43           H  
ATOM   3470 HE22 GLN A 219       3.862  -4.368  38.501  1.00 92.43           H  
ATOM   3471  OE1 GLN A 219       3.535  -2.252  39.417  1.00 92.43           O  
ATOM   3472  N   GLU A 220       1.115   2.654  37.139  1.00 92.89           N  
ATOM   3473  H   GLU A 220       1.577   2.308  36.311  1.00 92.89           H  
ATOM   3474  CA  GLU A 220       1.181   4.102  37.389  1.00 92.89           C  
ATOM   3475  HA  GLU A 220       0.961   4.313  38.436  1.00 92.89           H  
ATOM   3476  C   GLU A 220       0.159   4.881  36.545  1.00 92.89           C  
ATOM   3477  CB  GLU A 220       2.604   4.597  37.077  1.00 92.89           C  
ATOM   3478  HB2 GLU A 220       2.843   4.350  36.043  1.00 92.89           H  
ATOM   3479  HB3 GLU A 220       2.626   5.682  37.186  1.00 92.89           H  
ATOM   3480  O   GLU A 220      -0.204   6.013  36.867  1.00 92.89           O  
ATOM   3481  CG  GLU A 220       3.673   3.991  38.006  1.00 92.89           C  
ATOM   3482  HG2 GLU A 220       3.626   2.904  37.943  1.00 92.89           H  
ATOM   3483  HG3 GLU A 220       3.443   4.278  39.032  1.00 92.89           H  
ATOM   3484  CD  GLU A 220       5.109   4.431  37.666  1.00 92.89           C  
ATOM   3485  OE1 GLU A 220       6.041   3.906  38.320  1.00 92.89           O  
ATOM   3486  OE2 GLU A 220       5.296   5.256  36.743  1.00 92.89           O  
ATOM   3487  N   HIS A 221      -0.303   4.278  35.448  1.00 94.48           N  
ATOM   3488  H   HIS A 221       0.057   3.357  35.240  1.00 94.48           H  
ATOM   3489  CA  HIS A 221      -1.180   4.893  34.465  1.00 94.48           C  
ATOM   3490  HA  HIS A 221      -1.671   5.761  34.905  1.00 94.48           H  
ATOM   3491  C   HIS A 221      -2.272   3.914  34.009  1.00 94.48           C  
ATOM   3492  CB  HIS A 221      -0.333   5.358  33.273  1.00 94.48           C  
ATOM   3493  HB2 HIS A 221       0.128   4.487  32.807  1.00 94.48           H  
ATOM   3494  HB3 HIS A 221      -1.015   5.800  32.547  1.00 94.48           H  
ATOM   3495  O   HIS A 221      -2.132   3.254  32.974  1.00 94.48           O  
ATOM   3496  CG  HIS A 221       0.760   6.352  33.581  1.00 94.48           C  
ATOM   3497  CD2 HIS A 221       2.103   6.162  33.391  1.00 94.48           C  
ATOM   3498  HD2 HIS A 221       2.564   5.253  33.032  1.00 94.48           H  
ATOM   3499  ND1 HIS A 221       0.599   7.630  34.065  1.00 94.48           N  
ATOM   3500  HD1 HIS A 221      -0.241   7.988  34.496  1.00 94.48           H  
ATOM   3501  CE1 HIS A 221       1.814   8.195  34.152  1.00 94.48           C  
ATOM   3502  HE1 HIS A 221       2.012   9.173  34.565  1.00 94.48           H  
ATOM   3503  NE2 HIS A 221       2.763   7.356  33.705  1.00 94.48           N  
ATOM   3504  N   ASP A 222      -3.395   3.876  34.732  1.00 90.37           N  
ATOM   3505  H   ASP A 222      -3.407   4.347  35.625  1.00 90.37           H  
ATOM   3506  CA  ASP A 222      -4.527   2.977  34.444  1.00 90.37           C  
ATOM   3507  HA  ASP A 222      -4.191   1.947  34.567  1.00 90.37           H  
ATOM   3508  C   ASP A 222      -5.054   3.098  33.005  1.00 90.37           C  
ATOM   3509  CB  ASP A 222      -5.669   3.247  35.439  1.00 90.37           C  
ATOM   3510  HB2 ASP A 222      -6.579   2.782  35.058  1.00 90.37           H  
ATOM   3511  HB3 ASP A 222      -5.845   4.320  35.507  1.00 90.37           H  
ATOM   3512  O   ASP A 222      -5.400   2.097  32.375  1.00 90.37           O  
ATOM   3513  CG  ASP A 222      -5.409   2.665  36.831  1.00 90.37           C  
ATOM   3514  OD1 ASP A 222      -4.757   1.597  36.895  1.00 90.37           O  
ATOM   3515  OD2 ASP A 222      -5.901   3.265  37.809  1.00 90.37           O  
ATOM   3516  N   CYS A 223      -5.003   4.296  32.416  1.00 89.52           N  
ATOM   3517  H   CYS A 223      -4.845   5.093  33.017  1.00 89.52           H  
ATOM   3518  CA  CYS A 223      -5.398   4.531  31.025  1.00 89.52           C  
ATOM   3519  HA  CYS A 223      -6.448   4.250  30.941  1.00 89.52           H  
ATOM   3520  C   CYS A 223      -4.622   3.695  29.979  1.00 89.52           C  
ATOM   3521  CB  CYS A 223      -5.288   6.033  30.732  1.00 89.52           C  
ATOM   3522  HB2 CYS A 223      -5.839   6.585  31.494  1.00 89.52           H  
ATOM   3523  HB3 CYS A 223      -5.738   6.235  29.760  1.00 89.52           H  
ATOM   3524  O   CYS A 223      -5.067   3.579  28.835  1.00 89.52           O  
ATOM   3525  SG  CYS A 223      -3.567   6.594  30.718  1.00 89.52           S  
ATOM   3526  HG  CYS A 223      -3.281   6.223  31.969  1.00 89.52           H  
ATOM   3527  N   LEU A 224      -3.474   3.093  30.330  1.00 91.43           N  
ATOM   3528  H   LEU A 224      -3.166   3.190  31.287  1.00 91.43           H  
ATOM   3529  CA  LEU A 224      -2.720   2.190  29.449  1.00 91.43           C  
ATOM   3530  HA  LEU A 224      -2.767   2.585  28.434  1.00 91.43           H  
ATOM   3531  C   LEU A 224      -3.319   0.779  29.364  1.00 91.43           C  
ATOM   3532  CB  LEU A 224      -1.242   2.123  29.877  1.00 91.43           C  
ATOM   3533  HB2 LEU A 224      -1.195   1.780  30.911  1.00 91.43           H  
ATOM   3534  HB3 LEU A 224      -0.737   1.377  29.264  1.00 91.43           H  
ATOM   3535  O   LEU A 224      -2.994   0.062  28.416  1.00 91.43           O  
ATOM   3536  CG  LEU A 224      -0.476   3.449  29.755  1.00 91.43           C  
ATOM   3537  HG  LEU A 224      -0.945   4.177  30.417  1.00 91.43           H  
ATOM   3538  CD1 LEU A 224       0.977   3.260  30.190  1.00 91.43           C  
ATOM   3539 HD11 LEU A 224       0.990   2.876  31.210  1.00 91.43           H  
ATOM   3540 HD12 LEU A 224       1.499   4.217  30.174  1.00 91.43           H  
ATOM   3541 HD13 LEU A 224       1.482   2.551  29.533  1.00 91.43           H  
ATOM   3542  CD2 LEU A 224      -0.469   3.996  28.323  1.00 91.43           C  
ATOM   3543 HD21 LEU A 224      -0.170   3.214  27.625  1.00 91.43           H  
ATOM   3544 HD22 LEU A 224      -1.472   4.350  28.082  1.00 91.43           H  
ATOM   3545 HD23 LEU A 224       0.214   4.843  28.254  1.00 91.43           H  
ATOM   3546  N   GLN A 225      -4.235   0.397  30.265  1.00 87.50           N  
ATOM   3547  H   GLN A 225      -4.478   1.036  31.008  1.00 87.50           H  
ATOM   3548  CA  GLN A 225      -4.911  -0.912  30.245  1.00 87.50           C  
ATOM   3549  HA  GLN A 225      -4.161  -1.697  30.343  1.00 87.50           H  
ATOM   3550  C   GLN A 225      -5.675  -1.170  28.933  1.00 87.50           C  
ATOM   3551  CB  GLN A 225      -5.899  -1.020  31.422  1.00 87.50           C  
ATOM   3552  HB2 GLN A 225      -6.485  -1.930  31.294  1.00 87.50           H  
ATOM   3553  HB3 GLN A 225      -6.585  -0.173  31.400  1.00 87.50           H  
ATOM   3554  O   GLN A 225      -5.843  -2.319  28.524  1.00 87.50           O  
ATOM   3555  CG  GLN A 225      -5.215  -1.091  32.797  1.00 87.50           C  
ATOM   3556  HG2 GLN A 225      -4.633  -0.184  32.961  1.00 87.50           H  
ATOM   3557  HG3 GLN A 225      -4.557  -1.959  32.813  1.00 87.50           H  
ATOM   3558  CD  GLN A 225      -6.179  -1.236  33.967  1.00 87.50           C  
ATOM   3559  NE2 GLN A 225      -5.766  -0.911  35.175  1.00 87.50           N  
ATOM   3560 HE21 GLN A 225      -6.471  -0.895  35.898  1.00 87.50           H  
ATOM   3561 HE22 GLN A 225      -4.937  -0.356  35.331  1.00 87.50           H  
ATOM   3562  OE1 GLN A 225      -7.302  -1.694  33.823  1.00 87.50           O  
ATOM   3563  N   ILE A 226      -6.113  -0.109  28.241  1.00 82.63           N  
ATOM   3564  H   ILE A 226      -5.962   0.804  28.645  1.00 82.63           H  
ATOM   3565  CA  ILE A 226      -6.819  -0.203  26.953  1.00 82.63           C  
ATOM   3566  HA  ILE A 226      -7.580  -0.976  27.065  1.00 82.63           H  
ATOM   3567  C   ILE A 226      -5.902  -0.646  25.795  1.00 82.63           C  
ATOM   3568  CB  ILE A 226      -7.537   1.137  26.665  1.00 82.63           C  
ATOM   3569  HB  ILE A 226      -7.973   1.484  27.603  1.00 82.63           H  
ATOM   3570  O   ILE A 226      -6.388  -1.090  24.751  1.00 82.63           O  
ATOM   3571  CG1 ILE A 226      -8.698   0.934  25.670  1.00 82.63           C  
ATOM   3572 HG12 ILE A 226      -9.338   0.131  26.039  1.00 82.63           H  
ATOM   3573 HG13 ILE A 226      -8.300   0.632  24.701  1.00 82.63           H  
ATOM   3574  CG2 ILE A 226      -6.553   2.216  26.173  1.00 82.63           C  
ATOM   3575 HG21 ILE A 226      -5.651   2.208  26.785  1.00 82.63           H  
ATOM   3576 HG22 ILE A 226      -7.010   3.200  26.272  1.00 82.63           H  
ATOM   3577 HG23 ILE A 226      -6.282   2.043  25.132  1.00 82.63           H  
ATOM   3578  CD1 ILE A 226      -9.575   2.175  25.471  1.00 82.63           C  
ATOM   3579 HD11 ILE A 226     -10.398   1.936  24.798  1.00 82.63           H  
ATOM   3580 HD12 ILE A 226      -8.996   2.992  25.041  1.00 82.63           H  
ATOM   3581 HD13 ILE A 226      -9.987   2.486  26.431  1.00 82.63           H  
ATOM   3582  N   VAL A 227      -4.576  -0.539  25.954  1.00 85.25           N  
ATOM   3583  H   VAL A 227      -4.228  -0.266  26.863  1.00 85.25           H  
ATOM   3584  CA  VAL A 227      -3.593  -0.952  24.947  1.00 85.25           C  
ATOM   3585  HA  VAL A 227      -3.930  -0.594  23.974  1.00 85.25           H  
ATOM   3586  C   VAL A 227      -3.544  -2.477  24.880  1.00 85.25           C  
ATOM   3587  CB  VAL A 227      -2.206  -0.328  25.197  1.00 85.25           C  
ATOM   3588  HB  VAL A 227      -1.819  -0.656  26.162  1.00 85.25           H  
ATOM   3589  O   VAL A 227      -3.039  -3.160  25.766  1.00 85.25           O  
ATOM   3590  CG1 VAL A 227      -1.209  -0.736  24.104  1.00 85.25           C  
ATOM   3591 HG11 VAL A 227      -1.074  -1.818  24.105  1.00 85.25           H  
ATOM   3592 HG12 VAL A 227      -1.577  -0.410  23.132  1.00 85.25           H  
ATOM   3593 HG13 VAL A 227      -0.244  -0.273  24.312  1.00 85.25           H  
ATOM   3594  CG2 VAL A 227      -2.277   1.208  25.180  1.00 85.25           C  
ATOM   3595 HG21 VAL A 227      -2.919   1.556  25.989  1.00 85.25           H  
ATOM   3596 HG22 VAL A 227      -2.677   1.564  24.231  1.00 85.25           H  
ATOM   3597 HG23 VAL A 227      -1.284   1.627  25.343  1.00 85.25           H  
ATOM   3598  N   THR A 228      -4.063  -3.026  23.784  1.00 71.11           N  
ATOM   3599  H   THR A 228      -4.449  -2.404  23.088  1.00 71.11           H  
ATOM   3600  CA  THR A 228      -4.082  -4.468  23.533  1.00 71.11           C  
ATOM   3601  HA  THR A 228      -4.553  -4.933  24.400  1.00 71.11           H  
ATOM   3602  C   THR A 228      -2.663  -5.028  23.419  1.00 71.11           C  
ATOM   3603  CB  THR A 228      -4.922  -4.842  22.298  1.00 71.11           C  
ATOM   3604  HB  THR A 228      -4.956  -5.929  22.222  1.00 71.11           H  
ATOM   3605  O   THR A 228      -1.794  -4.445  22.763  1.00 71.11           O  
ATOM   3606  CG2 THR A 228      -6.359  -4.326  22.389  1.00 71.11           C  
ATOM   3607 HG21 THR A 228      -6.819  -4.690  23.308  1.00 71.11           H  
ATOM   3608 HG22 THR A 228      -6.929  -4.694  21.536  1.00 71.11           H  
ATOM   3609 HG23 THR A 228      -6.376  -3.236  22.394  1.00 71.11           H  
ATOM   3610  OG1 THR A 228      -4.381  -4.333  21.102  1.00 71.11           O  
ATOM   3611  HG1 THR A 228      -4.094  -3.435  21.284  1.00 71.11           H  
ATOM   3612  N   LYS A 229      -2.452  -6.207  24.016  1.00 58.75           N  
ATOM   3613  H   LYS A 229      -3.204  -6.585  24.574  1.00 58.75           H  
ATOM   3614  CA  LYS A 229      -1.186  -6.964  23.991  1.00 58.75           C  
ATOM   3615  HA  LYS A 229      -0.374  -6.255  24.149  1.00 58.75           H  
ATOM   3616  C   LYS A 229      -0.886  -7.623  22.632  1.00 58.75           C  
ATOM   3617  CB  LYS A 229      -1.154  -7.991  25.147  1.00 58.75           C  
ATOM   3618  HB2 LYS A 229      -0.199  -8.517  25.117  1.00 58.75           H  
ATOM   3619  HB3 LYS A 229      -1.948  -8.724  25.007  1.00 58.75           H  
ATOM   3620  O   LYS A 229       0.045  -8.413  22.525  1.00 58.75           O  
ATOM   3621  CG  LYS A 229      -1.301  -7.338  26.534  1.00 58.75           C  
ATOM   3622  HG2 LYS A 229      -0.595  -6.510  26.605  1.00 58.75           H  
ATOM   3623  HG3 LYS A 229      -2.309  -6.937  26.638  1.00 58.75           H  
ATOM   3624  CD  LYS A 229      -1.031  -8.310  27.699  1.00 58.75           C  
ATOM   3625  HD2 LYS A 229      -1.751  -9.127  27.687  1.00 58.75           H  
ATOM   3626  HD3 LYS A 229      -0.022  -8.710  27.596  1.00 58.75           H  
ATOM   3627  CE  LYS A 229      -1.141  -7.521  29.015  1.00 58.75           C  
ATOM   3628  HE2 LYS A 229      -2.188  -7.307  29.233  1.00 58.75           H  
ATOM   3629  HE3 LYS A 229      -0.647  -6.560  28.871  1.00 58.75           H  
ATOM   3630  NZ  LYS A 229      -0.488  -8.171  30.178  1.00 58.75           N  
ATOM   3631  HZ1 LYS A 229       0.478  -8.402  29.996  1.00 58.75           H  
ATOM   3632  HZ2 LYS A 229      -0.336  -7.457  30.876  1.00 58.75           H  
ATOM   3633  HZ3 LYS A 229      -0.998  -8.947  30.575  1.00 58.75           H  
ATOM   3634  N   ASP A 230      -1.661  -7.308  21.592  1.00 55.10           N  
ATOM   3635  H   ASP A 230      -2.350  -6.580  21.715  1.00 55.10           H  
ATOM   3636  CA  ASP A 230      -1.455  -7.839  20.246  1.00 55.10           C  
ATOM   3637  HA  ASP A 230      -1.308  -8.917  20.317  1.00 55.10           H  
ATOM   3638  C   ASP A 230      -0.174  -7.238  19.632  1.00 55.10           C  
ATOM   3639  CB  ASP A 230      -2.697  -7.583  19.360  1.00 55.10           C  
ATOM   3640  HB2 ASP A 230      -2.373  -7.590  18.319  1.00 55.10           H  
ATOM   3641  HB3 ASP A 230      -3.093  -6.590  19.569  1.00 55.10           H  
ATOM   3642  O   ASP A 230      -0.114  -6.063  19.265  1.00 55.10           O  
ATOM   3643  CG  ASP A 230      -3.827  -8.624  19.479  1.00 55.10           C  
ATOM   3644  OD1 ASP A 230      -3.596  -9.701  20.067  1.00 55.10           O  
ATOM   3645  OD2 ASP A 230      -4.899  -8.385  18.868  1.00 55.10           O  
ATOM   3646  N   GLU A 231       0.861  -8.069  19.479  1.00 44.11           N  
ATOM   3647  H   GLU A 231       0.797  -8.963  19.946  1.00 44.11           H  
ATOM   3648  CA  GLU A 231       2.185  -7.688  18.951  1.00 44.11           C  
ATOM   3649  HA  GLU A 231       2.509  -6.776  19.453  1.00 44.11           H  
ATOM   3650  C   GLU A 231       2.194  -7.395  17.431  1.00 44.11           C  
ATOM   3651  CB  GLU A 231       3.199  -8.800  19.274  1.00 44.11           C  
ATOM   3652  HB2 GLU A 231       2.864  -9.726  18.806  1.00 44.11           H  
ATOM   3653  HB3 GLU A 231       4.159  -8.523  18.838  1.00 44.11           H  
ATOM   3654  O   GLU A 231       3.185  -6.924  16.866  1.00 44.11           O  
ATOM   3655  CG  GLU A 231       3.407  -9.029  20.782  1.00 44.11           C  
ATOM   3656  HG2 GLU A 231       3.641  -8.072  21.246  1.00 44.11           H  
ATOM   3657  HG3 GLU A 231       2.480  -9.403  21.216  1.00 44.11           H  
ATOM   3658  CD  GLU A 231       4.538 -10.031  21.075  1.00 44.11           C  
ATOM   3659  OE1 GLU A 231       5.118  -9.931  22.180  1.00 44.11           O  
ATOM   3660  OE2 GLU A 231       4.838 -10.858  20.182  1.00 44.11           O  
ATOM   3661  N   SER A 232       1.088  -7.663  16.731  1.00 47.30           N  
ATOM   3662  H   SER A 232       0.277  -7.950  17.260  1.00 47.30           H  
ATOM   3663  CA  SER A 232       1.010  -7.585  15.271  1.00 47.30           C  
ATOM   3664  HA  SER A 232       1.984  -7.850  14.859  1.00 47.30           H  
ATOM   3665  C   SER A 232       0.653  -6.180  14.773  1.00 47.30           C  
ATOM   3666  CB  SER A 232       0.019  -8.633  14.759  1.00 47.30           C  
ATOM   3667  HB2 SER A 232      -0.892  -8.589  15.355  1.00 47.30           H  
ATOM   3668  HB3 SER A 232       0.459  -9.625  14.869  1.00 47.30           H  
ATOM   3669  O   SER A 232      -0.509  -5.784  14.773  1.00 47.30           O  
ATOM   3670  OG  SER A 232      -0.318  -8.407  13.403  1.00 47.30           O  
ATOM   3671  HG  SER A 232      -1.039  -7.773  13.377  1.00 47.30           H  
ATOM   3672  N   SER A 233       1.635  -5.477  14.196  1.00 50.36           N  
ATOM   3673  H   SER A 233       2.576  -5.821  14.329  1.00 50.36           H  
ATOM   3674  CA  SER A 233       1.418  -4.254  13.394  1.00 50.36           C  
ATOM   3675  HA  SER A 233       0.790  -3.584  13.981  1.00 50.36           H  
ATOM   3676  C   SER A 233       0.687  -4.491  12.058  1.00 50.36           C  
ATOM   3677  CB  SER A 233       2.750  -3.536  13.148  1.00 50.36           C  
ATOM   3678  HB2 SER A 233       2.542  -2.558  12.714  1.00 50.36           H  
ATOM   3679  HB3 SER A 233       3.261  -3.385  14.099  1.00 50.36           H  
ATOM   3680  O   SER A 233       0.379  -3.547  11.328  1.00 50.36           O  
ATOM   3681  OG  SER A 233       3.595  -4.255  12.261  1.00 50.36           O  
ATOM   3682  HG  SER A 233       3.910  -5.061  12.676  1.00 50.36           H  
ATOM   3683  N   ILE A 234       0.416  -5.754  11.721  1.00 51.35           N  
ATOM   3684  H   ILE A 234       0.632  -6.478  12.391  1.00 51.35           H  
ATOM   3685  CA  ILE A 234      -0.187  -6.174  10.459  1.00 51.35           C  
ATOM   3686  HA  ILE A 234       0.092  -5.456   9.688  1.00 51.35           H  
ATOM   3687  C   ILE A 234      -1.713  -6.147  10.606  1.00 51.35           C  
ATOM   3688  CB  ILE A 234       0.380  -7.548  10.026  1.00 51.35           C  
ATOM   3689  HB  ILE A 234       0.129  -8.288  10.787  1.00 51.35           H  
ATOM   3690  O   ILE A 234      -2.293  -6.849  11.433  1.00 51.35           O  
ATOM   3691  CG1 ILE A 234       1.923  -7.483   9.896  1.00 51.35           C  
ATOM   3692 HG12 ILE A 234       2.191  -6.757   9.128  1.00 51.35           H  
ATOM   3693 HG13 ILE A 234       2.355  -7.146  10.839  1.00 51.35           H  
ATOM   3694  CG2 ILE A 234      -0.259  -7.993   8.702  1.00 51.35           C  
ATOM   3695 HG21 ILE A 234      -0.072  -7.264   7.914  1.00 51.35           H  
ATOM   3696 HG22 ILE A 234      -1.335  -8.119   8.827  1.00 51.35           H  
ATOM   3697 HG23 ILE A 234       0.131  -8.962   8.388  1.00 51.35           H  
ATOM   3698  CD1 ILE A 234       2.596  -8.821   9.567  1.00 51.35           C  
ATOM   3699 HD11 ILE A 234       2.266  -9.585  10.271  1.00 51.35           H  
ATOM   3700 HD12 ILE A 234       2.357  -9.130   8.549  1.00 51.35           H  
ATOM   3701 HD13 ILE A 234       3.677  -8.707   9.647  1.00 51.35           H  
ATOM   3702  N   ASN A 235      -2.364  -5.336   9.771  1.00 50.68           N  
ATOM   3703  H   ASN A 235      -1.797  -4.842   9.097  1.00 50.68           H  
ATOM   3704  CA  ASN A 235      -3.824  -5.259   9.585  1.00 50.68           C  
ATOM   3705  HA  ASN A 235      -3.982  -4.500   8.819  1.00 50.68           H  
ATOM   3706  C   ASN A 235      -4.617  -4.739  10.788  1.00 50.68           C  
ATOM   3707  CB  ASN A 235      -4.371  -6.586   9.009  1.00 50.68           C  
ATOM   3708  HB2 ASN A 235      -5.422  -6.462   8.746  1.00 50.68           H  
ATOM   3709  HB3 ASN A 235      -4.285  -7.373   9.758  1.00 50.68           H  
ATOM   3710  O   ASN A 235      -5.843  -4.877  10.814  1.00 50.68           O  
ATOM   3711  CG  ASN A 235      -3.620  -7.014   7.767  1.00 50.68           C  
ATOM   3712  ND2 ASN A 235      -3.847  -8.186   7.233  1.00 50.68           N  
ATOM   3713 HD21 ASN A 235      -4.463  -8.877   7.636  1.00 50.68           H  
ATOM   3714 HD22 ASN A 235      -3.232  -8.400   6.461  1.00 50.68           H  
ATOM   3715  OD1 ASN A 235      -2.800  -6.283   7.259  1.00 50.68           O  
ATOM   3716  N   ILE A 236      -3.926  -4.110  11.737  1.00 61.84           N  
ATOM   3717  H   ILE A 236      -2.921  -4.082  11.648  1.00 61.84           H  
ATOM   3718  CA  ILE A 236      -4.523  -3.237  12.743  1.00 61.84           C  
ATOM   3719  HA  ILE A 236      -5.517  -3.610  12.988  1.00 61.84           H  
ATOM   3720  C   ILE A 236      -4.692  -1.844  12.131  1.00 61.84           C  
ATOM   3721  CB  ILE A 236      -3.692  -3.242  14.044  1.00 61.84           C  
ATOM   3722  HB  ILE A 236      -4.161  -2.534  14.727  1.00 61.84           H  
ATOM   3723  O   ILE A 236      -3.781  -1.329  11.488  1.00 61.84           O  
ATOM   3724  CG1 ILE A 236      -2.217  -2.822  13.844  1.00 61.84           C  
ATOM   3725 HG12 ILE A 236      -1.676  -3.609  13.318  1.00 61.84           H  
ATOM   3726 HG13 ILE A 236      -2.164  -1.913  13.244  1.00 61.84           H  
ATOM   3727  CG2 ILE A 236      -3.775  -4.643  14.682  1.00 61.84           C  
ATOM   3728 HG21 ILE A 236      -3.364  -4.622  15.691  1.00 61.84           H  
ATOM   3729 HG22 ILE A 236      -3.209  -5.366  14.095  1.00 61.84           H  
ATOM   3730 HG23 ILE A 236      -4.814  -4.967  14.749  1.00 61.84           H  
ATOM   3731  CD1 ILE A 236      -1.506  -2.515  15.163  1.00 61.84           C  
ATOM   3732 HD11 ILE A 236      -1.407  -3.416  15.768  1.00 61.84           H  
ATOM   3733 HD12 ILE A 236      -2.082  -1.767  15.708  1.00 61.84           H  
ATOM   3734 HD13 ILE A 236      -0.515  -2.110  14.962  1.00 61.84           H  
ATOM   3735  N   SER A 237      -5.877  -1.254  12.253  1.00 71.12           N  
ATOM   3736  H   SER A 237      -6.570  -1.678  12.852  1.00 71.12           H  
ATOM   3737  CA  SER A 237      -6.082   0.130  11.808  1.00 71.12           C  
ATOM   3738  HA  SER A 237      -5.549   0.294  10.872  1.00 71.12           H  
ATOM   3739  C   SER A 237      -5.544   1.121  12.840  1.00 71.12           C  
ATOM   3740  CB  SER A 237      -7.560   0.398  11.563  1.00 71.12           C  
ATOM   3741  HB2 SER A 237      -7.972  -0.390  10.932  1.00 71.12           H  
ATOM   3742  HB3 SER A 237      -7.674   1.349  11.043  1.00 71.12           H  
ATOM   3743  O   SER A 237      -5.249   0.741  13.975  1.00 71.12           O  
ATOM   3744  OG  SER A 237      -8.222   0.476  12.814  1.00 71.12           O  
ATOM   3745  HG  SER A 237      -8.169  -0.358  13.287  1.00 71.12           H  
ATOM   3746  N   GLY A 238      -5.512   2.409  12.491  1.00 80.55           N  
ATOM   3747  H   GLY A 238      -5.771   2.681  11.553  1.00 80.55           H  
ATOM   3748  CA  GLY A 238      -5.244   3.477  13.456  1.00 80.55           C  
ATOM   3749  HA2 GLY A 238      -4.283   3.278  13.931  1.00 80.55           H  
ATOM   3750  HA3 GLY A 238      -5.200   4.430  12.930  1.00 80.55           H  
ATOM   3751  C   GLY A 238      -6.271   3.608  14.585  1.00 80.55           C  
ATOM   3752  O   GLY A 238      -5.980   4.292  15.557  1.00 80.55           O  
ATOM   3753  N   TYR A 239      -7.418   2.927  14.493  1.00 87.11           N  
ATOM   3754  H   TYR A 239      -7.602   2.393  13.656  1.00 87.11           H  
ATOM   3755  CA  TYR A 239      -8.449   2.893  15.534  1.00 87.11           C  
ATOM   3756  HA  TYR A 239      -8.438   3.842  16.070  1.00 87.11           H  
ATOM   3757  C   TYR A 239      -8.220   1.785  16.571  1.00 87.11           C  
ATOM   3758  CB  TYR A 239      -9.835   2.732  14.883  1.00 87.11           C  
ATOM   3759  HB2 TYR A 239      -9.931   1.722  14.484  1.00 87.11           H  
ATOM   3760  HB3 TYR A 239     -10.597   2.846  15.654  1.00 87.11           H  
ATOM   3761  O   TYR A 239      -8.967   1.697  17.535  1.00 87.11           O  
ATOM   3762  CG  TYR A 239     -10.114   3.732  13.781  1.00 87.11           C  
ATOM   3763  CD1 TYR A 239     -10.505   5.044  14.106  1.00 87.11           C  
ATOM   3764  HD1 TYR A 239     -10.645   5.333  15.137  1.00 87.11           H  
ATOM   3765  CD2 TYR A 239      -9.925   3.368  12.434  1.00 87.11           C  
ATOM   3766  HD2 TYR A 239      -9.664   2.353  12.175  1.00 87.11           H  
ATOM   3767  CE1 TYR A 239     -10.673   6.000  13.086  1.00 87.11           C  
ATOM   3768  HE1 TYR A 239     -10.967   7.012  13.321  1.00 87.11           H  
ATOM   3769  CE2 TYR A 239     -10.047   4.332  11.422  1.00 87.11           C  
ATOM   3770  HE2 TYR A 239      -9.853   4.072  10.392  1.00 87.11           H  
ATOM   3771  OH  TYR A 239     -10.453   6.590  10.772  1.00 87.11           O  
ATOM   3772  HH  TYR A 239     -10.077   6.253   9.956  1.00 87.11           H  
ATOM   3773  CZ  TYR A 239     -10.406   5.653  11.747  1.00 87.11           C  
ATOM   3774  N   ASN A 240      -7.244   0.890  16.384  1.00 83.52           N  
ATOM   3775  H   ASN A 240      -6.605   1.031  15.615  1.00 83.52           H  
ATOM   3776  CA  ASN A 240      -6.934  -0.166  17.350  1.00 83.52           C  
ATOM   3777  HA  ASN A 240      -7.810  -0.352  17.972  1.00 83.52           H  
ATOM   3778  C   ASN A 240      -5.797   0.260  18.290  1.00 83.52           C  
ATOM   3779  CB  ASN A 240      -6.595  -1.468  16.605  1.00 83.52           C  
ATOM   3780  HB2 ASN A 240      -6.228  -2.207  17.317  1.00 83.52           H  
ATOM   3781  HB3 ASN A 240      -5.799  -1.268  15.888  1.00 83.52           H  
ATOM   3782  O   ASN A 240      -4.788   0.822  17.859  1.00 83.52           O  
ATOM   3783  CG  ASN A 240      -7.782  -2.054  15.866  1.00 83.52           C  
ATOM   3784  ND2 ASN A 240      -8.628  -2.793  16.549  1.00 83.52           N  
ATOM   3785 HD21 ASN A 240      -8.466  -2.965  17.531  1.00 83.52           H  
ATOM   3786 HD22 ASN A 240      -9.412  -3.173  16.037  1.00 83.52           H  
ATOM   3787  OD1 ASN A 240      -7.957  -1.871  14.666  1.00 83.52           O  
ATOM   3788  N   PHE A 241      -5.918  -0.091  19.568  1.00 83.96           N  
ATOM   3789  H   PHE A 241      -6.788  -0.494  19.888  1.00 83.96           H  
ATOM   3790  CA  PHE A 241      -4.941   0.250  20.600  1.00 83.96           C  
ATOM   3791  HA  PHE A 241      -4.528   1.237  20.392  1.00 83.96           H  
ATOM   3792  C   PHE A 241      -3.791  -0.758  20.629  1.00 83.96           C  
ATOM   3793  CB  PHE A 241      -5.661   0.321  21.949  1.00 83.96           C  
ATOM   3794  HB2 PHE A 241      -5.966  -0.681  22.251  1.00 83.96           H  
ATOM   3795  HB3 PHE A 241      -4.968   0.712  22.694  1.00 83.96           H  
ATOM   3796  O   PHE A 241      -3.845  -1.736  21.362  1.00 83.96           O  
ATOM   3797  CG  PHE A 241      -6.876   1.211  21.945  1.00 83.96           C  
ATOM   3798  CD1 PHE A 241      -6.701   2.601  21.862  1.00 83.96           C  
ATOM   3799  HD1 PHE A 241      -5.710   3.029  21.818  1.00 83.96           H  
ATOM   3800  CD2 PHE A 241      -8.168   0.659  22.024  1.00 83.96           C  
ATOM   3801  HD2 PHE A 241      -8.300  -0.408  22.129  1.00 83.96           H  
ATOM   3802  CE1 PHE A 241      -7.818   3.441  21.882  1.00 83.96           C  
ATOM   3803  HE1 PHE A 241      -7.677   4.512  21.857  1.00 83.96           H  
ATOM   3804  CE2 PHE A 241      -9.289   1.506  22.038  1.00 83.96           C  
ATOM   3805  HE2 PHE A 241     -10.285   1.101  22.141  1.00 83.96           H  
ATOM   3806  CZ  PHE A 241      -9.108   2.898  21.984  1.00 83.96           C  
ATOM   3807  HZ  PHE A 241      -9.958   3.560  22.059  1.00 83.96           H  
ATOM   3808  N   SER A 242      -2.755  -0.559  19.818  1.00 86.27           N  
ATOM   3809  H   SER A 242      -2.766   0.270  19.241  1.00 86.27           H  
ATOM   3810  CA  SER A 242      -1.535  -1.383  19.884  1.00 86.27           C  
ATOM   3811  HA  SER A 242      -1.744  -2.302  20.432  1.00 86.27           H  
ATOM   3812  C   SER A 242      -0.414  -0.663  20.621  1.00 86.27           C  
ATOM   3813  CB  SER A 242      -1.061  -1.807  18.492  1.00 86.27           C  
ATOM   3814  HB2 SER A 242      -0.248  -2.525  18.598  1.00 86.27           H  
ATOM   3815  HB3 SER A 242      -1.883  -2.297  17.971  1.00 86.27           H  
ATOM   3816  O   SER A 242      -0.316   0.566  20.548  1.00 86.27           O  
ATOM   3817  OG  SER A 242      -0.601  -0.689  17.744  1.00 86.27           O  
ATOM   3818  HG  SER A 242      -1.386  -0.211  17.469  1.00 86.27           H  
ATOM   3819  N   LEU A 243       0.503  -1.423  21.229  1.00 88.34           N  
ATOM   3820  H   LEU A 243       0.315  -2.408  21.355  1.00 88.34           H  
ATOM   3821  CA  LEU A 243       1.709  -0.858  21.841  1.00 88.34           C  
ATOM   3822  HA  LEU A 243       1.399  -0.211  22.662  1.00 88.34           H  
ATOM   3823  C   LEU A 243       2.492   0.010  20.843  1.00 88.34           C  
ATOM   3824  CB  LEU A 243       2.564  -2.004  22.413  1.00 88.34           C  
ATOM   3825  HB2 LEU A 243       1.966  -2.545  23.146  1.00 88.34           H  
ATOM   3826  HB3 LEU A 243       2.813  -2.697  21.609  1.00 88.34           H  
ATOM   3827  O   LEU A 243       2.932   1.101  21.180  1.00 88.34           O  
ATOM   3828  CG  LEU A 243       3.873  -1.547  23.088  1.00 88.34           C  
ATOM   3829  HG  LEU A 243       4.516  -1.071  22.347  1.00 88.34           H  
ATOM   3830  CD1 LEU A 243       3.638  -0.568  24.238  1.00 88.34           C  
ATOM   3831 HD11 LEU A 243       2.975  -1.014  24.980  1.00 88.34           H  
ATOM   3832 HD12 LEU A 243       4.586  -0.330  24.721  1.00 88.34           H  
ATOM   3833 HD13 LEU A 243       3.197   0.361  23.877  1.00 88.34           H  
ATOM   3834  CD2 LEU A 243       4.605  -2.765  23.643  1.00 88.34           C  
ATOM   3835 HD21 LEU A 243       5.529  -2.441  24.124  1.00 88.34           H  
ATOM   3836 HD22 LEU A 243       3.987  -3.267  24.388  1.00 88.34           H  
ATOM   3837 HD23 LEU A 243       4.848  -3.460  22.839  1.00 88.34           H  
ATOM   3838  N   SER A 244       2.584  -0.407  19.577  1.00 87.22           N  
ATOM   3839  H   SER A 244       2.199  -1.315  19.356  1.00 87.22           H  
ATOM   3840  CA  SER A 244       3.259   0.377  18.532  1.00 87.22           C  
ATOM   3841  HA  SER A 244       4.276   0.577  18.868  1.00 87.22           H  
ATOM   3842  C   SER A 244       2.601   1.739  18.256  1.00 87.22           C  
ATOM   3843  CB  SER A 244       3.344  -0.445  17.242  1.00 87.22           C  
ATOM   3844  HB2 SER A 244       4.073   0.024  16.581  1.00 87.22           H  
ATOM   3845  HB3 SER A 244       3.699  -1.449  17.475  1.00 87.22           H  
ATOM   3846  O   SER A 244       3.293   2.717  17.969  1.00 87.22           O  
ATOM   3847  OG  SER A 244       2.105  -0.524  16.551  1.00 87.22           O  
ATOM   3848  HG  SER A 244       1.404  -0.840  17.126  1.00 87.22           H  
ATOM   3849  N   ALA A 245       1.268   1.823  18.345  1.00 90.41           N  
ATOM   3850  H   ALA A 245       0.756   1.014  18.667  1.00 90.41           H  
ATOM   3851  CA  ALA A 245       0.526   3.066  18.167  1.00 90.41           C  
ATOM   3852  HA  ALA A 245       0.936   3.604  17.313  1.00 90.41           H  
ATOM   3853  C   ALA A 245       0.670   3.983  19.389  1.00 90.41           C  
ATOM   3854  CB  ALA A 245      -0.941   2.733  17.866  1.00 90.41           C  
ATOM   3855  HB1 ALA A 245      -1.498   3.652  17.686  1.00 90.41           H  
ATOM   3856  HB2 ALA A 245      -1.392   2.221  18.717  1.00 90.41           H  
ATOM   3857  HB3 ALA A 245      -1.011   2.096  16.984  1.00 90.41           H  
ATOM   3858  O   ALA A 245       0.862   5.185  19.207  1.00 90.41           O  
ATOM   3859  N   ALA A 246       0.650   3.416  20.599  1.00 93.01           N  
ATOM   3860  H   ALA A 246       0.451   2.429  20.671  1.00 93.01           H  
ATOM   3861  CA  ALA A 246       0.889   4.141  21.845  1.00 93.01           C  
ATOM   3862  HA  ALA A 246       0.210   4.991  21.899  1.00 93.01           H  
ATOM   3863  C   ALA A 246       2.326   4.690  21.914  1.00 93.01           C  
ATOM   3864  CB  ALA A 246       0.569   3.204  23.016  1.00 93.01           C  
ATOM   3865  HB1 ALA A 246       0.692   3.739  23.958  1.00 93.01           H  
ATOM   3866  HB2 ALA A 246      -0.465   2.863  22.948  1.00 93.01           H  
ATOM   3867  HB3 ALA A 246       1.233   2.339  23.011  1.00 93.01           H  
ATOM   3868  O   ALA A 246       2.522   5.875  22.155  1.00 93.01           O  
ATOM   3869  N   VAL A 247       3.336   3.878  21.582  1.00 93.03           N  
ATOM   3870  H   VAL A 247       3.128   2.900  21.441  1.00 93.03           H  
ATOM   3871  CA  VAL A 247       4.745   4.311  21.526  1.00 93.03           C  
ATOM   3872  HA  VAL A 247       5.019   4.732  22.493  1.00 93.03           H  
ATOM   3873  C   VAL A 247       4.955   5.417  20.494  1.00 93.03           C  
ATOM   3874  CB  VAL A 247       5.671   3.111  21.243  1.00 93.03           C  
ATOM   3875  HB  VAL A 247       5.296   2.555  20.384  1.00 93.03           H  
ATOM   3876  O   VAL A 247       5.651   6.391  20.771  1.00 93.03           O  
ATOM   3877  CG1 VAL A 247       7.114   3.535  20.952  1.00 93.03           C  
ATOM   3878 HG11 VAL A 247       7.462   4.195  21.746  1.00 93.03           H  
ATOM   3879 HG12 VAL A 247       7.177   4.060  19.999  1.00 93.03           H  
ATOM   3880 HG13 VAL A 247       7.763   2.660  20.901  1.00 93.03           H  
ATOM   3881  CG2 VAL A 247       5.707   2.187  22.464  1.00 93.03           C  
ATOM   3882 HG21 VAL A 247       6.341   1.322  22.268  1.00 93.03           H  
ATOM   3883 HG22 VAL A 247       6.083   2.738  23.326  1.00 93.03           H  
ATOM   3884 HG23 VAL A 247       4.707   1.833  22.715  1.00 93.03           H  
ATOM   3885  N   LYS A 248       4.323   5.317  19.317  1.00 94.67           N  
ATOM   3886  H   LYS A 248       3.782   4.484  19.134  1.00 94.67           H  
ATOM   3887  CA  LYS A 248       4.360   6.390  18.313  1.00 94.67           C  
ATOM   3888  HA  LYS A 248       5.401   6.630  18.096  1.00 94.67           H  
ATOM   3889  C   LYS A 248       3.716   7.678  18.834  1.00 94.67           C  
ATOM   3890  CB  LYS A 248       3.669   5.913  17.035  1.00 94.67           C  
ATOM   3891  HB2 LYS A 248       4.141   4.989  16.703  1.00 94.67           H  
ATOM   3892  HB3 LYS A 248       2.621   5.710  17.257  1.00 94.67           H  
ATOM   3893  O   LYS A 248       4.246   8.756  18.584  1.00 94.67           O  
ATOM   3894  CG  LYS A 248       3.765   6.962  15.915  1.00 94.67           C  
ATOM   3895  HG2 LYS A 248       4.785   6.999  15.532  1.00 94.67           H  
ATOM   3896  HG3 LYS A 248       3.502   7.953  16.285  1.00 94.67           H  
ATOM   3897  CD  LYS A 248       2.806   6.649  14.778  1.00 94.67           C  
ATOM   3898  HD2 LYS A 248       2.793   7.501  14.098  1.00 94.67           H  
ATOM   3899  HD3 LYS A 248       1.802   6.520  15.182  1.00 94.67           H  
ATOM   3900  CE  LYS A 248       3.246   5.397  14.032  1.00 94.67           C  
ATOM   3901  HE2 LYS A 248       3.350   4.576  14.741  1.00 94.67           H  
ATOM   3902  HE3 LYS A 248       4.216   5.592  13.573  1.00 94.67           H  
ATOM   3903  NZ  LYS A 248       2.227   5.082  13.018  1.00 94.67           N  
ATOM   3904  HZ1 LYS A 248       2.449   4.253  12.485  1.00 94.67           H  
ATOM   3905  HZ2 LYS A 248       1.346   4.901  13.479  1.00 94.67           H  
ATOM   3906  HZ3 LYS A 248       2.035   5.895  12.450  1.00 94.67           H  
ATOM   3907  N   ALA A 249       2.583   7.574  19.529  1.00 96.24           N  
ATOM   3908  H   ALA A 249       2.189   6.662  19.707  1.00 96.24           H  
ATOM   3909  CA  ALA A 249       1.925   8.735  20.113  1.00 96.24           C  
ATOM   3910  HA  ALA A 249       1.806   9.479  19.325  1.00 96.24           H  
ATOM   3911  C   ALA A 249       2.803   9.386  21.189  1.00 96.24           C  
ATOM   3912  CB  ALA A 249       0.535   8.336  20.617  1.00 96.24           C  
ATOM   3913  HB1 ALA A 249       0.619   7.624  21.438  1.00 96.24           H  
ATOM   3914  HB2 ALA A 249       0.011   9.225  20.966  1.00 96.24           H  
ATOM   3915  HB3 ALA A 249      -0.041   7.882  19.811  1.00 96.24           H  
ATOM   3916  O   ALA A 249       3.056  10.586  21.110  1.00 96.24           O  
ATOM   3917  N   GLY A 250       3.377   8.580  22.086  1.00 95.63           N  
ATOM   3918  H   GLY A 250       3.102   7.608  22.099  1.00 95.63           H  
ATOM   3919  CA  GLY A 250       4.357   9.012  23.078  1.00 95.63           C  
ATOM   3920  HA2 GLY A 250       3.887   9.687  23.793  1.00 95.63           H  
ATOM   3921  HA3 GLY A 250       4.721   8.133  23.610  1.00 95.63           H  
ATOM   3922  C   GLY A 250       5.564   9.715  22.463  1.00 95.63           C  
ATOM   3923  O   GLY A 250       5.932  10.796  22.901  1.00 95.63           O  
ATOM   3924  N   ALA A 251       6.129   9.161  21.387  1.00 94.47           N  
ATOM   3925  H   ALA A 251       5.800   8.253  21.090  1.00 94.47           H  
ATOM   3926  CA  ALA A 251       7.242   9.768  20.657  1.00 94.47           C  
ATOM   3927  HA  ALA A 251       8.089   9.867  21.335  1.00 94.47           H  
ATOM   3928  C   ALA A 251       6.927  11.165  20.100  1.00 94.47           C  
ATOM   3929  CB  ALA A 251       7.605   8.843  19.490  1.00 94.47           C  
ATOM   3930  HB1 ALA A 251       7.798   7.832  19.852  1.00 94.47           H  
ATOM   3931  HB2 ALA A 251       6.779   8.801  18.780  1.00 94.47           H  
ATOM   3932  HB3 ALA A 251       8.478   9.233  18.967  1.00 94.47           H  
ATOM   3933  O   ALA A 251       7.808  12.015  20.043  1.00 94.47           O  
ATOM   3934  N   SER A 252       5.687  11.391  19.661  1.00 95.38           N  
ATOM   3935  H   SER A 252       5.018  10.637  19.727  1.00 95.38           H  
ATOM   3936  CA  SER A 252       5.274  12.641  19.012  1.00 95.38           C  
ATOM   3937  HA  SER A 252       6.098  12.991  18.390  1.00 95.38           H  
ATOM   3938  C   SER A 252       4.956  13.787  19.977  1.00 95.38           C  
ATOM   3939  CB  SER A 252       4.088  12.367  18.090  1.00 95.38           C  
ATOM   3940  HB2 SER A 252       3.880  13.260  17.500  1.00 95.38           H  
ATOM   3941  HB3 SER A 252       4.360  11.563  17.406  1.00 95.38           H  
ATOM   3942  O   SER A 252       4.859  14.932  19.545  1.00 95.38           O  
ATOM   3943  OG  SER A 252       2.920  11.990  18.796  1.00 95.38           O  
ATOM   3944  HG  SER A 252       3.140  11.649  19.666  1.00 95.38           H  
ATOM   3945  N   ILE A 253       4.790  13.487  21.268  1.00 94.60           N  
ATOM   3946  H   ILE A 253       4.894  12.525  21.557  1.00 94.60           H  
ATOM   3947  CA  ILE A 253       4.463  14.472  22.312  1.00 94.60           C  
ATOM   3948  HA  ILE A 253       4.230  15.421  21.827  1.00 94.60           H  
ATOM   3949  C   ILE A 253       5.647  14.781  23.237  1.00 94.60           C  
ATOM   3950  CB  ILE A 253       3.205  14.053  23.102  1.00 94.60           C  
ATOM   3951  HB  ILE A 253       3.002  14.825  23.844  1.00 94.60           H  
ATOM   3952  O   ILE A 253       5.490  15.549  24.187  1.00 94.60           O  
ATOM   3953  CG1 ILE A 253       3.447  12.728  23.855  1.00 94.60           C  
ATOM   3954 HG12 ILE A 253       3.612  11.927  23.135  1.00 94.60           H  
ATOM   3955 HG13 ILE A 253       4.341  12.818  24.472  1.00 94.60           H  
ATOM   3956  CG2 ILE A 253       1.984  13.994  22.164  1.00 94.60           C  
ATOM   3957 HG21 ILE A 253       1.910  14.919  21.593  1.00 94.60           H  
ATOM   3958 HG22 ILE A 253       2.071  13.155  21.474  1.00 94.60           H  
ATOM   3959 HG23 ILE A 253       1.070  13.881  22.747  1.00 94.60           H  
ATOM   3960  CD1 ILE A 253       2.301  12.308  24.773  1.00 94.60           C  
ATOM   3961 HD11 ILE A 253       2.104  13.098  25.498  1.00 94.60           H  
ATOM   3962 HD12 ILE A 253       2.594  11.405  25.310  1.00 94.60           H  
ATOM   3963 HD13 ILE A 253       1.401  12.096  24.197  1.00 94.60           H  
ATOM   3964  N   LEU A 254       6.820  14.198  22.970  1.00 92.23           N  
ATOM   3965  H   LEU A 254       6.888  13.608  22.153  1.00 92.23           H  
ATOM   3966  CA  LEU A 254       8.066  14.643  23.585  1.00 92.23           C  
ATOM   3967  HA  LEU A 254       7.897  14.811  24.648  1.00 92.23           H  
ATOM   3968  C   LEU A 254       8.490  15.972  22.958  1.00 92.23           C  
ATOM   3969  CB  LEU A 254       9.185  13.600  23.422  1.00 92.23           C  
ATOM   3970  HB2 LEU A 254       9.420  13.509  22.362  1.00 92.23           H  
ATOM   3971  HB3 LEU A 254      10.072  13.988  23.923  1.00 92.23           H  
ATOM   3972  O   LEU A 254       8.398  16.154  21.743  1.00 92.23           O  
ATOM   3973  CG  LEU A 254       8.895  12.199  23.976  1.00 92.23           C  
ATOM   3974  HG  LEU A 254       8.099  11.746  23.386  1.00 92.23           H  
ATOM   3975  CD1 LEU A 254      10.144  11.337  23.804  1.00 92.23           C  
ATOM   3976 HD11 LEU A 254       9.943  10.320  24.143  1.00 92.23           H  
ATOM   3977 HD12 LEU A 254      10.427  11.312  22.751  1.00 92.23           H  
ATOM   3978 HD13 LEU A 254      10.967  11.757  24.381  1.00 92.23           H  
ATOM   3979  CD2 LEU A 254       8.488  12.200  25.452  1.00 92.23           C  
ATOM   3980 HD21 LEU A 254       9.266  12.667  26.057  1.00 92.23           H  
ATOM   3981 HD22 LEU A 254       7.553  12.747  25.573  1.00 92.23           H  
ATOM   3982 HD23 LEU A 254       8.327  11.178  25.794  1.00 92.23           H  
ATOM   3983  N   ASP A 255       8.977  16.887  23.789  1.00 79.58           N  
ATOM   3984  H   ASP A 255       8.982  16.703  24.783  1.00 79.58           H  
ATOM   3985  CA  ASP A 255       9.437  18.201  23.333  1.00 79.58           C  
ATOM   3986  HA  ASP A 255       8.748  18.562  22.569  1.00 79.58           H  
ATOM   3987  C   ASP A 255      10.827  18.134  22.657  1.00 79.58           C  
ATOM   3988  CB  ASP A 255       9.357  19.184  24.517  1.00 79.58           C  
ATOM   3989  HB2 ASP A 255       9.960  18.807  25.343  1.00 79.58           H  
ATOM   3990  HB3 ASP A 255       9.764  20.146  24.207  1.00 79.58           H  
ATOM   3991  O   ASP A 255      11.182  19.034  21.897  1.00 79.58           O  
ATOM   3992  CG  ASP A 255       7.901  19.395  24.979  1.00 79.58           C  
ATOM   3993  OD1 ASP A 255       7.043  19.719  24.133  1.00 79.58           O  
ATOM   3994  OD2 ASP A 255       7.576  19.160  26.168  1.00 79.58           O  
ATOM   3995  N   ASP A 256      11.574  17.041  22.869  1.00 76.09           N  
ATOM   3996  H   ASP A 256      11.158  16.301  23.416  1.00 76.09           H  
ATOM   3997  CA  ASP A 256      12.905  16.762  22.310  1.00 76.09           C  
ATOM   3998  HA  ASP A 256      12.988  17.248  21.338  1.00 76.09           H  
ATOM   3999  C   ASP A 256      13.108  15.234  22.109  1.00 76.09           C  
ATOM   4000  CB  ASP A 256      13.966  17.380  23.250  1.00 76.09           C  
ATOM   4001  HB2 ASP A 256      13.626  18.368  23.560  1.00 76.09           H  
ATOM   4002  HB3 ASP A 256      14.046  16.762  24.145  1.00 76.09           H  
ATOM   4003  O   ASP A 256      12.224  14.424  22.395  1.00 76.09           O  
ATOM   4004  CG  ASP A 256      15.365  17.557  22.631  1.00 76.09           C  
ATOM   4005  OD1 ASP A 256      15.567  17.159  21.457  1.00 76.09           O  
ATOM   4006  OD2 ASP A 256      16.260  18.021  23.364  1.00 76.09           O  
ATOM   4007  N   GLY A 257      14.271  14.813  21.607  1.00 75.53           N  
ATOM   4008  H   GLY A 257      14.954  15.536  21.431  1.00 75.53           H  
ATOM   4009  CA  GLY A 257      14.675  13.414  21.434  1.00 75.53           C  
ATOM   4010  HA2 GLY A 257      15.570  13.240  22.031  1.00 75.53           H  
ATOM   4011  HA3 GLY A 257      13.891  12.751  21.799  1.00 75.53           H  
ATOM   4012  C   GLY A 257      14.984  13.023  19.988  1.00 75.53           C  
ATOM   4013  O   GLY A 257      15.321  11.864  19.731  1.00 75.53           O  
ATOM   4014  N   ASN A 258      14.900  13.972  19.044  1.00 89.23           N  
ATOM   4015  H   ASN A 258      14.670  14.907  19.349  1.00 89.23           H  
ATOM   4016  CA  ASN A 258      15.109  13.753  17.604  1.00 89.23           C  
ATOM   4017  HA  ASN A 258      14.729  14.630  17.080  1.00 89.23           H  
ATOM   4018  C   ASN A 258      14.301  12.556  17.073  1.00 89.23           C  
ATOM   4019  CB  ASN A 258      16.613  13.650  17.301  1.00 89.23           C  
ATOM   4020  HB2 ASN A 258      16.753  13.507  16.229  1.00 89.23           H  
ATOM   4021  HB3 ASN A 258      17.038  12.792  17.821  1.00 89.23           H  
ATOM   4022  O   ASN A 258      14.815  11.704  16.341  1.00 89.23           O  
ATOM   4023  CG  ASN A 258      17.349  14.912  17.691  1.00 89.23           C  
ATOM   4024  ND2 ASN A 258      18.247  14.854  18.643  1.00 89.23           N  
ATOM   4025 HD21 ASN A 258      18.527  15.764  18.979  1.00 89.23           H  
ATOM   4026 HD22 ASN A 258      18.285  14.042  19.243  1.00 89.23           H  
ATOM   4027  OD1 ASN A 258      17.138  15.966  17.133  1.00 89.23           O  
ATOM   4028  N   MET A 259      13.046  12.440  17.508  1.00 93.71           N  
ATOM   4029  H   MET A 259      12.670  13.179  18.085  1.00 93.71           H  
ATOM   4030  CA  MET A 259      12.200  11.286  17.217  1.00 93.71           C  
ATOM   4031  HA  MET A 259      12.754  10.387  17.485  1.00 93.71           H  
ATOM   4032  C   MET A 259      11.893  11.223  15.717  1.00 93.71           C  
ATOM   4033  CB  MET A 259      10.923  11.336  18.074  1.00 93.71           C  
ATOM   4034  HB2 MET A 259      10.306  10.465  17.851  1.00 93.71           H  
ATOM   4035  HB3 MET A 259      10.355  12.233  17.825  1.00 93.71           H  
ATOM   4036  O   MET A 259      11.418  12.189  15.129  1.00 93.71           O  
ATOM   4037  CG  MET A 259      11.236  11.358  19.578  1.00 93.71           C  
ATOM   4038  HG2 MET A 259      10.300  11.413  20.134  1.00 93.71           H  
ATOM   4039  HG3 MET A 259      11.788  12.270  19.807  1.00 93.71           H  
ATOM   4040  SD  MET A 259      12.204   9.948  20.193  1.00 93.71           S  
ATOM   4041  CE  MET A 259      10.872   8.761  20.425  1.00 93.71           C  
ATOM   4042  HE1 MET A 259      11.252   7.908  20.988  1.00 93.71           H  
ATOM   4043  HE2 MET A 259      10.489   8.442  19.456  1.00 93.71           H  
ATOM   4044  HE3 MET A 259      10.081   9.227  21.012  1.00 93.71           H  
ATOM   4045  N   LEU A 260      12.127  10.069  15.080  1.00 96.48           N  
ATOM   4046  H   LEU A 260      12.446   9.279  15.623  1.00 96.48           H  
ATOM   4047  CA  LEU A 260      11.853   9.886  13.643  1.00 96.48           C  
ATOM   4048  HA  LEU A 260      12.443  10.603  13.072  1.00 96.48           H  
ATOM   4049  C   LEU A 260      10.385  10.148  13.303  1.00 96.48           C  
ATOM   4050  CB  LEU A 260      12.186   8.448  13.214  1.00 96.48           C  
ATOM   4051  HB2 LEU A 260      11.877   8.323  12.176  1.00 96.48           H  
ATOM   4052  HB3 LEU A 260      11.595   7.762  13.821  1.00 96.48           H  
ATOM   4053  O   LEU A 260      10.050  10.538  12.186  1.00 96.48           O  
ATOM   4054  CG  LEU A 260      13.663   8.060  13.325  1.00 96.48           C  
ATOM   4055  HG  LEU A 260      13.976   8.124  14.367  1.00 96.48           H  
ATOM   4056  CD1 LEU A 260      13.838   6.613  12.860  1.00 96.48           C  
ATOM   4057 HD11 LEU A 260      13.162   5.967  13.419  1.00 96.48           H  
ATOM   4058 HD12 LEU A 260      14.861   6.293  13.058  1.00 96.48           H  
ATOM   4059 HD13 LEU A 260      13.623   6.531  11.795  1.00 96.48           H  
ATOM   4060  CD2 LEU A 260      14.551   8.958  12.470  1.00 96.48           C  
ATOM   4061 HD21 LEU A 260      14.529   9.981  12.847  1.00 96.48           H  
ATOM   4062 HD22 LEU A 260      14.214   8.938  11.434  1.00 96.48           H  
ATOM   4063 HD23 LEU A 260      15.583   8.610  12.524  1.00 96.48           H  
ATOM   4064  N   GLU A 261       9.514   9.917  14.281  1.00 96.63           N  
ATOM   4065  H   GLU A 261       9.865   9.542  15.151  1.00 96.63           H  
ATOM   4066  CA  GLU A 261       8.090  10.164  14.198  1.00 96.63           C  
ATOM   4067  HA  GLU A 261       7.702   9.554  13.382  1.00 96.63           H  
ATOM   4068  C   GLU A 261       7.763  11.627  13.859  1.00 96.63           C  
ATOM   4069  CB  GLU A 261       7.422   9.702  15.505  1.00 96.63           C  
ATOM   4070  HB2 GLU A 261       7.906  10.171  16.361  1.00 96.63           H  
ATOM   4071  HB3 GLU A 261       6.386  10.039  15.490  1.00 96.63           H  
ATOM   4072  O   GLU A 261       6.760  11.874  13.192  1.00 96.63           O  
ATOM   4073  CG  GLU A 261       7.398   8.167  15.681  1.00 96.63           C  
ATOM   4074  HG2 GLU A 261       6.705   7.941  16.491  1.00 96.63           H  
ATOM   4075  HG3 GLU A 261       6.984   7.725  14.774  1.00 96.63           H  
ATOM   4076  CD  GLU A 261       8.743   7.480  16.013  1.00 96.63           C  
ATOM   4077  OE1 GLU A 261       8.827   6.238  15.842  1.00 96.63           O  
ATOM   4078  OE2 GLU A 261       9.707   8.154  16.447  1.00 96.63           O  
ATOM   4079  N   THR A 262       8.626  12.578  14.224  1.00 96.45           N  
ATOM   4080  H   THR A 262       9.474  12.323  14.711  1.00 96.45           H  
ATOM   4081  CA  THR A 262       8.417  14.015  14.006  1.00 96.45           C  
ATOM   4082  HA  THR A 262       7.364  14.174  13.775  1.00 96.45           H  
ATOM   4083  C   THR A 262       9.184  14.572  12.801  1.00 96.45           C  
ATOM   4084  CB  THR A 262       8.689  14.827  15.277  1.00 96.45           C  
ATOM   4085  HB  THR A 262       8.257  15.815  15.118  1.00 96.45           H  
ATOM   4086  O   THR A 262       9.342  15.783  12.663  1.00 96.45           O  
ATOM   4087  CG2 THR A 262       8.059  14.222  16.533  1.00 96.45           C  
ATOM   4088 HG21 THR A 262       8.156  14.925  17.361  1.00 96.45           H  
ATOM   4089 HG22 THR A 262       8.559  13.292  16.804  1.00 96.45           H  
ATOM   4090 HG23 THR A 262       7.002  14.023  16.356  1.00 96.45           H  
ATOM   4091  OG1 THR A 262      10.065  14.945  15.532  1.00 96.45           O  
ATOM   4092  HG1 THR A 262      10.149  15.705  16.112  1.00 96.45           H  
ATOM   4093  N   ILE A 263       9.653  13.705  11.894  1.00 97.43           N  
ATOM   4094  H   ILE A 263       9.535  12.718  12.072  1.00 97.43           H  
ATOM   4095  CA  ILE A 263      10.220  14.135  10.609  1.00 97.43           C  
ATOM   4096  HA  ILE A 263      10.976  14.892  10.822  1.00 97.43           H  
ATOM   4097  C   ILE A 263       9.135  14.788   9.745  1.00 97.43           C  
ATOM   4098  CB  ILE A 263      10.917  12.966   9.871  1.00 97.43           C  
ATOM   4099  HB  ILE A 263      10.245  12.108   9.871  1.00 97.43           H  
ATOM   4100  O   ILE A 263       8.064  14.207   9.549  1.00 97.43           O  
ATOM   4101  CG1 ILE A 263      12.210  12.592  10.628  1.00 97.43           C  
ATOM   4102 HG12 ILE A 263      11.966  12.418  11.676  1.00 97.43           H  
ATOM   4103 HG13 ILE A 263      12.909  13.428  10.584  1.00 97.43           H  
ATOM   4104  CG2 ILE A 263      11.244  13.316   8.402  1.00 97.43           C  
ATOM   4105 HG21 ILE A 263      11.751  12.487   7.910  1.00 97.43           H  
ATOM   4106 HG22 ILE A 263      11.881  14.200   8.363  1.00 97.43           H  
ATOM   4107 HG23 ILE A 263      10.332  13.508   7.838  1.00 97.43           H  
ATOM   4108  CD1 ILE A 263      12.915  11.332  10.113  1.00 97.43           C  
ATOM   4109 HD11 ILE A 263      13.774  11.131  10.753  1.00 97.43           H  
ATOM   4110 HD12 ILE A 263      13.282  11.479   9.097  1.00 97.43           H  
ATOM   4111 HD13 ILE A 263      12.233  10.482  10.143  1.00 97.43           H  
ATOM   4112  N   ARG A 264       9.455  15.939   9.144  1.00 96.53           N  
ATOM   4113  H   ARG A 264      10.338  16.364   9.388  1.00 96.53           H  
ATOM   4114  CA  ARG A 264       8.641  16.572   8.096  1.00 96.53           C  
ATOM   4115  HA  ARG A 264       7.678  16.064   8.038  1.00 96.53           H  
ATOM   4116  C   ARG A 264       9.321  16.457   6.736  1.00 96.53           C  
ATOM   4117  CB  ARG A 264       8.367  18.033   8.471  1.00 96.53           C  
ATOM   4118  HB2 ARG A 264       9.291  18.607   8.397  1.00 96.53           H  
ATOM   4119  HB3 ARG A 264       8.024  18.078   9.505  1.00 96.53           H  
ATOM   4120  O   ARG A 264      10.467  16.873   6.575  1.00 96.53           O  
ATOM   4121  CG  ARG A 264       7.296  18.650   7.563  1.00 96.53           C  
ATOM   4122  HG2 ARG A 264       7.645  18.657   6.530  1.00 96.53           H  
ATOM   4123  HG3 ARG A 264       6.380  18.064   7.628  1.00 96.53           H  
ATOM   4124  CD  ARG A 264       7.010  20.083   8.010  1.00 96.53           C  
ATOM   4125  HD2 ARG A 264       6.617  20.062   9.026  1.00 96.53           H  
ATOM   4126  HD3 ARG A 264       7.944  20.644   8.012  1.00 96.53           H  
ATOM   4127  NE  ARG A 264       6.049  20.745   7.110  1.00 96.53           N  
ATOM   4128  HE  ARG A 264       5.761  20.237   6.286  1.00 96.53           H  
ATOM   4129  NH1 ARG A 264       5.862  22.690   8.314  1.00 96.53           N  
ATOM   4130 HH11 ARG A 264       6.410  22.282   9.057  1.00 96.53           H  
ATOM   4131 HH12 ARG A 264       5.461  23.609   8.442  1.00 96.53           H  
ATOM   4132  NH2 ARG A 264       4.754  22.463   6.379  1.00 96.53           N  
ATOM   4133 HH21 ARG A 264       4.504  21.926   5.561  1.00 96.53           H  
ATOM   4134 HH22 ARG A 264       4.374  23.391   6.500  1.00 96.53           H  
ATOM   4135  CZ  ARG A 264       5.561  21.961   7.272  1.00 96.53           C  
ATOM   4136  N   VAL A 265       8.602  15.937   5.746  1.00 96.93           N  
ATOM   4137  H   VAL A 265       7.637  15.704   5.931  1.00 96.93           H  
ATOM   4138  CA  VAL A 265       9.027  15.948   4.340  1.00 96.93           C  
ATOM   4139  HA  VAL A 265      10.111  16.053   4.284  1.00 96.93           H  
ATOM   4140  C   VAL A 265       8.388  17.149   3.670  1.00 96.93           C  
ATOM   4141  CB  VAL A 265       8.642  14.661   3.590  1.00 96.93           C  
ATOM   4142  HB  VAL A 265       7.557  14.567   3.557  1.00 96.93           H  
ATOM   4143  O   VAL A 265       7.182  17.353   3.782  1.00 96.93           O  
ATOM   4144  CG1 VAL A 265       9.200  14.646   2.161  1.00 96.93           C  
ATOM   4145 HG11 VAL A 265      10.284  14.764   2.172  1.00 96.93           H  
ATOM   4146 HG12 VAL A 265       8.941  13.707   1.672  1.00 96.93           H  
ATOM   4147 HG13 VAL A 265       8.768  15.460   1.580  1.00 96.93           H  
ATOM   4148  CG2 VAL A 265       9.218  13.436   4.295  1.00 96.93           C  
ATOM   4149 HG21 VAL A 265       8.861  12.532   3.802  1.00 96.93           H  
ATOM   4150 HG22 VAL A 265       8.920  13.442   5.344  1.00 96.93           H  
ATOM   4151 HG23 VAL A 265      10.306  13.475   4.243  1.00 96.93           H  
ATOM   4152  N   THR A 266       9.195  17.932   2.974  1.00 96.72           N  
ATOM   4153  H   THR A 266      10.177  17.702   2.926  1.00 96.72           H  
ATOM   4154  CA  THR A 266       8.744  19.002   2.088  1.00 96.72           C  
ATOM   4155  HA  THR A 266       7.667  18.913   1.951  1.00 96.72           H  
ATOM   4156  C   THR A 266       9.421  18.829   0.733  1.00 96.72           C  
ATOM   4157  CB  THR A 266       9.041  20.403   2.652  1.00 96.72           C  
ATOM   4158  HB  THR A 266       8.559  21.143   2.013  1.00 96.72           H  
ATOM   4159  O   THR A 266      10.474  18.186   0.652  1.00 96.72           O  
ATOM   4160  CG2 THR A 266       8.501  20.593   4.069  1.00 96.72           C  
ATOM   4161 HG21 THR A 266       9.057  19.969   4.769  1.00 96.72           H  
ATOM   4162 HG22 THR A 266       7.447  20.318   4.093  1.00 96.72           H  
ATOM   4163 HG23 THR A 266       8.605  21.639   4.359  1.00 96.72           H  
ATOM   4164  OG1 THR A 266      10.426  20.679   2.666  1.00 96.72           O  
ATOM   4165  HG1 THR A 266      10.524  21.634   2.671  1.00 96.72           H  
ATOM   4166  N   PRO A 267       8.886  19.437  -0.335  1.00 94.63           N  
ATOM   4167  CA  PRO A 267       9.498  19.342  -1.657  1.00 94.63           C  
ATOM   4168  HA  PRO A 267       9.442  18.309  -1.999  1.00 94.63           H  
ATOM   4169  C   PRO A 267      10.966  19.794  -1.661  1.00 94.63           C  
ATOM   4170  CB  PRO A 267       8.633  20.229  -2.551  1.00 94.63           C  
ATOM   4171  HB2 PRO A 267       9.042  21.239  -2.589  1.00 94.63           H  
ATOM   4172  HB3 PRO A 267       8.558  19.813  -3.556  1.00 94.63           H  
ATOM   4173  O   PRO A 267      11.796  19.183  -2.329  1.00 94.63           O  
ATOM   4174  CG  PRO A 267       7.283  20.261  -1.831  1.00 94.63           C  
ATOM   4175  HG2 PRO A 267       6.721  19.345  -2.016  1.00 94.63           H  
ATOM   4176  HG3 PRO A 267       6.697  21.146  -2.081  1.00 94.63           H  
ATOM   4177  CD  PRO A 267       7.664  20.228  -0.370  1.00 94.63           C  
ATOM   4178  HD2 PRO A 267       6.858  19.778   0.210  1.00 94.63           H  
ATOM   4179  HD3 PRO A 267       7.866  21.243  -0.028  1.00 94.63           H  
ATOM   4180  N   ASP A 268      11.284  20.813  -0.860  1.00 94.79           N  
ATOM   4181  H   ASP A 268      10.532  21.308  -0.404  1.00 94.79           H  
ATOM   4182  CA  ASP A 268      12.614  21.421  -0.787  1.00 94.79           C  
ATOM   4183  HA  ASP A 268      12.991  21.581  -1.797  1.00 94.79           H  
ATOM   4184  C   ASP A 268      13.626  20.555  -0.029  1.00 94.79           C  
ATOM   4185  CB  ASP A 268      12.500  22.787  -0.093  1.00 94.79           C  
ATOM   4186  HB2 ASP A 268      12.235  22.630   0.952  1.00 94.79           H  
ATOM   4187  HB3 ASP A 268      13.470  23.282  -0.127  1.00 94.79           H  
ATOM   4188  O   ASP A 268      14.818  20.556  -0.340  1.00 94.79           O  
ATOM   4189  CG  ASP A 268      11.461  23.697  -0.748  1.00 94.79           C  
ATOM   4190  OD1 ASP A 268      11.380  23.693  -1.996  1.00 94.79           O  
ATOM   4191  OD2 ASP A 268      10.703  24.321   0.025  1.00 94.79           O  
ATOM   4192  N   ASN A 269      13.172  19.804   0.980  1.00 96.30           N  
ATOM   4193  H   ASN A 269      12.180  19.797   1.167  1.00 96.30           H  
ATOM   4194  CA  ASN A 269      14.064  19.026   1.837  1.00 96.30           C  
ATOM   4195  HA  ASN A 269      15.069  19.431   1.722  1.00 96.30           H  
ATOM   4196  C   ASN A 269      14.179  17.551   1.426  1.00 96.30           C  
ATOM   4197  CB  ASN A 269      13.692  19.258   3.314  1.00 96.30           C  
ATOM   4198  HB2 ASN A 269      13.457  20.312   3.463  1.00 96.30           H  
ATOM   4199  HB3 ASN A 269      14.567  19.028   3.922  1.00 96.30           H  
ATOM   4200  O   ASN A 269      15.086  16.864   1.902  1.00 96.30           O  
ATOM   4201  CG  ASN A 269      12.543  18.424   3.863  1.00 96.30           C  
ATOM   4202  ND2 ASN A 269      12.180  18.661   5.100  1.00 96.30           N  
ATOM   4203 HD21 ASN A 269      11.499  18.041   5.515  1.00 96.30           H  
ATOM   4204 HD22 ASN A 269      12.580  19.433   5.615  1.00 96.30           H  
ATOM   4205  OD1 ASN A 269      12.008  17.517   3.248  1.00 96.30           O  
ATOM   4206  N   PHE A 270      13.301  17.061   0.543  1.00 96.55           N  
ATOM   4207  H   PHE A 270      12.551  17.671   0.250  1.00 96.55           H  
ATOM   4208  CA  PHE A 270      13.138  15.630   0.300  1.00 96.55           C  
ATOM   4209  HA  PHE A 270      12.897  15.181   1.264  1.00 96.55           H  
ATOM   4210  C   PHE A 270      14.418  14.967  -0.234  1.00 96.55           C  
ATOM   4211  CB  PHE A 270      11.949  15.415  -0.649  1.00 96.55           C  
ATOM   4212  HB2 PHE A 270      11.112  16.016  -0.295  1.00 96.55           H  
ATOM   4213  HB3 PHE A 270      12.216  15.784  -1.639  1.00 96.55           H  
ATOM   4214  O   PHE A 270      14.840  13.921   0.267  1.00 96.55           O  
ATOM   4215  CG  PHE A 270      11.418  14.000  -0.778  1.00 96.55           C  
ATOM   4216  CD1 PHE A 270      10.423  13.750  -1.739  1.00 96.55           C  
ATOM   4217  HD1 PHE A 270      10.071  14.553  -2.370  1.00 96.55           H  
ATOM   4218  CD2 PHE A 270      11.827  12.956   0.080  1.00 96.55           C  
ATOM   4219  HD2 PHE A 270      12.544  13.123   0.870  1.00 96.55           H  
ATOM   4220  CE1 PHE A 270       9.864  12.469  -1.863  1.00 96.55           C  
ATOM   4221  HE1 PHE A 270       9.083  12.282  -2.584  1.00 96.55           H  
ATOM   4222  CE2 PHE A 270      11.271  11.676  -0.050  1.00 96.55           C  
ATOM   4223  HE2 PHE A 270      11.561  10.887   0.628  1.00 96.55           H  
ATOM   4224  CZ  PHE A 270      10.296  11.434  -1.026  1.00 96.55           C  
ATOM   4225  HZ  PHE A 270       9.842  10.458  -1.120  1.00 96.55           H  
ATOM   4226  N   SER A 271      15.099  15.605  -1.187  1.00 95.15           N  
ATOM   4227  H   SER A 271      14.687  16.430  -1.599  1.00 95.15           H  
ATOM   4228  CA  SER A 271      16.383  15.132  -1.724  1.00 95.15           C  
ATOM   4229  HA  SER A 271      16.267  14.121  -2.113  1.00 95.15           H  
ATOM   4230  C   SER A 271      17.466  15.044  -0.650  1.00 95.15           C  
ATOM   4231  CB  SER A 271      16.832  16.050  -2.868  1.00 95.15           C  
ATOM   4232  HB2 SER A 271      17.749  15.657  -3.307  1.00 95.15           H  
ATOM   4233  HB3 SER A 271      17.021  17.052  -2.482  1.00 95.15           H  
ATOM   4234  O   SER A 271      18.128  14.013  -0.514  1.00 95.15           O  
ATOM   4235  OG  SER A 271      15.821  16.112  -3.855  1.00 95.15           O  
ATOM   4236  HG  SER A 271      16.017  16.820  -4.474  1.00 95.15           H  
ATOM   4237  N   SER A 272      17.597  16.081   0.178  1.00 96.57           N  
ATOM   4238  H   SER A 272      17.007  16.889   0.040  1.00 96.57           H  
ATOM   4239  CA  SER A 272      18.548  16.112   1.295  1.00 96.57           C  
ATOM   4240  HA  SER A 272      19.550  15.916   0.913  1.00 96.57           H  
ATOM   4241  C   SER A 272      18.231  15.046   2.345  1.00 96.57           C  
ATOM   4242  CB  SER A 272      18.545  17.503   1.933  1.00 96.57           C  
ATOM   4243  HB2 SER A 272      17.540  17.754   2.271  1.00 96.57           H  
ATOM   4244  HB3 SER A 272      19.225  17.517   2.784  1.00 96.57           H  
ATOM   4245  O   SER A 272      19.134  14.366   2.829  1.00 96.57           O  
ATOM   4246  OG  SER A 272      18.978  18.443   0.970  1.00 96.57           O  
ATOM   4247  HG  SER A 272      18.645  19.314   1.200  1.00 96.57           H  
ATOM   4248  N   LEU A 273      16.951  14.837   2.650  1.00 97.49           N  
ATOM   4249  H   LEU A 273      16.259  15.443   2.233  1.00 97.49           H  
ATOM   4250  CA  LEU A 273      16.482  13.828   3.596  1.00 97.49           C  
ATOM   4251  HA  LEU A 273      17.011  13.968   4.539  1.00 97.49           H  
ATOM   4252  C   LEU A 273      16.772  12.399   3.115  1.00 97.49           C  
ATOM   4253  CB  LEU A 273      14.985  14.087   3.823  1.00 97.49           C  
ATOM   4254  HB2 LEU A 273      14.481  14.099   2.856  1.00 97.49           H  
ATOM   4255  HB3 LEU A 273      14.869  15.075   4.268  1.00 97.49           H  
ATOM   4256  O   LEU A 273      17.268  11.568   3.884  1.00 97.49           O  
ATOM   4257  CG  LEU A 273      14.280  13.056   4.712  1.00 97.49           C  
ATOM   4258  HG  LEU A 273      14.369  12.066   4.263  1.00 97.49           H  
ATOM   4259  CD1 LEU A 273      14.825  13.002   6.129  1.00 97.49           C  
ATOM   4260 HD11 LEU A 273      15.898  12.811   6.087  1.00 97.49           H  
ATOM   4261 HD12 LEU A 273      14.339  12.200   6.685  1.00 97.49           H  
ATOM   4262 HD13 LEU A 273      14.636  13.951   6.630  1.00 97.49           H  
ATOM   4263  CD2 LEU A 273      12.812  13.424   4.787  1.00 97.49           C  
ATOM   4264 HD21 LEU A 273      12.697  14.452   5.130  1.00 97.49           H  
ATOM   4265 HD22 LEU A 273      12.295  12.767   5.485  1.00 97.49           H  
ATOM   4266 HD23 LEU A 273      12.386  13.333   3.788  1.00 97.49           H  
ATOM   4267  N   ILE A 274      16.520  12.103   1.836  1.00 97.28           N  
ATOM   4268  H   ILE A 274      16.087  12.811   1.260  1.00 97.28           H  
ATOM   4269  CA  ILE A 274      16.862  10.808   1.232  1.00 97.28           C  
ATOM   4270  HA  ILE A 274      16.453  10.016   1.858  1.00 97.28           H  
ATOM   4271  C   ILE A 274      18.376  10.598   1.219  1.00 97.28           C  
ATOM   4272  CB  ILE A 274      16.248  10.696  -0.180  1.00 97.28           C  
ATOM   4273  HB  ILE A 274      16.467  11.615  -0.724  1.00 97.28           H  
ATOM   4274  O   ILE A 274      18.847   9.513   1.571  1.00 97.28           O  
ATOM   4275  CG1 ILE A 274      14.711  10.545  -0.120  1.00 97.28           C  
ATOM   4276 HG12 ILE A 274      14.289  11.392   0.421  1.00 97.28           H  
ATOM   4277 HG13 ILE A 274      14.321  10.584  -1.137  1.00 97.28           H  
ATOM   4278  CG2 ILE A 274      16.856   9.535  -0.982  1.00 97.28           C  
ATOM   4279 HG21 ILE A 274      17.878   9.773  -1.277  1.00 97.28           H  
ATOM   4280 HG22 ILE A 274      16.850   8.614  -0.398  1.00 97.28           H  
ATOM   4281 HG23 ILE A 274      16.264   9.396  -1.887  1.00 97.28           H  
ATOM   4282  CD1 ILE A 274      14.186   9.257   0.534  1.00 97.28           C  
ATOM   4283 HD11 ILE A 274      13.097   9.245   0.486  1.00 97.28           H  
ATOM   4284 HD12 ILE A 274      14.554   8.379   0.003  1.00 97.28           H  
ATOM   4285 HD13 ILE A 274      14.482   9.205   1.581  1.00 97.28           H  
ATOM   4286  N   LYS A 275      19.151  11.636   0.896  1.00 96.43           N  
ATOM   4287  H   LYS A 275      18.704  12.492   0.598  1.00 96.43           H  
ATOM   4288  CA  LYS A 275      20.614  11.589   0.937  1.00 96.43           C  
ATOM   4289  HA  LYS A 275      20.952  10.790   0.277  1.00 96.43           H  
ATOM   4290  C   LYS A 275      21.136  11.257   2.337  1.00 96.43           C  
ATOM   4291  CB  LYS A 275      21.155  12.918   0.404  1.00 96.43           C  
ATOM   4292  HB2 LYS A 275      20.851  13.738   1.054  1.00 96.43           H  
ATOM   4293  HB3 LYS A 275      20.735  13.090  -0.586  1.00 96.43           H  
ATOM   4294  O   LYS A 275      21.905  10.306   2.478  1.00 96.43           O  
ATOM   4295  CG  LYS A 275      22.679  12.896   0.298  1.00 96.43           C  
ATOM   4296  HG2 LYS A 275      23.123  12.838   1.292  1.00 96.43           H  
ATOM   4297  HG3 LYS A 275      22.978  12.023  -0.282  1.00 96.43           H  
ATOM   4298  CD  LYS A 275      23.154  14.168  -0.400  1.00 96.43           C  
ATOM   4299  HD2 LYS A 275      22.875  15.033   0.202  1.00 96.43           H  
ATOM   4300  HD3 LYS A 275      22.671  14.239  -1.375  1.00 96.43           H  
ATOM   4301  CE  LYS A 275      24.668  14.123  -0.591  1.00 96.43           C  
ATOM   4302  HE2 LYS A 275      25.141  14.000   0.383  1.00 96.43           H  
ATOM   4303  HE3 LYS A 275      24.905  13.251  -1.200  1.00 96.43           H  
ATOM   4304  NZ  LYS A 275      25.138  15.365  -1.249  1.00 96.43           N  
ATOM   4305  HZ1 LYS A 275      24.898  16.174  -0.694  1.00 96.43           H  
ATOM   4306  HZ2 LYS A 275      24.681  15.460  -2.145  1.00 96.43           H  
ATOM   4307  HZ3 LYS A 275      26.137  15.343  -1.395  1.00 96.43           H  
ATOM   4308  N   SER A 276      20.678  11.960   3.374  1.00 97.33           N  
ATOM   4309  H   SER A 276      20.091  12.763   3.197  1.00 97.33           H  
ATOM   4310  CA  SER A 276      21.040  11.666   4.769  1.00 97.33           C  
ATOM   4311  HA  SER A 276      22.122  11.733   4.876  1.00 97.33           H  
ATOM   4312  C   SER A 276      20.616  10.252   5.183  1.00 97.33           C  
ATOM   4313  CB  SER A 276      20.404  12.694   5.709  1.00 97.33           C  
ATOM   4314  HB2 SER A 276      19.324  12.703   5.561  1.00 97.33           H  
ATOM   4315  HB3 SER A 276      20.622  12.423   6.742  1.00 97.33           H  
ATOM   4316  O   SER A 276      21.385   9.534   5.822  1.00 97.33           O  
ATOM   4317  OG  SER A 276      20.924  13.983   5.458  1.00 97.33           O  
ATOM   4318  HG  SER A 276      21.700  14.114   6.008  1.00 97.33           H  
ATOM   4319  N   THR A 277      19.442   9.791   4.743  1.00 97.50           N  
ATOM   4320  H   THR A 277      18.839  10.427   4.242  1.00 97.50           H  
ATOM   4321  CA  THR A 277      18.965   8.421   4.999  1.00 97.50           C  
ATOM   4322  HA  THR A 277      18.966   8.250   6.075  1.00 97.50           H  
ATOM   4323  C   THR A 277      19.888   7.367   4.367  1.00 97.50           C  
ATOM   4324  CB  THR A 277      17.520   8.254   4.500  1.00 97.50           C  
ATOM   4325  HB  THR A 277      17.472   8.434   3.426  1.00 97.50           H  
ATOM   4326  O   THR A 277      20.246   6.384   5.019  1.00 97.50           O  
ATOM   4327  CG2 THR A 277      16.960   6.864   4.791  1.00 97.50           C  
ATOM   4328 HG21 THR A 277      15.893   6.847   4.570  1.00 97.50           H  
ATOM   4329 HG22 THR A 277      17.461   6.132   4.158  1.00 97.50           H  
ATOM   4330 HG23 THR A 277      17.117   6.614   5.840  1.00 97.50           H  
ATOM   4331  OG1 THR A 277      16.669   9.164   5.152  1.00 97.50           O  
ATOM   4332  HG1 THR A 277      16.818  10.039   4.785  1.00 97.50           H  
ATOM   4333  N   ILE A 278      20.334   7.573   3.122  1.00 96.57           N  
ATOM   4334  H   ILE A 278      20.007   8.393   2.632  1.00 96.57           H  
ATOM   4335  CA  ILE A 278      21.282   6.682   2.428  1.00 96.57           C  
ATOM   4336  HA  ILE A 278      20.916   5.658   2.510  1.00 96.57           H  
ATOM   4337  C   ILE A 278      22.665   6.711   3.097  1.00 96.57           C  
ATOM   4338  CB  ILE A 278      21.357   7.034   0.922  1.00 96.57           C  
ATOM   4339  HB  ILE A 278      21.526   8.107   0.825  1.00 96.57           H  
ATOM   4340  O   ILE A 278      23.300   5.666   3.241  1.00 96.57           O  
ATOM   4341  CG1 ILE A 278      20.021   6.671   0.231  1.00 96.57           C  
ATOM   4342 HG12 ILE A 278      19.913   5.587   0.193  1.00 96.57           H  
ATOM   4343 HG13 ILE A 278      19.186   7.060   0.814  1.00 96.57           H  
ATOM   4344  CG2 ILE A 278      22.522   6.301   0.222  1.00 96.57           C  
ATOM   4345 HG21 ILE A 278      22.533   6.524  -0.845  1.00 96.57           H  
ATOM   4346 HG22 ILE A 278      23.480   6.629   0.624  1.00 96.57           H  
ATOM   4347 HG23 ILE A 278      22.427   5.223   0.357  1.00 96.57           H  
ATOM   4348  CD1 ILE A 278      19.885   7.234  -1.189  1.00 96.57           C  
ATOM   4349 HD11 ILE A 278      20.079   8.307  -1.186  1.00 96.57           H  
ATOM   4350 HD12 ILE A 278      20.578   6.736  -1.867  1.00 96.57           H  
ATOM   4351 HD13 ILE A 278      18.870   7.061  -1.545  1.00 96.57           H  
ATOM   4352  N   GLN A 279      23.132   7.873   3.557  1.00 96.71           N  
ATOM   4353  H   GLN A 279      22.591   8.710   3.394  1.00 96.71           H  
ATOM   4354  CA  GLN A 279      24.397   7.983   4.292  1.00 96.71           C  
ATOM   4355  HA  GLN A 279      25.205   7.589   3.675  1.00 96.71           H  
ATOM   4356  C   GLN A 279      24.374   7.163   5.589  1.00 96.71           C  
ATOM   4357  CB  GLN A 279      24.688   9.453   4.608  1.00 96.71           C  
ATOM   4358  HB2 GLN A 279      25.495   9.506   5.338  1.00 96.71           H  
ATOM   4359  HB3 GLN A 279      23.802   9.907   5.050  1.00 96.71           H  
ATOM   4360  O   GLN A 279      25.301   6.392   5.846  1.00 96.71           O  
ATOM   4361  CG  GLN A 279      25.114  10.255   3.370  1.00 96.71           C  
ATOM   4362  HG2 GLN A 279      26.082   9.891   3.027  1.00 96.71           H  
ATOM   4363  HG3 GLN A 279      24.398  10.118   2.560  1.00 96.71           H  
ATOM   4364  CD  GLN A 279      25.230  11.747   3.665  1.00 96.71           C  
ATOM   4365  NE2 GLN A 279      25.712  12.532   2.727  1.00 96.71           N  
ATOM   4366 HE21 GLN A 279      25.824  13.496   3.005  1.00 96.71           H  
ATOM   4367 HE22 GLN A 279      25.993  12.149   1.836  1.00 96.71           H  
ATOM   4368  OE1 GLN A 279      24.912  12.240   4.732  1.00 96.71           O  
ATOM   4369  N   VAL A 280      23.298   7.266   6.377  1.00 97.07           N  
ATOM   4370  H   VAL A 280      22.584   7.937   6.130  1.00 97.07           H  
ATOM   4371  CA  VAL A 280      23.129   6.467   7.600  1.00 97.07           C  
ATOM   4372  HA  VAL A 280      24.014   6.597   8.223  1.00 97.07           H  
ATOM   4373  C   VAL A 280      23.024   4.974   7.276  1.00 97.07           C  
ATOM   4374  CB  VAL A 280      21.906   6.936   8.406  1.00 97.07           C  
ATOM   4375  HB  VAL A 280      21.013   6.871   7.784  1.00 97.07           H  
ATOM   4376  O   VAL A 280      23.668   4.161   7.942  1.00 97.07           O  
ATOM   4377  CG1 VAL A 280      21.710   6.068   9.651  1.00 97.07           C  
ATOM   4378 HG11 VAL A 280      21.313   5.102   9.336  1.00 97.07           H  
ATOM   4379 HG12 VAL A 280      22.653   5.932  10.180  1.00 97.07           H  
ATOM   4380 HG13 VAL A 280      20.980   6.524  10.320  1.00 97.07           H  
ATOM   4381  CG2 VAL A 280      22.056   8.376   8.896  1.00 97.07           C  
ATOM   4382 HG21 VAL A 280      22.871   8.450   9.617  1.00 97.07           H  
ATOM   4383 HG22 VAL A 280      22.263   9.055   8.069  1.00 97.07           H  
ATOM   4384 HG23 VAL A 280      21.120   8.686   9.361  1.00 97.07           H  
ATOM   4385  N   LYS A 281      22.282   4.612   6.219  1.00 95.95           N  
ATOM   4386  H   LYS A 281      21.747   5.329   5.750  1.00 95.95           H  
ATOM   4387  CA  LYS A 281      22.187   3.233   5.717  1.00 95.95           C  
ATOM   4388  HA  LYS A 281      21.749   2.610   6.497  1.00 95.95           H  
ATOM   4389  C   LYS A 281      23.569   2.653   5.408  1.00 95.95           C  
ATOM   4390  CB  LYS A 281      21.266   3.210   4.486  1.00 95.95           C  
ATOM   4391  HB2 LYS A 281      21.648   3.936   3.768  1.00 95.95           H  
ATOM   4392  HB3 LYS A 281      20.273   3.548   4.783  1.00 95.95           H  
ATOM   4393  O   LYS A 281      23.867   1.556   5.872  1.00 95.95           O  
ATOM   4394  CG  LYS A 281      21.132   1.843   3.788  1.00 95.95           C  
ATOM   4395  HG2 LYS A 281      20.202   1.366   4.098  1.00 95.95           H  
ATOM   4396  HG3 LYS A 281      21.962   1.185   4.046  1.00 95.95           H  
ATOM   4397  CD  LYS A 281      21.129   2.032   2.271  1.00 95.95           C  
ATOM   4398  HD2 LYS A 281      20.323   2.705   1.981  1.00 95.95           H  
ATOM   4399  HD3 LYS A 281      22.073   2.496   1.985  1.00 95.95           H  
ATOM   4400  CE  LYS A 281      21.004   0.701   1.533  1.00 95.95           C  
ATOM   4401  HE2 LYS A 281      21.754   0.018   1.932  1.00 95.95           H  
ATOM   4402  HE3 LYS A 281      20.019   0.273   1.722  1.00 95.95           H  
ATOM   4403  NZ  LYS A 281      21.226   0.917   0.082  1.00 95.95           N  
ATOM   4404  HZ1 LYS A 281      22.032   1.506  -0.072  1.00 95.95           H  
ATOM   4405  HZ2 LYS A 281      20.448   1.410  -0.332  1.00 95.95           H  
ATOM   4406  HZ3 LYS A 281      21.373   0.047  -0.409  1.00 95.95           H  
ATOM   4407  N   ARG A 282      24.423   3.383   4.679  1.00 95.27           N  
ATOM   4408  H   ARG A 282      24.094   4.269   4.323  1.00 95.27           H  
ATOM   4409  CA  ARG A 282      25.801   2.952   4.376  1.00 95.27           C  
ATOM   4410  HA  ARG A 282      25.779   1.965   3.913  1.00 95.27           H  
ATOM   4411  C   ARG A 282      26.644   2.795   5.641  1.00 95.27           C  
ATOM   4412  CB  ARG A 282      26.480   3.939   3.417  1.00 95.27           C  
ATOM   4413  HB2 ARG A 282      26.362   4.953   3.799  1.00 95.27           H  
ATOM   4414  HB3 ARG A 282      27.546   3.711   3.390  1.00 95.27           H  
ATOM   4415  O   ARG A 282      27.318   1.781   5.784  1.00 95.27           O  
ATOM   4416  CG  ARG A 282      25.946   3.867   1.980  1.00 95.27           C  
ATOM   4417  HG2 ARG A 282      24.884   4.108   1.956  1.00 95.27           H  
ATOM   4418  HG3 ARG A 282      26.092   2.863   1.580  1.00 95.27           H  
ATOM   4419  CD  ARG A 282      26.726   4.876   1.131  1.00 95.27           C  
ATOM   4420  HD2 ARG A 282      27.774   4.581   1.102  1.00 95.27           H  
ATOM   4421  HD3 ARG A 282      26.647   5.852   1.609  1.00 95.27           H  
ATOM   4422  NE  ARG A 282      26.205   4.961  -0.238  1.00 95.27           N  
ATOM   4423  HE  ARG A 282      25.636   4.201  -0.584  1.00 95.27           H  
ATOM   4424  NH1 ARG A 282      27.102   6.992  -0.827  1.00 95.27           N  
ATOM   4425 HH11 ARG A 282      27.103   7.793  -1.442  1.00 95.27           H  
ATOM   4426 HH12 ARG A 282      27.629   6.998   0.035  1.00 95.27           H  
ATOM   4427  NH2 ARG A 282      25.692   5.951  -2.196  1.00 95.27           N  
ATOM   4428 HH21 ARG A 282      25.198   5.089  -2.379  1.00 95.27           H  
ATOM   4429 HH22 ARG A 282      25.688   6.737  -2.830  1.00 95.27           H  
ATOM   4430  CZ  ARG A 282      26.343   5.964  -1.078  1.00 95.27           C  
ATOM   4431  N   ARG A 283      26.579   3.762   6.565  1.00 95.62           N  
ATOM   4432  H   ARG A 283      26.003   4.566   6.358  1.00 95.62           H  
ATOM   4433  CA  ARG A 283      27.361   3.760   7.814  1.00 95.62           C  
ATOM   4434  HA  ARG A 283      28.417   3.659   7.566  1.00 95.62           H  
ATOM   4435  C   ARG A 283      27.033   2.574   8.725  1.00 95.62           C  
ATOM   4436  CB  ARG A 283      27.144   5.097   8.542  1.00 95.62           C  
ATOM   4437  HB2 ARG A 283      27.391   5.913   7.863  1.00 95.62           H  
ATOM   4438  HB3 ARG A 283      26.092   5.185   8.815  1.00 95.62           H  
ATOM   4439  O   ARG A 283      27.940   1.984   9.296  1.00 95.62           O  
ATOM   4440  CG  ARG A 283      28.015   5.225   9.806  1.00 95.62           C  
ATOM   4441  HG2 ARG A 283      27.794   4.417  10.503  1.00 95.62           H  
ATOM   4442  HG3 ARG A 283      29.065   5.156   9.520  1.00 95.62           H  
ATOM   4443  CD  ARG A 283      27.786   6.558  10.526  1.00 95.62           C  
ATOM   4444  HD2 ARG A 283      28.513   6.640  11.334  1.00 95.62           H  
ATOM   4445  HD3 ARG A 283      27.961   7.367   9.818  1.00 95.62           H  
ATOM   4446  NE  ARG A 283      26.425   6.646  11.095  1.00 95.62           N  
ATOM   4447  HE  ARG A 283      26.006   5.776  11.388  1.00 95.62           H  
ATOM   4448  NH1 ARG A 283      26.287   8.939  11.235  1.00 95.62           N  
ATOM   4449 HH11 ARG A 283      25.753   9.773  11.431  1.00 95.62           H  
ATOM   4450 HH12 ARG A 283      27.258   9.011  10.967  1.00 95.62           H  
ATOM   4451  NH2 ARG A 283      24.514   7.684  11.754  1.00 95.62           N  
ATOM   4452 HH21 ARG A 283      24.099   6.777  11.909  1.00 95.62           H  
ATOM   4453 HH22 ARG A 283      23.972   8.515  11.946  1.00 95.62           H  
ATOM   4454  CZ  ARG A 283      25.752   7.754  11.355  1.00 95.62           C  
ATOM   4455  N   GLU A 284      25.754   2.232   8.875  1.00 94.38           N  
ATOM   4456  H   GLU A 284      25.053   2.792   8.411  1.00 94.38           H  
ATOM   4457  CA  GLU A 284      25.310   1.149   9.774  1.00 94.38           C  
ATOM   4458  HA  GLU A 284      26.075   0.964  10.528  1.00 94.38           H  
ATOM   4459  C   GLU A 284      25.081  -0.192   9.059  1.00 94.38           C  
ATOM   4460  CB  GLU A 284      24.028   1.558  10.504  1.00 94.38           C  
ATOM   4461  HB2 GLU A 284      23.261   1.712   9.746  1.00 94.38           H  
ATOM   4462  HB3 GLU A 284      23.697   0.746  11.152  1.00 94.38           H  
ATOM   4463  O   GLU A 284      24.660  -1.162   9.692  1.00 94.38           O  
ATOM   4464  CG  GLU A 284      24.133   2.827  11.347  1.00 94.38           C  
ATOM   4465  HG2 GLU A 284      24.420   3.665  10.712  1.00 94.38           H  
ATOM   4466  HG3 GLU A 284      23.132   3.042  11.722  1.00 94.38           H  
ATOM   4467  CD  GLU A 284      25.077   2.745  12.555  1.00 94.38           C  
ATOM   4468  OE1 GLU A 284      25.477   3.857  12.971  1.00 94.38           O  
ATOM   4469  OE2 GLU A 284      25.301   1.657  13.146  1.00 94.38           O  
ATOM   4470  N   GLY A 285      25.318  -0.255   7.744  1.00 94.03           N  
ATOM   4471  H   GLY A 285      25.664   0.571   7.276  1.00 94.03           H  
ATOM   4472  CA  GLY A 285      25.070  -1.450   6.938  1.00 94.03           C  
ATOM   4473  HA2 GLY A 285      25.374  -1.248   5.911  1.00 94.03           H  
ATOM   4474  HA3 GLY A 285      25.666  -2.276   7.327  1.00 94.03           H  
ATOM   4475  C   GLY A 285      23.599  -1.876   6.923  1.00 94.03           C  
ATOM   4476  O   GLY A 285      23.309  -3.069   7.010  1.00 94.03           O  
ATOM   4477  N   MET A 286      22.672  -0.914   6.854  1.00 95.11           N  
ATOM   4478  H   MET A 286      22.996   0.033   6.722  1.00 95.11           H  
ATOM   4479  CA  MET A 286      21.232  -1.193   6.798  1.00 95.11           C  
ATOM   4480  HA  MET A 286      21.014  -1.957   7.544  1.00 95.11           H  
ATOM   4481  C   MET A 286      20.825  -1.745   5.431  1.00 95.11           C  
ATOM   4482  CB  MET A 286      20.377   0.037   7.128  1.00 95.11           C  
ATOM   4483  HB2 MET A 286      20.437   0.753   6.308  1.00 95.11           H  
ATOM   4484  HB3 MET A 286      19.339  -0.283   7.224  1.00 95.11           H  
ATOM   4485  O   MET A 286      21.401  -1.394   4.398  1.00 95.11           O  
ATOM   4486  CG  MET A 286      20.789   0.741   8.416  1.00 95.11           C  
ATOM   4487  HG2 MET A 286      20.784   0.020   9.234  1.00 95.11           H  
ATOM   4488  HG3 MET A 286      21.807   1.110   8.290  1.00 95.11           H  
ATOM   4489  SD  MET A 286      19.733   2.143   8.859  1.00 95.11           S  
ATOM   4490  CE  MET A 286      20.683   2.703  10.287  1.00 95.11           C  
ATOM   4491  HE1 MET A 286      20.870   1.859  10.952  1.00 95.11           H  
ATOM   4492  HE2 MET A 286      20.138   3.473  10.833  1.00 95.11           H  
ATOM   4493  HE3 MET A 286      21.637   3.105   9.948  1.00 95.11           H  
ATOM   4494  N   PHE A 287      19.787  -2.576   5.409  1.00 93.20           N  
ATOM   4495  H   PHE A 287      19.318  -2.804   6.274  1.00 93.20           H  
ATOM   4496  CA  PHE A 287      19.337  -3.266   4.203  1.00 93.20           C  
ATOM   4497  HA  PHE A 287      19.601  -2.670   3.330  1.00 93.20           H  
ATOM   4498  C   PHE A 287      17.817  -3.442   4.178  1.00 93.20           C  
ATOM   4499  CB  PHE A 287      20.075  -4.611   4.094  1.00 93.20           C  
ATOM   4500  HB2 PHE A 287      19.767  -5.114   3.177  1.00 93.20           H  
ATOM   4501  HB3 PHE A 287      21.143  -4.413   3.997  1.00 93.20           H  
ATOM   4502  O   PHE A 287      17.135  -3.248   5.184  1.00 93.20           O  
ATOM   4503  CG  PHE A 287      19.864  -5.558   5.262  1.00 93.20           C  
ATOM   4504  CD1 PHE A 287      20.765  -5.565   6.343  1.00 93.20           C  
ATOM   4505  HD1 PHE A 287      21.608  -4.889   6.349  1.00 93.20           H  
ATOM   4506  CD2 PHE A 287      18.781  -6.457   5.256  1.00 93.20           C  
ATOM   4507  HD2 PHE A 287      18.104  -6.489   4.414  1.00 93.20           H  
ATOM   4508  CE1 PHE A 287      20.582  -6.465   7.410  1.00 93.20           C  
ATOM   4509  HE1 PHE A 287      21.279  -6.478   8.235  1.00 93.20           H  
ATOM   4510  CE2 PHE A 287      18.587  -7.342   6.329  1.00 93.20           C  
ATOM   4511  HE2 PHE A 287      17.761  -8.038   6.314  1.00 93.20           H  
ATOM   4512  CZ  PHE A 287      19.489  -7.348   7.405  1.00 93.20           C  
ATOM   4513  HZ  PHE A 287      19.353  -8.053   8.212  1.00 93.20           H  
ATOM   4514  N   ILE A 288      17.294  -3.808   3.009  1.00 90.69           N  
ATOM   4515  H   ILE A 288      17.930  -4.032   2.257  1.00 90.69           H  
ATOM   4516  CA  ILE A 288      15.925  -4.306   2.854  1.00 90.69           C  
ATOM   4517  HA  ILE A 288      15.310  -3.997   3.699  1.00 90.69           H  
ATOM   4518  C   ILE A 288      16.008  -5.827   2.857  1.00 90.69           C  
ATOM   4519  CB  ILE A 288      15.294  -3.746   1.570  1.00 90.69           C  
ATOM   4520  HB  ILE A 288      15.982  -3.939   0.747  1.00 90.69           H  
ATOM   4521  O   ILE A 288      16.758  -6.401   2.072  1.00 90.69           O  
ATOM   4522  CG1 ILE A 288      15.085  -2.224   1.725  1.00 90.69           C  
ATOM   4523 HG12 ILE A 288      14.078  -2.016   2.087  1.00 90.69           H  
ATOM   4524 HG13 ILE A 288      15.788  -1.791   2.436  1.00 90.69           H  
ATOM   4525  CG2 ILE A 288      13.949  -4.416   1.236  1.00 90.69           C  
ATOM   4526 HG21 ILE A 288      13.273  -4.354   2.088  1.00 90.69           H  
ATOM   4527 HG22 ILE A 288      14.100  -5.468   0.996  1.00 90.69           H  
ATOM   4528 HG23 ILE A 288      13.487  -3.931   0.376  1.00 90.69           H  
ATOM   4529  CD1 ILE A 288      15.265  -1.526   0.395  1.00 90.69           C  
ATOM   4530 HD11 ILE A 288      16.323  -1.535   0.133  1.00 90.69           H  
ATOM   4531 HD12 ILE A 288      14.915  -0.496   0.464  1.00 90.69           H  
ATOM   4532 HD13 ILE A 288      14.700  -2.073  -0.360  1.00 90.69           H  
ATOM   4533  N   ASP A 289      15.298  -6.450   3.786  1.00 85.60           N  
ATOM   4534  H   ASP A 289      14.598  -5.908   4.271  1.00 85.60           H  
ATOM   4535  CA  ASP A 289      15.209  -7.894   3.942  1.00 85.60           C  
ATOM   4536  HA  ASP A 289      16.207  -8.322   3.843  1.00 85.60           H  
ATOM   4537  C   ASP A 289      14.317  -8.475   2.839  1.00 85.60           C  
ATOM   4538  CB  ASP A 289      14.683  -8.208   5.354  1.00 85.60           C  
ATOM   4539  HB2 ASP A 289      15.226  -7.591   6.069  1.00 85.60           H  
ATOM   4540  HB3 ASP A 289      13.629  -7.936   5.413  1.00 85.60           H  
ATOM   4541  O   ASP A 289      13.243  -7.958   2.533  1.00 85.60           O  
ATOM   4542  CG  ASP A 289      14.840  -9.674   5.777  1.00 85.60           C  
ATOM   4543  OD1 ASP A 289      14.972 -10.554   4.897  1.00 85.60           O  
ATOM   4544  OD2 ASP A 289      14.814  -9.911   7.003  1.00 85.60           O  
ATOM   4545  N   GLU A 290      14.752  -9.570   2.234  1.00 76.98           N  
ATOM   4546  H   GLU A 290      15.596 -10.001   2.583  1.00 76.98           H  
ATOM   4547  CA  GLU A 290      13.997 -10.259   1.192  1.00 76.98           C  
ATOM   4548  HA  GLU A 290      13.578  -9.521   0.507  1.00 76.98           H  
ATOM   4549  C   GLU A 290      12.827 -11.078   1.755  1.00 76.98           C  
ATOM   4550  CB  GLU A 290      14.942 -11.169   0.410  1.00 76.98           C  
ATOM   4551  HB2 GLU A 290      15.370 -11.908   1.087  1.00 76.98           H  
ATOM   4552  HB3 GLU A 290      14.354 -11.687  -0.348  1.00 76.98           H  
ATOM   4553  O   GLU A 290      11.915 -11.447   1.002  1.00 76.98           O  
ATOM   4554  CG  GLU A 290      16.070 -10.389  -0.283  1.00 76.98           C  
ATOM   4555  HG2 GLU A 290      15.625  -9.607  -0.898  1.00 76.98           H  
ATOM   4556  HG3 GLU A 290      16.701  -9.917   0.470  1.00 76.98           H  
ATOM   4557  CD  GLU A 290      16.939 -11.291  -1.167  1.00 76.98           C  
ATOM   4558  OE1 GLU A 290      17.898 -10.750  -1.756  1.00 76.98           O  
ATOM   4559  OE2 GLU A 290      16.605 -12.494  -1.286  1.00 76.98           O  
ATOM   4560  N   LYS A 291      12.848 -11.364   3.067  1.00 75.05           N  
ATOM   4561  H   LYS A 291      13.625 -11.016   3.610  1.00 75.05           H  
ATOM   4562  CA  LYS A 291      11.801 -12.107   3.770  1.00 75.05           C  
ATOM   4563  HA  LYS A 291      11.544 -12.969   3.155  1.00 75.05           H  
ATOM   4564  C   LYS A 291      10.556 -11.230   3.982  1.00 75.05           C  
ATOM   4565  CB  LYS A 291      12.322 -12.644   5.112  1.00 75.05           C  
ATOM   4566  HB2 LYS A 291      12.704 -11.815   5.707  1.00 75.05           H  
ATOM   4567  HB3 LYS A 291      11.491 -13.096   5.654  1.00 75.05           H  
ATOM   4568  O   LYS A 291      10.660 -10.133   4.541  1.00 75.05           O  
ATOM   4569  CG  LYS A 291      13.421 -13.702   4.925  1.00 75.05           C  
ATOM   4570  HG2 LYS A 291      14.252 -13.272   4.366  1.00 75.05           H  
ATOM   4571  HG3 LYS A 291      13.019 -14.548   4.368  1.00 75.05           H  
ATOM   4572  CD  LYS A 291      13.937 -14.183   6.285  1.00 75.05           C  
ATOM   4573  HD2 LYS A 291      14.309 -13.320   6.837  1.00 75.05           H  
ATOM   4574  HD3 LYS A 291      13.119 -14.640   6.842  1.00 75.05           H  
ATOM   4575  CE  LYS A 291      15.071 -15.193   6.089  1.00 75.05           C  
ATOM   4576  HE2 LYS A 291      15.840 -14.722   5.477  1.00 75.05           H  
ATOM   4577  HE3 LYS A 291      14.687 -16.054   5.542  1.00 75.05           H  
ATOM   4578  NZ  LYS A 291      15.643 -15.613   7.392  1.00 75.05           N  
ATOM   4579  HZ1 LYS A 291      14.938 -16.051   7.967  1.00 75.05           H  
ATOM   4580  HZ2 LYS A 291      16.407 -16.260   7.256  1.00 75.05           H  
ATOM   4581  HZ3 LYS A 291      15.994 -14.803   7.883  1.00 75.05           H  
ATOM   4582  N   PRO A 292       9.359 -11.705   3.583  1.00 68.60           N  
ATOM   4583  CA  PRO A 292       8.084 -11.082   3.939  1.00 68.60           C  
ATOM   4584  HA  PRO A 292       8.031 -10.097   3.475  1.00 68.60           H  
ATOM   4585  C   PRO A 292       7.894 -10.961   5.457  1.00 68.60           C  
ATOM   4586  CB  PRO A 292       7.007 -11.994   3.340  1.00 68.60           C  
ATOM   4587  HB2 PRO A 292       6.127 -11.440   3.014  1.00 68.60           H  
ATOM   4588  HB3 PRO A 292       6.720 -12.762   4.059  1.00 68.60           H  
ATOM   4589  O   PRO A 292       8.386 -11.793   6.214  1.00 68.60           O  
ATOM   4590  CG  PRO A 292       7.719 -12.654   2.169  1.00 68.60           C  
ATOM   4591  HG2 PRO A 292       7.749 -11.956   1.333  1.00 68.60           H  
ATOM   4592  HG3 PRO A 292       7.254 -13.597   1.881  1.00 68.60           H  
ATOM   4593  CD  PRO A 292       9.127 -12.848   2.713  1.00 68.60           C  
ATOM   4594  HD2 PRO A 292       9.180 -13.768   3.296  1.00 68.60           H  
ATOM   4595  HD3 PRO A 292       9.836 -12.877   1.885  1.00 68.60           H  
ATOM   4596  N   GLY A 293       7.127  -9.960   5.898  1.00 67.70           N  
ATOM   4597  H   GLY A 293       6.762  -9.294   5.233  1.00 67.70           H  
ATOM   4598  CA  GLY A 293       6.778  -9.769   7.309  1.00 67.70           C  
ATOM   4599  HA2 GLY A 293       5.721  -9.993   7.451  1.00 67.70           H  
ATOM   4600  HA3 GLY A 293       7.347 -10.459   7.933  1.00 67.70           H  
ATOM   4601  C   GLY A 293       7.035  -8.349   7.805  1.00 67.70           C  
ATOM   4602  O   GLY A 293       6.888  -7.380   7.054  1.00 67.70           O  
ATOM   4603  N   ASN A 294       7.405  -8.230   9.084  1.00 71.09           N  
ATOM   4604  H   ASN A 294       7.523  -9.071   9.632  1.00 71.09           H  
ATOM   4605  CA  ASN A 294       7.676  -6.944   9.722  1.00 71.09           C  
ATOM   4606  HA  ASN A 294       6.774  -6.339   9.638  1.00 71.09           H  
ATOM   4607  C   ASN A 294       8.793  -6.180   8.996  1.00 71.09           C  
ATOM   4608  CB  ASN A 294       7.989  -7.143  11.218  1.00 71.09           C  
ATOM   4609  HB2 ASN A 294       8.722  -7.942  11.335  1.00 71.09           H  
ATOM   4610  HB3 ASN A 294       8.426  -6.230  11.623  1.00 71.09           H  
ATOM   4611  O   ASN A 294       9.748  -6.755   8.463  1.00 71.09           O  
ATOM   4612  CG  ASN A 294       6.755  -7.451  12.053  1.00 71.09           C  
ATOM   4613  ND2 ASN A 294       6.919  -8.094  13.184  1.00 71.09           N  
ATOM   4614 HD21 ASN A 294       6.094  -8.271  13.739  1.00 71.09           H  
ATOM   4615 HD22 ASN A 294       7.833  -8.380  13.505  1.00 71.09           H  
ATOM   4616  OD1 ASN A 294       5.639  -7.095  11.711  1.00 71.09           O  
ATOM   4617  N   ARG A 295       8.654  -4.854   8.979  1.00 82.28           N  
ATOM   4618  H   ARG A 295       7.891  -4.448   9.503  1.00 82.28           H  
ATOM   4619  CA  ARG A 295       9.659  -3.964   8.403  1.00 82.28           C  
ATOM   4620  HA  ARG A 295      10.142  -4.487   7.578  1.00 82.28           H  
ATOM   4621  C   ARG A 295      10.721  -3.651   9.441  1.00 82.28           C  
ATOM   4622  CB  ARG A 295       9.032  -2.680   7.860  1.00 82.28           C  
ATOM   4623  HB2 ARG A 295       8.483  -2.189   8.662  1.00 82.28           H  
ATOM   4624  HB3 ARG A 295       9.825  -2.012   7.523  1.00 82.28           H  
ATOM   4625  O   ARG A 295      10.385  -3.250  10.553  1.00 82.28           O  
ATOM   4626  CG  ARG A 295       8.092  -2.966   6.688  1.00 82.28           C  
ATOM   4627  HG2 ARG A 295       7.313  -3.653   7.021  1.00 82.28           H  
ATOM   4628  HG3 ARG A 295       8.640  -3.430   5.868  1.00 82.28           H  
ATOM   4629  CD  ARG A 295       7.454  -1.661   6.208  1.00 82.28           C  
ATOM   4630  HD2 ARG A 295       7.490  -0.927   7.014  1.00 82.28           H  
ATOM   4631  HD3 ARG A 295       8.023  -1.277   5.362  1.00 82.28           H  
ATOM   4632  NE  ARG A 295       6.048  -1.881   5.835  1.00 82.28           N  
ATOM   4633  HE  ARG A 295       5.735  -2.840   5.794  1.00 82.28           H  
ATOM   4634  NH1 ARG A 295       5.501   0.308   5.481  1.00 82.28           N  
ATOM   4635 HH11 ARG A 295       4.927   0.925   4.923  1.00 82.28           H  
ATOM   4636 HH12 ARG A 295       6.481   0.521   5.598  1.00 82.28           H  
ATOM   4637  NH2 ARG A 295       3.935  -1.267   5.251  1.00 82.28           N  
ATOM   4638 HH21 ARG A 295       3.249  -0.559   5.032  1.00 82.28           H  
ATOM   4639 HH22 ARG A 295       3.661  -2.239   5.245  1.00 82.28           H  
ATOM   4640  CZ  ARG A 295       5.162  -0.948   5.553  1.00 82.28           C  
ATOM   4641  N   ASN A 296      11.986  -3.763   9.062  1.00 89.99           N  
ATOM   4642  H   ASN A 296      12.166  -4.064   8.115  1.00 89.99           H  
ATOM   4643  CA  ASN A 296      13.070  -3.205   9.857  1.00 89.99           C  
ATOM   4644  HA  ASN A 296      12.902  -3.514  10.888  1.00 89.99           H  
ATOM   4645  C   ASN A 296      13.014  -1.651   9.830  1.00 89.99           C  
ATOM   4646  CB  ASN A 296      14.394  -3.847   9.399  1.00 89.99           C  
ATOM   4647  HB2 ASN A 296      15.164  -3.683  10.153  1.00 89.99           H  
ATOM   4648  HB3 ASN A 296      14.254  -4.925   9.321  1.00 89.99           H  
ATOM   4649  O   ASN A 296      12.280  -1.068   9.022  1.00 89.99           O  
ATOM   4650  CG  ASN A 296      14.933  -3.316   8.085  1.00 89.99           C  
ATOM   4651  ND2 ASN A 296      15.438  -4.179   7.240  1.00 89.99           N  
ATOM   4652 HD21 ASN A 296      15.900  -3.815   6.419  1.00 89.99           H  
ATOM   4653 HD22 ASN A 296      15.388  -5.174   7.406  1.00 89.99           H  
ATOM   4654  OD1 ASN A 296      14.969  -2.119   7.842  1.00 89.99           O  
ATOM   4655  N   PRO A 297      13.765  -0.947  10.696  1.00 92.47           N  
ATOM   4656  CA  PRO A 297      13.708   0.515  10.795  1.00 92.47           C  
ATOM   4657  HA  PRO A 297      12.719   0.797  11.157  1.00 92.47           H  
ATOM   4658  C   PRO A 297      13.982   1.258   9.483  1.00 92.47           C  
ATOM   4659  CB  PRO A 297      14.746   0.893  11.852  1.00 92.47           C  
ATOM   4660  HB2 PRO A 297      14.449   1.783  12.405  1.00 92.47           H  
ATOM   4661  HB3 PRO A 297      15.724   1.041  11.394  1.00 92.47           H  
ATOM   4662  O   PRO A 297      13.291   2.232   9.184  1.00 92.47           O  
ATOM   4663  CG  PRO A 297      14.793  -0.343  12.739  1.00 92.47           C  
ATOM   4664  HG2 PRO A 297      13.996  -0.303  13.482  1.00 92.47           H  
ATOM   4665  HG3 PRO A 297      15.775  -0.440  13.202  1.00 92.47           H  
ATOM   4666  CD  PRO A 297      14.562  -1.498  11.778  1.00 92.47           C  
ATOM   4667  HD2 PRO A 297      14.044  -2.309  12.291  1.00 92.47           H  
ATOM   4668  HD3 PRO A 297      15.520  -1.845  11.391  1.00 92.47           H  
ATOM   4669  N   TYR A 298      14.939   0.782   8.680  1.00 96.20           N  
ATOM   4670  H   TYR A 298      15.380  -0.095   8.918  1.00 96.20           H  
ATOM   4671  CA  TYR A 298      15.284   1.387   7.393  1.00 96.20           C  
ATOM   4672  HA  TYR A 298      15.420   2.460   7.531  1.00 96.20           H  
ATOM   4673  C   TYR A 298      14.166   1.202   6.363  1.00 96.20           C  
ATOM   4674  CB  TYR A 298      16.606   0.795   6.888  1.00 96.20           C  
ATOM   4675  HB2 TYR A 298      17.401   1.100   7.569  1.00 96.20           H  
ATOM   4676  HB3 TYR A 298      16.551  -0.294   6.915  1.00 96.20           H  
ATOM   4677  O   TYR A 298      13.751   2.166   5.725  1.00 96.20           O  
ATOM   4678  CG  TYR A 298      16.975   1.228   5.482  1.00 96.20           C  
ATOM   4679  CD1 TYR A 298      16.962   0.293   4.428  1.00 96.20           C  
ATOM   4680  HD1 TYR A 298      16.703  -0.736   4.628  1.00 96.20           H  
ATOM   4681  CD2 TYR A 298      17.288   2.576   5.221  1.00 96.20           C  
ATOM   4682  HD2 TYR A 298      17.299   3.293   6.029  1.00 96.20           H  
ATOM   4683  CE1 TYR A 298      17.263   0.705   3.115  1.00 96.20           C  
ATOM   4684  HE1 TYR A 298      17.246  -0.002   2.298  1.00 96.20           H  
ATOM   4685  CE2 TYR A 298      17.572   2.992   3.907  1.00 96.20           C  
ATOM   4686  HE2 TYR A 298      17.813   4.026   3.710  1.00 96.20           H  
ATOM   4687  OH  TYR A 298      17.828   2.455   1.581  1.00 96.20           O  
ATOM   4688  HH  TYR A 298      17.869   3.412   1.515  1.00 96.20           H  
ATOM   4689  CZ  TYR A 298      17.555   2.057   2.852  1.00 96.20           C  
ATOM   4690  N   GLU A 299      13.619  -0.008   6.245  1.00 94.56           N  
ATOM   4691  H   GLU A 299      14.004  -0.758   6.801  1.00 94.56           H  
ATOM   4692  CA  GLU A 299      12.477  -0.300   5.371  1.00 94.56           C  
ATOM   4693  HA  GLU A 299      12.733  -0.091   4.332  1.00 94.56           H  
ATOM   4694  C   GLU A 299      11.240   0.518   5.744  1.00 94.56           C  
ATOM   4695  CB  GLU A 299      12.088  -1.766   5.537  1.00 94.56           C  
ATOM   4696  HB2 GLU A 299      11.950  -1.953   6.602  1.00 94.56           H  
ATOM   4697  HB3 GLU A 299      11.139  -1.950   5.034  1.00 94.56           H  
ATOM   4698  O   GLU A 299      10.524   1.025   4.878  1.00 94.56           O  
ATOM   4699  CG  GLU A 299      13.126  -2.737   4.988  1.00 94.56           C  
ATOM   4700  HG2 GLU A 299      13.142  -2.637   3.903  1.00 94.56           H  
ATOM   4701  HG3 GLU A 299      14.119  -2.500   5.370  1.00 94.56           H  
ATOM   4702  CD  GLU A 299      12.755  -4.167   5.355  1.00 94.56           C  
ATOM   4703  OE1 GLU A 299      13.112  -5.091   4.616  1.00 94.56           O  
ATOM   4704  OE2 GLU A 299      12.027  -4.403   6.340  1.00 94.56           O  
ATOM   4705  N   ASN A 300      10.973   0.634   7.047  1.00 93.43           N  
ATOM   4706  H   ASN A 300      11.592   0.172   7.699  1.00 93.43           H  
ATOM   4707  CA  ASN A 300       9.838   1.377   7.564  1.00 93.43           C  
ATOM   4708  HA  ASN A 300       8.937   1.024   7.063  1.00 93.43           H  
ATOM   4709  C   ASN A 300       9.968   2.874   7.263  1.00 93.43           C  
ATOM   4710  CB  ASN A 300       9.716   1.101   9.067  1.00 93.43           C  
ATOM   4711  HB2 ASN A 300      10.605   1.477   9.573  1.00 93.43           H  
ATOM   4712  HB3 ASN A 300       9.661   0.027   9.246  1.00 93.43           H  
ATOM   4713  O   ASN A 300       8.998   3.472   6.792  1.00 93.43           O  
ATOM   4714  CG  ASN A 300       8.477   1.741   9.660  1.00 93.43           C  
ATOM   4715  ND2 ASN A 300       8.606   2.369  10.805  1.00 93.43           N  
ATOM   4716 HD21 ASN A 300       9.499   2.336  11.275  1.00 93.43           H  
ATOM   4717 HD22 ASN A 300       7.780   2.691  11.288  1.00 93.43           H  
ATOM   4718  OD1 ASN A 300       7.381   1.687   9.110  1.00 93.43           O  
ATOM   4719  N   LEU A 301      11.154   3.445   7.495  1.00 96.96           N  
ATOM   4720  H   LEU A 301      11.897   2.887   7.890  1.00 96.96           H  
ATOM   4721  CA  LEU A 301      11.463   4.833   7.171  1.00 96.96           C  
ATOM   4722  HA  LEU A 301      10.727   5.477   7.651  1.00 96.96           H  
ATOM   4723  C   LEU A 301      11.368   5.073   5.665  1.00 96.96           C  
ATOM   4724  CB  LEU A 301      12.857   5.180   7.721  1.00 96.96           C  
ATOM   4725  HB2 LEU A 301      12.859   5.063   8.804  1.00 96.96           H  
ATOM   4726  HB3 LEU A 301      13.578   4.474   7.309  1.00 96.96           H  
ATOM   4727  O   LEU A 301      10.588   5.919   5.243  1.00 96.96           O  
ATOM   4728  CG  LEU A 301      13.314   6.607   7.368  1.00 96.96           C  
ATOM   4729  HG  LEU A 301      13.291   6.738   6.286  1.00 96.96           H  
ATOM   4730  CD1 LEU A 301      12.452   7.685   8.021  1.00 96.96           C  
ATOM   4731 HD11 LEU A 301      11.448   7.658   7.598  1.00 96.96           H  
ATOM   4732 HD12 LEU A 301      12.410   7.531   9.100  1.00 96.96           H  
ATOM   4733 HD13 LEU A 301      12.879   8.668   7.823  1.00 96.96           H  
ATOM   4734  CD2 LEU A 301      14.748   6.810   7.818  1.00 96.96           C  
ATOM   4735 HD21 LEU A 301      15.367   5.978   7.484  1.00 96.96           H  
ATOM   4736 HD22 LEU A 301      15.118   7.723   7.352  1.00 96.96           H  
ATOM   4737 HD23 LEU A 301      14.796   6.901   8.904  1.00 96.96           H  
ATOM   4738  N   LEU A 302      12.091   4.301   4.848  1.00 97.07           N  
ATOM   4739  H   LEU A 302      12.693   3.600   5.255  1.00 97.07           H  
ATOM   4740  CA  LEU A 302      12.142   4.495   3.399  1.00 97.07           C  
ATOM   4741  HA  LEU A 302      12.511   5.504   3.214  1.00 97.07           H  
ATOM   4742  C   LEU A 302      10.753   4.394   2.759  1.00 97.07           C  
ATOM   4743  CB  LEU A 302      13.126   3.479   2.791  1.00 97.07           C  
ATOM   4744  HB2 LEU A 302      14.100   3.606   3.263  1.00 97.07           H  
ATOM   4745  HB3 LEU A 302      12.775   2.472   3.018  1.00 97.07           H  
ATOM   4746  O   LEU A 302      10.380   5.252   1.964  1.00 97.07           O  
ATOM   4747  CG  LEU A 302      13.292   3.617   1.265  1.00 97.07           C  
ATOM   4748  HG  LEU A 302      12.326   3.492   0.777  1.00 97.07           H  
ATOM   4749  CD1 LEU A 302      13.877   4.976   0.884  1.00 97.07           C  
ATOM   4750 HD11 LEU A 302      14.835   5.138   1.378  1.00 97.07           H  
ATOM   4751 HD12 LEU A 302      14.007   5.016  -0.198  1.00 97.07           H  
ATOM   4752 HD13 LEU A 302      13.186   5.776   1.151  1.00 97.07           H  
ATOM   4753  CD2 LEU A 302      14.232   2.537   0.731  1.00 97.07           C  
ATOM   4754 HD21 LEU A 302      14.279   2.597  -0.356  1.00 97.07           H  
ATOM   4755 HD22 LEU A 302      15.230   2.676   1.146  1.00 97.07           H  
ATOM   4756 HD23 LEU A 302      13.868   1.549   1.016  1.00 97.07           H  
ATOM   4757  N   TYR A 303       9.948   3.400   3.154  1.00 95.61           N  
ATOM   4758  H   TYR A 303      10.302   2.714   3.805  1.00 95.61           H  
ATOM   4759  CA  TYR A 303       8.563   3.305   2.694  1.00 95.61           C  
ATOM   4760  HA  TYR A 303       8.561   3.231   1.607  1.00 95.61           H  
ATOM   4761  C   TYR A 303       7.762   4.556   3.078  1.00 95.61           C  
ATOM   4762  CB  TYR A 303       7.901   2.046   3.272  1.00 95.61           C  
ATOM   4763  HB2 TYR A 303       8.510   1.182   3.005  1.00 95.61           H  
ATOM   4764  HB3 TYR A 303       7.890   2.115   4.360  1.00 95.61           H  
ATOM   4765  O   TYR A 303       7.007   5.078   2.265  1.00 95.61           O  
ATOM   4766  CG  TYR A 303       6.484   1.813   2.775  1.00 95.61           C  
ATOM   4767  CD1 TYR A 303       5.391   2.477   3.374  1.00 95.61           C  
ATOM   4768  HD1 TYR A 303       5.566   3.196   4.161  1.00 95.61           H  
ATOM   4769  CD2 TYR A 303       6.263   0.959   1.678  1.00 95.61           C  
ATOM   4770  HD2 TYR A 303       7.095   0.474   1.189  1.00 95.61           H  
ATOM   4771  CE1 TYR A 303       4.083   2.275   2.888  1.00 95.61           C  
ATOM   4772  HE1 TYR A 303       3.251   2.825   3.302  1.00 95.61           H  
ATOM   4773  CE2 TYR A 303       4.957   0.748   1.195  1.00 95.61           C  
ATOM   4774  HE2 TYR A 303       4.787   0.101   0.347  1.00 95.61           H  
ATOM   4775  OH  TYR A 303       2.607   1.206   1.324  1.00 95.61           O  
ATOM   4776  HH  TYR A 303       1.982   1.864   1.637  1.00 95.61           H  
ATOM   4777  CZ  TYR A 303       3.866   1.409   1.795  1.00 95.61           C  
ATOM   4778  N   LYS A 304       7.895   5.046   4.313  1.00 96.28           N  
ATOM   4779  H   LYS A 304       8.603   4.653   4.917  1.00 96.28           H  
ATOM   4780  CA  LYS A 304       7.143   6.216   4.781  1.00 96.28           C  
ATOM   4781  HA  LYS A 304       6.090   6.094   4.527  1.00 96.28           H  
ATOM   4782  C   LYS A 304       7.560   7.497   4.065  1.00 96.28           C  
ATOM   4783  CB  LYS A 304       7.285   6.345   6.301  1.00 96.28           C  
ATOM   4784  HB2 LYS A 304       6.996   7.348   6.612  1.00 96.28           H  
ATOM   4785  HB3 LYS A 304       8.320   6.180   6.601  1.00 96.28           H  
ATOM   4786  O   LYS A 304       6.676   8.218   3.619  1.00 96.28           O  
ATOM   4787  CG  LYS A 304       6.359   5.354   7.000  1.00 96.28           C  
ATOM   4788  HG2 LYS A 304       5.329   5.621   6.763  1.00 96.28           H  
ATOM   4789  HG3 LYS A 304       6.550   4.346   6.633  1.00 96.28           H  
ATOM   4790  CD  LYS A 304       6.568   5.402   8.517  1.00 96.28           C  
ATOM   4791  HD2 LYS A 304       7.527   4.944   8.757  1.00 96.28           H  
ATOM   4792  HD3 LYS A 304       6.597   6.440   8.848  1.00 96.28           H  
ATOM   4793  CE  LYS A 304       5.444   4.683   9.266  1.00 96.28           C  
ATOM   4794  HE2 LYS A 304       4.540   5.286   9.176  1.00 96.28           H  
ATOM   4795  HE3 LYS A 304       5.721   4.634  10.319  1.00 96.28           H  
ATOM   4796  NZ  LYS A 304       5.211   3.324   8.721  1.00 96.28           N  
ATOM   4797  HZ1 LYS A 304       6.063   2.787   8.796  1.00 96.28           H  
ATOM   4798  HZ2 LYS A 304       4.498   2.821   9.230  1.00 96.28           H  
ATOM   4799  HZ3 LYS A 304       4.980   3.372   7.739  1.00 96.28           H  
ATOM   4800  N   LEU A 305       8.863   7.746   3.925  1.00 97.17           N  
ATOM   4801  H   LEU A 305       9.518   7.088   4.323  1.00 97.17           H  
ATOM   4802  CA  LEU A 305       9.397   8.914   3.219  1.00 97.17           C  
ATOM   4803  HA  LEU A 305       9.012   9.826   3.674  1.00 97.17           H  
ATOM   4804  C   LEU A 305       8.947   8.933   1.757  1.00 97.17           C  
ATOM   4805  CB  LEU A 305      10.938   8.914   3.283  1.00 97.17           C  
ATOM   4806  HB2 LEU A 305      11.287   9.737   2.658  1.00 97.17           H  
ATOM   4807  HB3 LEU A 305      11.313   7.989   2.845  1.00 97.17           H  
ATOM   4808  O   LEU A 305       8.449   9.938   1.275  1.00 97.17           O  
ATOM   4809  CG  LEU A 305      11.572   9.085   4.674  1.00 97.17           C  
ATOM   4810  HG  LEU A 305      11.375   8.202   5.282  1.00 97.17           H  
ATOM   4811  CD1 LEU A 305      13.086   9.224   4.530  1.00 97.17           C  
ATOM   4812 HD11 LEU A 305      13.550   9.351   5.508  1.00 97.17           H  
ATOM   4813 HD12 LEU A 305      13.497   8.330   4.061  1.00 97.17           H  
ATOM   4814 HD13 LEU A 305      13.319  10.090   3.911  1.00 97.17           H  
ATOM   4815  CD2 LEU A 305      11.009  10.286   5.418  1.00 97.17           C  
ATOM   4816 HD21 LEU A 305      10.965  11.146   4.749  1.00 97.17           H  
ATOM   4817 HD22 LEU A 305      10.006  10.034   5.761  1.00 97.17           H  
ATOM   4818 HD23 LEU A 305      11.624  10.518   6.287  1.00 97.17           H  
ATOM   4819  N   CYS A 306       9.063   7.802   1.060  1.00 97.26           N  
ATOM   4820  H   CYS A 306       9.524   7.011   1.487  1.00 97.26           H  
ATOM   4821  CA  CYS A 306       8.733   7.714  -0.361  1.00 97.26           C  
ATOM   4822  HA  CYS A 306       9.059   8.631  -0.852  1.00 97.26           H  
ATOM   4823  C   CYS A 306       7.229   7.636  -0.663  1.00 97.26           C  
ATOM   4824  CB  CYS A 306       9.533   6.563  -0.978  1.00 97.26           C  
ATOM   4825  HB2 CYS A 306       9.387   5.650  -0.401  1.00 97.26           H  
ATOM   4826  HB3 CYS A 306       9.200   6.397  -2.002  1.00 97.26           H  
ATOM   4827  O   CYS A 306       6.845   7.608  -1.830  1.00 97.26           O  
ATOM   4828  SG  CYS A 306      11.297   6.994  -0.982  1.00 97.26           S  
ATOM   4829  HG  CYS A 306      11.164   8.136  -1.661  1.00 97.26           H  
ATOM   4830  N   LEU A 307       6.365   7.591   0.356  1.00 96.37           N  
ATOM   4831  H   LEU A 307       6.722   7.671   1.298  1.00 96.37           H  
ATOM   4832  CA  LEU A 307       4.917   7.569   0.150  1.00 96.37           C  
ATOM   4833  HA  LEU A 307       4.698   6.842  -0.632  1.00 96.37           H  
ATOM   4834  C   LEU A 307       4.377   8.918  -0.348  1.00 96.37           C  
ATOM   4835  CB  LEU A 307       4.235   7.111   1.448  1.00 96.37           C  
ATOM   4836  HB2 LEU A 307       4.393   7.876   2.208  1.00 96.37           H  
ATOM   4837  HB3 LEU A 307       4.702   6.186   1.789  1.00 96.37           H  
ATOM   4838  O   LEU A 307       3.422   8.928  -1.119  1.00 96.37           O  
ATOM   4839  CG  LEU A 307       2.724   6.866   1.294  1.00 96.37           C  
ATOM   4840  HG  LEU A 307       2.244   7.787   0.964  1.00 96.37           H  
ATOM   4841  CD1 LEU A 307       2.407   5.737   0.309  1.00 96.37           C  
ATOM   4842 HD11 LEU A 307       2.685   6.035  -0.702  1.00 96.37           H  
ATOM   4843 HD12 LEU A 307       2.939   4.827   0.587  1.00 96.37           H  
ATOM   4844 HD13 LEU A 307       1.334   5.550   0.303  1.00 96.37           H  
ATOM   4845  CD2 LEU A 307       2.132   6.509   2.654  1.00 96.37           C  
ATOM   4846 HD21 LEU A 307       2.578   5.586   3.027  1.00 96.37           H  
ATOM   4847 HD22 LEU A 307       2.330   7.338   3.333  1.00 96.37           H  
ATOM   4848 HD23 LEU A 307       1.055   6.382   2.551  1.00 96.37           H  
ATOM   4849  N   SER A 308       4.977  10.032   0.074  1.00 96.80           N  
ATOM   4850  H   SER A 308       5.777   9.962   0.686  1.00 96.80           H  
ATOM   4851  CA  SER A 308       4.663  11.371  -0.425  1.00 96.80           C  
ATOM   4852  HA  SER A 308       4.462  11.319  -1.495  1.00 96.80           H  
ATOM   4853  C   SER A 308       5.838  12.324  -0.200  1.00 96.80           C  
ATOM   4854  CB  SER A 308       3.423  11.938   0.271  1.00 96.80           C  
ATOM   4855  HB2 SER A 308       2.534  11.398  -0.056  1.00 96.80           H  
ATOM   4856  HB3 SER A 308       3.529  11.866   1.353  1.00 96.80           H  
ATOM   4857  O   SER A 308       6.448  12.310   0.868  1.00 96.80           O  
ATOM   4858  OG  SER A 308       3.338  13.290  -0.105  1.00 96.80           O  
ATOM   4859  HG  SER A 308       2.437  13.615  -0.049  1.00 96.80           H  
ATOM   4860  N   GLY A 309       6.098  13.192  -1.183  1.00 95.69           N  
ATOM   4861  H   GLY A 309       5.530  13.147  -2.017  1.00 95.69           H  
ATOM   4862  CA  GLY A 309       7.055  14.294  -1.066  1.00 95.69           C  
ATOM   4863  HA2 GLY A 309       7.953  13.923  -0.573  1.00 95.69           H  
ATOM   4864  HA3 GLY A 309       7.329  14.638  -2.063  1.00 95.69           H  
ATOM   4865  C   GLY A 309       6.571  15.506  -0.260  1.00 95.69           C  
ATOM   4866  O   GLY A 309       7.235  16.539  -0.305  1.00 95.69           O  
ATOM   4867  N   ASP A 310       5.425  15.424   0.425  1.00 97.28           N  
ATOM   4868  H   ASP A 310       4.882  14.573   0.376  1.00 97.28           H  
ATOM   4869  CA  ASP A 310       4.910  16.503   1.275  1.00 97.28           C  
ATOM   4870  HA  ASP A 310       5.758  17.045   1.694  1.00 97.28           H  
ATOM   4871  C   ASP A 310       4.053  15.982   2.450  1.00 97.28           C  
ATOM   4872  CB  ASP A 310       4.121  17.491   0.404  1.00 97.28           C  
ATOM   4873  HB2 ASP A 310       3.182  17.034   0.091  1.00 97.28           H  
ATOM   4874  HB3 ASP A 310       4.702  17.707  -0.492  1.00 97.28           H  
ATOM   4875  O   ASP A 310       2.996  15.363   2.266  1.00 97.28           O  
ATOM   4876  CG  ASP A 310       3.842  18.827   1.097  1.00 97.28           C  
ATOM   4877  OD1 ASP A 310       4.254  19.004   2.268  1.00 97.28           O  
ATOM   4878  OD2 ASP A 310       3.258  19.686   0.404  1.00 97.28           O  
ATOM   4879  N   GLY A 311       4.520  16.227   3.678  1.00 96.95           N  
ATOM   4880  H   GLY A 311       5.373  16.764   3.742  1.00 96.95           H  
ATOM   4881  CA  GLY A 311       3.783  15.978   4.917  1.00 96.95           C  
ATOM   4882  HA2 GLY A 311       3.427  16.931   5.309  1.00 96.95           H  
ATOM   4883  HA3 GLY A 311       2.905  15.368   4.708  1.00 96.95           H  
ATOM   4884  C   GLY A 311       4.589  15.283   6.014  1.00 96.95           C  
ATOM   4885  O   GLY A 311       5.808  15.415   6.108  1.00 96.95           O  
ATOM   4886  N   TRP A 312       3.885  14.522   6.859  1.00 97.24           N  
ATOM   4887  H   TRP A 312       2.884  14.487   6.729  1.00 97.24           H  
ATOM   4888  CA  TRP A 312       4.428  13.897   8.072  1.00 97.24           C  
ATOM   4889  HA  TRP A 312       5.443  14.251   8.250  1.00 97.24           H  
ATOM   4890  C   TRP A 312       4.429  12.361   7.962  1.00 97.24           C  
ATOM   4891  CB  TRP A 312       3.618  14.374   9.272  1.00 97.24           C  
ATOM   4892  HB2 TRP A 312       4.021  13.895  10.164  1.00 97.24           H  
ATOM   4893  HB3 TRP A 312       2.578  14.070   9.152  1.00 97.24           H  
ATOM   4894  O   TRP A 312       3.419  11.712   8.258  1.00 97.24           O  
ATOM   4895  CG  TRP A 312       3.638  15.846   9.492  1.00 97.24           C  
ATOM   4896  CD1 TRP A 312       2.709  16.721   9.045  1.00 97.24           C  
ATOM   4897  HD1 TRP A 312       1.834  16.465   8.465  1.00 97.24           H  
ATOM   4898  CD2 TRP A 312       4.625  16.634  10.221  1.00 97.24           C  
ATOM   4899  CE2 TRP A 312       4.208  17.999  10.191  1.00 97.24           C  
ATOM   4900  CE3 TRP A 312       5.812  16.335  10.924  1.00 97.24           C  
ATOM   4901  HE3 TRP A 312       6.165  15.316  10.978  1.00 97.24           H  
ATOM   4902  NE1 TRP A 312       3.039  17.993   9.464  1.00 97.24           N  
ATOM   4903  HE1 TRP A 312       2.458  18.804   9.306  1.00 97.24           H  
ATOM   4904  CH2 TRP A 312       6.093  18.689  11.528  1.00 97.24           C  
ATOM   4905  HH2 TRP A 312       6.640  19.460  12.051  1.00 97.24           H  
ATOM   4906  CZ2 TRP A 312       4.915  19.015  10.842  1.00 97.24           C  
ATOM   4907  HZ2 TRP A 312       4.545  20.030  10.848  1.00 97.24           H  
ATOM   4908  CZ3 TRP A 312       6.538  17.357  11.564  1.00 97.24           C  
ATOM   4909  HZ3 TRP A 312       7.438  17.124  12.114  1.00 97.24           H  
ATOM   4910  N   PRO A 313       5.547  11.725   7.569  1.00 96.11           N  
ATOM   4911  CA  PRO A 313       5.570  10.325   7.130  1.00 96.11           C  
ATOM   4912  HA  PRO A 313       4.919  10.231   6.261  1.00 96.11           H  
ATOM   4913  C   PRO A 313       5.144   9.298   8.186  1.00 96.11           C  
ATOM   4914  CB  PRO A 313       7.017  10.074   6.701  1.00 96.11           C  
ATOM   4915  HB2 PRO A 313       7.067   9.409   5.839  1.00 96.11           H  
ATOM   4916  HB3 PRO A 313       7.607   9.684   7.530  1.00 96.11           H  
ATOM   4917  O   PRO A 313       4.701   8.193   7.846  1.00 96.11           O  
ATOM   4918  CG  PRO A 313       7.528  11.450   6.323  1.00 96.11           C  
ATOM   4919  HG2 PRO A 313       8.610  11.524   6.426  1.00 96.11           H  
ATOM   4920  HG3 PRO A 313       7.193  11.700   5.317  1.00 96.11           H  
ATOM   4921  CD  PRO A 313       6.841  12.341   7.331  1.00 96.11           C  
ATOM   4922  HD2 PRO A 313       6.777  13.353   6.931  1.00 96.11           H  
ATOM   4923  HD3 PRO A 313       7.412  12.327   8.259  1.00 96.11           H  
ATOM   4924  N   TYR A 314       5.287   9.621   9.472  1.00 95.70           N  
ATOM   4925  H   TYR A 314       5.675  10.528   9.687  1.00 95.70           H  
ATOM   4926  CA  TYR A 314       4.948   8.727  10.583  1.00 95.70           C  
ATOM   4927  HA  TYR A 314       4.871   7.701  10.224  1.00 95.70           H  
ATOM   4928  C   TYR A 314       3.617   9.056  11.250  1.00 95.70           C  
ATOM   4929  CB  TYR A 314       6.072   8.770  11.614  1.00 95.70           C  
ATOM   4930  HB2 TYR A 314       6.397   9.805  11.724  1.00 95.70           H  
ATOM   4931  HB3 TYR A 314       5.690   8.437  12.579  1.00 95.70           H  
ATOM   4932  O   TYR A 314       2.903   8.117  11.625  1.00 95.70           O  
ATOM   4933  CG  TYR A 314       7.256   7.908  11.243  1.00 95.70           C  
ATOM   4934  CD1 TYR A 314       7.411   6.635  11.824  1.00 95.70           C  
ATOM   4935  HD1 TYR A 314       6.728   6.308  12.594  1.00 95.70           H  
ATOM   4936  CD2 TYR A 314       8.214   8.392  10.335  1.00 95.70           C  
ATOM   4937  HD2 TYR A 314       8.142   9.400   9.953  1.00 95.70           H  
ATOM   4938  CE1 TYR A 314       8.523   5.841  11.489  1.00 95.70           C
[truncated: 321,741 more chars]
