# Supplementary material for: Using structure prediction of negative sense RNA virus nucleoproteins to assess evolutionary relationships
Source: bioRxiv. 2024 May 22:2024.02.16.580771. Originally published 2024 Feb 17. Preprint. [Version 2] doi: 10.1101/2024.02.16.580771 (PMC10888975; doi:10.1101/2024.02.16.580771)
Supplement: Supplement 2 — Supplementary File 2: Full NSV Dataset NP AlphaFold PDBs (.pdb files) [file media-2.zip › Full NSV Dataset NP AlphaFold PDBs/TSWV.pdb]

ATOM      1  N   MET A   1     -31.747  22.619 -13.347  1.00 60.57           N  
ATOM      2  H   MET A   1     -31.354  23.514 -13.093  1.00 60.57           H  
ATOM      3  H2  MET A   1     -32.152  22.662 -14.271  1.00 60.57           H  
ATOM      4  H3  MET A   1     -31.002  21.937 -13.346  1.00 60.57           H  
ATOM      5  CA  MET A   1     -32.759  22.196 -12.355  1.00 60.57           C  
ATOM      6  HA  MET A   1     -33.539  22.953 -12.273  1.00 60.57           H  
ATOM      7  C   MET A   1     -32.089  22.064 -10.996  1.00 60.57           C  
ATOM      8  CB  MET A   1     -33.405  20.873 -12.778  1.00 60.57           C  
ATOM      9  HB2 MET A   1     -33.952  20.461 -11.931  1.00 60.57           H  
ATOM     10  HB3 MET A   1     -32.642  20.155 -13.078  1.00 60.57           H  
ATOM     11  O   MET A   1     -30.906  21.752 -10.958  1.00 60.57           O  
ATOM     12  CG  MET A   1     -34.398  21.103 -13.920  1.00 60.57           C  
ATOM     13  HG2 MET A   1     -35.108  21.870 -13.609  1.00 60.57           H  
ATOM     14  HG3 MET A   1     -33.877  21.452 -14.811  1.00 60.57           H  
ATOM     15  SD  MET A   1     -35.343  19.627 -14.335  1.00 60.57           S  
ATOM     16  CE  MET A   1     -34.212  18.803 -15.490  1.00 60.57           C  
ATOM     17  HE1 MET A   1     -34.536  17.772 -15.639  1.00 60.57           H  
ATOM     18  HE2 MET A   1     -34.218  19.317 -16.451  1.00 60.57           H  
ATOM     19  HE3 MET A   1     -33.203  18.782 -15.080  1.00 60.57           H  
ATOM     20  N   SER A   2     -32.782  22.370  -9.897  1.00 75.41           N  
ATOM     21  H   SER A   2     -33.764  22.600  -9.954  1.00 75.41           H  
ATOM     22  CA  SER A   2     -32.252  22.167  -8.540  1.00 75.41           C  
ATOM     23  HA  SER A   2     -31.194  22.428  -8.513  1.00 75.41           H  
ATOM     24  C   SER A   2     -32.410  20.701  -8.141  1.00 75.41           C  
ATOM     25  CB  SER A   2     -32.992  23.061  -7.538  1.00 75.41           C  
ATOM     26  HB2 SER A   2     -32.649  22.841  -6.527  1.00 75.41           H  
ATOM     27  HB3 SER A   2     -32.785  24.108  -7.762  1.00 75.41           H  
ATOM     28  O   SER A   2     -33.528  20.187  -8.199  1.00 75.41           O  
ATOM     29  OG  SER A   2     -34.386  22.838  -7.626  1.00 75.41           O  
ATOM     30  HG  SER A   2     -34.538  21.895  -7.528  1.00 75.41           H  
ATOM     31  N   LYS A   3     -31.323  20.043  -7.726  1.00 84.21           N  
ATOM     32  H   LYS A   3     -30.435  20.524  -7.693  1.00 84.21           H  
ATOM     33  CA  LYS A   3     -31.382  18.652  -7.261  1.00 84.21           C  
ATOM     34  HA  LYS A   3     -31.888  18.079  -8.038  1.00 84.21           H  
ATOM     35  C   LYS A   3     -32.235  18.548  -5.985  1.00 84.21           C  
ATOM     36  CB  LYS A   3     -29.973  18.059  -7.076  1.00 84.21           C  
ATOM     37  HB2 LYS A   3     -30.095  17.036  -6.720  1.00 84.21           H  
ATOM     38  HB3 LYS A   3     -29.433  18.631  -6.322  1.00 84.21           H  
ATOM     39  O   LYS A   3     -32.164  19.436  -5.137  1.00 84.21           O  
ATOM     40  CG  LYS A   3     -29.144  18.012  -8.375  1.00 84.21           C  
ATOM     41  HG2 LYS A   3     -28.900  19.028  -8.683  1.00 84.21           H  
ATOM     42  HG3 LYS A   3     -29.746  17.549  -9.157  1.00 84.21           H  
ATOM     43  CD  LYS A   3     -27.841  17.201  -8.222  1.00 84.21           C  
ATOM     44  HD2 LYS A   3     -27.231  17.613  -7.418  1.00 84.21           H  
ATOM     45  HD3 LYS A   3     -28.108  16.171  -7.987  1.00 84.21           H  
ATOM     46  CE  LYS A   3     -27.051  17.221  -9.543  1.00 84.21           C  
ATOM     47  HE2 LYS A   3     -26.585  18.197  -9.677  1.00 84.21           H  
ATOM     48  HE3 LYS A   3     -27.768  17.098 -10.354  1.00 84.21           H  
ATOM     49  NZ  LYS A   3     -26.042  16.130  -9.659  1.00 84.21           N  
ATOM     50  HZ1 LYS A   3     -25.282  16.155  -8.995  1.00 84.21           H  
ATOM     51  HZ2 LYS A   3     -26.493  15.229  -9.590  1.00 84.21           H  
ATOM     52  HZ3 LYS A   3     -25.648  16.113 -10.589  1.00 84.21           H  
ATOM     53  N   VAL A   4     -33.046  17.496  -5.858  1.00 84.07           N  
ATOM     54  H   VAL A   4     -33.062  16.833  -6.620  1.00 84.07           H  
ATOM     55  CA  VAL A   4     -33.950  17.278  -4.710  1.00 84.07           C  
ATOM     56  HA  VAL A   4     -33.887  18.153  -4.063  1.00 84.07           H  
ATOM     57  C   VAL A   4     -33.533  16.090  -3.849  1.00 84.07           C  
ATOM     58  CB  VAL A   4     -35.431  17.149  -5.123  1.00 84.07           C  
ATOM     59  HB  VAL A   4     -36.019  17.038  -4.212  1.00 84.07           H  
ATOM     60  O   VAL A   4     -32.856  15.164  -4.300  1.00 84.07           O  
ATOM     61  CG1 VAL A   4     -35.933  18.416  -5.820  1.00 84.07           C  
ATOM     62 HG11 VAL A   4     -35.435  18.539  -6.782  1.00 84.07           H  
ATOM     63 HG12 VAL A   4     -35.728  19.288  -5.199  1.00 84.07           H  
ATOM     64 HG13 VAL A   4     -37.008  18.345  -5.985  1.00 84.07           H  
ATOM     65  CG2 VAL A   4     -35.717  15.930  -6.008  1.00 84.07           C  
ATOM     66 HG21 VAL A   4     -35.405  15.015  -5.506  1.00 84.07           H  
ATOM     67 HG22 VAL A   4     -36.786  15.862  -6.206  1.00 84.07           H  
ATOM     68 HG23 VAL A   4     -35.187  16.016  -6.957  1.00 84.07           H  
ATOM     69  N   LYS A   5     -33.985  16.088  -2.591  1.00 80.77           N  
ATOM     70  H   LYS A   5     -34.517  16.887  -2.276  1.00 80.77           H  
ATOM     71  CA  LYS A   5     -33.697  15.009  -1.648  1.00 80.77           C  
ATOM     72  HA  LYS A   5     -32.627  14.836  -1.770  1.00 80.77           H  
ATOM     73  C   LYS A   5     -34.391  13.685  -2.003  1.00 80.77           C  
ATOM     74  CB  LYS A   5     -34.031  15.448  -0.203  1.00 80.77           C  
ATOM     75  HB2 LYS A   5     -35.087  15.715  -0.157  1.00 80.77           H  
ATOM     76  HB3 LYS A   5     -33.900  14.598   0.467  1.00 80.77           H  
ATOM     77  O   LYS A   5     -35.542  13.716  -2.429  1.00 80.77           O  
ATOM     78  CG  LYS A   5     -33.211  16.648   0.312  1.00 80.77           C  
ATOM     79  HG2 LYS A   5     -33.852  17.529   0.294  1.00 80.77           H  
ATOM     80  HG3 LYS A   5     -32.392  16.868  -0.373  1.00 80.77           H  
ATOM     81  CD  LYS A   5     -32.687  16.457   1.747  1.00 80.77           C  
ATOM     82  HD2 LYS A   5     -33.533  16.478   2.433  1.00 80.77           H  
ATOM     83  HD3 LYS A   5     -32.185  15.493   1.833  1.00 80.77           H  
ATOM     84  CE  LYS A   5     -31.691  17.571   2.087  1.00 80.77           C  
ATOM     85  HE2 LYS A   5     -30.808  17.445   1.460  1.00 80.77           H  
ATOM     86  HE3 LYS A   5     -32.139  18.529   1.822  1.00 80.77           H  
ATOM     87  NZ  LYS A   5     -31.319  17.559   3.523  1.00 80.77           N  
ATOM     88  HZ1 LYS A   5     -32.133  17.706   4.102  1.00 80.77           H  
ATOM     89  HZ2 LYS A   5     -30.897  16.671   3.754  1.00 80.77           H  
ATOM     90  HZ3 LYS A   5     -30.646  18.290   3.704  1.00 80.77           H  
ATOM     91  N   LEU A   6     -33.773  12.522  -1.762  1.00 78.33           N  
ATOM     92  H   LEU A   6     -32.852  12.557  -1.350  1.00 78.33           H  
ATOM     93  CA  LEU A   6     -34.438  11.217  -1.941  1.00 78.33           C  
ATOM     94  HA  LEU A   6     -35.084  11.295  -2.816  1.00 78.33           H  
ATOM     95  C   LEU A   6     -35.345  10.905  -0.737  1.00 78.33           C  
ATOM     96  CB  LEU A   6     -33.412  10.099  -2.234  1.00 78.33           C  
ATOM     97  HB2 LEU A   6     -32.726  10.434  -3.012  1.00 78.33           H  
ATOM     98  HB3 LEU A   6     -32.826   9.914  -1.334  1.00 78.33           H  
ATOM     99  O   LEU A   6     -34.983  10.142   0.159  1.00 78.33           O  
ATOM    100  CG  LEU A   6     -34.077   8.780  -2.696  1.00 78.33           C  
ATOM    101  HG  LEU A   6     -34.913   8.543  -2.037  1.00 78.33           H  
ATOM    102  CD1 LEU A   6     -34.595   8.869  -4.135  1.00 78.33           C  
ATOM    103 HD11 LEU A   6     -33.785   9.140  -4.812  1.00 78.33           H  
ATOM    104 HD12 LEU A   6     -35.387   9.615  -4.210  1.00 78.33           H  
ATOM    105 HD13 LEU A   6     -35.006   7.907  -4.442  1.00 78.33           H  
ATOM    106  CD2 LEU A   6     -33.090   7.617  -2.622  1.00 78.33           C  
ATOM    107 HD21 LEU A   6     -32.734   7.499  -1.599  1.00 78.33           H  
ATOM    108 HD22 LEU A   6     -32.235   7.814  -3.269  1.00 78.33           H  
ATOM    109 HD23 LEU A   6     -33.576   6.693  -2.937  1.00 78.33           H  
ATOM    110  N   THR A   7     -36.518  11.534  -0.692  1.00 82.45           N  
ATOM    111  H   THR A   7     -36.734  12.188  -1.431  1.00 82.45           H  
ATOM    112  CA  THR A   7     -37.538  11.312   0.345  1.00 82.45           C  
ATOM    113  HA  THR A   7     -37.111  10.693   1.134  1.00 82.45           H  
ATOM    114  C   THR A   7     -38.737  10.554  -0.214  1.00 82.45           C  
ATOM    115  CB  THR A   7     -37.995  12.618   1.012  1.00 82.45           C  
ATOM    116  HB  THR A   7     -38.582  12.351   1.891  1.00 82.45           H  
ATOM    117  O   THR A   7     -38.954  10.529  -1.428  1.00 82.45           O  
ATOM    118  CG2 THR A   7     -36.830  13.490   1.476  1.00 82.45           C  
ATOM    119 HG21 THR A   7     -36.279  13.857   0.610  1.00 82.45           H  
ATOM    120 HG22 THR A   7     -37.217  14.337   2.040  1.00 82.45           H  
ATOM    121 HG23 THR A   7     -36.164  12.907   2.113  1.00 82.45           H  
ATOM    122  OG1 THR A   7     -38.803  13.379   0.148  1.00 82.45           O  
ATOM    123  HG1 THR A   7     -39.515  13.707   0.701  1.00 82.45           H  
ATOM    124  N   LYS A   8     -39.552   9.952   0.664  1.00 82.35           N  
ATOM    125  H   LYS A   8     -39.380  10.089   1.649  1.00 82.35           H  
ATOM    126  CA  LYS A   8     -40.801   9.284   0.264  1.00 82.35           C  
ATOM    127  HA  LYS A   8     -40.565   8.453  -0.401  1.00 82.35           H  
ATOM    128  C   LYS A   8     -41.702  10.240  -0.523  1.00 82.35           C  
ATOM    129  CB  LYS A   8     -41.505   8.753   1.523  1.00 82.35           C  
ATOM    130  HB2 LYS A   8     -40.819   8.097   2.059  1.00 82.35           H  
ATOM    131  HB3 LYS A   8     -41.754   9.592   2.173  1.00 82.35           H  
ATOM    132  O   LYS A   8     -42.291   9.844  -1.520  1.00 82.35           O  
ATOM    133  CG  LYS A   8     -42.787   7.969   1.200  1.00 82.35           C  
ATOM    134  HG2 LYS A   8     -42.543   7.122   0.558  1.00 82.35           H  
ATOM    135  HG3 LYS A   8     -43.492   8.617   0.680  1.00 82.35           H  
ATOM    136  CD  LYS A   8     -43.446   7.464   2.488  1.00 82.35           C  
ATOM    137  HD2 LYS A   8     -42.766   6.782   2.997  1.00 82.35           H  
ATOM    138  HD3 LYS A   8     -43.648   8.317   3.135  1.00 82.35           H  
ATOM    139  CE  LYS A   8     -44.759   6.747   2.156  1.00 82.35           C  
ATOM    140  HE2 LYS A   8     -44.541   5.892   1.516  1.00 82.35           H  
ATOM    141  HE3 LYS A   8     -45.389   7.434   1.592  1.00 82.35           H  
ATOM    142  NZ  LYS A   8     -45.461   6.311   3.388  1.00 82.35           N  
ATOM    143  HZ1 LYS A   8     -44.889   5.666   3.914  1.00 82.35           H  
ATOM    144  HZ2 LYS A   8     -46.336   5.862   3.159  1.00 82.35           H  
ATOM    145  HZ3 LYS A   8     -45.658   7.112   3.972  1.00 82.35           H  
ATOM    146  N   GLU A   9     -41.752  11.501  -0.115  1.00 87.35           N  
ATOM    147  H   GLU A   9     -41.253  11.738   0.731  1.00 87.35           H  
ATOM    148  CA  GLU A   9     -42.541  12.563  -0.736  1.00 87.35           C  
ATOM    149  HA  GLU A   9     -43.575  12.232  -0.831  1.00 87.35           H  
ATOM    150  C   GLU A   9     -42.037  12.889  -2.149  1.00 87.35           C  
ATOM    151  CB  GLU A   9     -42.519  13.828   0.145  1.00 87.35           C  
ATOM    152  HB2 GLU A   9     -41.500  14.211   0.210  1.00 87.35           H  
ATOM    153  HB3 GLU A   9     -43.115  14.590  -0.357  1.00 87.35           H  
ATOM    154  O   GLU A   9     -42.843  12.974  -3.071  1.00 87.35           O  
ATOM    155  CG  GLU A   9     -43.095  13.650   1.565  1.00 87.35           C  
ATOM    156  HG2 GLU A   9     -43.174  14.635   2.025  1.00 87.35           H  
ATOM    157  HG3 GLU A   9     -44.102  13.243   1.478  1.00 87.35           H  
ATOM    158  CD  GLU A   9     -42.244  12.750   2.480  1.00 87.35           C  
ATOM    159  OE1 GLU A   9     -42.839  12.022   3.304  1.00 87.35           O  
ATOM    160  OE2 GLU A   9     -41.005  12.693   2.270  1.00 87.35           O  
ATOM    161  N   ASN A  10     -40.718  12.998  -2.352  1.00 86.18           N  
ATOM    162  H   ASN A  10     -40.096  12.915  -1.561  1.00 86.18           H  
ATOM    163  CA  ASN A  10     -40.139  13.282  -3.670  1.00 86.18           C  
ATOM    164  HA  ASN A  10     -40.730  14.065  -4.145  1.00 86.18           H  
ATOM    165  C   ASN A  10     -40.196  12.070  -4.613  1.00 86.18           C  
ATOM    166  CB  ASN A  10     -38.707  13.811  -3.497  1.00 86.18           C  
ATOM    167  HB2 ASN A  10     -38.136  13.128  -2.869  1.00 86.18           H  
ATOM    168  HB3 ASN A  10     -38.229  13.870  -4.475  1.00 86.18           H  
ATOM    169  O   ASN A  10     -40.377  12.246  -5.814  1.00 86.18           O  
ATOM    170  CG  ASN A  10     -38.657  15.210  -2.907  1.00 86.18           C  
ATOM    171  ND2 ASN A  10     -37.553  15.599  -2.325  1.00 86.18           N  
ATOM    172 HD21 ASN A  10     -36.770  14.963  -2.291  1.00 86.18           H  
ATOM    173 HD22 ASN A  10     -37.568  16.521  -1.915  1.00 86.18           H  
ATOM    174  OD1 ASN A  10     -39.589  15.991  -2.975  1.00 86.18           O  
ATOM    175  N   ILE A  11     -40.115  10.842  -4.084  1.00 83.84           N  
ATOM    176  H   ILE A  11     -39.910  10.765  -3.098  1.00 83.84           H  
ATOM    177  CA  ILE A  11     -40.358   9.607  -4.849  1.00 83.84           C  
ATOM    178  HA  ILE A  11     -39.750   9.625  -5.754  1.00 83.84           H  
ATOM    179  C   ILE A  11     -41.822   9.546  -5.295  1.00 83.84           C  
ATOM    180  CB  ILE A  11     -39.965   8.362  -4.020  1.00 83.84           C  
ATOM    181  HB  ILE A  11     -40.451   8.431  -3.047  1.00 83.84           H  
ATOM    182  O   ILE A  11     -42.099   9.287  -6.461  1.00 83.84           O  
ATOM    183  CG1 ILE A  11     -38.435   8.316  -3.807  1.00 83.84           C  
ATOM    184 HG12 ILE A  11     -38.068   9.302  -3.524  1.00 83.84           H  
ATOM    185 HG13 ILE A  11     -37.945   8.045  -4.742  1.00 83.84           H  
ATOM    186  CG2 ILE A  11     -40.437   7.062  -4.702  1.00 83.84           C  
ATOM    187 HG21 ILE A  11     -40.046   7.008  -5.718  1.00 83.84           H  
ATOM    188 HG22 ILE A  11     -41.526   7.023  -4.735  1.00 83.84           H  
ATOM    189 HG23 ILE A  11     -40.103   6.186  -4.145  1.00 83.84           H  
ATOM    190  CD1 ILE A  11     -38.004   7.334  -2.709  1.00 83.84           C  
ATOM    191 HD11 ILE A  11     -36.930   7.424  -2.550  1.00 83.84           H  
ATOM    192 HD12 ILE A  11     -38.220   6.305  -2.999  1.00 83.84           H  
ATOM    193 HD13 ILE A  11     -38.518   7.569  -1.777  1.00 83.84           H  
ATOM    194  N   VAL A  12     -42.769   9.830  -4.396  1.00 87.36           N  
ATOM    195  H   VAL A  12     -42.497  10.018  -3.442  1.00 87.36           H  
ATOM    196  CA  VAL A  12     -44.192   9.912  -4.756  1.00 87.36           C  
ATOM    197  HA  VAL A  12     -44.478   8.980  -5.244  1.00 87.36           H  
ATOM    198  C   VAL A  12     -44.420  11.024  -5.780  1.00 87.36           C  
ATOM    199  CB  VAL A  12     -45.072  10.077  -3.502  1.00 87.36           C  
ATOM    200  HB  VAL A  12     -44.675  10.882  -2.883  1.00 87.36           H  
ATOM    201  O   VAL A  12     -45.129  10.795  -6.755  1.00 87.36           O  
ATOM    202  CG1 VAL A  12     -46.534  10.399  -3.840  1.00 87.36           C  
ATOM    203 HG11 VAL A  12     -46.937   9.651  -4.523  1.00 87.36           H  
ATOM    204 HG12 VAL A  12     -46.608  11.382  -4.305  1.00 87.36           H  
ATOM    205 HG13 VAL A  12     -47.132  10.414  -2.929  1.00 87.36           H  
ATOM    206  CG2 VAL A  12     -45.087   8.777  -2.684  1.00 87.36           C  
ATOM    207 HG21 VAL A  12     -45.597   8.949  -1.736  1.00 87.36           H  
ATOM    208 HG22 VAL A  12     -44.072   8.434  -2.482  1.00 87.36           H  
ATOM    209 HG23 VAL A  12     -45.606   7.996  -3.240  1.00 87.36           H  
ATOM    210  N   ALA A  13     -43.790  12.193  -5.637  1.00 86.74           N  
ATOM    211  H   ALA A  13     -43.249  12.354  -4.799  1.00 86.74           H  
ATOM    212  CA  ALA A  13     -43.890  13.279  -6.612  1.00 86.74           C  
ATOM    213  HA  ALA A  13     -44.945  13.513  -6.749  1.00 86.74           H  
ATOM    214  C   ALA A  13     -43.328  12.892  -7.994  1.00 86.74           C  
ATOM    215  CB  ALA A  13     -43.204  14.527  -6.047  1.00 86.74           C  
ATOM    216  HB1 ALA A  13     -43.630  14.780  -5.076  1.00 86.74           H  
ATOM    217  HB2 ALA A  13     -43.355  15.364  -6.729  1.00 86.74           H  
ATOM    218  HB3 ALA A  13     -42.134  14.350  -5.936  1.00 86.74           H  
ATOM    219  O   ALA A  13     -43.980  13.167  -8.999  1.00 86.74           O  
ATOM    220  N   LEU A  14     -42.184  12.199  -8.056  1.00 85.84           N  
ATOM    221  H   LEU A  14     -41.662  12.046  -7.205  1.00 85.84           H  
ATOM    222  CA  LEU A  14     -41.632  11.658  -9.304  1.00 85.84           C  
ATOM    223  HA  LEU A  14     -41.476  12.475 -10.008  1.00 85.84           H  
ATOM    224  C   LEU A  14     -42.602  10.664  -9.958  1.00 85.84           C  
ATOM    225  CB  LEU A  14     -40.277  10.983  -9.008  1.00 85.84           C  
ATOM    226  HB2 LEU A  14     -40.425  10.232  -8.231  1.00 85.84           H  
ATOM    227  HB3 LEU A  14     -39.575  11.722  -8.623  1.00 85.84           H  
ATOM    228  O   LEU A  14     -42.889  10.764 -11.146  1.00 85.84           O  
ATOM    229  CG  LEU A  14     -39.653  10.289 -10.235  1.00 85.84           C  
ATOM    230  HG  LEU A  14     -40.342   9.548 -10.639  1.00 85.84           H  
ATOM    231  CD1 LEU A  14     -39.265  11.280 -11.333  1.00 85.84           C  
ATOM    232 HD11 LEU A  14     -38.798  10.749 -12.162  1.00 85.84           H  
ATOM    233 HD12 LEU A  14     -38.563  12.023 -10.955  1.00 85.84           H  
ATOM    234 HD13 LEU A  14     -40.149  11.787 -11.718  1.00 85.84           H  
ATOM    235  CD2 LEU A  14     -38.388   9.559  -9.816  1.00 85.84           C  
ATOM    236 HD21 LEU A  14     -38.579   8.915  -8.957  1.00 85.84           H  
ATOM    237 HD22 LEU A  14     -38.019   8.959 -10.647  1.00 85.84           H  
ATOM    238 HD23 LEU A  14     -37.650  10.324  -9.575  1.00 85.84           H  
ATOM    239  N   LEU A  15     -43.123   9.717  -9.172  1.00 86.04           N  
ATOM    240  H   LEU A  15     -42.831   9.696  -8.205  1.00 86.04           H  
ATOM    241  CA  LEU A  15     -43.943   8.612  -9.672  1.00 86.04           C  
ATOM    242  HA  LEU A  15     -43.505   8.243 -10.600  1.00 86.04           H  
ATOM    243  C   LEU A  15     -45.382   9.012 -10.023  1.00 86.04           C  
ATOM    244  CB  LEU A  15     -43.942   7.479  -8.629  1.00 86.04           C  
ATOM    245  HB2 LEU A  15     -44.673   6.730  -8.935  1.00 86.04           H  
ATOM    246  HB3 LEU A  15     -44.272   7.891  -7.675  1.00 86.04           H  
ATOM    247  O   LEU A  15     -46.021   8.317 -10.806  1.00 86.04           O  
ATOM    248  CG  LEU A  15     -42.587   6.773  -8.433  1.00 86.04           C  
ATOM    249  HG  LEU A  15     -41.821   7.495  -8.148  1.00 86.04           H  
ATOM    250  CD1 LEU A  15     -42.718   5.737  -7.315  1.00 86.04           C  
ATOM    251 HD11 LEU A  15     -41.748   5.277  -7.128  1.00 86.04           H  
ATOM    252 HD12 LEU A  15     -43.433   4.966  -7.604  1.00 86.04           H  
ATOM    253 HD13 LEU A  15     -43.062   6.226  -6.403  1.00 86.04           H  
ATOM    254  CD2 LEU A  15     -42.106   6.058  -9.695  1.00 86.04           C  
ATOM    255 HD21 LEU A  15     -41.200   5.492  -9.479  1.00 86.04           H  
ATOM    256 HD22 LEU A  15     -42.878   5.380 -10.062  1.00 86.04           H  
ATOM    257 HD23 LEU A  15     -41.872   6.788 -10.470  1.00 86.04           H  
ATOM    258  N   THR A  16     -45.911  10.094  -9.442  1.00 87.73           N  
ATOM    259  H   THR A  16     -45.345  10.584  -8.763  1.00 87.73           H  
ATOM    260  CA  THR A  16     -47.331  10.471  -9.589  1.00 87.73           C  
ATOM    261  HA  THR A  16     -47.832   9.735 -10.218  1.00 87.73           H  
ATOM    262  C   THR A  16     -47.560  11.812 -10.280  1.00 87.73           C  
ATOM    263  CB  THR A  16     -48.076  10.467  -8.244  1.00 87.73           C  
ATOM    264  HB  THR A  16     -49.125  10.694  -8.435  1.00 87.73           H  
ATOM    265  O   THR A  16     -48.659  12.033 -10.780  1.00 87.73           O  
ATOM    266  CG2 THR A  16     -48.001   9.118  -7.525  1.00 87.73           C  
ATOM    267 HG21 THR A  16     -48.407   8.342  -8.173  1.00 87.73           H  
ATOM    268 HG22 THR A  16     -48.590   9.156  -6.609  1.00 87.73           H  
ATOM    269 HG23 THR A  16     -46.969   8.871  -7.275  1.00 87.73           H  
ATOM    270  OG1 THR A  16     -47.566  11.446  -7.369  1.00 87.73           O  
ATOM    271  HG1 THR A  16     -46.677  11.168  -7.138  1.00 87.73           H  
ATOM    272  N   GLN A  17     -46.568  12.711 -10.327  1.00 81.06           N  
ATOM    273  H   GLN A  17     -45.678  12.488  -9.904  1.00 81.06           H  
ATOM    274  CA  GLN A  17     -46.760  14.084 -10.824  1.00 81.06           C  
ATOM    275  HA  GLN A  17     -47.816  14.225 -11.054  1.00 81.06           H  
ATOM    276  C   GLN A  17     -46.036  14.379 -12.144  1.00 81.06           C  
ATOM    277  CB  GLN A  17     -46.415  15.128  -9.743  1.00 81.06           C  
ATOM    278  HB2 GLN A  17     -45.341  15.138  -9.561  1.00 81.06           H  
ATOM    279  HB3 GLN A  17     -46.692  16.115 -10.115  1.00 81.06           H  
ATOM    280  O   GLN A  17     -46.082  15.521 -12.593  1.00 81.06           O  
ATOM    281  CG  GLN A  17     -47.165  14.894  -8.424  1.00 81.06           C  
ATOM    282  HG2 GLN A  17     -48.237  14.886  -8.619  1.00 81.06           H  
ATOM    283  HG3 GLN A  17     -46.887  13.920  -8.020  1.00 81.06           H  
ATOM    284  CD  GLN A  17     -46.869  15.938  -7.351  1.00 81.06           C  
ATOM    285  NE2 GLN A  17     -47.452  15.773  -6.184  1.00 81.06           N  
ATOM    286 HE21 GLN A  17     -48.054  14.976  -6.037  1.00 81.06           H  
ATOM    287 HE22 GLN A  17     -47.250  16.443  -5.455  1.00 81.06           H  
ATOM    288  OE1 GLN A  17     -46.129  16.907  -7.518  1.00 81.06           O  
ATOM    289  N   GLY A  18     -45.362  13.397 -12.761  1.00 68.66           N  
ATOM    290  H   GLY A  18     -45.343  12.483 -12.333  1.00 68.66           H  
ATOM    291  CA  GLY A  18     -44.706  13.563 -14.070  1.00 68.66           C  
ATOM    292  HA2 GLY A  18     -44.203  12.633 -14.334  1.00 68.66           H  
ATOM    293  HA3 GLY A  18     -45.461  13.775 -14.827  1.00 68.66           H  
ATOM    294  C   GLY A  18     -43.663  14.688 -14.114  1.00 68.66           C  
ATOM    295  O   GLY A  18     -43.389  15.234 -15.179  1.00 68.66           O  
ATOM    296  N   LYS A  19     -43.124  15.078 -12.953  1.00 72.92           N  
ATOM    297  H   LYS A  19     -43.359  14.542 -12.130  1.00 72.92           H  
ATOM    298  CA  LYS A  19     -42.116  16.133 -12.836  1.00 72.92           C  
ATOM    299  HA  LYS A  19     -42.333  16.906 -13.573  1.00 72.92           H  
ATOM    300  C   LYS A  19     -40.742  15.565 -13.164  1.00 72.92           C  
ATOM    301  CB  LYS A  19     -42.137  16.757 -11.433  1.00 72.92           C  
ATOM    302  HB2 LYS A  19     -42.115  15.964 -10.685  1.00 72.92           H  
ATOM    303  HB3 LYS A  19     -41.244  17.371 -11.311  1.00 72.92           H  
ATOM    304  O   LYS A  19     -40.372  14.516 -12.640  1.00 72.92           O  
ATOM    305  CG  LYS A  19     -43.370  17.644 -11.222  1.00 72.92           C  
ATOM    306  HG2 LYS A  19     -43.342  18.468 -11.936  1.00 72.92           H  
ATOM    307  HG3 LYS A  19     -44.275  17.061 -11.391  1.00 72.92           H  
ATOM    308  CD  LYS A  19     -43.400  18.203  -9.798  1.00 72.92           C  
ATOM    309  HD2 LYS A  19     -43.494  17.366  -9.105  1.00 72.92           H  
ATOM    310  HD3 LYS A  19     -42.477  18.743  -9.589  1.00 72.92           H  
ATOM    311  CE  LYS A  19     -44.600  19.141  -9.647  1.00 72.92           C  
ATOM    312  HE2 LYS A  19     -44.388  20.070 -10.177  1.00 72.92           H  
ATOM    313  HE3 LYS A  19     -45.463  18.673 -10.120  1.00 72.92           H  
ATOM    314  NZ  LYS A  19     -44.899  19.396  -8.220  1.00 72.92           N  
ATOM    315  HZ1 LYS A  19     -45.652  20.063  -8.126  1.00 72.92           H  
ATOM    316  HZ2 LYS A  19     -44.081  19.721  -7.725  1.00 72.92           H  
ATOM    317  HZ3 LYS A  19     -45.214  18.531  -7.804  1.00 72.92           H  
ATOM    318  N   ASP A  20     -39.986  16.304 -13.968  1.00 76.63           N  
ATOM    319  H   ASP A  20     -40.382  17.129 -14.396  1.00 76.63           H  
ATOM    320  CA  ASP A  20     -38.564  16.058 -14.187  1.00 76.63           C  
ATOM    321  HA  ASP A  20     -38.421  14.995 -14.386  1.00 76.63           H  
ATOM    322  C   ASP A  20     -37.807  16.424 -12.897  1.00 76.63           C  
ATOM    323  CB  ASP A  20     -38.109  16.840 -15.435  1.00 76.63           C  
ATOM    324  HB2 ASP A  20     -38.017  17.899 -15.195  1.00 76.63           H  
ATOM    325  HB3 ASP A  20     -38.876  16.742 -16.203  1.00 76.63           H  
ATOM    326  O   ASP A  20     -37.578  17.597 -12.590  1.00 76.63           O  
ATOM    327  CG  ASP A  20     -36.796  16.327 -16.035  1.00 76.63           C  
ATOM    328  OD1 ASP A  20     -36.258  15.327 -15.510  1.00 76.63           O  
ATOM    329  OD2 ASP A  20     -36.360  16.932 -17.040  1.00 76.63           O  
ATOM    330  N   LEU A  21     -37.567  15.420 -12.049  1.00 79.88           N  
ATOM    331  H   LEU A  21     -37.809  14.489 -12.356  1.00 79.88           H  
ATOM    332  CA  LEU A  21     -36.886  15.558 -10.763  1.00 79.88           C  
ATOM    333  HA  LEU A  21     -36.722  16.613 -10.547  1.00 79.88           H  
ATOM    334  C   LEU A  21     -35.514  14.896 -10.855  1.00 79.88           C  
ATOM    335  CB  LEU A  21     -37.720  14.947  -9.616  1.00 79.88           C  
ATOM    336  HB2 LEU A  21     -37.965  13.919  -9.883  1.00 79.88           H  
ATOM    337  HB3 LEU A  21     -37.098  14.909  -8.722  1.00 79.88           H  
ATOM    338  O   LEU A  21     -35.403  13.677 -10.967  1.00 79.88           O  
ATOM    339  CG  LEU A  21     -39.020  15.691  -9.271  1.00 79.88           C  
ATOM    340  HG  LEU A  21     -39.643  15.774 -10.162  1.00 79.88           H  
ATOM    341  CD1 LEU A  21     -39.801  14.914  -8.210  1.00 79.88           C  
ATOM    342 HD11 LEU A  21     -39.203  14.795  -7.307  1.00 79.88           H  
ATOM    343 HD12 LEU A  21     -40.047  13.930  -8.609  1.00 79.88           H  
ATOM    344 HD13 LEU A  21     -40.730  15.433  -7.974  1.00 79.88           H  
ATOM    345  CD2 LEU A  21     -38.765  17.093  -8.712  1.00 79.88           C  
ATOM    346 HD21 LEU A  21     -38.313  17.715  -9.484  1.00 79.88           H  
ATOM    347 HD22 LEU A  21     -39.708  17.551  -8.413  1.00 79.88           H  
ATOM    348 HD23 LEU A  21     -38.095  17.039  -7.854  1.00 79.88           H  
ATOM    349  N   GLU A  22     -34.465  15.703 -10.734  1.00 80.54           N  
ATOM    350  H   GLU A  22     -34.619  16.701 -10.708  1.00 80.54           H  
ATOM    351  CA  GLU A  22     -33.103  15.208 -10.573  1.00 80.54           C  
ATOM    352  HA  GLU A  22     -33.020  14.234 -11.055  1.00 80.54           H  
ATOM    353  C   GLU A  22     -32.816  15.049  -9.075  1.00 80.54           C  
ATOM    354  CB  GLU A  22     -32.128  16.159 -11.281  1.00 80.54           C  
ATOM    355  HB2 GLU A  22     -32.011  17.067 -10.690  1.00 80.54           H  
ATOM    356  HB3 GLU A  22     -32.545  16.430 -12.251  1.00 80.54           H  
ATOM    357  O   GLU A  22     -32.867  16.020  -8.316  1.00 80.54           O  
ATOM    358  CG  GLU A  22     -30.759  15.503 -11.514  1.00 80.54           C  
ATOM    359  HG2 GLU A  22     -30.364  15.178 -10.552  1.00 80.54           H  
ATOM    360  HG3 GLU A  22     -30.892  14.621 -12.140  1.00 80.54           H  
ATOM    361  CD  GLU A  22     -29.741  16.449 -12.175  1.00 80.54           C  
ATOM    362  OE1 GLU A  22     -28.538  16.096 -12.152  1.00 80.54           O  
ATOM    363  OE2 GLU A  22     -30.123  17.567 -12.599  1.00 80.54           O  
ATOM    364  N   PHE A  23     -32.549  13.828  -8.613  1.00 83.00           N  
ATOM    365  H   PHE A  23     -32.537  13.046  -9.252  1.00 83.00           H  
ATOM    366  CA  PHE A  23     -32.178  13.615  -7.216  1.00 83.00           C  
ATOM    367  HA  PHE A  23     -32.812  14.251  -6.598  1.00 83.00           H  
ATOM    368  C   PHE A  23     -30.730  14.030  -6.966  1.00 83.00           C  
ATOM    369  CB  PHE A  23     -32.422  12.172  -6.771  1.00 83.00           C  
ATOM    370  HB2 PHE A  23     -32.058  12.056  -5.750  1.00 83.00           H  
ATOM    371  HB3 PHE A  23     -31.838  11.501  -7.402  1.00 83.00           H  
ATOM    372  O   PHE A  23     -29.851  13.901  -7.817  1.00 83.00           O  
ATOM    373  CG  PHE A  23     -33.878  11.766  -6.796  1.00 83.00           C  
ATOM    374  CD1 PHE A  23     -34.772  12.234  -5.814  1.00 83.00           C  
ATOM    375  HD1 PHE A  23     -34.417  12.897  -5.038  1.00 83.00           H  
ATOM    376  CD2 PHE A  23     -34.335  10.899  -7.799  1.00 83.00           C  
ATOM    377  HD2 PHE A  23     -33.654  10.525  -8.549  1.00 83.00           H  
ATOM    378  CE1 PHE A  23     -36.125  11.851  -5.851  1.00 83.00           C  
ATOM    379  HE1 PHE A  23     -36.812  12.216  -5.101  1.00 83.00           H  
ATOM    380  CE2 PHE A  23     -35.672  10.484  -7.808  1.00 83.00           C  
ATOM    381  HE2 PHE A  23     -35.976   9.756  -8.546  1.00 83.00           H  
ATOM    382  CZ  PHE A  23     -36.580  10.978  -6.854  1.00 83.00           C  
ATOM    383  HZ  PHE A  23     -37.615  10.671  -6.880  1.00 83.00           H  
ATOM    384  N   GLU A  24     -30.464  14.500  -5.755  1.00 77.64           N  
ATOM    385  H   GLU A  24     -31.228  14.621  -5.106  1.00 77.64           H  
ATOM    386  CA  GLU A  24     -29.099  14.650  -5.273  1.00 77.64           C  
ATOM    387  HA  GLU A  24     -28.556  15.331  -5.929  1.00 77.64           H  
ATOM    388  C   GLU A  24     -28.389  13.285  -5.299  1.00 77.64           C  
ATOM    389  CB  GLU A  24     -29.126  15.249  -3.866  1.00 77.64           C  
ATOM    390  HB2 GLU A  24     -28.134  15.135  -3.430  1.00 77.64           H  
ATOM    391  HB3 GLU A  24     -29.848  14.696  -3.266  1.00 77.64           H  
ATOM    392  O   GLU A  24     -28.838  12.331  -4.666  1.00 77.64           O  
ATOM    393  CG  GLU A  24     -29.519  16.735  -3.847  1.00 77.64           C  
ATOM    394  HG2 GLU A  24     -30.508  16.852  -4.291  1.00 77.64           H  
ATOM    395  HG3 GLU A  24     -28.800  17.301  -4.440  1.00 77.64           H  
ATOM    396  CD  GLU A  24     -29.529  17.275  -2.414  1.00 77.64           C  
ATOM    397  OE1 GLU A  24     -30.542  17.870  -1.983  1.00 77.64           O  
ATOM    398  OE2 GLU A  24     -28.574  16.957  -1.667  1.00 77.64           O  
ATOM    399  N   GLU A  25     -27.258  13.196  -6.008  1.00 61.91           N  
ATOM    400  H   GLU A  25     -26.988  13.999  -6.559  1.00 61.91           H  
ATOM    401  CA  GLU A  25     -26.518  11.946  -6.277  1.00 61.91           C  
ATOM    402  HA  GLU A  25     -27.183  11.248  -6.786  1.00 61.91           H  
ATOM    403  C   GLU A  25     -26.012  11.215  -5.015  1.00 61.91           C  
ATOM    404  CB  GLU A  25     -25.333  12.257  -7.217  1.00 61.91           C  
ATOM    405  HB2 GLU A  25     -24.786  13.105  -6.805  1.00 61.91           H  
ATOM    406  HB3 GLU A  25     -24.656  11.403  -7.250  1.00 61.91           H  
ATOM    407  O   GLU A  25     -25.523  10.096  -5.113  1.00 61.91           O  
ATOM    408  CG  GLU A  25     -25.781  12.554  -8.659  1.00 61.91           C  
ATOM    409  HG2 GLU A  25     -26.179  11.640  -9.099  1.00 61.91           H  
ATOM    410  HG3 GLU A  25     -26.582  13.293  -8.635  1.00 61.91           H  
ATOM    411  CD  GLU A  25     -24.649  13.119  -9.530  1.00 61.91           C  
ATOM    412  OE1 GLU A  25     -24.578  12.776 -10.725  1.00 61.91           O  
ATOM    413  OE2 GLU A  25     -23.951  14.035  -9.035  1.00 61.91           O  
ATOM    414  N   ASN A  26     -26.141  11.813  -3.825  1.00 56.99           N  
ATOM    415  H   ASN A  26     -26.674  12.670  -3.806  1.00 56.99           H  
ATOM    416  CA  ASN A  26     -25.555  11.315  -2.578  1.00 56.99           C  
ATOM    417  HA  ASN A  26     -25.273  10.271  -2.718  1.00 56.99           H  
ATOM    418  C   ASN A  26     -26.534  11.306  -1.394  1.00 56.99           C  
ATOM    419  CB  ASN A  26     -24.273  12.111  -2.284  1.00 56.99           C  
ATOM    420  HB2 ASN A  26     -24.492  13.179  -2.303  1.00 56.99           H  
ATOM    421  HB3 ASN A  26     -23.897  11.858  -1.292  1.00 56.99           H  
ATOM    422  O   ASN A  26     -26.160  11.654  -0.273  1.00 56.99           O  
ATOM    423  CG  ASN A  26     -23.156  11.784  -3.253  1.00 56.99           C  
ATOM    424  ND2 ASN A  26     -22.407  12.769  -3.683  1.00 56.99           N  
ATOM    425 HD21 ASN A  26     -21.721  12.517  -4.381  1.00 56.99           H  
ATOM    426 HD22 ASN A  26     -22.624  13.725  -3.442  1.00 56.99           H  
ATOM    427  OD1 ASN A  26     -22.897  10.646  -3.595  1.00 56.99           O  
ATOM    428  N   GLN A  27     -27.791  10.916  -1.613  1.00 48.71           N  
ATOM    429  H   GLN A  27     -28.076  10.669  -2.550  1.00 48.71           H  
ATOM    430  CA  GLN A  27     -28.771  10.842  -0.531  1.00 48.71           C  
ATOM    431  HA  GLN A  27     -28.319  11.208   0.391  1.00 48.71           H  
ATOM    432  C   GLN A  27     -29.222   9.420  -0.216  1.00 48.71           C  
ATOM    433  CB  GLN A  27     -29.936  11.776  -0.814  1.00 48.71           C  
ATOM    434  HB2 GLN A  27     -30.681  11.581  -0.043  1.00 48.71           H  
ATOM    435  HB3 GLN A  27     -30.371  11.574  -1.793  1.00 48.71           H  
ATOM    436  O   GLN A  27     -29.829   8.748  -1.039  1.00 48.71           O  
ATOM    437  CG  GLN A  27     -29.436  13.227  -0.736  1.00 48.71           C  
ATOM    438  HG2 GLN A  27     -28.961  13.502  -1.677  1.00 48.71           H  
ATOM    439  HG3 GLN A  27     -28.692  13.330   0.055  1.00 48.71           H  
ATOM    440  CD  GLN A  27     -30.555  14.175  -0.402  1.00 48.71           C  
ATOM    441  NE2 GLN A  27     -30.298  15.451  -0.354  1.00 48.71           N  
ATOM    442 HE21 GLN A  27     -31.046  16.099  -0.555  1.00 48.71           H  
ATOM    443 HE22 GLN A  27     -29.402  15.800  -0.663  1.00 48.71           H  
ATOM    444  OE1 GLN A  27     -31.659  13.770  -0.093  1.00 48.71           O  
ATOM    445  N   ASN A  28     -28.979   9.018   1.034  1.00 45.42           N  
ATOM    446  H   ASN A  28     -28.485   9.673   1.623  1.00 45.42           H  
ATOM    447  CA  ASN A  28     -29.511   7.824   1.701  1.00 45.42           C  
ATOM    448  HA  ASN A  28     -29.277   7.977   2.754  1.00 45.42           H  
ATOM    449  C   ASN A  28     -28.843   6.472   1.436  1.00 45.42           C  
ATOM    450  CB  ASN A  28     -31.049   7.793   1.643  1.00 45.42           C  
ATOM    451  HB2 ASN A  28     -31.398   7.771   0.611  1.00 45.42           H  
ATOM    452  HB3 ASN A  28     -31.419   6.890   2.130  1.00 45.42           H  
ATOM    453  O   ASN A  28     -29.520   5.460   1.311  1.00 45.42           O  
ATOM    454  CG  ASN A  28     -31.667   8.957   2.377  1.00 45.42           C  
ATOM    455  ND2 ASN A  28     -32.868   9.345   2.030  1.00 45.42           N  
ATOM    456 HD21 ASN A  28     -33.344   8.967   1.224  1.00 45.42           H  
ATOM    457 HD22 ASN A  28     -33.246  10.147   2.514  1.00 45.42           H  
ATOM    458  OD1 ASN A  28     -31.089   9.529   3.289  1.00 45.42           O  
ATOM    459  N   LEU A  29     -27.521   6.428   1.574  1.00 51.34           N  
ATOM    460  H   LEU A  29     -27.027   7.308   1.529  1.00 51.34           H  
ATOM    461  CA  LEU A  29     -26.821   5.371   2.314  1.00 51.34           C  
ATOM    462  HA  LEU A  29     -27.500   4.906   3.028  1.00 51.34           H  
ATOM    463  C   LEU A  29     -25.714   6.088   3.097  1.00 51.34           C  
ATOM    464  CB  LEU A  29     -26.268   4.304   1.341  1.00 51.34           C  
ATOM    465  HB2 LEU A  29     -25.851   4.820   0.476  1.00 51.34           H  
ATOM    466  HB3 LEU A  29     -25.448   3.774   1.826  1.00 51.34           H  
ATOM    467  O   LEU A  29     -25.195   7.085   2.600  1.00 51.34           O  
ATOM    468  CG  LEU A  29     -27.296   3.256   0.852  1.00 51.34           C  
ATOM    469  HG  LEU A  29     -28.209   3.735   0.495  1.00 51.34           H  
ATOM    470  CD1 LEU A  29     -26.753   2.491  -0.350  1.00 51.34           C  
ATOM    471 HD11 LEU A  29     -26.585   3.185  -1.174  1.00 51.34           H  
ATOM    472 HD12 LEU A  29     -27.482   1.748  -0.673  1.00 51.34           H  
ATOM    473 HD13 LEU A  29     -25.817   1.996  -0.094  1.00 51.34           H  
ATOM    474  CD2 LEU A  29     -27.648   2.250   1.953  1.00 51.34           C  
ATOM    475 HD21 LEU A  29     -26.751   1.732   2.291  1.00 51.34           H  
ATOM    476 HD22 LEU A  29     -28.359   1.522   1.562  1.00 51.34           H  
ATOM    477 HD23 LEU A  29     -28.118   2.766   2.790  1.00 51.34           H  
ATOM    478  N   VAL A  30     -25.336   5.642   4.299  1.00 54.42           N  
ATOM    479  H   VAL A  30     -25.810   4.843   4.694  1.00 54.42           H  
ATOM    480  CA  VAL A  30     -24.066   6.082   4.907  1.00 54.42           C  
ATOM    481  HA  VAL A  30     -24.046   7.170   4.966  1.00 54.42           H  
ATOM    482  C   VAL A  30     -22.969   5.625   3.945  1.00 54.42           C  
ATOM    483  CB  VAL A  30     -23.872   5.510   6.328  1.00 54.42           C  
ATOM    484  HB  VAL A  30     -23.911   4.421   6.289  1.00 54.42           H  
ATOM    485  O   VAL A  30     -22.520   4.481   4.007  1.00 54.42           O  
ATOM    486  CG1 VAL A  30     -22.528   5.928   6.944  1.00 54.42           C  
ATOM    487 HG11 VAL A  30     -22.462   7.015   6.995  1.00 54.42           H  
ATOM    488 HG12 VAL A  30     -21.699   5.550   6.346  1.00 54.42           H  
ATOM    489 HG13 VAL A  30     -22.438   5.520   7.950  1.00 54.42           H  
ATOM    490  CG2 VAL A  30     -24.983   5.993   7.269  1.00 54.42           C  
ATOM    491 HG21 VAL A  30     -24.822   5.594   8.270  1.00 54.42           H  
ATOM    492 HG22 VAL A  30     -24.986   7.082   7.317  1.00 54.42           H  
ATOM    493 HG23 VAL A  30     -25.956   5.649   6.917  1.00 54.42           H  
ATOM    494  N   ALA A  31     -22.643   6.461   2.958  1.00 66.05           N  
ATOM    495  H   ALA A  31     -23.182   7.309   2.860  1.00 66.05           H  
ATOM    496  CA  ALA A  31     -21.722   6.116   1.899  1.00 66.05           C  
ATOM    497  HA  ALA A  31     -22.062   5.198   1.419  1.00 66.05           H  
ATOM    498  C   ALA A  31     -20.385   5.870   2.579  1.00 66.05           C  
ATOM    499  CB  ALA A  31     -21.677   7.228   0.846  1.00 66.05           C  
ATOM    500  HB1 ALA A  31     -20.977   6.961   0.055  1.00 66.05           H  
ATOM    501  HB2 ALA A  31     -21.354   8.163   1.304  1.00 66.05           H  
ATOM    502  HB3 ALA A  31     -22.667   7.368   0.412  1.00 66.05           H  
ATOM    503  O   ALA A  31     -19.849   6.739   3.269  1.00 66.05           O  
ATOM    504  N   PHE A  32     -19.899   4.639   2.472  1.00 80.99           N  
ATOM    505  H   PHE A  32     -20.427   3.953   1.951  1.00 80.99           H  
ATOM    506  CA  PHE A  32     -18.683   4.242   3.150  1.00 80.99           C  
ATOM    507  HA  PHE A  32     -18.830   4.346   4.225  1.00 80.99           H  
ATOM    508  C   PHE A  32     -17.531   5.162   2.725  1.00 80.99           C  
ATOM    509  CB  PHE A  32     -18.400   2.776   2.830  1.00 80.99           C  
ATOM    510  HB2 PHE A  32     -18.540   2.611   1.762  1.00 80.99           H  
ATOM    511  HB3 PHE A  32     -19.119   2.151   3.361  1.00 80.99           H  
ATOM    512  O   PHE A  32     -17.121   5.166   1.566  1.00 80.99           O  
ATOM    513  CG  PHE A  32     -17.001   2.363   3.209  1.00 80.99           C  
ATOM    514  CD1 PHE A  32     -16.051   2.134   2.202  1.00 80.99           C  
ATOM    515  HD1 PHE A  32     -16.320   2.260   1.164  1.00 80.99           H  
ATOM    516  CD2 PHE A  32     -16.628   2.290   4.560  1.00 80.99           C  
ATOM    517  HD2 PHE A  32     -17.342   2.538   5.332  1.00 80.99           H  
ATOM    518  CE1 PHE A  32     -14.742   1.779   2.548  1.00 80.99           C  
ATOM    519  HE1 PHE A  32     -14.016   1.614   1.766  1.00 80.99           H  
ATOM    520  CE2 PHE A  32     -15.317   1.936   4.909  1.00 80.99           C  
ATOM    521  HE2 PHE A  32     -15.037   1.881   5.950  1.00 80.99           H  
ATOM    522  CZ  PHE A  32     -14.382   1.667   3.897  1.00 80.99           C  
ATOM    523  HZ  PHE A  32     -13.374   1.375   4.151  1.00 80.99           H  
ATOM    524  N   ASN A  33     -16.996   5.916   3.682  1.00 87.31           N  
ATOM    525  H   ASN A  33     -17.442   5.928   4.589  1.00 87.31           H  
ATOM    526  CA  ASN A  33     -15.843   6.777   3.491  1.00 87.31           C  
ATOM    527  HA  ASN A  33     -15.579   6.816   2.435  1.00 87.31           H  
ATOM    528  C   ASN A  33     -14.663   6.185   4.262  1.00 87.31           C  
ATOM    529  CB  ASN A  33     -16.212   8.204   3.928  1.00 87.31           C  
ATOM    530  HB2 ASN A  33     -17.097   8.523   3.377  1.00 87.31           H  
ATOM    531  HB3 ASN A  33     -16.447   8.226   4.992  1.00 87.31           H  
ATOM    532  O   ASN A  33     -14.662   6.173   5.494  1.00 87.31           O  
ATOM    533  CG  ASN A  33     -15.084   9.184   3.667  1.00 87.31           C  
ATOM    534  ND2 ASN A  33     -15.392  10.395   3.276  1.00 87.31           N  
ATOM    535 HD21 ASN A  33     -14.631  11.041   3.125  1.00 87.31           H  
ATOM    536 HD22 ASN A  33     -16.359  10.676   3.201  1.00 87.31           H  
ATOM    537  OD1 ASN A  33     -13.911   8.865   3.779  1.00 87.31           O  
ATOM    538  N   PHE A  34     -13.652   5.688   3.543  1.00 92.16           N  
ATOM    539  H   PHE A  34     -13.684   5.736   2.535  1.00 92.16           H  
ATOM    540  CA  PHE A  34     -12.512   5.066   4.207  1.00 92.16           C  
ATOM    541  HA  PHE A  34     -12.914   4.359   4.933  1.00 92.16           H  
ATOM    542  C   PHE A  34     -11.663   6.060   4.995  1.00 92.16           C  
ATOM    543  CB  PHE A  34     -11.664   4.247   3.240  1.00 92.16           C  
ATOM    544  HB2 PHE A  34     -12.320   3.504   2.787  1.00 92.16           H  
ATOM    545  HB3 PHE A  34     -11.291   4.890   2.442  1.00 92.16           H  
ATOM    546  O   PHE A  34     -11.134   5.661   6.019  1.00 92.16           O  
ATOM    547  CG  PHE A  34     -10.499   3.534   3.916  1.00 92.16           C  
ATOM    548  CD1 PHE A  34      -9.192   4.043   3.810  1.00 92.16           C  
ATOM    549  HD1 PHE A  34      -9.017   4.966   3.277  1.00 92.16           H  
ATOM    550  CD2 PHE A  34     -10.725   2.420   4.746  1.00 92.16           C  
ATOM    551  HD2 PHE A  34     -11.733   2.101   4.965  1.00 92.16           H  
ATOM    552  CE1 PHE A  34      -8.122   3.411   4.465  1.00 92.16           C  
ATOM    553  HE1 PHE A  34      -7.131   3.834   4.407  1.00 92.16           H  
ATOM    554  CE2 PHE A  34      -9.662   1.781   5.403  1.00 92.16           C  
ATOM    555  HE2 PHE A  34      -9.850   0.959   6.078  1.00 92.16           H  
ATOM    556  CZ  PHE A  34      -8.361   2.284   5.267  1.00 92.16           C  
ATOM    557  HZ  PHE A  34      -7.552   1.849   5.836  1.00 92.16           H  
ATOM    558  N   LYS A  35     -11.565   7.336   4.606  1.00 92.00           N  
ATOM    559  H   LYS A  35     -12.090   7.642   3.799  1.00 92.00           H  
ATOM    560  CA  LYS A  35     -10.857   8.350   5.403  1.00 92.00           C  
ATOM    561  HA  LYS A  35      -9.828   8.026   5.556  1.00 92.00           H  
ATOM    562  C   LYS A  35     -11.483   8.485   6.793  1.00 92.00           C  
ATOM    563  CB  LYS A  35     -10.844   9.684   4.641  1.00 92.00           C  
ATOM    564  HB2 LYS A  35     -11.867   9.998   4.436  1.00 92.00           H  
ATOM    565  HB3 LYS A  35     -10.333   9.538   3.690  1.00 92.00           H  
ATOM    566  O   LYS A  35     -10.772   8.368   7.786  1.00 92.00           O  
ATOM    567  CG  LYS A  35     -10.157  10.815   5.418  1.00 92.00           C  
ATOM    568  HG2 LYS A  35     -10.654  10.958   6.378  1.00 92.00           H  
ATOM    569  HG3 LYS A  35      -9.113  10.557   5.593  1.00 92.00           H  
ATOM    570  CD  LYS A  35     -10.241  12.127   4.628  1.00 92.00           C  
ATOM    571  HD2 LYS A  35      -9.647  12.032   3.719  1.00 92.00           H  
ATOM    572  HD3 LYS A  35     -11.277  12.333   4.359  1.00 92.00           H  
ATOM    573  CE  LYS A  35      -9.701  13.276   5.481  1.00 92.00           C  
ATOM    574  HE2 LYS A  35     -10.345  13.431   6.347  1.00 92.00           H  
ATOM    575  HE3 LYS A  35      -8.711  12.998   5.844  1.00 92.00           H  
ATOM    576  NZ  LYS A  35      -9.568  14.525   4.698  1.00 92.00           N  
ATOM    577  HZ1 LYS A  35     -10.438  14.975   4.454  1.00 92.00           H  
ATOM    578  HZ2 LYS A  35      -8.945  15.154   5.184  1.00 92.00           H  
ATOM    579  HZ3 LYS A  35      -8.991  14.353   3.888  1.00 92.00           H  
ATOM    580  N   THR A  36     -12.802   8.659   6.865  1.00 91.63           N  
ATOM    581  H   THR A  36     -13.321   8.776   6.006  1.00 91.63           H  
ATOM    582  CA  THR A  36     -13.536   8.743   8.140  1.00 91.63           C  
ATOM    583  HA  THR A  36     -13.102   9.533   8.752  1.00 91.63           H  
ATOM    584  C   THR A  36     -13.422   7.441   8.928  1.00 91.63           C  
ATOM    585  CB  THR A  36     -15.011   9.083   7.893  1.00 91.63           C  
ATOM    586  HB  THR A  36     -15.490   8.267   7.351  1.00 91.63           H  
ATOM    587  O   THR A  36     -13.009   7.454  10.083  1.00 91.63           O  
ATOM    588  CG2 THR A  36     -15.779   9.344   9.181  1.00 91.63           C  
ATOM    589 HG21 THR A  36     -15.842   8.422   9.758  1.00 91.63           H  
ATOM    590 HG22 THR A  36     -16.797   9.665   8.959  1.00 91.63           H  
ATOM    591 HG23 THR A  36     -15.278  10.101   9.785  1.00 91.63           H  
ATOM    592  OG1 THR A  36     -15.101  10.254   7.116  1.00 91.63           O  
ATOM    593  HG1 THR A  36     -15.747  10.812   7.555  1.00 91.63           H  
ATOM    594  N   PHE A  37     -13.664   6.303   8.270  1.00 92.76           N  
ATOM    595  H   PHE A  37     -14.005   6.354   7.321  1.00 92.76           H  
ATOM    596  CA  PHE A  37     -13.503   4.980   8.876  1.00 92.76           C  
ATOM    597  HA  PHE A  37     -14.216   4.875   9.694  1.00 92.76           H  
ATOM    598  C   PHE A  37     -12.090   4.768   9.443  1.00 92.76           C  
ATOM    599  CB  PHE A  37     -13.798   3.932   7.797  1.00 92.76           C  
ATOM    600  HB2 PHE A  37     -13.094   4.074   6.977  1.00 92.76           H  
ATOM    601  HB3 PHE A  37     -14.804   4.094   7.410  1.00 92.76           H  
ATOM    602  O   PHE A  37     -11.926   4.188  10.514  1.00 92.76           O  
ATOM    603  CG  PHE A  37     -13.675   2.502   8.269  1.00 92.76           C  
ATOM    604  CD1 PHE A  37     -12.423   1.856   8.270  1.00 92.76           C  
ATOM    605  HD1 PHE A  37     -11.543   2.379   7.925  1.00 92.76           H  
ATOM    606  CD2 PHE A  37     -14.814   1.828   8.741  1.00 92.76           C  
ATOM    607  HD2 PHE A  37     -15.774   2.324   8.756  1.00 92.76           H  
ATOM    608  CE1 PHE A  37     -12.308   0.554   8.784  1.00 92.76           C  
ATOM    609  HE1 PHE A  37     -11.342   0.074   8.833  1.00 92.76           H  
ATOM    610  CE2 PHE A  37     -14.697   0.520   9.232  1.00 92.76           C  
ATOM    611  HE2 PHE A  37     -15.566   0.010   9.623  1.00 92.76           H  
ATOM    612  CZ  PHE A  37     -13.446  -0.109   9.271  1.00 92.76           C  
ATOM    613  HZ  PHE A  37     -13.364  -1.094   9.708  1.00 92.76           H  
ATOM    614  N   CYS A  38     -11.065   5.224   8.719  1.00 92.52           N  
ATOM    615  H   CYS A  38     -11.275   5.683   7.844  1.00 92.52           H  
ATOM    616  CA  CYS A  38      -9.662   5.121   9.092  1.00 92.52           C  
ATOM    617  HA  CYS A  38      -9.435   4.069   9.262  1.00 92.52           H  
ATOM    618  C   CYS A  38      -9.409   5.884  10.397  1.00 92.52           C  
ATOM    619  CB  CYS A  38      -8.808   5.616   7.910  1.00 92.52           C  
ATOM    620  HB2 CYS A  38      -8.975   6.683   7.762  1.00 92.52           H  
ATOM    621  HB3 CYS A  38      -9.102   5.083   7.006  1.00 92.52           H  
ATOM    622  O   CYS A  38      -8.951   5.288  11.369  1.00 92.52           O  
ATOM    623  SG  CYS A  38      -7.042   5.319   8.134  1.00 92.52           S  
ATOM    624  HG  CYS A  38      -6.599   6.260   7.295  1.00 92.52           H  
ATOM    625  N   LEU A  39      -9.811   7.158  10.454  1.00 90.84           N  
ATOM    626  H   LEU A  39     -10.247   7.557   9.635  1.00 90.84           H  
ATOM    627  CA  LEU A  39      -9.676   8.008  11.641  1.00 90.84           C  
ATOM    628  HA  LEU A  39      -8.622   8.070  11.913  1.00 90.84           H  
ATOM    629  C   LEU A  39     -10.403   7.430  12.867  1.00 90.84           C  
ATOM    630  CB  LEU A  39     -10.199   9.419  11.306  1.00 90.84           C  
ATOM    631  HB2 LEU A  39     -11.221   9.329  10.938  1.00 90.84           H  
ATOM    632  HB3 LEU A  39     -10.233  10.004  12.225  1.00 90.84           H  
ATOM    633  O   LEU A  39      -9.838   7.410  13.956  1.00 90.84           O  
ATOM    634  CG  LEU A  39      -9.356  10.188  10.270  1.00 90.84           C  
ATOM    635  HG  LEU A  39      -9.210   9.576   9.380  1.00 90.84           H  
ATOM    636  CD1 LEU A  39     -10.084  11.468   9.854  1.00 90.84           C  
ATOM    637 HD11 LEU A  39     -11.052  11.212   9.423  1.00 90.84           H  
ATOM    638 HD12 LEU A  39      -9.492  12.001   9.110  1.00 90.84           H  
ATOM    639 HD13 LEU A  39     -10.234  12.108  10.723  1.00 90.84           H  
ATOM    640  CD2 LEU A  39      -7.978  10.569  10.812  1.00 90.84           C  
ATOM    641 HD21 LEU A  39      -7.395   9.673  11.024  1.00 90.84           H  
ATOM    642 HD22 LEU A  39      -7.437  11.158  10.072  1.00 90.84           H  
ATOM    643 HD23 LEU A  39      -8.083  11.153  11.727  1.00 90.84           H  
ATOM    644  N   GLU A  40     -11.610   6.890  12.688  1.00 90.62           N  
ATOM    645  H   GLU A  40     -12.044   6.987  11.782  1.00 90.62           H  
ATOM    646  CA  GLU A  40     -12.418   6.302  13.771  1.00 90.62           C  
ATOM    647  HA  GLU A  40     -12.462   6.994  14.612  1.00 90.62           H  
ATOM    648  C   GLU A  40     -11.865   4.969  14.310  1.00 90.62           C  
ATOM    649  CB  GLU A  40     -13.841   6.070  13.244  1.00 90.62           C  
ATOM    650  HB2 GLU A  40     -14.395   5.466  13.963  1.00 90.62           H  
ATOM    651  HB3 GLU A  40     -13.770   5.510  12.312  1.00 90.62           H  
ATOM    652  O   GLU A  40     -12.168   4.568  15.436  1.00 90.62           O  
ATOM    653  CG  GLU A  40     -14.622   7.374  13.014  1.00 90.62           C  
ATOM    654  HG2 GLU A  40     -14.021   8.063  12.420  1.00 90.62           H  
ATOM    655  HG3 GLU A  40     -14.798   7.843  13.982  1.00 90.62           H  
ATOM    656  CD  GLU A  40     -15.966   7.146  12.301  1.00 90.62           C  
ATOM    657  OE1 GLU A  40     -16.714   8.139  12.166  1.00 90.62           O  
ATOM    658  OE2 GLU A  40     -16.233   6.002  11.858  1.00 90.62           O  
ATOM    659  N   ASN A  41     -11.064   4.250  13.516  1.00 90.77           N  
ATOM    660  H   ASN A  41     -10.854   4.629  12.603  1.00 90.77           H  
ATOM    661  CA  ASN A  41     -10.588   2.905  13.855  1.00 90.77           C  
ATOM    662  HA  ASN A  41     -11.012   2.611  14.816  1.00 90.77           H  
ATOM    663  C   ASN A  41      -9.067   2.813  14.056  1.00 90.77           C  
ATOM    664  CB  ASN A  41     -11.115   1.896  12.821  1.00 90.77           C  
ATOM    665  HB2 ASN A  41     -10.853   2.225  11.816  1.00 90.77           H  
ATOM    666  HB3 ASN A  41     -10.646   0.929  13.000  1.00 90.77           H  
ATOM    667  O   ASN A  41      -8.588   1.772  14.517  1.00 90.77           O  
ATOM    668  CG  ASN A  41     -12.617   1.694  12.922  1.00 90.77           C  
ATOM    669  ND2 ASN A  41     -13.399   2.462  12.206  1.00 90.77           N  
ATOM    670 HD21 ASN A  41     -12.994   3.200  11.649  1.00 90.77           H  
ATOM    671 HD22 ASN A  41     -14.397   2.388  12.340  1.00 90.77           H  
ATOM    672  OD1 ASN A  41     -13.093   0.832  13.644  1.00 90.77           O  
ATOM    673  N   LEU A  42      -8.301   3.874  13.769  1.00 87.57           N  
ATOM    674  H   LEU A  42      -8.736   4.675  13.334  1.00 87.57           H  
ATOM    675  CA  LEU A  42      -6.841   3.890  13.923  1.00 87.57           C  
ATOM    676  HA  LEU A  42      -6.432   3.127  13.261  1.00 87.57           H  
ATOM    677  C   LEU A  42      -6.420   3.535  15.356  1.00 87.57           C  
ATOM    678  CB  LEU A  42      -6.266   5.271  13.530  1.00 87.57           C  
ATOM    679  HB2 LEU A  42      -7.057   5.942  13.195  1.00 87.57           H  
ATOM    680  HB3 LEU A  42      -5.831   5.734  14.416  1.00 87.57           H  
ATOM    681  O   LEU A  42      -5.531   2.709  15.564  1.00 87.57           O  
ATOM    682  CG  LEU A  42      -5.178   5.171  12.444  1.00 87.57           C  
ATOM    683  HG  LEU A  42      -4.666   4.212  12.519  1.00 87.57           H  
ATOM    684  CD1 LEU A  42      -5.788   5.309  11.061  1.00 87.57           C  
ATOM    685 HD11 LEU A  42      -6.248   6.291  10.951  1.00 87.57           H  
ATOM    686 HD12 LEU A  42      -6.546   4.537  10.928  1.00 87.57           H  
ATOM    687 HD13 LEU A  42      -5.010   5.190  10.308  1.00 87.57           H  
ATOM    688  CD2 LEU A  42      -4.135   6.267  12.594  1.00 87.57           C  
ATOM    689 HD21 LEU A  42      -4.600   7.251  12.539  1.00 87.57           H  
ATOM    690 HD22 LEU A  42      -3.606   6.166  13.542  1.00 87.57           H  
ATOM    691 HD23 LEU A  42      -3.398   6.197  11.794  1.00 87.57           H  
ATOM    692  N   ASP A  43      -7.106   4.091  16.357  1.00 86.17           N  
ATOM    693  H   ASP A  43      -7.798   4.789  16.126  1.00 86.17           H  
ATOM    694  CA  ASP A  43      -6.822   3.838  17.774  1.00 86.17           C  
ATOM    695  HA  ASP A  43      -5.785   4.104  17.981  1.00 86.17           H  
ATOM    696  C   ASP A  43      -6.974   2.366  18.168  1.00 86.17           C  
ATOM    697  CB  ASP A  43      -7.742   4.702  18.650  1.00 86.17           C  
ATOM    698  HB2 ASP A  43      -7.711   4.320  19.670  1.00 86.17           H  
ATOM    699  HB3 ASP A  43      -8.768   4.617  18.291  1.00 86.17           H  
ATOM    700  O   ASP A  43      -6.239   1.861  19.022  1.00 86.17           O  
ATOM    701  CG  ASP A  43      -7.324   6.171  18.696  1.00 86.17           C  
ATOM    702  OD1 ASP A  43      -6.145   6.457  18.386  1.00 86.17           O  
ATOM    703  OD2 ASP A  43      -8.153   6.998  19.106  1.00 86.17           O  
ATOM    704  N   GLN A  44      -7.880   1.640  17.513  1.00 82.96           N  
ATOM    705  H   GLN A  44      -8.387   2.073  16.754  1.00 82.96           H  
ATOM    706  CA  GLN A  44      -8.108   0.228  17.805  1.00 82.96           C  
ATOM    707  HA  GLN A  44      -8.191   0.111  18.886  1.00 82.96           H  
ATOM    708  C   GLN A  44      -6.932  -0.645  17.341  1.00 82.96           C  
ATOM    709  CB  GLN A  44      -9.424  -0.243  17.176  1.00 82.96           C  
ATOM    710  HB2 GLN A  44      -9.322  -0.262  16.091  1.00 82.96           H  
ATOM    711  HB3 GLN A  44      -9.606  -1.257  17.530  1.00 82.96           H  
ATOM    712  O   GLN A  44      -6.654  -1.677  17.955  1.00 82.96           O  
ATOM    713  CG  GLN A  44     -10.649   0.606  17.552  1.00 82.96           C  
ATOM    714  HG2 GLN A  44     -10.506   1.630  17.208  1.00 82.96           H  
ATOM    715  HG3 GLN A  44     -10.776   0.617  18.634  1.00 82.96           H  
ATOM    716  CD  GLN A  44     -11.919   0.055  16.915  1.00 82.96           C  
ATOM    717  NE2 GLN A  44     -12.849   0.906  16.552  1.00 82.96           N  
ATOM    718 HE21 GLN A  44     -13.515   0.556  15.878  1.00 82.96           H  
ATOM    719 HE22 GLN A  44     -12.705   1.903  16.619  1.00 82.96           H  
ATOM    720  OE1 GLN A  44     -12.082  -1.142  16.736  1.00 82.96           O  
ATOM    721  N   ILE A  45      -6.200  -0.213  16.305  1.00 84.66           N  
ATOM    722  H   ILE A  45      -6.477   0.648  15.857  1.00 84.66           H  
ATOM    723  CA  ILE A  45      -5.012  -0.912  15.800  1.00 84.66           C  
ATOM    724  HA  ILE A  45      -5.072  -1.951  16.125  1.00 84.66           H  
ATOM    725  C   ILE A  45      -3.697  -0.385  16.383  1.00 84.66           C  
ATOM    726  CB  ILE A  45      -4.972  -0.957  14.259  1.00 84.66           C  
ATOM    727  HB  ILE A  45      -4.096  -1.542  13.979  1.00 84.66           H  
ATOM    728  O   ILE A  45      -2.679  -1.061  16.223  1.00 84.66           O  
ATOM    729  CG1 ILE A  45      -4.837   0.442  13.624  1.00 84.66           C  
ATOM    730 HG12 ILE A  45      -5.818   0.913  13.577  1.00 84.66           H  
ATOM    731 HG13 ILE A  45      -4.176   1.067  14.224  1.00 84.66           H  
ATOM    732  CG2 ILE A  45      -6.210  -1.695  13.717  1.00 84.66           C  
ATOM    733 HG21 ILE A  45      -6.122  -1.840  12.640  1.00 84.66           H  
ATOM    734 HG22 ILE A  45      -7.115  -1.121  13.918  1.00 84.66           H  
ATOM    735 HG23 ILE A  45      -6.296  -2.673  14.191  1.00 84.66           H  
ATOM    736  CD1 ILE A  45      -4.234   0.395  12.220  1.00 84.66           C  
ATOM    737 HD11 ILE A  45      -4.377   1.357  11.728  1.00 84.66           H  
ATOM    738 HD12 ILE A  45      -4.693  -0.399  11.632  1.00 84.66           H  
ATOM    739 HD13 ILE A  45      -3.166   0.184  12.289  1.00 84.66           H  
ATOM    740  N   LYS A  46      -3.684   0.754  17.099  1.00 80.38           N  
ATOM    741  H   LYS A  46      -4.536   1.297  17.129  1.00 80.38           H  
ATOM    742  CA  LYS A  46      -2.476   1.310  17.754  1.00 80.38           C  
ATOM    743  HA  LYS A  46      -1.734   1.541  16.990  1.00 80.38           H  
ATOM    744  C   LYS A  46      -1.794   0.320  18.706  1.00 80.38           C  
ATOM    745  CB  LYS A  46      -2.804   2.617  18.509  1.00 80.38           C  
ATOM    746  HB2 LYS A  46      -3.730   2.502  19.073  1.00 80.38           H  
ATOM    747  HB3 LYS A  46      -2.003   2.816  19.222  1.00 80.38           H  
ATOM    748  O   LYS A  46      -0.581   0.375  18.874  1.00 80.38           O  
ATOM    749  CG  LYS A  46      -2.901   3.837  17.579  1.00 80.38           C  
ATOM    750  HG2 LYS A  46      -1.970   3.931  17.019  1.00 80.38           H  
ATOM    751  HG3 LYS A  46      -3.712   3.688  16.867  1.00 80.38           H  
ATOM    752  CD  LYS A  46      -3.145   5.145  18.350  1.00 80.38           C  
ATOM    753  HD2 LYS A  46      -4.050   5.048  18.949  1.00 80.38           H  
ATOM    754  HD3 LYS A  46      -2.305   5.338  19.017  1.00 80.38           H  
ATOM    755  CE  LYS A  46      -3.292   6.313  17.361  1.00 80.38           C  
ATOM    756  HE2 LYS A  46      -2.337   6.491  16.868  1.00 80.38           H  
ATOM    757  HE3 LYS A  46      -4.016   6.025  16.599  1.00 80.38           H  
ATOM    758  NZ  LYS A  46      -3.777   7.550  18.021  1.00 80.38           N  
ATOM    759  HZ1 LYS A  46      -3.202   7.831  18.803  1.00 80.38           H  
ATOM    760  HZ2 LYS A  46      -4.714   7.367  18.352  1.00 80.38           H  
ATOM    761  HZ3 LYS A  46      -3.869   8.305  17.356  1.00 80.38           H  
ATOM    762  N   LYS A  47      -2.545  -0.633  19.273  1.00 78.64           N  
ATOM    763  H   LYS A  47      -3.536  -0.595  19.085  1.00 78.64           H  
ATOM    764  CA  LYS A  47      -2.017  -1.685  20.162  1.00 78.64           C  
ATOM    765  HA  LYS A  47      -1.332  -1.224  20.873  1.00 78.64           H  
ATOM    766  C   LYS A  47      -1.186  -2.766  19.461  1.00 78.64           C  
ATOM    767  CB  LYS A  47      -3.164  -2.341  20.942  1.00 78.64           C  
ATOM    768  HB2 LYS A  47      -2.761  -3.179  21.512  1.00 78.64           H  
ATOM    769  HB3 LYS A  47      -3.907  -2.727  20.244  1.00 78.64           H  
ATOM    770  O   LYS A  47      -0.462  -3.488  20.138  1.00 78.64           O  
ATOM    771  CG  LYS A  47      -3.829  -1.368  21.922  1.00 78.64           C  
ATOM    772  HG2 LYS A  47      -4.327  -0.571  21.369  1.00 78.64           H  
ATOM    773  HG3 LYS A  47      -3.067  -0.930  22.566  1.00 78.64           H  
ATOM    774  CD  LYS A  47      -4.858  -2.101  22.788  1.00 78.64           C  
ATOM    775  HD2 LYS A  47      -5.631  -2.527  22.148  1.00 78.64           H  
ATOM    776  HD3 LYS A  47      -4.358  -2.901  23.335  1.00 78.64           H  
ATOM    777  CE  LYS A  47      -5.478  -1.108  23.772  1.00 78.64           C  
ATOM    778  HE2 LYS A  47      -6.004  -0.338  23.207  1.00 78.64           H  
ATOM    779  HE3 LYS A  47      -4.673  -0.618  24.320  1.00 78.64           H  
ATOM    780  NZ  LYS A  47      -6.397  -1.780  24.721  1.00 78.64           N  
ATOM    781  HZ1 LYS A  47      -5.893  -2.471  25.258  1.00 78.64           H  
ATOM    782  HZ2 LYS A  47      -7.151  -2.231  24.224  1.00 78.64           H  
ATOM    783  HZ3 LYS A  47      -6.776  -1.102  25.368  1.00 78.64           H  
ATOM    784  N   MET A  48      -1.276  -2.925  18.137  1.00 87.79           N  
ATOM    785  H   MET A  48      -1.853  -2.289  17.606  1.00 87.79           H  
ATOM    786  CA  MET A  48      -0.398  -3.871  17.430  1.00 87.79           C  
ATOM    787  HA  MET A  48      -0.416  -4.825  17.958  1.00 87.79           H  
ATOM    788  C   MET A  48       1.044  -3.339  17.472  1.00 87.79           C  
ATOM    789  CB  MET A  48      -0.884  -4.119  15.989  1.00 87.79           C  
ATOM    790  HB2 MET A  48      -0.187  -4.802  15.503  1.00 87.79           H  
ATOM    791  HB3 MET A  48      -0.885  -3.188  15.421  1.00 87.79           H  
ATOM    792  O   MET A  48       1.245  -2.140  17.346  1.00 87.79           O  
ATOM    793  CG  MET A  48      -2.296  -4.708  15.904  1.00 87.79           C  
ATOM    794  HG2 MET A  48      -2.298  -5.697  16.362  1.00 87.79           H  
ATOM    795  HG3 MET A  48      -2.978  -4.071  16.467  1.00 87.79           H  
ATOM    796  SD  MET A  48      -2.955  -4.840  14.216  1.00 87.79           S  
ATOM    797  CE  MET A  48      -1.791  -6.015  13.470  1.00 87.79           C  
ATOM    798  HE1 MET A  48      -1.742  -6.921  14.075  1.00 87.79           H  
ATOM    799  HE2 MET A  48      -2.135  -6.272  12.468  1.00 87.79           H  
ATOM    800  HE3 MET A  48      -0.802  -5.563  13.400  1.00 87.79           H  
ATOM    801  N   SER A  49       2.078  -4.164  17.614  1.00 92.31           N  
ATOM    802  H   SER A  49       1.925  -5.152  17.757  1.00 92.31           H  
ATOM    803  CA  SER A  49       3.453  -3.664  17.427  1.00 92.31           C  
ATOM    804  HA  SER A  49       3.543  -2.692  17.912  1.00 92.31           H  
ATOM    805  C   SER A  49       3.767  -3.468  15.937  1.00 92.31           C  
ATOM    806  CB  SER A  49       4.468  -4.583  18.111  1.00 92.31           C  
ATOM    807  HB2 SER A  49       5.454  -4.120  18.073  1.00 92.31           H  
ATOM    808  HB3 SER A  49       4.187  -4.703  19.158  1.00 92.31           H  
ATOM    809  O   SER A  49       3.126  -4.087  15.084  1.00 92.31           O  
ATOM    810  OG  SER A  49       4.527  -5.857  17.490  1.00 92.31           O  
ATOM    811  HG  SER A  49       5.056  -6.413  18.067  1.00 92.31           H  
ATOM    812  N   ILE A  50       4.791  -2.676  15.604  1.00 93.69           N  
ATOM    813  H   ILE A  50       5.239  -2.126  16.323  1.00 93.69           H  
ATOM    814  CA  ILE A  50       5.290  -2.537  14.220  1.00 93.69           C  
ATOM    815  HA  ILE A  50       4.506  -2.101  13.601  1.00 93.69           H  
ATOM    816  C   ILE A  50       5.626  -3.911  13.624  1.00 93.69           C  
ATOM    817  CB  ILE A  50       6.512  -1.591  14.202  1.00 93.69           C  
ATOM    818  HB  ILE A  50       7.203  -1.902  14.985  1.00 93.69           H  
ATOM    819  O   ILE A  50       5.229  -4.226  12.503  1.00 93.69           O  
ATOM    820  CG1 ILE A  50       6.021  -0.163  14.509  1.00 93.69           C  
ATOM    821 HG12 ILE A  50       5.421   0.204  13.677  1.00 93.69           H  
ATOM    822 HG13 ILE A  50       5.393  -0.166  15.400  1.00 93.69           H  
ATOM    823  CG2 ILE A  50       7.268  -1.634  12.863  1.00 93.69           C  
ATOM    824 HG21 ILE A  50       8.103  -0.933  12.878  1.00 93.69           H  
ATOM    825 HG22 ILE A  50       6.601  -1.374  12.041  1.00 93.69           H  
ATOM    826 HG23 ILE A  50       7.700  -2.622  12.699  1.00 93.69           H  
ATOM    827  CD1 ILE A  50       7.156   0.816  14.772  1.00 93.69           C  
ATOM    828 HD11 ILE A  50       7.731   0.983  13.861  1.00 93.69           H  
ATOM    829 HD12 ILE A  50       6.717   1.761  15.091  1.00 93.69           H  
ATOM    830 HD13 ILE A  50       7.807   0.436  15.560  1.00 93.69           H  
ATOM    831  N   ILE A  51       6.269  -4.779  14.413  1.00 93.93           N  
ATOM    832  H   ILE A  51       6.576  -4.450  15.317  1.00 93.93           H  
ATOM    833  CA  ILE A  51       6.571  -6.165  14.029  1.00 93.93           C  
ATOM    834  HA  ILE A  51       7.148  -6.151  13.105  1.00 93.93           H  
ATOM    835  C   ILE A  51       5.295  -6.965  13.739  1.00 93.93           C  
ATOM    836  CB  ILE A  51       7.411  -6.850  15.131  1.00 93.93           C  
ATOM    837  HB  ILE A  51       6.845  -6.806  16.062  1.00 93.93           H  
ATOM    838  O   ILE A  51       5.263  -7.731  12.775  1.00 93.93           O  
ATOM    839  CG1 ILE A  51       8.758  -6.136  15.387  1.00 93.93           C  
ATOM    840 HG12 ILE A  51       9.263  -6.640  16.211  1.00 93.93           H  
ATOM    841 HG13 ILE A  51       8.573  -5.111  15.711  1.00 93.93           H  
ATOM    842  CG2 ILE A  51       7.651  -8.339  14.816  1.00 93.93           C  
ATOM    843 HG21 ILE A  51       8.353  -8.762  15.535  1.00 93.93           H  
ATOM    844 HG22 ILE A  51       8.044  -8.463  13.807  1.00 93.93           H  
ATOM    845 HG23 ILE A  51       6.720  -8.900  14.901  1.00 93.93           H  
ATOM    846  CD1 ILE A  51       9.718  -6.100  14.191  1.00 93.93           C  
ATOM    847 HD11 ILE A  51       9.920  -7.110  13.837  1.00 93.93           H  
ATOM    848 HD12 ILE A  51      10.657  -5.643  14.503  1.00 93.93           H  
ATOM    849 HD13 ILE A  51       9.295  -5.503  13.382  1.00 93.93           H  
ATOM    850  N   SER A  52       4.233  -6.776  14.525  1.00 92.72           N  
ATOM    851  H   SER A  52       4.296  -6.091  15.265  1.00 92.72           H  
ATOM    852  CA  SER A  52       2.945  -7.449  14.306  1.00 92.72           C  
ATOM    853  HA  SER A  52       3.117  -8.522  14.219  1.00 92.72           H  
ATOM    854  C   SER A  52       2.277  -6.974  13.013  1.00 92.72           C  
ATOM    855  CB  SER A  52       1.992  -7.225  15.481  1.00 92.72           C  
ATOM    856  HB2 SER A  52       1.072  -7.782  15.303  1.00 92.72           H  
ATOM    857  HB3 SER A  52       1.745  -6.166  15.566  1.00 92.72           H  
ATOM    858  O   SER A  52       1.803  -7.799  12.236  1.00 92.72           O  
ATOM    859  OG  SER A  52       2.571  -7.671  16.688  1.00 92.72           O  
ATOM    860  HG  SER A  52       3.277  -7.068  16.934  1.00 92.72           H  
ATOM    861  N   CYS A  53       2.304  -5.667  12.732  1.00 94.99           N  
ATOM    862  H   CYS A  53       2.680  -5.032  13.421  1.00 94.99           H  
ATOM    863  CA  CYS A  53       1.820  -5.096  11.472  1.00 94.99           C  
ATOM    864  HA  CYS A  53       0.770  -5.354  11.334  1.00 94.99           H  
ATOM    865  C   CYS A  53       2.587  -5.654  10.260  1.00 94.99           C  
ATOM    866  CB  CYS A  53       1.945  -3.569  11.551  1.00 94.99           C  
ATOM    867  HB2 CYS A  53       1.744  -3.135  10.572  1.00 94.99           H  
ATOM    868  HB3 CYS A  53       2.955  -3.291  11.853  1.00 94.99           H  
ATOM    869  O   CYS A  53       1.983  -6.090   9.283  1.00 94.99           O  
ATOM    870  SG  CYS A  53       0.752  -2.901  12.742  1.00 94.99           S  
ATOM    871  HG  CYS A  53       1.112  -1.619  12.634  1.00 94.99           H  
ATOM    872  N   LEU A  54       3.918  -5.723  10.335  1.00 95.40           N  
ATOM    873  H   LEU A  54       4.369  -5.319  11.143  1.00 95.40           H  
ATOM    874  CA  LEU A  54       4.760  -6.279   9.267  1.00 95.40           C  
ATOM    875  HA  LEU A  54       4.506  -5.796   8.323  1.00 95.40           H  
ATOM    876  C   LEU A  54       4.539  -7.786   9.076  1.00 95.40           C  
ATOM    877  CB  LEU A  54       6.227  -5.986   9.613  1.00 95.40           C  
ATOM    878  HB2 LEU A  54       6.421  -6.353  10.621  1.00 95.40           H  
ATOM    879  HB3 LEU A  54       6.879  -6.530   8.929  1.00 95.40           H  
ATOM    880  O   LEU A  54       4.503  -8.281   7.947  1.00 95.40           O  
ATOM    881  CG  LEU A  54       6.564  -4.487   9.538  1.00 95.40           C  
ATOM    882  HG  LEU A  54       5.760  -3.892   9.972  1.00 95.40           H  
ATOM    883  CD1 LEU A  54       7.833  -4.216  10.333  1.00 95.40           C  
ATOM    884 HD11 LEU A  54       8.669  -4.761   9.893  1.00 95.40           H  
ATOM    885 HD12 LEU A  54       8.045  -3.147  10.327  1.00 95.40           H  
ATOM    886 HD13 LEU A  54       7.700  -4.535  11.367  1.00 95.40           H  
ATOM    887  CD2 LEU A  54       6.768  -4.038   8.092  1.00 95.40           C  
ATOM    888 HD21 LEU A  54       6.969  -2.967   8.084  1.00 95.40           H  
ATOM    889 HD22 LEU A  54       7.611  -4.563   7.644  1.00 95.40           H  
ATOM    890 HD23 LEU A  54       5.868  -4.217   7.505  1.00 95.40           H  
ATOM    891  N   THR A  55       4.338  -8.515  10.175  1.00 93.85           N  
ATOM    892  H   THR A  55       4.414  -8.052  11.069  1.00 93.85           H  
ATOM    893  CA  THR A  55       3.994  -9.943  10.148  1.00 93.85           C  
ATOM    894  HA  THR A  55       4.730 -10.467   9.540  1.00 93.85           H  
ATOM    895  C   THR A  55       2.626 -10.163   9.506  1.00 93.85           C  
ATOM    896  CB  THR A  55       4.033 -10.550  11.558  1.00 93.85           C  
ATOM    897  HB  THR A  55       3.306 -10.054  12.201  1.00 93.85           H  
ATOM    898  O   THR A  55       2.481 -11.088   8.705  1.00 93.85           O  
ATOM    899  CG2 THR A  55       3.760 -12.054  11.559  1.00 93.85           C  
ATOM    900 HG21 THR A  55       2.734 -12.257  11.252  1.00 93.85           H  
ATOM    901 HG22 THR A  55       3.895 -12.440  12.569  1.00 93.85           H  
ATOM    902 HG23 THR A  55       4.456 -12.561  10.890  1.00 93.85           H  
ATOM    903  OG1 THR A  55       5.324 -10.371  12.091  1.00 93.85           O  
ATOM    904  HG1 THR A  55       5.385  -9.458  12.385  1.00 93.85           H  
ATOM    905  N   PHE A  56       1.647  -9.295   9.785  1.00 93.90           N  
ATOM    906  H   PHE A  56       1.809  -8.578  10.478  1.00 93.90           H  
ATOM    907  CA  PHE A  56       0.350  -9.306   9.110  1.00 93.90           C  
ATOM    908  HA  PHE A  56      -0.116 -10.279   9.267  1.00 93.90           H  
ATOM    909  C   PHE A  56       0.518  -9.127   7.596  1.00 93.90           C  
ATOM    910  CB  PHE A  56      -0.575  -8.239   9.716  1.00 93.90           C  
ATOM    911  HB2 PHE A  56      -0.692  -8.441  10.781  1.00 93.90           H  
ATOM    912  HB3 PHE A  56      -0.121  -7.252   9.625  1.00 93.90           H  
ATOM    913  O   PHE A  56       0.015  -9.953   6.837  1.00 93.90           O  
ATOM    914  CG  PHE A  56      -1.946  -8.175   9.072  1.00 93.90           C  
ATOM    915  CD1 PHE A  56      -2.122  -7.510   7.842  1.00 93.90           C  
ATOM    916  HD1 PHE A  56      -1.287  -7.020   7.364  1.00 93.90           H  
ATOM    917  CD2 PHE A  56      -3.054  -8.765   9.706  1.00 93.90           C  
ATOM    918  HD2 PHE A  56      -2.935  -9.257  10.660  1.00 93.90           H  
ATOM    919  CE1 PHE A  56      -3.387  -7.465   7.233  1.00 93.90           C  
ATOM    920  HE1 PHE A  56      -3.512  -6.954   6.289  1.00 93.90           H  
ATOM    921  CE2 PHE A  56      -4.325  -8.701   9.108  1.00 93.90           C  
ATOM    922  HE2 PHE A  56      -5.178  -9.135   9.609  1.00 93.90           H  
ATOM    923  CZ  PHE A  56      -4.491  -8.055   7.870  1.00 93.90           C  
ATOM    924  HZ  PHE A  56      -5.470  -7.989   7.417  1.00 93.90           H  
ATOM    925  N   LEU A  57       1.279  -8.116   7.147  1.00 95.05           N  
ATOM    926  H   LEU A  57       1.651  -7.461   7.819  1.00 95.05           H  
ATOM    927  CA  LEU A  57       1.512  -7.882   5.715  1.00 95.05           C  
ATOM    928  HA  LEU A  57       0.547  -7.738   5.228  1.00 95.05           H  
ATOM    929  C   LEU A  57       2.153  -9.103   5.032  1.00 95.05           C  
ATOM    930  CB  LEU A  57       2.367  -6.617   5.495  1.00 95.05           C  
ATOM    931  HB2 LEU A  57       3.311  -6.730   6.028  1.00 95.05           H  
ATOM    932  HB3 LEU A  57       2.597  -6.563   4.431  1.00 95.05           H  
ATOM    933  O   LEU A  57       1.655  -9.558   4.001  1.00 95.05           O  
ATOM    934  CG  LEU A  57       1.731  -5.274   5.910  1.00 95.05           C  
ATOM    935  HG  LEU A  57       1.631  -5.228   6.995  1.00 95.05           H  
ATOM    936  CD1 LEU A  57       2.646  -4.135   5.456  1.00 95.05           C  
ATOM    937 HD11 LEU A  57       2.190  -3.175   5.696  1.00 95.05           H  
ATOM    938 HD12 LEU A  57       2.803  -4.177   4.379  1.00 95.05           H  
ATOM    939 HD13 LEU A  57       3.608  -4.207   5.965  1.00 95.05           H  
ATOM    940  CD2 LEU A  57       0.351  -5.039   5.295  1.00 95.05           C  
ATOM    941 HD21 LEU A  57      -0.367  -5.770   5.664  1.00 95.05           H  
ATOM    942 HD22 LEU A  57       0.413  -5.105   4.208  1.00 95.05           H  
ATOM    943 HD23 LEU A  57      -0.012  -4.050   5.573  1.00 95.05           H  
ATOM    944  N   LYS A  58       3.181  -9.704   5.650  1.00 93.35           N  
ATOM    945  H   LYS A  58       3.530  -9.272   6.494  1.00 93.35           H  
ATOM    946  CA  LYS A  58       3.861 -10.907   5.131  1.00 93.35           C  
ATOM    947  HA  LYS A  58       4.196 -10.697   4.115  1.00 93.35           H  
ATOM    948  C   LYS A  58       2.935 -12.122   5.012  1.00 93.35           C  
ATOM    949  CB  LYS A  58       5.087 -11.202   6.014  1.00 93.35           C  
ATOM    950  HB2 LYS A  58       4.757 -11.458   7.020  1.00 93.35           H  
ATOM    951  HB3 LYS A  58       5.694 -10.298   6.073  1.00 93.35           H  
ATOM    952  O   LYS A  58       3.084 -12.916   4.087  1.00 93.35           O  
ATOM    953  CG  LYS A  58       5.957 -12.343   5.458  1.00 93.35           C  
ATOM    954  HG2 LYS A  58       5.398 -13.279   5.495  1.00 93.35           H  
ATOM    955  HG3 LYS A  58       6.212 -12.124   4.421  1.00 93.35           H  
ATOM    956  CD  LYS A  58       7.251 -12.507   6.268  1.00 93.35           C  
ATOM    957  HD2 LYS A  58       7.002 -12.722   7.307  1.00 93.35           H  
ATOM    958  HD3 LYS A  58       7.814 -11.575   6.220  1.00 93.35           H  
ATOM    959  CE  LYS A  58       8.097 -13.649   5.689  1.00 93.35           C  
ATOM    960  HE2 LYS A  58       7.556 -14.586   5.817  1.00 93.35           H  
ATOM    961  HE3 LYS A  58       8.220 -13.478   4.620  1.00 93.35           H  
ATOM    962  NZ  LYS A  58       9.434 -13.728   6.333  1.00 93.35           N  
ATOM    963  HZ1 LYS A  58       9.950 -12.875   6.174  1.00 93.35           H  
ATOM    964  HZ2 LYS A  58       9.973 -14.484   5.935  1.00 93.35           H  
ATOM    965  HZ3 LYS A  58       9.351 -13.884   7.327  1.00 93.35           H  
ATOM    966  N   ASN A  59       1.971 -12.261   5.922  1.00 92.92           N  
ATOM    967  H   ASN A  59       1.912 -11.561   6.648  1.00 92.92           H  
ATOM    968  CA  ASN A  59       1.042 -13.395   5.981  1.00 92.92           C  
ATOM    969  HA  ASN A  59       1.430 -14.196   5.353  1.00 92.92           H  
ATOM    970  C   ASN A  59      -0.353 -13.076   5.418  1.00 92.92           C  
ATOM    971  CB  ASN A  59       0.998 -13.937   7.415  1.00 92.92           C  
ATOM    972  HB2 ASN A  59       0.725 -13.143   8.109  1.00 92.92           H  
ATOM    973  HB3 ASN A  59       0.249 -14.726   7.490  1.00 92.92           H  
ATOM    974  O   ASN A  59      -1.270 -13.889   5.543  1.00 92.92           O  
ATOM    975  CG  ASN A  59       2.326 -14.544   7.815  1.00 92.92           C  
ATOM    976  ND2 ASN A  59       3.129 -13.841   8.574  1.00 92.92           N  
ATOM    977 HD21 ASN A  59       2.866 -12.903   8.841  1.00 92.92           H  
ATOM    978 HD22 ASN A  59       3.961 -14.308   8.906  1.00 92.92           H  
ATOM    979  OD1 ASN A  59       2.673 -15.639   7.416  1.00 92.92           O  
ATOM    980  N   ARG A  60      -0.519 -11.923   4.755  1.00 92.37           N  
ATOM    981  H   ARG A  60       0.261 -11.282   4.772  1.00 92.37           H  
ATOM    982  CA  ARG A  60      -1.796 -11.393   4.251  1.00 92.37           C  
ATOM    983  HA  ARG A  60      -2.389 -11.056   5.101  1.00 92.37           H  
ATOM    984  C   ARG A  60      -2.629 -12.435   3.499  1.00 92.37           C  
ATOM    985  CB  ARG A  60      -1.453 -10.174   3.375  1.00 92.37           C  
ATOM    986  HB2 ARG A  60      -0.918  -9.450   3.989  1.00 92.37           H  
ATOM    987  HB3 ARG A  60      -0.785 -10.502   2.579  1.00 92.37           H  
ATOM    988  O   ARG A  60      -3.825 -12.549   3.736  1.00 92.37           O  
ATOM    989  CG  ARG A  60      -2.652  -9.448   2.751  1.00 92.37           C  
ATOM    990  HG2 ARG A  60      -3.294 -10.167   2.243  1.00 92.37           H  
ATOM    991  HG3 ARG A  60      -3.203  -8.928   3.535  1.00 92.37           H  
ATOM    992  CD  ARG A  60      -2.181  -8.391   1.751  1.00 92.37           C  
ATOM    993  HD2 ARG A  60      -1.242  -8.702   1.291  1.00 92.37           H  
ATOM    994  HD3 ARG A  60      -1.969  -7.473   2.298  1.00 92.37           H  
ATOM    995  NE  ARG A  60      -3.176  -8.127   0.694  1.00 92.37           N  
ATOM    996  HE  ARG A  60      -3.657  -7.241   0.750  1.00 92.37           H  
ATOM    997  NH1 ARG A  60      -2.681  -9.954  -0.579  1.00 92.37           N  
ATOM    998 HH11 ARG A  60      -2.871 -10.566  -1.359  1.00 92.37           H  
ATOM    999 HH12 ARG A  60      -2.015 -10.207   0.137  1.00 92.37           H  
ATOM   1000  NH2 ARG A  60      -4.178  -8.473  -1.325  1.00 92.37           N  
ATOM   1001 HH21 ARG A  60      -4.247  -8.986  -2.193  1.00 92.37           H  
ATOM   1002 HH22 ARG A  60      -4.463  -7.505  -1.304  1.00 92.37           H  
ATOM   1003  CZ  ARG A  60      -3.350  -8.850  -0.397  1.00 92.37           C  
ATOM   1004  N   GLN A  61      -2.013 -13.215   2.607  1.00 90.28           N  
ATOM   1005  H   GLN A  61      -1.011 -13.125   2.521  1.00 90.28           H  
ATOM   1006  CA  GLN A  61      -2.723 -14.240   1.827  1.00 90.28           C  
ATOM   1007  HA  GLN A  61      -3.584 -13.779   1.342  1.00 90.28           H  
ATOM   1008  C   GLN A  61      -3.279 -15.368   2.710  1.00 90.28           C  
ATOM   1009  CB  GLN A  61      -1.795 -14.824   0.748  1.00 90.28           C  
ATOM   1010  HB2 GLN A  61      -2.279 -15.686   0.289  1.00 90.28           H  
ATOM   1011  HB3 GLN A  61      -0.878 -15.174   1.221  1.00 90.28           H  
ATOM   1012  O   GLN A  61      -4.424 -15.777   2.530  1.00 90.28           O  
ATOM   1013  CG  GLN A  61      -1.427 -13.822  -0.361  1.00 90.28           C  
ATOM   1014  HG2 GLN A  61      -0.664 -14.275  -0.993  1.00 90.28           H  
ATOM   1015  HG3 GLN A  61      -0.995 -12.925   0.082  1.00 90.28           H  
ATOM   1016  CD  GLN A  61      -2.599 -13.421  -1.258  1.00 90.28           C  
ATOM   1017  NE2 GLN A  61      -2.422 -12.456  -2.135  1.00 90.28           N  
ATOM   1018 HE21 GLN A  61      -3.143 -12.429  -2.843  1.00 90.28           H  
ATOM   1019 HE22 GLN A  61      -1.478 -12.175  -2.360  1.00 90.28           H  
ATOM   1020  OE1 GLN A  61      -3.689 -13.959  -1.213  1.00 90.28           O  
ATOM   1021  N   SER A  62      -2.494 -15.847   3.677  1.00 91.85           N  
ATOM   1022  H   SER A  62      -1.572 -15.457   3.808  1.00 91.85           H  
ATOM   1023  CA  SER A  62      -2.916 -16.884   4.626  1.00 91.85           C  
ATOM   1024  HA  SER A  62      -3.319 -17.733   4.073  1.00 91.85           H  
ATOM   1025  C   SER A  62      -4.016 -16.371   5.555  1.00 91.85           C  
ATOM   1026  CB  SER A  62      -1.717 -17.378   5.443  1.00 91.85           C  
ATOM   1027  HB2 SER A  62      -2.034 -18.192   6.094  1.00 91.85           H  
ATOM   1028  HB3 SER A  62      -1.326 -16.565   6.056  1.00 91.85           H  
ATOM   1029  O   SER A  62      -5.034 -17.035   5.720  1.00 91.85           O  
ATOM   1030  OG  SER A  62      -0.703 -17.838   4.568  1.00 91.85           O  
ATOM   1031  HG  SER A  62       0.021 -18.179   5.098  1.00 91.85           H  
ATOM   1032  N   ILE A  63      -3.868 -15.151   6.079  1.00 90.93           N  
ATOM   1033  H   ILE A  63      -3.006 -14.657   5.901  1.00 90.93           H  
ATOM   1034  CA  ILE A  63      -4.869 -14.503   6.941  1.00 90.93           C  
ATOM   1035  HA  ILE A  63      -5.086 -15.160   7.783  1.00 90.93           H  
ATOM   1036  C   ILE A  63      -6.190 -14.296   6.181  1.00 90.93           C  
ATOM   1037  CB  ILE A  63      -4.296 -13.177   7.495  1.00 90.93           C  
ATOM   1038  HB  ILE A  63      -3.991 -12.555   6.655  1.00 90.93           H  
ATOM   1039  O   ILE A  63      -7.261 -14.617   6.692  1.00 90.93           O  
ATOM   1040  CG1 ILE A  63      -3.064 -13.435   8.395  1.00 90.93           C  
ATOM   1041 HG12 ILE A  63      -3.381 -13.927   9.314  1.00 90.93           H  
ATOM   1042 HG13 ILE A  63      -2.367 -14.104   7.891  1.00 90.93           H  
ATOM   1043  CG2 ILE A  63      -5.364 -12.419   8.297  1.00 90.93           C  
ATOM   1044 HG21 ILE A  63      -6.192 -12.147   7.642  1.00 90.93           H  
ATOM   1045 HG22 ILE A  63      -4.959 -11.494   8.707  1.00 90.93           H  
ATOM   1046 HG23 ILE A  63      -5.738 -13.038   9.112  1.00 90.93           H  
ATOM   1047  CD1 ILE A  63      -2.286 -12.162   8.751  1.00 90.93           C  
ATOM   1048 HD11 ILE A  63      -2.051 -11.599   7.848  1.00 90.93           H  
ATOM   1049 HD12 ILE A  63      -2.865 -11.541   9.435  1.00 90.93           H  
ATOM   1050 HD13 ILE A  63      -1.357 -12.438   9.250  1.00 90.93           H  
ATOM   1051  N   MET A  64      -6.129 -13.835   4.926  1.00 89.99           N  
ATOM   1052  H   MET A  64      -5.232 -13.541   4.565  1.00 89.99           H  
ATOM   1053  CA  MET A  64      -7.311 -13.673   4.076  1.00 89.99           C  
ATOM   1054  HA  MET A  64      -7.998 -12.984   4.568  1.00 89.99           H  
ATOM   1055  C   MET A  64      -8.050 -14.999   3.848  1.00 89.99           C  
ATOM   1056  CB  MET A  64      -6.893 -13.077   2.726  1.00 89.99           C  
ATOM   1057  HB2 MET A  64      -6.257 -13.796   2.210  1.00 89.99           H  
ATOM   1058  HB3 MET A  64      -6.313 -12.168   2.891  1.00 89.99           H  
ATOM   1059  O   MET A  64      -9.278 -15.005   3.823  1.00 89.99           O  
ATOM   1060  CG  MET A  64      -8.102 -12.730   1.847  1.00 89.99           C  
ATOM   1061  HG2 MET A  64      -8.688 -13.634   1.678  1.00 89.99           H  
ATOM   1062  HG3 MET A  64      -8.728 -12.022   2.391  1.00 89.99           H  
ATOM   1063  SD  MET A  64      -7.714 -12.012   0.224  1.00 89.99           S  
ATOM   1064  CE  MET A  64      -6.692 -13.329  -0.491  1.00 89.99           C  
ATOM   1065  HE1 MET A  64      -5.769 -13.427   0.081  1.00 89.99           H  
ATOM   1066  HE2 MET A  64      -7.231 -14.276  -0.467  1.00 89.99           H  
ATOM   1067  HE3 MET A  64      -6.438 -13.078  -1.521  1.00 89.99           H  
ATOM   1068  N   LYS A  65      -7.333 -16.120   3.671  1.00 90.09           N  
ATOM   1069  H   LYS A  65      -6.326 -16.057   3.716  1.00 90.09           H  
ATOM   1070  CA  LYS A  65      -7.956 -17.447   3.513  1.00 90.09           C  
ATOM   1071  HA  LYS A  65      -8.681 -17.415   2.700  1.00 90.09           H  
ATOM   1072  C   LYS A  65      -8.756 -17.849   4.753  1.00 90.09           C  
ATOM   1073  CB  LYS A  65      -6.904 -18.523   3.200  1.00 90.09           C  
ATOM   1074  HB2 LYS A  65      -7.358 -19.502   3.353  1.00 90.09           H  
ATOM   1075  HB3 LYS A  65      -6.072 -18.433   3.899  1.00 90.09           H  
ATOM   1076  O   LYS A  65      -9.862 -18.349   4.592  1.00 90.09           O  
ATOM   1077  CG  LYS A  65      -6.379 -18.467   1.759  1.00 90.09           C  
ATOM   1078  HG2 LYS A  65      -7.200 -18.667   1.070  1.00 90.09           H  
ATOM   1079  HG3 LYS A  65      -5.975 -17.479   1.541  1.00 90.09           H  
ATOM   1080  CD  LYS A  65      -5.285 -19.528   1.572  1.00 90.09           C  
ATOM   1081  HD2 LYS A  65      -4.482 -19.337   2.284  1.00 90.09           H  
ATOM   1082  HD3 LYS A  65      -5.710 -20.510   1.779  1.00 90.09           H  
ATOM   1083  CE  LYS A  65      -4.715 -19.506   0.149  1.00 90.09           C  
ATOM   1084  HE2 LYS A  65      -5.536 -19.634  -0.556  1.00 90.09           H  
ATOM   1085  HE3 LYS A  65      -4.264 -18.530  -0.029  1.00 90.09           H  
ATOM   1086  NZ  LYS A  65      -3.709 -20.584  -0.043  1.00 90.09           N  
ATOM   1087  HZ1 LYS A  65      -4.127 -21.490   0.113  1.00 90.09           H  
ATOM   1088  HZ2 LYS A  65      -3.335 -20.574  -0.981  1.00 90.09           H  
ATOM   1089  HZ3 LYS A  65      -2.945 -20.484   0.609  1.00 90.09           H  
ATOM   1090  N   VAL A  66      -8.233 -17.577   5.949  1.00 88.10           N  
ATOM   1091  H   VAL A  66      -7.308 -17.173   5.987  1.00 88.10           H  
ATOM   1092  CA  VAL A  66      -8.924 -17.850   7.221  1.00 88.10           C  
ATOM   1093  HA  VAL A  66      -9.270 -18.883   7.224  1.00 88.10           H  
ATOM   1094  C   VAL A  66     -10.174 -16.971   7.366  1.00 88.10           C  
ATOM   1095  CB  VAL A  66      -7.956 -17.674   8.411  1.00 88.10           C  
ATOM   1096  HB  VAL A  66      -7.541 -16.666   8.391  1.00 88.10           H  
ATOM   1097  O   VAL A  66     -11.264 -17.483   7.591  1.00 88.10           O  
ATOM   1098  CG1 VAL A  66      -8.651 -17.879   9.760  1.00 88.10           C  
ATOM   1099 HG11 VAL A  66      -9.415 -17.117   9.918  1.00 88.10           H  
ATOM   1100 HG12 VAL A  66      -9.122 -18.861   9.794  1.00 88.10           H  
ATOM   1101 HG13 VAL A  66      -7.927 -17.803  10.571  1.00 88.10           H  
ATOM   1102  CG2 VAL A  66      -6.795 -18.678   8.331  1.00 88.10           C  
ATOM   1103 HG21 VAL A  66      -7.185 -19.695   8.367  1.00 88.10           H  
ATOM   1104 HG22 VAL A  66      -6.120 -18.527   9.173  1.00 88.10           H  
ATOM   1105 HG23 VAL A  66      -6.230 -18.546   7.408  1.00 88.10           H  
ATOM   1106  N   ILE A  67     -10.066 -15.658   7.133  1.00 86.98           N  
ATOM   1107  H   ILE A  67      -9.144 -15.284   6.960  1.00 86.98           H  
ATOM   1108  CA  ILE A  67     -11.194 -14.708   7.285  1.00 86.98           C  
ATOM   1109  HA  ILE A  67     -11.650 -14.862   8.263  1.00 86.98           H  
ATOM   1110  C   ILE A  67     -12.314 -14.941   6.254  1.00 86.98           C  
ATOM   1111  CB  ILE A  67     -10.654 -13.262   7.227  1.00 86.98           C  
ATOM   1112  HB  ILE A  67     -10.048 -13.165   6.326  1.00 86.98           H  
ATOM   1113  O   ILE A  67     -13.466 -14.575   6.475  1.00 86.98           O  
ATOM   1114  CG1 ILE A  67      -9.766 -12.995   8.463  1.00 86.98           C  
ATOM   1115 HG12 ILE A  67      -9.110 -13.845   8.652  1.00 86.98           H  
ATOM   1116 HG13 ILE A  67     -10.390 -12.857   9.346  1.00 86.98           H  
ATOM   1117  CG2 ILE A  67     -11.777 -12.206   7.163  1.00 86.98           C  
ATOM   1118 HG21 ILE A  67     -11.372 -11.196   7.218  1.00 86.98           H  
ATOM   1119 HG22 ILE A  67     -12.328 -12.285   6.226  1.00 86.98           H  
ATOM   1120 HG23 ILE A  67     -12.470 -12.352   7.992  1.00 86.98           H  
ATOM   1121  CD1 ILE A  67      -8.867 -11.777   8.279  1.00 86.98           C  
ATOM   1122 HD11 ILE A  67      -8.172 -11.709   9.115  1.00 86.98           H  
ATOM   1123 HD12 ILE A  67      -9.456 -10.860   8.239  1.00 86.98           H  
ATOM   1124 HD13 ILE A  67      -8.316 -11.898   7.346  1.00 86.98           H  
ATOM   1125  N   LYS A  68     -12.016 -15.567   5.111  1.00 86.35           N  
ATOM   1126  H   LYS A  68     -11.057 -15.838   4.951  1.00 86.35           H  
ATOM   1127  CA  LYS A  68     -13.054 -15.967   4.146  1.00 86.35           C  
ATOM   1128  HA  LYS A  68     -13.716 -15.120   3.964  1.00 86.35           H  
ATOM   1129  C   LYS A  68     -13.977 -17.071   4.677  1.00 86.35           C  
ATOM   1130  CB  LYS A  68     -12.407 -16.391   2.821  1.00 86.35           C  
ATOM   1131  HB2 LYS A  68     -13.121 -16.989   2.255  1.00 86.35           H  
ATOM   1132  HB3 LYS A  68     -11.532 -17.009   3.021  1.00 86.35           H  
ATOM   1133  O   LYS A  68     -15.071 -17.221   4.144  1.00 86.35           O  
ATOM   1134  CG  LYS A  68     -12.019 -15.180   1.963  1.00 86.35           C  
ATOM   1135  HG2 LYS A  68     -11.344 -14.522   2.510  1.00 86.35           H  
ATOM   1136  HG3 LYS A  68     -12.921 -14.619   1.717  1.00 86.35           H  
ATOM   1137  CD  LYS A  68     -11.352 -15.653   0.668  1.00 86.35           C  
ATOM   1138  HD2 LYS A  68     -10.437 -16.193   0.911  1.00 86.35           H  
ATOM   1139  HD3 LYS A  68     -12.037 -16.325   0.151  1.00 86.35           H  
ATOM   1140  CE  LYS A  68     -11.030 -14.455  -0.229  1.00 86.35           C  
ATOM   1141  HE2 LYS A  68     -11.923 -13.835  -0.301  1.00 86.35           H  
ATOM   1142  HE3 LYS A  68     -10.249 -13.859   0.245  1.00 86.35           H  
ATOM   1143  NZ  LYS A  68     -10.613 -14.894  -1.584  1.00 86.35           N  
ATOM   1144  HZ1 LYS A  68     -10.409 -14.097  -2.169  1.00 86.35           H  
ATOM   1145  HZ2 LYS A  68     -11.363 -15.414  -2.019  1.00 86.35           H  
ATOM   1146  HZ3 LYS A  68      -9.801 -15.492  -1.534  1.00 86.35           H  
ATOM   1147  N   GLN A  69     -13.555 -17.834   5.687  1.00 87.03           N  
ATOM   1148  H   GLN A  69     -12.662 -17.633   6.113  1.00 87.03           H  
ATOM   1149  CA  GLN A  69     -14.321 -18.962   6.227  1.00 87.03           C  
ATOM   1150  HA  GLN A  69     -14.902 -19.420   5.426  1.00 87.03           H  
ATOM   1151  C   GLN A  69     -15.325 -18.522   7.302  1.00 87.03           C  
ATOM   1152  CB  GLN A  69     -13.351 -20.022   6.773  1.00 87.03           C  
ATOM   1153  HB2 GLN A  69     -13.927 -20.830   7.225  1.00 87.03           H  
ATOM   1154  HB3 GLN A  69     -12.731 -19.578   7.552  1.00 87.03           H  
ATOM   1155  O   GLN A  69     -16.442 -19.037   7.348  1.00 87.03           O  
ATOM   1156  CG  GLN A  69     -12.461 -20.618   5.668  1.00 87.03           C  
ATOM   1157  HG2 GLN A  69     -13.096 -21.145   4.956  1.00 87.03           H  
ATOM   1158  HG3 GLN A  69     -11.939 -19.824   5.134  1.00 87.03           H  
ATOM   1159  CD  GLN A  69     -11.403 -21.582   6.198  1.00 87.03           C  
ATOM   1160  NE2 GLN A  69     -10.959 -22.530   5.401  1.00 87.03           N  
ATOM   1161 HE21 GLN A  69     -11.385 -22.686   4.499  1.00 87.03           H  
ATOM   1162 HE22 GLN A  69     -10.321 -23.181   5.835  1.00 87.03           H  
ATOM   1163  OE1 GLN A  69     -10.928 -21.504   7.316  1.00 87.03           O  
ATOM   1164  N   SER A  70     -14.971 -17.542   8.135  1.00 87.70           N  
ATOM   1165  H   SER A  70     -14.040 -17.154   8.078  1.00 87.70           H  
ATOM   1166  CA  SER A  70     -15.821 -17.054   9.223  1.00 87.70           C  
ATOM   1167  HA  SER A  70     -16.862 -17.088   8.904  1.00 87.70           H  
ATOM   1168  C   SER A  70     -15.494 -15.612   9.604  1.00 87.70           C  
ATOM   1169  CB  SER A  70     -15.672 -17.963  10.453  1.00 87.70           C  
ATOM   1170  HB2 SER A  70     -15.873 -18.994  10.162  1.00 87.70           H  
ATOM   1171  HB3 SER A  70     -16.397 -17.673  11.213  1.00 87.70           H  
ATOM   1172  O   SER A  70     -14.412 -15.107   9.303  1.00 87.70           O  
ATOM   1173  OG  SER A  70     -14.373 -17.884  11.003  1.00 87.70           O  
ATOM   1174  HG  SER A  70     -14.315 -17.086  11.534  1.00 87.70           H  
ATOM   1175  N   ASP A  71     -16.421 -14.964  10.316  1.00 88.54           N  
ATOM   1176  H   ASP A  71     -17.283 -15.432  10.558  1.00 88.54           H  
ATOM   1177  CA  ASP A  71     -16.090 -13.750  11.064  1.00 88.54           C  
ATOM   1178  HA  ASP A  71     -15.728 -12.996  10.364  1.00 88.54           H  
ATOM   1179  C   ASP A  71     -14.956 -14.076  12.053  1.00 88.54           C  
ATOM   1180  CB  ASP A  71     -17.326 -13.188  11.802  1.00 88.54           C  
ATOM   1181  HB2 ASP A  71     -16.978 -12.454  12.530  1.00 88.54           H  
ATOM   1182  HB3 ASP A  71     -17.812 -13.994  12.352  1.00 88.54           H  
ATOM   1183  O   ASP A  71     -14.900 -15.178  12.609  1.00 88.54           O  
ATOM   1184  CG  ASP A  71     -18.365 -12.490  10.908  1.00 88.54           C  
ATOM   1185  OD1 ASP A  71     -18.222 -12.542   9.664  1.00 88.54           O  
ATOM   1186  OD2 ASP A  71     -19.292 -11.848  11.467  1.00 88.54           O  
ATOM   1187  N   PHE A  72     -14.037 -13.132  12.254  1.00 87.53           N  
ATOM   1188  H   PHE A  72     -14.130 -12.262  11.750  1.00 87.53           H  
ATOM   1189  CA  PHE A  72     -12.889 -13.304  13.142  1.00 87.53           C  
ATOM   1190  HA  PHE A  72     -13.011 -14.217  13.725  1.00 87.53           H  
ATOM   1191  C   PHE A  72     -12.792 -12.138  14.122  1.00 87.53           C  
ATOM   1192  CB  PHE A  72     -11.609 -13.453  12.311  1.00 87.53           C  
ATOM   1193  HB2 PHE A  72     -11.737 -14.283  11.616  1.00 87.53           H  
ATOM   1194  HB3 PHE A  72     -11.453 -12.550  11.720  1.00 87.53           H  
ATOM   1195  O   PHE A  72     -12.628 -10.991  13.706  1.00 87.53           O  
ATOM   1196  CG  PHE A  72     -10.381 -13.715  13.161  1.00 87.53           C  
ATOM   1197  CD1 PHE A  72      -9.569 -12.647  13.588  1.00 87.53           C  
ATOM   1198  HD1 PHE A  72      -9.814 -11.635  13.302  1.00 87.53           H  
ATOM   1199  CD2 PHE A  72     -10.072 -15.030  13.557  1.00 87.53           C  
ATOM   1200  HD2 PHE A  72     -10.701 -15.851  13.246  1.00 87.53           H  
ATOM   1201  CE1 PHE A  72      -8.445 -12.896  14.396  1.00 87.53           C  
ATOM   1202  HE1 PHE A  72      -7.815 -12.078  14.713  1.00 87.53           H  
ATOM   1203  CE2 PHE A  72      -8.955 -15.276  14.374  1.00 87.53           C  
ATOM   1204  HE2 PHE A  72      -8.730 -16.284  14.690  1.00 87.53           H  
ATOM   1205  CZ  PHE A  72      -8.141 -14.210  14.794  1.00 87.53           C  
ATOM   1206  HZ  PHE A  72      -7.289 -14.401  15.429  1.00 87.53           H  
ATOM   1207  N   THR A  73     -12.852 -12.423  15.420  1.00 86.62           N  
ATOM   1208  H   THR A  73     -12.983 -13.383  15.705  1.00 86.62           H  
ATOM   1209  CA  THR A  73     -12.781 -11.407  16.477  1.00 86.62           C  
ATOM   1210  HA  THR A  73     -12.886 -10.421  16.025  1.00 86.62           H  
ATOM   1211  C   THR A  73     -11.429 -11.452  17.181  1.00 86.62           C  
ATOM   1212  CB  THR A  73     -13.945 -11.557  17.467  1.00 86.62           C  
ATOM   1213  HB  THR A  73     -13.878 -12.529  17.955  1.00 86.62           H  
ATOM   1214  O   THR A  73     -11.003 -12.505  17.648  1.00 86.62           O  
ATOM   1215  CG2 THR A  73     -13.963 -10.462  18.533  1.00 86.62           C  
ATOM   1216 HG21 THR A  73     -13.921  -9.477  18.067  1.00 86.62           H  
ATOM   1217 HG22 THR A  73     -14.875 -10.544  19.125  1.00 86.62           H  
ATOM   1218 HG23 THR A  73     -13.111 -10.579  19.203  1.00 86.62           H  
ATOM   1219  OG1 THR A  73     -15.172 -11.482  16.774  1.00 86.62           O  
ATOM   1220  HG1 THR A  73     -15.456 -10.566  16.734  1.00 86.62           H  
ATOM   1221  N   PHE A  74     -10.761 -10.303  17.299  1.00 77.54           N  
ATOM   1222  H   PHE A  74     -11.166  -9.473  16.890  1.00 77.54           H  
ATOM   1223  CA  PHE A  74      -9.562 -10.129  18.118  1.00 77.54           C  
ATOM   1224  HA  PHE A  74      -9.482 -10.979  18.795  1.00 77.54           H  
ATOM   1225  C   PHE A  74      -9.684  -8.863  18.974  1.00 77.54           C  
ATOM   1226  CB  PHE A  74      -8.298 -10.128  17.246  1.00 77.54           C  
ATOM   1227  HB2 PHE A  74      -8.304 -11.029  16.632  1.00 77.54           H  
ATOM   1228  HB3 PHE A  74      -7.432 -10.202  17.904  1.00 77.54           H  
ATOM   1229  O   PHE A  74      -9.909  -7.759  18.473  1.00 77.54           O  
ATOM   1230  CG  PHE A  74      -8.119  -8.914  16.352  1.00 77.54           C  
ATOM   1231  CD1 PHE A  74      -8.742  -8.854  15.092  1.00 77.54           C  
ATOM   1232  HD1 PHE A  74      -9.372  -9.668  14.761  1.00 77.54           H  
ATOM   1233  CD2 PHE A  74      -7.337  -7.829  16.794  1.00 77.54           C  
ATOM   1234  HD2 PHE A  74      -6.869  -7.861  17.766  1.00 77.54           H  
ATOM   1235  CE1 PHE A  74      -8.574  -7.719  14.279  1.00 77.54           C  
ATOM   1236  HE1 PHE A  74      -9.080  -7.650  13.328  1.00 77.54           H  
ATOM   1237  CE2 PHE A  74      -7.162  -6.702  15.975  1.00 77.54           C  
ATOM   1238  HE2 PHE A  74      -6.554  -5.876  16.314  1.00 77.54           H  
ATOM   1239  CZ  PHE A  74      -7.774  -6.650  14.712  1.00 77.54           C  
ATOM   1240  HZ  PHE A  74      -7.640  -5.784  14.081  1.00 77.54           H  
ATOM   1241  N   GLY A  75      -9.557  -9.010  20.294  1.00 78.19           N  
ATOM   1242  H   GLY A  75      -9.433  -9.938  20.671  1.00 78.19           H  
ATOM   1243  CA  GLY A  75      -9.841  -7.912  21.218  1.00 78.19           C  
ATOM   1244  HA2 GLY A  75      -9.754  -8.266  22.245  1.00 78.19           H  
ATOM   1245  HA3 GLY A  75      -9.119  -7.111  21.060  1.00 78.19           H  
ATOM   1246  C   GLY A  75     -11.263  -7.372  21.014  1.00 78.19           C  
ATOM   1247  O   GLY A  75     -12.229  -8.108  21.181  1.00 78.19           O  
ATOM   1248  N   LYS A  76     -11.384  -6.091  20.639  1.00 80.59           N  
ATOM   1249  H   LYS A  76     -10.534  -5.586  20.436  1.00 80.59           H  
ATOM   1250  CA  LYS A  76     -12.670  -5.428  20.339  1.00 80.59           C  
ATOM   1251  HA  LYS A  76     -13.479  -6.001  20.792  1.00 80.59           H  
ATOM   1252  C   LYS A  76     -13.016  -5.386  18.842  1.00 80.59           C  
ATOM   1253  CB  LYS A  76     -12.694  -4.013  20.946  1.00 80.59           C  
ATOM   1254  HB2 LYS A  76     -13.627  -3.530  20.655  1.00 80.59           H  
ATOM   1255  HB3 LYS A  76     -11.871  -3.429  20.533  1.00 80.59           H  
ATOM   1256  O   LYS A  76     -14.094  -4.921  18.490  1.00 80.59           O  
ATOM   1257  CG  LYS A  76     -12.612  -4.010  22.482  1.00 80.59           C  
ATOM   1258  HG2 LYS A  76     -11.641  -4.392  22.800  1.00 80.59           H  
ATOM   1259  HG3 LYS A  76     -13.394  -4.656  22.882  1.00 80.59           H  
ATOM   1260  CD  LYS A  76     -12.805  -2.589  23.031  1.00 80.59           C  
ATOM   1261  HD2 LYS A  76     -13.768  -2.212  22.686  1.00 80.59           H  
ATOM   1262  HD3 LYS A  76     -12.018  -1.942  22.643  1.00 80.59           H  
ATOM   1263  CE  LYS A  76     -12.779  -2.584  24.565  1.00 80.59           C  
ATOM   1264  HE2 LYS A  76     -13.514  -3.307  24.920  1.00 80.59           H  
ATOM   1265  HE3 LYS A  76     -11.798  -2.916  24.905  1.00 80.59           H  
ATOM   1266  NZ  LYS A  76     -13.097  -1.239  25.115  1.00 80.59           N  
ATOM   1267  HZ1 LYS A  76     -13.095  -1.250  26.125  1.00 80.59           H  
ATOM   1268  HZ2 LYS A  76     -12.446  -0.538  24.792  1.00 80.59           H  
ATOM   1269  HZ3 LYS A  76     -14.021  -0.955  24.824  1.00 80.59           H  
ATOM   1270  N   ILE A  77     -12.123  -5.847  17.964  1.00 83.68           N  
ATOM   1271  H   ILE A  77     -11.308  -6.338  18.304  1.00 83.68           H  
ATOM   1272  CA  ILE A  77     -12.300  -5.764  16.511  1.00 83.68           C  
ATOM   1273  HA  ILE A  77     -13.010  -4.970  16.281  1.00 83.68           H  
ATOM   1274  C   ILE A  77     -12.875  -7.084  16.004  1.00 83.68           C  
ATOM   1275  CB  ILE A  77     -10.969  -5.407  15.811  1.00 83.68           C  
ATOM   1276  HB  ILE A  77     -10.221  -6.147  16.097  1.00 83.68           H  
ATOM   1277  O   ILE A  77     -12.271  -8.137  16.192  1.00 83.68           O  
ATOM   1278  CG1 ILE A  77     -10.475  -4.004  16.235  1.00 83.68           C  
ATOM   1279 HG12 ILE A  77     -11.105  -3.255  15.755  1.00 83.68           H  
ATOM   1280 HG13 ILE A  77     -10.568  -3.878  17.314  1.00 83.68           H  
ATOM   1281  CG2 ILE A  77     -11.157  -5.441  14.279  1.00 83.68           C  
ATOM   1282 HG21 ILE A  77     -11.947  -4.750  13.986  1.00 83.68           H  
ATOM   1283 HG22 ILE A  77     -11.410  -6.448  13.946  1.00 83.68           H  
ATOM   1284 HG23 ILE A  77     -10.235  -5.157  13.770  1.00 83.68           H  
ATOM   1285  CD1 ILE A  77      -9.012  -3.718  15.869  1.00 83.68           C  
ATOM   1286 HD11 ILE A  77      -8.761  -2.684  16.105  1.00 83.68           H  
ATOM   1287 HD12 ILE A  77      -8.834  -3.860  14.803  1.00 83.68           H  
ATOM   1288 HD13 ILE A  77      -8.359  -4.367  16.454  1.00 83.68           H  
ATOM   1289  N   THR A  78     -14.012  -7.023  15.309  1.00 89.09           N  
ATOM   1290  H   THR A  78     -14.450  -6.122  15.187  1.00 89.09           H  
ATOM   1291  CA  THR A  78     -14.567  -8.163  14.565  1.00 89.09           C  
ATOM   1292  HA  THR A  78     -14.022  -9.074  14.815  1.00 89.09           H  
ATOM   1293  C   THR A  78     -14.404  -7.924  13.075  1.00 89.09           C  
ATOM   1294  CB  THR A  78     -16.034  -8.420  14.924  1.00 89.09           C  
ATOM   1295  HB  THR A  78     -16.626  -7.521  14.753  1.00 89.09           H  
ATOM   1296  O   THR A  78     -15.038  -7.034  12.516  1.00 89.09           O  
ATOM   1297  CG2 THR A  78     -16.632  -9.579  14.123  1.00 89.09           C  
ATOM   1298 HG21 THR A  78     -15.991 -10.458  14.199  1.00 89.09           H  
ATOM   1299 HG22 THR A  78     -17.617  -9.826  14.518  1.00 89.09           H  
ATOM   1300 HG23 THR A  78     -16.738  -9.301  13.075  1.00 89.09           H  
ATOM   1301  OG1 THR A  78     -16.105  -8.775  16.287  1.00 89.09           O  
ATOM   1302  HG1 THR A  78     -16.065  -7.966  16.802  1.00 89.09           H  
ATOM   1303  N   ILE A  79     -13.562  -8.727  12.430  1.00 90.39           N  
ATOM   1304  H   ILE A  79     -13.111  -9.462  12.955  1.00 90.39           H  
ATOM   1305  CA  ILE A  79     -13.404  -8.741  10.981  1.00 90.39           C  
ATOM   1306  HA  ILE A  79     -13.498  -7.716  10.625  1.00 90.39           H  
ATOM   1307  C   ILE A  79     -14.531  -9.584  10.386  1.00 90.39           C  
ATOM   1308  CB  ILE A  79     -12.026  -9.278  10.538  1.00 90.39           C  
ATOM   1309  HB  ILE A  79     -12.015 -10.362  10.659  1.00 90.39           H  
ATOM   1310  O   ILE A  79     -14.571 -10.800  10.571  1.00 90.39           O  
ATOM   1311  CG1 ILE A  79     -10.846  -8.700  11.351  1.00 90.39           C  
ATOM   1312 HG12 ILE A  79     -11.022  -8.865  12.414  1.00 90.39           H  
ATOM   1313 HG13 ILE A  79     -10.760  -7.628  11.178  1.00 90.39           H  
ATOM   1314  CG2 ILE A  79     -11.875  -8.941   9.042  1.00 90.39           C  
ATOM   1315 HG21 ILE A  79     -10.928  -9.315   8.654  1.00 90.39           H  
ATOM   1316 HG22 ILE A  79     -12.680  -9.399   8.468  1.00 90.39           H  
ATOM   1317 HG23 ILE A  79     -11.907  -7.859   8.913  1.00 90.39           H  
ATOM   1318  CD1 ILE A  79      -9.518  -9.394  11.013  1.00 90.39           C  
ATOM   1319 HD11 ILE A  79      -9.184  -9.116  10.014  1.00 90.39           H  
ATOM   1320 HD12 ILE A  79      -9.643 -10.475  11.065  1.00 90.39           H  
ATOM   1321 HD13 ILE A  79      -8.746  -9.107  11.727  1.00 90.39           H  
ATOM   1322  N   LYS A  80     -15.432  -8.940   9.651  1.00 90.14           N  
ATOM   1323  H   LYS A  80     -15.342  -7.937   9.570  1.00 90.14           H  
ATOM   1324  CA  LYS A  80     -16.525  -9.590   8.934  1.00 90.14           C  
ATOM   1325  HA  LYS A  80     -16.998 -10.317   9.594  1.00 90.14           H  
ATOM   1326  C   LYS A  80     -16.005 -10.388   7.747  1.00 90.14           C  
ATOM   1327  CB  LYS A  80     -17.560  -8.538   8.493  1.00 90.14           C  
ATOM   1328  HB2 LYS A  80     -18.302  -9.022   7.858  1.00 90.14           H  
ATOM   1329  HB3 LYS A  80     -17.063  -7.775   7.894  1.00 90.14           H  
ATOM   1330  O   LYS A  80     -15.226  -9.870   6.932  1.00 90.14           O  
ATOM   1331  CG  LYS A  80     -18.295  -7.847   9.655  1.00 90.14           C  
ATOM   1332  HG2 LYS A  80     -17.588  -7.302  10.281  1.00 90.14           H  
ATOM   1333  HG3 LYS A  80     -19.013  -7.142   9.235  1.00 90.14           H  
ATOM   1334  CD  LYS A  80     -19.054  -8.874  10.492  1.00 90.14           C  
ATOM   1335  HD2 LYS A  80     -18.331  -9.521  10.988  1.00 90.14           H  
ATOM   1336  HD3 LYS A  80     -19.673  -9.478   9.830  1.00 90.14           H  
ATOM   1337  CE  LYS A  80     -19.926  -8.267  11.582  1.00 90.14           C  
ATOM   1338  HE2 LYS A  80     -20.600  -7.525  11.153  1.00 90.14           H  
ATOM   1339  HE3 LYS A  80     -19.283  -7.761  12.302  1.00 90.14           H  
ATOM   1340  NZ  LYS A  80     -20.669  -9.379  12.221  1.00 90.14           N  
ATOM   1341  HZ1 LYS A  80     -21.470  -9.624  11.656  1.00 90.14           H  
ATOM   1342  HZ2 LYS A  80     -20.965  -9.144  13.158  1.00 90.14           H  
ATOM   1343  HZ3 LYS A  80     -20.094 -10.210  12.231  1.00 90.14           H  
ATOM   1344  N   LYS A  81     -16.487 -11.626   7.608  1.00 88.33           N  
ATOM   1345  H   LYS A  81     -17.114 -11.977   8.318  1.00 88.33           H  
ATOM   1346  CA  LYS A  81     -16.319 -12.388   6.370  1.00 88.33           C  
ATOM   1347  HA  LYS A  81     -15.250 -12.458   6.172  1.00 88.33           H  
ATOM   1348  C   LYS A  81     -16.980 -11.624   5.226  1.00 88.33           C  
ATOM   1349  CB  LYS A  81     -16.852 -13.822   6.520  1.00 88.33           C  
ATOM   1350  HB2 LYS A  81     -16.456 -14.422   5.701  1.00 88.33           H  
ATOM   1351  HB3 LYS A  81     -16.464 -14.237   7.450  1.00 88.33           H  
ATOM   1352  O   LYS A  81     -18.022 -10.988   5.401  1.00 88.33           O  
ATOM   1353  CG  LYS A  81     -18.386 -13.933   6.509  1.00 88.33           C  
ATOM   1354  HG2 LYS A  81     -18.814 -13.291   7.279  1.00 88.33           H  
ATOM   1355  HG3 LYS A  81     -18.766 -13.620   5.537  1.00 88.33           H  
ATOM   1356  CD  LYS A  81     -18.815 -15.382   6.755  1.00 88.33           C  
ATOM   1357  HD2 LYS A  81     -18.360 -16.021   5.998  1.00 88.33           H  
ATOM   1358  HD3 LYS A  81     -18.467 -15.690   7.740  1.00 88.33           H  
ATOM   1359  CE  LYS A  81     -20.340 -15.497   6.686  1.00 88.33           C  
ATOM   1360  HE2 LYS A  81     -20.673 -15.109   5.723  1.00 88.33           H  
ATOM   1361  HE3 LYS A  81     -20.769 -14.870   7.468  1.00 88.33           H  
ATOM   1362  NZ  LYS A  81     -20.775 -16.906   6.848  1.00 88.33           N  
ATOM   1363  HZ1 LYS A  81     -21.779 -16.985   6.779  1.00 88.33           H  
ATOM   1364  HZ2 LYS A  81     -20.485 -17.262   7.748  1.00 88.33           H  
ATOM   1365  HZ3 LYS A  81     -20.355 -17.488   6.138  1.00 88.33           H  
ATOM   1366  N   THR A  82     -16.381 -11.679   4.040  1.00 76.40           N  
ATOM   1367  H   THR A  82     -15.550 -12.245   3.936  1.00 76.40           H  
ATOM   1368  CA  THR A  82     -16.980 -11.049   2.860  1.00 76.40           C  
ATOM   1369  HA  THR A  82     -17.197 -10.009   3.100  1.00 76.40           H  
ATOM   1370  C   THR A  82     -18.311 -11.732   2.548  1.00 76.40           C  
ATOM   1371  CB  THR A  82     -16.028 -11.050   1.660  1.00 76.40           C  
ATOM   1372  HB  THR A  82     -15.882 -12.067   1.294  1.00 76.40           H  
ATOM   1373  O   THR A  82     -18.338 -12.903   2.190  1.00 76.40           O  
ATOM   1374  CG2 THR A  82     -16.547 -10.165   0.528  1.00 76.40           C  
ATOM   1375 HG21 THR A  82     -16.709  -9.147   0.883  1.00 76.40           H  
ATOM   1376 HG22 THR A  82     -15.824 -10.156  -0.288  1.00 76.40           H  
ATOM   1377 HG23 THR A  82     -17.488 -10.563   0.148  1.00 76.40           H  
ATOM   1378  OG1 THR A  82     -14.780 -10.514   2.059  1.00 76.40           O  
ATOM   1379  HG1 THR A  82     -14.972  -9.859   2.734  1.00 76.40           H  
ATOM   1380  N   SER A  83     -19.404 -11.003   2.753  1.00 75.36           N  
ATOM   1381  H   SER A  83     -19.302 -10.044   3.053  1.00 75.36           H  
ATOM   1382  CA  SER A  83     -20.783 -11.423   2.505  1.00 75.36           C  
ATOM   1383  HA  SER A  83     -20.809 -12.127   1.674  1.00 75.36           H  
ATOM   1384  C   SER A  83     -21.609 -10.197   2.117  1.00 75.36           C  
ATOM   1385  CB  SER A  83     -21.375 -12.099   3.751  1.00 75.36           C  
ATOM   1386  HB2 SER A  83     -20.756 -12.955   4.019  1.00 75.36           H  
ATOM   1387  HB3 SER A  83     -22.376 -12.461   3.516  1.00 75.36           H  
ATOM   1388  O   SER A  83     -21.156  -9.068   2.316  1.00 75.36           O  
ATOM   1389  OG  SER A  83     -21.456 -11.215   4.855  1.00 75.36           O  
ATOM   1390  HG  SER A  83     -20.567 -10.947   5.099  1.00 75.36           H  
ATOM   1391  N   ASP A  84     -22.825 -10.404   1.620  1.00 63.75           N  
ATOM   1392  H   ASP A  84     -23.097 -11.340   1.357  1.00 63.75           H  
ATOM   1393  CA  ASP A  84     -23.701  -9.322   1.139  1.00 63.75           C  
ATOM   1394  HA  ASP A  84     -23.129  -8.707   0.444  1.00 63.75           H  
ATOM   1395  C   ASP A  84     -24.208  -8.377   2.251  1.00 63.75           C  
ATOM   1396  CB  ASP A  84     -24.868  -9.938   0.348  1.00 63.75           C  
ATOM   1397  HB2 ASP A  84     -25.472  -9.139  -0.082  1.00 63.75           H  
ATOM   1398  HB3 ASP A  84     -25.495 -10.507   1.035  1.00 63.75           H  
ATOM   1399  O   ASP A  84     -24.944  -7.434   1.984  1.00 63.75           O  
ATOM   1400  CG  ASP A  84     -24.386 -10.848  -0.786  1.00 63.75           C  
ATOM   1401  OD1 ASP A  84     -23.375 -10.489  -1.430  1.00 63.75           O  
ATOM   1402  OD2 ASP A  84     -24.965 -11.947  -0.909  1.00 63.75           O  
ATOM   1403  N   ARG A  85     -23.816  -8.604   3.515  1.00 72.97           N  
ATOM   1404  H   ARG A  85     -23.147  -9.348   3.648  1.00 72.97           H  
ATOM   1405  CA  ARG A  85     -24.259  -7.848   4.701  1.00 72.97           C  
ATOM   1406  HA  ARG A  85     -24.991  -7.104   4.384  1.00 72.97           H  
ATOM   1407  C   ARG A  85     -23.137  -7.035   5.362  1.00 72.97           C  
ATOM   1408  CB  ARG A  85     -24.955  -8.787   5.702  1.00 72.97           C  
ATOM   1409  HB2 ARG A  85     -25.280  -8.196   6.559  1.00 72.97           H  
ATOM   1410  HB3 ARG A  85     -24.237  -9.530   6.051  1.00 72.97           H  
ATOM   1411  O   ARG A  85     -23.061  -6.991   6.585  1.00 72.97           O  
ATOM   1412  CG  ARG A  85     -26.187  -9.497   5.132  1.00 72.97           C  
ATOM   1413  HG2 ARG A  85     -26.880  -8.759   4.729  1.00 72.97           H  
ATOM   1414  HG3 ARG A  85     -25.887 -10.181   4.338  1.00 72.97           H  
ATOM   1415  CD  ARG A  85     -26.867 -10.285   6.256  1.00 72.97           C  
ATOM   1416  HD2 ARG A  85     -27.179  -9.585   7.031  1.00 72.97           H  
ATOM   1417  HD3 ARG A  85     -26.145 -10.982   6.681  1.00 72.97           H  
ATOM   1418  NE  ARG A  85     -28.038 -11.033   5.767  1.00 72.97           N  
ATOM   1419  HE  ARG A  85     -28.203 -11.011   4.771  1.00 72.97           H  
ATOM   1420  NH1 ARG A  85     -28.785 -11.777   7.807  1.00 72.97           N  
ATOM   1421 HH11 ARG A  85     -28.044 -11.258   8.256  1.00 72.97           H  
ATOM   1422 HH12 ARG A  85     -29.468 -12.278   8.358  1.00 72.97           H  
ATOM   1423  NH2 ARG A  85     -29.892 -12.339   5.952  1.00 72.97           N  
ATOM   1424 HH21 ARG A  85     -30.561 -12.847   6.514  1.00 72.97           H  
ATOM   1425 HH22 ARG A  85     -30.022 -12.295   4.951  1.00 72.97           H  
ATOM   1426  CZ  ARG A  85     -28.896 -11.711   6.509  1.00 72.97           C  
ATOM   1427  N   ILE A  86     -22.243  -6.429   4.579  1.00 82.85           N  
ATOM   1428  H   ILE A  86     -22.373  -6.497   3.579  1.00 82.85           H  
ATOM   1429  CA  ILE A  86     -21.194  -5.536   5.104  1.00 82.85           C  
ATOM   1430  HA  ILE A  86     -20.952  -5.830   6.125  1.00 82.85           H  
ATOM   1431  C   ILE A  86     -21.725  -4.099   5.165  1.00 82.85           C  
ATOM   1432  CB  ILE A  86     -19.895  -5.656   4.275  1.00 82.85           C  
ATOM   1433  HB  ILE A  86     -20.141  -5.529   3.220  1.00 82.85           H  
ATOM   1434  O   ILE A  86     -21.934  -3.462   4.134  1.00 82.85           O  
ATOM   1435  CG1 ILE A  86     -19.259  -7.048   4.487  1.00 82.85           C  
ATOM   1436 HG12 ILE A  86     -18.831  -7.085   5.489  1.00 82.85           H  
ATOM   1437 HG13 ILE A  86     -20.022  -7.825   4.436  1.00 82.85           H  
ATOM   1438  CG2 ILE A  86     -18.875  -4.569   4.683  1.00 82.85           C  
ATOM   1439 HG21 ILE A  86     -19.295  -3.577   4.521  1.00 82.85           H  
ATOM   1440 HG22 ILE A  86     -17.978  -4.626   4.067  1.00 82.85           H  
ATOM   1441 HG23 ILE A  86     -18.611  -4.678   5.735  1.00 82.85           H  
ATOM   1442  CD1 ILE A  86     -18.167  -7.405   3.472  1.00 82.85           C  
ATOM   1443 HD11 ILE A  86     -18.624  -7.785   2.558  1.00 82.85           H  
ATOM   1444 HD12 ILE A  86     -17.543  -6.548   3.221  1.00 82.85           H  
ATOM   1445 HD13 ILE A  86     -17.528  -8.168   3.918  1.00 82.85           H  
ATOM   1446  N   GLY A  87     -21.891  -3.569   6.375  1.00 83.88           N  
ATOM   1447  H   GLY A  87     -21.702  -4.149   7.180  1.00 83.88           H  
ATOM   1448  CA  GLY A  87     -22.228  -2.173   6.631  1.00 83.88           C  
ATOM   1449  HA2 GLY A  87     -23.036  -1.872   5.964  1.00 83.88           H  
ATOM   1450  HA3 GLY A  87     -22.583  -2.083   7.658  1.00 83.88           H  
ATOM   1451  C   GLY A  87     -21.047  -1.215   6.439  1.00 83.88           C  
ATOM   1452  O   GLY A  87     -19.894  -1.613   6.240  1.00 83.88           O  
ATOM   1453  N   ALA A  88     -21.317   0.089   6.519  1.00 84.14           N  
ATOM   1454  H   ALA A  88     -22.274   0.379   6.660  1.00 84.14           H  
ATOM   1455  CA  ALA A  88     -20.293   1.130   6.386  1.00 84.14           C  
ATOM   1456  HA  ALA A  88     -19.744   0.963   5.459  1.00 84.14           H  
ATOM   1457  C   ALA A  88     -19.263   1.116   7.535  1.00 84.14           C  
ATOM   1458  CB  ALA A  88     -21.001   2.484   6.276  1.00 84.14           C  
ATOM   1459  HB1 ALA A  88     -21.549   2.702   7.193  1.00 84.14           H  
ATOM   1460  HB2 ALA A  88     -20.267   3.272   6.111  1.00 84.14           H  
ATOM   1461  HB3 ALA A  88     -21.696   2.471   5.436  1.00 84.14           H  
ATOM   1462  O   ALA A  88     -18.097   1.427   7.311  1.00 84.14           O  
ATOM   1463  N   THR A  89     -19.667   0.694   8.735  1.00 86.44           N  
ATOM   1464  H   THR A  89     -20.641   0.465   8.873  1.00 86.44           H  
ATOM   1465  CA  THR A  89     -18.831   0.669   9.949  1.00 86.44           C  
ATOM   1466  HA  THR A  89     -18.020   1.390   9.848  1.00 86.44           H  
ATOM   1467  C   THR A  89     -18.179  -0.687  10.227  1.00 86.44           C  
ATOM   1468  CB  THR A  89     -19.666   1.078  11.167  1.00 86.44           C  
ATOM   1469  HB  THR A  89     -19.069   0.978  12.074  1.00 86.44           H  
ATOM   1470  O   THR A  89     -17.341  -0.794  11.117  1.00 86.44           O  
ATOM   1471  CG2 THR A  89     -20.175   2.515  11.060  1.00 86.44           C  
ATOM   1472 HG21 THR A  89     -19.331   3.195  10.943  1.00 86.44           H  
ATOM   1473 HG22 THR A  89     -20.706   2.783  11.974  1.00 86.44           H  
ATOM   1474 HG23 THR A  89     -20.849   2.628  10.211  1.00 86.44           H  
ATOM   1475  OG1 THR A  89     -20.800   0.243  11.247  1.00 86.44           O  
ATOM   1476  HG1 THR A  89     -21.179   0.359  12.122  1.00 86.44           H  
ATOM   1477  N   ASP A  90     -18.517  -1.732   9.467  1.00 89.42           N  
ATOM   1478  H   ASP A  90     -19.247  -1.617   8.779  1.00 89.42           H  
ATOM   1479  CA  ASP A  90     -17.956  -3.065   9.687  1.00 89.42           C  
ATOM   1480  HA  ASP A  90     -18.066  -3.316  10.742  1.00 89.42           H  
ATOM   1481  C   ASP A  90     -16.460  -3.120   9.349  1.00 89.42           C  
ATOM   1482  CB  ASP A  90     -18.718  -4.107   8.861  1.00 89.42           C  
ATOM   1483  HB2 ASP A  90     -18.100  -5.000   8.768  1.00 89.42           H  
ATOM   1484  HB3 ASP A  90     -18.885  -3.718   7.856  1.00 89.42           H  
ATOM   1485  O   ASP A  90     -16.011  -2.642   8.305  1.00 89.42           O  
ATOM   1486  CG  ASP A  90     -20.048  -4.521   9.493  1.00 89.42           C  
ATOM   1487  OD1 ASP A  90     -20.069  -4.759  10.719  1.00 89.42           O  
ATOM   1488  OD2 ASP A  90     -21.009  -4.682   8.715  1.00 89.42           O  
ATOM   1489  N   MET A  91     -15.654  -3.784  10.172  1.00 91.10           N  
ATOM   1490  H   MET A  91     -16.030  -4.186  11.019  1.00 91.10           H  
ATOM   1491  CA  MET A  91     -14.276  -4.075   9.783  1.00 91.10           C  
ATOM   1492  HA  MET A  91     -13.861  -3.190   9.300  1.00 91.10           H  
ATOM   1493  C   MET A  91     -14.270  -5.226   8.775  1.00 91.10           C  
ATOM   1494  CB  MET A  91     -13.419  -4.372  11.017  1.00 91.10           C  
ATOM   1495  HB2 MET A  91     -13.589  -3.607  11.774  1.00 91.10           H  
ATOM   1496  HB3 MET A  91     -13.716  -5.332  11.440  1.00 91.10           H  
ATOM   1497  O   MET A  91     -14.750  -6.314   9.066  1.00 91.10           O  
ATOM   1498  CG  MET A  91     -11.926  -4.445  10.679  1.00 91.10           C  
ATOM   1499  HG2 MET A  91     -11.385  -4.753  11.574  1.00 91.10           H  
ATOM   1500  HG3 MET A  91     -11.772  -5.217   9.925  1.00 91.10           H  
ATOM   1501  SD  MET A  91     -11.189  -2.901  10.081  1.00 91.10           S  
ATOM   1502  CE  MET A  91     -11.315  -1.892  11.592  1.00 91.10           C  
ATOM   1503  HE1 MET A  91     -12.347  -1.836  11.936  1.00 91.10           H  
ATOM   1504  HE2 MET A  91     -10.984  -0.873  11.389  1.00 91.10           H  
ATOM   1505  HE3 MET A  91     -10.694  -2.319  12.380  1.00 91.10           H  
ATOM   1506  N   THR A  92     -13.691  -5.025   7.592  1.00 92.09           N  
ATOM   1507  H   THR A  92     -13.266  -4.123   7.431  1.00 92.09           H  
ATOM   1508  CA  THR A  92     -13.410  -6.110   6.635  1.00 92.09           C  
ATOM   1509  HA  THR A  92     -13.858  -7.039   6.988  1.00 92.09           H  
ATOM   1510  C   THR A  92     -11.909  -6.332   6.540  1.00 92.09           C  
ATOM   1511  CB  THR A  92     -13.976  -5.844   5.233  1.00 92.09           C  
ATOM   1512  HB  THR A  92     -13.828  -6.739   4.629  1.00 92.09           H  
ATOM   1513  O   THR A  92     -11.129  -5.443   6.881  1.00 92.09           O  
ATOM   1514  CG2 THR A  92     -15.462  -5.512   5.231  1.00 92.09           C  
ATOM   1515 HG21 THR A  92     -15.666  -4.611   5.809  1.00 92.09           H  
ATOM   1516 HG22 THR A  92     -15.796  -5.367   4.203  1.00 92.09           H  
ATOM   1517 HG23 THR A  92     -16.020  -6.339   5.670  1.00 92.09           H  
ATOM   1518  OG1 THR A  92     -13.311  -4.776   4.598  1.00 92.09           O  
ATOM   1519  HG1 THR A  92     -13.967  -4.077   4.546  1.00 92.09           H  
ATOM   1520  N   PHE A  93     -11.479  -7.477   6.007  1.00 92.70           N  
ATOM   1521  H   PHE A  93     -12.143  -8.217   5.829  1.00 92.70           H  
ATOM   1522  CA  PHE A  93     -10.053  -7.727   5.778  1.00 92.70           C  
ATOM   1523  HA  PHE A  93      -9.543  -7.785   6.739  1.00 92.70           H  
ATOM   1524  C   PHE A  93      -9.381  -6.610   4.966  1.00 92.70           C  
ATOM   1525  CB  PHE A  93      -9.885  -9.057   5.042  1.00 92.70           C  
ATOM   1526  HB2 PHE A  93     -10.453  -9.036   4.112  1.00 92.70           H  
ATOM   1527  HB3 PHE A  93     -10.288  -9.859   5.661  1.00 92.70           H  
ATOM   1528  O   PHE A  93      -8.291  -6.165   5.307  1.00 92.70           O  
ATOM   1529  CG  PHE A  93      -8.435  -9.361   4.739  1.00 92.70           C  
ATOM   1530  CD1 PHE A  93      -7.918  -9.200   3.439  1.00 92.70           C  
ATOM   1531  HD1 PHE A  93      -8.558  -8.870   2.633  1.00 92.70           H  
ATOM   1532  CD2 PHE A  93      -7.585  -9.743   5.789  1.00 92.70           C  
ATOM   1533  HD2 PHE A  93      -7.956  -9.773   6.803  1.00 92.70           H  
ATOM   1534  CE1 PHE A  93      -6.565  -9.482   3.186  1.00 92.70           C  
ATOM   1535  HE1 PHE A  93      -6.163  -9.380   2.189  1.00 92.70           H  
ATOM   1536  CE2 PHE A  93      -6.246 -10.056   5.533  1.00 92.70           C  
ATOM   1537  HE2 PHE A  93      -5.589 -10.359   6.336  1.00 92.70           H  
ATOM   1538  CZ  PHE A  93      -5.748  -9.943   4.233  1.00 92.70           C  
ATOM   1539  HZ  PHE A  93      -4.725 -10.238   4.054  1.00 92.70           H  
ATOM   1540  N   ARG A  94     -10.054  -6.122   3.915  1.00 92.84           N  
ATOM   1541  H   ARG A  94     -10.979  -6.490   3.741  1.00 92.84           H  
ATOM   1542  CA  ARG A  94      -9.542  -5.043   3.060  1.00 92.84           C  
ATOM   1543  HA  ARG A  94      -8.535  -5.305   2.735  1.00 92.84           H  
ATOM   1544  C   ARG A  94      -9.402  -3.727   3.833  1.00 92.84           C  
ATOM   1545  CB  ARG A  94     -10.457  -4.892   1.835  1.00 92.84           C  
ATOM   1546  HB2 ARG A  94     -10.634  -5.876   1.399  1.00 92.84           H  
ATOM   1547  HB3 ARG A  94     -11.414  -4.479   2.151  1.00 92.84           H  
ATOM   1548  O   ARG A  94      -8.401  -3.042   3.666  1.00 92.84           O  
ATOM   1549  CG  ARG A  94      -9.834  -3.984   0.763  1.00 92.84           C  
ATOM   1550  HG2 ARG A  94      -8.937  -4.456   0.362  1.00 92.84           H  
ATOM   1551  HG3 ARG A  94      -9.540  -3.037   1.216  1.00 92.84           H  
ATOM   1552  CD  ARG A  94     -10.811  -3.683  -0.381  1.00 92.84           C  
ATOM   1553  HD2 ARG A  94     -11.726  -3.264   0.039  1.00 92.84           H  
ATOM   1554  HD3 ARG A  94     -10.360  -2.932  -1.031  1.00 92.84           H  
ATOM   1555  NE  ARG A  94     -11.121  -4.886  -1.179  1.00 92.84           N  
ATOM   1556  HE  ARG A  94     -10.561  -5.707  -1.003  1.00 92.84           H  
ATOM   1557  NH1 ARG A  94     -12.787  -3.970  -2.472  1.00 92.84           N  
ATOM   1558 HH11 ARG A  94     -13.498  -4.067  -3.183  1.00 92.84           H  
ATOM   1559 HH12 ARG A  94     -12.647  -3.076  -2.023  1.00 92.84           H  
ATOM   1560  NH2 ARG A  94     -12.217  -6.103  -2.765  1.00 92.84           N  
ATOM   1561 HH21 ARG A  94     -12.922  -6.161  -3.485  1.00 92.84           H  
ATOM   1562 HH22 ARG A  94     -11.656  -6.916  -2.554  1.00 92.84           H  
ATOM   1563  CZ  ARG A  94     -12.036  -4.979  -2.131  1.00 92.84           C  
ATOM   1564  N   ARG A  95     -10.383  -3.395   4.681  1.00 93.56           N  
ATOM   1565  H   ARG A  95     -11.144  -4.048   4.800  1.00 93.56           H  
ATOM   1566  CA  ARG A  95     -10.355  -2.194   5.534  1.00 93.56           C  
ATOM   1567  HA  ARG A  95     -10.115  -1.322   4.926  1.00 93.56           H  
ATOM   1568  C   ARG A  95      -9.236  -2.280   6.579  1.00 93.56           C  
ATOM   1569  CB  ARG A  95     -11.732  -1.981   6.192  1.00 93.56           C  
ATOM   1570  HB2 ARG A  95     -11.629  -1.208   6.954  1.00 93.56           H  
ATOM   1571  HB3 ARG A  95     -12.041  -2.900   6.690  1.00 93.56           H  
ATOM   1572  O   ARG A  95      -8.495  -1.316   6.732  1.00 93.56           O  
ATOM   1573  CG  ARG A  95     -12.823  -1.531   5.203  1.00 93.56           C  
ATOM   1574  HG2 ARG A  95     -12.856  -2.214   4.355  1.00 93.56           H  
ATOM   1575  HG3 ARG A  95     -12.556  -0.543   4.829  1.00 93.56           H  
ATOM   1576  CD  ARG A  95     -14.219  -1.474   5.856  1.00 93.56           C  
ATOM   1577  HD2 ARG A  95     -14.205  -0.743   6.665  1.00 93.56           H  
ATOM   1578  HD3 ARG A  95     -14.448  -2.449   6.285  1.00 93.56           H  
ATOM   1579  NE  ARG A  95     -15.273  -1.100   4.886  1.00 93.56           N  
ATOM   1580  HE  ARG A  95     -15.004  -0.486   4.131  1.00 93.56           H  
ATOM   1581  NH1 ARG A  95     -17.136  -1.787   6.057  1.00 93.56           N  
ATOM   1582 HH11 ARG A  95     -16.585  -1.995   6.878  1.00 93.56           H  
ATOM   1583 HH12 ARG A  95     -18.141  -1.815   6.157  1.00 93.56           H  
ATOM   1584  NH2 ARG A  95     -17.418  -0.811   4.130  1.00 93.56           N  
ATOM   1585 HH21 ARG A  95     -18.402  -0.937   4.318  1.00 93.56           H  
ATOM   1586 HH22 ARG A  95     -17.111  -0.178   3.406  1.00 93.56           H  
ATOM   1587  CZ  ARG A  95     -16.586  -1.232   5.034  1.00 93.56           C  
ATOM   1588  N   LEU A  96      -9.059  -3.440   7.219  1.00 94.15           N  
ATOM   1589  H   LEU A  96      -9.733  -4.177   7.066  1.00 94.15           H  
ATOM   1590  CA  LEU A  96      -7.978  -3.684   8.179  1.00 94.15           C  
ATOM   1591  HA  LEU A  96      -8.014  -2.895   8.931  1.00 94.15           H  
ATOM   1592  C   LEU A  96      -6.588  -3.634   7.523  1.00 94.15           C  
ATOM   1593  CB  LEU A  96      -8.212  -5.035   8.880  1.00 94.15           C  
ATOM   1594  HB2 LEU A  96      -8.236  -5.820   8.124  1.00 94.15           H  
ATOM   1595  HB3 LEU A  96      -9.182  -5.014   9.376  1.00 94.15           H  
ATOM   1596  O   LEU A  96      -5.687  -2.999   8.059  1.00 94.15           O  
ATOM   1597  CG  LEU A  96      -7.126  -5.387   9.919  1.00 94.15           C  
ATOM   1598  HG  LEU A  96      -6.152  -5.432   9.432  1.00 94.15           H  
ATOM   1599  CD1 LEU A  96      -7.066  -4.383  11.071  1.00 94.15           C  
ATOM   1600 HD11 LEU A  96      -6.342  -4.716  11.815  1.00 94.15           H  
ATOM   1601 HD12 LEU A  96      -8.045  -4.281  11.539  1.00 94.15           H  
ATOM   1602 HD13 LEU A  96      -6.739  -3.411  10.702  1.00 94.15           H  
ATOM   1603  CD2 LEU A  96      -7.411  -6.765  10.505  1.00 94.15           C  
ATOM   1604 HD21 LEU A  96      -7.423  -7.507   9.707  1.00 94.15           H  
ATOM   1605 HD22 LEU A  96      -6.629  -7.030  11.217  1.00 94.15           H  
ATOM   1606 HD23 LEU A  96      -8.372  -6.752  11.018  1.00 94.15           H  
ATOM   1607  N   ASP A  97      -6.409  -4.270   6.360  1.00 95.15           N  
ATOM   1608  H   ASP A  97      -7.168  -4.821   5.986  1.00 95.15           H  
ATOM   1609  CA  ASP A  97      -5.145  -4.230   5.608  1.00 95.15           C  
ATOM   1610  HA  ASP A  97      -4.346  -4.619   6.239  1.00 95.15           H  
ATOM   1611  C   ASP A  97      -4.767  -2.787   5.238  1.00 95.15           C  
ATOM   1612  CB  ASP A  97      -5.259  -5.127   4.362  1.00 95.15           C  
ATOM   1613  HB2 ASP A  97      -6.123  -4.814   3.776  1.00 95.15           H  
ATOM   1614  HB3 ASP A  97      -5.431  -6.155   4.681  1.00 95.15           H  
ATOM   1615  O   ASP A  97      -3.633  -2.372   5.468  1.00 95.15           O  
ATOM   1616  CG  ASP A  97      -4.015  -5.090   3.459  1.00 95.15           C  
ATOM   1617  OD1 ASP A  97      -3.039  -5.837   3.690  1.00 95.15           O  
ATOM   1618  OD2 ASP A  97      -4.024  -4.360   2.445  1.00 95.15           O  
ATOM   1619  N   SER A  98      -5.722  -1.990   4.747  1.00 96.10           N  
ATOM   1620  H   SER A  98      -6.630  -2.381   4.540  1.00 96.10           H  
ATOM   1621  CA  SER A  98      -5.493  -0.571   4.458  1.00 96.10           C  
ATOM   1622  HA  SER A  98      -4.619  -0.489   3.812  1.00 96.10           H  
ATOM   1623  C   SER A  98      -5.180   0.249   5.719  1.00 96.10           C  
ATOM   1624  CB  SER A  98      -6.693   0.011   3.707  1.00 96.10           C  
ATOM   1625  HB2 SER A  98      -6.590   1.095   3.654  1.00 96.10           H  
ATOM   1626  HB3 SER A  98      -7.614  -0.239   4.232  1.00 96.10           H  
ATOM   1627  O   SER A  98      -4.268   1.068   5.680  1.00 96.10           O  
ATOM   1628  OG  SER A  98      -6.739  -0.495   2.384  1.00 96.10           O  
ATOM   1629  HG  SER A  98      -6.069  -0.022   1.885  1.00 96.10           H  
ATOM   1630  N   LEU A  99      -5.863  -0.001   6.842  1.00 95.15           N  
ATOM   1631  H   LEU A  99      -6.610  -0.680   6.805  1.00 95.15           H  
ATOM   1632  CA  LEU A  99      -5.589   0.632   8.141  1.00 95.15           C  
ATOM   1633  HA  LEU A  99      -5.692   1.714   8.053  1.00 95.15           H  
ATOM   1634  C   LEU A  99      -4.159   0.356   8.634  1.00 95.15           C  
ATOM   1635  CB  LEU A  99      -6.604   0.088   9.164  1.00 95.15           C  
ATOM   1636  HB2 LEU A  99      -6.858  -0.940   8.906  1.00 95.15           H  
ATOM   1637  HB3 LEU A  99      -6.136   0.051  10.148  1.00 95.15           H  
ATOM   1638  O   LEU A  99      -3.445   1.273   9.037  1.00 95.15           O  
ATOM   1639  CG  LEU A  99      -7.897   0.894   9.312  1.00 95.15           C  
ATOM   1640  HG  LEU A  99      -8.347   1.091   8.340  1.00 95.15           H  
ATOM   1641  CD1 LEU A  99      -8.871   0.100  10.172  1.00 95.15           C  
ATOM   1642 HD11 LEU A  99      -9.774   0.692  10.325  1.00 95.15           H  
ATOM   1643 HD12 LEU A  99      -9.129  -0.829   9.665  1.00 95.15           H  
ATOM   1644 HD13 LEU A  99      -8.426  -0.119  11.142  1.00 95.15           H  
ATOM   1645  CD2 LEU A  99      -7.618   2.199  10.043  1.00 95.15           C  
ATOM   1646 HD21 LEU A  99      -8.546   2.647  10.399  1.00 95.15           H  
ATOM   1647 HD22 LEU A  99      -7.102   2.889   9.377  1.00 95.15           H  
ATOM   1648 HD23 LEU A  99      -6.994   2.023  10.919  1.00 95.15           H  
ATOM   1649  N   ILE A 100      -3.718  -0.904   8.562  1.00 95.88           N  
ATOM   1650  H   ILE A 100      -4.362  -1.610   8.237  1.00 95.88           H  
ATOM   1651  CA  ILE A 100      -2.364  -1.317   8.960  1.00 95.88           C  
ATOM   1652  HA  ILE A 100      -2.192  -0.999   9.988  1.00 95.88           H  
ATOM   1653  C   ILE A 100      -1.301  -0.613   8.106  1.00 95.88           C  
ATOM   1654  CB  ILE A 100      -2.249  -2.860   8.898  1.00 95.88           C  
ATOM   1655  HB  ILE A 100      -2.680  -3.205   7.958  1.00 95.88           H  
ATOM   1656  O   ILE A 100      -0.260  -0.218   8.631  1.00 95.88           O  
ATOM   1657  CG1 ILE A 100      -3.046  -3.475  10.072  1.00 95.88           C  
ATOM   1658 HG12 ILE A 100      -4.040  -3.030  10.111  1.00 95.88           H  
ATOM   1659 HG13 ILE A 100      -2.548  -3.241  11.013  1.00 95.88           H  
ATOM   1660  CG2 ILE A 100      -0.782  -3.332   8.950  1.00 95.88           C  
ATOM   1661 HG21 ILE A 100      -0.722  -4.421   8.951  1.00 95.88           H  
ATOM   1662 HG22 ILE A 100      -0.236  -2.984   8.073  1.00 95.88           H  
ATOM   1663 HG23 ILE A 100      -0.313  -2.937   9.850  1.00 95.88           H  
ATOM   1664  CD1 ILE A 100      -3.230  -4.992   9.971  1.00 95.88           C  
ATOM   1665 HD11 ILE A 100      -3.673  -5.243   9.007  1.00 95.88           H  
ATOM   1666 HD12 ILE A 100      -2.274  -5.504  10.088  1.00 95.88           H  
ATOM   1667 HD13 ILE A 100      -3.897  -5.327  10.764  1.00 95.88           H  
ATOM   1668  N   ARG A 101      -1.555  -0.429   6.804  1.00 96.87           N  
ATOM   1669  H   ARG A 101      -2.425  -0.788   6.438  1.00 96.87           H  
ATOM   1670  CA  ARG A 101      -0.636   0.281   5.898  1.00 96.87           C  
ATOM   1671  HA  ARG A 101       0.375  -0.103   6.036  1.00 96.87           H  
ATOM   1672  C   ARG A 101      -0.554   1.767   6.201  1.00 96.87           C  
ATOM   1673  CB  ARG A 101      -1.050   0.075   4.442  1.00 96.87           C  
ATOM   1674  HB2 ARG A 101      -0.448   0.715   3.798  1.00 96.87           H  
ATOM   1675  HB3 ARG A 101      -2.098   0.351   4.321  1.00 96.87           H  
ATOM   1676  O   ARG A 101       0.555   2.285   6.258  1.00 96.87           O  
ATOM   1677  CG  ARG A 101      -0.836  -1.379   4.026  1.00 96.87           C  
ATOM   1678  HG2 ARG A 101      -1.312  -2.052   4.739  1.00 96.87           H  
ATOM   1679  HG3 ARG A 101       0.230  -1.607   4.012  1.00 96.87           H  
ATOM   1680  CD  ARG A 101      -1.445  -1.597   2.646  1.00 96.87           C  
ATOM   1681  HD2 ARG A 101      -2.453  -1.184   2.641  1.00 96.87           H  
ATOM   1682  HD3 ARG A 101      -0.847  -1.084   1.893  1.00 96.87           H  
ATOM   1683  NE  ARG A 101      -1.548  -3.028   2.362  1.00 96.87           N  
ATOM   1684  HE  ARG A 101      -2.429  -3.473   2.577  1.00 96.87           H  
ATOM   1685  NH1 ARG A 101       0.530  -3.384   1.460  1.00 96.87           N  
ATOM   1686 HH11 ARG A 101       0.847  -2.466   1.738  1.00 96.87           H  
ATOM   1687 HH12 ARG A 101       1.133  -3.948   0.878  1.00 96.87           H  
ATOM   1688  NH2 ARG A 101      -0.897  -5.062   1.687  1.00 96.87           N  
ATOM   1689 HH21 ARG A 101      -1.722  -5.385   2.172  1.00 96.87           H  
ATOM   1690 HH22 ARG A 101      -0.158  -5.671   1.367  1.00 96.87           H  
ATOM   1691  CZ  ARG A 101      -0.634  -3.803   1.832  1.00 96.87           C  
ATOM   1692  N   VAL A 102      -1.693   2.427   6.432  1.00 95.67           N  
ATOM   1693  H   VAL A 102      -2.567   1.927   6.358  1.00 95.67           H  
ATOM   1694  CA  VAL A 102      -1.726   3.843   6.837  1.00 95.67           C  
ATOM   1695  HA  VAL A 102      -1.262   4.447   6.056  1.00 95.67           H  
ATOM   1696  C   VAL A 102      -0.895   4.033   8.101  1.00 95.67           C  
ATOM   1697  CB  VAL A 102      -3.169   4.342   7.038  1.00 95.67           C  
ATOM   1698  HB  VAL A 102      -3.705   3.644   7.682  1.00 95.67           H  
ATOM   1699  O   VAL A 102       0.041   4.827   8.101  1.00 95.67           O  
ATOM   1700  CG1 VAL A 102      -3.225   5.736   7.676  1.00 95.67           C  
ATOM   1701 HG11 VAL A 102      -2.627   6.444   7.102  1.00 95.67           H  
ATOM   1702 HG12 VAL A 102      -4.254   6.095   7.713  1.00 95.67           H  
ATOM   1703 HG13 VAL A 102      -2.851   5.714   8.699  1.00 95.67           H  
ATOM   1704  CG2 VAL A 102      -3.893   4.421   5.688  1.00 95.67           C  
ATOM   1705 HG21 VAL A 102      -3.474   5.228   5.088  1.00 95.67           H  
ATOM   1706 HG22 VAL A 102      -3.793   3.486   5.137  1.00 95.67           H  
ATOM   1707 HG23 VAL A 102      -4.952   4.610   5.865  1.00 95.67           H  
ATOM   1708  N   ARG A 103      -1.140   3.201   9.119  1.00 94.80           N  
ATOM   1709  H   ARG A 103      -1.936   2.584   9.052  1.00 94.80           H  
ATOM   1710  CA  ARG A 103      -0.369   3.228  10.360  1.00 94.80           C  
ATOM   1711  HA  ARG A 103      -0.468   4.219  10.804  1.00 94.80           H  
ATOM   1712  C   ARG A 103       1.130   3.018  10.130  1.00 94.80           C  
ATOM   1713  CB  ARG A 103      -0.954   2.194  11.321  1.00 94.80           C  
ATOM   1714  HB2 ARG A 103      -0.897   1.197  10.884  1.00 94.80           H  
ATOM   1715  HB3 ARG A 103      -1.996   2.441  11.524  1.00 94.80           H  
ATOM   1716  O   ARG A 103       1.937   3.783  10.635  1.00 94.80           O  
ATOM   1717  CG  ARG A 103      -0.158   2.237  12.619  1.00 94.80           C  
ATOM   1718  HG2 ARG A 103       0.882   1.971  12.428  1.00 94.80           H  
ATOM   1719  HG3 ARG A 103      -0.191   3.245  13.033  1.00 94.80           H  
ATOM   1720  CD  ARG A 103      -0.701   1.260  13.637  1.00 94.80           C  
ATOM   1721  HD2 ARG A 103      -0.759   0.270  13.183  1.00 94.80           H  
ATOM   1722  HD3 ARG A 103      -1.691   1.580  13.960  1.00 94.80           H  
ATOM   1723  NE  ARG A 103       0.230   1.271  14.764  1.00 94.80           N  
ATOM   1724  HE  ARG A 103       0.780   2.108  14.890  1.00 94.80           H  
ATOM   1725  NH1 ARG A 103      -0.072  -0.875  15.397  1.00 94.80           N  
ATOM   1726 HH11 ARG A 103       0.207  -1.575  16.069  1.00 94.80           H  
ATOM   1727 HH12 ARG A 103      -1.010  -0.876  15.023  1.00 94.80           H  
ATOM   1728  NH2 ARG A 103       1.497   0.362  16.379  1.00 94.80           N  
ATOM   1729 HH21 ARG A 103       2.006   1.230  16.463  1.00 94.80           H  
ATOM   1730 HH22 ARG A 103       1.621  -0.381  17.052  1.00 94.80           H  
ATOM   1731  CZ  ARG A 103       0.549   0.250  15.505  1.00 94.80           C  
ATOM   1732  N   LEU A 104       1.532   1.990   9.381  1.00 96.26           N  
ATOM   1733  H   LEU A 104       0.833   1.379   8.984  1.00 96.26           H  
ATOM   1734  CA  LEU A 104       2.955   1.742   9.112  1.00 96.26           C  
ATOM   1735  HA  LEU A 104       3.484   1.660  10.062  1.00 96.26           H  
ATOM   1736  C   LEU A 104       3.623   2.903   8.363  1.00 96.26           C  
ATOM   1737  CB  LEU A 104       3.114   0.442   8.308  1.00 96.26           C  
ATOM   1738  HB2 LEU A 104       4.069   0.468   7.784  1.00 96.26           H  
ATOM   1739  HB3 LEU A 104       2.325   0.405   7.557  1.00 96.26           H  
ATOM   1740  O   LEU A 104       4.802   3.159   8.586  1.00 96.26           O  
ATOM   1741  CG  LEU A 104       3.075  -0.844   9.145  1.00 96.26           C  
ATOM   1742  HG  LEU A 104       2.190  -0.855   9.782  1.00 96.26           H  
ATOM   1743  CD1 LEU A 104       3.015  -2.037   8.190  1.00 96.26           C  
ATOM   1744 HD11 LEU A 104       3.847  -1.991   7.487  1.00 96.26           H  
ATOM   1745 HD12 LEU A 104       2.072  -1.994   7.645  1.00 96.26           H  
ATOM   1746 HD13 LEU A 104       3.063  -2.975   8.743  1.00 96.26           H  
ATOM   1747  CD2 LEU A 104       4.324  -1.005  10.017  1.00 96.26           C  
ATOM   1748 HD21 LEU A 104       4.374  -0.202  10.753  1.00 96.26           H  
ATOM   1749 HD22 LEU A 104       5.217  -0.963   9.394  1.00 96.26           H  
ATOM   1750 HD23 LEU A 104       4.299  -1.958  10.546  1.00 96.26           H  
ATOM   1751  N   VAL A 105       2.893   3.600   7.487  1.00 96.38           N  
ATOM   1752  H   VAL A 105       1.927   3.342   7.343  1.00 96.38           H  
ATOM   1753  CA  VAL A 105       3.403   4.795   6.805  1.00 96.38           C  
ATOM   1754  HA  VAL A 105       4.393   4.564   6.411  1.00 96.38           H  
ATOM   1755  C   VAL A 105       3.604   5.951   7.784  1.00 96.38           C  
ATOM   1756  CB  VAL A 105       2.512   5.179   5.609  1.00 96.38           C  
ATOM   1757  HB  VAL A 105       1.465   5.093   5.899  1.00 96.38           H  
ATOM   1758  O   VAL A 105       4.632   6.620   7.687  1.00 96.38           O  
ATOM   1759  CG1 VAL A 105       2.753   6.615   5.118  1.00 96.38           C  
ATOM   1760 HG11 VAL A 105       2.282   6.775   4.149  1.00 96.38           H  
ATOM   1761 HG12 VAL A 105       3.819   6.832   5.048  1.00 96.38           H  
ATOM   1762 HG13 VAL A 105       2.306   7.316   5.824  1.00 96.38           H  
ATOM   1763  CG2 VAL A 105       2.765   4.201   4.450  1.00 96.38           C  
ATOM   1764 HG21 VAL A 105       2.246   4.523   3.547  1.00 96.38           H  
ATOM   1765 HG22 VAL A 105       2.396   3.212   4.723  1.00 96.38           H  
ATOM   1766 HG23 VAL A 105       3.831   4.131   4.234  1.00 96.38           H  
ATOM   1767  N   GLU A 106       2.710   6.164   8.750  1.00 94.01           N  
ATOM   1768  H   GLU A 106       1.869   5.606   8.781  1.00 94.01           H  
ATOM   1769  CA  GLU A 106       2.903   7.170   9.811  1.00 94.01           C  
ATOM   1770  HA  GLU A 106       3.007   8.157   9.360  1.00 94.01           H  
ATOM   1771  C   GLU A 106       4.189   6.906  10.614  1.00 94.01           C  
ATOM   1772  CB  GLU A 106       1.686   7.200  10.750  1.00 94.01           C  
ATOM   1773  HB2 GLU A 106       1.511   6.194  11.132  1.00 94.01           H  
ATOM   1774  HB3 GLU A 106       1.912   7.849  11.596  1.00 94.01           H  
ATOM   1775  O   GLU A 106       4.978   7.821  10.849  1.00 94.01           O  
ATOM   1776  CG  GLU A 106       0.416   7.729  10.064  1.00 94.01           C  
ATOM   1777  HG2 GLU A 106       0.253   7.188   9.132  1.00 94.01           H  
ATOM   1778  HG3 GLU A 106       0.579   8.776   9.808  1.00 94.01           H  
ATOM   1779  CD  GLU A 106      -0.846   7.600  10.934  1.00 94.01           C  
ATOM   1780  OE1 GLU A 106      -1.857   8.233  10.560  1.00 94.01           O  
ATOM   1781  OE2 GLU A 106      -0.825   6.839  11.931  1.00 94.01           O  
ATOM   1782  N   GLU A 107       4.475   5.638  10.924  1.00 95.37           N  
ATOM   1783  H   GLU A 107       3.763   4.945  10.743  1.00 95.37           H  
ATOM   1784  CA  GLU A 107       5.681   5.225  11.660  1.00 95.37           C  
ATOM   1785  HA  GLU A 107       5.736   5.795  12.588  1.00 95.37           H  
ATOM   1786  C   GLU A 107       6.992   5.496  10.898  1.00 95.37           C  
ATOM   1787  CB  GLU A 107       5.586   3.731  12.010  1.00 95.37           C  
ATOM   1788  HB2 GLU A 107       5.492   3.165  11.083  1.00 95.37           H  
ATOM   1789  HB3 GLU A 107       6.510   3.412  12.491  1.00 95.37           H  
ATOM   1790  O   GLU A 107       8.054   5.583  11.512  1.00 95.37           O  
ATOM   1791  CG  GLU A 107       4.407   3.344  12.918  1.00 95.37           C  
ATOM   1792  HG2 GLU A 107       3.473   3.680  12.468  1.00 95.37           H  
ATOM   1793  HG3 GLU A 107       4.365   2.256  12.964  1.00 95.37           H  
ATOM   1794  CD  GLU A 107       4.470   3.890  14.348  1.00 95.37           C  
ATOM   1795  OE1 GLU A 107       3.493   3.615  15.087  1.00 95.37           O  
ATOM   1796  OE2 GLU A 107       5.507   4.491  14.709  1.00 95.37           O  
ATOM   1797  N   THR A 108       6.952   5.692   9.572  1.00 96.45           N  
ATOM   1798  H   THR A 108       6.050   5.638   9.120  1.00 96.45           H  
ATOM   1799  CA  THR A 108       8.154   6.047   8.785  1.00 96.45           C  
ATOM   1800  HA  THR A 108       8.944   5.347   9.055  1.00 96.45           H  
ATOM   1801  C   THR A 108       8.702   7.441   9.100  1.00 96.45           C  
ATOM   1802  CB  THR A 108       7.947   5.951   7.265  1.00 96.45           C  
ATOM   1803  HB  THR A 108       8.907   6.132   6.782  1.00 96.45           H  
ATOM   1804  O   THR A 108       9.806   7.762   8.668  1.00 96.45           O  
ATOM   1805  CG2 THR A 108       7.465   4.575   6.815  1.00 96.45           C  
ATOM   1806 HG21 THR A 108       8.149   3.811   7.183  1.00 96.45           H  
ATOM   1807 HG22 THR A 108       6.468   4.380   7.209  1.00 96.45           H  
ATOM   1808 HG23 THR A 108       7.440   4.534   5.726  1.00 96.45           H  
ATOM   1809  OG1 THR A 108       7.043   6.928   6.787  1.00 96.45           O  
ATOM   1810  HG1 THR A 108       6.200   6.765   7.217  1.00 96.45           H  
ATOM   1811  N   GLY A 109       7.943   8.275   9.823  1.00 94.83           N  
ATOM   1812  H   GLY A 109       7.040   7.953  10.138  1.00 94.83           H  
ATOM   1813  CA  GLY A 109       8.423   9.559  10.339  1.00 94.83           C  
ATOM   1814  HA2 GLY A 109       8.941  10.103   9.549  1.00 94.83           H  
ATOM   1815  HA3 GLY A 109       7.564  10.147  10.662  1.00 94.83           H  
ATOM   1816  C   GLY A 109       9.376   9.433  11.533  1.00 94.83           C  
ATOM   1817  O   GLY A 109      10.103  10.378  11.823  1.00 94.83           O  
ATOM   1818  N   ASN A 110       9.405   8.281  12.213  1.00 96.58           N  
ATOM   1819  H   ASN A 110       8.829   7.515  11.894  1.00 96.58           H  
ATOM   1820  CA  ASN A 110      10.325   7.997  13.312  1.00 96.58           C  
ATOM   1821  HA  ASN A 110      10.725   8.933  13.701  1.00 96.58           H  
ATOM   1822  C   ASN A 110      11.516   7.159  12.806  1.00 96.58           C  
ATOM   1823  CB  ASN A 110       9.525   7.325  14.444  1.00 96.58           C  
ATOM   1824  HB2 ASN A 110       8.787   8.031  14.825  1.00 96.58           H  
ATOM   1825  HB3 ASN A 110       8.981   6.465  14.054  1.00 96.58           H  
ATOM   1826  O   ASN A 110      11.324   6.109  12.197  1.00 96.58           O  
ATOM   1827  CG  ASN A 110      10.410   6.851  15.581  1.00 96.58           C  
ATOM   1828  ND2 ASN A 110      10.317   7.447  16.745  1.00 96.58           N  
ATOM   1829 HD21 ASN A 110       9.619   8.157  16.913  1.00 96.58           H  
ATOM   1830 HD22 ASN A 110      10.896   7.067  17.480  1.00 96.58           H  
ATOM   1831  OD1 ASN A 110      11.238   5.971  15.422  1.00 96.58           O  
ATOM   1832  N   SER A 111      12.752   7.596  13.074  1.00 95.98           N  
ATOM   1833  H   SER A 111      12.861   8.501  13.509  1.00 95.98           H  
ATOM   1834  CA  SER A 111      13.970   6.963  12.536  1.00 95.98           C  
ATOM   1835  HA  SER A 111      13.890   6.933  11.450  1.00 95.98           H  
ATOM   1836  C   SER A 111      14.205   5.525  13.021  1.00 95.98           C  
ATOM   1837  CB  SER A 111      15.197   7.809  12.892  1.00 95.98           C  
ATOM   1838  HB2 SER A 111      15.324   7.831  13.975  1.00 95.98           H  
ATOM   1839  HB3 SER A 111      16.084   7.365  12.440  1.00 95.98           H  
ATOM   1840  O   SER A 111      14.653   4.680  12.246  1.00 95.98           O  
ATOM   1841  OG  SER A 111      15.037   9.130  12.410  1.00 95.98           O  
ATOM   1842  HG  SER A 111      15.818   9.644  12.629  1.00 95.98           H  
ATOM   1843  N   GLU A 112      13.897   5.218  14.284  1.00 96.39           N  
ATOM   1844  H   GLU A 112      13.410   5.901  14.847  1.00 96.39           H  
ATOM   1845  CA  GLU A 112      14.041   3.867  14.848  1.00 96.39           C  
ATOM   1846  HA  GLU A 112      15.038   3.484  14.630  1.00 96.39           H  
ATOM   1847  C   GLU A 112      13.020   2.903  14.225  1.00 96.39           C  
ATOM   1848  CB  GLU A 112      13.878   3.952  16.374  1.00 96.39           C  
ATOM   1849  HB2 GLU A 112      12.870   4.292  16.612  1.00 96.39           H  
ATOM   1850  HB3 GLU A 112      14.592   4.682  16.755  1.00 96.39           H  
ATOM   1851  O   GLU A 112      13.353   1.797  13.773  1.00 96.39           O  
ATOM   1852  CG  GLU A 112      14.128   2.604  17.065  1.00 96.39           C  
ATOM   1853  HG2 GLU A 112      13.433   1.866  16.666  1.00 96.39           H  
ATOM   1854  HG3 GLU A 112      15.140   2.277  16.826  1.00 96.39           H  
ATOM   1855  CD  GLU A 112      13.959   2.664  18.592  1.00 96.39           C  
ATOM   1856  OE1 GLU A 112      14.082   1.581  19.207  1.00 96.39           O  
ATOM   1857  OE2 GLU A 112      13.712   3.769  19.126  1.00 96.39           O  
ATOM   1858  N   ASN A 113      11.778   3.369  14.108  1.00 96.82           N  
ATOM   1859  H   ASN A 113      11.573   4.265  14.526  1.00 96.82           H  
ATOM   1860  CA  ASN A 113      10.691   2.631  13.480  1.00 96.82           C  
ATOM   1861  HA  ASN A 113      10.635   1.641  13.933  1.00 96.82           H  
ATOM   1862  C   ASN A 113      10.948   2.428  11.983  1.00 96.82           C  
ATOM   1863  CB  ASN A 113       9.379   3.377  13.761  1.00 96.82           C  
ATOM   1864  HB2 ASN A 113       8.576   2.941  13.167  1.00 96.82           H  
ATOM   1865  HB3 ASN A 113       9.485   4.419  13.459  1.00 96.82           H  
ATOM   1866  O   ASN A 113      10.775   1.316  11.480  1.00 96.82           O  
ATOM   1867  CG  ASN A 113       8.988   3.315  15.230  1.00 96.82           C  
ATOM   1868  ND2 ASN A 113       8.016   4.070  15.673  1.00 96.82           N  
ATOM   1869 HD21 ASN A 113       7.318   4.470  15.063  1.00 96.82           H  
ATOM   1870 HD22 ASN A 113       7.793   3.969  16.653  1.00 96.82           H  
ATOM   1871  OD1 ASN A 113       9.509   2.530  16.003  1.00 96.82           O  
ATOM   1872  N   LEU A 114      11.442   3.452  11.281  1.00 97.88           N  
ATOM   1873  H   LEU A 114      11.518   4.346  11.745  1.00 97.88           H  
ATOM   1874  CA  LEU A 114      11.833   3.371   9.875  1.00 97.88           C  
ATOM   1875  HA  LEU A 114      10.950   3.096   9.299  1.00 97.88           H  
ATOM   1876  C   LEU A 114      12.897   2.290   9.645  1.00 97.88           C  
ATOM   1877  CB  LEU A 114      12.318   4.757   9.408  1.00 97.88           C  
ATOM   1878  HB2 LEU A 114      11.498   5.467   9.508  1.00 97.88           H  
ATOM   1879  HB3 LEU A 114      13.124   5.084  10.065  1.00 97.88           H  
ATOM   1880  O   LEU A 114      12.731   1.464   8.748  1.00 97.88           O  
ATOM   1881  CG  LEU A 114      12.839   4.795   7.959  1.00 97.88           C  
ATOM   1882  HG  LEU A 114      13.693   4.125   7.859  1.00 97.88           H  
ATOM   1883  CD1 LEU A 114      11.772   4.379   6.944  1.00 97.88           C  
ATOM   1884 HD11 LEU A 114      11.472   3.346   7.119  1.00 97.88           H  
ATOM   1885 HD12 LEU A 114      10.907   5.037   7.028  1.00 97.88           H  
ATOM   1886 HD13 LEU A 114      12.188   4.447   5.939  1.00 97.88           H  
ATOM   1887  CD2 LEU A 114      13.304   6.207   7.613  1.00 97.88           C  
ATOM   1888 HD21 LEU A 114      13.677   6.239   6.590  1.00 97.88           H  
ATOM   1889 HD22 LEU A 114      14.108   6.499   8.289  1.00 97.88           H  
ATOM   1890 HD23 LEU A 114      12.479   6.909   7.728  1.00 97.88           H  
ATOM   1891  N   ASN A 115      13.946   2.238  10.473  1.00 96.94           N  
ATOM   1892  H   ASN A 115      14.038   2.959  11.174  1.00 96.94           H  
ATOM   1893  CA  ASN A 115      14.989   1.212  10.375  1.00 96.94           C  
ATOM   1894  HA  ASN A 115      15.409   1.227   9.370  1.00 96.94           H  
ATOM   1895  C   ASN A 115      14.430  -0.201  10.597  1.00 96.94           C  
ATOM   1896  CB  ASN A 115      16.100   1.539  11.387  1.00 96.94           C  
ATOM   1897  HB2 ASN A 115      15.662   1.777  12.356  1.00 96.94           H  
ATOM   1898  HB3 ASN A 115      16.747   0.670  11.512  1.00 96.94           H  
ATOM   1899  O   ASN A 115      14.744  -1.131   9.844  1.00 96.94           O  
ATOM   1900  CG  ASN A 115      16.983   2.688  10.933  1.00 96.94           C  
ATOM   1901  ND2 ASN A 115      17.628   3.367  11.850  1.00 96.94           N  
ATOM   1902 HD21 ASN A 115      18.191   4.138  11.521  1.00 96.94           H  
ATOM   1903 HD22 ASN A 115      17.455   3.198  12.831  1.00 96.94           H  
ATOM   1904  OD1 ASN A 115      17.140   2.955   9.753  1.00 96.94           O  
ATOM   1905  N   THR A 116      13.544  -0.356  11.583  1.00 96.97           N  
ATOM   1906  H   THR A 116      13.355   0.439  12.177  1.00 96.97           H  
ATOM   1907  CA  THR A 116      12.866  -1.628  11.866  1.00 96.97           C  
ATOM   1908  HA  THR A 116      13.621  -2.394  12.040  1.00 96.97           H  
ATOM   1909  C   THR A 116      12.001  -2.083  10.687  1.00 96.97           C  
ATOM   1910  CB  THR A 116      12.016  -1.503  13.138  1.00 96.97           C  
ATOM   1911  HB  THR A 116      11.287  -0.699  13.033  1.00 96.97           H  
ATOM   1912  O   THR A 116      12.079  -3.241  10.260  1.00 96.97           O  
ATOM   1913  CG2 THR A 116      11.281  -2.804  13.473  1.00 96.97           C  
ATOM   1914 HG21 THR A 116      11.994  -3.627  13.515  1.00 96.97           H  
ATOM   1915 HG22 THR A 116      10.516  -3.010  12.725  1.00 96.97           H  
ATOM   1916 HG23 THR A 116      10.799  -2.698  14.445  1.00 96.97           H  
ATOM   1917  OG1 THR A 116      12.857  -1.229  14.229  1.00 96.97           O  
ATOM   1918  HG1 THR A 116      13.013  -0.283  14.282  1.00 96.97           H  
ATOM   1919  N   ILE A 117      11.197  -1.173  10.127  1.00 97.87           N  
ATOM   1920  H   ILE A 117      11.189  -0.243  10.522  1.00 97.87           H  
ATOM   1921  CA  ILE A 117      10.341  -1.433   8.965  1.00 97.87           C  
ATOM   1922  HA  ILE A 117       9.703  -2.290   9.180  1.00 97.87           H  
ATOM   1923  C   ILE A 117      11.197  -1.813   7.757  1.00 97.87           C  
ATOM   1924  CB  ILE A 117       9.436  -0.211   8.681  1.00 97.87           C  
ATOM   1925  HB  ILE A 117      10.064   0.679   8.642  1.00 97.87           H  
ATOM   1926  O   ILE A 117      10.957  -2.863   7.159  1.00 97.87           O  
ATOM   1927  CG1 ILE A 117       8.386  -0.036   9.802  1.00 97.87           C  
ATOM   1928 HG12 ILE A 117       8.866  -0.138  10.776  1.00 97.87           H  
ATOM   1929 HG13 ILE A 117       7.640  -0.827   9.727  1.00 97.87           H  
ATOM   1930  CG2 ILE A 117       8.710  -0.347   7.332  1.00 97.87           C  
ATOM   1931 HG21 ILE A 117       7.988  -1.163   7.353  1.00 97.87           H  
ATOM   1932 HG22 ILE A 117       9.414  -0.514   6.516  1.00 97.87           H  
ATOM   1933 HG23 ILE A 117       8.193   0.589   7.118  1.00 97.87           H  
ATOM   1934  CD1 ILE A 117       7.671   1.321   9.784  1.00 97.87           C  
ATOM   1935 HD11 ILE A 117       8.400   2.131   9.815  1.00 97.87           H  
ATOM   1936 HD12 ILE A 117       7.029   1.392  10.661  1.00 97.87           H  
ATOM   1937 HD13 ILE A 117       7.051   1.420   8.892  1.00 97.87           H  
ATOM   1938  N   LYS A 118      12.218  -1.007   7.437  1.00 97.02           N  
ATOM   1939  H   LYS A 118      12.348  -0.178   7.998  1.00 97.02           H  
ATOM   1940  CA  LYS A 118      13.147  -1.214   6.316  1.00 97.02           C  
ATOM   1941  HA  LYS A 118      12.595  -1.155   5.378  1.00 97.02           H  
ATOM   1942  C   LYS A 118      13.788  -2.602   6.363  1.00 97.02           C  
ATOM   1943  CB  LYS A 118      14.182  -0.071   6.339  1.00 97.02           C  
ATOM   1944  HB2 LYS A 118      13.652   0.869   6.184  1.00 97.02           H  
ATOM   1945  HB3 LYS A 118      14.653  -0.029   7.321  1.00 97.02           H  
ATOM   1946  O   LYS A 118      13.725  -3.336   5.379  1.00 97.02           O  
ATOM   1947  CG  LYS A 118      15.290  -0.191   5.281  1.00 97.02           C  
ATOM   1948  HG2 LYS A 118      15.944  -1.022   5.544  1.00 97.02           H  
ATOM   1949  HG3 LYS A 118      14.847  -0.385   4.304  1.00 97.02           H  
ATOM   1950  CD  LYS A 118      16.117   1.104   5.213  1.00 97.02           C  
ATOM   1951  HD2 LYS A 118      16.384   1.431   6.218  1.00 97.02           H  
ATOM   1952  HD3 LYS A 118      15.500   1.875   4.751  1.00 97.02           H  
ATOM   1953  CE  LYS A 118      17.404   0.909   4.395  1.00 97.02           C  
ATOM   1954  HE2 LYS A 118      17.182   0.243   3.561  1.00 97.02           H  
ATOM   1955  HE3 LYS A 118      18.157   0.430   5.021  1.00 97.02           H  
ATOM   1956  NZ  LYS A 118      17.912   2.194   3.851  1.00 97.02           N  
ATOM   1957  HZ1 LYS A 118      18.057   2.901   4.558  1.00 97.02           H  
ATOM   1958  HZ2 LYS A 118      17.230   2.567   3.207  1.00 97.02           H  
ATOM   1959  HZ3 LYS A 118      18.757   2.072   3.311  1.00 97.02           H  
ATOM   1960  N   SER A 119      14.319  -3.006   7.520  1.00 94.88           N  
ATOM   1961  H   SER A 119      14.336  -2.346   8.284  1.00 94.88           H  
ATOM   1962  CA  SER A 119      14.951  -4.321   7.703  1.00 94.88           C  
ATOM   1963  HA  SER A 119      15.760  -4.426   6.980  1.00 94.88           H  
ATOM   1964  C   SER A 119      13.975  -5.486   7.484  1.00 94.88           C  
ATOM   1965  CB  SER A 119      15.548  -4.395   9.113  1.00 94.88           C  
ATOM   1966  HB2 SER A 119      16.306  -3.620   9.232  1.00 94.88           H  
ATOM   1967  HB3 SER A 119      14.759  -4.223   9.845  1.00 94.88           H  
ATOM   1968  O   SER A 119      14.275  -6.447   6.773  1.00 94.88           O  
ATOM   1969  OG  SER A 119      16.126  -5.665   9.349  1.00 94.88           O  
ATOM   1970  HG  SER A 119      17.025  -5.658   9.012  1.00 94.88           H  
ATOM   1971  N   LYS A 120      12.773  -5.414   8.065  1.00 95.80           N  
ATOM   1972  H   LYS A 120      12.559  -4.595   8.615  1.00 95.80           H  
ATOM   1973  CA  LYS A 120      11.806  -6.522   8.012  1.00 95.80           C  
ATOM   1974  HA  LYS A 120      12.347  -7.461   8.132  1.00 95.80           H  
ATOM   1975  C   LYS A 120      11.099  -6.632   6.661  1.00 95.80           C  
ATOM   1976  CB  LYS A 120      10.800  -6.343   9.153  1.00 95.80           C  
ATOM   1977  HB2 LYS A 120       9.935  -6.985   8.988  1.00 95.80           H  
ATOM   1978  HB3 LYS A 120      10.478  -5.303   9.111  1.00 95.80           H  
ATOM   1979  O   LYS A 120      10.895  -7.752   6.176  1.00 95.80           O  
ATOM   1980  CG  LYS A 120      11.367  -6.615  10.556  1.00 95.80           C  
ATOM   1981  HG2 LYS A 120      10.624  -6.298  11.287  1.00 95.80           H  
ATOM   1982  HG3 LYS A 120      12.264  -6.014  10.707  1.00 95.80           H  
ATOM   1983  CD  LYS A 120      11.699  -8.095  10.802  1.00 95.80           C  
ATOM   1984  HD2 LYS A 120      12.445  -8.425  10.079  1.00 95.80           H  
ATOM   1985  HD3 LYS A 120      10.794  -8.692  10.691  1.00 95.80           H  
ATOM   1986  CE  LYS A 120      12.268  -8.259  12.216  1.00 95.80           C  
ATOM   1987  HE2 LYS A 120      11.523  -7.927  12.939  1.00 95.80           H  
ATOM   1988  HE3 LYS A 120      13.129  -7.597  12.314  1.00 95.80           H  
ATOM   1989  NZ  LYS A 120      12.678  -9.656  12.507  1.00 95.80           N  
ATOM   1990  HZ1 LYS A 120      13.072  -9.710  13.436  1.00 95.80           H  
ATOM   1991  HZ2 LYS A 120      11.893 -10.290  12.457  1.00 95.80           H  
ATOM   1992  HZ3 LYS A 120      13.396  -9.952  11.861  1.00 95.80           H  
ATOM   1993  N   ILE A 121      10.731  -5.502   6.053  1.00 95.44           N  
ATOM   1994  H   ILE A 121      10.958  -4.622   6.492  1.00 95.44           H  
ATOM   1995  CA  ILE A 121       9.962  -5.471   4.802  1.00 95.44           C  
ATOM   1996  HA  ILE A 121       9.173  -6.216   4.905  1.00 95.44           H  
ATOM   1997  C   ILE A 121      10.799  -5.905   3.590  1.00 95.44           C  
ATOM   1998  CB  ILE A 121       9.273  -4.096   4.621  1.00 95.44           C  
ATOM   1999  HB  ILE A 121       8.969  -3.745   5.606  1.00 95.44           H  
ATOM   2000  O   ILE A 121      10.239  -6.460   2.650  1.00 95.44           O  
ATOM   2001  CG1 ILE A 121       7.983  -4.258   3.790  1.00 95.44           C  
ATOM   2002 HG12 ILE A 121       7.378  -5.052   4.227  1.00 95.44           H  
ATOM   2003 HG13 ILE A 121       8.238  -4.552   2.772  1.00 95.44           H  
ATOM   2004  CG2 ILE A 121      10.222  -3.046   4.016  1.00 95.44           C  
ATOM   2005 HG21 ILE A 121      10.391  -3.239   2.957  1.00 95.44           H  
ATOM   2006 HG22 ILE A 121       9.794  -2.049   4.125  1.00 95.44           H  
ATOM   2007 HG23 ILE A 121      11.179  -3.055   4.536  1.00 95.44           H  
ATOM   2008  CD1 ILE A 121       7.115  -2.998   3.731  1.00 95.44           C  
ATOM   2009 HD11 ILE A 121       6.836  -2.691   4.739  1.00 95.44           H  
ATOM   2010 HD12 ILE A 121       7.652  -2.185   3.242  1.00 95.44           H  
ATOM   2011 HD13 ILE A 121       6.211  -3.214   3.161  1.00 95.44           H  
ATOM   2012  N   ALA A 122      12.132  -5.782   3.642  1.00 92.80           N  
ATOM   2013  H   ALA A 122      12.538  -5.259   4.404  1.00 92.80           H  
ATOM   2014  CA  ALA A 122      13.050  -6.257   2.597  1.00 92.80           C  
ATOM   2015  HA  ALA A 122      12.868  -5.700   1.678  1.00 92.80           H  
ATOM   2016  C   ALA A 122      12.893  -7.756   2.266  1.00 92.80           C  
ATOM   2017  CB  ALA A 122      14.476  -5.969   3.079  1.00 92.80           C  
ATOM   2018  HB1 ALA A 122      14.697  -6.545   3.978  1.00 92.80           H  
ATOM   2019  HB2 ALA A 122      15.188  -6.237   2.298  1.00 92.80           H  
ATOM   2020  HB3 ALA A 122      14.591  -4.909   3.306  1.00 92.80           H  
ATOM   2021  O   ALA A 122      13.092  -8.189   1.131  1.00 92.80           O  
ATOM   2022  N   SER A 123      12.492  -8.565   3.253  1.00 90.36           N  
ATOM   2023  H   SER A 123      12.352  -8.146   4.161  1.00 90.36           H  
ATOM   2024  CA  SER A 123      12.251 -10.005   3.076  1.00 90.36           C  
ATOM   2025  HA  SER A 123      12.986 -10.387   2.367  1.00 90.36           H  
ATOM   2026  C   SER A 123      10.870 -10.344   2.497  1.00 90.36           C  
ATOM   2027  CB  SER A 123      12.476 -10.741   4.401  1.00 90.36           C  
ATOM   2028  HB2 SER A 123      12.529 -11.811   4.201  1.00 90.36           H  
ATOM   2029  HB3 SER A 123      13.427 -10.428   4.831  1.00 90.36           H  
ATOM   2030  O   SER A 123      10.551 -11.517   2.290  1.00 90.36           O  
ATOM   2031  OG  SER A 123      11.426 -10.504   5.335  1.00 90.36           O  
ATOM   2032  HG  SER A 123      11.401  -9.569   5.551  1.00 90.36           H  
ATOM   2033  N   HIS A 124      10.009  -9.347   2.280  1.00 91.96           N  
ATOM   2034  H   HIS A 124      10.321  -8.393   2.396  1.00 91.96           H  
ATOM   2035  CA  HIS A 124       8.644  -9.571   1.830  1.00 91.96           C  
ATOM   2036  HA  HIS A 124       8.241 -10.392   2.423  1.00 91.96           H  
ATOM   2037  C   HIS A 124       8.621  -9.944   0.330  1.00 91.96           C  
ATOM   2038  CB  HIS A 124       7.796  -8.344   2.170  1.00 91.96           C  
ATOM   2039  HB2 HIS A 124       8.187  -7.482   1.629  1.00 91.96           H  
ATOM   2040  HB3 HIS A 124       7.899  -8.130   3.234  1.00 91.96           H  
ATOM   2041  O   HIS A 124       9.157  -9.193  -0.488  1.00 91.96           O  
ATOM   2042  CG  HIS A 124       6.337  -8.520   1.856  1.00 91.96           C  
ATOM   2043  CD2 HIS A 124       5.327  -8.655   2.766  1.00 91.96           C  
ATOM   2044  HD2 HIS A 124       5.431  -8.621   3.840  1.00 91.96           H  
ATOM   2045  ND1 HIS A 124       5.775  -8.615   0.605  1.00 91.96           N  
ATOM   2046  HD1 HIS A 124       6.231  -8.350  -0.256  1.00 91.96           H  
ATOM   2047  CE1 HIS A 124       4.462  -8.848   0.761  1.00 91.96           C  
ATOM   2048  HE1 HIS A 124       3.741  -8.939  -0.038  1.00 91.96           H  
ATOM   2049  NE2 HIS A 124       4.145  -8.888   2.060  1.00 91.96           N  
ATOM   2050  N   PRO A 125       7.957 -11.049  -0.078  1.00 87.93           N  
ATOM   2051  CA  PRO A 125       8.027 -11.555  -1.454  1.00 87.93           C  
ATOM   2052  HA  PRO A 125       9.049 -11.887  -1.639  1.00 87.93           H  
ATOM   2053  C   PRO A 125       7.648 -10.539  -2.539  1.00 87.93           C  
ATOM   2054  CB  PRO A 125       7.097 -12.771  -1.488  1.00 87.93           C  
ATOM   2055  HB2 PRO A 125       7.434 -13.516  -2.209  1.00 87.93           H  
ATOM   2056  HB3 PRO A 125       6.076 -12.463  -1.709  1.00 87.93           H  
ATOM   2057  O   PRO A 125       8.327 -10.468  -3.557  1.00 87.93           O  
ATOM   2058  CG  PRO A 125       7.169 -13.298  -0.059  1.00 87.93           C  
ATOM   2059  HG2 PRO A 125       6.284 -13.875   0.208  1.00 87.93           H  
ATOM   2060  HG3 PRO A 125       8.070 -13.899   0.063  1.00 87.93           H  
ATOM   2061  CD  PRO A 125       7.287 -12.025   0.775  1.00 87.93           C  
ATOM   2062  HD2 PRO A 125       7.864 -12.249   1.672  1.00 87.93           H  
ATOM   2063  HD3 PRO A 125       6.295 -11.659   1.041  1.00 87.93           H  
ATOM   2064  N   LEU A 126       6.610  -9.720  -2.313  1.00 89.21           N  
ATOM   2065  H   LEU A 126       6.047  -9.883  -1.490  1.00 89.21           H  
ATOM   2066  CA  LEU A 126       6.223  -8.662  -3.260  1.00 89.21           C  
ATOM   2067  HA  LEU A 126       6.117  -9.106  -4.250  1.00 89.21           H  
ATOM   2068  C   LEU A 126       7.291  -7.571  -3.421  1.00 89.21           C  
ATOM   2069  CB  LEU A 126       4.884  -8.007  -2.861  1.00 89.21           C  
ATOM   2070  HB2 LEU A 126       4.938  -7.681  -1.823  1.00 89.21           H  
ATOM   2071  HB3 LEU A 126       4.760  -7.107  -3.463  1.00 89.21           H  
ATOM   2072  O   LEU A 126       7.456  -7.066  -4.521  1.00 89.21           O  
ATOM   2073  CG  LEU A 126       3.633  -8.876  -3.073  1.00 89.21           C  
ATOM   2074  HG  LEU A 126       3.745  -9.811  -2.523  1.00 89.21           H  
ATOM   2075  CD1 LEU A 126       2.396  -8.146  -2.541  1.00 89.21           C  
ATOM   2076 HD11 LEU A 126       1.521  -8.790  -2.630  1.00 89.21           H  
ATOM   2077 HD12 LEU A 126       2.531  -7.862  -1.498  1.00 89.21           H  
ATOM   2078 HD13 LEU A 126       2.230  -7.239  -3.122  1.00 89.21           H  
ATOM   2079  CD2 LEU A 126       3.386  -9.181  -4.551  1.00 89.21           C  
ATOM   2080 HD21 LEU A 126       3.347  -8.256  -5.128  1.00 89.21           H  
ATOM   2081 HD22 LEU A 126       4.183  -9.808  -4.951  1.00 89.21           H  
ATOM   2082 HD23 LEU A 126       2.445  -9.716  -4.675  1.00 89.21           H  
ATOM   2083  N   ILE A 127       8.033  -7.228  -2.364  1.00 91.56           N  
ATOM   2084  H   ILE A 127       7.989  -7.781  -1.520  1.00 91.56           H  
ATOM   2085  CA  ILE A 127       9.097  -6.214  -2.448  1.00 91.56           C  
ATOM   2086  HA  ILE A 127       8.711  -5.319  -2.937  1.00 91.56           H  
ATOM   2087  C   ILE A 127      10.242  -6.741  -3.305  1.00 91.56           C  
ATOM   2088  CB  ILE A 127       9.609  -5.840  -1.043  1.00 91.56           C  
ATOM   2089  HB  ILE A 127      10.046  -6.726  -0.582  1.00 91.56           H  
ATOM   2090  O   ILE A 127      10.714  -6.062  -4.211  1.00 91.56           O  
ATOM   2091  CG1 ILE A 127       8.481  -5.360  -0.118  1.00 91.56           C  
ATOM   2092 HG12 ILE A 127       8.933  -5.033   0.818  1.00 91.56           H  
ATOM   2093 HG13 ILE A 127       7.810  -6.195   0.087  1.00 91.56           H  
ATOM   2094  CG2 ILE A 127      10.716  -4.779  -1.106  1.00 91.56           C  
ATOM   2095 HG21 ILE A 127      11.009  -4.491  -0.097  1.00 91.56           H  
ATOM   2096 HG22 ILE A 127      10.378  -3.892  -1.641  1.00 91.56           H  
ATOM   2097 HG23 ILE A 127      11.600  -5.167  -1.613  1.00 91.56           H  
ATOM   2098  CD1 ILE A 127       7.597  -4.245  -0.651  1.00 91.56           C  
ATOM   2099 HD11 ILE A 127       8.182  -3.474  -1.152  1.00 91.56           H  
ATOM   2100 HD12 ILE A 127       6.867  -4.682  -1.333  1.00 91.56           H  
ATOM   2101 HD13 ILE A 127       7.049  -3.824   0.192  1.00 91.56           H  
ATOM   2102  N   GLN A 128      10.625  -7.997  -3.070  1.00 88.45           N  
ATOM   2103  H   GLN A 128      10.200  -8.492  -2.299  1.00 88.45           H  
ATOM   2104  CA  GLN A 128      11.643  -8.671  -3.868  1.00 88.45           C  
ATOM   2105  HA  GLN A 128      12.553  -8.072  -3.864  1.00 88.45           H  
ATOM   2106  C   GLN A 128      11.218  -8.852  -5.331  1.00 88.45           C  
ATOM   2107  CB  GLN A 128      11.943 -10.043  -3.264  1.00 88.45           C  
ATOM   2108  HB2 GLN A 128      12.698 -10.517  -3.891  1.00 88.45           H  
ATOM   2109  HB3 GLN A 128      11.039 -10.652  -3.279  1.00 88.45           H  
ATOM   2110  O   GLN A 128      12.065  -8.776  -6.212  1.00 88.45           O  
ATOM   2111  CG  GLN A 128      12.504  -9.998  -1.841  1.00 88.45           C  
ATOM   2112  HG2 GLN A 128      13.378  -9.347  -1.824  1.00 88.45           H  
ATOM   2113  HG3 GLN A 128      11.764  -9.595  -1.149  1.00 88.45           H  
ATOM   2114  CD  GLN A 128      12.909 -11.388  -1.366  1.00 88.45           C  
ATOM   2115  NE2 GLN A 128      13.778 -11.466  -0.385  1.00 88.45           N  
ATOM   2116 HE21 GLN A 128      14.147 -10.613   0.011  1.00 88.45           H  
ATOM   2117 HE22 GLN A 128      14.098 -12.381  -0.100  1.00 88.45           H  
ATOM   2118  OE1 GLN A 128      12.474 -12.417  -1.883  1.00 88.45           O  
ATOM   2119  N   ALA A 129       9.929  -9.099  -5.589  1.00 87.37           N  
ATOM   2120  H   ALA A 129       9.290  -9.208  -4.815  1.00 87.37           H  
ATOM   2121  CA  ALA A 129       9.389  -9.238  -6.941  1.00 87.37           C  
ATOM   2122  HA  ALA A 129      10.019  -9.924  -7.508  1.00 87.37           H  
ATOM   2123  C   ALA A 129       9.372  -7.912  -7.712  1.00 87.37           C  
ATOM   2124  CB  ALA A 129       7.979  -9.831  -6.851  1.00 87.37           C  
ATOM   2125  HB1 ALA A 129       7.590  -9.982  -7.858  1.00 87.37           H  
ATOM   2126  HB2 ALA A 129       7.318  -9.146  -6.319  1.00 87.37           H  
ATOM   2127  HB3 ALA A 129       8.010 -10.790  -6.335  1.00 87.37           H  
ATOM   2128  O   ALA A 129       9.512  -7.924  -8.924  1.00 87.37           O  
ATOM   2129  N   TYR A 130       9.216  -6.779  -7.024  1.00 90.79           N  
ATOM   2130  H   TYR A 130       9.045  -6.823  -6.030  1.00 90.79           H  
ATOM   2131  CA  TYR A 130       9.303  -5.457  -7.650  1.00 90.79           C  
ATOM   2132  HA  TYR A 130       8.868  -5.496  -8.649  1.00 90.79           H  
ATOM   2133  C   TYR A 130      10.757  -5.002  -7.835  1.00 90.79           C  
ATOM   2134  CB  TYR A 130       8.495  -4.442  -6.823  1.00 90.79           C  
ATOM   2135  HB2 TYR A 130       8.629  -4.641  -5.759  1.00 90.79           H  
ATOM   2136  HB3 TYR A 130       8.906  -3.450  -7.012  1.00 90.79           H  
ATOM   2137  O   TYR A 130      11.010  -4.102  -8.625  1.00 90.79           O  
ATOM   2138  CG  TYR A 130       7.009  -4.400  -7.145  1.00 90.79           C  
ATOM   2139  CD1 TYR A 130       6.415  -3.184  -7.542  1.00 90.79           C  
ATOM   2140  HD1 TYR A 130       7.019  -2.292  -7.626  1.00 90.79           H  
ATOM   2141  CD2 TYR A 130       6.217  -5.564  -7.066  1.00 90.79           C  
ATOM   2142  HD2 TYR A 130       6.666  -6.508  -6.794  1.00 90.79           H  
ATOM   2143  CE1 TYR A 130       5.042  -3.131  -7.849  1.00 90.79           C  
ATOM   2144  HE1 TYR A 130       4.592  -2.203  -8.170  1.00 90.79           H  
ATOM   2145  CE2 TYR A 130       4.848  -5.522  -7.383  1.00 90.79           C  
ATOM   2146  HE2 TYR A 130       4.260  -6.427  -7.352  1.00 90.79           H  
ATOM   2147  OH  TYR A 130       2.937  -4.268  -8.073  1.00 90.79           O  
ATOM   2148  HH  TYR A 130       2.602  -5.156  -8.220  1.00 90.79           H  
ATOM   2149  CZ  TYR A 130       4.260  -4.301  -7.773  1.00 90.79           C  
ATOM   2150  N   GLY A 131      11.712  -5.590  -7.103  1.00 89.78           N  
ATOM   2151  H   GLY A 131      11.456  -6.349  -6.488  1.00 89.78           H  
ATOM   2152  CA  GLY A 131      13.090  -5.093  -7.065  1.00 89.78           C  
ATOM   2153  HA2 GLY A 131      13.681  -5.721  -6.398  1.00 89.78           H  
ATOM   2154  HA3 GLY A 131      13.522  -5.132  -8.065  1.00 89.78           H  
ATOM   2155  C   GLY A 131      13.165  -3.650  -6.562  1.00 89.78           C  
ATOM   2156  O   GLY A 131      13.984  -2.876  -7.047  1.00 89.78           O  
ATOM   2157  N   LEU A 132      12.261  -3.285  -5.648  1.00 91.92           N  
ATOM   2158  H   LEU A 132      11.645  -3.999  -5.287  1.00 91.92           H  
ATOM   2159  CA  LEU A 132      12.115  -1.928  -5.130  1.00 91.92           C  
ATOM   2160  HA  LEU A 132      12.093  -1.246  -5.980  1.00 91.92           H  
ATOM   2161  C   LEU A 132      13.309  -1.595  -4.213  1.00 91.92           C  
ATOM   2162  CB  LEU A 132      10.761  -1.849  -4.398  1.00 91.92           C  
ATOM   2163  HB2 LEU A 132       9.976  -2.173  -5.081  1.00 91.92           H  
ATOM   2164  HB3 LEU A 132      10.794  -2.556  -3.569  1.00 91.92           H  
ATOM   2165  O   LEU A 132      13.522  -2.333  -3.241  1.00 91.92           O  
ATOM   2166  CG  LEU A 132      10.376  -0.465  -3.842  1.00 91.92           C  
ATOM   2167  HG  LEU A 132      11.189  -0.071  -3.232  1.00 91.92           H  
ATOM   2168  CD1 LEU A 132      10.011   0.549  -4.924  1.00 91.92           C  
ATOM   2169 HD11 LEU A 132      10.902   0.818  -5.492  1.00 91.92           H  
ATOM   2170 HD12 LEU A 132       9.272   0.128  -5.606  1.00 91.92           H  
ATOM   2171 HD13 LEU A 132       9.621   1.459  -4.469  1.00 91.92           H  
ATOM   2172  CD2 LEU A 132       9.144  -0.607  -2.950  1.00 91.92           C  
ATOM   2173 HD21 LEU A 132       9.341  -1.361  -2.189  1.00 91.92           H  
ATOM   2174 HD22 LEU A 132       8.952   0.348  -2.461  1.00 91.92           H  
ATOM   2175 HD23 LEU A 132       8.279  -0.900  -3.545  1.00 91.92           H  
ATOM   2176  N   PRO A 133      14.074  -0.514  -4.467  1.00 90.90           N  
ATOM   2177  CA  PRO A 133      15.083  -0.047  -3.520  1.00 90.90           C  
ATOM   2178  HA  PRO A 133      15.807  -0.837  -3.321  1.00 90.90           H  
ATOM   2179  C   PRO A 133      14.412   0.364  -2.205  1.00 90.90           C  
ATOM   2180  CB  PRO A 133      15.786   1.128  -4.204  1.00 90.90           C  
ATOM   2181  HB2 PRO A 133      16.637   0.763  -4.779  1.00 90.90           H  
ATOM   2182  HB3 PRO A 133      16.106   1.885  -3.488  1.00 90.90           H  
ATOM   2183  O   PRO A 133      13.264   0.795  -2.204  1.00 90.90           O  
ATOM   2184  CG  PRO A 133      14.722   1.671  -5.152  1.00 90.90           C  
ATOM   2185  HG2 PRO A 133      14.044   2.321  -4.599  1.00 90.90           H  
ATOM   2186  HG3 PRO A 133      15.165   2.200  -5.996  1.00 90.90           H  
ATOM   2187  CD  PRO A 133      13.981   0.413  -5.592  1.00 90.90           C  
ATOM   2188  HD2 PRO A 133      12.951   0.673  -5.839  1.00 90.90           H  
ATOM   2189  HD3 PRO A 133      14.473  -0.022  -6.462  1.00 90.90           H  
ATOM   2190  N   LEU A 134      15.106   0.227  -1.076  1.00 93.95           N  
ATOM   2191  H   LEU A 134      16.078  -0.038  -1.153  1.00 93.95           H  
ATOM   2192  CA  LEU A 134      14.584   0.583   0.252  1.00 93.95           C  
ATOM   2193  HA  LEU A 134      13.630   1.100   0.142  1.00 93.95           H  
ATOM   2194  C   LEU A 134      15.505   1.594   0.931  1.00 93.95           C  
ATOM   2195  CB  LEU A 134      14.357  -0.675   1.115  1.00 93.95           C  
ATOM   2196  HB2 LEU A 134      14.054  -0.347   2.109  1.00 93.95           H  
ATOM   2197  HB3 LEU A 134      15.307  -1.201   1.209  1.00 93.95           H  
ATOM   2198  O   LEU A 134      15.912   1.405   2.074  1.00 93.95           O  
ATOM   2199  CG  LEU A 134      13.292  -1.660   0.615  1.00 93.95           C  
ATOM   2200  HG  LEU A 134      13.566  -2.042  -0.369  1.00 93.95           H  
ATOM   2201  CD1 LEU A 134      13.235  -2.831   1.599  1.00 93.95           C  
ATOM   2202 HD11 LEU A 134      13.025  -2.471   2.606  1.00 93.95           H  
ATOM   2203 HD12 LEU A 134      12.455  -3.528   1.291  1.00 93.95           H  
ATOM   2204 HD13 LEU A 134      14.196  -3.343   1.588  1.00 93.95           H  
ATOM   2205  CD2 LEU A 134      11.894  -1.048   0.550  1.00 93.95           C  
ATOM   2206 HD21 LEU A 134      11.185  -1.816   0.243  1.00 93.95           H  
ATOM   2207 HD22 LEU A 134      11.874  -0.256  -0.200  1.00 93.95           H  
ATOM   2208 HD23 LEU A 134      11.611  -0.637   1.519  1.00 93.95           H  
ATOM   2209  N   ASP A 135      15.900   2.643   0.222  1.00 92.51           N  
ATOM   2210  H   ASP A 135      15.550   2.750  -0.720  1.00 92.51           H  
ATOM   2211  CA  ASP A 135      16.971   3.539   0.662  1.00 92.51           C  
ATOM   2212  HA  ASP A 135      17.771   2.939   1.097  1.00 92.51           H  
ATOM   2213  C   ASP A 135      16.507   4.528   1.734  1.00 92.51           C  
ATOM   2214  CB  ASP A 135      17.570   4.243  -0.560  1.00 92.51           C  
ATOM   2215  HB2 ASP A 135      18.374   4.902  -0.233  1.00 92.51           H  
ATOM   2216  HB3 ASP A 135      16.800   4.847  -1.040  1.00 92.51           H  
ATOM   2217  O   ASP A 135      17.221   4.755   2.712  1.00 92.51           O  
ATOM   2218  CG  ASP A 135      18.135   3.225  -1.555  1.00 92.51           C  
ATOM   2219  OD1 ASP A 135      18.664   2.190  -1.085  1.00 92.51           O  
ATOM   2220  OD2 ASP A 135      17.961   3.456  -2.768  1.00 92.51           O  
ATOM   2221  N   ASP A 136      15.277   5.021   1.615  1.00 95.20           N  
ATOM   2222  H   ASP A 136      14.710   4.658   0.862  1.00 95.20           H  
ATOM   2223  CA  ASP A 136      14.730   6.136   2.387  1.00 95.20           C  
ATOM   2224  HA  ASP A 136      15.317   6.248   3.299  1.00 95.20           H  
ATOM   2225  C   ASP A 136      13.263   5.921   2.819  1.00 95.20           C  
ATOM   2226  CB  ASP A 136      14.912   7.429   1.563  1.00 95.20           C  
ATOM   2227  HB2 ASP A 136      15.953   7.506   1.251  1.00 95.20           H  
ATOM   2228  HB3 ASP A 136      14.709   8.280   2.213  1.00 95.20           H  
ATOM   2229  O   ASP A 136      12.630   4.901   2.538  1.00 95.20           O  
ATOM   2230  CG  ASP A 136      14.012   7.549   0.323  1.00 95.20           C  
ATOM   2231  OD1 ASP A 136      13.134   6.675   0.115  1.00 95.20           O  
ATOM   2232  OD2 ASP A 136      14.102   8.590  -0.354  1.00 95.20           O  
ATOM   2233  N   ALA A 137      12.682   6.904   3.512  1.00 97.01           N  
ATOM   2234  H   ALA A 137      13.225   7.723   3.745  1.00 97.01           H  
ATOM   2235  CA  ALA A 137      11.287   6.830   3.941  1.00 97.01           C  
ATOM   2236  HA  ALA A 137      11.157   5.923   4.532  1.00 97.01           H  
ATOM   2237  C   ALA A 137      10.297   6.743   2.762  1.00 97.01           C  
ATOM   2238  CB  ALA A 137      10.984   8.032   4.843  1.00 97.01           C  
ATOM   2239  HB1 ALA A 137       9.964   7.958   5.220  1.00 97.01           H  
ATOM   2240  HB2 ALA A 137      11.666   8.041   5.693  1.00 97.01           H  
ATOM   2241  HB3 ALA A 137      11.094   8.961   4.284  1.00 97.01           H  
ATOM   2242  O   ALA A 137       9.285   6.056   2.876  1.00 97.01           O  
ATOM   2243  N   LYS A 138      10.557   7.402   1.623  1.00 96.62           N  
ATOM   2244  H   LYS A 138      11.480   7.791   1.498  1.00 96.62           H  
ATOM   2245  CA  LYS A 138       9.634   7.422   0.469  1.00 96.62           C  
ATOM   2246  HA  LYS A 138       8.625   7.648   0.814  1.00 96.62           H  
ATOM   2247  C   LYS A 138       9.557   6.054  -0.212  1.00 96.62           C  
ATOM   2248  CB  LYS A 138      10.066   8.499  -0.540  1.00 96.62           C  
ATOM   2249  HB2 LYS A 138       9.459   8.404  -1.441  1.00 96.62           H  
ATOM   2250  HB3 LYS A 138      11.108   8.336  -0.813  1.00 96.62           H  
ATOM   2251  O   LYS A 138       8.464   5.575  -0.514  1.00 96.62           O  
ATOM   2252  CG  LYS A 138       9.902   9.926   0.003  1.00 96.62           C  
ATOM   2253  HG2 LYS A 138       8.854  10.111   0.237  1.00 96.62           H  
ATOM   2254  HG3 LYS A 138      10.490  10.028   0.915  1.00 96.62           H  
ATOM   2255  CD  LYS A 138      10.390  10.963  -1.019  1.00 96.62           C  
ATOM   2256  HD2 LYS A 138      11.389  10.684  -1.355  1.00 96.62           H  
ATOM   2257  HD3 LYS A 138       9.719  10.983  -1.878  1.00 96.62           H  
ATOM   2258  CE  LYS A 138      10.448  12.347  -0.363  1.00 96.62           C  
ATOM   2259  HE2 LYS A 138      11.025  12.264   0.558  1.00 96.62           H  
ATOM   2260  HE3 LYS A 138       9.435  12.665  -0.114  1.00 96.62           H  
ATOM   2261  NZ  LYS A 138      11.078  13.352  -1.249  1.00 96.62           N  
ATOM   2262  HZ1 LYS A 138      11.943  13.023  -1.654  1.00 96.62           H  
ATOM   2263  HZ2 LYS A 138      10.436  13.567  -1.999  1.00 96.62           H  
ATOM   2264  HZ3 LYS A 138      11.225  14.240  -0.792  1.00 96.62           H  
ATOM   2265  N   SER A 139      10.697   5.398  -0.384  1.00 96.60           N  
ATOM   2266  H   SER A 139      11.552   5.877  -0.140  1.00 96.60           H  
ATOM   2267  CA  SER A 139      10.797   4.040  -0.920  1.00 96.60           C  
ATOM   2268  HA  SER A 139      10.222   3.983  -1.845  1.00 96.60           H  
ATOM   2269  C   SER A 139      10.210   2.993   0.031  1.00 96.60           C  
ATOM   2270  CB  SER A 139      12.252   3.734  -1.260  1.00 96.60           C  
ATOM   2271  HB2 SER A 139      12.304   2.680  -1.535  1.00 96.60           H  
ATOM   2272  HB3 SER A 139      12.572   4.339  -2.109  1.00 96.60           H  
ATOM   2273  O   SER A 139       9.451   2.121  -0.396  1.00 96.60           O  
ATOM   2274  OG  SER A 139      13.106   3.991  -0.169  1.00 96.60           O  
ATOM   2275  HG  SER A 139      13.155   4.945  -0.067  1.00 96.60           H  
ATOM   2276  N   VAL A 140      10.426   3.138   1.344  1.00 97.86           N  
ATOM   2277  H   VAL A 140      11.123   3.807   1.636  1.00 97.86           H  
ATOM   2278  CA  VAL A 140       9.763   2.298   2.356  1.00 97.86           C  
ATOM   2279  HA  VAL A 140       9.936   1.255   2.093  1.00 97.86           H  
ATOM   2280  C   VAL A 140       8.240   2.498   2.358  1.00 97.86           C  
ATOM   2281  CB  VAL A 140      10.378   2.536   3.748  1.00 97.86           C  
ATOM   2282  HB  VAL A 140      10.391   3.604   3.964  1.00 97.86           H  
ATOM   2283  O   VAL A 140       7.499   1.523   2.481  1.00 97.86           O  
ATOM   2284  CG1 VAL A 140       9.591   1.823   4.852  1.00 97.86           C  
ATOM   2285 HG11 VAL A 140       8.620   2.299   4.987  1.00 97.86           H  
ATOM   2286 HG12 VAL A 140       9.448   0.776   4.584  1.00 97.86           H  
ATOM   2287 HG13 VAL A 140      10.132   1.889   5.796  1.00 97.86           H  
ATOM   2288  CG2 VAL A 140      11.812   1.990   3.799  1.00 97.86           C  
ATOM   2289 HG21 VAL A 140      12.271   2.249   4.753  1.00 97.86           H  
ATOM   2290 HG22 VAL A 140      11.811   0.907   3.677  1.00 97.86           H  
ATOM   2291 HG23 VAL A 140      12.417   2.426   3.004  1.00 97.86           H  
ATOM   2292  N   ARG A 141       7.735   3.723   2.155  1.00 97.79           N  
ATOM   2293  H   ARG A 141       8.378   4.500   2.107  1.00 97.79           H  
ATOM   2294  CA  ARG A 141       6.289   3.972   1.999  1.00 97.79           C  
ATOM   2295  HA  ARG A 141       5.761   3.556   2.857  1.00 97.79           H  
ATOM   2296  C   ARG A 141       5.718   3.251   0.781  1.00 97.79           C  
ATOM   2297  CB  ARG A 141       5.996   5.475   1.928  1.00 97.79           C  
ATOM   2298  HB2 ARG A 141       6.651   5.942   1.192  1.00 97.79           H  
ATOM   2299  HB3 ARG A 141       4.964   5.621   1.610  1.00 97.79           H  
ATOM   2300  O   ARG A 141       4.682   2.607   0.907  1.00 97.79           O  
ATOM   2301  CG  ARG A 141       6.164   6.163   3.285  1.00 97.79           C  
ATOM   2302  HG2 ARG A 141       7.105   5.877   3.755  1.00 97.79           H  
ATOM   2303  HG3 ARG A 141       5.367   5.832   3.951  1.00 97.79           H  
ATOM   2304  CD  ARG A 141       6.110   7.682   3.112  1.00 97.79           C  
ATOM   2305  HD2 ARG A 141       5.114   7.962   2.770  1.00 97.79           H  
ATOM   2306  HD3 ARG A 141       6.842   7.980   2.360  1.00 97.79           H  
ATOM   2307  NE  ARG A 141       6.425   8.356   4.378  1.00 97.79           N  
ATOM   2308  HE  ARG A 141       6.798   7.778   5.118  1.00 97.79           H  
ATOM   2309  NH1 ARG A 141       5.716  10.469   3.837  1.00 97.79           N  
ATOM   2310 HH11 ARG A 141       5.443  10.128   2.926  1.00 97.79           H  
ATOM   2311 HH12 ARG A 141       5.526  11.419   4.122  1.00 97.79           H  
ATOM   2312  NH2 ARG A 141       6.567  10.043   5.869  1.00 97.79           N  
ATOM   2313 HH21 ARG A 141       6.915   9.369   6.536  1.00 97.79           H  
ATOM   2314 HH22 ARG A 141       6.400  10.996   6.159  1.00 97.79           H  
ATOM   2315  CZ  ARG A 141       6.234   9.622   4.684  1.00 97.79           C  
ATOM   2316  N   LEU A 142       6.399   3.285  -0.368  1.00 97.64           N  
ATOM   2317  H   LEU A 142       7.240   3.843  -0.411  1.00 97.64           H  
ATOM   2318  CA  LEU A 142       5.991   2.516  -1.554  1.00 97.64           C  
ATOM   2319  HA  LEU A 142       4.980   2.806  -1.840  1.00 97.64           H  
ATOM   2320  C   LEU A 142       5.938   1.013  -1.252  1.00 97.64           C  
ATOM   2321  CB  LEU A 142       6.955   2.808  -2.718  1.00 97.64           C  
ATOM   2322  HB2 LEU A 142       7.977   2.812  -2.340  1.00 97.64           H  
ATOM   2323  HB3 LEU A 142       6.887   2.003  -3.449  1.00 97.64           H  
ATOM   2324  O   LEU A 142       4.960   0.348  -1.597  1.00 97.64           O  
ATOM   2325  CG  LEU A 142       6.681   4.139  -3.437  1.00 97.64           C  
ATOM   2326  HG  LEU A 142       6.531   4.934  -2.707  1.00 97.64           H  
ATOM   2327  CD1 LEU A 142       7.885   4.491  -4.307  1.00 97.64           C  
ATOM   2328 HD11 LEU A 142       8.721   4.769  -3.665  1.00 97.64           H  
ATOM   2329 HD12 LEU A 142       8.174   3.635  -4.917  1.00 97.64           H  
ATOM   2330 HD13 LEU A 142       7.654   5.330  -4.964  1.00 97.64           H  
ATOM   2331  CD2 LEU A 142       5.442   4.036  -4.329  1.00 97.64           C  
ATOM   2332 HD21 LEU A 142       4.553   3.837  -3.731  1.00 97.64           H  
ATOM   2333 HD22 LEU A 142       5.573   3.227  -5.048  1.00 97.64           H  
ATOM   2334 HD23 LEU A 142       5.296   4.973  -4.867  1.00 97.64           H  
ATOM   2335  N   ALA A 143       6.935   0.500  -0.526  1.00 97.05           N  
ATOM   2336  H   ALA A 143       7.724   1.094  -0.316  1.00 97.05           H  
ATOM   2337  CA  ALA A 143       6.996  -0.893  -0.101  1.00 97.05           C  
ATOM   2338  HA  ALA A 143       6.969  -1.517  -0.994  1.00 97.05           H  
ATOM   2339  C   ALA A 143       5.798  -1.283   0.786  1.00 97.05           C  
ATOM   2340  CB  ALA A 143       8.339  -1.109   0.614  1.00 97.05           C  
ATOM   2341  HB1 ALA A 143       8.504  -2.165   0.829  1.00 97.05           H  
ATOM   2342  HB2 ALA A 143       9.150  -0.739  -0.013  1.00 97.05           H  
ATOM   2343  HB3 ALA A 143       8.366  -0.568   1.559  1.00 97.05           H  
ATOM   2344  O   ALA A 143       5.131  -2.289   0.530  1.00 97.05           O  
ATOM   2345  N   ILE A 144       5.473  -0.458   1.789  1.00 97.74           N  
ATOM   2346  H   ILE A 144       6.063   0.346   1.945  1.00 97.74           H  
ATOM   2347  CA  ILE A 144       4.315  -0.663   2.676  1.00 97.74           C  
ATOM   2348  HA  ILE A 144       4.413  -1.633   3.164  1.00 97.74           H  
ATOM   2349  C   ILE A 144       3.004  -0.692   1.884  1.00 97.74           C  
ATOM   2350  CB  ILE A 144       4.264   0.430   3.771  1.00 97.74           C  
ATOM   2351  HB  ILE A 144       4.311   1.404   3.283  1.00 97.74           H  
ATOM   2352  O   ILE A 144       2.069  -1.379   2.284  1.00 97.74           O  
ATOM   2353  CG1 ILE A 144       5.448   0.307   4.755  1.00 97.74           C  
ATOM   2354 HG12 ILE A 144       6.360   0.031   4.227  1.00 97.74           H  
ATOM   2355 HG13 ILE A 144       5.241  -0.476   5.485  1.00 97.74           H  
ATOM   2356  CG2 ILE A 144       2.948   0.357   4.576  1.00 97.74           C  
ATOM   2357 HG21 ILE A 144       2.102   0.643   3.950  1.00 97.74           H  
ATOM   2358 HG22 ILE A 144       2.796  -0.649   4.965  1.00 97.74           H  
ATOM   2359 HG23 ILE A 144       2.962   1.060   5.409  1.00 97.74           H  
ATOM   2360  CD1 ILE A 144       5.712   1.630   5.488  1.00 97.74           C  
ATOM   2361 HD11 ILE A 144       4.813   1.995   5.986  1.00 97.74           H  
ATOM   2362 HD12 ILE A 144       6.050   2.385   4.778  1.00 97.74           H  
ATOM   2363 HD13 ILE A 144       6.484   1.491   6.245  1.00 97.74           H  
ATOM   2364  N   MET A 145       2.909   0.012   0.759  1.00 96.34           N  
ATOM   2365  H   MET A 145       3.700   0.576   0.486  1.00 96.34           H  
ATOM   2366  CA  MET A 145       1.683   0.113  -0.037  1.00 96.34           C  
ATOM   2367  HA  MET A 145       0.828   0.151   0.638  1.00 96.34           H  
ATOM   2368  C   MET A 145       1.445  -1.087  -0.971  1.00 96.34           C  
ATOM   2369  CB  MET A 145       1.723   1.439  -0.805  1.00 96.34           C  
ATOM   2370  HB2 MET A 145       2.655   1.508  -1.366  1.00 96.34           H  
ATOM   2371  HB3 MET A 145       0.904   1.473  -1.523  1.00 96.34           H  
ATOM   2372  O   MET A 145       0.298  -1.344  -1.350  1.00 96.34           O  
ATOM   2373  CG  MET A 145       1.630   2.638   0.151  1.00 96.34           C  
ATOM   2374  HG2 MET A 145       1.877   3.540  -0.409  1.00 96.34           H  
ATOM   2375  HG3 MET A 145       2.360   2.530   0.953  1.00 96.34           H  
ATOM   2376  SD  MET A 145       0.030   2.887   0.944  1.00 96.34           S  
ATOM   2377  CE  MET A 145      -0.915   3.211  -0.568  1.00 96.34           C  
ATOM   2378  HE1 MET A 145      -1.226   2.270  -1.020  1.00 96.34           H  
ATOM   2379  HE2 MET A 145      -1.791   3.828  -0.366  1.00 96.34           H  
ATOM   2380  HE3 MET A 145      -0.296   3.761  -1.277  1.00 96.34           H  
ATOM   2381  N   LEU A 146       2.479  -1.874  -1.307  1.00 94.36           N  
ATOM   2382  H   LEU A 146       3.395  -1.634  -0.957  1.00 94.36           H  
ATOM   2383  CA  LEU A 146       2.362  -2.979  -2.271  1.00 94.36           C  
ATOM   2384  HA  LEU A 146       1.965  -2.559  -3.195  1.00 94.36           H  
ATOM   2385  C   LEU A 146       1.384  -4.077  -1.816  1.00 94.36           C  
ATOM   2386  CB  LEU A 146       3.731  -3.615  -2.590  1.00 94.36           C  
ATOM   2387  HB2 LEU A 146       4.156  -4.013  -1.668  1.00 94.36           H  
ATOM   2388  HB3 LEU A 146       3.549  -4.456  -3.259  1.00 94.36           H  
ATOM   2389  O   LEU A 146       1.505  -4.658  -0.735  1.00 94.36           O  
ATOM   2390  CG  LEU A 146       4.790  -2.717  -3.256  1.00 94.36           C  
ATOM   2391  HG  LEU A 146       5.203  -2.041  -2.507  1.00 94.36           H  
ATOM   2392  CD1 LEU A 146       5.921  -3.569  -3.828  1.00 94.36           C  
ATOM   2393 HD11 LEU A 146       5.645  -3.944  -4.813  1.00 94.36           H  
ATOM   2394 HD12 LEU A 146       6.119  -4.444  -3.208  1.00 94.36           H  
ATOM   2395 HD13 LEU A 146       6.826  -2.968  -3.924  1.00 94.36           H  
ATOM   2396  CD2 LEU A 146       4.234  -1.916  -4.426  1.00 94.36           C  
ATOM   2397 HD21 LEU A 146       5.053  -1.418  -4.945  1.00 94.36           H  
ATOM   2398 HD22 LEU A 146       3.573  -1.141  -4.037  1.00 94.36           H  
ATOM   2399 HD23 LEU A 146       3.705  -2.564  -5.125  1.00 94.36           H  
ATOM   2400  N   GLY A 147       0.423  -4.413  -2.682  1.00 89.91           N  
ATOM   2401  H   GLY A 147       0.374  -3.892  -3.546  1.00 89.91           H  
ATOM   2402  CA  GLY A 147      -0.608  -5.429  -2.429  1.00 89.91           C  
ATOM   2403  HA2 GLY A 147      -0.995  -5.770  -3.390  1.00 89.91           H  
ATOM   2404  HA3 GLY A 147      -0.156  -6.281  -1.920  1.00 89.91           H  
ATOM   2405  C   GLY A 147      -1.803  -4.949  -1.592  1.00 89.91           C  
ATOM   2406  O   GLY A 147      -2.710  -5.748  -1.325  1.00 89.91           O  
ATOM   2407  N   GLY A 148      -1.809  -3.675  -1.185  1.00 93.31           N  
ATOM   2408  H   GLY A 148      -1.036  -3.081  -1.449  1.00 93.31           H  
ATOM   2409  CA  GLY A 148      -2.928  -3.024  -0.508  1.00 93.31           C  
ATOM   2410  HA2 GLY A 148      -3.394  -3.726   0.184  1.00 93.31           H  
ATOM   2411  HA3 GLY A 148      -2.553  -2.172   0.060  1.00 93.31           H  
ATOM   2412  C   GLY A 148      -3.993  -2.503  -1.466  1.00 93.31           C  
ATOM   2413  O   GLY A 148      -3.793  -2.432  -2.676  1.00 93.31           O  
ATOM   2414  N   SER A 149      -5.145  -2.111  -0.922  1.00 94.70           N  
ATOM   2415  H   SER A 149      -5.255  -2.189   0.079  1.00 94.70           H  
ATOM   2416  CA  SER A 149      -6.211  -1.490  -1.713  1.00 94.70           C  
ATOM   2417  HA  SER A 149      -6.281  -1.998  -2.675  1.00 94.70           H  
ATOM   2418  C   SER A 149      -5.906  -0.013  -1.982  1.00 94.70           C  
ATOM   2419  CB  SER A 149      -7.552  -1.676  -1.000  1.00 94.70           C  
ATOM   2420  HB2 SER A 149      -7.712  -2.741  -0.830  1.00 94.70           H  
ATOM   2421  HB3 SER A 149      -7.540  -1.166  -0.037  1.00 94.70           H  
ATOM   2422  O   SER A 149      -6.345   0.847  -1.216  1.00 94.70           O  
ATOM   2423  OG  SER A 149      -8.606  -1.176  -1.795  1.00 94.70           O  
ATOM   2424  HG  SER A 149      -8.584  -0.218  -1.731  1.00 94.70           H  
ATOM   2425  N   LEU A 150      -5.205   0.287  -3.083  1.00 96.89           N  
ATOM   2426  H   LEU A 150      -4.813  -0.474  -3.618  1.00 96.89           H  
ATOM   2427  CA  LEU A 150      -4.846   1.662  -3.473  1.00 96.89           C  
ATOM   2428  HA  LEU A 150      -4.167   2.056  -2.717  1.00 96.89           H  
ATOM   2429  C   LEU A 150      -6.038   2.635  -3.489  1.00 96.89           C  
ATOM   2430  CB  LEU A 150      -4.104   1.696  -4.827  1.00 96.89           C  
ATOM   2431  HB2 LEU A 150      -4.773   1.379  -5.627  1.00 96.89           H  
ATOM   2432  HB3 LEU A 150      -3.827   2.730  -5.033  1.00 96.89           H  
ATOM   2433  O   LEU A 150      -5.877   3.728  -2.959  1.00 96.89           O  
ATOM   2434  CG  LEU A 150      -2.831   0.839  -4.907  1.00 96.89           C  
ATOM   2435  HG  LEU A 150      -3.103  -0.210  -4.790  1.00 96.89           H  
ATOM   2436  CD1 LEU A 150      -2.174   1.012  -6.274  1.00 96.89           C  
ATOM   2437 HD11 LEU A 150      -1.310   0.353  -6.360  1.00 96.89           H  
ATOM   2438 HD12 LEU A 150      -2.876   0.751  -7.065  1.00 96.89           H  
ATOM   2439 HD13 LEU A 150      -1.847   2.043  -6.409  1.00 96.89           H  
ATOM   2440  CD2 LEU A 150      -1.818   1.203  -3.823  1.00 96.89           C  
ATOM   2441 HD21 LEU A 150      -0.941   0.566  -3.938  1.00 96.89           H  
ATOM   2442 HD22 LEU A 150      -2.232   1.010  -2.834  1.00 96.89           H  
ATOM   2443 HD23 LEU A 150      -1.530   2.250  -3.911  1.00 96.89           H  
ATOM   2444  N   PRO A 151      -7.249   2.267  -3.963  1.00 95.44           N  
ATOM   2445  CA  PRO A 151      -8.392   3.183  -3.917  1.00 95.44           C  
ATOM   2446  HA  PRO A 151      -8.133   4.095  -4.454  1.00 95.44           H  
ATOM   2447  C   PRO A 151      -8.825   3.562  -2.495  1.00 95.44           C  
ATOM   2448  CB  PRO A 151      -9.524   2.470  -4.665  1.00 95.44           C  
ATOM   2449  HB2 PRO A 151     -10.137   3.177  -5.225  1.00 95.44           H  
ATOM   2450  HB3 PRO A 151     -10.141   1.902  -3.970  1.00 95.44           H  
ATOM   2451  O   PRO A 151      -9.205   4.699  -2.254  1.00 95.44           O  
ATOM   2452  CG  PRO A 151      -8.789   1.504  -5.591  1.00 95.44           C  
ATOM   2453  HG2 PRO A 151      -8.450   2.033  -6.482  1.00 95.44           H  
ATOM   2454  HG3 PRO A 151      -9.406   0.647  -5.862  1.00 95.44           H  
ATOM   2455  CD  PRO A 151      -7.585   1.091  -4.756  1.00 95.44           C  
ATOM   2456  HD2 PRO A 151      -6.774   0.781  -5.415  1.00 95.44           H  
ATOM   2457  HD3 PRO A 151      -7.865   0.270  -4.095  1.00 95.44           H  
ATOM   2458  N   LEU A 152      -8.742   2.634  -1.530  1.00 95.80           N  
ATOM   2459  H   LEU A 152      -8.218   1.794  -1.729  1.00 95.80           H  
ATOM   2460  CA  LEU A 152      -9.059   2.963  -0.135  1.00 95.80           C  
ATOM   2461  HA  LEU A 152     -10.005   3.504  -0.094  1.00 95.80           H  
ATOM   2462  C   LEU A 152      -8.005   3.915   0.416  1.00 95.80           C  
ATOM   2463  CB  LEU A 152      -9.148   1.706   0.752  1.00 95.80           C  
ATOM   2464  HB2 LEU A 152      -8.217   1.145   0.669  1.00 95.80           H  
ATOM   2465  HB3 LEU A 152      -9.230   2.038   1.787  1.00 95.80           H  
ATOM   2466  O   LEU A 152      -8.341   4.945   0.987  1.00 95.80           O  
ATOM   2467  CG  LEU A 152     -10.323   0.760   0.469  1.00 95.80           C  
ATOM   2468  HG  LEU A 152     -10.198   0.314  -0.518  1.00 95.80           H  
ATOM   2469  CD1 LEU A 152     -10.344  -0.347   1.524  1.00 95.80           C  
ATOM   2470 HD11 LEU A 152     -10.535   0.084   2.506  1.00 95.80           H  
ATOM   2471 HD12 LEU A 152      -9.369  -0.834   1.558  1.00 95.80           H  
ATOM   2472 HD13 LEU A 152     -11.120  -1.076   1.289  1.00 95.80           H  
ATOM   2473  CD2 LEU A 152     -11.680   1.447   0.504  1.00 95.80           C  
ATOM   2474 HD21 LEU A 152     -12.468   0.714   0.334  1.00 95.80           H  
ATOM   2475 HD22 LEU A 152     -11.809   1.917   1.479  1.00 95.80           H  
ATOM   2476 HD23 LEU A 152     -11.747   2.204  -0.277  1.00 95.80           H  
ATOM   2477  N   ILE A 153      -6.731   3.599   0.202  1.00 96.55           N  
ATOM   2478  H   ILE A 153      -6.512   2.781  -0.348  1.00 96.55           H  
ATOM   2479  CA  ILE A 153      -5.641   4.368   0.793  1.00 96.55           C  
ATOM   2480  HA  ILE A 153      -5.887   4.534   1.841  1.00 96.55           H  
ATOM   2481  C   ILE A 153      -5.539   5.763   0.153  1.00 96.55           C  
ATOM   2482  CB  ILE A 153      -4.328   3.568   0.751  1.00 96.55           C  
ATOM   2483  HB  ILE A 153      -4.010   3.470  -0.287  1.00 96.55           H  
ATOM   2484  O   ILE A 153      -5.333   6.729   0.875  1.00 96.55           O  
ATOM   2485  CG1 ILE A 153      -4.466   2.158   1.376  1.00 96.55           C  
ATOM   2486 HG12 ILE A 153      -5.386   1.683   1.035  1.00 96.55           H  
ATOM   2487 HG13 ILE A 153      -4.527   2.240   2.461  1.00 96.55           H  
ATOM   2488  CG2 ILE A 153      -3.292   4.365   1.550  1.00 96.55           C  
ATOM   2489 HG21 ILE A 153      -3.717   4.734   2.483  1.00 96.55           H  
ATOM   2490 HG22 ILE A 153      -2.424   3.759   1.808  1.00 96.55           H  
ATOM   2491 HG23 ILE A 153      -2.965   5.219   0.956  1.00 96.55           H  
ATOM   2492  CD1 ILE A 153      -3.328   1.202   1.000  1.00 96.55           C  
ATOM   2493 HD11 ILE A 153      -3.601   0.193   1.308  1.00 96.55           H  
ATOM   2494 HD12 ILE A 153      -2.407   1.487   1.509  1.00 96.55           H  
ATOM   2495 HD13 ILE A 153      -3.178   1.205  -0.080  1.00 96.55           H  
ATOM   2496  N   ALA A 154      -5.823   5.905  -1.146  1.00 96.74           N  
ATOM   2497  H   ALA A 154      -5.952   5.074  -1.705  1.00 96.74           H  
ATOM   2498  CA  ALA A 154      -5.907   7.194  -1.841  1.00 96.74           C  
ATOM   2499  HA  ALA A 154      -4.939   7.692  -1.771  1.00 96.74           H  
ATOM   2500  C   ALA A 154      -6.962   8.154  -1.261  1.00 96.74           C  
ATOM   2501  CB  ALA A 154      -6.223   6.923  -3.317  1.00 96.74           C  
ATOM   2502  HB1 ALA A 154      -7.212   6.473  -3.411  1.00 96.74           H  
ATOM   2503  HB2 ALA A 154      -6.208   7.861  -3.872  1.00 96.74           H  
ATOM   2504  HB3 ALA A 154      -5.481   6.247  -3.743  1.00 96.74           H  
ATOM   2505  O   ALA A 154      -6.892   9.356  -1.500  1.00 96.74           O  
ATOM   2506  N   SER A 155      -7.952   7.654  -0.510  1.00 95.17           N  
ATOM   2507  H   SER A 155      -7.985   6.657  -0.350  1.00 95.17           H  
ATOM   2508  CA  SER A 155      -8.920   8.526   0.168  1.00 95.17           C  
ATOM   2509  HA  SER A 155      -9.233   9.293  -0.540  1.00 95.17           H  
ATOM   2510  C   SER A 155      -8.320   9.254   1.379  1.00 95.17           C  
ATOM   2511  CB  SER A 155     -10.179   7.753   0.570  1.00 95.17           C  
ATOM   2512  HB2 SER A 155     -10.951   8.470   0.849  1.00 95.17           H  
ATOM   2513  HB3 SER A 155     -10.541   7.170  -0.277  1.00 95.17           H  
ATOM   2514  O   SER A 155      -8.798  10.334   1.734  1.00 95.17           O  
ATOM   2515  OG  SER A 155      -9.948   6.896   1.667  1.00 95.17           O  
ATOM   2516  HG  SER A 155      -9.313   6.225   1.404  1.00 95.17           H  
ATOM   2517  N   VAL A 156      -7.265   8.700   1.985  1.00 95.01           N  
ATOM   2518  H   VAL A 156      -6.831   7.899   1.548  1.00 95.01           H  
ATOM   2519  CA  VAL A 156      -6.574   9.257   3.156  1.00 95.01           C  
ATOM   2520  HA  VAL A 156      -7.323   9.677   3.827  1.00 95.01           H  
ATOM   2521  C   VAL A 156      -5.644  10.384   2.713  1.00 95.01           C  
ATOM   2522  CB  VAL A 156      -5.802   8.165   3.927  1.00 95.01           C  
ATOM   2523  HB  VAL A 156      -4.982   7.793   3.314  1.00 95.01           H  
ATOM   2524  O   VAL A 156      -4.957  10.274   1.698  1.00 95.01           O  
ATOM   2525  CG1 VAL A 156      -5.221   8.697   5.243  1.00 95.01           C  
ATOM   2526 HG11 VAL A 156      -6.013   9.077   5.888  1.00 95.01           H  
ATOM   2527 HG12 VAL A 156      -4.687   7.900   5.761  1.00 95.01           H  
ATOM   2528 HG13 VAL A 156      -4.504   9.494   5.047  1.00 95.01           H  
ATOM   2529  CG2 VAL A 156      -6.721   6.983   4.279  1.00 95.01           C  
ATOM   2530 HG21 VAL A 156      -7.048   6.481   3.369  1.00 95.01           H  
ATOM   2531 HG22 VAL A 156      -7.591   7.335   4.833  1.00 95.01           H  
ATOM   2532 HG23 VAL A 156      -6.175   6.263   4.888  1.00 95.01           H  
ATOM   2533  N   ASP A 157      -5.631  11.484   3.463  1.00 92.87           N  
ATOM   2534  H   ASP A 157      -6.166  11.514   4.318  1.00 92.87           H  
ATOM   2535  CA  ASP A 157      -4.818  12.650   3.116  1.00 92.87           C  
ATOM   2536  HA  ASP A 157      -5.066  12.955   2.099  1.00 92.87           H  
ATOM   2537  C   ASP A 157      -3.322  12.314   3.154  1.00 92.87           C  
ATOM   2538  CB  ASP A 157      -5.122  13.831   4.046  1.00 92.87           C  
ATOM   2539  HB2 ASP A 157      -4.879  13.542   5.069  1.00 92.87           H  
ATOM   2540  HB3 ASP A 157      -4.476  14.665   3.771  1.00 92.87           H  
ATOM   2541  O   ASP A 157      -2.860  11.603   4.044  1.00 92.87           O  
ATOM   2542  CG  ASP A 157      -6.574  14.318   3.997  1.00 92.87           C  
ATOM   2543  OD1 ASP A 157      -7.347  13.993   3.055  1.00 92.87           O  
ATOM   2544  OD2 ASP A 157      -6.998  14.972   4.974  1.00 92.87           O  
ATOM   2545  N   SER A 158      -2.555  12.868   2.215  1.00 92.74           N  
ATOM   2546  H   SER A 158      -3.033  13.320   1.449  1.00 92.74           H  
ATOM   2547  CA  SER A 158      -1.121  12.602   1.994  1.00 92.74           C  
ATOM   2548  HA  SER A 158      -0.796  13.348   1.268  1.00 92.74           H  
ATOM   2549  C   SER A 158      -0.790  11.251   1.346  1.00 92.74           C  
ATOM   2550  CB  SER A 158      -0.271  12.827   3.255  1.00 92.74           C  
ATOM   2551  HB2 SER A 158      -0.439  12.025   3.973  1.00 92.74           H  
ATOM   2552  HB3 SER A 158       0.783  12.817   2.977  1.00 92.74           H  
ATOM   2553  O   SER A 158       0.387  10.970   1.102  1.00 92.74           O  
ATOM   2554  OG  SER A 158      -0.571  14.071   3.854  1.00 92.74           O  
ATOM   2555  HG  SER A 158      -1.441  13.981   4.250  1.00 92.74           H  
ATOM   2556  N   PHE A 159      -1.793  10.433   1.013  1.00 96.71           N  
ATOM   2557  H   PHE A 159      -2.735  10.728   1.225  1.00 96.71           H  
ATOM   2558  CA  PHE A 159      -1.617   9.154   0.314  1.00 96.71           C  
ATOM   2559  HA  PHE A 159      -0.558   8.898   0.319  1.00 96.71           H  
ATOM   2560  C   PHE A 159      -2.054   9.191  -1.160  1.00 96.71           C  
ATOM   2561  CB  PHE A 159      -2.342   8.040   1.065  1.00 96.71           C  
ATOM   2562  HB2 PHE A 159      -2.371   7.165   0.415  1.00 96.71           H  
ATOM   2563  HB3 PHE A 159      -3.374   8.342   1.244  1.00 96.71           H  
ATOM   2564  O   PHE A 159      -1.972   8.174  -1.857  1.00 96.71           O  
ATOM   2565  CG  PHE A 159      -1.709   7.634   2.377  1.00 96.71           C  
ATOM   2566  CD1 PHE A 159      -0.912   6.477   2.459  1.00 96.71           C  
ATOM   2567  HD1 PHE A 159      -0.719   5.885   1.577  1.00 96.71           H  
ATOM   2568  CD2 PHE A 159      -1.956   8.391   3.533  1.00 96.71           C  
ATOM   2569  HD2 PHE A 159      -2.583   9.269   3.474  1.00 96.71           H  
ATOM   2570  CE1 PHE A 159      -0.404   6.064   3.702  1.00 96.71           C  
ATOM   2571  HE1 PHE A 159       0.153   5.142   3.777  1.00 96.71           H  
ATOM   2572  CE2 PHE A 159      -1.405   8.010   4.766  1.00 96.71           C  
ATOM   2573  HE2 PHE A 159      -1.594   8.604   5.648  1.00 96.71           H  
ATOM   2574  CZ  PHE A 159      -0.635   6.841   4.853  1.00 96.71           C  
ATOM   2575  HZ  PHE A 159      -0.242   6.542   5.814  1.00 96.71           H  
ATOM   2576  N   GLU A 160      -2.497  10.340  -1.665  1.00 97.11           N  
ATOM   2577  H   GLU A 160      -2.562  11.142  -1.056  1.00 97.11           H  
ATOM   2578  CA  GLU A 160      -3.056  10.476  -3.010  1.00 97.11           C  
ATOM   2579  HA  GLU A 160      -3.870   9.761  -3.128  1.00 97.11           H  
ATOM   2580  C   GLU A 160      -2.010  10.160  -4.082  1.00 97.11           C  
ATOM   2581  CB  GLU A 160      -3.628  11.889  -3.215  1.00 97.11           C  
ATOM   2582  HB2 GLU A 160      -4.029  11.936  -4.227  1.00 97.11           H  
ATOM   2583  HB3 GLU A 160      -2.834  12.633  -3.142  1.00 97.11           H  
ATOM   2584  O   GLU A 160      -2.169   9.215  -4.858  1.00 97.11           O  
ATOM   2585  CG  GLU A 160      -4.762  12.228  -2.234  1.00 97.11           C  
ATOM   2586  HG2 GLU A 160      -5.317  11.320  -2.002  1.00 97.11           H  
ATOM   2587  HG3 GLU A 160      -5.460  12.898  -2.737  1.00 97.11           H  
ATOM   2588  CD  GLU A 160      -4.313  12.891  -0.926  1.00 97.11           C  
ATOM   2589  OE1 GLU A 160      -5.205  13.442  -0.243  1.00 97.11           O  
ATOM   2590  OE2 GLU A 160      -3.114  12.814  -0.564  1.00 97.11           O  
ATOM   2591  N   MET A 161      -0.893  10.895  -4.080  1.00 97.46           N  
ATOM   2592  H   MET A 161      -0.839  11.663  -3.426  1.00 97.46           H  
ATOM   2593  CA  MET A 161       0.127  10.769  -5.125  1.00 97.46           C  
ATOM   2594  HA  MET A 161      -0.381  10.782  -6.090  1.00 97.46           H  
ATOM   2595  C   MET A 161       0.873   9.437  -5.079  1.00 97.46           C  
ATOM   2596  CB  MET A 161       1.105  11.952  -5.075  1.00 97.46           C  
ATOM   2597  HB2 MET A 161       1.520  12.050  -4.072  1.00 97.46           H  
ATOM   2598  HB3 MET A 161       1.930  11.764  -5.763  1.00 97.46           H  
ATOM   2599  O   MET A 161       1.150   8.870  -6.131  1.00 97.46           O  
ATOM   2600  CG  MET A 161       0.428  13.268  -5.476  1.00 97.46           C  
ATOM   2601  HG2 MET A 161       1.184  14.053  -5.494  1.00 97.46           H  
ATOM   2602  HG3 MET A 161      -0.292  13.537  -4.703  1.00 97.46           H  
ATOM   2603  SD  MET A 161      -0.453  13.260  -7.071  1.00 97.46           S  
ATOM   2604  CE  MET A 161       0.852  12.764  -8.229  1.00 97.46           C  
ATOM   2605  HE1 MET A 161       0.444  12.754  -9.240  1.00 97.46           H  
ATOM   2606  HE2 MET A 161       1.671  13.482  -8.187  1.00 97.46           H  
ATOM   2607  HE3 MET A 161       1.215  11.767  -7.982  1.00 97.46           H  
ATOM   2608  N   ILE A 162       1.148   8.884  -3.892  1.00 97.48           N  
ATOM   2609  H   ILE A 162       0.849   9.360  -3.053  1.00 97.48           H  
ATOM   2610  CA  ILE A 162       1.772   7.554  -3.785  1.00 97.48           C  
ATOM   2611  HA  ILE A 162       2.669   7.563  -4.404  1.00 97.48           H  
ATOM   2612  C   ILE A 162       0.858   6.460  -4.356  1.00 97.48           C  
ATOM   2613  CB  ILE A 162       2.216   7.261  -2.335  1.00 97.48           C  
ATOM   2614  HB  ILE A 162       2.850   8.089  -2.021  1.00 97.48           H  
ATOM   2615  O   ILE A 162       1.335   5.558  -5.042  1.00 97.48           O  
ATOM   2616  CG1 ILE A 162       3.070   5.983  -2.288  1.00 97.48           C  
ATOM   2617 HG12 ILE A 162       3.865   6.077  -3.028  1.00 97.48           H  
ATOM   2618 HG13 ILE A 162       2.462   5.114  -2.541  1.00 97.48           H  
ATOM   2619  CG2 ILE A 162       1.042   7.192  -1.348  1.00 97.48           C  
ATOM   2620 HG21 ILE A 162       0.470   8.117  -1.427  1.00 97.48           H  
ATOM   2621 HG22 ILE A 162       1.407   7.128  -0.323  1.00 97.48           H  
ATOM   2622 HG23 ILE A 162       0.401   6.335  -1.551  1.00 97.48           H  
ATOM   2623  CD1 ILE A 162       3.725   5.744  -0.927  1.00 97.48           C  
ATOM   2624 HD11 ILE A 162       4.400   4.892  -1.016  1.00 97.48           H  
ATOM   2625 HD12 ILE A 162       4.299   6.621  -0.628  1.00 97.48           H  
ATOM   2626 HD13 ILE A 162       2.977   5.519  -0.166  1.00 97.48           H  
ATOM   2627  N   SER A 163      -0.458   6.562  -4.134  1.00 98.00           N  
ATOM   2628  H   SER A 163      -0.800   7.341  -3.590  1.00 98.00           H  
ATOM   2629  CA  SER A 163      -1.433   5.592  -4.643  1.00 98.00           C  
ATOM   2630  HA  SER A 163      -1.076   4.586  -4.423  1.00 98.00           H  
ATOM   2631  C   SER A 163      -1.604   5.698  -6.158  1.00 98.00           C  
ATOM   2632  CB  SER A 163      -2.788   5.777  -3.957  1.00 98.00           C  
ATOM   2633  HB2 SER A 163      -3.480   5.021  -4.328  1.00 98.00           H  
ATOM   2634  HB3 SER A 163      -3.187   6.764  -4.189  1.00 98.00           H  
ATOM   2635  O   SER A 163      -1.656   4.675  -6.837  1.00 98.00           O  
ATOM   2636  OG  SER A 163      -2.663   5.639  -2.554  1.00 98.00           O  
ATOM   2637  HG  SER A 163      -2.436   6.506  -2.209  1.00 98.00           H  
ATOM   2638  N   VAL A 164      -1.650   6.922  -6.697  1.00 97.89           N  
ATOM   2639  H   VAL A 164      -1.633   7.719  -6.077  1.00 97.89           H  
ATOM   2640  CA  VAL A 164      -1.748   7.173  -8.145  1.00 97.89           C  
ATOM   2641  HA  VAL A 164      -2.596   6.623  -8.553  1.00 97.89           H  
ATOM   2642  C   VAL A 164      -0.509   6.680  -8.872  1.00 97.89           C  
ATOM   2643  CB  VAL A 164      -1.951   8.669  -8.433  1.00 97.89           C  
ATOM   2644  HB  VAL A 164      -1.211   9.245  -7.878  1.00 97.89           H  
ATOM   2645  O   VAL A 164      -0.627   5.915  -9.823  1.00 97.89           O  
ATOM   2646  CG1 VAL A 164      -1.841   9.037  -9.919  1.00 97.89           C  
ATOM   2647 HG11 VAL A 164      -2.105  10.084 -10.064  1.00 97.89           H  
ATOM   2648 HG12 VAL A 164      -0.817   8.905 -10.266  1.00 97.89           H  
ATOM   2649 HG13 VAL A 164      -2.507   8.412 -10.515  1.00 97.89           H  
ATOM   2650  CG2 VAL A 164      -3.341   9.088  -7.981  1.00 97.89           C  
ATOM   2651 HG21 VAL A 164      -4.097   8.683  -8.653  1.00 97.89           H  
ATOM   2652 HG22 VAL A 164      -3.534   8.735  -6.968  1.00 97.89           H  
ATOM   2653 HG23 VAL A 164      -3.388  10.177  -7.988  1.00 97.89           H  
ATOM   2654  N   VAL A 165       0.680   7.083  -8.421  1.00 97.98           N  
ATOM   2655  H   VAL A 165       0.722   7.697  -7.620  1.00 97.98           H  
ATOM   2656  CA  VAL A 165       1.931   6.731  -9.101  1.00 97.98           C  
ATOM   2657  HA  VAL A 165       1.850   7.007 -10.152  1.00 97.98           H  
ATOM   2658  C   VAL A 165       2.165   5.222  -9.057  1.00 97.98           C  
ATOM   2659  CB  VAL A 165       3.111   7.505  -8.496  1.00 97.98           C  
ATOM   2660  HB  VAL A 165       3.159   7.317  -7.424  1.00 97.98           H  
ATOM   2661  O   VAL A 165       2.555   4.638 -10.066  1.00 97.98           O  
ATOM   2662  CG1 VAL A 165       4.438   7.100  -9.132  1.00 97.98           C  
ATOM   2663 HG11 VAL A 165       4.438   7.337 -10.196  1.00 97.98           H  
ATOM   2664 HG12 VAL A 165       4.599   6.027  -9.023  1.00 97.98           H  
ATOM   2665 HG13 VAL A 165       5.251   7.634  -8.640  1.00 97.98           H  
ATOM   2666  CG2 VAL A 165       2.973   9.011  -8.748  1.00 97.98           C  
ATOM   2667 HG21 VAL A 165       3.034   9.223  -9.816  1.00 97.98           H  
ATOM   2668 HG22 VAL A 165       3.785   9.525  -8.234  1.00 97.98           H  
ATOM   2669 HG23 VAL A 165       2.020   9.391  -8.378  1.00 97.98           H  
ATOM   2670  N   LEU A 166       1.862   4.565  -7.934  1.00 97.64           N  
ATOM   2671  H   LEU A 166       1.561   5.083  -7.121  1.00 97.64           H  
ATOM   2672  CA  LEU A 166       1.965   3.113  -7.843  1.00 97.64           C  
ATOM   2673  HA  LEU A 166       2.961   2.835  -8.186  1.00 97.64           H  
ATOM   2674  C   LEU A 166       0.956   2.399  -8.760  1.00 97.64           C  
ATOM   2675  CB  LEU A 166       1.819   2.706  -6.371  1.00 97.64           C  
ATOM   2676  HB2 LEU A 166       0.848   3.046  -6.013  1.00 97.64           H  
ATOM   2677  HB3 LEU A 166       2.593   3.214  -5.795  1.00 97.64           H  
ATOM   2678  O   LEU A 166       1.320   1.411  -9.394  1.00 97.64           O  
ATOM   2679  CG  LEU A 166       1.932   1.196  -6.118  1.00 97.64           C  
ATOM   2680  HG  LEU A 166       1.101   0.689  -6.607  1.00 97.64           H  
ATOM   2681  CD1 LEU A 166       3.247   0.601  -6.630  1.00 97.64           C  
ATOM   2682 HD11 LEU A 166       3.254  -0.473  -6.440  1.00 97.64           H  
ATOM   2683 HD12 LEU A 166       4.098   1.074  -6.141  1.00 97.64           H  
ATOM   2684 HD13 LEU A 166       3.332   0.734  -7.708  1.00 97.64           H  
ATOM   2685  CD2 LEU A 166       1.831   0.940  -4.613  1.00 97.64           C  
ATOM   2686 HD21 LEU A 166       1.037   1.554  -4.188  1.00 97.64           H  
ATOM   2687 HD22 LEU A 166       2.767   1.209  -4.125  1.00 97.64           H  
ATOM   2688 HD23 LEU A 166       1.606  -0.112  -4.436  1.00 97.64           H  
ATOM   2689  N   ALA A 167      -0.279   2.899  -8.875  1.00 97.68           N  
ATOM   2690  H   ALA A 167      -0.537   3.710  -8.331  1.00 97.68           H  
ATOM   2691  CA  ALA A 167      -1.268   2.346  -9.802  1.00 97.68           C  
ATOM   2692  HA  ALA A 167      -1.355   1.275  -9.619  1.00 97.68           H  
ATOM   2693  C   ALA A 167      -0.842   2.522 -11.272  1.00 97.68           C  
ATOM   2694  CB  ALA A 167      -2.632   2.990  -9.528  1.00 97.68           C  
ATOM   2695  HB1 ALA A 167      -2.579   4.067  -9.681  1.00 97.68           H  
ATOM   2696  HB2 ALA A 167      -2.938   2.792  -8.501  1.00 97.68           H  
ATOM   2697  HB3 ALA A 167      -3.372   2.563 -10.205  1.00 97.68           H  
ATOM   2698  O   ALA A 167      -0.959   1.581 -12.052  1.00 97.68           O  
ATOM   2699  N   ILE A 168      -0.289   3.687 -11.635  1.00 97.75           N  
ATOM   2700  H   ILE A 168      -0.248   4.428 -10.951  1.00 97.75           H  
ATOM   2701  CA  ILE A 168       0.275   3.938 -12.972  1.00 97.75           C  
ATOM   2702  HA  ILE A 168      -0.489   3.734 -13.722  1.00 97.75           H  
ATOM   2703  C   ILE A 168       1.435   2.984 -13.252  1.00 97.75           C  
ATOM   2704  CB  ILE A 168       0.728   5.411 -13.120  1.00 97.75           C  
ATOM   2705  HB  ILE A 168       1.348   5.670 -12.261  1.00 97.75           H  
ATOM   2706  O   ILE A 168       1.485   2.387 -14.321  1.00 97.75           O  
ATOM   2707  CG1 ILE A 168      -0.503   6.344 -13.142  1.00 97.75           C  
ATOM   2708 HG12 ILE A 168      -1.156   6.102 -12.304  1.00 97.75           H  
ATOM   2709 HG13 ILE A 168      -1.069   6.178 -14.058  1.00 97.75           H  
ATOM   2710  CG2 ILE A 168       1.568   5.622 -14.397  1.00 97.75           C  
ATOM   2711 HG21 ILE A 168       1.001   5.311 -15.275  1.00 97.75           H  
ATOM   2712 HG22 ILE A 168       1.853   6.668 -14.507  1.00 97.75           H  
ATOM   2713 HG23 ILE A 168       2.495   5.050 -14.353  1.00 97.75           H  
ATOM   2714  CD1 ILE A 168      -0.154   7.833 -13.030  1.00 97.75           C  
ATOM   2715 HD11 ILE A 168      -1.073   8.406 -12.902  1.00 97.75           H  
ATOM   2716 HD12 ILE A 168       0.492   8.001 -12.169  1.00 97.75           H  
ATOM   2717 HD13 ILE A 168       0.342   8.184 -13.935  1.00 97.75           H  
ATOM   2718  N   TYR A 169       2.353   2.808 -12.300  1.00 96.61           N  
ATOM   2719  H   TYR A 169       2.295   3.357 -11.455  1.00 96.61           H  
ATOM   2720  CA  TYR A 169       3.477   1.889 -12.467  1.00 96.61           C  
ATOM   2721  HA  TYR A 169       4.028   2.169 -13.365  1.00 96.61           H  
ATOM   2722  C   TYR A 169       3.005   0.445 -12.655  1.00 96.61           C  
ATOM   2723  CB  TYR A 169       4.417   2.012 -11.269  1.00 96.61           C  
ATOM   2724  HB2 TYR A 169       3.872   1.789 -10.353  1.00 96.61           H  
ATOM   2725  HB3 TYR A 169       4.762   3.045 -11.210  1.00 96.61           H  
ATOM   2726  O   TYR A 169       3.484  -0.243 -13.550  1.00 96.61           O  
ATOM   2727  CG  TYR A 169       5.626   1.105 -11.365  1.00 96.61           C  
ATOM   2728  CD1 TYR A 169       5.638  -0.134 -10.695  1.00 96.61           C  
ATOM   2729  HD1 TYR A 169       4.778  -0.449 -10.122  1.00 96.61           H  
ATOM   2730  CD2 TYR A 169       6.736   1.499 -12.136  1.00 96.61           C  
ATOM   2731  HD2 TYR A 169       6.728   2.446 -12.656  1.00 96.61           H  
ATOM   2732  CE1 TYR A 169       6.775  -0.962 -10.773  1.00 96.61           C  
ATOM   2733  HE1 TYR A 169       6.809  -1.906 -10.251  1.00 96.61           H  
ATOM   2734  CE2 TYR A 169       7.878   0.679 -12.202  1.00 96.61           C  
ATOM   2735  HE2 TYR A 169       8.747   0.996 -12.760  1.00 96.61           H  
ATOM   2736  OH  TYR A 169       9.000  -1.351 -11.564  1.00 96.61           O  
ATOM   2737  HH  TYR A 169       9.752  -0.908 -11.964  1.00 96.61           H  
ATOM   2738  CZ  TYR A 169       7.901  -0.555 -11.519  1.00 96.61           C  
ATOM   2739  N   GLN A 170       2.025  -0.001 -11.864  1.00 95.37           N  
ATOM   2740  H   GLN A 170       1.658   0.616 -11.154  1.00 95.37           H  
ATOM   2741  CA  GLN A 170       1.415  -1.321 -12.029  1.00 95.37           C  
ATOM   2742  HA  GLN A 170       2.196  -2.078 -11.962  1.00 95.37           H  
ATOM   2743  C   GLN A 170       0.766  -1.486 -13.404  1.00 95.37           C  
ATOM   2744  CB  GLN A 170       0.388  -1.568 -10.916  1.00 95.37           C  
ATOM   2745  HB2 GLN A 170      -0.256  -0.695 -10.808  1.00 95.37           H  
ATOM   2746  HB3 GLN A 170      -0.232  -2.425 -11.181  1.00 95.37           H  
ATOM   2747  O   GLN A 170       0.959  -2.529 -14.012  1.00 95.37           O  
ATOM   2748  CG  GLN A 170       1.089  -1.873  -9.592  1.00 95.37           C  
ATOM   2749  HG2 GLN A 170       1.632  -2.810  -9.715  1.00 95.37           H  
ATOM   2750  HG3 GLN A 170       1.816  -1.096  -9.357  1.00 95.37           H  
ATOM   2751  CD  GLN A 170       0.135  -2.006  -8.410  1.00 95.37           C  
ATOM   2752  NE2 GLN A 170       0.613  -2.542  -7.310  1.00 95.37           N  
ATOM   2753 HE21 GLN A 170       1.567  -2.872  -7.312  1.00 95.37           H  
ATOM   2754 HE22 GLN A 170      -0.026  -2.583  -6.529  1.00 95.37           H  
ATOM   2755  OE1 GLN A 170      -1.040  -1.669  -8.425  1.00 95.37           O  
ATOM   2756  N   ASP A 171       0.056  -0.472 -13.909  1.00 96.53           N  
ATOM   2757  H   ASP A 171      -0.087   0.351 -13.341  1.00 96.53           H  
ATOM   2758  CA  ASP A 171      -0.556  -0.479 -15.247  1.00 96.53           C  
ATOM   2759  HA  ASP A 171      -1.127  -1.399 -15.367  1.00 96.53           H  
ATOM   2760  C   ASP A 171       0.483  -0.480 -16.373  1.00 96.53           C  
ATOM   2761  CB  ASP A 171      -1.517   0.723 -15.368  1.00 96.53           C  
ATOM   2762  HB2 ASP A 171      -2.147   0.757 -14.480  1.00 96.53           H  
ATOM   2763  HB3 ASP A 171      -0.940   1.647 -15.404  1.00 96.53           H  
ATOM   2764  O   ASP A 171       0.362  -1.228 -17.336  1.00 96.53           O  
ATOM   2765  CG  ASP A 171      -2.448   0.645 -16.586  1.00 96.53           C  
ATOM   2766  OD1 ASP A 171      -3.084  -0.424 -16.728  1.00 96.53           O  
ATOM   2767  OD2 ASP A 171      -2.626   1.676 -17.293  1.00 96.53           O  
ATOM   2768  N   ALA A 172       1.553   0.302 -16.237  1.00 95.11           N  
ATOM   2769  H   ALA A 172       1.590   0.924 -15.441  1.00 95.11           H  
ATOM   2770  CA  ALA A 172       2.609   0.395 -17.240  1.00 95.11           C  
ATOM   2771  HA  ALA A 172       2.151   0.481 -18.225  1.00 95.11           H  
ATOM   2772  C   ALA A 172       3.523  -0.843 -17.266  1.00 95.11           C  
ATOM   2773  CB  ALA A 172       3.407   1.673 -16.963  1.00 95.11           C  
ATOM   2774  HB1 ALA A 172       3.874   1.617 -15.980  1.00 95.11           H  
ATOM   2775  HB2 ALA A 172       2.742   2.536 -16.995  1.00 95.11           H  
ATOM   2776  HB3 ALA A 172       4.179   1.792 -17.723  1.00 95.11           H  
ATOM   2777  O   ALA A 172       4.039  -1.207 -18.322  1.00 95.11           O  
ATOM   2778  N   LYS A 173       3.739  -1.490 -16.112  1.00 93.31           N  
ATOM   2779  H   LYS A 173       3.319  -1.093 -15.284  1.00 93.31           H  
ATOM   2780  CA  LYS A 173       4.716  -2.576 -15.924  1.00 93.31           C  
ATOM   2781  HA  LYS A 173       5.199  -2.784 -16.879  1.00 93.31           H  
ATOM   2782  C   LYS A 173       4.083  -3.917 -15.548  1.00 93.31           C  
ATOM   2783  CB  LYS A 173       5.814  -2.129 -14.931  1.00 93.31           C  
ATOM   2784  HB2 LYS A 173       5.358  -1.902 -13.967  1.00 93.31           H  
ATOM   2785  HB3 LYS A 173       6.507  -2.953 -14.766  1.00 93.31           H  
ATOM   2786  O   LYS A 173       4.786  -4.815 -15.096  1.00 93.31           O  
ATOM   2787  CG  LYS A 173       6.637  -0.909 -15.395  1.00 93.31           C  
ATOM   2788  HG2 LYS A 173       5.983  -0.059 -15.593  1.00 93.31           H  
ATOM   2789  HG3 LYS A 173       7.324  -0.636 -14.594  1.00 93.31           H  
ATOM   2790  CD  LYS A 173       7.458  -1.245 -16.647  1.00 93.31           C  
ATOM   2791  HD2 LYS A 173       6.787  -1.464 -17.478  1.00 93.31           H  
ATOM   2792  HD3 LYS A 173       8.041  -2.140 -16.427  1.00 93.31           H  
ATOM   2793  CE  LYS A 173       8.428  -0.146 -17.088  1.00 93.31           C  
ATOM   2794  HE2 LYS A 173       7.869   0.762 -17.314  1.00 93.31           H  
ATOM   2795  HE3 LYS A 173       9.116   0.061 -16.268  1.00 93.31           H  
ATOM   2796  NZ  LYS A 173       9.185  -0.604 -18.285  1.00 93.31           N  
ATOM   2797  HZ1 LYS A 173       9.575  -1.522 -18.125  1.00 93.31           H  
ATOM   2798  HZ2 LYS A 173       9.933   0.025 -18.541  1.00 93.31           H  
ATOM   2799  HZ3 LYS A 173       8.579  -0.710 -19.086  1.00 93.31           H  
ATOM   2800  N   TYR A 174       2.774  -4.100 -15.750  1.00 92.08           N  
ATOM   2801  H   TYR A 174       2.225  -3.305 -16.047  1.00 92.08           H  
ATOM   2802  CA  TYR A 174       2.060  -5.308 -15.307  1.00 92.08           C  
ATOM   2803  HA  TYR A 174       2.111  -5.331 -14.218  1.00 92.08           H  
ATOM   2804  C   TYR A 174       2.694  -6.613 -15.820  1.00 92.08           C  
ATOM   2805  CB  TYR A 174       0.574  -5.237 -15.699  1.00 92.08           C  
ATOM   2806  HB2 TYR A 174       0.177  -4.243 -15.492  1.00 92.08           H  
ATOM   2807  HB3 TYR A 174       0.006  -5.929 -15.077  1.00 92.08           H  
ATOM   2808  O   TYR A 174       2.749  -7.591 -15.076  1.00 92.08           O  
ATOM   2809  CG  TYR A 174       0.265  -5.557 -17.142  1.00 92.08           C  
ATOM   2810  CD1 TYR A 174       0.239  -4.522 -18.088  1.00 92.08           C  
ATOM   2811  HD1 TYR A 174       0.441  -3.507 -17.778  1.00 92.08           H  
ATOM   2812  CD2 TYR A 174      -0.018  -6.879 -17.535  1.00 92.08           C  
ATOM   2813  HD2 TYR A 174      -0.002  -7.674 -16.805  1.00 92.08           H  
ATOM   2814  CE1 TYR A 174      -0.097  -4.786 -19.424  1.00 92.08           C  
ATOM   2815  HE1 TYR A 174      -0.146  -3.969 -20.128  1.00 92.08           H  
ATOM   2816  CE2 TYR A 174      -0.332  -7.158 -18.878  1.00 92.08           C  
ATOM   2817  HE2 TYR A 174      -0.562  -8.168 -19.186  1.00 92.08           H  
ATOM   2818  OH  TYR A 174      -0.719  -6.359 -21.111  1.00 92.08           O  
ATOM   2819  HH  TYR A 174      -0.953  -5.536 -21.548  1.00 92.08           H  
ATOM   2820  CZ  TYR A 174      -0.388  -6.108 -19.818  1.00 92.08           C  
ATOM   2821  N   LYS A 175       3.222  -6.616 -17.056  1.00 91.10           N  
ATOM   2822  H   LYS A 175       3.126  -5.769 -17.598  1.00 91.10           H  
ATOM   2823  CA  LYS A 175       3.925  -7.766 -17.651  1.00 91.10           C  
ATOM   2824  HA  LYS A 175       3.293  -8.649 -17.565  1.00 91.10           H  
ATOM   2825  C   LYS A 175       5.213  -8.100 -16.897  1.00 91.10           C  
ATOM   2826  CB  LYS A 175       4.236  -7.516 -19.136  1.00 91.10           C  
ATOM   2827  HB2 LYS A 175       4.873  -8.325 -19.492  1.00 91.10           H  
ATOM   2828  HB3 LYS A 175       4.790  -6.583 -19.238  1.00 91.10           H  
ATOM   2829  O   LYS A 175       5.377  -9.240 -16.472  1.00 91.10           O  
ATOM   2830  CG  LYS A 175       2.978  -7.465 -20.013  1.00 91.10           C  
ATOM   2831  HG2 LYS A 175       2.359  -6.625 -19.699  1.00 91.10           H  
ATOM   2832  HG3 LYS A 175       2.417  -8.392 -19.899  1.00 91.10           H  
ATOM   2833  CD  LYS A 175       3.369  -7.278 -21.483  1.00 91.10           C  
ATOM   2834  HD2 LYS A 175       4.014  -8.100 -21.793  1.00 91.10           H  
ATOM   2835  HD3 LYS A 175       3.922  -6.343 -21.578  1.00 91.10           H  
ATOM   2836  CE  LYS A 175       2.125  -7.227 -22.375  1.00 91.10           C  
ATOM   2837  HE2 LYS A 175       1.470  -6.443 -21.995  1.00 91.10           H  
ATOM   2838  HE3 LYS A 175       1.592  -8.174 -22.295  1.00 91.10           H  
ATOM   2839  NZ  LYS A 175       2.491  -6.946 -23.786  1.00 91.10           N  
ATOM   2840  HZ1 LYS A 175       3.062  -6.115 -23.836  1.00 91.10           H  
ATOM   2841  HZ2 LYS A 175       3.024  -7.710 -24.175  1.00 91.10           H  
ATOM   2842  HZ3 LYS A 175       1.666  -6.799 -24.350  1.00 91.10           H  
ATOM   2843  N   ASP A 176       6.072  -7.104 -16.678  1.00 88.60           N  
ATOM   2844  H   ASP A 176       5.868  -6.197 -17.071  1.00 88.60           H  
ATOM   2845  CA  ASP A 176       7.353  -7.256 -15.969  1.00 88.60           C  
ATOM   2846  HA  ASP A 176       7.942  -8.035 -16.451  1.00 88.60           H  
ATOM   2847  C   ASP A 176       7.146  -7.655 -14.500  1.00 88.60           C  
ATOM   2848  CB  ASP A 176       8.141  -5.933 -16.031  1.00 88.60           C  
ATOM   2849  HB2 ASP A 176       7.573  -5.159 -15.515  1.00 88.60           H  
ATOM   2850  HB3 ASP A 176       9.083  -6.064 -15.498  1.00 88.60           H  
ATOM   2851  O   ASP A 176       7.940  -8.386 -13.916  1.00 88.60           O  
ATOM   2852  CG  ASP A 176       8.456  -5.460 -17.454  1.00 88.60           C  
ATOM   2853  OD1 ASP A 176       8.579  -6.330 -18.342  1.00 88.60           O  
ATOM   2854  OD2 ASP A 176       8.536  -4.222 -17.641  1.00 88.60           O  
ATOM   2855  N   LEU A 177       6.039  -7.207 -13.905  1.00 89.29           N  
ATOM   2856  H   LEU A 177       5.471  -6.558 -14.430  1.00 89.29           H  
ATOM   2857  CA  LEU A 177       5.638  -7.532 -12.537  1.00 89.29           C  
ATOM   2858  HA  LEU A 177       6.535  -7.599 -11.921  1.00 89.29           H  
ATOM   2859  C   LEU A 177       4.943  -8.900 -12.409  1.00 89.29           C  
ATOM   2860  CB  LEU A 177       4.745  -6.390 -12.019  1.00 89.29           C  
ATOM   2861  HB2 LEU A 177       3.901  -6.286 -12.701  1.00 89.29           H  
ATOM   2862  HB3 LEU A 177       4.353  -6.659 -11.038  1.00 89.29           H  
ATOM   2863  O   LEU A 177       4.583  -9.297 -11.298  1.00 89.29           O  
ATOM   2864  CG  LEU A 177       5.460  -5.031 -11.901  1.00 89.29           C  
ATOM   2865  HG  LEU A 177       5.974  -4.783 -12.830  1.00 89.29           H  
ATOM   2866  CD1 LEU A 177       4.424  -3.940 -11.619  1.00 89.29           C  
ATOM   2867 HD11 LEU A 177       3.707  -3.906 -12.438  1.00 89.29           H  
ATOM   2868 HD12 LEU A 177       3.904  -4.141 -10.682  1.00 89.29           H  
ATOM   2869 HD13 LEU A 177       4.923  -2.973 -11.565  1.00 89.29           H  
ATOM   2870  CD2 LEU A 177       6.490  -5.042 -10.773  1.00 89.29           C  
ATOM   2871 HD21 LEU A 177       7.243  -5.807 -10.963  1.00 89.29           H  
ATOM   2872 HD22 LEU A 177       6.003  -5.254  -9.821  1.00 89.29           H  
ATOM   2873 HD23 LEU A 177       6.994  -4.077 -10.726  1.00 89.29           H  
ATOM   2874  N   GLY A 178       4.713  -9.610 -13.521  1.00 89.41           N  
ATOM   2875  H   GLY A 178       5.060  -9.249 -14.397  1.00 89.41           H  
ATOM   2876  CA  GLY A 178       4.013 -10.898 -13.539  1.00 89.41           C  
ATOM   2877  HA2 GLY A 178       4.529 -11.596 -12.880  1.00 89.41           H  
ATOM   2878  HA3 GLY A 178       4.043 -11.289 -14.556  1.00 89.41           H  
ATOM   2879  C   GLY A 178       2.544 -10.813 -13.105  1.00 89.41           C  
ATOM   2880  O   GLY A 178       1.992 -11.784 -12.581  1.00 89.41           O  
ATOM   2881  N   ILE A 179       1.908  -9.651 -13.272  1.00 91.17           N  
ATOM   2882  H   ILE A 179       2.391  -8.922 -13.778  1.00 91.17           H  
ATOM   2883  CA  ILE A 179       0.499  -9.434 -12.940  1.00 91.17           C  
ATOM   2884  HA  ILE A 179       0.273  -9.973 -12.020  1.00 91.17           H  
ATOM   2885  C   ILE A 179      -0.363 -10.017 -14.063  1.00 91.17           C  
ATOM   2886  CB  ILE A 179       0.213  -7.937 -12.688  1.00 91.17           C  
ATOM   2887  HB  ILE A 179       0.529  -7.384 -13.572  1.00 91.17           H  
ATOM   2888  O   ILE A 179      -0.298  -9.586 -15.210  1.00 91.17           O  
ATOM   2889  CG1 ILE A 179       1.025  -7.418 -11.477  1.00 91.17           C  
ATOM   2890 HG12 ILE A 179       2.081  -7.632 -11.642  1.00 91.17           H  
ATOM   2891 HG13 ILE A 179       0.715  -7.951 -10.578  1.00 91.17           H  
ATOM   2892  CG2 ILE A 179      -1.291  -7.691 -12.472  1.00 91.17           C  
ATOM   2893 HG21 ILE A 179      -1.472  -6.619 -12.386  1.00 91.17           H  
ATOM   2894 HG22 ILE A 179      -1.639  -8.200 -11.573  1.00 91.17           H  
ATOM   2895 HG23 ILE A 179      -1.870  -8.030 -13.331  1.00 91.17           H  
ATOM   2896  CD1 ILE A 179       0.904  -5.908 -11.224  1.00 91.17           C  
ATOM   2897 HD11 ILE A 179       1.115  -5.355 -12.139  1.00 91.17           H  
ATOM   2898 HD12 ILE A 179       1.626  -5.613 -10.462  1.00 91.17           H  
ATOM   2899 HD13 ILE A 179      -0.095  -5.655 -10.869  1.00 91.17           H  
ATOM   2900  N   ASP A 180      -1.192 -11.000 -13.717  1.00 92.51           N  
ATOM   2901  H   ASP A 180      -1.162 -11.332 -12.763  1.00 92.51           H  
ATOM   2902  CA  ASP A 180      -2.149 -11.614 -14.637  1.00 92.51           C  
ATOM   2903  HA  ASP A 180      -1.663 -11.749 -15.603  1.00 92.51           H  
ATOM   2904  C   ASP A 180      -3.391 -10.712 -14.787  1.00 92.51           C  
ATOM   2905  CB  ASP A 180      -2.498 -13.015 -14.107  1.00 92.51           C  
ATOM   2906  HB2 ASP A 180      -1.580 -13.600 -14.053  1.00 92.51           H  
ATOM   2907  HB3 ASP A 180      -2.884 -12.920 -13.092  1.00 92.51           H  
ATOM   2908  O   ASP A 180      -4.167 -10.604 -13.826  1.00 92.51           O  
ATOM   2909  CG  ASP A 180      -3.517 -13.800 -14.942  1.00 92.51           C  
ATOM   2910  OD1 ASP A 180      -4.050 -13.257 -15.938  1.00 92.51           O  
ATOM   2911  OD2 ASP A 180      -3.787 -14.954 -14.523  1.00 92.51           O  
ATOM   2912  N   PRO A 181      -3.631 -10.100 -15.966  1.00 90.62           N  
ATOM   2913  CA  PRO A 181      -4.756  -9.187 -16.172  1.00 90.62           C  
ATOM   2914  HA  PRO A 181      -4.709  -8.381 -15.440  1.00 90.62           H  
ATOM   2915  C   PRO A 181      -6.121  -9.875 -16.028  1.00 90.62           C  
ATOM   2916  CB  PRO A 181      -4.549  -8.591 -17.568  1.00 90.62           C  
ATOM   2917  HB2 PRO A 181      -3.949  -7.685 -17.486  1.00 90.62           H  
ATOM   2918  HB3 PRO A 181      -5.491  -8.371 -18.070  1.00 90.62           H  
ATOM   2919  O   PRO A 181      -7.114  -9.205 -15.767  1.00 90.62           O  
ATOM   2920  CG  PRO A 181      -3.748  -9.663 -18.303  1.00 90.62           C  
ATOM   2921  HG2 PRO A 181      -3.157  -9.241 -19.116  1.00 90.62           H  
ATOM   2922  HG3 PRO A 181      -4.421 -10.436 -18.673  1.00 90.62           H  
ATOM   2923  CD  PRO A 181      -2.864 -10.236 -17.199  1.00 90.62           C  
ATOM   2924  HD2 PRO A 181      -1.948  -9.651 -17.126  1.00 90.62           H  
ATOM   2925  HD3 PRO A 181      -2.636 -11.279 -17.420  1.00 90.62           H  
ATOM   2926  N   LYS A 182      -6.196 -11.214 -16.116  1.00 92.35           N  
ATOM   2927  H   LYS A 182      -5.346 -11.737 -16.270  1.00 92.35           H  
ATOM   2928  CA  LYS A 182      -7.437 -11.962 -15.837  1.00 92.35           C  
ATOM   2929  HA  LYS A 182      -8.275 -11.443 -16.300  1.00 92.35           H  
ATOM   2930  C   LYS A 182      -7.758 -12.037 -14.343  1.00 92.35           C  
ATOM   2931  CB  LYS A 182      -7.346 -13.384 -16.408  1.00 92.35           C  
ATOM   2932  HB2 LYS A 182      -6.524 -13.916 -15.930  1.00 92.35           H  
ATOM   2933  HB3 LYS A 182      -8.270 -13.910 -16.164  1.00 92.35           H  
ATOM   2934  O   LYS A 182      -8.899 -12.299 -13.974  1.00 92.35           O  
ATOM   2935  CG  LYS A 182      -7.162 -13.411 -17.930  1.00 92.35           C  
ATOM   2936  HG2 LYS A 182      -6.226 -12.920 -18.198  1.00 92.35           H  
ATOM   2937  HG3 LYS A 182      -7.990 -12.881 -18.402  1.00 92.35           H  
ATOM   2938  CD  LYS A 182      -7.128 -14.859 -18.431  1.00 92.35           C  
ATOM   2939  HD2 LYS A 182      -6.286 -15.372 -17.967  1.00 92.35           H  
ATOM   2940  HD3 LYS A 182      -8.056 -15.358 -18.150  1.00 92.35           H  
ATOM   2941  CE  LYS A 182      -6.972 -14.873 -19.954  1.00 92.35           C  
ATOM   2942  HE2 LYS A 182      -6.052 -14.347 -20.209  1.00 92.35           H  
ATOM   2943  HE3 LYS A 182      -7.802 -14.318 -20.393  1.00 92.35           H  
ATOM   2944  NZ  LYS A 182      -6.937 -16.256 -20.489  1.00 92.35           N  
ATOM   2945  HZ1 LYS A 182      -6.161 -16.765 -20.093  1.00 92.35           H  
ATOM   2946  HZ2 LYS A 182      -6.829 -16.239 -21.493  1.00 92.35           H  
ATOM   2947  HZ3 LYS A 182      -7.796 -16.741 -20.271  1.00 92.35           H  
ATOM   2948  N   LYS A 183      -6.754 -11.863 -13.476  1.00 90.89           N  
ATOM   2949  H   LYS A 183      -5.852 -11.634 -13.869  1.00 90.89           H  
ATOM   2950  CA  LYS A 183      -6.891 -11.920 -12.009  1.00 90.89           C  
ATOM   2951  HA  LYS A 183      -7.850 -12.369 -11.750  1.00 90.89           H  
ATOM   2952  C   LYS A 183      -6.893 -10.539 -11.365  1.00 90.89           C  
ATOM   2953  CB  LYS A 183      -5.762 -12.771 -11.414  1.00 90.89           C  
ATOM   2954  HB2 LYS A 183      -5.802 -12.703 -10.327  1.00 90.89           H  
ATOM   2955  HB3 LYS A 183      -4.804 -12.373 -11.748  1.00 90.89           H  
ATOM   2956  O   LYS A 183      -7.438 -10.392 -10.271  1.00 90.89           O  
ATOM   2957  CG  LYS A 183      -5.884 -14.244 -11.816  1.00 90.89           C  
ATOM   2958  HG2 LYS A 183      -6.816 -14.652 -11.425  1.00 90.89           H  
ATOM   2959  HG3 LYS A 183      -5.895 -14.323 -12.903  1.00 90.89           H  
ATOM   2960  CD  LYS A 183      -4.703 -15.046 -11.268  1.00 90.89           C  
ATOM   2961  HD2 LYS A 183      -3.779 -14.570 -11.597  1.00 90.89           H  
ATOM   2962  HD3 LYS A 183      -4.734 -15.071 -10.179  1.00 90.89           H  
ATOM   2963  CE  LYS A 183      -4.776 -16.460 -11.842  1.00 90.89           C  
ATOM   2964  HE2 LYS A 183      -5.012 -16.366 -12.902  1.00 90.89           H  
ATOM   2965  HE3 LYS A 183      -5.583 -17.012 -11.360  1.00 90.89           H  
ATOM   2966  NZ  LYS A 183      -3.479 -17.155 -11.713  1.00 90.89           N  
ATOM   2967  HZ1 LYS A 183      -3.156 -17.180 -10.756  1.00 90.89           H  
ATOM   2968  HZ2 LYS A 183      -2.813 -16.653 -12.283  1.00 90.89           H  
ATOM   2969  HZ3 LYS A 183      -3.541 -18.087 -12.097  1.00 90.89           H  
ATOM   2970  N   TYR A 184      -6.254  -9.559 -11.998  1.00 92.31           N  
ATOM   2971  H   TYR A 184      -5.769  -9.771 -12.857  1.00 92.31           H  
ATOM   2972  CA  TYR A 184      -6.176  -8.190 -11.511  1.00 92.31           C  
ATOM   2973  HA  TYR A 184      -7.087  -7.945 -10.966  1.00 92.31           H  
ATOM   2974  C   TYR A 184      -6.041  -7.213 -12.681  1.00 92.31           C  
ATOM   2975  CB  TYR A 184      -4.983  -8.074 -10.554  1.00 92.31           C  
ATOM   2976  HB2 TYR A 184      -4.066  -8.312 -11.091  1.00 92.31           H  
ATOM   2977  HB3 TYR A 184      -5.093  -8.812  -9.759  1.00 92.31           H  
ATOM   2978  O   TYR A 184      -4.991  -7.143 -13.315  1.00 92.31           O  
ATOM   2979  CG  TYR A 184      -4.851  -6.710  -9.911  1.00 92.31           C  
ATOM   2980  CD1 TYR A 184      -3.897  -5.793 -10.388  1.00 92.31           C  
ATOM   2981  HD1 TYR A 184      -3.295  -6.045 -11.249  1.00 92.31           H  
ATOM   2982  CD2 TYR A 184      -5.692  -6.357  -8.839  1.00 92.31           C  
ATOM   2983  HD2 TYR A 184      -6.449  -7.051  -8.504  1.00 92.31           H  
ATOM   2984  CE1 TYR A 184      -3.745  -4.539  -9.766  1.00 92.31           C  
ATOM   2985  HE1 TYR A 184      -3.004  -3.839 -10.123  1.00 92.31           H  
ATOM   2986  CE2 TYR A 184      -5.553  -5.098  -8.223  1.00 92.31           C  
ATOM   2987  HE2 TYR A 184      -6.191  -4.809  -7.401  1.00 92.31           H  
ATOM   2988  OH  TYR A 184      -4.400  -3.001  -8.050  1.00 92.31           O  
ATOM   2989  HH  TYR A 184      -3.684  -2.501  -8.448  1.00 92.31           H  
ATOM   2990  CZ  TYR A 184      -4.571  -4.193  -8.679  1.00 92.31           C  
ATOM   2991  N   ASP A 185      -7.100  -6.447 -12.933  1.00 95.14           N  
ATOM   2992  H   ASP A 185      -7.949  -6.564 -12.400  1.00 95.14           H  
ATOM   2993  CA  ASP A 185      -7.105  -5.393 -13.942  1.00 95.14           C  
ATOM   2994  HA  ASP A 185      -6.528  -5.723 -14.806  1.00 95.14           H  
ATOM   2995  C   ASP A 185      -6.440  -4.125 -13.375  1.00 95.14           C  
ATOM   2996  CB  ASP A 185      -8.545  -5.171 -14.427  1.00 95.14           C  
ATOM   2997  HB2 ASP A 185      -8.950  -6.130 -14.753  1.00 95.14           H  
ATOM   2998  HB3 ASP A 185      -9.158  -4.817 -13.598  1.00 95.14           H  
ATOM   2999  O   ASP A 185      -6.998  -3.411 -12.534  1.00 95.14           O  
ATOM   3000  CG  ASP A 185      -8.638  -4.184 -15.595  1.00 95.14           C  
ATOM   3001  OD1 ASP A 185      -7.704  -3.363 -15.756  1.00 95.14           O  
ATOM   3002  OD2 ASP A 185      -9.661  -4.224 -16.304  1.00 95.14           O  
ATOM   3003  N   THR A 186      -5.210  -3.861 -13.817  1.00 95.96           N  
ATOM   3004  H   THR A 186      -4.809  -4.460 -14.524  1.00 95.96           H  
ATOM   3005  CA  THR A 186      -4.424  -2.692 -13.401  1.00 95.96           C  
ATOM   3006  HA  THR A 186      -4.386  -2.656 -12.312  1.00 95.96           H  
ATOM   3007  C   THR A 186      -5.039  -1.382 -13.878  1.00 95.96           C  
ATOM   3008  CB  THR A 186      -2.993  -2.778 -13.941  1.00 95.96           C  
ATOM   3009  HB  THR A 186      -2.469  -1.849 -13.715  1.00 95.96           H  
ATOM   3010  O   THR A 186      -4.951  -0.374 -13.169  1.00 95.96           O  
ATOM   3011  CG2 THR A 186      -2.235  -3.936 -13.290  1.00 95.96           C  
ATOM   3012 HG21 THR A 186      -2.728  -4.882 -13.513  1.00 95.96           H  
ATOM   3013 HG22 THR A 186      -2.182  -3.783 -12.212  1.00 95.96           H  
ATOM   3014 HG23 THR A 186      -1.219  -3.966 -13.685  1.00 95.96           H  
ATOM   3015  OG1 THR A 186      -2.996  -3.005 -15.335  1.00 95.96           O  
ATOM   3016  HG1 THR A 186      -3.064  -2.171 -15.804  1.00 95.96           H  
ATOM   3017  N   LYS A 187      -5.717  -1.398 -15.030  1.00 95.90           N  
ATOM   3018  H   LYS A 187      -5.876  -2.285 -15.485  1.00 95.90           H  
ATOM   3019  CA  LYS A 187      -6.362  -0.220 -15.602  1.00 95.90           C  
ATOM   3020  HA  LYS A 187      -5.654   0.603 -15.509  1.00 95.90           H  
ATOM   3021  C   LYS A 187      -7.605   0.148 -14.814  1.00 95.90           C  
ATOM   3022  CB  LYS A 187      -6.705  -0.493 -17.079  1.00 95.90           C  
ATOM   3023  HB2 LYS A 187      -5.864  -0.989 -17.563  1.00 95.90           H  
ATOM   3024  HB3 LYS A 187      -7.559  -1.168 -17.136  1.00 95.90           H  
ATOM   3025  O   LYS A 187      -7.791   1.311 -14.453  1.00 95.90           O  
ATOM   3026  CG  LYS A 187      -7.045   0.791 -17.850  1.00 95.90           C  
ATOM   3027  HG2 LYS A 187      -7.773   1.388 -17.301  1.00 95.90           H  
ATOM   3028  HG3 LYS A 187      -7.464   0.524 -18.820  1.00 95.90           H  
ATOM   3029  CD  LYS A 187      -5.756   1.584 -18.066  1.00 95.90           C  
ATOM   3030  HD2 LYS A 187      -5.288   1.797 -17.105  1.00 95.90           H  
ATOM   3031  HD3 LYS A 187      -5.065   0.963 -18.635  1.00 95.90           H  
ATOM   3032  CE  LYS A 187      -5.936   2.916 -18.774  1.00 95.90           C  
ATOM   3033  HE2 LYS A 187      -6.559   3.563 -18.157  1.00 95.90           H  
ATOM   3034  HE3 LYS A 187      -6.420   2.759 -19.738  1.00 95.90           H  
ATOM   3035  NZ  LYS A 187      -4.578   3.485 -18.942  1.00 95.90           N  
ATOM   3036  HZ1 LYS A 187      -4.049   2.925 -19.595  1.00 95.90           H  
ATOM   3037  HZ2 LYS A 187      -4.583   4.452 -19.235  1.00 95.90           H  
ATOM   3038  HZ3 LYS A 187      -4.050   3.369 -18.089  1.00 95.90           H  
ATOM   3039  N   GLU A 188      -8.420  -0.849 -14.483  1.00 96.42           N  
ATOM   3040  H   GLU A 188      -8.219  -1.761 -14.869  1.00 96.42           H  
ATOM   3041  CA  GLU A 188      -9.577  -0.681 -13.606  1.00 96.42           C  
ATOM   3042  HA  GLU A 188     -10.237   0.073 -14.037  1.00 96.42           H  
ATOM   3043  C   GLU A 188      -9.140  -0.205 -12.210  1.00 96.42           C  
ATOM   3044  CB  GLU A 188     -10.345  -2.007 -13.504  1.00 96.42           C  
ATOM   3045  HB2 GLU A 188      -9.752  -2.689 -12.895  1.00 96.42           H  
ATOM   3046  HB3 GLU A 188     -10.472  -2.434 -14.499  1.00 96.42           H  
ATOM   3047  O   GLU A 188      -9.761   0.687 -11.628  1.00 96.42           O  
ATOM   3048  CG  GLU A 188     -11.743  -1.811 -12.897  1.00 96.42           C  
ATOM   3049  HG2 GLU A 188     -12.418  -1.458 -13.678  1.00 96.42           H  
ATOM   3050  HG3 GLU A 188     -11.700  -1.033 -12.135  1.00 96.42           H  
ATOM   3051  CD  GLU A 188     -12.328  -3.061 -12.226  1.00 96.42           C  
ATOM   3052  OE1 GLU A 188     -13.481  -2.960 -11.746  1.00 96.42           O  
ATOM   3053  OE2 GLU A 188     -11.574  -3.940 -11.761  1.00 96.42           O  
ATOM   3054  N   ALA A 189      -8.041  -0.748 -11.674  1.00 95.86           N  
ATOM   3055  H   ALA A 189      -7.592  -1.507 -12.166  1.00 95.86           H  
ATOM   3056  CA  ALA A 189      -7.487  -0.312 -10.395  1.00 95.86           C  
ATOM   3057  HA  ALA A 189      -8.264  -0.416  -9.637  1.00 95.86           H  
ATOM   3058  C   ALA A 189      -7.066   1.169 -10.411  1.00 95.86           C  
ATOM   3059  CB  ALA A 189      -6.326  -1.230 -10.008  1.00 95.86           C  
ATOM   3060  HB1 ALA A 189      -5.519  -1.145 -10.736  1.00 95.86           H  
ATOM   3061  HB2 ALA A 189      -6.666  -2.265  -9.978  1.00 95.86           H  
ATOM   3062  HB3 ALA A 189      -5.949  -0.943  -9.027  1.00 95.86           H  
ATOM   3063  O   ALA A 189      -7.421   1.905  -9.486  1.00 95.86           O  
ATOM   3064  N   LEU A 190      -6.380   1.625 -11.467  1.00 97.81           N  
ATOM   3065  H   LEU A 190      -6.089   0.964 -12.174  1.00 97.81           H  
ATOM   3066  CA  LEU A 190      -6.055   3.040 -11.669  1.00 97.81           C  
ATOM   3067  HA  LEU A 190      -5.503   3.392 -10.797  1.00 97.81           H  
ATOM   3068  C   LEU A 190      -7.327   3.896 -11.775  1.00 97.81           C  
ATOM   3069  CB  LEU A 190      -5.153   3.172 -12.912  1.00 97.81           C  
ATOM   3070  HB2 LEU A 190      -4.234   2.612 -12.737  1.00 97.81           H  
ATOM   3071  HB3 LEU A 190      -5.658   2.715 -13.762  1.00 97.81           H  
ATOM   3072  O   LEU A 190      -7.436   4.917 -11.097  1.00 97.81           O  
ATOM   3073  CG  LEU A 190      -4.789   4.621 -13.293  1.00 97.81           C  
ATOM   3074  HG  LEU A 190      -5.699   5.174 -13.527  1.00 97.81           H  
ATOM   3075  CD1 LEU A 190      -4.042   5.353 -12.177  1.00 97.81           C  
ATOM   3076 HD11 LEU A 190      -3.143   4.798 -11.908  1.00 97.81           H  
ATOM   3077 HD12 LEU A 190      -4.683   5.465 -11.303  1.00 97.81           H  
ATOM   3078 HD13 LEU A 190      -3.760   6.349 -12.519  1.00 97.81           H  
ATOM   3079  CD2 LEU A 190      -3.907   4.614 -14.542  1.00 97.81           C  
ATOM   3080 HD21 LEU A 190      -2.978   4.080 -14.341  1.00 97.81           H  
ATOM   3081 HD22 LEU A 190      -4.429   4.112 -15.357  1.00 97.81           H  
ATOM   3082 HD23 LEU A 190      -3.677   5.638 -14.840  1.00 97.81           H  
ATOM   3083  N   GLY A 191      -8.328   3.447 -12.538  1.00 96.92           N  
ATOM   3084  H   GLY A 191      -8.171   2.612 -13.084  1.00 96.92           H  
ATOM   3085  CA  GLY A 191      -9.626   4.119 -12.651  1.00 96.92           C  
ATOM   3086  HA2 GLY A 191      -9.484   5.104 -13.095  1.00 96.92           H  
ATOM   3087  HA3 GLY A 191     -10.267   3.528 -13.305  1.00 96.92           H  
ATOM   3088  C   GLY A 191     -10.341   4.285 -11.304  1.00 96.92           C  
ATOM   3089  O   GLY A 191     -10.874   5.358 -11.011  1.00 96.92           O  
ATOM   3090  N   LYS A 192     -10.293   3.268 -10.432  1.00 96.57           N  
ATOM   3091  H   LYS A 192      -9.880   2.404 -10.755  1.00 96.57           H  
ATOM   3092  CA  LYS A 192     -10.836   3.336  -9.063  1.00 96.57           C  
ATOM   3093  HA  LYS A 192     -11.869   3.681  -9.113  1.00 96.57           H  
ATOM   3094  C   LYS A 192     -10.091   4.354  -8.196  1.00 96.57           C  
ATOM   3095  CB  LYS A 192     -10.813   1.942  -8.414  1.00 96.57           C  
ATOM   3096  HB2 LYS A 192     -11.007   2.047  -7.347  1.00 96.57           H  
ATOM   3097  HB3 LYS A 192      -9.825   1.501  -8.548  1.00 96.57           H  
ATOM   3098  O   LYS A 192     -10.738   5.082  -7.448  1.00 96.57           O  
ATOM   3099  CG  LYS A 192     -11.880   1.005  -8.994  1.00 96.57           C  
ATOM   3100  HG2 LYS A 192     -12.863   1.344  -8.666  1.00 96.57           H  
ATOM   3101  HG3 LYS A 192     -11.853   1.050 -10.083  1.00 96.57           H  
ATOM   3102  CD  LYS A 192     -11.669  -0.455  -8.561  1.00 96.57           C  
ATOM   3103  HD2 LYS A 192     -11.705  -0.540  -7.475  1.00 96.57           H  
ATOM   3104  HD3 LYS A 192     -10.699  -0.788  -8.930  1.00 96.57           H  
ATOM   3105  CE  LYS A 192     -12.778  -1.301  -9.201  1.00 96.57           C  
ATOM   3106  HE2 LYS A 192     -13.723  -1.135  -8.683  1.00 96.57           H  
ATOM   3107  HE3 LYS A 192     -12.917  -0.945 -10.222  1.00 96.57           H  
ATOM   3108  NZ  LYS A 192     -12.469  -2.750  -9.289  1.00 96.57           N  
ATOM   3109  HZ1 LYS A 192     -11.623  -2.928  -9.811  1.00 96.57           H  
ATOM   3110  HZ2 LYS A 192     -13.110  -3.145  -9.962  1.00 96.57           H  
ATOM   3111  HZ3 LYS A 192     -12.505  -3.266  -8.422  1.00 96.57           H  
ATOM   3112  N   VAL A 193      -8.761   4.442  -8.306  1.00 97.19           N  
ATOM   3113  H   VAL A 193      -8.294   3.824  -8.954  1.00 97.19           H  
ATOM   3114  CA  VAL A 193      -7.972   5.482  -7.617  1.00 97.19           C  
ATOM   3115  HA  VAL A 193      -8.199   5.445  -6.551  1.00 97.19           H  
ATOM   3116  C   VAL A 193      -8.387   6.873  -8.102  1.00 97.19           C  
ATOM   3117  CB  VAL A 193      -6.453   5.261  -7.785  1.00 97.19           C  
ATOM   3118  HB  VAL A 193      -6.204   5.185  -8.844  1.00 97.19           H  
ATOM   3119  O   VAL A 193      -8.734   7.721  -7.282  1.00 97.19           O  
ATOM   3120  CG1 VAL A 193      -5.639   6.411  -7.179  1.00 97.19           C  
ATOM   3121 HG11 VAL A 193      -5.914   6.560  -6.135  1.00 97.19           H  
ATOM   3122 HG12 VAL A 193      -4.574   6.185  -7.243  1.00 97.19           H  
ATOM   3123 HG13 VAL A 193      -5.821   7.334  -7.729  1.00 97.19           H  
ATOM   3124  CG2 VAL A 193      -5.994   3.980  -7.079  1.00 97.19           C  
ATOM   3125 HG21 VAL A 193      -6.173   4.065  -6.007  1.00 97.19           H  
ATOM   3126 HG22 VAL A 193      -6.530   3.116  -7.473  1.00 97.19           H  
ATOM   3127 HG23 VAL A 193      -4.929   3.830  -7.255  1.00 97.19           H  
ATOM   3128  N   CYS A 194      -8.432   7.100  -9.418  1.00 96.41           N  
ATOM   3129  H   CYS A 194      -8.110   6.380 -10.049  1.00 96.41           H  
ATOM   3130  CA  CYS A 194      -8.859   8.377  -9.997  1.00 96.41           C  
ATOM   3131  HA  CYS A 194      -8.207   9.171  -9.631  1.00 96.41           H  
ATOM   3132  C   CYS A 194     -10.292   8.754  -9.596  1.00 96.41           C  
ATOM   3133  CB  CYS A 194      -8.735   8.298 -11.524  1.00 96.41           C  
ATOM   3134  HB2 CYS A 194      -9.167   9.193 -11.973  1.00 96.41           H  
ATOM   3135  HB3 CYS A 194      -9.274   7.426 -11.894  1.00 96.41           H  
ATOM   3136  O   CYS A 194     -10.557   9.918  -9.306  1.00 96.41           O  
ATOM   3137  SG  CYS A 194      -6.991   8.178 -12.013  1.00 96.41           S  
ATOM   3138  HG  CYS A 194      -6.617   9.408 -11.649  1.00 96.41           H  
ATOM   3139  N   THR A 195     -11.202   7.779  -9.523  1.00 95.33           N  
ATOM   3140  H   THR A 195     -10.928   6.854  -9.823  1.00 95.33           H  
ATOM   3141  CA  THR A 195     -12.586   7.994  -9.072  1.00 95.33           C  
ATOM   3142  HA  THR A 195     -13.047   8.760  -9.696  1.00 95.33           H  
ATOM   3143  C   THR A 195     -12.622   8.494  -7.632  1.00 95.33           C  
ATOM   3144  CB  THR A 195     -13.421   6.713  -9.202  1.00 95.33           C  
ATOM   3145  HB  THR A 195     -12.983   5.924  -8.589  1.00 95.33           H  
ATOM   3146  O   THR A 195     -13.268   9.499  -7.360  1.00 95.33           O  
ATOM   3147  CG2 THR A 195     -14.878   6.913  -8.786  1.00 95.33           C  
ATOM   3148 HG21 THR A 195     -15.312   7.745  -9.340  1.00 95.33           H  
ATOM   3149 HG22 THR A 195     -14.946   7.118  -7.717  1.00 95.33           H  
ATOM   3150 HG23 THR A 195     -15.445   6.008  -9.003  1.00 95.33           H  
ATOM   3151  OG1 THR A 195     -13.435   6.292 -10.546  1.00 95.33           O  
ATOM   3152  HG1 THR A 195     -12.554   5.992 -10.783  1.00 95.33           H  
ATOM   3153  N   VAL A 196     -11.877   7.856  -6.721  1.00 94.16           N  
ATOM   3154  H   VAL A 196     -11.338   7.052  -7.010  1.00 94.16           H  
ATOM   3155  CA  VAL A 196     -11.791   8.293  -5.317  1.00 94.16           C  
ATOM   3156  HA  VAL A 196     -12.798   8.331  -4.903  1.00 94.16           H  
ATOM   3157  C   VAL A 196     -11.223   9.707  -5.206  1.00 94.16           C  
ATOM   3158  CB  VAL A 196     -10.962   7.293  -4.487  1.00 94.16           C  
ATOM   3159  HB  VAL A 196     -10.032   7.065  -5.008  1.00 94.16           H  
ATOM   3160  O   VAL A 196     -11.770  10.522  -4.464  1.00 94.16           O  
ATOM   3161  CG1 VAL A 196     -10.610   7.828  -3.093  1.00 94.16           C  
ATOM   3162 HG11 VAL A 196     -10.110   7.047  -2.519  1.00 94.16           H  
ATOM   3163 HG12 VAL A 196     -11.513   8.143  -2.571  1.00 94.16           H  
ATOM   3164 HG13 VAL A 196      -9.922   8.670  -3.170  1.00 94.16           H  
ATOM   3165  CG2 VAL A 196     -11.758   5.992  -4.310  1.00 94.16           C  
ATOM   3166 HG21 VAL A 196     -12.673   6.191  -3.752  1.00 94.16           H  
ATOM   3167 HG22 VAL A 196     -12.021   5.572  -5.280  1.00 94.16           H  
ATOM   3168 HG23 VAL A 196     -11.159   5.261  -3.767  1.00 94.16           H  
ATOM   3169  N   LEU A 197     -10.167  10.020  -5.963  1.00 95.23           N  
ATOM   3170  H   LEU A 197      -9.761   9.301  -6.545  1.00 95.23           H  
ATOM   3171  CA  LEU A 197      -9.570  11.357  -5.973  1.00 95.23           C  
ATOM   3172  HA  LEU A 197      -9.343  11.652  -4.948  1.00 95.23           H  
ATOM   3173  C   LEU A 197     -10.532  12.421  -6.505  1.00 95.23           C  
ATOM   3174  CB  LEU A 197      -8.259  11.342  -6.766  1.00 95.23           C  
ATOM   3175  HB2 LEU A 197      -8.444  10.943  -7.764  1.00 95.23           H  
ATOM   3176  HB3 LEU A 197      -7.921  12.372  -6.880  1.00 95.23           H  
ATOM   3177  O   LEU A 197     -10.669  13.477  -5.890  1.00 95.23           O  
ATOM   3178  CG  LEU A 197      -7.139  10.532  -6.097  1.00 95.23           C  
ATOM   3179  HG  LEU A 197      -7.378   9.469  -6.114  1.00 95.23           H  
ATOM   3180  CD1 LEU A 197      -5.861  10.753  -6.887  1.00 95.23           C  
ATOM   3181 HD11 LEU A 197      -5.973  10.347  -7.892  1.00 95.23           H  
ATOM   3182 HD12 LEU A 197      -5.046  10.253  -6.364  1.00 95.23           H  
ATOM   3183 HD13 LEU A 197      -5.630  11.818  -6.940  1.00 95.23           H  
ATOM   3184  CD2 LEU A 197      -6.862  10.929  -4.649  1.00 95.23           C  
ATOM   3185 HD21 LEU A 197      -7.698  10.644  -4.010  1.00 95.23           H  
ATOM   3186 HD22 LEU A 197      -5.985  10.397  -4.280  1.00 95.23           H  
ATOM   3187 HD23 LEU A 197      -6.692  12.003  -4.582  1.00 95.23           H  
ATOM   3188  N   LYS A 198     -11.261  12.114  -7.584  1.00 93.92           N  
ATOM   3189  H   LYS A 198     -11.079  11.235  -8.047  1.00 93.92           H  
ATOM   3190  CA  LYS A 198     -12.321  12.978  -8.115  1.00 93.92           C  
ATOM   3191  HA  LYS A 198     -11.894  13.957  -8.330  1.00 93.92           H  
ATOM   3192  C   LYS A 198     -13.423  13.202  -7.076  1.00 93.92           C  
ATOM   3193  CB  LYS A 198     -12.866  12.371  -9.419  1.00 93.92           C  
ATOM   3194  HB2 LYS A 198     -12.037  12.218 -10.111  1.00 93.92           H  
ATOM   3195  HB3 LYS A 198     -13.321  11.403  -9.207  1.00 93.92           H  
ATOM   3196  O   LYS A 198     -13.818  14.340  -6.853  1.00 93.92           O  
ATOM   3197  CG  LYS A 198     -13.905  13.285 -10.085  1.00 93.92           C  
ATOM   3198  HG2 LYS A 198     -13.436  14.237 -10.333  1.00 93.92           H  
ATOM   3199  HG3 LYS A 198     -14.727  13.468  -9.394  1.00 93.92           H  
ATOM   3200  CD  LYS A 198     -14.479  12.655 -11.361  1.00 93.92           C  
ATOM   3201  HD2 LYS A 198     -14.941  11.700 -11.109  1.00 93.92           H  
ATOM   3202  HD3 LYS A 198     -13.674  12.490 -12.077  1.00 93.92           H  
ATOM   3203  CE  LYS A 198     -15.530  13.600 -11.959  1.00 93.92           C  
ATOM   3204  HE2 LYS A 198     -16.274  13.818 -11.193  1.00 93.92           H  
ATOM   3205  HE3 LYS A 198     -15.043  14.541 -12.216  1.00 93.92           H  
ATOM   3206  NZ  LYS A 198     -16.192  13.021 -13.155  1.00 93.92           N  
ATOM   3207  HZ1 LYS A 198     -16.673  12.166 -12.917  1.00 93.92           H  
ATOM   3208  HZ2 LYS A 198     -16.878  13.667 -13.519  1.00 93.92           H  
ATOM   3209  HZ3 LYS A 198     -15.519  12.830 -13.883  1.00 93.92           H  
ATOM   3210  N   SER A 199     -13.889  12.145  -6.406  1.00 90.64           N  
ATOM   3211  H   SER A 199     -13.560  11.226  -6.666  1.00 90.64           H  
ATOM   3212  CA  SER A 199     -14.944  12.233  -5.387  1.00 90.64           C  
ATOM   3213  HA  SER A 199     -15.817  12.717  -5.826  1.00 90.64           H  
ATOM   3214  C   SER A 199     -14.545  13.062  -4.164  1.00 90.64           C  
ATOM   3215  CB  SER A 199     -15.352  10.837  -4.909  1.00 90.64           C  
ATOM   3216  HB2 SER A 199     -14.473  10.307  -4.543  1.00 90.64           H  
ATOM   3217  HB3 SER A 199     -16.070  10.929  -4.094  1.00 90.64           H  
ATOM   3218  O   SER A 199     -15.411  13.701  -3.575  1.00 90.64           O  
ATOM   3219  OG  SER A 199     -15.945  10.094  -5.956  1.00 90.64           O  
ATOM   3220  HG  SER A 199     -16.816  10.453  -6.136  1.00 90.64           H  
ATOM   3221  N   LYS A 200     -13.259  13.084  -3.782  1.00 92.11           N  
ATOM   3222  H   LYS A 200     -12.602  12.499  -4.279  1.00 92.11           H  
ATOM   3223  CA  LYS A 200     -12.755  13.957  -2.705  1.00 92.11           C  
ATOM   3224  HA  LYS A 200     -13.594  14.173  -2.043  1.00 92.11           H  
ATOM   3225  C   LYS A 200     -12.310  15.347  -3.186  1.00 92.11           C  
ATOM   3226  CB  LYS A 200     -11.700  13.241  -1.832  1.00 92.11           C  
ATOM   3227  HB2 LYS A 200     -11.576  13.823  -0.919  1.00 92.11           H  
ATOM   3228  HB3 LYS A 200     -12.078  12.258  -1.551  1.00 92.11           H  
ATOM   3229  O   LYS A 200     -11.704  16.066  -2.398  1.00 92.11           O  
ATOM   3230  CG  LYS A 200     -10.326  13.079  -2.506  1.00 92.11           C  
ATOM   3231  HG2 LYS A 200      -9.985  14.050  -2.864  1.00 92.11           H  
ATOM   3232  HG3 LYS A 200     -10.455  12.424  -3.367  1.00 92.11           H  
ATOM   3233  CD  LYS A 200      -9.228  12.483  -1.600  1.00 92.11           C  
ATOM   3234  HD2 LYS A 200      -8.342  12.300  -2.207  1.00 92.11           H  
ATOM   3235  HD3 LYS A 200      -9.573  11.529  -1.200  1.00 92.11           H  
ATOM   3236  CE  LYS A 200      -8.844  13.425  -0.443  1.00 92.11           C  
ATOM   3237  HE2 LYS A 200      -9.735  13.612   0.157  1.00 92.11           H  
ATOM   3238  HE3 LYS A 200      -8.521  14.379  -0.859  1.00 92.11           H  
ATOM   3239  NZ  LYS A 200      -7.768  12.881   0.435  1.00 92.11           N  
ATOM   3240  HZ1 LYS A 200      -6.862  12.927  -0.007  1.00 92.11           H  
ATOM   3241  HZ2 LYS A 200      -7.943  11.934   0.737  1.00 92.11           H  
ATOM   3242  HZ3 LYS A 200      -7.638  13.436   1.269  1.00 92.11           H  
ATOM   3243  N   ALA A 201     -12.580  15.700  -4.448  1.00 93.03           N  
ATOM   3244  H   ALA A 201     -13.102  15.055  -5.023  1.00 93.03           H  
ATOM   3245  CA  ALA A 201     -12.153  16.949  -5.084  1.00 93.03           C  
ATOM   3246  HA  ALA A 201     -12.349  16.840  -6.151  1.00 93.03           H  
ATOM   3247  C   ALA A 201     -10.636  17.211  -4.970  1.00 93.03           C  
ATOM   3248  CB  ALA A 201     -13.038  18.102  -4.588  1.00 93.03           C  
ATOM   3249  HB1 ALA A 201     -14.090  17.859  -4.736  1.00 93.03           H  
ATOM   3250  HB2 ALA A 201     -12.852  18.289  -3.530  1.00 93.03           H  
ATOM   3251  HB3 ALA A 201     -12.803  19.008  -5.147  1.00 93.03           H  
ATOM   3252  O   ALA A 201     -10.199  18.335  -4.746  1.00 93.03           O  
ATOM   3253  N   PHE A 202      -9.817  16.161  -5.088  1.00 94.86           N  
ATOM   3254  H   PHE A 202     -10.209  15.260  -5.323  1.00 94.86           H  
ATOM   3255  CA  PHE A 202      -8.364  16.304  -5.051  1.00 94.86           C  
ATOM   3256  HA  PHE A 202      -8.103  16.978  -4.235  1.00 94.86           H  
ATOM   3257  C   PHE A 202      -7.840  16.912  -6.355  1.00 94.86           C  
ATOM   3258  CB  PHE A 202      -7.706  14.950  -4.774  1.00 94.86           C  
ATOM   3259  HB2 PHE A 202      -8.062  14.571  -3.817  1.00 94.86           H  
ATOM   3260  HB3 PHE A 202      -8.009  14.244  -5.547  1.00 94.86           H  
ATOM   3261  O   PHE A 202      -8.021  16.343  -7.433  1.00 94.86           O  
ATOM   3262  CG  PHE A 202      -6.193  15.007  -4.717  1.00 94.86           C  
ATOM   3263  CD1 PHE A 202      -5.424  14.621  -5.830  1.00 94.86           C  
ATOM   3264  HD1 PHE A 202      -5.912  14.318  -6.745  1.00 94.86           H  
ATOM   3265  CD2 PHE A 202      -5.554  15.441  -3.541  1.00 94.86           C  
ATOM   3266  HD2 PHE A 202      -6.138  15.747  -2.686  1.00 94.86           H  
ATOM   3267  CE1 PHE A 202      -4.020  14.629  -5.749  1.00 94.86           C  
ATOM   3268  HE1 PHE A 202      -3.423  14.305  -6.588  1.00 94.86           H  
ATOM   3269  CE2 PHE A 202      -4.151  15.458  -3.465  1.00 94.86           C  
ATOM   3270  HE2 PHE A 202      -3.666  15.771  -2.553  1.00 94.86           H  
ATOM   3271  CZ  PHE A 202      -3.385  15.044  -4.568  1.00 94.86           C  
ATOM   3272  HZ  PHE A 202      -2.307  15.032  -4.507  1.00 94.86           H  
ATOM   3273  N   GLU A 203      -7.129  18.030  -6.241  1.00 95.05           N  
ATOM   3274  H   GLU A 203      -7.079  18.487  -5.342  1.00 95.05           H  
ATOM   3275  CA  GLU A 203      -6.479  18.698  -7.364  1.00 95.05           C  
ATOM   3276  HA  GLU A 203      -6.980  18.414  -8.290  1.00 95.05           H  
ATOM   3277  C   GLU A 203      -5.005  18.287  -7.473  1.00 95.05           C  
ATOM   3278  CB  GLU A 203      -6.618  20.219  -7.231  1.00 95.05           C  
ATOM   3279  HB2 GLU A 203      -6.209  20.533  -6.271  1.00 95.05           H  
ATOM   3280  HB3 GLU A 203      -6.038  20.682  -8.029  1.00 95.05           H  
ATOM   3281  O   GLU A 203      -4.208  18.475  -6.551  1.00 95.05           O  
ATOM   3282  CG  GLU A 203      -8.082  20.678  -7.349  1.00 95.05           C  
ATOM   3283  HG2 GLU A 203      -8.663  20.228  -6.544  1.00 95.05           H  
ATOM   3284  HG3 GLU A 203      -8.482  20.320  -8.297  1.00 95.05           H  
ATOM   3285  CD  GLU A 203      -8.236  22.205  -7.280  1.00 95.05           C  
ATOM   3286  OE1 GLU A 203      -9.396  22.660  -7.390  1.00 95.05           O  
ATOM   3287  OE2 GLU A 203      -7.203  22.897  -7.128  1.00 95.05           O  
ATOM   3288  N   MET A 204      -4.614  17.753  -8.633  1.00 93.37           N  
ATOM   3289  H   MET A 204      -5.305  17.642  -9.362  1.00 93.37           H  
ATOM   3290  CA  MET A 204      -3.213  17.462  -8.962  1.00 93.37           C  
ATOM   3291  HA  MET A 204      -2.702  17.129  -8.059  1.00 93.37           H  
ATOM   3292  C   MET A 204      -2.495  18.733  -9.432  1.00 93.37           C  
ATOM   3293  CB  MET A 204      -3.111  16.334 -10.000  1.00 93.37           C  
ATOM   3294  HB2 MET A 204      -2.075  16.246 -10.327  1.00 93.37           H  
ATOM   3295  HB3 MET A 204      -3.728  16.571 -10.866  1.00 93.37           H  
ATOM   3296  O   MET A 204      -2.125  18.857 -10.597  1.00 93.37           O  
ATOM   3297  CG  MET A 204      -3.533  14.985  -9.425  1.00 93.37           C  
ATOM   3298  HG2 MET A 204      -2.901  14.771  -8.563  1.00 93.37           H  
ATOM   3299  HG3 MET A 204      -4.571  15.046  -9.098  1.00 93.37           H  
ATOM   3300  SD  MET A 204      -3.365  13.613 -10.595  1.00 93.37           S  
ATOM   3301  CE  MET A 204      -4.262  12.350  -9.666  1.00 93.37           C  
ATOM   3302  HE1 MET A 204      -3.811  12.250  -8.679  1.00 93.37           H  
ATOM   3303  HE2 MET A 204      -5.304  12.649  -9.559  1.00 93.37           H  
ATOM   3304  HE3 MET A 204      -4.209  11.399 -10.197  1.00 93.37           H  
ATOM   3305  N   ASN A 205      -2.321  19.688  -8.521  1.00 95.76           N  
ATOM   3306  H   ASN A 205      -2.697  19.535  -7.596  1.00 95.76           H  
ATOM   3307  CA  ASN A 205      -1.546  20.901  -8.778  1.00 95.76           C  
ATOM   3308  HA  ASN A 205      -1.856  21.299  -9.744  1.00 95.76           H  
ATOM   3309  C   ASN A 205      -0.031  20.610  -8.888  1.00 95.76           C  
ATOM   3310  CB  ASN A 205      -1.910  21.948  -7.709  1.00 95.76           C  
ATOM   3311  HB2 ASN A 205      -2.995  22.051  -7.673  1.00 95.76           H  
ATOM   3312  HB3 ASN A 205      -1.504  22.917  -8.000  1.00 95.76           H  
ATOM   3313  O   ASN A 205       0.425  19.478  -8.697  1.00 95.76           O  
ATOM   3314  CG  ASN A 205      -1.402  21.638  -6.310  1.00 95.76           C  
ATOM   3315  ND2 ASN A 205      -1.968  22.272  -5.313  1.00 95.76           N  
ATOM   3316 HD21 ASN A 205      -2.717  22.924  -5.492  1.00 95.76           H  
ATOM   3317 HD22 ASN A 205      -1.532  22.188  -4.406  1.00 95.76           H  
ATOM   3318  OD1 ASN A 205      -0.493  20.854  -6.087  1.00 95.76           O  
ATOM   3319  N   GLU A 206       0.769  21.638  -9.176  1.00 96.57           N  
ATOM   3320  H   GLU A 206       0.363  22.549  -9.335  1.00 96.57           H  
ATOM   3321  CA  GLU A 206       2.218  21.501  -9.387  1.00 96.57           C  
ATOM   3322  HA  GLU A 206       2.384  20.849 -10.244  1.00 96.57           H  
ATOM   3323  C   GLU A 206       2.961  20.868  -8.195  1.00 96.57           C  
ATOM   3324  CB  GLU A 206       2.828  22.870  -9.709  1.00 96.57           C  
ATOM   3325  HB2 GLU A 206       3.908  22.746  -9.787  1.00 96.57           H  
ATOM   3326  HB3 GLU A 206       2.611  23.562  -8.896  1.00 96.57           H  
ATOM   3327  O   GLU A 206       3.835  20.019  -8.398  1.00 96.57           O  
ATOM   3328  CG  GLU A 206       2.303  23.445 -11.035  1.00 96.57           C  
ATOM   3329  HG2 GLU A 206       2.448  22.697 -11.814  1.00 96.57           H  
ATOM   3330  HG3 GLU A 206       1.234  23.634 -10.942  1.00 96.57           H  
ATOM   3331  CD  GLU A 206       3.011  24.745 -11.447  1.00 96.57           C  
ATOM   3332  OE1 GLU A 206       2.757  25.181 -12.590  1.00 96.57           O  
ATOM   3333  OE2 GLU A 206       3.818  25.263 -10.645  1.00 96.57           O  
ATOM   3334  N   ASP A 207       2.576  21.194  -6.955  1.00 95.78           N  
ATOM   3335  H   ASP A 207       1.855  21.891  -6.842  1.00 95.78           H  
ATOM   3336  CA  ASP A 207       3.169  20.608  -5.745  1.00 95.78           C  
ATOM   3337  HA  ASP A 207       4.250  20.745  -5.773  1.00 95.78           H  
ATOM   3338  C   ASP A 207       2.891  19.104  -5.639  1.00 95.78           C  
ATOM   3339  CB  ASP A 207       2.611  21.291  -4.485  1.00 95.78           C  
ATOM   3340  HB2 ASP A 207       1.524  21.335  -4.540  1.00 95.78           H  
ATOM   3341  HB3 ASP A 207       2.868  20.676  -3.622  1.00 95.78           H  
ATOM   3342  O   ASP A 207       3.769  18.315  -5.268  1.00 95.78           O  
ATOM   3343  CG  ASP A 207       3.173  22.686  -4.226  1.00 95.78           C  
ATOM   3344  OD1 ASP A 207       4.329  22.929  -4.638  1.00 95.78           O  
ATOM   3345  OD2 ASP A 207       2.469  23.437  -3.519  1.00 95.78           O  
ATOM   3346  N   GLN A 208       1.674  18.678  -5.983  1.00 96.39           N  
ATOM   3347  H   GLN A 208       1.006  19.363  -6.308  1.00 96.39           H  
ATOM   3348  CA  GLN A 208       1.316  17.260  -6.008  1.00 96.39           C  
ATOM   3349  HA  GLN A 208       1.660  16.799  -5.083  1.00 96.39           H  
ATOM   3350  C   GLN A 208       2.035  16.532  -7.146  1.00 96.39           C  
ATOM   3351  CB  GLN A 208      -0.207  17.090  -6.100  1.00 96.39           C  
ATOM   3352  HB2 GLN A 208      -0.445  16.028  -6.167  1.00 96.39           H  
ATOM   3353  HB3 GLN A 208      -0.570  17.576  -7.005  1.00 96.39           H  
ATOM   3354  O   GLN A 208       2.572  15.444  -6.935  1.00 96.39           O  
ATOM   3355  CG  GLN A 208      -0.951  17.680  -4.893  1.00 96.39           C  
ATOM   3356  HG2 GLN A 208      -2.021  17.540  -5.041  1.00 96.39           H  
ATOM   3357  HG3 GLN A 208      -0.776  18.755  -4.848  1.00 96.39           H  
ATOM   3358  CD  GLN A 208      -0.573  17.083  -3.539  1.00 96.39           C  
ATOM   3359  NE2 GLN A 208      -0.859  17.778  -2.460  1.00 96.39           N  
ATOM   3360 HE21 GLN A 208      -1.035  17.217  -1.638  1.00 96.39           H  
ATOM   3361 HE22 GLN A 208      -1.360  18.644  -2.598  1.00 96.39           H  
ATOM   3362  OE1 GLN A 208      -0.040  15.992  -3.389  1.00 96.39           O  
ATOM   3363  N   VAL A 209       2.151  17.148  -8.325  1.00 95.53           N  
ATOM   3364  H   VAL A 209       1.688  18.038  -8.445  1.00 95.53           H  
ATOM   3365  CA  VAL A 209       2.939  16.600  -9.439  1.00 95.53           C  
ATOM   3366  HA  VAL A 209       2.561  15.604  -9.671  1.00 95.53           H  
ATOM   3367  C   VAL A 209       4.410  16.438  -9.043  1.00 95.53           C  
ATOM   3368  CB  VAL A 209       2.779  17.468 -10.703  1.00 95.53           C  
ATOM   3369  HB  VAL A 209       3.001  18.508 -10.461  1.00 95.53           H  
ATOM   3370  O   VAL A 209       5.007  15.404  -9.345  1.00 95.53           O  
ATOM   3371  CG1 VAL A 209       3.720  17.026 -11.833  1.00 95.53           C  
ATOM   3372 HG11 VAL A 209       4.756  17.213 -11.551  1.00 95.53           H  
ATOM   3373 HG12 VAL A 209       3.501  17.603 -12.731  1.00 95.53           H  
ATOM   3374 HG13 VAL A 209       3.577  15.966 -12.045  1.00 95.53           H  
ATOM   3375  CG2 VAL A 209       1.346  17.378 -11.241  1.00 95.53           C  
ATOM   3376 HG21 VAL A 209       1.228  18.045 -12.095  1.00 95.53           H  
ATOM   3377 HG22 VAL A 209       1.115  16.358 -11.548  1.00 95.53           H  
ATOM   3378 HG23 VAL A 209       0.626  17.686 -10.482  1.00 95.53           H  
ATOM   3379  N   LYS A 210       4.995  17.392  -8.305  1.00 97.00           N  
ATOM   3380  H   LYS A 210       4.472  18.237  -8.125  1.00 97.00           H  
ATOM   3381  CA  LYS A 210       6.362  17.279  -7.769  1.00 97.00           C  
ATOM   3382  HA  LYS A 210       7.046  17.107  -8.600  1.00 97.00           H  
ATOM   3383  C   LYS A 210       6.508  16.077  -6.833  1.00 97.00           C  
ATOM   3384  CB  LYS A 210       6.750  18.599  -7.086  1.00 97.00           C  
ATOM   3385  HB2 LYS A 210       6.605  19.416  -7.793  1.00 97.00           H  
ATOM   3386  HB3 LYS A 210       6.096  18.773  -6.231  1.00 97.00           H  
ATOM   3387  O   LYS A 210       7.418  15.276  -7.033  1.00 97.00           O  
ATOM   3388  CG  LYS A 210       8.211  18.606  -6.611  1.00 97.00           C  
ATOM   3389  HG2 LYS A 210       8.873  18.467  -7.465  1.00 97.00           H  
ATOM   3390  HG3 LYS A 210       8.373  17.798  -5.897  1.00 97.00           H  
ATOM   3391  CD  LYS A 210       8.527  19.941  -5.928  1.00 97.00           C  
ATOM   3392  HD2 LYS A 210       7.837  20.083  -5.095  1.00 97.00           H  
ATOM   3393  HD3 LYS A 210       8.380  20.751  -6.642  1.00 97.00           H  
ATOM   3394  CE  LYS A 210       9.967  19.962  -5.406  1.00 97.00           C  
ATOM   3395  HE2 LYS A 210      10.647  19.816  -6.246  1.00 97.00           H  
ATOM   3396  HE3 LYS A 210      10.102  19.128  -4.717  1.00 97.00           H  
ATOM   3397  NZ  LYS A 210      10.257  21.248  -4.725  1.00 97.00           N  
ATOM   3398  HZ1 LYS A 210       9.623  21.387  -3.952  1.00 97.00           H  
ATOM   3399  HZ2 LYS A 210      11.205  21.270  -4.376  1.00 97.00           H  
ATOM   3400  HZ3 LYS A 210      10.127  22.023  -5.361  1.00 97.00           H  
ATOM   3401  N   LYS A 211       5.584  15.887  -5.882  1.00 95.90           N  
ATOM   3402  H   LYS A 211       4.873  16.596  -5.775  1.00 95.90           H  
ATOM   3403  CA  LYS A 211       5.546  14.682  -5.025  1.00 95.90           C  
ATOM   3404  HA  LYS A 211       6.482  14.595  -4.473  1.00 95.90           H  
ATOM   3405  C   LYS A 211       5.410  13.398  -5.850  1.00 95.90           C  
ATOM   3406  CB  LYS A 211       4.378  14.777  -4.033  1.00 95.90           C  
ATOM   3407  HB2 LYS A 211       4.252  13.811  -3.544  1.00 95.90           H  
ATOM   3408  HB3 LYS A 211       3.462  14.997  -4.581  1.00 95.90           H  
ATOM   3409  O   LYS A 211       6.049  12.394  -5.549  1.00 95.90           O  
ATOM   3410  CG  LYS A 211       4.591  15.840  -2.946  1.00 95.90           C  
ATOM   3411  HG2 LYS A 211       5.397  15.525  -2.283  1.00 95.90           H  
ATOM   3412  HG3 LYS A 211       4.862  16.792  -3.402  1.00 95.90           H  
ATOM   3413  CD  LYS A 211       3.295  16.013  -2.147  1.00 95.90           C  
ATOM   3414  HD2 LYS A 211       2.500  16.276  -2.845  1.00 95.90           H  
ATOM   3415  HD3 LYS A 211       3.037  15.077  -1.653  1.00 95.90           H  
ATOM   3416  CE  LYS A 211       3.428  17.133  -1.114  1.00 95.90           C  
ATOM   3417  HE2 LYS A 211       4.152  16.839  -0.354  1.00 95.90           H  
ATOM   3418  HE3 LYS A 211       3.812  18.018  -1.621  1.00 95.90           H  
ATOM   3419  NZ  LYS A 211       2.112  17.443  -0.503  1.00 95.90           N  
ATOM   3420  HZ1 LYS A 211       2.187  18.223   0.135  1.00 95.90           H  
ATOM   3421  HZ2 LYS A 211       1.736  16.643  -0.015  1.00 95.90           H  
ATOM   3422  HZ3 LYS A 211       1.459  17.703  -1.228  1.00 95.90           H  
ATOM   3423  N   GLY A 212       4.602  13.428  -6.910  1.00 96.93           N  
ATOM   3424  H   GLY A 212       4.067  14.269  -7.072  1.00 96.93           H  
ATOM   3425  CA  GLY A 212       4.444  12.309  -7.836  1.00 96.93           C  
ATOM   3426  HA2 GLY A 212       3.714  12.579  -8.599  1.00 96.93           H  
ATOM   3427  HA3 GLY A 212       4.081  11.442  -7.283  1.00 96.93           H  
ATOM   3428  C   GLY A 212       5.746  11.935  -8.550  1.00 96.93           C  
ATOM   3429  O   GLY A 212       6.087  10.755  -8.613  1.00 96.93           O  
ATOM   3430  N   LYS A 213       6.508  12.930  -9.025  1.00 97.36           N  
ATOM   3431  H   LYS A 213       6.152  13.872  -8.945  1.00 97.36           H  
ATOM   3432  CA  LYS A 213       7.815  12.724  -9.676  1.00 97.36           C  
ATOM   3433  HA  LYS A 213       7.685  12.071 -10.538  1.00 97.36           H  
ATOM   3434  C   LYS A 213       8.814  12.016  -8.760  1.00 97.36           C  
ATOM   3435  CB  LYS A 213       8.399  14.065 -10.153  1.00 97.36           C  
ATOM   3436  HB2 LYS A 213       8.358  14.792  -9.341  1.00 97.36           H  
ATOM   3437  HB3 LYS A 213       9.447  13.915 -10.412  1.00 97.36           H  
ATOM   3438  O   LYS A 213       9.536  11.142  -9.224  1.00 97.36           O  
ATOM   3439  CG  LYS A 213       7.681  14.627 -11.389  1.00 97.36           C  
ATOM   3440  HG2 LYS A 213       6.611  14.707 -11.196  1.00 97.36           H  
ATOM   3441  HG3 LYS A 213       7.830  13.945 -12.226  1.00 97.36           H  
ATOM   3442  CD  LYS A 213       8.233  16.012 -11.758  1.00 97.36           C  
ATOM   3443  HD2 LYS A 213       9.304  15.933 -11.945  1.00 97.36           H  
ATOM   3444  HD3 LYS A 213       8.064  16.694 -10.925  1.00 97.36           H  
ATOM   3445  CE  LYS A 213       7.529  16.548 -13.012  1.00 97.36           C  
ATOM   3446  HE2 LYS A 213       6.455  16.567 -12.824  1.00 97.36           H  
ATOM   3447  HE3 LYS A 213       7.707  15.855 -13.833  1.00 97.36           H  
ATOM   3448  NZ  LYS A 213       8.001  17.908 -13.383  1.00 97.36           N  
ATOM   3449  HZ1 LYS A 213       7.813  18.569 -12.644  1.00 97.36           H  
ATOM   3450  HZ2 LYS A 213       7.523  18.234 -14.211  1.00 97.36           H  
ATOM   3451  HZ3 LYS A 213       8.993  17.907 -13.575  1.00 97.36           H  
ATOM   3452  N   GLU A 214       8.827  12.345  -7.470  1.00 96.70           N  
ATOM   3453  H   GLU A 214       8.228  13.097  -7.160  1.00 96.70           H  
ATOM   3454  CA  GLU A 214       9.708  11.692  -6.492  1.00 96.70           C  
ATOM   3455  HA  GLU A 214      10.742  11.774  -6.828  1.00 96.70           H  
ATOM   3456  C   GLU A 214       9.397  10.194  -6.347  1.00 96.70           C  
ATOM   3457  CB  GLU A 214       9.580  12.382  -5.129  1.00 96.70           C  
ATOM   3458  HB2 GLU A 214       8.540  12.319  -4.808  1.00 96.70           H  
ATOM   3459  HB3 GLU A 214      10.191  11.841  -4.406  1.00 96.70           H  
ATOM   3460  O   GLU A 214      10.306   9.369  -6.400  1.00 96.70           O  
ATOM   3461  CG  GLU A 214      10.027  13.854  -5.138  1.00 96.70           C  
ATOM   3462  HG2 GLU A 214       9.495  14.403  -5.915  1.00 96.70           H  
ATOM   3463  HG3 GLU A 214      11.091  13.888  -5.370  1.00 96.70           H  
ATOM   3464  CD  GLU A 214       9.776  14.537  -3.787  1.00 96.70           C  
ATOM   3465  OE1 GLU A 214      10.411  15.572  -3.506  1.00 96.70           O  
ATOM   3466  OE2 GLU A 214       9.076  13.956  -2.925  1.00 96.70           O  
ATOM   3467  N   TYR A 215       8.118   9.817  -6.230  1.00 97.42           N  
ATOM   3468  H   TYR A 215       7.403  10.529  -6.178  1.00 97.42           H  
ATOM   3469  CA  TYR A 215       7.726   8.403  -6.196  1.00 97.42           C  
ATOM   3470  HA  TYR A 215       8.339   7.890  -5.455  1.00 97.42           H  
ATOM   3471  C   TYR A 215       7.974   7.694  -7.533  1.00 97.42           C  
ATOM   3472  CB  TYR A 215       6.251   8.268  -5.794  1.00 97.42           C  
ATOM   3473  HB2 TYR A 215       5.949   7.230  -5.928  1.00 97.42           H  
ATOM   3474  HB3 TYR A 215       5.644   8.873  -6.469  1.00 97.42           H  
ATOM   3475  O   TYR A 215       8.388   6.535  -7.547  1.00 97.42           O  
ATOM   3476  CG  TYR A 215       5.946   8.646  -4.357  1.00 97.42           C  
ATOM   3477  CD1 TYR A 215       6.585   7.967  -3.301  1.00 97.42           C  
ATOM   3478  HD1 TYR A 215       7.303   7.189  -3.511  1.00 97.42           H  
ATOM   3479  CD2 TYR A 215       5.012   9.661  -4.075  1.00 97.42           C  
ATOM   3480  HD2 TYR A 215       4.535  10.192  -4.885  1.00 97.42           H  
ATOM   3481  CE1 TYR A 215       6.294   8.300  -1.965  1.00 97.42           C  
ATOM   3482  HE1 TYR A 215       6.778   7.774  -1.156  1.00 97.42           H  
ATOM   3483  CE2 TYR A 215       4.719  10.001  -2.740  1.00 97.42           C  
ATOM   3484  HE2 TYR A 215       4.012  10.790  -2.530  1.00 97.42           H  
ATOM   3485  OH  TYR A 215       5.061   9.627  -0.392  1.00 97.42           O  
ATOM   3486  HH  TYR A 215       4.380  10.303  -0.358  1.00 97.42           H  
ATOM   3487  CZ  TYR A 215       5.361   9.318  -1.682  1.00 97.42           C  
ATOM   3488  N   ALA A 216       7.748   8.383  -8.654  1.00 97.25           N  
ATOM   3489  H   ALA A 216       7.379   9.321  -8.584  1.00 97.25           H  
ATOM   3490  CA  ALA A 216       7.973   7.828  -9.984  1.00 97.25           C  
ATOM   3491  HA  ALA A 216       7.438   6.881 -10.063  1.00 97.25           H  
ATOM   3492  C   ALA A 216       9.459   7.537 -10.227  1.00 97.25           C  
ATOM   3493  CB  ALA A 216       7.404   8.790 -11.032  1.00 97.25           C  
ATOM   3494  HB1 ALA A 216       7.939   9.738 -11.000  1.00 97.25           H  
ATOM   3495  HB2 ALA A 216       7.517   8.352 -12.024  1.00 97.25           H  
ATOM   3496  HB3 ALA A 216       6.345   8.966 -10.840  1.00 97.25           H  
ATOM   3497  O   ALA A 216       9.777   6.503 -10.810  1.00 97.25           O  
ATOM   3498  N   ALA A 217      10.366   8.387  -9.735  1.00 96.66           N  
ATOM   3499  H   ALA A 217      10.047   9.245  -9.309  1.00 96.66           H  
ATOM   3500  CA  ALA A 217      11.808   8.159  -9.817  1.00 96.66           C  
ATOM   3501  HA  ALA A 217      12.085   8.040 -10.864  1.00 96.66           H  
ATOM   3502  C   ALA A 217      12.233   6.873  -9.082  1.00 96.66           C  
ATOM   3503  CB  ALA A 217      12.526   9.397  -9.266  1.00 96.66           C  
ATOM   3504  HB1 ALA A 217      13.603   9.261  -9.356  1.00 96.66           H  
ATOM   3505  HB2 ALA A 217      12.232  10.279  -9.836  1.00 96.66           H  
ATOM   3506  HB3 ALA A 217      12.274   9.547  -8.217  1.00 96.66           H  
ATOM   3507  O   ALA A 217      12.979   6.073  -9.639  1.00 96.66           O  
ATOM   3508  N   ILE A 218      11.695   6.630  -7.880  1.00 96.21           N  
ATOM   3509  H   ILE A 218      11.102   7.342  -7.477  1.00 96.21           H  
ATOM   3510  CA  ILE A 218      11.961   5.409  -7.094  1.00 96.21           C  
ATOM   3511  HA  ILE A 218      13.038   5.283  -6.987  1.00 96.21           H  
ATOM   3512  C   ILE A 218      11.428   4.155  -7.806  1.00 96.21           C  
ATOM   3513  CB  ILE A 218      11.331   5.543  -5.687  1.00 96.21           C  
ATOM   3514  HB  ILE A 218      10.267   5.743  -5.808  1.00 96.21           H  
ATOM   3515  O   ILE A 218      12.080   3.113  -7.845  1.00 96.21           O  
ATOM   3516  CG1 ILE A 218      11.963   6.712  -4.896  1.00 96.21           C  
ATOM   3517 HG12 ILE A 218      12.979   6.448  -4.603  1.00 96.21           H  
ATOM   3518 HG13 ILE A 218      12.028   7.598  -5.529  1.00 96.21           H  
ATOM   3519  CG2 ILE A 218      11.484   4.236  -4.886  1.00 96.21           C  
ATOM   3520 HG21 ILE A 218      11.025   4.335  -3.902  1.00 96.21           H  
ATOM   3521 HG22 ILE A 218      12.542   4.002  -4.766  1.00 96.21           H  
ATOM   3522 HG23 ILE A 218      10.990   3.405  -5.390  1.00 96.21           H  
ATOM   3523  CD1 ILE A 218      11.168   7.111  -3.648  1.00 96.21           C  
ATOM   3524 HD11 ILE A 218      10.131   7.320  -3.913  1.00 96.21           H  
ATOM   3525 HD12 ILE A 218      11.206   6.318  -2.902  1.00 96.21           H  
ATOM   3526 HD13 ILE A 218      11.612   8.010  -3.218  1.00 96.21           H  
ATOM   3527  N   LEU A 219      10.224   4.228  -8.374  1.00 95.28           N  
ATOM   3528  H   LEU A 219       9.698   5.086  -8.291  1.00 95.28           H  
ATOM   3529  CA  LEU A 219       9.645   3.095  -9.100  1.00 95.28           C  
ATOM   3530  HA  LEU A 219       9.782   2.188  -8.512  1.00 95.28           H  
ATOM   3531  C   LEU A 219      10.357   2.843 -10.435  1.00 95.28           C  
ATOM   3532  CB  LEU A 219       8.143   3.336  -9.287  1.00 95.28           C  
ATOM   3533  HB2 LEU A 219       7.996   4.342  -9.679  1.00 95.28           H  
ATOM   3534  HB3 LEU A 219       7.763   2.628 -10.023  1.00 95.28           H  
ATOM   3535  O   LEU A 219      10.505   1.695 -10.841  1.00 95.28           O  
ATOM   3536  CG  LEU A 219       7.346   3.154  -7.986  1.00 95.28           C  
ATOM   3537  HG  LEU A 219       7.850   3.675  -7.172  1.00 95.28           H  
ATOM   3538  CD1 LEU A 219       5.967   3.776  -8.155  1.00 95.28           C  
ATOM   3539 HD11 LEU A 219       5.337   3.562  -7.291  1.00 95.28           H  
ATOM   3540 HD12 LEU A 219       5.487   3.402  -9.059  1.00 95.28           H  
ATOM   3541 HD13 LEU A 219       6.119   4.853  -8.222  1.00 95.28           H  
ATOM   3542  CD2 LEU A 219       7.172   1.685  -7.595  1.00 95.28           C  
ATOM   3543 HD21 LEU A 219       8.147   1.218  -7.460  1.00 95.28           H  
ATOM   3544 HD22 LEU A 219       6.620   1.612  -6.657  1.00 95.28           H  
ATOM   3545 HD23 LEU A 219       6.635   1.154  -8.380  1.00 95.28           H  
ATOM   3546  N   SER A 220      10.856   3.891 -11.090  1.00 92.23           N  
ATOM   3547  H   SER A 220      10.702   4.814 -10.710  1.00 92.23           H  
ATOM   3548  CA  SER A 220      11.620   3.769 -12.338  1.00 92.23           C  
ATOM   3549  HA  SER A 220      11.066   3.135 -13.030  1.00 92.23           H  
ATOM   3550  C   SER A 220      12.988   3.118 -12.129  1.00 92.23           C  
ATOM   3551  CB  SER A 220      11.810   5.133 -13.003  1.00 92.23           C  
ATOM   3552  HB2 SER A 220      12.396   5.784 -12.354  1.00 92.23           H  
ATOM   3553  HB3 SER A 220      12.343   5.001 -13.945  1.00 92.23           H  
ATOM   3554  O   SER A 220      13.481   2.458 -13.035  1.00 92.23           O  
ATOM   3555  OG  SER A 220      10.553   5.728 -13.262  1.00 92.23           O  
ATOM   3556  HG  SER A 220      10.184   5.987 -12.415  1.00 92.23           H  
ATOM   3557  N   SER A 221      13.586   3.255 -10.940  1.00 90.94           N  
ATOM   3558  H   SER A 221      13.172   3.849 -10.236  1.00 90.94           H  
ATOM   3559  CA  SER A 221      14.814   2.536 -10.574  1.00 90.94           C  
ATOM   3560  HA  SER A 221      15.434   2.439 -11.466  1.00 90.94           H  
ATOM   3561  C   SER A 221      14.564   1.109 -10.068  1.00 90.94           C  
ATOM   3562  CB  SER A 221      15.621   3.341  -9.553  1.00 90.94           C  
ATOM   3563  HB2 SER A 221      15.819   4.334  -9.955  1.00 90.94           H  
ATOM   3564  HB3 SER A 221      16.572   2.839  -9.378  1.00 90.94           H  
ATOM   3565  O   SER A 221      15.517   0.364  -9.835  1.00 90.94           O  
ATOM   3566  OG  SER A 221      14.930   3.462  -8.328  1.00 90.94           O  
ATOM   3567  HG  SER A 221      15.511   3.888  -7.694  1.00 90.94           H  
ATOM   3568  N   SER A 222      13.299   0.705  -9.907  1.00 89.56           N  
ATOM   3569  H   SER A 222      12.560   1.322 -10.212  1.00 89.56           H  
ATOM   3570  CA  SER A 222      12.941  -0.657  -9.509  1.00 89.56           C  
ATOM   3571  HA  SER A 222      13.599  -0.967  -8.698  1.00 89.56           H  
ATOM   3572  C   SER A 222      13.122  -1.620 -10.680  1.00 89.56           C  
ATOM   3573  CB  SER A 222      11.502  -0.723  -8.998  1.00 89.56           C  
ATOM   3574  HB2 SER A 222      11.292  -1.729  -8.635  1.00 89.56           H  
ATOM   3575  HB3 SER A 222      10.809  -0.495  -9.807  1.00 89.56           H  
ATOM   3576  O   SER A 222      12.691  -1.340 -11.798  1.00 89.56           O  
ATOM   3577  OG  SER A 222      11.315   0.189  -7.934  1.00 89.56           O  
ATOM   3578  HG  SER A 222      11.763   1.009  -8.155  1.00 89.56           H  
ATOM   3579  N   ASN A 223      13.724  -2.780 -10.419  1.00 85.65           N  
ATOM   3580  H   ASN A 223      14.040  -2.947  -9.474  1.00 85.65           H  
ATOM   3581  CA  ASN A 223      13.976  -3.792 -11.442  1.00 85.65           C  
ATOM   3582  HA  ASN A 223      13.519  -3.485 -12.382  1.00 85.65           H  
ATOM   3583  C   ASN A 223      13.345  -5.140 -11.045  1.00 85.65           C  
ATOM   3584  CB  ASN A 223      15.487  -3.842 -11.717  1.00 85.65           C  
ATOM   3585  HB2 ASN A 223      16.020  -4.096 -10.801  1.00 85.65           H  
ATOM   3586  HB3 ASN A 223      15.813  -2.849 -12.028  1.00 85.65           H  
ATOM   3587  O   ASN A 223      13.995  -5.946 -10.370  1.00 85.65           O  
ATOM   3588  CG  ASN A 223      15.861  -4.822 -12.819  1.00 85.65           C  
ATOM   3589  ND2 ASN A 223      17.107  -4.833 -13.226  1.00 85.65           N  
ATOM   3590 HD21 ASN A 223      17.291  -5.376 -14.057  1.00 85.65           H  
ATOM   3591 HD22 ASN A 223      17.739  -4.116 -12.898  1.00 85.65           H  
ATOM   3592  OD1 ASN A 223      15.061  -5.594 -13.326  1.00 85.65           O  
ATOM   3593  N   PRO A 224      12.105  -5.423 -11.491  1.00 82.93           N  
ATOM   3594  CA  PRO A 224      11.414  -6.686 -11.214  1.00 82.93           C  
ATOM   3595  HA  PRO A 224      11.248  -6.749 -10.138  1.00 82.93           H  
ATOM   3596  C   PRO A 224      12.189  -7.936 -11.666  1.00 82.93           C  
ATOM   3597  CB  PRO A 224      10.068  -6.563 -11.939  1.00 82.93           C  
ATOM   3598  HB2 PRO A 224      10.161  -6.923 -12.964  1.00 82.93           H  
ATOM   3599  HB3 PRO A 224       9.275  -7.106 -11.424  1.00 82.93           H  
ATOM   3600  O   PRO A 224      12.104  -8.999 -11.050  1.00 82.93           O  
ATOM   3601  CG  PRO A 224       9.809  -5.058 -11.960  1.00 82.93           C  
ATOM   3602  HG2 PRO A 224       9.426  -4.734 -10.992  1.00 82.93           H  
ATOM   3603  HG3 PRO A 224       9.131  -4.771 -12.764  1.00 82.93           H  
ATOM   3604  CD  PRO A 224      11.206  -4.490 -12.161  1.00 82.93           C  
ATOM   3605  HD2 PRO A 224      11.441  -4.449 -13.224  1.00 82.93           H  
ATOM   3606  HD3 PRO A 224      11.254  -3.493 -11.723  1.00 82.93           H  
ATOM   3607  N   ASN A 225      13.036  -7.792 -12.690  1.00 78.26           N  
ATOM   3608  H   ASN A 225      13.110  -6.880 -13.119  1.00 78.26           H  
ATOM   3609  CA  ASN A 225      13.876  -8.860 -13.230  1.00 78.26           C  
ATOM   3610  HA  ASN A 225      13.335  -9.801 -13.138  1.00 78.26           H  
ATOM   3611  C   ASN A 225      15.203  -9.036 -12.468  1.00 78.26           C  
ATOM   3612  CB  ASN A 225      14.101  -8.589 -14.729  1.00 78.26           C  
ATOM   3613  HB2 ASN A 225      14.580  -7.619 -14.863  1.00 78.26           H  
ATOM   3614  HB3 ASN A 225      14.757  -9.353 -15.146  1.00 78.26           H  
ATOM   3615  O   ASN A 225      15.933 -10.002 -12.719  1.00 78.26           O  
ATOM   3616  CG  ASN A 225      12.803  -8.630 -15.517  1.00 78.26           C  
ATOM   3617  ND2 ASN A 225      12.602  -7.721 -16.442  1.00 78.26           N  
ATOM   3618 HD21 ASN A 225      13.282  -7.000 -16.636  1.00 78.26           H  
ATOM   3619 HD22 ASN A 225      11.721  -7.764 -16.934  1.00 78.26           H  
ATOM   3620  OD1 ASN A 225      11.968  -9.490 -15.309  1.00 78.26           O  
ATOM   3621  N   ALA A 226      15.535  -8.149 -11.520  1.00 76.31           N  
ATOM   3622  H   ALA A 226      14.913  -7.372 -11.351  1.00 76.31           H  
ATOM   3623  CA  ALA A 226      16.802  -8.190 -10.791  1.00 76.31           C  
ATOM   3624  HA  ALA A 226      17.616  -8.176 -11.516  1.00 76.31           H  
ATOM   3625  C   ALA A 226      16.946  -9.466  -9.960  1.00 76.31           C  
ATOM   3626  CB  ALA A 226      16.946  -6.954  -9.900  1.00 76.31           C  
ATOM   3627  HB1 ALA A 226      16.974  -6.060 -10.522  1.00 76.31           H  
ATOM   3628  HB2 ALA A 226      17.882  -7.010  -9.344  1.00 76.31           H  
ATOM   3629  HB3 ALA A 226      16.118  -6.888  -9.195  1.00 76.31           H  
ATOM   3630  O   ALA A 226      18.008 -10.076  -9.977  1.00 76.31           O  
ATOM   3631  N   LYS A 227      15.885  -9.931  -9.283  1.00 71.74           N  
ATOM   3632  H   LYS A 227      15.032  -9.392  -9.320  1.00 71.74           H  
ATOM   3633  CA  LYS A 227      15.947 -11.158  -8.469  1.00 71.74           C  
ATOM   3634  HA  LYS A 227      16.752 -11.047  -7.743  1.00 71.74           H  
ATOM   3635  C   LYS A 227      16.295 -12.390  -9.311  1.00 71.74           C  
ATOM   3636  CB  LYS A 227      14.621 -11.346  -7.718  1.00 71.74           C  
ATOM   3637  HB2 LYS A 227      13.813 -11.486  -8.436  1.00 71.74           H  
ATOM   3638  HB3 LYS A 227      14.412 -10.448  -7.137  1.00 71.74           H  
ATOM   3639  O   LYS A 227      17.152 -13.178  -8.917  1.00 71.74           O  
ATOM   3640  CG  LYS A 227      14.684 -12.554  -6.771  1.00 71.74           C  
ATOM   3641  HG2 LYS A 227      15.477 -12.395  -6.040  1.00 71.74           H  
ATOM   3642  HG3 LYS A 227      14.899 -13.463  -7.334  1.00 71.74           H  
ATOM   3643  CD  LYS A 227      13.352 -12.744  -6.045  1.00 71.74           C  
ATOM   3644  HD2 LYS A 227      13.119 -11.826  -5.505  1.00 71.74           H  
ATOM   3645  HD3 LYS A 227      12.565 -12.934  -6.775  1.00 71.74           H  
ATOM   3646  CE  LYS A 227      13.465 -13.925  -5.076  1.00 71.74           C  
ATOM   3647  HE2 LYS A 227      13.580 -14.836  -5.663  1.00 71.74           H  
ATOM   3648  HE3 LYS A 227      14.365 -13.800  -4.475  1.00 71.74           H  
ATOM   3649  NZ  LYS A 227      12.280 -14.022  -4.192  1.00 71.74           N  
ATOM   3650  HZ1 LYS A 227      11.426 -13.962  -4.727  1.00 71.74           H  
ATOM   3651  HZ2 LYS A 227      12.299 -14.890  -3.674  1.00 71.74           H  
ATOM   3652  HZ3 LYS A 227      12.294 -13.281  -3.506  1.00 71.74           H  
ATOM   3653  N   GLY A 228      15.639 -12.542 -10.464  1.00 76.15           N  
ATOM   3654  H   GLY A 228      14.976 -11.828 -10.733  1.00 76.15           H  
ATOM   3655  CA  GLY A 228      15.920 -13.622 -11.413  1.00 76.15           C  
ATOM   3656  HA2 GLY A 228      15.202 -13.579 -12.232  1.00 76.15           H  
ATOM   3657  HA3 GLY A 228      15.831 -14.587 -10.913  1.00 76.15           H  
ATOM   3658  C   GLY A 228      17.324 -13.503 -11.999  1.00 76.15           C  
ATOM   3659  O   GLY A 228      18.057 -14.485 -12.031  1.00 76.15           O  
ATOM   3660  N   SER A 229      17.735 -12.284 -12.354  1.00 78.85           N  
ATOM   3661  H   SER A 229      17.073 -11.523 -12.314  1.00 78.85           H  
ATOM   3662  CA  SER A 229      19.078 -12.000 -12.869  1.00 78.85           C  
ATOM   3663  HA  SER A 229      19.254 -12.617 -13.750  1.00 78.85           H  
ATOM   3664  C   SER A 229      20.177 -12.325 -11.851  1.00 78.85           C  
ATOM   3665  CB  SER A 229      19.186 -10.533 -13.295  1.00 78.85           C  
ATOM   3666  HB2 SER A 229      20.182 -10.358 -13.702  1.00 78.85           H  
ATOM   3667  HB3 SER A 229      19.040  -9.883 -12.433  1.00 78.85           H  
ATOM   3668  O   SER A 229      21.145 -12.990 -12.200  1.00 78.85           O  
ATOM   3669  OG  SER A 229      18.224 -10.223 -14.285  1.00 78.85           O  
ATOM   3670  HG  SER A 229      17.360 -10.161 -13.871  1.00 78.85           H  
ATOM   3671  N   VAL A 230      20.012 -11.933 -10.582  1.00 79.14           N  
ATOM   3672  H   VAL A 230      19.201 -11.374 -10.361  1.00 79.14           H  
ATOM   3673  CA  VAL A 230      20.953 -12.234  -9.487  1.00 79.14           C  
ATOM   3674  HA  VAL A 230      21.950 -11.897  -9.772  1.00 79.14           H  
ATOM   3675  C   VAL A 230      21.051 -13.741  -9.246  1.00 79.14           C  
ATOM   3676  CB  VAL A 230      20.538 -11.489  -8.198  1.00 79.14           C  
ATOM   3677  HB  VAL A 230      19.479 -11.665  -8.013  1.00 79.14           H  
ATOM   3678  O   VAL A 230      22.151 -14.266  -9.095  1.00 79.14           O  
ATOM   3679  CG1 VAL A 230      21.321 -11.942  -6.959  1.00 79.14           C  
ATOM   3680 HG11 VAL A 230      21.068 -11.311  -6.107  1.00 79.14           H  
ATOM   3681 HG12 VAL A 230      22.393 -11.873  -7.148  1.00 79.14           H  
ATOM   3682 HG13 VAL A 230      21.070 -12.972  -6.704  1.00 79.14           H  
ATOM   3683  CG2 VAL A 230      20.769  -9.978  -8.337  1.00 79.14           C  
ATOM   3684 HG21 VAL A 230      20.328  -9.456  -7.489  1.00 79.14           H  
ATOM   3685 HG22 VAL A 230      21.838  -9.766  -8.370  1.00 79.14           H  
ATOM   3686 HG23 VAL A 230      20.321  -9.595  -9.254  1.00 79.14           H  
ATOM   3687  N   ALA A 231      19.925 -14.462  -9.261  1.00 82.89           N  
ATOM   3688  H   ALA A 231      19.040 -13.990  -9.380  1.00 82.89           H  
ATOM   3689  CA  ALA A 231      19.934 -15.919  -9.137  1.00 82.89           C  
ATOM   3690  HA  ALA A 231      20.507 -16.190  -8.250  1.00 82.89           H  
ATOM   3691  C   ALA A 231      20.614 -16.597 -10.343  1.00 82.89           C  
ATOM   3692  CB  ALA A 231      18.492 -16.402  -8.947  1.00 82.89           C  
ATOM   3693  HB1 ALA A 231      18.487 -17.484  -8.817  1.00 82.89           H  
ATOM   3694  HB2 ALA A 231      17.891 -16.144  -9.819  1.00 82.89           H  
ATOM   3695  HB3 ALA A 231      18.060 -15.935  -8.062  1.00 82.89           H  
ATOM   3696  O   ALA A 231      21.423 -17.506 -10.169  1.00 82.89           O  
ATOM   3697  N   MET A 232      20.333 -16.139 -11.566  1.00 84.33           N  
ATOM   3698  H   MET A 232      19.651 -15.399 -11.658  1.00 84.33           H  
ATOM   3699  CA  MET A 232      20.977 -16.641 -12.784  1.00 84.33           C  
ATOM   3700  HA  MET A 232      20.854 -17.723 -12.835  1.00 84.33           H  
ATOM   3701  C   MET A 232      22.479 -16.356 -12.826  1.00 84.33           C  
ATOM   3702  CB  MET A 232      20.341 -16.002 -14.023  1.00 84.33           C  
ATOM   3703  HB2 MET A 232      21.011 -16.158 -14.869  1.00 84.33           H  
ATOM   3704  HB3 MET A 232      20.231 -14.927 -13.874  1.00 84.33           H  
ATOM   3705  O   MET A 232      23.218 -17.129 -13.438  1.00 84.33           O  
ATOM   3706  CG  MET A 232      18.986 -16.612 -14.377  1.00 84.33           C  
ATOM   3707  HG2 MET A 232      19.113 -17.681 -14.545  1.00 84.33           H  
ATOM   3708  HG3 MET A 232      18.303 -16.483 -13.538  1.00 84.33           H  
ATOM   3709  SD  MET A 232      18.223 -15.884 -15.854  1.00 84.33           S  
ATOM   3710  CE  MET A 232      19.439 -16.300 -17.135  1.00 84.33           C  
ATOM   3711  HE1 MET A 232      19.029 -16.042 -18.111  1.00 84.33           H  
ATOM   3712  HE2 MET A 232      20.353 -15.727 -16.980  1.00 84.33           H  
ATOM   3713  HE3 MET A 232      19.653 -17.369 -17.107  1.00 84.33           H  
ATOM   3714  N   GLU A 233      22.924 -15.252 -12.228  1.00 86.38           N  
ATOM   3715  H   GLU A 233      22.254 -14.587 -11.870  1.00 86.38           H  
ATOM   3716  CA  GLU A 233      24.341 -14.924 -12.080  1.00 86.38           C  
ATOM   3717  HA  GLU A 233      24.838 -15.085 -13.037  1.00 86.38           H  
ATOM   3718  C   GLU A 233      25.006 -15.843 -11.052  1.00 86.38           C  
ATOM   3719  CB  GLU A 233      24.490 -13.441 -11.698  1.00 86.38           C  
ATOM   3720  HB2 GLU A 233      24.132 -13.288 -10.680  1.00 86.38           H  
ATOM   3721  HB3 GLU A 233      23.873 -12.834 -12.359  1.00 86.38           H  
ATOM   3722  O   GLU A 233      26.033 -16.450 -11.338  1.00 86.38           O  
ATOM   3723  CG  GLU A 233      25.943 -12.949 -11.794  1.00 86.38           C  
ATOM   3724  HG2 GLU A 233      26.549 -13.498 -11.073  1.00 86.38           H  
ATOM   3725  HG3 GLU A 233      25.966 -11.896 -11.513  1.00 86.38           H  
ATOM   3726  CD  GLU A 233      26.530 -13.106 -13.207  1.00 86.38           C  
ATOM   3727  OE1 GLU A 233      27.756 -13.310 -13.311  1.00 86.38           O  
ATOM   3728  OE2 GLU A 233      25.744 -13.064 -14.185  1.00 86.38           O  
ATOM   3729  N   HIS A 234      24.367 -16.052  -9.896  1.00 88.04           N  
ATOM   3730  H   HIS A 234      23.533 -15.517  -9.702  1.00 88.04           H  
ATOM   3731  CA  HIS A 234      24.852 -16.986  -8.878  1.00 88.04           C  
ATOM   3732  HA  HIS A 234      25.825 -16.642  -8.528  1.00 88.04           H  
ATOM   3733  C   HIS A 234      25.048 -18.411  -9.427  1.00 88.04           C  
ATOM   3734  CB  HIS A 234      23.872 -16.977  -7.698  1.00 88.04           C  
ATOM   3735  HB2 HIS A 234      23.812 -15.967  -7.293  1.00 88.04           H  
ATOM   3736  HB3 HIS A 234      22.879 -17.261  -8.046  1.00 88.04           H  
ATOM   3737  O   HIS A 234      26.050 -19.055  -9.132  1.00 88.04           O  
ATOM   3738  CG  HIS A 234      24.279 -17.915  -6.593  1.00 88.04           C  
ATOM   3739  CD2 HIS A 234      23.696 -19.113  -6.282  1.00 88.04           C  
ATOM   3740  HD2 HIS A 234      22.845 -19.550  -6.784  1.00 88.04           H  
ATOM   3741  ND1 HIS A 234      25.349 -17.752  -5.745  1.00 88.04           N  
ATOM   3742  HD1 HIS A 234      26.037 -17.014  -5.787  1.00 88.04           H  
ATOM   3743  CE1 HIS A 234      25.404 -18.825  -4.938  1.00 88.04           C  
ATOM   3744  HE1 HIS A 234      26.162 -19.000  -4.189  1.00 88.04           H  
ATOM   3745  NE2 HIS A 234      24.404 -19.676  -5.216  1.00 88.04           N  
ATOM   3746  N   TYR A 235      24.133 -18.890 -10.277  1.00 90.49           N  
ATOM   3747  H   TYR A 235      23.304 -18.335 -10.435  1.00 90.49           H  
ATOM   3748  CA  TYR A 235      24.231 -20.207 -10.920  1.00 90.49           C  
ATOM   3749  HA  TYR A 235      24.860 -20.842 -10.297  1.00 90.49           H  
ATOM   3750  C   TYR A 235      24.909 -20.183 -12.300  1.00 90.49           C  
ATOM   3751  CB  TYR A 235      22.842 -20.861 -10.974  1.00 90.49           C  
ATOM   3752  HB2 TYR A 235      22.169 -20.218 -11.542  1.00 90.49           H  
ATOM   3753  HB3 TYR A 235      22.913 -21.813 -11.501  1.00 90.49           H  
ATOM   3754  O   TYR A 235      24.787 -21.153 -13.048  1.00 90.49           O  
ATOM   3755  CG  TYR A 235      22.249 -21.159  -9.613  1.00 90.49           C  
ATOM   3756  CD1 TYR A 235      22.871 -22.102  -8.773  1.00 90.49           C  
ATOM   3757  HD1 TYR A 235      23.770 -22.606  -9.095  1.00 90.49           H  
ATOM   3758  CD2 TYR A 235      21.080 -20.502  -9.186  1.00 90.49           C  
ATOM   3759  HD2 TYR A 235      20.591 -19.792  -9.837  1.00 90.49           H  
ATOM   3760  CE1 TYR A 235      22.339 -22.375  -7.500  1.00 90.49           C  
ATOM   3761  HE1 TYR A 235      22.835 -23.081  -6.850  1.00 90.49           H  
ATOM   3762  CE2 TYR A 235      20.544 -20.771  -7.914  1.00 90.49           C  
ATOM   3763  HE2 TYR A 235      19.652 -20.266  -7.572  1.00 90.49           H  
ATOM   3764  OH  TYR A 235      20.667 -21.949  -5.833  1.00 90.49           O  
ATOM   3765  HH  TYR A 235      21.233 -22.548  -5.343  1.00 90.49           H  
ATOM   3766  CZ  TYR A 235      21.175 -21.706  -7.068  1.00 90.49           C  
ATOM   3767  N   SER A 236      25.600 -19.101 -12.680  1.00 88.62           N  
ATOM   3768  H   SER A 236      25.713 -18.344 -12.021  1.00 88.62           H  
ATOM   3769  CA  SER A 236      26.020 -18.876 -14.071  1.00 88.62           C  
ATOM   3770  HA  SER A 236      25.113 -18.855 -14.674  1.00 88.62           H  
ATOM   3771  C   SER A 236      26.888 -20.003 -14.634  1.00 88.62           C  
ATOM   3772  CB  SER A 236      26.720 -17.518 -14.204  1.00 88.62           C  
ATOM   3773  HB2 SER A 236      26.135 -16.763 -13.679  1.00 88.62           H  
ATOM   3774  HB3 SER A 236      27.716 -17.565 -13.763  1.00 88.62           H  
ATOM   3775  O   SER A 236      26.595 -20.499 -15.720  1.00 88.62           O  
ATOM   3776  OG  SER A 236      26.798 -17.104 -15.555  1.00 88.62           O  
ATOM   3777  HG  SER A 236      27.357 -16.323 -15.554  1.00 88.62           H  
ATOM   3778  N   GLU A 237      27.870 -20.486 -13.868  1.00 89.31           N  
ATOM   3779  H   GLU A 237      28.056 -20.039 -12.982  1.00 89.31           H  
ATOM   3780  CA  GLU A 237      28.755 -21.581 -14.290  1.00 89.31           C  
ATOM   3781  HA  GLU A 237      29.254 -21.298 -15.216  1.00 89.31           H  
ATOM   3782  C   GLU A 237      27.987 -22.888 -14.547  1.00 89.31           C  
ATOM   3783  CB  GLU A 237      29.818 -21.808 -13.204  1.00 89.31           C  
ATOM   3784  HB2 GLU A 237      30.225 -20.849 -12.885  1.00 89.31           H  
ATOM   3785  HB3 GLU A 237      29.343 -22.283 -12.346  1.00 89.31           H  
ATOM   3786  O   GLU A 237      28.182 -23.548 -15.566  1.00 89.31           O  
ATOM   3787  CG  GLU A 237      30.973 -22.684 -13.715  1.00 89.31           C  
ATOM   3788  HG2 GLU A 237      31.643 -22.071 -14.317  1.00 89.31           H  
ATOM   3789  HG3 GLU A 237      30.576 -23.467 -14.362  1.00 89.31           H  
ATOM   3790  CD  GLU A 237      31.752 -23.351 -12.578  1.00 89.31           C  
ATOM   3791  OE1 GLU A 237      32.121 -24.538 -12.782  1.00 89.31           O  
ATOM   3792  OE2 GLU A 237      31.878 -22.729 -11.504  1.00 89.31           O  
ATOM   3793  N   THR A 238      27.075 -23.254 -13.641  1.00 92.23           N  
ATOM   3794  H   THR A 238      26.881 -22.615 -12.884  1.00 92.23           H  
ATOM   3795  CA  THR A 238      26.279 -24.484 -13.773  1.00 92.23           C  
ATOM   3796  HA  THR A 238      26.942 -25.313 -14.023  1.00 92.23           H  
ATOM   3797  C   THR A 238      25.265 -24.364 -14.908  1.00 92.23           C  
ATOM   3798  CB  THR A 238      25.576 -24.819 -12.452  1.00 92.23           C  
ATOM   3799  HB  THR A 238      24.936 -23.987 -12.157  1.00 92.23           H  
ATOM   3800  O   THR A 238      25.106 -25.295 -15.692  1.00 92.23           O  
ATOM   3801  CG2 THR A 238      24.738 -26.093 -12.530  1.00 92.23           C  
ATOM   3802 HG21 THR A 238      25.334 -26.912 -12.931  1.00 92.23           H  
ATOM   3803 HG22 THR A 238      23.872 -25.922 -13.170  1.00 92.23           H  
ATOM   3804 HG23 THR A 238      24.385 -26.358 -11.533  1.00 92.23           H  
ATOM   3805  OG1 THR A 238      26.538 -25.038 -11.447  1.00 92.23           O  
ATOM   3806  HG1 THR A 238      27.135 -24.287 -11.409  1.00 92.23           H  
ATOM   3807  N   LEU A 239      24.610 -23.207 -15.041  1.00 91.53           N  
ATOM   3808  H   LEU A 239      24.804 -22.464 -14.385  1.00 91.53           H  
ATOM   3809  CA  LEU A 239      23.688 -22.943 -16.142  1.00 91.53           C  
ATOM   3810  HA  LEU A 239      22.926 -23.722 -16.158  1.00 91.53           H  
ATOM   3811  C   LEU A 239      24.402 -23.029 -17.494  1.00 91.53           C  
ATOM   3812  CB  LEU A 239      23.017 -21.571 -15.952  1.00 91.53           C  
ATOM   3813  HB2 LEU A 239      23.792 -20.831 -15.755  1.00 91.53           H  
ATOM   3814  HB3 LEU A 239      22.525 -21.296 -16.885  1.00 91.53           H  
ATOM   3815  O   LEU A 239      23.863 -23.652 -18.400  1.00 91.53           O  
ATOM   3816  CG  LEU A 239      21.971 -21.520 -14.822  1.00 91.53           C  
ATOM   3817  HG  LEU A 239      22.422 -21.832 -13.881  1.00 91.53           H  
ATOM   3818  CD1 LEU A 239      21.466 -20.082 -14.669  1.00 91.53           C  
ATOM   3819 HD11 LEU A 239      22.303 -19.434 -14.409  1.00 91.53           H  
ATOM   3820 HD12 LEU A 239      20.736 -20.041 -13.861  1.00 91.53           H  
ATOM   3821 HD13 LEU A 239      21.001 -19.744 -15.596  1.00 91.53           H  
ATOM   3822  CD2 LEU A 239      20.765 -22.419 -15.101  1.00 91.53           C  
ATOM   3823 HD21 LEU A 239      20.007 -22.273 -14.331  1.00 91.53           H  
ATOM   3824 HD22 LEU A 239      21.064 -23.467 -15.077  1.00 91.53           H  
ATOM   3825 HD23 LEU A 239      20.338 -22.191 -16.077  1.00 91.53           H  
ATOM   3826  N   ASN A 240      25.607 -22.465 -17.629  1.00 89.65           N  
ATOM   3827  H   ASN A 240      26.001 -21.958 -16.849  1.00 89.65           H  
ATOM   3828  CA  ASN A 240      26.378 -22.520 -18.874  1.00 89.65           C  
ATOM   3829  HA  ASN A 240      25.789 -22.068 -19.673  1.00 89.65           H  
ATOM   3830  C   ASN A 240      26.661 -23.963 -19.319  1.00 89.65           C  
ATOM   3831  CB  ASN A 240      27.673 -21.707 -18.720  1.00 89.65           C  
ATOM   3832  HB2 ASN A 240      28.190 -22.010 -17.810  1.00 89.65           H  
ATOM   3833  HB3 ASN A 240      28.328 -21.924 -19.564  1.00 89.65           H  
ATOM   3834  O   ASN A 240      26.459 -24.263 -20.491  1.00 89.65           O  
ATOM   3835  CG  ASN A 240      27.447 -20.203 -18.698  1.00 89.65           C  
ATOM   3836  ND2 ASN A 240      28.432 -19.456 -18.259  1.00 89.65           N  
ATOM   3837 HD21 ASN A 240      29.301 -19.887 -17.978  1.00 89.65           H  
ATOM   3838 HD22 ASN A 240      28.275 -18.459 -18.224  1.00 89.65           H  
ATOM   3839  OD1 ASN A 240      26.408 -19.675 -19.076  1.00 89.65           O  
ATOM   3840  N   LYS A 241      26.993 -24.872 -18.388  1.00 92.74           N  
ATOM   3841  H   LYS A 241      27.158 -24.549 -17.445  1.00 92.74           H  
ATOM   3842  CA  LYS A 241      27.157 -26.309 -18.688  1.00 92.74           C  
ATOM   3843  HA  LYS A 241      27.926 -26.423 -19.451  1.00 92.74           H  
ATOM   3844  C   LYS A 241      25.881 -26.916 -19.282  1.00 92.74           C  
ATOM   3845  CB  LYS A 241      27.584 -27.085 -17.425  1.00 92.74           C  
ATOM   3846  HB2 LYS A 241      26.861 -26.907 -16.629  1.00 92.74           H  
ATOM   3847  HB3 LYS A 241      27.584 -28.152 -17.650  1.00 92.74           H  
ATOM   3848  O   LYS A 241      25.946 -27.657 -20.256  1.00 92.74           O  
ATOM   3849  CG  LYS A 241      28.990 -26.693 -16.943  1.00 92.74           C  
ATOM   3850  HG2 LYS A 241      29.048 -25.607 -16.869  1.00 92.74           H  
ATOM   3851  HG3 LYS A 241      29.721 -27.016 -17.684  1.00 92.74           H  
ATOM   3852  CD  LYS A 241      29.355 -27.293 -15.573  1.00 92.74           C  
ATOM   3853  HD2 LYS A 241      29.460 -28.375 -15.654  1.00 92.74           H  
ATOM   3854  HD3 LYS A 241      28.570 -27.050 -14.858  1.00 92.74           H  
ATOM   3855  CE  LYS A 241      30.679 -26.651 -15.124  1.00 92.74           C  
ATOM   3856  HE2 LYS A 241      30.575 -25.573 -15.254  1.00 92.74           H  
ATOM   3857  HE3 LYS A 241      31.482 -26.971 -15.788  1.00 92.74           H  
ATOM   3858  NZ  LYS A 241      31.040 -26.908 -13.706  1.00 92.74           N  
ATOM   3859  HZ1 LYS A 241      30.244 -26.792 -13.095  1.00 92.74           H  
ATOM   3860  HZ2 LYS A 241      31.680 -26.189 -13.400  1.00 92.74           H  
ATOM   3861  HZ3 LYS A 241      31.475 -27.809 -13.571  1.00 92.74           H  
ATOM   3862  N   PHE A 242      24.709 -26.579 -18.739  1.00 93.03           N  
ATOM   3863  H   PHE A 242      24.707 -25.963 -17.939  1.00 93.03           H  
ATOM   3864  CA  PHE A 242      23.433 -27.035 -19.301  1.00 93.03           C  
ATOM   3865  HA  PHE A 242      23.498 -28.109 -19.479  1.00 93.03           H  
ATOM   3866  C   PHE A 242      23.123 -26.397 -20.662  1.00 93.03           C  
ATOM   3867  CB  PHE A 242      22.288 -26.784 -18.311  1.00 93.03           C  
ATOM   3868  HB2 PHE A 242      22.322 -25.751 -17.965  1.00 93.03           H  
ATOM   3869  HB3 PHE A 242      21.344 -26.916 -18.839  1.00 93.03           H  
ATOM   3870  O   PHE A 242      22.680 -27.100 -21.564  1.00 93.03           O  
ATOM   3871  CG  PHE A 242      22.273 -27.727 -17.125  1.00 93.03           C  
ATOM   3872  CD1 PHE A 242      21.991 -29.092 -17.326  1.00 93.03           C  
ATOM   3873  HD1 PHE A 242      21.810 -29.466 -18.323  1.00 93.03           H  
ATOM   3874  CD2 PHE A 242      22.511 -27.250 -15.822  1.00 93.03           C  
ATOM   3875  HD2 PHE A 242      22.723 -26.204 -15.660  1.00 93.03           H  
ATOM   3876  CE1 PHE A 242      21.953 -29.975 -16.234  1.00 93.03           C  
ATOM   3877  HE1 PHE A 242      21.747 -31.023 -16.398  1.00 93.03           H  
ATOM   3878  CE2 PHE A 242      22.471 -28.135 -14.729  1.00 93.03           C  
ATOM   3879  HE2 PHE A 242      22.650 -27.774 -13.727  1.00 93.03           H  
ATOM   3880  CZ  PHE A 242      22.193 -29.497 -14.935  1.00 93.03           C  
ATOM   3881  HZ  PHE A 242      22.167 -30.178 -14.097  1.00 93.03           H  
ATOM   3882  N   TYR A 243      23.371 -25.095 -20.842  1.00 91.48           N  
ATOM   3883  H   TYR A 243      23.740 -24.566 -20.064  1.00 91.48           H  
ATOM   3884  CA  TYR A 243      23.214 -24.421 -22.138  1.00 91.48           C  
ATOM   3885  HA  TYR A 243      22.178 -24.521 -22.463  1.00 91.48           H  
ATOM   3886  C   TYR A 243      24.076 -25.097 -23.225  1.00 91.48           C  
ATOM   3887  CB  TYR A 243      23.533 -22.918 -21.988  1.00 91.48           C  
ATOM   3888  HB2 TYR A 243      23.865 -22.525 -22.949  1.00 91.48           H  
ATOM   3889  HB3 TYR A 243      24.373 -22.792 -21.305  1.00 91.48           H  
ATOM   3890  O   TYR A 243      23.569 -25.403 -24.306  1.00 91.48           O  
ATOM   3891  CG  TYR A 243      22.368 -22.049 -21.538  1.00 91.48           C  
ATOM   3892  CD1 TYR A 243      21.366 -21.679 -22.454  1.00 91.48           C  
ATOM   3893  HD1 TYR A 243      21.439 -21.992 -23.486  1.00 91.48           H  
ATOM   3894  CD2 TYR A 243      22.296 -21.570 -20.218  1.00 91.48           C  
ATOM   3895  HD2 TYR A 243      23.105 -21.780 -19.534  1.00 91.48           H  
ATOM   3896  CE1 TYR A 243      20.275 -20.892 -22.044  1.00 91.48           C  
ATOM   3897  HE1 TYR A 243      19.500 -20.620 -22.745  1.00 91.48           H  
ATOM   3898  CE2 TYR A 243      21.200 -20.800 -19.789  1.00 91.48           C  
ATOM   3899  HE2 TYR A 243      21.145 -20.462 -18.765  1.00 91.48           H  
ATOM   3900  OH  TYR A 243      19.134 -19.700 -20.310  1.00 91.48           O  
ATOM   3901  HH  TYR A 243      19.124 -19.554 -19.361  1.00 91.48           H  
ATOM   3902  CZ  TYR A 243      20.183 -20.464 -20.705  1.00 91.48           C  
ATOM   3903  N   GLU A 244      25.331 -25.428 -22.908  1.00 90.88           N  
ATOM   3904  H   GLU A 244      25.697 -25.137 -22.013  1.00 90.88           H  
ATOM   3905  CA  GLU A 244      26.243 -26.166 -23.793  1.00 90.88           C  
ATOM   3906  HA  GLU A 244      26.356 -25.618 -24.729  1.00 90.88           H  
ATOM   3907  C   GLU A 244      25.718 -27.562 -24.158  1.00 90.88           C  
ATOM   3908  CB  GLU A 244      27.624 -26.282 -23.129  1.00 90.88           C  
ATOM   3909  HB2 GLU A 244      27.493 -26.628 -22.103  1.00 90.88           H  
ATOM   3910  HB3 GLU A 244      28.218 -27.021 -23.668  1.00 90.88           H  
ATOM   3911  O   GLU A 244      25.773 -27.938 -25.328  1.00 90.88           O  
ATOM   3912  CG  GLU A 244      28.391 -24.951 -23.137  1.00 90.88           C  
ATOM   3913  HG2 GLU A 244      28.653 -24.712 -24.168  1.00 90.88           H  
ATOM   3914  HG3 GLU A 244      27.740 -24.154 -22.777  1.00 90.88           H  
ATOM   3915  CD  GLU A 244      29.669 -24.972 -22.279  1.00 90.88           C  
ATOM   3916  OE1 GLU A 244      30.295 -23.890 -22.184  1.00 90.88           O  
ATOM   3917  OE2 GLU A 244      30.008 -26.035 -21.711  1.00 90.88           O  
ATOM   3918  N   MET A 245      25.134 -28.304 -23.206  1.00 93.54           N  
ATOM   3919  H   MET A 245      25.144 -27.956 -22.258  1.00 93.54           H  
ATOM   3920  CA  MET A 245      24.511 -29.613 -23.476  1.00 93.54           C  
ATOM   3921  HA  MET A 245      25.262 -30.277 -23.902  1.00 93.54           H  
ATOM   3922  C   MET A 245      23.359 -29.536 -24.490  1.00 93.54           C  
ATOM   3923  CB  MET A 245      23.978 -30.240 -22.177  1.00 93.54           C  
ATOM   3924  HB2 MET A 245      23.341 -29.524 -21.658  1.00 93.54           H  
ATOM   3925  HB3 MET A 245      23.367 -31.107 -22.427  1.00 93.54           H  
ATOM   3926  O   MET A 245      23.122 -30.497 -25.219  1.00 93.54           O  
ATOM   3927  CG  MET A 245      25.081 -30.710 -21.229  1.00 93.54           C  
ATOM   3928  HG2 MET A 245      25.621 -31.533 -21.699  1.00 93.54           H  
ATOM   3929  HG3 MET A 245      25.790 -29.898 -21.067  1.00 93.54           H  
ATOM   3930  SD  MET A 245      24.444 -31.267 -19.623  1.00 93.54           S  
ATOM   3931  CE  MET A 245      26.015 -31.545 -18.770  1.00 93.54           C  
ATOM   3932  HE1 MET A 245      25.821 -31.878 -17.750  1.00 93.54           H  
ATOM   3933  HE2 MET A 245      26.588 -32.306 -19.299  1.00 93.54           H  
ATOM   3934  HE3 MET A 245      26.583 -30.615 -18.746  1.00 93.54           H  
ATOM   3935  N   PHE A 246      22.655 -28.403 -24.561  1.00 91.04           N  
ATOM   3936  H   PHE A 246      22.895 -27.660 -23.921  1.00 91.04           H  
ATOM   3937  CA  PHE A 246      21.589 -28.155 -25.539  1.00 91.04           C  
ATOM   3938  HA  PHE A 246      21.181 -29.113 -25.860  1.00 91.04           H  
ATOM   3939  C   PHE A 246      22.081 -27.468 -26.827  1.00 91.04           C  
ATOM   3940  CB  PHE A 246      20.454 -27.370 -24.860  1.00 91.04           C  
ATOM   3941  HB2 PHE A 246      19.740 -27.045 -25.617  1.00 91.04           H  
ATOM   3942  HB3 PHE A 246      20.876 -26.478 -24.396  1.00 91.04           H  
ATOM   3943  O   PHE A 246      21.267 -27.137 -27.687  1.00 91.04           O  
ATOM   3944  CG  PHE A 246      19.680 -28.155 -23.821  1.00 91.04           C  
ATOM   3945  CD1 PHE A 246      18.867 -29.235 -24.214  1.00 91.04           C  
ATOM   3946  HD1 PHE A 246      18.802 -29.508 -25.257  1.00 91.04           H  
ATOM   3947  CD2 PHE A 246      19.753 -27.801 -22.462  1.00 91.04           C  
ATOM   3948  HD2 PHE A 246      20.349 -26.953 -22.159  1.00 91.04           H  
ATOM   3949  CE1 PHE A 246      18.152 -29.967 -23.250  1.00 91.04           C  
ATOM   3950  HE1 PHE A 246      17.539 -30.803 -23.556  1.00 91.04           H  
ATOM   3951  CE2 PHE A 246      19.053 -28.542 -21.495  1.00 91.04           C  
ATOM   3952  HE2 PHE A 246      19.132 -28.277 -20.451  1.00 91.04           H  
ATOM   3953  CZ  PHE A 246      18.251 -29.627 -21.890  1.00 91.04           C  
ATOM   3954  HZ  PHE A 246      17.714 -30.200 -21.149  1.00 91.04           H  
ATOM   3955  N   GLY A 247      23.390 -27.228 -26.978  1.00 88.69           N  
ATOM   3956  H   GLY A 247      24.026 -27.540 -26.259  1.00 88.69           H  
ATOM   3957  CA  GLY A 247      23.958 -26.562 -28.155  1.00 88.69           C  
ATOM   3958  HA2 GLY A 247      25.045 -26.625 -28.096  1.00 88.69           H  
ATOM   3959  HA3 GLY A 247      23.629 -27.080 -29.056  1.00 88.69           H  
ATOM   3960  C   GLY A 247      23.575 -25.082 -28.287  1.00 88.69           C  
ATOM   3961  O   GLY A 247      23.614 -24.530 -29.385  1.00 88.69           O  
ATOM   3962  N   VAL A 248      23.194 -24.427 -27.187  1.00 88.24           N  
ATOM   3963  H   VAL A 248      23.245 -24.917 -26.305  1.00 88.24           H  
ATOM   3964  CA  VAL A 248      22.772 -23.018 -27.159  1.00 88.24           C  
ATOM   3965  HA  VAL A 248      22.899 -22.592 -28.154  1.00 88.24           H  
ATOM   3966  C   VAL A 248      23.663 -22.200 -26.226  1.00 88.24           C  
ATOM   3967  CB  VAL A 248      21.280 -22.874 -26.794  1.00 88.24           C  
ATOM   3968  HB  VAL A 248      21.077 -21.820 -26.601  1.00 88.24           H  
ATOM   3969  O   VAL A 248      24.255 -22.724 -25.291  1.00 88.24           O  
ATOM   3970  CG1 VAL A 248      20.384 -23.321 -27.954  1.00 88.24           C  
ATOM   3971 HG11 VAL A 248      20.611 -22.736 -28.846  1.00 88.24           H  
ATOM   3972 HG12 VAL A 248      20.551 -24.374 -28.176  1.00 88.24           H  
ATOM   3973 HG13 VAL A 248      19.336 -23.176 -27.691  1.00 88.24           H  
ATOM   3974  CG2 VAL A 248      20.878 -23.677 -25.554  1.00 88.24           C  
ATOM   3975 HG21 VAL A 248      20.760 -24.724 -25.830  1.00 88.24           H  
ATOM   3976 HG22 VAL A 248      19.933 -23.308 -25.156  1.00 88.24           H  
ATOM   3977 HG23 VAL A 248      21.658 -23.624 -24.795  1.00 88.24           H  
ATOM   3978  N   LYS A 249      23.771 -20.886 -26.455  1.00 80.23           N  
ATOM   3979  H   LYS A 249      23.231 -20.489 -27.210  1.00 80.23           H  
ATOM   3980  CA  LYS A 249      24.457 -19.973 -25.525  1.00 80.23           C  
ATOM   3981  HA  LYS A 249      25.132 -20.550 -24.893  1.00 80.23           H  
ATOM   3982  C   LYS A 249      23.440 -19.314 -24.598  1.00 80.23           C  
ATOM   3983  CB  LYS A 249      25.302 -18.933 -26.280  1.00 80.23           C  
ATOM   3984  HB2 LYS A 249      25.662 -18.195 -25.564  1.00 80.23           H  
ATOM   3985  HB3 LYS A 249      24.682 -18.423 -27.017  1.00 80.23           H  
ATOM   3986  O   LYS A 249      22.382 -18.884 -25.057  1.00 80.23           O  
ATOM   3987  CG  LYS A 249      26.514 -19.580 -26.970  1.00 80.23           C  
ATOM   3988  HG2 LYS A 249      27.089 -20.136 -26.229  1.00 80.23           H  
ATOM   3989  HG3 LYS A 249      26.168 -20.274 -27.736  1.00 80.23           H  
ATOM   3990  CD  LYS A 249      27.422 -18.526 -27.616  1.00 80.23           C  
ATOM   3991  HD2 LYS A 249      26.858 -17.981 -28.372  1.00 80.23           H  
ATOM   3992  HD3 LYS A 249      27.763 -17.830 -26.849  1.00 80.23           H  
ATOM   3993  CE  LYS A 249      28.630 -19.217 -28.261  1.00 80.23           C  
ATOM   3994  HE2 LYS A 249      28.267 -19.922 -29.010  1.00 80.23           H  
ATOM   3995  HE3 LYS A 249      29.147 -19.794 -27.495  1.00 80.23           H  
ATOM   3996  NZ  LYS A 249      29.563 -18.243 -28.882  1.00 80.23           N  
ATOM   3997  HZ1 LYS A 249      29.919 -17.602 -28.188  1.00 80.23           H  
ATOM   3998  HZ2 LYS A 249      30.348 -18.730 -29.292  1.00 80.23           H  
ATOM   3999  HZ3 LYS A 249      29.099 -17.718 -29.609  1.00 80.23           H  
ATOM   4000  N   LYS A 250      23.784 -19.179 -23.313  1.00 73.11           N  
ATOM   4001  H   LYS A 250      24.655 -19.587 -23.007  1.00 73.11           H  
ATOM   4002  CA  LYS A 250      23.027 -18.351 -22.364  1.00 73.11           C  
ATOM   4003  HA  LYS A 250      22.021 -18.759 -22.262  1.00 73.11           H  
ATOM   4004  C   LYS A 250      22.934 -16.930 -22.927  1.00 73.11           C  
ATOM   4005  CB  LYS A 250      23.731 -18.386 -20.995  1.00 73.11           C  
ATOM   4006  HB2 LYS A 250      24.721 -17.942 -21.093  1.00 73.11           H  
ATOM   4007  HB3 LYS A 250      23.868 -19.426 -20.698  1.00 73.11           H  
ATOM   4008  O   LYS A 250      23.963 -16.295 -23.153  1.00 73.11           O  
ATOM   4009  CG  LYS A 250      22.962 -17.651 -19.882  1.00 73.11           C  
ATOM   4010  HG2 LYS A 250      22.879 -16.594 -20.134  1.00 73.11           H  
ATOM   4011  HG3 LYS A 250      21.961 -18.072 -19.781  1.00 73.11           H  
ATOM   4012  CD  LYS A 250      23.720 -17.794 -18.553  1.00 73.11           C  
ATOM   4013  HD2 LYS A 250      24.732 -17.415 -18.693  1.00 73.11           H  
ATOM   4014  HD3 LYS A 250      23.789 -18.851 -18.296  1.00 73.11           H  
ATOM   4015  CE  LYS A 250      23.057 -17.029 -17.401  1.00 73.11           C  
ATOM   4016  HE2 LYS A 250      22.937 -15.986 -17.695  1.00 73.11           H  
ATOM   4017  HE3 LYS A 250      22.071 -17.455 -17.218  1.00 73.11           H  
ATOM   4018  NZ  LYS A 250      23.895 -17.118 -16.177  1.00 73.11           N  
ATOM   4019  HZ1 LYS A 250      24.799 -16.685 -16.303  1.00 73.11           H  
ATOM   4020  HZ2 LYS A 250      24.100 -18.081 -15.951  1.00 73.11           H  
ATOM   4021  HZ3 LYS A 250      23.476 -16.707 -15.356  1.00 73.11           H  
ATOM   4022  N   GLN A 251      21.723 -16.430 -23.170  1.00 68.08           N  
ATOM   4023  H   GLN A 251      20.908 -17.004 -23.007  1.00 68.08           H  
ATOM   4024  CA  GLN A 251      21.544 -15.027 -23.546  1.00 68.08           C  
ATOM   4025  HA  GLN A 251      22.195 -14.805 -24.392  1.00 68.08           H  
ATOM   4026  C   GLN A 251      21.987 -14.144 -22.368  1.00 68.08           C  
ATOM   4027  CB  GLN A 251      20.093 -14.746 -23.975  1.00 68.08           C  
ATOM   4028  HB2 GLN A 251      19.958 -13.667 -24.050  1.00 68.08           H  
ATOM   4029  HB3 GLN A 251      19.409 -15.122 -23.214  1.00 68.08           H  
ATOM   4030  O   GLN A 251      21.572 -14.369 -21.227  1.00 68.08           O  
ATOM   4031  CG  GLN A 251      19.753 -15.372 -25.341  1.00 68.08           C  
ATOM   4032  HG2 GLN A 251      20.445 -14.989 -26.090  1.00 68.08           H  
ATOM   4033  HG3 GLN A 251      19.875 -16.454 -25.286  1.00 68.08           H  
ATOM   4034  CD  GLN A 251      18.327 -15.076 -25.808  1.00 68.08           C  
ATOM   4035  NE2 GLN A 251      17.958 -15.487 -27.001  1.00 68.08           N  
ATOM   4036 HE21 GLN A 251      17.010 -15.258 -27.266  1.00 68.08           H  
ATOM   4037 HE22 GLN A 251      18.596 -15.984 -27.606  1.00 68.08           H  
ATOM   4038  OE1 GLN A 251      17.513 -14.485 -25.121  1.00 68.08           O  
ATOM   4039  N   ALA A 252      22.862 -13.167 -22.628  1.00 55.83           N  
ATOM   4040  H   ALA A 252      23.169 -13.028 -23.580  1.00 55.83           H  
ATOM   4041  CA  ALA A 252      23.192 -12.136 -21.646  1.00 55.83           C  
ATOM   4042  HA  ALA A 252      23.562 -12.622 -20.742  1.00 55.83           H  
ATOM   4043  C   ALA A 252      21.917 -11.354 -21.302  1.00 55.83           C  
ATOM   4044  CB  ALA A 252      24.295 -11.230 -22.208  1.00 55.83           C  
ATOM   4045  HB1 ALA A 252      25.180 -11.823 -22.441  1.00 55.83           H  
ATOM   4046  HB2 ALA A 252      24.561 -10.471 -21.472  1.00 55.83           H  
ATOM   4047  HB3 ALA A 252      23.944 -10.735 -23.112  1.00 55.83           H  
ATOM   4048  O   ALA A 252      21.099 -11.187 -22.200  1.00 55.83           O  
ATOM   4049  N   LYS A 253      21.774 -10.963 -20.016  1.00 54.08           N  
ATOM   4050  H   LYS A 253      22.539 -11.225 -19.411  1.00 54.08           H  
ATOM   4051  CA  LYS A 253      20.694 -10.166 -19.381  1.00 54.08           C  
ATOM   4052  HA  LYS A 253      20.298 -10.704 -18.519  1.00 54.08           H  
ATOM   4053  C   LYS A 253      19.521  -9.855 -20.309  1.00 54.08           C  
ATOM   4054  CB  LYS A 253      21.261  -8.807 -18.918  1.00 54.08           C  
ATOM   4055  HB2 LYS A 253      20.428  -8.125 -18.747  1.00 54.08           H  
ATOM   4056  HB3 LYS A 253      21.870  -8.384 -19.716  1.00 54.08           H  
ATOM   4057  O   LYS A 253      19.761  -9.152 -21.280  1.00 54.08           O  
ATOM   4058  CG  LYS A 253      22.077  -8.864 -17.621  1.00 54.08           C  
ATOM   4059  HG2 LYS A 253      21.438  -9.216 -16.811  1.00 54.08           H  
ATOM   4060  HG3 LYS A 253      22.914  -9.551 -17.742  1.00 54.08           H  
ATOM   4061  CD  LYS A 253      22.609  -7.462 -17.287  1.00 54.08           C  
ATOM   4062  HD2 LYS A 253      23.293  -7.149 -18.075  1.00 54.08           H  
ATOM   4063  HD3 LYS A 253      21.774  -6.762 -17.251  1.00 54.08           H  
ATOM   4064  CE  LYS A 253      23.335  -7.454 -15.938  1.00 54.08           C  
ATOM   4065  HE2 LYS A 253      24.129  -8.200 -15.964  1.00 54.08           H  
ATOM   4066  HE3 LYS A 253      22.628  -7.746 -15.161  1.00 54.08           H  
ATOM   4067  NZ  LYS A 253      23.902  -6.113 -15.643  1.00 54.08           N  
ATOM   4068  HZ1 LYS A 253      24.571  -5.851 -16.352  1.00 54.08           H  
ATOM   4069  HZ2 LYS A 253      24.371  -6.109 -14.748  1.00 54.08           H  
ATOM   4070  HZ3 LYS A 253      23.174  -5.413 -15.633  1.00 54.08           H  
ATOM   4071  N   LEU A 254      18.293 -10.271 -19.942  1.00 48.71           N  
ATOM   4072  H   LEU A 254      18.225 -10.856 -19.121  1.00 48.71           H  
ATOM   4073  CA  LEU A 254      17.027  -9.761 -20.508  1.00 48.71           C  
ATOM   4074  HA  LEU A 254      16.742 -10.343 -21.385  1.00 48.71           H  
ATOM   4075  C   LEU A 254      17.244  -8.311 -20.935  1.00 48.71           C  
ATOM   4076  CB  LEU A 254      15.907  -9.824 -19.441  1.00 48.71           C  
ATOM   4077  HB2 LEU A 254      15.216  -8.994 -19.591  1.00 48.71           H  
ATOM   4078  HB3 LEU A 254      16.356  -9.677 -18.458  1.00 48.71           H  
ATOM   4079  O   LEU A 254      17.339  -7.435 -20.072  1.00 48.71           O  
ATOM   4080  CG  LEU A 254      15.088 -11.125 -19.452  1.00 48.71           C  
ATOM   4081  HG  LEU A 254      15.743 -11.963 -19.690  1.00 48.71           H  
ATOM   4082  CD1 LEU A 254      14.473 -11.375 -18.074  1.00 48.71           C  
ATOM   4083 HD11 LEU A 254      15.261 -11.467 -17.326  1.00 48.71           H  
ATOM   4084 HD12 LEU A 254      13.813 -10.551 -17.806  1.00 48.71           H  
ATOM   4085 HD13 LEU A 254      13.896 -12.299 -18.093  1.00 48.71           H  
ATOM   4086  CD2 LEU A 254      13.952 -11.059 -20.477  1.00 48.71           C  
ATOM   4087 HD21 LEU A 254      14.361 -10.881 -21.471  1.00 48.71           H  
ATOM   4088 HD22 LEU A 254      13.265 -10.250 -20.228  1.00 48.71           H  
ATOM   4089 HD23 LEU A 254      13.407 -12.002 -20.485  1.00 48.71           H  
ATOM   4090  N   ALA A 255      17.483  -8.116 -22.236  1.00 37.20           N  
ATOM   4091  H   ALA A 255      17.511  -8.911 -22.859  1.00 37.20           H  
ATOM   4092  CA  ALA A 255      17.808  -6.814 -22.774  1.00 37.20           C  
ATOM   4093  HA  ALA A 255      18.749  -6.469 -22.345  1.00 37.20           H  
ATOM   4094  C   ALA A 255      16.680  -5.896 -22.327  1.00 37.20           C  
ATOM   4095  CB  ALA A 255      17.943  -6.908 -24.299  1.00 37.20           C  
ATOM   4096  HB1 ALA A 255      18.751  -7.592 -24.559  1.00 37.20           H  
ATOM   4097  HB2 ALA A 255      17.008  -7.263 -24.733  1.00 37.20           H  
ATOM   4098  HB3 ALA A 255      18.167  -5.921 -24.704  1.00 37.20           H  
ATOM   4099  O   ALA A 255      15.525  -6.332 -22.320  1.00 37.20           O  
ATOM   4100  N   GLU A 256      17.024  -4.687 -21.891  1.00 32.04           N  
ATOM   4101  H   GLU A 256      17.999  -4.424 -21.898  1.00 32.04           H  
ATOM   4102  CA  GLU A 256      16.061  -3.613 -21.685  1.00 32.04           C  
ATOM   4103  HA  GLU A 256      15.443  -3.817 -20.810  1.00 32.04           H  
ATOM   4104  C   GLU A 256      15.166  -3.570 -22.929  1.00 32.04           C  
ATOM   4105  CB  GLU A 256      16.813  -2.286 -21.480  1.00 32.04           C  
ATOM   4106  HB2 GLU A 256      16.098  -1.465 -21.524  1.00 32.04           H  
ATOM   4107  HB3 GLU A 256      17.533  -2.165 -22.290  1.00 32.04           H  
ATOM   4108  O   GLU A 256      15.566  -3.105 -23.995  1.00 32.04           O  
ATOM   4109  CG  GLU A 256      17.539  -2.229 -20.124  1.00 32.04           C  
ATOM   4110  HG2 GLU A 256      18.174  -3.108 -20.025  1.00 32.04           H  
ATOM   4111  HG3 GLU A 256      16.792  -2.270 -19.331  1.00 32.04           H  
ATOM   4112  CD  GLU A 256      18.419  -0.980 -19.947  1.00 32.04           C  
ATOM   4113  OE1 GLU A 256      18.679  -0.636 -18.771  1.00 32.04           O  
ATOM   4114  OE2 GLU A 256      18.894  -0.432 -20.965  1.00 32.04           O  
ATOM   4115  N   LEU A 257      13.992  -4.193 -22.837  1.00 31.65           N  
ATOM   4116  H   LEU A 257      13.777  -4.695 -21.987  1.00 31.65           H  
ATOM   4117  CA  LEU A 257      13.010  -4.189 -23.899  1.00 31.65           C  
ATOM   4118  HA  LEU A 257      13.511  -4.255 -24.865  1.00 31.65           H  
ATOM   4119  C   LEU A 257      12.351  -2.819 -23.806  1.00 31.65           C  
ATOM   4120  CB  LEU A 257      12.043  -5.383 -23.752  1.00 31.65           C  
ATOM   4121  HB2 LEU A 257      11.942  -5.623 -22.693  1.00 31.65           H  
ATOM   4122  HB3 LEU A 257      11.056  -5.086 -24.107  1.00 31.65           H  
ATOM   4123  O   LEU A 257      11.479  -2.629 -22.962  1.00 31.65           O  
ATOM   4124  CG  LEU A 257      12.486  -6.639 -24.530  1.00 31.65           C  
ATOM   4125  HG  LEU A 257      13.541  -6.840 -24.343  1.00 31.65           H  
ATOM   4126  CD1 LEU A 257      11.680  -7.854 -24.067  1.00 31.65           C  
ATOM   4127 HD11 LEU A 257      12.020  -8.745 -24.595  1.00 31.65           H  
ATOM   4128 HD12 LEU A 257      11.832  -8.002 -22.997  1.00 31.65           H  
ATOM   4129 HD13 LEU A 257      10.620  -7.690 -24.260  1.00 31.65           H  
ATOM   4130  CD2 LEU A 257      12.266  -6.479 -26.041  1.00 31.65           C  
ATOM   4131 HD21 LEU A 257      13.004  -5.784 -26.441  1.00 31.65           H  
ATOM   4132 HD22 LEU A 257      12.393  -7.438 -26.544  1.00 31.65           H  
ATOM   4133 HD23 LEU A 257      11.267  -6.091 -26.240  1.00 31.65           H  
ATOM   4134  N   ALA A 258      12.912  -1.918 -24.620  1.00 29.96           N  
ATOM   4135  H   ALA A 258      13.814  -2.198 -24.978  1.00 29.96           H  
ATOM   4136  CA  ALA A 258      12.363  -0.705 -25.233  1.00 29.96           C  
ATOM   4137  HA  ALA A 258      13.185   0.007 -25.310  1.00 29.96           H  
ATOM   4138  C   ALA A 258      11.273   0.057 -24.460  1.00 29.96           C  
ATOM   4139  CB  ALA A 258      11.936  -1.059 -26.665  1.00 29.96           C  
ATOM   4140  HB1 ALA A 258      11.106  -1.764 -26.632  1.00 29.96           H  
ATOM   4141  HB2 ALA A 258      12.772  -1.494 -27.212  1.00 29.96           H  
ATOM   4142  HB3 ALA A 258      11.606  -0.151 -27.170  1.00 29.96           H  
ATOM   4143  O   ALA A 258      10.151  -0.472 -24.298  1.00 29.96           O  
ATOM   4144  OXT ALA A 258      11.570   1.228 -24.141  1.00 29.96           O  
TER    4145      ALA A 258                                                       
END   
