# Supplementary material for: Using structure prediction of negative sense RNA virus nucleoproteins to assess evolutionary relationships
Source: bioRxiv. 2024 May 22:2024.02.16.580771. Originally published 2024 Feb 17. Preprint. [Version 2] doi: 10.1101/2024.02.16.580771 (PMC10888975; doi:10.1101/2024.02.16.580771)
Supplement: Supplement 2 — Supplementary File 2: Full NSV Dataset NP AlphaFold PDBs (.pdb files) [file media-2.zip › Full NSV Dataset NP AlphaFold PDBs/SBV.pdb]

ATOM      1  N   MET A   1      18.564 -49.622  -3.047  1.00 49.37           N  
ATOM      2  H   MET A   1      18.835 -50.228  -2.286  1.00 49.37           H  
ATOM      3  H2  MET A   1      17.606 -49.339  -2.900  1.00 49.37           H  
ATOM      4  H3  MET A   1      18.635 -50.124  -3.921  1.00 49.37           H  
ATOM      5  CA  MET A   1      19.416 -48.415  -3.069  1.00 49.37           C  
ATOM      6  HA  MET A   1      20.467 -48.695  -3.142  1.00 49.37           H  
ATOM      7  C   MET A   1      19.193 -47.697  -1.751  1.00 49.37           C  
ATOM      8  CB  MET A   1      19.065 -47.491  -4.248  1.00 49.37           C  
ATOM      9  HB2 MET A   1      18.023 -47.179  -4.174  1.00 49.37           H  
ATOM     10  HB3 MET A   1      19.690 -46.601  -4.183  1.00 49.37           H  
ATOM     11  O   MET A   1      18.058 -47.328  -1.487  1.00 49.37           O  
ATOM     12  CG  MET A   1      19.285 -48.136  -5.621  1.00 49.37           C  
ATOM     13  HG2 MET A   1      20.302 -48.523  -5.689  1.00 49.37           H  
ATOM     14  HG3 MET A   1      18.584 -48.963  -5.741  1.00 49.37           H  
ATOM     15  SD  MET A   1      19.024 -46.960  -6.970  1.00 49.37           S  
ATOM     16  CE  MET A   1      18.591 -48.076  -8.331  1.00 49.37           C  
ATOM     17  HE1 MET A   1      18.407 -47.490  -9.231  1.00 49.37           H  
ATOM     18  HE2 MET A   1      19.412 -48.768  -8.519  1.00 49.37           H  
ATOM     19  HE3 MET A   1      17.690 -48.636  -8.079  1.00 49.37           H  
ATOM     20  N   SER A   2      20.199 -47.620  -0.877  1.00 58.18           N  
ATOM     21  H   SER A   2      21.139 -47.889  -1.129  1.00 58.18           H  
ATOM     22  CA  SER A   2      20.068 -46.924   0.408  1.00 58.18           C  
ATOM     23  HA  SER A   2      19.167 -47.260   0.921  1.00 58.18           H  
ATOM     24  C   SER A   2      19.963 -45.425   0.153  1.00 58.18           C  
ATOM     25  CB  SER A   2      21.275 -47.222   1.308  1.00 58.18           C  
ATOM     26  HB2 SER A   2      21.204 -46.632   2.222  1.00 58.18           H  
ATOM     27  HB3 SER A   2      21.279 -48.279   1.573  1.00 58.18           H  
ATOM     28  O   SER A   2      20.881 -44.836  -0.418  1.00 58.18           O  
ATOM     29  OG  SER A   2      22.475 -46.909   0.631  1.00 58.18           O  
ATOM     30  HG  SER A   2      22.458 -45.978   0.399  1.00 58.18           H  
ATOM     31  N   SER A   3      18.858 -44.808   0.554  1.00 59.92           N  
ATOM     32  H   SER A   3      18.094 -45.328   0.961  1.00 59.92           H  
ATOM     33  CA  SER A   3      18.736 -43.354   0.608  1.00 59.92           C  
ATOM     34  HA  SER A   3      18.916 -42.940  -0.384  1.00 59.92           H  
ATOM     35  C   SER A   3      19.807 -42.828   1.566  1.00 59.92           C  
ATOM     36  CB  SER A   3      17.324 -42.933   1.062  1.00 59.92           C  
ATOM     37  HB2 SER A   3      17.396 -42.322   1.962  1.00 59.92           H  
ATOM     38  HB3 SER A   3      16.875 -42.321   0.280  1.00 59.92           H  
ATOM     39  O   SER A   3      19.762 -43.099   2.764  1.00 59.92           O  
ATOM     40  OG  SER A   3      16.471 -44.044   1.321  1.00 59.92           O  
ATOM     41  HG  SER A   3      15.666 -43.714   1.727  1.00 59.92           H  
ATOM     42  N   GLN A   4      20.809 -42.133   1.034  1.00 69.40           N  
ATOM     43  H   GLN A   4      20.837 -41.990   0.034  1.00 69.40           H  
ATOM     44  CA  GLN A   4      21.799 -41.439   1.845  1.00 69.40           C  
ATOM     45  HA  GLN A   4      22.026 -42.044   2.723  1.00 69.40           H  
ATOM     46  C   GLN A   4      21.185 -40.112   2.294  1.00 69.40           C  
ATOM     47  CB  GLN A   4      23.094 -41.264   1.040  1.00 69.40           C  
ATOM     48  HB2 GLN A   4      23.350 -42.216   0.575  1.00 69.40           H  
ATOM     49  HB3 GLN A   4      22.930 -40.530   0.251  1.00 69.40           H  
ATOM     50  O   GLN A   4      20.808 -39.286   1.466  1.00 69.40           O  
ATOM     51  CG  GLN A   4      24.279 -40.829   1.917  1.00 69.40           C  
ATOM     52  HG2 GLN A   4      24.449 -41.582   2.686  1.00 69.40           H  
ATOM     53  HG3 GLN A   4      24.049 -39.883   2.407  1.00 69.40           H  
ATOM     54  CD  GLN A   4      25.565 -40.653   1.111  1.00 69.40           C  
ATOM     55  NE2 GLN A   4      26.708 -40.580   1.755  1.00 69.40           N  
ATOM     56 HE21 GLN A   4      26.743 -40.582   2.764  1.00 69.40           H  
ATOM     57 HE22 GLN A   4      27.519 -40.408   1.179  1.00 69.40           H  
ATOM     58  OE1 GLN A   4      25.574 -40.581  -0.105  1.00 69.40           O  
ATOM     59  N   PHE A   5      21.055 -39.928   3.605  1.00 70.70           N  
ATOM     60  H   PHE A   5      21.357 -40.658   4.234  1.00 70.70           H  
ATOM     61  CA  PHE A   5      20.597 -38.677   4.200  1.00 70.70           C  
ATOM     62  HA  PHE A   5      20.058 -38.087   3.459  1.00 70.70           H  
ATOM     63  C   PHE A   5      21.824 -37.887   4.642  1.00 70.70           C  
ATOM     64  CB  PHE A   5      19.629 -38.963   5.353  1.00 70.70           C  
ATOM     65  HB2 PHE A   5      19.361 -38.015   5.818  1.00 70.70           H  
ATOM     66  HB3 PHE A   5      20.132 -39.568   6.107  1.00 70.70           H  
ATOM     67  O   PHE A   5      22.505 -38.269   5.592  1.00 70.70           O  
ATOM     68  CG  PHE A   5      18.354 -39.661   4.920  1.00 70.70           C  
ATOM     69  CD1 PHE A   5      17.264 -38.907   4.448  1.00 70.70           C  
ATOM     70  HD1 PHE A   5      17.335 -37.831   4.398  1.00 70.70           H  
ATOM     71  CD2 PHE A   5      18.258 -41.064   4.979  1.00 70.70           C  
ATOM     72  HD2 PHE A   5      19.096 -41.651   5.327  1.00 70.70           H  
ATOM     73  CE1 PHE A   5      16.079 -39.552   4.049  1.00 70.70           C  
ATOM     74  HE1 PHE A   5      15.242 -38.968   3.696  1.00 70.70           H  
ATOM     75  CE2 PHE A   5      17.074 -41.709   4.583  1.00 70.70           C  
ATOM     76  HE2 PHE A   5      17.010 -42.786   4.635  1.00 70.70           H  
ATOM     77  CZ  PHE A   5      15.983 -40.953   4.120  1.00 70.70           C  
ATOM     78  HZ  PHE A   5      15.068 -41.446   3.826  1.00 70.70           H  
ATOM     79  N   ILE A   6      22.130 -36.821   3.911  1.00 76.03           N  
ATOM     80  H   ILE A   6      21.531 -36.571   3.137  1.00 76.03           H  
ATOM     81  CA  ILE A   6      23.220 -35.903   4.231  1.00 76.03           C  
ATOM     82  HA  ILE A   6      23.926 -36.394   4.900  1.00 76.03           H  
ATOM     83  C   ILE A   6      22.606 -34.717   4.977  1.00 76.03           C  
ATOM     84  CB  ILE A   6      23.997 -35.507   2.956  1.00 76.03           C  
ATOM     85  HB  ILE A   6      23.305 -35.040   2.255  1.00 76.03           H  
ATOM     86  O   ILE A   6      21.719 -34.040   4.458  1.00 76.03           O  
ATOM     87  CG1 ILE A   6      24.610 -36.761   2.286  1.00 76.03           C  
ATOM     88 HG12 ILE A   6      23.819 -37.483   2.086  1.00 76.03           H  
ATOM     89 HG13 ILE A   6      25.326 -37.223   2.966  1.00 76.03           H  
ATOM     90  CG2 ILE A   6      25.085 -34.484   3.312  1.00 76.03           C  
ATOM     91 HG21 ILE A   6      24.622 -33.589   3.726  1.00 76.03           H  
ATOM     92 HG22 ILE A   6      25.626 -34.164   2.421  1.00 76.03           H  
ATOM     93 HG23 ILE A   6      25.794 -34.897   4.029  1.00 76.03           H  
ATOM     94  CD1 ILE A   6      25.303 -36.487   0.946  1.00 76.03           C  
ATOM     95 HD11 ILE A   6      24.626 -35.951   0.280  1.00 76.03           H  
ATOM     96 HD12 ILE A   6      25.579 -37.434   0.484  1.00 76.03           H  
ATOM     97 HD13 ILE A   6      26.208 -35.899   1.096  1.00 76.03           H  
ATOM     98  N   PHE A   7      23.062 -34.503   6.208  1.00 77.64           N  
ATOM     99  H   PHE A   7      23.798 -35.101   6.557  1.00 77.64           H  
ATOM    100  CA  PHE A   7      22.689 -33.368   7.045  1.00 77.64           C  
ATOM    101  HA  PHE A   7      21.839 -32.841   6.611  1.00 77.64           H  
ATOM    102  C   PHE A   7      23.876 -32.413   7.080  1.00 77.64           C  
ATOM    103  CB  PHE A   7      22.285 -33.848   8.445  1.00 77.64           C  
ATOM    104  HB2 PHE A   7      22.071 -32.974   9.060  1.00 77.64           H  
ATOM    105  HB3 PHE A   7      23.126 -34.368   8.904  1.00 77.64           H  
ATOM    106  O   PHE A   7      24.802 -32.588   7.867  1.00 77.64           O  
ATOM    107  CG  PHE A   7      21.078 -34.765   8.467  1.00 77.64           C  
ATOM    108  CD1 PHE A   7      19.782 -34.230   8.588  1.00 77.64           C  
ATOM    109  HD1 PHE A   7      19.647 -33.161   8.662  1.00 77.64           H  
ATOM    110  CD2 PHE A   7      21.252 -36.158   8.369  1.00 77.64           C  
ATOM    111  HD2 PHE A   7      22.244 -36.574   8.270  1.00 77.64           H  
ATOM    112  CE1 PHE A   7      18.666 -35.085   8.617  1.00 77.64           C  
ATOM    113  HE1 PHE A   7      17.673 -34.672   8.715  1.00 77.64           H  
ATOM    114  CE2 PHE A   7      20.137 -37.013   8.399  1.00 77.64           C  
ATOM    115  HE2 PHE A   7      20.280 -38.081   8.330  1.00 77.64           H  
ATOM    116  CZ  PHE A   7      18.844 -36.477   8.523  1.00 77.64           C  
ATOM    117  HZ  PHE A   7      17.988 -37.135   8.548  1.00 77.64           H  
ATOM    118  N   GLU A   8      23.873 -31.445   6.174  1.00 68.17           N  
ATOM    119  H   GLU A   8      23.098 -31.372   5.531  1.00 68.17           H  
ATOM    120  CA  GLU A   8      24.845 -30.358   6.176  1.00 68.17           C  
ATOM    121  HA  GLU A   8      25.770 -30.691   6.645  1.00 68.17           H  
ATOM    122  C   GLU A   8      24.310 -29.196   7.010  1.00 68.17           C  
ATOM    123  CB  GLU A   8      25.175 -29.946   4.733  1.00 68.17           C  
ATOM    124  HB2 GLU A   8      24.254 -29.921   4.150  1.00 68.17           H  
ATOM    125  HB3 GLU A   8      25.621 -28.952   4.729  1.00 68.17           H  
ATOM    126  O   GLU A   8      23.105 -28.917   7.008  1.00 68.17           O  
ATOM    127  CG  GLU A   8      26.176 -30.938   4.116  1.00 68.17           C  
ATOM    128  HG2 GLU A   8      25.880 -31.954   4.379  1.00 68.17           H  
ATOM    129  HG3 GLU A   8      27.151 -30.765   4.571  1.00 68.17           H  
ATOM    130  CD  GLU A   8      26.307 -30.830   2.589  1.00 68.17           C  
ATOM    131  OE1 GLU A   8      26.875 -31.778   2.000  1.00 68.17           O  
ATOM    132  OE2 GLU A   8      25.833 -29.823   2.013  1.00 68.17           O  
ATOM    133  N   ASP A   9      25.216 -28.507   7.704  1.00 59.87           N  
ATOM    134  H   ASP A   9      26.184 -28.795   7.668  1.00 59.87           H  
ATOM    135  CA  ASP A   9      24.955 -27.166   8.214  1.00 59.87           C  
ATOM    136  HA  ASP A   9      24.009 -27.164   8.755  1.00 59.87           H  
ATOM    137  C   ASP A   9      24.821 -26.243   6.999  1.00 59.87           C  
ATOM    138  CB  ASP A   9      26.062 -26.737   9.194  1.00 59.87           C  
ATOM    139  HB2 ASP A   9      26.177 -27.516   9.947  1.00 59.87           H  
ATOM    140  HB3 ASP A   9      27.009 -26.646   8.662  1.00 59.87           H  
ATOM    141  O   ASP A   9      25.789 -25.667   6.503  1.00 59.87           O  
ATOM    142  CG  ASP A   9      25.745 -25.420   9.918  1.00 59.87           C  
ATOM    143  OD1 ASP A   9      24.582 -24.961   9.838  1.00 59.87           O  
ATOM    144  OD2 ASP A   9      26.663 -24.908  10.597  1.00 59.87           O  
ATOM    145  N   VAL A  10      23.622 -26.223   6.414  1.00 56.89           N  
ATOM    146  H   VAL A  10      22.915 -26.841   6.785  1.00 56.89           H  
ATOM    147  CA  VAL A  10      23.305 -25.331   5.307  1.00 56.89           C  
ATOM    148  HA  VAL A  10      24.110 -25.410   4.577  1.00 56.89           H  
ATOM    149  C   VAL A  10      23.246 -23.939   5.925  1.00 56.89           C  
ATOM    150  CB  VAL A  10      21.982 -25.689   4.604  1.00 56.89           C  
ATOM    151  HB  VAL A  10      21.142 -25.533   5.281  1.00 56.89           H  
ATOM    152  O   VAL A  10      22.306 -23.694   6.692  1.00 56.89           O  
ATOM    153  CG1 VAL A  10      21.780 -24.808   3.361  1.00 56.89           C  
ATOM    154 HG11 VAL A  10      22.609 -24.955   2.669  1.00 56.89           H  
ATOM    155 HG12 VAL A  10      20.845 -25.073   2.868  1.00 56.89           H  
ATOM    156 HG13 VAL A  10      21.740 -23.759   3.653  1.00 56.89           H  
ATOM    157  CG2 VAL A  10      21.949 -27.152   4.146  1.00 56.89           C  
ATOM    158 HG21 VAL A  10      21.044 -27.351   3.572  1.00 56.89           H  
ATOM    159 HG22 VAL A  10      22.824 -27.373   3.536  1.00 56.89           H  
ATOM    160 HG23 VAL A  10      21.954 -27.813   5.013  1.00 56.89           H  
ATOM    161  N   PRO A  11      24.194 -23.027   5.617  1.00 50.20           N  
ATOM    162  CA  PRO A  11      24.146 -21.672   6.139  1.00 50.20           C  
ATOM    163  HA  PRO A  11      24.356 -21.694   7.208  1.00 50.20           H  
ATOM    164  C   PRO A  11      22.747 -21.132   5.892  1.00 50.20           C  
ATOM    165  CB  PRO A  11      25.240 -20.876   5.421  1.00 50.20           C  
ATOM    166  HB2 PRO A  11      26.117 -20.814   6.065  1.00 50.20           H  
ATOM    167  HB3 PRO A  11      24.908 -19.877   5.138  1.00 50.20           H  
ATOM    168  O   PRO A  11      22.233 -21.213   4.770  1.00 50.20           O  
ATOM    169  CG  PRO A  11      25.575 -21.727   4.199  1.00 50.20           C  
ATOM    170  HG2 PRO A  11      24.903 -21.466   3.381  1.00 50.20           H  
ATOM    171  HG3 PRO A  11      26.615 -21.609   3.892  1.00 50.20           H  
ATOM    172  CD  PRO A  11      25.280 -23.149   4.659  1.00 50.20           C  
ATOM    173  HD2 PRO A  11      25.009 -23.756   3.795  1.00 50.20           H  
ATOM    174  HD3 PRO A  11      26.158 -23.563   5.155  1.00 50.20           H  
ATOM    175  N   GLN A  12      22.121 -20.714   6.996  1.00 52.24           N  
ATOM    176  H   GLN A  12      22.651 -20.780   7.853  1.00 52.24           H  
ATOM    177  CA  GLN A  12      20.713 -20.366   7.126  1.00 52.24           C  
ATOM    178  HA  GLN A  12      20.166 -21.276   7.375  1.00 52.24           H  
ATOM    179  C   GLN A  12      20.197 -19.786   5.811  1.00 52.24           C  
ATOM    180  CB  GLN A  12      20.605 -19.364   8.286  1.00 52.24           C  
ATOM    181  HB2 GLN A  12      21.397 -19.566   9.007  1.00 52.24           H  
ATOM    182  HB3 GLN A  12      20.754 -18.349   7.919  1.00 52.24           H  
ATOM    183  O   GLN A  12      20.600 -18.689   5.426  1.00 52.24           O  
ATOM    184  CG  GLN A  12      19.279 -19.445   9.047  1.00 52.24           C  
ATOM    185  HG2 GLN A  12      18.454 -19.245   8.363  1.00 52.24           H  
ATOM    186  HG3 GLN A  12      19.163 -20.447   9.459  1.00 52.24           H  
ATOM    187  CD  GLN A  12      19.226 -18.430  10.188  1.00 52.24           C  
ATOM    188  NE2 GLN A  12      18.221 -18.477  11.032  1.00 52.24           N  
ATOM    189 HE21 GLN A  12      17.553 -19.234  11.008  1.00 52.24           H  
ATOM    190 HE22 GLN A  12      18.278 -17.804  11.783  1.00 52.24           H  
ATOM    191  OE1 GLN A  12      20.063 -17.561  10.347  1.00 52.24           O  
ATOM    192  N   ARG A  13      19.399 -20.591   5.090  1.00 48.67           N  
ATOM    193  H   ARG A  13      19.263 -21.514   5.475  1.00 48.67           H  
ATOM    194  CA  ARG A  13      18.952 -20.356   3.710  1.00 48.67           C  
ATOM    195  HA  ARG A  13      19.737 -20.712   3.044  1.00 48.67           H  
ATOM    196  C   ARG A  13      18.745 -18.862   3.482  1.00 48.67           C  
ATOM    197  CB  ARG A  13      17.664 -21.165   3.489  1.00 48.67           C  
ATOM    198  HB2 ARG A  13      17.774 -22.125   3.994  1.00 48.67           H  
ATOM    199  HB3 ARG A  13      16.821 -20.649   3.948  1.00 48.67           H  
ATOM    200  O   ARG A  13      17.794 -18.307   4.025  1.00 48.67           O  
ATOM    201  CG  ARG A  13      17.358 -21.463   2.017  1.00 48.67           C  
ATOM    202  HG2 ARG A  13      18.132 -22.125   1.630  1.00 48.67           H  
ATOM    203  HG3 ARG A  13      17.344 -20.542   1.435  1.00 48.67           H  
ATOM    204  CD  ARG A  13      15.985 -22.148   1.937  1.00 48.67           C  
ATOM    205  HD2 ARG A  13      15.216 -21.376   1.904  1.00 48.67           H  
ATOM    206  HD3 ARG A  13      15.838 -22.745   2.837  1.00 48.67           H  
ATOM    207  NE  ARG A  13      15.871 -23.047   0.774  1.00 48.67           N  
ATOM    208  HE  ARG A  13      16.722 -23.232   0.263  1.00 48.67           H  
ATOM    209  NH1 ARG A  13      13.645 -23.554   1.021  1.00 48.67           N  
ATOM    210 HH11 ARG A  13      12.842 -24.111   0.765  1.00 48.67           H  
ATOM    211 HH12 ARG A  13      13.599 -22.901   1.790  1.00 48.67           H  
ATOM    212  NH2 ARG A  13      14.847 -24.602  -0.540  1.00 48.67           N  
ATOM    213 HH21 ARG A  13      14.028 -25.134  -0.797  1.00 48.67           H  
ATOM    214 HH22 ARG A  13      15.732 -24.810  -0.980  1.00 48.67           H  
ATOM    215  CZ  ARG A  13      14.792 -23.725   0.423  1.00 48.67           C  
ATOM    216  N   ASN A  14      19.701 -18.279   2.751  1.00 48.68           N  
ATOM    217  H   ASN A  14      20.491 -18.872   2.542  1.00 48.68           H  
ATOM    218  CA  ASN A  14      19.919 -16.859   2.494  1.00 48.68           C  
ATOM    219  HA  ASN A  14      20.815 -16.555   3.036  1.00 48.68           H  
ATOM    220  C   ASN A  14      18.778 -15.954   2.957  1.00 48.68           C  
ATOM    221  CB  ASN A  14      20.176 -16.671   0.989  1.00 48.68           C  
ATOM    222  HB2 ASN A  14      20.122 -15.609   0.751  1.00 48.68           H  
ATOM    223  HB3 ASN A  14      19.406 -17.187   0.416  1.00 48.68           H  
ATOM    224  O   ASN A  14      17.663 -16.036   2.430  1.00 48.68           O  
ATOM    225  CG  ASN A  14      21.553 -17.151   0.574  1.00 48.68           C  
ATOM    226  ND2 ASN A  14      21.699 -17.702  -0.606  1.00 48.68           N  
ATOM    227 HD21 ASN A  14      22.643 -17.983  -0.827  1.00 48.68           H  
ATOM    228 HD22 ASN A  14      20.934 -17.736  -1.265  1.00 48.68           H  
ATOM    229  OD1 ASN A  14      22.519 -17.042   1.300  1.00 48.68           O  
ATOM    230  N   ALA A  15      19.108 -15.056   3.893  1.00 55.86           N  
ATOM    231  H   ALA A  15      20.031 -15.123   4.298  1.00 55.86           H  
ATOM    232  CA  ALA A  15      18.358 -13.837   4.155  1.00 55.86           C  
ATOM    233  HA  ALA A  15      17.569 -14.045   4.877  1.00 55.86           H  
ATOM    234  C   ALA A  15      17.747 -13.346   2.840  1.00 55.86           C  
ATOM    235  CB  ALA A  15      19.326 -12.794   4.728  1.00 55.86           C  
ATOM    236  HB1 ALA A  15      20.142 -12.610   4.028  1.00 55.86           H  
ATOM    237  HB2 ALA A  15      19.738 -13.148   5.673  1.00 55.86           H  
ATOM    238  HB3 ALA A  15      18.795 -11.858   4.903  1.00 55.86           H  
ATOM    239  O   ALA A  15      18.474 -13.158   1.865  1.00 55.86           O  
ATOM    240  N   ALA A  16      16.418 -13.244   2.780  1.00 64.53           N  
ATOM    241  H   ALA A  16      15.873 -13.472   3.600  1.00 64.53           H  
ATOM    242  CA  ALA A  16      15.742 -12.791   1.575  1.00 64.53           C  
ATOM    243  HA  ALA A  16      15.869 -13.544   0.797  1.00 64.53           H  
ATOM    244  C   ALA A  16      16.405 -11.483   1.114  1.00 64.53           C  
ATOM    245  CB  ALA A  16      14.246 -12.626   1.878  1.00 64.53           C  
ATOM    246  HB1 ALA A  16      13.736 -12.271   0.982  1.00 64.53           H  
ATOM    247  HB2 ALA A  16      13.823 -13.585   2.176  1.00 64.53           H  
ATOM    248  HB3 ALA A  16      14.107 -11.899   2.678  1.00 64.53           H  
ATOM    249  O   ALA A  16      16.324 -10.474   1.810  1.00 64.53           O  
ATOM    250  N   THR A  17      17.093 -11.523  -0.028  1.00 84.97           N  
ATOM    251  H   THR A  17      17.208 -12.403  -0.510  1.00 84.97           H  
ATOM    252  CA  THR A  17      17.882 -10.400  -0.562  1.00 84.97           C  
ATOM    253  HA  THR A  17      18.437  -9.938   0.254  1.00 84.97           H  
ATOM    254  C   THR A  17      16.999  -9.311  -1.163  1.00 84.97           C  
ATOM    255  CB  THR A  17      18.894 -10.908  -1.601  1.00 84.97           C  
ATOM    256  HB  THR A  17      19.319 -10.068  -2.151  1.00 84.97           H  
ATOM    257  O   THR A  17      17.468  -8.218  -1.480  1.00 84.97           O  
ATOM    258  CG2 THR A  17      20.032 -11.687  -0.939  1.00 84.97           C  
ATOM    259 HG21 THR A  17      20.532 -11.058  -0.203  1.00 84.97           H  
ATOM    260 HG22 THR A  17      19.646 -12.580  -0.447  1.00 84.97           H  
ATOM    261 HG23 THR A  17      20.754 -11.984  -1.699  1.00 84.97           H  
ATOM    262  OG1 THR A  17      18.272 -11.801  -2.494  1.00 84.97           O  
ATOM    263  HG1 THR A  17      17.849 -11.262  -3.166  1.00 84.97           H  
ATOM    264  N   PHE A  18      15.697  -9.588  -1.269  1.00 90.80           N  
ATOM    265  H   PHE A  18      15.425 -10.547  -1.103  1.00 90.80           H  
ATOM    266  CA  PHE A  18      14.695  -8.661  -1.750  1.00 90.80           C  
ATOM    267  HA  PHE A  18      14.933  -8.427  -2.787  1.00 90.80           H  
ATOM    268  C   PHE A  18      14.696  -7.356  -0.948  1.00 90.80           C  
ATOM    269  CB  PHE A  18      13.314  -9.323  -1.706  1.00 90.80           C  
ATOM    270  HB2 PHE A  18      13.303 -10.182  -2.377  1.00 90.80           H  
ATOM    271  HB3 PHE A  18      13.128  -9.688  -0.696  1.00 90.80           H  
ATOM    272  O   PHE A  18      14.257  -7.305   0.202  1.00 90.80           O  
ATOM    273  CG  PHE A  18      12.206  -8.373  -2.111  1.00 90.80           C  
ATOM    274  CD1 PHE A  18      11.255  -7.950  -1.166  1.00 90.80           C  
ATOM    275  HD1 PHE A  18      11.322  -8.294  -0.144  1.00 90.80           H  
ATOM    276  CD2 PHE A  18      12.178  -7.844  -3.414  1.00 90.80           C  
ATOM    277  HD2 PHE A  18      12.935  -8.126  -4.130  1.00 90.80           H  
ATOM    278  CE1 PHE A  18      10.266  -7.023  -1.530  1.00 90.80           C  
ATOM    279  HE1 PHE A  18       9.570  -6.664  -0.786  1.00 90.80           H  
ATOM    280  CE2 PHE A  18      11.189  -6.916  -3.779  1.00 90.80           C  
ATOM    281  HE2 PHE A  18      11.194  -6.505  -4.778  1.00 90.80           H  
ATOM    282  CZ  PHE A  18      10.227  -6.509  -2.838  1.00 90.80           C  
ATOM    283  HZ  PHE A  18       9.479  -5.775  -3.099  1.00 90.80           H  
ATOM    284  N   ASN A  19      15.103  -6.280  -1.617  1.00 93.48           N  
ATOM    285  H   ASN A  19      15.529  -6.421  -2.522  1.00 93.48           H  
ATOM    286  CA  ASN A  19      14.978  -4.919  -1.126  1.00 93.48           C  
ATOM    287  HA  ASN A  19      14.811  -4.955  -0.049  1.00 93.48           H  
ATOM    288  C   ASN A  19      13.780  -4.229  -1.816  1.00 93.48           C  
ATOM    289  CB  ASN A  19      16.321  -4.205  -1.338  1.00 93.48           C  
ATOM    290  HB2 ASN A  19      16.561  -4.167  -2.400  1.00 93.48           H  
ATOM    291  HB3 ASN A  19      17.101  -4.774  -0.831  1.00 93.48           H  
ATOM    292  O   ASN A  19      13.819  -4.023  -3.036  1.00 93.48           O  
ATOM    293  CG  ASN A  19      16.322  -2.790  -0.789  1.00 93.48           C  
ATOM    294  ND2 ASN A  19      17.477  -2.231  -0.531  1.00 93.48           N  
ATOM    295 HD21 ASN A  19      17.449  -1.278  -0.195  1.00 93.48           H  
ATOM    296 HD22 ASN A  19      18.341  -2.726  -0.701  1.00 93.48           H  
ATOM    297  OD1 ASN A  19      15.295  -2.161  -0.601  1.00 93.48           O  
ATOM    298  N   PRO A  20      12.719  -3.855  -1.074  1.00 95.71           N  
ATOM    299  CA  PRO A  20      11.529  -3.254  -1.666  1.00 95.71           C  
ATOM    300  HA  PRO A  20      11.147  -3.907  -2.450  1.00 95.71           H  
ATOM    301  C   PRO A  20      11.781  -1.880  -2.292  1.00 95.71           C  
ATOM    302  CB  PRO A  20      10.506  -3.188  -0.534  1.00 95.71           C  
ATOM    303  HB2 PRO A  20       9.843  -2.327  -0.620  1.00 95.71           H  
ATOM    304  HB3 PRO A  20       9.932  -4.114  -0.534  1.00 95.71           H  
ATOM    305  O   PRO A  20      11.138  -1.580  -3.295  1.00 95.71           O  
ATOM    306  CG  PRO A  20      11.356  -3.122   0.732  1.00 95.71           C  
ATOM    307  HG2 PRO A  20      10.825  -3.512   1.600  1.00 95.71           H  
ATOM    308  HG3 PRO A  20      11.675  -2.094   0.908  1.00 95.71           H  
ATOM    309  CD  PRO A  20      12.561  -3.984   0.370  1.00 95.71           C  
ATOM    310  HD2 PRO A  20      12.365  -5.026   0.623  1.00 95.71           H  
ATOM    311  HD3 PRO A  20      13.439  -3.622   0.905  1.00 95.71           H  
ATOM    312  N   GLU A  21      12.731  -1.093  -1.778  1.00 96.18           N  
ATOM    313  H   GLU A  21      13.263  -1.416  -0.983  1.00 96.18           H  
ATOM    314  CA  GLU A  21      13.097   0.210  -2.353  1.00 96.18           C  
ATOM    315  HA  GLU A  21      12.196   0.798  -2.527  1.00 96.18           H  
ATOM    316  C   GLU A  21      13.774   0.036  -3.722  1.00 96.18           C  
ATOM    317  CB  GLU A  21      14.001   0.988  -1.374  1.00 96.18           C  
ATOM    318  HB2 GLU A  21      14.852   0.364  -1.103  1.00 96.18           H  
ATOM    319  HB3 GLU A  21      14.400   1.866  -1.883  1.00 96.18           H  
ATOM    320  O   GLU A  21      13.404   0.694  -4.693  1.00 96.18           O  
ATOM    321  CG  GLU A  21      13.288   1.446  -0.081  1.00 96.18           C  
ATOM    322  HG2 GLU A  21      14.039   1.872   0.583  1.00 96.18           H  
ATOM    323  HG3 GLU A  21      12.866   0.574   0.418  1.00 96.18           H  
ATOM    324  CD  GLU A  21      12.180   2.498  -0.312  1.00 96.18           C  
ATOM    325  OE1 GLU A  21      11.397   2.791   0.625  1.00 96.18           O  
ATOM    326  OE2 GLU A  21      12.068   3.007  -1.447  1.00 96.18           O  
ATOM    327  N   VAL A  22      14.684  -0.938  -3.859  1.00 96.37           N  
ATOM    328  H   VAL A  22      14.918  -1.479  -3.039  1.00 96.37           H  
ATOM    329  CA  VAL A  22      15.306  -1.273  -5.158  1.00 96.37           C  
ATOM    330  HA  VAL A  22      15.741  -0.367  -5.581  1.00 96.37           H  
ATOM    331  C   VAL A  22      14.256  -1.772  -6.154  1.00 96.37           C  
ATOM    332  CB  VAL A  22      16.427  -2.319  -4.988  1.00 96.37           C  
ATOM    333  HB  VAL A  22      16.021  -3.195  -4.482  1.00 96.37           H  
ATOM    334  O   VAL A  22      14.239  -1.352  -7.312  1.00 96.37           O  
ATOM    335  CG1 VAL A  22      17.021  -2.774  -6.328  1.00 96.37           C  
ATOM    336 HG11 VAL A  22      16.275  -3.312  -6.914  1.00 96.37           H  
ATOM    337 HG12 VAL A  22      17.369  -1.910  -6.895  1.00 96.37           H  
ATOM    338 HG13 VAL A  22      17.860  -3.447  -6.152  1.00 96.37           H  
ATOM    339  CG2 VAL A  22      17.576  -1.753  -4.144  1.00 96.37           C  
ATOM    340 HG21 VAL A  22      18.034  -0.909  -4.660  1.00 96.37           H  
ATOM    341 HG22 VAL A  22      17.207  -1.410  -3.178  1.00 96.37           H  
ATOM    342 HG23 VAL A  22      18.330  -2.523  -3.980  1.00 96.37           H  
ATOM    343  N   GLY A  23      13.348  -2.643  -5.705  1.00 97.24           N  
ATOM    344  H   GLY A  23      13.421  -2.958  -4.747  1.00 97.24           H  
ATOM    345  CA  GLY A  23      12.257  -3.142  -6.540  1.00 97.24           C  
ATOM    346  HA2 GLY A  23      11.705  -3.895  -5.978  1.00 97.24           H  
ATOM    347  HA3 GLY A  23      12.671  -3.609  -7.434  1.00 97.24           H  
ATOM    348  C   GLY A  23      11.283  -2.041  -6.977  1.00 97.24           C  
ATOM    349  O   GLY A  23      10.839  -2.041  -8.125  1.00 97.24           O  
ATOM    350  N   TYR A  24      10.993  -1.076  -6.100  1.00 97.99           N  
ATOM    351  H   TYR A  24      11.386  -1.126  -5.171  1.00 97.99           H  
ATOM    352  CA  TYR A  24      10.168   0.089  -6.414  1.00 97.99           C  
ATOM    353  HA  TYR A  24       9.219  -0.254  -6.826  1.00 97.99           H  
ATOM    354  C   TYR A  24      10.826   0.984  -7.467  1.00 97.99           C  
ATOM    355  CB  TYR A  24       9.880   0.873  -5.131  1.00 97.99           C  
ATOM    356  HB2 TYR A  24      10.818   1.074  -4.612  1.00 97.99           H  
ATOM    357  HB3 TYR A  24       9.269   0.252  -4.476  1.00 97.99           H  
ATOM    358  O   TYR A  24      10.198   1.286  -8.482  1.00 97.99           O  
ATOM    359  CG  TYR A  24       9.154   2.182  -5.358  1.00 97.99           C  
ATOM    360  CD1 TYR A  24       9.753   3.396  -4.969  1.00 97.99           C  
ATOM    361  HD1 TYR A  24      10.715   3.398  -4.477  1.00 97.99           H  
ATOM    362  CD2 TYR A  24       7.882   2.185  -5.962  1.00 97.99           C  
ATOM    363  HD2 TYR A  24       7.422   1.254  -6.259  1.00 97.99           H  
ATOM    364  CE1 TYR A  24       9.075   4.612  -5.175  1.00 97.99           C  
ATOM    365  HE1 TYR A  24       9.506   5.544  -4.839  1.00 97.99           H  
ATOM    366  CE2 TYR A  24       7.210   3.402  -6.181  1.00 97.99           C  
ATOM    367  HE2 TYR A  24       6.224   3.415  -6.621  1.00 97.99           H  
ATOM    368  OH  TYR A  24       7.126   5.780  -5.928  1.00 97.99           O  
ATOM    369  HH  TYR A  24       7.425   6.418  -5.276  1.00 97.99           H  
ATOM    370  CZ  TYR A  24       7.806   4.617  -5.785  1.00 97.99           C  
ATOM    371  N   VAL A  25      12.107   1.330  -7.295  1.00 97.93           N  
ATOM    372  H   VAL A  25      12.561   1.076  -6.430  1.00 97.93           H  
ATOM    373  CA  VAL A  25      12.864   2.121  -8.281  1.00 97.93           C  
ATOM    374  HA  VAL A  25      12.363   3.080  -8.416  1.00 97.93           H  
ATOM    375  C   VAL A  25      12.877   1.429  -9.647  1.00 97.93           C  
ATOM    376  CB  VAL A  25      14.295   2.396  -7.775  1.00 97.93           C  
ATOM    377  HB  VAL A  25      14.756   1.456  -7.471  1.00 97.93           H  
ATOM    378  O   VAL A  25      12.614   2.071 -10.663  1.00 97.93           O  
ATOM    379  CG1 VAL A  25      15.183   3.047  -8.844  1.00 97.93           C  
ATOM    380 HG11 VAL A  25      16.150   3.305  -8.413  1.00 97.93           H  
ATOM    381 HG12 VAL A  25      15.357   2.357  -9.670  1.00 97.93           H  
ATOM    382 HG13 VAL A  25      14.710   3.953  -9.224  1.00 97.93           H  
ATOM    383  CG2 VAL A  25      14.268   3.347  -6.571  1.00 97.93           C  
ATOM    384 HG21 VAL A  25      15.275   3.469  -6.171  1.00 97.93           H  
ATOM    385 HG22 VAL A  25      13.633   2.952  -5.778  1.00 97.93           H  
ATOM    386 HG23 VAL A  25      13.881   4.321  -6.869  1.00 97.93           H  
ATOM    387  N   ALA A  26      13.097   0.111  -9.691  1.00 97.87           N  
ATOM    388  H   ALA A  26      13.331  -0.368  -8.833  1.00 97.87           H  
ATOM    389  CA  ALA A  26      13.048  -0.656 -10.936  1.00 97.87           C  
ATOM    390  HA  ALA A  26      13.721  -0.190 -11.656  1.00 97.87           H  
ATOM    391  C   ALA A  26      11.642  -0.677 -11.568  1.00 97.87           C  
ATOM    392  CB  ALA A  26      13.555  -2.074 -10.649  1.00 97.87           C  
ATOM    393  HB1 ALA A  26      14.568  -2.029 -10.249  1.00 97.87           H  
ATOM    394  HB2 ALA A  26      12.908  -2.563  -9.920  1.00 97.87           H  
ATOM    395  HB3 ALA A  26      13.563  -2.654 -11.572  1.00 97.87           H  
ATOM    396  O   ALA A  26      11.505  -0.564 -12.789  1.00 97.87           O  
ATOM    397  N   PHE A  27      10.585  -0.790 -10.756  1.00 98.09           N  
ATOM    398  H   PHE A  27      10.749  -0.895  -9.765  1.00 98.09           H  
ATOM    399  CA  PHE A  27       9.201  -0.731 -11.227  1.00 98.09           C  
ATOM    400  HA  PHE A  27       9.069  -1.479 -12.009  1.00 98.09           H  
ATOM    401  C   PHE A  27       8.871   0.631 -11.850  1.00 98.09           C  
ATOM    402  CB  PHE A  27       8.248  -1.069 -10.072  1.00 98.09           C  
ATOM    403  HB2 PHE A  27       8.462  -2.080  -9.726  1.00 98.09           H  
ATOM    404  HB3 PHE A  27       8.436  -0.396  -9.235  1.00 98.09           H  
ATOM    405  O   PHE A  27       8.318   0.677 -12.950  1.00 98.09           O  
ATOM    406  CG  PHE A  27       6.780  -0.977 -10.440  1.00 98.09           C  
ATOM    407  CD1 PHE A  27       6.051   0.194 -10.161  1.00 98.09           C  
ATOM    408  HD1 PHE A  27       6.535   1.030  -9.678  1.00 98.09           H  
ATOM    409  CD2 PHE A  27       6.139  -2.062 -11.066  1.00 98.09           C  
ATOM    410  HD2 PHE A  27       6.702  -2.955 -11.298  1.00 98.09           H  
ATOM    411  CE1 PHE A  27       4.688   0.273 -10.495  1.00 98.09           C  
ATOM    412  HE1 PHE A  27       4.128   1.165 -10.257  1.00 98.09           H  
ATOM    413  CE2 PHE A  27       4.777  -1.982 -11.407  1.00 98.09           C  
ATOM    414  HE2 PHE A  27       4.285  -2.811 -11.893  1.00 98.09           H  
ATOM    415  CZ  PHE A  27       4.052  -0.812 -11.122  1.00 98.09           C  
ATOM    416  HZ  PHE A  27       3.005  -0.747 -11.379  1.00 98.09           H  
ATOM    417  N   ILE A  28       9.258   1.729 -11.196  1.00 98.10           N  
ATOM    418  H   ILE A  28       9.703   1.620 -10.296  1.00 98.10           H  
ATOM    419  CA  ILE A  28       9.080   3.088 -11.722  1.00 98.10           C  
ATOM    420  HA  ILE A  28       8.044   3.205 -12.041  1.00 98.10           H  
ATOM    421  C   ILE A  28       9.926   3.313 -12.977  1.00 98.10           C  
ATOM    422  CB  ILE A  28       9.376   4.136 -10.626  1.00 98.10           C  
ATOM    423  HB  ILE A  28      10.373   3.948 -10.229  1.00 98.10           H  
ATOM    424  O   ILE A  28       9.412   3.848 -13.955  1.00 98.10           O  
ATOM    425  CG1 ILE A  28       8.379   4.037  -9.449  1.00 98.10           C  
ATOM    426 HG12 ILE A  28       8.620   4.812  -8.721  1.00 98.10           H  
ATOM    427 HG13 ILE A  28       8.505   3.080  -8.943  1.00 98.10           H  
ATOM    428  CG2 ILE A  28       9.368   5.568 -11.193  1.00 98.10           C  
ATOM    429 HG21 ILE A  28       8.448   5.763 -11.743  1.00 98.10           H  
ATOM    430 HG22 ILE A  28       9.459   6.288 -10.380  1.00 98.10           H  
ATOM    431 HG23 ILE A  28      10.218   5.715 -11.861  1.00 98.10           H  
ATOM    432  CD1 ILE A  28       6.899   4.171  -9.829  1.00 98.10           C  
ATOM    433 HD11 ILE A  28       6.723   5.101 -10.371  1.00 98.10           H  
ATOM    434 HD12 ILE A  28       6.577   3.327 -10.438  1.00 98.10           H  
ATOM    435 HD13 ILE A  28       6.307   4.180  -8.915  1.00 98.10           H  
ATOM    436  N   GLY A  29      11.171   2.833 -13.012  1.00 97.91           N  
ATOM    437  H   GLY A  29      11.568   2.446 -12.168  1.00 97.91           H  
ATOM    438  CA  GLY A  29      12.010   2.903 -14.211  1.00 97.91           C  
ATOM    439  HA2 GLY A  29      12.179   3.946 -14.476  1.00 97.91           H  
ATOM    440  HA3 GLY A  29      12.971   2.436 -13.995  1.00 97.91           H  
ATOM    441  C   GLY A  29      11.392   2.190 -15.419  1.00 97.91           C  
ATOM    442  O   GLY A  29      11.527   2.659 -16.546  1.00 97.91           O  
ATOM    443  N   LYS A  30      10.664   1.086 -15.195  1.00 97.70           N  
ATOM    444  H   LYS A  30      10.637   0.734 -14.249  1.00 97.70           H  
ATOM    445  CA  LYS A  30      10.017   0.311 -16.264  1.00 97.70           C  
ATOM    446  HA  LYS A  30      10.639   0.382 -17.156  1.00 97.70           H  
ATOM    447  C   LYS A  30       8.643   0.846 -16.680  1.00 97.70           C  
ATOM    448  CB  LYS A  30       9.960  -1.162 -15.833  1.00 97.70           C  
ATOM    449  HB2 LYS A  30       9.347  -1.259 -14.937  1.00 97.70           H  
ATOM    450  HB3 LYS A  30      10.971  -1.493 -15.599  1.00 97.70           H  
ATOM    451  O   LYS A  30       8.322   0.830 -17.866  1.00 97.70           O  
ATOM    452  CG  LYS A  30       9.386  -2.048 -16.947  1.00 97.70           C  
ATOM    453  HG2 LYS A  30       8.329  -1.820 -17.083  1.00 97.70           H  
ATOM    454  HG3 LYS A  30       9.913  -1.837 -17.878  1.00 97.70           H  
ATOM    455  CD  LYS A  30       9.532  -3.537 -16.623  1.00 97.70           C  
ATOM    456  HD2 LYS A  30      10.590  -3.780 -16.520  1.00 97.70           H  
ATOM    457  HD3 LYS A  30       9.018  -3.758 -15.688  1.00 97.70           H  
ATOM    458  CE  LYS A  30       8.918  -4.341 -17.774  1.00 97.70           C  
ATOM    459  HE2 LYS A  30       7.874  -4.045 -17.883  1.00 97.70           H  
ATOM    460  HE3 LYS A  30       9.433  -4.069 -18.695  1.00 97.70           H  
ATOM    461  NZ  LYS A  30       9.012  -5.803 -17.545  1.00 97.70           N  
ATOM    462  HZ1 LYS A  30       8.617  -6.299 -18.331  1.00 97.70           H  
ATOM    463  HZ2 LYS A  30       8.490  -6.060 -16.720  1.00 97.70           H  
ATOM    464  HZ3 LYS A  30       9.977  -6.081 -17.437  1.00 97.70           H  
ATOM    465  N   TYR A  31       7.811   1.265 -15.727  1.00 98.04           N  
ATOM    466  H   TYR A  31       8.127   1.210 -14.769  1.00 98.04           H  
ATOM    467  CA  TYR A  31       6.398   1.574 -15.982  1.00 98.04           C  
ATOM    468  HA  TYR A  31       6.174   1.411 -17.036  1.00 98.04           H  
ATOM    469  C   TYR A  31       6.012   3.028 -15.706  1.00 98.04           C  
ATOM    470  CB  TYR A  31       5.503   0.616 -15.185  1.00 98.04           C  
ATOM    471  HB2 TYR A  31       4.460   0.875 -15.370  1.00 98.04           H  
ATOM    472  HB3 TYR A  31       5.686   0.765 -14.121  1.00 98.04           H  
ATOM    473  O   TYR A  31       4.928   3.431 -16.113  1.00 98.04           O  
ATOM    474  CG  TYR A  31       5.680  -0.852 -15.532  1.00 98.04           C  
ATOM    475  CD1 TYR A  31       5.209  -1.358 -16.760  1.00 98.04           C  
ATOM    476  HD1 TYR A  31       4.727  -0.696 -17.465  1.00 98.04           H  
ATOM    477  CD2 TYR A  31       6.291  -1.718 -14.608  1.00 98.04           C  
ATOM    478  HD2 TYR A  31       6.656  -1.318 -13.673  1.00 98.04           H  
ATOM    479  CE1 TYR A  31       5.344  -2.729 -17.061  1.00 98.04           C  
ATOM    480  HE1 TYR A  31       4.954  -3.121 -17.989  1.00 98.04           H  
ATOM    481  CE2 TYR A  31       6.403  -3.092 -14.889  1.00 98.04           C  
ATOM    482  HE2 TYR A  31       6.853  -3.747 -14.158  1.00 98.04           H  
ATOM    483  OH  TYR A  31       6.037  -4.935 -16.368  1.00 98.04           O  
ATOM    484  HH  TYR A  31       6.166  -5.413 -15.546  1.00 98.04           H  
ATOM    485  CZ  TYR A  31       5.928  -3.600 -16.117  1.00 98.04           C  
ATOM    486  N   GLY A  32       6.864   3.829 -15.062  1.00 97.12           N  
ATOM    487  H   GLY A  32       7.776   3.471 -14.815  1.00 97.12           H  
ATOM    488  CA  GLY A  32       6.520   5.152 -14.528  1.00 97.12           C  
ATOM    489  HA2 GLY A  32       7.427   5.618 -14.143  1.00 97.12           H  
ATOM    490  HA3 GLY A  32       5.820   5.034 -13.701  1.00 97.12           H  
ATOM    491  C   GLY A  32       5.902   6.111 -15.547  1.00 97.12           C  
ATOM    492  O   GLY A  32       4.934   6.787 -15.223  1.00 97.12           O  
ATOM    493  N   GLN A  33       6.378   6.105 -16.797  1.00 97.48           N  
ATOM    494  H   GLN A  33       7.169   5.511 -17.003  1.00 97.48           H  
ATOM    495  CA  GLN A  33       5.822   6.936 -17.880  1.00 97.48           C  
ATOM    496  HA  GLN A  33       5.796   7.976 -17.557  1.00 97.48           H  
ATOM    497  C   GLN A  33       4.385   6.558 -18.280  1.00 97.48           C  
ATOM    498  CB  GLN A  33       6.721   6.822 -19.119  1.00 97.48           C  
ATOM    499  HB2 GLN A  33       6.827   5.772 -19.389  1.00 97.48           H  
ATOM    500  HB3 GLN A  33       6.237   7.339 -19.948  1.00 97.48           H  
ATOM    501  O   GLN A  33       3.668   7.371 -18.853  1.00 97.48           O  
ATOM    502  CG  GLN A  33       8.110   7.445 -18.919  1.00 97.48           C  
ATOM    503  HG2 GLN A  33       7.995   8.495 -18.649  1.00 97.48           H  
ATOM    504  HG3 GLN A  33       8.636   6.936 -18.111  1.00 97.48           H  
ATOM    505  CD  GLN A  33       8.971   7.358 -20.177  1.00 97.48           C  
ATOM    506  NE2 GLN A  33      10.107   8.016 -20.204  1.00 97.48           N  
ATOM    507 HE21 GLN A  33      10.404   8.586 -19.425  1.00 97.48           H  
ATOM    508 HE22 GLN A  33      10.644   7.924 -21.055  1.00 97.48           H  
ATOM    509  OE1 GLN A  33       8.655   6.692 -21.148  1.00 97.48           O  
ATOM    510  N   GLN A  34       3.968   5.324 -17.999  1.00 97.90           N  
ATOM    511  H   GLN A  34       4.581   4.725 -17.465  1.00 97.90           H  
ATOM    512  CA  GLN A  34       2.636   4.804 -18.311  1.00 97.90           C  
ATOM    513  HA  GLN A  34       2.191   5.392 -19.114  1.00 97.90           H  
ATOM    514  C   GLN A  34       1.685   4.896 -17.105  1.00 97.90           C  
ATOM    515  CB  GLN A  34       2.770   3.349 -18.790  1.00 97.90           C  
ATOM    516  HB2 GLN A  34       3.210   2.750 -17.993  1.00 97.90           H  
ATOM    517  HB3 GLN A  34       1.774   2.957 -18.993  1.00 97.90           H  
ATOM    518  O   GLN A  34       0.481   4.689 -17.256  1.00 97.90           O  
ATOM    519  CG  GLN A  34       3.608   3.187 -20.067  1.00 97.90           C  
ATOM    520  HG2 GLN A  34       4.565   3.698 -19.960  1.00 97.90           H  
ATOM    521  HG3 GLN A  34       3.078   3.632 -20.910  1.00 97.90           H  
ATOM    522  CD  GLN A  34       3.873   1.716 -20.365  1.00 97.90           C  
ATOM    523  NE2 GLN A  34       5.060   1.215 -20.088  1.00 97.90           N  
ATOM    524 HE21 GLN A  34       5.204   0.250 -20.346  1.00 97.90           H  
ATOM    525 HE22 GLN A  34       5.808   1.805 -19.753  1.00 97.90           H  
ATOM    526  OE1 GLN A  34       3.019   0.973 -20.819  1.00 97.90           O  
ATOM    527  N   LEU A  35       2.204   5.177 -15.903  1.00 98.11           N  
ATOM    528  H   LEU A  35       3.179   5.437 -15.844  1.00 98.11           H  
ATOM    529  CA  LEU A  35       1.397   5.258 -14.690  1.00 98.11           C  
ATOM    530  HA  LEU A  35       0.669   4.446 -14.717  1.00 98.11           H  
ATOM    531  C   LEU A  35       0.600   6.564 -14.636  1.00 98.11           C  
ATOM    532  CB  LEU A  35       2.256   5.088 -13.424  1.00 98.11           C  
ATOM    533  HB2 LEU A  35       1.615   5.249 -12.556  1.00 98.11           H  
ATOM    534  HB3 LEU A  35       3.018   5.867 -13.414  1.00 98.11           H  
ATOM    535  O   LEU A  35       1.111   7.657 -14.860  1.00 98.11           O  
ATOM    536  CG  LEU A  35       2.942   3.722 -13.261  1.00 98.11           C  
ATOM    537  HG  LEU A  35       3.696   3.607 -14.039  1.00 98.11           H  
ATOM    538  CD1 LEU A  35       3.661   3.665 -11.914  1.00 98.11           C  
ATOM    539 HD11 LEU A  35       2.937   3.650 -11.099  1.00 98.11           H  
ATOM    540 HD12 LEU A  35       4.293   2.777 -11.874  1.00 98.11           H  
ATOM    541 HD13 LEU A  35       4.294   4.544 -11.796  1.00 98.11           H  
ATOM    542  CD2 LEU A  35       1.969   2.541 -13.347  1.00 98.11           C  
ATOM    543 HD21 LEU A  35       2.494   1.617 -13.106  1.00 98.11           H  
ATOM    544 HD22 LEU A  35       1.583   2.461 -14.363  1.00 98.11           H  
ATOM    545 HD23 LEU A  35       1.146   2.691 -12.648  1.00 98.11           H  
ATOM    546  N   ASN A  36      -0.672   6.431 -14.277  1.00 98.28           N  
ATOM    547  H   ASN A  36      -1.013   5.497 -14.101  1.00 98.28           H  
ATOM    548  CA  ASN A  36      -1.569   7.521 -13.914  1.00 98.28           C  
ATOM    549  HA  ASN A  36      -0.986   8.312 -13.442  1.00 98.28           H  
ATOM    550  C   ASN A  36      -2.597   6.996 -12.895  1.00 98.28           C  
ATOM    551  CB  ASN A  36      -2.209   8.116 -15.181  1.00 98.28           C  
ATOM    552  HB2 ASN A  36      -2.881   8.931 -14.912  1.00 98.28           H  
ATOM    553  HB3 ASN A  36      -1.421   8.534 -15.806  1.00 98.28           H  
ATOM    554  O   ASN A  36      -2.691   5.784 -12.657  1.00 98.28           O  
ATOM    555  CG  ASN A  36      -2.995   7.098 -15.982  1.00 98.28           C  
ATOM    556  ND2 ASN A  36      -2.569   6.791 -17.183  1.00 98.28           N  
ATOM    557 HD21 ASN A  36      -3.071   6.079 -17.694  1.00 98.28           H  
ATOM    558 HD22 ASN A  36      -1.697   7.169 -17.524  1.00 98.28           H  
ATOM    559  OD1 ASN A  36      -3.981   6.546 -15.517  1.00 98.28           O  
ATOM    560  N   PHE A  37      -3.386   7.886 -12.288  1.00 98.38           N  
ATOM    561  H   PHE A  37      -3.282   8.872 -12.480  1.00 98.38           H  
ATOM    562  CA  PHE A  37      -4.379   7.469 -11.294  1.00 98.38           C  
ATOM    563  HA  PHE A  37      -3.867   6.865 -10.544  1.00 98.38           H  
ATOM    564  C   PHE A  37      -5.468   6.555 -11.879  1.00 98.38           C  
ATOM    565  CB  PHE A  37      -4.975   8.694 -10.589  1.00 98.38           C  
ATOM    566  HB2 PHE A  37      -5.468   9.318 -11.334  1.00 98.38           H  
ATOM    567  HB3 PHE A  37      -5.739   8.355  -9.890  1.00 98.38           H  
ATOM    568  O   PHE A  37      -5.948   5.667 -11.179  1.00 98.38           O  
ATOM    569  CG  PHE A  37      -3.974   9.531  -9.808  1.00 98.38           C  
ATOM    570  CD1 PHE A  37      -3.026   8.931  -8.954  1.00 98.38           C  
ATOM    571  HD1 PHE A  37      -3.001   7.859  -8.827  1.00 98.38           H  
ATOM    572  CD2 PHE A  37      -4.002  10.930  -9.924  1.00 98.38           C  
ATOM    573  HD2 PHE A  37      -4.725  11.392 -10.580  1.00 98.38           H  
ATOM    574  CE1 PHE A  37      -2.108   9.724  -8.244  1.00 98.38           C  
ATOM    575  HE1 PHE A  37      -1.376   9.263  -7.597  1.00 98.38           H  
ATOM    576  CE2 PHE A  37      -3.100  11.725  -9.197  1.00 98.38           C  
ATOM    577  HE2 PHE A  37      -3.135  12.801  -9.282  1.00 98.38           H  
ATOM    578  CZ  PHE A  37      -2.151  11.123  -8.356  1.00 98.38           C  
ATOM    579  HZ  PHE A  37      -1.472  11.733  -7.781  1.00 98.38           H  
ATOM    580  N   GLY A  38      -5.781   6.658 -13.174  1.00 98.20           N  
ATOM    581  H   GLY A  38      -5.337   7.379 -13.724  1.00 98.20           H  
ATOM    582  CA  GLY A  38      -6.681   5.730 -13.863  1.00 98.20           C  
ATOM    583  HA2 GLY A  38      -7.660   5.757 -13.384  1.00 98.20           H  
ATOM    584  HA3 GLY A  38      -6.790   6.058 -14.897  1.00 98.20           H  
ATOM    585  C   GLY A  38      -6.167   4.284 -13.871  1.00 98.20           C  
ATOM    586  O   GLY A  38      -6.912   3.359 -13.537  1.00 98.20           O  
ATOM    587  N   VAL A  39      -4.882   4.074 -14.172  1.00 98.32           N  
ATOM    588  H   VAL A  39      -4.335   4.877 -14.449  1.00 98.32           H  
ATOM    589  CA  VAL A  39      -4.229   2.750 -14.127  1.00 98.32           C  
ATOM    590  HA  VAL A  39      -4.772   2.062 -14.776  1.00 98.32           H  
ATOM    591  C   VAL A  39      -4.285   2.165 -12.717  1.00 98.32           C  
ATOM    592  CB  VAL A  39      -2.772   2.833 -14.631  1.00 98.32           C  
ATOM    593  HB  VAL A  39      -2.248   3.622 -14.090  1.00 98.32           H  
ATOM    594  O   VAL A  39      -4.737   1.031 -12.530  1.00 98.32           O  
ATOM    595  CG1 VAL A  39      -1.990   1.526 -14.432  1.00 98.32           C  
ATOM    596 HG11 VAL A  39      -1.839   1.328 -13.371  1.00 98.32           H  
ATOM    597 HG12 VAL A  39      -2.527   0.693 -14.885  1.00 98.32           H  
ATOM    598 HG13 VAL A  39      -1.011   1.614 -14.904  1.00 98.32           H  
ATOM    599  CG2 VAL A  39      -2.746   3.171 -16.123  1.00 98.32           C  
ATOM    600 HG21 VAL A  39      -3.169   2.350 -16.702  1.00 98.32           H  
ATOM    601 HG22 VAL A  39      -3.317   4.077 -16.325  1.00 98.32           H  
ATOM    602 HG23 VAL A  39      -1.719   3.343 -16.442  1.00 98.32           H  
ATOM    603  N   ALA A  40      -3.891   2.952 -11.713  1.00 98.43           N  
ATOM    604  H   ALA A  40      -3.555   3.880 -11.926  1.00 98.43           H  
ATOM    605  CA  ALA A  40      -3.882   2.497 -10.327  1.00 98.43           C  
ATOM    606  HA  ALA A  40      -3.334   1.556 -10.280  1.00 98.43           H  
ATOM    607  C   ALA A  40      -5.302   2.221  -9.792  1.00 98.43           C  
ATOM    608  CB  ALA A  40      -3.121   3.520  -9.488  1.00 98.43           C  
ATOM    609  HB1 ALA A  40      -3.664   4.464  -9.452  1.00 98.43           H  
ATOM    610  HB2 ALA A  40      -3.001   3.114  -8.483  1.00 98.43           H  
ATOM    611  HB3 ALA A  40      -2.133   3.693  -9.913  1.00 98.43           H  
ATOM    612  O   ALA A  40      -5.525   1.220  -9.111  1.00 98.43           O  
ATOM    613  N   ARG A  41      -6.295   3.033 -10.175  1.00 98.49           N  
ATOM    614  H   ARG A  41      -6.054   3.866 -10.693  1.00 98.49           H  
ATOM    615  CA  ARG A  41      -7.711   2.798  -9.860  1.00 98.49           C  
ATOM    616  HA  ARG A  41      -7.838   2.786  -8.778  1.00 98.49           H  
ATOM    617  C   ARG A  41      -8.186   1.449 -10.391  1.00 98.49           C  
ATOM    618  CB  ARG A  41      -8.550   3.936 -10.463  1.00 98.49           C  
ATOM    619  HB2 ARG A  41      -8.432   3.945 -11.546  1.00 98.49           H  
ATOM    620  HB3 ARG A  41      -8.211   4.898 -10.079  1.00 98.49           H  
ATOM    621  O   ARG A  41      -8.788   0.666  -9.656  1.00 98.49           O  
ATOM    622  CG  ARG A  41     -10.030   3.783 -10.121  1.00 98.49           C  
ATOM    623  HG2 ARG A  41     -10.380   2.786 -10.385  1.00 98.49           H  
ATOM    624  HG3 ARG A  41     -10.163   3.924  -9.048  1.00 98.49           H  
ATOM    625  CD  ARG A  41     -10.861   4.806 -10.896  1.00 98.49           C  
ATOM    626  HD2 ARG A  41     -10.787   4.613 -11.966  1.00 98.49           H  
ATOM    627  HD3 ARG A  41     -10.466   5.807 -10.723  1.00 98.49           H  
ATOM    628  NE  ARG A  41     -12.260   4.744 -10.449  1.00 98.49           N  
ATOM    629  HE  ARG A  41     -12.517   5.435  -9.759  1.00 98.49           H  
ATOM    630  NH1 ARG A  41     -12.841   2.879 -11.634  1.00 98.49           N  
ATOM    631 HH11 ARG A  41     -11.951   2.950 -12.106  1.00 98.49           H  
ATOM    632 HH12 ARG A  41     -13.536   2.199 -11.905  1.00 98.49           H  
ATOM    633  NH2 ARG A  41     -14.314   3.783 -10.221  1.00 98.49           N  
ATOM    634 HH21 ARG A  41     -15.006   3.100 -10.492  1.00 98.49           H  
ATOM    635 HH22 ARG A  41     -14.556   4.509  -9.561  1.00 98.49           H  
ATOM    636  CZ  ARG A  41     -13.132   3.809 -10.767  1.00 98.49           C  
ATOM    637  N   VAL A  42      -7.935   1.171 -11.674  1.00 98.57           N  
ATOM    638  H   VAL A  42      -7.433   1.856 -12.220  1.00 98.57           H  
ATOM    639  CA  VAL A  42      -8.343  -0.097 -12.301  1.00 98.57           C  
ATOM    640  HA  VAL A  42      -9.414  -0.225 -12.147  1.00 98.57           H  
ATOM    641  C   VAL A  42      -7.657  -1.275 -11.615  1.00 98.57           C  
ATOM    642  CB  VAL A  42      -8.077  -0.091 -13.819  1.00 98.57           C  
ATOM    643  HB  VAL A  42      -7.035   0.165 -14.010  1.00 98.57           H  
ATOM    644  O   VAL A  42      -8.306  -2.303 -11.407  1.00 98.57           O  
ATOM    645  CG1 VAL A  42      -8.383  -1.451 -14.464  1.00 98.57           C  
ATOM    646 HG11 VAL A  42      -9.379  -1.789 -14.177  1.00 98.57           H  
ATOM    647 HG12 VAL A  42      -8.346  -1.371 -15.550  1.00 98.57           H  
ATOM    648 HG13 VAL A  42      -7.644  -2.188 -14.150  1.00 98.57           H  
ATOM    649  CG2 VAL A  42      -8.985   0.926 -14.522  1.00 98.57           C  
ATOM    650 HG21 VAL A  42      -8.862   1.917 -14.086  1.00 98.57           H  
ATOM    651 HG22 VAL A  42     -10.030   0.631 -14.430  1.00 98.57           H  
ATOM    652 HG23 VAL A  42      -8.721   0.990 -15.577  1.00 98.57           H  
ATOM    653  N   PHE A  43      -6.395  -1.119 -11.208  1.00 98.61           N  
ATOM    654  H   PHE A  43      -5.911  -0.261 -11.428  1.00 98.61           H  
ATOM    655  CA  PHE A  43      -5.689  -2.121 -10.418  1.00 98.61           C  
ATOM    656  HA  PHE A  43      -5.691  -3.059 -10.972  1.00 98.61           H  
ATOM    657  C   PHE A  43      -6.388  -2.407  -9.079  1.00 98.61           C  
ATOM    658  CB  PHE A  43      -4.225  -1.710 -10.228  1.00 98.61           C  
ATOM    659  HB2 PHE A  43      -3.733  -1.671 -11.200  1.00 98.61           H  
ATOM    660  HB3 PHE A  43      -4.164  -0.715  -9.786  1.00 98.61           H  
ATOM    661  O   PHE A  43      -6.807  -3.545  -8.855  1.00 98.61           O  
ATOM    662  CG  PHE A  43      -3.495  -2.681  -9.334  1.00 98.61           C  
ATOM    663  CD1 PHE A  43      -3.385  -2.438  -7.952  1.00 98.61           C  
ATOM    664  HD1 PHE A  43      -3.745  -1.511  -7.532  1.00 98.61           H  
ATOM    665  CD2 PHE A  43      -3.033  -3.890  -9.871  1.00 98.61           C  
ATOM    666  HD2 PHE A  43      -3.145  -4.087 -10.928  1.00 98.61           H  
ATOM    667  CE1 PHE A  43      -2.821  -3.410  -7.110  1.00 98.61           C  
ATOM    668  HE1 PHE A  43      -2.768  -3.221  -6.048  1.00 98.61           H  
ATOM    669  CE2 PHE A  43      -2.473  -4.858  -9.027  1.00 98.61           C  
ATOM    670  HE2 PHE A  43      -2.171  -5.811  -9.434  1.00 98.61           H  
ATOM    671  CZ  PHE A  43      -2.352  -4.619  -7.654  1.00 98.61           C  
ATOM    672  HZ  PHE A  43      -1.924  -5.386  -7.025  1.00 98.61           H  
ATOM    673  N   PHE A  44      -6.576  -1.408  -8.207  1.00 98.52           N  
ATOM    674  H   PHE A  44      -6.233  -0.486  -8.438  1.00 98.52           H  
ATOM    675  CA  PHE A  44      -7.113  -1.638  -6.857  1.00 98.52           C  
ATOM    676  HA  PHE A  44      -6.504  -2.404  -6.376  1.00 98.52           H  
ATOM    677  C   PHE A  44      -8.543  -2.185  -6.867  1.00 98.52           C  
ATOM    678  CB  PHE A  44      -7.022  -0.360  -6.013  1.00 98.52           C  
ATOM    679  HB2 PHE A  44      -7.492   0.464  -6.551  1.00 98.52           H  
ATOM    680  HB3 PHE A  44      -7.579  -0.509  -5.088  1.00 98.52           H  
ATOM    681  O   PHE A  44      -8.865  -3.089  -6.094  1.00 98.52           O  
ATOM    682  CG  PHE A  44      -5.602   0.003  -5.634  1.00 98.52           C  
ATOM    683  CD1 PHE A  44      -4.815  -0.909  -4.902  1.00 98.52           C  
ATOM    684  HD1 PHE A  44      -5.233  -1.846  -4.565  1.00 98.52           H  
ATOM    685  CD2 PHE A  44      -5.053   1.234  -6.029  1.00 98.52           C  
ATOM    686  HD2 PHE A  44      -5.649   1.946  -6.581  1.00 98.52           H  
ATOM    687  CE1 PHE A  44      -3.476  -0.607  -4.600  1.00 98.52           C  
ATOM    688  HE1 PHE A  44      -2.871  -1.307  -4.043  1.00 98.52           H  
ATOM    689  CE2 PHE A  44      -3.718   1.536  -5.716  1.00 98.52           C  
ATOM    690  HE2 PHE A  44      -3.291   2.473  -6.039  1.00 98.52           H  
ATOM    691  CZ  PHE A  44      -2.928   0.621  -5.002  1.00 98.52           C  
ATOM    692  HZ  PHE A  44      -1.903   0.860  -4.760  1.00 98.52           H  
ATOM    693  N   LEU A  45      -9.380  -1.739  -7.807  1.00 98.09           N  
ATOM    694  H   LEU A  45      -9.075  -0.980  -8.399  1.00 98.09           H  
ATOM    695  CA  LEU A  45     -10.739  -2.269  -7.960  1.00 98.09           C  
ATOM    696  HA  LEU A  45     -11.228  -2.264  -6.986  1.00 98.09           H  
ATOM    697  C   LEU A  45     -10.781  -3.723  -8.451  1.00 98.09           C  
ATOM    698  CB  LEU A  45     -11.518  -1.373  -8.928  1.00 98.09           C  
ATOM    699  HB2 LEU A  45     -10.943  -1.267  -9.847  1.00 98.09           H  
ATOM    700  HB3 LEU A  45     -12.459  -1.865  -9.175  1.00 98.09           H  
ATOM    701  O   LEU A  45     -11.750  -4.435  -8.185  1.00 98.09           O  
ATOM    702  CG  LEU A  45     -11.834   0.017  -8.359  1.00 98.09           C  
ATOM    703  HG  LEU A  45     -10.915   0.549  -8.115  1.00 98.09           H  
ATOM    704  CD1 LEU A  45     -12.579   0.791  -9.430  1.00 98.09           C  
ATOM    705 HD11 LEU A  45     -13.530   0.309  -9.656  1.00 98.09           H  
ATOM    706 HD12 LEU A  45     -12.755   1.797  -9.048  1.00 98.09           H  
ATOM    707 HD13 LEU A  45     -11.952   0.834 -10.320  1.00 98.09           H  
ATOM    708  CD2 LEU A  45     -12.725  -0.035  -7.120  1.00 98.09           C  
ATOM    709 HD21 LEU A  45     -13.571  -0.703  -7.279  1.00 98.09           H  
ATOM    710 HD22 LEU A  45     -13.098   0.961  -6.882  1.00 98.09           H  
ATOM    711 HD23 LEU A  45     -12.135  -0.375  -6.269  1.00 98.09           H  
ATOM    712  N   ASN A  46      -9.752  -4.183  -9.166  1.00 98.25           N  
ATOM    713  H   ASN A  46      -8.975  -3.561  -9.342  1.00 98.25           H  
ATOM    714  CA  ASN A  46      -9.717  -5.527  -9.743  1.00 98.25           C  
ATOM    715  HA  ASN A  46     -10.679  -6.009  -9.569  1.00 98.25           H  
ATOM    716  C   ASN A  46      -8.701  -6.459  -9.078  1.00 98.25           C  
ATOM    717  CB  ASN A  46      -9.557  -5.441 -11.266  1.00 98.25           C  
ATOM    718  HB2 ASN A  46      -9.440  -6.440 -11.684  1.00 98.25           H  
ATOM    719  HB3 ASN A  46      -8.667  -4.863 -11.514  1.00 98.25           H  
ATOM    720  O   ASN A  46      -8.647  -7.631  -9.444  1.00 98.25           O  
ATOM    721  CG  ASN A  46     -10.784  -4.822 -11.910  1.00 98.25           C  
ATOM    722  ND2 ASN A  46     -10.719  -3.559 -12.254  1.00 98.25           N  
ATOM    723 HD21 ASN A  46     -11.523  -3.145 -12.706  1.00 98.25           H  
ATOM    724 HD22 ASN A  46      -9.877  -3.042 -12.048  1.00 98.25           H  
ATOM    725  OD1 ASN A  46     -11.819  -5.460 -12.066  1.00 98.25           O  
ATOM    726  N   GLN A  47      -7.959  -6.013  -8.062  1.00 97.43           N  
ATOM    727  H   GLN A  47      -7.967  -5.021  -7.874  1.00 97.43           H  
ATOM    728  CA  GLN A  47      -6.929  -6.816  -7.399  1.00 97.43           C  
ATOM    729  HA  GLN A  47      -6.146  -7.034  -8.125  1.00 97.43           H  
ATOM    730  C   GLN A  47      -7.479  -8.151  -6.869  1.00 97.43           C  
ATOM    731  CB  GLN A  47      -6.318  -5.992  -6.259  1.00 97.43           C  
ATOM    732  HB2 GLN A  47      -6.000  -5.022  -6.641  1.00 97.43           H  
ATOM    733  HB3 GLN A  47      -7.073  -5.828  -5.491  1.00 97.43           H  
ATOM    734  O   GLN A  47      -6.874  -9.203  -7.081  1.00 97.43           O  
ATOM    735  CG  GLN A  47      -5.095  -6.697  -5.651  1.00 97.43           C  
ATOM    736  HG2 GLN A  47      -5.351  -7.709  -5.338  1.00 97.43           H  
ATOM    737  HG3 GLN A  47      -4.313  -6.757  -6.409  1.00 97.43           H  
ATOM    738  CD  GLN A  47      -4.552  -5.968  -4.431  1.00 97.43           C  
ATOM    739  NE2 GLN A  47      -3.301  -6.169  -4.095  1.00 97.43           N  
ATOM    740 HE21 GLN A  47      -2.680  -6.654  -4.727  1.00 97.43           H  
ATOM    741 HE22 GLN A  47      -2.940  -5.465  -3.467  1.00 97.43           H  
ATOM    742  OE1 GLN A  47      -5.245  -5.246  -3.741  1.00 97.43           O  
ATOM    743  N   LYS A  48      -8.666  -8.145  -6.240  1.00 96.67           N  
ATOM    744  H   LYS A  48      -9.095  -7.247  -6.070  1.00 96.67           H  
ATOM    745  CA  LYS A  48      -9.332  -9.379  -5.778  1.00 96.67           C  
ATOM    746  HA  LYS A  48      -8.641  -9.912  -5.125  1.00 96.67           H  
ATOM    747  C   LYS A  48      -9.642 -10.325  -6.942  1.00 96.67           C  
ATOM    748  CB  LYS A  48     -10.597  -9.027  -4.972  1.00 96.67           C  
ATOM    749  HB2 LYS A  48     -11.305  -8.507  -5.618  1.00 96.67           H  
ATOM    750  HB3 LYS A  48     -10.317  -8.353  -4.162  1.00 96.67           H  
ATOM    751  O   LYS A  48      -9.408 -11.526  -6.825  1.00 96.67           O  
ATOM    752  CG  LYS A  48     -11.280 -10.270  -4.367  1.00 96.67           C  
ATOM    753  HG2 LYS A  48     -11.609 -10.932  -5.168  1.00 96.67           H  
ATOM    754  HG3 LYS A  48     -10.563 -10.804  -3.744  1.00 96.67           H  
ATOM    755  CD  LYS A  48     -12.502  -9.890  -3.514  1.00 96.67           C  
ATOM    756  HD2 LYS A  48     -13.214  -9.345  -4.134  1.00 96.67           H  
ATOM    757  HD3 LYS A  48     -12.179  -9.243  -2.699  1.00 96.67           H  
ATOM    758  CE  LYS A  48     -13.180 -11.145  -2.938  1.00 96.67           C  
ATOM    759  HE2 LYS A  48     -12.448 -11.694  -2.345  1.00 96.67           H  
ATOM    760  HE3 LYS A  48     -13.484 -11.788  -3.764  1.00 96.67           H  
ATOM    761  NZ  LYS A  48     -14.361 -10.809  -2.097  1.00 96.67           N  
ATOM    762  HZ1 LYS A  48     -14.100 -10.227  -1.314  1.00 96.67           H  
ATOM    763  HZ2 LYS A  48     -15.063 -10.317  -2.632  1.00 96.67           H  
ATOM    764  HZ3 LYS A  48     -14.790 -11.646  -1.728  1.00 96.67           H  
ATOM    765  N   LYS A  49     -10.134  -9.797  -8.068  1.00 97.88           N  
ATOM    766  H   LYS A  49     -10.175  -8.790  -8.131  1.00 97.88           H  
ATOM    767  CA  LYS A  49     -10.413 -10.586  -9.280  1.00 97.88           C  
ATOM    768  HA  LYS A  49     -11.012 -11.459  -9.019  1.00 97.88           H  
ATOM    769  C   LYS A  49      -9.124 -11.146  -9.881  1.00 97.88           C  
ATOM    770  CB  LYS A  49     -11.191  -9.764 -10.318  1.00 97.88           C  
ATOM    771  HB2 LYS A  49     -10.624  -8.868 -10.572  1.00 97.88           H  
ATOM    772  HB3 LYS A  49     -11.286 -10.362 -11.224  1.00 97.88           H  
ATOM    773  O   LYS A  49      -9.071 -12.339 -10.152  1.00 97.88           O  
ATOM    774  CG  LYS A  49     -12.603  -9.361  -9.858  1.00 97.88           C  
ATOM    775  HG2 LYS A  49     -12.535  -8.752  -8.956  1.00 97.88           H  
ATOM    776  HG3 LYS A  49     -13.192 -10.253  -9.648  1.00 97.88           H  
ATOM    777  CD  LYS A  49     -13.279  -8.545 -10.968  1.00 97.88           C  
ATOM    778  HD2 LYS A  49     -13.392  -9.166 -11.856  1.00 97.88           H  
ATOM    779  HD3 LYS A  49     -12.628  -7.707 -11.216  1.00 97.88           H  
ATOM    780  CE  LYS A  49     -14.648  -7.997 -10.549  1.00 97.88           C  
ATOM    781  HE2 LYS A  49     -15.344  -8.826 -10.417  1.00 97.88           H  
ATOM    782  HE3 LYS A  49     -14.539  -7.484  -9.593  1.00 97.88           H  
ATOM    783  NZ  LYS A  49     -15.159  -7.044 -11.567  1.00 97.88           N  
ATOM    784  HZ1 LYS A  49     -14.487  -6.304 -11.714  1.00 97.88           H  
ATOM    785  HZ2 LYS A  49     -15.303  -7.502 -12.455  1.00 97.88           H  
ATOM    786  HZ3 LYS A  49     -16.032  -6.626 -11.277  1.00 97.88           H  
ATOM    787  N   ALA A  50      -8.074 -10.333  -9.992  1.00 98.28           N  
ATOM    788  H   ALA A  50      -8.196  -9.358  -9.758  1.00 98.28           H  
ATOM    789  CA  ALA A  50      -6.763 -10.758 -10.473  1.00 98.28           C  
ATOM    790  HA  ALA A  50      -6.866 -11.134 -11.492  1.00 98.28           H  
ATOM    791  C   ALA A  50      -6.188 -11.896  -9.617  1.00 98.28           C  
ATOM    792  CB  ALA A  50      -5.831  -9.542 -10.502  1.00 98.28           C  
ATOM    793  HB1 ALA A  50      -5.692  -9.141  -9.498  1.00 98.28           H  
ATOM    794  HB2 ALA A  50      -4.861  -9.839 -10.901  1.00 98.28           H  
ATOM    795  HB3 ALA A  50      -6.255  -8.768 -11.142  1.00 98.28           H  
ATOM    796  O   ALA A  50      -5.753 -12.904 -10.161  1.00 98.28           O  
ATOM    797  N   LYS A  51      -6.281 -11.799  -8.283  1.00 97.78           N  
ATOM    798  H   LYS A  51      -6.602 -10.924  -7.894  1.00 97.78           H  
ATOM    799  CA  LYS A  51      -5.880 -12.880  -7.368  1.00 97.78           C  
ATOM    800  HA  LYS A  51      -4.824 -13.098  -7.534  1.00 97.78           H  
ATOM    801  C   LYS A  51      -6.637 -14.185  -7.647  1.00 97.78           C  
ATOM    802  CB  LYS A  51      -6.065 -12.410  -5.916  1.00 97.78           C  
ATOM    803  HB2 LYS A  51      -7.122 -12.226  -5.724  1.00 97.78           H  
ATOM    804  HB3 LYS A  51      -5.522 -11.476  -5.772  1.00 97.78           H  
ATOM    805  O   LYS A  51      -6.020 -15.244  -7.694  1.00 97.78           O  
ATOM    806  CG  LYS A  51      -5.542 -13.447  -4.911  1.00 97.78           C  
ATOM    807  HG2 LYS A  51      -6.078 -14.387  -5.042  1.00 97.78           H  
ATOM    808  HG3 LYS A  51      -4.483 -13.619  -5.106  1.00 97.78           H  
ATOM    809  CD  LYS A  51      -5.724 -12.985  -3.460  1.00 97.78           C  
ATOM    810  HD2 LYS A  51      -6.783 -12.798  -3.278  1.00 97.78           H  
ATOM    811  HD3 LYS A  51      -5.163 -12.064  -3.302  1.00 97.78           H  
ATOM    812  CE  LYS A  51      -5.218 -14.080  -2.511  1.00 97.78           C  
ATOM    813  HE2 LYS A  51      -5.731 -15.011  -2.753  1.00 97.78           H  
ATOM    814  HE3 LYS A  51      -4.156 -14.235  -2.701  1.00 97.78           H  
ATOM    815  NZ  LYS A  51      -5.440 -13.738  -1.081  1.00 97.78           N  
ATOM    816  HZ1 LYS A  51      -5.083 -14.471  -0.484  1.00 97.78           H  
ATOM    817  HZ2 LYS A  51      -6.425 -13.638  -0.885  1.00 97.78           H  
ATOM    818  HZ3 LYS A  51      -4.972 -12.877  -0.836  1.00 97.78           H  
ATOM    819  N   MET A  52      -7.959 -14.117  -7.839  1.00 98.18           N  
ATOM    820  H   MET A  52      -8.401 -13.210  -7.793  1.00 98.18           H  
ATOM    821  CA  MET A  52      -8.786 -15.297  -8.143  1.00 98.18           C  
ATOM    822  HA  MET A  52      -8.590 -16.070  -7.400  1.00 98.18           H  
ATOM    823  C   MET A  52      -8.464 -15.909  -9.511  1.00 98.18           C  
ATOM    824  CB  MET A  52     -10.279 -14.942  -8.104  1.00 98.18           C  
ATOM    825  HB2 MET A  52     -10.467 -14.093  -8.761  1.00 98.18           H  
ATOM    826  HB3 MET A  52     -10.848 -15.794  -8.477  1.00 98.18           H  
ATOM    827  O   MET A  52      -8.489 -17.129  -9.642  1.00 98.18           O  
ATOM    828  CG  MET A  52     -10.783 -14.626  -6.693  1.00 98.18           C  
ATOM    829  HG2 MET A  52     -10.272 -13.742  -6.313  1.00 98.18           H  
ATOM    830  HG3 MET A  52     -10.524 -15.462  -6.044  1.00 98.18           H  
ATOM    831  SD  MET A  52     -12.577 -14.365  -6.562  1.00 98.18           S  
ATOM    832  CE  MET A  52     -12.833 -12.943  -7.655  1.00 98.18           C  
ATOM    833  HE1 MET A  52     -12.566 -13.208  -8.678  1.00 98.18           H  
ATOM    834  HE2 MET A  52     -13.884 -12.658  -7.629  1.00 98.18           H  
ATOM    835  HE3 MET A  52     -12.223 -12.107  -7.313  1.00 98.18           H  
ATOM    836  N   VAL A  53      -8.165 -15.077 -10.512  1.00 97.96           N  
ATOM    837  H   VAL A  53      -8.214 -14.082 -10.348  1.00 97.96           H  
ATOM    838  CA  VAL A  53      -7.741 -15.538 -11.841  1.00 97.96           C  
ATOM    839  HA  VAL A  53      -8.440 -16.296 -12.193  1.00 97.96           H  
ATOM    840  C   VAL A  53      -6.379 -16.222 -11.746  1.00 97.96           C  
ATOM    841  CB  VAL A  53      -7.748 -14.383 -12.862  1.00 97.96           C  
ATOM    842  HB  VAL A  53      -7.192 -13.538 -12.456  1.00 97.96           H  
ATOM    843  O   VAL A  53      -6.276 -17.385 -12.111  1.00 97.96           O  
ATOM    844  CG1 VAL A  53      -7.115 -14.780 -14.201  1.00 97.96           C  
ATOM    845 HG11 VAL A  53      -7.599 -15.672 -14.599  1.00 97.96           H  
ATOM    846 HG12 VAL A  53      -6.052 -14.984 -14.074  1.00 97.96           H  
ATOM    847 HG13 VAL A  53      -7.216 -13.967 -14.919  1.00 97.96           H  
ATOM    848  CG2 VAL A  53      -9.188 -13.933 -13.151  1.00 97.96           C  
ATOM    849 HG21 VAL A  53      -9.174 -13.072 -13.819  1.00 97.96           H  
ATOM    850 HG22 VAL A  53      -9.741 -14.742 -13.628  1.00 97.96           H  
ATOM    851 HG23 VAL A  53      -9.698 -13.651 -12.229  1.00 97.96           H  
ATOM    852  N   LEU A  54      -5.372 -15.569 -11.154  1.00 98.19           N  
ATOM    853  H   LEU A  54      -5.532 -14.622 -10.843  1.00 98.19           H  
ATOM    854  CA  LEU A  54      -4.025 -16.131 -10.991  1.00 98.19           C  
ATOM    855  HA  LEU A  54      -3.607 -16.342 -11.975  1.00 98.19           H  
ATOM    856  C   LEU A  54      -4.023 -17.464 -10.227  1.00 98.19           C  
ATOM    857  CB  LEU A  54      -3.133 -15.111 -10.262  1.00 98.19           C  
ATOM    858  HB2 LEU A  54      -2.207 -15.614  -9.981  1.00 98.19           H  
ATOM    859  HB3 LEU A  54      -3.637 -14.803  -9.346  1.00 98.19           H  
ATOM    860  O   LEU A  54      -3.270 -18.368 -10.574  1.00 98.19           O  
ATOM    861  CG  LEU A  54      -2.739 -13.862 -11.069  1.00 98.19           C  
ATOM    862  HG  LEU A  54      -3.630 -13.346 -11.429  1.00 98.19           H  
ATOM    863  CD1 LEU A  54      -1.956 -12.920 -10.153  1.00 98.19           C  
ATOM    864 HD11 LEU A  54      -1.727 -11.993 -10.677  1.00 98.19           H  
ATOM    865 HD12 LEU A  54      -1.018 -13.391  -9.859  1.00 98.19           H  
ATOM    866 HD13 LEU A  54      -2.553 -12.690  -9.271  1.00 98.19           H  
ATOM    867  CD2 LEU A  54      -1.860 -14.201 -12.271  1.00 98.19           C  
ATOM    868 HD21 LEU A  54      -1.539 -13.285 -12.766  1.00 98.19           H  
ATOM    869 HD22 LEU A  54      -2.422 -14.796 -12.990  1.00 98.19           H  
ATOM    870 HD23 LEU A  54      -0.980 -14.760 -11.953  1.00 98.19           H  
ATOM    871  N   HIS A  55      -4.908 -17.624  -9.239  1.00 98.05           N  
ATOM    872  H   HIS A  55      -5.480 -16.835  -8.973  1.00 98.05           H  
ATOM    873  CA  HIS A  55      -5.074 -18.887  -8.515  1.00 98.05           C  
ATOM    874  HA  HIS A  55      -4.110 -19.168  -8.091  1.00 98.05           H  
ATOM    875  C   HIS A  55      -5.521 -20.061  -9.405  1.00 98.05           C  
ATOM    876  CB  HIS A  55      -6.066 -18.662  -7.369  1.00 98.05           C  
ATOM    877  HB2 HIS A  55      -7.048 -18.434  -7.781  1.00 98.05           H  
ATOM    878  HB3 HIS A  55      -5.737 -17.807  -6.778  1.00 98.05           H  
ATOM    879  O   HIS A  55      -5.246 -21.211  -9.076  1.00 98.05           O  
ATOM    880  CG  HIS A  55      -6.181 -19.845  -6.445  1.00 98.05           C  
ATOM    881  CD2 HIS A  55      -7.244 -20.700  -6.332  1.00 98.05           C  
ATOM    882  HD2 HIS A  55      -8.164 -20.650  -6.895  1.00 98.05           H  
ATOM    883  ND1 HIS A  55      -5.210 -20.290  -5.579  1.00 98.05           N  
ATOM    884  HD1 HIS A  55      -4.244 -19.995  -5.571  1.00 98.05           H  
ATOM    885  CE1 HIS A  55      -5.687 -21.371  -4.941  1.00 98.05           C  
ATOM    886  HE1 HIS A  55      -5.136 -21.964  -4.227  1.00 98.05           H  
ATOM    887  NE2 HIS A  55      -6.929 -21.651  -5.359  1.00 98.05           N  
ATOM    888  N   LYS A  56      -6.191 -19.785 -10.532  1.00 97.91           N  
ATOM    889  H   LYS A  56      -6.339 -18.813 -10.763  1.00 97.91           H  
ATOM    890  CA  LYS A  56      -6.660 -20.781 -11.512  1.00 97.91           C  
ATOM    891  HA  LYS A  56      -6.642 -21.773 -11.061  1.00 97.91           H  
ATOM    892  C   LYS A  56      -5.769 -20.878 -12.758  1.00 97.91           C  
ATOM    893  CB  LYS A  56      -8.105 -20.451 -11.917  1.00 97.91           C  
ATOM    894  HB2 LYS A  56      -8.133 -19.451 -12.350  1.00 97.91           H  
ATOM    895  HB3 LYS A  56      -8.423 -21.160 -12.681  1.00 97.91           H  
ATOM    896  O   LYS A  56      -5.983 -21.758 -13.585  1.00 97.91           O  
ATOM    897  CG  LYS A  56      -9.091 -20.528 -10.742  1.00 97.91           C  
ATOM    898  HG2 LYS A  56      -8.810 -19.812  -9.969  1.00 97.91           H  
ATOM    899  HG3 LYS A  56      -9.067 -21.533 -10.318  1.00 97.91           H  
ATOM    900  CD  LYS A  56     -10.509 -20.212 -11.228  1.00 97.91           C  
ATOM    901  HD2 LYS A  56     -10.525 -19.208 -11.652  1.00 97.91           H  
ATOM    902  HD3 LYS A  56     -10.784 -20.931 -12.000  1.00 97.91           H  
ATOM    903  CE  LYS A  56     -11.498 -20.299 -10.063  1.00 97.91           C  
ATOM    904  HE2 LYS A  56     -11.234 -19.541  -9.326  1.00 97.91           H  
ATOM    905  HE3 LYS A  56     -11.387 -21.276  -9.593  1.00 97.91           H  
ATOM    906  NZ  LYS A  56     -12.896 -20.117 -10.528  1.00 97.91           N  
ATOM    907  HZ1 LYS A  56     -13.013 -19.216 -10.969  1.00 97.91           H  
ATOM    908  HZ2 LYS A  56     -13.543 -20.199  -9.757  1.00 97.91           H  
ATOM    909  HZ3 LYS A  56     -13.129 -20.831 -11.203  1.00 97.91           H  
ATOM    910  N   THR A  57      -4.793 -19.987 -12.908  1.00 98.01           N  
ATOM    911  H   THR A  57      -4.693 -19.273 -12.201  1.00 98.01           H  
ATOM    912  CA  THR A  57      -3.907 -19.908 -14.075  1.00 98.01           C  
ATOM    913  HA  THR A  57      -4.412 -20.321 -14.948  1.00 98.01           H  
ATOM    914  C   THR A  57      -2.638 -20.719 -13.814  1.00 98.01           C  
ATOM    915  CB  THR A  57      -3.585 -18.433 -14.371  1.00 98.01           C  
ATOM    916  HB  THR A  57      -3.082 -17.987 -13.513  1.00 98.01           H  
ATOM    917  O   THR A  57      -1.865 -20.371 -12.931  1.00 98.01           O  
ATOM    918  CG2 THR A  57      -2.734 -18.219 -15.611  1.00 98.01           C  
ATOM    919 HG21 THR A  57      -2.604 -17.152 -15.795  1.00 98.01           H  
ATOM    920 HG22 THR A  57      -1.750 -18.660 -15.450  1.00 98.01           H  
ATOM    921 HG23 THR A  57      -3.214 -18.674 -16.477  1.00 98.01           H  
ATOM    922  OG1 THR A  57      -4.765 -17.714 -14.636  1.00 98.01           O  
ATOM    923  HG1 THR A  57      -4.622 -17.237 -15.456  1.00 98.01           H  
ATOM    924  N   ALA A  58      -2.393 -21.781 -14.583  1.00 97.36           N  
ATOM    925  H   ALA A  58      -3.041 -22.005 -15.325  1.00 97.36           H  
ATOM    926  CA  ALA A  58      -1.237 -22.669 -14.400  1.00 97.36           C  
ATOM    927  HA  ALA A  58      -1.097 -22.832 -13.332  1.00 97.36           H  
ATOM    928  C   ALA A  58       0.093 -22.093 -14.929  1.00 97.36           C  
ATOM    929  CB  ALA A  58      -1.565 -24.023 -15.040  1.00 97.36           C  
ATOM    930  HB1 ALA A  58      -0.756 -24.726 -14.842  1.00 97.36           H  
ATOM    931  HB2 ALA A  58      -1.680 -23.909 -16.118  1.00 97.36           H  
ATOM    932  HB3 ALA A  58      -2.486 -24.421 -14.614  1.00 97.36           H  
ATOM    933  O   ALA A  58       1.122 -22.748 -14.876  1.00 97.36           O  
ATOM    934  N   GLN A  59       0.089 -20.881 -15.476  1.00 97.82           N  
ATOM    935  H   GLN A  59      -0.811 -20.438 -15.601  1.00 97.82           H  
ATOM    936  CA  GLN A  59       1.249 -20.237 -16.070  1.00 97.82           C  
ATOM    937  HA  GLN A  59       1.853 -21.012 -16.540  1.00 97.82           H  
ATOM    938  C   GLN A  59       2.061 -19.544 -14.963  1.00 97.82           C  
ATOM    939  CB  GLN A  59       0.816 -19.253 -17.171  1.00 97.82           C  
ATOM    940  HB2 GLN A  59       0.083 -18.549 -16.777  1.00 97.82           H  
ATOM    941  HB3 GLN A  59       1.694 -18.682 -17.471  1.00 97.82           H  
ATOM    942  O   GLN A  59       1.483 -18.782 -14.178  1.00 97.82           O  
ATOM    943  CG  GLN A  59       0.252 -19.923 -18.439  1.00 97.82           C  
ATOM    944  HG2 GLN A  59       0.970 -20.663 -18.793  1.00 97.82           H  
ATOM    945  HG3 GLN A  59       0.168 -19.160 -19.212  1.00 97.82           H  
ATOM    946  CD  GLN A  59      -1.120 -20.600 -18.314  1.00 97.82           C  
ATOM    947  NE2 GLN A  59      -1.598 -21.227 -19.362  1.00 97.82           N  
ATOM    948 HE21 GLN A  59      -2.499 -21.668 -19.252  1.00 97.82           H  
ATOM    949 HE22 GLN A  59      -1.066 -21.284 -20.219  1.00 97.82           H  
ATOM    950  OE1 GLN A  59      -1.813 -20.582 -17.311  1.00 97.82           O  
ATOM    951  N   PRO A  60       3.388 -19.767 -14.889  1.00 96.42           N  
ATOM    952  CA  PRO A  60       4.236 -19.193 -13.841  1.00 96.42           C  
ATOM    953  HA  PRO A  60       3.786 -19.352 -12.860  1.00 96.42           H  
ATOM    954  C   PRO A  60       4.464 -17.686 -14.020  1.00 96.42           C  
ATOM    955  CB  PRO A  60       5.549 -19.978 -13.926  1.00 96.42           C  
ATOM    956  HB2 PRO A  60       5.476 -20.870 -13.304  1.00 96.42           H  
ATOM    957  HB3 PRO A  60       6.410 -19.380 -13.626  1.00 96.42           H  
ATOM    958  O   PRO A  60       4.781 -16.988 -13.060  1.00 96.42           O  
ATOM    959  CG  PRO A  60       5.628 -20.391 -15.395  1.00 96.42           C  
ATOM    960  HG2 PRO A  60       6.238 -21.285 -15.532  1.00 96.42           H  
ATOM    961  HG3 PRO A  60       6.016 -19.565 -15.991  1.00 96.42           H  
ATOM    962  CD  PRO A  60       4.167 -20.646 -15.753  1.00 96.42           C  
ATOM    963  HD2 PRO A  60       3.999 -20.428 -16.807  1.00 96.42           H  
ATOM    964  HD3 PRO A  60       3.912 -21.684 -15.537  1.00 96.42           H  
ATOM    965  N   SER A  61       4.282 -17.181 -15.241  1.00 97.35           N  
ATOM    966  H   SER A  61       3.973 -17.813 -15.966  1.00 97.35           H  
ATOM    967  CA  SER A  61       4.340 -15.767 -15.599  1.00 97.35           C  
ATOM    968  HA  SER A  61       4.382 -15.158 -14.697  1.00 97.35           H  
ATOM    969  C   SER A  61       3.086 -15.411 -16.391  1.00 97.35           C  
ATOM    970  CB  SER A  61       5.597 -15.492 -16.422  1.00 97.35           C  
ATOM    971  HB2 SER A  61       6.472 -15.848 -15.879  1.00 97.35           H  
ATOM    972  HB3 SER A  61       5.530 -16.013 -17.377  1.00 97.35           H  
ATOM    973  O   SER A  61       2.723 -16.133 -17.322  1.00 97.35           O  
ATOM    974  OG  SER A  61       5.721 -14.106 -16.641  1.00 97.35           O  
ATOM    975  HG  SER A  61       6.295 -13.963 -17.397  1.00 97.35           H  
ATOM    976  N   VAL A  62       2.398 -14.342 -15.996  1.00 98.20           N  
ATOM    977  H   VAL A  62       2.775 -13.788 -15.240  1.00 98.20           H  
ATOM    978  CA  VAL A  62       1.094 -13.955 -16.547  1.00 98.20           C  
ATOM    979  HA  VAL A  62       0.923 -14.491 -17.480  1.00 98.20           H  
ATOM    980  C   VAL A  62       1.092 -12.464 -16.851  1.00 98.20           C  
ATOM    981  CB  VAL A  62      -0.050 -14.314 -15.574  1.00 98.20           C  
ATOM    982  HB  VAL A  62       0.071 -13.742 -14.654  1.00 98.20           H  
ATOM    983  O   VAL A  62       1.429 -11.653 -15.992  1.00 98.20           O  
ATOM    984  CG1 VAL A  62      -1.428 -13.995 -16.172  1.00 98.20           C  
ATOM    985 HG11 VAL A  62      -2.214 -14.292 -15.478  1.00 98.20           H  
ATOM    986 HG12 VAL A  62      -1.523 -12.923 -16.350  1.00 98.20           H  
ATOM    987 HG13 VAL A  62      -1.561 -14.525 -17.115  1.00 98.20           H  
ATOM    988  CG2 VAL A  62      -0.048 -15.806 -15.214  1.00 98.20           C  
ATOM    989 HG21 VAL A  62      -0.154 -16.399 -16.122  1.00 98.20           H  
ATOM    990 HG22 VAL A  62      -0.866 -16.031 -14.529  1.00 98.20           H  
ATOM    991 HG23 VAL A  62       0.885 -16.078 -14.721  1.00 98.20           H  
ATOM    992  N   ASP A  63       0.670 -12.097 -18.057  1.00 98.32           N  
ATOM    993  H   ASP A  63       0.407 -12.807 -18.725  1.00 98.32           H  
ATOM    994  CA  ASP A  63       0.424 -10.704 -18.419  1.00 98.32           C  
ATOM    995  HA  ASP A  63       1.159 -10.066 -17.929  1.00 98.32           H  
ATOM    996  C   ASP A  63      -0.966 -10.276 -17.928  1.00 98.32           C  
ATOM    997  CB  ASP A  63       0.572 -10.515 -19.938  1.00 98.32           C  
ATOM    998  HB2 ASP A  63       0.080 -11.338 -20.457  1.00 98.32           H  
ATOM    999  HB3 ASP A  63       0.053  -9.597 -20.211  1.00 98.32           H  
ATOM   1000  O   ASP A  63      -1.983 -10.869 -18.290  1.00 98.32           O  
ATOM   1001  CG  ASP A  63       2.023 -10.391 -20.430  1.00 98.32           C  
ATOM   1002  OD1 ASP A  63       2.944 -10.262 -19.593  1.00 98.32           O  
ATOM   1003  OD2 ASP A  63       2.211 -10.295 -21.668  1.00 98.32           O  
ATOM   1004  N   LEU A  64      -1.013  -9.232 -17.102  1.00 98.26           N  
ATOM   1005  H   LEU A  64      -0.136  -8.821 -16.815  1.00 98.26           H  
ATOM   1006  CA  LEU A  64      -2.242  -8.609 -16.619  1.00 98.26           C  
ATOM   1007  HA  LEU A  64      -3.108  -9.137 -17.018  1.00 98.26           H  
ATOM   1008  C   LEU A  64      -2.310  -7.162 -17.101  1.00 98.26           C  
ATOM   1009  CB  LEU A  64      -2.288  -8.655 -15.084  1.00 98.26           C  
ATOM   1010  HB2 LEU A  64      -3.188  -8.132 -14.759  1.00 98.26           H  
ATOM   1011  HB3 LEU A  64      -1.425  -8.109 -14.705  1.00 98.26           H  
ATOM   1012  O   LEU A  64      -1.353  -6.411 -16.925  1.00 98.26           O  
ATOM   1013  CG  LEU A  64      -2.286 -10.059 -14.459  1.00 98.26           C  
ATOM   1014  HG  LEU A  64      -1.386 -10.599 -14.752  1.00 98.26           H  
ATOM   1015  CD1 LEU A  64      -2.291  -9.906 -12.938  1.00 98.26           C  
ATOM   1016 HD11 LEU A  64      -3.175  -9.352 -12.621  1.00 98.26           H  
ATOM   1017 HD12 LEU A  64      -1.392  -9.375 -12.625  1.00 98.26           H  
ATOM   1018 HD13 LEU A  64      -2.299 -10.898 -12.486  1.00 98.26           H  
ATOM   1019  CD2 LEU A  64      -3.517 -10.882 -14.847  1.00 98.26           C  
ATOM   1020 HD21 LEU A  64      -3.497 -11.083 -15.918  1.00 98.26           H  
ATOM   1021 HD22 LEU A  64      -3.497 -11.840 -14.328  1.00 98.26           H  
ATOM   1022 HD23 LEU A  64      -4.430 -10.343 -14.596  1.00 98.26           H  
ATOM   1023  N   THR A  65      -3.449  -6.748 -17.651  1.00 98.39           N  
ATOM   1024  H   THR A  65      -4.198  -7.411 -17.789  1.00 98.39           H  
ATOM   1025  CA  THR A  65      -3.642  -5.373 -18.131  1.00 98.39           C  
ATOM   1026  HA  THR A  65      -2.673  -4.874 -18.131  1.00 98.39           H  
ATOM   1027  C   THR A  65      -4.562  -4.589 -17.204  1.00 98.39           C  
ATOM   1028  CB  THR A  65      -4.120  -5.342 -19.588  1.00 98.39           C  
ATOM   1029  HB  THR A  65      -5.066  -5.876 -19.681  1.00 98.39           H  
ATOM   1030  O   THR A  65      -5.701  -4.990 -16.965  1.00 98.39           O  
ATOM   1031  CG2 THR A  65      -4.280  -3.926 -20.141  1.00 98.39           C  
ATOM   1032 HG21 THR A  65      -3.339  -3.383 -20.054  1.00 98.39           H  
ATOM   1033 HG22 THR A  65      -5.059  -3.395 -19.595  1.00 98.39           H  
ATOM   1034 HG23 THR A  65      -4.572  -3.972 -21.190  1.00 98.39           H  
ATOM   1035  OG1 THR A  65      -3.147  -5.959 -20.397  1.00 98.39           O  
ATOM   1036  HG1 THR A  65      -3.131  -5.487 -21.232  1.00 98.39           H  
ATOM   1037  N   PHE A  66      -4.091  -3.438 -16.720  1.00 98.30           N  
ATOM   1038  H   PHE A  66      -3.157  -3.160 -16.984  1.00 98.30           H  
ATOM   1039  CA  PHE A  66      -4.867  -2.506 -15.899  1.00 98.30           C  
ATOM   1040  HA  PHE A  66      -5.910  -2.821 -15.883  1.00 98.30           H  
ATOM   1041  C   PHE A  66      -4.798  -1.109 -16.516  1.00 98.30           C  
ATOM   1042  CB  PHE A  66      -4.355  -2.503 -14.451  1.00 98.30           C  
ATOM   1043  HB2 PHE A  66      -3.336  -2.118 -14.436  1.00 98.30           H  
ATOM   1044  HB3 PHE A  66      -4.965  -1.813 -13.867  1.00 98.30           H  
ATOM   1045  O   PHE A  66      -3.713  -0.596 -16.770  1.00 98.30           O  
ATOM   1046  CG  PHE A  66      -4.380  -3.861 -13.773  1.00 98.30           C  
ATOM   1047  CD1 PHE A  66      -5.586  -4.395 -13.280  1.00 98.30           C  
ATOM   1048  HD1 PHE A  66      -6.507  -3.839 -13.377  1.00 98.30           H  
ATOM   1049  CD2 PHE A  66      -3.193  -4.605 -13.646  1.00 98.30           C  
ATOM   1050  HD2 PHE A  66      -2.264  -4.207 -14.028  1.00 98.30           H  
ATOM   1051  CE1 PHE A  66      -5.603  -5.652 -12.651  1.00 98.30           C  
ATOM   1052  HE1 PHE A  66      -6.531  -6.054 -12.273  1.00 98.30           H  
ATOM   1053  CE2 PHE A  66      -3.211  -5.868 -13.031  1.00 98.30           C  
ATOM   1054  HE2 PHE A  66      -2.298  -6.441 -12.963  1.00 98.30           H  
ATOM   1055  CZ  PHE A  66      -4.414  -6.389 -12.526  1.00 98.30           C  
ATOM   1056  HZ  PHE A  66      -4.423  -7.359 -12.052  1.00 98.30           H  
ATOM   1057  N   GLY A  67      -5.953  -0.501 -16.802  1.00 96.69           N  
ATOM   1058  H   GLY A  67      -6.819  -0.969 -16.576  1.00 96.69           H  
ATOM   1059  CA  GLY A  67      -6.021   0.843 -17.395  1.00 96.69           C  
ATOM   1060  HA2 GLY A  67      -5.619   1.573 -16.693  1.00 96.69           H  
ATOM   1061  HA3 GLY A  67      -7.063   1.096 -17.589  1.00 96.69           H  
ATOM   1062  C   GLY A  67      -5.253   0.989 -18.717  1.00 96.69           C  
ATOM   1063  O   GLY A  67      -4.688   2.042 -18.971  1.00 96.69           O  
ATOM   1064  N   GLY A  68      -5.183  -0.075 -19.524  1.00 97.30           N  
ATOM   1065  H   GLY A  68      -5.657  -0.921 -19.241  1.00 97.30           H  
ATOM   1066  CA  GLY A  68      -4.438  -0.095 -20.790  1.00 97.30           C  
ATOM   1067  HA2 GLY A  68      -4.901  -0.815 -21.466  1.00 97.30           H  
ATOM   1068  HA3 GLY A  68      -4.498   0.888 -21.257  1.00 97.30           H  
ATOM   1069  C   GLY A  68      -2.951  -0.454 -20.669  1.00 97.30           C  
ATOM   1070  O   GLY A  68      -2.318  -0.713 -21.687  1.00 97.30           O  
ATOM   1071  N   VAL A  69      -2.401  -0.554 -19.455  1.00 98.34           N  
ATOM   1072  H   VAL A  69      -2.959  -0.323 -18.645  1.00 98.34           H  
ATOM   1073  CA  VAL A  69      -0.988  -0.893 -19.226  1.00 98.34           C  
ATOM   1074  HA  VAL A  69      -0.426  -0.689 -20.137  1.00 98.34           H  
ATOM   1075  C   VAL A  69      -0.841  -2.373 -18.895  1.00 98.34           C  
ATOM   1076  CB  VAL A  69      -0.374  -0.017 -18.122  1.00 98.34           C  
ATOM   1077  HB  VAL A  69      -0.875  -0.216 -17.174  1.00 98.34           H  
ATOM   1078  O   VAL A  69      -1.523  -2.884 -18.004  1.00 98.34           O  
ATOM   1079  CG1 VAL A  69       1.127  -0.297 -17.961  1.00 98.34           C  
ATOM   1080 HG11 VAL A  69       1.640  -0.144 -18.910  1.00 98.34           H  
ATOM   1081 HG12 VAL A  69       1.550   0.380 -17.219  1.00 98.34           H  
ATOM   1082 HG13 VAL A  69       1.294  -1.318 -17.620  1.00 98.34           H  
ATOM   1083  CG2 VAL A  69      -0.548   1.466 -18.458  1.00 98.34           C  
ATOM   1084 HG21 VAL A  69      -0.061   2.077 -17.699  1.00 98.34           H  
ATOM   1085 HG22 VAL A  69      -0.110   1.682 -19.433  1.00 98.34           H  
ATOM   1086 HG23 VAL A  69      -1.604   1.736 -18.482  1.00 98.34           H  
ATOM   1087  N   LYS A  70       0.049  -3.065 -19.612  1.00 98.31           N  
ATOM   1088  H   LYS A  70       0.591  -2.554 -20.294  1.00 98.31           H  
ATOM   1089  CA  LYS A  70       0.330  -4.495 -19.436  1.00 98.31           C  
ATOM   1090  HA  LYS A  70      -0.557  -4.975 -19.023  1.00 98.31           H  
ATOM   1091  C   LYS A  70       1.482  -4.714 -18.455  1.00 98.31           C  
ATOM   1092  CB  LYS A  70       0.615  -5.122 -20.807  1.00 98.31           C  
ATOM   1093  HB2 LYS A  70      -0.179  -4.832 -21.495  1.00 98.31           H  
ATOM   1094  HB3 LYS A  70       1.561  -4.741 -21.191  1.00 98.31           H  
ATOM   1095  O   LYS A  70       2.582  -4.209 -18.664  1.00 98.31           O  
ATOM   1096  CG  LYS A  70       0.658  -6.654 -20.732  1.00 98.31           C  
ATOM   1097  HG2 LYS A  70       1.441  -6.981 -20.049  1.00 98.31           H  
ATOM   1098  HG3 LYS A  70      -0.299  -7.008 -20.350  1.00 98.31           H  
ATOM   1099  CD  LYS A  70       0.892  -7.281 -22.111  1.00 98.31           C  
ATOM   1100  HD2 LYS A  70       0.634  -8.338 -22.039  1.00 98.31           H  
ATOM   1101  HD3 LYS A  70       0.224  -6.835 -22.847  1.00 98.31           H  
ATOM   1102  CE  LYS A  70       2.349  -7.135 -22.566  1.00 98.31           C  
ATOM   1103  HE2 LYS A  70       2.985  -7.163 -21.681  1.00 98.31           H  
ATOM   1104  HE3 LYS A  70       2.485  -6.174 -23.062  1.00 98.31           H  
ATOM   1105  NZ  LYS A  70       2.723  -8.261 -23.452  1.00 98.31           N  
ATOM   1106  HZ1 LYS A  70       2.120  -8.327 -24.260  1.00 98.31           H  
ATOM   1107  HZ2 LYS A  70       3.693  -8.220 -23.730  1.00 98.31           H  
ATOM   1108  HZ3 LYS A  70       2.609  -9.114 -22.923  1.00 98.31           H  
ATOM   1109  N   PHE A  71       1.248  -5.534 -17.438  1.00 98.25           N  
ATOM   1110  H   PHE A  71       0.310  -5.894 -17.330  1.00 98.25           H  
ATOM   1111  CA  PHE A  71       2.225  -5.921 -16.427  1.00 98.25           C  
ATOM   1112  HA  PHE A  71       3.176  -5.428 -16.625  1.00 98.25           H  
ATOM   1113  C   PHE A  71       2.434  -7.432 -16.453  1.00 98.25           C  
ATOM   1114  CB  PHE A  71       1.744  -5.482 -15.039  1.00 98.25           C  
ATOM   1115  HB2 PHE A  71       2.495  -5.767 -14.303  1.00 98.25           H  
ATOM   1116  HB3 PHE A  71       0.829  -6.021 -14.792  1.00 98.25           H  
ATOM   1117  O   PHE A  71       1.501  -8.196 -16.213  1.00 98.25           O  
ATOM   1118  CG  PHE A  71       1.471  -3.998 -14.908  1.00 98.25           C  
ATOM   1119  CD1 PHE A  71       2.493  -3.119 -14.506  1.00 98.25           C  
ATOM   1120  HD1 PHE A  71       3.485  -3.493 -14.304  1.00 98.25           H  
ATOM   1121  CD2 PHE A  71       0.189  -3.496 -15.197  1.00 98.25           C  
ATOM   1122  HD2 PHE A  71      -0.584  -4.161 -15.552  1.00 98.25           H  
ATOM   1123  CE1 PHE A  71       2.227  -1.745 -14.374  1.00 98.25           C  
ATOM   1124  HE1 PHE A  71       3.014  -1.068 -14.077  1.00 98.25           H  
ATOM   1125  CE2 PHE A  71      -0.080  -2.124 -15.056  1.00 98.25           C  
ATOM   1126  HE2 PHE A  71      -1.059  -1.737 -15.296  1.00 98.25           H  
ATOM   1127  CZ  PHE A  71       0.938  -1.250 -14.639  1.00 98.25           C  
ATOM   1128  HZ  PHE A  71       0.738  -0.192 -14.547  1.00 98.25           H  
ATOM   1129  N   THR A  72       3.669  -7.864 -16.687  1.00 97.99           N  
ATOM   1130  H   THR A  72       4.375  -7.206 -16.988  1.00 97.99           H  
ATOM   1131  CA  THR A  72       4.053  -9.271 -16.542  1.00 97.99           C  
ATOM   1132  HA  THR A  72       3.241  -9.908 -16.893  1.00 97.99           H  
ATOM   1133  C   THR A  72       4.321  -9.566 -15.071  1.00 97.99           C  
ATOM   1134  CB  THR A  72       5.292  -9.590 -17.380  1.00 97.99           C  
ATOM   1135  HB  THR A  72       6.153  -9.068 -16.961  1.00 97.99           H  
ATOM   1136  O   THR A  72       5.241  -8.985 -14.487  1.00 97.99           O  
ATOM   1137  CG2 THR A  72       5.593 -11.083 -17.413  1.00 97.99           C  
ATOM   1138 HG21 THR A  72       6.432 -11.271 -18.083  1.00 97.99           H  
ATOM   1139 HG22 THR A  72       4.720 -11.627 -17.772  1.00 97.99           H  
ATOM   1140 HG23 THR A  72       5.853 -11.432 -16.414  1.00 97.99           H  
ATOM   1141  OG1 THR A  72       5.119  -9.144 -18.703  1.00 97.99           O  
ATOM   1142  HG1 THR A  72       4.350  -9.597 -19.056  1.00 97.99           H  
ATOM   1143  N   VAL A  73       3.522 -10.449 -14.470  1.00 98.05           N  
ATOM   1144  H   VAL A  73       2.788 -10.880 -15.013  1.00 98.05           H  
ATOM   1145  CA  VAL A  73       3.644 -10.828 -13.060  1.00 98.05           C  
ATOM   1146  HA  VAL A  73       4.461 -10.241 -12.640  1.00 98.05           H  
ATOM   1147  C   VAL A  73       4.035 -12.293 -12.897  1.00 98.05           C  
ATOM   1148  CB  VAL A  73       2.392 -10.479 -12.226  1.00 98.05           C  
ATOM   1149  HB  VAL A  73       2.639 -10.649 -11.178  1.00 98.05           H  
ATOM   1150  O   VAL A  73       3.529 -13.165 -13.600  1.00 98.05           O  
ATOM   1151  CG1 VAL A  73       2.006  -9.000 -12.370  1.00 98.05           C  
ATOM   1152 HG11 VAL A  73       1.599  -8.812 -13.364  1.00 98.05           H  
ATOM   1153 HG12 VAL A  73       2.886  -8.373 -12.234  1.00 98.05           H  
ATOM   1154 HG13 VAL A  73       1.258  -8.739 -11.622  1.00 98.05           H  
ATOM   1155  CG2 VAL A  73       1.150 -11.319 -12.545  1.00 98.05           C  
ATOM   1156 HG21 VAL A  73       0.842 -11.156 -13.578  1.00 98.05           H  
ATOM   1157 HG22 VAL A  73       1.356 -12.379 -12.397  1.00 98.05           H  
ATOM   1158 HG23 VAL A  73       0.334 -11.033 -11.881  1.00 98.05           H  
ATOM   1159  N   VAL A  74       4.895 -12.579 -11.921  1.00 97.88           N  
ATOM   1160  H   VAL A  74       5.252 -11.807 -11.375  1.00 97.88           H  
ATOM   1161  CA  VAL A  74       5.142 -13.939 -11.436  1.00 97.88           C  
ATOM   1162  HA  VAL A  74       5.257 -14.598 -12.297  1.00 97.88           H  
ATOM   1163  C   VAL A  74       3.923 -14.401 -10.648  1.00 97.88           C  
ATOM   1164  CB  VAL A  74       6.434 -14.028 -10.605  1.00 97.88           C  
ATOM   1165  HB  VAL A  74       6.430 -13.255  -9.837  1.00 97.88           H  
ATOM   1166  O   VAL A  74       3.491 -13.749  -9.691  1.00 97.88           O  
ATOM   1167  CG1 VAL A  74       6.602 -15.393  -9.922  1.00 97.88           C  
ATOM   1168 HG11 VAL A  74       7.564 -15.442  -9.413  1.00 97.88           H  
ATOM   1169 HG12 VAL A  74       5.820 -15.548  -9.177  1.00 97.88           H  
ATOM   1170 HG13 VAL A  74       6.552 -16.191 -10.663  1.00 97.88           H  
ATOM   1171  CG2 VAL A  74       7.643 -13.811 -11.523  1.00 97.88           C  
ATOM   1172 HG21 VAL A  74       8.570 -13.949 -10.967  1.00 97.88           H  
ATOM   1173 HG22 VAL A  74       7.622 -12.806 -11.946  1.00 97.88           H  
ATOM   1174 HG23 VAL A  74       7.623 -14.534 -12.338  1.00 97.88           H  
ATOM   1175  N   ASN A  75       3.368 -15.536 -11.057  1.00 97.87           N  
ATOM   1176  H   ASN A  75       3.801 -16.032 -11.823  1.00 97.87           H  
ATOM   1177  CA  ASN A  75       2.196 -16.125 -10.441  1.00 97.87           C  
ATOM   1178  HA  ASN A  75       1.545 -15.328 -10.084  1.00 97.87           H  
ATOM   1179  C   ASN A  75       2.589 -16.994  -9.244  1.00 97.87           C  
ATOM   1180  CB  ASN A  75       1.424 -16.916 -11.499  1.00 97.87           C  
ATOM   1181  HB2 ASN A  75       1.198 -16.270 -12.348  1.00 97.87           H  
ATOM   1182  HB3 ASN A  75       2.035 -17.747 -11.851  1.00 97.87           H  
ATOM   1183  O   ASN A  75       2.933 -18.160  -9.393  1.00 97.87           O  
ATOM   1184  CG  ASN A  75       0.122 -17.469 -10.957  1.00 97.87           C  
ATOM   1185  ND2 ASN A  75      -0.599 -18.157 -11.795  1.00 97.87           N  
ATOM   1186 HD21 ASN A  75      -1.454 -18.585 -11.470  1.00 97.87           H  
ATOM   1187 HD22 ASN A  75      -0.202 -18.440 -12.679  1.00 97.87           H  
ATOM   1188  OD1 ASN A  75      -0.260 -17.266  -9.808  1.00 97.87           O  
ATOM   1189  N   ASN A  76       2.473 -16.433  -8.045  1.00 96.24           N  
ATOM   1190  H   ASN A  76       2.243 -15.450  -7.996  1.00 96.24           H  
ATOM   1191  CA  ASN A  76       2.615 -17.150  -6.776  1.00 96.24           C  
ATOM   1192  HA  ASN A  76       3.068 -18.123  -6.967  1.00 96.24           H  
ATOM   1193  C   ASN A  76       1.258 -17.438  -6.101  1.00 96.24           C  
ATOM   1194  CB  ASN A  76       3.584 -16.369  -5.880  1.00 96.24           C  
ATOM   1195  HB2 ASN A  76       4.527 -16.222  -6.408  1.00 96.24           H  
ATOM   1196  HB3 ASN A  76       3.793 -16.971  -4.996  1.00 96.24           H  
ATOM   1197  O   ASN A  76       1.198 -17.675  -4.895  1.00 96.24           O  
ATOM   1198  CG  ASN A  76       3.057 -15.015  -5.435  1.00 96.24           C  
ATOM   1199  ND2 ASN A  76       3.702 -14.421  -4.460  1.00 96.24           N  
ATOM   1200 HD21 ASN A  76       4.465 -14.912  -4.016  1.00 96.24           H  
ATOM   1201 HD22 ASN A  76       3.325 -13.541  -4.139  1.00 96.24           H  
ATOM   1202  OD1 ASN A  76       2.103 -14.447  -5.948  1.00 96.24           O  
ATOM   1203  N   HIS A  77       0.159 -17.366  -6.860  1.00 96.84           N  
ATOM   1204  H   HIS A  77       0.272 -17.173  -7.845  1.00 96.84           H  
ATOM   1205  CA  HIS A  77      -1.191 -17.659  -6.374  1.00 96.84           C  
ATOM   1206  HA  HIS A  77      -1.187 -17.681  -5.284  1.00 96.84           H  
ATOM   1207  C   HIS A  77      -1.695 -19.031  -6.820  1.00 96.84           C  
ATOM   1208  CB  HIS A  77      -2.152 -16.554  -6.825  1.00 96.84           C  
ATOM   1209  HB2 HIS A  77      -2.050 -16.409  -7.900  1.00 96.84           H  
ATOM   1210  HB3 HIS A  77      -3.176 -16.874  -6.630  1.00 96.84           H  
ATOM   1211  O   HIS A  77      -2.530 -19.608  -6.120  1.00 96.84           O  
ATOM   1212  CG  HIS A  77      -1.936 -15.247  -6.110  1.00 96.84           C  
ATOM   1213  CD2 HIS A  77      -1.511 -14.065  -6.651  1.00 96.84           C  
ATOM   1214  HD2 HIS A  77      -1.257 -13.904  -7.689  1.00 96.84           H  
ATOM   1215  ND1 HIS A  77      -2.090 -15.042  -4.760  1.00 96.84           N  
ATOM   1216  HD1 HIS A  77      -2.180 -15.785  -4.082  1.00 96.84           H  
ATOM   1217  CE1 HIS A  77      -1.768 -13.765  -4.499  1.00 96.84           C  
ATOM   1218  HE1 HIS A  77      -1.701 -13.331  -3.512  1.00 96.84           H  
ATOM   1219  NE2 HIS A  77      -1.446 -13.114  -5.624  1.00 96.84           N  
ATOM   1220  N   PHE A  78      -1.212 -19.555  -7.950  1.00 97.53           N  
ATOM   1221  H   PHE A  78      -0.585 -19.005  -8.520  1.00 97.53           H  
ATOM   1222  CA  PHE A  78      -1.490 -20.928  -8.365  1.00 97.53           C  
ATOM   1223  HA  PHE A  78      -2.572 -21.045  -8.425  1.00 97.53           H  
ATOM   1224  C   PHE A  78      -0.897 -21.920  -7.345  1.00 97.53           C  
ATOM   1225  CB  PHE A  78      -0.917 -21.165  -9.764  1.00 97.53           C  
ATOM   1226  HB2 PHE A  78       0.169 -21.078  -9.725  1.00 97.53           H  
ATOM   1227  HB3 PHE A  78      -1.292 -20.383 -10.425  1.00 97.53           H  
ATOM   1228  O   PHE A  78       0.269 -21.749  -6.977  1.00 97.53           O  
ATOM   1229  CG  PHE A  78      -1.304 -22.503 -10.356  1.00 97.53           C  
ATOM   1230  CD1 PHE A  78      -0.336 -23.501 -10.573  1.00 97.53           C  
ATOM   1231  HD1 PHE A  78       0.704 -23.305 -10.357  1.00 97.53           H  
ATOM   1232  CD2 PHE A  78      -2.646 -22.747 -10.701  1.00 97.53           C  
ATOM   1233  HD2 PHE A  78      -3.384 -21.969 -10.573  1.00 97.53           H  
ATOM   1234  CE1 PHE A  78      -0.716 -24.739 -11.120  1.00 97.53           C  
ATOM   1235  HE1 PHE A  78       0.035 -25.485 -11.334  1.00 97.53           H  
ATOM   1236  CE2 PHE A  78      -3.030 -23.992 -11.226  1.00 97.53           C  
ATOM   1237  HE2 PHE A  78      -4.061 -24.172 -11.493  1.00 97.53           H  
ATOM   1238  CZ  PHE A  78      -2.063 -24.991 -11.433  1.00 97.53           C  
ATOM   1239  HZ  PHE A  78      -2.348 -25.940 -11.863  1.00 97.53           H  
ATOM   1240  N   PRO A  79      -1.640 -22.948  -6.880  1.00 96.72           N  
ATOM   1241  CA  PRO A  79      -1.221 -23.809  -5.765  1.00 96.72           C  
ATOM   1242  HA  PRO A  79      -1.275 -23.226  -4.846  1.00 96.72           H  
ATOM   1243  C   PRO A  79       0.191 -24.398  -5.875  1.00 96.72           C  
ATOM   1244  CB  PRO A  79      -2.274 -24.918  -5.702  1.00 96.72           C  
ATOM   1245  HB2 PRO A  79      -2.382 -25.315  -4.692  1.00 96.72           H  
ATOM   1246  HB3 PRO A  79      -2.027 -25.717  -6.402  1.00 96.72           H  
ATOM   1247  O   PRO A  79       0.895 -24.474  -4.873  1.00 96.72           O  
ATOM   1248  CG  PRO A  79      -3.541 -24.210  -6.171  1.00 96.72           C  
ATOM   1249  HG2 PRO A  79      -4.273 -24.909  -6.575  1.00 96.72           H  
ATOM   1250  HG3 PRO A  79      -3.967 -23.643  -5.342  1.00 96.72           H  
ATOM   1251  CD  PRO A  79      -3.023 -23.251  -7.240  1.00 96.72           C  
ATOM   1252  HD2 PRO A  79      -3.048 -23.743  -8.212  1.00 96.72           H  
ATOM   1253  HD3 PRO A  79      -3.649 -22.358  -7.250  1.00 96.72           H  
ATOM   1254  N   GLN A  80       0.637 -24.753  -7.084  1.00 96.59           N  
ATOM   1255  H   GLN A  80       0.028 -24.630  -7.880  1.00 96.59           H  
ATOM   1256  CA  GLN A  80       1.966 -25.337  -7.311  1.00 96.59           C  
ATOM   1257  HA  GLN A  80       2.148 -26.102  -6.556  1.00 96.59           H  
ATOM   1258  C   GLN A  80       3.120 -24.325  -7.193  1.00 96.59           C  
ATOM   1259  CB  GLN A  80       2.003 -26.008  -8.692  1.00 96.59           C  
ATOM   1260  HB2 GLN A  80       1.794 -25.261  -9.458  1.00 96.59           H  
ATOM   1261  HB3 GLN A  80       3.007 -26.395  -8.865  1.00 96.59           H  
ATOM   1262  O   GLN A  80       4.271 -24.730  -7.082  1.00 96.59           O  
ATOM   1263  CG  GLN A  80       1.008 -27.174  -8.823  1.00 96.59           C  
ATOM   1264  HG2 GLN A  80      -0.005 -26.817  -8.642  1.00 96.59           H  
ATOM   1265  HG3 GLN A  80       1.245 -27.934  -8.079  1.00 96.59           H  
ATOM   1266  CD  GLN A  80       1.039 -27.821 -10.206  1.00 96.59           C  
ATOM   1267  NE2 GLN A  80       0.135 -28.729 -10.493  1.00 96.59           N  
ATOM   1268 HE21 GLN A  80       0.220 -29.149 -11.408  1.00 96.59           H  
ATOM   1269 HE22 GLN A  80      -0.528 -29.049  -9.802  1.00 96.59           H  
ATOM   1270  OE1 GLN A  80       1.846 -27.510 -11.063  1.00 96.59           O  
ATOM   1271  N   TYR A  81       2.835 -23.020  -7.221  1.00 94.84           N  
ATOM   1272  H   TYR A  81       1.868 -22.741  -7.300  1.00 94.84           H  
ATOM   1273  CA  TYR A  81       3.847 -21.957  -7.230  1.00 94.84           C  
ATOM   1274  HA  TYR A  81       4.837 -22.401  -7.338  1.00 94.84           H  
ATOM   1275  C   TYR A  81       3.910 -21.156  -5.927  1.00 94.84           C  
ATOM   1276  CB  TYR A  81       3.607 -21.041  -8.438  1.00 94.84           C  
ATOM   1277  HB2 TYR A  81       2.657 -20.529  -8.281  1.00 94.84           H  
ATOM   1278  HB3 TYR A  81       4.393 -20.286  -8.464  1.00 94.84           H  
ATOM   1279  O   TYR A  81       4.761 -20.279  -5.791  1.00 94.84           O  
ATOM   1280  CG  TYR A  81       3.572 -21.717  -9.798  1.00 94.84           C  
ATOM   1281  CD1 TYR A  81       4.354 -22.862 -10.060  1.00 94.84           C  
ATOM   1282  HD1 TYR A  81       4.969 -23.298  -9.287  1.00 94.84           H  
ATOM   1283  CD2 TYR A  81       2.754 -21.189 -10.816  1.00 94.84           C  
ATOM   1284  HD2 TYR A  81       2.166 -20.302 -10.632  1.00 94.84           H  
ATOM   1285  CE1 TYR A  81       4.325 -23.473 -11.323  1.00 94.84           C  
ATOM   1286  HE1 TYR A  81       4.920 -24.354 -11.513  1.00 94.84           H  
ATOM   1287  CE2 TYR A  81       2.713 -21.807 -12.079  1.00 94.84           C  
ATOM   1288  HE2 TYR A  81       2.079 -21.418 -12.863  1.00 94.84           H  
ATOM   1289  OH  TYR A  81       3.523 -23.514 -13.564  1.00 94.84           O  
ATOM   1290  HH  TYR A  81       3.999 -24.347 -13.577  1.00 94.84           H  
ATOM   1291  CZ  TYR A  81       3.510 -22.941 -12.338  1.00 94.84           C  
ATOM   1292  N   VAL A  82       3.044 -21.448  -4.949  1.00 90.47           N  
ATOM   1293  H   VAL A  82       2.377 -22.188  -5.118  1.00 90.47           H  
ATOM   1294  CA  VAL A  82       2.970 -20.709  -3.674  1.00 90.47           C  
ATOM   1295  HA  VAL A  82       2.772 -19.659  -3.891  1.00 90.47           H  
ATOM   1296  C   VAL A  82       4.292 -20.765  -2.900  1.00 90.47           C  
ATOM   1297  CB  VAL A  82       1.817 -21.251  -2.803  1.00 90.47           C  
ATOM   1298  HB  VAL A  82       1.970 -22.316  -2.631  1.00 90.47           H  
ATOM   1299  O   VAL A  82       4.697 -19.770  -2.303  1.00 90.47           O  
ATOM   1300  CG1 VAL A  82       1.729 -20.550  -1.440  1.00 90.47           C  
ATOM   1301 HG11 VAL A  82       2.614 -20.771  -0.843  1.00 90.47           H  
ATOM   1302 HG12 VAL A  82       1.649 -19.472  -1.581  1.00 90.47           H  
ATOM   1303 HG13 VAL A  82       0.859 -20.913  -0.893  1.00 90.47           H  
ATOM   1304  CG2 VAL A  82       0.464 -21.057  -3.499  1.00 90.47           C  
ATOM   1305 HG21 VAL A  82       0.299 -20.002  -3.715  1.00 90.47           H  
ATOM   1306 HG22 VAL A  82      -0.339 -21.433  -2.864  1.00 90.47           H  
ATOM   1307 HG23 VAL A  82       0.445 -21.620  -4.433  1.00 90.47           H  
ATOM   1308  N   SER A  83       4.973 -21.914  -2.923  1.00 89.04           N  
ATOM   1309  H   SER A  83       4.582 -22.699  -3.424  1.00 89.04           H  
ATOM   1310  CA  SER A  83       6.255 -22.138  -2.245  1.00 89.04           C  
ATOM   1311  HA  SER A  83       6.325 -21.466  -1.390  1.00 89.04           H  
ATOM   1312  C   SER A  83       7.479 -21.860  -3.119  1.00 89.04           C  
ATOM   1313  CB  SER A  83       6.305 -23.573  -1.712  1.00 89.04           C  
ATOM   1314  HB2 SER A  83       7.273 -23.773  -1.253  1.00 89.04           H  
ATOM   1315  HB3 SER A  83       5.532 -23.693  -0.952  1.00 89.04           H  
ATOM   1316  O   SER A  83       8.605 -22.040  -2.651  1.00 89.04           O  
ATOM   1317  OG  SER A  83       6.062 -24.500  -2.754  1.00 89.04           O  
ATOM   1318  HG  SER A  83       6.824 -24.554  -3.335  1.00 89.04           H  
ATOM   1319  N   ASN A  84       7.290 -21.456  -4.379  1.00 91.14           N  
ATOM   1320  H   ASN A  84       6.359 -21.233  -4.699  1.00 91.14           H  
ATOM   1321  CA  ASN A  84       8.415 -21.202  -5.269  1.00 91.14           C  
ATOM   1322  HA  ASN A  84       9.095 -22.048  -5.169  1.00 91.14           H  
ATOM   1323  C   ASN A  84       9.151 -19.924  -4.844  1.00 91.14           C  
ATOM   1324  CB  ASN A  84       7.974 -21.148  -6.742  1.00 91.14           C  
ATOM   1325  HB2 ASN A  84       8.780 -20.714  -7.333  1.00 91.14           H  
ATOM   1326  HB3 ASN A  84       7.097 -20.509  -6.851  1.00 91.14           H  
ATOM   1327  O   ASN A  84       8.507 -18.921  -4.515  1.00 91.14           O  
ATOM   1328  CG  ASN A  84       7.681 -22.523  -7.313  1.00 91.14           C  
ATOM   1329  ND2 ASN A  84       7.426 -22.614  -8.595  1.00 91.14           N  
ATOM   1330 HD21 ASN A  84       7.407 -21.794  -9.184  1.00 91.14           H  
ATOM   1331 HD22 ASN A  84       7.262 -23.550  -8.937  1.00 91.14           H  
ATOM   1332  OD1 ASN A  84       7.700 -23.533  -6.634  1.00 91.14           O  
ATOM   1333  N   PRO A  85      10.495 -19.921  -4.882  1.00 89.59           N  
ATOM   1334  CA  PRO A  85      11.263 -18.701  -4.705  1.00 89.59           C  
ATOM   1335  HA  PRO A  85      11.105 -18.334  -3.691  1.00 89.59           H  
ATOM   1336  C   PRO A  85      10.831 -17.639  -5.719  1.00 89.59           C  
ATOM   1337  CB  PRO A  85      12.732 -19.097  -4.881  1.00 89.59           C  
ATOM   1338  HB2 PRO A  85      13.385 -18.531  -4.217  1.00 89.59           H  
ATOM   1339  HB3 PRO A  85      13.039 -18.963  -5.918  1.00 89.59           H  
ATOM   1340  O   PRO A  85      10.676 -17.918  -6.908  1.00 89.59           O  
ATOM   1341  CG  PRO A  85      12.740 -20.588  -4.548  1.00 89.59           C  
ATOM   1342  HG2 PRO A  85      12.787 -20.721  -3.467  1.00 89.59           H  
ATOM   1343  HG3 PRO A  85      13.562 -21.110  -5.037  1.00 89.59           H  
ATOM   1344  CD  PRO A  85      11.384 -21.059  -5.062  1.00 89.59           C  
ATOM   1345  HD2 PRO A  85      11.450 -21.307  -6.122  1.00 89.59           H  
ATOM   1346  HD3 PRO A  85      11.060 -21.925  -4.484  1.00 89.59           H  
ATOM   1347  N   VAL A  86      10.648 -16.409  -5.244  1.00 92.15           N  
ATOM   1348  H   VAL A  86      10.827 -16.240  -4.264  1.00 92.15           H  
ATOM   1349  CA  VAL A  86      10.314 -15.264  -6.091  1.00 92.15           C  
ATOM   1350  HA  VAL A  86       9.949 -15.622  -7.054  1.00 92.15           H  
ATOM   1351  C   VAL A  86      11.584 -14.432  -6.282  1.00 92.15           C  
ATOM   1352  CB  VAL A  86       9.178 -14.430  -5.477  1.00 92.15           C  
ATOM   1353  HB  VAL A  86       9.487 -14.054  -4.502  1.00 92.15           H  
ATOM   1354  O   VAL A  86      12.084 -13.913  -5.283  1.00 92.15           O  
ATOM   1355  CG1 VAL A  86       8.827 -13.238  -6.371  1.00 92.15           C  
ATOM   1356 HG11 VAL A  86       8.420 -13.581  -7.322  1.00 92.15           H  
ATOM   1357 HG12 VAL A  86       9.719 -12.640  -6.559  1.00 92.15           H  
ATOM   1358 HG13 VAL A  86       8.104 -12.606  -5.856  1.00 92.15           H  
ATOM   1359  CG2 VAL A  86       7.896 -15.255  -5.297  1.00 92.15           C  
ATOM   1360 HG21 VAL A  86       7.096 -14.627  -4.906  1.00 92.15           H  
ATOM   1361 HG22 VAL A  86       8.072 -16.071  -4.596  1.00 92.15           H  
ATOM   1362 HG23 VAL A  86       7.590 -15.684  -6.252  1.00 92.15           H  
ATOM   1363  N   PRO A  87      12.088 -14.259  -7.521  1.00 92.40           N  
ATOM   1364  CA  PRO A  87      13.269 -13.437  -7.789  1.00 92.40           C  
ATOM   1365  HA  PRO A  87      14.138 -13.903  -7.325  1.00 92.40           H  
ATOM   1366  C   PRO A  87      13.107 -12.011  -7.262  1.00 92.40           C  
ATOM   1367  CB  PRO A  87      13.437 -13.431  -9.313  1.00 92.40           C  
ATOM   1368  HB2 PRO A  87      14.488 -13.419  -9.602  1.00 92.40           H  
ATOM   1369  HB3 PRO A  87      12.920 -12.576  -9.747  1.00 92.40           H  
ATOM   1370  O   PRO A  87      12.000 -11.475  -7.279  1.00 92.40           O  
ATOM   1371  CG  PRO A  87      12.744 -14.716  -9.760  1.00 92.40           C  
ATOM   1372  HG2 PRO A  87      13.435 -15.553  -9.664  1.00 92.40           H  
ATOM   1373  HG3 PRO A  87      12.371 -14.642 -10.781  1.00 92.40           H  
ATOM   1374  CD  PRO A  87      11.610 -14.875  -8.752  1.00 92.40           C  
ATOM   1375  HD2 PRO A  87      10.721 -14.351  -9.104  1.00 92.40           H  
ATOM   1376  HD3 PRO A  87      11.396 -15.935  -8.614  1.00 92.40           H  
ATOM   1377  N   ASP A  88      14.182 -11.354  -6.838  1.00 92.59           N  
ATOM   1378  H   ASP A  88      15.056 -11.852  -6.746  1.00 92.59           H  
ATOM   1379  CA  ASP A  88      14.096 -10.020  -6.222  1.00 92.59           C  
ATOM   1380  HA  ASP A  88      13.438 -10.076  -5.355  1.00 92.59           H  
ATOM   1381  C   ASP A  88      13.511  -8.954  -7.155  1.00 92.59           C  
ATOM   1382  CB  ASP A  88      15.485  -9.588  -5.740  1.00 92.59           C  
ATOM   1383  HB2 ASP A  88      16.200  -9.685  -6.556  1.00 92.59           H  
ATOM   1384  HB3 ASP A  88      15.442  -8.540  -5.446  1.00 92.59           H  
ATOM   1385  O   ASP A  88      12.712  -8.124  -6.726  1.00 92.59           O  
ATOM   1386  CG  ASP A  88      15.961 -10.393  -4.534  1.00 92.59           C  
ATOM   1387  OD1 ASP A  88      15.130 -11.098  -3.918  1.00 92.59           O  
ATOM   1388  OD2 ASP A  88      17.157 -10.272  -4.217  1.00 92.59           O  
ATOM   1389  N   ASN A  89      13.827  -9.030  -8.448  1.00 90.50           N  
ATOM   1390  H   ASN A  89      14.441  -9.776  -8.740  1.00 90.50           H  
ATOM   1391  CA  ASN A  89      13.322  -8.123  -9.481  1.00 90.50           C  
ATOM   1392  HA  ASN A  89      13.208  -7.134  -9.038  1.00 90.50           H  
ATOM   1393  C   ASN A  89      11.936  -8.512 -10.035  1.00 90.50           C  
ATOM   1394  CB  ASN A  89      14.374  -8.024 -10.600  1.00 90.50           C  
ATOM   1395  HB2 ASN A  89      15.335  -7.736 -10.174  1.00 90.50           H  
ATOM   1396  HB3 ASN A  89      14.067  -7.241 -11.294  1.00 90.50           H  
ATOM   1397  O   ASN A  89      11.396  -7.810 -10.892  1.00 90.50           O  
ATOM   1398  CG  ASN A  89      14.559  -9.314 -11.386  1.00 90.50           C  
ATOM   1399  ND2 ASN A  89      15.174  -9.242 -12.541  1.00 90.50           N  
ATOM   1400 HD21 ASN A  89      15.557  -8.366 -12.866  1.00 90.50           H  
ATOM   1401 HD22 ASN A  89      15.339 -10.118 -13.017  1.00 90.50           H  
ATOM   1402  OD1 ASN A  89      14.173 -10.399 -10.978  1.00 90.50           O  
ATOM   1403  N   ALA A  90      11.352  -9.629  -9.591  1.00 95.12           N  
ATOM   1404  H   ALA A  90      11.830 -10.180  -8.892  1.00 95.12           H  
ATOM   1405  CA  ALA A  90      10.064 -10.084 -10.094  1.00 95.12           C  
ATOM   1406  HA  ALA A  90      10.080 -10.004 -11.181  1.00 95.12           H  
ATOM   1407  C   ALA A  90       8.908  -9.222  -9.572  1.00 95.12           C  
ATOM   1408  CB  ALA A  90       9.853 -11.557  -9.745  1.00 95.12           C  
ATOM   1409  HB1 ALA A  90       8.860 -11.860 -10.077  1.00 95.12           H  
ATOM   1410  HB2 ALA A  90       9.910 -11.699  -8.666  1.00 95.12           H  
ATOM   1411  HB3 ALA A  90      10.608 -12.168 -10.239  1.00 95.12           H  
ATOM   1412  O   ALA A  90       8.812  -8.914  -8.380  1.00 95.12           O  
ATOM   1413  N   ILE A  91       7.956  -8.920 -10.452  1.00 97.52           N  
ATOM   1414  H   ILE A  91       8.075  -9.201 -11.414  1.00 97.52           H  
ATOM   1415  CA  ILE A  91       6.690  -8.306 -10.058  1.00 97.52           C  
ATOM   1416  HA  ILE A  91       6.852  -7.678  -9.182  1.00 97.52           H  
ATOM   1417  C   ILE A  91       5.723  -9.419  -9.667  1.00 97.52           C  
ATOM   1418  CB  ILE A  91       6.142  -7.403 -11.183  1.00 97.52           C  
ATOM   1419  HB  ILE A  91       5.911  -8.026 -12.047  1.00 97.52           H  
ATOM   1420  O   ILE A  91       5.372 -10.256 -10.485  1.00 97.52           O  
ATOM   1421  CG1 ILE A  91       7.161  -6.330 -11.635  1.00 97.52           C  
ATOM   1422 HG12 ILE A  91       7.992  -6.822 -12.142  1.00 97.52           H  
ATOM   1423 HG13 ILE A  91       6.681  -5.682 -12.368  1.00 97.52           H  
ATOM   1424  CG2 ILE A  91       4.840  -6.725 -10.729  1.00 97.52           C  
ATOM   1425 HG21 ILE A  91       4.458  -6.083 -11.523  1.00 97.52           H  
ATOM   1426 HG22 ILE A  91       5.014  -6.122  -9.838  1.00 97.52           H  
ATOM   1427 HG23 ILE A  91       4.078  -7.471 -10.503  1.00 97.52           H  
ATOM   1428  CD1 ILE A  91       7.738  -5.452 -10.514  1.00 97.52           C  
ATOM   1429 HD11 ILE A  91       6.940  -4.935  -9.980  1.00 97.52           H  
ATOM   1430 HD12 ILE A  91       8.318  -6.054  -9.814  1.00 97.52           H  
ATOM   1431 HD13 ILE A  91       8.405  -4.708 -10.950  1.00 97.52           H  
ATOM   1432  N   THR A  92       5.272  -9.435  -8.418  1.00 97.85           N  
ATOM   1433  H   THR A  92       5.591  -8.707  -7.794  1.00 97.85           H  
ATOM   1434  CA  THR A  92       4.108 -10.231  -7.995  1.00 97.85           C  
ATOM   1435  HA  THR A  92       3.859 -10.966  -8.760  1.00 97.85           H  
ATOM   1436  C   THR A  92       2.911  -9.304  -7.833  1.00 97.85           C  
ATOM   1437  CB  THR A  92       4.366 -11.000  -6.692  1.00 97.85           C  
ATOM   1438  HB  THR A  92       3.484 -11.596  -6.455  1.00 97.85           H  
ATOM   1439  O   THR A  92       3.090  -8.096  -7.667  1.00 97.85           O  
ATOM   1440  CG2 THR A  92       5.565 -11.935  -6.799  1.00 97.85           C  
ATOM   1441 HG21 THR A  92       5.673 -12.504  -5.876  1.00 97.85           H  
ATOM   1442 HG22 THR A  92       5.400 -12.638  -7.616  1.00 97.85           H  
ATOM   1443 HG23 THR A  92       6.477 -11.372  -7.000  1.00 97.85           H  
ATOM   1444  OG1 THR A  92       4.617 -10.120  -5.618  1.00 97.85           O  
ATOM   1445  HG1 THR A  92       5.489 -10.361  -5.296  1.00 97.85           H  
ATOM   1446  N   LEU A  93       1.687  -9.844  -7.809  1.00 98.04           N  
ATOM   1447  H   LEU A  93       1.580 -10.832  -7.990  1.00 98.04           H  
ATOM   1448  CA  LEU A  93       0.485  -9.028  -7.577  1.00 98.04           C  
ATOM   1449  HA  LEU A  93       0.402  -8.317  -8.399  1.00 98.04           H  
ATOM   1450  C   LEU A  93       0.584  -8.220  -6.270  1.00 98.04           C  
ATOM   1451  CB  LEU A  93      -0.746  -9.956  -7.551  1.00 98.04           C  
ATOM   1452  HB2 LEU A  93      -0.727 -10.605  -8.426  1.00 98.04           H  
ATOM   1453  HB3 LEU A  93      -0.682 -10.590  -6.667  1.00 98.04           H  
ATOM   1454  O   LEU A  93       0.134  -7.079  -6.187  1.00 98.04           O  
ATOM   1455  CG  LEU A  93      -2.090  -9.202  -7.527  1.00 98.04           C  
ATOM   1456  HG  LEU A  93      -2.085  -8.452  -6.736  1.00 98.04           H  
ATOM   1457  CD1 LEU A  93      -2.364  -8.521  -8.866  1.00 98.04           C  
ATOM   1458 HD11 LEU A  93      -1.549  -7.840  -9.109  1.00 98.04           H  
ATOM   1459 HD12 LEU A  93      -3.293  -7.953  -8.809  1.00 98.04           H  
ATOM   1460 HD13 LEU A  93      -2.443  -9.265  -9.658  1.00 98.04           H  
ATOM   1461  CD2 LEU A  93      -3.246 -10.159  -7.254  1.00 98.04           C  
ATOM   1462 HD21 LEU A  93      -3.327 -10.888  -8.060  1.00 98.04           H  
ATOM   1463 HD22 LEU A  93      -3.072 -10.686  -6.316  1.00 98.04           H  
ATOM   1464 HD23 LEU A  93      -4.178  -9.598  -7.182  1.00 98.04           H  
ATOM   1465  N   HIS A  94       1.211  -8.817  -5.257  1.00 97.59           N  
ATOM   1466  H   HIS A  94       1.572  -9.747  -5.414  1.00 97.59           H  
ATOM   1467  CA  HIS A  94       1.457  -8.185  -3.973  1.00 97.59           C  
ATOM   1468  HA  HIS A  94       0.530  -7.737  -3.614  1.00 97.59           H  
ATOM   1469  C   HIS A  94       2.494  -7.052  -4.060  1.00 97.59           C  
ATOM   1470  CB  HIS A  94       1.877  -9.286  -3.001  1.00 97.59           C  
ATOM   1471  HB2 HIS A  94       1.079 -10.023  -2.917  1.00 97.59           H  
ATOM   1472  HB3 HIS A  94       2.775  -9.784  -3.368  1.00 97.59           H  
ATOM   1473  O   HIS A  94       2.234  -5.954  -3.577  1.00 97.59           O  
ATOM   1474  CG  HIS A  94       2.151  -8.710  -1.655  1.00 97.59           C  
ATOM   1475  CD2 HIS A  94       3.366  -8.244  -1.242  1.00 97.59           C  
ATOM   1476  HD2 HIS A  94       4.298  -8.290  -1.786  1.00 97.59           H  
ATOM   1477  ND1 HIS A  94       1.201  -8.315  -0.741  1.00 97.59           N  
ATOM   1478  HD1 HIS A  94       0.198  -8.344  -0.856  1.00 97.59           H  
ATOM   1479  CE1 HIS A  94       1.830  -7.607   0.203  1.00 97.59           C  
ATOM   1480  HE1 HIS A  94       1.365  -7.152   1.064  1.00 97.59           H  
ATOM   1481  NE2 HIS A  94       3.151  -7.579  -0.052  1.00 97.59           N  
ATOM   1482  N   ARG A  95       3.643  -7.291  -4.712  1.00 98.03           N  
ATOM   1483  H   ARG A  95       3.783  -8.194  -5.140  1.00 98.03           H  
ATOM   1484  CA  ARG A  95       4.668  -6.250  -4.895  1.00 98.03           C  
ATOM   1485  HA  ARG A  95       4.917  -5.826  -3.923  1.00 98.03           H  
ATOM   1486  C   ARG A  95       4.135  -5.077  -5.717  1.00 98.03           C  
ATOM   1487  CB  ARG A  95       5.940  -6.829  -5.529  1.00 98.03           C  
ATOM   1488  HB2 ARG A  95       6.560  -6.003  -5.880  1.00 98.03           H  
ATOM   1489  HB3 ARG A  95       5.669  -7.435  -6.394  1.00 98.03           H  
ATOM   1490  O   ARG A  95       4.292  -3.937  -5.306  1.00 98.03           O  
ATOM   1491  CG  ARG A  95       6.781  -7.657  -4.547  1.00 98.03           C  
ATOM   1492  HG2 ARG A  95       6.179  -8.459  -4.118  1.00 98.03           H  
ATOM   1493  HG3 ARG A  95       7.139  -7.012  -3.744  1.00 98.03           H  
ATOM   1494  CD  ARG A  95       7.978  -8.254  -5.294  1.00 98.03           C  
ATOM   1495  HD2 ARG A  95       8.568  -7.443  -5.720  1.00 98.03           H  
ATOM   1496  HD3 ARG A  95       7.600  -8.868  -6.112  1.00 98.03           H  
ATOM   1497  NE  ARG A  95       8.848  -9.075  -4.427  1.00 98.03           N  
ATOM   1498  HE  ARG A  95       8.890  -8.842  -3.445  1.00 98.03           H  
ATOM   1499  NH1 ARG A  95      10.006 -10.031  -6.142  1.00 98.03           N  
ATOM   1500 HH11 ARG A  95       9.559  -9.420  -6.811  1.00 98.03           H  
ATOM   1501 HH12 ARG A  95      10.803 -10.562  -6.462  1.00 98.03           H  
ATOM   1502  NH2 ARG A  95      10.555 -10.571  -4.070  1.00 98.03           N  
ATOM   1503 HH21 ARG A  95      10.625 -10.308  -3.097  1.00 98.03           H  
ATOM   1504 HH22 ARG A  95      11.284 -11.147  -4.465  1.00 98.03           H  
ATOM   1505  CZ  ARG A  95       9.795  -9.884  -4.874  1.00 98.03           C  
ATOM   1506  N   MET A  96       3.426  -5.365  -6.810  1.00 98.41           N  
ATOM   1507  H   MET A  96       3.328  -6.336  -7.069  1.00 98.41           H  
ATOM   1508  CA  MET A  96       2.796  -4.354  -7.664  1.00 98.41           C  
ATOM   1509  HA  MET A  96       3.571  -3.710  -8.079  1.00 98.41           H  
ATOM   1510  C   MET A  96       1.816  -3.466  -6.894  1.00 98.41           C  
ATOM   1511  CB  MET A  96       2.071  -5.067  -8.810  1.00 98.41           C  
ATOM   1512  HB2 MET A  96       2.777  -5.736  -9.301  1.00 98.41           H  
ATOM   1513  HB3 MET A  96       1.254  -5.671  -8.414  1.00 98.41           H  
ATOM   1514  O   MET A  96       1.824  -2.255  -7.070  1.00 98.41           O  
ATOM   1515  CG  MET A  96       1.522  -4.094  -9.857  1.00 98.41           C  
ATOM   1516  HG2 MET A  96       0.593  -3.651  -9.501  1.00 98.41           H  
ATOM   1517  HG3 MET A  96       2.247  -3.293 -10.005  1.00 98.41           H  
ATOM   1518  SD  MET A  96       1.248  -4.881 -11.465  1.00 98.41           S  
ATOM   1519  CE  MET A  96      -0.161  -5.950 -11.120  1.00 98.41           C  
ATOM   1520  HE1 MET A  96      -1.063  -5.340 -11.170  1.00 98.41           H  
ATOM   1521  HE2 MET A  96      -0.216  -6.719 -11.891  1.00 98.41           H  
ATOM   1522  HE3 MET A  96      -0.050  -6.419 -10.143  1.00 98.41           H  
ATOM   1523  N   SER A  97       1.008  -4.056  -6.013  1.00 98.64           N  
ATOM   1524  H   SER A  97       1.047  -5.061  -5.918  1.00 98.64           H  
ATOM   1525  CA  SER A  97       0.079  -3.311  -5.161  1.00 98.64           C  
ATOM   1526  HA  SER A  97      -0.571  -2.703  -5.790  1.00 98.64           H  
ATOM   1527  C   SER A  97       0.801  -2.355  -4.209  1.00 98.64           C  
ATOM   1528  CB  SER A  97      -0.770  -4.328  -4.412  1.00 98.64           C  
ATOM   1529  HB2 SER A  97      -0.121  -5.012  -3.865  1.00 98.64           H  
ATOM   1530  HB3 SER A  97      -1.311  -4.929  -5.143  1.00 98.64           H  
ATOM   1531  O   SER A  97       0.433  -1.185  -4.135  1.00 98.64           O  
ATOM   1532  OG  SER A  97      -1.704  -3.735  -3.539  1.00 98.64           O  
ATOM   1533  HG  SER A  97      -1.238  -3.620  -2.707  1.00 98.64           H  
ATOM   1534  N   GLY A  98       1.875  -2.815  -3.557  1.00 98.59           N  
ATOM   1535  H   GLY A  98       2.117  -3.791  -3.646  1.00 98.59           H  
ATOM   1536  CA  GLY A  98       2.726  -1.957  -2.729  1.00 98.59           C  
ATOM   1537  HA2 GLY A  98       3.511  -2.565  -2.280  1.00 98.59           H  
ATOM   1538  HA3 GLY A  98       2.130  -1.506  -1.936  1.00 98.59           H  
ATOM   1539  C   GLY A  98       3.403  -0.837  -3.521  1.00 98.59           C  
ATOM   1540  O   GLY A  98       3.395   0.309  -3.084  1.00 98.59           O  
ATOM   1541  N   TYR A  99       3.933  -1.138  -4.710  1.00 98.76           N  
ATOM   1542  H   TYR A  99       3.946  -2.104  -5.006  1.00 98.76           H  
ATOM   1543  CA  TYR A  99       4.578  -0.143  -5.574  1.00 98.76           C  
ATOM   1544  HA  TYR A  99       5.325   0.400  -4.994  1.00 98.76           H  
ATOM   1545  C   TYR A  99       3.601   0.912  -6.087  1.00 98.76           C  
ATOM   1546  CB  TYR A  99       5.268  -0.832  -6.760  1.00 98.76           C  
ATOM   1547  HB2 TYR A  99       4.507  -1.326  -7.365  1.00 98.76           H  
ATOM   1548  HB3 TYR A  99       5.725  -0.060  -7.379  1.00 98.76           H  
ATOM   1549  O   TYR A  99       3.935   2.090  -6.097  1.00 98.76           O  
ATOM   1550  CG  TYR A  99       6.348  -1.846  -6.422  1.00 98.76           C  
ATOM   1551  CD1 TYR A  99       7.069  -1.765  -5.214  1.00 98.76           C  
ATOM   1552  HD1 TYR A  99       6.871  -0.967  -4.514  1.00 98.76           H  
ATOM   1553  CD2 TYR A  99       6.653  -2.864  -7.347  1.00 98.76           C  
ATOM   1554  HD2 TYR A  99       6.126  -2.904  -8.289  1.00 98.76           H  
ATOM   1555  CE1 TYR A  99       8.068  -2.707  -4.915  1.00 98.76           C  
ATOM   1556  HE1 TYR A  99       8.631  -2.638  -3.996  1.00 98.76           H  
ATOM   1557  CE2 TYR A  99       7.658  -3.805  -7.055  1.00 98.76           C  
ATOM   1558  HE2 TYR A  99       7.925  -4.573  -7.765  1.00 98.76           H  
ATOM   1559  OH  TYR A  99       9.316  -4.642  -5.538  1.00 98.76           O  
ATOM   1560  HH  TYR A  99       9.811  -4.365  -4.764  1.00 98.76           H  
ATOM   1561  CZ  TYR A  99       8.359  -3.729  -5.836  1.00 98.76           C  
ATOM   1562  N   LEU A 100       2.385   0.517  -6.475  1.00 98.75           N  
ATOM   1563  H   LEU A 100       2.170  -0.469  -6.472  1.00 98.75           H  
ATOM   1564  CA  LEU A 100       1.351   1.463  -6.892  1.00 98.75           C  
ATOM   1565  HA  LEU A 100       1.772   2.143  -7.633  1.00 98.75           H  
ATOM   1566  C   LEU A 100       0.890   2.339  -5.725  1.00 98.75           C  
ATOM   1567  CB  LEU A 100       0.168   0.702  -7.512  1.00 98.75           C  
ATOM   1568  HB2 LEU A 100      -0.114  -0.109  -6.840  1.00 98.75           H  
ATOM   1569  HB3 LEU A 100      -0.684   1.378  -7.587  1.00 98.75           H  
ATOM   1570  O   LEU A 100       0.735   3.543  -5.907  1.00 98.75           O  
ATOM   1571  CG  LEU A 100       0.459   0.132  -8.911  1.00 98.75           C  
ATOM   1572  HG  LEU A 100       1.381  -0.449  -8.898  1.00 98.75           H  
ATOM   1573  CD1 LEU A 100      -0.688  -0.787  -9.325  1.00 98.75           C  
ATOM   1574 HD11 LEU A 100      -0.757  -1.611  -8.615  1.00 98.75           H  
ATOM   1575 HD12 LEU A 100      -0.497  -1.197 -10.316  1.00 98.75           H  
ATOM   1576 HD13 LEU A 100      -1.626  -0.232  -9.333  1.00 98.75           H  
ATOM   1577  CD2 LEU A 100       0.591   1.227  -9.973  1.00 98.75           C  
ATOM   1578 HD21 LEU A 100       1.463   1.849  -9.769  1.00 98.75           H  
ATOM   1579 HD22 LEU A 100       0.720   0.774 -10.956  1.00 98.75           H  
ATOM   1580 HD23 LEU A 100      -0.301   1.854  -9.980  1.00 98.75           H  
ATOM   1581  N   ALA A 101       0.718   1.771  -4.528  1.00 98.75           N  
ATOM   1582  H   ALA A 101       0.846   0.774  -4.427  1.00 98.75           H  
ATOM   1583  CA  ALA A 101       0.391   2.554  -3.339  1.00 98.75           C  
ATOM   1584  HA  ALA A 101      -0.519   3.123  -3.531  1.00 98.75           H  
ATOM   1585  C   ALA A 101       1.503   3.566  -3.022  1.00 98.75           C  
ATOM   1586  CB  ALA A 101       0.122   1.600  -2.170  1.00 98.75           C  
ATOM   1587  HB1 ALA A 101      -0.180   2.170  -1.291  1.00 98.75           H  
ATOM   1588  HB2 ALA A 101       1.019   1.028  -1.929  1.00 98.75           H  
ATOM   1589  HB3 ALA A 101      -0.681   0.913  -2.434  1.00 98.75           H  
ATOM   1590  O   ALA A 101       1.211   4.740  -2.792  1.00 98.75           O  
ATOM   1591  N   ARG A 102       2.775   3.136  -3.068  1.00 98.62           N  
ATOM   1592  H   ARG A 102       2.942   2.153  -3.229  1.00 98.62           H  
ATOM   1593  CA  ARG A 102       3.931   4.012  -2.835  1.00 98.62           C  
ATOM   1594  HA  ARG A 102       3.773   4.523  -1.885  1.00 98.62           H  
ATOM   1595  C   ARG A 102       4.030   5.113  -3.890  1.00 98.62           C  
ATOM   1596  CB  ARG A 102       5.222   3.175  -2.749  1.00 98.62           C  
ATOM   1597  HB2 ARG A 102       5.117   2.443  -1.948  1.00 98.62           H  
ATOM   1598  HB3 ARG A 102       5.363   2.633  -3.684  1.00 98.62           H  
ATOM   1599  O   ARG A 102       4.204   6.269  -3.530  1.00 98.62           O  
ATOM   1600  CG  ARG A 102       6.485   4.014  -2.483  1.00 98.62           C  
ATOM   1601  HG2 ARG A 102       7.347   3.348  -2.440  1.00 98.62           H  
ATOM   1602  HG3 ARG A 102       6.639   4.711  -3.306  1.00 98.62           H  
ATOM   1603  CD  ARG A 102       6.400   4.810  -1.174  1.00 98.62           C  
ATOM   1604  HD2 ARG A 102       6.282   4.124  -0.335  1.00 98.62           H  
ATOM   1605  HD3 ARG A 102       5.529   5.465  -1.203  1.00 98.62           H  
ATOM   1606  NE  ARG A 102       7.575   5.672  -0.984  1.00 98.62           N  
ATOM   1607  HE  ARG A 102       7.514   6.585  -1.411  1.00 98.62           H  
ATOM   1608  NH1 ARG A 102       8.900   4.228   0.233  1.00 98.62           N  
ATOM   1609 HH11 ARG A 102       9.841   3.949   0.471  1.00 98.62           H  
ATOM   1610 HH12 ARG A 102       8.227   3.492   0.075  1.00 98.62           H  
ATOM   1611  NH2 ARG A 102       9.622   6.276  -0.233  1.00 98.62           N  
ATOM   1612 HH21 ARG A 102      10.497   6.007   0.195  1.00 98.62           H  
ATOM   1613 HH22 ARG A 102       9.497   7.145  -0.732  1.00 98.62           H  
ATOM   1614  CZ  ARG A 102       8.685   5.387  -0.327  1.00 98.62           C  
ATOM   1615  N   TRP A 103       3.823   4.779  -5.162  1.00 98.56           N  
ATOM   1616  H   TRP A 103       3.727   3.799  -5.387  1.00 98.56           H  
ATOM   1617  CA  TRP A 103       3.799   5.750  -6.257  1.00 98.56           C  
ATOM   1618  HA  TRP A 103       4.751   6.279  -6.289  1.00 98.56           H  
ATOM   1619  C   TRP A 103       2.718   6.819  -6.068  1.00 98.56           C  
ATOM   1620  CB  TRP A 103       3.608   5.010  -7.585  1.00 98.56           C  
ATOM   1621  HB2 TRP A 103       2.712   4.393  -7.520  1.00 98.56           H  
ATOM   1622  HB3 TRP A 103       4.453   4.341  -7.745  1.00 98.56           H  
ATOM   1623  O   TRP A 103       2.990   8.003  -6.263  1.00 98.56           O  
ATOM   1624  CG  TRP A 103       3.465   5.912  -8.769  1.00 98.56           C  
ATOM   1625  CD1 TRP A 103       4.455   6.629  -9.345  1.00 98.56           C  
ATOM   1626  HD1 TRP A 103       5.486   6.621  -9.024  1.00 98.56           H  
ATOM   1627  CD2 TRP A 103       2.235   6.325  -9.431  1.00 98.56           C  
ATOM   1628  CE2 TRP A 103       2.556   7.320 -10.399  1.00 98.56           C  
ATOM   1629  CE3 TRP A 103       0.875   5.991  -9.266  1.00 98.56           C  
ATOM   1630  HE3 TRP A 103       0.612   5.227  -8.549  1.00 98.56           H  
ATOM   1631  NE1 TRP A 103       3.928   7.430 -10.340  1.00 98.56           N  
ATOM   1632  HE1 TRP A 103       4.469   8.119 -10.843  1.00 98.56           H  
ATOM   1633  CH2 TRP A 103       0.219   7.682 -10.893  1.00 98.56           C  
ATOM   1634  HH2 TRP A 103      -0.557   8.257 -11.377  1.00 98.56           H  
ATOM   1635  CZ2 TRP A 103       1.569   7.987 -11.136  1.00 98.56           C  
ATOM   1636  HZ2 TRP A 103       1.845   8.759 -11.840  1.00 98.56           H  
ATOM   1637  CZ3 TRP A 103      -0.128   6.668  -9.985  1.00 98.56           C  
ATOM   1638  HZ3 TRP A 103      -1.168   6.431  -9.815  1.00 98.56           H  
ATOM   1639  N   ILE A 104       1.507   6.432  -5.646  1.00 98.53           N  
ATOM   1640  H   ILE A 104       1.330   5.447  -5.511  1.00 98.53           H  
ATOM   1641  CA  ILE A 104       0.445   7.402  -5.341  1.00 98.53           C  
ATOM   1642  HA  ILE A 104       0.318   8.055  -6.205  1.00 98.53           H  
ATOM   1643  C   ILE A 104       0.861   8.290  -4.166  1.00 98.53           C  
ATOM   1644  CB  ILE A 104      -0.905   6.715  -5.051  1.00 98.53           C  
ATOM   1645  HB  ILE A 104      -0.765   6.003  -4.238  1.00 98.53           H  
ATOM   1646  O   ILE A 104       0.739   9.508  -4.274  1.00 98.53           O  
ATOM   1647  CG1 ILE A 104      -1.432   5.972  -6.292  1.00 98.53           C  
ATOM   1648 HG12 ILE A 104      -1.821   6.686  -7.018  1.00 98.53           H  
ATOM   1649 HG13 ILE A 104      -0.623   5.421  -6.773  1.00 98.53           H  
ATOM   1650  CG2 ILE A 104      -1.968   7.753  -4.633  1.00 98.53           C  
ATOM   1651 HG21 ILE A 104      -2.119   8.485  -5.426  1.00 98.53           H  
ATOM   1652 HG22 ILE A 104      -1.665   8.287  -3.732  1.00 98.53           H  
ATOM   1653 HG23 ILE A 104      -2.919   7.268  -4.415  1.00 98.53           H  
ATOM   1654  CD1 ILE A 104      -2.520   4.962  -5.933  1.00 98.53           C  
ATOM   1655 HD11 ILE A 104      -2.110   4.211  -5.258  1.00 98.53           H  
ATOM   1656 HD12 ILE A 104      -3.374   5.448  -5.461  1.00 98.53           H  
ATOM   1657 HD13 ILE A 104      -2.872   4.492  -6.852  1.00 98.53           H  
ATOM   1658  N   ALA A 105       1.363   7.704  -3.074  1.00 98.33           N  
ATOM   1659  H   ALA A 105       1.454   6.699  -3.053  1.00 98.33           H  
ATOM   1660  CA  ALA A 105       1.792   8.454  -1.895  1.00 98.33           C  
ATOM   1661  HA  ALA A 105       0.940   9.016  -1.512  1.00 98.33           H  
ATOM   1662  C   ALA A 105       2.889   9.474  -2.241  1.00 98.33           C  
ATOM   1663  CB  ALA A 105       2.241   7.465  -0.813  1.00 98.33           C  
ATOM   1664  HB1 ALA A 105       3.081   6.868  -1.168  1.00 98.33           H  
ATOM   1665  HB2 ALA A 105       2.555   8.010   0.078  1.00 98.33           H  
ATOM   1666  HB3 ALA A 105       1.416   6.803  -0.549  1.00 98.33           H  
ATOM   1667  O   ALA A 105       2.740  10.652  -1.925  1.00 98.33           O  
ATOM   1668  N   ASP A 106       3.928   9.056  -2.968  1.00 97.88           N  
ATOM   1669  H   ASP A 106       4.009   8.070  -3.168  1.00 97.88           H  
ATOM   1670  CA  ASP A 106       5.014   9.934  -3.416  1.00 97.88           C  
ATOM   1671  HA  ASP A 106       5.463  10.419  -2.549  1.00 97.88           H  
ATOM   1672  C   ASP A 106       4.502  11.042  -4.355  1.00 97.88           C  
ATOM   1673  CB  ASP A 106       6.102   9.111  -4.131  1.00 97.88           C  
ATOM   1674  HB2 ASP A 106       6.790   9.805  -4.614  1.00 97.88           H  
ATOM   1675  HB3 ASP A 106       5.634   8.518  -4.917  1.00 97.88           H  
ATOM   1676  O   ASP A 106       4.917  12.191  -4.235  1.00 97.88           O  
ATOM   1677  CG  ASP A 106       6.944   8.186  -3.237  1.00 97.88           C  
ATOM   1678  OD1 ASP A 106       6.983   8.344  -1.994  1.00 97.88           O  
ATOM   1679  OD2 ASP A 106       7.616   7.300  -3.814  1.00 97.88           O  
ATOM   1680  N   THR A 107       3.558  10.728  -5.253  1.00 97.41           N  
ATOM   1681  H   THR A 107       3.268   9.763  -5.310  1.00 97.41           H  
ATOM   1682  CA  THR A 107       2.963  11.710  -6.182  1.00 97.41           C  
ATOM   1683  HA  THR A 107       3.771  12.256  -6.669  1.00 97.41           H  
ATOM   1684  C   THR A 107       2.089  12.741  -5.458  1.00 97.41           C  
ATOM   1685  CB  THR A 107       2.136  11.002  -7.272  1.00 97.41           C  
ATOM   1686  HB  THR A 107       1.303  10.471  -6.812  1.00 97.41           H  
ATOM   1687  O   THR A 107       2.000  13.891  -5.890  1.00 97.41           O  
ATOM   1688  CG2 THR A 107       1.592  11.955  -8.336  1.00 97.41           C  
ATOM   1689 HG21 THR A 107       1.115  11.378  -9.128  1.00 97.41           H  
ATOM   1690 HG22 THR A 107       0.850  12.620  -7.893  1.00 97.41           H  
ATOM   1691 HG23 THR A 107       2.408  12.544  -8.755  1.00 97.41           H  
ATOM   1692  OG1 THR A 107       2.927  10.079  -7.981  1.00 97.41           O  
ATOM   1693  HG1 THR A 107       3.055   9.317  -7.411  1.00 97.41           H  
ATOM   1694  N   CYS A 108       1.429  12.345  -4.366  1.00 97.59           N  
ATOM   1695  H   CYS A 108       1.525  11.383  -4.075  1.00 97.59           H  
ATOM   1696  CA  CYS A 108       0.582  13.228  -3.561  1.00 97.59           C  
ATOM   1697  HA  CYS A 108       0.092  13.955  -4.208  1.00 97.59           H  
ATOM   1698  C   CYS A 108       1.376  14.026  -2.518  1.00 97.59           C  
ATOM   1699  CB  CYS A 108      -0.502  12.390  -2.870  1.00 97.59           C  
ATOM   1700  HB2 CYS A 108      -1.104  13.045  -2.241  1.00 97.59           H  
ATOM   1701  HB3 CYS A 108      -0.039  11.630  -2.241  1.00 97.59           H  
ATOM   1702  O   CYS A 108       0.919  15.083  -2.074  1.00 97.59           O  
ATOM   1703  SG  CYS A 108      -1.576  11.602  -4.101  1.00 97.59           S  
ATOM   1704  HG  CYS A 108      -0.661  10.720  -4.514  1.00 97.59           H  
ATOM   1705  N   LYS A 109       2.552  13.536  -2.108  1.00 95.65           N  
ATOM   1706  H   LYS A 109       2.856  12.651  -2.488  1.00 95.65           H  
ATOM   1707  CA  LYS A 109       3.378  14.149  -1.065  1.00 95.65           C  
ATOM   1708  HA  LYS A 109       2.803  14.140  -0.140  1.00 95.65           H  
ATOM   1709  C   LYS A 109       3.712  15.596  -1.430  1.00 95.65           C  
ATOM   1710  CB  LYS A 109       4.639  13.298  -0.856  1.00 95.65           C  
ATOM   1711  HB2 LYS A 109       5.258  13.329  -1.752  1.00 95.65           H  
ATOM   1712  HB3 LYS A 109       4.336  12.265  -0.682  1.00 95.65           H  
ATOM   1713  O   LYS A 109       4.347  15.866  -2.443  1.00 95.65           O  
ATOM   1714  CG  LYS A 109       5.457  13.771   0.354  1.00 95.65           C  
ATOM   1715  HG2 LYS A 109       5.852  14.770   0.166  1.00 95.65           H  
ATOM   1716  HG3 LYS A 109       4.811  13.802   1.231  1.00 95.65           H  
ATOM   1717  CD  LYS A 109       6.619  12.807   0.622  1.00 95.65           C  
ATOM   1718  HD2 LYS A 109       7.292  12.802  -0.236  1.00 95.65           H  
ATOM   1719  HD3 LYS A 109       6.215  11.803   0.756  1.00 95.65           H  
ATOM   1720  CE  LYS A 109       7.383  13.219   1.886  1.00 95.65           C  
ATOM   1721  HE2 LYS A 109       6.663  13.342   2.696  1.00 95.65           H  
ATOM   1722  HE3 LYS A 109       7.862  14.183   1.712  1.00 95.65           H  
ATOM   1723  NZ  LYS A 109       8.389  12.196   2.269  1.00 95.65           N  
ATOM   1724  HZ1 LYS A 109       9.064  12.054   1.532  1.00 95.65           H  
ATOM   1725  HZ2 LYS A 109       7.933  11.313   2.449  1.00 95.65           H  
ATOM   1726  HZ3 LYS A 109       8.872  12.459   3.117  1.00 95.65           H  
ATOM   1727  N   ALA A 110       3.267  16.527  -0.586  1.00 91.63           N  
ATOM   1728  H   ALA A 110       2.713  16.212   0.198  1.00 91.63           H  
ATOM   1729  CA  ALA A 110       3.412  17.973  -0.782  1.00 91.63           C  
ATOM   1730  HA  ALA A 110       2.826  18.449   0.005  1.00 91.63           H  
ATOM   1731  C   ALA A 110       2.820  18.527  -2.103  1.00 91.63           C  
ATOM   1732  CB  ALA A 110       4.876  18.374  -0.538  1.00 91.63           C  
ATOM   1733  HB1 ALA A 110       5.510  17.981  -1.332  1.00 91.63           H  
ATOM   1734  HB2 ALA A 110       5.216  17.989   0.424  1.00 91.63           H  
ATOM   1735  HB3 ALA A 110       4.961  19.461  -0.531  1.00 91.63           H  
ATOM   1736  O   ALA A 110       3.136  19.650  -2.490  1.00 91.63           O  
ATOM   1737  N   ASN A 111       1.931  17.787  -2.779  1.00 96.60           N  
ATOM   1738  H   ASN A 111       1.705  16.864  -2.436  1.00 96.60           H  
ATOM   1739  CA  ASN A 111       1.268  18.223  -4.008  1.00 96.60           C  
ATOM   1740  HA  ASN A 111       1.524  19.264  -4.206  1.00 96.60           H  
ATOM   1741  C   ASN A 111      -0.259  18.156  -3.857  1.00 96.60           C  
ATOM   1742  CB  ASN A 111       1.806  17.401  -5.186  1.00 96.60           C  
ATOM   1743  HB2 ASN A 111       2.895  17.433  -5.164  1.00 96.60           H  
ATOM   1744  HB3 ASN A 111       1.502  16.359  -5.084  1.00 96.60           H  
ATOM   1745  O   ASN A 111      -0.889  17.131  -4.117  1.00 96.60           O  
ATOM   1746  CG  ASN A 111       1.331  17.935  -6.527  1.00 96.60           C  
ATOM   1747  ND2 ASN A 111       2.104  17.724  -7.565  1.00 96.60           N  
ATOM   1748 HD21 ASN A 111       1.832  18.152  -8.438  1.00 96.60           H  
ATOM   1749 HD22 ASN A 111       2.964  17.209  -7.440  1.00 96.60           H  
ATOM   1750  OD1 ASN A 111       0.283  18.552  -6.673  1.00 96.60           O  
ATOM   1751  N   VAL A 112      -0.861  19.280  -3.456  1.00 95.89           N  
ATOM   1752  H   VAL A 112      -0.274  20.074  -3.246  1.00 95.89           H  
ATOM   1753  CA  VAL A 112      -2.302  19.386  -3.158  1.00 95.89           C  
ATOM   1754  HA  VAL A 112      -2.553  18.649  -2.395  1.00 95.89           H  
ATOM   1755  C   VAL A 112      -3.173  19.079  -4.380  1.00 95.89           C  
ATOM   1756  CB  VAL A 112      -2.637  20.786  -2.602  1.00 95.89           C  
ATOM   1757  HB  VAL A 112      -2.380  21.536  -3.350  1.00 95.89           H  
ATOM   1758  O   VAL A 112      -4.208  18.431  -4.247  1.00 95.89           O  
ATOM   1759  CG1 VAL A 112      -4.125  20.936  -2.258  1.00 95.89           C  
ATOM   1760 HG11 VAL A 112      -4.305  21.908  -1.799  1.00 95.89           H  
ATOM   1761 HG12 VAL A 112      -4.433  20.153  -1.566  1.00 95.89           H  
ATOM   1762 HG13 VAL A 112      -4.734  20.876  -3.160  1.00 95.89           H  
ATOM   1763  CG2 VAL A 112      -1.833  21.079  -1.327  1.00 95.89           C  
ATOM   1764 HG21 VAL A 112      -0.763  21.092  -1.537  1.00 95.89           H  
ATOM   1765 HG22 VAL A 112      -2.108  22.057  -0.934  1.00 95.89           H  
ATOM   1766 HG23 VAL A 112      -2.043  20.322  -0.570  1.00 95.89           H  
ATOM   1767  N   LEU A 113      -2.745  19.487  -5.580  1.00 97.38           N  
ATOM   1768  H   LEU A 113      -1.845  19.942  -5.642  1.00 97.38           H  
ATOM   1769  CA  LEU A 113      -3.484  19.216  -6.815  1.00 97.38           C  
ATOM   1770  HA  LEU A 113      -4.524  19.515  -6.685  1.00 97.38           H  
ATOM   1771  C   LEU A 113      -3.498  17.718  -7.129  1.00 97.38           C  
ATOM   1772  CB  LEU A 113      -2.869  20.006  -7.983  1.00 97.38           C  
ATOM   1773  HB2 LEU A 113      -3.369  19.705  -8.903  1.00 97.38           H  
ATOM   1774  HB3 LEU A 113      -1.817  19.733  -8.073  1.00 97.38           H  
ATOM   1775  O   LEU A 113      -4.549  17.163  -7.444  1.00 97.38           O  
ATOM   1776  CG  LEU A 113      -2.976  21.535  -7.853  1.00 97.38           C  
ATOM   1777  HG  LEU A 113      -2.512  21.857  -6.920  1.00 97.38           H  
ATOM   1778  CD1 LEU A 113      -2.224  22.193  -9.009  1.00 97.38           C  
ATOM   1779 HD11 LEU A 113      -2.663  21.901  -9.963  1.00 97.38           H  
ATOM   1780 HD12 LEU A 113      -2.270  23.277  -8.907  1.00 97.38           H  
ATOM   1781 HD13 LEU A 113      -1.177  21.891  -8.982  1.00 97.38           H  
ATOM   1782  CD2 LEU A 113      -4.430  22.013  -7.872  1.00 97.38           C  
ATOM   1783 HD21 LEU A 113      -4.948  21.609  -8.742  1.00 97.38           H  
ATOM   1784 HD22 LEU A 113      -4.462  23.101  -7.911  1.00 97.38           H  
ATOM   1785 HD23 LEU A 113      -4.942  21.692  -6.964  1.00 97.38           H  
ATOM   1786  N   LYS A 114      -2.348  17.046  -6.989  1.00 97.84           N  
ATOM   1787  H   LYS A 114      -1.524  17.557  -6.706  1.00 97.84           H  
ATOM   1788  CA  LYS A 114      -2.260  15.592  -7.177  1.00 97.84           C  
ATOM   1789  HA  LYS A 114      -2.807  15.336  -8.084  1.00 97.84           H  
ATOM   1790  C   LYS A 114      -2.986  14.815  -6.091  1.00 97.84           C  
ATOM   1791  CB  LYS A 114      -0.794  15.143  -7.282  1.00 97.84           C  
ATOM   1792  HB2 LYS A 114      -0.751  14.060  -7.165  1.00 97.84           H  
ATOM   1793  HB3 LYS A 114      -0.229  15.579  -6.458  1.00 97.84           H  
ATOM   1794  O   LYS A 114      -3.609  13.810  -6.410  1.00 97.84           O  
ATOM   1795  CG  LYS A 114      -0.128  15.520  -8.616  1.00 97.84           C  
ATOM   1796  HG2 LYS A 114       0.935  15.284  -8.560  1.00 97.84           H  
ATOM   1797  HG3 LYS A 114      -0.244  16.588  -8.796  1.00 97.84           H  
ATOM   1798  CD  LYS A 114      -0.745  14.735  -9.779  1.00 97.84           C  
ATOM   1799  HD2 LYS A 114      -0.562  13.670  -9.638  1.00 97.84           H  
ATOM   1800  HD3 LYS A 114      -1.824  14.895  -9.783  1.00 97.84           H  
ATOM   1801  CE  LYS A 114      -0.227  15.168 -11.146  1.00 97.84           C  
ATOM   1802  HE2 LYS A 114      -0.278  16.255 -11.202  1.00 97.84           H  
ATOM   1803  HE3 LYS A 114       0.810  14.854 -11.266  1.00 97.84           H  
ATOM   1804  NZ  LYS A 114      -1.099  14.576 -12.192  1.00 97.84           N  
ATOM   1805  HZ1 LYS A 114      -2.069  14.744 -11.969  1.00 97.84           H  
ATOM   1806  HZ2 LYS A 114      -1.030  13.568 -12.213  1.00 97.84           H  
ATOM   1807  HZ3 LYS A 114      -0.929  14.958 -13.111  1.00 97.84           H  
ATOM   1808  N   LEU A 115      -2.976  15.299  -4.851  1.00 97.98           N  
ATOM   1809  H   LEU A 115      -2.387  16.095  -4.650  1.00 97.98           H  
ATOM   1810  CA  LEU A 115      -3.767  14.720  -3.770  1.00 97.98           C  
ATOM   1811  HA  LEU A 115      -3.512  13.663  -3.692  1.00 97.98           H  
ATOM   1812  C   LEU A 115      -5.272  14.805  -4.068  1.00 97.98           C  
ATOM   1813  CB  LEU A 115      -3.390  15.418  -2.453  1.00 97.98           C  
ATOM   1814  HB2 LEU A 115      -2.322  15.289  -2.278  1.00 97.98           H  
ATOM   1815  HB3 LEU A 115      -3.586  16.486  -2.554  1.00 97.98           H  
ATOM   1816  O   LEU A 115      -5.974  13.810  -3.902  1.00 97.98           O  
ATOM   1817  CG  LEU A 115      -4.164  14.899  -1.229  1.00 97.98           C  
ATOM   1818  HG  LEU A 115      -5.234  15.031  -1.390  1.00 97.98           H  
ATOM   1819  CD1 LEU A 115      -3.885  13.424  -0.935  1.00 97.98           C  
ATOM   1820 HD11 LEU A 115      -2.823  13.268  -0.744  1.00 97.98           H  
ATOM   1821 HD12 LEU A 115      -4.456  13.125  -0.056  1.00 97.98           H  
ATOM   1822 HD13 LEU A 115      -4.209  12.801  -1.768  1.00 97.98           H  
ATOM   1823  CD2 LEU A 115      -3.768  15.712   0.002  1.00 97.98           C  
ATOM   1824 HD21 LEU A 115      -3.996  16.765  -0.164  1.00 97.98           H  
ATOM   1825 HD22 LEU A 115      -2.703  15.597   0.202  1.00 97.98           H  
ATOM   1826 HD23 LEU A 115      -4.338  15.368   0.866  1.00 97.98           H  
ATOM   1827  N   ALA A 116      -5.764  15.948  -4.554  1.00 97.70           N  
ATOM   1828  H   ALA A 116      -5.153  16.748  -4.633  1.00 97.70           H  
ATOM   1829  CA  ALA A 116      -7.165  16.108  -4.947  1.00 97.70           C  
ATOM   1830  HA  ALA A 116      -7.799  15.814  -4.110  1.00 97.70           H  
ATOM   1831  C   ALA A 116      -7.536  15.209  -6.142  1.00 97.70           C  
ATOM   1832  CB  ALA A 116      -7.424  17.588  -5.251  1.00 97.70           C  
ATOM   1833  HB1 ALA A 116      -8.473  17.727  -5.512  1.00 97.70           H  
ATOM   1834  HB2 ALA A 116      -6.802  17.917  -6.084  1.00 97.70           H  
ATOM   1835  HB3 ALA A 116      -7.194  18.191  -4.373  1.00 97.70           H  
ATOM   1836  O   ALA A 116      -8.574  14.548  -6.125  1.00 97.70           O  
ATOM   1837  N   GLU A 117      -6.662  15.125  -7.150  1.00 98.01           N  
ATOM   1838  H   GLU A 117      -5.854  15.731  -7.132  1.00 98.01           H  
ATOM   1839  CA  GLU A 117      -6.842  14.251  -8.314  1.00 98.01           C  
ATOM   1840  HA  GLU A 117      -7.801  14.482  -8.777  1.00 98.01           H  
ATOM   1841  C   GLU A 117      -6.872  12.761  -7.913  1.00 98.01           C  
ATOM   1842  CB  GLU A 117      -5.720  14.552  -9.328  1.00 98.01           C  
ATOM   1843  HB2 GLU A 117      -5.645  15.630  -9.471  1.00 98.01           H  
ATOM   1844  HB3 GLU A 117      -4.774  14.196  -8.918  1.00 98.01           H  
ATOM   1845  O   GLU A 117      -7.746  12.015  -8.363  1.00 98.01           O  
ATOM   1846  CG  GLU A 117      -5.979  13.910 -10.698  1.00 98.01           C  
ATOM   1847  HG2 GLU A 117      -6.794  14.447 -11.182  1.00 98.01           H  
ATOM   1848  HG3 GLU A 117      -6.320  12.889 -10.530  1.00 98.01           H  
ATOM   1849  CD  GLU A 117      -4.761  13.869 -11.645  1.00 98.01           C  
ATOM   1850  OE1 GLU A 117      -4.818  13.067 -12.603  1.00 98.01           O  
ATOM   1851  OE2 GLU A 117      -3.734  14.560 -11.416  1.00 98.01           O  
ATOM   1852  N   ALA A 118      -5.961  12.333  -7.031  1.00 98.25           N  
ATOM   1853  H   ALA A 118      -5.252  12.978  -6.714  1.00 98.25           H  
ATOM   1854  CA  ALA A 118      -5.924  10.971  -6.504  1.00 98.25           C  
ATOM   1855  HA  ALA A 118      -5.891  10.279  -7.345  1.00 98.25           H  
ATOM   1856  C   ALA A 118      -7.176  10.660  -5.677  1.00 98.25           C  
ATOM   1857  CB  ALA A 118      -4.656  10.779  -5.665  1.00 98.25           C  
ATOM   1858  HB1 ALA A 118      -4.713  11.372  -4.752  1.00 98.25           H  
ATOM   1859  HB2 ALA A 118      -3.781  11.096  -6.233  1.00 98.25           H  
ATOM   1860  HB3 ALA A 118      -4.547   9.728  -5.400  1.00 98.25           H  
ATOM   1861  O   ALA A 118      -7.802   9.625  -5.898  1.00 98.25           O  
ATOM   1862  N   SER A 119      -7.579  11.579  -4.795  1.00 97.95           N  
ATOM   1863  H   SER A 119      -7.002  12.398  -4.670  1.00 97.95           H  
ATOM   1864  CA  SER A 119      -8.763  11.430  -3.936  1.00 97.95           C  
ATOM   1865  HA  SER A 119      -8.653  10.520  -3.346  1.00 97.95           H  
ATOM   1866  C   SER A 119     -10.061  11.296  -4.735  1.00 97.95           C  
ATOM   1867  CB  SER A 119      -8.895  12.608  -2.966  1.00 97.95           C  
ATOM   1868  HB2 SER A 119      -9.063  13.526  -3.529  1.00 97.95           H  
ATOM   1869  HB3 SER A 119      -9.752  12.436  -2.315  1.00 97.95           H  
ATOM   1870  O   SER A 119     -10.967  10.578  -4.323  1.00 97.95           O  
ATOM   1871  OG  SER A 119      -7.737  12.752  -2.168  1.00 97.95           O  
ATOM   1872  HG  SER A 119      -7.027  13.071  -2.730  1.00 97.95           H  
ATOM   1873  N   ALA A 120     -10.150  11.946  -5.900  1.00 97.66           N  
ATOM   1874  H   ALA A 120      -9.407  12.580  -6.155  1.00 97.66           H  
ATOM   1875  CA  ALA A 120     -11.315  11.857  -6.778  1.00 97.66           C  
ATOM   1876  HA  ALA A 120     -12.218  11.905  -6.169  1.00 97.66           H  
ATOM   1877  C   ALA A 120     -11.383  10.546  -7.586  1.00 97.66           C  
ATOM   1878  CB  ALA A 120     -11.298  13.077  -7.706  1.00 97.66           C  
ATOM   1879  HB1 ALA A 120     -11.282  13.992  -7.114  1.00 97.66           H  
ATOM   1880  HB2 ALA A 120     -10.416  13.051  -8.346  1.00 97.66           H  
ATOM   1881  HB3 ALA A 120     -12.193  13.077  -8.328  1.00 97.66           H  
ATOM   1882  O   ALA A 120     -12.467  10.119  -7.983  1.00 97.66           O  
ATOM   1883  N   GLN A 121     -10.241   9.912  -7.874  1.00 97.81           N  
ATOM   1884  H   GLN A 121      -9.382  10.309  -7.521  1.00 97.81           H  
ATOM   1885  CA  GLN A 121     -10.178   8.757  -8.780  1.00 97.81           C  
ATOM   1886  HA  GLN A 121     -11.121   8.661  -9.317  1.00 97.81           H  
ATOM   1887  C   GLN A 121      -9.957   7.428  -8.057  1.00 97.81           C  
ATOM   1888  CB  GLN A 121      -9.074   8.979  -9.825  1.00 97.81           C  
ATOM   1889  HB2 GLN A 121      -8.944   8.056 -10.390  1.00 97.81           H  
ATOM   1890  HB3 GLN A 121      -8.133   9.206  -9.322  1.00 97.81           H  
ATOM   1891  O   GLN A 121     -10.577   6.419  -8.405  1.00 97.81           O  
ATOM   1892  CG  GLN A 121      -9.411  10.109 -10.808  1.00 97.81           C  
ATOM   1893  HG2 GLN A 121      -9.483  11.052 -10.267  1.00 97.81           H  
ATOM   1894  HG3 GLN A 121     -10.374   9.911 -11.279  1.00 97.81           H  
ATOM   1895  CD  GLN A 121      -8.357  10.225 -11.903  1.00 97.81           C  
ATOM   1896  NE2 GLN A 121      -7.748  11.378 -12.066  1.00 97.81           N  
ATOM   1897 HE21 GLN A 121      -7.928  12.138 -11.425  1.00 97.81           H  
ATOM   1898 HE22 GLN A 121      -7.004  11.452 -12.744  1.00 97.81           H  
ATOM   1899  OE1 GLN A 121      -8.059   9.273 -12.612  1.00 97.81           O  
ATOM   1900  N   ILE A 122      -9.044   7.394  -7.091  1.00 98.03           N  
ATOM   1901  H   ILE A 122      -8.660   8.267  -6.758  1.00 98.03           H  
ATOM   1902  CA  ILE A 122      -8.576   6.166  -6.458  1.00 98.03           C  
ATOM   1903  HA  ILE A 122      -8.542   5.378  -7.210  1.00 98.03           H  
ATOM   1904  C   ILE A 122      -9.547   5.740  -5.362  1.00 98.03           C  
ATOM   1905  CB  ILE A 122      -7.156   6.347  -5.894  1.00 98.03           C  
ATOM   1906  HB  ILE A 122      -7.215   7.174  -5.186  1.00 98.03           H  
ATOM   1907  O   ILE A 122      -9.787   6.461  -4.398  1.00 98.03           O  
ATOM   1908  CG1 ILE A 122      -6.105   6.766  -6.942  1.00 98.03           C  
ATOM   1909 HG12 ILE A 122      -5.162   6.957  -6.431  1.00 98.03           H  
ATOM   1910 HG13 ILE A 122      -6.409   7.704  -7.406  1.00 98.03           H  
ATOM   1911  CG2 ILE A 122      -6.691   5.080  -5.143  1.00 98.03           C  
ATOM   1912 HG21 ILE A 122      -5.657   5.200  -4.819  1.00 98.03           H  
ATOM   1913 HG22 ILE A 122      -7.295   4.930  -4.248  1.00 98.03           H  
ATOM   1914 HG23 ILE A 122      -6.773   4.198  -5.778  1.00 98.03           H  
ATOM   1915  CD1 ILE A 122      -5.858   5.738  -8.044  1.00 98.03           C  
ATOM   1916 HD11 ILE A 122      -5.084   6.127  -8.706  1.00 98.03           H  
ATOM   1917 HD12 ILE A 122      -5.516   4.791  -7.626  1.00 98.03           H  
ATOM   1918 HD13 ILE A 122      -6.774   5.587  -8.615  1.00 98.03           H  
ATOM   1919  N   VAL A 123     -10.019   4.503  -5.486  1.00 96.09           N  
ATOM   1920  H   VAL A 123      -9.741   3.969  -6.297  1.00 96.09           H  
ATOM   1921  CA  VAL A 123     -10.789   3.812  -4.454  1.00 96.09           C  
ATOM   1922  HA  VAL A 123     -10.986   4.487  -3.622  1.00 96.09           H  
ATOM   1923  C   VAL A 123      -9.949   2.646  -3.955  1.00 96.09           C  
ATOM   1924  CB  VAL A 123     -12.143   3.342  -5.011  1.00 96.09           C  
ATOM   1925  HB  VAL A 123     -11.965   2.663  -5.845  1.00 96.09           H  
ATOM   1926  O   VAL A 123      -9.576   1.785  -4.754  1.00 96.09           O  
ATOM   1927  CG1 VAL A 123     -12.964   2.607  -3.946  1.00 96.09           C  
ATOM   1928 HG11 VAL A 123     -12.441   1.714  -3.603  1.00 96.09           H  
ATOM   1929 HG12 VAL A 123     -13.930   2.310  -4.355  1.00 96.09           H  
ATOM   1930 HG13 VAL A 123     -13.130   3.273  -3.100  1.00 96.09           H  
ATOM   1931  CG2 VAL A 123     -12.979   4.520  -5.531  1.00 96.09           C  
ATOM   1932 HG21 VAL A 123     -13.131   5.243  -4.729  1.00 96.09           H  
ATOM   1933 HG22 VAL A 123     -12.468   5.020  -6.354  1.00 96.09           H  
ATOM   1934 HG23 VAL A 123     -13.951   4.169  -5.879  1.00 96.09           H  
ATOM   1935  N   MET A 124      -9.668   2.611  -2.653  1.00 97.27           N  
ATOM   1936  H   MET A 124      -9.986   3.385  -2.087  1.00 97.27           H  
ATOM   1937  CA  MET A 124      -9.013   1.507  -1.954  1.00 97.27           C  
ATOM   1938  HA  MET A 124      -8.467   0.903  -2.679  1.00 97.27           H  
ATOM   1939  C   MET A 124     -10.078   0.644  -1.264  1.00 97.27           C  
ATOM   1940  CB  MET A 124      -7.991   2.064  -0.947  1.00 97.27           C  
ATOM   1941  HB2 MET A 124      -7.318   2.752  -1.458  1.00 97.27           H  
ATOM   1942  HB3 MET A 124      -8.502   2.628  -0.167  1.00 97.27           H  
ATOM   1943  O   MET A 124     -10.461   0.939  -0.132  1.00 97.27           O  
ATOM   1944  CG  MET A 124      -7.173   0.944  -0.289  1.00 97.27           C  
ATOM   1945  HG2 MET A 124      -6.464   1.402   0.401  1.00 97.27           H  
ATOM   1946  HG3 MET A 124      -7.837   0.313   0.302  1.00 97.27           H  
ATOM   1947  SD  MET A 124      -6.248  -0.108  -1.443  1.00 97.27           S  
ATOM   1948  CE  MET A 124      -5.195   1.186  -2.157  1.00 97.27           C  
ATOM   1949  HE1 MET A 124      -5.764   1.790  -2.863  1.00 97.27           H  
ATOM   1950  HE2 MET A 124      -4.807   1.823  -1.362  1.00 97.27           H  
ATOM   1951  HE3 MET A 124      -4.350   0.731  -2.674  1.00 97.27           H  
ATOM   1952  N   PRO A 125     -10.574  -0.450  -1.882  1.00 95.25           N  
ATOM   1953  CA  PRO A 125     -11.760  -1.146  -1.374  1.00 95.25           C  
ATOM   1954  HA  PRO A 125     -12.601  -0.453  -1.393  1.00 95.25           H  
ATOM   1955  C   PRO A 125     -11.603  -1.685   0.052  1.00 95.25           C  
ATOM   1956  CB  PRO A 125     -12.016  -2.289  -2.362  1.00 95.25           C  
ATOM   1957  HB2 PRO A 125     -11.493  -3.191  -2.043  1.00 95.25           H  
ATOM   1958  HB3 PRO A 125     -13.082  -2.487  -2.475  1.00 95.25           H  
ATOM   1959  O   PRO A 125     -12.581  -1.786   0.786  1.00 95.25           O  
ATOM   1960  CG  PRO A 125     -11.393  -1.781  -3.658  1.00 95.25           C  
ATOM   1961  HG2 PRO A 125     -11.130  -2.593  -4.335  1.00 95.25           H  
ATOM   1962  HG3 PRO A 125     -12.075  -1.076  -4.133  1.00 95.25           H  
ATOM   1963  CD  PRO A 125     -10.163  -1.039  -3.150  1.00 95.25           C  
ATOM   1964  HD2 PRO A 125      -9.852  -0.301  -3.890  1.00 95.25           H  
ATOM   1965  HD3 PRO A 125      -9.349  -1.743  -2.975  1.00 95.25           H  
ATOM   1966  N   LEU A 126     -10.377  -2.041   0.447  1.00 94.61           N  
ATOM   1967  H   LEU A 126      -9.605  -1.870  -0.182  1.00 94.61           H  
ATOM   1968  CA  LEU A 126     -10.084  -2.535   1.792  1.00 94.61           C  
ATOM   1969  HA  LEU A 126     -10.832  -3.279   2.066  1.00 94.61           H  
ATOM   1970  C   LEU A 126     -10.189  -1.438   2.861  1.00 94.61           C  
ATOM   1971  CB  LEU A 126      -8.691  -3.187   1.804  1.00 94.61           C  
ATOM   1972  HB2 LEU A 126      -8.422  -3.414   2.836  1.00 94.61           H  
ATOM   1973  HB3 LEU A 126      -7.968  -2.463   1.429  1.00 94.61           H  
ATOM   1974  O   LEU A 126     -10.616  -1.751   3.967  1.00 94.61           O  
ATOM   1975  CG  LEU A 126      -8.579  -4.478   0.975  1.00 94.61           C  
ATOM   1976  HG  LEU A 126      -8.859  -4.273  -0.058  1.00 94.61           H  
ATOM   1977  CD1 LEU A 126      -7.134  -4.964   0.988  1.00 94.61           C  
ATOM   1978 HD11 LEU A 126      -6.500  -4.166   0.601  1.00 94.61           H  
ATOM   1979 HD12 LEU A 126      -7.020  -5.847   0.359  1.00 94.61           H  
ATOM   1980 HD13 LEU A 126      -6.816  -5.184   2.007  1.00 94.61           H  
ATOM   1981  CD2 LEU A 126      -9.462  -5.611   1.508  1.00 94.61           C  
ATOM   1982 HD21 LEU A 126     -10.513  -5.340   1.409  1.00 94.61           H  
ATOM   1983 HD22 LEU A 126      -9.232  -5.789   2.558  1.00 94.61           H  
ATOM   1984 HD23 LEU A 126      -9.278  -6.520   0.936  1.00 94.61           H  
ATOM   1985  N   ALA A 127      -9.853  -0.188   2.529  1.00 95.70           N  
ATOM   1986  H   ALA A 127      -9.604   0.019   1.572  1.00 95.70           H  
ATOM   1987  CA  ALA A 127     -10.016   0.960   3.419  1.00 95.70           C  
ATOM   1988  HA  ALA A 127      -9.638   0.712   4.411  1.00 95.70           H  
ATOM   1989  C   ALA A 127     -11.499   1.333   3.556  1.00 95.70           C  
ATOM   1990  CB  ALA A 127      -9.196   2.129   2.861  1.00 95.70           C  
ATOM   1991  HB1 ALA A 127      -9.246   2.976   3.546  1.00 95.70           H  
ATOM   1992  HB2 ALA A 127      -9.597   2.449   1.899  1.00 95.70           H  
ATOM   1993  HB3 ALA A 127      -8.151   1.847   2.738  1.00 95.70           H  
ATOM   1994  O   ALA A 127     -12.020   1.427   4.667  1.00 95.70           O  
ATOM   1995  N   GLU A 128     -12.205   1.417   2.423  1.00 93.01           N  
ATOM   1996  H   GLU A 128     -11.690   1.392   1.554  1.00 93.01           H  
ATOM   1997  CA  GLU A 128     -13.627   1.788   2.363  1.00 93.01           C  
ATOM   1998  HA  GLU A 128     -13.760   2.804   2.735  1.00 93.01           H  
ATOM   1999  C   GLU A 128     -14.511   0.858   3.201  1.00 93.01           C  
ATOM   2000  CB  GLU A 128     -14.110   1.708   0.906  1.00 93.01           C  
ATOM   2001  HB2 GLU A 128     -13.908   0.709   0.520  1.00 93.01           H  
ATOM   2002  HB3 GLU A 128     -15.190   1.850   0.879  1.00 93.01           H  
ATOM   2003  O   GLU A 128     -15.387   1.301   3.942  1.00 93.01           O  
ATOM   2004  CG  GLU A 128     -13.453   2.725  -0.033  1.00 93.01           C  
ATOM   2005  HG2 GLU A 128     -12.378   2.550  -0.066  1.00 93.01           H  
ATOM   2006  HG3 GLU A 128     -13.844   2.547  -1.035  1.00 93.01           H  
ATOM   2007  CD  GLU A 128     -13.724   4.180   0.355  1.00 93.01           C  
ATOM   2008  OE1 GLU A 128     -12.862   5.013   0.001  1.00 93.01           O  
ATOM   2009  OE2 GLU A 128     -14.798   4.440   0.936  1.00 93.01           O  
ATOM   2010  N   VAL A 129     -14.255  -0.455   3.141  1.00 89.88           N  
ATOM   2011  H   VAL A 129     -13.526  -0.764   2.514  1.00 89.88           H  
ATOM   2012  CA  VAL A 129     -14.992  -1.452   3.939  1.00 89.88           C  
ATOM   2013  HA  VAL A 129     -16.059  -1.301   3.778  1.00 89.88           H  
ATOM   2014  C   VAL A 129     -14.766  -1.268   5.444  1.00 89.88           C  
ATOM   2015  CB  VAL A 129     -14.629  -2.877   3.470  1.00 89.88           C  
ATOM   2016  HB  VAL A 129     -13.545  -2.963   3.394  1.00 89.88           H  
ATOM   2017  O   VAL A 129     -15.591  -1.704   6.243  1.00 89.88           O  
ATOM   2018  CG1 VAL A 129     -15.130  -4.000   4.392  1.00 89.88           C  
ATOM   2019 HG11 VAL A 129     -14.934  -4.973   3.941  1.00 89.88           H  
ATOM   2020 HG12 VAL A 129     -14.608  -3.958   5.348  1.00 89.88           H  
ATOM   2021 HG13 VAL A 129     -16.200  -3.889   4.567  1.00 89.88           H  
ATOM   2022  CG2 VAL A 129     -15.246  -3.149   2.091  1.00 89.88           C  
ATOM   2023 HG21 VAL A 129     -16.333  -3.156   2.169  1.00 89.88           H  
ATOM   2024 HG22 VAL A 129     -14.900  -4.110   1.710  1.00 89.88           H  
ATOM   2025 HG23 VAL A 129     -14.960  -2.369   1.385  1.00 89.88           H  
ATOM   2026  N   LYS A 130     -13.674  -0.616   5.855  1.00 90.63           N  
ATOM   2027  H   LYS A 130     -13.063  -0.220   5.155  1.00 90.63           H  
ATOM   2028  CA  LYS A 130     -13.381  -0.293   7.260  1.00 90.63           C  
ATOM   2029  HA  LYS A 130     -14.012  -0.904   7.905  1.00 90.63           H  
ATOM   2030  C   LYS A 130     -13.779   1.132   7.646  1.00 90.63           C  
ATOM   2031  CB  LYS A 130     -11.908  -0.616   7.573  1.00 90.63           C  
ATOM   2032  HB2 LYS A 130     -11.262   0.032   6.981  1.00 90.63           H  
ATOM   2033  HB3 LYS A 130     -11.714  -0.409   8.626  1.00 90.63           H  
ATOM   2034  O   LYS A 130     -13.563   1.518   8.793  1.00 90.63           O  
ATOM   2035  CG  LYS A 130     -11.537  -2.081   7.287  1.00 90.63           C  
ATOM   2036  HG2 LYS A 130     -10.514  -2.251   7.624  1.00 90.63           H  
ATOM   2037  HG3 LYS A 130     -11.583  -2.269   6.215  1.00 90.63           H  
ATOM   2038  CD  LYS A 130     -12.445  -3.088   8.001  1.00 90.63           C  
ATOM   2039  HD2 LYS A 130     -13.477  -2.962   7.673  1.00 90.63           H  
ATOM   2040  HD3 LYS A 130     -12.387  -2.921   9.076  1.00 90.63           H  
ATOM   2041  CE  LYS A 130     -12.009  -4.510   7.666  1.00 90.63           C  
ATOM   2042  HE2 LYS A 130     -10.976  -4.653   7.984  1.00 90.63           H  
ATOM   2043  HE3 LYS A 130     -12.063  -4.641   6.586  1.00 90.63           H  
ATOM   2044  NZ  LYS A 130     -12.876  -5.493   8.352  1.00 90.63           N  
ATOM   2045  HZ1 LYS A 130     -12.649  -5.547   9.335  1.00 90.63           H  
ATOM   2046  HZ2 LYS A 130     -12.654  -6.435   8.064  1.00 90.63           H  
ATOM   2047  HZ3 LYS A 130     -13.861  -5.289   8.257  1.00 90.63           H  
ATOM   2048  N   GLY A 131     -14.411   1.868   6.730  1.00 90.05           N  
ATOM   2049  H   GLY A 131     -14.563   1.474   5.813  1.00 90.05           H  
ATOM   2050  CA  GLY A 131     -14.819   3.256   6.932  1.00 90.05           C  
ATOM   2051  HA2 GLY A 131     -15.334   3.355   7.888  1.00 90.05           H  
ATOM   2052  HA3 GLY A 131     -15.504   3.539   6.134  1.00 90.05           H  
ATOM   2053  C   GLY A 131     -13.654   4.245   6.913  1.00 90.05           C  
ATOM   2054  O   GLY A 131     -13.809   5.334   7.444  1.00 90.05           O  
ATOM   2055  N   CYS A 132     -12.505   3.863   6.348  1.00 94.58           N  
ATOM   2056  H   CYS A 132     -12.476   2.977   5.865  1.00 94.58           H  
ATOM   2057  CA  CYS A 132     -11.381   4.766   6.120  1.00 94.58           C  
ATOM   2058  HA  CYS A 132     -11.407   5.578   6.848  1.00 94.58           H  
ATOM   2059  C   CYS A 132     -11.499   5.382   4.727  1.00 94.58           C  
ATOM   2060  CB  CYS A 132     -10.077   3.987   6.308  1.00 94.58           C  
ATOM   2061  HB2 CYS A 132     -10.045   3.147   5.614  1.00 94.58           H  
ATOM   2062  HB3 CYS A 132     -10.051   3.600   7.327  1.00 94.58           H  
ATOM   2063  O   CYS A 132     -11.725   4.669   3.748  1.00 94.58           O  
ATOM   2064  SG  CYS A 132      -8.626   5.048   6.047  1.00 94.58           S  
ATOM   2065  HG  CYS A 132      -8.996   6.064   6.831  1.00 94.58           H  
ATOM   2066  N   THR A 133     -11.322   6.694   4.656  1.00 95.33           N  
ATOM   2067  H   THR A 133     -11.109   7.176   5.518  1.00 95.33           H  
ATOM   2068  CA  THR A 133     -11.441   7.531   3.462  1.00 95.33           C  
ATOM   2069  HA  THR A 133     -11.560   6.903   2.579  1.00 95.33           H  
ATOM   2070  C   THR A 133     -10.183   8.385   3.283  1.00 95.33           C  
ATOM   2071  CB  THR A 133     -12.674   8.444   3.564  1.00 95.33           C  
ATOM   2072  HB  THR A 133     -12.810   8.938   2.602  1.00 95.33           H  
ATOM   2073  O   THR A 133      -9.312   8.435   4.149  1.00 95.33           O  
ATOM   2074  CG2 THR A 133     -13.970   7.703   3.894  1.00 95.33           C  
ATOM   2075 HG21 THR A 133     -14.808   8.397   3.825  1.00 95.33           H  
ATOM   2076 HG22 THR A 133     -14.118   6.891   3.182  1.00 95.33           H  
ATOM   2077 HG23 THR A 133     -13.931   7.297   4.904  1.00 95.33           H  
ATOM   2078  OG1 THR A 133     -12.461   9.441   4.539  1.00 95.33           O  
ATOM   2079  HG1 THR A 133     -12.245   9.011   5.370  1.00 95.33           H  
ATOM   2080  N   TRP A 134     -10.095   9.127   2.178  1.00 96.31           N  
ATOM   2081  H   TRP A 134     -10.796   9.020   1.459  1.00 96.31           H  
ATOM   2082  CA  TRP A 134      -9.019  10.102   1.962  1.00 96.31           C  
ATOM   2083  HA  TRP A 134      -8.063   9.580   1.997  1.00 96.31           H  
ATOM   2084  C   TRP A 134      -8.950  11.204   3.035  1.00 96.31           C  
ATOM   2085  CB  TRP A 134      -9.187  10.714   0.566  1.00 96.31           C  
ATOM   2086  HB2 TRP A 134      -8.544  11.590   0.488  1.00 96.31           H  
ATOM   2087  HB3 TRP A 134     -10.215  11.050   0.430  1.00 96.31           H  
ATOM   2088  O   TRP A 134      -7.875  11.761   3.257  1.00 96.31           O  
ATOM   2089  CG  TRP A 134      -8.810   9.782  -0.540  1.00 96.31           C  
ATOM   2090  CD1 TRP A 134      -9.639   8.978  -1.246  1.00 96.31           C  
ATOM   2091  HD1 TRP A 134     -10.710   8.920  -1.122  1.00 96.31           H  
ATOM   2092  CD2 TRP A 134      -7.472   9.536  -1.061  1.00 96.31           C  
ATOM   2093  CE2 TRP A 134      -7.554   8.499  -2.035  1.00 96.31           C  
ATOM   2094  CE3 TRP A 134      -6.198  10.091  -0.811  1.00 96.31           C  
ATOM   2095  HE3 TRP A 134      -6.118  10.911  -0.113  1.00 96.31           H  
ATOM   2096  NE1 TRP A 134      -8.904   8.233  -2.149  1.00 96.31           N  
ATOM   2097  HE1 TRP A 134      -9.327   7.600  -2.813  1.00 96.31           H  
ATOM   2098  CH2 TRP A 134      -5.160   8.559  -2.397  1.00 96.31           C  
ATOM   2099  HH2 TRP A 134      -4.273   8.193  -2.892  1.00 96.31           H  
ATOM   2100  CZ2 TRP A 134      -6.409   7.974  -2.648  1.00 96.31           C  
ATOM   2101  HZ2 TRP A 134      -6.486   7.112  -3.294  1.00 96.31           H  
ATOM   2102  CZ3 TRP A 134      -5.061   9.635  -1.503  1.00 96.31           C  
ATOM   2103  HZ3 TRP A 134      -4.107  10.120  -1.356  1.00 96.31           H  
ATOM   2104  N   ALA A 135     -10.063  11.500   3.721  1.00 95.13           N  
ATOM   2105  H   ALA A 135     -10.892  10.942   3.573  1.00 95.13           H  
ATOM   2106  CA  ALA A 135     -10.111  12.500   4.789  1.00 95.13           C  
ATOM   2107  HA  ALA A 135      -9.624  13.409   4.436  1.00 95.13           H  
ATOM   2108  C   ALA A 135      -9.363  12.059   6.061  1.00 95.13           C  
ATOM   2109  CB  ALA A 135     -11.578  12.828   5.085  1.00 95.13           C  
ATOM   2110  HB1 ALA A 135     -12.083  13.153   4.176  1.00 95.13           H  
ATOM   2111  HB2 ALA A 135     -11.627  13.627   5.825  1.00 95.13           H  
ATOM   2112  HB3 ALA A 135     -12.082  11.950   5.489  1.00 95.13           H  
ATOM   2113  O   ALA A 135      -8.906  12.913   6.816  1.00 95.13           O  
ATOM   2114  N   ASP A 136      -9.170  10.751   6.262  1.00 95.68           N  
ATOM   2115  H   ASP A 136      -9.577  10.089   5.616  1.00 95.68           H  
ATOM   2116  CA  ASP A 136      -8.387  10.191   7.375  1.00 95.68           C  
ATOM   2117  HA  ASP A 136      -8.608  10.761   8.278  1.00 95.68           H  
ATOM   2118  C   ASP A 136      -6.865  10.283   7.135  1.00 95.68           C  
ATOM   2119  CB  ASP A 136      -8.822   8.741   7.625  1.00 95.68           C  
ATOM   2120  HB2 ASP A 136      -8.291   8.355   8.495  1.00 95.68           H  
ATOM   2121  HB3 ASP A 136      -8.550   8.129   6.765  1.00 95.68           H  
ATOM   2122  O   ASP A 136      -6.058   9.902   7.984  1.00 95.68           O  
ATOM   2123  CG  ASP A 136     -10.325   8.636   7.885  1.00 95.68           C  
ATOM   2124  OD1 ASP A 136     -10.764   9.073   8.967  1.00 95.68           O  
ATOM   2125  OD2 ASP A 136     -11.031   8.119   6.984  1.00 95.68           O  
ATOM   2126  N   GLY A 137      -6.463  10.803   5.971  1.00 96.36           N  
ATOM   2127  H   GLY A 137      -7.188  11.089   5.328  1.00 96.36           H  
ATOM   2128  CA  GLY A 137      -5.077  10.960   5.552  1.00 96.36           C  
ATOM   2129  HA2 GLY A 137      -4.411  10.882   6.411  1.00 96.36           H  
ATOM   2130  HA3 GLY A 137      -4.962  11.957   5.126  1.00 96.36           H  
ATOM   2131  C   GLY A 137      -4.659   9.915   4.520  1.00 96.36           C  
ATOM   2132  O   GLY A 137      -4.916   8.717   4.655  1.00 96.36           O  
ATOM   2133  N   TYR A 138      -3.960  10.366   3.473  1.00 97.15           N  
ATOM   2134  H   TYR A 138      -3.788  11.359   3.404  1.00 97.15           H  
ATOM   2135  CA  TYR A 138      -3.576   9.506   2.351  1.00 97.15           C  
ATOM   2136  HA  TYR A 138      -4.486   9.063   1.946  1.00 97.15           H  
ATOM   2137  C   TYR A 138      -2.657   8.347   2.761  1.00 97.15           C  
ATOM   2138  CB  TYR A 138      -2.926  10.335   1.235  1.00 97.15           C  
ATOM   2139  HB2 TYR A 138      -2.851   9.691   0.359  1.00 97.15           H  
ATOM   2140  HB3 TYR A 138      -3.582  11.167   0.979  1.00 97.15           H  
ATOM   2141  O   TYR A 138      -2.761   7.266   2.182  1.00 97.15           O  
ATOM   2142  CG  TYR A 138      -1.534  10.861   1.532  1.00 97.15           C  
ATOM   2143  CD1 TYR A 138      -1.362  12.069   2.235  1.00 97.15           C  
ATOM   2144  HD1 TYR A 138      -2.221  12.643   2.548  1.00 97.15           H  
ATOM   2145  CD2 TYR A 138      -0.407  10.127   1.111  1.00 97.15           C  
ATOM   2146  HD2 TYR A 138      -0.532   9.196   0.578  1.00 97.15           H  
ATOM   2147  CE1 TYR A 138      -0.066  12.525   2.545  1.00 97.15           C  
ATOM   2148  HE1 TYR A 138       0.064  13.438   3.109  1.00 97.15           H  
ATOM   2149  CE2 TYR A 138       0.890  10.597   1.392  1.00 97.15           C  
ATOM   2150  HE2 TYR A 138       1.762  10.041   1.083  1.00 97.15           H  
ATOM   2151  OH  TYR A 138       2.313  12.218   2.438  1.00 97.15           O  
ATOM   2152  HH  TYR A 138       2.284  12.893   3.121  1.00 97.15           H  
ATOM   2153  CZ  TYR A 138       1.063  11.789   2.124  1.00 97.15           C  
ATOM   2154  N   THR A 139      -1.786   8.533   3.760  1.00 97.69           N  
ATOM   2155  H   THR A 139      -1.728   9.431   4.219  1.00 97.69           H  
ATOM   2156  CA  THR A 139      -0.900   7.465   4.243  1.00 97.69           C  
ATOM   2157  HA  THR A 139      -0.431   7.000   3.376  1.00 97.69           H  
ATOM   2158  C   THR A 139      -1.682   6.358   4.950  1.00 97.69           C  
ATOM   2159  CB  THR A 139       0.236   7.997   5.138  1.00 97.69           C  
ATOM   2160  HB  THR A 139       0.770   7.151   5.571  1.00 97.69           H  
ATOM   2161  O   THR A 139      -1.418   5.182   4.698  1.00 97.69           O  
ATOM   2162  CG2 THR A 139       1.218   8.840   4.332  1.00 97.69           C  
ATOM   2163 HG21 THR A 139       2.086   9.074   4.949  1.00 97.69           H  
ATOM   2164 HG22 THR A 139       1.561   8.285   3.458  1.00 97.69           H  
ATOM   2165 HG23 THR A 139       0.742   9.770   4.022  1.00 97.69           H  
ATOM   2166  OG1 THR A 139      -0.231   8.823   6.173  1.00 97.69           O  
ATOM   2167  HG1 THR A 139       0.550   9.030   6.691  1.00 97.69           H  
ATOM   2168  N   MET A 140      -2.708   6.702   5.739  1.00 98.28           N  
ATOM   2169  H   MET A 140      -2.881   7.683   5.906  1.00 98.28           H  
ATOM   2170  CA  MET A 140      -3.608   5.719   6.355  1.00 98.28           C  
ATOM   2171  HA  MET A 140      -3.002   4.962   6.854  1.00 98.28           H  
ATOM   2172  C   MET A 140      -4.451   5.001   5.300  1.00 98.28           C  
ATOM   2173  CB  MET A 140      -4.501   6.393   7.409  1.00 98.28           C  
ATOM   2174  HB2 MET A 140      -5.206   7.068   6.923  1.00 98.28           H  
ATOM   2175  HB3 MET A 140      -3.878   6.975   8.088  1.00 98.28           H  
ATOM   2176  O   MET A 140      -4.487   3.770   5.269  1.00 98.28           O  
ATOM   2177  CG  MET A 140      -5.279   5.344   8.218  1.00 98.28           C  
ATOM   2178  HG2 MET A 140      -4.569   4.747   8.790  1.00 98.28           H  
ATOM   2179  HG3 MET A 140      -5.795   4.678   7.527  1.00 98.28           H  
ATOM   2180  SD  MET A 140      -6.534   5.998   9.348  1.00 98.28           S  
ATOM   2181  CE  MET A 140      -5.524   6.919  10.532  1.00 98.28           C  
ATOM   2182  HE1 MET A 140      -6.188   7.453  11.213  1.00 98.28           H  
ATOM   2183  HE2 MET A 140      -4.908   6.223  11.101  1.00 98.28           H  
ATOM   2184  HE3 MET A 140      -4.900   7.645  10.011  1.00 98.28           H  
ATOM   2185  N   TYR A 141      -5.075   5.762   4.397  1.00 98.37           N  
ATOM   2186  H   TYR A 141      -5.026   6.764   4.506  1.00 98.37           H  
ATOM   2187  CA  TYR A 141      -5.956   5.224   3.362  1.00 98.37           C  
ATOM   2188  HA  TYR A 141      -6.769   4.681   3.845  1.00 98.37           H  
ATOM   2189  C   TYR A 141      -5.233   4.244   2.429  1.00 98.37           C  
ATOM   2190  CB  TYR A 141      -6.551   6.393   2.573  1.00 98.37           C  
ATOM   2191  HB2 TYR A 141      -5.755   6.933   2.060  1.00 98.37           H  
ATOM   2192  HB3 TYR A 141      -7.021   7.087   3.270  1.00 98.37           H  
ATOM   2193  O   TYR A 141      -5.695   3.125   2.192  1.00 98.37           O  
ATOM   2194  CG  TYR A 141      -7.593   5.951   1.570  1.00 98.37           C  
ATOM   2195  CD1 TYR A 141      -7.306   5.921   0.192  1.00 98.37           C  
ATOM   2196  HD1 TYR A 141      -6.337   6.239  -0.164  1.00 98.37           H  
ATOM   2197  CD2 TYR A 141      -8.858   5.555   2.035  1.00 98.37           C  
ATOM   2198  HD2 TYR A 141      -9.073   5.572   3.093  1.00 98.37           H  
ATOM   2199  CE1 TYR A 141      -8.301   5.517  -0.722  1.00 98.37           C  
ATOM   2200  HE1 TYR A 141      -8.106   5.529  -1.785  1.00 98.37           H  
ATOM   2201  CE2 TYR A 141      -9.858   5.182   1.123  1.00 98.37           C  
ATOM   2202  HE2 TYR A 141     -10.844   4.913   1.474  1.00 98.37           H  
ATOM   2203  OH  TYR A 141     -10.576   4.874  -1.133  1.00 98.37           O  
ATOM   2204  HH  TYR A 141     -11.425   4.941  -0.691  1.00 98.37           H  
ATOM   2205  CZ  TYR A 141      -9.589   5.185  -0.256  1.00 98.37           C  
ATOM   2206  N   LEU A 142      -4.053   4.629   1.933  1.00 98.57           N  
ATOM   2207  H   LEU A 142      -3.709   5.547   2.175  1.00 98.57           H  
ATOM   2208  CA  LEU A 142      -3.227   3.781   1.072  1.00 98.57           C  
ATOM   2209  HA  LEU A 142      -3.870   3.298   0.336  1.00 98.57           H  
ATOM   2210  C   LEU A 142      -2.538   2.649   1.847  1.00 98.57           C  
ATOM   2211  CB  LEU A 142      -2.197   4.651   0.342  1.00 98.57           C  
ATOM   2212  HB2 LEU A 142      -1.618   5.182   1.097  1.00 98.57           H  
ATOM   2213  HB3 LEU A 142      -1.513   4.004  -0.207  1.00 98.57           H  
ATOM   2214  O   LEU A 142      -2.218   1.622   1.248  1.00 98.57           O  
ATOM   2215  CG  LEU A 142      -2.798   5.672  -0.641  1.00 98.57           C  
ATOM   2216  HG  LEU A 142      -3.572   6.260  -0.148  1.00 98.57           H  
ATOM   2217  CD1 LEU A 142      -1.699   6.624  -1.109  1.00 98.57           C  
ATOM   2218 HD11 LEU A 142      -2.143   7.421  -1.704  1.00 98.57           H  
ATOM   2219 HD12 LEU A 142      -1.222   7.076  -0.239  1.00 98.57           H  
ATOM   2220 HD13 LEU A 142      -0.949   6.088  -1.691  1.00 98.57           H  
ATOM   2221  CD2 LEU A 142      -3.410   4.994  -1.872  1.00 98.57           C  
ATOM   2222 HD21 LEU A 142      -2.663   4.374  -2.368  1.00 98.57           H  
ATOM   2223 HD22 LEU A 142      -4.260   4.381  -1.569  1.00 98.57           H  
ATOM   2224 HD23 LEU A 142      -3.769   5.756  -2.563  1.00 98.57           H  
ATOM   2225  N   GLY A 143      -2.369   2.786   3.166  1.00 98.35           N  
ATOM   2226  H   GLY A 143      -2.615   3.667   3.595  1.00 98.35           H  
ATOM   2227  CA  GLY A 143      -1.807   1.756   4.041  1.00 98.35           C  
ATOM   2228  HA2 GLY A 143      -1.765   2.151   5.056  1.00 98.35           H  
ATOM   2229  HA3 GLY A 143      -0.793   1.534   3.709  1.00 98.35           H  
ATOM   2230  C   GLY A 143      -2.611   0.448   4.072  1.00 98.35           C  
ATOM   2231  O   GLY A 143      -2.057  -0.599   4.398  1.00 98.35           O  
ATOM   2232  N   PHE A 144      -3.886   0.473   3.664  1.00 97.93           N  
ATOM   2233  H   PHE A 144      -4.294   1.374   3.460  1.00 97.93           H  
ATOM   2234  CA  PHE A 144      -4.714  -0.727   3.476  1.00 97.93           C  
ATOM   2235  HA  PHE A 144      -4.588  -1.377   4.343  1.00 97.93           H  
ATOM   2236  C   PHE A 144      -4.331  -1.562   2.244  1.00 97.93           C  
ATOM   2237  CB  PHE A 144      -6.190  -0.316   3.382  1.00 97.93           C  
ATOM   2238  HB2 PHE A 144      -6.753  -1.113   2.897  1.00 97.93           H  
ATOM   2239  HB3 PHE A 144      -6.276   0.565   2.745  1.00 97.93           H  
ATOM   2240  O   PHE A 144      -4.809  -2.693   2.096  1.00 97.93           O  
ATOM   2241  CG  PHE A 144      -6.844  -0.053   4.720  1.00 97.93           C  
ATOM   2242  CD1 PHE A 144      -7.459  -1.112   5.413  1.00 97.93           C  
ATOM   2243  HD1 PHE A 144      -7.464  -2.105   4.989  1.00 97.93           H  
ATOM   2244  CD2 PHE A 144      -6.825   1.234   5.286  1.00 97.93           C  
ATOM   2245  HD2 PHE A 144      -6.353   2.053   4.763  1.00 97.93           H  
ATOM   2246  CE1 PHE A 144      -8.041  -0.886   6.671  1.00 97.93           C  
ATOM   2247  HE1 PHE A 144      -8.472  -1.708   7.222  1.00 97.93           H  
ATOM   2248  CE2 PHE A 144      -7.414   1.460   6.542  1.00 97.93           C  
ATOM   2249  HE2 PHE A 144      -7.386   2.449   6.974  1.00 97.93           H  
ATOM   2250  CZ  PHE A 144      -8.024   0.401   7.235  1.00 97.93           C  
ATOM   2251  HZ  PHE A 144      -8.463   0.579   8.206  1.00 97.93           H  
ATOM   2252  N   ALA A 145      -3.510  -1.033   1.332  1.00 98.10           N  
ATOM   2253  H   ALA A 145      -3.111  -0.121   1.500  1.00 98.10           H  
ATOM   2254  CA  ALA A 145      -3.080  -1.763   0.150  1.00 98.10           C  
ATOM   2255  HA  ALA A 145      -3.972  -2.131  -0.358  1.00 98.10           H  
ATOM   2256  C   ALA A 145      -2.163  -2.933   0.545  1.00 98.10           C  
ATOM   2257  CB  ALA A 145      -2.361  -0.815  -0.812  1.00 98.10           C  
ATOM   2258  HB1 ALA A 145      -2.988   0.053  -1.017  1.00 98.10           H  
ATOM   2259  HB2 ALA A 145      -1.432  -0.465  -0.360  1.00 98.10           H  
ATOM   2260  HB3 ALA A 145      -2.131  -1.330  -1.744  1.00 98.10           H  
ATOM   2261  O   ALA A 145      -1.138  -2.717   1.195  1.00 98.10           O  
ATOM   2262  N   PRO A 146      -2.429  -4.172   0.086  1.00 96.90           N  
ATOM   2263  CA  PRO A 146      -1.473  -5.256   0.258  1.00 96.90           C  
ATOM   2264  HA  PRO A 146      -1.337  -5.445   1.323  1.00 96.90           H  
ATOM   2265  C   PRO A 146      -0.144  -4.849  -0.383  1.00 96.90           C  
ATOM   2266  CB  PRO A 146      -2.109  -6.478  -0.420  1.00 96.90           C  
ATOM   2267  HB2 PRO A 146      -1.907  -7.392   0.139  1.00 96.90           H  
ATOM   2268  HB3 PRO A 146      -1.756  -6.573  -1.447  1.00 96.90           H  
ATOM   2269  O   PRO A 146      -0.111  -4.524  -1.562  1.00 96.90           O  
ATOM   2270  CG  PRO A 146      -3.604  -6.149  -0.435  1.00 96.90           C  
ATOM   2271  HG2 PRO A 146      -4.045  -6.409   0.528  1.00 96.90           H  
ATOM   2272  HG3 PRO A 146      -4.127  -6.652  -1.248  1.00 96.90           H  
ATOM   2273  CD  PRO A 146      -3.619  -4.633  -0.604  1.00 96.90           C  
ATOM   2274  HD2 PRO A 146      -4.521  -4.213  -0.160  1.00 96.90           H  
ATOM   2275  HD3 PRO A 146      -3.561  -4.368  -1.660  1.00 96.90           H  
ATOM   2276  N   GLY A 147       0.949  -4.862   0.360  1.00 97.62           N  
ATOM   2277  H   GLY A 147       0.883  -5.031   1.354  1.00 97.62           H  
ATOM   2278  CA  GLY A 147       2.284  -4.504  -0.117  1.00 97.62           C  
ATOM   2279  HA2 GLY A 147       3.012  -5.210   0.284  1.00 97.62           H  
ATOM   2280  HA3 GLY A 147       2.331  -4.520  -1.206  1.00 97.62           H  
ATOM   2281  C   GLY A 147       2.749  -3.153   0.381  1.00 97.62           C  
ATOM   2282  O   GLY A 147       3.949  -2.891   0.327  1.00 97.62           O  
ATOM   2283  N   ALA A 148       1.846  -2.331   0.921  1.00 98.33           N  
ATOM   2284  H   ALA A 148       0.876  -2.609   0.967  1.00 98.33           H  
ATOM   2285  CA  ALA A 148       2.221  -1.112   1.621  1.00 98.33           C  
ATOM   2286  HA  ALA A 148       2.793  -0.474   0.947  1.00 98.33           H  
ATOM   2287  C   ALA A 148       3.108  -1.412   2.841  1.00 98.33           C  
ATOM   2288  CB  ALA A 148       0.942  -0.369   2.019  1.00 98.33           C  
ATOM   2289  HB1 ALA A 148       0.354  -0.133   1.132  1.00 98.33           H  
ATOM   2290  HB2 ALA A 148       0.343  -0.976   2.698  1.00 98.33           H  
ATOM   2291  HB3 ALA A 148       1.201   0.565   2.516  1.00 98.33           H  
ATOM   2292  O   ALA A 148       3.962  -0.601   3.184  1.00 98.33           O  
ATOM   2293  N   GLU A 149       2.998  -2.605   3.446  1.00 97.83           N  
ATOM   2294  H   GLU A 149       2.314  -3.271   3.116  1.00 97.83           H  
ATOM   2295  CA  GLU A 149       3.832  -2.993   4.585  1.00 97.83           C  
ATOM   2296  HA  GLU A 149       3.719  -2.227   5.352  1.00 97.83           H  
ATOM   2297  C   GLU A 149       5.329  -3.029   4.266  1.00 97.83           C  
ATOM   2298  CB  GLU A 149       3.365  -4.330   5.192  1.00 97.83           C  
ATOM   2299  HB2 GLU A 149       3.833  -4.386   6.175  1.00 97.83           H  
ATOM   2300  HB3 GLU A 149       2.288  -4.306   5.360  1.00 97.83           H  
ATOM   2301  O   GLU A 149       6.145  -2.898   5.169  1.00 97.83           O  
ATOM   2302  CG  GLU A 149       3.755  -5.637   4.467  1.00 97.83           C  
ATOM   2303  HG2 GLU A 149       3.766  -6.428   5.217  1.00 97.83           H  
ATOM   2304  HG3 GLU A 149       4.771  -5.576   4.077  1.00 97.83           H  
ATOM   2305  CD  GLU A 149       2.801  -6.081   3.348  1.00 97.83           C  
ATOM   2306  OE1 GLU A 149       2.861  -7.282   2.972  1.00 97.83           O  
ATOM   2307  OE2 GLU A 149       2.002  -5.262   2.848  1.00 97.83           O  
ATOM   2308  N   MET A 150       5.706  -3.170   2.993  1.00 97.35           N  
ATOM   2309  H   MET A 150       4.991  -3.185   2.280  1.00 97.35           H  
ATOM   2310  CA  MET A 150       7.109  -3.113   2.574  1.00 97.35           C  
ATOM   2311  HA  MET A 150       7.697  -3.778   3.207  1.00 97.35           H  
ATOM   2312  C   MET A 150       7.723  -1.708   2.716  1.00 97.35           C  
ATOM   2313  CB  MET A 150       7.226  -3.581   1.122  1.00 97.35           C  
ATOM   2314  HB2 MET A 150       6.683  -2.876   0.491  1.00 97.35           H  
ATOM   2315  HB3 MET A 150       8.280  -3.545   0.845  1.00 97.35           H  
ATOM   2316  O   MET A 150       8.935  -1.565   2.585  1.00 97.35           O  
ATOM   2317  CG  MET A 150       6.720  -5.010   0.877  1.00 97.35           C  
ATOM   2318  HG2 MET A 150       7.246  -5.677   1.559  1.00 97.35           H  
ATOM   2319  HG3 MET A 150       5.656  -5.056   1.110  1.00 97.35           H  
ATOM   2320  SD  MET A 150       6.960  -5.625  -0.821  1.00 97.35           S  
ATOM   2321  CE  MET A 150       5.871  -4.499  -1.736  1.00 97.35           C  
ATOM   2322  HE1 MET A 150       6.047  -3.467  -1.433  1.00 97.35           H  
ATOM   2323  HE2 MET A 150       6.092  -4.567  -2.801  1.00 97.35           H  
ATOM   2324  HE3 MET A 150       4.828  -4.754  -1.547  1.00 97.35           H  
ATOM   2325  N   PHE A 151       6.897  -0.687   2.968  1.00 98.07           N  
ATOM   2326  H   PHE A 151       5.913  -0.891   3.077  1.00 98.07           H  
ATOM   2327  CA  PHE A 151       7.268   0.726   3.022  1.00 98.07           C  
ATOM   2328  HA  PHE A 151       8.355   0.813   3.046  1.00 98.07           H  
ATOM   2329  C   PHE A 151       6.730   1.398   4.293  1.00 98.07           C  
ATOM   2330  CB  PHE A 151       6.755   1.435   1.759  1.00 98.07           C  
ATOM   2331  HB2 PHE A 151       7.119   2.462   1.768  1.00 98.07           H  
ATOM   2332  HB3 PHE A 151       5.666   1.467   1.798  1.00 98.07           H  
ATOM   2333  O   PHE A 151       6.093   2.446   4.211  1.00 98.07           O  
ATOM   2334  CG  PHE A 151       7.172   0.805   0.454  1.00 98.07           C  
ATOM   2335  CD1 PHE A 151       8.501   0.935   0.019  1.00 98.07           C  
ATOM   2336  HD1 PHE A 151       9.227   1.459   0.623  1.00 98.07           H  
ATOM   2337  CD2 PHE A 151       6.239   0.085  -0.318  1.00 98.07           C  
ATOM   2338  HD2 PHE A 151       5.220  -0.025   0.023  1.00 98.07           H  
ATOM   2339  CE1 PHE A 151       8.899   0.361  -1.195  1.00 98.07           C  
ATOM   2340  HE1 PHE A 151       9.918   0.476  -1.532  1.00 98.07           H  
ATOM   2341  CE2 PHE A 151       6.642  -0.506  -1.526  1.00 98.07           C  
ATOM   2342  HE2 PHE A 151       5.931  -1.063  -2.118  1.00 98.07           H  
ATOM   2343  CZ  PHE A 151       7.973  -0.367  -1.956  1.00 98.07           C  
ATOM   2344  HZ  PHE A 151       8.310  -0.827  -2.873  1.00 98.07           H  
ATOM   2345  N   LEU A 152       6.957   0.806   5.473  1.00 98.03           N  
ATOM   2346  H   LEU A 152       7.467  -0.066   5.485  1.00 98.03           H  
ATOM   2347  CA  LEU A 152       6.408   1.319   6.742  1.00 98.03           C  
ATOM   2348  HA  LEU A 152       5.322   1.231   6.708  1.00 98.03           H  
ATOM   2349  C   LEU A 152       6.691   2.810   6.983  1.00 98.03           C  
ATOM   2350  CB  LEU A 152       6.956   0.510   7.933  1.00 98.03           C  
ATOM   2351  HB2 LEU A 152       6.654   1.018   8.849  1.00 98.03           H  
ATOM   2352  HB3 LEU A 152       8.046   0.517   7.891  1.00 98.03           H  
ATOM   2353  O   LEU A 152       5.823   3.498   7.511  1.00 98.03           O  
ATOM   2354  CG  LEU A 152       6.469  -0.942   8.036  1.00 98.03           C  
ATOM   2355  HG  LEU A 152       6.768  -1.484   7.139  1.00 98.03           H  
ATOM   2356  CD1 LEU A 152       7.120  -1.619   9.243  1.00 98.03           C  
ATOM   2357 HD11 LEU A 152       6.851  -1.101  10.163  1.00 98.03           H  
ATOM   2358 HD12 LEU A 152       6.796  -2.658   9.309  1.00 98.03           H  
ATOM   2359 HD13 LEU A 152       8.204  -1.602   9.132  1.00 98.03           H  
ATOM   2360  CD2 LEU A 152       4.946  -1.016   8.198  1.00 98.03           C  
ATOM   2361 HD21 LEU A 152       4.648  -2.051   8.364  1.00 98.03           H  
ATOM   2362 HD22 LEU A 152       4.632  -0.411   9.049  1.00 98.03           H  
ATOM   2363 HD23 LEU A 152       4.457  -0.662   7.291  1.00 98.03           H  
ATOM   2364  N   ASP A 153       7.859   3.298   6.563  1.00 96.89           N  
ATOM   2365  H   ASP A 153       8.522   2.658   6.150  1.00 96.89           H  
ATOM   2366  CA  ASP A 153       8.250   4.711   6.670  1.00 96.89           C  
ATOM   2367  HA  ASP A 153       8.066   5.071   7.683  1.00 96.89           H  
ATOM   2368  C   ASP A 153       7.430   5.636   5.763  1.00 96.89           C  
ATOM   2369  CB  ASP A 153       9.756   4.805   6.391  1.00 96.89           C  
ATOM   2370  HB2 ASP A 153       9.950   4.441   5.382  1.00 96.89           H  
ATOM   2371  HB3 ASP A 153      10.276   4.150   7.089  1.00 96.89           H  
ATOM   2372  O   ASP A 153       7.013   6.710   6.174  1.00 96.89           O  
ATOM   2373  CG  ASP A 153      10.334   6.217   6.544  1.00 96.89           C  
ATOM   2374  OD1 ASP A 153       9.932   6.929   7.492  1.00 96.89           O  
ATOM   2375  OD2 ASP A 153      11.233   6.537   5.736  1.00 96.89           O  
ATOM   2376  N   ALA A 154       7.092   5.196   4.551  1.00 97.09           N  
ATOM   2377  H   ALA A 154       7.321   4.246   4.296  1.00 97.09           H  
ATOM   2378  CA  ALA A 154       6.273   5.996   3.639  1.00 97.09           C  
ATOM   2379  HA  ALA A 154       6.652   7.018   3.638  1.00 97.09           H  
ATOM   2380  C   ALA A 154       4.792   6.062   4.032  1.00 97.09           C  
ATOM   2381  CB  ALA A 154       6.424   5.415   2.241  1.00 97.09           C  
ATOM   2382  HB1 ALA A 154       5.969   4.425   2.199  1.00 97.09           H  
ATOM   2383  HB2 ALA A 154       5.933   6.070   1.521  1.00 97.09           H  
ATOM   2384  HB3 ALA A 154       7.490   5.358   2.023  1.00 97.09           H  
ATOM   2385  O   ALA A 154       4.057   6.895   3.505  1.00 97.09           O  
ATOM   2386  N   PHE A 155       4.355   5.162   4.914  1.00 98.21           N  
ATOM   2387  H   PHE A 155       5.033   4.528   5.311  1.00 98.21           H  
ATOM   2388  CA  PHE A 155       2.971   5.053   5.360  1.00 98.21           C  
ATOM   2389  HA  PHE A 155       2.401   5.877   4.931  1.00 98.21           H  
ATOM   2390  C   PHE A 155       2.825   5.203   6.878  1.00 98.21           C  
ATOM   2391  CB  PHE A 155       2.352   3.743   4.848  1.00 98.21           C  
ATOM   2392  HB2 PHE A 155       1.323   3.685   5.203  1.00 98.21           H  
ATOM   2393  HB3 PHE A 155       2.907   2.905   5.270  1.00 98.21           H  
ATOM   2394  O   PHE A 155       1.839   4.719   7.422  1.00 98.21           O  
ATOM   2395  CG  PHE A 155       2.286   3.603   3.345  1.00 98.21           C  
ATOM   2396  CD1 PHE A 155       1.359   4.370   2.618  1.00 98.21           C  
ATOM   2397  HD1 PHE A 155       0.714   5.064   3.135  1.00 98.21           H  
ATOM   2398  CD2 PHE A 155       3.124   2.696   2.674  1.00 98.21           C  
ATOM   2399  HD2 PHE A 155       3.823   2.094   3.237  1.00 98.21           H  
ATOM   2400  CE1 PHE A 155       1.287   4.247   1.222  1.00 98.21           C  
ATOM   2401  HE1 PHE A 155       0.602   4.862   0.657  1.00 98.21           H  
ATOM   2402  CE2 PHE A 155       3.045   2.564   1.278  1.00 98.21           C  
ATOM   2403  HE2 PHE A 155       3.687   1.869   0.759  1.00 98.21           H  
ATOM   2404  CZ  PHE A 155       2.127   3.341   0.557  1.00 98.21           C  
ATOM   2405  HZ  PHE A 155       2.072   3.248  -0.517  1.00 98.21           H  
ATOM   2406  N   ASP A 156       3.784   5.823   7.570  1.00 97.10           N  
ATOM   2407  H   ASP A 156       4.559   6.228   7.065  1.00 97.10           H  
ATOM   2408  CA  ASP A 156       3.690   6.170   8.998  1.00 97.10           C  
ATOM   2409  HA  ASP A 156       4.694   6.444   9.322  1.00 97.10           H  
ATOM   2410  C   ASP A 156       3.238   5.000   9.906  1.00 97.10           C  
ATOM   2411  CB  ASP A 156       2.809   7.420   9.179  1.00 97.10           C  
ATOM   2412  HB2 ASP A 156       2.879   7.754  10.214  1.00 97.10           H  
ATOM   2413  HB3 ASP A 156       1.771   7.148   8.986  1.00 97.10           H  
ATOM   2414  O   ASP A 156       2.385   5.154  10.779  1.00 97.10           O  
ATOM   2415  CG  ASP A 156       3.193   8.586   8.269  1.00 97.10           C  
ATOM   2416  OD1 ASP A 156       4.387   8.956   8.270  1.00 97.10           O  
ATOM   2417  OD2 ASP A 156       2.273   9.100   7.581  1.00 97.10           O  
ATOM   2418  N   PHE A 157       3.758   3.788   9.666  1.00 98.38           N  
ATOM   2419  H   PHE A 157       4.450   3.742   8.932  1.00 98.38           H  
ATOM   2420  CA  PHE A 157       3.338   2.534  10.320  1.00 98.38           C  
ATOM   2421  HA  PHE A 157       3.933   1.743   9.863  1.00 98.38           H  
ATOM   2422  C   PHE A 157       1.876   2.097  10.117  1.00 98.38           C  
ATOM   2423  CB  PHE A 157       3.682   2.535  11.821  1.00 98.38           C  
ATOM   2424  HB2 PHE A 157       3.273   1.638  12.285  1.00 98.38           H  
ATOM   2425  HB3 PHE A 157       3.203   3.378  12.320  1.00 98.38           H  
ATOM   2426  O   PHE A 157       1.497   1.039  10.630  1.00 98.38           O  
ATOM   2427  CG  PHE A 157       5.156   2.539  12.126  1.00 98.38           C  
ATOM   2428  CD1 PHE A 157       5.889   1.346  11.988  1.00 98.38           C  
ATOM   2429  HD1 PHE A 157       5.402   0.446  11.643  1.00 98.38           H  
ATOM   2430  CD2 PHE A 157       5.781   3.710  12.585  1.00 98.38           C  
ATOM   2431  HD2 PHE A 157       5.219   4.628  12.678  1.00 98.38           H  
ATOM   2432  CE1 PHE A 157       7.251   1.320  12.319  1.00 98.38           C  
ATOM   2433  HE1 PHE A 157       7.822   0.409  12.214  1.00 98.38           H  
ATOM   2434  CE2 PHE A 157       7.144   3.683  12.917  1.00 98.38           C  
ATOM   2435  HE2 PHE A 157       7.634   4.588  13.247  1.00 98.38           H  
ATOM   2436  CZ  PHE A 157       7.874   2.488  12.790  1.00 98.38           C  
ATOM   2437  HZ  PHE A 157       8.929   2.480  13.018  1.00 98.38           H  
ATOM   2438  N   TYR A 158       1.054   2.804   9.341  1.00 98.58           N  
ATOM   2439  H   TYR A 158       1.377   3.680   8.956  1.00 98.58           H  
ATOM   2440  CA  TYR A 158      -0.344   2.426   9.127  1.00 98.58           C  
ATOM   2441  HA  TYR A 158      -0.828   2.474  10.103  1.00 98.58           H  
ATOM   2442  C   TYR A 158      -0.543   0.978   8.655  1.00 98.58           C  
ATOM   2443  CB  TYR A 158      -1.074   3.440   8.238  1.00 98.58           C  
ATOM   2444  HB2 TYR A 158      -2.044   3.025   7.967  1.00 98.58           H  
ATOM   2445  HB3 TYR A 158      -0.520   3.602   7.313  1.00 98.58           H  
ATOM   2446  O   TYR A 158      -1.388   0.302   9.242  1.00 98.58           O  
ATOM   2447  CG  TYR A 158      -1.327   4.764   8.934  1.00 98.58           C  
ATOM   2448  CD1 TYR A 158      -2.041   4.787  10.146  1.00 98.58           C  
ATOM   2449  HD1 TYR A 158      -2.386   3.863  10.585  1.00 98.58           H  
ATOM   2450  CD2 TYR A 158      -0.860   5.970   8.381  1.00 98.58           C  
ATOM   2451  HD2 TYR A 158      -0.293   5.964   7.462  1.00 98.58           H  
ATOM   2452  CE1 TYR A 158      -2.285   6.003  10.804  1.00 98.58           C  
ATOM   2453  HE1 TYR A 158      -2.804   6.025  11.751  1.00 98.58           H  
ATOM   2454  CE2 TYR A 158      -1.119   7.193   9.026  1.00 98.58           C  
ATOM   2455  HE2 TYR A 158      -0.746   8.114   8.603  1.00 98.58           H  
ATOM   2456  OH  TYR A 158      -2.113   8.386  10.859  1.00 98.58           O  
ATOM   2457  HH  TYR A 158      -1.743   9.123  10.367  1.00 98.58           H  
ATOM   2458  CZ  TYR A 158      -1.840   7.211  10.236  1.00 98.58           C  
ATOM   2459  N   PRO A 159       0.255   0.418   7.721  1.00 98.30           N  
ATOM   2460  CA  PRO A 159       0.128  -0.989   7.346  1.00 98.30           C  
ATOM   2461  HA  PRO A 159      -0.854  -1.146   6.901  1.00 98.30           H  
ATOM   2462  C   PRO A 159       0.297  -1.952   8.532  1.00 98.30           C  
ATOM   2463  CB  PRO A 159       1.203  -1.223   6.282  1.00 98.30           C  
ATOM   2464  HB2 PRO A 159       2.126  -1.557   6.756  1.00 98.30           H  
ATOM   2465  HB3 PRO A 159       0.874  -1.943   5.532  1.00 98.30           H  
ATOM   2466  O   PRO A 159      -0.433  -2.932   8.638  1.00 98.30           O  
ATOM   2467  CG  PRO A 159       1.423   0.160   5.674  1.00 98.30           C  
ATOM   2468  HG2 PRO A 159       0.654   0.354   4.926  1.00 98.30           H  
ATOM   2469  HG3 PRO A 159       2.419   0.267   5.246  1.00 98.30           H  
ATOM   2470  CD  PRO A 159       1.223   1.088   6.866  1.00 98.30           C  
ATOM   2471  HD2 PRO A 159       2.167   1.211   7.397  1.00 98.30           H  
ATOM   2472  HD3 PRO A 159       0.847   2.054   6.530  1.00 98.30           H  
ATOM   2473  N   LEU A 160       1.220  -1.669   9.462  1.00 98.43           N  
ATOM   2474  H   LEU A 160       1.695  -0.780   9.404  1.00 98.43           H  
ATOM   2475  CA  LEU A 160       1.432  -2.484  10.665  1.00 98.43           C  
ATOM   2476  HA  LEU A 160       1.582  -3.523  10.374  1.00 98.43           H  
ATOM   2477  C   LEU A 160       0.200  -2.460  11.571  1.00 98.43           C  
ATOM   2478  CB  LEU A 160       2.689  -1.977  11.406  1.00 98.43           C  
ATOM   2479  HB2 LEU A 160       2.599  -0.900  11.553  1.00 98.43           H  
ATOM   2480  HB3 LEU A 160       3.566  -2.148  10.782  1.00 98.43           H  
ATOM   2481  O   LEU A 160      -0.298  -3.512  11.977  1.00 98.43           O  
ATOM   2482  CG  LEU A 160       2.925  -2.598  12.796  1.00 98.43           C  
ATOM   2483  HG  LEU A 160       2.027  -2.500  13.406  1.00 98.43           H  
ATOM   2484  CD1 LEU A 160       3.308  -4.076  12.700  1.00 98.43           C  
ATOM   2485 HD11 LEU A 160       2.490  -4.644  12.259  1.00 98.43           H  
ATOM   2486 HD12 LEU A 160       4.211  -4.182  12.100  1.00 98.43           H  
ATOM   2487 HD13 LEU A 160       3.521  -4.471  13.694  1.00 98.43           H  
ATOM   2488  CD2 LEU A 160       4.044  -1.844  13.509  1.00 98.43           C  
ATOM   2489 HD21 LEU A 160       4.212  -2.273  14.497  1.00 98.43           H  
ATOM   2490 HD22 LEU A 160       3.766  -0.798  13.632  1.00 98.43           H  
ATOM   2491 HD23 LEU A 160       4.965  -1.899  12.930  1.00 98.43           H  
ATOM   2492  N   VAL A 161      -0.289  -1.266  11.897  1.00 98.28           N  
ATOM   2493  H   VAL A 161       0.146  -0.439  11.514  1.00 98.28           H  
ATOM   2494  CA  VAL A 161      -1.385  -1.122  12.861  1.00 98.28           C  
ATOM   2495  HA  VAL A 161      -1.200  -1.816  13.681  1.00 98.28           H  
ATOM   2496  C   VAL A 161      -2.735  -1.526  12.268  1.00 98.28           C  
ATOM   2497  CB  VAL A 161      -1.422   0.279  13.483  1.00 98.28           C  
ATOM   2498  HB  VAL A 161      -2.279   0.316  14.156  1.00 98.28           H  
ATOM   2499  O   VAL A 161      -3.584  -2.040  12.993  1.00 98.28           O  
ATOM   2500  CG1 VAL A 161      -0.146   0.539  14.293  1.00 98.28           C  
ATOM   2501 HG11 VAL A 161       0.736   0.500  13.653  1.00 98.28           H  
ATOM   2502 HG12 VAL A 161      -0.188   1.528  14.750  1.00 98.28           H  
ATOM   2503 HG13 VAL A 161      -0.047  -0.206  15.083  1.00 98.28           H  
ATOM   2504  CG2 VAL A 161      -1.569   1.392  12.449  1.00 98.28           C  
ATOM   2505 HG21 VAL A 161      -2.300   1.122  11.687  1.00 98.28           H  
ATOM   2506 HG22 VAL A 161      -1.891   2.310  12.940  1.00 98.28           H  
ATOM   2507 HG23 VAL A 161      -0.603   1.575  11.978  1.00 98.28           H  
ATOM   2508  N   ILE A 162      -2.923  -1.403  10.951  1.00 97.90           N  
ATOM   2509  H   ILE A 162      -2.211  -0.942  10.402  1.00 97.90           H  
ATOM   2510  CA  ILE A 162      -4.080  -1.966  10.247  1.00 97.90           C  
ATOM   2511  HA  ILE A 162      -4.989  -1.578  10.706  1.00 97.90           H  
ATOM   2512  C   ILE A 162      -4.107  -3.487  10.428  1.00 97.90           C  
ATOM   2513  CB  ILE A 162      -4.074  -1.544   8.759  1.00 97.90           C  
ATOM   2514  HB  ILE A 162      -3.073  -1.706   8.358  1.00 97.90           H  
ATOM   2515  O   ILE A 162      -5.144  -4.027  10.813  1.00 97.90           O  
ATOM   2516  CG1 ILE A 162      -4.436  -0.045   8.635  1.00 97.90           C  
ATOM   2517 HG12 ILE A 162      -3.930   0.528   9.412  1.00 97.90           H  
ATOM   2518 HG13 ILE A 162      -5.507   0.085   8.788  1.00 97.90           H  
ATOM   2519  CG2 ILE A 162      -5.062  -2.391   7.931  1.00 97.90           C  
ATOM   2520 HG21 ILE A 162      -5.091  -2.033   6.902  1.00 97.90           H  
ATOM   2521 HG22 ILE A 162      -6.061  -2.328   8.362  1.00 97.90           H  
ATOM   2522 HG23 ILE A 162      -4.735  -3.430   7.898  1.00 97.90           H  
ATOM   2523  CD1 ILE A 162      -4.043   0.565   7.283  1.00 97.90           C  
ATOM   2524 HD11 ILE A 162      -4.285   1.627   7.281  1.00 97.90           H  
ATOM   2525 HD12 ILE A 162      -4.588   0.080   6.473  1.00 97.90           H  
ATOM   2526 HD13 ILE A 162      -2.974   0.445   7.110  1.00 97.90           H  
ATOM   2527  N   GLU A 163      -2.984  -4.189  10.233  1.00 97.04           N  
ATOM   2528  H   GLU A 163      -2.158  -3.712   9.901  1.00 97.04           H  
ATOM   2529  CA  GLU A 163      -2.917  -5.637  10.471  1.00 97.04           C  
ATOM   2530  HA  GLU A 163      -3.707  -6.117   9.893  1.00 97.04           H  
ATOM   2531  C   GLU A 163      -3.178  -5.992  11.947  1.00 97.04           C  
ATOM   2532  CB  GLU A 163      -1.575  -6.223   9.997  1.00 97.04           C  
ATOM   2533  HB2 GLU A 163      -0.761  -5.697  10.497  1.00 97.04           H  
ATOM   2534  HB3 GLU A 163      -1.522  -7.267  10.307  1.00 97.04           H  
ATOM   2535  O   GLU A 163      -3.910  -6.946  12.210  1.00 97.04           O  
ATOM   2536  CG  GLU A 163      -1.337  -6.164   8.477  1.00 97.04           C  
ATOM   2537  HG2 GLU A 163      -1.347  -5.123   8.152  1.00 97.04           H  
ATOM   2538  HG3 GLU A 163      -0.343  -6.561   8.270  1.00 97.04           H  
ATOM   2539  CD  GLU A 163      -2.365  -6.938   7.642  1.00 97.04           C  
ATOM   2540  OE1 GLU A 163      -3.099  -6.317   6.841  1.00 97.04           O  
ATOM   2541  OE2 GLU A 163      -2.461  -8.176   7.761  1.00 97.04           O  
ATOM   2542  N   MET A 164      -2.681  -5.202  12.911  1.00 97.67           N  
ATOM   2543  H   MET A 164      -2.078  -4.440  12.637  1.00 97.67           H  
ATOM   2544  CA  MET A 164      -3.000  -5.390  14.339  1.00 97.67           C  
ATOM   2545  HA  MET A 164      -2.667  -6.380  14.649  1.00 97.67           H  
ATOM   2546  C   MET A 164      -4.510  -5.313  14.600  1.00 97.67           C  
ATOM   2547  CB  MET A 164      -2.306  -4.337  15.215  1.00 97.67           C  
ATOM   2548  HB2 MET A 164      -2.689  -4.427  16.232  1.00 97.67           H  
ATOM   2549  HB3 MET A 164      -2.546  -3.336  14.856  1.00 97.67           H  
ATOM   2550  O   MET A 164      -5.080  -6.195  15.242  1.00 97.67           O  
ATOM   2551  CG  MET A 164      -0.791  -4.491  15.288  1.00 97.67           C  
ATOM   2552  HG2 MET A 164      -0.379  -4.564  14.281  1.00 97.67           H  
ATOM   2553  HG3 MET A 164      -0.576  -5.411  15.833  1.00 97.67           H  
ATOM   2554  SD  MET A 164       0.025  -3.124  16.149  1.00 97.67           S  
ATOM   2555  CE  MET A 164       1.726  -3.738  16.140  1.00 97.67           C  
ATOM   2556  HE1 MET A 164       2.403  -2.942  16.449  1.00 97.67           H  
ATOM   2557  HE2 MET A 164       1.983  -4.070  15.134  1.00 97.67           H  
ATOM   2558  HE3 MET A 164       1.816  -4.579  16.829  1.00 97.67           H  
ATOM   2559  N   HIS A 165      -5.187  -4.293  14.066  1.00 96.32           N  
ATOM   2560  H   HIS A 165      -4.680  -3.586  13.553  1.00 96.32           H  
ATOM   2561  CA  HIS A 165      -6.640  -4.174  14.201  1.00 96.32           C  
ATOM   2562  HA  HIS A 165      -6.909  -4.290  15.251  1.00 96.32           H  
ATOM   2563  C   HIS A 165      -7.389  -5.271  13.437  1.00 96.32           C  
ATOM   2564  CB  HIS A 165      -7.103  -2.788  13.760  1.00 96.32           C  
ATOM   2565  HB2 HIS A 165      -6.573  -2.501  12.852  1.00 96.32           H  
ATOM   2566  HB3 HIS A 165      -8.173  -2.849  13.557  1.00 96.32           H  
ATOM   2567  O   HIS A 165      -8.434  -5.711  13.902  1.00 96.32           O  
ATOM   2568  CG  HIS A 165      -6.947  -1.714  14.800  1.00 96.32           C  
ATOM   2569  CD2 HIS A 165      -5.934  -0.807  14.874  1.00 96.32           C  
ATOM   2570  HD2 HIS A 165      -5.095  -0.718  14.200  1.00 96.32           H  
ATOM   2571  ND1 HIS A 165      -7.849  -1.478  15.843  1.00 96.32           N  
ATOM   2572  CE1 HIS A 165      -7.327  -0.452  16.534  1.00 96.32           C  
ATOM   2573  HE1 HIS A 165      -7.753  -0.029  17.432  1.00 96.32           H  
ATOM   2574  NE2 HIS A 165      -6.198  -0.012  15.961  1.00 96.32           N  
ATOM   2575  HE2 HIS A 165      -5.648   0.770  16.287  1.00 96.32           H  
ATOM   2576  N   ARG A 166      -6.867  -5.785  12.316  1.00 94.60           N  
ATOM   2577  H   ARG A 166      -6.025  -5.363  11.950  1.00 94.60           H  
ATOM   2578  CA  ARG A 166      -7.444  -6.958  11.630  1.00 94.60           C  
ATOM   2579  HA  ARG A 166      -8.511  -6.790  11.480  1.00 94.60           H  
ATOM   2580  C   ARG A 166      -7.334  -8.230  12.474  1.00 94.60           C  
ATOM   2581  CB  ARG A 166      -6.791  -7.160  10.257  1.00 94.60           C  
ATOM   2582  HB2 ARG A 166      -7.102  -8.129   9.867  1.00 94.60           H  
ATOM   2583  HB3 ARG A 166      -5.706  -7.175  10.368  1.00 94.60           H  
ATOM   2584  O   ARG A 166      -8.270  -9.027  12.472  1.00 94.60           O  
ATOM   2585  CG  ARG A 166      -7.190  -6.073   9.244  1.00 94.60           C  
ATOM   2586  HG2 ARG A 166      -6.966  -5.082   9.641  1.00 94.60           H  
ATOM   2587  HG3 ARG A 166      -8.264  -6.116   9.065  1.00 94.60           H  
ATOM   2588  CD  ARG A 166      -6.449  -6.249   7.916  1.00 94.60           C  
ATOM   2589  HD2 ARG A 166      -6.632  -5.377   7.289  1.00 94.60           H  
ATOM   2590  HD3 ARG A 166      -5.379  -6.307   8.116  1.00 94.60           H  
ATOM   2591  NE  ARG A 166      -6.922  -7.460   7.224  1.00 94.60           N  
ATOM   2592  HE  ARG A 166      -7.824  -7.806   7.519  1.00 94.60           H  
ATOM   2593  NH1 ARG A 166      -5.043  -7.888   5.951  1.00 94.60           N  
ATOM   2594 HH11 ARG A 166      -4.613  -7.038   6.289  1.00 94.60           H  
ATOM   2595 HH12 ARG A 166      -4.315  -8.587   5.919  1.00 94.60           H  
ATOM   2596  NH2 ARG A 166      -6.674  -9.375   6.042  1.00 94.60           N  
ATOM   2597 HH21 ARG A 166      -6.029  -9.973   5.546  1.00 94.60           H  
ATOM   2598 HH22 ARG A 166      -7.480  -9.749   6.523  1.00 94.60           H  
ATOM   2599  CZ  ARG A 166      -6.212  -8.215   6.410  1.00 94.60           C  
ATOM   2600  N   VAL A 167      -6.254  -8.422  13.233  1.00 94.67           N  
ATOM   2601  H   VAL A 167      -5.488  -7.767  13.162  1.00 94.67           H  
ATOM   2602  CA  VAL A 167      -6.174  -9.524  14.210  1.00 94.67           C  
ATOM   2603  HA  VAL A 167      -6.422 -10.460  13.710  1.00 94.67           H  
ATOM   2604  C   VAL A 167      -7.222  -9.337  15.309  1.00 94.67           C  
ATOM   2605  CB  VAL A 167      -4.755  -9.682  14.793  1.00 94.67           C  
ATOM   2606  HB  VAL A 167      -4.420  -8.737  15.221  1.00 94.67           H  
ATOM   2607  O   VAL A 167      -8.019 -10.239  15.549  1.00 94.67           O  
ATOM   2608  CG1 VAL A 167      -4.698 -10.751  15.891  1.00 94.67           C  
ATOM   2609 HG11 VAL A 167      -5.312 -10.458  16.743  1.00 94.67           H  
ATOM   2610 HG12 VAL A 167      -5.055 -11.704  15.502  1.00 94.67           H  
ATOM   2611 HG13 VAL A 167      -3.673 -10.868  16.245  1.00 94.67           H  
ATOM   2612  CG2 VAL A 167      -3.770 -10.106  13.698  1.00 94.67           C  
ATOM   2613 HG21 VAL A 167      -4.172 -10.942  13.125  1.00 94.67           H  
ATOM   2614 HG22 VAL A 167      -3.567  -9.265  13.036  1.00 94.67           H  
ATOM   2615 HG23 VAL A 167      -2.829 -10.419  14.150  1.00 94.67           H  
ATOM   2616  N   LEU A 168      -7.278  -8.151  15.923  1.00 93.23           N  
ATOM   2617  H   LEU A 168      -6.588  -7.458  15.671  1.00 93.23           H  
ATOM   2618  CA  LEU A 168      -8.158  -7.874  17.068  1.00 93.23           C  
ATOM   2619  HA  LEU A 168      -8.036  -8.666  17.807  1.00 93.23           H  
ATOM   2620  C   LEU A 168      -9.652  -7.846  16.713  1.00 93.23           C  
ATOM   2621  CB  LEU A 168      -7.750  -6.526  17.690  1.00 93.23           C  
ATOM   2622  HB2 LEU A 168      -7.779  -5.766  16.909  1.00 93.23           H  
ATOM   2623  HB3 LEU A 168      -8.489  -6.252  18.443  1.00 93.23           H  
ATOM   2624  O   LEU A 168     -10.485  -8.295  17.496  1.00 93.23           O  
ATOM   2625  CG  LEU A 168      -6.360  -6.509  18.352  1.00 93.23           C  
ATOM   2626  HG  LEU A 168      -5.605  -6.867  17.652  1.00 93.23           H  
ATOM   2627  CD1 LEU A 168      -6.014  -5.075  18.747  1.00 93.23           C  
ATOM   2628 HD11 LEU A 168      -6.744  -4.695  19.462  1.00 93.23           H  
ATOM   2629 HD12 LEU A 168      -6.010  -4.442  17.859  1.00 93.23           H  
ATOM   2630 HD13 LEU A 168      -5.022  -5.048  19.197  1.00 93.23           H  
ATOM   2631  CD2 LEU A 168      -6.306  -7.385  19.603  1.00 93.23           C  
ATOM   2632 HD21 LEU A 168      -7.073  -7.076  20.314  1.00 93.23           H  
ATOM   2633 HD22 LEU A 168      -5.326  -7.295  20.072  1.00 93.23           H  
ATOM   2634 HD23 LEU A 168      -6.460  -8.431  19.338  1.00 93.23           H  
ATOM   2635  N   LYS A 169     -10.007  -7.281  15.555  1.00 90.96           N  
ATOM   2636  H   LYS A 169      -9.265  -6.890  14.992  1.00 90.96           H  
ATOM   2637  CA  LYS A 169     -11.398  -6.992  15.170  1.00 90.96           C  
ATOM   2638  HA  LYS A 169     -12.035  -7.129  16.044  1.00 90.96           H  
ATOM   2639  C   LYS A 169     -11.935  -7.961  14.114  1.00 90.96           C  
ATOM   2640  CB  LYS A 169     -11.534  -5.519  14.727  1.00 90.96           C  
ATOM   2641  HB2 LYS A 169     -12.573  -5.345  14.447  1.00 90.96           H  
ATOM   2642  HB3 LYS A 169     -10.928  -5.354  13.836  1.00 90.96           H  
ATOM   2643  O   LYS A 169     -13.113  -8.318  14.181  1.00 90.96           O  
ATOM   2644  CG  LYS A 169     -11.147  -4.485  15.810  1.00 90.96           C  
ATOM   2645  HG2 LYS A 169     -11.801  -4.613  16.673  1.00 90.96           H  
ATOM   2646  HG3 LYS A 169     -10.115  -4.641  16.124  1.00 90.96           H  
ATOM   2647  CD  LYS A 169     -11.285  -3.049  15.272  1.00 90.96           C  
ATOM   2648  HD2 LYS A 169     -12.288  -2.926  14.865  1.00 90.96           H  
ATOM   2649  HD3 LYS A 169     -10.556  -2.923  14.472  1.00 90.96           H  
ATOM   2650  CE  LYS A 169     -11.050  -1.958  16.330  1.00 90.96           C  
ATOM   2651  HE2 LYS A 169     -10.076  -2.128  16.789  1.00 90.96           H  
ATOM   2652  HE3 LYS A 169     -11.811  -2.050  17.105  1.00 90.96           H  
ATOM   2653  NZ  LYS A 169     -11.085  -0.589  15.737  1.00 90.96           N  
ATOM   2654  HZ1 LYS A 169     -11.936  -0.414  15.222  1.00 90.96           H  
ATOM   2655  HZ2 LYS A 169     -11.016   0.135  16.438  1.00 90.96           H  
ATOM   2656  HZ3 LYS A 169     -10.307  -0.465  15.105  1.00 90.96           H  
ATOM   2657  N   ASP A 170     -11.101  -8.418  13.174  1.00 89.85           N  
ATOM   2658  H   ASP A 170     -10.129  -8.149  13.225  1.00 89.85           H  
ATOM   2659  CA  ASP A 170     -11.512  -9.296  12.062  1.00 89.85           C  
ATOM   2660  HA  ASP A 170     -12.600  -9.274  11.992  1.00 89.85           H  
ATOM   2661  C   ASP A 170     -11.141 -10.776  12.265  1.00 89.85           C  
ATOM   2662  CB  ASP A 170     -10.982  -8.787  10.707  1.00 89.85           C  
ATOM   2663  HB2 ASP A 170      -9.893  -8.838  10.681  1.00 89.85           H  
ATOM   2664  HB3 ASP A 170     -11.346  -9.449   9.921  1.00 89.85           H  
ATOM   2665  O   ASP A 170     -11.396 -11.585  11.373  1.00 89.85           O  
ATOM   2666  CG  ASP A 170     -11.421  -7.376  10.328  1.00 89.85           C  
ATOM   2667  OD1 ASP A 170     -12.552  -6.950  10.650  1.00 89.85           O  
ATOM   2668  OD2 ASP A 170     -10.691  -6.712   9.560  1.00 89.85           O  
ATOM   2669  N   ASN A 171     -10.564 -11.150  13.415  1.00 90.88           N  
ATOM   2670  H   ASN A 171     -10.359 -10.439  14.103  1.00 90.88           H  
ATOM   2671  CA  ASN A 171     -10.080 -12.509  13.699  1.00 90.88           C  
ATOM   2672  HA  ASN A 171      -9.508 -12.457  14.625  1.00 90.88           H  
ATOM   2673  C   ASN A 171      -9.100 -13.035  12.635  1.00 90.88           C  
ATOM   2674  CB  ASN A 171     -11.261 -13.469  13.935  1.00 90.88           C  
ATOM   2675  HB2 ASN A 171     -10.871 -14.449  14.208  1.00 90.88           H  
ATOM   2676  HB3 ASN A 171     -11.826 -13.578  13.009  1.00 90.88           H  
ATOM   2677  O   ASN A 171      -9.090 -14.222  12.305  1.00 90.88           O  
ATOM   2678  CG  ASN A 171     -12.185 -13.040  15.050  1.00 90.88           C  
ATOM   2679  ND2 ASN A 171     -13.477 -13.186  14.869  1.00 90.88           N  
ATOM   2680 HD21 ASN A 171     -13.804 -13.644  14.030  1.00 90.88           H  
ATOM   2681 HD22 ASN A 171     -14.032 -13.066  15.704  1.00 90.88           H  
ATOM   2682  OD1 ASN A 171     -11.782 -12.604  16.109  1.00 90.88           O  
ATOM   2683  N   MET A 172      -8.289 -12.147  12.056  1.00 92.31           N  
ATOM   2684  H   MET A 172      -8.334 -11.185  12.362  1.00 92.31           H  
ATOM   2685  CA  MET A 172      -7.208 -12.565  11.172  1.00 92.31           C  
ATOM   2686  HA  MET A 172      -7.627 -13.189  10.383  1.00 92.31           H  
ATOM   2687  C   MET A 172      -6.182 -13.388  11.963  1.00 92.31           C  
ATOM   2688  CB  MET A 172      -6.573 -11.325  10.541  1.00 92.31           C  
ATOM   2689  HB2 MET A 172      -7.343 -10.747  10.030  1.00 92.31           H  
ATOM   2690  HB3 MET A 172      -6.142 -10.710  11.330  1.00 92.31           H  
ATOM   2691  O   MET A 172      -5.768 -12.975  13.043  1.00 92.31           O  
ATOM   2692  CG  MET A 172      -5.483 -11.700   9.535  1.00 92.31           C  
ATOM   2693  HG2 MET A 172      -5.922 -12.323   8.756  1.00 92.31           H  
ATOM   2694  HG3 MET A 172      -4.706 -12.276  10.039  1.00 92.31           H  
ATOM   2695  SD  MET A 172      -4.703 -10.270   8.761  1.00 92.31           S  
ATOM   2696  CE  MET A 172      -3.783  -9.649  10.200  1.00 92.31           C  
ATOM   2697  HE1 MET A 172      -3.169  -8.793   9.920  1.00 92.31           H  
ATOM   2698  HE2 MET A 172      -3.139 -10.434  10.597  1.00 92.31           H  
ATOM   2699  HE3 MET A 172      -4.479  -9.321  10.972  1.00 92.31           H  
ATOM   2700  N   ASP A 173      -5.741 -14.524  11.412  1.00 94.76           N  
ATOM   2701  H   ASP A 173      -6.171 -14.862  10.563  1.00 94.76           H  
ATOM   2702  CA  ASP A 173      -4.672 -15.327  12.019  1.00 94.76           C  
ATOM   2703  HA  ASP A 173      -5.007 -15.654  13.003  1.00 94.76           H  
ATOM   2704  C   ASP A 173      -3.405 -14.473  12.206  1.00 94.76           C  
ATOM   2705  CB  ASP A 173      -4.414 -16.590  11.172  1.00 94.76           C  
ATOM   2706  HB2 ASP A 173      -4.125 -16.286  10.166  1.00 94.76           H  
ATOM   2707  HB3 ASP A 173      -5.347 -17.148  11.094  1.00 94.76           H  
ATOM   2708  O   ASP A 173      -2.872 -13.890  11.255  1.00 94.76           O  
ATOM   2709  CG  ASP A 173      -3.324 -17.533  11.712  1.00 94.76           C  
ATOM   2710  OD1 ASP A 173      -2.547 -17.145  12.613  1.00 94.76           O  
ATOM   2711  OD2 ASP A 173      -3.187 -18.644  11.166  1.00 94.76           O  
ATOM   2712  N   VAL A 174      -2.907 -14.422  13.442  1.00 94.85           N  
ATOM   2713  H   VAL A 174      -3.375 -14.968  14.152  1.00 94.85           H  
ATOM   2714  CA  VAL A 174      -1.714 -13.662  13.832  1.00 94.85           C  
ATOM   2715  HA  VAL A 174      -1.914 -12.610  13.631  1.00 94.85           H  
ATOM   2716  C   VAL A 174      -0.473 -14.052  13.020  1.00 94.85           C  
ATOM   2717  CB  VAL A 174      -1.480 -13.822  15.346  1.00 94.85           C  
ATOM   2718  HB  VAL A 174      -2.429 -13.635  15.849  1.00 94.85           H  
ATOM   2719  O   VAL A 174       0.420 -13.231  12.819  1.00 94.85           O  
ATOM   2720  CG1 VAL A 174      -1.012 -15.232  15.737  1.00 94.85           C  
ATOM   2721 HG11 VAL A 174      -1.703 -15.981  15.353  1.00 94.85           H  
ATOM   2722 HG12 VAL A 174      -0.984 -15.314  16.824  1.00 94.85           H  
ATOM   2723 HG13 VAL A 174      -0.014 -15.430  15.347  1.00 94.85           H  
ATOM   2724  CG2 VAL A 174      -0.481 -12.789  15.875  1.00 94.85           C  
ATOM   2725 HG21 VAL A 174      -0.812 -11.786  15.605  1.00 94.85           H  
ATOM   2726 HG22 VAL A 174      -0.429 -12.856  16.961  1.00 94.85           H  
ATOM   2727 HG23 VAL A 174       0.512 -12.964  15.461  1.00 94.85           H  
ATOM   2728  N   ASN A 175      -0.417 -15.267  12.463  1.00 94.66           N  
ATOM   2729  H   ASN A 175      -1.188 -15.898  12.624  1.00 94.66           H  
ATOM   2730  CA  ASN A 175       0.671 -15.695  11.584  1.00 94.66           C  
ATOM   2731  HA  ASN A 175       1.607 -15.627  12.139  1.00 94.66           H  
ATOM   2732  C   ASN A 175       0.830 -14.807  10.343  1.00 94.66           C  
ATOM   2733  CB  ASN A 175       0.446 -17.152  11.162  1.00 94.66           C  
ATOM   2734  HB2 ASN A 175       1.108 -17.400  10.333  1.00 94.66           H  
ATOM   2735  HB3 ASN A 175      -0.579 -17.287  10.816  1.00 94.66           H  
ATOM   2736  O   ASN A 175       1.949 -14.676   9.839  1.00 94.66           O  
ATOM   2737  CG  ASN A 175       0.753 -18.120  12.282  1.00 94.66           C  
ATOM   2738  ND2 ASN A 175      -0.210 -18.901  12.698  1.00 94.66           N  
ATOM   2739 HD21 ASN A 175      -1.155 -18.701  12.403  1.00 94.66           H  
ATOM   2740 HD22 ASN A 175      -0.049 -19.509  13.488  1.00 94.66           H  
ATOM   2741  OD1 ASN A 175       1.887 -18.191  12.747  1.00 94.66           O  
ATOM   2742  N   PHE A 176      -0.238 -14.156   9.869  1.00 91.72           N  
ATOM   2743  H   PHE A 176      -1.128 -14.265  10.335  1.00 91.72           H  
ATOM   2744  CA  PHE A 176      -0.143 -13.207   8.757  1.00 91.72           C  
ATOM   2745  HA  PHE A 176       0.394 -13.693   7.943  1.00 91.72           H  
ATOM   2746  C   PHE A 176       0.681 -11.961   9.122  1.00 91.72           C  
ATOM   2747  CB  PHE A 176      -1.546 -12.846   8.247  1.00 91.72           C  
ATOM   2748  HB2 PHE A 176      -1.458 -12.015   7.547  1.00 91.72           H  
ATOM   2749  HB3 PHE A 176      -2.158 -12.498   9.080  1.00 91.72           H  
ATOM   2750  O   PHE A 176       1.361 -11.407   8.253  1.00 91.72           O  
ATOM   2751  CG  PHE A 176      -2.243 -13.987   7.525  1.00 91.72           C  
ATOM   2752  CD1 PHE A 176      -1.741 -14.447   6.292  1.00 91.72           C  
ATOM   2753  HD1 PHE A 176      -0.868 -13.977   5.862  1.00 91.72           H  
ATOM   2754  CD2 PHE A 176      -3.378 -14.605   8.079  1.00 91.72           C  
ATOM   2755  HD2 PHE A 176      -3.777 -14.256   9.020  1.00 91.72           H  
ATOM   2756  CE1 PHE A 176      -2.353 -15.529   5.632  1.00 91.72           C  
ATOM   2757  HE1 PHE A 176      -1.944 -15.900   4.704  1.00 91.72           H  
ATOM   2758  CE2 PHE A 176      -3.989 -15.690   7.425  1.00 91.72           C  
ATOM   2759  HE2 PHE A 176      -4.839 -16.181   7.875  1.00 91.72           H  
ATOM   2760  CZ  PHE A 176      -3.474 -16.156   6.204  1.00 91.72           C  
ATOM   2761  HZ  PHE A 176      -3.928 -17.008   5.721  1.00 91.72           H  
ATOM   2762  N   MET A 177       0.737 -11.581  10.405  1.00 94.61           N  
ATOM   2763  H   MET A 177       0.218 -12.106  11.095  1.00 94.61           H  
ATOM   2764  CA  MET A 177       1.535 -10.441  10.866  1.00 94.61           C  
ATOM   2765  HA  MET A 177       1.301  -9.587  10.231  1.00 94.61           H  
ATOM   2766  C   MET A 177       3.046 -10.672  10.784  1.00 94.61           C  
ATOM   2767  CB  MET A 177       1.196 -10.060  12.307  1.00 94.61           C  
ATOM   2768  HB2 MET A 177       1.345 -10.911  12.973  1.00 94.61           H  
ATOM   2769  HB3 MET A 177       1.901  -9.286  12.609  1.00 94.61           H  
ATOM   2770  O   MET A 177       3.797  -9.700  10.698  1.00 94.61           O  
ATOM   2771  CG  MET A 177      -0.220  -9.511  12.479  1.00 94.61           C  
ATOM   2772  HG2 MET A 177      -0.382  -8.698  11.771  1.00 94.61           H  
ATOM   2773  HG3 MET A 177      -0.938 -10.304  12.267  1.00 94.61           H  
ATOM   2774  SD  MET A 177      -0.521  -8.890  14.154  1.00 94.61           S  
ATOM   2775  CE  MET A 177       0.583  -7.453  14.204  1.00 94.61           C  
ATOM   2776  HE1 MET A 177       1.616  -7.747  14.015  1.00 94.61           H  
ATOM   2777  HE2 MET A 177       0.269  -6.717  13.464  1.00 94.61           H  
ATOM   2778  HE3 MET A 177       0.544  -7.017  15.202  1.00 94.61           H  
ATOM   2779  N   LYS A 178       3.521 -11.929  10.733  1.00 93.56           N  
ATOM   2780  H   LYS A 178       2.854 -12.685  10.801  1.00 93.56           H  
ATOM   2781  CA  LYS A 178       4.958 -12.248  10.570  1.00 93.56           C  
ATOM   2782  HA  LYS A 178       5.506 -11.946  11.462  1.00 93.56           H  
ATOM   2783  C   LYS A 178       5.580 -11.494   9.398  1.00 93.56           C  
ATOM   2784  CB  LYS A 178       5.147 -13.755  10.327  1.00 93.56           C  
ATOM   2785  HB2 LYS A 178       4.484 -14.083   9.527  1.00 93.56           H  
ATOM   2786  HB3 LYS A 178       6.174 -13.934  10.009  1.00 93.56           H  
ATOM   2787  O   LYS A 178       6.761 -11.157   9.410  1.00 93.56           O  
ATOM   2788  CG  LYS A 178       4.897 -14.588  11.589  1.00 93.56           C  
ATOM   2789  HG2 LYS A 178       3.909 -14.363  11.991  1.00 93.56           H  
ATOM   2790  HG3 LYS A 178       5.645 -14.323  12.336  1.00 93.56           H  
ATOM   2791  CD  LYS A 178       4.979 -16.093  11.293  1.00 93.56           C  
ATOM   2792  HD2 LYS A 178       4.127 -16.374  10.673  1.00 93.56           H  
ATOM   2793  HD3 LYS A 178       5.905 -16.320  10.764  1.00 93.56           H  
ATOM   2794  CE  LYS A 178       4.945 -16.863  12.618  1.00 93.56           C  
ATOM   2795  HE2 LYS A 178       4.168 -16.432  13.250  1.00 93.56           H  
ATOM   2796  HE3 LYS A 178       5.897 -16.718  13.127  1.00 93.56           H  
ATOM   2797  NZ  LYS A 178       4.667 -18.308  12.440  1.00 93.56           N  
ATOM   2798  HZ1 LYS A 178       4.835 -18.803  13.305  1.00 93.56           H  
ATOM   2799  HZ2 LYS A 178       3.682 -18.431  12.258  1.00 93.56           H  
ATOM   2800  HZ3 LYS A 178       5.219 -18.721  11.702  1.00 93.56           H  
ATOM   2801  N   LYS A 179       4.777 -11.230   8.368  1.00 91.74           N  
ATOM   2802  H   LYS A 179       3.807 -11.496   8.452  1.00 91.74           H  
ATOM   2803  CA  LYS A 179       5.222 -10.534   7.174  1.00 91.74           C  
ATOM   2804  HA  LYS A 179       6.176 -10.962   6.865  1.00 91.74           H  
ATOM   2805  C   LYS A 179       5.461  -9.043   7.379  1.00 91.74           C  
ATOM   2806  CB  LYS A 179       4.192 -10.769   6.087  1.00 91.74           C  
ATOM   2807  HB2 LYS A 179       4.011 -11.839   5.984  1.00 91.74           H  
ATOM   2808  HB3 LYS A 179       3.259 -10.272   6.351  1.00 91.74           H  
ATOM   2809  O   LYS A 179       6.416  -8.549   6.791  1.00 91.74           O  
ATOM   2810  CG  LYS A 179       4.735 -10.214   4.777  1.00 91.74           C  
ATOM   2811  HG2 LYS A 179       4.887  -9.136   4.840  1.00 91.74           H  
ATOM   2812  HG3 LYS A 179       5.669 -10.710   4.512  1.00 91.74           H  
ATOM   2813  CD  LYS A 179       3.686 -10.479   3.733  1.00 91.74           C  
ATOM   2814  HD2 LYS A 179       3.497 -11.547   3.630  1.00 91.74           H  
ATOM   2815  HD3 LYS A 179       2.772  -9.969   4.039  1.00 91.74           H  
ATOM   2816  CE  LYS A 179       4.198  -9.904   2.436  1.00 91.74           C  
ATOM   2817  HE2 LYS A 179       4.904 -10.582   1.957  1.00 91.74           H  
ATOM   2818  HE3 LYS A 179       4.671  -8.941   2.630  1.00 91.74           H  
ATOM   2819  NZ  LYS A 179       3.017  -9.673   1.633  1.00 91.74           N  
ATOM   2820  HZ1 LYS A 179       2.394 -10.465   1.564  1.00 91.74           H  
ATOM   2821  HZ2 LYS A 179       3.259  -9.265   0.742  1.00 91.74           H  
ATOM   2822  HZ3 LYS A 179       2.564  -8.892   2.084  1.00 91.74           H  
ATOM   2823  N   VAL A 180       4.629  -8.342   8.147  1.00 95.47           N  
ATOM   2824  H   VAL A 180       3.891  -8.825   8.639  1.00 95.47           H  
ATOM   2825  CA  VAL A 180       4.832  -6.911   8.426  1.00 95.47           C  
ATOM   2826  HA  VAL A 180       5.238  -6.443   7.530  1.00 95.47           H  
ATOM   2827  C   VAL A 180       5.877  -6.706   9.523  1.00 95.47           C  
ATOM   2828  CB  VAL A 180       3.502  -6.186   8.706  1.00 95.47           C  
ATOM   2829  HB  VAL A 180       2.876  -6.309   7.822  1.00 95.47           H  
ATOM   2830  O   VAL A 180       6.713  -5.818   9.413  1.00 95.47           O  
ATOM   2831  CG1 VAL A 180       2.722  -6.725   9.909  1.00 95.47           C  
ATOM   2832 HG11 VAL A 180       2.409  -7.751   9.716  1.00 95.47           H  
ATOM   2833 HG12 VAL A 180       1.824  -6.123  10.052  1.00 95.47           H  
ATOM   2834 HG13 VAL A 180       3.321  -6.677  10.818  1.00 95.47           H  
ATOM   2835  CG2 VAL A 180       3.742  -4.689   8.894  1.00 95.47           C  
ATOM   2836 HG21 VAL A 180       2.820  -4.144   8.694  1.00 95.47           H  
ATOM   2837 HG22 VAL A 180       4.514  -4.338   8.210  1.00 95.47           H  
ATOM   2838 HG23 VAL A 180       4.086  -4.480   9.907  1.00 95.47           H  
ATOM   2839  N   LEU A 181       5.930  -7.608  10.507  1.00 96.03           N  
ATOM   2840  H   LEU A 181       5.204  -8.308  10.553  1.00 96.03           H  
ATOM   2841  CA  LEU A 181       6.887  -7.553  11.619  1.00 96.03           C  
ATOM   2842  HA  LEU A 181       6.850  -6.560  12.067  1.00 96.03           H  
ATOM   2843  C   LEU A 181       8.352  -7.766  11.202  1.00 96.03           C  
ATOM   2844  CB  LEU A 181       6.470  -8.594  12.673  1.00 96.03           C  
ATOM   2845  HB2 LEU A 181       6.370  -9.561  12.181  1.00 96.03           H  
ATOM   2846  HB3 LEU A 181       7.265  -8.684  13.414  1.00 96.03           H  
ATOM   2847  O   LEU A 181       9.245  -7.441  11.970  1.00 96.03           O  
ATOM   2848  CG  LEU A 181       5.162  -8.257  13.413  1.00 96.03           C  
ATOM   2849  HG  LEU A 181       4.382  -8.000  12.696  1.00 96.03           H  
ATOM   2850  CD1 LEU A 181       4.693  -9.479  14.203  1.00 96.03           C  
ATOM   2851 HD11 LEU A 181       5.451  -9.766  14.931  1.00 96.03           H  
ATOM   2852 HD12 LEU A 181       4.508 -10.308  13.520  1.00 96.03           H  
ATOM   2853 HD13 LEU A 181       3.765  -9.244  14.726  1.00 96.03           H  
ATOM   2854  CD2 LEU A 181       5.332  -7.088  14.382  1.00 96.03           C  
ATOM   2855 HD21 LEU A 181       4.418  -6.940  14.957  1.00 96.03           H  
ATOM   2856 HD22 LEU A 181       6.154  -7.284  15.070  1.00 96.03           H  
ATOM   2857 HD23 LEU A 181       5.542  -6.171  13.830  1.00 96.03           H  
ATOM   2858  N   ARG A 182       8.618  -8.290   9.998  1.00 93.66           N  
ATOM   2859  H   ARG A 182       7.826  -8.575   9.439  1.00 93.66           H  
ATOM   2860  CA  ARG A 182       9.982  -8.441   9.448  1.00 93.66           C  
ATOM   2861  HA  ARG A 182      10.688  -8.422  10.278  1.00 93.66           H  
ATOM   2862  C   ARG A 182      10.422  -7.293   8.534  1.00 93.66           C  
ATOM   2863  CB  ARG A 182      10.129  -9.805   8.755  1.00 93.66           C  
ATOM   2864  HB2 ARG A 182      11.181  -9.974   8.526  1.00 93.66           H  
ATOM   2865  HB3 ARG A 182       9.799 -10.590   9.436  1.00 93.66           H  
ATOM   2866  O   ARG A 182      11.510  -7.360   7.969  1.00 93.66           O  
ATOM   2867  CG  ARG A 182       9.314  -9.866   7.459  1.00 93.66           C  
ATOM   2868  HG2 ARG A 182       8.264  -9.726   7.718  1.00 93.66           H  
ATOM   2869  HG3 ARG A 182       9.633  -9.079   6.776  1.00 93.66           H  
ATOM   2870  CD  ARG A 182       9.451 -11.212   6.757  1.00 93.66           C  
ATOM   2871  HD2 ARG A 182      10.510 -11.422   6.608  1.00 93.66           H  
ATOM   2872  HD3 ARG A 182       9.020 -11.976   7.404  1.00 93.66           H  
ATOM   2873  NE  ARG A 182       8.766 -11.184   5.451  1.00 93.66           N  
ATOM   2874  HE  ARG A 182       8.591 -10.262   5.076  1.00 93.66           H  
ATOM   2875  NH1 ARG A 182       8.663 -13.451   5.141  1.00 93.66           N  
ATOM   2876 HH11 ARG A 182       8.479 -14.259   4.564  1.00 93.66           H  
ATOM   2877 HH12 ARG A 182       9.106 -13.564   6.042  1.00 93.66           H  
ATOM   2878  NH2 ARG A 182       7.956 -12.084   3.522  1.00 93.66           N  
ATOM   2879 HH21 ARG A 182       7.824 -12.898   2.940  1.00 93.66           H  
ATOM   2880 HH22 ARG A 182       7.919 -11.154   3.131  1.00 93.66           H  
ATOM   2881  CZ  ARG A 182       8.461 -12.235   4.715  1.00 93.66           C  
ATOM   2882  N   GLN A 183       9.554  -6.313   8.283  1.00 95.42           N  
ATOM   2883  H   GLN A 183       8.714  -6.246   8.840  1.00 95.42           H  
ATOM   2884  CA  GLN A 183       9.858  -5.214   7.363  1.00 95.42           C  
ATOM   2885  HA  GLN A 183      10.404  -5.614   6.509  1.00 95.42           H  
ATOM   2886  C   GLN A 183      10.779  -4.199   8.034  1.00 95.42           C  
ATOM   2887  CB  GLN A 183       8.572  -4.559   6.834  1.00 95.42           C  
ATOM   2888  HB2 GLN A 183       8.028  -4.110   7.665  1.00 95.42           H  
ATOM   2889  HB3 GLN A 183       8.824  -3.769   6.126  1.00 95.42           H  
ATOM   2890  O   GLN A 183      10.864  -4.137   9.259  1.00 95.42           O  
ATOM   2891  CG  GLN A 183       7.666  -5.585   6.143  1.00 95.42           C  
ATOM   2892  HG2 GLN A 183       6.722  -5.125   5.849  1.00 95.42           H  
ATOM   2893  HG3 GLN A 183       7.412  -6.351   6.876  1.00 95.42           H  
ATOM   2894  CD  GLN A 183       8.282  -6.254   4.921  1.00 95.42           C  
ATOM   2895  NE2 GLN A 183       7.932  -7.490   4.654  1.00 95.42           N  
ATOM   2896 HE21 GLN A 183       8.332  -7.855   3.801  1.00 95.42           H  
ATOM   2897 HE22 GLN A 183       7.284  -7.932   5.290  1.00 95.42           H  
ATOM   2898  OE1 GLN A 183       9.080  -5.722   4.171  1.00 95.42           O  
ATOM   2899  N   ARG A 184      11.481  -3.406   7.227  1.00 95.37           N  
ATOM   2900  H   ARG A 184      11.292  -3.456   6.236  1.00 95.37           H  
ATOM   2901  CA  ARG A 184      12.287  -2.280   7.708  1.00 95.37           C  
ATOM   2902  HA  ARG A 184      12.646  -2.487   8.716  1.00 95.37           H  
ATOM   2903  C   ARG A 184      11.447  -1.011   7.814  1.00 95.37           C  
ATOM   2904  CB  ARG A 184      13.502  -2.068   6.795  1.00 95.37           C  
ATOM   2905  HB2 ARG A 184      13.187  -2.041   5.752  1.00 95.37           H  
ATOM   2906  HB3 ARG A 184      13.956  -1.107   7.036  1.00 95.37           H  
ATOM   2907  O   ARG A 184      10.424  -0.877   7.144  1.00 95.37           O  
ATOM   2908  CG  ARG A 184      14.557  -3.161   7.002  1.00 95.37           C  
ATOM   2909  HG2 ARG A 184      14.813  -3.188   8.061  1.00 95.37           H  
ATOM   2910  HG3 ARG A 184      14.161  -4.135   6.714  1.00 95.37           H  
ATOM   2911  CD  ARG A 184      15.811  -2.851   6.177  1.00 95.37           C  
ATOM   2912  HD2 ARG A 184      15.807  -1.796   5.903  1.00 95.37           H  
ATOM   2913  HD3 ARG A 184      15.795  -3.448   5.266  1.00 95.37           H  
ATOM   2914  NE  ARG A 184      17.038  -3.115   6.948  1.00 95.37           N  
ATOM   2915  HE  ARG A 184      16.922  -3.338   7.927  1.00 95.37           H  
ATOM   2916  NH1 ARG A 184      18.539  -2.491   5.331  1.00 95.37           N  
ATOM   2917 HH11 ARG A 184      17.764  -2.322   4.705  1.00 95.37           H  
ATOM   2918 HH12 ARG A 184      19.486  -2.262   5.066  1.00 95.37           H  
ATOM   2919  NH2 ARG A 184      19.270  -3.031   7.373  1.00 95.37           N  
ATOM   2920 HH21 ARG A 184      20.212  -2.804   7.089  1.00 95.37           H  
ATOM   2921 HH22 ARG A 184      19.093  -3.191   8.355  1.00 95.37           H  
ATOM   2922  CZ  ARG A 184      18.274  -2.883   6.547  1.00 95.37           C  
ATOM   2923  N   TYR A 185      11.930  -0.068   8.613  1.00 95.97           N  
ATOM   2924  H   TYR A 185      12.792  -0.264   9.101  1.00 95.97           H  
ATOM   2925  CA  TYR A 185      11.439   1.305   8.656  1.00 95.97           C  
ATOM   2926  HA  TYR A 185      10.626   1.441   7.944  1.00 95.97           H  
ATOM   2927  C   TYR A 185      12.592   2.230   8.251  1.00 95.97           C  
ATOM   2928  CB  TYR A 185      10.886   1.602  10.055  1.00 95.97           C  
ATOM   2929  HB2 TYR A 185      10.135   0.853  10.305  1.00 95.97           H  
ATOM   2930  HB3 TYR A 185      11.687   1.527  10.790  1.00 95.97           H  
ATOM   2931  O   TYR A 185      13.507   2.472   9.037  1.00 95.97           O  
ATOM   2932  CG  TYR A 185      10.259   2.973  10.147  1.00 95.97           C  
ATOM   2933  CD1 TYR A 185      11.066   4.110  10.343  1.00 95.97           C  
ATOM   2934  HD1 TYR A 185      12.134   4.008  10.473  1.00 95.97           H  
ATOM   2935  CD2 TYR A 185       8.872   3.117   9.974  1.00 95.97           C  
ATOM   2936  HD2 TYR A 185       8.246   2.247   9.842  1.00 95.97           H  
ATOM   2937  CE1 TYR A 185      10.492   5.392  10.291  1.00 95.97           C  
ATOM   2938  HE1 TYR A 185      11.110   6.277  10.327  1.00 95.97           H  
ATOM   2939  CE2 TYR A 185       8.284   4.393  10.006  1.00 95.97           C  
ATOM   2940  HE2 TYR A 185       7.221   4.518   9.864  1.00 95.97           H  
ATOM   2941  OH  TYR A 185       8.570   6.763   9.933  1.00 95.97           O  
ATOM   2942  HH  TYR A 185       9.003   7.163   9.175  1.00 95.97           H  
ATOM   2943  CZ  TYR A 185       9.101   5.534  10.117  1.00 95.97           C  
ATOM   2944  N   GLY A 186      12.620   2.666   6.990  1.00 93.18           N  
ATOM   2945  H   GLY A 186      11.841   2.469   6.378  1.00 93.18           H  
ATOM   2946  CA  GLY A 186      13.791   3.339   6.426  1.00 93.18           C  
ATOM   2947  HA2 GLY A 186      13.951   4.280   6.952  1.00 93.18           H  
ATOM   2948  HA3 GLY A 186      13.617   3.563   5.373  1.00 93.18           H  
ATOM   2949  C   GLY A 186      15.040   2.455   6.546  1.00 93.18           C  
ATOM   2950  O   GLY A 186      15.085   1.343   6.015  1.00 93.18           O  
ATOM   2951  N   THR A 187      16.050   2.927   7.277  1.00 92.71           N  
ATOM   2952  H   THR A 187      15.957   3.831   7.718  1.00 92.71           H  
ATOM   2953  CA  THR A 187      17.276   2.164   7.570  1.00 92.71           C  
ATOM   2954  HA  THR A 187      17.490   1.508   6.726  1.00 92.71           H  
ATOM   2955  C   THR A 187      17.164   1.255   8.799  1.00 92.71           C  
ATOM   2956  CB  THR A 187      18.476   3.107   7.733  1.00 92.71           C  
ATOM   2957  HB  THR A 187      19.349   2.533   8.044  1.00 92.71           H  
ATOM   2958  O   THR A 187      18.004   0.368   8.951  1.00 92.71           O  
ATOM   2959  CG2 THR A 187      18.803   3.840   6.431  1.00 92.71           C  
ATOM   2960 HG21 THR A 187      19.662   4.493   6.586  1.00 92.71           H  
ATOM   2961 HG22 THR A 187      19.045   3.117   5.652  1.00 92.71           H  
ATOM   2962 HG23 THR A 187      17.955   4.445   6.109  1.00 92.71           H  
ATOM   2963  OG1 THR A 187      18.187   4.081   8.706  1.00 92.71           O  
ATOM   2964  HG1 THR A 187      19.017   4.415   9.054  1.00 92.71           H  
ATOM   2965  N   MET A 188      16.129   1.420   9.633  1.00 95.47           N  
ATOM   2966  H   MET A 188      15.420   2.101   9.399  1.00 95.47           H  
ATOM   2967  CA  MET A 188      15.925   0.635  10.854  1.00 95.47           C  
ATOM   2968  HA  MET A 188      16.877   0.568  11.381  1.00 95.47           H  
ATOM   2969  C   MET A 188      15.460  -0.786  10.530  1.00 95.47           C  
ATOM   2970  CB  MET A 188      14.914   1.305  11.799  1.00 95.47           C  
ATOM   2971  HB2 MET A 188      14.760   0.658  12.663  1.00 95.47           H  
ATOM   2972  HB3 MET A 188      13.955   1.409  11.292  1.00 95.47           H  
ATOM   2973  O   MET A 188      14.511  -1.013   9.770  1.00 95.47           O  
ATOM   2974  CG  MET A 188      15.367   2.676  12.307  1.00 95.47           C  
ATOM   2975  HG2 MET A 188      15.582   3.322  11.456  1.00 95.47           H  
ATOM   2976  HG3 MET A 188      16.284   2.543  12.880  1.00 95.47           H  
ATOM   2977  SD  MET A 188      14.138   3.506  13.356  1.00 95.47           S  
ATOM   2978  CE  MET A 188      15.148   4.900  13.921  1.00 95.47           C  
ATOM   2979  HE1 MET A 188      16.030   4.521  14.437  1.00 95.47           H  
ATOM   2980  HE2 MET A 188      15.459   5.503  13.068  1.00 95.47           H  
ATOM   2981  HE3 MET A 188      14.575   5.512  14.618  1.00 95.47           H  
ATOM   2982  N   THR A 189      16.115  -1.757  11.148  1.00 94.69           N  
ATOM   2983  H   THR A 189      16.865  -1.474  11.763  1.00 94.69           H  
ATOM   2984  CA  THR A 189      15.687  -3.153  11.218  1.00 94.69           C  
ATOM   2985  HA  THR A 189      15.495  -3.514  10.208  1.00 94.69           H  
ATOM   2986  C   THR A 189      14.394  -3.307  12.021  1.00 94.69           C  
ATOM   2987  CB  THR A 189      16.779  -4.033  11.845  1.00 94.69           C  
ATOM   2988  HB  THR A 189      16.436  -5.067  11.844  1.00 94.69           H  
ATOM   2989  O   THR A 189      13.984  -2.410  12.755  1.00 94.69           O  
ATOM   2990  CG2 THR A 189      18.108  -3.974  11.091  1.00 94.69           C  
ATOM   2991 HG21 THR A 189      17.966  -4.323  10.068  1.00 94.69           H  
ATOM   2992 HG22 THR A 189      18.506  -2.960  11.090  1.00 94.69           H  
ATOM   2993 HG23 THR A 189      18.825  -4.625  11.592  1.00 94.69           H  
ATOM   2994  OG1 THR A 189      16.998  -3.647  13.171  1.00 94.69           O  
ATOM   2995  HG1 THR A 189      17.468  -2.810  13.151  1.00 94.69           H  
ATOM   2996  N   ALA A 190      13.760  -4.474  11.878  1.00 94.15           N  
ATOM   2997  H   ALA A 190      14.158  -5.168  11.261  1.00 94.15           H  
ATOM   2998  CA  ALA A 190      12.568  -4.867  12.624  1.00 94.15           C  
ATOM   2999  HA  ALA A 190      11.706  -4.289  12.292  1.00 94.15           H  
ATOM   3000  C   ALA A 190      12.699  -4.633  14.138  1.00 94.15           C  
ATOM   3001  CB  ALA A 190      12.275  -6.326  12.272  1.00 94.15           C  
ATOM   3002  HB1 ALA A 190      11.429  -6.679  12.862  1.00 94.15           H  
ATOM   3003  HB2 ALA A 190      13.137  -6.953  12.501  1.00 94.15           H  
ATOM   3004  HB3 ALA A 190      12.028  -6.410  11.214  1.00 94.15           H  
ATOM   3005  O   ALA A 190      11.850  -3.993  14.755  1.00 94.15           O  
ATOM   3006  N   GLU A 191      13.788  -5.125  14.725  1.00 93.93           N  
ATOM   3007  H   GLU A 191      14.468  -5.614  14.161  1.00 93.93           H  
ATOM   3008  CA  GLU A 191      14.060  -5.035  16.162  1.00 93.93           C  
ATOM   3009  HA  GLU A 191      13.213  -5.425  16.725  1.00 93.93           H  
ATOM   3010  C   GLU A 191      14.270  -3.583  16.621  1.00 93.93           C  
ATOM   3011  CB  GLU A 191      15.290  -5.901  16.476  1.00 93.93           C  
ATOM   3012  HB2 GLU A 191      16.129  -5.555  15.873  1.00 93.93           H  
ATOM   3013  HB3 GLU A 191      15.541  -5.781  17.530  1.00 93.93           H  
ATOM   3014  O   GLU A 191      13.759  -3.174  17.668  1.00 93.93           O  
ATOM   3015  CG  GLU A 191      15.029  -7.392  16.192  1.00 93.93           C  
ATOM   3016  HG2 GLU A 191      14.217  -7.730  16.836  1.00 93.93           H  
ATOM   3017  HG3 GLU A 191      14.701  -7.509  15.159  1.00 93.93           H  
ATOM   3018  CD  GLU A 191      16.256  -8.291  16.405  1.00 93.93           C  
ATOM   3019  OE1 GLU A 191      16.123  -9.494  16.086  1.00 93.93           O  
ATOM   3020  OE2 GLU A 191      17.305  -7.779  16.851  1.00 93.93           O  
ATOM   3021  N   GLU A 192      14.956  -2.775  15.808  1.00 96.72           N  
ATOM   3022  H   GLU A 192      15.354  -3.162  14.964  1.00 96.72           H  
ATOM   3023  CA  GLU A 192      15.200  -1.362  16.101  1.00 96.72           C  
ATOM   3024  HA  GLU A 192      15.638  -1.271  17.095  1.00 96.72           H  
ATOM   3025  C   GLU A 192      13.906  -0.552  16.106  1.00 96.72           C  
ATOM   3026  CB  GLU A 192      16.173  -0.760  15.083  1.00 96.72           C  
ATOM   3027  HB2 GLU A 192      15.827  -1.021  14.083  1.00 96.72           H  
ATOM   3028  HB3 GLU A 192      16.164   0.326  15.170  1.00 96.72           H  
ATOM   3029  O   GLU A 192      13.628   0.135  17.086  1.00 96.72           O  
ATOM   3030  CG  GLU A 192      17.612  -1.247  15.295  1.00 96.72           C  
ATOM   3031  HG2 GLU A 192      17.621  -2.330  15.423  1.00 96.72           H  
ATOM   3032  HG3 GLU A 192      17.999  -0.801  16.211  1.00 96.72           H  
ATOM   3033  CD  GLU A 192      18.503  -0.882  14.104  1.00 96.72           C  
ATOM   3034  OE1 GLU A 192      19.621  -0.379  14.320  1.00 96.72           O  
ATOM   3035  OE2 GLU A 192      18.060  -1.141  12.959  1.00 96.72           O  
ATOM   3036  N   TRP A 193      13.074  -0.631  15.061  1.00 97.48           N  
ATOM   3037  H   TRP A 193      13.292  -1.240  14.285  1.00 97.48           H  
ATOM   3038  CA  TRP A 193      11.859   0.185  15.049  1.00 97.48           C  
ATOM   3039  HA  TRP A 193      12.139   1.187  15.377  1.00 97.48           H  
ATOM   3040  C   TRP A 193      10.822  -0.304  16.067  1.00 97.48           C  
ATOM   3041  CB  TRP A 193      11.298   0.352  13.637  1.00 97.48           C  
ATOM   3042  HB2 TRP A 193      12.082   0.783  13.015  1.00 97.48           H  
ATOM   3043  HB3 TRP A 193      10.493   1.084  13.688  1.00 97.48           H  
ATOM   3044  O   TRP A 193      10.113   0.522  16.637  1.00 97.48           O  
ATOM   3045  CG  TRP A 193      10.758  -0.866  12.957  1.00 97.48           C  
ATOM   3046  CD1 TRP A 193      11.313  -1.455  11.878  1.00 97.48           C  
ATOM   3047  HD1 TRP A 193      12.228  -1.131  11.405  1.00 97.48           H  
ATOM   3048  CD2 TRP A 193       9.550  -1.637  13.251  1.00 97.48           C  
ATOM   3049  CE2 TRP A 193       9.480  -2.728  12.340  1.00 97.48           C  
ATOM   3050  CE3 TRP A 193       8.499  -1.527  14.182  1.00 97.48           C  
ATOM   3051  HE3 TRP A 193       8.502  -0.696  14.871  1.00 97.48           H  
ATOM   3052  NE1 TRP A 193      10.522  -2.506  11.476  1.00 97.48           N  
ATOM   3053  HE1 TRP A 193      10.740  -3.100  10.688  1.00 97.48           H  
ATOM   3054  CH2 TRP A 193       7.466  -3.581  13.365  1.00 97.48           C  
ATOM   3055  HH2 TRP A 193       6.676  -4.314  13.423  1.00 97.48           H  
ATOM   3056  CZ2 TRP A 193       8.478  -3.707  12.400  1.00 97.48           C  
ATOM   3057  HZ2 TRP A 193       8.478  -4.524  11.694  1.00 97.48           H  
ATOM   3058  CZ3 TRP A 193       7.466  -2.480  14.239  1.00 97.48           C  
ATOM   3059  HZ3 TRP A 193       6.683  -2.378  14.975  1.00 97.48           H  
ATOM   3060  N   MET A 194      10.755  -1.607  16.377  1.00 95.90           N  
ATOM   3061  H   MET A 194      11.334  -2.260  15.869  1.00 95.90           H  
ATOM   3062  CA  MET A 194       9.837  -2.121  17.408  1.00 95.90           C  
ATOM   3063  HA  MET A 194       8.820  -1.817  17.157  1.00 95.90           H  
ATOM   3064  C   MET A 194      10.128  -1.542  18.798  1.00 95.90           C  
ATOM   3065  CB  MET A 194       9.894  -3.657  17.470  1.00 95.90           C  
ATOM   3066  HB2 MET A 194       9.513  -3.987  18.436  1.00 95.90           H  
ATOM   3067  HB3 MET A 194      10.924  -4.000  17.376  1.00 95.90           H  
ATOM   3068  O   MET A 194       9.211  -1.385  19.605  1.00 95.90           O  
ATOM   3069  CG  MET A 194       9.019  -4.296  16.390  1.00 95.90           C  
ATOM   3070  HG2 MET A 194       8.020  -3.869  16.482  1.00 95.90           H  
ATOM   3071  HG3 MET A 194       9.410  -4.036  15.406  1.00 95.90           H  
ATOM   3072  SD  MET A 194       8.835  -6.099  16.498  1.00 95.90           S  
ATOM   3073  CE  MET A 194      10.363  -6.611  15.681  1.00 95.90           C  
ATOM   3074  HE1 MET A 194      10.411  -7.699  15.636  1.00 95.90           H  
ATOM   3075  HE2 MET A 194      11.221  -6.232  16.236  1.00 95.90           H  
ATOM   3076  HE3 MET A 194      10.369  -6.203  14.670  1.00 95.90           H  
ATOM   3077  N   THR A 195      11.389  -1.206  19.073  1.00 95.81           N  
ATOM   3078  H   THR A 195      12.088  -1.351  18.358  1.00 95.81           H  
ATOM   3079  CA  THR A 195      11.822  -0.643  20.357  1.00 95.81           C  
ATOM   3080  HA  THR A 195      11.104  -0.918  21.130  1.00 95.81           H  
ATOM   3081  C   THR A 195      11.860   0.884  20.335  1.00 95.81           C  
ATOM   3082  CB  THR A 195      13.181  -1.226  20.775  1.00 95.81           C  
ATOM   3083  HB  THR A 195      13.531  -0.697  21.662  1.00 95.81           H  
ATOM   3084  O   THR A 195      11.360   1.526  21.257  1.00 95.81           O  
ATOM   3085  CG2 THR A 195      13.082  -2.715  21.102  1.00 95.81           C  
ATOM   3086 HG21 THR A 195      12.375  -2.866  21.917  1.00 95.81           H  
ATOM   3087 HG22 THR A 195      14.061  -3.082  21.411  1.00 95.81           H  
ATOM   3088 HG23 THR A 195      12.750  -3.278  20.230  1.00 95.81           H  
ATOM   3089  OG1 THR A 195      14.142  -1.094  19.755  1.00 95.81           O  
ATOM   3090  HG1 THR A 195      14.034  -1.823  19.140  1.00 95.81           H  
ATOM   3091  N   GLN A 196      12.395   1.482  19.270  1.00 97.93           N  
ATOM   3092  H   GLN A 196      12.814   0.893  18.565  1.00 97.93           H  
ATOM   3093  CA  GLN A 196      12.643   2.924  19.184  1.00 97.93           C  
ATOM   3094  HA  GLN A 196      12.918   3.294  20.172  1.00 97.93           H  
ATOM   3095  C   GLN A 196      11.424   3.737  18.729  1.00 97.93           C  
ATOM   3096  CB  GLN A 196      13.824   3.181  18.237  1.00 97.93           C  
ATOM   3097  HB2 GLN A 196      13.971   4.258  18.155  1.00 97.93           H  
ATOM   3098  HB3 GLN A 196      13.581   2.798  17.246  1.00 97.93           H  
ATOM   3099  O   GLN A 196      11.342   4.920  19.048  1.00 97.93           O  
ATOM   3100  CG  GLN A 196      15.142   2.548  18.719  1.00 97.93           C  
ATOM   3101  HG2 GLN A 196      15.422   2.978  19.680  1.00 97.93           H  
ATOM   3102  HG3 GLN A 196      15.013   1.474  18.854  1.00 97.93           H  
ATOM   3103  CD  GLN A 196      16.281   2.782  17.732  1.00 97.93           C  
ATOM   3104  NE2 GLN A 196      17.195   1.846  17.593  1.00 97.93           N  
ATOM   3105 HE21 GLN A 196      17.127   0.979  18.108  1.00 97.93           H  
ATOM   3106 HE22 GLN A 196      17.922   2.012  16.912  1.00 97.93           H  
ATOM   3107  OE1 GLN A 196      16.375   3.809  17.076  1.00 97.93           O  
ATOM   3108  N   LYS A 197      10.477   3.130  17.998  1.00 97.99           N  
ATOM   3109  H   LYS A 197      10.611   2.156  17.766  1.00 97.99           H  
ATOM   3110  CA  LYS A 197       9.306   3.813  17.408  1.00 97.99           C  
ATOM   3111  HA  LYS A 197       9.402   4.884  17.585  1.00 97.99           H  
ATOM   3112  C   LYS A 197       7.987   3.491  18.102  1.00 97.99           C  
ATOM   3113  CB  LYS A 197       9.257   3.575  15.883  1.00 97.99           C  
ATOM   3114  HB2 LYS A 197       9.150   2.510  15.674  1.00 97.99           H  
ATOM   3115  HB3 LYS A 197       8.365   4.056  15.483  1.00 97.99           H  
ATOM   3116  O   LYS A 197       6.907   3.676  17.541  1.00 97.99           O  
ATOM   3117  CG  LYS A 197      10.481   4.120  15.124  1.00 97.99           C  
ATOM   3118  HG2 LYS A 197      10.411   3.840  14.073  1.00 97.99           H  
ATOM   3119  HG3 LYS A 197      11.407   3.719  15.535  1.00 97.99           H  
ATOM   3120  CD  LYS A 197      10.464   5.642  15.234  1.00 97.99           C  
ATOM   3121  HD2 LYS A 197       9.483   5.993  14.912  1.00 97.99           H  
ATOM   3122  HD3 LYS A 197      10.610   5.928  16.275  1.00 97.99           H  
ATOM   3123  CE  LYS A 197      11.521   6.370  14.423  1.00 97.99           C  
ATOM   3124  HE2 LYS A 197      11.448   6.081  13.375  1.00 97.99           H  
ATOM   3125  HE3 LYS A 197      12.503   6.093  14.807  1.00 97.99           H  
ATOM   3126  NZ  LYS A 197      11.264   7.819  14.601  1.00 97.99           N  
ATOM   3127  HZ1 LYS A 197      10.763   8.199  13.811  1.00 97.99           H  
ATOM   3128  HZ2 LYS A 197      12.109   8.343  14.780  1.00 97.99           H  
ATOM   3129  HZ3 LYS A 197      10.638   7.950  15.382  1.00 97.99           H  
ATOM   3130  N   ILE A 198       8.048   2.994  19.337  1.00 97.29           N  
ATOM   3131  H   ILE A 198       8.963   2.854  19.741  1.00 97.29           H  
ATOM   3132  CA  ILE A 198       6.860   2.538  20.068  1.00 97.29           C  
ATOM   3133  HA  ILE A 198       6.386   1.784  19.440  1.00 97.29           H  
ATOM   3134  C   ILE A 198       5.825   3.653  20.283  1.00 97.29           C  
ATOM   3135  CB  ILE A 198       7.282   1.869  21.394  1.00 97.29           C  
ATOM   3136  HB  ILE A 198       8.047   1.128  21.162  1.00 97.29           H  
ATOM   3137  O   ILE A 198       4.624   3.384  20.267  1.00 97.29           O  
ATOM   3138  CG1 ILE A 198       6.119   1.128  22.087  1.00 97.29           C  
ATOM   3139 HG12 ILE A 198       5.344   1.842  22.367  1.00 97.29           H  
ATOM   3140 HG13 ILE A 198       6.500   0.672  23.001  1.00 97.29           H  
ATOM   3141  CG2 ILE A 198       7.895   2.872  22.390  1.00 97.29           C  
ATOM   3142 HG21 ILE A 198       7.160   3.604  22.725  1.00 97.29           H  
ATOM   3143 HG22 ILE A 198       8.282   2.335  23.256  1.00 97.29           H  
ATOM   3144 HG23 ILE A 198       8.736   3.392  21.931  1.00 97.29           H  
ATOM   3145  CD1 ILE A 198       5.493   0.015  21.237  1.00 97.29           C  
ATOM   3146 HD11 ILE A 198       6.269  -0.661  20.879  1.00 97.29           H  
ATOM   3147 HD12 ILE A 198       4.785  -0.548  21.845  1.00 97.29           H  
ATOM   3148 HD13 ILE A 198       4.955   0.437  20.387  1.00 97.29           H  
ATOM   3149  N   THR A 199       6.266   4.900  20.465  1.00 97.93           N  
ATOM   3150  H   THR A 199       7.260   5.074  20.423  1.00 97.93           H  
ATOM   3151  CA  THR A 199       5.375   6.052  20.656  1.00 97.93           C  
ATOM   3152  HA  THR A 199       4.649   5.818  21.434  1.00 97.93           H  
ATOM   3153  C   THR A 199       4.597   6.350  19.377  1.00 97.93           C  
ATOM   3154  CB  THR A 199       6.175   7.280  21.109  1.00 97.93           C  
ATOM   3155  HB  THR A 199       6.923   7.530  20.356  1.00 97.93           H  
ATOM   3156  O   THR A 199       3.372   6.469  19.419  1.00 97.93           O  
ATOM   3157  CG2 THR A 199       5.293   8.499  21.377  1.00 97.93           C  
ATOM   3158 HG21 THR A 199       4.518   8.248  22.100  1.00 97.93           H  
ATOM   3159 HG22 THR A 199       5.904   9.313  21.768  1.00 97.93           H  
ATOM   3160 HG23 THR A 199       4.829   8.836  20.450  1.00 97.93           H  
ATOM   3161  OG1 THR A 199       6.824   6.977  22.325  1.00 97.93           O  
ATOM   3162  HG1 THR A 199       7.559   7.588  22.407  1.00 97.93           H  
ATOM   3163  N   GLU A 200       5.282   6.391  18.235  1.00 97.98           N  
ATOM   3164  H   GLU A 200       6.289   6.318  18.266  1.00 97.98           H  
ATOM   3165  CA  GLU A 200       4.685   6.592  16.916  1.00 97.98           C  
ATOM   3166  HA  GLU A 200       4.094   7.508  16.928  1.00 97.98           H  
ATOM   3167  C   GLU A 200       3.729   5.446  16.555  1.00 97.98           C  
ATOM   3168  CB  GLU A 200       5.790   6.745  15.851  1.00 97.98           C  
ATOM   3169  HB2 GLU A 200       6.389   5.836  15.793  1.00 97.98           H  
ATOM   3170  HB3 GLU A 200       5.294   6.867  14.888  1.00 97.98           H  
ATOM   3171  O   GLU A 200       2.607   5.691  16.113  1.00 97.98           O  
ATOM   3172  CG  GLU A 200       6.710   7.967  16.060  1.00 97.98           C  
ATOM   3173  HG2 GLU A 200       6.158   8.757  16.569  1.00 97.98           H  
ATOM   3174  HG3 GLU A 200       6.976   8.347  15.073  1.00 97.98           H  
ATOM   3175  CD  GLU A 200       8.011   7.660  16.826  1.00 97.98           C  
ATOM   3176  OE1 GLU A 200       9.084   8.153  16.385  1.00 97.98           O  
ATOM   3177  OE2 GLU A 200       7.950   6.901  17.823  1.00 97.98           O  
ATOM   3178  N   ILE A 201       4.112   4.195  16.837  1.00 98.34           N  
ATOM   3179  H   ILE A 201       5.058   4.058  17.165  1.00 98.34           H  
ATOM   3180  CA  ILE A 201       3.264   3.017  16.602  1.00 98.34           C  
ATOM   3181  HA  ILE A 201       2.951   3.022  15.557  1.00 98.34           H  
ATOM   3182  C   ILE A 201       1.989   3.076  17.451  1.00 98.34           C  
ATOM   3183  CB  ILE A 201       4.059   1.720  16.863  1.00 98.34           C  
ATOM   3184  HB  ILE A 201       4.506   1.789  17.855  1.00 98.34           H  
ATOM   3185  O   ILE A 201       0.903   2.803  16.941  1.00 98.34           O  
ATOM   3186  CG1 ILE A 201       5.182   1.568  15.815  1.00 98.34           C  
ATOM   3187 HG12 ILE A 201       4.760   1.246  14.863  1.00 98.34           H  
ATOM   3188 HG13 ILE A 201       5.667   2.528  15.638  1.00 98.34           H  
ATOM   3189  CG2 ILE A 201       3.154   0.471  16.825  1.00 98.34           C  
ATOM   3190 HG21 ILE A 201       3.751  -0.433  16.946  1.00 98.34           H  
ATOM   3191 HG22 ILE A 201       2.624   0.425  15.874  1.00 98.34           H  
ATOM   3192 HG23 ILE A 201       2.428   0.498  17.637  1.00 98.34           H  
ATOM   3193  CD1 ILE A 201       6.270   0.584  16.246  1.00 98.34           C  
ATOM   3194 HD11 ILE A 201       6.602   0.801  17.261  1.00 98.34           H  
ATOM   3195 HD12 ILE A 201       5.909  -0.443  16.187  1.00 98.34           H  
ATOM   3196 HD13 ILE A 201       7.118   0.715  15.573  1.00 98.34           H  
ATOM   3197  N   LYS A 202       2.082   3.458  18.734  1.00 98.22           N  
ATOM   3198  H   LYS A 202       2.999   3.671  19.099  1.00 98.22           H  
ATOM   3199  CA  LYS A 202       0.902   3.629  19.601  1.00 98.22           C  
ATOM   3200  HA  LYS A 202       0.305   2.717  19.577  1.00 98.22           H  
ATOM   3201  C   LYS A 202      -0.016   4.742  19.100  1.00 98.22           C  
ATOM   3202  CB  LYS A 202       1.330   3.917  21.046  1.00 98.22           C  
ATOM   3203  HB2 LYS A 202       0.477   4.328  21.587  1.00 98.22           H  
ATOM   3204  HB3 LYS A 202       2.123   4.665  21.047  1.00 98.22           H  
ATOM   3205  O   LYS A 202      -1.233   4.568  19.117  1.00 98.22           O  
ATOM   3206  CG  LYS A 202       1.796   2.655  21.783  1.00 98.22           C  
ATOM   3207  HG2 LYS A 202       0.969   1.948  21.842  1.00 98.22           H  
ATOM   3208  HG3 LYS A 202       2.617   2.185  21.242  1.00 98.22           H  
ATOM   3209  CD  LYS A 202       2.253   3.024  23.199  1.00 98.22           C  
ATOM   3210  HD2 LYS A 202       3.059   3.755  23.129  1.00 98.22           H  
ATOM   3211  HD3 LYS A 202       1.416   3.465  23.740  1.00 98.22           H  
ATOM   3212  CE  LYS A 202       2.750   1.780  23.940  1.00 98.22           C  
ATOM   3213  HE2 LYS A 202       1.939   1.053  23.986  1.00 98.22           H  
ATOM   3214  HE3 LYS A 202       3.560   1.337  23.360  1.00 98.22           H  
ATOM   3215  NZ  LYS A 202       3.225   2.120  25.304  1.00 98.22           N  
ATOM   3216  HZ1 LYS A 202       4.010   2.753  25.250  1.00 98.22           H  
ATOM   3217  HZ2 LYS A 202       3.525   1.288  25.793  1.00 98.22           H  
ATOM   3218  HZ3 LYS A 202       2.491   2.565  25.837  1.00 98.22           H  
ATOM   3219  N   ALA A 203       0.545   5.858  18.637  1.00 98.18           N  
ATOM   3220  H   ALA A 203       1.551   5.946  18.656  1.00 98.18           H  
ATOM   3221  CA  ALA A 203      -0.236   6.942  18.050  1.00 98.18           C  
ATOM   3222  HA  ALA A 203      -0.993   7.256  18.769  1.00 98.18           H  
ATOM   3223  C   ALA A 203      -0.979   6.471  16.788  1.00 98.18           C  
ATOM   3224  CB  ALA A 203       0.686   8.137  17.785  1.00 98.18           C  
ATOM   3225  HB1 ALA A 203       1.169   8.448  18.712  1.00 98.18           H  
ATOM   3226  HB2 ALA A 203       1.452   7.872  17.057  1.00 98.18           H  
ATOM   3227  HB3 ALA A 203       0.101   8.969  17.394  1.00 98.18           H  
ATOM   3228  O   ALA A 203      -2.198   6.616  16.717  1.00 98.18           O  
ATOM   3229  N   ALA A 204      -0.285   5.810  15.854  1.00 98.29           N  
ATOM   3230  H   ALA A 204       0.716   5.730  15.956  1.00 98.29           H  
ATOM   3231  CA  ALA A 204      -0.897   5.242  14.652  1.00 98.29           C  
ATOM   3232  HA  ALA A 204      -1.377   6.045  14.093  1.00 98.29           H  
ATOM   3233  C   ALA A 204      -1.980   4.201  14.993  1.00 98.29           C  
ATOM   3234  CB  ALA A 204       0.213   4.644  13.777  1.00 98.29           C  
ATOM   3235  HB1 ALA A 204      -0.212   4.252  12.852  1.00 98.29           H  
ATOM   3236  HB2 ALA A 204       0.936   5.417  13.516  1.00 98.29           H  
ATOM   3237  HB3 ALA A 204       0.729   3.843  14.306  1.00 98.29           H  
ATOM   3238  O   ALA A 204      -3.065   4.214  14.409  1.00 98.29           O  
ATOM   3239  N   PHE A 205      -1.726   3.334  15.981  1.00 98.14           N  
ATOM   3240  H   PHE A 205      -0.805   3.343  16.395  1.00 98.14           H  
ATOM   3241  CA  PHE A 205      -2.689   2.338  16.455  1.00 98.14           C  
ATOM   3242  HA  PHE A 205      -2.986   1.712  15.614  1.00 98.14           H  
ATOM   3243  C   PHE A 205      -3.968   2.988  16.989  1.00 98.14           C  
ATOM   3244  CB  PHE A 205      -2.038   1.450  17.526  1.00 98.14           C  
ATOM   3245  HB2 PHE A 205      -1.146   0.983  17.107  1.00 98.14           H  
ATOM   3246  HB3 PHE A 205      -1.719   2.070  18.364  1.00 98.14           H  
ATOM   3247  O   PHE A 205      -5.065   2.521  16.676  1.00 98.14           O  
ATOM   3248  CG  PHE A 205      -2.955   0.361  18.046  1.00 98.14           C  
ATOM   3249  CD1 PHE A 205      -3.773   0.599  19.167  1.00 98.14           C  
ATOM   3250  HD1 PHE A 205      -3.737   1.552  19.674  1.00 98.14           H  
ATOM   3251  CD2 PHE A 205      -3.016  -0.880  17.386  1.00 98.14           C  
ATOM   3252  HD2 PHE A 205      -2.394  -1.066  16.523  1.00 98.14           H  
ATOM   3253  CE1 PHE A 205      -4.651  -0.399  19.624  1.00 98.14           C  
ATOM   3254  HE1 PHE A 205      -5.277  -0.211  20.484  1.00 98.14           H  
ATOM   3255  CE2 PHE A 205      -3.895  -1.878  17.844  1.00 98.14           C  
ATOM   3256  HE2 PHE A 205      -3.952  -2.827  17.331  1.00 98.14           H  
ATOM   3257  CZ  PHE A 205      -4.711  -1.638  18.963  1.00 98.14           C  
ATOM   3258  HZ  PHE A 205      -5.389  -2.401  19.315  1.00 98.14           H  
ATOM   3259  N   ASN A 206      -3.839   4.075  17.751  1.00 97.59           N  
ATOM   3260  H   ASN A 206      -2.909   4.394  17.981  1.00 97.59           H  
ATOM   3261  CA  ASN A 206      -4.979   4.816  18.282  1.00 97.59           C  
ATOM   3262  HA  ASN A 206      -5.665   4.112  18.753  1.00 97.59           H  
ATOM   3263  C   ASN A 206      -5.773   5.527  17.180  1.00 97.59           C  
ATOM   3264  CB  ASN A 206      -4.489   5.804  19.350  1.00 97.59           C  
ATOM   3265  HB2 ASN A 206      -3.668   6.399  18.949  1.00 97.59           H  
ATOM   3266  HB3 ASN A 206      -5.302   6.482  19.610  1.00 97.59           H  
ATOM   3267  O   ASN A 206      -7.001   5.448  17.207  1.00 97.59           O  
ATOM   3268  CG  ASN A 206      -4.042   5.124  20.631  1.00 97.59           C  
ATOM   3269  ND2 ASN A 206      -3.281   5.814  21.446  1.00 97.59           N  
ATOM   3270 HD21 ASN A 206      -3.014   5.351  22.303  1.00 97.59           H  
ATOM   3271 HD22 ASN A 206      -2.978   6.743  21.190  1.00 97.59           H  
ATOM   3272  OD1 ASN A 206      -4.394   3.998  20.946  1.00 97.59           O  
ATOM   3273  N   SER A 207      -5.103   6.154  16.204  1.00 96.93           N  
ATOM   3274  H   SER A 207      -4.101   6.254  16.288  1.00 96.93           H  
ATOM   3275  CA  SER A 207      -5.747   6.807  15.052  1.00 96.93           C  
ATOM   3276  HA  SER A 207      -6.413   7.593  15.406  1.00 96.93           H  
ATOM   3277  C   SER A 207      -6.576   5.817  14.239  1.00 96.93           C  
ATOM   3278  CB  SER A 207      -4.697   7.442  14.133  1.00 96.93           C  
ATOM   3279  HB2 SER A 207      -5.198   7.923  13.293  1.00 96.93           H  
ATOM   3280  HB3 SER A 207      -4.024   6.673  13.752  1.00 96.93           H  
ATOM   3281  O   SER A 207      -7.763   6.026  14.009  1.00 96.93           O  
ATOM   3282  OG  SER A 207      -3.950   8.409  14.837  1.00 96.93           O  
ATOM   3283  HG  SER A 207      -3.344   8.834  14.225  1.00 96.93           H  
ATOM   3284  N   VAL A 208      -5.980   4.677  13.888  1.00 96.04           N  
ATOM   3285  H   VAL A 208      -5.004   4.563  14.118  1.00 96.04           H  
ATOM   3286  CA  VAL A 208      -6.663   3.578  13.191  1.00 96.04           C  
ATOM   3287  HA  VAL A 208      -7.129   3.969  12.286  1.00 96.04           H  
ATOM   3288  C   VAL A 208      -7.796   3.007  14.059  1.00 96.04           C  
ATOM   3289  CB  VAL A 208      -5.583   2.554  12.790  1.00 96.04           C  
ATOM   3290  HB  VAL A 208      -4.956   2.331  13.653  1.00 96.04           H  
ATOM   3291  O   VAL A 208      -8.862   2.660  13.559  1.00 96.04           O  
ATOM   3292  CG1 VAL A 208      -6.074   1.236  12.228  1.00 96.04           C  
ATOM   3293 HG11 VAL A 208      -5.225   0.577  12.046  1.00 96.04           H  
ATOM   3294 HG12 VAL A 208      -6.719   0.761  12.968  1.00 96.04           H  
ATOM   3295 HG13 VAL A 208      -6.587   1.417  11.284  1.00 96.04           H  
ATOM   3296  CG2 VAL A 208      -4.726   3.151  11.673  1.00 96.04           C  
ATOM   3297 HG21 VAL A 208      -4.014   2.415  11.299  1.00 96.04           H  
ATOM   3298 HG22 VAL A 208      -5.356   3.473  10.844  1.00 96.04           H  
ATOM   3299 HG23 VAL A 208      -4.177   4.014  12.049  1.00 96.04           H  
ATOM   3300  N   GLY A 209      -7.632   3.002  15.383  1.00 93.93           N  
ATOM   3301  H   GLY A 209      -6.748   3.319  15.754  1.00 93.93           H  
ATOM   3302  CA  GLY A 209      -8.673   2.612  16.332  1.00 93.93           C  
ATOM   3303  HA2 GLY A 209      -8.260   2.678  17.339  1.00 93.93           H  
ATOM   3304  HA3 GLY A 209      -8.961   1.581  16.129  1.00 93.93           H  
ATOM   3305  C   GLY A 209      -9.946   3.463  16.295  1.00 93.93           C  
ATOM   3306  O   GLY A 209     -10.991   2.922  16.655  1.00 93.93           O  
ATOM   3307  N   GLN A 210      -9.873   4.720  15.835  1.00 92.44           N  
ATOM   3308  H   GLN A 210      -8.976   5.072  15.530  1.00 92.44           H  
ATOM   3309  CA  GLN A 210     -11.026   5.625  15.699  1.00 92.44           C  
ATOM   3310  HA  GLN A 210     -11.682   5.494  16.559  1.00 92.44           H  
ATOM   3311  C   GLN A 210     -11.878   5.350  14.456  1.00 92.44           C  
ATOM   3312  CB  GLN A 210     -10.572   7.095  15.649  1.00 92.44           C  
ATOM   3313  HB2 GLN A 210     -11.463   7.722  15.598  1.00 92.44           H  
ATOM   3314  HB3 GLN A 210     -10.001   7.269  14.737  1.00 92.44           H  
ATOM   3315  O   GLN A 210     -13.019   5.805  14.384  1.00 92.44           O  
ATOM   3316  CG  GLN A 210      -9.740   7.564  16.846  1.00 92.44           C  
ATOM   3317  HG2 GLN A 210      -8.740   7.136  16.773  1.00 92.44           H  
ATOM   3318  HG3 GLN A 210      -9.632   8.648  16.799  1.00 92.44           H  
ATOM   3319  CD  GLN A 210     -10.370   7.199  18.183  1.00 92.44           C  
ATOM   3320  NE2 GLN A 210      -9.667   6.468  19.020  1.00 92.44           N  
ATOM   3321 HE21 GLN A 210      -8.754   6.140  18.739  1.00 92.44           H  
ATOM   3322 HE22 GLN A 210     -10.118   6.238  19.894  1.00 92.44           H  
ATOM   3323  OE1 GLN A 210     -11.498   7.538  18.494  1.00 92.44           O  
ATOM   3324  N   LEU A 211     -11.351   4.606  13.479  1.00 91.08           N  
ATOM   3325  H   LEU A 211     -10.410   4.255  13.582  1.00 91.08           H  
ATOM   3326  CA  LEU A 211     -12.131   4.210  12.314  1.00 91.08           C  
ATOM   3327  HA  LEU A 211     -12.527   5.108  11.840  1.00 91.08           H  
ATOM   3328  C   LEU A 211     -13.312   3.345  12.761  1.00 91.08           C  
ATOM   3329  CB  LEU A 211     -11.253   3.451  11.309  1.00 91.08           C  
ATOM   3330  HB2 LEU A 211     -11.884   3.103  10.491  1.00 91.08           H  
ATOM   3331  HB3 LEU A 211     -10.841   2.575  11.810  1.00 91.08           H  
ATOM   3332  O   LEU A 211     -13.160   2.466  13.617  1.00 91.08           O  
ATOM   3333  CG  LEU A 211     -10.084   4.257  10.717  1.00 91.08           C  
ATOM   3334  HG  LEU A 211      -9.456   4.654  11.514  1.00 91.08           H  
ATOM   3335  CD1 LEU A 211      -9.236   3.313   9.861  1.00 91.08           C  
ATOM   3336 HD11 LEU A 211      -8.643   2.676  10.518  1.00 91.08           H  
ATOM   3337 HD12 LEU A 211      -8.551   3.890   9.241  1.00 91.08           H  
ATOM   3338 HD13 LEU A 211      -9.874   2.691   9.233  1.00 91.08           H  
ATOM   3339  CD2 LEU A 211     -10.582   5.417   9.859  1.00 91.08           C  
ATOM   3340 HD21 LEU A 211      -9.743   5.909   9.368  1.00 91.08           H  
ATOM   3341 HD22 LEU A 211     -11.288   5.068   9.105  1.00 91.08           H  
ATOM   3342 HD23 LEU A 211     -11.069   6.168  10.480  1.00 91.08           H  
ATOM   3343  N   ALA A 212     -14.468   3.537  12.120  1.00 83.46           N  
ATOM   3344  H   ALA A 212     -14.521   4.303  11.464  1.00 83.46           H  
ATOM   3345  CA  ALA A 212     -15.695   2.805  12.440  1.00 83.46           C  
ATOM   3346  HA  ALA A 212     -16.027   3.102  13.435  1.00 83.46           H  
ATOM   3347  C   ALA A 212     -15.483   1.280  12.453  1.00 83.46           C  
ATOM   3348  CB  ALA A 212     -16.768   3.198  11.416  1.00 83.46           C  
ATOM   3349  HB1 ALA A 212     -17.706   2.700  11.660  1.00 83.46           H  
ATOM   3350  HB2 ALA A 212     -16.928   4.276  11.448  1.00 83.46           H  
ATOM   3351  HB3 ALA A 212     -16.455   2.913  10.411  1.00 83.46           H  
ATOM   3352  O   ALA A 212     -16.155   0.562  13.193  1.00 83.46           O  
ATOM   3353  N   TRP A 213     -14.547   0.781  11.629  1.00 77.34           N  
ATOM   3354  H   TRP A 213     -14.040   1.439  11.056  1.00 77.34           H  
ATOM   3355  CA  TRP A 213     -14.179  -0.635  11.522  1.00 77.34           C  
ATOM   3356  HA  TRP A 213     -13.569  -0.721  10.623  1.00 77.34           H  
ATOM   3357  C   TRP A 213     -15.378  -1.551  11.324  1.00 77.34           C  
ATOM   3358  CB  TRP A 213     -13.325  -1.081  12.712  1.00 77.34           C  
ATOM   3359  HB2 TRP A 213     -13.924  -1.605  13.456  1.00 77.34           H  
ATOM   3360  HB3 TRP A 213     -12.923  -0.199  13.211  1.00 77.34           H  
ATOM   3361  O   TRP A 213     -15.411  -2.690  11.801  1.00 77.34           O  
ATOM   3362  CG  TRP A 213     -12.176  -1.925  12.280  1.00 77.34           C  
ATOM   3363  CD1 TRP A 213     -12.177  -3.219  11.883  1.00 77.34           C  
ATOM   3364  HD1 TRP A 213     -13.047  -3.859  11.878  1.00 77.34           H  
ATOM   3365  CD2 TRP A 213     -10.830  -1.455  12.094  1.00 77.34           C  
ATOM   3366  CE2 TRP A 213     -10.047  -2.495  11.517  1.00 77.34           C  
ATOM   3367  CE3 TRP A 213     -10.238  -0.206  12.305  1.00 77.34           C  
ATOM   3368  HE3 TRP A 213     -10.814   0.613  12.709  1.00 77.34           H  
ATOM   3369  NE1 TRP A 213     -10.905  -3.573  11.462  1.00 77.34           N  
ATOM   3370  HE1 TRP A 213     -10.661  -4.497  11.135  1.00 77.34           H  
ATOM   3371  CH2 TRP A 213      -8.167  -1.013  11.292  1.00 77.34           C  
ATOM   3372  HH2 TRP A 213      -7.167  -0.815  10.937  1.00 77.34           H  
ATOM   3373  CZ2 TRP A 213      -8.721  -2.290  11.121  1.00 77.34           C  
ATOM   3374  HZ2 TRP A 213      -8.144  -3.084  10.672  1.00 77.34           H  
ATOM   3375  CZ3 TRP A 213      -8.936   0.013  11.870  1.00 77.34           C  
ATOM   3376  HZ3 TRP A 213      -8.563   1.025  11.917  1.00 77.34           H  
ATOM   3377  N   ALA A 214     -16.413  -1.013  10.692  1.00 61.86           N  
ATOM   3378  H   ALA A 214     -16.327  -0.068  10.345  1.00 61.86           H  
ATOM   3379  CA  ALA A 214     -17.729  -1.559  10.871  1.00 61.86           C  
ATOM   3380  HA  ALA A 214     -17.915  -1.629  11.942  1.00 61.86           H  
ATOM   3381  C   ALA A 214     -17.792  -2.967  10.267  1.00 61.86           C  
ATOM   3382  CB  ALA A 214     -18.744  -0.579  10.300  1.00 61.86           C  
ATOM   3383  HB1 ALA A 214     -19.742  -0.932  10.559  1.00 61.86           H  
ATOM   3384  HB2 ALA A 214     -18.603   0.408  10.743  1.00 61.86           H  
ATOM   3385  HB3 ALA A 214     -18.627  -0.512   9.218  1.00 61.86           H  
ATOM   3386  O   ALA A 214     -17.654  -3.165   9.063  1.00 61.86           O  
ATOM   3387  N   LYS A 215     -18.061  -3.959  11.125  1.00 56.92           N  
ATOM   3388  H   LYS A 215     -18.005  -3.743  12.110  1.00 56.92           H  
ATOM   3389  CA  LYS A 215     -18.534  -5.292  10.710  1.00 56.92           C  
ATOM   3390  HA  LYS A 215     -17.851  -5.706   9.969  1.00 56.92           H  
ATOM   3391  C   LYS A 215     -19.906  -5.233  10.035  1.00 56.92           C  
ATOM   3392  CB  LYS A 215     -18.615  -6.227  11.927  1.00 56.92           C  
ATOM   3393  HB2 LYS A 215     -19.129  -5.727  12.748  1.00 56.92           H  
ATOM   3394  HB3 LYS A 215     -19.194  -7.110  11.654  1.00 56.92           H  
ATOM   3395  O   LYS A 215     -20.380  -6.233   9.507  1.00 56.92           O  
ATOM   3396  CG  LYS A 215     -17.235  -6.701  12.385  1.00 56.92           C  
ATOM   3397  HG2 LYS A 215     -16.664  -5.852  12.761  1.00 56.92           H  
ATOM   3398  HG3 LYS A 215     -16.707  -7.130  11.533  1.00 56.92           H  
ATOM   3399  CD  LYS A 215     -17.359  -7.766  13.484  1.00 56.92           C  
ATOM   3400  HD2 LYS A 215     -17.960  -8.603  13.128  1.00 56.92           H  
ATOM   3401  HD3 LYS A 215     -17.822  -7.327  14.368  1.00 56.92           H  
ATOM   3402  CE  LYS A 215     -15.942  -8.238  13.803  1.00 56.92           C  
ATOM   3403  HE2 LYS A 215     -15.341  -7.366  14.060  1.00 56.92           H  
ATOM   3404  HE3 LYS A 215     -15.497  -8.661  12.903  1.00 56.92           H  
ATOM   3405  NZ  LYS A 215     -15.861  -9.219  14.910  1.00 56.92           N  
ATOM   3406  HZ1 LYS A 215     -16.235  -8.834  15.765  1.00 56.92           H  
ATOM   3407  HZ2 LYS A 215     -14.881  -9.410  15.065  1.00 56.92           H  
ATOM   3408  HZ3 LYS A 215     -16.331 -10.083  14.678  1.00 56.92           H  
ATOM   3409  N   SER A 216     -20.572  -4.085  10.107  1.00 53.26           N  
ATOM   3410  H   SER A 216     -20.086  -3.288  10.493  1.00 53.26           H  
ATOM   3411  CA  SER A 216     -21.928  -3.898   9.627  1.00 53.26           C  
ATOM   3412  HA  SER A 216     -22.522  -4.761   9.927  1.00 53.26           H  
ATOM   3413  C   SER A 216     -21.877  -3.884   8.097  1.00 53.26           C  
ATOM   3414  CB  SER A 216     -22.529  -2.677  10.352  1.00 53.26           C  
ATOM   3415  HB2 SER A 216     -21.738  -2.097  10.827  1.00 53.26           H  
ATOM   3416  HB3 SER A 216     -23.180  -3.040  11.147  1.00 53.26           H  
ATOM   3417  O   SER A 216     -21.266  -3.001   7.502  1.00 53.26           O  
ATOM   3418  OG  SER A 216     -23.264  -1.809   9.532  1.00 53.26           O  
ATOM   3419  HG  SER A 216     -23.849  -1.291  10.090  1.00 53.26           H  
ATOM   3420  N   GLY A 217     -22.445  -4.922   7.470  1.00 59.85           N  
ATOM   3421  H   GLY A 217     -22.880  -5.619   8.057  1.00 59.85           H  
ATOM   3422  CA  GLY A 217     -22.367  -5.241   6.034  1.00 59.85           C  
ATOM   3423  HA2 GLY A 217     -22.891  -6.179   5.851  1.00 59.85           H  
ATOM   3424  HA3 GLY A 217     -21.317  -5.379   5.776  1.00 59.85           H  
ATOM   3425  C   GLY A 217     -22.938  -4.190   5.073  1.00 59.85           C  
ATOM   3426  O   GLY A 217     -23.173  -4.486   3.905  1.00 59.85           O  
ATOM   3427  N   PHE A 218     -23.150  -2.969   5.549  1.00 63.33           N  
ATOM   3428  H   PHE A 218     -22.828  -2.784   6.488  1.00 63.33           H  
ATOM   3429  CA  PHE A 218     -23.535  -1.811   4.773  1.00 63.33           C  
ATOM   3430  HA  PHE A 218     -24.065  -2.136   3.878  1.00 63.33           H  
ATOM   3431  C   PHE A 218     -22.288  -1.032   4.358  1.00 63.33           C  
ATOM   3432  CB  PHE A 218     -24.498  -0.973   5.612  1.00 63.33           C  
ATOM   3433  HB2 PHE A 218     -23.993  -0.682   6.533  1.00 63.33           H  
ATOM   3434  HB3 PHE A 218     -24.750  -0.058   5.075  1.00 63.33           H  
ATOM   3435  O   PHE A 218     -21.479  -0.611   5.191  1.00 63.33           O  
ATOM   3436  CG  PHE A 218     -25.779  -1.716   5.942  1.00 63.33           C  
ATOM   3437  CD1 PHE A 218     -26.806  -1.808   4.985  1.00 63.33           C  
ATOM   3438  HD1 PHE A 218     -26.689  -1.347   4.015  1.00 63.33           H  
ATOM   3439  CD2 PHE A 218     -25.940  -2.338   7.194  1.00 63.33           C  
ATOM   3440  HD2 PHE A 218     -25.155  -2.277   7.933  1.00 63.33           H  
ATOM   3441  CE1 PHE A 218     -27.994  -2.494   5.286  1.00 63.33           C  
ATOM   3442  HE1 PHE A 218     -28.788  -2.549   4.555  1.00 63.33           H  
ATOM   3443  CE2 PHE A 218     -27.131  -3.018   7.500  1.00 63.33           C  
ATOM   3444  HE2 PHE A 218     -27.263  -3.470   8.471  1.00 63.33           H  
ATOM   3445  CZ  PHE A 218     -28.160  -3.093   6.546  1.00 63.33           C  
ATOM   3446  HZ  PHE A 218     -29.081  -3.604   6.784  1.00 63.33           H  
ATOM   3447  N   SER A 219     -22.155  -0.826   3.047  1.00 65.30           N  
ATOM   3448  H   SER A 219     -22.882  -1.159   2.431  1.00 65.30           H  
ATOM   3449  CA  SER A 219     -21.159   0.085   2.485  1.00 65.30           C  
ATOM   3450  HA  SER A 219     -20.171  -0.268   2.779  1.00 65.30           H  
ATOM   3451  C   SER A 219     -21.361   1.510   3.024  1.00 65.30           C  
ATOM   3452  CB  SER A 219     -21.254   0.074   0.954  1.00 65.30           C  
ATOM   3453  HB2 SER A 219     -21.124  -0.948   0.598  1.00 65.30           H  
ATOM   3454  HB3 SER A 219     -20.459   0.691   0.536  1.00 65.30           H  
ATOM   3455  O   SER A 219     -22.475   1.847   3.435  1.00 65.30           O  
ATOM   3456  OG  SER A 219     -22.508   0.569   0.516  1.00 65.30           O  
ATOM   3457  HG  SER A 219     -22.593   0.425  -0.430  1.00 65.30           H  
ATOM   3458  N   PRO A 220     -20.340   2.385   2.973  1.00 66.76           N  
ATOM   3459  CA  PRO A 220     -20.512   3.804   3.284  1.00 66.76           C  
ATOM   3460  HA  PRO A 220     -20.689   3.913   4.354  1.00 66.76           H  
ATOM   3461  C   PRO A 220     -21.687   4.431   2.521  1.00 66.76           C  
ATOM   3462  CB  PRO A 220     -19.175   4.462   2.928  1.00 66.76           C  
ATOM   3463  HB2 PRO A 220     -18.957   5.308   3.580  1.00 66.76           H  
ATOM   3464  HB3 PRO A 220     -19.167   4.777   1.885  1.00 66.76           H  
ATOM   3465  O   PRO A 220     -22.513   5.101   3.123  1.00 66.76           O  
ATOM   3466  CG  PRO A 220     -18.166   3.331   3.119  1.00 66.76           C  
ATOM   3467  HG2 PRO A 220     -17.910   3.242   4.175  1.00 66.76           H  
ATOM   3468  HG3 PRO A 220     -17.268   3.482   2.521  1.00 66.76           H  
ATOM   3469  CD  PRO A 220     -18.944   2.094   2.673  1.00 66.76           C  
ATOM   3470  HD2 PRO A 220     -18.587   1.220   3.218  1.00 66.76           H  
ATOM   3471  HD3 PRO A 220     -18.817   1.953   1.600  1.00 66.76           H  
ATOM   3472  N   ALA A 221     -21.853   4.102   1.233  1.00 69.75           N  
ATOM   3473  H   ALA A 221     -21.134   3.556   0.781  1.00 69.75           H  
ATOM   3474  CA  ALA A 221     -22.994   4.555   0.435  1.00 69.75           C  
ATOM   3475  HA  ALA A 221     -23.011   5.645   0.446  1.00 69.75           H  
ATOM   3476  C   ALA A 221     -24.345   4.070   0.989  1.00 69.75           C  
ATOM   3477  CB  ALA A 221     -22.796   4.084  -1.011  1.00 69.75           C  
ATOM   3478  HB1 ALA A 221     -21.847   4.458  -1.394  1.00 69.75           H  
ATOM   3479  HB2 ALA A 221     -22.807   2.995  -1.060  1.00 69.75           H  
ATOM   3480  HB3 ALA A 221     -23.601   4.478  -1.630  1.00 69.75           H  
ATOM   3481  O   ALA A 221     -25.302   4.837   1.019  1.00 69.75           O  
ATOM   3482  N   ALA A 222     -24.428   2.822   1.463  1.00 74.51           N  
ATOM   3483  H   ALA A 222     -23.605   2.237   1.463  1.00 74.51           H  
ATOM   3484  CA  ALA A 222     -25.633   2.313   2.109  1.00 74.51           C  
ATOM   3485  HA  ALA A 222     -26.488   2.540   1.472  1.00 74.51           H  
ATOM   3486  C   ALA A 222     -25.886   2.993   3.464  1.00 74.51           C  
ATOM   3487  CB  ALA A 222     -25.535   0.791   2.230  1.00 74.51           C  
ATOM   3488  HB1 ALA A 222     -25.410   0.349   1.242  1.00 74.51           H  
ATOM   3489  HB2 ALA A 222     -24.689   0.518   2.861  1.00 74.51           H  
ATOM   3490  HB3 ALA A 222     -26.459   0.415   2.670  1.00 74.51           H  
ATOM   3491  O   ALA A 222     -27.034   3.280   3.776  1.00 74.51           O  
ATOM   3492  N   ARG A 223     -24.841   3.322   4.237  1.00 73.52           N  
ATOM   3493  H   ARG A 223     -23.917   3.062   3.923  1.00 73.52           H  
ATOM   3494  CA  ARG A 223     -24.977   4.128   5.465  1.00 73.52           C  
ATOM   3495  HA  ARG A 223     -25.719   3.674   6.122  1.00 73.52           H  
ATOM   3496  C   ARG A 223     -25.492   5.523   5.154  1.00 73.52           C  
ATOM   3497  CB  ARG A 223     -23.652   4.258   6.223  1.00 73.52           C  
ATOM   3498  HB2 ARG A 223     -23.799   4.928   7.070  1.00 73.52           H  
ATOM   3499  HB3 ARG A 223     -22.895   4.701   5.575  1.00 73.52           H  
ATOM   3500  O   ARG A 223     -26.475   5.934   5.749  1.00 73.52           O  
ATOM   3501  CG  ARG A 223     -23.144   2.924   6.751  1.00 73.52           C  
ATOM   3502  HG2 ARG A 223     -23.027   2.216   5.930  1.00 73.52           H  
ATOM   3503  HG3 ARG A 223     -23.856   2.522   7.471  1.00 73.52           H  
ATOM   3504  CD  ARG A 223     -21.799   3.127   7.442  1.00 73.52           C  
ATOM   3505  HD2 ARG A 223     -21.126   3.670   6.779  1.00 73.52           H  
ATOM   3506  HD3 ARG A 223     -21.935   3.715   8.350  1.00 73.52           H  
ATOM   3507  NE  ARG A 223     -21.218   1.822   7.747  1.00 73.52           N  
ATOM   3508  HE  ARG A 223     -20.695   1.374   7.009  1.00 73.52           H  
ATOM   3509  NH1 ARG A 223     -22.226   1.462   9.806  1.00 73.52           N  
ATOM   3510 HH11 ARG A 223     -22.551   0.881  10.565  1.00 73.52           H  
ATOM   3511 HH12 ARG A 223     -22.546   2.412   9.930  1.00 73.52           H  
ATOM   3512  NH2 ARG A 223     -21.260  -0.196   8.635  1.00 73.52           N  
ATOM   3513 HH21 ARG A 223     -21.795  -0.836   9.203  1.00 73.52           H  
ATOM   3514 HH22 ARG A 223     -20.907  -0.553   7.758  1.00 73.52           H  
ATOM   3515  CZ  ARG A 223     -21.562   1.054   8.754  1.00 73.52           C  
ATOM   3516  N   THR A 224     -24.881   6.219   4.197  1.00 78.85           N  
ATOM   3517  H   THR A 224     -24.038   5.843   3.787  1.00 78.85           H  
ATOM   3518  CA  THR A 224     -25.317   7.553   3.766  1.00 78.85           C  
ATOM   3519  HA  THR A 224     -25.297   8.226   4.623  1.00 78.85           H  
ATOM   3520  C   THR A 224     -26.749   7.521   3.240  1.00 78.85           C  
ATOM   3521  CB  THR A 224     -24.383   8.108   2.683  1.00 78.85           C  
ATOM   3522  HB  THR A 224     -24.425   7.464   1.804  1.00 78.85           H  
ATOM   3523  O   THR A 224     -27.531   8.405   3.568  1.00 78.85           O  
ATOM   3524  CG2 THR A 224     -24.731   9.536   2.271  1.00 78.85           C  
ATOM   3525 HG21 THR A 224     -25.689   9.552   1.751  1.00 78.85           H  
ATOM   3526 HG22 THR A 224     -23.965   9.918   1.596  1.00 78.85           H  
ATOM   3527 HG23 THR A 224     -24.789  10.177   3.150  1.00 78.85           H  
ATOM   3528  OG1 THR A 224     -23.057   8.137   3.152  1.00 78.85           O  
ATOM   3529  HG1 THR A 224     -23.032   8.701   3.928  1.00 78.85           H  
ATOM   3530  N   PHE A 225     -27.124   6.492   2.474  1.00 82.98           N  
ATOM   3531  H   PHE A 225     -26.429   5.817   2.189  1.00 82.98           H  
ATOM   3532  CA  PHE A 225     -28.504   6.285   2.036  1.00 82.98           C  
ATOM   3533  HA  PHE A 225     -28.846   7.172   1.503  1.00 82.98           H  
ATOM   3534  C   PHE A 225     -29.451   6.095   3.227  1.00 82.98           C  
ATOM   3535  CB  PHE A 225     -28.559   5.090   1.076  1.00 82.98           C  
ATOM   3536  HB2 PHE A 225     -28.005   5.340   0.171  1.00 82.98           H  
ATOM   3537  HB3 PHE A 225     -28.063   4.238   1.540  1.00 82.98           H  
ATOM   3538  O   PHE A 225     -30.447   6.796   3.322  1.00 82.98           O  
ATOM   3539  CG  PHE A 225     -29.964   4.674   0.689  1.00 82.98           C  
ATOM   3540  CD1 PHE A 225     -30.565   3.558   1.302  1.00 82.98           C  
ATOM   3541  HD1 PHE A 225     -30.025   2.995   2.050  1.00 82.98           H  
ATOM   3542  CD2 PHE A 225     -30.683   5.420  -0.262  1.00 82.98           C  
ATOM   3543  HD2 PHE A 225     -30.240   6.295  -0.715  1.00 82.98           H  
ATOM   3544  CE1 PHE A 225     -31.878   3.188   0.964  1.00 82.98           C  
ATOM   3545  HE1 PHE A 225     -32.347   2.347   1.453  1.00 82.98           H  
ATOM   3546  CE2 PHE A 225     -31.991   5.041  -0.613  1.00 82.98           C  
ATOM   3547  HE2 PHE A 225     -32.546   5.623  -1.333  1.00 82.98           H  
ATOM   3548  CZ  PHE A 225     -32.590   3.928   0.004  1.00 82.98           C  
ATOM   3549  HZ  PHE A 225     -33.605   3.655  -0.245  1.00 82.98           H  
ATOM   3550  N   LEU A 226     -29.133   5.204   4.169  1.00 85.07           N  
ATOM   3551  H   LEU A 226     -28.284   4.668   4.059  1.00 85.07           H  
ATOM   3552  CA  LEU A 226     -29.970   4.931   5.342  1.00 85.07           C  
ATOM   3553  HA  LEU A 226     -30.989   4.734   5.007  1.00 85.07           H  
ATOM   3554  C   LEU A 226     -30.074   6.137   6.293  1.00 85.07           C  
ATOM   3555  CB  LEU A 226     -29.419   3.678   6.046  1.00 85.07           C  
ATOM   3556  HB2 LEU A 226     -28.347   3.807   6.196  1.00 85.07           H  
ATOM   3557  HB3 LEU A 226     -29.867   3.588   7.035  1.00 85.07           H  
ATOM   3558  O   LEU A 226     -31.149   6.404   6.831  1.00 85.07           O  
ATOM   3559  CG  LEU A 226     -29.674   2.365   5.278  1.00 85.07           C  
ATOM   3560  HG  LEU A 226     -29.316   2.450   4.252  1.00 85.07           H  
ATOM   3561  CD1 LEU A 226     -28.918   1.224   5.957  1.00 85.07           C  
ATOM   3562 HD11 LEU A 226     -29.122   0.283   5.446  1.00 85.07           H  
ATOM   3563 HD12 LEU A 226     -29.218   1.145   7.002  1.00 85.07           H  
ATOM   3564 HD13 LEU A 226     -27.849   1.429   5.897  1.00 85.07           H  
ATOM   3565  CD2 LEU A 226     -31.153   1.984   5.214  1.00 85.07           C  
ATOM   3566 HD21 LEU A 226     -31.267   1.025   4.709  1.00 85.07           H  
ATOM   3567 HD22 LEU A 226     -31.714   2.733   4.654  1.00 85.07           H  
ATOM   3568 HD23 LEU A 226     -31.559   1.910   6.223  1.00 85.07           H  
ATOM   3569  N   GLN A 227     -29.008   6.930   6.420  1.00 86.70           N  
ATOM   3570  H   GLN A 227     -28.143   6.632   5.991  1.00 86.70           H  
ATOM   3571  CA  GLN A 227     -29.000   8.185   7.176  1.00 86.70           C  
ATOM   3572  HA  GLN A 227     -29.289   7.978   8.206  1.00 86.70           H  
ATOM   3573  C   GLN A 227     -30.001   9.209   6.624  1.00 86.70           C  
ATOM   3574  CB  GLN A 227     -27.588   8.786   7.168  1.00 86.70           C  
ATOM   3575  HB2 GLN A 227     -27.646   9.842   7.433  1.00 86.70           H  
ATOM   3576  HB3 GLN A 227     -27.172   8.714   6.163  1.00 86.70           H  
ATOM   3577  O   GLN A 227     -30.587   9.949   7.412  1.00 86.70           O  
ATOM   3578  CG  GLN A 227     -26.653   8.104   8.176  1.00 86.70           C  
ATOM   3579  HG2 GLN A 227     -26.675   7.022   8.042  1.00 86.70           H  
ATOM   3580  HG3 GLN A 227     -27.011   8.317   9.183  1.00 86.70           H  
ATOM   3581  CD  GLN A 227     -25.207   8.579   8.056  1.00 86.70           C  
ATOM   3582  NE2 GLN A 227     -24.373   8.268   9.023  1.00 86.70           N  
ATOM   3583 HE21 GLN A 227     -23.442   8.652   8.948  1.00 86.70           H  
ATOM   3584 HE22 GLN A 227     -24.715   7.802   9.851  1.00 86.70           H  
ATOM   3585  OE1 GLN A 227     -24.783   9.216   7.102  1.00 86.70           O  
ATOM   3586  N   GLN A 228     -30.274   9.222   5.311  1.00 88.33           N  
ATOM   3587  H   GLN A 228     -29.787   8.577   4.704  1.00 88.33           H  
ATOM   3588  CA  GLN A 228     -31.315  10.087   4.724  1.00 88.33           C  
ATOM   3589  HA  GLN A 228     -31.115  11.118   5.013  1.00 88.33           H  
ATOM   3590  C   GLN A 228     -32.724   9.750   5.237  1.00 88.33           C  
ATOM   3591  CB  GLN A 228     -31.307  10.005   3.188  1.00 88.33           C  
ATOM   3592  HB2 GLN A 228     -31.466   8.973   2.874  1.00 88.33           H  
ATOM   3593  HB3 GLN A 228     -32.138  10.593   2.801  1.00 88.33           H  
ATOM   3594  O   GLN A 228     -33.613  10.594   5.179  1.00 88.33           O  
ATOM   3595  CG  GLN A 228     -30.015  10.551   2.569  1.00 88.33           C  
ATOM   3596  HG2 GLN A 228     -29.152  10.117   3.075  1.00 88.33           H  
ATOM   3597  HG3 GLN A 228     -29.974  11.630   2.722  1.00 88.33           H  
ATOM   3598  CD  GLN A 228     -29.896  10.267   1.075  1.00 88.33           C  
ATOM   3599  NE2 GLN A 228     -28.698  10.304   0.534  1.00 88.33           N  
ATOM   3600 HE21 GLN A 228     -28.662  10.149  -0.463  1.00 88.33           H  
ATOM   3601 HE22 GLN A 228     -27.894  10.498   1.113  1.00 88.33           H  
ATOM   3602  OE1 GLN A 228     -30.848  10.028   0.353  1.00 88.33           O  
ATOM   3603  N   PHE A 229     -32.919   8.545   5.777  1.00 92.22           N  
ATOM   3604  H   PHE A 229     -32.142   7.900   5.788  1.00 92.22           H  
ATOM   3605  CA  PHE A 229     -34.167   8.095   6.397  1.00 92.22           C  
ATOM   3606  HA  PHE A 229     -34.964   8.786   6.123  1.00 92.22           H  
ATOM   3607  C   PHE A 229     -34.102   8.106   7.934  1.00 92.22           C  
ATOM   3608  CB  PHE A 229     -34.545   6.715   5.836  1.00 92.22           C  
ATOM   3609  HB2 PHE A 229     -35.489   6.398   6.279  1.00 92.22           H  
ATOM   3610  HB3 PHE A 229     -33.788   5.989   6.131  1.00 92.22           H  
ATOM   3611  O   PHE A 229     -34.962   7.521   8.587  1.00 92.22           O  
ATOM   3612  CG  PHE A 229     -34.698   6.696   4.328  1.00 92.22           C  
ATOM   3613  CD1 PHE A 229     -35.920   7.050   3.727  1.00 92.22           C  
ATOM   3614  HD1 PHE A 229     -36.767   7.314   4.343  1.00 92.22           H  
ATOM   3615  CD2 PHE A 229     -33.597   6.372   3.522  1.00 92.22           C  
ATOM   3616  HD2 PHE A 229     -32.658   6.107   3.985  1.00 92.22           H  
ATOM   3617  CE1 PHE A 229     -36.035   7.079   2.325  1.00 92.22           C  
ATOM   3618  HE1 PHE A 229     -36.971   7.362   1.866  1.00 92.22           H  
ATOM   3619  CE2 PHE A 229     -33.699   6.433   2.125  1.00 92.22           C  
ATOM   3620  HE2 PHE A 229     -32.822   6.241   1.525  1.00 92.22           H  
ATOM   3621  CZ  PHE A 229     -34.921   6.776   1.522  1.00 92.22           C  
ATOM   3622  HZ  PHE A 229     -34.996   6.829   0.446  1.00 92.22           H  
ATOM   3623  N   GLY A 230     -33.080   8.734   8.530  1.00 87.06           N  
ATOM   3624  H   GLY A 230     -32.404   9.213   7.953  1.00 87.06           H  
ATOM   3625  CA  GLY A 230     -32.883   8.765   9.984  1.00 87.06           C  
ATOM   3626  HA2 GLY A 230     -32.126   9.515  10.216  1.00 87.06           H  
ATOM   3627  HA3 GLY A 230     -33.817   9.054  10.468  1.00 87.06           H  
ATOM   3628  C   GLY A 230     -32.426   7.432  10.589  1.00 87.06           C  
ATOM   3629  O   GLY A 230     -32.464   7.267  11.808  1.00 87.06           O  
ATOM   3630  N   ILE A 231     -31.996   6.474   9.762  1.00 84.64           N  
ATOM   3631  H   ILE A 231     -31.955   6.673   8.773  1.00 84.64           H  
ATOM   3632  CA  ILE A 231     -31.521   5.163  10.210  1.00 84.64           C  
ATOM   3633  HA  ILE A 231     -31.991   4.924  11.164  1.00 84.64           H  
ATOM   3634  C   ILE A 231     -30.007   5.243  10.432  1.00 84.64           C  
ATOM   3635  CB  ILE A 231     -31.934   4.058   9.212  1.00 84.64           C  
ATOM   3636  HB  ILE A 231     -31.507   4.302   8.239  1.00 84.64           H  
ATOM   3637  O   ILE A 231     -29.223   5.276   9.482  1.00 84.64           O  
ATOM   3638  CG1 ILE A 231     -33.468   3.986   9.042  1.00 84.64           C  
ATOM   3639 HG12 ILE A 231     -33.863   4.983   8.846  1.00 84.64           H  
ATOM   3640 HG13 ILE A 231     -33.922   3.624   9.965  1.00 84.64           H  
ATOM   3641  CG2 ILE A 231     -31.372   2.697   9.666  1.00 84.64           C  
ATOM   3642 HG21 ILE A 231     -31.652   1.911   8.965  1.00 84.64           H  
ATOM   3643 HG22 ILE A 231     -31.745   2.446  10.659  1.00 84.64           H  
ATOM   3644 HG23 ILE A 231     -30.283   2.737   9.686  1.00 84.64           H  
ATOM   3645  CD1 ILE A 231     -33.918   3.101   7.873  1.00 84.64           C  
ATOM   3646 HD11 ILE A 231     -34.997   3.195   7.750  1.00 84.64           H  
ATOM   3647 HD12 ILE A 231     -33.432   3.427   6.953  1.00 84.64           H  
ATOM   3648 HD13 ILE A 231     -33.683   2.054   8.065  1.00 84.64           H  
ATOM   3649  N   ASN A 232     -29.601   5.250  11.701  1.00 74.99           N  
ATOM   3650  H   ASN A 232     -30.306   5.232  12.424  1.00 74.99           H  
ATOM   3651  CA  ASN A 232     -28.197   5.214  12.109  1.00 74.99           C  
ATOM   3652  HA  ASN A 232     -27.581   5.619  11.306  1.00 74.99           H  
ATOM   3653  C   ASN A 232     -27.754   3.761  12.353  1.00 74.99           C  
ATOM   3654  CB  ASN A 232     -28.012   6.109  13.347  1.00 74.99           C  
ATOM   3655  HB2 ASN A 232     -28.696   5.784  14.131  1.00 74.99           H  
ATOM   3656  HB3 ASN A 232     -26.994   6.002  13.719  1.00 74.99           H  
ATOM   3657  O   ASN A 232     -28.361   3.060  13.163  1.00 74.99           O  
ATOM   3658  CG  ASN A 232     -28.237   7.581  13.040  1.00 74.99           C  
ATOM   3659  ND2 ASN A 232     -28.873   8.313  13.926  1.00 74.99           N  
ATOM   3660 HD21 ASN A 232     -29.037   9.274  13.664  1.00 74.99           H  
ATOM   3661 HD22 ASN A 232     -29.257   7.897  14.762  1.00 74.99           H  
ATOM   3662  OD1 ASN A 232     -27.829   8.099  12.015  1.00 74.99           O  
ATOM   3663  N   ILE A 233     -26.702   3.321  11.654  1.00 66.25           N  
ATOM   3664  H   ILE A 233     -26.207   3.985  11.076  1.00 66.25           H  
ATOM   3665  CA  ILE A 233     -26.112   1.965  11.702  1.00 66.25           C  
ATOM   3666  HA  ILE A 233     -26.428   1.460  12.614  1.00 66.25           H  
ATOM   3667  C   ILE A 233     -24.587   1.994  11.751  1.00 66.25           C  
ATOM   3668  CB  ILE A 233     -26.535   1.120  10.482  1.00 66.25           C  
ATOM   3669  HB  ILE A 233     -25.936   0.210  10.496  1.00 66.25           H  
ATOM   3670  O   ILE A 233     -23.994   3.012  11.325  1.00 66.25           O  
ATOM   3671  CG1 ILE A 233     -26.268   1.861   9.153  1.00 66.25           C  
ATOM   3672 HG12 ILE A 233     -27.114   2.501   8.906  1.00 66.25           H  
ATOM   3673 HG13 ILE A 233     -25.385   2.495   9.239  1.00 66.25           H  
ATOM   3674  CG2 ILE A 233     -28.000   0.681  10.595  1.00 66.25           C  
ATOM   3675 HG21 ILE A 233     -28.140   0.115  11.516  1.00 66.25           H  
ATOM   3676 HG22 ILE A 233     -28.287   0.061   9.746  1.00 66.25           H  
ATOM   3677 HG23 ILE A 233     -28.644   1.559  10.637  1.00 66.25           H  
ATOM   3678  CD1 ILE A 233     -26.018   0.878   8.013  1.00 66.25           C  
ATOM   3679 HD11 ILE A 233     -25.137   0.281   8.248  1.00 66.25           H  
ATOM   3680 HD12 ILE A 233     -26.882   0.227   7.887  1.00 66.25           H  
ATOM   3681 HD13 ILE A 233     -25.848   1.426   7.086  1.00 66.25           H  
ATOM   3682  OXT ILE A 233     -24.008   0.910  11.992  1.00 66.25           O  
TER    3683      ILE A 233                                                       
END   
