# Supplementary material for: Using structure prediction of negative sense RNA virus nucleoproteins to assess evolutionary relationships
Source: bioRxiv. 2024 May 22:2024.02.16.580771. Originally published 2024 Feb 17. Preprint. [Version 2] doi: 10.1101/2024.02.16.580771 (PMC10888975; doi:10.1101/2024.02.16.580771)
Supplement: Supplement 2 — Supplementary File 2: Full NSV Dataset NP AlphaFold PDBs (.pdb files) [file media-2.zip › Full NSV Dataset NP AlphaFold PDBs/LACV.pdb]

ATOM      1  N   MET A   1       5.300 -27.268 -38.619  1.00 41.64           N  
ATOM      2  H   MET A   1       4.633 -27.710 -39.234  1.00 41.64           H  
ATOM      3  H2  MET A   1       5.432 -26.301 -38.882  1.00 41.64           H  
ATOM      4  H3  MET A   1       6.192 -27.735 -38.697  1.00 41.64           H  
ATOM      5  CA  MET A   1       4.860 -27.359 -37.212  1.00 41.64           C  
ATOM      6  HA  MET A   1       3.953 -26.777 -37.049  1.00 41.64           H  
ATOM      7  C   MET A   1       5.968 -26.758 -36.375  1.00 41.64           C  
ATOM      8  CB  MET A   1       4.603 -28.818 -36.801  1.00 41.64           C  
ATOM      9  HB2 MET A   1       5.334 -29.472 -37.274  1.00 41.64           H  
ATOM     10  HB3 MET A   1       4.710 -28.914 -35.720  1.00 41.64           H  
ATOM     11  O   MET A   1       7.104 -27.154 -36.574  1.00 41.64           O  
ATOM     12  CG  MET A   1       3.188 -29.264 -37.177  1.00 41.64           C  
ATOM     13  HG2 MET A   1       2.469 -28.671 -36.611  1.00 41.64           H  
ATOM     14  HG3 MET A   1       3.024 -29.079 -38.239  1.00 41.64           H  
ATOM     15  SD  MET A   1       2.878 -31.013 -36.835  1.00 41.64           S  
ATOM     16  CE  MET A   1       2.307 -31.580 -38.459  1.00 41.64           C  
ATOM     17  HE1 MET A   1       2.068 -32.642 -38.407  1.00 41.64           H  
ATOM     18  HE2 MET A   1       3.094 -31.429 -39.198  1.00 41.64           H  
ATOM     19  HE3 MET A   1       1.415 -31.026 -38.753  1.00 41.64           H  
ATOM     20  N   SER A   2       5.676 -25.742 -35.568  1.00 52.43           N  
ATOM     21  H   SER A   2       4.720 -25.447 -35.424  1.00 52.43           H  
ATOM     22  CA  SER A   2       6.637 -25.203 -34.602  1.00 52.43           C  
ATOM     23  HA  SER A   2       7.634 -25.165 -35.040  1.00 52.43           H  
ATOM     24  C   SER A   2       6.666 -26.124 -33.389  1.00 52.43           C  
ATOM     25  CB  SER A   2       6.228 -23.784 -34.187  1.00 52.43           C  
ATOM     26  HB2 SER A   2       6.403 -23.102 -35.019  1.00 52.43           H  
ATOM     27  HB3 SER A   2       6.828 -23.463 -33.336  1.00 52.43           H  
ATOM     28  O   SER A   2       5.604 -26.408 -32.831  1.00 52.43           O  
ATOM     29  OG  SER A   2       4.852 -23.760 -33.849  1.00 52.43           O  
ATOM     30  HG  SER A   2       4.743 -24.345 -33.095  1.00 52.43           H  
ATOM     31  N   ASP A   3       7.849 -26.595 -33.011  1.00 67.66           N  
ATOM     32  H   ASP A   3       8.674 -26.391 -33.558  1.00 67.66           H  
ATOM     33  CA  ASP A   3       8.011 -27.535 -31.907  1.00 67.66           C  
ATOM     34  HA  ASP A   3       7.387 -28.406 -32.111  1.00 67.66           H  
ATOM     35  C   ASP A   3       7.544 -26.932 -30.575  1.00 67.66           C  
ATOM     36  CB  ASP A   3       9.468 -28.018 -31.826  1.00 67.66           C  
ATOM     37  HB2 ASP A   3      10.126 -27.156 -31.711  1.00 67.66           H  
ATOM     38  HB3 ASP A   3       9.580 -28.649 -30.945  1.00 67.66           H  
ATOM     39  O   ASP A   3       7.793 -25.763 -30.269  1.00 67.66           O  
ATOM     40  CG  ASP A   3       9.887 -28.832 -33.056  1.00 67.66           C  
ATOM     41  OD1 ASP A   3       9.006 -29.513 -33.629  1.00 67.66           O  
ATOM     42  OD2 ASP A   3      11.075 -28.735 -33.428  1.00 67.66           O  
ATOM     43  N   LEU A   4       6.858 -27.749 -29.773  1.00 64.46           N  
ATOM     44  H   LEU A   4       6.720 -28.700 -30.084  1.00 64.46           H  
ATOM     45  CA  LEU A   4       6.521 -27.437 -28.387  1.00 64.46           C  
ATOM     46  HA  LEU A   4       6.456 -26.357 -28.259  1.00 64.46           H  
ATOM     47  C   LEU A   4       7.653 -27.943 -27.492  1.00 64.46           C  
ATOM     48  CB  LEU A   4       5.169 -28.073 -28.013  1.00 64.46           C  
ATOM     49  HB2 LEU A   4       5.183 -29.117 -28.327  1.00 64.46           H  
ATOM     50  HB3 LEU A   4       5.066 -28.061 -26.928  1.00 64.46           H  
ATOM     51  O   LEU A   4       7.782 -29.145 -27.266  1.00 64.46           O  
ATOM     52  CG  LEU A   4       3.940 -27.379 -28.625  1.00 64.46           C  
ATOM     53  HG  LEU A   4       4.062 -27.296 -29.705  1.00 64.46           H  
ATOM     54  CD1 LEU A   4       2.691 -28.215 -28.340  1.00 64.46           C  
ATOM     55 HD11 LEU A   4       2.809 -29.209 -28.770  1.00 64.46           H  
ATOM     56 HD12 LEU A   4       1.818 -27.741 -28.789  1.00 64.46           H  
ATOM     57 HD13 LEU A   4       2.541 -28.307 -27.265  1.00 64.46           H  
ATOM     58  CD2 LEU A   4       3.708 -25.984 -28.033  1.00 64.46           C  
ATOM     59 HD21 LEU A   4       2.806 -25.549 -28.464  1.00 64.46           H  
ATOM     60 HD22 LEU A   4       3.600 -26.049 -26.950  1.00 64.46           H  
ATOM     61 HD23 LEU A   4       4.547 -25.332 -28.275  1.00 64.46           H  
ATOM     62  N   VAL A   5       8.470 -27.018 -26.989  1.00 70.56           N  
ATOM     63  H   VAL A   5       8.318 -26.054 -27.249  1.00 70.56           H  
ATOM     64  CA  VAL A   5       9.603 -27.321 -26.106  1.00 70.56           C  
ATOM     65  HA  VAL A   5       9.767 -28.398 -26.106  1.00 70.56           H  
ATOM     66  C   VAL A   5       9.265 -26.897 -24.678  1.00 70.56           C  
ATOM     67  CB  VAL A   5      10.907 -26.671 -26.609  1.00 70.56           C  
ATOM     68  HB  VAL A   5      10.831 -25.587 -26.523  1.00 70.56           H  
ATOM     69  O   VAL A   5       8.858 -25.760 -24.438  1.00 70.56           O  
ATOM     70  CG1 VAL A   5      12.104 -27.152 -25.779  1.00 70.56           C  
ATOM     71 HG11 VAL A   5      12.176 -28.239 -25.815  1.00 70.56           H  
ATOM     72 HG12 VAL A   5      12.001 -26.831 -24.742  1.00 70.56           H  
ATOM     73 HG13 VAL A   5      13.023 -26.725 -26.178  1.00 70.56           H  
ATOM     74  CG2 VAL A   5      11.185 -27.024 -28.079  1.00 70.56           C  
ATOM     75 HG21 VAL A   5      11.207 -28.106 -28.209  1.00 70.56           H  
ATOM     76 HG22 VAL A   5      12.143 -26.607 -28.388  1.00 70.56           H  
ATOM     77 HG23 VAL A   5      10.413 -26.605 -28.724  1.00 70.56           H  
ATOM     78  N   PHE A   6       9.442 -27.815 -23.728  1.00 76.26           N  
ATOM     79  H   PHE A   6       9.820 -28.712 -23.995  1.00 76.26           H  
ATOM     80  CA  PHE A   6       9.243 -27.581 -22.299  1.00 76.26           C  
ATOM     81  HA  PHE A   6       8.769 -26.611 -22.150  1.00 76.26           H  
ATOM     82  C   PHE A   6      10.604 -27.565 -21.602  1.00 76.26           C  
ATOM     83  CB  PHE A   6       8.313 -28.654 -21.710  1.00 76.26           C  
ATOM     84  HB2 PHE A   6       8.785 -29.630 -21.818  1.00 76.26           H  
ATOM     85  HB3 PHE A   6       8.200 -28.467 -20.642  1.00 76.26           H  
ATOM     86  O   PHE A   6      11.412 -28.469 -21.804  1.00 76.26           O  
ATOM     87  CG  PHE A   6       6.935 -28.704 -22.347  1.00 76.26           C  
ATOM     88  CD1 PHE A   6       5.876 -27.946 -21.811  1.00 76.26           C  
ATOM     89  HD1 PHE A   6       6.041 -27.332 -20.938  1.00 76.26           H  
ATOM     90  CD2 PHE A   6       6.713 -29.499 -23.487  1.00 76.26           C  
ATOM     91  HD2 PHE A   6       7.520 -30.078 -23.912  1.00 76.26           H  
ATOM     92  CE1 PHE A   6       4.604 -27.985 -22.413  1.00 76.26           C  
ATOM     93  HE1 PHE A   6       3.793 -27.403 -22.000  1.00 76.26           H  
ATOM     94  CE2 PHE A   6       5.445 -29.533 -24.092  1.00 76.26           C  
ATOM     95  HE2 PHE A   6       5.288 -30.137 -24.974  1.00 76.26           H  
ATOM     96  CZ  PHE A   6       4.389 -28.778 -23.554  1.00 76.26           C  
ATOM     97  HZ  PHE A   6       3.415 -28.807 -24.020  1.00 76.26           H  
ATOM     98  N   TYR A   7      10.853 -26.543 -20.786  1.00 73.69           N  
ATOM     99  H   TYR A   7      10.121 -25.868 -20.614  1.00 73.69           H  
ATOM    100  CA  TYR A   7      12.085 -26.394 -20.010  1.00 73.69           C  
ATOM    101  HA  TYR A   7      12.804 -27.154 -20.317  1.00 73.69           H  
ATOM    102  C   TYR A   7      11.804 -26.596 -18.522  1.00 73.69           C  
ATOM    103  CB  TYR A   7      12.715 -25.020 -20.275  1.00 73.69           C  
ATOM    104  HB2 TYR A   7      12.027 -24.244 -19.941  1.00 73.69           H  
ATOM    105  HB3 TYR A   7      13.619 -24.930 -19.672  1.00 73.69           H  
ATOM    106  O   TYR A   7      10.706 -26.288 -18.051  1.00 73.69           O  
ATOM    107  CG  TYR A   7      13.081 -24.778 -21.728  1.00 73.69           C  
ATOM    108  CD1 TYR A   7      14.251 -25.352 -22.262  1.00 73.69           C  
ATOM    109  HD1 TYR A   7      14.886 -25.960 -21.635  1.00 73.69           H  
ATOM    110  CD2 TYR A   7      12.242 -24.002 -22.551  1.00 73.69           C  
ATOM    111  HD2 TYR A   7      11.332 -23.580 -22.150  1.00 73.69           H  
ATOM    112  CE1 TYR A   7      14.590 -25.144 -23.613  1.00 73.69           C  
ATOM    113  HE1 TYR A   7      15.486 -25.589 -24.019  1.00 73.69           H  
ATOM    114  CE2 TYR A   7      12.576 -23.791 -23.902  1.00 73.69           C  
ATOM    115  HE2 TYR A   7      11.934 -23.209 -24.546  1.00 73.69           H  
ATOM    116  OH  TYR A   7      14.069 -24.147 -25.738  1.00 73.69           O  
ATOM    117  HH  TYR A   7      14.871 -24.608 -25.992  1.00 73.69           H  
ATOM    118  CZ  TYR A   7      13.752 -24.357 -24.434  1.00 73.69           C  
ATOM    119  N   ASP A   8      12.810 -27.076 -17.790  1.00 52.18           N  
ATOM    120  H   ASP A   8      13.688 -27.295 -18.238  1.00 52.18           H  
ATOM    121  CA  ASP A   8      12.795 -27.048 -16.330  1.00 52.18           C  
ATOM    122  HA  ASP A   8      11.895 -27.560 -15.989  1.00 52.18           H  
ATOM    123  C   ASP A   8      12.735 -25.590 -15.841  1.00 52.18           C  
ATOM    124  CB  ASP A   8      14.014 -27.806 -15.777  1.00 52.18           C  
ATOM    125  HB2 ASP A   8      14.921 -27.251 -16.019  1.00 52.18           H  
ATOM    126  HB3 ASP A   8      14.072 -28.779 -16.265  1.00 52.18           H  
ATOM    127  O   ASP A   8      13.384 -24.702 -16.403  1.00 52.18           O  
ATOM    128  CG  ASP A   8      13.944 -28.037 -14.262  1.00 52.18           C  
ATOM    129  OD1 ASP A   8      12.852 -27.822 -13.687  1.00 52.18           O  
ATOM    130  OD2 ASP A   8      14.985 -28.433 -13.697  1.00 52.18           O  
ATOM    131  N   VAL A   9      11.921 -25.329 -14.819  1.00 60.54           N  
ATOM    132  H   VAL A   9      11.601 -26.127 -14.289  1.00 60.54           H  
ATOM    133  CA  VAL A   9      11.710 -23.988 -14.263  1.00 60.54           C  
ATOM    134  HA  VAL A   9      12.291 -23.279 -14.852  1.00 60.54           H  
ATOM    135  C   VAL A   9      12.267 -23.991 -12.852  1.00 60.54           C  
ATOM    136  CB  VAL A   9      10.234 -23.516 -14.283  1.00 60.54           C  
ATOM    137  HB  VAL A   9       9.800 -23.620 -13.289  1.00 60.54           H  
ATOM    138  O   VAL A   9      11.761 -24.701 -11.983  1.00 60.54           O  
ATOM    139  CG1 VAL A   9      10.177 -22.029 -14.666  1.00 60.54           C  
ATOM    140 HG11 VAL A   9       9.147 -21.674 -14.626  1.00 60.54           H  
ATOM    141 HG12 VAL A   9      10.568 -21.889 -15.673  1.00 60.54           H  
ATOM    142 HG13 VAL A   9      10.773 -21.448 -13.962  1.00 60.54           H  
ATOM    143  CG2 VAL A   9       9.321 -24.282 -15.250  1.00 60.54           C  
ATOM    144 HG21 VAL A   9       9.258 -25.326 -14.944  1.00 60.54           H  
ATOM    145 HG22 VAL A   9       8.317 -23.857 -15.236  1.00 60.54           H  
ATOM    146 HG23 VAL A   9       9.725 -24.236 -16.261  1.00 60.54           H  
ATOM    147  N   ALA A  10      13.306 -23.189 -12.612  1.00 50.36           N  
ATOM    148  H   ALA A  10      13.715 -22.680 -13.383  1.00 50.36           H  
ATOM    149  CA  ALA A  10      13.919 -23.092 -11.295  1.00 50.36           C  
ATOM    150  HA  ALA A  10      14.377 -24.054 -11.069  1.00 50.36           H  
ATOM    151  C   ALA A  10      12.857 -22.794 -10.220  1.00 50.36           C  
ATOM    152  CB  ALA A  10      15.021 -22.026 -11.322  1.00 50.36           C  
ATOM    153  HB1 ALA A  10      15.500 -21.971 -10.345  1.00 50.36           H  
ATOM    154  HB2 ALA A  10      14.593 -21.054 -11.564  1.00 50.36           H  
ATOM    155  HB3 ALA A  10      15.770 -22.289 -12.069  1.00 50.36           H  
ATOM    156  O   ALA A  10      12.054 -21.866 -10.350  1.00 50.36           O  
ATOM    157  N   SER A  11      12.867 -23.586  -9.146  1.00 48.01           N  
ATOM    158  H   SER A  11      13.507 -24.367  -9.145  1.00 48.01           H  
ATOM    159  CA  SER A  11      11.986 -23.388  -7.996  1.00 48.01           C  
ATOM    160  HA  SER A  11      10.954 -23.508  -8.323  1.00 48.01           H  
ATOM    161  C   SER A  11      12.174 -21.980  -7.426  1.00 48.01           C  
ATOM    162  CB  SER A  11      12.288 -24.448  -6.931  1.00 48.01           C  
ATOM    163  HB2 SER A  11      12.099 -25.436  -7.350  1.00 48.01           H  
ATOM    164  HB3 SER A  11      13.337 -24.383  -6.642  1.00 48.01           H  
ATOM    165  O   SER A  11      13.270 -21.604  -7.014  1.00 48.01           O  
ATOM    166  OG  SER A  11      11.477 -24.262  -5.784  1.00 48.01           O  
ATOM    167  HG  SER A  11      11.605 -25.025  -5.216  1.00 48.01           H  
ATOM    168  N   THR A  12      11.096 -21.199  -7.332  1.00 51.91           N  
ATOM    169  H   THR A  12      10.234 -21.536  -7.736  1.00 51.91           H  
ATOM    170  CA  THR A  12      11.082 -19.844  -6.742  1.00 51.91           C  
ATOM    171  HA  THR A  12      11.935 -19.294  -7.139  1.00 51.91           H  
ATOM    172  C   THR A  12      11.237 -19.852  -5.207  1.00 51.91           C  
ATOM    173  CB  THR A  12       9.802 -19.093  -7.153  1.00 51.91           C  
ATOM    174  HB  THR A  12       9.785 -18.115  -6.672  1.00 51.91           H  
ATOM    175  O   THR A  12      10.797 -18.923  -4.529  1.00 51.91           O  
ATOM    176  CG2 THR A  12       9.698 -18.871  -8.661  1.00 51.91           C  
ATOM    177 HG21 THR A  12      10.569 -18.318  -9.012  1.00 51.91           H  
ATOM    178 HG22 THR A  12       9.648 -19.824  -9.187  1.00 51.91           H  
ATOM    179 HG23 THR A  12       8.799 -18.295  -8.883  1.00 51.91           H  
ATOM    180  OG1 THR A  12       8.665 -19.827  -6.743  1.00 51.91           O  
ATOM    181  HG1 THR A  12       8.721 -19.901  -5.788  1.00 51.91           H  
ATOM    182  N   GLY A  13      11.780 -20.932  -4.632  1.00 43.53           N  
ATOM    183  H   GLY A  13      12.174 -21.625  -5.252  1.00 43.53           H  
ATOM    184  CA  GLY A  13      11.789 -21.232  -3.196  1.00 43.53           C  
ATOM    185  HA2 GLY A  13      12.058 -22.280  -3.066  1.00 43.53           H  
ATOM    186  HA3 GLY A  13      10.786 -21.085  -2.795  1.00 43.53           H  
ATOM    187  C   GLY A  13      12.758 -20.401  -2.353  1.00 43.53           C  
ATOM    188  O   GLY A  13      12.602 -20.352  -1.138  1.00 43.53           O  
ATOM    189  N   ALA A  14      13.707 -19.701  -2.974  1.00 49.23           N  
ATOM    190  H   ALA A  14      13.792 -19.797  -3.976  1.00 49.23           H  
ATOM    191  CA  ALA A  14      14.617 -18.776  -2.302  1.00 49.23           C  
ATOM    192  HA  ALA A  14      14.334 -18.673  -1.255  1.00 49.23           H  
ATOM    193  C   ALA A  14      14.488 -17.387  -2.934  1.00 49.23           C  
ATOM    194  CB  ALA A  14      16.037 -19.350  -2.335  1.00 49.23           C  
ATOM    195  HB1 ALA A  14      16.718 -18.671  -1.822  1.00 49.23           H  
ATOM    196  HB2 ALA A  14      16.370 -19.473  -3.365  1.00 49.23           H  
ATOM    197  HB3 ALA A  14      16.058 -20.317  -1.832  1.00 49.23           H  
ATOM    198  O   ALA A  14      15.376 -16.909  -3.635  1.00 49.23           O  
ATOM    199  N   ASN A  15      13.334 -16.748  -2.737  1.00 61.66           N  
ATOM    200  H   ASN A  15      12.620 -17.184  -2.172  1.00 61.66           H  
ATOM    201  CA  ASN A  15      13.154 -15.377  -3.189  1.00 61.66           C  
ATOM    202  HA  ASN A  15      13.633 -15.285  -4.164  1.00 61.66           H  
ATOM    203  C   ASN A  15      13.907 -14.462  -2.213  1.00 61.66           C  
ATOM    204  CB  ASN A  15      11.644 -15.074  -3.344  1.00 61.66           C  
ATOM    205  HB2 ASN A  15      11.086 -16.009  -3.376  1.00 61.66           H  
ATOM    206  HB3 ASN A  15      11.284 -14.498  -2.492  1.00 61.66           H  
ATOM    207  O   ASN A  15      13.389 -14.135  -1.149  1.00 61.66           O  
ATOM    208  CG  ASN A  15      11.305 -14.327  -4.624  1.00 61.66           C  
ATOM    209  ND2 ASN A  15      10.067 -13.930  -4.796  1.00 61.66           N  
ATOM    210 HD21 ASN A  15       9.372 -14.106  -4.085  1.00 61.66           H  
ATOM    211 HD22 ASN A  15       9.893 -13.482  -5.684  1.00 61.66           H  
ATOM    212  OD1 ASN A  15      12.108 -14.113  -5.509  1.00 61.66           O  
ATOM    213  N   GLY A  16      15.132 -14.063  -2.563  1.00 72.18           N  
ATOM    214  H   GLY A  16      15.524 -14.450  -3.410  1.00 72.18           H  
ATOM    215  CA  GLY A  16      15.947 -13.098  -1.808  1.00 72.18           C  
ATOM    216  HA2 GLY A  16      15.998 -13.415  -0.766  1.00 72.18           H  
ATOM    217  HA3 GLY A  16      16.959 -13.082  -2.214  1.00 72.18           H  
ATOM    218  C   GLY A  16      15.396 -11.666  -1.834  1.00 72.18           C  
ATOM    219  O   GLY A  16      16.145 -10.717  -1.632  1.00 72.18           O  
ATOM    220  N   PHE A  17      14.108 -11.508  -2.139  1.00 85.10           N  
ATOM    221  H   PHE A  17      13.537 -12.342  -2.158  1.00 85.10           H  
ATOM    222  CA  PHE A  17      13.424 -10.231  -2.152  1.00 85.10           C  
ATOM    223  HA  PHE A  17      14.022  -9.518  -2.719  1.00 85.10           H  
ATOM    224  C   PHE A  17      13.281  -9.720  -0.721  1.00 85.10           C  
ATOM    225  CB  PHE A  17      12.057 -10.380  -2.833  1.00 85.10           C  
ATOM    226  HB2 PHE A  17      11.519 -11.206  -2.369  1.00 85.10           H  
ATOM    227  HB3 PHE A  17      12.215 -10.630  -3.882  1.00 85.10           H  
ATOM    228  O   PHE A  17      12.553 -10.300   0.086  1.00 85.10           O  
ATOM    229  CG  PHE A  17      11.209  -9.123  -2.750  1.00 85.10           C  
ATOM    230  CD1 PHE A  17       9.998  -9.116  -2.033  1.00 85.10           C  
ATOM    231  HD1 PHE A  17       9.673 -10.004  -1.512  1.00 85.10           H  
ATOM    232  CD2 PHE A  17      11.666  -7.936  -3.345  1.00 85.10           C  
ATOM    233  HD2 PHE A  17      12.623  -7.916  -3.845  1.00 85.10           H  
ATOM    234  CE1 PHE A  17       9.240  -7.934  -1.941  1.00 85.10           C  
ATOM    235  HE1 PHE A  17       8.330  -7.919  -1.359  1.00 85.10           H  
ATOM    236  CE2 PHE A  17      10.918  -6.753  -3.244  1.00 85.10           C  
ATOM    237  HE2 PHE A  17      11.307  -5.842  -3.675  1.00 85.10           H  
ATOM    238  CZ  PHE A  17       9.702  -6.749  -2.541  1.00 85.10           C  
ATOM    239  HZ  PHE A  17       9.148  -5.829  -2.425  1.00 85.10           H  
ATOM    240  N   ASP A  18      13.962  -8.617  -0.449  1.00 90.48           N  
ATOM    241  H   ASP A  18      14.588  -8.243  -1.148  1.00 90.48           H  
ATOM    242  CA  ASP A  18      13.844  -7.844   0.775  1.00 90.48           C  
ATOM    243  HA  ASP A  18      13.351  -8.434   1.548  1.00 90.48           H  
ATOM    244  C   ASP A  18      13.023  -6.575   0.474  1.00 90.48           C  
ATOM    245  CB  ASP A  18      15.255  -7.553   1.298  1.00 90.48           C  
ATOM    246  HB2 ASP A  18      15.766  -8.503   1.454  1.00 90.48           H  
ATOM    247  HB3 ASP A  18      15.814  -6.993   0.549  1.00 90.48           H  
ATOM    248  O   ASP A  18      13.486  -5.711  -0.283  1.00 90.48           O  
ATOM    249  CG  ASP A  18      15.251  -6.783   2.619  1.00 90.48           C  
ATOM    250  OD1 ASP A  18      14.190  -6.223   2.968  1.00 90.48           O  
ATOM    251  OD2 ASP A  18      16.317  -6.779   3.266  1.00 90.48           O  
ATOM    252  N   PRO A  19      11.788  -6.461   1.002  1.00 93.25           N  
ATOM    253  CA  PRO A  19      10.956  -5.291   0.775  1.00 93.25           C  
ATOM    254  HA  PRO A  19      10.759  -5.206  -0.294  1.00 93.25           H  
ATOM    255  C   PRO A  19      11.569  -3.988   1.274  1.00 93.25           C  
ATOM    256  CB  PRO A  19       9.650  -5.552   1.518  1.00 93.25           C  
ATOM    257  HB2 PRO A  19       9.678  -5.106   2.512  1.00 93.25           H  
ATOM    258  HB3 PRO A  19       8.818  -5.144   0.943  1.00 93.25           H  
ATOM    259  O   PRO A  19      11.355  -2.964   0.628  1.00 93.25           O  
ATOM    260  CG  PRO A  19       9.591  -7.070   1.666  1.00 93.25           C  
ATOM    261  HG2 PRO A  19       9.162  -7.515   0.768  1.00 93.25           H  
ATOM    262  HG3 PRO A  19       9.028  -7.370   2.549  1.00 93.25           H  
ATOM    263  CD  PRO A  19      11.063  -7.453   1.781  1.00 93.25           C  
ATOM    264  HD2 PRO A  19      11.382  -7.392   2.822  1.00 93.25           H  
ATOM    265  HD3 PRO A  19      11.208  -8.462   1.395  1.00 93.25           H  
ATOM    266  N   ASP A  20      12.298  -4.017   2.393  1.00 94.21           N  
ATOM    267  H   ASP A  20      12.530  -4.905   2.814  1.00 94.21           H  
ATOM    268  CA  ASP A  20      12.928  -2.838   2.986  1.00 94.21           C  
ATOM    269  HA  ASP A  20      12.199  -2.032   3.061  1.00 94.21           H  
ATOM    270  C   ASP A  20      14.062  -2.341   2.092  1.00 94.21           C  
ATOM    271  CB  ASP A  20      13.442  -3.164   4.400  1.00 94.21           C  
ATOM    272  HB2 ASP A  20      14.092  -2.352   4.728  1.00 94.21           H  
ATOM    273  HB3 ASP A  20      14.038  -4.076   4.388  1.00 94.21           H  
ATOM    274  O   ASP A  20      14.084  -1.169   1.717  1.00 94.21           O  
ATOM    275  CG  ASP A  20      12.300  -3.292   5.405  1.00 94.21           C  
ATOM    276  OD1 ASP A  20      11.767  -2.217   5.766  1.00 94.21           O  
ATOM    277  OD2 ASP A  20      11.916  -4.424   5.762  1.00 94.21           O  
ATOM    278  N   ALA A  21      14.946  -3.242   1.657  1.00 94.09           N  
ATOM    279  H   ALA A  21      14.876  -4.186   2.009  1.00 94.09           H  
ATOM    280  CA  ALA A  21      16.023  -2.890   0.733  1.00 94.09           C  
ATOM    281  HA  ALA A  21      16.623  -2.101   1.186  1.00 94.09           H  
ATOM    282  C   ALA A  21      15.482  -2.354  -0.605  1.00 94.09           C  
ATOM    283  CB  ALA A  21      16.914  -4.117   0.521  1.00 94.09           C  
ATOM    284  HB1 ALA A  21      17.779  -3.838  -0.080  1.00 94.09           H  
ATOM    285  HB2 ALA A  21      17.256  -4.500   1.483  1.00 94.09           H  
ATOM    286  HB3 ALA A  21      16.354  -4.893  -0.002  1.00 94.09           H  
ATOM    287  O   ALA A  21      15.958  -1.334  -1.106  1.00 94.09           O  
ATOM    288  N   GLY A  22      14.454  -3.003  -1.164  1.00 95.31           N  
ATOM    289  H   GLY A  22      14.115  -3.843  -0.715  1.00 95.31           H  
ATOM    290  CA  GLY A  22      13.826  -2.551  -2.406  1.00 95.31           C  
ATOM    291  HA2 GLY A  22      14.592  -2.434  -3.173  1.00 95.31           H  
ATOM    292  HA3 GLY A  22      13.121  -3.312  -2.740  1.00 95.31           H  
ATOM    293  C   GLY A  22      13.086  -1.216  -2.262  1.00 95.31           C  
ATOM    294  O   GLY A  22      13.083  -0.418  -3.198  1.00 95.31           O  
ATOM    295  N   TYR A  23      12.501  -0.938  -1.094  1.00 96.93           N  
ATOM    296  H   TYR A  23      12.533  -1.626  -0.355  1.00 96.93           H  
ATOM    297  CA  TYR A  23      11.890   0.356  -0.790  1.00 96.93           C  
ATOM    298  HA  TYR A  23      11.184   0.610  -1.580  1.00 96.93           H  
ATOM    299  C   TYR A  23      12.930   1.478  -0.727  1.00 96.93           C  
ATOM    300  CB  TYR A  23      11.123   0.265   0.532  1.00 96.93           C  
ATOM    301  HB2 TYR A  23      10.262  -0.388   0.390  1.00 96.93           H  
ATOM    302  HB3 TYR A  23      11.758  -0.185   1.295  1.00 96.93           H  
ATOM    303  O   TYR A  23      12.735   2.523  -1.343  1.00 96.93           O  
ATOM    304  CG  TYR A  23      10.640   1.607   1.033  1.00 96.93           C  
ATOM    305  CD1 TYR A  23      11.231   2.199   2.168  1.00 96.93           C  
ATOM    306  HD1 TYR A  23      12.034   1.700   2.690  1.00 96.93           H  
ATOM    307  CD2 TYR A  23       9.638   2.290   0.321  1.00 96.93           C  
ATOM    308  HD2 TYR A  23       9.225   1.860  -0.580  1.00 96.93           H  
ATOM    309  CE1 TYR A  23      10.783   3.456   2.620  1.00 96.93           C  
ATOM    310  HE1 TYR A  23      11.216   3.925   3.491  1.00 96.93           H  
ATOM    311  CE2 TYR A  23       9.209   3.554   0.758  1.00 96.93           C  
ATOM    312  HE2 TYR A  23       8.457   4.104   0.211  1.00 96.93           H  
ATOM    313  OH  TYR A  23       9.328   5.342   2.322  1.00 96.93           O  
ATOM    314  HH  TYR A  23       9.471   5.470   3.262  1.00 96.93           H  
ATOM    315  CZ  TYR A  23       9.772   4.134   1.911  1.00 96.93           C  
ATOM    316  N   MET A  24      14.057   1.250  -0.049  1.00 95.75           N  
ATOM    317  H   MET A  24      14.156   0.383   0.458  1.00 95.75           H  
ATOM    318  CA  MET A  24      15.132   2.243   0.030  1.00 95.75           C  
ATOM    319  HA  MET A  24      14.720   3.172   0.426  1.00 95.75           H  
ATOM    320  C   MET A  24      15.704   2.572  -1.356  1.00 95.75           C  
ATOM    321  CB  MET A  24      16.239   1.747   0.971  1.00 95.75           C  
ATOM    322  HB2 MET A  24      16.578   0.763   0.647  1.00 95.75           H  
ATOM    323  HB3 MET A  24      17.087   2.429   0.908  1.00 95.75           H  
ATOM    324  O   MET A  24      15.846   3.744  -1.701  1.00 95.75           O  
ATOM    325  CG  MET A  24      15.790   1.659   2.436  1.00 95.75           C  
ATOM    326  HG2 MET A  24      15.026   0.887   2.525  1.00 95.75           H  
ATOM    327  HG3 MET A  24      16.642   1.343   3.038  1.00 95.75           H  
ATOM    328  SD  MET A  24      15.107   3.175   3.161  1.00 95.75           S  
ATOM    329  CE  MET A  24      16.537   4.284   3.058  1.00 95.75           C  
ATOM    330  HE1 MET A  24      16.796   4.462   2.015  1.00 95.75           H  
ATOM    331  HE2 MET A  24      16.285   5.236   3.526  1.00 95.75           H  
ATOM    332  HE3 MET A  24      17.386   3.843   3.580  1.00 95.75           H  
ATOM    333  N   ASP A  25      15.965   1.551  -2.180  1.00 95.23           N  
ATOM    334  H   ASP A  25      15.846   0.610  -1.834  1.00 95.23           H  
ATOM    335  CA  ASP A  25      16.411   1.728  -3.571  1.00 95.23           C  
ATOM    336  HA  ASP A  25      17.328   2.317  -3.581  1.00 95.23           H  
ATOM    337  C   ASP A  25      15.367   2.483  -4.415  1.00 95.23           C  
ATOM    338  CB  ASP A  25      16.719   0.342  -4.157  1.00 95.23           C  
ATOM    339  HB2 ASP A  25      15.826  -0.280  -4.088  1.00 95.23           H  
ATOM    340  HB3 ASP A  25      17.498  -0.129  -3.558  1.00 95.23           H  
ATOM    341  O   ASP A  25      15.709   3.379  -5.189  1.00 95.23           O  
ATOM    342  CG  ASP A  25      17.187   0.384  -5.615  1.00 95.23           C  
ATOM    343  OD1 ASP A  25      18.234   0.989  -5.926  1.00 95.23           O  
ATOM    344  OD2 ASP A  25      16.521  -0.230  -6.483  1.00 95.23           O  
ATOM    345  N   PHE A  26      14.079   2.178  -4.223  1.00 96.43           N  
ATOM    346  H   PHE A  26      13.852   1.430  -3.584  1.00 96.43           H  
ATOM    347  CA  PHE A  26      12.982   2.900  -4.862  1.00 96.43           C  
ATOM    348  HA  PHE A  26      13.122   2.849  -5.942  1.00 96.43           H  
ATOM    349  C   PHE A  26      12.972   4.390  -4.490  1.00 96.43           C  
ATOM    350  CB  PHE A  26      11.645   2.225  -4.520  1.00 96.43           C  
ATOM    351  HB2 PHE A  26      11.588   1.272  -5.045  1.00 96.43           H  
ATOM    352  HB3 PHE A  26      11.599   2.007  -3.453  1.00 96.43           H  
ATOM    353  O   PHE A  26      12.895   5.228  -5.393  1.00 96.43           O  
ATOM    354  CG  PHE A  26      10.442   3.068  -4.880  1.00 96.43           C  
ATOM    355  CD1 PHE A  26       9.808   3.861  -3.903  1.00 96.43           C  
ATOM    356  HD1 PHE A  26      10.156   3.845  -2.881  1.00 96.43           H  
ATOM    357  CD2 PHE A  26      10.012   3.123  -6.215  1.00 96.43           C  
ATOM    358  HD2 PHE A  26      10.520   2.538  -6.967  1.00 96.43           H  
ATOM    359  CE1 PHE A  26       8.756   4.718  -4.270  1.00 96.43           C  
ATOM    360  HE1 PHE A  26       8.302   5.354  -3.524  1.00 96.43           H  
ATOM    361  CE2 PHE A  26       8.963   3.980  -6.581  1.00 96.43           C  
ATOM    362  HE2 PHE A  26       8.667   4.044  -7.617  1.00 96.43           H  
ATOM    363  CZ  PHE A  26       8.341   4.785  -5.612  1.00 96.43           C  
ATOM    364  HZ  PHE A  26       7.570   5.482  -5.905  1.00 96.43           H  
ATOM    365  N   CYS A  27      13.075   4.724  -3.201  1.00 95.16           N  
ATOM    366  H   CYS A  27      13.105   3.989  -2.510  1.00 95.16           H  
ATOM    367  CA  CYS A  27      13.065   6.108  -2.728  1.00 95.16           C  
ATOM    368  HA  CYS A  27      12.161   6.602  -3.086  1.00 95.16           H  
ATOM    369  C   CYS A  27      14.247   6.901  -3.284  1.00 95.16           C  
ATOM    370  CB  CYS A  27      13.049   6.127  -1.195  1.00 95.16           C  
ATOM    371  HB2 CYS A  27      13.805   5.450  -0.798  1.00 95.16           H  
ATOM    372  HB3 CYS A  27      13.247   7.137  -0.838  1.00 95.16           H  
ATOM    373  O   CYS A  27      14.045   7.988  -3.815  1.00 95.16           O  
ATOM    374  SG  CYS A  27      11.402   5.621  -0.642  1.00 95.16           S  
ATOM    375  HG  CYS A  27      11.617   5.666   0.676  1.00 95.16           H  
ATOM    376  N   VAL A  28      15.458   6.333  -3.258  1.00 94.18           N  
ATOM    377  H   VAL A  28      15.558   5.432  -2.813  1.00 94.18           H  
ATOM    378  CA  VAL A  28      16.653   6.980  -3.826  1.00 94.18           C  
ATOM    379  HA  VAL A  28      16.791   7.949  -3.346  1.00 94.18           H  
ATOM    380  C   VAL A  28      16.474   7.255  -5.321  1.00 94.18           C  
ATOM    381  CB  VAL A  28      17.907   6.125  -3.558  1.00 94.18           C  
ATOM    382  HB  VAL A  28      17.712   5.098  -3.868  1.00 94.18           H  
ATOM    383  O   VAL A  28      16.745   8.360  -5.781  1.00 94.18           O  
ATOM    384  CG1 VAL A  28      19.152   6.625  -4.304  1.00 94.18           C  
ATOM    385 HG11 VAL A  28      19.374   7.652  -4.014  1.00 94.18           H  
ATOM    386 HG12 VAL A  28      19.001   6.584  -5.382  1.00 94.18           H  
ATOM    387 HG13 VAL A  28      20.004   5.990  -4.060  1.00 94.18           H  
ATOM    388  CG2 VAL A  28      18.245   6.137  -2.061  1.00 94.18           C  
ATOM    389 HG21 VAL A  28      17.398   5.787  -1.471  1.00 94.18           H  
ATOM    390 HG22 VAL A  28      18.494   7.150  -1.743  1.00 94.18           H  
ATOM    391 HG23 VAL A  28      19.094   5.481  -1.867  1.00 94.18           H  
ATOM    392  N   LYS A  29      15.966   6.283  -6.089  1.00 93.24           N  
ATOM    393  H   LYS A  29      15.764   5.393  -5.656  1.00 93.24           H  
ATOM    394  CA  LYS A  29      15.783   6.426  -7.544  1.00 93.24           C  
ATOM    395  HA  LYS A  29      16.700   6.822  -7.981  1.00 93.24           H  
ATOM    396  C   LYS A  29      14.691   7.412  -7.947  1.00 93.24           C  
ATOM    397  CB  LYS A  29      15.476   5.056  -8.153  1.00 93.24           C  
ATOM    398  HB2 LYS A  29      14.719   4.552  -7.552  1.00 93.24           H  
ATOM    399  HB3 LYS A  29      15.086   5.183  -9.163  1.00 93.24           H  
ATOM    400  O   LYS A  29      14.718   7.902  -9.070  1.00 93.24           O  
ATOM    401  CG  LYS A  29      16.743   4.206  -8.234  1.00 93.24           C  
ATOM    402  HG2 LYS A  29      17.239   4.177  -7.264  1.00 93.24           H  
ATOM    403  HG3 LYS A  29      17.423   4.649  -8.962  1.00 93.24           H  
ATOM    404  CD  LYS A  29      16.391   2.782  -8.657  1.00 93.24           C  
ATOM    405  HD2 LYS A  29      15.858   2.789  -9.608  1.00 93.24           H  
ATOM    406  HD3 LYS A  29      15.767   2.333  -7.884  1.00 93.24           H  
ATOM    407  CE  LYS A  29      17.692   1.999  -8.786  1.00 93.24           C  
ATOM    408  HE2 LYS A  29      18.286   2.190  -7.893  1.00 93.24           H  
ATOM    409  HE3 LYS A  29      18.248   2.355  -9.653  1.00 93.24           H  
ATOM    410  NZ  LYS A  29      17.428   0.552  -8.869  1.00 93.24           N  
ATOM    411  HZ1 LYS A  29      18.297   0.037  -8.877  1.00 93.24           H  
ATOM    412  HZ2 LYS A  29      16.997   0.287  -7.995  1.00 93.24           H  
ATOM    413  HZ3 LYS A  29      16.806   0.305  -9.624  1.00 93.24           H  
ATOM    414  N   ASN A  30      13.712   7.657  -7.078  1.00 91.14           N  
ATOM    415  H   ASN A  30      13.758   7.212  -6.172  1.00 91.14           H  
ATOM    416  CA  ASN A  30      12.540   8.470  -7.407  1.00 91.14           C  
ATOM    417  HA  ASN A  30      12.604   8.777  -8.451  1.00 91.14           H  
ATOM    418  C   ASN A  30      12.472   9.786  -6.622  1.00 91.14           C  
ATOM    419  CB  ASN A  30      11.261   7.623  -7.278  1.00 91.14           C  
ATOM    420  HB2 ASN A  30      10.390   8.257  -7.441  1.00 91.14           H  
ATOM    421  HB3 ASN A  30      11.191   7.199  -6.276  1.00 91.14           H  
ATOM    422  O   ASN A  30      11.517  10.532  -6.834  1.00 91.14           O  
ATOM    423  CG  ASN A  30      11.199   6.515  -8.308  1.00 91.14           C  
ATOM    424  ND2 ASN A  30      11.745   5.363  -8.003  1.00 91.14           N  
ATOM    425 HD21 ASN A  30      12.183   5.267  -7.098  1.00 91.14           H  
ATOM    426 HD22 ASN A  30      11.748   4.650  -8.718  1.00 91.14           H  
ATOM    427  OD1 ASN A  30      10.654   6.659  -9.391  1.00 91.14           O  
ATOM    428  N   ALA A  31      13.468  10.093  -5.783  1.00 85.97           N  
ATOM    429  H   ALA A  31      14.204   9.414  -5.650  1.00 85.97           H  
ATOM    430  CA  ALA A  31      13.467  11.220  -4.847  1.00 85.97           C  
ATOM    431  HA  ALA A  31      12.743  11.016  -4.058  1.00 85.97           H  
ATOM    432  C   ALA A  31      13.078  12.565  -5.484  1.00 85.97           C  
ATOM    433  CB  ALA A  31      14.862  11.307  -4.212  1.00 85.97           C  
ATOM    434  HB1 ALA A  31      14.882  12.127  -3.493  1.00 85.97           H  
ATOM    435  HB2 ALA A  31      15.616  11.490  -4.978  1.00 85.97           H  
ATOM    436  HB3 ALA A  31      15.099  10.380  -3.690  1.00 85.97           H  
ATOM    437  O   ALA A  31      12.300  13.313  -4.906  1.00 85.97           O  
ATOM    438  N   GLU A  32      13.564  12.855  -6.694  1.00 85.96           N  
ATOM    439  H   GLU A  32      14.261  12.240  -7.089  1.00 85.96           H  
ATOM    440  CA  GLU A  32      13.298  14.131  -7.378  1.00 85.96           C  
ATOM    441  HA  GLU A  32      13.326  14.946  -6.654  1.00 85.96           H  
ATOM    442  C   GLU A  32      11.928  14.192  -8.072  1.00 85.96           C  
ATOM    443  CB  GLU A  32      14.388  14.378  -8.429  1.00 85.96           C  
ATOM    444  HB2 GLU A  32      14.159  15.310  -8.946  1.00 85.96           H  
ATOM    445  HB3 GLU A  32      14.369  13.564  -9.154  1.00 85.96           H  
ATOM    446  O   GLU A  32      11.407  15.268  -8.353  1.00 85.96           O  
ATOM    447  CG  GLU A  32      15.795  14.490  -7.824  1.00 85.96           C  
ATOM    448  HG2 GLU A  32      15.779  15.258  -7.051  1.00 85.96           H  
ATOM    449  HG3 GLU A  32      16.061  13.542  -7.356  1.00 85.96           H  
ATOM    450  CD  GLU A  32      16.866  14.844  -8.870  1.00 85.96           C  
ATOM    451  OE1 GLU A  32      18.002  15.139  -8.440  1.00 85.96           O  
ATOM    452  OE2 GLU A  32      16.557  14.799 -10.084  1.00 85.96           O  
ATOM    453  N   SER A  33      11.344  13.035  -8.387  1.00 86.67           N  
ATOM    454  H   SER A  33      11.760  12.200  -8.001  1.00 86.67           H  
ATOM    455  CA  SER A  33      10.166  12.932  -9.261  1.00 86.67           C  
ATOM    456  HA  SER A  33       9.969  13.906  -9.709  1.00 86.67           H  
ATOM    457  C   SER A  33       8.886  12.533  -8.526  1.00 86.67           C  
ATOM    458  CB  SER A  33      10.476  11.972 -10.411  1.00 86.67           C  
ATOM    459  HB2 SER A  33       9.661  11.998 -11.134  1.00 86.67           H  
ATOM    460  HB3 SER A  33      11.390  12.298 -10.908  1.00 86.67           H  
ATOM    461  O   SER A  33       7.784  12.711  -9.054  1.00 86.67           O  
ATOM    462  OG  SER A  33      10.649  10.648  -9.939  1.00 86.67           O  
ATOM    463  HG  SER A  33      11.134  10.681  -9.111  1.00 86.67           H  
ATOM    464  N   LEU A  34       9.017  12.000  -7.309  1.00 93.09           N  
ATOM    465  H   LEU A  34       9.942  11.929  -6.911  1.00 93.09           H  
ATOM    466  CA  LEU A  34       7.904  11.514  -6.511  1.00 93.09           C  
ATOM    467  HA  LEU A  34       7.129  11.192  -7.207  1.00 93.09           H  
ATOM    468  C   LEU A  34       7.326  12.628  -5.632  1.00 93.09           C  
ATOM    469  CB  LEU A  34       8.368  10.300  -5.690  1.00 93.09           C  
ATOM    470  HB2 LEU A  34       8.924   9.624  -6.339  1.00 93.09           H  
ATOM    471  HB3 LEU A  34       9.044  10.647  -4.908  1.00 93.09           H  
ATOM    472  O   LEU A  34       8.039  13.298  -4.896  1.00 93.09           O  
ATOM    473  CG  LEU A  34       7.213   9.516  -5.049  1.00 93.09           C  
ATOM    474  HG  LEU A  34       6.590  10.188  -4.459  1.00 93.09           H  
ATOM    475  CD1 LEU A  34       6.346   8.836  -6.115  1.00 93.09           C  
ATOM    476 HD11 LEU A  34       5.551   8.277  -5.621  1.00 93.09           H  
ATOM    477 HD12 LEU A  34       6.952   8.158  -6.716  1.00 93.09           H  
ATOM    478 HD13 LEU A  34       5.874   9.571  -6.766  1.00 93.09           H  
ATOM    479  CD2 LEU A  34       7.769   8.431  -4.128  1.00 93.09           C  
ATOM    480 HD21 LEU A  34       8.391   7.736  -4.691  1.00 93.09           H  
ATOM    481 HD22 LEU A  34       8.375   8.897  -3.351  1.00 93.09           H  
ATOM    482 HD23 LEU A  34       6.951   7.898  -3.643  1.00 93.09           H  
ATOM    483  N   ASN A  35       6.009  12.808  -5.690  1.00 94.99           N  
ATOM    484  H   ASN A  35       5.470  12.213  -6.303  1.00 94.99           H  
ATOM    485  CA  ASN A  35       5.270  13.756  -4.858  1.00 94.99           C  
ATOM    486  HA  ASN A  35       5.761  13.826  -3.887  1.00 94.99           H  
ATOM    487  C   ASN A  35       3.833  13.263  -4.618  1.00 94.99           C  
ATOM    488  CB  ASN A  35       5.305  15.146  -5.524  1.00 94.99           C  
ATOM    489  HB2 ASN A  35       4.761  15.868  -4.914  1.00 94.99           H  
ATOM    490  HB3 ASN A  35       6.342  15.480  -5.570  1.00 94.99           H  
ATOM    491  O   ASN A  35       3.352  12.357  -5.306  1.00 94.99           O  
ATOM    492  CG  ASN A  35       4.709  15.154  -6.921  1.00 94.99           C  
ATOM    493  ND2 ASN A  35       5.478  15.521  -7.916  1.00 94.99           N  
ATOM    494 HD21 ASN A  35       5.103  15.473  -8.853  1.00 94.99           H  
ATOM    495 HD22 ASN A  35       6.455  15.713  -7.748  1.00 94.99           H  
ATOM    496  OD1 ASN A  35       3.551  14.818  -7.131  1.00 94.99           O  
ATOM    497  N   LEU A  36       3.117  13.887  -3.674  1.00 96.00           N  
ATOM    498  H   LEU A  36       3.569  14.608  -3.130  1.00 96.00           H  
ATOM    499  CA  LEU A  36       1.757  13.479  -3.290  1.00 96.00           C  
ATOM    500  HA  LEU A  36       1.802  12.460  -2.906  1.00 96.00           H  
ATOM    501  C   LEU A  36       0.769  13.449  -4.470  1.00 96.00           C  
ATOM    502  CB  LEU A  36       1.225  14.415  -2.184  1.00 96.00           C  
ATOM    503  HB2 LEU A  36       1.300  15.444  -2.534  1.00 96.00           H  
ATOM    504  HB3 LEU A  36       0.170  14.194  -2.024  1.00 96.00           H  
ATOM    505  O   LEU A  36      -0.101  12.577  -4.515  1.00 96.00           O  
ATOM    506  CG  LEU A  36       1.926  14.296  -0.819  1.00 96.00           C  
ATOM    507  HG  LEU A  36       3.004  14.378  -0.958  1.00 96.00           H  
ATOM    508  CD1 LEU A  36       1.455  15.425   0.096  1.00 96.00           C  
ATOM    509 HD11 LEU A  36       1.971  15.361   1.054  1.00 96.00           H  
ATOM    510 HD12 LEU A  36       1.696  16.392  -0.345  1.00 96.00           H  
ATOM    511 HD13 LEU A  36       0.380  15.367   0.268  1.00 96.00           H  
ATOM    512  CD2 LEU A  36       1.602  12.969  -0.129  1.00 96.00           C  
ATOM    513 HD21 LEU A  36       2.245  12.857   0.744  1.00 96.00           H  
ATOM    514 HD22 LEU A  36       1.773  12.121  -0.792  1.00 96.00           H  
ATOM    515 HD23 LEU A  36       0.562  12.959   0.197  1.00 96.00           H  
ATOM    516  N   ALA A  37       0.910  14.343  -5.455  1.00 96.02           N  
ATOM    517  H   ALA A  37       1.689  14.985  -5.421  1.00 96.02           H  
ATOM    518  CA  ALA A  37       0.038  14.363  -6.629  1.00 96.02           C  
ATOM    519  HA  ALA A  37      -0.996  14.336  -6.284  1.00 96.02           H  
ATOM    520  C   ALA A  37       0.251  13.131  -7.524  1.00 96.02           C  
ATOM    521  CB  ALA A  37       0.243  15.678  -7.392  1.00 96.02           C  
ATOM    522  HB1 ALA A  37       1.269  15.760  -7.750  1.00 96.02           H  
ATOM    523  HB2 ALA A  37      -0.432  15.712  -8.247  1.00 96.02           H  
ATOM    524  HB3 ALA A  37       0.025  16.521  -6.737  1.00 96.02           H  
ATOM    525  O   ALA A  37      -0.720  12.468  -7.900  1.00 96.02           O  
ATOM    526  N   ALA A  38       1.505  12.771  -7.816  1.00 96.38           N  
ATOM    527  H   ALA A  38       2.262  13.343  -7.469  1.00 96.38           H  
ATOM    528  CA  ALA A  38       1.835  11.554  -8.559  1.00 96.38           C  
ATOM    529  HA  ALA A  38       1.349  11.587  -9.534  1.00 96.38           H  
ATOM    530  C   ALA A  38       1.335  10.296  -7.827  1.00 96.38           C  
ATOM    531  CB  ALA A  38       3.351  11.511  -8.776  1.00 96.38           C  
ATOM    532  HB1 ALA A  38       3.671  12.383  -9.348  1.00 96.38           H  
ATOM    533  HB2 ALA A  38       3.616  10.610  -9.329  1.00 96.38           H  
ATOM    534  HB3 ALA A  38       3.874  11.503  -7.820  1.00 96.38           H  
ATOM    535  O   ALA A  38       0.718   9.416  -8.436  1.00 96.38           O  
ATOM    536  N   VAL A  39       1.519  10.249  -6.503  1.00 97.69           N  
ATOM    537  H   VAL A  39       2.048  10.996  -6.075  1.00 97.69           H  
ATOM    538  CA  VAL A  39       1.063   9.141  -5.652  1.00 97.69           C  
ATOM    539  HA  VAL A  39       1.463   8.211  -6.058  1.00 97.69           H  
ATOM    540  C   VAL A  39      -0.461   9.006  -5.662  1.00 97.69           C  
ATOM    541  CB  VAL A  39       1.606   9.305  -4.222  1.00 97.69           C  
ATOM    542  HB  VAL A  39       1.317  10.274  -3.814  1.00 97.69           H  
ATOM    543  O   VAL A  39      -0.984   7.906  -5.863  1.00 97.69           O  
ATOM    544  CG1 VAL A  39       1.072   8.201  -3.315  1.00 97.69           C  
ATOM    545 HG11 VAL A  39       0.004   8.345  -3.150  1.00 97.69           H  
ATOM    546 HG12 VAL A  39       1.578   8.238  -2.350  1.00 97.69           H  
ATOM    547 HG13 VAL A  39       1.237   7.226  -3.772  1.00 97.69           H  
ATOM    548  CG2 VAL A  39       3.130   9.186  -4.225  1.00 97.69           C  
ATOM    549 HG21 VAL A  39       3.591  10.022  -4.751  1.00 97.69           H  
ATOM    550 HG22 VAL A  39       3.407   8.270  -4.746  1.00 97.69           H  
ATOM    551 HG23 VAL A  39       3.520   9.171  -3.207  1.00 97.69           H  
ATOM    552  N   ARG A  40      -1.197  10.117  -5.540  1.00 97.96           N  
ATOM    553  H   ARG A  40      -0.720  10.984  -5.336  1.00 97.96           H  
ATOM    554  CA  ARG A  40      -2.661  10.128  -5.677  1.00 97.96           C  
ATOM    555  HA  ARG A  40      -3.089   9.487  -4.907  1.00 97.96           H  
ATOM    556  C   ARG A  40      -3.092   9.563  -7.028  1.00 97.96           C  
ATOM    557  CB  ARG A  40      -3.178  11.563  -5.486  1.00 97.96           C  
ATOM    558  HB2 ARG A  40      -2.717  12.216  -6.227  1.00 97.96           H  
ATOM    559  HB3 ARG A  40      -2.889  11.918  -4.496  1.00 97.96           H  
ATOM    560  O   ARG A  40      -3.975   8.704  -7.085  1.00 97.96           O  
ATOM    561  CG  ARG A  40      -4.706  11.651  -5.623  1.00 97.96           C  
ATOM    562  HG2 ARG A  40      -5.174  11.099  -4.808  1.00 97.96           H  
ATOM    563  HG3 ARG A  40      -5.024  11.212  -6.569  1.00 97.96           H  
ATOM    564  CD  ARG A  40      -5.179  13.107  -5.611  1.00 97.96           C  
ATOM    565  HD2 ARG A  40      -4.700  13.633  -6.436  1.00 97.96           H  
ATOM    566  HD3 ARG A  40      -4.864  13.604  -4.693  1.00 97.96           H  
ATOM    567  NE  ARG A  40      -6.644  13.202  -5.775  1.00 97.96           N  
ATOM    568  HE  ARG A  40      -6.978  13.416  -6.704  1.00 97.96           H  
ATOM    569  NH1 ARG A  40      -7.251  12.968  -3.571  1.00 97.96           N  
ATOM    570 HH11 ARG A  40      -7.894  13.153  -2.814  1.00 97.96           H  
ATOM    571 HH12 ARG A  40      -6.284  12.825  -3.318  1.00 97.96           H  
ATOM    572  NH2 ARG A  40      -8.806  13.380  -5.091  1.00 97.96           N  
ATOM    573 HH21 ARG A  40      -9.093  13.656  -6.019  1.00 97.96           H  
ATOM    574 HH22 ARG A  40      -9.459  13.415  -4.322  1.00 97.96           H  
ATOM    575  CZ  ARG A  40      -7.551  13.176  -4.813  1.00 97.96           C  
ATOM    576  N   ILE A  41      -2.482  10.029  -8.120  1.00 97.84           N  
ATOM    577  H   ILE A  41      -1.762  10.727  -8.001  1.00 97.84           H  
ATOM    578  CA  ILE A  41      -2.824   9.571  -9.474  1.00 97.84           C  
ATOM    579  HA  ILE A  41      -3.892   9.727  -9.626  1.00 97.84           H  
ATOM    580  C   ILE A  41      -2.569   8.069  -9.609  1.00 97.84           C  
ATOM    581  CB  ILE A  41      -2.066  10.379 -10.550  1.00 97.84           C  
ATOM    582  HB  ILE A  41      -0.999  10.350 -10.328  1.00 97.84           H  
ATOM    583  O   ILE A  41      -3.414   7.369 -10.180  1.00 97.84           O  
ATOM    584  CG1 ILE A  41      -2.547  11.847 -10.547  1.00 97.84           C  
ATOM    585 HG12 ILE A  41      -2.609  12.219  -9.525  1.00 97.84           H  
ATOM    586 HG13 ILE A  41      -3.549  11.906 -10.970  1.00 97.84           H  
ATOM    587  CG2 ILE A  41      -2.299   9.774 -11.951  1.00 97.84           C  
ATOM    588 HG21 ILE A  41      -1.817  10.388 -12.712  1.00 97.84           H  
ATOM    589 HG22 ILE A  41      -1.867   8.776 -12.017  1.00 97.84           H  
ATOM    590 HG23 ILE A  41      -3.366   9.727 -12.169  1.00 97.84           H  
ATOM    591  CD1 ILE A  41      -1.619  12.790 -11.321  1.00 97.84           C  
ATOM    592 HD11 ILE A  41      -1.932  13.820 -11.148  1.00 97.84           H  
ATOM    593 HD12 ILE A  41      -1.676  12.591 -12.392  1.00 97.84           H  
ATOM    594 HD13 ILE A  41      -0.593  12.673 -10.973  1.00 97.84           H  
ATOM    595  N   PHE A  42      -1.462   7.565  -9.057  1.00 98.18           N  
ATOM    596  H   PHE A  42      -0.796   8.194  -8.631  1.00 98.18           H  
ATOM    597  CA  PHE A  42      -1.195   6.133  -9.001  1.00 98.18           C  
ATOM    598  HA  PHE A  42      -1.168   5.743 -10.019  1.00 98.18           H  
ATOM    599  C   PHE A  42      -2.320   5.384  -8.281  1.00 98.18           C  
ATOM    600  CB  PHE A  42       0.173   5.850  -8.366  1.00 98.18           C  
ATOM    601  HB2 PHE A  42       0.253   6.355  -7.404  1.00 98.18           H  
ATOM    602  HB3 PHE A  42       0.956   6.248  -9.012  1.00 98.18           H  
ATOM    603  O   PHE A  42      -2.925   4.494  -8.881  1.00 98.18           O  
ATOM    604  CG  PHE A  42       0.396   4.366  -8.154  1.00 98.18           C  
ATOM    605  CD1 PHE A  42      -0.032   3.749  -6.965  1.00 98.18           C  
ATOM    606  HD1 PHE A  42      -0.440   4.348  -6.164  1.00 98.18           H  
ATOM    607  CD2 PHE A  42       0.951   3.584  -9.178  1.00 98.18           C  
ATOM    608  HD2 PHE A  42       1.295   4.067 -10.080  1.00 98.18           H  
ATOM    609  CE1 PHE A  42       0.092   2.361  -6.804  1.00 98.18           C  
ATOM    610  HE1 PHE A  42      -0.250   1.906  -5.886  1.00 98.18           H  
ATOM    611  CE2 PHE A  42       1.069   2.192  -9.024  1.00 98.18           C  
ATOM    612  HE2 PHE A  42       1.487   1.599  -9.824  1.00 98.18           H  
ATOM    613  CZ  PHE A  42       0.655   1.580  -7.828  1.00 98.18           C  
ATOM    614  HZ  PHE A  42       0.771   0.515  -7.693  1.00 98.18           H  
ATOM    615  N   PHE A  43      -2.654   5.748  -7.039  1.00 98.25           N  
ATOM    616  H   PHE A  43      -2.137   6.491  -6.592  1.00 98.25           H  
ATOM    617  CA  PHE A  43      -3.641   5.003  -6.250  1.00 98.25           C  
ATOM    618  HA  PHE A  43      -3.326   3.961  -6.206  1.00 98.25           H  
ATOM    619  C   PHE A  43      -5.031   4.984  -6.893  1.00 98.25           C  
ATOM    620  CB  PHE A  43      -3.703   5.564  -4.824  1.00 98.25           C  
ATOM    621  HB2 PHE A  43      -4.584   5.155  -4.328  1.00 98.25           H  
ATOM    622  HB3 PHE A  43      -3.839   6.644  -4.875  1.00 98.25           H  
ATOM    623  O   PHE A  43      -5.680   3.936  -6.927  1.00 98.25           O  
ATOM    624  CG  PHE A  43      -2.503   5.239  -3.951  1.00 98.25           C  
ATOM    625  CD1 PHE A  43      -1.969   3.933  -3.908  1.00 98.25           C  
ATOM    626  HD1 PHE A  43      -2.397   3.138  -4.501  1.00 98.25           H  
ATOM    627  CD2 PHE A  43      -1.970   6.231  -3.107  1.00 98.25           C  
ATOM    628  HD2 PHE A  43      -2.384   7.228  -3.109  1.00 98.25           H  
ATOM    629  CE1 PHE A  43      -0.893   3.631  -3.057  1.00 98.25           C  
ATOM    630  HE1 PHE A  43      -0.492   2.630  -3.009  1.00 98.25           H  
ATOM    631  CE2 PHE A  43      -0.919   5.917  -2.229  1.00 98.25           C  
ATOM    632  HE2 PHE A  43      -0.532   6.664  -1.551  1.00 98.25           H  
ATOM    633  CZ  PHE A  43      -0.373   4.625  -2.216  1.00 98.25           C  
ATOM    634  HZ  PHE A  43       0.426   4.391  -1.529  1.00 98.25           H  
ATOM    635  N   LEU A  44      -5.455   6.095  -7.499  1.00 97.09           N  
ATOM    636  H   LEU A  44      -4.885   6.925  -7.417  1.00 97.09           H  
ATOM    637  CA  LEU A  44      -6.739   6.179  -8.202  1.00 97.09           C  
ATOM    638  HA  LEU A  44      -7.512   5.742  -7.570  1.00 97.09           H  
ATOM    639  C   LEU A  44      -6.770   5.381  -9.517  1.00 97.09           C  
ATOM    640  CB  LEU A  44      -7.072   7.660  -8.451  1.00 97.09           C  
ATOM    641  HB2 LEU A  44      -7.962   7.711  -9.077  1.00 97.09           H  
ATOM    642  HB3 LEU A  44      -6.248   8.112  -9.004  1.00 97.09           H  
ATOM    643  O   LEU A  44      -7.847   5.005  -9.986  1.00 97.09           O  
ATOM    644  CG  LEU A  44      -7.330   8.490  -7.178  1.00 97.09           C  
ATOM    645  HG  LEU A  44      -6.445   8.490  -6.541  1.00 97.09           H  
ATOM    646  CD1 LEU A  44      -7.637   9.934  -7.576  1.00 97.09           C  
ATOM    647 HD11 LEU A  44      -6.796  10.343  -8.137  1.00 97.09           H  
ATOM    648 HD12 LEU A  44      -8.540   9.974  -8.185  1.00 97.09           H  
ATOM    649 HD13 LEU A  44      -7.781  10.532  -6.676  1.00 97.09           H  
ATOM    650  CD2 LEU A  44      -8.505   7.956  -6.358  1.00 97.09           C  
ATOM    651 HD21 LEU A  44      -9.389   7.843  -6.985  1.00 97.09           H  
ATOM    652 HD22 LEU A  44      -8.728   8.644  -5.542  1.00 97.09           H  
ATOM    653 HD23 LEU A  44      -8.234   6.998  -5.914  1.00 97.09           H  
ATOM    654  N   ASN A  45      -5.613   5.104 -10.128  1.00 97.57           N  
ATOM    655  H   ASN A  45      -4.762   5.438  -9.699  1.00 97.57           H  
ATOM    656  CA  ASN A  45      -5.530   4.452 -11.439  1.00 97.57           C  
ATOM    657  HA  ASN A  45      -6.541   4.243 -11.787  1.00 97.57           H  
ATOM    658  C   ASN A  45      -4.847   3.078 -11.420  1.00 97.57           C  
ATOM    659  CB  ASN A  45      -4.918   5.415 -12.466  1.00 97.57           C  
ATOM    660  HB2 ASN A  45      -4.789   4.905 -13.421  1.00 97.57           H  
ATOM    661  HB3 ASN A  45      -3.936   5.747 -12.129  1.00 97.57           H  
ATOM    662  O   ASN A  45      -4.799   2.423 -12.461  1.00 97.57           O  
ATOM    663  CG  ASN A  45      -5.822   6.609 -12.708  1.00 97.57           C  
ATOM    664  ND2 ASN A  45      -5.534   7.723 -12.081  1.00 97.57           N  
ATOM    665 HD21 ASN A  45      -4.754   7.733 -11.440  1.00 97.57           H  
ATOM    666 HD22 ASN A  45      -6.120   8.531 -12.232  1.00 97.57           H  
ATOM    667  OD1 ASN A  45      -6.813   6.527 -13.429  1.00 97.57           O  
ATOM    668  N   ALA A  46      -4.393   2.580 -10.267  1.00 95.98           N  
ATOM    669  H   ALA A  46      -4.341   3.205  -9.476  1.00 95.98           H  
ATOM    670  CA  ALA A  46      -3.698   1.299 -10.156  1.00 95.98           C  
ATOM    671  HA  ALA A  46      -2.770   1.360 -10.726  1.00 95.98           H  
ATOM    672  C   ALA A  46      -4.525   0.133 -10.728  1.00 95.98           C  
ATOM    673  CB  ALA A  46      -3.337   1.065  -8.684  1.00 95.98           C  
ATOM    674  HB1 ALA A  46      -2.830   0.107  -8.571  1.00 95.98           H  
ATOM    675  HB2 ALA A  46      -4.233   1.081  -8.064  1.00 95.98           H  
ATOM    676  HB3 ALA A  46      -2.663   1.852  -8.343  1.00 95.98           H  
ATOM    677  O   ALA A  46      -3.993  -0.706 -11.452  1.00 95.98           O  
ATOM    678  N   ALA A  47      -5.840   0.098 -10.480  1.00 95.33           N  
ATOM    679  H   ALA A  47      -6.230   0.811  -9.880  1.00 95.33           H  
ATOM    680  CA  ALA A  47      -6.723  -0.926 -11.044  1.00 95.33           C  
ATOM    681  HA  ALA A  47      -6.331  -1.908 -10.777  1.00 95.33           H  
ATOM    682  C   ALA A  47      -6.788  -0.862 -12.584  1.00 95.33           C  
ATOM    683  CB  ALA A  47      -8.113  -0.780 -10.414  1.00 95.33           C  
ATOM    684  HB1 ALA A  47      -8.560   0.173 -10.697  1.00 95.33           H  
ATOM    685  HB2 ALA A  47      -8.757  -1.589 -10.756  1.00 95.33           H  
ATOM    686  HB3 ALA A  47      -8.038  -0.827  -9.328  1.00 95.33           H  
ATOM    687  O   ALA A  47      -6.697  -1.894 -13.253  1.00 95.33           O  
ATOM    688  N   LYS A  48      -6.869   0.349 -13.153  1.00 96.47           N  
ATOM    689  H   LYS A  48      -6.841   1.157 -12.548  1.00 96.47           H  
ATOM    690  CA  LYS A  48      -6.853   0.566 -14.608  1.00 96.47           C  
ATOM    691  HA  LYS A  48      -7.596  -0.080 -15.077  1.00 96.47           H  
ATOM    692  C   LYS A  48      -5.502   0.183 -15.211  1.00 96.47           C  
ATOM    693  CB  LYS A  48      -7.183   2.028 -14.948  1.00 96.47           C  
ATOM    694  HB2 LYS A  48      -6.457   2.681 -14.465  1.00 96.47           H  
ATOM    695  HB3 LYS A  48      -7.081   2.160 -16.025  1.00 96.47           H  
ATOM    696  O   LYS A  48      -5.471  -0.484 -16.240  1.00 96.47           O  
ATOM    697  CG  LYS A  48      -8.600   2.458 -14.541  1.00 96.47           C  
ATOM    698  HG2 LYS A  48      -9.338   1.846 -15.059  1.00 96.47           H  
ATOM    699  HG3 LYS A  48      -8.724   2.340 -13.464  1.00 96.47           H  
ATOM    700  CD  LYS A  48      -8.798   3.934 -14.910  1.00 96.47           C  
ATOM    701  HD2 LYS A  48      -7.985   4.506 -14.462  1.00 96.47           H  
ATOM    702  HD3 LYS A  48      -8.746   4.051 -15.992  1.00 96.47           H  
ATOM    703  CE  LYS A  48     -10.129   4.491 -14.396  1.00 96.47           C  
ATOM    704  HE2 LYS A  48     -10.242   4.203 -13.351  1.00 96.47           H  
ATOM    705  HE3 LYS A  48     -10.951   4.051 -14.962  1.00 96.47           H  
ATOM    706  NZ  LYS A  48     -10.145   5.972 -14.500  1.00 96.47           N  
ATOM    707  HZ1 LYS A  48     -10.979   6.361 -14.084  1.00 96.47           H  
ATOM    708  HZ2 LYS A  48      -9.348   6.357 -14.014  1.00 96.47           H  
ATOM    709  HZ3 LYS A  48     -10.088   6.275 -15.462  1.00 96.47           H  
ATOM    710  N   ALA A  49      -4.398   0.529 -14.548  1.00 96.69           N  
ATOM    711  H   ALA A  49      -4.494   1.112 -13.729  1.00 96.69           H  
ATOM    712  CA  ALA A  49      -3.054   0.142 -14.966  1.00 96.69           C  
ATOM    713  HA  ALA A  49      -2.885   0.515 -15.976  1.00 96.69           H  
ATOM    714  C   ALA A  49      -2.906  -1.387 -15.009  1.00 96.69           C  
ATOM    715  CB  ALA A  49      -2.028   0.802 -14.037  1.00 96.69           C  
ATOM    716  HB1 ALA A  49      -2.153   0.450 -13.013  1.00 96.69           H  
ATOM    717  HB2 ALA A  49      -1.020   0.558 -14.374  1.00 96.69           H  
ATOM    718  HB3 ALA A  49      -2.150   1.885 -14.058  1.00 96.69           H  
ATOM    719  O   ALA A  49      -2.476  -1.926 -16.026  1.00 96.69           O  
ATOM    720  N   LYS A  50      -3.354  -2.110 -13.970  1.00 96.18           N  
ATOM    721  H   LYS A  50      -3.687  -1.612 -13.157  1.00 96.18           H  
ATOM    722  CA  LYS A  50      -3.371  -3.588 -13.965  1.00 96.18           C  
ATOM    723  HA  LYS A  50      -2.354  -3.958 -14.099  1.00 96.18           H  
ATOM    724  C   LYS A  50      -4.188  -4.163 -15.126  1.00 96.18           C  
ATOM    725  CB  LYS A  50      -3.923  -4.125 -12.635  1.00 96.18           C  
ATOM    726  HB2 LYS A  50      -4.894  -3.674 -12.432  1.00 96.18           H  
ATOM    727  HB3 LYS A  50      -4.063  -5.202 -12.731  1.00 96.18           H  
ATOM    728  O   LYS A  50      -3.732  -5.090 -15.792  1.00 96.18           O  
ATOM    729  CG  LYS A  50      -2.986  -3.870 -11.450  1.00 96.18           C  
ATOM    730  HG2 LYS A  50      -2.004  -4.295 -11.659  1.00 96.18           H  
ATOM    731  HG3 LYS A  50      -2.857  -2.796 -11.318  1.00 96.18           H  
ATOM    732  CD  LYS A  50      -3.554  -4.469 -10.156  1.00 96.18           C  
ATOM    733  HD2 LYS A  50      -3.644  -5.549 -10.271  1.00 96.18           H  
ATOM    734  HD3 LYS A  50      -4.538  -4.040  -9.967  1.00 96.18           H  
ATOM    735  CE  LYS A  50      -2.617  -4.147  -8.987  1.00 96.18           C  
ATOM    736  HE2 LYS A  50      -1.638  -4.574  -9.205  1.00 96.18           H  
ATOM    737  HE3 LYS A  50      -2.505  -3.064  -8.934  1.00 96.18           H  
ATOM    738  NZ  LYS A  50      -3.123  -4.657  -7.688  1.00 96.18           N  
ATOM    739  HZ1 LYS A  50      -3.226  -5.661  -7.715  1.00 96.18           H  
ATOM    740  HZ2 LYS A  50      -4.016  -4.240  -7.468  1.00 96.18           H  
ATOM    741  HZ3 LYS A  50      -2.481  -4.419  -6.946  1.00 96.18           H  
ATOM    742  N   ALA A  51      -5.374  -3.608 -15.383  1.00 96.74           N  
ATOM    743  H   ALA A  51      -5.703  -2.872 -14.774  1.00 96.74           H  
ATOM    744  CA  ALA A  51      -6.241  -4.039 -16.481  1.00 96.74           C  
ATOM    745  HA  ALA A  51      -6.375  -5.118 -16.415  1.00 96.74           H  
ATOM    746  C   ALA A  51      -5.652  -3.739 -17.871  1.00 96.74           C  
ATOM    747  CB  ALA A  51      -7.609  -3.370 -16.306  1.00 96.74           C  
ATOM    748  HB1 ALA A  51      -8.025  -3.623 -15.331  1.00 96.74           H  
ATOM    749  HB2 ALA A  51      -7.511  -2.287 -16.383  1.00 96.74           H  
ATOM    750  HB3 ALA A  51      -8.288  -3.721 -17.083  1.00 96.74           H  
ATOM    751  O   ALA A  51      -5.896  -4.485 -18.816  1.00 96.74           O  
ATOM    752  N   ALA A  52      -4.871  -2.667 -18.012  1.00 96.29           N  
ATOM    753  H   ALA A  52      -4.780  -2.026 -17.237  1.00 96.29           H  
ATOM    754  CA  ALA A  52      -4.145  -2.372 -19.242  1.00 96.29           C  
ATOM    755  HA  ALA A  52      -4.816  -2.508 -20.089  1.00 96.29           H  
ATOM    756  C   ALA A  52      -2.959  -3.332 -19.437  1.00 96.29           C  
ATOM    757  CB  ALA A  52      -3.707  -0.904 -19.210  1.00 96.29           C  
ATOM    758  HB1 ALA A  52      -3.008  -0.735 -18.391  1.00 96.29           H  
ATOM    759  HB2 ALA A  52      -4.576  -0.261 -19.075  1.00 96.29           H  
ATOM    760  HB3 ALA A  52      -3.221  -0.649 -20.152  1.00 96.29           H  
ATOM    761  O   ALA A  52      -2.770  -3.861 -20.530  1.00 96.29           O  
ATOM    762  N   LEU A  53      -2.192  -3.606 -18.375  1.00 96.23           N  
ATOM    763  H   LEU A  53      -2.390  -3.123 -17.511  1.00 96.23           H  
ATOM    764  CA  LEU A  53      -1.048  -4.524 -18.404  1.00 96.23           C  
ATOM    765  HA  LEU A  53      -0.356  -4.211 -19.186  1.00 96.23           H  
ATOM    766  C   LEU A  53      -1.452  -5.963 -18.746  1.00 96.23           C  
ATOM    767  CB  LEU A  53      -0.335  -4.488 -17.043  1.00 96.23           C  
ATOM    768  HB2 LEU A  53      -1.074  -4.645 -16.257  1.00 96.23           H  
ATOM    769  HB3 LEU A  53       0.369  -5.320 -16.999  1.00 96.23           H  
ATOM    770  O   LEU A  53      -0.723  -6.649 -19.456  1.00 96.23           O  
ATOM    771  CG  LEU A  53       0.449  -3.200 -16.748  1.00 96.23           C  
ATOM    772  HG  LEU A  53      -0.203  -2.332 -16.835  1.00 96.23           H  
ATOM    773  CD1 LEU A  53       0.991  -3.268 -15.321  1.00 96.23           C  
ATOM    774 HD11 LEU A  53       1.681  -4.106 -15.222  1.00 96.23           H  
ATOM    775 HD12 LEU A  53       1.517  -2.343 -15.087  1.00 96.23           H  
ATOM    776 HD13 LEU A  53       0.160  -3.392 -14.625  1.00 96.23           H  
ATOM    777  CD2 LEU A  53       1.626  -2.990 -17.694  1.00 96.23           C  
ATOM    778 HD21 LEU A  53       2.154  -2.084 -17.396  1.00 96.23           H  
ATOM    779 HD22 LEU A  53       1.280  -2.864 -18.720  1.00 96.23           H  
ATOM    780 HD23 LEU A  53       2.309  -3.838 -17.645  1.00 96.23           H  
ATOM    781  N   SER A  54      -2.633  -6.417 -18.316  1.00 96.06           N  
ATOM    782  H   SER A  54      -3.200  -5.826 -17.724  1.00 96.06           H  
ATOM    783  CA  SER A  54      -3.121  -7.764 -18.645  1.00 96.06           C  
ATOM    784  HA  SER A  54      -2.346  -8.476 -18.360  1.00 96.06           H  
ATOM    785  C   SER A  54      -3.386  -7.989 -20.138  1.00 96.06           C  
ATOM    786  CB  SER A  54      -4.374  -8.103 -17.838  1.00 96.06           C  
ATOM    787  HB2 SER A  54      -4.183  -7.924 -16.780  1.00 96.06           H  
ATOM    788  HB3 SER A  54      -4.609  -9.158 -17.979  1.00 96.06           H  
ATOM    789  O   SER A  54      -3.490  -9.139 -20.559  1.00 96.06           O  
ATOM    790  OG  SER A  54      -5.475  -7.325 -18.257  1.00 96.06           O  
ATOM    791  HG  SER A  54      -6.256  -7.602 -17.772  1.00 96.06           H  
ATOM    792  N   ARG A  55      -3.473  -6.914 -20.932  1.00 95.29           N  
ATOM    793  H   ARG A  55      -3.380  -6.010 -20.489  1.00 95.29           H  
ATOM    794  CA  ARG A  55      -3.705  -6.934 -22.386  1.00 95.29           C  
ATOM    795  HA  ARG A  55      -4.069  -7.916 -22.688  1.00 95.29           H  
ATOM    796  C   ARG A  55      -2.434  -6.691 -23.205  1.00 95.29           C  
ATOM    797  CB  ARG A  55      -4.765  -5.880 -22.742  1.00 95.29           C  
ATOM    798  HB2 ARG A  55      -4.378  -4.894 -22.485  1.00 95.29           H  
ATOM    799  HB3 ARG A  55      -4.944  -5.903 -23.817  1.00 95.29           H  
ATOM    800  O   ARG A  55      -2.482  -6.780 -24.426  1.00 95.29           O  
ATOM    801  CG  ARG A  55      -6.100  -6.102 -22.020  1.00 95.29           C  
ATOM    802  HG2 ARG A  55      -5.942  -6.146 -20.942  1.00 95.29           H  
ATOM    803  HG3 ARG A  55      -6.544  -7.041 -22.351  1.00 95.29           H  
ATOM    804  CD  ARG A  55      -7.049  -4.941 -22.321  1.00 95.29           C  
ATOM    805  HD2 ARG A  55      -6.547  -4.009 -22.061  1.00 95.29           H  
ATOM    806  HD3 ARG A  55      -7.276  -4.939 -23.388  1.00 95.29           H  
ATOM    807  NE  ARG A  55      -8.293  -5.057 -21.541  1.00 95.29           N  
ATOM    808  HE  ARG A  55      -8.361  -5.856 -20.927  1.00 95.29           H  
ATOM    809  NH1 ARG A  55      -9.264  -3.103 -22.248  1.00 95.29           N  
ATOM    810 HH11 ARG A  55      -8.471  -2.945 -22.853  1.00 95.29           H  
ATOM    811 HH12 ARG A  55     -10.046  -2.463 -22.256  1.00 95.29           H  
ATOM    812  NH2 ARG A  55     -10.351  -4.415 -20.807  1.00 95.29           N  
ATOM    813 HH21 ARG A  55     -10.424  -5.270 -20.273  1.00 95.29           H  
ATOM    814 HH22 ARG A  55     -11.139  -3.786 -20.857  1.00 95.29           H  
ATOM    815  CZ  ARG A  55      -9.292  -4.193 -21.534  1.00 95.29           C  
ATOM    816  N   LYS A  56      -1.322  -6.360 -22.547  1.00 93.50           N  
ATOM    817  H   LYS A  56      -1.346  -6.388 -21.538  1.00 93.50           H  
ATOM    818  CA  LYS A  56      -0.051  -5.984 -23.172  1.00 93.50           C  
ATOM    819  HA  LYS A  56      -0.202  -5.776 -24.232  1.00 93.50           H  
ATOM    820  C   LYS A  56       0.957  -7.129 -23.048  1.00 93.50           C  
ATOM    821  CB  LYS A  56       0.456  -4.699 -22.503  1.00 93.50           C  
ATOM    822  HB2 LYS A  56       1.527  -4.597 -22.676  1.00 93.50           H  
ATOM    823  HB3 LYS A  56       0.309  -4.753 -21.425  1.00 93.50           H  
ATOM    824  O   LYS A  56       1.237  -7.520 -21.918  1.00 93.50           O  
ATOM    825  CG  LYS A  56      -0.270  -3.474 -23.073  1.00 93.50           C  
ATOM    826  HG2 LYS A  56      -0.249  -3.521 -24.162  1.00 93.50           H  
ATOM    827  HG3 LYS A  56      -1.309  -3.471 -22.741  1.00 93.50           H  
ATOM    828  CD  LYS A  56       0.424  -2.185 -22.633  1.00 93.50           C  
ATOM    829  HD2 LYS A  56       1.458  -2.221 -22.977  1.00 93.50           H  
ATOM    830  HD3 LYS A  56       0.408  -2.109 -21.545  1.00 93.50           H  
ATOM    831  CE  LYS A  56      -0.287  -0.984 -23.262  1.00 93.50           C  
ATOM    832  HE2 LYS A  56      -0.436  -1.202 -24.319  1.00 93.50           H  
ATOM    833  HE3 LYS A  56      -1.267  -0.868 -22.799  1.00 93.50           H  
ATOM    834  NZ  LYS A  56       0.520   0.253 -23.124  1.00 93.50           N  
ATOM    835  HZ1 LYS A  56       1.411   0.117 -23.581  1.00 93.50           H  
ATOM    836  HZ2 LYS A  56       0.690   0.475 -22.154  1.00 93.50           H  
ATOM    837  HZ3 LYS A  56       0.065   1.032 -23.577  1.00 93.50           H  
ATOM    838  N   PRO A  57       1.480  -7.703 -24.145  1.00 94.29           N  
ATOM    839  CA  PRO A  57       2.406  -8.832 -24.067  1.00 94.29           C  
ATOM    840  HA  PRO A  57       2.017  -9.583 -23.378  1.00 94.29           H  
ATOM    841  C   PRO A  57       3.810  -8.439 -23.584  1.00 94.29           C  
ATOM    842  CB  PRO A  57       2.429  -9.418 -25.481  1.00 94.29           C  
ATOM    843  HB2 PRO A  57       3.382  -9.892 -25.718  1.00 94.29           H  
ATOM    844  HB3 PRO A  57       1.613 -10.132 -25.592  1.00 94.29           H  
ATOM    845  O   PRO A  57       4.571  -9.303 -23.144  1.00 94.29           O  
ATOM    846  CG  PRO A  57       2.163  -8.202 -26.367  1.00 94.29           C  
ATOM    847  HG2 PRO A  57       1.735  -8.485 -27.329  1.00 94.29           H  
ATOM    848  HG3 PRO A  57       3.086  -7.640 -26.509  1.00 94.29           H  
ATOM    849  CD  PRO A  57       1.187  -7.375 -25.534  1.00 94.29           C  
ATOM    850  HD2 PRO A  57       1.333  -6.314 -25.737  1.00 94.29           H  
ATOM    851  HD3 PRO A  57       0.163  -7.667 -25.767  1.00 94.29           H  
ATOM    852  N   GLU A  58       4.168  -7.155 -23.639  1.00 95.24           N  
ATOM    853  H   GLU A  58       3.507  -6.470 -23.976  1.00 95.24           H  
ATOM    854  CA  GLU A  58       5.492  -6.666 -23.269  1.00 95.24           C  
ATOM    855  HA  GLU A  58       6.219  -7.176 -23.901  1.00 95.24           H  
ATOM    856  C   GLU A  58       5.815  -6.989 -21.805  1.00 95.24           C  
ATOM    857  CB  GLU A  58       5.636  -5.154 -23.519  1.00 95.24           C  
ATOM    858  HB2 GLU A  58       4.986  -4.597 -22.844  1.00 95.24           H  
ATOM    859  HB3 GLU A  58       6.663  -4.888 -23.268  1.00 95.24           H  
ATOM    860  O   GLU A  58       4.996  -6.786 -20.903  1.00 95.24           O  
ATOM    861  CG  GLU A  58       5.390  -4.712 -24.975  1.00 95.24           C  
ATOM    862  HG2 GLU A  58       5.811  -5.459 -25.649  1.00 95.24           H  
ATOM    863  HG3 GLU A  58       5.938  -3.783 -25.130  1.00 95.24           H  
ATOM    864  CD  GLU A  58       3.912  -4.461 -25.331  1.00 95.24           C  
ATOM    865  OE1 GLU A  58       3.654  -3.920 -26.423  1.00 95.24           O  
ATOM    866  OE2 GLU A  58       3.022  -4.797 -24.514  1.00 95.24           O  
ATOM    867  N   ARG A  59       7.037  -7.487 -21.563  1.00 93.60           N  
ATOM    868  H   ARG A  59       7.634  -7.659 -22.359  1.00 93.60           H  
ATOM    869  CA  ARG A  59       7.520  -7.861 -20.221  1.00 93.60           C  
ATOM    870  HA  ARG A  59       6.779  -8.495 -19.734  1.00 93.60           H  
ATOM    871  C   ARG A  59       7.715  -6.661 -19.303  1.00 93.60           C  
ATOM    872  CB  ARG A  59       8.855  -8.612 -20.319  1.00 93.60           C  
ATOM    873  HB2 ARG A  59       9.258  -8.724 -19.313  1.00 93.60           H  
ATOM    874  HB3 ARG A  59       9.563  -8.026 -20.904  1.00 93.60           H  
ATOM    875  O   ARG A  59       7.595  -6.799 -18.090  1.00 93.60           O  
ATOM    876  CG  ARG A  59       8.710 -10.008 -20.931  1.00 93.60           C  
ATOM    877  HG2 ARG A  59       8.394  -9.931 -21.972  1.00 93.60           H  
ATOM    878  HG3 ARG A  59       7.962 -10.569 -20.371  1.00 93.60           H  
ATOM    879  CD  ARG A  59      10.055 -10.737 -20.849  1.00 93.60           C  
ATOM    880  HD2 ARG A  59      10.791 -10.188 -21.435  1.00 93.60           H  
ATOM    881  HD3 ARG A  59      10.377 -10.761 -19.808  1.00 93.60           H  
ATOM    882  NE  ARG A  59       9.951 -12.116 -21.352  1.00 93.60           N  
ATOM    883  HE  ARG A  59       9.048 -12.414 -21.690  1.00 93.60           H  
ATOM    884  NH1 ARG A  59      12.126 -12.744 -20.944  1.00 93.60           N  
ATOM    885 HH11 ARG A  59      12.327 -11.822 -20.583  1.00 93.60           H  
ATOM    886 HH12 ARG A  59      12.850 -13.447 -20.974  1.00 93.60           H  
ATOM    887  NH2 ARG A  59      10.695 -14.217 -21.813  1.00 93.60           N  
ATOM    888 HH21 ARG A  59      11.424 -14.915 -21.788  1.00 93.60           H  
ATOM    889 HH22 ARG A  59       9.767 -14.487 -22.105  1.00 93.60           H  
ATOM    890  CZ  ARG A  59      10.921 -13.014 -21.367  1.00 93.60           C  
ATOM    891  N   LYS A  60       8.029  -5.506 -19.881  1.00 96.03           N  
ATOM    892  H   LYS A  60       8.024  -5.477 -20.891  1.00 96.03           H  
ATOM    893  CA  LYS A  60       8.232  -4.237 -19.190  1.00 96.03           C  
ATOM    894  HA  LYS A  60       8.018  -4.349 -18.127  1.00 96.03           H  
ATOM    895  C   LYS A  60       7.263  -3.213 -19.752  1.00 96.03           C  
ATOM    896  CB  LYS A  60       9.683  -3.766 -19.346  1.00 96.03           C  
ATOM    897  HB2 LYS A  60       9.767  -2.765 -18.923  1.00 96.03           H  
ATOM    898  HB3 LYS A  60       9.941  -3.712 -20.404  1.00 96.03           H  
ATOM    899  O   LYS A  60       6.979  -3.215 -20.948  1.00 96.03           O  
ATOM    900  CG  LYS A  60      10.672  -4.690 -18.621  1.00 96.03           C  
ATOM    901  HG2 LYS A  60      10.382  -4.730 -17.571  1.00 96.03           H  
ATOM    902  HG3 LYS A  60      10.643  -5.696 -19.041  1.00 96.03           H  
ATOM    903  CD  LYS A  60      12.093  -4.130 -18.733  1.00 96.03           C  
ATOM    904  HD2 LYS A  60      12.472  -4.274 -19.744  1.00 96.03           H  
ATOM    905  HD3 LYS A  60      12.040  -3.057 -18.550  1.00 96.03           H  
ATOM    906  CE  LYS A  60      13.055  -4.755 -17.717  1.00 96.03           C  
ATOM    907  HE2 LYS A  60      13.447  -5.696 -18.102  1.00 96.03           H  
ATOM    908  HE3 LYS A  60      12.505  -4.956 -16.798  1.00 96.03           H  
ATOM    909  NZ  LYS A  60      14.147  -3.803 -17.403  1.00 96.03           N  
ATOM    910  HZ1 LYS A  60      14.762  -4.143 -16.678  1.00 96.03           H  
ATOM    911  HZ2 LYS A  60      14.662  -3.505 -18.219  1.00 96.03           H  
ATOM    912  HZ3 LYS A  60      13.738  -2.958 -17.030  1.00 96.03           H  
ATOM    913  N   ALA A  61       6.762  -2.345 -18.890  1.00 95.96           N  
ATOM    914  H   ALA A  61       7.047  -2.408 -17.923  1.00 95.96           H  
ATOM    915  CA  ALA A  61       5.912  -1.233 -19.269  1.00 95.96           C  
ATOM    916  HA  ALA A  61       6.024  -1.028 -20.333  1.00 95.96           H  
ATOM    917  C   ALA A  61       6.335   0.010 -18.495  1.00 95.96           C  
ATOM    918  CB  ALA A  61       4.457  -1.609 -18.981  1.00 95.96           C  
ATOM    919  HB1 ALA A  61       4.357  -1.834 -17.919  1.00 95.96           H  
ATOM    920  HB2 ALA A  61       3.799  -0.780 -19.241  1.00 95.96           H  
ATOM    921  HB3 ALA A  61       4.183  -2.487 -19.565  1.00 95.96           H  
ATOM    922  O   ALA A  61       6.768  -0.100 -17.356  1.00 95.96           O  
ATOM    923  N   ASN A  62       6.146   1.184 -19.091  1.00 96.41           N  
ATOM    924  H   ASN A  62       5.818   1.200 -20.046  1.00 96.41           H  
ATOM    925  CA  ASN A  62       6.475   2.460 -18.462  1.00 96.41           C  
ATOM    926  HA  ASN A  62       6.892   2.292 -17.469  1.00 96.41           H  
ATOM    927  C   ASN A  62       5.210   3.314 -18.280  1.00 96.41           C  
ATOM    928  CB  ASN A  62       7.572   3.155 -19.282  1.00 96.41           C  
ATOM    929  HB2 ASN A  62       7.834   4.070 -18.751  1.00 96.41           H  
ATOM    930  HB3 ASN A  62       7.219   3.390 -20.286  1.00 96.41           H  
ATOM    931  O   ASN A  62       5.026   4.278 -19.028  1.00 96.41           O  
ATOM    932  CG  ASN A  62       8.846   2.344 -19.346  1.00 96.41           C  
ATOM    933  ND2 ASN A  62       9.254   1.860 -20.494  1.00 96.41           N  
ATOM    934 HD21 ASN A  62      10.141   1.379 -20.437  1.00 96.41           H  
ATOM    935 HD22 ASN A  62       8.828   2.122 -21.371  1.00 96.41           H  
ATOM    936  OD1 ASN A  62       9.480   2.118 -18.343  1.00 96.41           O  
ATOM    937  N   PRO A  63       4.270   2.930 -17.392  1.00 95.61           N  
ATOM    938  CA  PRO A  63       3.113   3.764 -17.094  1.00 95.61           C  
ATOM    939  HA  PRO A  63       2.516   3.898 -17.996  1.00 95.61           H  
ATOM    940  C   PRO A  63       3.540   5.142 -16.572  1.00 95.61           C  
ATOM    941  CB  PRO A  63       2.299   2.991 -16.051  1.00 95.61           C  
ATOM    942  HB2 PRO A  63       1.776   3.655 -15.363  1.00 95.61           H  
ATOM    943  HB3 PRO A  63       1.591   2.333 -16.555  1.00 95.61           H  
ATOM    944  O   PRO A  63       4.532   5.276 -15.856  1.00 95.61           O  
ATOM    945  CG  PRO A  63       3.360   2.151 -15.340  1.00 95.61           C  
ATOM    946  HG2 PRO A  63       3.897   2.762 -14.614  1.00 95.61           H  
ATOM    947  HG3 PRO A  63       2.934   1.268 -14.865  1.00 95.61           H  
ATOM    948  CD  PRO A  63       4.293   1.785 -16.490  1.00 95.61           C  
ATOM    949  HD2 PRO A  63       5.291   1.568 -16.108  1.00 95.61           H  
ATOM    950  HD3 PRO A  63       3.906   0.910 -17.011  1.00 95.61           H  
ATOM    951  N   LYS A  64       2.746   6.155 -16.925  1.00 95.74           N  
ATOM    952  H   LYS A  64       1.933   5.956 -17.490  1.00 95.74           H  
ATOM    953  CA  LYS A  64       2.910   7.539 -16.479  1.00 95.74           C  
ATOM    954  HA  LYS A  64       3.816   7.608 -15.877  1.00 95.74           H  
ATOM    955  C   LYS A  64       1.733   7.919 -15.571  1.00 95.74           C  
ATOM    956  CB  LYS A  64       3.105   8.443 -17.717  1.00 95.74           C  
ATOM    957  HB2 LYS A  64       2.174   8.499 -18.282  1.00 95.74           H  
ATOM    958  HB3 LYS A  64       3.873   8.004 -18.353  1.00 95.74           H  
ATOM    959  O   LYS A  64       0.579   7.674 -15.926  1.00 95.74           O  
ATOM    960  CG  LYS A  64       3.557   9.857 -17.333  1.00 95.74           C  
ATOM    961  HG2 LYS A  64       2.758  10.288 -16.729  1.00 95.74           H  
ATOM    962  HG3 LYS A  64       4.454   9.785 -16.718  1.00 95.74           H  
ATOM    963  CD  LYS A  64       3.854  10.791 -18.529  1.00 95.74           C  
ATOM    964  HD2 LYS A  64       4.663  10.370 -19.126  1.00 95.74           H  
ATOM    965  HD3 LYS A  64       2.958  10.900 -19.139  1.00 95.74           H  
ATOM    966  CE  LYS A  64       4.279  12.162 -17.972  1.00 95.74           C  
ATOM    967  HE2 LYS A  64       3.460  12.535 -17.357  1.00 95.74           H  
ATOM    968  HE3 LYS A  64       5.140  12.029 -17.317  1.00 95.74           H  
ATOM    969  NZ  LYS A  64       4.573  13.227 -18.963  1.00 95.74           N  
ATOM    970  HZ1 LYS A  64       3.779  13.436 -19.551  1.00 95.74           H  
ATOM    971  HZ2 LYS A  64       4.739  14.085 -18.457  1.00 95.74           H  
ATOM    972  HZ3 LYS A  64       5.413  13.042 -19.493  1.00 95.74           H  
ATOM    973  N   PHE A  65       2.023   8.483 -14.402  1.00 95.24           N  
ATOM    974  H   PHE A  65       2.999   8.649 -14.200  1.00 95.24           H  
ATOM    975  CA  PHE A  65       1.065   8.917 -13.383  1.00 95.24           C  
ATOM    976  HA  PHE A  65       0.048   8.785 -13.754  1.00 95.24           H  
ATOM    977  C   PHE A  65       1.284  10.409 -13.095  1.00 95.24           C  
ATOM    978  CB  PHE A  65       1.226   8.063 -12.113  1.00 95.24           C  
ATOM    979  HB2 PHE A  65       2.219   8.243 -11.702  1.00 95.24           H  
ATOM    980  HB3 PHE A  65       0.507   8.399 -11.366  1.00 95.24           H  
ATOM    981  O   PHE A  65       2.133  10.784 -12.290  1.00 95.24           O  
ATOM    982  CG  PHE A  65       1.056   6.568 -12.310  1.00 95.24           C  
ATOM    983  CD1 PHE A  65      -0.229   6.004 -12.418  1.00 95.24           C  
ATOM    984  HD1 PHE A  65      -1.101   6.639 -12.364  1.00 95.24           H  
ATOM    985  CD2 PHE A  65       2.189   5.736 -12.378  1.00 95.24           C  
ATOM    986  HD2 PHE A  65       3.178   6.161 -12.293  1.00 95.24           H  
ATOM    987  CE1 PHE A  65      -0.383   4.614 -12.578  1.00 95.24           C  
ATOM    988  HE1 PHE A  65      -1.373   4.187 -12.642  1.00 95.24           H  
ATOM    989  CE2 PHE A  65       2.038   4.349 -12.554  1.00 95.24           C  
ATOM    990  HE2 PHE A  65       2.917   3.724 -12.597  1.00 95.24           H  
ATOM    991  CZ  PHE A  65       0.752   3.787 -12.652  1.00 95.24           C  
ATOM    992  HZ  PHE A  65       0.640   2.720 -12.772  1.00 95.24           H  
ATOM    993  N   GLY A  66       0.537  11.273 -13.786  1.00 91.57           N  
ATOM    994  H   GLY A  66      -0.078  10.915 -14.503  1.00 91.57           H  
ATOM    995  CA  GLY A  66       0.860  12.703 -13.832  1.00 91.57           C  
ATOM    996  HA2 GLY A  66       0.039  13.266 -14.277  1.00 91.57           H  
ATOM    997  HA3 GLY A  66       1.040  13.080 -12.825  1.00 91.57           H  
ATOM    998  C   GLY A  66       2.106  12.908 -14.683  1.00 91.57           C  
ATOM    999  O   GLY A  66       2.154  12.369 -15.782  1.00 91.57           O  
ATOM   1000  N   GLU A  67       3.116  13.611 -14.171  1.00 90.50           N  
ATOM   1001  H   GLU A  67       2.996  14.073 -13.281  1.00 90.50           H  
ATOM   1002  CA  GLU A  67       4.421  13.743 -14.839  1.00 90.50           C  
ATOM   1003  HA  GLU A  67       4.268  13.655 -15.915  1.00 90.50           H  
ATOM   1004  C   GLU A  67       5.410  12.622 -14.500  1.00 90.50           C  
ATOM   1005  CB  GLU A  67       5.023  15.135 -14.588  1.00 90.50           C  
ATOM   1006  HB2 GLU A  67       6.028  15.165 -15.009  1.00 90.50           H  
ATOM   1007  HB3 GLU A  67       5.099  15.312 -13.516  1.00 90.50           H  
ATOM   1008  O   GLU A  67       6.391  12.425 -15.214  1.00 90.50           O  
ATOM   1009  CG  GLU A  67       4.195  16.259 -15.238  1.00 90.50           C  
ATOM   1010  HG2 GLU A  67       4.749  17.194 -15.155  1.00 90.50           H  
ATOM   1011  HG3 GLU A  67       3.266  16.373 -14.679  1.00 90.50           H  
ATOM   1012  CD  GLU A  67       3.880  15.975 -16.719  1.00 90.50           C  
ATOM   1013  OE1 GLU A  67       2.693  16.056 -17.096  1.00 90.50           O  
ATOM   1014  OE2 GLU A  67       4.777  15.511 -17.466  1.00 90.50           O  
ATOM   1015  N   TRP A  68       5.124  11.831 -13.466  1.00 95.13           N  
ATOM   1016  H   TRP A  68       4.265  11.982 -12.956  1.00 95.13           H  
ATOM   1017  CA  TRP A  68       6.001  10.757 -13.024  1.00 95.13           C  
ATOM   1018  HA  TRP A  68       7.034  11.095 -13.105  1.00 95.13           H  
ATOM   1019  C   TRP A  68       5.840   9.504 -13.892  1.00 95.13           C  
ATOM   1020  CB  TRP A  68       5.725  10.480 -11.549  1.00 95.13           C  
ATOM   1021  HB2 TRP A  68       5.937  11.380 -10.973  1.00 95.13           H  
ATOM   1022  HB3 TRP A  68       4.666  10.249 -11.434  1.00 95.13           H  
ATOM   1023  O   TRP A  68       4.736   8.979 -14.054  1.00 95.13           O  
ATOM   1024  CG  TRP A  68       6.515   9.357 -10.966  1.00 95.13           C  
ATOM   1025  CD1 TRP A  68       7.863   9.257 -10.940  1.00 95.13           C  
ATOM   1026  HD1 TRP A  68       8.556   9.986 -11.332  1.00 95.13           H  
ATOM   1027  CD2 TRP A  68       6.014   8.170 -10.290  1.00 95.13           C  
ATOM   1028  CE2 TRP A  68       7.130   7.393  -9.864  1.00 95.13           C  
ATOM   1029  CE3 TRP A  68       4.726   7.694  -9.966  1.00 95.13           C  
ATOM   1030  HE3 TRP A  68       3.867   8.285 -10.249  1.00 95.13           H  
ATOM   1031  NE1 TRP A  68       8.232   8.088 -10.306  1.00 95.13           N  
ATOM   1032  HE1 TRP A  68       9.192   7.816 -10.152  1.00 95.13           H  
ATOM   1033  CH2 TRP A  68       5.679   5.787  -8.792  1.00 95.13           C  
ATOM   1034  HH2 TRP A  68       5.532   4.928  -8.154  1.00 95.13           H  
ATOM   1035  CZ2 TRP A  68       6.975   6.215  -9.128  1.00 95.13           C  
ATOM   1036  HZ2 TRP A  68       7.855   5.683  -8.797  1.00 95.13           H  
ATOM   1037  CZ3 TRP A  68       4.556   6.510  -9.228  1.00 95.13           C  
ATOM   1038  HZ3 TRP A  68       3.564   6.187  -8.951  1.00 95.13           H  
ATOM   1039  N   GLN A  69       6.944   9.010 -14.449  1.00 94.71           N  
ATOM   1040  H   GLN A  69       7.823   9.461 -14.238  1.00 94.71           H  
ATOM   1041  CA  GLN A  69       7.008   7.780 -15.235  1.00 94.71           C  
ATOM   1042  HA  GLN A  69       6.005   7.368 -15.350  1.00 94.71           H  
ATOM   1043  C   GLN A  69       7.857   6.747 -14.499  1.00 94.71           C  
ATOM   1044  CB  GLN A  69       7.556   8.094 -16.633  1.00 94.71           C  
ATOM   1045  HB2 GLN A  69       8.568   8.488 -16.540  1.00 94.71           H  
ATOM   1046  HB3 GLN A  69       6.929   8.863 -17.085  1.00 94.71           H  
ATOM   1047  O   GLN A  69       8.919   7.068 -13.976  1.00 94.71           O  
ATOM   1048  CG  GLN A  69       7.574   6.870 -17.563  1.00 94.71           C  
ATOM   1049  HG2 GLN A  69       8.243   6.110 -17.159  1.00 94.71           H  
ATOM   1050  HG3 GLN A  69       6.570   6.451 -17.624  1.00 94.71           H  
ATOM   1051  CD  GLN A  69       8.050   7.215 -18.973  1.00 94.71           C  
ATOM   1052  NE2 GLN A  69       7.903   6.328 -19.929  1.00 94.71           N  
ATOM   1053 HE21 GLN A  69       8.280   6.607 -20.824  1.00 94.71           H  
ATOM   1054 HE22 GLN A  69       7.412   5.464 -19.751  1.00 94.71           H  
ATOM   1055  OE1 GLN A  69       8.533   8.288 -19.275  1.00 94.71           O  
ATOM   1056  N   VAL A  70       7.401   5.496 -14.488  1.00 95.21           N  
ATOM   1057  H   VAL A  70       6.518   5.292 -14.933  1.00 95.21           H  
ATOM   1058  CA  VAL A  70       8.070   4.416 -13.757  1.00 95.21           C  
ATOM   1059  HA  VAL A  70       9.112   4.691 -13.596  1.00 95.21           H  
ATOM   1060  C   VAL A  70       8.062   3.135 -14.578  1.00 95.21           C  
ATOM   1061  CB  VAL A  70       7.429   4.250 -12.365  1.00 95.21           C  
ATOM   1062  HB  VAL A  70       7.533   5.203 -11.848  1.00 95.21           H  
ATOM   1063  O   VAL A  70       7.025   2.752 -15.115  1.00 95.21           O  
ATOM   1064  CG1 VAL A  70       5.930   3.914 -12.404  1.00 95.21           C  
ATOM   1065 HG11 VAL A  70       5.400   4.629 -13.033  1.00 95.21           H  
ATOM   1066 HG12 VAL A  70       5.774   2.905 -12.786  1.00 95.21           H  
ATOM   1067 HG13 VAL A  70       5.530   3.995 -11.393  1.00 95.21           H  
ATOM   1068  CG2 VAL A  70       8.152   3.196 -11.523  1.00 95.21           C  
ATOM   1069 HG21 VAL A  70       7.744   3.200 -10.512  1.00 95.21           H  
ATOM   1070 HG22 VAL A  70       8.031   2.203 -11.956  1.00 95.21           H  
ATOM   1071 HG23 VAL A  70       9.212   3.441 -11.466  1.00 95.21           H  
ATOM   1072  N   GLU A  71       9.209   2.464 -14.678  1.00 96.35           N  
ATOM   1073  H   GLU A  71      10.034   2.824 -14.221  1.00 96.35           H  
ATOM   1074  CA  GLU A  71       9.292   1.141 -15.301  1.00 96.35           C  
ATOM   1075  HA  GLU A  71       8.678   1.151 -16.201  1.00 96.35           H  
ATOM   1076  C   GLU A  71       8.730   0.081 -14.349  1.00 96.35           C  
ATOM   1077  CB  GLU A  71      10.733   0.802 -15.731  1.00 96.35           C  
ATOM   1078  HB2 GLU A  71      11.136   1.618 -16.332  1.00 96.35           H  
ATOM   1079  HB3 GLU A  71      11.361   0.683 -14.848  1.00 96.35           H  
ATOM   1080  O   GLU A  71       9.123  -0.003 -13.186  1.00 96.35           O  
ATOM   1081  CG  GLU A  71      10.758  -0.495 -16.558  1.00 96.35           C  
ATOM   1082  HG2 GLU A  71      10.073  -0.397 -17.400  1.00 96.35           H  
ATOM   1083  HG3 GLU A  71      10.389  -1.318 -15.946  1.00 96.35           H  
ATOM   1084  CD  GLU A  71      12.153  -0.870 -17.080  1.00 96.35           C  
ATOM   1085  OE1 GLU A  71      12.874  -1.622 -16.379  1.00 96.35           O  
ATOM   1086  OE2 GLU A  71      12.447  -0.612 -18.266  1.00 96.35           O  
ATOM   1087  N   VAL A  72       7.820  -0.755 -14.845  1.00 96.78           N  
ATOM   1088  H   VAL A  72       7.526  -0.614 -15.801  1.00 96.78           H  
ATOM   1089  CA  VAL A  72       7.273  -1.898 -14.112  1.00 96.78           C  
ATOM   1090  HA  VAL A  72       7.890  -2.043 -13.225  1.00 96.78           H  
ATOM   1091  C   VAL A  72       7.377  -3.180 -14.930  1.00 96.78           C  
ATOM   1092  CB  VAL A  72       5.831  -1.656 -13.615  1.00 96.78           C  
ATOM   1093  HB  VAL A  72       5.537  -2.515 -13.012  1.00 96.78           H  
ATOM   1094  O   VAL A  72       7.121  -3.202 -16.136  1.00 96.78           O  
ATOM   1095  CG1 VAL A  72       5.736  -0.417 -12.716  1.00 96.78           C  
ATOM   1096 HG11 VAL A  72       6.482  -0.482 -11.924  1.00 96.78           H  
ATOM   1097 HG12 VAL A  72       4.745  -0.345 -12.266  1.00 96.78           H  
ATOM   1098 HG13 VAL A  72       5.932   0.484 -13.297  1.00 96.78           H  
ATOM   1099  CG2 VAL A  72       4.798  -1.516 -14.743  1.00 96.78           C  
ATOM   1100 HG21 VAL A  72       3.815  -1.300 -14.322  1.00 96.78           H  
ATOM   1101 HG22 VAL A  72       4.741  -2.440 -15.317  1.00 96.78           H  
ATOM   1102 HG23 VAL A  72       5.092  -0.702 -15.405  1.00 96.78           H  
ATOM   1103  N   ILE A  73       7.682  -4.284 -14.253  1.00 96.72           N  
ATOM   1104  H   ILE A  73       7.911  -4.182 -13.275  1.00 96.72           H  
ATOM   1105  CA  ILE A  73       7.559  -5.635 -14.787  1.00 96.72           C  
ATOM   1106  HA  ILE A  73       7.979  -5.641 -15.793  1.00 96.72           H  
ATOM   1107  C   ILE A  73       6.080  -6.001 -14.883  1.00 96.72           C  
ATOM   1108  CB  ILE A  73       8.344  -6.658 -13.942  1.00 96.72           C  
ATOM   1109  HB  ILE A  73       7.916  -6.681 -12.940  1.00 96.72           H  
ATOM   1110  O   ILE A  73       5.319  -5.969 -13.907  1.00 96.72           O  
ATOM   1111  CG1 ILE A  73       9.834  -6.300 -13.791  1.00 96.72           C  
ATOM   1112 HG12 ILE A  73      10.333  -7.145 -13.317  1.00 96.72           H  
ATOM   1113 HG13 ILE A  73       9.924  -5.439 -13.129  1.00 96.72           H  
ATOM   1114  CG2 ILE A  73       8.208  -8.073 -14.538  1.00 96.72           C  
ATOM   1115 HG21 ILE A  73       8.515  -8.076 -15.584  1.00 96.72           H  
ATOM   1116 HG22 ILE A  73       7.179  -8.424 -14.465  1.00 96.72           H  
ATOM   1117 HG23 ILE A  73       8.841  -8.769 -13.988  1.00 96.72           H  
ATOM   1118  CD1 ILE A  73      10.594  -5.975 -15.078  1.00 96.72           C  
ATOM   1119 HD11 ILE A  73      10.259  -5.007 -15.448  1.00 96.72           H  
ATOM   1120 HD12 ILE A  73      11.659  -5.907 -14.853  1.00 96.72           H  
ATOM   1121 HD13 ILE A  73      10.437  -6.749 -15.830  1.00 96.72           H  
ATOM   1122  N   ASN A  74       5.667  -6.385 -16.084  1.00 96.16           N  
ATOM   1123  H   ASN A  74       6.353  -6.425 -16.825  1.00 96.16           H  
ATOM   1124  CA  ASN A  74       4.319  -6.823 -16.375  1.00 96.16           C  
ATOM   1125  HA  ASN A  74       3.621  -6.262 -15.754  1.00 96.16           H  
ATOM   1126  C   ASN A  74       4.152  -8.312 -16.068  1.00 96.16           C  
ATOM   1127  CB  ASN A  74       4.002  -6.508 -17.835  1.00 96.16           C  
ATOM   1128  HB2 ASN A  74       4.129  -5.442 -18.024  1.00 96.16           H  
ATOM   1129  HB3 ASN A  74       4.703  -7.053 -18.467  1.00 96.16           H  
ATOM   1130  O   ASN A  74       4.388  -9.168 -16.914  1.00 96.16           O  
ATOM   1131  CG  ASN A  74       2.592  -6.915 -18.218  1.00 96.16           C  
ATOM   1132  ND2 ASN A  74       2.289  -6.762 -19.476  1.00 96.16           N  
ATOM   1133 HD21 ASN A  74       1.376  -7.023 -19.820  1.00 96.16           H  
ATOM   1134 HD22 ASN A  74       3.018  -6.545 -20.140  1.00 96.16           H  
ATOM   1135  OD1 ASN A  74       1.778  -7.358 -17.408  1.00 96.16           O  
ATOM   1136  N   ASN A  75       3.656  -8.609 -14.873  1.00 94.37           N  
ATOM   1137  H   ASN A  75       3.591  -7.866 -14.192  1.00 94.37           H  
ATOM   1138  CA  ASN A  75       3.246  -9.950 -14.456  1.00 94.37           C  
ATOM   1139  HA  ASN A  75       3.715 -10.681 -15.116  1.00 94.37           H  
ATOM   1140  C   ASN A  75       1.725 -10.193 -14.568  1.00 94.37           C  
ATOM   1141  CB  ASN A  75       3.797 -10.201 -13.045  1.00 94.37           C  
ATOM   1142  HB2 ASN A  75       4.881 -10.081 -13.059  1.00 94.37           H  
ATOM   1143  HB3 ASN A  75       3.586 -11.233 -12.764  1.00 94.37           H  
ATOM   1144  O   ASN A  75       1.210 -11.149 -13.989  1.00 94.37           O  
ATOM   1145  CG  ASN A  75       3.226  -9.280 -11.978  1.00 94.37           C  
ATOM   1146  ND2 ASN A  75       3.496  -9.580 -10.731  1.00 94.37           N  
ATOM   1147 HD21 ASN A  75       4.090 -10.373 -10.537  1.00 94.37           H  
ATOM   1148 HD22 ASN A  75       3.190  -8.927 -10.023  1.00 94.37           H  
ATOM   1149  OD1 ASN A  75       2.572  -8.275 -12.226  1.00 94.37           O  
ATOM   1150  N   HIS A  76       0.986  -9.326 -15.273  1.00 94.36           N  
ATOM   1151  H   HIS A  76       1.459  -8.598 -15.788  1.00 94.36           H  
ATOM   1152  CA  HIS A  76      -0.475  -9.427 -15.398  1.00 94.36           C  
ATOM   1153  HA  HIS A  76      -0.864 -10.030 -14.577  1.00 94.36           H  
ATOM   1154  C   HIS A  76      -0.900 -10.128 -16.693  1.00 94.36           C  
ATOM   1155  CB  HIS A  76      -1.111  -8.034 -15.278  1.00 94.36           C  
ATOM   1156  HB2 HIS A  76      -2.176  -8.114 -15.497  1.00 94.36           H  
ATOM   1157  HB3 HIS A  76      -0.669  -7.369 -16.020  1.00 94.36           H  
ATOM   1158  O   HIS A  76      -1.894 -10.865 -16.692  1.00 94.36           O  
ATOM   1159  CG  HIS A  76      -0.956  -7.423 -13.907  1.00 94.36           C  
ATOM   1160  CD2 HIS A  76      -1.903  -7.362 -12.919  1.00 94.36           C  
ATOM   1161  HD2 HIS A  76      -2.917  -7.725 -12.999  1.00 94.36           H  
ATOM   1162  ND1 HIS A  76       0.197  -6.887 -13.386  1.00 94.36           N  
ATOM   1163  HD1 HIS A  76       1.117  -6.943 -13.800  1.00 94.36           H  
ATOM   1164  CE1 HIS A  76      -0.041  -6.535 -12.116  1.00 94.36           C  
ATOM   1165  HE1 HIS A  76       0.714  -6.165 -11.437  1.00 94.36           H  
ATOM   1166  NE2 HIS A  76      -1.316  -6.794 -11.779  1.00 94.36           N  
ATOM   1167  N   PHE A  77      -0.149  -9.931 -17.782  1.00 94.20           N  
ATOM   1168  H   PHE A  77       0.626  -9.284 -17.733  1.00 94.20           H  
ATOM   1169  CA  PHE A  77      -0.363 -10.646 -19.039  1.00 94.20           C  
ATOM   1170  HA  PHE A  77      -1.384 -10.453 -19.368  1.00 94.20           H  
ATOM   1171  C   PHE A  77      -0.141 -12.157 -18.847  1.00 94.20           C  
ATOM   1172  CB  PHE A  77       0.572 -10.093 -20.114  1.00 94.20           C  
ATOM   1173  HB2 PHE A  77       0.381  -9.022 -20.195  1.00 94.20           H  
ATOM   1174  HB3 PHE A  77       1.608 -10.226 -19.803  1.00 94.20           H  
ATOM   1175  O   PHE A  77       0.883 -12.532 -18.271  1.00 94.20           O  
ATOM   1176  CG  PHE A  77       0.361 -10.731 -21.475  1.00 94.20           C  
ATOM   1177  CD1 PHE A  77       1.272 -11.684 -21.969  1.00 94.20           C  
ATOM   1178  HD1 PHE A  77       2.162 -11.928 -21.408  1.00 94.20           H  
ATOM   1179  CD2 PHE A  77      -0.763 -10.378 -22.244  1.00 94.20           C  
ATOM   1180  HD2 PHE A  77      -1.446  -9.622 -21.887  1.00 94.20           H  
ATOM   1181  CE1 PHE A  77       1.046 -12.291 -23.218  1.00 94.20           C  
ATOM   1182  HE1 PHE A  77       1.759 -13.000 -23.613  1.00 94.20           H  
ATOM   1183  CE2 PHE A  77      -0.993 -10.990 -23.488  1.00 94.20           C  
ATOM   1184  HE2 PHE A  77      -1.850 -10.707 -24.081  1.00 94.20           H  
ATOM   1185  CZ  PHE A  77      -0.090 -11.950 -23.973  1.00 94.20           C  
ATOM   1186  HZ  PHE A  77      -0.253 -12.406 -24.939  1.00 94.20           H  
ATOM   1187  N   PRO A  78      -1.051 -13.042 -19.311  1.00 92.06           N  
ATOM   1188  CA  PRO A  78      -0.957 -14.485 -19.069  1.00 92.06           C  
ATOM   1189  HA  PRO A  78      -1.142 -14.667 -18.011  1.00 92.06           H  
ATOM   1190  C   PRO A  78       0.399 -15.105 -19.427  1.00 92.06           C  
ATOM   1191  CB  PRO A  78      -2.097 -15.108 -19.878  1.00 92.06           C  
ATOM   1192  HB2 PRO A  78      -2.461 -16.028 -19.419  1.00 92.06           H  
ATOM   1193  HB3 PRO A  78      -1.778 -15.295 -20.904  1.00 92.06           H  
ATOM   1194  O   PRO A  78       0.921 -15.889 -18.639  1.00 92.06           O  
ATOM   1195  CG  PRO A  78      -3.157 -14.010 -19.870  1.00 92.06           C  
ATOM   1196  HG2 PRO A  78      -3.699 -14.028 -18.925  1.00 92.06           H  
ATOM   1197  HG3 PRO A  78      -3.844 -14.104 -20.710  1.00 92.06           H  
ATOM   1198  CD  PRO A  78      -2.322 -12.733 -19.960  1.00 92.06           C  
ATOM   1199  HD2 PRO A  78      -2.850 -11.919 -19.464  1.00 92.06           H  
ATOM   1200  HD3 PRO A  78      -2.144 -12.485 -21.007  1.00 92.06           H  
ATOM   1201  N   GLY A  79       1.006 -14.689 -20.545  1.00 89.49           N  
ATOM   1202  H   GLY A  79       0.529 -14.024 -21.137  1.00 89.49           H  
ATOM   1203  CA  GLY A  79       2.316 -15.182 -20.986  1.00 89.49           C  
ATOM   1204  HA2 GLY A  79       2.506 -14.827 -21.999  1.00 89.49           H  
ATOM   1205  HA3 GLY A  79       2.299 -16.272 -21.007  1.00 89.49           H  
ATOM   1206  C   GLY A  79       3.503 -14.752 -20.115  1.00 89.49           C  
ATOM   1207  O   GLY A  79       4.572 -15.335 -20.236  1.00 89.49           O  
ATOM   1208  N   ASN A  80       3.329 -13.773 -19.219  1.00 89.57           N  
ATOM   1209  H   ASN A  80       2.414 -13.355 -19.131  1.00 89.57           H  
ATOM   1210  CA  ASN A  80       4.405 -13.245 -18.375  1.00 89.57           C  
ATOM   1211  HA  ASN A  80       5.353 -13.659 -18.717  1.00 89.57           H  
ATOM   1212  C   ASN A  80       4.293 -13.650 -16.895  1.00 89.57           C  
ATOM   1213  CB  ASN A  80       4.464 -11.715 -18.537  1.00 89.57           C  
ATOM   1214  HB2 ASN A  80       3.496 -11.286 -18.281  1.00 89.57           H  
ATOM   1215  HB3 ASN A  80       5.209 -11.323 -17.844  1.00 89.57           H  
ATOM   1216  O   ASN A  80       5.170 -13.311 -16.104  1.00 89.57           O  
ATOM   1217  CG  ASN A  80       4.875 -11.249 -19.922  1.00 89.57           C  
ATOM   1218  ND2 ASN A  80       4.482 -10.062 -20.318  1.00 89.57           N  
ATOM   1219 HD21 ASN A  80       3.974  -9.445 -19.702  1.00 89.57           H  
ATOM   1220 HD22 ASN A  80       4.684  -9.800 -21.273  1.00 89.57           H  
ATOM   1221  OD1 ASN A  80       5.580 -11.933 -20.645  1.00 89.57           O  
ATOM   1222  N   ARG A  81       3.231 -14.363 -16.491  1.00 82.79           N  
ATOM   1223  H   ARG A  81       2.567 -14.647 -17.196  1.00 82.79           H  
ATOM   1224  CA  ARG A  81       2.932 -14.647 -15.069  1.00 82.79           C  
ATOM   1225  HA  ARG A  81       2.880 -13.708 -14.518  1.00 82.79           H  
ATOM   1226  C   ARG A  81       3.998 -15.473 -14.353  1.00 82.79           C  
ATOM   1227  CB  ARG A  81       1.592 -15.379 -14.952  1.00 82.79           C  
ATOM   1228  HB2 ARG A  81       1.479 -15.751 -13.934  1.00 82.79           H  
ATOM   1229  HB3 ARG A  81       1.579 -16.231 -15.632  1.00 82.79           H  
ATOM   1230  O   ARG A  81       4.189 -15.290 -13.156  1.00 82.79           O  
ATOM   1231  CG  ARG A  81       0.420 -14.447 -15.256  1.00 82.79           C  
ATOM   1232  HG2 ARG A  81       0.507 -14.066 -16.274  1.00 82.79           H  
ATOM   1233  HG3 ARG A  81       0.428 -13.612 -14.556  1.00 82.79           H  
ATOM   1234  CD  ARG A  81      -0.893 -15.212 -15.117  1.00 82.79           C  
ATOM   1235  HD2 ARG A  81      -0.973 -15.594 -14.100  1.00 82.79           H  
ATOM   1236  HD3 ARG A  81      -0.880 -16.051 -15.813  1.00 82.79           H  
ATOM   1237  NE  ARG A  81      -2.038 -14.337 -15.414  1.00 82.79           N  
ATOM   1238  HE  ARG A  81      -1.825 -13.377 -15.644  1.00 82.79           H  
ATOM   1239  NH1 ARG A  81      -3.676 -15.926 -15.170  1.00 82.79           N  
ATOM   1240 HH11 ARG A  81      -2.964 -16.609 -14.954  1.00 82.79           H  
ATOM   1241 HH12 ARG A  81      -4.646 -16.204 -15.224  1.00 82.79           H  
ATOM   1242  NH2 ARG A  81      -4.220 -13.833 -15.752  1.00 82.79           N  
ATOM   1243 HH21 ARG A  81      -5.191 -14.107 -15.791  1.00 82.79           H  
ATOM   1244 HH22 ARG A  81      -3.938 -12.896 -16.000  1.00 82.79           H  
ATOM   1245  CZ  ARG A  81      -3.304 -14.705 -15.440  1.00 82.79           C  
ATOM   1246  N   ASN A  82       4.664 -16.360 -15.087  1.00 83.27           N  
ATOM   1247  H   ASN A  82       4.435 -16.428 -16.068  1.00 83.27           H  
ATOM   1248  CA  ASN A  82       5.688 -17.260 -14.553  1.00 83.27           C  
ATOM   1249  HA  ASN A  82       5.563 -17.346 -13.474  1.00 83.27           H  
ATOM   1250  C   ASN A  82       7.109 -16.727 -14.775  1.00 83.27           C  
ATOM   1251  CB  ASN A  82       5.491 -18.655 -15.166  1.00 83.27           C  
ATOM   1252  HB2 ASN A  82       6.262 -19.326 -14.787  1.00 83.27           H  
ATOM   1253  HB3 ASN A  82       5.605 -18.592 -16.248  1.00 83.27           H  
ATOM   1254  O   ASN A  82       8.074 -17.423 -14.467  1.00 83.27           O  
ATOM   1255  CG  ASN A  82       4.147 -19.277 -14.833  1.00 83.27           C  
ATOM   1256  ND2 ASN A  82       3.694 -20.200 -15.646  1.00 83.27           N  
ATOM   1257 HD21 ASN A  82       2.837 -20.660 -15.373  1.00 83.27           H  
ATOM   1258 HD22 ASN A  82       4.270 -20.532 -16.406  1.00 83.27           H  
ATOM   1259  OD1 ASN A  82       3.475 -18.943 -13.870  1.00 83.27           O  
ATOM   1260  N   ASN A  83       7.252 -15.517 -15.325  1.00 84.48           N  
ATOM   1261  H   ASN A  83       6.441 -14.941 -15.496  1.00 84.48           H  
ATOM   1262  CA  ASN A  83       8.569 -14.929 -15.505  1.00 84.48           C  
ATOM   1263  HA  ASN A  83       9.182 -15.661 -16.031  1.00 84.48           H  
ATOM   1264  C   ASN A  83       9.185 -14.630 -14.131  1.00 84.48           C  
ATOM   1265  CB  ASN A  83       8.498 -13.662 -16.369  1.00 84.48           C  
ATOM   1266  HB2 ASN A  83       7.777 -12.970 -15.934  1.00 84.48           H  
ATOM   1267  HB3 ASN A  83       9.473 -13.175 -16.359  1.00 84.48           H  
ATOM   1268  O   ASN A  83       8.484 -14.113 -13.253  1.00 84.48           O  
ATOM   1269  CG  ASN A  83       8.136 -13.934 -17.817  1.00 84.48           C  
ATOM   1270  ND2 ASN A  83       7.786 -12.903 -18.551  1.00 84.48           N  
ATOM   1271 HD21 ASN A  83       7.690 -12.002 -18.106  1.00 84.48           H  
ATOM   1272 HD22 ASN A  83       7.376 -13.107 -19.451  1.00 84.48           H  
ATOM   1273  OD1 ASN A  83       8.169 -15.043 -18.318  1.00 84.48           O  
ATOM   1274  N   PRO A  84      10.487 -14.901 -13.948  1.00 85.38           N  
ATOM   1275  CA  PRO A  84      11.205 -14.458 -12.766  1.00 85.38           C  
ATOM   1276  HA  PRO A  84      10.803 -14.983 -11.899  1.00 85.38           H  
ATOM   1277  C   PRO A  84      11.059 -12.946 -12.578  1.00 85.38           C  
ATOM   1278  CB  PRO A  84      12.663 -14.875 -12.982  1.00 85.38           C  
ATOM   1279  HB2 PRO A  84      13.219 -14.069 -13.461  1.00 85.38           H  
ATOM   1280  HB3 PRO A  84      13.143 -15.165 -12.047  1.00 85.38           H  
ATOM   1281  O   PRO A  84      11.129 -12.182 -13.541  1.00 85.38           O  
ATOM   1282  CG  PRO A  84      12.554 -16.052 -13.950  1.00 85.38           C  
ATOM   1283  HG2 PRO A  84      13.461 -16.180 -14.540  1.00 85.38           H  
ATOM   1284  HG3 PRO A  84      12.324 -16.962 -13.396  1.00 85.38           H  
ATOM   1285  CD  PRO A  84      11.361 -15.670 -14.820  1.00 85.38           C  
ATOM   1286  HD2 PRO A  84      10.875 -16.575 -15.183  1.00 85.38           H  
ATOM   1287  HD3 PRO A  84      11.690 -15.047 -15.652  1.00 85.38           H  
ATOM   1288  N   ILE A  85      10.854 -12.531 -11.331  1.00 88.33           N  
ATOM   1289  H   ILE A  85      10.853 -13.221 -10.593  1.00 88.33           H  
ATOM   1290  CA  ILE A  85      10.809 -11.126 -10.927  1.00 88.33           C  
ATOM   1291  HA  ILE A  85      10.908 -10.478 -11.798  1.00 88.33           H  
ATOM   1292  C   ILE A  85      12.022 -10.911 -10.028  1.00 88.33           C  
ATOM   1293  CB  ILE A  85       9.474 -10.795 -10.218  1.00 88.33           C  
ATOM   1294  HB  ILE A  85       9.394 -11.420  -9.329  1.00 88.33           H  
ATOM   1295  O   ILE A  85      12.107 -11.524  -8.963  1.00 88.33           O  
ATOM   1296  CG1 ILE A  85       8.256 -11.080 -11.128  1.00 88.33           C  
ATOM   1297 HG12 ILE A  85       8.331 -12.089 -11.534  1.00 88.33           H  
ATOM   1298 HG13 ILE A  85       8.257 -10.385 -11.967  1.00 88.33           H  
ATOM   1299  CG2 ILE A  85       9.463  -9.320  -9.782  1.00 88.33           C  
ATOM   1300 HG21 ILE A  85      10.342  -9.113  -9.172  1.00 88.33           H  
ATOM   1301 HG22 ILE A  85       8.581  -9.095  -9.183  1.00 88.33           H  
ATOM   1302 HG23 ILE A  85       9.490  -8.671 -10.657  1.00 88.33           H  
ATOM   1303  CD1 ILE A  85       6.906 -10.999 -10.405  1.00 88.33           C  
ATOM   1304 HD11 ILE A  85       6.716  -9.983 -10.059  1.00 88.33           H  
ATOM   1305 HD12 ILE A  85       6.902 -11.682  -9.555  1.00 88.33           H  
ATOM   1306 HD13 ILE A  85       6.114 -11.289 -11.095  1.00 88.33           H  
ATOM   1307  N   GLY A  86      12.954 -10.064 -10.457  1.00 88.22           N  
ATOM   1308  H   GLY A  86      12.790  -9.546 -11.308  1.00 88.22           H  
ATOM   1309  CA  GLY A  86      14.164  -9.739  -9.710  1.00 88.22           C  
ATOM   1310  HA2 GLY A  86      14.798  -9.097 -10.321  1.00 88.22           H  
ATOM   1311  HA3 GLY A  86      14.707 -10.659  -9.491  1.00 88.22           H  
ATOM   1312  C   GLY A  86      13.865  -9.021  -8.394  1.00 88.22           C  
ATOM   1313  O   GLY A  86      12.749  -8.562  -8.148  1.00 88.22           O  
ATOM   1314  N   ASN A  87      14.866  -8.895  -7.524  1.00 88.05           N  
ATOM   1315  H   ASN A  87      15.751  -9.337  -7.730  1.00 88.05           H  
ATOM   1316  CA  ASN A  87      14.679  -8.284  -6.202  1.00 88.05           C  
ATOM   1317  HA  ASN A  87      13.850  -8.787  -5.704  1.00 88.05           H  
ATOM   1318  C   ASN A  87      14.292  -6.796  -6.292  1.00 88.05           C  
ATOM   1319  CB  ASN A  87      15.942  -8.512  -5.358  1.00 88.05           C  
ATOM   1320  HB2 ASN A  87      16.815  -8.126  -5.885  1.00 88.05           H  
ATOM   1321  HB3 ASN A  87      15.850  -7.960  -4.423  1.00 88.05           H  
ATOM   1322  O   ASN A  87      13.388  -6.367  -5.585  1.00 88.05           O  
ATOM   1323  CG  ASN A  87      16.169  -9.973  -5.005  1.00 88.05           C  
ATOM   1324  ND2 ASN A  87      17.348 -10.308  -4.545  1.00 88.05           N  
ATOM   1325 HD21 ASN A  87      17.451 -11.259  -4.222  1.00 88.05           H  
ATOM   1326 HD22 ASN A  87      18.018  -9.592  -4.303  1.00 88.05           H  
ATOM   1327  OD1 ASN A  87      15.305 -10.825  -5.145  1.00 88.05           O  
ATOM   1328  N   ASN A  88      14.886  -6.052  -7.229  1.00 88.28           N  
ATOM   1329  H   ASN A  88      15.629  -6.469  -7.770  1.00 88.28           H  
ATOM   1330  CA  ASN A  88      14.648  -4.609  -7.398  1.00 88.28           C  
ATOM   1331  HA  ASN A  88      14.257  -4.204  -6.464  1.00 88.28           H  
ATOM   1332  C   ASN A  88      13.595  -4.288  -8.473  1.00 88.28           C  
ATOM   1333  CB  ASN A  88      15.991  -3.911  -7.672  1.00 88.28           C  
ATOM   1334  HB2 ASN A  88      15.823  -2.837  -7.752  1.00 88.28           H  
ATOM   1335  HB3 ASN A  88      16.403  -4.267  -8.616  1.00 88.28           H  
ATOM   1336  O   ASN A  88      13.336  -3.126  -8.776  1.00 88.28           O  
ATOM   1337  CG  ASN A  88      17.009  -4.128  -6.564  1.00 88.28           C  
ATOM   1338  ND2 ASN A  88      18.274  -3.932  -6.846  1.00 88.28           N  
ATOM   1339 HD21 ASN A  88      18.892  -3.973  -6.048  1.00 88.28           H  
ATOM   1340 HD22 ASN A  88      18.542  -3.488  -7.712  1.00 88.28           H  
ATOM   1341  OD1 ASN A  88      16.708  -4.540  -5.459  1.00 88.28           O  
ATOM   1342  N   ASP A  89      12.986  -5.314  -9.070  1.00 93.56           N  
ATOM   1343  H   ASP A  89      13.222  -6.252  -8.780  1.00 93.56           H  
ATOM   1344  CA  ASP A  89      11.969  -5.130 -10.098  1.00 93.56           C  
ATOM   1345  HA  ASP A  89      12.338  -4.424 -10.841  1.00 93.56           H  
ATOM   1346  C   ASP A  89      10.685  -4.553  -9.494  1.00 93.56           C  
ATOM   1347  CB  ASP A  89      11.672  -6.465 -10.789  1.00 93.56           C  
ATOM   1348  HB2 ASP A  89      11.639  -7.257 -10.041  1.00 93.56           H  
ATOM   1349  HB3 ASP A  89      10.672  -6.410 -11.220  1.00 93.56           H  
ATOM   1350  O   ASP A  89      10.101  -5.108  -8.556  1.00 93.56           O  
ATOM   1351  CG  ASP A  89      12.664  -6.851 -11.892  1.00 93.56           C  
ATOM   1352  OD1 ASP A  89      13.423  -5.981 -12.366  1.00 93.56           O  
ATOM   1353  OD2 ASP A  89      12.621  -8.040 -12.278  1.00 93.56           O  
ATOM   1354  N   LEU A  90      10.178  -3.467 -10.071  1.00 96.15           N  
ATOM   1355  H   LEU A  90      10.703  -3.012 -10.805  1.00 96.15           H  
ATOM   1356  CA  LEU A  90       8.898  -2.906  -9.661  1.00 96.15           C  
ATOM   1357  HA  LEU A  90       8.781  -3.056  -8.588  1.00 96.15           H  
ATOM   1358  C   LEU A  90       7.759  -3.651 -10.352  1.00 96.15           C  
ATOM   1359  CB  LEU A  90       8.868  -1.394  -9.920  1.00 96.15           C  
ATOM   1360  HB2 LEU A  90       7.876  -1.011  -9.680  1.00 96.15           H  
ATOM   1361  HB3 LEU A  90       9.047  -1.225 -10.982  1.00 96.15           H  
ATOM   1362  O   LEU A  90       7.732  -3.820 -11.562  1.00 96.15           O  
ATOM   1363  CG  LEU A  90       9.913  -0.604  -9.108  1.00 96.15           C  
ATOM   1364  HG  LEU A  90      10.912  -0.977  -9.335  1.00 96.15           H  
ATOM   1365  CD1 LEU A  90       9.855   0.867  -9.507  1.00 96.15           C  
ATOM   1366 HD11 LEU A  90      10.658   1.412  -9.011  1.00 96.15           H  
ATOM   1367 HD12 LEU A  90       8.895   1.304  -9.233  1.00 96.15           H  
ATOM   1368 HD13 LEU A  90       9.999   0.959 -10.584  1.00 96.15           H  
ATOM   1369  CD2 LEU A  90       9.674  -0.705  -7.598  1.00 96.15           C  
ATOM   1370 HD21 LEU A  90      10.380  -0.054  -7.082  1.00 96.15           H  
ATOM   1371 HD22 LEU A  90       9.862  -1.722  -7.254  1.00 96.15           H  
ATOM   1372 HD23 LEU A  90       8.659  -0.398  -7.346  1.00 96.15           H  
ATOM   1373  N   THR A  91       6.767  -4.074  -9.580  1.00 96.49           N  
ATOM   1374  H   THR A  91       6.825  -3.827  -8.602  1.00 96.49           H  
ATOM   1375  CA  THR A  91       5.456  -4.495 -10.098  1.00 96.49           C  
ATOM   1376  HA  THR A  91       5.447  -4.444 -11.187  1.00 96.49           H  
ATOM   1377  C   THR A  91       4.413  -3.525  -9.565  1.00 96.49           C  
ATOM   1378  CB  THR A  91       5.097  -5.931  -9.686  1.00 96.49           C  
ATOM   1379  HB  THR A  91       4.145  -6.191 -10.149  1.00 96.49           H  
ATOM   1380  O   THR A  91       4.666  -2.871  -8.556  1.00 96.49           O  
ATOM   1381  CG2 THR A  91       6.135  -6.963 -10.111  1.00 96.49           C  
ATOM   1382 HG21 THR A  91       7.109  -6.745  -9.671  1.00 96.49           H  
ATOM   1383 HG22 THR A  91       6.232  -6.950 -11.197  1.00 96.49           H  
ATOM   1384 HG23 THR A  91       5.808  -7.954  -9.797  1.00 96.49           H  
ATOM   1385  OG1 THR A  91       4.951  -6.037  -8.286  1.00 96.49           O  
ATOM   1386  HG1 THR A  91       5.841  -6.181  -7.957  1.00 96.49           H  
ATOM   1387  N   ILE A  92       3.205  -3.472 -10.140  1.00 97.60           N  
ATOM   1388  H   ILE A  92       3.059  -3.949 -11.019  1.00 97.60           H  
ATOM   1389  CA  ILE A  92       2.134  -2.622  -9.576  1.00 97.60           C  
ATOM   1390  HA  ILE A  92       2.471  -1.586  -9.607  1.00 97.60           H  
ATOM   1391  C   ILE A  92       1.870  -2.947  -8.094  1.00 97.60           C  
ATOM   1392  CB  ILE A  92       0.825  -2.741 -10.393  1.00 97.60           C  
ATOM   1393  HB  ILE A  92       0.489  -3.777 -10.353  1.00 97.60           H  
ATOM   1394  O   ILE A  92       1.527  -2.063  -7.317  1.00 97.60           O  
ATOM   1395  CG1 ILE A  92       0.994  -2.367 -11.882  1.00 97.60           C  
ATOM   1396 HG12 ILE A  92       1.744  -3.015 -12.335  1.00 97.60           H  
ATOM   1397 HG13 ILE A  92       0.051  -2.559 -12.393  1.00 97.60           H  
ATOM   1398  CG2 ILE A  92      -0.279  -1.862  -9.774  1.00 97.60           C  
ATOM   1399 HG21 ILE A  92      -0.593  -2.249  -8.805  1.00 97.60           H  
ATOM   1400 HG22 ILE A  92      -1.139  -1.793 -10.439  1.00 97.60           H  
ATOM   1401 HG23 ILE A  92       0.098  -0.851  -9.616  1.00 97.60           H  
ATOM   1402  CD1 ILE A  92       1.388  -0.905 -12.148  1.00 97.60           C  
ATOM   1403 HD11 ILE A  92       2.331  -0.667 -11.656  1.00 97.60           H  
ATOM   1404 HD12 ILE A  92       0.611  -0.225 -11.800  1.00 97.60           H  
ATOM   1405 HD13 ILE A  92       1.513  -0.757 -13.221  1.00 97.60           H  
ATOM   1406  N   HIS A  93       2.039  -4.210  -7.689  1.00 96.87           N  
ATOM   1407  H   HIS A  93       2.436  -4.869  -8.344  1.00 96.87           H  
ATOM   1408  CA  HIS A  93       1.868  -4.627  -6.296  1.00 96.87           C  
ATOM   1409  HA  HIS A  93       0.935  -4.217  -5.909  1.00 96.87           H  
ATOM   1410  C   HIS A  93       2.974  -4.080  -5.387  1.00 96.87           C  
ATOM   1411  CB  HIS A  93       1.788  -6.157  -6.238  1.00 96.87           C  
ATOM   1412  HB2 HIS A  93       2.772  -6.588  -6.420  1.00 96.87           H  
ATOM   1413  HB3 HIS A  93       1.116  -6.507  -7.022  1.00 96.87           H  
ATOM   1414  O   HIS A  93       2.663  -3.503  -4.352  1.00 96.87           O  
ATOM   1415  CG  HIS A  93       1.260  -6.663  -4.923  1.00 96.87           C  
ATOM   1416  CD2 HIS A  93       2.001  -6.918  -3.808  1.00 96.87           C  
ATOM   1417  HD2 HIS A  93       3.064  -6.777  -3.681  1.00 96.87           H  
ATOM   1418  ND1 HIS A  93      -0.094  -6.894  -4.647  1.00 96.87           N  
ATOM   1419  CE1 HIS A  93      -0.136  -7.212  -3.341  1.00 96.87           C  
ATOM   1420  HE1 HIS A  93      -1.030  -7.389  -2.761  1.00 96.87           H  
ATOM   1421  NE2 HIS A  93       1.100  -7.283  -2.839  1.00 96.87           N  
ATOM   1422  HE2 HIS A  93       1.288  -7.496  -1.870  1.00 96.87           H  
ATOM   1423  N   ARG A  94       4.247  -4.214  -5.792  1.00 97.22           N  
ATOM   1424  H   ARG A  94       4.425  -4.634  -6.693  1.00 97.22           H  
ATOM   1425  CA  ARG A  94       5.382  -3.664  -5.029  1.00 97.22           C  
ATOM   1426  HA  ARG A  94       5.316  -4.009  -3.997  1.00 97.22           H  
ATOM   1427  C   ARG A  94       5.317  -2.143  -4.953  1.00 97.22           C  
ATOM   1428  CB  ARG A  94       6.732  -4.103  -5.613  1.00 97.22           C  
ATOM   1429  HB2 ARG A  94       6.737  -3.939  -6.690  1.00 97.22           H  
ATOM   1430  HB3 ARG A  94       7.517  -3.487  -5.174  1.00 97.22           H  
ATOM   1431  O   ARG A  94       5.410  -1.588  -3.868  1.00 97.22           O  
ATOM   1432  CG  ARG A  94       7.053  -5.569  -5.300  1.00 97.22           C  
ATOM   1433  HG2 ARG A  94       6.274  -6.218  -5.700  1.00 97.22           H  
ATOM   1434  HG3 ARG A  94       7.112  -5.701  -4.219  1.00 97.22           H  
ATOM   1435  CD  ARG A  94       8.399  -5.939  -5.925  1.00 97.22           C  
ATOM   1436  HD2 ARG A  94       8.323  -5.809  -7.005  1.00 97.22           H  
ATOM   1437  HD3 ARG A  94       9.167  -5.261  -5.550  1.00 97.22           H  
ATOM   1438  NE  ARG A  94       8.794  -7.326  -5.620  1.00 97.22           N  
ATOM   1439  HE  ARG A  94       8.483  -7.717  -4.743  1.00 97.22           H  
ATOM   1440  NH1 ARG A  94      10.470  -7.426  -7.173  1.00 97.22           N  
ATOM   1441 HH11 ARG A  94      10.312  -6.468  -7.453  1.00 97.22           H  
ATOM   1442 HH12 ARG A  94      11.297  -7.876  -7.538  1.00 97.22           H  
ATOM   1443  NH2 ARG A  94      10.132  -9.170  -5.872  1.00 97.22           N  
ATOM   1444 HH21 ARG A  94       9.873  -9.507  -4.956  1.00 97.22           H  
ATOM   1445 HH22 ARG A  94      10.930  -9.570  -6.345  1.00 97.22           H  
ATOM   1446  CZ  ARG A  94       9.788  -7.964  -6.217  1.00 97.22           C  
ATOM   1447  N   LEU A  95       5.053  -1.502  -6.091  1.00 97.84           N  
ATOM   1448  H   LEU A  95       4.979  -2.045  -6.939  1.00 97.84           H  
ATOM   1449  CA  LEU A  95       4.928  -0.055  -6.199  1.00 97.84           C  
ATOM   1450  HA  LEU A  95       5.870   0.387  -5.876  1.00 97.84           H  
ATOM   1451  C   LEU A  95       3.828   0.485  -5.280  1.00 97.84           C  
ATOM   1452  CB  LEU A  95       4.667   0.290  -7.676  1.00 97.84           C  
ATOM   1453  HB2 LEU A  95       5.388  -0.244  -8.294  1.00 97.84           H  
ATOM   1454  HB3 LEU A  95       3.668  -0.049  -7.951  1.00 97.84           H  
ATOM   1455  O   LEU A  95       4.064   1.425  -4.540  1.00 97.84           O  
ATOM   1456  CG  LEU A  95       4.793   1.789  -7.989  1.00 97.84           C  
ATOM   1457  HG  LEU A  95       4.046   2.351  -7.428  1.00 97.84           H  
ATOM   1458  CD1 LEU A  95       6.197   2.281  -7.634  1.00 97.84           C  
ATOM   1459 HD11 LEU A  95       6.497   3.108  -8.278  1.00 97.84           H  
ATOM   1460 HD12 LEU A  95       6.934   1.491  -7.778  1.00 97.84           H  
ATOM   1461 HD13 LEU A  95       6.225   2.610  -6.596  1.00 97.84           H  
ATOM   1462  CD2 LEU A  95       4.552   2.007  -9.482  1.00 97.84           C  
ATOM   1463 HD21 LEU A  95       4.395   3.072  -9.657  1.00 97.84           H  
ATOM   1464 HD22 LEU A  95       3.671   1.458  -9.813  1.00 97.84           H  
ATOM   1465 HD23 LEU A  95       5.416   1.672 -10.055  1.00 97.84           H  
ATOM   1466  N   SER A  96       2.658  -0.158  -5.252  1.00 98.50           N  
ATOM   1467  H   SER A  96       2.515  -0.934  -5.882  1.00 98.50           H  
ATOM   1468  CA  SER A  96       1.568   0.226  -4.346  1.00 98.50           C  
ATOM   1469  HA  SER A  96       1.302   1.264  -4.543  1.00 98.50           H  
ATOM   1470  C   SER A  96       1.974   0.158  -2.869  1.00 98.50           C  
ATOM   1471  CB  SER A  96       0.358  -0.662  -4.646  1.00 98.50           C  
ATOM   1472  HB2 SER A  96       0.635  -1.708  -4.515  1.00 98.50           H  
ATOM   1473  HB3 SER A  96       0.067  -0.514  -5.686  1.00 98.50           H  
ATOM   1474  O   SER A  96       1.679   1.086  -2.121  1.00 98.50           O  
ATOM   1475  OG  SER A  96      -0.752  -0.368  -3.829  1.00 98.50           O  
ATOM   1476  HG  SER A  96      -0.580  -0.785  -2.982  1.00 98.50           H  
ATOM   1477  N   GLY A  97       2.696  -0.888  -2.455  1.00 98.41           N  
ATOM   1478  H   GLY A  97       2.930  -1.614  -3.117  1.00 98.41           H  
ATOM   1479  CA  GLY A  97       3.222  -0.986  -1.092  1.00 98.41           C  
ATOM   1480  HA2 GLY A  97       3.686  -1.963  -0.957  1.00 98.41           H  
ATOM   1481  HA3 GLY A  97       2.407  -0.882  -0.376  1.00 98.41           H  
ATOM   1482  C   GLY A  97       4.277   0.078  -0.781  1.00 98.41           C  
ATOM   1483  O   GLY A  97       4.229   0.683   0.284  1.00 98.41           O  
ATOM   1484  N   TYR A  98       5.203   0.332  -1.711  1.00 98.58           N  
ATOM   1485  H   TYR A  98       5.204  -0.214  -2.561  1.00 98.58           H  
ATOM   1486  CA  TYR A  98       6.261   1.337  -1.548  1.00 98.58           C  
ATOM   1487  HA  TYR A  98       6.804   1.155  -0.621  1.00 98.58           H  
ATOM   1488  C   TYR A  98       5.689   2.740  -1.426  1.00 98.58           C  
ATOM   1489  CB  TYR A  98       7.246   1.265  -2.727  1.00 98.58           C  
ATOM   1490  HB2 TYR A  98       7.928   2.112  -2.644  1.00 98.58           H  
ATOM   1491  HB3 TYR A  98       6.695   1.386  -3.660  1.00 98.58           H  
ATOM   1492  O   TYR A  98       6.077   3.478  -0.534  1.00 98.58           O  
ATOM   1493  CG  TYR A  98       8.098   0.011  -2.828  1.00 98.58           C  
ATOM   1494  CD1 TYR A  98       8.074  -0.975  -1.823  1.00 98.58           C  
ATOM   1495  HD1 TYR A  98       7.408  -0.874  -0.979  1.00 98.58           H  
ATOM   1496  CD2 TYR A  98       8.963  -0.150  -3.927  1.00 98.58           C  
ATOM   1497  HD2 TYR A  98       9.014   0.618  -4.684  1.00 98.58           H  
ATOM   1498  CE1 TYR A  98       8.925  -2.090  -1.884  1.00 98.58           C  
ATOM   1499  HE1 TYR A  98       8.929  -2.827  -1.095  1.00 98.58           H  
ATOM   1500  CE2 TYR A  98       9.805  -1.278  -4.006  1.00 98.58           C  
ATOM   1501  HE2 TYR A  98      10.516  -1.378  -4.813  1.00 98.58           H  
ATOM   1502  OH  TYR A  98      10.614  -3.317  -3.020  1.00 98.58           O  
ATOM   1503  HH  TYR A  98      10.734  -3.689  -2.143  1.00 98.58           H  
ATOM   1504  CZ  TYR A  98       9.796  -2.238  -2.975  1.00 98.58           C  
ATOM   1505  N   LEU A  99       4.712   3.085  -2.262  1.00 98.62           N  
ATOM   1506  H   LEU A  99       4.441   2.438  -2.990  1.00 98.62           H  
ATOM   1507  CA  LEU A  99       4.044   4.377  -2.183  1.00 98.62           C  
ATOM   1508  HA  LEU A  99       4.797   5.165  -2.159  1.00 98.62           H  
ATOM   1509  C   LEU A  99       3.234   4.525  -0.893  1.00 98.62           C  
ATOM   1510  CB  LEU A  99       3.158   4.559  -3.420  1.00 98.62           C  
ATOM   1511  HB2 LEU A  99       2.454   3.730  -3.480  1.00 98.62           H  
ATOM   1512  HB3 LEU A  99       2.586   5.478  -3.287  1.00 98.62           H  
ATOM   1513  O   LEU A  99       3.224   5.602  -0.311  1.00 98.62           O  
ATOM   1514  CG  LEU A  99       3.941   4.659  -4.740  1.00 98.62           C  
ATOM   1515  HG  LEU A  99       4.477   3.731  -4.943  1.00 98.62           H  
ATOM   1516  CD1 LEU A  99       2.956   4.876  -5.880  1.00 98.62           C  
ATOM   1517 HD11 LEU A  99       2.274   4.026  -5.899  1.00 98.62           H  
ATOM   1518 HD12 LEU A  99       3.491   4.918  -6.829  1.00 98.62           H  
ATOM   1519 HD13 LEU A  99       2.403   5.804  -5.730  1.00 98.62           H  
ATOM   1520  CD2 LEU A  99       4.984   5.763  -4.722  1.00 98.62           C  
ATOM   1521 HD21 LEU A  99       4.596   6.644  -4.212  1.00 98.62           H  
ATOM   1522 HD22 LEU A  99       5.857   5.421  -4.166  1.00 98.62           H  
ATOM   1523 HD23 LEU A  99       5.293   6.009  -5.738  1.00 98.62           H  
ATOM   1524  N   ALA A 100       2.583   3.460  -0.418  1.00 98.73           N  
ATOM   1525  H   ALA A 100       2.595   2.596  -0.942  1.00 98.73           H  
ATOM   1526  CA  ALA A 100       1.860   3.503   0.851  1.00 98.73           C  
ATOM   1527  HA  ALA A 100       1.178   4.353   0.842  1.00 98.73           H  
ATOM   1528  C   ALA A 100       2.813   3.706   2.037  1.00 98.73           C  
ATOM   1529  CB  ALA A 100       1.033   2.222   0.989  1.00 98.73           C  
ATOM   1530  HB1 ALA A 100       0.486   2.241   1.932  1.00 98.73           H  
ATOM   1531  HB2 ALA A 100       1.692   1.354   0.969  1.00 98.73           H  
ATOM   1532  HB3 ALA A 100       0.322   2.152   0.166  1.00 98.73           H  
ATOM   1533  O   ALA A 100       2.514   4.501   2.923  1.00 98.73           O  
ATOM   1534  N   ARG A 101       3.971   3.030   2.035  1.00 98.44           N  
ATOM   1535  H   ARG A 101       4.149   2.376   1.286  1.00 98.44           H  
ATOM   1536  CA  ARG A 101       5.020   3.257   3.034  1.00 98.44           C  
ATOM   1537  HA  ARG A 101       4.588   3.191   4.032  1.00 98.44           H  
ATOM   1538  C   ARG A 101       5.595   4.666   2.935  1.00 98.44           C  
ATOM   1539  CB  ARG A 101       6.115   2.196   2.904  1.00 98.44           C  
ATOM   1540  HB2 ARG A 101       6.554   2.238   1.907  1.00 98.44           H  
ATOM   1541  HB3 ARG A 101       5.676   1.210   3.057  1.00 98.44           H  
ATOM   1542  O   ARG A 101       5.691   5.323   3.955  1.00 98.44           O  
ATOM   1543  CG  ARG A 101       7.210   2.431   3.950  1.00 98.44           C  
ATOM   1544  HG2 ARG A 101       7.708   3.385   3.770  1.00 98.44           H  
ATOM   1545  HG3 ARG A 101       6.780   2.441   4.951  1.00 98.44           H  
ATOM   1546  CD  ARG A 101       8.242   1.324   3.852  1.00 98.44           C  
ATOM   1547  HD2 ARG A 101       7.769   0.381   4.128  1.00 98.44           H  
ATOM   1548  HD3 ARG A 101       8.597   1.256   2.824  1.00 98.44           H  
ATOM   1549  NE  ARG A 101       9.380   1.590   4.741  1.00 98.44           N  
ATOM   1550  HE  ARG A 101       9.452   2.515   5.140  1.00 98.44           H  
ATOM   1551  NH1 ARG A 101      10.331  -0.444   4.405  1.00 98.44           N  
ATOM   1552 HH11 ARG A 101       9.562  -0.691   3.799  1.00 98.44           H  
ATOM   1553 HH12 ARG A 101      10.910  -1.161   4.819  1.00 98.44           H  
ATOM   1554  NH2 ARG A 101      11.300   0.941   5.816  1.00 98.44           N  
ATOM   1555 HH21 ARG A 101      11.916   0.169   6.029  1.00 98.44           H  
ATOM   1556 HH22 ARG A 101      11.365   1.832   6.288  1.00 98.44           H  
ATOM   1557  CZ  ARG A 101      10.333   0.715   4.982  1.00 98.44           C  
ATOM   1558  N   TRP A 102       5.883   5.147   1.728  1.00 98.34           N  
ATOM   1559  H   TRP A 102       5.829   4.526   0.934  1.00 98.34           H  
ATOM   1560  CA  TRP A 102       6.378   6.505   1.513  1.00 98.34           C  
ATOM   1561  HA  TRP A 102       7.315   6.639   2.052  1.00 98.34           H  
ATOM   1562  C   TRP A 102       5.417   7.548   2.081  1.00 98.34           C  
ATOM   1563  CB  TRP A 102       6.640   6.725   0.020  1.00 98.34           C  
ATOM   1564  HB2 TRP A 102       7.336   5.965  -0.336  1.00 98.34           H  
ATOM   1565  HB3 TRP A 102       5.707   6.609  -0.532  1.00 98.34           H  
ATOM   1566  O   TRP A 102       5.841   8.422   2.821  1.00 98.34           O  
ATOM   1567  CG  TRP A 102       7.214   8.063  -0.306  1.00 98.34           C  
ATOM   1568  CD1 TRP A 102       8.527   8.385  -0.271  1.00 98.34           C  
ATOM   1569  HD1 TRP A 102       9.321   7.705   0.001  1.00 98.34           H  
ATOM   1570  CD2 TRP A 102       6.507   9.301  -0.615  1.00 98.34           C  
ATOM   1571  CE2 TRP A 102       7.468  10.343  -0.773  1.00 98.34           C  
ATOM   1572  CE3 TRP A 102       5.147   9.653  -0.746  1.00 98.34           C  
ATOM   1573  HE3 TRP A 102       4.395   8.890  -0.607  1.00 98.34           H  
ATOM   1574  NE1 TRP A 102       8.682   9.729  -0.554  1.00 98.34           N  
ATOM   1575  HE1 TRP A 102       9.563  10.215  -0.475  1.00 98.34           H  
ATOM   1576  CH2 TRP A 102       5.739  11.986  -1.168  1.00 98.34           C  
ATOM   1577  HH2 TRP A 102       5.444  13.011  -1.338  1.00 98.34           H  
ATOM   1578  CZ2 TRP A 102       7.101  11.666  -1.051  1.00 98.34           C  
ATOM   1579  HZ2 TRP A 102       7.857  12.433  -1.130  1.00 98.34           H  
ATOM   1580  CZ3 TRP A 102       4.767  10.980  -1.018  1.00 98.34           C  
ATOM   1581  HZ3 TRP A 102       3.720  11.233  -1.089  1.00 98.34           H  
ATOM   1582  N   VAL A 103       4.110   7.418   1.824  1.00 98.22           N  
ATOM   1583  H   VAL A 103       3.808   6.672   1.213  1.00 98.22           H  
ATOM   1584  CA  VAL A 103       3.108   8.320   2.416  1.00 98.22           C  
ATOM   1585  HA  VAL A 103       3.373   9.346   2.161  1.00 98.22           H  
ATOM   1586  C   VAL A 103       3.113   8.244   3.943  1.00 98.22           C  
ATOM   1587  CB  VAL A 103       1.696   8.033   1.872  1.00 98.22           C  
ATOM   1588  HB  VAL A 103       1.467   6.973   1.984  1.00 98.22           H  
ATOM   1589  O   VAL A 103       2.993   9.280   4.586  1.00 98.22           O  
ATOM   1590  CG1 VAL A 103       0.611   8.848   2.588  1.00 98.22           C  
ATOM   1591 HG11 VAL A 103      -0.362   8.677   2.129  1.00 98.22           H  
ATOM   1592 HG12 VAL A 103       0.859   9.909   2.540  1.00 98.22           H  
ATOM   1593 HG13 VAL A 103       0.543   8.557   3.636  1.00 98.22           H  
ATOM   1594  CG2 VAL A 103       1.598   8.410   0.390  1.00 98.22           C  
ATOM   1595 HG21 VAL A 103       2.351   7.873  -0.187  1.00 98.22           H  
ATOM   1596 HG22 VAL A 103       0.610   8.152   0.009  1.00 98.22           H  
ATOM   1597 HG23 VAL A 103       1.768   9.480   0.269  1.00 98.22           H  
ATOM   1598  N   LEU A 104       3.247   7.049   4.526  1.00 98.18           N  
ATOM   1599  H   LEU A 104       3.382   6.231   3.950  1.00 98.18           H  
ATOM   1600  CA  LEU A 104       3.308   6.896   5.980  1.00 98.18           C  
ATOM   1601  HA  LEU A 104       2.460   7.432   6.407  1.00 98.18           H  
ATOM   1602  C   LEU A 104       4.578   7.520   6.574  1.00 98.18           C  
ATOM   1603  CB  LEU A 104       3.193   5.407   6.342  1.00 98.18           C  
ATOM   1604  HB2 LEU A 104       4.036   4.876   5.900  1.00 98.18           H  
ATOM   1605  HB3 LEU A 104       2.277   5.000   5.914  1.00 98.18           H  
ATOM   1606  O   LEU A 104       4.489   8.183   7.600  1.00 98.18           O  
ATOM   1607  CG  LEU A 104       3.200   5.140   7.858  1.00 98.18           C  
ATOM   1608  HG  LEU A 104       4.161   5.446   8.272  1.00 98.18           H  
ATOM   1609  CD1 LEU A 104       2.069   5.850   8.606  1.00 98.18           C  
ATOM   1610 HD11 LEU A 104       1.101   5.581   8.184  1.00 98.18           H  
ATOM   1611 HD12 LEU A 104       2.096   5.582   9.662  1.00 98.18           H  
ATOM   1612 HD13 LEU A 104       2.205   6.930   8.551  1.00 98.18           H  
ATOM   1613  CD2 LEU A 104       3.043   3.641   8.099  1.00 98.18           C  
ATOM   1614 HD21 LEU A 104       3.721   3.108   7.433  1.00 98.18           H  
ATOM   1615 HD22 LEU A 104       3.292   3.409   9.134  1.00 98.18           H  
ATOM   1616 HD23 LEU A 104       2.017   3.334   7.894  1.00 98.18           H  
ATOM   1617  N   ASP A 105       5.732   7.344   5.931  1.00 97.05           N  
ATOM   1618  H   ASP A 105       5.755   6.732   5.128  1.00 97.05           H  
ATOM   1619  CA  ASP A 105       6.992   7.957   6.357  1.00 97.05           C  
ATOM   1620  HA  ASP A 105       7.188   7.692   7.396  1.00 97.05           H  
ATOM   1621  C   ASP A 105       6.871   9.488   6.295  1.00 97.05           C  
ATOM   1622  CB  ASP A 105       8.167   7.432   5.505  1.00 97.05           C  
ATOM   1623  HB2 ASP A 105       9.053   8.018   5.750  1.00 97.05           H  
ATOM   1624  HB3 ASP A 105       7.943   7.598   4.451  1.00 97.05           H  
ATOM   1625  O   ASP A 105       7.130  10.157   7.288  1.00 97.05           O  
ATOM   1626  CG  ASP A 105       8.514   5.942   5.715  1.00 97.05           C  
ATOM   1627  OD1 ASP A 105       8.013   5.302   6.668  1.00 97.05           O  
ATOM   1628  OD2 ASP A 105       9.276   5.389   4.881  1.00 97.05           O  
ATOM   1629  N   GLN A 106       6.333  10.042   5.200  1.00 95.63           N  
ATOM   1630  H   GLN A 106       6.102   9.440   4.422  1.00 95.63           H  
ATOM   1631  CA  GLN A 106       6.049  11.480   5.101  1.00 95.63           C  
ATOM   1632  HA  GLN A 106       6.972  12.029   5.286  1.00 95.63           H  
ATOM   1633  C   GLN A 106       5.042  11.966   6.153  1.00 95.63           C  
ATOM   1634  CB  GLN A 106       5.516  11.834   3.701  1.00 95.63           C  
ATOM   1635  HB2 GLN A 106       4.616  11.253   3.499  1.00 95.63           H  
ATOM   1636  HB3 GLN A 106       5.236  12.888   3.702  1.00 95.63           H  
ATOM   1637  O   GLN A 106       5.149  13.096   6.616  1.00 95.63           O  
ATOM   1638  CG  GLN A 106       6.510  11.621   2.549  1.00 95.63           C  
ATOM   1639  HG2 GLN A 106       6.712  10.561   2.396  1.00 95.63           H  
ATOM   1640  HG3 GLN A 106       6.062  12.008   1.633  1.00 95.63           H  
ATOM   1641  CD  GLN A 106       7.837  12.324   2.773  1.00 95.63           C  
ATOM   1642  NE2 GLN A 106       8.845  11.632   3.262  1.00 95.63           N  
ATOM   1643 HE21 GLN A 106       9.614  12.159   3.651  1.00 95.63           H  
ATOM   1644 HE22 GLN A 106       8.701  10.701   3.628  1.00 95.63           H  
ATOM   1645  OE1 GLN A 106       7.967  13.509   2.520  1.00 95.63           O  
ATOM   1646  N   TYR A 107       4.066  11.143   6.537  1.00 96.11           N  
ATOM   1647  H   TYR A 107       3.996  10.234   6.103  1.00 96.11           H  
ATOM   1648  CA  TYR A 107       3.133  11.489   7.608  1.00 96.11           C  
ATOM   1649  HA  TYR A 107       2.771  12.504   7.442  1.00 96.11           H  
ATOM   1650  C   TYR A 107       3.827  11.482   8.978  1.00 96.11           C  
ATOM   1651  CB  TYR A 107       1.927  10.537   7.565  1.00 96.11           C  
ATOM   1652  HB2 TYR A 107       1.609  10.424   6.529  1.00 96.11           H  
ATOM   1653  HB3 TYR A 107       2.230   9.553   7.923  1.00 96.11           H  
ATOM   1654  O   TYR A 107       3.543  12.332   9.799  1.00 96.11           O  
ATOM   1655  CG  TYR A 107       0.732  11.009   8.372  1.00 96.11           C  
ATOM   1656  CD1 TYR A 107       0.708  10.847   9.771  1.00 96.11           C  
ATOM   1657  HD1 TYR A 107       1.553  10.404  10.277  1.00 96.11           H  
ATOM   1658  CD2 TYR A 107      -0.345  11.648   7.726  1.00 96.11           C  
ATOM   1659  HD2 TYR A 107      -0.315  11.803   6.658  1.00 96.11           H  
ATOM   1660  CE1 TYR A 107      -0.372  11.344  10.524  1.00 96.11           C  
ATOM   1661  HE1 TYR A 107      -0.342  11.276  11.601  1.00 96.11           H  
ATOM   1662  CE2 TYR A 107      -1.440  12.123   8.473  1.00 96.11           C  
ATOM   1663  HE2 TYR A 107      -2.250  12.645   7.986  1.00 96.11           H  
ATOM   1664  OH  TYR A 107      -2.486  12.483  10.604  1.00 96.11           O  
ATOM   1665  HH  TYR A 107      -2.219  12.531  11.525  1.00 96.11           H  
ATOM   1666  CZ  TYR A 107      -1.450  11.984   9.876  1.00 96.11           C  
ATOM   1667  N   ASN A 108       4.745  10.550   9.239  1.00 94.33           N  
ATOM   1668  H   ASN A 108       4.964   9.875   8.520  1.00 94.33           H  
ATOM   1669  CA  ASN A 108       5.388  10.414  10.550  1.00 94.33           C  
ATOM   1670  HA  ASN A 108       4.676  10.680  11.331  1.00 94.33           H  
ATOM   1671  C   ASN A 108       6.608  11.330  10.749  1.00 94.33           C  
ATOM   1672  CB  ASN A 108       5.805   8.950  10.734  1.00 94.33           C  
ATOM   1673  HB2 ASN A 108       6.409   8.868  11.637  1.00 94.33           H  
ATOM   1674  HB3 ASN A 108       6.424   8.654   9.887  1.00 94.33           H  
ATOM   1675  O   ASN A 108       6.953  11.629  11.886  1.00 94.33           O  
ATOM   1676  CG  ASN A 108       4.646   7.983  10.876  1.00 94.33           C  
ATOM   1677  ND2 ASN A 108       4.873   6.735  10.546  1.00 94.33           N  
ATOM   1678 HD21 ASN A 108       5.726   6.519  10.050  1.00 94.33           H  
ATOM   1679 HD22 ASN A 108       4.060   6.134  10.559  1.00 94.33           H  
ATOM   1680  OD1 ASN A 108       3.548   8.285  11.315  1.00 94.33           O  
ATOM   1681  N   GLU A 109       7.301  11.715   9.675  1.00 91.35           N  
ATOM   1682  H   GLU A 109       7.039  11.338   8.776  1.00 91.35           H  
ATOM   1683  CA  GLU A 109       8.498  12.570   9.729  1.00 91.35           C  
ATOM   1684  HA  GLU A 109       9.110  12.288  10.586  1.00 91.35           H  
ATOM   1685  C   GLU A 109       8.166  14.059   9.905  1.00 91.35           C  
ATOM   1686  CB  GLU A 109       9.325  12.374   8.443  1.00 91.35           C  
ATOM   1687  HB2 GLU A 109       8.659  12.457   7.585  1.00 91.35           H  
ATOM   1688  HB3 GLU A 109      10.067  13.170   8.372  1.00 91.35           H  
ATOM   1689  O   GLU A 109       9.027  14.834  10.321  1.00 91.35           O  
ATOM   1690  CG  GLU A 109      10.073  11.030   8.402  1.00 91.35           C  
ATOM   1691  HG2 GLU A 109       9.380  10.219   8.622  1.00 91.35           H  
ATOM   1692  HG3 GLU A 109      10.824  11.035   9.192  1.00 91.35           H  
ATOM   1693  CD  GLU A 109      10.764  10.741   7.053  1.00 91.35           C  
ATOM   1694  OE1 GLU A 109      11.431   9.683   6.974  1.00 91.35           O  
ATOM   1695  OE2 GLU A 109      10.643  11.548   6.099  1.00 91.35           O  
ATOM   1696  N   ASN A 110       6.936  14.472   9.584  1.00 83.48           N  
ATOM   1697  H   ASN A 110       6.242  13.775   9.357  1.00 83.48           H  
ATOM   1698  CA  ASN A 110       6.503  15.861   9.660  1.00 83.48           C  
ATOM   1699  HA  ASN A 110       7.368  16.515   9.769  1.00 83.48           H  
ATOM   1700  C   ASN A 110       5.599  16.069  10.878  1.00 83.48           C  
ATOM   1701  CB  ASN A 110       5.776  16.243   8.356  1.00 83.48           C  
ATOM   1702  HB2 ASN A 110       5.322  17.227   8.477  1.00 83.48           H  
ATOM   1703  HB3 ASN A 110       4.975  15.529   8.164  1.00 83.48           H  
ATOM   1704  O   ASN A 110       4.455  15.650  10.861  1.00 83.48           O  
ATOM   1705  CG  ASN A 110       6.702  16.315   7.159  1.00 83.48           C  
ATOM   1706  ND2 ASN A 110       6.570  15.426   6.208  1.00 83.48           N  
ATOM   1707 HD21 ASN A 110       7.273  15.433   5.483  1.00 83.48           H  
ATOM   1708 HD22 ASN A 110       5.961  14.636   6.368  1.00 83.48           H  
ATOM   1709  OD1 ASN A 110       7.546  17.187   7.047  1.00 83.48           O  
ATOM   1710  N   ASP A 111       6.049  16.812  11.888  1.00 83.75           N  
ATOM   1711  H   ASP A 111       7.034  17.030  11.932  1.00 83.75           H  
ATOM   1712  CA  ASP A 111       5.188  17.195  13.024  1.00 83.75           C  
ATOM   1713  HA  ASP A 111       4.569  16.339  13.292  1.00 83.75           H  
ATOM   1714  C   ASP A 111       4.209  18.351  12.689  1.00 83.75           C  
ATOM   1715  CB  ASP A 111       6.064  17.534  14.243  1.00 83.75           C  
ATOM   1716  HB2 ASP A 111       5.437  17.969  15.021  1.00 83.75           H  
ATOM   1717  HB3 ASP A 111       6.797  18.286  13.953  1.00 83.75           H  
ATOM   1718  O   ASP A 111       3.478  18.843  13.552  1.00 83.75           O  
ATOM   1719  CG  ASP A 111       6.777  16.325  14.863  1.00 83.75           C  
ATOM   1720  OD1 ASP A 111       6.164  15.237  14.930  1.00 83.75           O  
ATOM   1721  OD2 ASP A 111       7.913  16.529  15.353  1.00 83.75           O  
ATOM   1722  N   ASP A 112       4.202  18.825  11.439  1.00 91.46           N  
ATOM   1723  H   ASP A 112       4.737  18.308  10.757  1.00 91.46           H  
ATOM   1724  CA  ASP A 112       3.374  19.939  10.970  1.00 91.46           C  
ATOM   1725  HA  ASP A 112       3.261  20.654  11.785  1.00 91.46           H  
ATOM   1726  C   ASP A 112       1.969  19.466  10.562  1.00 91.46           C  
ATOM   1727  CB  ASP A 112       4.104  20.671   9.832  1.00 91.46           C  
ATOM   1728  HB2 ASP A 112       4.295  19.963   9.025  1.00 91.46           H  
ATOM   1729  HB3 ASP A 112       5.069  21.015  10.206  1.00 91.46           H  
ATOM   1730  O   ASP A 112       1.774  18.806   9.538  1.00 91.46           O  
ATOM   1731  CG  ASP A 112       3.349  21.882   9.262  1.00 91.46           C  
ATOM   1732  OD1 ASP A 112       2.210  22.189   9.689  1.00 91.46           O  
ATOM   1733  OD2 ASP A 112       3.881  22.508   8.323  1.00 91.46           O  
ATOM   1734  N   GLU A 113       0.957  19.883  11.327  1.00 92.71           N  
ATOM   1735  H   GLU A 113       1.191  20.378  12.176  1.00 92.71           H  
ATOM   1736  CA  GLU A 113      -0.445  19.543  11.069  1.00 92.71           C  
ATOM   1737  HA  GLU A 113      -0.523  18.456  11.084  1.00 92.71           H  
ATOM   1738  C   GLU A 113      -0.941  20.012   9.691  1.00 92.71           C  
ATOM   1739  CB  GLU A 113      -1.317  20.124  12.198  1.00 92.71           C  
ATOM   1740  HB2 GLU A 113      -0.887  19.841  13.158  1.00 92.71           H  
ATOM   1741  HB3 GLU A 113      -1.296  21.212  12.137  1.00 92.71           H  
ATOM   1742  O   GLU A 113      -1.830  19.389   9.109  1.00 92.71           O  
ATOM   1743  CG  GLU A 113      -2.787  19.662  12.170  1.00 92.71           C  
ATOM   1744  HG2 GLU A 113      -3.265  20.042  11.268  1.00 92.71           H  
ATOM   1745  HG3 GLU A 113      -3.299  20.120  13.016  1.00 92.71           H  
ATOM   1746  CD  GLU A 113      -2.975  18.132  12.253  1.00 92.71           C  
ATOM   1747  OE1 GLU A 113      -4.074  17.649  11.886  1.00 92.71           O  
ATOM   1748  OE2 GLU A 113      -2.049  17.416  12.695  1.00 92.71           O  
ATOM   1749  N   SER A 114      -0.355  21.068   9.116  1.00 93.16           N  
ATOM   1750  H   SER A 114       0.452  21.478   9.564  1.00 93.16           H  
ATOM   1751  CA  SER A 114      -0.693  21.490   7.754  1.00 93.16           C  
ATOM   1752  HA  SER A 114      -1.780  21.542   7.681  1.00 93.16           H  
ATOM   1753  C   SER A 114      -0.224  20.476   6.703  1.00 93.16           C  
ATOM   1754  CB  SER A 114      -0.148  22.892   7.472  1.00 93.16           C  
ATOM   1755  HB2 SER A 114      -0.655  23.283   6.589  1.00 93.16           H  
ATOM   1756  HB3 SER A 114      -0.371  23.547   8.314  1.00 93.16           H  
ATOM   1757  O   SER A 114      -0.935  20.238   5.721  1.00 93.16           O  
ATOM   1758  OG  SER A 114       1.239  22.905   7.220  1.00 93.16           O  
ATOM   1759  HG  SER A 114       1.728  22.764   8.034  1.00 93.16           H  
ATOM   1760  N   GLN A 115       0.916  19.813   6.934  1.00 93.96           N  
ATOM   1761  H   GLN A 115       1.403  19.991   7.801  1.00 93.96           H  
ATOM   1762  CA  GLN A 115       1.396  18.717   6.090  1.00 93.96           C  
ATOM   1763  HA  GLN A 115       1.304  19.014   5.045  1.00 93.96           H  
ATOM   1764  C   GLN A 115       0.537  17.469   6.271  1.00 93.96           C  
ATOM   1765  CB  GLN A 115       2.870  18.380   6.378  1.00 93.96           C  
ATOM   1766  HB2 GLN A 115       3.156  17.523   5.768  1.00 93.96           H  
ATOM   1767  HB3 GLN A 115       2.991  18.093   7.422  1.00 93.96           H  
ATOM   1768  O   GLN A 115       0.153  16.847   5.278  1.00 93.96           O  
ATOM   1769  CG  GLN A 115       3.829  19.531   6.063  1.00 93.96           C  
ATOM   1770  HG2 GLN A 115       4.855  19.200   6.226  1.00 93.96           H  
ATOM   1771  HG3 GLN A 115       3.630  20.353   6.750  1.00 93.96           H  
ATOM   1772  CD  GLN A 115       3.698  20.036   4.631  1.00 93.96           C  
ATOM   1773  NE2 GLN A 115       3.651  21.336   4.448  1.00 93.96           N  
ATOM   1774 HE21 GLN A 115       3.527  21.664   3.501  1.00 93.96           H  
ATOM   1775 HE22 GLN A 115       3.664  21.937   5.259  1.00 93.96           H  
ATOM   1776  OE1 GLN A 115       3.594  19.294   3.662  1.00 93.96           O  
ATOM   1777  N   HIS A 116       0.157  17.136   7.509  1.00 95.85           N  
ATOM   1778  H   HIS A 116       0.543  17.643   8.292  1.00 95.85           H  
ATOM   1779  CA  HIS A 116      -0.797  16.055   7.756  1.00 95.85           C  
ATOM   1780  HA  HIS A 116      -0.373  15.115   7.402  1.00 95.85           H  
ATOM   1781  C   HIS A 116      -2.107  16.284   7.004  1.00 95.85           C  
ATOM   1782  CB  HIS A 116      -1.106  15.931   9.248  1.00 95.85           C  
ATOM   1783  HB2 HIS A 116      -1.475  16.884   9.627  1.00 95.85           H  
ATOM   1784  HB3 HIS A 116      -1.905  15.200   9.377  1.00 95.85           H  
ATOM   1785  O   HIS A 116      -2.585  15.386   6.310  1.00 95.85           O  
ATOM   1786  CG  HIS A 116       0.041  15.488  10.102  1.00 95.85           C  
ATOM   1787  CD2 HIS A 116       1.103  14.709   9.730  1.00 95.85           C  
ATOM   1788  HD2 HIS A 116       1.314  14.312   8.748  1.00 95.85           H  
ATOM   1789  ND1 HIS A 116       0.139  15.712  11.456  1.00 95.85           N  
ATOM   1790  HD1 HIS A 116      -0.476  16.291  12.009  1.00 95.85           H  
ATOM   1791  CE1 HIS A 116       1.252  15.096  11.887  1.00 95.85           C  
ATOM   1792  HE1 HIS A 116       1.639  15.123  12.895  1.00 95.85           H  
ATOM   1793  NE2 HIS A 116       1.826  14.435  10.881  1.00 95.85           N  
ATOM   1794  N   GLU A 117      -2.675  17.488   7.083  1.00 95.79           N  
ATOM   1795  H   GLU A 117      -2.270  18.175   7.702  1.00 95.79           H  
ATOM   1796  CA  GLU A 117      -3.922  17.813   6.397  1.00 95.79           C  
ATOM   1797  HA  GLU A 117      -4.649  17.046   6.663  1.00 95.79           H  
ATOM   1798  C   GLU A 117      -3.777  17.763   4.872  1.00 95.79           C  
ATOM   1799  CB  GLU A 117      -4.432  19.179   6.885  1.00 95.79           C  
ATOM   1800  HB2 GLU A 117      -3.727  19.954   6.582  1.00 95.79           H  
ATOM   1801  HB3 GLU A 117      -4.475  19.173   7.974  1.00 95.79           H  
ATOM   1802  O   GLU A 117      -4.636  17.209   4.179  1.00 95.79           O  
ATOM   1803  CG  GLU A 117      -5.825  19.540   6.343  1.00 95.79           C  
ATOM   1804  HG2 GLU A 117      -6.107  20.512   6.749  1.00 95.79           H  
ATOM   1805  HG3 GLU A 117      -5.767  19.645   5.260  1.00 95.79           H  
ATOM   1806  CD  GLU A 117      -6.919  18.517   6.703  1.00 95.79           C  
ATOM   1807  OE1 GLU A 117      -7.975  18.540   6.036  1.00 95.79           O  
ATOM   1808  OE2 GLU A 117      -6.703  17.687   7.621  1.00 95.79           O  
ATOM   1809  N   LEU A 118      -2.657  18.252   4.331  1.00 96.55           N  
ATOM   1810  H   LEU A 118      -1.990  18.714   4.932  1.00 96.55           H  
ATOM   1811  CA  LEU A 118      -2.349  18.120   2.909  1.00 96.55           C  
ATOM   1812  HA  LEU A 118      -3.146  18.605   2.345  1.00 96.55           H  
ATOM   1813  C   LEU A 118      -2.298  16.646   2.478  1.00 96.55           C  
ATOM   1814  CB  LEU A 118      -1.023  18.841   2.613  1.00 96.55           C  
ATOM   1815  HB2 LEU A 118      -0.240  18.407   3.236  1.00 96.55           H  
ATOM   1816  HB3 LEU A 118      -1.121  19.891   2.887  1.00 96.55           H  
ATOM   1817  O   LEU A 118      -2.874  16.286   1.447  1.00 96.55           O  
ATOM   1818  CG  LEU A 118      -0.583  18.742   1.142  1.00 96.55           C  
ATOM   1819  HG  LEU A 118      -0.519  17.696   0.843  1.00 96.55           H  
ATOM   1820  CD1 LEU A 118      -1.554  19.459   0.199  1.00 96.55           C  
ATOM   1821 HD11 LEU A 118      -1.680  20.494   0.517  1.00 96.55           H  
ATOM   1822 HD12 LEU A 118      -2.522  18.957   0.204  1.00 96.55           H  
ATOM   1823 HD13 LEU A 118      -1.162  19.438  -0.818  1.00 96.55           H  
ATOM   1824  CD2 LEU A 118       0.805  19.352   0.969  1.00 96.55           C  
ATOM   1825 HD21 LEU A 118       0.795  20.402   1.263  1.00 96.55           H  
ATOM   1826 HD22 LEU A 118       1.516  18.822   1.602  1.00 96.55           H  
ATOM   1827 HD23 LEU A 118       1.128  19.263  -0.068  1.00 96.55           H  
ATOM   1828  N   ILE A 119      -1.651  15.777   3.259  1.00 97.61           N  
ATOM   1829  H   ILE A 119      -1.181  16.133   4.079  1.00 97.61           H  
ATOM   1830  CA  ILE A 119      -1.591  14.337   2.977  1.00 97.61           C  
ATOM   1831  HA  ILE A 119      -1.231  14.205   1.957  1.00 97.61           H  
ATOM   1832  C   ILE A 119      -2.992  13.721   3.038  1.00 97.61           C  
ATOM   1833  CB  ILE A 119      -0.598  13.618   3.921  1.00 97.61           C  
ATOM   1834  HB  ILE A 119      -0.839  13.875   4.953  1.00 97.61           H  
ATOM   1835  O   ILE A 119      -3.382  13.039   2.088  1.00 97.61           O  
ATOM   1836  CG1 ILE A 119       0.851  14.063   3.620  1.00 97.61           C  
ATOM   1837 HG12 ILE A 119       0.897  15.149   3.535  1.00 97.61           H  
ATOM   1838 HG13 ILE A 119       1.163  13.648   2.662  1.00 97.61           H  
ATOM   1839  CG2 ILE A 119      -0.717  12.089   3.752  1.00 97.61           C  
ATOM   1840 HG21 ILE A 119       0.050  11.577   4.332  1.00 97.61           H  
ATOM   1841 HG22 ILE A 119      -1.682  11.737   4.117  1.00 97.61           H  
ATOM   1842 HG23 ILE A 119      -0.605  11.821   2.701  1.00 97.61           H  
ATOM   1843  CD1 ILE A 119       1.868  13.645   4.691  1.00 97.61           C  
ATOM   1844 HD11 ILE A 119       2.834  14.095   4.465  1.00 97.61           H  
ATOM   1845 HD12 ILE A 119       1.991  12.562   4.711  1.00 97.61           H  
ATOM   1846 HD13 ILE A 119       1.541  13.994   5.671  1.00 97.61           H  
ATOM   1847  N   ARG A 120      -3.768  13.987   4.100  1.00 97.39           N  
ATOM   1848  H   ARG A 120      -3.382  14.577   4.824  1.00 97.39           H  
ATOM   1849  CA  ARG A 120      -5.119  13.424   4.291  1.00 97.39           C  
ATOM   1850  HA  ARG A 120      -5.052  12.337   4.270  1.00 97.39           H  
ATOM   1851  C   ARG A 120      -6.074  13.811   3.163  1.00 97.39           C  
ATOM   1852  CB  ARG A 120      -5.706  13.858   5.648  1.00 97.39           C  
ATOM   1853  HB2 ARG A 120      -5.640  14.941   5.746  1.00 97.39           H  
ATOM   1854  HB3 ARG A 120      -6.760  13.578   5.671  1.00 97.39           H  
ATOM   1855  O   ARG A 120      -6.831  12.977   2.673  1.00 97.39           O  
ATOM   1856  CG  ARG A 120      -5.013  13.183   6.842  1.00 97.39           C  
ATOM   1857  HG2 ARG A 120      -5.000  12.105   6.679  1.00 97.39           H  
ATOM   1858  HG3 ARG A 120      -3.978  13.516   6.909  1.00 97.39           H  
ATOM   1859  CD  ARG A 120      -5.713  13.451   8.183  1.00 97.39           C  
ATOM   1860  HD2 ARG A 120      -5.197  12.872   8.949  1.00 97.39           H  
ATOM   1861  HD3 ARG A 120      -6.739  13.088   8.122  1.00 97.39           H  
ATOM   1862  NE  ARG A 120      -5.735  14.881   8.556  1.00 97.39           N  
ATOM   1863  HE  ARG A 120      -6.055  15.555   7.875  1.00 97.39           H  
ATOM   1864  NH1 ARG A 120      -5.106  14.760  10.783  1.00 97.39           N  
ATOM   1865 HH11 ARG A 120      -4.757  13.819  10.665  1.00 97.39           H  
ATOM   1866 HH12 ARG A 120      -4.764  15.341  11.536  1.00 97.39           H  
ATOM   1867  NH2 ARG A 120      -5.577  16.696   9.876  1.00 97.39           N  
ATOM   1868 HH21 ARG A 120      -5.146  17.151  10.669  1.00 97.39           H  
ATOM   1869 HH22 ARG A 120      -5.930  17.249   9.108  1.00 97.39           H  
ATOM   1870  CZ  ARG A 120      -5.477  15.421   9.732  1.00 97.39           C  
ATOM   1871  N   THR A 121      -6.012  15.060   2.710  1.00 96.12           N  
ATOM   1872  H   THR A 121      -5.400  15.703   3.191  1.00 96.12           H  
ATOM   1873  CA  THR A 121      -6.863  15.570   1.621  1.00 96.12           C  
ATOM   1874  HA  THR A 121      -7.874  15.188   1.762  1.00 96.12           H  
ATOM   1875  C   THR A 121      -6.400  15.099   0.237  1.00 96.12           C  
ATOM   1876  CB  THR A 121      -6.938  17.103   1.664  1.00 96.12           C  
ATOM   1877  HB  THR A 121      -7.487  17.452   0.789  1.00 96.12           H  
ATOM   1878  O   THR A 121      -7.217  14.885  -0.668  1.00 96.12           O  
ATOM   1879  CG2 THR A 121      -7.652  17.611   2.914  1.00 96.12           C  
ATOM   1880 HG21 THR A 121      -8.695  17.295   2.900  1.00 96.12           H  
ATOM   1881 HG22 THR A 121      -7.615  18.700   2.947  1.00 96.12           H  
ATOM   1882 HG23 THR A 121      -7.187  17.222   3.820  1.00 96.12           H  
ATOM   1883  OG1 THR A 121      -5.652  17.668   1.640  1.00 96.12           O  
ATOM   1884  HG1 THR A 121      -5.326  17.655   2.542  1.00 96.12           H  
ATOM   1885  N   THR A 122      -5.094  14.878   0.056  1.00 97.60           N  
ATOM   1886  H   THR A 122      -4.471  15.124   0.812  1.00 97.60           H  
ATOM   1887  CA  THR A 122      -4.515  14.481  -1.235  1.00 97.60           C  
ATOM   1888  HA  THR A 122      -5.111  14.934  -2.027  1.00 97.60           H  
ATOM   1889  C   THR A 122      -4.524  12.973  -1.455  1.00 97.60           C  
ATOM   1890  CB  THR A 122      -3.085  15.013  -1.400  1.00 97.60           C  
ATOM   1891  HB  THR A 122      -2.427  14.570  -0.654  1.00 97.60           H  
ATOM   1892  O   THR A 122      -4.788  12.520  -2.570  1.00 97.60           O  
ATOM   1893  CG2 THR A 122      -2.527  14.743  -2.800  1.00 97.60           C  
ATOM   1894 HG21 THR A 122      -3.254  15.041  -3.556  1.00 97.60           H  
ATOM   1895 HG22 THR A 122      -2.282  13.686  -2.911  1.00 97.60           H  
ATOM   1896 HG23 THR A 122      -1.619  15.328  -2.944  1.00 97.60           H  
ATOM   1897  OG1 THR A 122      -3.086  16.407  -1.256  1.00 97.60           O  
ATOM   1898  HG1 THR A 122      -3.095  16.584  -0.312  1.00 97.60           H  
ATOM   1899  N   ILE A 123      -4.247  12.159  -0.444  1.00 98.31           N  
ATOM   1900  H   ILE A 123      -4.086  12.549   0.474  1.00 98.31           H  
ATOM   1901  CA  ILE A 123      -4.140  10.710  -0.603  1.00 98.31           C  
ATOM   1902  HA  ILE A 123      -3.928  10.481  -1.647  1.00 98.31           H  
ATOM   1903  C   ILE A 123      -5.476  10.053  -0.265  1.00 98.31           C  
ATOM   1904  CB  ILE A 123      -2.954  10.159   0.209  1.00 98.31           C  
ATOM   1905  HB  ILE A 123      -3.112  10.423   1.254  1.00 98.31           H  
ATOM   1906  O   ILE A 123      -5.937  10.073   0.870  1.00 98.31           O  
ATOM   1907  CG1 ILE A 123      -1.608  10.804  -0.190  1.00 98.31           C  
ATOM   1908 HG12 ILE A 123      -0.811  10.334   0.386  1.00 98.31           H  
ATOM   1909 HG13 ILE A 123      -1.621  11.856   0.094  1.00 98.31           H  
ATOM   1910  CG2 ILE A 123      -2.893   8.622   0.082  1.00 98.31           C  
ATOM   1911 HG21 ILE A 123      -1.999   8.244   0.578  1.00 98.31           H  
ATOM   1912 HG22 ILE A 123      -2.875   8.319  -0.965  1.00 98.31           H  
ATOM   1913 HG23 ILE A 123      -3.756   8.171   0.571  1.00 98.31           H  
ATOM   1914  CD1 ILE A 123      -1.248  10.714  -1.678  1.00 98.31           C  
ATOM   1915 HD11 ILE A 123      -0.230  11.071  -1.827  1.00 98.31           H  
ATOM   1916 HD12 ILE A 123      -1.923  11.333  -2.269  1.00 98.31           H  
ATOM   1917 HD13 ILE A 123      -1.317   9.680  -2.018  1.00 98.31           H  
ATOM   1918  N   ILE A 124      -6.078   9.432  -1.280  1.00 96.83           N  
ATOM   1919  H   ILE A 124      -5.608   9.425  -2.174  1.00 96.83           H  
ATOM   1920  CA  ILE A 124      -7.320   8.666  -1.153  1.00 96.83           C  
ATOM   1921  HA  ILE A 124      -7.746   8.818  -0.162  1.00 96.83           H  
ATOM   1922  C   ILE A 124      -6.991   7.192  -1.306  1.00 96.83           C  
ATOM   1923  CB  ILE A 124      -8.367   9.118  -2.193  1.00 96.83           C  
ATOM   1924  HB  ILE A 124      -7.908   9.090  -3.182  1.00 96.83           H  
ATOM   1925  O   ILE A 124      -6.366   6.802  -2.295  1.00 96.83           O  
ATOM   1926  CG1 ILE A 124      -8.804  10.564  -1.887  1.00 96.83           C  
ATOM   1927 HG12 ILE A 124      -9.302  10.594  -0.918  1.00 96.83           H  
ATOM   1928 HG13 ILE A 124      -7.922  11.201  -1.815  1.00 96.83           H  
ATOM   1929  CG2 ILE A 124      -9.597   8.187  -2.202  1.00 96.83           C  
ATOM   1930 HG21 ILE A 124      -9.312   7.166  -2.458  1.00 96.83           H  
ATOM   1931 HG22 ILE A 124     -10.064   8.192  -1.217  1.00 96.83           H  
ATOM   1932 HG23 ILE A 124     -10.328   8.509  -2.943  1.00 96.83           H  
ATOM   1933  CD1 ILE A 124      -9.748  11.149  -2.944  1.00 96.83           C  
ATOM   1934 HD11 ILE A 124     -10.733  10.689  -2.866  1.00 96.83           H  
ATOM   1935 HD12 ILE A 124      -9.347  10.976  -3.943  1.00 96.83           H  
ATOM   1936 HD13 ILE A 124      -9.870  12.217  -2.762  1.00 96.83           H  
ATOM   1937  N   ASN A 125      -7.484   6.377  -0.377  1.00 97.49           N  
ATOM   1938  H   ASN A 125      -7.946   6.790   0.420  1.00 97.49           H  
ATOM   1939  CA  ASN A 125      -7.486   4.928  -0.477  1.00 97.49           C  
ATOM   1940  HA  ASN A 125      -6.777   4.622  -1.247  1.00 97.49           H  
ATOM   1941  C   ASN A 125      -8.877   4.418  -0.881  1.00 97.49           C  
ATOM   1942  CB  ASN A 125      -6.985   4.333   0.842  1.00 97.49           C  
ATOM   1943  HB2 ASN A 125      -7.696   4.518   1.647  1.00 97.49           H  
ATOM   1944  HB3 ASN A 125      -6.044   4.811   1.116  1.00 97.49           H  
ATOM   1945  O   ASN A 125      -9.719   4.189  -0.013  1.00 97.49           O  
ATOM   1946  CG  ASN A 125      -6.747   2.842   0.716  1.00 97.49           C  
ATOM   1947  ND2 ASN A 125      -5.859   2.318   1.514  1.00 97.49           N  
ATOM   1948 HD21 ASN A 125      -5.598   1.352   1.380  1.00 97.49           H  
ATOM   1949 HD22 ASN A 125      -5.562   2.828   2.334  1.00 97.49           H  
ATOM   1950  OD1 ASN A 125      -7.321   2.135  -0.110  1.00 97.49           O  
ATOM   1951  N   PRO A 126      -9.141   4.161  -2.180  1.00 94.39           N  
ATOM   1952  CA  PRO A 126     -10.477   3.772  -2.633  1.00 94.39           C  
ATOM   1953  HA  PRO A 126     -11.174   4.579  -2.406  1.00 94.39           H  
ATOM   1954  C   PRO A 126     -10.981   2.481  -1.983  1.00 94.39           C  
ATOM   1955  CB  PRO A 126     -10.361   3.596  -4.152  1.00 94.39           C  
ATOM   1956  HB2 PRO A 126     -10.154   2.554  -4.398  1.00 94.39           H  
ATOM   1957  HB3 PRO A 126     -11.263   3.933  -4.663  1.00 94.39           H  
ATOM   1958  O   PRO A 126     -12.187   2.273  -1.874  1.00 94.39           O  
ATOM   1959  CG  PRO A 126      -9.151   4.446  -4.528  1.00 94.39           C  
ATOM   1960  HG2 PRO A 126      -8.677   4.105  -5.448  1.00 94.39           H  
ATOM   1961  HG3 PRO A 126      -9.453   5.490  -4.606  1.00 94.39           H  
ATOM   1962  CD  PRO A 126      -8.243   4.267  -3.320  1.00 94.39           C  
ATOM   1963  HD2 PRO A 126      -7.572   5.124  -3.254  1.00 94.39           H  
ATOM   1964  HD3 PRO A 126      -7.667   3.347  -3.417  1.00 94.39           H  
ATOM   1965  N   ILE A 127     -10.066   1.602  -1.564  1.00 94.14           N  
ATOM   1966  H   ILE A 127      -9.098   1.890  -1.549  1.00 94.14           H  
ATOM   1967  CA  ILE A 127     -10.416   0.338  -0.920  1.00 94.14           C  
ATOM   1968  HA  ILE A 127     -11.262  -0.094  -1.454  1.00 94.14           H  
ATOM   1969  C   ILE A 127     -10.878   0.612   0.513  1.00 94.14           C  
ATOM   1970  CB  ILE A 127      -9.250  -0.672  -0.990  1.00 94.14           C  
ATOM   1971  HB  ILE A 127      -8.419  -0.284  -0.401  1.00 94.14           H  
ATOM   1972  O   ILE A 127     -11.949   0.131   0.874  1.00 94.14           O  
ATOM   1973  CG1 ILE A 127      -8.771  -0.866  -2.450  1.00 94.14           C  
ATOM   1974 HG12 ILE A 127      -8.491   0.099  -2.872  1.00 94.14           H  
ATOM   1975 HG13 ILE A 127      -9.582  -1.276  -3.051  1.00 94.14           H  
ATOM   1976  CG2 ILE A 127      -9.687  -2.027  -0.398  1.00 94.14           C  
ATOM   1977 HG21 ILE A 127     -10.153  -1.888   0.577  1.00 94.14           H  
ATOM   1978 HG22 ILE A 127      -8.815  -2.666  -0.259  1.00 94.14           H  
ATOM   1979 HG23 ILE A 127     -10.409  -2.508  -1.058  1.00 94.14           H  
ATOM   1980  CD1 ILE A 127      -7.542  -1.770  -2.577  1.00 94.14           C  
ATOM   1981 HD11 ILE A 127      -7.786  -2.797  -2.305  1.00 94.14           H  
ATOM   1982 HD12 ILE A 127      -7.185  -1.754  -3.607  1.00 94.14           H  
ATOM   1983 HD13 ILE A 127      -6.759  -1.391  -1.921  1.00 94.14           H  
ATOM   1984  N   ALA A 128     -10.137   1.405   1.292  1.00 94.93           N  
ATOM   1985  H   ALA A 128      -9.305   1.834   0.914  1.00 94.93           H  
ATOM   1986  CA  ALA A 128     -10.547   1.796   2.645  1.00 94.93           C  
ATOM   1987  HA  ALA A 128     -10.675   0.902   3.254  1.00 94.93           H  
ATOM   1988  C   ALA A 128     -11.890   2.546   2.626  1.00 94.93           C  
ATOM   1989  CB  ALA A 128      -9.448   2.654   3.279  1.00 94.93           C  
ATOM   1990  HB1 ALA A 128      -9.399   3.625   2.787  1.00 94.93           H  
ATOM   1991  HB2 ALA A 128      -8.476   2.163   3.213  1.00 94.93           H  
ATOM   1992  HB3 ALA A 128      -9.677   2.821   4.332  1.00 94.93           H  
ATOM   1993  O   ALA A 128     -12.846   2.110   3.266  1.00 94.93           O  
ATOM   1994  N   GLU A 129     -12.005   3.574   1.780  1.00 92.95           N  
ATOM   1995  H   GLU A 129     -11.167   3.898   1.317  1.00 92.95           H  
ATOM   1996  CA  GLU A 129     -13.211   4.405   1.649  1.00 92.95           C  
ATOM   1997  HA  GLU A 129     -13.422   4.904   2.595  1.00 92.95           H  
ATOM   1998  C   GLU A 129     -14.442   3.575   1.262  1.00 92.95           C  
ATOM   1999  CB  GLU A 129     -12.982   5.464   0.560  1.00 92.95           C  
ATOM   2000  HB2 GLU A 129     -13.919   5.984   0.361  1.00 92.95           H  
ATOM   2001  HB3 GLU A 129     -12.694   4.959  -0.362  1.00 92.95           H  
ATOM   2002  O   GLU A 129     -15.526   3.736   1.822  1.00 92.95           O  
ATOM   2003  CG  GLU A 129     -11.899   6.499   0.893  1.00 92.95           C  
ATOM   2004  HG2 GLU A 129     -11.761   7.132   0.016  1.00 92.95           H  
ATOM   2005  HG3 GLU A 129     -10.954   5.988   1.079  1.00 92.95           H  
ATOM   2006  CD  GLU A 129     -12.222   7.386   2.096  1.00 92.95           C  
ATOM   2007  OE1 GLU A 129     -11.236   7.916   2.655  1.00 92.95           O  
ATOM   2008  OE2 GLU A 129     -13.422   7.547   2.403  1.00 92.95           O  
ATOM   2009  N   SER A 130     -14.285   2.615   0.339  1.00 90.45           N  
ATOM   2010  H   SER A 130     -13.392   2.541  -0.126  1.00 90.45           H  
ATOM   2011  CA  SER A 130     -15.388   1.722  -0.049  1.00 90.45           C  
ATOM   2012  HA  SER A 130     -16.231   2.349  -0.338  1.00 90.45           H  
ATOM   2013  C   SER A 130     -15.879   0.824   1.094  1.00 90.45           C  
ATOM   2014  CB  SER A 130     -15.008   0.874  -1.265  1.00 90.45           C  
ATOM   2015  HB2 SER A 130     -15.904   0.381  -1.640  1.00 90.45           H  
ATOM   2016  HB3 SER A 130     -14.626   1.526  -2.052  1.00 90.45           H  
ATOM   2017  O   SER A 130     -17.022   0.367   1.048  1.00 90.45           O  
ATOM   2018  OG  SER A 130     -14.045  -0.119  -0.956  1.00 90.45           O  
ATOM   2019  HG  SER A 130     -13.360   0.281  -0.416  1.00 90.45           H  
ATOM   2020  N   ASN A 131     -15.042   0.606   2.114  1.00 89.51           N  
ATOM   2021  H   ASN A 131     -14.163   1.102   2.112  1.00 89.51           H  
ATOM   2022  CA  ASN A 131     -15.360  -0.121   3.345  1.00 89.51           C  
ATOM   2023  HA  ASN A 131     -16.257  -0.718   3.183  1.00 89.51           H  
ATOM   2024  C   ASN A 131     -15.703   0.816   4.520  1.00 89.51           C  
ATOM   2025  CB  ASN A 131     -14.210  -1.086   3.687  1.00 89.51           C  
ATOM   2026  HB2 ASN A 131     -14.377  -1.508   4.677  1.00 89.51           H  
ATOM   2027  HB3 ASN A 131     -13.264  -0.545   3.714  1.00 89.51           H  
ATOM   2028  O   ASN A 131     -15.844   0.338   5.645  1.00 89.51           O  
ATOM   2029  CG  ASN A 131     -14.120  -2.244   2.715  1.00 89.51           C  
ATOM   2030  ND2 ASN A 131     -13.327  -2.134   1.681  1.00 89.51           N  
ATOM   2031 HD21 ASN A 131     -13.472  -2.810   0.945  1.00 89.51           H  
ATOM   2032 HD22 ASN A 131     -12.872  -1.246   1.521  1.00 89.51           H  
ATOM   2033  OD1 ASN A 131     -14.761  -3.273   2.843  1.00 89.51           O  
ATOM   2034  N   GLY A 132     -15.865   2.122   4.267  1.00 89.39           N  
ATOM   2035  H   GLY A 132     -15.705   2.465   3.331  1.00 89.39           H  
ATOM   2036  CA  GLY A 132     -16.252   3.101   5.284  1.00 89.39           C  
ATOM   2037  HA2 GLY A 132     -16.577   4.014   4.786  1.00 89.39           H  
ATOM   2038  HA3 GLY A 132     -17.079   2.704   5.872  1.00 89.39           H  
ATOM   2039  C   GLY A 132     -15.125   3.471   6.248  1.00 89.39           C  
ATOM   2040  O   GLY A 132     -15.399   4.007   7.316  1.00 89.39           O  
ATOM   2041  N   VAL A 133     -13.874   3.177   5.888  1.00 93.17           N  
ATOM   2042  H   VAL A 133     -13.717   2.783   4.971  1.00 93.17           H  
ATOM   2043  CA  VAL A 133     -12.692   3.460   6.707  1.00 93.17           C  
ATOM   2044  HA  VAL A 133     -13.004   3.673   7.730  1.00 93.17           H  
ATOM   2045  C   VAL A 133     -11.987   4.696   6.161  1.00 93.17           C  
ATOM   2046  CB  VAL A 133     -11.756   2.239   6.756  1.00 93.17           C  
ATOM   2047  HB  VAL A 133     -11.417   1.991   5.750  1.00 93.17           H  
ATOM   2048  O   VAL A 133     -11.557   4.688   5.008  1.00 93.17           O  
ATOM   2049  CG1 VAL A 133     -10.530   2.518   7.632  1.00 93.17           C  
ATOM   2050 HG11 VAL A 133      -9.894   1.634   7.681  1.00 93.17           H  
ATOM   2051 HG12 VAL A 133     -10.850   2.773   8.642  1.00 93.17           H  
ATOM   2052 HG13 VAL A 133      -9.943   3.341   7.224  1.00 93.17           H  
ATOM   2053  CG2 VAL A 133     -12.487   1.018   7.334  1.00 93.17           C  
ATOM   2054 HG21 VAL A 133     -11.791   0.189   7.467  1.00 93.17           H  
ATOM   2055 HG22 VAL A 133     -12.925   1.271   8.299  1.00 93.17           H  
ATOM   2056 HG23 VAL A 133     -13.281   0.699   6.658  1.00 93.17           H  
ATOM   2057  N   GLY A 134     -11.867   5.730   6.996  1.00 94.05           N  
ATOM   2058  H   GLY A 134     -12.244   5.642   7.929  1.00 94.05           H  
ATOM   2059  CA  GLY A 134     -11.201   6.997   6.693  1.00 94.05           C  
ATOM   2060  HA2 GLY A 134     -11.021   7.090   5.622  1.00 94.05           H  
ATOM   2061  HA3 GLY A 134     -11.866   7.811   6.985  1.00 94.05           H  
ATOM   2062  C   GLY A 134      -9.878   7.184   7.445  1.00 94.05           C  
ATOM   2063  O   GLY A 134      -9.445   6.325   8.217  1.00 94.05           O  
ATOM   2064  N   TRP A 135      -9.233   8.335   7.230  1.00 95.79           N  
ATOM   2065  H   TRP A 135      -9.612   8.969   6.542  1.00 95.79           H  
ATOM   2066  CA  TRP A 135      -7.998   8.734   7.925  1.00 95.79           C  
ATOM   2067  HA  TRP A 135      -7.229   7.981   7.752  1.00 95.79           H  
ATOM   2068  C   TRP A 135      -8.154   8.864   9.448  1.00 95.79           C  
ATOM   2069  CB  TRP A 135      -7.515  10.072   7.351  1.00 95.79           C  
ATOM   2070  HB2 TRP A 135      -6.810  10.513   8.055  1.00 95.79           H  
ATOM   2071  HB3 TRP A 135      -8.354  10.762   7.260  1.00 95.79           H  
ATOM   2072  O   TRP A 135      -7.179   8.711  10.179  1.00 95.79           O  
ATOM   2073  CG  TRP A 135      -6.803   9.968   6.042  1.00 95.79           C  
ATOM   2074  CD1 TRP A 135      -7.293  10.300   4.824  1.00 95.79           C  
ATOM   2075  HD1 TRP A 135      -8.281  10.689   4.631  1.00 95.79           H  
ATOM   2076  CD2 TRP A 135      -5.433   9.523   5.818  1.00 95.79           C  
ATOM   2077  CE2 TRP A 135      -5.162   9.602   4.423  1.00 95.79           C  
ATOM   2078  CE3 TRP A 135      -4.384   9.083   6.657  1.00 95.79           C  
ATOM   2079  HE3 TRP A 135      -4.546   9.032   7.723  1.00 95.79           H  
ATOM   2080  NE1 TRP A 135      -6.324  10.087   3.863  1.00 95.79           N  
ATOM   2081  HE1 TRP A 135      -6.446  10.317   2.888  1.00 95.79           H  
ATOM   2082  CH2 TRP A 135      -2.890   8.836   4.741  1.00 95.79           C  
ATOM   2083  HH2 TRP A 135      -1.908   8.613   4.350  1.00 95.79           H  
ATOM   2084  CZ2 TRP A 135      -3.924   9.238   3.884  1.00 95.79           C  
ATOM   2085  HZ2 TRP A 135      -3.773   9.286   2.815  1.00 95.79           H  
ATOM   2086  CZ3 TRP A 135      -3.123   8.755   6.121  1.00 95.79           C  
ATOM   2087  HZ3 TRP A 135      -2.311   8.461   6.769  1.00 95.79           H  
ATOM   2088  N   ASP A 136      -9.374   9.101   9.931  1.00 93.89           N  
ATOM   2089  H   ASP A 136     -10.152   9.070   9.287  1.00 93.89           H  
ATOM   2090  CA  ASP A 136      -9.738   9.149  11.354  1.00 93.89           C  
ATOM   2091  HA  ASP A 136      -9.116   9.895  11.849  1.00 93.89           H  
ATOM   2092  C   ASP A 136      -9.517   7.812  12.079  1.00 93.89           C  
ATOM   2093  CB  ASP A 136     -11.211   9.582  11.474  1.00 93.89           C  
ATOM   2094  HB2 ASP A 136     -11.343  10.531  10.954  1.00 93.89           H  
ATOM   2095  HB3 ASP A 136     -11.432   9.752  12.527  1.00 93.89           H  
ATOM   2096  O   ASP A 136      -9.355   7.776  13.297  1.00 93.89           O  
ATOM   2097  CG  ASP A 136     -12.218   8.563  10.909  1.00 93.89           C  
ATOM   2098  OD1 ASP A 136     -11.906   7.926   9.872  1.00 93.89           O  
ATOM   2099  OD2 ASP A 136     -13.309   8.432  11.509  1.00 93.89           O  
ATOM   2100  N   SER A 137      -9.443   6.714  11.323  1.00 95.01           N  
ATOM   2101  H   SER A 137      -9.603   6.825  10.331  1.00 95.01           H  
ATOM   2102  CA  SER A 137      -9.079   5.388  11.830  1.00 95.01           C  
ATOM   2103  HA  SER A 137      -9.601   5.220  12.772  1.00 95.01           H  
ATOM   2104  C   SER A 137      -7.576   5.244  12.116  1.00 95.01           C  
ATOM   2105  CB  SER A 137      -9.545   4.330  10.833  1.00 95.01           C  
ATOM   2106  HB2 SER A 137      -9.333   3.337  11.231  1.00 95.01           H  
ATOM   2107  HB3 SER A 137      -9.004   4.450   9.894  1.00 95.01           H  
ATOM   2108  O   SER A 137      -7.142   4.215  12.624  1.00 95.01           O  
ATOM   2109  OG  SER A 137     -10.939   4.467  10.603  1.00 95.01           O  
ATOM   2110  HG  SER A 137     -11.123   5.400  10.466  1.00 95.01           H  
ATOM   2111  N   GLY A 138      -6.774   6.262  11.798  1.00 96.07           N  
ATOM   2112  H   GLY A 138      -7.197   7.081  11.384  1.00 96.07           H  
ATOM   2113  CA  GLY A 138      -5.324   6.277  11.953  1.00 96.07           C  
ATOM   2114  HA2 GLY A 138      -5.008   5.550  12.700  1.00 96.07           H  
ATOM   2115  HA3 GLY A 138      -5.050   7.269  12.311  1.00 96.07           H  
ATOM   2116  C   GLY A 138      -4.587   5.980  10.639  1.00 96.07           C  
ATOM   2117  O   GLY A 138      -5.051   5.158   9.837  1.00 96.07           O  
ATOM   2118  N   PRO A 139      -3.426   6.622  10.404  1.00 97.28           N  
ATOM   2119  CA  PRO A 139      -2.716   6.552   9.130  1.00 97.28           C  
ATOM   2120  HA  PRO A 139      -3.378   6.880   8.328  1.00 97.28           H  
ATOM   2121  C   PRO A 139      -2.248   5.130   8.797  1.00 97.28           C  
ATOM   2122  CB  PRO A 139      -1.555   7.549   9.261  1.00 97.28           C  
ATOM   2123  HB2 PRO A 139      -1.877   8.533   8.920  1.00 97.28           H  
ATOM   2124  HB3 PRO A 139      -0.667   7.232   8.713  1.00 97.28           H  
ATOM   2125  O   PRO A 139      -2.387   4.693   7.654  1.00 97.28           O  
ATOM   2126  CG  PRO A 139      -1.299   7.633  10.762  1.00 97.28           C  
ATOM   2127  HG2 PRO A 139      -0.853   8.586  11.047  1.00 97.28           H  
ATOM   2128  HG3 PRO A 139      -0.657   6.809  11.072  1.00 97.28           H  
ATOM   2129  CD  PRO A 139      -2.701   7.470  11.345  1.00 97.28           C  
ATOM   2130  HD2 PRO A 139      -3.186   8.444  11.407  1.00 97.28           H  
ATOM   2131  HD3 PRO A 139      -2.638   7.011  12.332  1.00 97.28           H  
ATOM   2132  N   GLU A 140      -1.775   4.354   9.780  1.00 98.03           N  
ATOM   2133  H   GLU A 140      -1.645   4.741  10.704  1.00 98.03           H  
ATOM   2134  CA  GLU A 140      -1.345   2.976   9.537  1.00 98.03           C  
ATOM   2135  HA  GLU A 140      -0.645   2.984   8.702  1.00 98.03           H  
ATOM   2136  C   GLU A 140      -2.516   2.075   9.138  1.00 98.03           C  
ATOM   2137  CB  GLU A 140      -0.626   2.361  10.748  1.00 98.03           C  
ATOM   2138  HB2 GLU A 140      -1.324   2.225  11.574  1.00 98.03           H  
ATOM   2139  HB3 GLU A 140      -0.284   1.370  10.448  1.00 98.03           H  
ATOM   2140  O   GLU A 140      -2.356   1.245   8.244  1.00 98.03           O  
ATOM   2141  CG  GLU A 140       0.607   3.146  11.215  1.00 98.03           C  
ATOM   2142  HG2 GLU A 140       1.059   3.659  10.365  1.00 98.03           H  
ATOM   2143  HG3 GLU A 140       1.333   2.422  11.587  1.00 98.03           H  
ATOM   2144  CD  GLU A 140       0.291   4.140  12.338  1.00 98.03           C  
ATOM   2145  OE1 GLU A 140       1.148   4.257  13.244  1.00 98.03           O  
ATOM   2146  OE2 GLU A 140      -0.852   4.643  12.397  1.00 98.03           O  
ATOM   2147  N   ILE A 141      -3.698   2.240   9.745  1.00 98.30           N  
ATOM   2148  H   ILE A 141      -3.791   2.993  10.411  1.00 98.30           H  
ATOM   2149  CA  ILE A 141      -4.896   1.467   9.379  1.00 98.30           C  
ATOM   2150  HA  ILE A 141      -4.632   0.410   9.346  1.00 98.30           H  
ATOM   2151  C   ILE A 141      -5.356   1.856   7.977  1.00 98.30           C  
ATOM   2152  CB  ILE A 141      -6.042   1.645  10.407  1.00 98.30           C  
ATOM   2153  HB  ILE A 141      -6.260   2.707  10.519  1.00 98.30           H  
ATOM   2154  O   ILE A 141      -5.520   0.984   7.121  1.00 98.30           O  
ATOM   2155  CG1 ILE A 141      -5.595   1.086  11.773  1.00 98.30           C  
ATOM   2156 HG12 ILE A 141      -5.145   0.108  11.602  1.00 98.30           H  
ATOM   2157 HG13 ILE A 141      -4.832   1.748  12.184  1.00 98.30           H  
ATOM   2158  CG2 ILE A 141      -7.329   0.949   9.920  1.00 98.30           C  
ATOM   2159 HG21 ILE A 141      -7.170  -0.126   9.839  1.00 98.30           H  
ATOM   2160 HG22 ILE A 141      -8.136   1.152  10.624  1.00 98.30           H  
ATOM   2161 HG23 ILE A 141      -7.656   1.347   8.959  1.00 98.30           H  
ATOM   2162  CD1 ILE A 141      -6.683   0.900  12.841  1.00 98.30           C  
ATOM   2163 HD11 ILE A 141      -7.324   0.058  12.580  1.00 98.30           H  
ATOM   2164 HD12 ILE A 141      -6.216   0.688  13.803  1.00 98.30           H  
ATOM   2165 HD13 ILE A 141      -7.296   1.796  12.937  1.00 98.30           H  
ATOM   2166  N   TYR A 142      -5.542   3.155   7.732  1.00 98.27           N  
ATOM   2167  H   TYR A 142      -5.369   3.819   8.473  1.00 98.27           H  
ATOM   2168  CA  TYR A 142      -6.078   3.656   6.470  1.00 98.27           C  
ATOM   2169  HA  TYR A 142      -7.074   3.238   6.320  1.00 98.27           H  
ATOM   2170  C   TYR A 142      -5.211   3.240   5.279  1.00 98.27           C  
ATOM   2171  CB  TYR A 142      -6.197   5.180   6.543  1.00 98.27           C  
ATOM   2172  HB2 TYR A 142      -6.809   5.448   7.404  1.00 98.27           H  
ATOM   2173  HB3 TYR A 142      -5.211   5.620   6.690  1.00 98.27           H  
ATOM   2174  O   TYR A 142      -5.710   2.721   4.277  1.00 98.27           O  
ATOM   2175  CG  TYR A 142      -6.836   5.762   5.301  1.00 98.27           C  
ATOM   2176  CD1 TYR A 142      -6.059   6.417   4.325  1.00 98.27           C  
ATOM   2177  HD1 TYR A 142      -4.996   6.538   4.475  1.00 98.27           H  
ATOM   2178  CD2 TYR A 142      -8.223   5.629   5.118  1.00 98.27           C  
ATOM   2179  HD2 TYR A 142      -8.822   5.114   5.855  1.00 98.27           H  
ATOM   2180  CE1 TYR A 142      -6.681   6.977   3.189  1.00 98.27           C  
ATOM   2181  HE1 TYR A 142      -6.101   7.534   2.468  1.00 98.27           H  
ATOM   2182  CE2 TYR A 142      -8.847   6.217   4.006  1.00 98.27           C  
ATOM   2183  HE2 TYR A 142      -9.918   6.158   3.886  1.00 98.27           H  
ATOM   2184  OH  TYR A 142      -8.715   7.531   2.019  1.00 98.27           O  
ATOM   2185  HH  TYR A 142      -9.635   7.669   2.254  1.00 98.27           H  
ATOM   2186  CZ  TYR A 142      -8.084   6.918   3.055  1.00 98.27           C  
ATOM   2187  N   LEU A 143      -3.891   3.390   5.398  1.00 98.65           N  
ATOM   2188  H   LEU A 143      -3.526   3.815   6.239  1.00 98.65           H  
ATOM   2189  CA  LEU A 143      -2.956   3.030   4.335  1.00 98.65           C  
ATOM   2190  HA  LEU A 143      -3.330   3.431   3.393  1.00 98.65           H  
ATOM   2191  C   LEU A 143      -2.851   1.511   4.136  1.00 98.65           C  
ATOM   2192  CB  LEU A 143      -1.597   3.677   4.637  1.00 98.65           C  
ATOM   2193  HB2 LEU A 143      -1.296   3.381   5.642  1.00 98.65           H  
ATOM   2194  HB3 LEU A 143      -0.854   3.292   3.938  1.00 98.65           H  
ATOM   2195  O   LEU A 143      -2.680   1.065   3.002  1.00 98.65           O  
ATOM   2196  CG  LEU A 143      -1.607   5.217   4.549  1.00 98.65           C  
ATOM   2197  HG  LEU A 143      -2.394   5.627   5.183  1.00 98.65           H  
ATOM   2198  CD1 LEU A 143      -0.270   5.767   5.031  1.00 98.65           C  
ATOM   2199 HD11 LEU A 143      -0.299   6.856   5.048  1.00 98.65           H  
ATOM   2200 HD12 LEU A 143       0.536   5.437   4.376  1.00 98.65           H  
ATOM   2201 HD13 LEU A 143      -0.083   5.424   6.048  1.00 98.65           H  
ATOM   2202  CD2 LEU A 143      -1.844   5.694   3.114  1.00 98.65           C  
ATOM   2203 HD21 LEU A 143      -1.683   6.771   3.055  1.00 98.65           H  
ATOM   2204 HD22 LEU A 143      -2.877   5.494   2.829  1.00 98.65           H  
ATOM   2205 HD23 LEU A 143      -1.150   5.198   2.434  1.00 98.65           H  
ATOM   2206  N   SER A 144      -3.054   0.702   5.181  1.00 98.56           N  
ATOM   2207  H   SER A 144      -3.218   1.125   6.083  1.00 98.56           H  
ATOM   2208  CA  SER A 144      -2.964  -0.769   5.114  1.00 98.56           C  
ATOM   2209  HA  SER A 144      -1.973  -1.039   4.752  1.00 98.56           H  
ATOM   2210  C   SER A 144      -3.976  -1.444   4.188  1.00 98.56           C  
ATOM   2211  CB  SER A 144      -3.130  -1.372   6.501  1.00 98.56           C  
ATOM   2212  HB2 SER A 144      -4.014  -0.975   6.998  1.00 98.56           H  
ATOM   2213  HB3 SER A 144      -3.224  -2.454   6.412  1.00 98.56           H  
ATOM   2214  O   SER A 144      -3.799  -2.603   3.816  1.00 98.56           O  
ATOM   2215  OG  SER A 144      -1.980  -1.088   7.245  1.00 98.56           O  
ATOM   2216  HG  SER A 144      -2.072  -0.203   7.604  1.00 98.56           H  
ATOM   2217  N   PHE A 145      -5.028  -0.744   3.761  1.00 97.67           N  
ATOM   2218  H   PHE A 145      -5.168   0.187   4.128  1.00 97.67           H  
ATOM   2219  CA  PHE A 145      -5.940  -1.267   2.741  1.00 97.67           C  
ATOM   2220  HA  PHE A 145      -6.196  -2.296   2.996  1.00 97.67           H  
ATOM   2221  C   PHE A 145      -5.313  -1.310   1.338  1.00 97.67           C  
ATOM   2222  CB  PHE A 145      -7.232  -0.447   2.743  1.00 97.67           C  
ATOM   2223  HB2 PHE A 145      -7.748  -0.576   1.791  1.00 97.67           H  
ATOM   2224  HB3 PHE A 145      -6.980   0.608   2.850  1.00 97.67           H  
ATOM   2225  O   PHE A 145      -5.830  -2.012   0.463  1.00 97.67           O  
ATOM   2226  CG  PHE A 145      -8.189  -0.793   3.854  1.00 97.67           C  
ATOM   2227  CD1 PHE A 145      -9.272  -1.656   3.607  1.00 97.67           C  
ATOM   2228  HD1 PHE A 145      -9.413  -2.079   2.623  1.00 97.67           H  
ATOM   2229  CD2 PHE A 145      -8.012  -0.236   5.131  1.00 97.67           C  
ATOM   2230  HD2 PHE A 145      -7.195   0.444   5.324  1.00 97.67           H  
ATOM   2231  CE1 PHE A 145     -10.179  -1.958   4.634  1.00 97.67           C  
ATOM   2232  HE1 PHE A 145     -11.032  -2.594   4.445  1.00 97.67           H  
ATOM   2233  CE2 PHE A 145      -8.894  -0.573   6.168  1.00 97.67           C  
ATOM   2234  HE2 PHE A 145      -8.733  -0.173   7.158  1.00 97.67           H  
ATOM   2235  CZ  PHE A 145      -9.981  -1.425   5.919  1.00 97.67           C  
ATOM   2236  HZ  PHE A 145     -10.669  -1.660   6.718  1.00 97.67           H  
ATOM   2237  N   PHE A 146      -4.216  -0.581   1.089  1.00 98.18           N  
ATOM   2238  H   PHE A 146      -3.775  -0.067   1.839  1.00 98.18           H  
ATOM   2239  CA  PHE A 146      -3.533  -0.637  -0.201  1.00 98.18           C  
ATOM   2240  HA  PHE A 146      -4.303  -0.500  -0.960  1.00 98.18           H  
ATOM   2241  C   PHE A 146      -2.845  -1.994  -0.416  1.00 98.18           C  
ATOM   2242  CB  PHE A 146      -2.516   0.499  -0.360  1.00 98.18           C  
ATOM   2243  HB2 PHE A 146      -1.880   0.280  -1.217  1.00 98.18           H  
ATOM   2244  HB3 PHE A 146      -1.870   0.529   0.517  1.00 98.18           H  
ATOM   2245  O   PHE A 146      -2.180  -2.501   0.489  1.00 98.18           O  
ATOM   2246  CG  PHE A 146      -3.127   1.862  -0.597  1.00 98.18           C  
ATOM   2247  CD1 PHE A 146      -4.006   2.064  -1.681  1.00 98.18           C  
ATOM   2248  HD1 PHE A 146      -4.264   1.245  -2.336  1.00 98.18           H  
ATOM   2249  CD2 PHE A 146      -2.781   2.943   0.234  1.00 98.18           C  
ATOM   2250  HD2 PHE A 146      -2.102   2.801   1.061  1.00 98.18           H  
ATOM   2251  CE1 PHE A 146      -4.536   3.340  -1.929  1.00 98.18           C  
ATOM   2252  HE1 PHE A 146      -5.202   3.502  -2.764  1.00 98.18           H  
ATOM   2253  CE2 PHE A 146      -3.298   4.221  -0.027  1.00 98.18           C  
ATOM   2254  HE2 PHE A 146      -3.009   5.061   0.586  1.00 98.18           H  
ATOM   2255  CZ  PHE A 146      -4.166   4.420  -1.110  1.00 98.18           C  
ATOM   2256  HZ  PHE A 146      -4.531   5.415  -1.318  1.00 98.18           H  
ATOM   2257  N   PRO A 147      -2.921  -2.580  -1.628  1.00 96.94           N  
ATOM   2258  CA  PRO A 147      -2.166  -3.785  -1.954  1.00 96.94           C  
ATOM   2259  HA  PRO A 147      -2.481  -4.588  -1.289  1.00 96.94           H  
ATOM   2260  C   PRO A 147      -0.659  -3.548  -1.808  1.00 96.94           C  
ATOM   2261  CB  PRO A 147      -2.535  -4.123  -3.405  1.00 96.94           C  
ATOM   2262  HB2 PRO A 147      -2.629  -5.199  -3.554  1.00 96.94           H  
ATOM   2263  HB3 PRO A 147      -1.790  -3.711  -4.086  1.00 96.94           H  
ATOM   2264  O   PRO A 147      -0.163  -2.507  -2.232  1.00 96.94           O  
ATOM   2265  CG  PRO A 147      -3.865  -3.405  -3.628  1.00 96.94           C  
ATOM   2266  HG2 PRO A 147      -4.024  -3.151  -4.676  1.00 96.94           H  
ATOM   2267  HG3 PRO A 147      -4.683  -4.019  -3.251  1.00 96.94           H  
ATOM   2268  CD  PRO A 147      -3.727  -2.160  -2.761  1.00 96.94           C  
ATOM   2269  HD2 PRO A 147      -3.209  -1.371  -3.306  1.00 96.94           H  
ATOM   2270  HD3 PRO A 147      -4.718  -1.827  -2.452  1.00 96.94           H  
ATOM   2271  N   GLY A 148       0.078  -4.523  -1.278  1.00 97.14           N  
ATOM   2272  H   GLY A 148      -0.368  -5.291  -0.796  1.00 97.14           H  
ATOM   2273  CA  GLY A 148       1.532  -4.444  -1.128  1.00 97.14           C  
ATOM   2274  HA2 GLY A 148       1.963  -5.437  -1.260  1.00 97.14           H  
ATOM   2275  HA3 GLY A 148       1.952  -3.782  -1.885  1.00 97.14           H  
ATOM   2276  C   GLY A 148       1.987  -3.947   0.238  1.00 97.14           C  
ATOM   2277  O   GLY A 148       3.149  -4.141   0.577  1.00 97.14           O  
ATOM   2278  N   THR A 149       1.100  -3.373   1.051  1.00 98.23           N  
ATOM   2279  H   THR A 149       0.138  -3.278   0.761  1.00 98.23           H  
ATOM   2280  CA  THR A 149       1.431  -2.978   2.431  1.00 98.23           C  
ATOM   2281  HA  THR A 149       2.316  -2.342   2.424  1.00 98.23           H  
ATOM   2282  C   THR A 149       1.750  -4.174   3.318  1.00 98.23           C  
ATOM   2283  CB  THR A 149       0.289  -2.197   3.076  1.00 98.23           C  
ATOM   2284  HB  THR A 149       0.516  -2.027   4.128  1.00 98.23           H  
ATOM   2285  O   THR A 149       2.508  -4.037   4.273  1.00 98.23           O  
ATOM   2286  CG2 THR A 149       0.110  -0.850   2.392  1.00 98.23           C  
ATOM   2287 HG21 THR A 149       1.046  -0.296   2.461  1.00 98.23           H  
ATOM   2288 HG22 THR A 149      -0.653  -0.283   2.925  1.00 98.23           H  
ATOM   2289 HG23 THR A 149      -0.170  -0.968   1.346  1.00 98.23           H  
ATOM   2290  OG1 THR A 149      -0.897  -2.948   2.969  1.00 98.23           O  
ATOM   2291  HG1 THR A 149      -1.496  -2.512   2.358  1.00 98.23           H  
ATOM   2292  N   GLU A 150       1.276  -5.378   2.972  1.00 97.55           N  
ATOM   2293  H   GLU A 150       0.659  -5.457   2.176  1.00 97.55           H  
ATOM   2294  CA  GLU A 150       1.629  -6.589   3.707  1.00 97.55           C  
ATOM   2295  HA  GLU A 150       1.395  -6.408   4.756  1.00 97.55           H  
ATOM   2296  C   GLU A 150       3.129  -6.892   3.667  1.00 97.55           C  
ATOM   2297  CB  GLU A 150       0.784  -7.790   3.249  1.00 97.55           C  
ATOM   2298  HB2 GLU A 150      -0.269  -7.509   3.213  1.00 97.55           H  
ATOM   2299  HB3 GLU A 150       0.878  -8.545   4.030  1.00 97.55           H  
ATOM   2300  O   GLU A 150       3.615  -7.600   4.538  1.00 97.55           O  
ATOM   2301  CG  GLU A 150       1.183  -8.468   1.923  1.00 97.55           C  
ATOM   2302  HG2 GLU A 150       2.262  -8.617   1.885  1.00 97.55           H  
ATOM   2303  HG3 GLU A 150       0.738  -9.463   1.930  1.00 97.55           H  
ATOM   2304  CD  GLU A 150       0.721  -7.781   0.630  1.00 97.55           C  
ATOM   2305  OE1 GLU A 150       0.908  -8.416  -0.437  1.00 97.55           O  
ATOM   2306  OE2 GLU A 150       0.162  -6.663   0.642  1.00 97.55           O  
ATOM   2307  N   MET A 151       3.878  -6.335   2.708  1.00 96.76           N  
ATOM   2308  H   MET A 151       3.438  -5.691   2.066  1.00 96.76           H  
ATOM   2309  CA  MET A 151       5.339  -6.440   2.681  1.00 96.76           C  
ATOM   2310  HA  MET A 151       5.624  -7.492   2.717  1.00 96.76           H  
ATOM   2311  C   MET A 151       6.015  -5.751   3.881  1.00 96.76           C  
ATOM   2312  CB  MET A 151       5.875  -5.830   1.384  1.00 96.76           C  
ATOM   2313  HB2 MET A 151       5.655  -4.763   1.386  1.00 96.76           H  
ATOM   2314  HB3 MET A 151       6.957  -5.963   1.394  1.00 96.76           H  
ATOM   2315  O   MET A 151       7.177  -6.028   4.153  1.00 96.76           O  
ATOM   2316  CG  MET A 151       5.351  -6.484   0.097  1.00 96.76           C  
ATOM   2317  HG2 MET A 151       4.272  -6.341   0.036  1.00 96.76           H  
ATOM   2318  HG3 MET A 151       5.542  -7.555   0.164  1.00 96.76           H  
ATOM   2319  SD  MET A 151       6.107  -5.870  -1.443  1.00 96.76           S  
ATOM   2320  CE  MET A 151       5.657  -4.110  -1.389  1.00 96.76           C  
ATOM   2321  HE1 MET A 151       4.588  -3.994  -1.567  1.00 96.76           H  
ATOM   2322  HE2 MET A 151       5.914  -3.680  -0.421  1.00 96.76           H  
ATOM   2323  HE3 MET A 151       6.219  -3.562  -2.145  1.00 96.76           H  
ATOM   2324  N   PHE A 152       5.296  -4.883   4.601  1.00 97.78           N  
ATOM   2325  H   PHE A 152       4.339  -4.715   4.326  1.00 97.78           H  
ATOM   2326  CA  PHE A 152       5.804  -4.069   5.706  1.00 97.78           C  
ATOM   2327  HA  PHE A 152       6.822  -4.377   5.941  1.00 97.78           H  
ATOM   2328  C   PHE A 152       4.968  -4.273   6.980  1.00 97.78           C  
ATOM   2329  CB  PHE A 152       5.856  -2.601   5.265  1.00 97.78           C  
ATOM   2330  HB2 PHE A 152       6.372  -2.026   6.035  1.00 97.78           H  
ATOM   2331  HB3 PHE A 152       4.839  -2.218   5.176  1.00 97.78           H  
ATOM   2332  O   PHE A 152       4.453  -3.321   7.567  1.00 97.78           O  
ATOM   2333  CG  PHE A 152       6.557  -2.351   3.957  1.00 97.78           C  
ATOM   2334  CD1 PHE A 152       7.945  -2.546   3.877  1.00 97.78           C  
ATOM   2335  HD1 PHE A 152       8.499  -2.893   4.736  1.00 97.78           H  
ATOM   2336  CD2 PHE A 152       5.829  -1.927   2.828  1.00 97.78           C  
ATOM   2337  HD2 PHE A 152       4.760  -1.787   2.888  1.00 97.78           H  
ATOM   2338  CE1 PHE A 152       8.612  -2.292   2.674  1.00 97.78           C  
ATOM   2339  HE1 PHE A 152       9.679  -2.447   2.606  1.00 97.78           H  
ATOM   2340  CE2 PHE A 152       6.504  -1.660   1.628  1.00 97.78           C  
ATOM   2341  HE2 PHE A 152       5.956  -1.301   0.770  1.00 97.78           H  
ATOM   2342  CZ  PHE A 152       7.898  -1.830   1.565  1.00 97.78           C  
ATOM   2343  HZ  PHE A 152       8.457  -1.602   0.670  1.00 97.78           H  
ATOM   2344  N   LEU A 153       4.796  -5.531   7.413  1.00 97.51           N  
ATOM   2345  H   LEU A 153       5.207  -6.277   6.871  1.00 97.51           H  
ATOM   2346  CA  LEU A 153       3.948  -5.868   8.571  1.00 97.51           C  
ATOM   2347  HA  LEU A 153       2.931  -5.540   8.359  1.00 97.51           H  
ATOM   2348  C   LEU A 153       4.357  -5.156   9.866  1.00 97.51           C  
ATOM   2349  CB  LEU A 153       3.958  -7.386   8.841  1.00 97.51           C  
ATOM   2350  HB2 LEU A 153       4.990  -7.709   8.976  1.00 97.51           H  
ATOM   2351  HB3 LEU A 153       3.432  -7.560   9.780  1.00 97.51           H  
ATOM   2352  O   LEU A 153       3.488  -4.865  10.683  1.00 97.51           O  
ATOM   2353  CG  LEU A 153       3.302  -8.272   7.775  1.00 97.51           C  
ATOM   2354  HG  LEU A 153       3.880  -8.191   6.855  1.00 97.51           H  
ATOM   2355  CD1 LEU A 153       3.342  -9.733   8.226  1.00 97.51           C  
ATOM   2356 HD11 LEU A 153       2.913 -10.370   7.452  1.00 97.51           H  
ATOM   2357 HD12 LEU A 153       2.783  -9.862   9.152  1.00 97.51           H  
ATOM   2358 HD13 LEU A 153       4.378 -10.034   8.385  1.00 97.51           H  
ATOM   2359  CD2 LEU A 153       1.838  -7.894   7.515  1.00 97.51           C  
ATOM   2360 HD21 LEU A 153       1.788  -6.897   7.078  1.00 97.51           H  
ATOM   2361 HD22 LEU A 153       1.406  -8.596   6.801  1.00 97.51           H  
ATOM   2362 HD23 LEU A 153       1.271  -7.917   8.446  1.00 97.51           H  
ATOM   2363  N   GLU A 154       5.650  -4.895  10.064  1.00 96.58           N  
ATOM   2364  H   GLU A 154       6.310  -5.135   9.338  1.00 96.58           H  
ATOM   2365  CA  GLU A 154       6.138  -4.158  11.233  1.00 96.58           C  
ATOM   2366  HA  GLU A 154       5.649  -4.541  12.129  1.00 96.58           H  
ATOM   2367  C   GLU A 154       5.756  -2.679  11.164  1.00 96.58           C  
ATOM   2368  CB  GLU A 154       7.645  -4.391  11.390  1.00 96.58           C  
ATOM   2369  HB2 GLU A 154       8.161  -4.069  10.486  1.00 96.58           H  
ATOM   2370  HB3 GLU A 154       7.808  -5.461  11.520  1.00 96.58           H  
ATOM   2371  O   GLU A 154       5.095  -2.181  12.074  1.00 96.58           O  
ATOM   2372  CG  GLU A 154       8.221  -3.650  12.604  1.00 96.58           C  
ATOM   2373  HG2 GLU A 154       7.552  -3.794  13.452  1.00 96.58           H  
ATOM   2374  HG3 GLU A 154       8.269  -2.583  12.388  1.00 96.58           H  
ATOM   2375  CD  GLU A 154       9.616  -4.169  12.962  1.00 96.58           C  
ATOM   2376  OE1 GLU A 154       9.818  -4.477  14.162  1.00 96.58           O  
ATOM   2377  OE2 GLU A 154      10.432  -4.351  12.034  1.00 96.58           O  
ATOM   2378  N   THR A 155       6.070  -2.016  10.049  1.00 97.26           N  
ATOM   2379  H   THR A 155       6.652  -2.469   9.358  1.00 97.26           H  
ATOM   2380  CA  THR A 155       5.723  -0.612   9.787  1.00 97.26           C  
ATOM   2381  HA  THR A 155       6.240   0.028  10.502  1.00 97.26           H  
ATOM   2382  C   THR A 155       4.222  -0.356   9.927  1.00 97.26           C  
ATOM   2383  CB  THR A 155       6.171  -0.242   8.368  1.00 97.26           C  
ATOM   2384  HB  THR A 155       5.583  -0.823   7.658  1.00 97.26           H  
ATOM   2385  O   THR A 155       3.811   0.592  10.588  1.00 97.26           O  
ATOM   2386  CG2 THR A 155       5.992   1.230   8.039  1.00 97.26           C  
ATOM   2387 HG21 THR A 155       6.486   1.468   7.097  1.00 97.26           H  
ATOM   2388 HG22 THR A 155       4.925   1.427   7.931  1.00 97.26           H  
ATOM   2389 HG23 THR A 155       6.398   1.859   8.831  1.00 97.26           H  
ATOM   2390  OG1 THR A 155       7.529  -0.565   8.183  1.00 97.26           O  
ATOM   2391  HG1 THR A 155       8.050   0.177   8.499  1.00 97.26           H  
ATOM   2392  N   PHE A 156       3.390  -1.243   9.378  1.00 98.27           N  
ATOM   2393  H   PHE A 156       3.787  -1.993   8.829  1.00 98.27           H  
ATOM   2394  CA  PHE A 156       1.932  -1.135   9.455  1.00 98.27           C  
ATOM   2395  HA  PHE A 156       1.675  -0.090   9.624  1.00 98.27           H  
ATOM   2396  C   PHE A 156       1.311  -1.901  10.632  1.00 98.27           C  
ATOM   2397  CB  PHE A 156       1.310  -1.530   8.115  1.00 98.27           C  
ATOM   2398  HB2 PHE A 156       0.227  -1.533   8.242  1.00 98.27           H  
ATOM   2399  HB3 PHE A 156       1.625  -2.539   7.849  1.00 98.27           H  
ATOM   2400  O   PHE A 156       0.109  -2.160  10.627  1.00 98.27           O  
ATOM   2401  CG  PHE A 156       1.595  -0.573   6.983  1.00 98.27           C  
ATOM   2402  CD1 PHE A 156       0.953   0.676   6.938  1.00 98.27           C  
ATOM   2403  HD1 PHE A 156       0.254   0.955   7.713  1.00 98.27           H  
ATOM   2404  CD2 PHE A 156       2.497  -0.932   5.971  1.00 98.27           C  
ATOM   2405  HD2 PHE A 156       2.953  -1.911   6.001  1.00 98.27           H  
ATOM   2406  CE1 PHE A 156       1.239   1.574   5.897  1.00 98.27           C  
ATOM   2407  HE1 PHE A 156       0.782   2.553   5.884  1.00 98.27           H  
ATOM   2408  CE2 PHE A 156       2.797  -0.028   4.937  1.00 98.27           C  
ATOM   2409  HE2 PHE A 156       3.521  -0.286   4.178  1.00 98.27           H  
ATOM   2410  CZ  PHE A 156       2.168   1.227   4.904  1.00 98.27           C  
ATOM   2411  HZ  PHE A 156       2.411   1.939   4.129  1.00 98.27           H  
ATOM   2412  N   LYS A 157       2.094  -2.294  11.645  1.00 97.68           N  
ATOM   2413  H   LYS A 157       3.079  -2.075  11.586  1.00 97.68           H  
ATOM   2414  CA  LYS A 157       1.587  -2.854  12.915  1.00 97.68           C  
ATOM   2415  HA  LYS A 157       2.442  -3.278  13.441  1.00 97.68           H  
ATOM   2416  C   LYS A 157       0.584  -4.012  12.727  1.00 97.68           C  
ATOM   2417  CB  LYS A 157       1.014  -1.710  13.780  1.00 97.68           C  
ATOM   2418  HB2 LYS A 157       0.674  -2.117  14.732  1.00 97.68           H  
ATOM   2419  HB3 LYS A 157       0.150  -1.284  13.270  1.00 97.68           H  
ATOM   2420  O   LYS A 157      -0.430  -4.087  13.416  1.00 97.68           O  
ATOM   2421  CG  LYS A 157       2.028  -0.589  14.068  1.00 97.68           C  
ATOM   2422  HG2 LYS A 157       2.837  -0.988  14.681  1.00 97.68           H  
ATOM   2423  HG3 LYS A 157       2.449  -0.217  13.134  1.00 97.68           H  
ATOM   2424  CD  LYS A 157       1.367   0.594  14.791  1.00 97.68           C  
ATOM   2425  HD2 LYS A 157       0.920   0.260  15.727  1.00 97.68           H  
ATOM   2426  HD3 LYS A 157       0.592   1.007  14.146  1.00 97.68           H  
ATOM   2427  CE  LYS A 157       2.424   1.672  15.068  1.00 97.68           C  
ATOM   2428  HE2 LYS A 157       3.112   1.311  15.833  1.00 97.68           H  
ATOM   2429  HE3 LYS A 157       2.997   1.828  14.154  1.00 97.68           H  
ATOM   2430  NZ  LYS A 157       1.829   2.971  15.469  1.00 97.68           N  
ATOM   2431  HZ1 LYS A 157       1.158   2.915  16.222  1.00 97.68           H  
ATOM   2432  HZ2 LYS A 157       1.369   3.387  14.671  1.00 97.68           H  
ATOM   2433  HZ3 LYS A 157       2.539   3.662  15.662  1.00 97.68           H  
ATOM   2434  N   PHE A 158       0.864  -4.914  11.784  1.00 98.44           N  
ATOM   2435  H   PHE A 158       1.740  -4.773  11.301  1.00 98.44           H  
ATOM   2436  CA  PHE A 158       0.012  -6.033  11.345  1.00 98.44           C  
ATOM   2437  HA  PHE A 158       0.573  -6.542  10.561  1.00 98.44           H  
ATOM   2438  C   PHE A 158      -1.331  -5.687  10.682  1.00 98.44           C  
ATOM   2439  CB  PHE A 158      -0.197  -7.057  12.475  1.00 98.44           C  
ATOM   2440  HB2 PHE A 158      -0.963  -7.772  12.174  1.00 98.44           H  
ATOM   2441  HB3 PHE A 158      -0.582  -6.568  13.370  1.00 98.44           H  
ATOM   2442  O   PHE A 158      -2.004  -6.613  10.219  1.00 98.44           O  
ATOM   2443  CG  PHE A 158       1.022  -7.872  12.821  1.00 98.44           C  
ATOM   2444  CD1 PHE A 158       1.466  -8.860  11.924  1.00 98.44           C  
ATOM   2445  HD1 PHE A 158       0.962  -9.002  10.980  1.00 98.44           H  
ATOM   2446  CD2 PHE A 158       1.675  -7.689  14.052  1.00 98.44           C  
ATOM   2447  HD2 PHE A 158       1.341  -6.919  14.732  1.00 98.44           H  
ATOM   2448  CE1 PHE A 158       2.552  -9.682  12.264  1.00 98.44           C  
ATOM   2449  HE1 PHE A 158       2.892 -10.446  11.580  1.00 98.44           H  
ATOM   2450  CE2 PHE A 158       2.763  -8.510  14.391  1.00 98.44           C  
ATOM   2451  HE2 PHE A 158       3.286  -8.347  15.321  1.00 98.44           H  
ATOM   2452  CZ  PHE A 158       3.193  -9.513  13.503  1.00 98.44           C  
ATOM   2453  HZ  PHE A 158       4.040 -10.135  13.756  1.00 98.44           H  
ATOM   2454  N   TYR A 159      -1.709  -4.417  10.541  1.00 98.56           N  
ATOM   2455  H   TYR A 159      -1.117  -3.673  10.881  1.00 98.56           H  
ATOM   2456  CA  TYR A 159      -3.000  -4.041   9.958  1.00 98.56           C  
ATOM   2457  HA  TYR A 159      -3.777  -4.444  10.607  1.00 98.56           H  
ATOM   2458  C   TYR A 159      -3.287  -4.640   8.570  1.00 98.56           C  
ATOM   2459  CB  TYR A 159      -3.162  -2.520   9.965  1.00 98.56           C  
ATOM   2460  HB2 TYR A 159      -4.055  -2.254   9.401  1.00 98.56           H  
ATOM   2461  HB3 TYR A 159      -2.299  -2.075   9.471  1.00 98.56           H  
ATOM   2462  O   TYR A 159      -4.406  -5.115   8.375  1.00 98.56           O  
ATOM   2463  CG  TYR A 159      -3.289  -1.915  11.345  1.00 98.56           C  
ATOM   2464  CD1 TYR A 159      -4.252  -2.405  12.246  1.00 98.56           C  
ATOM   2465  HD1 TYR A 159      -4.911  -3.212  11.961  1.00 98.56           H  
ATOM   2466  CD2 TYR A 159      -2.474  -0.827  11.710  1.00 98.56           C  
ATOM   2467  HD2 TYR A 159      -1.751  -0.438  11.007  1.00 98.56           H  
ATOM   2468  CE1 TYR A 159      -4.383  -1.823  13.518  1.00 98.56           C  
ATOM   2469  HE1 TYR A 159      -5.129  -2.178  14.213  1.00 98.56           H  
ATOM   2470  CE2 TYR A 159      -2.623  -0.222  12.970  1.00 98.56           C  
ATOM   2471  HE2 TYR A 159      -2.023   0.637  13.234  1.00 98.56           H  
ATOM   2472  OH  TYR A 159      -3.764  -0.115  15.073  1.00 98.56           O  
ATOM   2473  HH  TYR A 159      -3.340   0.745  15.117  1.00 98.56           H  
ATOM   2474  CZ  TYR A 159      -3.583  -0.720  13.875  1.00 98.56           C  
ATOM   2475  N   PRO A 160      -2.328  -4.761   7.626  1.00 98.28           N  
ATOM   2476  CA  PRO A 160      -2.602  -5.389   6.332  1.00 98.28           C  
ATOM   2477  HA  PRO A 160      -3.374  -4.817   5.817  1.00 98.28           H  
ATOM   2478  C   PRO A 160      -3.058  -6.851   6.469  1.00 98.28           C  
ATOM   2479  CB  PRO A 160      -1.289  -5.284   5.548  1.00 98.28           C  
ATOM   2480  HB2 PRO A 160      -0.690  -6.181   5.702  1.00 98.28           H  
ATOM   2481  HB3 PRO A 160      -1.471  -5.129   4.485  1.00 98.28           H  
ATOM   2482  O   PRO A 160      -3.941  -7.314   5.744  1.00 98.28           O  
ATOM   2483  CG  PRO A 160      -0.573  -4.092   6.182  1.00 98.28           C  
ATOM   2484  HG2 PRO A 160       0.509  -4.152   6.062  1.00 98.28           H  
ATOM   2485  HG3 PRO A 160      -0.957  -3.162   5.764  1.00 98.28           H  
ATOM   2486  CD  PRO A 160      -0.980  -4.216   7.645  1.00 98.28           C  
ATOM   2487  HD2 PRO A 160      -0.309  -4.911   8.151  1.00 98.28           H  
ATOM   2488  HD3 PRO A 160      -0.953  -3.245   8.139  1.00 98.28           H  
ATOM   2489  N   LEU A 161      -2.487  -7.585   7.433  1.00 98.11           N  
ATOM   2490  H   LEU A 161      -1.874  -7.109   8.080  1.00 98.11           H  
ATOM   2491  CA  LEU A 161      -2.864  -8.966   7.731  1.00 98.11           C  
ATOM   2492  HA  LEU A 161      -2.937  -9.516   6.793  1.00 98.11           H  
ATOM   2493  C   LEU A 161      -4.240  -9.027   8.403  1.00 98.11           C  
ATOM   2494  CB  LEU A 161      -1.771  -9.617   8.606  1.00 98.11           C  
ATOM   2495  HB2 LEU A 161      -0.848  -9.677   8.029  1.00 98.11           H  
ATOM   2496  HB3 LEU A 161      -1.581  -8.974   9.465  1.00 98.11           H  
ATOM   2497  O   LEU A 161      -5.087  -9.821   7.993  1.00 98.11           O  
ATOM   2498  CG  LEU A 161      -2.125 -11.017   9.145  1.00 98.11           C  
ATOM   2499  HG  LEU A 161      -3.048 -10.966   9.723  1.00 98.11           H  
ATOM   2500  CD1 LEU A 161      -2.299 -12.044   8.024  1.00 98.11           C  
ATOM   2501 HD11 LEU A 161      -1.381 -12.118   7.441  1.00 98.11           H  
ATOM   2502 HD12 LEU A 161      -2.533 -13.017   8.457  1.00 98.11           H  
ATOM   2503 HD13 LEU A 161      -3.126 -11.751   7.376  1.00 98.11           H  
ATOM   2504  CD2 LEU A 161      -1.022 -11.504  10.085  1.00 98.11           C  
ATOM   2505 HD21 LEU A 161      -0.932 -10.819  10.928  1.00 98.11           H  
ATOM   2506 HD22 LEU A 161      -0.069 -11.546   9.558  1.00 98.11           H  
ATOM   2507 HD23 LEU A 161      -1.271 -12.493  10.469  1.00 98.11           H  
ATOM   2508  N   THR A 162      -4.471  -8.213   9.432  1.00 98.23           N  
ATOM   2509  H   THR A 162      -3.773  -7.534   9.697  1.00 98.23           H  
ATOM   2510  CA  THR A 162      -5.689  -8.286  10.250  1.00 98.23           C  
ATOM   2511  HA  THR A 162      -5.902  -9.336  10.453  1.00 98.23           H  
ATOM   2512  C   THR A 162      -6.916  -7.734   9.528  1.00 98.23           C  
ATOM   2513  CB  THR A 162      -5.492  -7.605  11.605  1.00 98.23           C  
ATOM   2514  HB  THR A 162      -6.444  -7.587  12.137  1.00 98.23           H  
ATOM   2515  O   THR A 162      -7.988  -8.326   9.653  1.00 98.23           O  
ATOM   2516  CG2 THR A 162      -4.455  -8.351  12.445  1.00 98.23           C  
ATOM   2517 HG21 THR A 162      -4.756  -9.391  12.567  1.00 98.23           H  
ATOM   2518 HG22 THR A 162      -3.476  -8.306  11.969  1.00 98.23           H  
ATOM   2519 HG23 THR A 162      -4.388  -7.891  13.431  1.00 98.23           H  
ATOM   2520  OG1 THR A 162      -5.035  -6.301  11.406  1.00 98.23           O  
ATOM   2521  HG1 THR A 162      -4.638  -5.978  12.219  1.00 98.23           H  
ATOM   2522  N   ILE A 163      -6.761  -6.724   8.664  1.00 97.97           N  
ATOM   2523  H   ILE A 163      -5.878  -6.233   8.667  1.00 97.97           H  
ATOM   2524  CA  ILE A 163      -7.781  -6.310   7.684  1.00 97.97           C  
ATOM   2525  HA  ILE A 163      -8.683  -5.999   8.210  1.00 97.97           H  
ATOM   2526  C   ILE A 163      -8.159  -7.494   6.790  1.00 97.97           C  
ATOM   2527  CB  ILE A 163      -7.266  -5.116   6.842  1.00 97.97           C  
ATOM   2528  HB  ILE A 163      -6.247  -5.337   6.523  1.00 97.97           H  
ATOM   2529  O   ILE A 163      -9.342  -7.773   6.585  1.00 97.97           O  
ATOM   2530  CG1 ILE A 163      -7.255  -3.833   7.703  1.00 97.97           C  
ATOM   2531 HG12 ILE A 163      -8.273  -3.464   7.826  1.00 97.97           H  
ATOM   2532 HG13 ILE A 163      -6.862  -4.058   8.695  1.00 97.97           H  
ATOM   2533  CG2 ILE A 163      -8.108  -4.897   5.566  1.00 97.97           C  
ATOM   2534 HG21 ILE A 163      -7.776  -4.000   5.044  1.00 97.97           H  
ATOM   2535 HG22 ILE A 163      -7.989  -5.735   4.880  1.00 97.97           H  
ATOM   2536 HG23 ILE A 163      -9.159  -4.778   5.829  1.00 97.97           H  
ATOM   2537  CD1 ILE A 163      -6.380  -2.720   7.113  1.00 97.97           C  
ATOM   2538 HD11 ILE A 163      -5.357  -3.080   7.004  1.00 97.97           H  
ATOM   2539 HD12 ILE A 163      -6.747  -2.409   6.135  1.00 97.97           H  
ATOM   2540 HD13 ILE A 163      -6.385  -1.860   7.782  1.00 97.97           H  
ATOM   2541  N   GLY A 164      -7.168  -8.232   6.281  1.00 96.52           N  
ATOM   2542  H   GLY A 164      -6.215  -7.956   6.471  1.00 96.52           H  
ATOM   2543  CA  GLY A 164      -7.410  -9.441   5.501  1.00 96.52           C  
ATOM   2544  HA2 GLY A 164      -6.448  -9.863   5.209  1.00 96.52           H  
ATOM   2545  HA3 GLY A 164      -7.975  -9.181   4.606  1.00 96.52           H  
ATOM   2546  C   GLY A 164      -8.189 -10.499   6.288  1.00 96.52           C  
ATOM   2547  O   GLY A 164      -9.178 -11.031   5.786  1.00 96.52           O  
ATOM   2548  N   ILE A 165      -7.768 -10.799   7.521  1.00 97.30           N  
ATOM   2549  H   ILE A 165      -6.941 -10.329   7.861  1.00 97.30           H  
ATOM   2550  CA  ILE A 165      -8.437 -11.774   8.399  1.00 97.30           C  
ATOM   2551  HA  ILE A 165      -8.464 -12.740   7.895  1.00 97.30           H  
ATOM   2552  C   ILE A 165      -9.889 -11.362   8.646  1.00 97.30           C  
ATOM   2553  CB  ILE A 165      -7.661 -11.940   9.729  1.00 97.30           C  
ATOM   2554  HB  ILE A 165      -7.451 -10.948  10.131  1.00 97.30           H  
ATOM   2555  O   ILE A 165     -10.791 -12.183   8.482  1.00 97.30           O  
ATOM   2556  CG1 ILE A 165      -6.321 -12.666   9.472  1.00 97.30           C  
ATOM   2557 HG12 ILE A 165      -5.805 -12.197   8.634  1.00 97.30           H  
ATOM   2558 HG13 ILE A 165      -6.517 -13.702   9.194  1.00 97.30           H  
ATOM   2559  CG2 ILE A 165      -8.489 -12.707  10.782  1.00 97.30           C  
ATOM   2560 HG21 ILE A 165      -9.384 -12.146  11.050  1.00 97.30           H  
ATOM   2561 HG22 ILE A 165      -7.916 -12.834  11.701  1.00 97.30           H  
ATOM   2562 HG23 ILE A 165      -8.775 -13.686  10.396  1.00 97.30           H  
ATOM   2563  CD1 ILE A 165      -5.360 -12.646  10.669  1.00 97.30           C  
ATOM   2564 HD11 ILE A 165      -5.751 -13.243  11.493  1.00 97.30           H  
ATOM   2565 HD12 ILE A 165      -5.202 -11.620  11.003  1.00 97.30           H  
ATOM   2566 HD13 ILE A 165      -4.402 -13.069  10.366  1.00 97.30           H  
ATOM   2567  N   HIS A 166     -10.128 -10.093   8.985  1.00 95.73           N  
ATOM   2568  H   HIS A 166      -9.347  -9.465   9.115  1.00 95.73           H  
ATOM   2569  CA  HIS A 166     -11.470  -9.563   9.192  1.00 95.73           C  
ATOM   2570  HA  HIS A 166     -11.949 -10.120   9.997  1.00 95.73           H  
ATOM   2571  C   HIS A 166     -12.331  -9.735   7.934  1.00 95.73           C  
ATOM   2572  CB  HIS A 166     -11.376  -8.094   9.618  1.00 95.73           C  
ATOM   2573  HB2 HIS A 166     -10.882  -7.509   8.842  1.00 95.73           H  
ATOM   2574  HB3 HIS A 166     -10.784  -8.020  10.529  1.00 95.73           H  
ATOM   2575  O   HIS A 166     -13.425 -10.294   8.000  1.00 95.73           O  
ATOM   2576  CG  HIS A 166     -12.738  -7.511   9.877  1.00 95.73           C  
ATOM   2577  CD2 HIS A 166     -13.564  -6.928   8.955  1.00 95.73           C  
ATOM   2578  HD2 HIS A 166     -13.342  -6.753   7.912  1.00 95.73           H  
ATOM   2579  ND1 HIS A 166     -13.418  -7.540  11.072  1.00 95.73           N  
ATOM   2580  HD1 HIS A 166     -13.031  -7.785  11.972  1.00 95.73           H  
ATOM   2581  CE1 HIS A 166     -14.621  -6.974  10.877  1.00 95.73           C  
ATOM   2582  HE1 HIS A 166     -15.356  -6.778  11.644  1.00 95.73           H  
ATOM   2583  NE2 HIS A 166     -14.767  -6.633   9.592  1.00 95.73           N  
ATOM   2584  N   ARG A 167     -11.814  -9.351   6.761  1.00 93.50           N  
ATOM   2585  H   ARG A 167     -10.908  -8.904   6.765  1.00 93.50           H  
ATOM   2586  CA  ARG A 167     -12.540  -9.494   5.491  1.00 93.50           C  
ATOM   2587  HA  ARG A 167     -13.511  -9.013   5.603  1.00 93.50           H  
ATOM   2588  C   ARG A 167     -12.872 -10.942   5.147  1.00 93.50           C  
ATOM   2589  CB  ARG A 167     -11.763  -8.816   4.359  1.00 93.50           C  
ATOM   2590  HB2 ARG A 167     -10.728  -9.156   4.370  1.00 93.50           H  
ATOM   2591  HB3 ARG A 167     -12.212  -9.113   3.410  1.00 93.50           H  
ATOM   2592  O   ARG A 167     -13.954 -11.189   4.626  1.00 93.50           O  
ATOM   2593  CG  ARG A 167     -11.812  -7.283   4.473  1.00 93.50           C  
ATOM   2594  HG2 ARG A 167     -12.847  -6.944   4.424  1.00 93.50           H  
ATOM   2595  HG3 ARG A 167     -11.402  -6.960   5.430  1.00 93.50           H  
ATOM   2596  CD  ARG A 167     -11.019  -6.623   3.345  1.00 93.50           C  
ATOM   2597  HD2 ARG A 167     -10.991  -5.549   3.532  1.00 93.50           H  
ATOM   2598  HD3 ARG A 167      -9.999  -7.008   3.356  1.00 93.50           H  
ATOM   2599  NE  ARG A 167     -11.662  -6.878   2.042  1.00 93.50           N  
ATOM   2600  HE  ARG A 167     -12.598  -7.255   2.075  1.00 93.50           H  
ATOM   2601  NH1 ARG A 167     -10.028  -6.003   0.698  1.00 93.50           N  
ATOM   2602 HH11 ARG A 167      -9.524  -5.738   1.532  1.00 93.50           H  
ATOM   2603 HH12 ARG A 167      -9.691  -5.729  -0.214  1.00 93.50           H  
ATOM   2604  NH2 ARG A 167     -11.869  -6.918  -0.212  1.00 93.50           N  
ATOM   2605 HH21 ARG A 167     -11.519  -6.705  -1.135  1.00 93.50           H  
ATOM   2606 HH22 ARG A 167     -12.733  -7.429  -0.104  1.00 93.50           H  
ATOM   2607  CZ  ARG A 167     -11.181  -6.597   0.849  1.00 93.50           C  
ATOM   2608  N   VAL A 168     -11.996 -11.894   5.461  1.00 94.72           N  
ATOM   2609  H   VAL A 168     -11.112 -11.615   5.862  1.00 94.72           H  
ATOM   2610  CA  VAL A 168     -12.296 -13.327   5.310  1.00 94.72           C  
ATOM   2611  HA  VAL A 168     -12.683 -13.504   4.306  1.00 94.72           H  
ATOM   2612  C   VAL A 168     -13.398 -13.763   6.278  1.00 94.72           C  
ATOM   2613  CB  VAL A 168     -11.027 -14.179   5.480  1.00 94.72           C  
ATOM   2614  HB  VAL A 168     -10.511 -13.889   6.395  1.00 94.72           H  
ATOM   2615  O   VAL A 168     -14.350 -14.408   5.848  1.00 94.72           O  
ATOM   2616  CG1 VAL A 168     -11.330 -15.678   5.550  1.00 94.72           C  
ATOM   2617 HG11 VAL A 168     -11.869 -15.915   6.467  1.00 94.72           H  
ATOM   2618 HG12 VAL A 168     -11.942 -15.964   4.694  1.00 94.72           H  
ATOM   2619 HG13 VAL A 168     -10.400 -16.247   5.549  1.00 94.72           H  
ATOM   2620  CG2 VAL A 168     -10.081 -13.965   4.294  1.00 94.72           C  
ATOM   2621 HG21 VAL A 168      -9.855 -12.903   4.195  1.00 94.72           H  
ATOM   2622 HG22 VAL A 168     -10.544 -14.319   3.373  1.00 94.72           H  
ATOM   2623 HG23 VAL A 168      -9.150 -14.506   4.461  1.00 94.72           H  
ATOM   2624  N   LYS A 169     -13.322 -13.371   7.560  1.00 92.56           N  
ATOM   2625  H   LYS A 169     -12.524 -12.820   7.844  1.00 92.56           H  
ATOM   2626  CA  LYS A 169     -14.351 -13.692   8.570  1.00 92.56           C  
ATOM   2627  HA  LYS A 169     -14.446 -14.775   8.653  1.00 92.56           H  
ATOM   2628  C   LYS A 169     -15.742 -13.189   8.171  1.00 92.56           C  
ATOM   2629  CB  LYS A 169     -13.971 -13.110   9.944  1.00 92.56           C  
ATOM   2630  HB2 LYS A 169     -13.684 -12.065   9.833  1.00 92.56           H  
ATOM   2631  HB3 LYS A 169     -14.854 -13.146  10.582  1.00 92.56           H  
ATOM   2632  O   LYS A 169     -16.722 -13.876   8.434  1.00 92.56           O  
ATOM   2633  CG  LYS A 169     -12.840 -13.881  10.645  1.00 92.56           C  
ATOM   2634  HG2 LYS A 169     -11.969 -13.918   9.992  1.00 92.56           H  
ATOM   2635  HG3 LYS A 169     -13.165 -14.905  10.830  1.00 92.56           H  
ATOM   2636  CD  LYS A 169     -12.425 -13.232  11.979  1.00 92.56           C  
ATOM   2637  HD2 LYS A 169     -12.154 -12.192  11.797  1.00 92.56           H  
ATOM   2638  HD3 LYS A 169     -11.542 -13.752  12.352  1.00 92.56           H  
ATOM   2639  CE  LYS A 169     -13.532 -13.298  13.044  1.00 92.56           C  
ATOM   2640  HE2 LYS A 169     -14.420 -12.801  12.652  1.00 92.56           H  
ATOM   2641  HE3 LYS A 169     -13.785 -14.342  13.226  1.00 92.56           H  
ATOM   2642  NZ  LYS A 169     -13.127 -12.638  14.315  1.00 92.56           N  
ATOM   2643  HZ1 LYS A 169     -12.296 -13.040  14.726  1.00 92.56           H  
ATOM   2644  HZ2 LYS A 169     -13.865 -12.631  15.005  1.00 92.56           H  
ATOM   2645  HZ3 LYS A 169     -12.910 -11.659  14.196  1.00 92.56           H  
ATOM   2646  N   GLN A 170     -15.818 -12.029   7.520  1.00 89.61           N  
ATOM   2647  H   GLN A 170     -14.967 -11.494   7.420  1.00 89.61           H  
ATOM   2648  CA  GLN A 170     -17.071 -11.430   7.045  1.00 89.61           C  
ATOM   2649  HA  GLN A 170     -17.878 -11.739   7.708  1.00 89.61           H  
ATOM   2650  C   GLN A 170     -17.491 -11.892   5.636  1.00 89.61           C  
ATOM   2651  CB  GLN A 170     -16.962  -9.896   7.111  1.00 89.61           C  
ATOM   2652  HB2 GLN A 170     -16.171  -9.583   6.429  1.00 89.61           H  
ATOM   2653  HB3 GLN A 170     -17.899  -9.458   6.767  1.00 89.61           H  
ATOM   2654  O   GLN A 170     -18.438 -11.355   5.067  1.00 89.61           O  
ATOM   2655  CG  GLN A 170     -16.657  -9.318   8.503  1.00 89.61           C  
ATOM   2656  HG2 GLN A 170     -15.645  -9.589   8.802  1.00 89.61           H  
ATOM   2657  HG3 GLN A 170     -16.699  -8.230   8.446  1.00 89.61           H  
ATOM   2658  CD  GLN A 170     -17.620  -9.765   9.595  1.00 89.61           C  
ATOM   2659  NE2 GLN A 170     -17.167  -9.832  10.827  1.00 89.61           N  
ATOM   2660 HE21 GLN A 170     -16.268  -9.421  11.033  1.00 89.61           H  
ATOM   2661 HE22 GLN A 170     -17.872 -10.016  11.526  1.00 89.61           H  
ATOM   2662  OE1 GLN A 170     -18.776 -10.084   9.382  1.00 89.61           O  
ATOM   2663  N   GLY A 171     -16.781 -12.847   5.021  1.00 87.82           N  
ATOM   2664  H   GLY A 171     -16.019 -13.286   5.518  1.00 87.82           H  
ATOM   2665  CA  GLY A 171     -17.094 -13.331   3.669  1.00 87.82           C  
ATOM   2666  HA2 GLY A 171     -16.486 -14.214   3.469  1.00 87.82           H  
ATOM   2667  HA3 GLY A 171     -18.144 -13.620   3.627  1.00 87.82           H  
ATOM   2668  C   GLY A 171     -16.835 -12.314   2.546  1.00 87.82           C  
ATOM   2669  O   GLY A 171     -17.308 -12.491   1.427  1.00 87.82           O  
ATOM   2670  N   MET A 172     -16.071 -11.252   2.816  1.00 86.38           N  
ATOM   2671  H   MET A 172     -15.682 -11.196   3.747  1.00 86.38           H  
ATOM   2672  CA  MET A 172     -15.719 -10.190   1.863  1.00 86.38           C  
ATOM   2673  HA  MET A 172     -16.546 -10.055   1.167  1.00 86.38           H  
ATOM   2674  C   MET A 172     -14.464 -10.502   1.030  1.00 86.38           C  
ATOM   2675  CB  MET A 172     -15.499  -8.871   2.620  1.00 86.38           C  
ATOM   2676  HB2 MET A 172     -15.239  -8.098   1.897  1.00 86.38           H  
ATOM   2677  HB3 MET A 172     -14.663  -8.977   3.312  1.00 86.38           H  
ATOM   2678  O   MET A 172     -14.074  -9.710   0.164  1.00 86.38           O  
ATOM   2679  CG  MET A 172     -16.720  -8.379   3.398  1.00 86.38           C  
ATOM   2680  HG2 MET A 172     -16.923  -9.036   4.244  1.00 86.38           H  
ATOM   2681  HG3 MET A 172     -17.584  -8.401   2.735  1.00 86.38           H  
ATOM   2682  SD  MET A 172     -16.507  -6.674   3.979  1.00 86.38           S  
ATOM   2683  CE  MET A 172     -15.689  -6.890   5.582  1.00 86.38           C  
ATOM   2684  HE1 MET A 172     -15.385  -5.916   5.964  1.00 86.38           H  
ATOM   2685  HE2 MET A 172     -14.811  -7.528   5.477  1.00 86.38           H  
ATOM   2686  HE3 MET A 172     -16.393  -7.325   6.292  1.00 86.38           H  
ATOM   2687  N   MET A 173     -13.768 -11.600   1.334  1.00 90.35           N  
ATOM   2688  H   MET A 173     -14.120 -12.196   2.069  1.00 90.35           H  
ATOM   2689  CA  MET A 173     -12.531 -12.009   0.670  1.00 90.35           C  
ATOM   2690  HA  MET A 173     -12.603 -11.751  -0.387  1.00 90.35           H  
ATOM   2691  C   MET A 173     -12.315 -13.523   0.787  1.00 90.35           C  
ATOM   2692  CB  MET A 173     -11.355 -11.237   1.294  1.00 90.35           C  
ATOM   2693  HB2 MET A 173     -11.216 -11.559   2.326  1.00 90.35           H  
ATOM   2694  HB3 MET A 173     -11.584 -10.172   1.292  1.00 90.35           H  
ATOM   2695  O   MET A 173     -12.609 -14.115   1.821  1.00 90.35           O  
ATOM   2696  CG  MET A 173     -10.056 -11.436   0.510  1.00 90.35           C  
ATOM   2697  HG2 MET A 173     -10.247 -11.200  -0.537  1.00 90.35           H  
ATOM   2698  HG3 MET A 173      -9.757 -12.482   0.575  1.00 90.35           H  
ATOM   2699  SD  MET A 173      -8.664 -10.417   1.062  1.00 90.35           S  
ATOM   2700  CE  MET A 173      -8.290 -11.251   2.623  1.00 90.35           C  
ATOM   2701  HE1 MET A 173      -7.359 -10.858   3.031  1.00 90.35           H  
ATOM   2702  HE2 MET A 173      -9.102 -11.061   3.325  1.00 90.35           H  
ATOM   2703  HE3 MET A 173      -8.187 -12.324   2.458  1.00 90.35           H  
ATOM   2704  N   ASP A 174     -11.748 -14.137  -0.253  1.00 92.75           N  
ATOM   2705  H   ASP A 174     -11.558 -13.608  -1.092  1.00 92.75           H  
ATOM   2706  CA  ASP A 174     -11.330 -15.544  -0.225  1.00 92.75           C  
ATOM   2707  HA  ASP A 174     -12.164 -16.126   0.167  1.00 92.75           H  
ATOM   2708  C   ASP A 174     -10.076 -15.740   0.668  1.00 92.75           C  
ATOM   2709  CB  ASP A 174     -11.088 -16.025  -1.665  1.00 92.75           C  
ATOM   2710  HB2 ASP A 174     -11.950 -15.756  -2.276  1.00 92.75           H  
ATOM   2711  HB3 ASP A 174     -10.214 -15.518  -2.074  1.00 92.75           H  
ATOM   2712  O   ASP A 174      -9.115 -14.966   0.546  1.00 92.75           O  
ATOM   2713  CG  ASP A 174     -10.841 -17.529  -1.775  1.00 92.75           C  
ATOM   2714  OD1 ASP A 174      -9.863 -18.001  -1.154  1.00 92.75           O  
ATOM   2715  OD2 ASP A 174     -11.596 -18.182  -2.519  1.00 92.75           O  
ATOM   2716  N   PRO A 175     -10.026 -16.773   1.535  1.00 92.74           N  
ATOM   2717  CA  PRO A 175      -8.861 -17.075   2.374  1.00 92.74           C  
ATOM   2718  HA  PRO A 175      -8.762 -16.295   3.128  1.00 92.74           H  
ATOM   2719  C   PRO A 175      -7.529 -17.202   1.617  1.00 92.74           C  
ATOM   2720  CB  PRO A 175      -9.194 -18.402   3.063  1.00 92.74           C  
ATOM   2721  HB2 PRO A 175      -8.787 -18.442   4.074  1.00 92.74           H  
ATOM   2722  HB3 PRO A 175      -8.815 -19.237   2.473  1.00 92.74           H  
ATOM   2723  O   PRO A 175      -6.472 -16.881   2.163  1.00 92.74           O  
ATOM   2724  CG  PRO A 175     -10.718 -18.462   3.070  1.00 92.74           C  
ATOM   2725  HG2 PRO A 175     -11.081 -19.490   3.047  1.00 92.74           H  
ATOM   2726  HG3 PRO A 175     -11.104 -17.949   3.951  1.00 92.74           H  
ATOM   2727  CD  PRO A 175     -11.115 -17.703   1.811  1.00 92.74           C  
ATOM   2728  HD2 PRO A 175     -12.054 -17.178   1.989  1.00 92.74           H  
ATOM   2729  HD3 PRO A 175     -11.224 -18.401   0.981  1.00 92.74           H  
ATOM   2730  N   GLN A 176      -7.548 -17.628   0.350  1.00 93.68           N  
ATOM   2731  H   GLN A 176      -8.445 -17.847  -0.060  1.00 93.68           H  
ATOM   2732  CA  GLN A 176      -6.372 -17.741  -0.515  1.00 93.68           C  
ATOM   2733  HA  GLN A 176      -5.713 -18.512  -0.115  1.00 93.68           H  
ATOM   2734  C   GLN A 176      -5.582 -16.427  -0.607  1.00 93.68           C  
ATOM   2735  CB  GLN A 176      -6.864 -18.170  -1.908  1.00 93.68           C  
ATOM   2736  HB2 GLN A 176      -7.365 -19.135  -1.831  1.00 93.68           H  
ATOM   2737  HB3 GLN A 176      -7.599 -17.440  -2.246  1.00 93.68           H  
ATOM   2738  O   GLN A 176      -4.354 -16.458  -0.746  1.00 93.68           O  
ATOM   2739  CG  GLN A 176      -5.790 -18.248  -3.000  1.00 93.68           C  
ATOM   2740  HG2 GLN A 176      -5.286 -17.287  -3.096  1.00 93.68           H  
ATOM   2741  HG3 GLN A 176      -6.294 -18.434  -3.948  1.00 93.68           H  
ATOM   2742  CD  GLN A 176      -4.759 -19.348  -2.816  1.00 93.68           C  
ATOM   2743  NE2 GLN A 176      -3.634 -19.245  -3.493  1.00 93.68           N  
ATOM   2744 HE21 GLN A 176      -3.538 -18.457  -4.117  1.00 93.68           H  
ATOM   2745 HE22 GLN A 176      -3.066 -20.073  -3.605  1.00 93.68           H  
ATOM   2746  OE1 GLN A 176      -4.928 -20.332  -2.116  1.00 93.68           O  
ATOM   2747  N   TYR A 177      -6.252 -15.274  -0.505  1.00 89.35           N  
ATOM   2748  H   TYR A 177      -7.250 -15.307  -0.353  1.00 89.35           H  
ATOM   2749  CA  TYR A 177      -5.604 -13.964  -0.579  1.00 89.35           C  
ATOM   2750  HA  TYR A 177      -4.924 -13.973  -1.431  1.00 89.35           H  
ATOM   2751  C   TYR A 177      -4.735 -13.648   0.649  1.00 89.35           C  
ATOM   2752  CB  TYR A 177      -6.654 -12.879  -0.844  1.00 89.35           C  
ATOM   2753  HB2 TYR A 177      -6.175 -11.902  -0.770  1.00 89.35           H  
ATOM   2754  HB3 TYR A 177      -7.418 -12.926  -0.068  1.00 89.35           H  
ATOM   2755  O   TYR A 177      -3.809 -12.845   0.536  1.00 89.35           O  
ATOM   2756  CG  TYR A 177      -7.298 -12.979  -2.218  1.00 89.35           C  
ATOM   2757  CD1 TYR A 177      -6.544 -12.688  -3.372  1.00 89.35           C  
ATOM   2758  HD1 TYR A 177      -5.517 -12.370  -3.273  1.00 89.35           H  
ATOM   2759  CD2 TYR A 177      -8.643 -13.367  -2.347  1.00 89.35           C  
ATOM   2760  HD2 TYR A 177      -9.224 -13.572  -1.460  1.00 89.35           H  
ATOM   2761  CE1 TYR A 177      -7.129 -12.808  -4.648  1.00 89.35           C  
ATOM   2762  HE1 TYR A 177      -6.564 -12.592  -5.543  1.00 89.35           H  
ATOM   2763  CE2 TYR A 177      -9.232 -13.498  -3.620  1.00 89.35           C  
ATOM   2764  HE2 TYR A 177     -10.261 -13.812  -3.712  1.00 89.35           H  
ATOM   2765  OH  TYR A 177      -9.025 -13.348  -6.007  1.00 89.35           O  
ATOM   2766  HH  TYR A 177      -9.922 -13.685  -5.954  1.00 89.35           H  
ATOM   2767  CZ  TYR A 177      -8.471 -13.223  -4.774  1.00 89.35           C  
ATOM   2768  N   LEU A 178      -4.925 -14.343   1.780  1.00 94.15           N  
ATOM   2769  H   LEU A 178      -5.678 -15.015   1.815  1.00 94.15           H  
ATOM   2770  CA  LEU A 178      -4.065 -14.206   2.963  1.00 94.15           C  
ATOM   2771  HA  LEU A 178      -3.914 -13.147   3.169  1.00 94.15           H  
ATOM   2772  C   LEU A 178      -2.670 -14.804   2.763  1.00 94.15           C  
ATOM   2773  CB  LEU A 178      -4.726 -14.866   4.185  1.00 94.15           C  
ATOM   2774  HB2 LEU A 178      -4.030 -14.811   5.022  1.00 94.15           H  
ATOM   2775  HB3 LEU A 178      -4.897 -15.922   3.974  1.00 94.15           H  
ATOM   2776  O   LEU A 178      -1.730 -14.409   3.451  1.00 94.15           O  
ATOM   2777  CG  LEU A 178      -6.046 -14.222   4.625  1.00 94.15           C  
ATOM   2778  HG  LEU A 178      -6.767 -14.256   3.808  1.00 94.15           H  
ATOM   2779  CD1 LEU A 178      -6.616 -14.989   5.817  1.00 94.15           C  
ATOM   2780 HD11 LEU A 178      -5.901 -14.996   6.640  1.00 94.15           H  
ATOM   2781 HD12 LEU A 178      -7.538 -14.518   6.159  1.00 94.15           H  
ATOM   2782 HD13 LEU A 178      -6.837 -16.014   5.521  1.00 94.15           H  
ATOM   2783  CD2 LEU A 178      -5.840 -12.771   5.048  1.00 94.15           C  
ATOM   2784 HD21 LEU A 178      -5.085 -12.700   5.830  1.00 94.15           H  
ATOM   2785 HD22 LEU A 178      -5.556 -12.153   4.196  1.00 94.15           H  
ATOM   2786 HD23 LEU A 178      -6.790 -12.404   5.437  1.00 94.15           H  
ATOM   2787  N   LYS A 179      -2.496 -15.723   1.801  1.00 92.88           N  
ATOM   2788  H   LYS A 179      -3.303 -15.990   1.256  1.00 92.88           H  
ATOM   2789  CA  LYS A 179      -1.213 -16.414   1.584  1.00 92.88           C  
ATOM   2790  HA  LYS A 179      -0.961 -16.972   2.486  1.00 92.88           H  
ATOM   2791  C   LYS A 179      -0.049 -15.457   1.352  1.00 92.88           C  
ATOM   2792  CB  LYS A 179      -1.307 -17.384   0.399  1.00 92.88           C  
ATOM   2793  HB2 LYS A 179      -0.301 -17.720   0.147  1.00 92.88           H  
ATOM   2794  HB3 LYS A 179      -1.724 -16.874  -0.469  1.00 92.88           H  
ATOM   2795  O   LYS A 179       1.073 -15.794   1.717  1.00 92.88           O  
ATOM   2796  CG  LYS A 179      -2.149 -18.617   0.745  1.00 92.88           C  
ATOM   2797  HG2 LYS A 179      -1.760 -19.070   1.657  1.00 92.88           H  
ATOM   2798  HG3 LYS A 179      -3.183 -18.320   0.916  1.00 92.88           H  
ATOM   2799  CD  LYS A 179      -2.091 -19.650  -0.385  1.00 92.88           C  
ATOM   2800  HD2 LYS A 179      -2.486 -19.184  -1.287  1.00 92.88           H  
ATOM   2801  HD3 LYS A 179      -1.057 -19.952  -0.555  1.00 92.88           H  
ATOM   2802  CE  LYS A 179      -2.930 -20.871   0.017  1.00 92.88           C  
ATOM   2803  HE2 LYS A 179      -2.485 -21.319   0.905  1.00 92.88           H  
ATOM   2804  HE3 LYS A 179      -3.926 -20.524   0.291  1.00 92.88           H  
ATOM   2805  NZ  LYS A 179      -3.060 -21.888  -1.057  1.00 92.88           N  
ATOM   2806  HZ1 LYS A 179      -3.539 -22.703  -0.701  1.00 92.88           H  
ATOM   2807  HZ2 LYS A 179      -2.174 -22.166  -1.454  1.00 92.88           H  
ATOM   2808  HZ3 LYS A 179      -3.680 -21.514  -1.762  1.00 92.88           H  
ATOM   2809  N   LYS A 180      -0.292 -14.290   0.744  1.00 91.47           N  
ATOM   2810  H   LYS A 180      -1.252 -14.058   0.531  1.00 91.47           H  
ATOM   2811  CA  LYS A 180       0.761 -13.290   0.535  1.00 91.47           C  
ATOM   2812  HA  LYS A 180       1.629 -13.772   0.085  1.00 91.47           H  
ATOM   2813  C   LYS A 180       1.258 -12.723   1.856  1.00 91.47           C  
ATOM   2814  CB  LYS A 180       0.299 -12.157  -0.385  1.00 91.47           C  
ATOM   2815  HB2 LYS A 180      -0.657 -11.762  -0.044  1.00 91.47           H  
ATOM   2816  HB3 LYS A 180       1.035 -11.356  -0.321  1.00 91.47           H  
ATOM   2817  O   LYS A 180       2.460 -12.782   2.078  1.00 91.47           O  
ATOM   2818  CG  LYS A 180       0.191 -12.608  -1.846  1.00 91.47           C  
ATOM   2819  HG2 LYS A 180       1.103 -13.126  -2.141  1.00 91.47           H  
ATOM   2820  HG3 LYS A 180      -0.663 -13.274  -1.968  1.00 91.47           H  
ATOM   2821  CD  LYS A 180       0.014 -11.361  -2.716  1.00 91.47           C  
ATOM   2822  HD2 LYS A 180      -0.903 -10.849  -2.426  1.00 91.47           H  
ATOM   2823  HD3 LYS A 180       0.851 -10.688  -2.532  1.00 91.47           H  
ATOM   2824  CE  LYS A 180      -0.031 -11.706  -4.204  1.00 91.47           C  
ATOM   2825  HE2 LYS A 180      -0.923 -12.299  -4.403  1.00 91.47           H  
ATOM   2826  HE3 LYS A 180       0.846 -12.304  -4.450  1.00 91.47           H  
ATOM   2827  NZ  LYS A 180      -0.039 -10.456  -5.003  1.00 91.47           N  
ATOM   2828  HZ1 LYS A 180      -0.841  -9.889  -4.769  1.00 91.47           H  
ATOM   2829  HZ2 LYS A 180       0.767  -9.892  -4.771  1.00 91.47           H  
ATOM   2830  HZ3 LYS A 180      -0.034 -10.646  -5.995  1.00 91.47           H  
ATOM   2831  N   ALA A 181       0.353 -12.253   2.714  1.00 93.56           N  
ATOM   2832  H   ALA A 181      -0.623 -12.285   2.455  1.00 93.56           H  
ATOM   2833  CA  ALA A 181       0.680 -11.675   4.017  1.00 93.56           C  
ATOM   2834  HA  ALA A 181       1.412 -10.879   3.883  1.00 93.56           H  
ATOM   2835  C   ALA A 181       1.298 -12.712   4.968  1.00 93.56           C  
ATOM   2836  CB  ALA A 181      -0.599 -11.063   4.602  1.00 93.56           C  
ATOM   2837  HB1 ALA A 181      -0.367 -10.579   5.550  1.00 93.56           H  
ATOM   2838  HB2 ALA A 181      -1.001 -10.312   3.922  1.00 93.56           H  
ATOM   2839  HB3 ALA A 181      -1.350 -11.834   4.771  1.00 93.56           H  
ATOM   2840  O   ALA A 181       2.306 -12.443   5.609  1.00 93.56           O  
ATOM   2841  N   LEU A 182       0.763 -13.937   4.986  1.00 94.52           N  
ATOM   2842  H   LEU A 182      -0.081 -14.090   4.452  1.00 94.52           H  
ATOM   2843  CA  LEU A 182       1.249 -15.031   5.839  1.00 94.52           C  
ATOM   2844  HA  LEU A 182       1.292 -14.679   6.869  1.00 94.52           H  
ATOM   2845  C   LEU A 182       2.672 -15.508   5.495  1.00 94.52           C  
ATOM   2846  CB  LEU A 182       0.258 -16.207   5.745  1.00 94.52           C  
ATOM   2847  HB2 LEU A 182       0.147 -16.472   4.693  1.00 94.52           H  
ATOM   2848  HB3 LEU A 182       0.683 -17.071   6.256  1.00 94.52           H  
ATOM   2849  O   LEU A 182       3.266 -16.253   6.264  1.00 94.52           O  
ATOM   2850  CG  LEU A 182      -1.136 -15.937   6.344  1.00 94.52           C  
ATOM   2851  HG  LEU A 182      -1.552 -15.023   5.922  1.00 94.52           H  
ATOM   2852  CD1 LEU A 182      -2.065 -17.099   5.992  1.00 94.52           C  
ATOM   2853 HD11 LEU A 182      -1.677 -18.028   6.409  1.00 94.52           H  
ATOM   2854 HD12 LEU A 182      -3.056 -16.911   6.405  1.00 94.52           H  
ATOM   2855 HD13 LEU A 182      -2.150 -17.189   4.909  1.00 94.52           H  
ATOM   2856  CD2 LEU A 182      -1.116 -15.792   7.864  1.00 94.52           C  
ATOM   2857 HD21 LEU A 182      -0.732 -16.701   8.326  1.00 94.52           H  
ATOM   2858 HD22 LEU A 182      -2.128 -15.616   8.228  1.00 94.52           H  
ATOM   2859 HD23 LEU A 182      -0.502 -14.938   8.150  1.00 94.52           H  
ATOM   2860  N   ARG A 183       3.227 -15.113   4.344  1.00 92.22           N  
ATOM   2861  H   ARG A 183       2.690 -14.492   3.755  1.00 92.22           H  
ATOM   2862  CA  ARG A 183       4.606 -15.437   3.941  1.00 92.22           C  
ATOM   2863  HA  ARG A 183       4.978 -16.271   4.536  1.00 92.22           H  
ATOM   2864  C   ARG A 183       5.596 -14.302   4.203  1.00 92.22           C  
ATOM   2865  CB  ARG A 183       4.620 -15.841   2.463  1.00 92.22           C  
ATOM   2866  HB2 ARG A 183       5.650 -15.911   2.114  1.00 92.22           H  
ATOM   2867  HB3 ARG A 183       4.116 -15.068   1.882  1.00 92.22           H  
ATOM   2868  O   ARG A 183       6.788 -14.499   3.985  1.00 92.22           O  
ATOM   2869  CG  ARG A 183       3.944 -17.197   2.233  1.00 92.22           C  
ATOM   2870  HG2 ARG A 183       4.546 -17.981   2.691  1.00 92.22           H  
ATOM   2871  HG3 ARG A 183       2.951 -17.209   2.682  1.00 92.22           H  
ATOM   2872  CD  ARG A 183       3.830 -17.441   0.727  1.00 92.22           C  
ATOM   2873  HD2 ARG A 183       3.265 -16.619   0.286  1.00 92.22           H  
ATOM   2874  HD3 ARG A 183       4.835 -17.450   0.304  1.00 92.22           H  
ATOM   2875  NE  ARG A 183       3.150 -18.714   0.435  1.00 92.22           N  
ATOM   2876  HE  ARG A 183       2.814 -19.228   1.237  1.00 92.22           H  
ATOM   2877  NH1 ARG A 183       3.426 -18.659  -1.841  1.00 92.22           N  
ATOM   2878 HH11 ARG A 183       3.944 -17.799  -1.731  1.00 92.22           H  
ATOM   2879 HH12 ARG A 183       3.397 -19.121  -2.739  1.00 92.22           H  
ATOM   2880  NH2 ARG A 183       2.429 -20.417  -0.890  1.00 92.22           N  
ATOM   2881 HH21 ARG A 183       2.451 -20.878  -1.788  1.00 92.22           H  
ATOM   2882 HH22 ARG A 183       2.234 -20.957  -0.059  1.00 92.22           H  
ATOM   2883  CZ  ARG A 183       3.000 -19.252  -0.760  1.00 92.22           C  
ATOM   2884  N   GLN A 184       5.119 -13.129   4.614  1.00 93.73           N  
ATOM   2885  H   GLN A 184       4.148 -13.054   4.879  1.00 93.73           H  
ATOM   2886  CA  GLN A 184       5.974 -11.963   4.833  1.00 93.73           C  
ATOM   2887  HA  GLN A 184       6.723 -11.929   4.042  1.00 93.73           H  
ATOM   2888  C   GLN A 184       6.735 -12.081   6.148  1.00 93.73           C  
ATOM   2889  CB  GLN A 184       5.166 -10.655   4.772  1.00 93.73           C  
ATOM   2890  HB2 GLN A 184       5.830  -9.802   4.915  1.00 93.73           H  
ATOM   2891  HB3 GLN A 184       4.425 -10.648   5.571  1.00 93.73           H  
ATOM   2892  O   GLN A 184       6.364 -12.842   7.045  1.00 93.73           O  
ATOM   2893  CG  GLN A 184       4.451 -10.509   3.427  1.00 93.73           C  
ATOM   2894  HG2 GLN A 184       3.844  -9.604   3.399  1.00 93.73           H  
ATOM   2895  HG3 GLN A 184       3.746 -11.336   3.344  1.00 93.73           H  
ATOM   2896  CD  GLN A 184       5.377 -10.488   2.221  1.00 93.73           C  
ATOM   2897  NE2 GLN A 184       4.976 -11.108   1.135  1.00 93.73           N  
ATOM   2898 HE21 GLN A 184       5.631 -11.089   0.366  1.00 93.73           H  
ATOM   2899 HE22 GLN A 184       4.104 -11.616   1.165  1.00 93.73           H  
ATOM   2900  OE1 GLN A 184       6.470  -9.953   2.219  1.00 93.73           O  
ATOM   2901  N   ARG A 185       7.817 -11.314   6.253  1.00 92.34           N  
ATOM   2902  H   ARG A 185       8.001 -10.657   5.508  1.00 92.34           H  
ATOM   2903  CA  ARG A 185       8.563 -11.142   7.499  1.00 92.34           C  
ATOM   2904  HA  ARG A 185       8.532 -12.069   8.071  1.00 92.34           H  
ATOM   2905  C   ARG A 185       7.902 -10.070   8.366  1.00 92.34           C  
ATOM   2906  CB  ARG A 185      10.033 -10.809   7.194  1.00 92.34           C  
ATOM   2907  HB2 ARG A 185      10.083  -9.876   6.632  1.00 92.34           H  
ATOM   2908  HB3 ARG A 185      10.570 -10.665   8.132  1.00 92.34           H  
ATOM   2909  O   ARG A 185       7.108  -9.265   7.886  1.00 92.34           O  
ATOM   2910  CG  ARG A 185      10.717 -11.927   6.392  1.00 92.34           C  
ATOM   2911  HG2 ARG A 185      10.612 -12.879   6.911  1.00 92.34           H  
ATOM   2912  HG3 ARG A 185      10.234 -12.009   5.418  1.00 92.34           H  
ATOM   2913  CD  ARG A 185      12.199 -11.630   6.153  1.00 92.34           C  
ATOM   2914  HD2 ARG A 185      12.321 -10.580   5.890  1.00 92.34           H  
ATOM   2915  HD3 ARG A 185      12.513 -12.228   5.297  1.00 92.34           H  
ATOM   2916  NE  ARG A 185      13.026 -11.948   7.336  1.00 92.34           N  
ATOM   2917  HE  ARG A 185      12.688 -11.602   8.223  1.00 92.34           H  
ATOM   2918  NH1 ARG A 185      14.815 -12.849   6.208  1.00 92.34           N  
ATOM   2919 HH11 ARG A 185      15.767 -13.187   6.210  1.00 92.34           H  
ATOM   2920 HH12 ARG A 185      14.398 -12.540   5.342  1.00 92.34           H  
ATOM   2921  NH2 ARG A 185      14.854 -12.773   8.429  1.00 92.34           N  
ATOM   2922 HH21 ARG A 185      15.796 -13.136   8.404  1.00 92.34           H  
ATOM   2923 HH22 ARG A 185      14.446 -12.510   9.315  1.00 92.34           H  
ATOM   2924  CZ  ARG A 185      14.219 -12.518   7.321  1.00 92.34           C  
ATOM   2925  N   TYR A 186       8.253 -10.069   9.644  1.00 91.75           N  
ATOM   2926  H   TYR A 186       8.933 -10.756   9.933  1.00 91.75           H  
ATOM   2927  CA  TYR A 186       7.977  -8.973  10.568  1.00 91.75           C  
ATOM   2928  HA  TYR A 186       7.495  -8.145  10.049  1.00 91.75           H  
ATOM   2929  C   TYR A 186       9.327  -8.490  11.098  1.00 91.75           C  
ATOM   2930  CB  TYR A 186       7.036  -9.457  11.678  1.00 91.75           C  
ATOM   2931  HB2 TYR A 186       7.506 -10.279  12.218  1.00 91.75           H  
ATOM   2932  HB3 TYR A 186       6.123  -9.840  11.222  1.00 91.75           H  
ATOM   2933  O   TYR A 186       9.937  -9.172  11.929  1.00 91.75           O  
ATOM   2934  CG  TYR A 186       6.673  -8.369  12.667  1.00 91.75           C  
ATOM   2935  CD1 TYR A 186       7.564  -8.015  13.700  1.00 91.75           C  
ATOM   2936  HD1 TYR A 186       8.517  -8.515  13.796  1.00 91.75           H  
ATOM   2937  CD2 TYR A 186       5.468  -7.660  12.513  1.00 91.75           C  
ATOM   2938  HD2 TYR A 186       4.787  -7.909  11.713  1.00 91.75           H  
ATOM   2939  CE1 TYR A 186       7.276  -6.926  14.542  1.00 91.75           C  
ATOM   2940  HE1 TYR A 186       8.019  -6.569  15.239  1.00 91.75           H  
ATOM   2941  CE2 TYR A 186       5.138  -6.626  13.407  1.00 91.75           C  
ATOM   2942  HE2 TYR A 186       4.215  -6.077  13.289  1.00 91.75           H  
ATOM   2943  OH  TYR A 186       5.779  -5.181  15.206  1.00 91.75           O  
ATOM   2944  HH  TYR A 186       6.588  -4.743  15.481  1.00 91.75           H  
ATOM   2945  CZ  TYR A 186       6.054  -6.238  14.404  1.00 91.75           C  
ATOM   2946  N   GLY A 187       9.843  -7.393  10.541  1.00 89.38           N  
ATOM   2947  H   GLY A 187       9.300  -6.850   9.886  1.00 89.38           H  
ATOM   2948  CA  GLY A 187      11.240  -7.004  10.722  1.00 89.38           C  
ATOM   2949  HA2 GLY A 187      11.396  -6.693  11.755  1.00 89.38           H  
ATOM   2950  HA3 GLY A 187      11.475  -6.156  10.078  1.00 89.38           H  
ATOM   2951  C   GLY A 187      12.173  -8.167  10.377  1.00 89.38           C  
ATOM   2952  O   GLY A 187      12.084  -8.791   9.317  1.00 89.38           O  
ATOM   2953  N   THR A 188      13.019  -8.558  11.326  1.00 88.20           N  
ATOM   2954  H   THR A 188      13.042  -8.039  12.192  1.00 88.20           H  
ATOM   2955  CA  THR A 188      13.940  -9.693  11.154  1.00 88.20           C  
ATOM   2956  HA  THR A 188      14.319  -9.662  10.132  1.00 88.20           H  
ATOM   2957  C   THR A 188      13.283 -11.068  11.339  1.00 88.20           C  
ATOM   2958  CB  THR A 188      15.151  -9.553  12.082  1.00 88.20           C  
ATOM   2959  HB  THR A 188      15.826 -10.393  11.921  1.00 88.20           H  
ATOM   2960  O   THR A 188      13.886 -12.084  10.976  1.00 88.20           O  
ATOM   2961  CG2 THR A 188      15.922  -8.257  11.834  1.00 88.20           C  
ATOM   2962 HG21 THR A 188      16.827  -8.244  12.441  1.00 88.20           H  
ATOM   2963 HG22 THR A 188      16.210  -8.195  10.784  1.00 88.20           H  
ATOM   2964 HG23 THR A 188      15.315  -7.387  12.083  1.00 88.20           H  
ATOM   2965  OG1 THR A 188      14.731  -9.550  13.425  1.00 88.20           O  
ATOM   2966  HG1 THR A 188      15.303  -8.940  13.896  1.00 88.20           H  
ATOM   2967  N   LEU A 189      12.047 -11.144  11.847  1.00 90.92           N  
ATOM   2968  H   LEU A 189      11.550 -10.282  12.021  1.00 90.92           H  
ATOM   2969  CA  LEU A 189      11.356 -12.406  12.122  1.00 90.92           C  
ATOM   2970  HA  LEU A 189      12.087 -13.112  12.515  1.00 90.92           H  
ATOM   2971  C   LEU A 189      10.765 -13.021  10.849  1.00 90.92           C  
ATOM   2972  CB  LEU A 189      10.258 -12.218  13.185  1.00 90.92           C  
ATOM   2973  HB2 LEU A 189       9.504 -11.541  12.783  1.00 90.92           H  
ATOM   2974  HB3 LEU A 189       9.773 -13.179  13.351  1.00 90.92           H  
ATOM   2975  O   LEU A 189      10.060 -12.366  10.083  1.00 90.92           O  
ATOM   2976  CG  LEU A 189      10.733 -11.670  14.543  1.00 90.92           C  
ATOM   2977  HG  LEU A 189      11.194 -10.691  14.406  1.00 90.92           H  
ATOM   2978  CD1 LEU A 189       9.528 -11.508  15.473  1.00 90.92           C  
ATOM   2979 HD11 LEU A 189       9.862 -11.093  16.423  1.00 90.92           H  
ATOM   2980 HD12 LEU A 189       8.806 -10.831  15.015  1.00 90.92           H  
ATOM   2981 HD13 LEU A 189       9.061 -12.477  15.651  1.00 90.92           H  
ATOM   2982  CD2 LEU A 189      11.739 -12.606  15.219  1.00 90.92           C  
ATOM   2983 HD21 LEU A 189      11.990 -12.213  16.205  1.00 90.92           H  
ATOM   2984 HD22 LEU A 189      12.656 -12.651  14.633  1.00 90.92           H  
ATOM   2985 HD23 LEU A 189      11.309 -13.601  15.336  1.00 90.92           H  
ATOM   2986  N   THR A 190      11.010 -14.314  10.653  1.00 91.38           N  
ATOM   2987  H   THR A 190      11.559 -14.819  11.333  1.00 91.38           H  
ATOM   2988  CA  THR A 190      10.349 -15.133   9.630  1.00 91.38           C  
ATOM   2989  HA  THR A 190      10.346 -14.588   8.685  1.00 91.38           H  
ATOM   2990  C   THR A 190       8.889 -15.416  10.000  1.00 91.38           C  
ATOM   2991  CB  THR A 190      11.118 -16.448   9.426  1.00 91.38           C  
ATOM   2992  HB  THR A 190      10.560 -17.102   8.756  1.00 91.38           H  
ATOM   2993  O   THR A 190       8.486 -15.225  11.150  1.00 91.38           O  
ATOM   2994  CG2 THR A 190      12.501 -16.201   8.824  1.00 91.38           C  
ATOM   2995 HG21 THR A 190      12.401 -15.693   7.865  1.00 91.38           H  
ATOM   2996 HG22 THR A 190      13.109 -15.593   9.495  1.00 91.38           H  
ATOM   2997 HG23 THR A 190      12.995 -17.159   8.664  1.00 91.38           H  
ATOM   2998  OG1 THR A 190      11.318 -17.092  10.661  1.00 91.38           O  
ATOM   2999  HG1 THR A 190      10.796 -17.897  10.613  1.00 91.38           H  
ATOM   3000  N   ALA A 191       8.099 -15.872   9.022  1.00 91.78           N  
ATOM   3001  H   ALA A 191       8.492 -16.001   8.101  1.00 91.78           H  
ATOM   3002  CA  ALA A 191       6.670 -16.160   9.174  1.00 91.78           C  
ATOM   3003  HA  ALA A 191       6.129 -15.230   9.350  1.00 91.78           H  
ATOM   3004  C   ALA A 191       6.342 -17.059  10.373  1.00 91.78           C  
ATOM   3005  CB  ALA A 191       6.148 -16.728   7.852  1.00 91.78           C  
ATOM   3006  HB1 ALA A 191       6.710 -17.620   7.576  1.00 91.78           H  
ATOM   3007  HB2 ALA A 191       5.098 -16.998   7.967  1.00 91.78           H  
ATOM   3008  HB3 ALA A 191       6.236 -15.978   7.066  1.00 91.78           H  
ATOM   3009  O   ALA A 191       5.552 -16.691  11.238  1.00 91.78           O  
ATOM   3010  N   ASP A 192       7.015 -18.201  10.468  1.00 91.07           N  
ATOM   3011  H   ASP A 192       7.760 -18.375   9.808  1.00 91.07           H  
ATOM   3012  CA  ASP A 192       6.895 -19.162  11.566  1.00 91.07           C  
ATOM   3013  HA  ASP A 192       5.875 -19.546  11.592  1.00 91.07           H  
ATOM   3014  C   ASP A 192       7.190 -18.534  12.942  1.00 91.07           C  
ATOM   3015  CB  ASP A 192       7.855 -20.332  11.270  1.00 91.07           C  
ATOM   3016  HB2 ASP A 192       7.749 -21.078  12.058  1.00 91.07           H  
ATOM   3017  HB3 ASP A 192       7.563 -20.800  10.330  1.00 91.07           H  
ATOM   3018  O   ASP A 192       6.481 -18.785  13.925  1.00 91.07           O  
ATOM   3019  CG  ASP A 192       9.325 -19.893  11.174  1.00 91.07           C  
ATOM   3020  OD1 ASP A 192       9.629 -19.029  10.314  1.00 91.07           O  
ATOM   3021  OD2 ASP A 192      10.140 -20.333  12.006  1.00 91.07           O  
ATOM   3022  N   LYS A 193       8.197 -17.653  13.012  1.00 94.68           N  
ATOM   3023  H   LYS A 193       8.725 -17.484  12.168  1.00 94.68           H  
ATOM   3024  CA  LYS A 193       8.591 -16.980  14.253  1.00 94.68           C  
ATOM   3025  HA  LYS A 193       8.615 -17.718  15.055  1.00 94.68           H  
ATOM   3026  C   LYS A 193       7.582 -15.931  14.684  1.00 94.68           C  
ATOM   3027  CB  LYS A 193       9.982 -16.353  14.125  1.00 94.68           C  
ATOM   3028  HB2 LYS A 193      10.157 -15.729  15.001  1.00 94.68           H  
ATOM   3029  HB3 LYS A 193      10.030 -15.725  13.236  1.00 94.68           H  
ATOM   3030  O   LYS A 193       7.159 -15.944  15.836  1.00 94.68           O  
ATOM   3031  CG  LYS A 193      11.077 -17.421  14.064  1.00 94.68           C  
ATOM   3032  HG2 LYS A 193      10.959 -18.018  13.160  1.00 94.68           H  
ATOM   3033  HG3 LYS A 193      10.990 -18.074  14.932  1.00 94.68           H  
ATOM   3034  CD  LYS A 193      12.457 -16.760  14.069  1.00 94.68           C  
ATOM   3035  HD2 LYS A 193      12.545 -16.104  13.202  1.00 94.68           H  
ATOM   3036  HD3 LYS A 193      12.575 -16.177  14.982  1.00 94.68           H  
ATOM   3037  CE  LYS A 193      13.525 -17.853  14.001  1.00 94.68           C  
ATOM   3038  HE2 LYS A 193      13.394 -18.397  13.066  1.00 94.68           H  
ATOM   3039  HE3 LYS A 193      13.352 -18.558  14.814  1.00 94.68           H  
ATOM   3040  NZ  LYS A 193      14.894 -17.287  14.089  1.00 94.68           N  
ATOM   3041  HZ1 LYS A 193      15.023 -16.798  14.963  1.00 94.68           H  
ATOM   3042  HZ2 LYS A 193      15.577 -18.029  14.031  1.00 94.68           H  
ATOM   3043  HZ3 LYS A 193      15.055 -16.646  13.326  1.00 94.68           H  
ATOM   3044  N   TRP A 194       7.176 -15.010  13.809  1.00 96.71           N  
ATOM   3045  H   TRP A 194       7.492 -15.049  12.851  1.00 96.71           H  
ATOM   3046  CA  TRP A 194       6.235 -13.976  14.246  1.00 96.71           C  
ATOM   3047  HA  TRP A 194       6.583 -13.599  15.207  1.00 96.71           H  
ATOM   3048  C   TRP A 194       4.840 -14.552  14.514  1.00 96.71           C  
ATOM   3049  CB  TRP A 194       6.230 -12.772  13.305  1.00 96.71           C  
ATOM   3050  HB2 TRP A 194       7.253 -12.405  13.220  1.00 96.71           H  
ATOM   3051  HB3 TRP A 194       5.648 -11.980  13.776  1.00 96.71           H  
ATOM   3052  O   TRP A 194       4.176 -14.076  15.433  1.00 96.71           O  
ATOM   3053  CG  TRP A 194       5.679 -12.976  11.932  1.00 96.71           C  
ATOM   3054  CD1 TRP A 194       6.396 -12.918  10.790  1.00 96.71           C  
ATOM   3055  HD1 TRP A 194       7.459 -12.740  10.733  1.00 96.71           H  
ATOM   3056  CD2 TRP A 194       4.294 -13.204  11.519  1.00 96.71           C  
ATOM   3057  CE2 TRP A 194       4.263 -13.341  10.103  1.00 96.71           C  
ATOM   3058  CE3 TRP A 194       3.055 -13.290  12.188  1.00 96.71           C  
ATOM   3059  HE3 TRP A 194       3.028 -13.139  13.257  1.00 96.71           H  
ATOM   3060  NE1 TRP A 194       5.548 -13.053   9.712  1.00 96.71           N  
ATOM   3061  HE1 TRP A 194       5.851 -12.993   8.751  1.00 96.71           H  
ATOM   3062  CH2 TRP A 194       1.884 -13.751  10.098  1.00 96.71           C  
ATOM   3063  HH2 TRP A 194       0.962 -13.947   9.571  1.00 96.71           H  
ATOM   3064  CZ2 TRP A 194       3.092 -13.632   9.393  1.00 96.71           C  
ATOM   3065  HZ2 TRP A 194       3.122 -13.714   8.316  1.00 96.71           H  
ATOM   3066  CZ3 TRP A 194       1.865 -13.565  11.490  1.00 96.71           C  
ATOM   3067  HZ3 TRP A 194       0.929 -13.633  12.024  1.00 96.71           H  
ATOM   3068  N   MET A 195       4.416 -15.607  13.805  1.00 95.30           N  
ATOM   3069  H   MET A 195       4.971 -15.933  13.027  1.00 95.30           H  
ATOM   3070  CA  MET A 195       3.123 -16.263  14.057  1.00 95.30           C  
ATOM   3071  HA  MET A 195       2.325 -15.526  13.976  1.00 95.30           H  
ATOM   3072  C   MET A 195       3.033 -16.861  15.463  1.00 95.30           C  
ATOM   3073  CB  MET A 195       2.874 -17.373  13.027  1.00 95.30           C  
ATOM   3074  HB2 MET A 195       2.072 -18.019  13.385  1.00 95.30           H  
ATOM   3075  HB3 MET A 195       3.772 -17.979  12.912  1.00 95.30           H  
ATOM   3076  O   MET A 195       1.955 -16.870  16.051  1.00 95.30           O  
ATOM   3077  CG  MET A 195       2.447 -16.812  11.674  1.00 95.30           C  
ATOM   3078  HG2 MET A 195       3.208 -16.118  11.315  1.00 95.30           H  
ATOM   3079  HG3 MET A 195       1.517 -16.258  11.800  1.00 95.30           H  
ATOM   3080  SD  MET A 195       2.182 -18.090  10.422  1.00 95.30           S  
ATOM   3081  CE  MET A 195       2.143 -17.018   8.974  1.00 95.30           C  
ATOM   3082  HE1 MET A 195       1.336 -16.293   9.081  1.00 95.30           H  
ATOM   3083  HE2 MET A 195       1.991 -17.623   8.081  1.00 95.30           H  
ATOM   3084  HE3 MET A 195       3.089 -16.484   8.897  1.00 95.30           H  
ATOM   3085  N   SER A 196       4.155 -17.324  16.017  1.00 95.45           N  
ATOM   3086  H   SER A 196       5.006 -17.295  15.474  1.00 95.45           H  
ATOM   3087  CA  SER A 196       4.224 -17.860  17.380  1.00 95.45           C  
ATOM   3088  HA  SER A 196       3.257 -18.290  17.641  1.00 95.45           H  
ATOM   3089  C   SER A 196       4.519 -16.786  18.433  1.00 95.45           C  
ATOM   3090  CB  SER A 196       5.251 -18.998  17.441  1.00 95.45           C  
ATOM   3091  HB2 SER A 196       4.867 -19.856  16.890  1.00 95.45           H  
ATOM   3092  HB3 SER A 196       5.394 -19.292  18.480  1.00 95.45           H  
ATOM   3093  O   SER A 196       3.983 -16.842  19.535  1.00 95.45           O  
ATOM   3094  OG  SER A 196       6.499 -18.622  16.886  1.00 95.45           O  
ATOM   3095  HG  SER A 196       6.478 -18.789  15.941  1.00 95.45           H  
ATOM   3096  N   GLN A 197       5.334 -15.778  18.108  1.00 97.33           N  
ATOM   3097  H   GLN A 197       5.797 -15.833  17.212  1.00 97.33           H  
ATOM   3098  CA  GLN A 197       5.842 -14.807  19.088  1.00 97.33           C  
ATOM   3099  HA  GLN A 197       5.832 -15.260  20.080  1.00 97.33           H  
ATOM   3100  C   GLN A 197       5.023 -13.513  19.188  1.00 97.33           C  
ATOM   3101  CB  GLN A 197       7.296 -14.464  18.743  1.00 97.33           C  
ATOM   3102  HB2 GLN A 197       7.338 -14.064  17.730  1.00 97.33           H  
ATOM   3103  HB3 GLN A 197       7.648 -13.691  19.426  1.00 97.33           H  
ATOM   3104  O   GLN A 197       5.080 -12.827  20.207  1.00 97.33           O  
ATOM   3105  CG  GLN A 197       8.236 -15.675  18.856  1.00 97.33           C  
ATOM   3106  HG2 GLN A 197       8.269 -16.010  19.892  1.00 97.33           H  
ATOM   3107  HG3 GLN A 197       7.865 -16.501  18.250  1.00 97.33           H  
ATOM   3108  CD  GLN A 197       9.654 -15.352  18.403  1.00 97.33           C  
ATOM   3109  NE2 GLN A 197      10.468 -16.353  18.151  1.00 97.33           N  
ATOM   3110 HE21 GLN A 197      11.429 -16.102  17.969  1.00 97.33           H  
ATOM   3111 HE22 GLN A 197      10.144 -17.302  18.266  1.00 97.33           H  
ATOM   3112  OE1 GLN A 197      10.072 -14.212  18.276  1.00 97.33           O  
ATOM   3113  N   LYS A 198       4.279 -13.133  18.141  1.00 97.55           N  
ATOM   3114  H   LYS A 198       4.272 -13.728  17.324  1.00 97.55           H  
ATOM   3115  CA  LYS A 198       3.565 -11.843  18.059  1.00 97.55           C  
ATOM   3116  HA  LYS A 198       3.836 -11.242  18.927  1.00 97.55           H  
ATOM   3117  C   LYS A 198       2.045 -11.977  18.178  1.00 97.55           C  
ATOM   3118  CB  LYS A 198       3.999 -11.056  16.807  1.00 97.55           C  
ATOM   3119  HB2 LYS A 198       3.439 -10.121  16.767  1.00 97.55           H  
ATOM   3120  HB3 LYS A 198       3.730 -11.624  15.916  1.00 97.55           H  
ATOM   3121  O   LYS A 198       1.325 -11.038  17.851  1.00 97.55           O  
ATOM   3122  CG  LYS A 198       5.497 -10.707  16.745  1.00 97.55           C  
ATOM   3123  HG2 LYS A 198       5.692 -10.242  15.779  1.00 97.55           H  
ATOM   3124  HG3 LYS A 198       6.094 -11.617  16.804  1.00 97.55           H  
ATOM   3125  CD  LYS A 198       5.932  -9.731  17.851  1.00 97.55           C  
ATOM   3126  HD2 LYS A 198       5.290  -8.851  17.819  1.00 97.55           H  
ATOM   3127  HD3 LYS A 198       5.840 -10.213  18.824  1.00 97.55           H  
ATOM   3128  CE  LYS A 198       7.389  -9.309  17.624  1.00 97.55           C  
ATOM   3129  HE2 LYS A 198       8.021 -10.195  17.684  1.00 97.55           H  
ATOM   3130  HE3 LYS A 198       7.477  -8.909  16.614  1.00 97.55           H  
ATOM   3131  NZ  LYS A 198       7.840  -8.289  18.606  1.00 97.55           N  
ATOM   3132  HZ1 LYS A 198       8.797  -8.025  18.418  1.00 97.55           H  
ATOM   3133  HZ2 LYS A 198       7.786  -8.645  19.549  1.00 97.55           H  
ATOM   3134  HZ3 LYS A 198       7.278  -7.454  18.532  1.00 97.55           H  
ATOM   3135  N   VAL A 199       1.553 -13.100  18.709  1.00 96.68           N  
ATOM   3136  H   VAL A 199       2.211 -13.831  18.937  1.00 96.68           H  
ATOM   3137  CA  VAL A 199       0.113 -13.392  18.860  1.00 96.68           C  
ATOM   3138  HA  VAL A 199      -0.320 -13.517  17.867  1.00 96.68           H  
ATOM   3139  C   VAL A 199      -0.641 -12.247  19.544  1.00 96.68           C  
ATOM   3140  CB  VAL A 199      -0.106 -14.704  19.642  1.00 96.68           C  
ATOM   3141  HB  VAL A 199       0.307 -14.594  20.645  1.00 96.68           H  
ATOM   3142  O   VAL A 199      -1.685 -11.826  19.055  1.00 96.68           O  
ATOM   3143  CG1 VAL A 199      -1.598 -15.045  19.763  1.00 96.68           C  
ATOM   3144 HG11 VAL A 199      -2.060 -15.056  18.776  1.00 96.68           H  
ATOM   3145 HG12 VAL A 199      -2.110 -14.318  20.392  1.00 96.68           H  
ATOM   3146 HG13 VAL A 199      -1.718 -16.028  20.219  1.00 96.68           H  
ATOM   3147  CG2 VAL A 199       0.591 -15.884  18.959  1.00 96.68           C  
ATOM   3148 HG21 VAL A 199       0.414 -16.799  19.526  1.00 96.68           H  
ATOM   3149 HG22 VAL A 199       0.212 -16.016  17.946  1.00 96.68           H  
ATOM   3150 HG23 VAL A 199       1.669 -15.729  18.918  1.00 96.68           H  
ATOM   3151  N   ALA A 200      -0.090 -11.682  20.622  1.00 97.48           N  
ATOM   3152  H   ALA A 200       0.763 -12.076  20.992  1.00 97.48           H  
ATOM   3153  CA  ALA A 200      -0.719 -10.571  21.340  1.00 97.48           C  
ATOM   3154  HA  ALA A 200      -1.729 -10.868  21.622  1.00 97.48           H  
ATOM   3155  C   ALA A 200      -0.840  -9.293  20.486  1.00 97.48           C  
ATOM   3156  CB  ALA A 200       0.083 -10.313  22.620  1.00 97.48           C  
ATOM   3157  HB1 ALA A 200       0.101 -11.213  23.235  1.00 97.48           H  
ATOM   3158  HB2 ALA A 200      -0.389  -9.512  23.189  1.00 97.48           H  
ATOM   3159  HB3 ALA A 200       1.105 -10.021  22.378  1.00 97.48           H  
ATOM   3160  O   ALA A 200      -1.871  -8.624  20.521  1.00 97.48           O  
ATOM   3161  N   ALA A 201       0.184  -8.969  19.689  1.00 97.51           N  
ATOM   3162  H   ALA A 201       0.956  -9.615  19.607  1.00 97.51           H  
ATOM   3163  CA  ALA A 201       0.162  -7.809  18.799  1.00 97.51           C  
ATOM   3164  HA  ALA A 201      -0.155  -6.933  19.366  1.00 97.51           H  
ATOM   3165  C   ALA A 201      -0.844  -7.999  17.653  1.00 97.51           C  
ATOM   3166  CB  ALA A 201       1.580  -7.557  18.273  1.00 97.51           C  
ATOM   3167  HB1 ALA A 201       1.579  -6.668  17.643  1.00 97.51           H  
ATOM   3168  HB2 ALA A 201       1.918  -8.406  17.678  1.00 97.51           H  
ATOM   3169  HB3 ALA A 201       2.264  -7.399  19.106  1.00 97.51           H  
ATOM   3170  O   ALA A 201      -1.588  -7.076  17.332  1.00 97.51           O  
ATOM   3171  N   ILE A 202      -0.919  -9.210  17.092  1.00 97.90           N  
ATOM   3172  H   ILE A 202      -0.261  -9.916  17.391  1.00 97.90           H  
ATOM   3173  CA  ILE A 202      -1.902  -9.567  16.061  1.00 97.90           C  
ATOM   3174  HA  ILE A 202      -1.834  -8.849  15.244  1.00 97.90           H  
ATOM   3175  C   ILE A 202      -3.321  -9.484  16.628  1.00 97.90           C  
ATOM   3176  CB  ILE A 202      -1.613 -10.976  15.501  1.00 97.90           C  
ATOM   3177  HB  ILE A 202      -1.606 -11.680  16.334  1.00 97.90           H  
ATOM   3178  O   ILE A 202      -4.194  -8.903  15.992  1.00 97.90           O  
ATOM   3179  CG1 ILE A 202      -0.234 -11.016  14.808  1.00 97.90           C  
ATOM   3180 HG12 ILE A 202      -0.292 -10.522  13.838  1.00 97.90           H  
ATOM   3181 HG13 ILE A 202       0.508 -10.482  15.402  1.00 97.90           H  
ATOM   3182  CG2 ILE A 202      -2.705 -11.417  14.506  1.00 97.90           C  
ATOM   3183 HG21 ILE A 202      -2.772 -10.701  13.687  1.00 97.90           H  
ATOM   3184 HG22 ILE A 202      -2.480 -12.402  14.099  1.00 97.90           H  
ATOM   3185 HG23 ILE A 202      -3.675 -11.484  14.998  1.00 97.90           H  
ATOM   3186  CD1 ILE A 202       0.286 -12.443  14.624  1.00 97.90           C  
ATOM   3187 HD11 ILE A 202       0.285 -12.970  15.578  1.00 97.90           H  
ATOM   3188 HD12 ILE A 202      -0.323 -12.988  13.902  1.00 97.90           H  
ATOM   3189 HD13 ILE A 202       1.312 -12.386  14.262  1.00 97.90           H  
ATOM   3190  N   ALA A 203      -3.557 -10.020  17.829  1.00 97.73           N  
ATOM   3191  H   ALA A 203      -2.813 -10.524  18.291  1.00 97.73           H  
ATOM   3192  CA  ALA A 203      -4.862  -9.964  18.484  1.00 97.73           C  
ATOM   3193  HA  ALA A 203      -5.607 -10.401  17.819  1.00 97.73           H  
ATOM   3194  C   ALA A 203      -5.296  -8.521  18.774  1.00 97.73           C  
ATOM   3195  CB  ALA A 203      -4.804 -10.800  19.767  1.00 97.73           C  
ATOM   3196  HB1 ALA A 203      -5.781 -10.793  20.250  1.00 97.73           H  
ATOM   3197  HB2 ALA A 203      -4.536 -11.829  19.526  1.00 97.73           H  
ATOM   3198  HB3 ALA A 203      -4.063 -10.387  20.453  1.00 97.73           H  
ATOM   3199  O   ALA A 203      -6.455  -8.177  18.556  1.00 97.73           O  
ATOM   3200  N   LYS A 204      -4.362  -7.665  19.214  1.00 97.95           N  
ATOM   3201  H   LYS A 204      -3.439  -8.023  19.411  1.00 97.95           H  
ATOM   3202  CA  LYS A 204      -4.616  -6.232  19.397  1.00 97.95           C  
ATOM   3203  HA  LYS A 204      -5.484  -6.109  20.044  1.00 97.95           H  
ATOM   3204  C   LYS A 204      -4.987  -5.562  18.072  1.00 97.95           C  
ATOM   3205  CB  LYS A 204      -3.405  -5.565  20.065  1.00 97.95           C  
ATOM   3206  HB2 LYS A 204      -3.194  -6.063  21.012  1.00 97.95           H  
ATOM   3207  HB3 LYS A 204      -2.532  -5.656  19.418  1.00 97.95           H  
ATOM   3208  O   LYS A 204      -6.066  -4.996  17.978  1.00 97.95           O  
ATOM   3209  CG  LYS A 204      -3.695  -4.082  20.326  1.00 97.95           C  
ATOM   3210  HG2 LYS A 204      -4.537  -3.994  21.013  1.00 97.95           H  
ATOM   3211  HG3 LYS A 204      -3.961  -3.593  19.389  1.00 97.95           H  
ATOM   3212  CD  LYS A 204      -2.486  -3.347  20.908  1.00 97.95           C  
ATOM   3213  HD2 LYS A 204      -2.250  -3.740  21.897  1.00 97.95           H  
ATOM   3214  HD3 LYS A 204      -1.634  -3.474  20.240  1.00 97.95           H  
ATOM   3215  CE  LYS A 204      -2.867  -1.866  20.989  1.00 97.95           C  
ATOM   3216  HE2 LYS A 204      -3.220  -1.552  20.007  1.00 97.95           H  
ATOM   3217  HE3 LYS A 204      -3.710  -1.754  21.671  1.00 97.95           H  
ATOM   3218  NZ  LYS A 204      -1.732  -1.014  21.417  1.00 97.95           N  
ATOM   3219  HZ1 LYS A 204      -2.032  -0.050  21.428  1.00 97.95           H  
ATOM   3220  HZ2 LYS A 204      -1.411  -1.269  22.340  1.00 97.95           H  
ATOM   3221  HZ3 LYS A 204      -0.975  -1.090  20.752  1.00 97.95           H  
ATOM   3222  N   SER A 205      -4.146  -5.708  17.047  1.00 98.09           N  
ATOM   3223  H   SER A 205      -3.282  -6.206  17.202  1.00 98.09           H  
ATOM   3224  CA  SER A 205      -4.398  -5.146  15.714  1.00 98.09           C  
ATOM   3225  HA  SER A 205      -4.444  -4.059  15.792  1.00 98.09           H  
ATOM   3226  C   SER A 205      -5.732  -5.629  15.132  1.00 98.09           C  
ATOM   3227  CB  SER A 205      -3.233  -5.526  14.794  1.00 98.09           C  
ATOM   3228  HB2 SER A 205      -2.322  -5.038  15.141  1.00 98.09           H  
ATOM   3229  HB3 SER A 205      -3.081  -6.605  14.839  1.00 98.09           H  
ATOM   3230  O   SER A 205      -6.478  -4.846  14.555  1.00 98.09           O  
ATOM   3231  OG  SER A 205      -3.482  -5.160  13.453  1.00 98.09           O  
ATOM   3232  HG  SER A 205      -3.198  -4.249  13.347  1.00 98.09           H  
ATOM   3233  N   LEU A 206      -6.086  -6.904  15.327  1.00 97.85           N  
ATOM   3234  H   LEU A 206      -5.431  -7.525  15.780  1.00 97.85           H  
ATOM   3235  CA  LEU A 206      -7.372  -7.443  14.888  1.00 97.85           C  
ATOM   3236  HA  LEU A 206      -7.510  -7.169  13.842  1.00 97.85           H  
ATOM   3237  C   LEU A 206      -8.545  -6.823  15.647  1.00 97.85           C  
ATOM   3238  CB  LEU A 206      -7.360  -8.975  15.014  1.00 97.85           C  
ATOM   3239  HB2 LEU A 206      -7.190  -9.235  16.059  1.00 97.85           H  
ATOM   3240  HB3 LEU A 206      -6.530  -9.370  14.428  1.00 97.85           H  
ATOM   3241  O   LEU A 206      -9.553  -6.512  15.024  1.00 97.85           O  
ATOM   3242  CG  LEU A 206      -8.666  -9.649  14.548  1.00 97.85           C  
ATOM   3243  HG  LEU A 206      -9.502  -9.294  15.151  1.00 97.85           H  
ATOM   3244  CD1 LEU A 206      -8.969  -9.388  13.068  1.00 97.85           C  
ATOM   3245 HD11 LEU A 206      -9.868  -9.934  12.781  1.00 97.85           H  
ATOM   3246 HD12 LEU A 206      -8.131  -9.697  12.445  1.00 97.85           H  
ATOM   3247 HD13 LEU A 206      -9.167  -8.328  12.913  1.00 97.85           H  
ATOM   3248  CD2 LEU A 206      -8.551 -11.162  14.745  1.00 97.85           C  
ATOM   3249 HD21 LEU A 206      -9.491 -11.633  14.456  1.00 97.85           H  
ATOM   3250 HD22 LEU A 206      -8.366 -11.372  15.798  1.00 97.85           H  
ATOM   3251 HD23 LEU A 206      -7.734 -11.559  14.143  1.00 97.85           H  
ATOM   3252  N   LYS A 207      -8.416  -6.616  16.959  1.00 97.62           N  
ATOM   3253  H   LYS A 207      -7.551  -6.883  17.408  1.00 97.62           H  
ATOM   3254  CA  LYS A 207      -9.440  -5.939  17.757  1.00 97.62           C  
ATOM   3255  HA  LYS A 207     -10.390  -6.455  17.615  1.00 97.62           H  
ATOM   3256  C   LYS A 207      -9.650  -4.500  17.283  1.00 97.62           C  
ATOM   3257  CB  LYS A 207      -9.046  -6.003  19.235  1.00 97.62           C  
ATOM   3258  HB2 LYS A 207      -8.108  -5.470  19.386  1.00 97.62           H  
ATOM   3259  HB3 LYS A 207      -8.907  -7.046  19.519  1.00 97.62           H  
ATOM   3260  O   LYS A 207     -10.796  -4.096  17.126  1.00 97.62           O  
ATOM   3261  CG  LYS A 207     -10.121  -5.378  20.129  1.00 97.62           C  
ATOM   3262  HG2 LYS A 207     -10.273  -4.335  19.851  1.00 97.62           H  
ATOM   3263  HG3 LYS A 207     -11.059  -5.920  20.006  1.00 97.62           H  
ATOM   3264  CD  LYS A 207      -9.680  -5.430  21.591  1.00 97.62           C  
ATOM   3265  HD2 LYS A 207      -9.566  -6.470  21.899  1.00 97.62           H  
ATOM   3266  HD3 LYS A 207      -8.727  -4.911  21.691  1.00 97.62           H  
ATOM   3267  CE  LYS A 207     -10.742  -4.736  22.440  1.00 97.62           C  
ATOM   3268  HE2 LYS A 207     -11.685  -5.270  22.324  1.00 97.62           H  
ATOM   3269  HE3 LYS A 207     -10.878  -3.729  22.046  1.00 97.62           H  
ATOM   3270  NZ  LYS A 207     -10.341  -4.679  23.865  1.00 97.62           N  
ATOM   3271  HZ1 LYS A 207      -9.477  -4.164  23.951  1.00 97.62           H  
ATOM   3272  HZ2 LYS A 207     -11.049  -4.206  24.410  1.00 97.62           H  
ATOM   3273  HZ3 LYS A 207     -10.208  -5.611  24.231  1.00 97.62           H  
ATOM   3274  N   ASP A 208      -8.571  -3.766  17.023  1.00 97.33           N  
ATOM   3275  H   ASP A 208      -7.663  -4.144  17.254  1.00 97.33           H  
ATOM   3276  CA  ASP A 208      -8.632  -2.395  16.504  1.00 97.33           C  
ATOM   3277  HA  ASP A 208      -9.184  -1.769  17.205  1.00 97.33           H  
ATOM   3278  C   ASP A 208      -9.381  -2.370  15.153  1.00 97.33           C  
ATOM   3279  CB  ASP A 208      -7.200  -1.829  16.373  1.00 97.33           C  
ATOM   3280  HB2 ASP A 208      -7.258  -0.825  15.952  1.00 97.33           H  
ATOM   3281  HB3 ASP A 208      -6.657  -2.459  15.668  1.00 97.33           H  
ATOM   3282  O   ASP A 208     -10.300  -1.579  14.953  1.00 97.33           O  
ATOM   3283  CG  ASP A 208      -6.392  -1.764  17.687  1.00 97.33           C  
ATOM   3284  OD1 ASP A 208      -7.000  -1.736  18.782  1.00 97.33           O  
ATOM   3285  OD2 ASP A 208      -5.138  -1.786  17.621  1.00 97.33           O  
ATOM   3286  N   VAL A 209      -9.073  -3.321  14.262  1.00 96.53           N  
ATOM   3287  H   VAL A 209      -8.296  -3.926  14.487  1.00 96.53           H  
ATOM   3288  CA  VAL A 209      -9.745  -3.503  12.963  1.00 96.53           C  
ATOM   3289  HA  VAL A 209      -9.722  -2.554  12.428  1.00 96.53           H  
ATOM   3290  C   VAL A 209     -11.220  -3.888  13.119  1.00 96.53           C  
ATOM   3291  CB  VAL A 209      -8.966  -4.543  12.133  1.00 96.53           C  
ATOM   3292  HB  VAL A 209      -8.759  -5.415  12.754  1.00 96.53           H  
ATOM   3293  O   VAL A 209     -12.066  -3.375  12.395  1.00 96.53           O  
ATOM   3294  CG1 VAL A 209      -9.651  -5.034  10.859  1.00 96.53           C  
ATOM   3295 HG11 VAL A 209     -10.680  -5.338  11.050  1.00 96.53           H  
ATOM   3296 HG12 VAL A 209      -9.604  -4.236  10.118  1.00 96.53           H  
ATOM   3297 HG13 VAL A 209      -9.106  -5.898  10.478  1.00 96.53           H  
ATOM   3298  CG2 VAL A 209      -7.639  -3.935  11.663  1.00 96.53           C  
ATOM   3299 HG21 VAL A 209      -7.051  -4.683  11.131  1.00 96.53           H  
ATOM   3300 HG22 VAL A 209      -7.820  -3.083  11.008  1.00 96.53           H  
ATOM   3301 HG23 VAL A 209      -7.068  -3.578  12.520  1.00 96.53           H  
ATOM   3302  N   GLU A 210     -11.566  -4.772  14.053  1.00 93.78           N  
ATOM   3303  H   GLU A 210     -10.834  -5.170  14.625  1.00 93.78           H  
ATOM   3304  CA  GLU A 210     -12.952  -5.188  14.314  1.00 93.78           C  
ATOM   3305  HA  GLU A 210     -13.425  -5.456  13.369  1.00 93.78           H  
ATOM   3306  C   GLU A 210     -13.821  -4.067  14.906  1.00 93.78           C  
ATOM   3307  CB  GLU A 210     -12.960  -6.422  15.239  1.00 93.78           C  
ATOM   3308  HB2 GLU A 210     -13.960  -6.554  15.651  1.00 93.78           H  
ATOM   3309  HB3 GLU A 210     -12.267  -6.261  16.065  1.00 93.78           H  
ATOM   3310  O   GLU A 210     -15.043  -4.130  14.793  1.00 93.78           O  
ATOM   3311  CG  GLU A 210     -12.591  -7.708  14.480  1.00 93.78           C  
ATOM   3312  HG2 GLU A 210     -13.353  -7.869  13.717  1.00 93.78           H  
ATOM   3313  HG3 GLU A 210     -11.642  -7.579  13.959  1.00 93.78           H  
ATOM   3314  CD  GLU A 210     -12.520  -8.976  15.349  1.00 93.78           C  
ATOM   3315  OE1 GLU A 210     -12.517 -10.080  14.737  1.00 93.78           O  
ATOM   3316  OE2 GLU A 210     -12.507  -8.895  16.595  1.00 93.78           O  
ATOM   3317  N   GLN A 211     -13.209  -3.044  15.507  1.00 92.48           N  
ATOM   3318  H   GLN A 211     -12.202  -3.069  15.583  1.00 92.48           H  
ATOM   3319  CA  GLN A 211     -13.900  -1.877  16.065  1.00 92.48           C  
ATOM   3320  HA  GLN A 211     -14.882  -2.186  16.423  1.00 92.48           H  
ATOM   3321  C   GLN A 211     -14.158  -0.762  15.044  1.00 92.48           C  
ATOM   3322  CB  GLN A 211     -13.092  -1.342  17.253  1.00 92.48           C  
ATOM   3323  HB2 GLN A 211     -13.480  -0.367  17.547  1.00 92.48           H  
ATOM   3324  HB3 GLN A 211     -12.049  -1.221  16.963  1.00 92.48           H  
ATOM   3325  O   GLN A 211     -14.893   0.181  15.351  1.00 92.48           O  
ATOM   3326  CG  GLN A 211     -13.196  -2.279  18.461  1.00 92.48           C  
ATOM   3327  HG2 GLN A 211     -12.875  -3.286  18.196  1.00 92.48           H  
ATOM   3328  HG3 GLN A 211     -14.241  -2.337  18.764  1.00 92.48           H  
ATOM   3329  CD  GLN A 211     -12.375  -1.805  19.653  1.00 92.48           C  
ATOM   3330  NE2 GLN A 211     -12.603  -2.364  20.822  1.00 92.48           N  
ATOM   3331 HE21 GLN A 211     -12.216  -1.813  21.574  1.00 92.48           H  
ATOM   3332 HE22 GLN A 211     -13.397  -2.984  20.899  1.00 92.48           H  
ATOM   3333  OE1 GLN A 211     -11.574  -0.892  19.626  1.00 92.48           O  
ATOM   3334  N   LEU A 212     -13.580  -0.851  13.842  1.00 91.22           N  
ATOM   3335  H   LEU A 212     -12.982  -1.641  13.649  1.00 91.22           H  
ATOM   3336  CA  LEU A 212     -13.828   0.123  12.781  1.00 91.22           C  
ATOM   3337  HA  LEU A 212     -13.599   1.114  13.173  1.00 91.22           H  
ATOM   3338  C   LEU A 212     -15.305   0.120  12.374  1.00 91.22           C  
ATOM   3339  CB  LEU A 212     -12.926  -0.144  11.564  1.00 91.22           C  
ATOM   3340  HB2 LEU A 212     -13.184  -1.122  11.158  1.00 91.22           H  
ATOM   3341  HB3 LEU A 212     -13.143   0.598  10.796  1.00 91.22           H  
ATOM   3342  O   LEU A 212     -15.996  -0.899  12.428  1.00 91.22           O  
ATOM   3343  CG  LEU A 212     -11.418  -0.117  11.856  1.00 91.22           C  
ATOM   3344  HG  LEU A 212     -11.186  -0.847  12.631  1.00 91.22           H  
ATOM   3345  CD1 LEU A 212     -10.647  -0.506  10.594  1.00 91.22           C  
ATOM   3346 HD11 LEU A 212     -11.023  -1.456  10.214  1.00 91.22           H  
ATOM   3347 HD12 LEU A 212      -9.592  -0.624  10.845  1.00 91.22           H  
ATOM   3348 HD13 LEU A 212     -10.762   0.267   9.834  1.00 91.22           H  
ATOM   3349  CD2 LEU A 212     -10.953   1.258  12.328  1.00 91.22           C  
ATOM   3350 HD21 LEU A 212     -11.383   1.483  13.304  1.00 91.22           H  
ATOM   3351 HD22 LEU A 212     -11.253   2.022  11.610  1.00 91.22           H  
ATOM   3352 HD23 LEU A 212      -9.868   1.264  12.436  1.00 91.22           H  
ATOM   3353  N   LYS A 213     -15.791   1.272  11.913  1.00 83.15           N  
ATOM   3354  H   LYS A 213     -15.161   2.059  11.850  1.00 83.15           H  
ATOM   3355  CA  LYS A 213     -17.151   1.414  11.382  1.00 83.15           C  
ATOM   3356  HA  LYS A 213     -17.828   0.798  11.973  1.00 83.15           H  
ATOM   3357  C   LYS A 213     -17.227   0.874   9.952  1.00 83.15           C  
ATOM   3358  CB  LYS A 213     -17.616   2.872  11.482  1.00 83.15           C  
ATOM   3359  HB2 LYS A 213     -16.897   3.514  10.974  1.00 83.15           H  
ATOM   3360  HB3 LYS A 213     -18.575   2.966  10.973  1.00 83.15           H  
ATOM   3361  O   LYS A 213     -17.374   1.638   9.002  1.00 83.15           O  
ATOM   3362  CG  LYS A 213     -17.792   3.337  12.933  1.00 83.15           C  
ATOM   3363  HG2 LYS A 213     -18.529   2.708  13.433  1.00 83.15           H  
ATOM   3364  HG3 LYS A 213     -16.842   3.272  13.463  1.00 83.15           H  
ATOM   3365  CD  LYS A 213     -18.273   4.791  12.930  1.00 83.15           C  
ATOM   3366  HD2 LYS A 213     -17.539   5.397  12.398  1.00 83.15           H  
ATOM   3367  HD3 LYS A 213     -19.228   4.855  12.409  1.00 83.15           H  
ATOM   3368  CE  LYS A 213     -18.427   5.320  14.356  1.00 83.15           C  
ATOM   3369  HE2 LYS A 213     -17.483   5.171  14.881  1.00 83.15           H  
ATOM   3370  HE3 LYS A 213     -19.196   4.741  14.867  1.00 83.15           H  
ATOM   3371  NZ  LYS A 213     -18.775   6.762  14.338  1.00 83.15           N  
ATOM   3372  HZ1 LYS A 213     -18.862   7.125  15.276  1.00 83.15           H  
ATOM   3373  HZ2 LYS A 213     -18.048   7.281  13.868  1.00 83.15           H  
ATOM   3374  HZ3 LYS A 213     -19.640   6.916  13.839  1.00 83.15           H  
ATOM   3375  N   TRP A 214     -17.134  -0.446   9.814  1.00 83.07           N  
ATOM   3376  H   TRP A 214     -16.948  -0.998  10.640  1.00 83.07           H  
ATOM   3377  CA  TRP A 214     -17.289  -1.129   8.533  1.00 83.07           C  
ATOM   3378  HA  TRP A 214     -16.505  -0.770   7.866  1.00 83.07           H  
ATOM   3379  C   TRP A 214     -18.637  -0.803   7.884  1.00 83.07           C  
ATOM   3380  CB  TRP A 214     -17.106  -2.643   8.703  1.00 83.07           C  
ATOM   3381  HB2 TRP A 214     -17.349  -3.135   7.761  1.00 83.07           H  
ATOM   3382  HB3 TRP A 214     -17.809  -3.011   9.449  1.00 83.07           H  
ATOM   3383  O   TRP A 214     -19.663  -0.606   8.544  1.00 83.07           O  
ATOM   3384  CG  TRP A 214     -15.717  -3.042   9.088  1.00 83.07           C  
ATOM   3385  CD1 TRP A 214     -15.256  -3.159  10.353  1.00 83.07           C  
ATOM   3386  HD1 TRP A 214     -15.841  -3.001  11.247  1.00 83.07           H  
ATOM   3387  CD2 TRP A 214     -14.586  -3.350   8.219  1.00 83.07           C  
ATOM   3388  CE2 TRP A 214     -13.452  -3.598   9.040  1.00 83.07           C  
ATOM   3389  CE3 TRP A 214     -14.394  -3.441   6.821  1.00 83.07           C  
ATOM   3390  HE3 TRP A 214     -15.237  -3.256   6.173  1.00 83.07           H  
ATOM   3391  NE1 TRP A 214     -13.915  -3.468  10.327  1.00 83.07           N  
ATOM   3392  HE1 TRP A 214     -13.344  -3.512  11.158  1.00 83.07           H  
ATOM   3393  CH2 TRP A 214     -12.038  -4.000   7.116  1.00 83.07           C  
ATOM   3394  HH2 TRP A 214     -11.067  -4.231   6.703  1.00 83.07           H  
ATOM   3395  CZ2 TRP A 214     -12.199  -3.902   8.504  1.00 83.07           C  
ATOM   3396  HZ2 TRP A 214     -11.367  -4.054   9.176  1.00 83.07           H  
ATOM   3397  CZ3 TRP A 214     -13.139  -3.772   6.273  1.00 83.07           C  
ATOM   3398  HZ3 TRP A 214     -13.029  -3.835   5.201  1.00 83.07           H  
ATOM   3399  N   GLY A 215     -18.622  -0.701   6.562  1.00 72.46           N  
ATOM   3400  H   GLY A 215     -17.727  -0.691   6.095  1.00 72.46           H  
ATOM   3401  CA  GLY A 215     -19.829  -0.609   5.761  1.00 72.46           C  
ATOM   3402  HA2 GLY A 215     -20.550   0.055   6.239  1.00 72.46           H  
ATOM   3403  HA3 GLY A 215     -20.269  -1.603   5.684  1.00 72.46           H  
ATOM   3404  C   GLY A 215     -19.541  -0.102   4.363  1.00 72.46           C  
ATOM   3405  O   GLY A 215     -18.471   0.423   4.078  1.00 72.46           O  
ATOM   3406  N   LYS A 216     -20.511  -0.225   3.458  1.00 63.74           N  
ATOM   3407  H   LYS A 216     -21.371  -0.680   3.732  1.00 63.74           H  
ATOM   3408  CA  LYS A 216     -20.372   0.382   2.130  1.00 63.74           C  
ATOM   3409  HA  LYS A 216     -19.422   0.063   1.700  1.00 63.74           H  
ATOM   3410  C   LYS A 216     -20.305   1.903   2.284  1.00 63.74           C  
ATOM   3411  CB  LYS A 216     -21.502  -0.052   1.191  1.00 63.74           C  
ATOM   3412  HB2 LYS A 216     -22.465   0.190   1.641  1.00 63.74           H  
ATOM   3413  HB3 LYS A 216     -21.403   0.506   0.260  1.00 63.74           H  
ATOM   3414  O   LYS A 216     -21.312   2.524   2.637  1.00 63.74           O  
ATOM   3415  CG  LYS A 216     -21.433  -1.554   0.886  1.00 63.74           C  
ATOM   3416  HG2 LYS A 216     -21.643  -2.121   1.792  1.00 63.74           H  
ATOM   3417  HG3 LYS A 216     -20.432  -1.805   0.535  1.00 63.74           H  
ATOM   3418  CD  LYS A 216     -22.452  -1.930  -0.194  1.00 63.74           C  
ATOM   3419  HD2 LYS A 216     -23.453  -1.678   0.155  1.00 63.74           H  
ATOM   3420  HD3 LYS A 216     -22.234  -1.366  -1.101  1.00 63.74           H  
ATOM   3421  CE  LYS A 216     -22.358  -3.431  -0.480  1.00 63.74           C  
ATOM   3422  HE2 LYS A 216     -22.564  -3.971   0.444  1.00 63.74           H  
ATOM   3423  HE3 LYS A 216     -21.335  -3.664  -0.775  1.00 63.74           H  
ATOM   3424  NZ  LYS A 216     -23.310  -3.841  -1.541  1.00 63.74           N  
ATOM   3425  HZ1 LYS A 216     -23.104  -3.355  -2.402  1.00 63.74           H  
ATOM   3426  HZ2 LYS A 216     -24.256  -3.624  -1.264  1.00 63.74           H  
ATOM   3427  HZ3 LYS A 216     -23.244  -4.836  -1.703  1.00 63.74           H  
ATOM   3428  N   GLY A 217     -19.135   2.484   2.018  1.00 58.95           N  
ATOM   3429  H   GLY A 217     -18.336   1.892   1.841  1.00 58.95           H  
ATOM   3430  CA  GLY A 217     -18.979   3.933   1.905  1.00 58.95           C  
ATOM   3431  HA2 GLY A 217     -17.991   4.174   1.512  1.00 58.95           H  
ATOM   3432  HA3 GLY A 217     -19.082   4.387   2.890  1.00 58.95           H  
ATOM   3433  C   GLY A 217     -20.038   4.496   0.951  1.00 58.95           C  
ATOM   3434  O   GLY A 217     -20.268   3.935  -0.122  1.00 58.95           O  
ATOM   3435  N   GLY A 218     -20.741   5.553   1.371  1.00 57.61           N  
ATOM   3436  H   GLY A 218     -20.492   5.958   2.262  1.00 57.61           H  
ATOM   3437  CA  GLY A 218     -21.798   6.210   0.585  1.00 57.61           C  
ATOM   3438  HA2 GLY A 218     -21.630   7.287   0.622  1.00 57.61           H  
ATOM   3439  HA3 GLY A 218     -21.720   5.906  -0.458  1.00 57.61           H  
ATOM   3440  C   GLY A 218     -23.247   5.959   1.032  1.00 57.61           C  
ATOM   3441  O   GLY A 218     -24.147   6.621   0.522  1.00 57.61           O  
ATOM   3442  N   LEU A 219     -23.506   5.066   1.996  1.00 65.34           N  
ATOM   3443  H   LEU A 219     -22.737   4.525   2.367  1.00 65.34           H  
ATOM   3444  CA  LEU A 219     -24.817   4.958   2.658  1.00 65.34           C  
ATOM   3445  HA  LEU A 219     -25.579   5.436   2.041  1.00 65.34           H  
ATOM   3446  C   LEU A 219     -24.795   5.696   4.001  1.00 65.34           C  
ATOM   3447  CB  LEU A 219     -25.206   3.479   2.834  1.00 65.34           C  
ATOM   3448  HB2 LEU A 219     -24.326   2.936   3.180  1.00 65.34           H  
ATOM   3449  HB3 LEU A 219     -25.968   3.394   3.609  1.00 65.34           H  
ATOM   3450  O   LEU A 219     -24.020   5.338   4.887  1.00 65.34           O  
ATOM   3451  CG  LEU A 219     -25.742   2.831   1.544  1.00 65.34           C  
ATOM   3452  HG  LEU A 219     -25.141   3.149   0.692  1.00 65.34           H  
ATOM   3453  CD1 LEU A 219     -25.659   1.308   1.646  1.00 65.34           C  
ATOM   3454 HD11 LEU A 219     -26.016   0.859   0.720  1.00 65.34           H  
ATOM   3455 HD12 LEU A 219     -24.623   1.013   1.810  1.00 65.34           H  
ATOM   3456 HD13 LEU A 219     -26.269   0.959   2.479  1.00 65.34           H  
ATOM   3457  CD2 LEU A 219     -27.209   3.191   1.295  1.00 65.34           C  
ATOM   3458 HD21 LEU A 219     -27.318   4.272   1.207  1.00 65.34           H  
ATOM   3459 HD22 LEU A 219     -27.544   2.736   0.363  1.00 65.34           H  
ATOM   3460 HD23 LEU A 219     -27.829   2.825   2.114  1.00 65.34           H  
ATOM   3461  N   SER A 220     -25.672   6.692   4.165  1.00 69.19           N  
ATOM   3462  H   SER A 220     -26.291   6.932   3.404  1.00 69.19           H  
ATOM   3463  CA  SER A 220     -25.868   7.366   5.454  1.00 69.19           C  
ATOM   3464  HA  SER A 220     -24.900   7.732   5.798  1.00 69.19           H  
ATOM   3465  C   SER A 220     -26.401   6.395   6.510  1.00 69.19           C  
ATOM   3466  CB  SER A 220     -26.806   8.572   5.306  1.00 69.19           C  
ATOM   3467  HB2 SER A 220     -26.411   9.233   4.534  1.00 69.19           H  
ATOM   3468  HB3 SER A 220     -26.833   9.122   6.247  1.00 69.19           H  
ATOM   3469  O   SER A 220     -27.068   5.411   6.179  1.00 69.19           O  
ATOM   3470  OG  SER A 220     -28.127   8.182   4.960  1.00 69.19           O  
ATOM   3471  HG  SER A 220     -28.597   8.972   4.682  1.00 69.19           H  
ATOM   3472  N   ASP A 221     -26.176   6.685   7.792  1.00 71.78           N  
ATOM   3473  H   ASP A 221     -25.536   7.428   8.033  1.00 71.78           H  
ATOM   3474  CA  ASP A 221     -26.709   5.867   8.893  1.00 71.78           C  
ATOM   3475  HA  ASP A 221     -26.305   4.858   8.812  1.00 71.78           H  
ATOM   3476  C   ASP A 221     -28.241   5.743   8.832  1.00 71.78           C  
ATOM   3477  CB  ASP A 221     -26.261   6.458  10.237  1.00 71.78           C  
ATOM   3478  HB2 ASP A 221     -26.553   7.507  10.285  1.00 71.78           H  
ATOM   3479  HB3 ASP A 221     -26.773   5.926  11.039  1.00 71.78           H  
ATOM   3480  O   ASP A 221     -28.805   4.685   9.125  1.00 71.78           O  
ATOM   3481  CG  ASP A 221     -24.750   6.321  10.463  1.00 71.78           C  
ATOM   3482  OD1 ASP A 221     -24.156   5.359   9.915  1.00 71.78           O  
ATOM   3483  OD2 ASP A 221     -24.204   7.194  11.168  1.00 71.78           O  
ATOM   3484  N   THR A 222     -28.920   6.780   8.333  1.00 78.77           N  
ATOM   3485  H   THR A 222     -28.420   7.645   8.185  1.00 78.77           H  
ATOM   3486  CA  THR A 222     -30.356   6.757   8.034  1.00 78.77           C  
ATOM   3487  HA  THR A 222     -30.896   6.509   8.948  1.00 78.77           H  
ATOM   3488  C   THR A 222     -30.702   5.710   6.974  1.00 78.77           C  
ATOM   3489  CB  THR A 222     -30.829   8.137   7.550  1.00 78.77           C  
ATOM   3490  HB  THR A 222     -30.421   8.338   6.559  1.00 78.77           H  
ATOM   3491  O   THR A 222     -31.649   4.944   7.154  1.00 78.77           O  
ATOM   3492  CG2 THR A 222     -32.351   8.244   7.494  1.00 78.77           C  
ATOM   3493 HG21 THR A 222     -32.772   8.064   8.484  1.00 78.77           H  
ATOM   3494 HG22 THR A 222     -32.756   7.513   6.794  1.00 78.77           H  
ATOM   3495 HG23 THR A 222     -32.639   9.239   7.156  1.00 78.77           H  
ATOM   3496  OG1 THR A 222     -30.372   9.132   8.432  1.00 78.77           O  
ATOM   3497  HG1 THR A 222     -30.815   9.958   8.225  1.00 78.77           H  
ATOM   3498  N   ALA A 223     -29.931   5.629   5.886  1.00 78.82           N  
ATOM   3499  H   ALA A 223     -29.115   6.222   5.821  1.00 78.82           H  
ATOM   3500  CA  ALA A 223     -30.139   4.639   4.832  1.00 78.82           C  
ATOM   3501  HA  ALA A 223     -31.187   4.666   4.535  1.00 78.82           H  
ATOM   3502  C   ALA A 223     -29.834   3.212   5.319  1.00 78.82           C  
ATOM   3503  CB  ALA A 223     -29.293   5.028   3.616  1.00 78.82           C  
ATOM   3504  HB1 ALA A 223     -29.516   6.054   3.321  1.00 78.82           H  
ATOM   3505  HB2 ALA A 223     -28.231   4.945   3.847  1.00 78.82           H  
ATOM   3506  HB3 ALA A 223     -29.535   4.367   2.784  1.00 78.82           H  
ATOM   3507  O   ALA A 223     -30.581   2.285   5.006  1.00 78.82           O  
ATOM   3508  N   LYS A 224     -28.794   3.032   6.147  1.00 75.59           N  
ATOM   3509  H   LYS A 224     -28.210   3.830   6.349  1.00 75.59           H  
ATOM   3510  CA  LYS A 224     -28.487   1.740   6.789  1.00 75.59           C  
ATOM   3511  HA  LYS A 224     -28.375   0.978   6.018  1.00 75.59           H  
ATOM   3512  C   LYS A 224     -29.641   1.282   7.688  1.00 75.59           C  
ATOM   3513  CB  LYS A 224     -27.179   1.829   7.597  1.00 75.59           C  
ATOM   3514  HB2 LYS A 224     -27.022   0.872   8.094  1.00 75.59           H  
ATOM   3515  HB3 LYS A 224     -27.286   2.591   8.369  1.00 75.59           H  
ATOM   3516  O   LYS A 224     -30.122   0.159   7.551  1.00 75.59           O  
ATOM   3517  CG  LYS A 224     -25.927   2.148   6.759  1.00 75.59           C  
ATOM   3518  HG2 LYS A 224     -26.036   3.122   6.282  1.00 75.59           H  
ATOM   3519  HG3 LYS A 224     -25.795   1.399   5.978  1.00 75.59           H  
ATOM   3520  CD  LYS A 224     -24.681   2.171   7.656  1.00 75.59           C  
ATOM   3521  HD2 LYS A 224     -24.835   2.903   8.448  1.00 75.59           H  
ATOM   3522  HD3 LYS A 224     -24.542   1.189   8.109  1.00 75.59           H  
ATOM   3523  CE  LYS A 224     -23.419   2.554   6.873  1.00 75.59           C  
ATOM   3524  HE2 LYS A 224     -23.213   1.794   6.119  1.00 75.59           H  
ATOM   3525  HE3 LYS A 224     -23.604   3.499   6.363  1.00 75.59           H  
ATOM   3526  NZ  LYS A 224     -22.256   2.707   7.787  1.00 75.59           N  
ATOM   3527  HZ1 LYS A 224     -22.467   3.399   8.492  1.00 75.59           H  
ATOM   3528  HZ2 LYS A 224     -21.436   3.022   7.289  1.00 75.59           H  
ATOM   3529  HZ3 LYS A 224     -22.023   1.840   8.250  1.00 75.59           H  
ATOM   3530  N   THR A 225     -30.137   2.177   8.542  1.00 80.12           N  
ATOM   3531  H   THR A 225     -29.661   3.065   8.615  1.00 80.12           H  
ATOM   3532  CA  THR A 225     -31.278   1.922   9.439  1.00 80.12           C  
ATOM   3533  HA  THR A 225     -31.052   1.062  10.070  1.00 80.12           H  
ATOM   3534  C   THR A 225     -32.554   1.611   8.655  1.00 80.12           C  
ATOM   3535  CB  THR A 225     -31.528   3.133  10.352  1.00 80.12           C  
ATOM   3536  HB  THR A 225     -31.826   3.992   9.750  1.00 80.12           H  
ATOM   3537  O   THR A 225     -33.319   0.726   9.031  1.00 80.12           O  
ATOM   3538  CG2 THR A 225     -32.611   2.860  11.398  1.00 80.12           C  
ATOM   3539 HG21 THR A 225     -32.678   3.710  12.078  1.00 80.12           H  
ATOM   3540 HG22 THR A 225     -33.578   2.718  10.916  1.00 80.12           H  
ATOM   3541 HG23 THR A 225     -32.352   1.970  11.971  1.00 80.12           H  
ATOM   3542  OG1 THR A 225     -30.360   3.465  11.060  1.00 80.12           O  
ATOM   3543  HG1 THR A 225     -29.750   3.914  10.470  1.00 80.12           H  
ATOM   3544  N   PHE A 226     -32.790   2.305   7.539  1.00 85.01           N  
ATOM   3545  H   PHE A 226     -32.164   3.057   7.290  1.00 85.01           H  
ATOM   3546  CA  PHE A 226     -33.914   2.020   6.650  1.00 85.01           C  
ATOM   3547  HA  PHE A 226     -34.839   2.071   7.223  1.00 85.01           H  
ATOM   3548  C   PHE A 226     -33.829   0.604   6.070  1.00 85.01           C  
ATOM   3549  CB  PHE A 226     -33.973   3.084   5.548  1.00 85.01           C  
ATOM   3550  HB2 PHE A 226     -33.000   3.156   5.062  1.00 85.01           H  
ATOM   3551  HB3 PHE A 226     -34.177   4.052   6.005  1.00 85.01           H  
ATOM   3552  O   PHE A 226     -34.794  -0.145   6.179  1.00 85.01           O  
ATOM   3553  CG  PHE A 226     -35.018   2.814   4.484  1.00 85.01           C  
ATOM   3554  CD1 PHE A 226     -34.643   2.219   3.264  1.00 85.01           C  
ATOM   3555  HD1 PHE A 226     -33.614   1.944   3.087  1.00 85.01           H  
ATOM   3556  CD2 PHE A 226     -36.363   3.162   4.709  1.00 85.01           C  
ATOM   3557  HD2 PHE A 226     -36.654   3.625   5.640  1.00 85.01           H  
ATOM   3558  CE1 PHE A 226     -35.607   1.983   2.270  1.00 85.01           C  
ATOM   3559  HE1 PHE A 226     -35.321   1.523   1.336  1.00 85.01           H  
ATOM   3560  CE2 PHE A 226     -37.325   2.940   3.707  1.00 85.01           C  
ATOM   3561  HE2 PHE A 226     -38.355   3.222   3.868  1.00 85.01           H  
ATOM   3562  CZ  PHE A 226     -36.946   2.350   2.488  1.00 85.01           C  
ATOM   3563  HZ  PHE A 226     -37.685   2.172   1.721  1.00 85.01           H  
ATOM   3564  N   LEU A 227     -32.678   0.205   5.523  1.00 83.98           N  
ATOM   3565  H   LEU A 227     -31.912   0.862   5.485  1.00 83.98           H  
ATOM   3566  CA  LEU A 227     -32.485  -1.122   4.925  1.00 83.98           C  
ATOM   3567  HA  LEU A 227     -33.262  -1.283   4.179  1.00 83.98           H  
ATOM   3568  C   LEU A 227     -32.641  -2.261   5.946  1.00 83.98           C  
ATOM   3569  CB  LEU A 227     -31.107  -1.153   4.238  1.00 83.98           C  
ATOM   3570  HB2 LEU A 227     -30.856  -2.182   3.980  1.00 83.98           H  
ATOM   3571  HB3 LEU A 227     -30.357  -0.804   4.948  1.00 83.98           H  
ATOM   3572  O   LEU A 227     -33.226  -3.297   5.622  1.00 83.98           O  
ATOM   3573  CG  LEU A 227     -31.031  -0.300   2.957  1.00 83.98           C  
ATOM   3574  HG  LEU A 227     -31.398   0.707   3.155  1.00 83.98           H  
ATOM   3575  CD1 LEU A 227     -29.580  -0.201   2.491  1.00 83.98           C  
ATOM   3576 HD11 LEU A 227     -29.155  -1.198   2.369  1.00 83.98           H  
ATOM   3577 HD12 LEU A 227     -29.016   0.364   3.233  1.00 83.98           H  
ATOM   3578 HD13 LEU A 227     -29.531   0.338   1.545  1.00 83.98           H  
ATOM   3579  CD2 LEU A 227     -31.854  -0.884   1.808  1.00 83.98           C  
ATOM   3580 HD21 LEU A 227     -31.763  -0.243   0.931  1.00 83.98           H  
ATOM   3581 HD22 LEU A 227     -32.909  -0.935   2.079  1.00 83.98           H  
ATOM   3582 HD23 LEU A 227     -31.493  -1.882   1.560  1.00 83.98           H  
ATOM   3583  N   GLN A 228     -32.226  -2.047   7.199  1.00 84.65           N  
ATOM   3584  H   GLN A 228     -31.718  -1.197   7.399  1.00 84.65           H  
ATOM   3585  CA  GLN A 228     -32.448  -3.008   8.285  1.00 84.65           C  
ATOM   3586  HA  GLN A 228     -31.973  -3.952   8.019  1.00 84.65           H  
ATOM   3587  C   GLN A 228     -33.936  -3.307   8.525  1.00 84.65           C  
ATOM   3588  CB  GLN A 228     -31.817  -2.489   9.582  1.00 84.65           C  
ATOM   3589  HB2 GLN A 228     -32.112  -1.451   9.736  1.00 84.65           H  
ATOM   3590  HB3 GLN A 228     -32.199  -3.076  10.418  1.00 84.65           H  
ATOM   3591  O   GLN A 228     -34.276  -4.452   8.825  1.00 84.65           O  
ATOM   3592  CG  GLN A 228     -30.286  -2.599   9.592  1.00 84.65           C  
ATOM   3593  HG2 GLN A 228     -30.003  -3.650   9.535  1.00 84.65           H  
ATOM   3594  HG3 GLN A 228     -29.867  -2.090   8.723  1.00 84.65           H  
ATOM   3595  CD  GLN A 228     -29.675  -1.993  10.853  1.00 84.65           C  
ATOM   3596  NE2 GLN A 228     -28.376  -2.090  11.034  1.00 84.65           N  
ATOM   3597 HE21 GLN A 228     -27.777  -2.536  10.355  1.00 84.65           H  
ATOM   3598 HE22 GLN A 228     -28.021  -1.662  11.877  1.00 84.65           H  
ATOM   3599  OE1 GLN A 228     -30.341  -1.428  11.703  1.00 84.65           O  
ATOM   3600  N   LYS A 229     -34.840  -2.331   8.328  1.00 88.79           N  
ATOM   3601  H   LYS A 229     -34.506  -1.422   8.042  1.00 88.79           H  
ATOM   3602  CA  LYS A 229     -36.299  -2.549   8.443  1.00 88.79           C  
ATOM   3603  HA  LYS A 229     -36.514  -2.979   9.421  1.00 88.79           H  
ATOM   3604  C   LYS A 229     -36.834  -3.555   7.420  1.00 88.79           C  
ATOM   3605  CB  LYS A 229     -37.081  -1.232   8.299  1.00 88.79           C  
ATOM   3606  HB2 LYS A 229     -36.892  -0.798   7.317  1.00 88.79           H  
ATOM   3607  HB3 LYS A 229     -38.145  -1.460   8.354  1.00 88.79           H  
ATOM   3608  O   LYS A 229     -37.873  -4.159   7.658  1.00 88.79           O  
ATOM   3609  CG  LYS A 229     -36.755  -0.212   9.396  1.00 88.79           C  
ATOM   3610  HG2 LYS A 229     -35.690   0.021   9.378  1.00 88.79           H  
ATOM   3611  HG3 LYS A 229     -37.005  -0.640  10.367  1.00 88.79           H  
ATOM   3612  CD  LYS A 229     -37.552   1.080   9.186  1.00 88.79           C  
ATOM   3613  HD2 LYS A 229     -37.290   1.508   8.218  1.00 88.79           H  
ATOM   3614  HD3 LYS A 229     -38.617   0.846   9.200  1.00 88.79           H  
ATOM   3615  CE  LYS A 229     -37.222   2.073  10.304  1.00 88.79           C  
ATOM   3616  HE2 LYS A 229     -37.412   1.587  11.261  1.00 88.79           H  
ATOM   3617  HE3 LYS A 229     -36.157   2.303  10.259  1.00 88.79           H  
ATOM   3618  NZ  LYS A 229     -38.030   3.314  10.194  1.00 88.79           N  
ATOM   3619  HZ1 LYS A 229     -37.803   3.948  10.947  1.00 88.79           H  
ATOM   3620  HZ2 LYS A 229     -39.015   3.097  10.248  1.00 88.79           H  
ATOM   3621  HZ3 LYS A 229     -37.848   3.780   9.317  1.00 88.79           H  
ATOM   3622  N   PHE A 230     -36.118  -3.760   6.316  1.00 88.50           N  
ATOM   3623  H   PHE A 230     -35.267  -3.229   6.200  1.00 88.50           H  
ATOM   3624  CA  PHE A 230     -36.454  -4.730   5.270  1.00 88.50           C  
ATOM   3625  HA  PHE A 230     -37.498  -5.021   5.385  1.00 88.50           H  
ATOM   3626  C   PHE A 230     -35.645  -6.030   5.387  1.00 88.50           C  
ATOM   3627  CB  PHE A 230     -36.321  -4.062   3.894  1.00 88.50           C  
ATOM   3628  HB2 PHE A 230     -36.531  -4.797   3.117  1.00 88.50           H  
ATOM   3629  HB3 PHE A 230     -35.294  -3.724   3.755  1.00 88.50           H  
ATOM   3630  O   PHE A 230     -35.573  -6.801   4.435  1.00 88.50           O  
ATOM   3631  CG  PHE A 230     -37.271  -2.898   3.708  1.00 88.50           C  
ATOM   3632  CD1 PHE A 230     -38.578  -3.112   3.232  1.00 88.50           C  
ATOM   3633  HD1 PHE A 230     -38.899  -4.108   2.966  1.00 88.50           H  
ATOM   3634  CD2 PHE A 230     -36.863  -1.602   4.060  1.00 88.50           C  
ATOM   3635  HD2 PHE A 230     -35.859  -1.436   4.423  1.00 88.50           H  
ATOM   3636  CE1 PHE A 230     -39.469  -2.031   3.103  1.00 88.50           C  
ATOM   3637  HE1 PHE A 230     -40.469  -2.198   2.732  1.00 88.50           H  
ATOM   3638  CE2 PHE A 230     -37.762  -0.531   3.967  1.00 88.50           C  
ATOM   3639  HE2 PHE A 230     -37.443   0.450   4.287  1.00 88.50           H  
ATOM   3640  CZ  PHE A 230     -39.062  -0.738   3.475  1.00 88.50           C  
ATOM   3641  HZ  PHE A 230     -39.750   0.091   3.392  1.00 88.50           H  
ATOM   3642  N   GLY A 231     -35.000  -6.279   6.533  1.00 81.60           N  
ATOM   3643  H   GLY A 231     -35.072  -5.609   7.285  1.00 81.60           H  
ATOM   3644  CA  GLY A 231     -34.198  -7.485   6.762  1.00 81.60           C  
ATOM   3645  HA2 GLY A 231     -34.001  -7.574   7.831  1.00 81.60           H  
ATOM   3646  HA3 GLY A 231     -34.763  -8.359   6.440  1.00 81.60           H  
ATOM   3647  C   GLY A 231     -32.852  -7.496   6.031  1.00 81.60           C  
ATOM   3648  O   GLY A 231     -32.145  -8.503   6.068  1.00 81.60           O  
ATOM   3649  N   ILE A 232     -32.462  -6.387   5.395  1.00 77.98           N  
ATOM   3650  H   ILE A 232     -33.062  -5.575   5.425  1.00 77.98           H  
ATOM   3651  CA  ILE A 232     -31.174  -6.267   4.712  1.00 77.98           C  
ATOM   3652  HA  ILE A 232     -30.918  -7.234   4.280  1.00 77.98           H  
ATOM   3653  C   ILE A 232     -30.114  -5.913   5.754  1.00 77.98           C  
ATOM   3654  CB  ILE A 232     -31.246  -5.256   3.547  1.00 77.98           C  
ATOM   3655  HB  ILE A 232     -31.560  -4.291   3.946  1.00 77.98           H  
ATOM   3656  O   ILE A 232     -30.049  -4.786   6.250  1.00 77.98           O  
ATOM   3657  CG1 ILE A 232     -32.290  -5.710   2.499  1.00 77.98           C  
ATOM   3658 HG12 ILE A 232     -31.942  -6.622   2.013  1.00 77.98           H  
ATOM   3659 HG13 ILE A 232     -33.234  -5.937   2.994  1.00 77.98           H  
ATOM   3660  CG2 ILE A 232     -29.856  -5.089   2.897  1.00 77.98           C  
ATOM   3661 HG21 ILE A 232     -29.900  -4.357   2.092  1.00 77.98           H  
ATOM   3662 HG22 ILE A 232     -29.511  -6.043   2.499  1.00 77.98           H  
ATOM   3663 HG23 ILE A 232     -29.135  -4.720   3.626  1.00 77.98           H  
ATOM   3664  CD1 ILE A 232     -32.602  -4.660   1.426  1.00 77.98           C  
ATOM   3665 HD11 ILE A 232     -31.722  -4.446   0.820  1.00 77.98           H  
ATOM   3666 HD12 ILE A 232     -32.959  -3.747   1.903  1.00 77.98           H  
ATOM   3667 HD13 ILE A 232     -33.386  -5.042   0.772  1.00 77.98           H  
ATOM   3668  N   ARG A 233     -29.262  -6.887   6.083  1.00 67.40           N  
ATOM   3669  H   ARG A 233     -29.396  -7.794   5.658  1.00 67.40           H  
ATOM   3670  CA  ARG A 233     -28.067  -6.667   6.903  1.00 67.40           C  
ATOM   3671  HA  ARG A 233     -28.243  -5.834   7.584  1.00 67.40           H  
ATOM   3672  C   ARG A 233     -26.916  -6.270   5.992  1.00 67.40           C  
ATOM   3673  CB  ARG A 233     -27.737  -7.902   7.750  1.00 67.40           C  
ATOM   3674  HB2 ARG A 233     -26.783  -7.735   8.250  1.00 67.40           H  
ATOM   3675  HB3 ARG A 233     -27.642  -8.776   7.106  1.00 67.40           H  
ATOM   3676  O   ARG A 233     -26.466  -7.062   5.168  1.00 67.40           O  
ATOM   3677  CG  ARG A 233     -28.819  -8.147   8.809  1.00 67.40           C  
ATOM   3678  HG2 ARG A 233     -29.766  -8.371   8.318  1.00 67.40           H  
ATOM   3679  HG3 ARG A 233     -28.938  -7.252   9.420  1.00 67.40           H  
ATOM   3680  CD  ARG A 233     -28.429  -9.321   9.707  1.00 67.40           C  
ATOM   3681  HD2 ARG A 233     -28.266 -10.199   9.082  1.00 67.40           H  
ATOM   3682  HD3 ARG A 233     -27.499  -9.076  10.221  1.00 67.40           H  
ATOM   3683  NE  ARG A 233     -29.484  -9.608  10.696  1.00 67.40           N  
ATOM   3684  HE  ARG A 233     -30.296  -9.008  10.678  1.00 67.40           H  
ATOM   3685  NH1 ARG A 233     -28.475 -11.419  11.679  1.00 67.40           N  
ATOM   3686 HH11 ARG A 233     -28.476 -12.160  12.365  1.00 67.40           H  
ATOM   3687 HH12 ARG A 233     -27.680 -11.291  11.069  1.00 67.40           H  
ATOM   3688  NH2 ARG A 233     -30.481 -10.751  12.395  1.00 67.40           N  
ATOM   3689 HH21 ARG A 233     -30.469 -11.499  13.074  1.00 67.40           H  
ATOM   3690 HH22 ARG A 233     -31.274 -10.126  12.352  1.00 67.40           H  
ATOM   3691  CZ  ARG A 233     -29.475 -10.587  11.582  1.00 67.40           C  
ATOM   3692  N   LEU A 234     -26.487  -5.021   6.118  1.00 64.14           N  
ATOM   3693  H   LEU A 234     -26.892  -4.446   6.842  1.00 64.14           H  
ATOM   3694  CA  LEU A 234     -25.249  -4.563   5.505  1.00 64.14           C  
ATOM   3695  HA  LEU A 234     -25.200  -4.962   4.492  1.00 64.14           H  
ATOM   3696  C   LEU A 234     -24.066  -5.118   6.322  1.00 64.14           C  
ATOM   3697  CB  LEU A 234     -25.246  -3.028   5.442  1.00 64.14           C  
ATOM   3698  HB2 LEU A 234     -24.279  -2.691   5.068  1.00 64.14           H  
ATOM   3699  HB3 LEU A 234     -25.350  -2.650   6.459  1.00 64.14           H  
ATOM   3700  O   LEU A 234     -24.202  -5.191   7.546  1.00 64.14           O  
ATOM   3701  CG  LEU A 234     -26.368  -2.445   4.562  1.00 64.14           C  
ATOM   3702  HG  LEU A 234     -27.330  -2.873   4.840  1.00 64.14           H  
ATOM   3703  CD1 LEU A 234     -26.444  -0.943   4.794  1.00 64.14           C  
ATOM   3704 HD11 LEU A 234     -25.496  -0.476   4.526  1.00 64.14           H  
ATOM   3705 HD12 LEU A 234     -27.248  -0.516   4.194  1.00 64.14           H  
ATOM   3706 HD13 LEU A 234     -26.659  -0.759   5.847  1.00 64.14           H  
ATOM   3707  CD2 LEU A 234     -26.127  -2.695   3.069  1.00 64.14           C  
ATOM   3708 HD21 LEU A 234     -26.910  -2.208   2.487  1.00 64.14           H  
ATOM   3709 HD22 LEU A 234     -25.155  -2.295   2.780  1.00 64.14           H  
ATOM   3710 HD23 LEU A 234     -26.161  -3.766   2.869  1.00 64.14           H  
ATOM   3711  N   PRO A 235     -22.972  -5.543   5.664  1.00 54.00           N  
ATOM   3712  CA  PRO A 235     -21.722  -5.859   6.347  1.00 54.00           C  
ATOM   3713  HA  PRO A 235     -21.896  -6.597   7.130  1.00 54.00           H  
ATOM   3714  C   PRO A 235     -21.125  -4.621   7.015  1.00 54.00           C  
ATOM   3715  CB  PRO A 235     -20.788  -6.451   5.289  1.00 54.00           C  
ATOM   3716  HB2 PRO A 235     -19.753  -6.150   5.449  1.00 54.00           H  
ATOM   3717  HB3 PRO A 235     -20.869  -7.537   5.310  1.00 54.00           H  
ATOM   3718  O   PRO A 235     -21.400  -3.499   6.518  1.00 54.00           O  
ATOM   3719  CG  PRO A 235     -21.327  -5.921   3.962  1.00 54.00           C  
ATOM   3720  HG2 PRO A 235     -21.231  -6.671   3.177  1.00 54.00           H  
ATOM   3721  HG3 PRO A 235     -20.788  -5.014   3.686  1.00 54.00           H  
ATOM   3722  CD  PRO A 235     -22.794  -5.584   4.224  1.00 54.00           C  
ATOM   3723  HD2 PRO A 235     -23.026  -4.615   3.782  1.00 54.00           H  
ATOM   3724  HD3 PRO A 235     -23.435  -6.358   3.802  1.00 54.00           H  
ATOM   3725  OXT PRO A 235     -20.389  -4.849   7.993  1.00 54.00           O  
TER    3726      PRO A 235                                                       
END   
