# Supplementary material for: Using structure prediction of negative sense RNA virus nucleoproteins to assess evolutionary relationships
Source: bioRxiv. 2024 May 22:2024.02.16.580771. Originally published 2024 Feb 17. Preprint. [Version 2] doi: 10.1101/2024.02.16.580771 (PMC10888975; doi:10.1101/2024.02.16.580771)
Supplement: Supplement 2 — Supplementary File 2: Full NSV Dataset NP AlphaFold PDBs (.pdb files) [file media-2.zip › Full NSV Dataset NP AlphaFold PDBs/LEAV.pdb]

ATOM      1  N   MET A   1      34.518  39.988 -17.743  1.00 53.69           N  
ATOM      2  H   MET A   1      33.981  40.734 -18.162  1.00 53.69           H  
ATOM      3  H2  MET A   1      34.546  39.218 -18.396  1.00 53.69           H  
ATOM      4  H3  MET A   1      35.455  40.312 -17.552  1.00 53.69           H  
ATOM      5  CA  MET A   1      33.842  39.573 -16.495  1.00 53.69           C  
ATOM      6  HA  MET A   1      34.333  38.698 -16.067  1.00 53.69           H  
ATOM      7  C   MET A   1      32.422  39.201 -16.874  1.00 53.69           C  
ATOM      8  CB  MET A   1      33.838  40.706 -15.454  1.00 53.69           C  
ATOM      9  HB2 MET A   1      33.336  41.580 -15.869  1.00 53.69           H  
ATOM     10  HB3 MET A   1      33.281  40.376 -14.577  1.00 53.69           H  
ATOM     11  O   MET A   1      31.811  39.989 -17.587  1.00 53.69           O  
ATOM     12  CG  MET A   1      35.250  41.110 -15.012  1.00 53.69           C  
ATOM     13  HG2 MET A   1      35.817  41.437 -15.884  1.00 53.69           H  
ATOM     14  HG3 MET A   1      35.754  40.251 -14.569  1.00 53.69           H  
ATOM     15  SD  MET A   1      35.251  42.464 -13.813  1.00 53.69           S  
ATOM     16  CE  MET A   1      36.976  43.014 -13.916  1.00 53.69           C  
ATOM     17  HE1 MET A   1      37.642  42.195 -13.646  1.00 53.69           H  
ATOM     18  HE2 MET A   1      37.199  43.352 -14.928  1.00 53.69           H  
ATOM     19  HE3 MET A   1      37.131  43.841 -13.222  1.00 53.69           H  
ATOM     20  N   SER A   2      31.921  38.017 -16.516  1.00 63.76           N  
ATOM     21  H   SER A   2      32.410  37.394 -15.889  1.00 63.76           H  
ATOM     22  CA  SER A   2      30.502  37.715 -16.736  1.00 63.76           C  
ATOM     23  HA  SER A   2      30.227  37.980 -17.757  1.00 63.76           H  
ATOM     24  C   SER A   2      29.684  38.571 -15.774  1.00 63.76           C  
ATOM     25  CB  SER A   2      30.197  36.223 -16.553  1.00 63.76           C  
ATOM     26  HB2 SER A   2      30.694  35.658 -17.342  1.00 63.76           H  
ATOM     27  HB3 SER A   2      29.123  36.055 -16.630  1.00 63.76           H  
ATOM     28  O   SER A   2      29.823  38.445 -14.564  1.00 63.76           O  
ATOM     29  OG  SER A   2      30.659  35.761 -15.304  1.00 63.76           O  
ATOM     30  HG  SER A   2      30.133  36.142 -14.597  1.00 63.76           H  
ATOM     31  N   THR A   3      28.877  39.476 -16.314  1.00 74.06           N  
ATOM     32  H   THR A   3      28.846  39.571 -17.319  1.00 74.06           H  
ATOM     33  CA  THR A   3      28.038  40.437 -15.577  1.00 74.06           C  
ATOM     34  HA  THR A   3      28.555  40.741 -14.668  1.00 74.06           H  
ATOM     35  C   THR A   3      26.700  39.841 -15.128  1.00 74.06           C  
ATOM     36  CB  THR A   3      27.810  41.684 -16.450  1.00 74.06           C  
ATOM     37  HB  THR A   3      27.026  42.313 -16.027  1.00 74.06           H  
ATOM     38  O   THR A   3      25.752  40.576 -14.866  1.00 74.06           O  
ATOM     39  CG2 THR A   3      29.077  42.529 -16.569  1.00 74.06           C  
ATOM     40 HG21 THR A   3      29.395  42.852 -15.578  1.00 74.06           H  
ATOM     41 HG22 THR A   3      29.875  41.953 -17.038  1.00 74.06           H  
ATOM     42 HG23 THR A   3      28.867  43.409 -17.176  1.00 74.06           H  
ATOM     43  OG1 THR A   3      27.453  41.290 -17.761  1.00 74.06           O  
ATOM     44  HG1 THR A   3      26.535  41.541 -17.886  1.00 74.06           H  
ATOM     45  N   GLY A   4      26.592  38.513 -15.088  1.00 71.07           N  
ATOM     46  H   GLY A   4      27.441  37.968 -15.139  1.00 71.07           H  
ATOM     47  CA  GLY A   4      25.381  37.825 -14.654  1.00 71.07           C  
ATOM     48  HA2 GLY A   4      24.511  38.421 -14.929  1.00 71.07           H  
ATOM     49  HA3 GLY A   4      25.303  36.860 -15.155  1.00 71.07           H  
ATOM     50  C   GLY A   4      25.396  37.573 -13.147  1.00 71.07           C  
ATOM     51  O   GLY A   4      26.473  37.357 -12.592  1.00 71.07           O  
ATOM     52  N   PRO A   5      24.232  37.590 -12.480  1.00 71.98           N  
ATOM     53  CA  PRO A   5      24.146  37.171 -11.090  1.00 71.98           C  
ATOM     54  HA  PRO A   5      24.873  37.717 -10.489  1.00 71.98           H  
ATOM     55  C   PRO A   5      24.420  35.665 -10.959  1.00 71.98           C  
ATOM     56  CB  PRO A   5      22.730  37.549 -10.647  1.00 71.98           C  
ATOM     57  HB2 PRO A   5      22.727  38.577 -10.286  1.00 71.98           H  
ATOM     58  HB3 PRO A   5      22.344  36.878  -9.880  1.00 71.98           H  
ATOM     59  O   PRO A   5      23.976  34.875 -11.792  1.00 71.98           O  
ATOM     60  CG  PRO A   5      21.916  37.464 -11.939  1.00 71.98           C  
ATOM     61  HG2 PRO A   5      21.619  36.430 -12.113  1.00 71.98           H  
ATOM     62  HG3 PRO A   5      21.041  38.114 -11.912  1.00 71.98           H  
ATOM     63  CD  PRO A   5      22.912  37.895 -13.015  1.00 71.98           C  
ATOM     64  HD2 PRO A   5      22.830  38.968 -13.185  1.00 71.98           H  
ATOM     65  HD3 PRO A   5      22.718  37.347 -13.938  1.00 71.98           H  
ATOM     66  N   ASP A   6      25.099  35.273  -9.878  1.00 85.41           N  
ATOM     67  H   ASP A   6      25.550  35.975  -9.309  1.00 85.41           H  
ATOM     68  CA  ASP A   6      25.400  33.865  -9.568  1.00 85.41           C  
ATOM     69  HA  ASP A   6      25.898  33.407 -10.423  1.00 85.41           H  
ATOM     70  C   ASP A   6      24.136  33.040  -9.263  1.00 85.41           C  
ATOM     71  CB  ASP A   6      26.345  33.802  -8.356  1.00 85.41           C  
ATOM     72  HB2 ASP A   6      25.877  34.316  -7.517  1.00 85.41           H  
ATOM     73  HB3 ASP A   6      26.481  32.758  -8.073  1.00 85.41           H  
ATOM     74  O   ASP A   6      24.111  31.825  -9.458  1.00 85.41           O  
ATOM     75  CG  ASP A   6      27.730  34.402  -8.616  1.00 85.41           C  
ATOM     76  OD1 ASP A   6      28.261  34.203  -9.730  1.00 85.41           O  
ATOM     77  OD2 ASP A   6      28.247  35.054  -7.682  1.00 85.41           O  
ATOM     78  N   PHE A   7      23.070  33.700  -8.797  1.00 81.59           N  
ATOM     79  H   PHE A   7      23.142  34.705  -8.722  1.00 81.59           H  
ATOM     80  CA  PHE A   7      21.799  33.078  -8.436  1.00 81.59           C  
ATOM     81  HA  PHE A   7      21.763  32.075  -8.861  1.00 81.59           H  
ATOM     82  C   PHE A   7      20.628  33.878  -9.001  1.00 81.59           C  
ATOM     83  CB  PHE A   7      21.682  32.952  -6.911  1.00 81.59           C  
ATOM     84  HB2 PHE A   7      21.655  33.951  -6.475  1.00 81.59           H  
ATOM     85  HB3 PHE A   7      20.736  32.465  -6.672  1.00 81.59           H  
ATOM     86  O   PHE A   7      20.557  35.096  -8.840  1.00 81.59           O  
ATOM     87  CG  PHE A   7      22.806  32.165  -6.268  1.00 81.59           C  
ATOM     88  CD1 PHE A   7      22.780  30.759  -6.278  1.00 81.59           C  
ATOM     89  HD1 PHE A   7      21.949  30.238  -6.732  1.00 81.59           H  
ATOM     90  CD2 PHE A   7      23.905  32.839  -5.703  1.00 81.59           C  
ATOM     91  HD2 PHE A   7      23.948  33.918  -5.720  1.00 81.59           H  
ATOM     92  CE1 PHE A   7      23.847  30.029  -5.726  1.00 81.59           C  
ATOM     93  HE1 PHE A   7      23.835  28.950  -5.753  1.00 81.59           H  
ATOM     94  CE2 PHE A   7      24.974  32.110  -5.155  1.00 81.59           C  
ATOM     95  HE2 PHE A   7      25.831  32.632  -4.754  1.00 81.59           H  
ATOM     96  CZ  PHE A   7      24.946  30.705  -5.166  1.00 81.59           C  
ATOM     97  HZ  PHE A   7      25.778  30.148  -4.763  1.00 81.59           H  
ATOM     98  N   ILE A   8      19.684  33.169  -9.619  1.00 81.49           N  
ATOM     99  H   ILE A   8      19.803  32.168  -9.685  1.00 81.49           H  
ATOM    100  CA  ILE A   8      18.414  33.713 -10.100  1.00 81.49           C  
ATOM    101  HA  ILE A   8      18.381  34.785  -9.903  1.00 81.49           H  
ATOM    102  C   ILE A   8      17.297  33.050  -9.297  1.00 81.49           C  
ATOM    103  CB  ILE A   8      18.261  33.518 -11.625  1.00 81.49           C  
ATOM    104  HB  ILE A   8      18.325  32.453 -11.848  1.00 81.49           H  
ATOM    105  O   ILE A   8      17.222  31.822  -9.214  1.00 81.49           O  
ATOM    106  CG1 ILE A   8      19.399  34.249 -12.378  1.00 81.49           C  
ATOM    107 HG12 ILE A   8      20.363  33.903 -12.004  1.00 81.49           H  
ATOM    108 HG13 ILE A   8      19.330  35.320 -12.183  1.00 81.49           H  
ATOM    109  CG2 ILE A   8      16.885  34.029 -12.091  1.00 81.49           C  
ATOM    110 HG21 ILE A   8      16.777  35.096 -11.897  1.00 81.49           H  
ATOM    111 HG22 ILE A   8      16.742  33.849 -13.157  1.00 81.49           H  
ATOM    112 HG23 ILE A   8      16.078  33.496 -11.588  1.00 81.49           H  
ATOM    113  CD1 ILE A   8      19.405  34.018 -13.893  1.00 81.49           C  
ATOM    114 HD11 ILE A   8      18.545  34.500 -14.358  1.00 81.49           H  
ATOM    115 HD12 ILE A   8      19.385  32.948 -14.104  1.00 81.49           H  
ATOM    116 HD13 ILE A   8      20.313  34.446 -14.318  1.00 81.49           H  
ATOM    117  N   TYR A   9      16.447  33.879  -8.698  1.00 82.38           N  
ATOM    118  H   TYR A   9      16.552  34.870  -8.861  1.00 82.38           H  
ATOM    119  CA  TYR A   9      15.266  33.464  -7.953  1.00 82.38           C  
ATOM    120  HA  TYR A   9      15.235  32.378  -7.865  1.00 82.38           H  
ATOM    121  C   TYR A   9      14.038  33.923  -8.734  1.00 82.38           C  
ATOM    122  CB  TYR A   9      15.297  34.056  -6.536  1.00 82.38           C  
ATOM    123  HB2 TYR A   9      14.381  33.767  -6.021  1.00 82.38           H  
ATOM    124  HB3 TYR A   9      15.299  35.144  -6.601  1.00 82.38           H  
ATOM    125  O   TYR A   9      13.644  35.082  -8.642  1.00 82.38           O  
ATOM    126  CG  TYR A   9      16.483  33.622  -5.695  1.00 82.38           C  
ATOM    127  CD1 TYR A   9      16.403  32.456  -4.910  1.00 82.38           C  
ATOM    128  HD1 TYR A   9      15.497  31.868  -4.912  1.00 82.38           H  
ATOM    129  CD2 TYR A   9      17.662  34.392  -5.696  1.00 82.38           C  
ATOM    130  HD2 TYR A   9      17.723  35.283  -6.302  1.00 82.38           H  
ATOM    131  CE1 TYR A   9      17.502  32.062  -4.123  1.00 82.38           C  
ATOM    132  HE1 TYR A   9      17.454  31.170  -3.516  1.00 82.38           H  
ATOM    133  CE2 TYR A   9      18.765  33.999  -4.914  1.00 82.38           C  
ATOM    134  HE2 TYR A   9      19.668  34.591  -4.922  1.00 82.38           H  
ATOM    135  OH  TYR A   9      19.744  32.439  -3.373  1.00 82.38           O  
ATOM    136  HH  TYR A   9      20.502  33.016  -3.497  1.00 82.38           H  
ATOM    137  CZ  TYR A   9      18.684  32.831  -4.126  1.00 82.38           C  
ATOM    138  N   ASP A  10      13.460  33.015  -9.514  1.00 77.93           N  
ATOM    139  H   ASP A  10      13.865  32.092  -9.580  1.00 77.93           H  
ATOM    140  CA  ASP A  10      12.213  33.268 -10.232  1.00 77.93           C  
ATOM    141  HA  ASP A  10      12.098  34.340 -10.393  1.00 77.93           H  
ATOM    142  C   ASP A  10      11.020  32.775  -9.413  1.00 77.93           C  
ATOM    143  CB  ASP A  10      12.229  32.598 -11.612  1.00 77.93           C  
ATOM    144  HB2 ASP A  10      12.359  31.524 -11.482  1.00 77.93           H  
ATOM    145  HB3 ASP A  10      11.265  32.761 -12.094  1.00 77.93           H  
ATOM    146  O   ASP A  10      11.089  31.715  -8.777  1.00 77.93           O  
ATOM    147  CG  ASP A  10      13.324  33.145 -12.528  1.00 77.93           C  
ATOM    148  OD1 ASP A  10      13.499  34.381 -12.568  1.00 77.93           O  
ATOM    149  OD2 ASP A  10      13.979  32.295 -13.177  1.00 77.93           O  
ATOM    150  N   ASP A  11       9.907  33.506  -9.490  1.00 69.29           N  
ATOM    151  H   ASP A  11       9.921  34.361 -10.028  1.00 69.29           H  
ATOM    152  CA  ASP A  11       8.605  32.995  -9.074  1.00 69.29           C  
ATOM    153  HA  ASP A  11       8.701  32.576  -8.072  1.00 69.29           H  
ATOM    154  C   ASP A  11       8.207  31.870 -10.038  1.00 69.29           C  
ATOM    155  CB  ASP A  11       7.569  34.132  -9.008  1.00 69.29           C  
ATOM    156  HB2 ASP A  11       7.346  34.487 -10.015  1.00 69.29           H  
ATOM    157  HB3 ASP A  11       8.001  34.962  -8.449  1.00 69.29           H  
ATOM    158  O   ASP A  11       7.707  32.093 -11.143  1.00 69.29           O  
ATOM    159  CG  ASP A  11       6.269  33.717  -8.303  1.00 69.29           C  
ATOM    160  OD1 ASP A  11       6.262  32.638  -7.665  1.00 69.29           O  
ATOM    161  OD2 ASP A  11       5.299  34.503  -8.376  1.00 69.29           O  
ATOM    162  N   ARG A  12       8.539  30.630  -9.669  1.00 49.96           N  
ATOM    163  H   ARG A  12       9.003  30.523  -8.779  1.00 49.96           H  
ATOM    164  CA  ARG A  12       8.082  29.458 -10.411  1.00 49.96           C  
ATOM    165  HA  ARG A  12       8.054  29.728 -11.466  1.00 49.96           H  
ATOM    166  C   ARG A  12       6.673  29.154  -9.923  1.00 49.96           C  
ATOM    167  CB  ARG A  12       9.021  28.259 -10.239  1.00 49.96           C  
ATOM    168  HB2 ARG A  12       8.561  27.393 -10.716  1.00 49.96           H  
ATOM    169  HB3 ARG A  12       9.156  28.045  -9.179  1.00 49.96           H  
ATOM    170  O   ARG A  12       6.532  28.860  -8.732  1.00 49.96           O  
ATOM    171  CG  ARG A  12      10.379  28.531 -10.893  1.00 49.96           C  
ATOM    172  HG2 ARG A  12      10.231  28.856 -11.923  1.00 49.96           H  
ATOM    173  HG3 ARG A  12      10.893  29.321 -10.345  1.00 49.96           H  
ATOM    174  CD  ARG A  12      11.235  27.264 -10.886  1.00 49.96           C  
ATOM    175  HD2 ARG A  12      11.326  26.912  -9.858  1.00 49.96           H  
ATOM    176  HD3 ARG A  12      10.739  26.502 -11.486  1.00 49.96           H  
ATOM    177  NE  ARG A  12      12.576  27.537 -11.432  1.00 49.96           N  
ATOM    178  HE  ARG A  12      12.761  28.495 -11.693  1.00 49.96           H  
ATOM    179  NH1 ARG A  12      13.433  25.420 -11.227  1.00 49.96           N  
ATOM    180 HH11 ARG A  12      12.535  25.118 -10.877  1.00 49.96           H  
ATOM    181 HH12 ARG A  12      14.210  24.782 -11.315  1.00 49.96           H  
ATOM    182  NH2 ARG A  12      14.720  27.078 -12.007  1.00 49.96           N  
ATOM    183 HH21 ARG A  12      15.509  26.451 -12.076  1.00 49.96           H  
ATOM    184 HH22 ARG A  12      14.837  28.049 -12.261  1.00 49.96           H  
ATOM    185  CZ  ARG A  12      13.567  26.677 -11.553  1.00 49.96           C  
ATOM    186  N   PRO A  13       5.649  29.141 -10.801  1.00 46.82           N  
ATOM    187  CA  PRO A  13       4.344  28.641 -10.400  1.00 46.82           C  
ATOM    188  HA  PRO A  13       3.898  29.322  -9.675  1.00 46.82           H  
ATOM    189  C   PRO A  13       4.543  27.267  -9.762  1.00 46.82           C  
ATOM    190  CB  PRO A  13       3.486  28.602 -11.669  1.00 46.82           C  
ATOM    191  HB2 PRO A  13       2.894  29.515 -11.727  1.00 46.82           H  
ATOM    192  HB3 PRO A  13       2.835  27.728 -11.701  1.00 46.82           H  
ATOM    193  O   PRO A  13       5.329  26.462 -10.277  1.00 46.82           O  
ATOM    194  CG  PRO A  13       4.505  28.591 -12.808  1.00 46.82           C  
ATOM    195  HG2 PRO A  13       4.803  27.563 -13.016  1.00 46.82           H  
ATOM    196  HG3 PRO A  13       4.112  29.065 -13.708  1.00 46.82           H  
ATOM    197  CD  PRO A  13       5.696  29.357 -12.239  1.00 46.82           C  
ATOM    198  HD2 PRO A  13       5.592  30.422 -12.446  1.00 46.82           H  
ATOM    199  HD3 PRO A  13       6.611  28.970 -12.688  1.00 46.82           H  
ATOM    200  N   ALA A  14       3.903  27.057  -8.604  1.00 50.36           N  
ATOM    201  H   ALA A  14       3.347  27.811  -8.229  1.00 50.36           H  
ATOM    202  CA  ALA A  14       4.052  25.848  -7.803  1.00 50.36           C  
ATOM    203  HA  ALA A  14       4.992  25.909  -7.254  1.00 50.36           H  
ATOM    204  C   ALA A  14       4.085  24.636  -8.733  1.00 50.36           C  
ATOM    205  CB  ALA A  14       2.891  25.756  -6.804  1.00 50.36           C  
ATOM    206  HB1 ALA A  14       2.992  24.851  -6.205  1.00 50.36           H  
ATOM    207  HB2 ALA A  14       1.942  25.723  -7.338  1.00 50.36           H  
ATOM    208  HB3 ALA A  14       2.902  26.624  -6.144  1.00 50.36           H  
ATOM    209  O   ALA A  14       3.163  24.470  -9.536  1.00 50.36           O  
ATOM    210  N   ALA A  15       5.183  23.868  -8.675  1.00 47.03           N  
ATOM    211  H   ALA A  15       5.920  24.138  -8.039  1.00 47.03           H  
ATOM    212  CA  ALA A  15       5.419  22.746  -9.572  1.00 47.03           C  
ATOM    213  HA  ALA A  15       5.711  23.139 -10.546  1.00 47.03           H  
ATOM    214  C   ALA A  15       4.119  21.959  -9.717  1.00 47.03           C  
ATOM    215  CB  ALA A  15       6.555  21.873  -9.024  1.00 47.03           C  
ATOM    216  HB1 ALA A  15       6.290  21.496  -8.036  1.00 47.03           H  
ATOM    217  HB2 ALA A  15       7.471  22.460  -8.955  1.00 47.03           H  
ATOM    218  HB3 ALA A  15       6.721  21.029  -9.693  1.00 47.03           H  
ATOM    219  O   ALA A  15       3.560  21.515  -8.708  1.00 47.03           O  
ATOM    220  N   VAL A  16       3.626  21.908 -10.961  1.00 46.34           N  
ATOM    221  H   VAL A  16       4.135  22.406 -11.677  1.00 46.34           H  
ATOM    222  CA  VAL A  16       2.338  21.333 -11.341  1.00 46.34           C  
ATOM    223  HA  VAL A  16       1.558  22.059 -11.112  1.00 46.34           H  
ATOM    224  C   VAL A  16       2.127  20.076 -10.513  1.00 46.34           C  
ATOM    225  CB  VAL A  16       2.299  21.012 -12.850  1.00 46.34           C  
ATOM    226  HB  VAL A  16       2.960  20.171 -13.063  1.00 46.34           H  
ATOM    227  O   VAL A  16       2.997  19.201 -10.484  1.00 46.34           O  
ATOM    228  CG1 VAL A  16       0.878  20.644 -13.296  1.00 46.34           C  
ATOM    229 HG11 VAL A  16       0.871  20.416 -14.361  1.00 46.34           H  
ATOM    230 HG12 VAL A  16       0.196  21.471 -13.100  1.00 46.34           H  
ATOM    231 HG13 VAL A  16       0.537  19.759 -12.758  1.00 46.34           H  
ATOM    232  CG2 VAL A  16       2.767  22.207 -13.696  1.00 46.34           C  
ATOM    233 HG21 VAL A  16       2.622  21.991 -14.754  1.00 46.34           H  
ATOM    234 HG22 VAL A  16       3.828  22.399 -13.540  1.00 46.34           H  
ATOM    235 HG23 VAL A  16       2.194  23.098 -13.435  1.00 46.34           H  
ATOM    236  N   SER A  17       1.014  20.048  -9.774  1.00 53.35           N  
ATOM    237  H   SER A  17       0.379  20.830  -9.851  1.00 53.35           H  
ATOM    238  CA  SER A  17       0.584  18.907  -8.972  1.00 53.35           C  
ATOM    239  HA  SER A  17       1.081  18.935  -8.003  1.00 53.35           H  
ATOM    240  C   SER A  17       0.931  17.614  -9.704  1.00 53.35           C  
ATOM    241  CB  SER A  17      -0.936  18.974  -8.779  1.00 53.35           C  
ATOM    242  HB2 SER A  17      -1.195  19.870  -8.215  1.00 53.35           H  
ATOM    243  HB3 SER A  17      -1.269  18.099  -8.220  1.00 53.35           H  
ATOM    244  O   SER A  17       0.597  17.507 -10.883  1.00 53.35           O  
ATOM    245  OG  SER A  17      -1.593  19.006 -10.033  1.00 53.35           O  
ATOM    246  HG  SER A  17      -1.098  18.446 -10.636  1.00 53.35           H  
ATOM    247  N   SER A  18       1.601  16.678  -9.024  1.00 63.28           N  
ATOM    248  H   SER A  18       1.923  16.920  -8.098  1.00 63.28           H  
ATOM    249  CA  SER A  18       1.905  15.333  -9.533  1.00 63.28           C  
ATOM    250  HA  SER A  18       2.888  15.333 -10.005  1.00 63.28           H  
ATOM    251  C   SER A  18       0.858  14.868 -10.552  1.00 63.28           C  
ATOM    252  CB  SER A  18       1.913  14.375  -8.335  1.00 63.28           C  
ATOM    253  HB2 SER A  18       1.037  14.570  -7.717  1.00 63.28           H  
ATOM    254  HB3 SER A  18       2.808  14.556  -7.740  1.00 63.28           H  
ATOM    255  O   SER A  18      -0.299  14.677 -10.184  1.00 63.28           O  
ATOM    256  OG  SER A  18       1.879  13.021  -8.728  1.00 63.28           O  
ATOM    257  HG  SER A  18       0.998  12.846  -9.067  1.00 63.28           H  
ATOM    258  N   THR A  19       1.258  14.692 -11.814  1.00 82.13           N  
ATOM    259  H   THR A  19       2.212  14.899 -12.072  1.00 82.13           H  
ATOM    260  CA  THR A  19       0.367  14.278 -12.914  1.00 82.13           C  
ATOM    261  HA  THR A  19      -0.545  14.874 -12.870  1.00 82.13           H  
ATOM    262  C   THR A  19      -0.060  12.815 -12.814  1.00 82.13           C  
ATOM    263  CB  THR A  19       1.038  14.526 -14.272  1.00 82.13           C  
ATOM    264  HB  THR A  19       0.447  14.074 -15.069  1.00 82.13           H  
ATOM    265  O   THR A  19      -0.985  12.386 -13.505  1.00 82.13           O  
ATOM    266  CG2 THR A  19       1.177  16.022 -14.555  1.00 82.13           C  
ATOM    267 HG21 THR A  19       0.191  16.487 -14.568  1.00 82.13           H  
ATOM    268 HG22 THR A  19       1.647  16.163 -15.527  1.00 82.13           H  
ATOM    269 HG23 THR A  19       1.789  16.501 -13.790  1.00 82.13           H  
ATOM    270  OG1 THR A  19       2.338  13.984 -14.277  1.00 82.13           O  
ATOM    271  HG1 THR A  19       2.264  13.072 -14.566  1.00 82.13           H  
ATOM    272  N   PHE A  20       0.577  12.056 -11.919  1.00 89.21           N  
ATOM    273  H   PHE A  20       1.414  12.442 -11.505  1.00 89.21           H  
ATOM    274  CA  PHE A  20       0.264  10.663 -11.658  1.00 89.21           C  
ATOM    275  HA  PHE A  20       0.469  10.104 -12.571  1.00 89.21           H  
ATOM    276  C   PHE A  20      -1.212  10.464 -11.288  1.00 89.21           C  
ATOM    277  CB  PHE A  20       1.188  10.137 -10.555  1.00 89.21           C  
ATOM    278  HB2 PHE A  20       2.222  10.204 -10.895  1.00 89.21           H  
ATOM    279  HB3 PHE A  20       1.080  10.770  -9.674  1.00 89.21           H  
ATOM    280  O   PHE A  20      -1.685  10.954 -10.262  1.00 89.21           O  
ATOM    281  CG  PHE A  20       0.896   8.707 -10.161  1.00 89.21           C  
ATOM    282  CD1 PHE A  20       0.440   8.405  -8.865  1.00 89.21           C  
ATOM    283  HD1 PHE A  20       0.282   9.195  -8.146  1.00 89.21           H  
ATOM    284  CD2 PHE A  20       1.033   7.680 -11.110  1.00 89.21           C  
ATOM    285  HD2 PHE A  20       1.351   7.910 -12.116  1.00 89.21           H  
ATOM    286  CE1 PHE A  20       0.138   7.077  -8.519  1.00 89.21           C  
ATOM    287  HE1 PHE A  20      -0.244   6.851  -7.535  1.00 89.21           H  
ATOM    288  CE2 PHE A  20       0.719   6.355 -10.767  1.00 89.21           C  
ATOM    289  HE2 PHE A  20       0.793   5.579 -11.514  1.00 89.21           H  
ATOM    290  CZ  PHE A  20       0.272   6.052  -9.470  1.00 89.21           C  
ATOM    291  HZ  PHE A  20      -0.007   5.041  -9.215  1.00 89.21           H  
ATOM    292  N   ASN A  21      -1.907   9.678 -12.110  1.00 92.39           N  
ATOM    293  H   ASN A  21      -1.443   9.345 -12.942  1.00 92.39           H  
ATOM    294  CA  ASN A  21      -3.258   9.193 -11.862  1.00 92.39           C  
ATOM    295  HA  ASN A  21      -3.711   9.763 -11.051  1.00 92.39           H  
ATOM    296  C   ASN A  21      -3.192   7.700 -11.472  1.00 92.39           C  
ATOM    297  CB  ASN A  21      -4.106   9.462 -13.119  1.00 92.39           C  
ATOM    298  HB2 ASN A  21      -3.658   8.963 -13.979  1.00 92.39           H  
ATOM    299  HB3 ASN A  21      -4.117  10.534 -13.311  1.00 92.39           H  
ATOM    300  O   ASN A  21      -2.882   6.880 -12.344  1.00 92.39           O  
ATOM    301  CG  ASN A  21      -5.540   8.979 -12.982  1.00 92.39           C  
ATOM    302  ND2 ASN A  21      -6.419   9.388 -13.863  1.00 92.39           N  
ATOM    303 HD21 ASN A  21      -6.165  10.036 -14.595  1.00 92.39           H  
ATOM    304 HD22 ASN A  21      -7.357   9.038 -13.738  1.00 92.39           H  
ATOM    305  OD1 ASN A  21      -5.897   8.221 -12.100  1.00 92.39           O  
ATOM    306  N   PRO A  22      -3.483   7.336 -10.207  1.00 95.41           N  
ATOM    307  CA  PRO A  22      -3.429   5.952  -9.745  1.00 95.41           C  
ATOM    308  HA  PRO A  22      -2.398   5.602  -9.804  1.00 95.41           H  
ATOM    309  C   PRO A  22      -4.313   4.981 -10.519  1.00 95.41           C  
ATOM    310  CB  PRO A  22      -3.866   5.980  -8.284  1.00 95.41           C  
ATOM    311  HB2 PRO A  22      -3.342   5.200  -7.732  1.00 95.41           H  
ATOM    312  HB3 PRO A  22      -4.943   5.839  -8.199  1.00 95.41           H  
ATOM    313  O   PRO A  22      -3.863   3.878 -10.809  1.00 95.41           O  
ATOM    314  CG  PRO A  22      -3.512   7.391  -7.823  1.00 95.41           C  
ATOM    315  HG2 PRO A  22      -4.148   7.719  -7.001  1.00 95.41           H  
ATOM    316  HG3 PRO A  22      -2.462   7.436  -7.533  1.00 95.41           H  
ATOM    317  CD  PRO A  22      -3.741   8.226  -9.080  1.00 95.41           C  
ATOM    318  HD2 PRO A  22      -4.778   8.559  -9.116  1.00 95.41           H  
ATOM    319  HD3 PRO A  22      -3.066   9.081  -9.076  1.00 95.41           H  
ATOM    320  N   GLU A  23      -5.525   5.395 -10.897  1.00 95.39           N  
ATOM    321  H   GLU A  23      -5.836   6.319 -10.633  1.00 95.39           H  
ATOM    322  CA  GLU A  23      -6.464   4.550 -11.645  1.00 95.39           C  
ATOM    323  HA  GLU A  23      -6.630   3.613 -11.112  1.00 95.39           H  
ATOM    324  C   GLU A  23      -5.895   4.199 -13.014  1.00 95.39           C  
ATOM    325  CB  GLU A  23      -7.804   5.280 -11.840  1.00 95.39           C  
ATOM    326  HB2 GLU A  23      -7.625   6.223 -12.356  1.00 95.39           H  
ATOM    327  HB3 GLU A  23      -8.447   4.681 -12.485  1.00 95.39           H  
ATOM    328  O   GLU A  23      -5.843   3.038 -13.410  1.00 95.39           O  
ATOM    329  CG  GLU A  23      -8.550   5.580 -10.536  1.00 95.39           C  
ATOM    330  HG2 GLU A  23      -9.432   6.171 -10.784  1.00 95.39           H  
ATOM    331  HG3 GLU A  23      -7.916   6.196  -9.899  1.00 95.39           H  
ATOM    332  CD  GLU A  23      -8.992   4.323  -9.774  1.00 95.39           C  
ATOM    333  OE1 GLU A  23      -9.450   4.521  -8.632  1.00 95.39           O  
ATOM    334  OE2 GLU A  23      -8.853   3.208 -10.325  1.00 95.39           O  
ATOM    335  N   LYS A  24      -5.367   5.205 -13.721  1.00 95.77           N  
ATOM    336  H   LYS A  24      -5.387   6.125 -13.305  1.00 95.77           H  
ATOM    337  CA  LYS A  24      -4.709   4.980 -15.010  1.00 95.77           C  
ATOM    338  HA  LYS A  24      -5.402   4.449 -15.662  1.00 95.77           H  
ATOM    339  C   LYS A  24      -3.490   4.068 -14.851  1.00 95.77           C  
ATOM    340  CB  LYS A  24      -4.345   6.324 -15.647  1.00 95.77           C  
ATOM    341  HB2 LYS A  24      -5.232   6.955 -15.694  1.00 95.77           H  
ATOM    342  HB3 LYS A  24      -3.585   6.817 -15.041  1.00 95.77           H  
ATOM    343  O   LYS A  24      -3.335   3.119 -15.609  1.00 95.77           O  
ATOM    344  CG  LYS A  24      -3.807   6.101 -17.064  1.00 95.77           C  
ATOM    345  HG2 LYS A  24      -4.586   5.649 -17.680  1.00 95.77           H  
ATOM    346  HG3 LYS A  24      -2.954   5.424 -17.030  1.00 95.77           H  
ATOM    347  CD  LYS A  24      -3.348   7.410 -17.701  1.00 95.77           C  
ATOM    348  HD2 LYS A  24      -4.196   8.082 -17.833  1.00 95.77           H  
ATOM    349  HD3 LYS A  24      -2.600   7.873 -17.057  1.00 95.77           H  
ATOM    350  CE  LYS A  24      -2.726   7.054 -19.052  1.00 95.77           C  
ATOM    351  HE2 LYS A  24      -2.049   6.213 -18.902  1.00 95.77           H  
ATOM    352  HE3 LYS A  24      -3.511   6.711 -19.726  1.00 95.77           H  
ATOM    353  NZ  LYS A  24      -1.986   8.200 -19.630  1.00 95.77           N  
ATOM    354  HZ1 LYS A  24      -2.606   8.981 -19.788  1.00 95.77           H  
ATOM    355  HZ2 LYS A  24      -1.571   7.919 -20.507  1.00 95.77           H  
ATOM    356  HZ3 LYS A  24      -1.245   8.476 -19.003  1.00 95.77           H  
ATOM    357  N   GLY A  25      -2.650   4.331 -13.849  1.00 97.00           N  
ATOM    358  H   GLY A  25      -2.860   5.108 -13.239  1.00 97.00           H  
ATOM    359  CA  GLY A  25      -1.465   3.518 -13.582  1.00 97.00           C  
ATOM    360  HA2 GLY A  25      -0.917   3.976 -12.759  1.00 97.00           H  
ATOM    361  HA3 GLY A  25      -0.831   3.507 -14.469  1.00 97.00           H  
ATOM    362  C   GLY A  25      -1.793   2.069 -13.206  1.00 97.00           C  
ATOM    363  O   GLY A  25      -1.048   1.162 -13.576  1.00 97.00           O  
ATOM    364  N   TYR A  26      -2.907   1.840 -12.510  1.00 98.07           N  
ATOM    365  H   TYR A  26      -3.450   2.629 -12.187  1.00 98.07           H  
ATOM    366  CA  TYR A  26      -3.430   0.510 -12.213  1.00 98.07           C  
ATOM    367  HA  TYR A  26      -2.631  -0.097 -11.786  1.00 98.07           H  
ATOM    368  C   TYR A  26      -3.921  -0.197 -13.478  1.00 98.07           C  
ATOM    369  CB  TYR A  26      -4.548   0.629 -11.176  1.00 98.07           C  
ATOM    370  HB2 TYR A  26      -5.266   1.382 -11.500  1.00 98.07           H  
ATOM    371  HB3 TYR A  26      -4.110   0.975 -10.240  1.00 98.07           H  
ATOM    372  O   TYR A  26      -3.512  -1.328 -13.730  1.00 98.07           O  
ATOM    373  CG  TYR A  26      -5.282  -0.667 -10.915  1.00 98.07           C  
ATOM    374  CD1 TYR A  26      -6.645  -0.778 -11.249  1.00 98.07           C  
ATOM    375  HD1 TYR A  26      -7.178   0.061 -11.671  1.00 98.07           H  
ATOM    376  CD2 TYR A  26      -4.599  -1.763 -10.353  1.00 98.07           C  
ATOM    377  HD2 TYR A  26      -3.552  -1.674 -10.104  1.00 98.07           H  
ATOM    378  CE1 TYR A  26      -7.332  -1.980 -11.001  1.00 98.07           C  
ATOM    379  HE1 TYR A  26      -8.385  -2.065 -11.226  1.00 98.07           H  
ATOM    380  CE2 TYR A  26      -5.283  -2.968 -10.113  1.00 98.07           C  
ATOM    381  HE2 TYR A  26      -4.785  -3.812  -9.659  1.00 98.07           H  
ATOM    382  OH  TYR A  26      -7.333  -4.205 -10.132  1.00 98.07           O  
ATOM    383  HH  TYR A  26      -8.271  -4.015 -10.060  1.00 98.07           H  
ATOM    384  CZ  TYR A  26      -6.653  -3.073 -10.430  1.00 98.07           C  
ATOM    385  N   MET A  27      -4.703   0.477 -14.324  1.00 97.40           N  
ATOM    386  H   MET A  27      -5.039   1.390 -14.051  1.00 97.40           H  
ATOM    387  CA  MET A  27      -5.159  -0.089 -15.600  1.00 97.40           C  
ATOM    388  HA  MET A  27      -5.689  -1.020 -15.395  1.00 97.40           H  
ATOM    389  C   MET A  27      -3.990  -0.443 -16.528  1.00 97.40           C  
ATOM    390  CB  MET A  27      -6.118   0.886 -16.298  1.00 97.40           C  
ATOM    391  HB2 MET A  27      -6.335   0.511 -17.298  1.00 97.40           H  
ATOM    392  HB3 MET A  27      -5.638   1.859 -16.403  1.00 97.40           H  
ATOM    393  O   MET A  27      -3.988  -1.516 -17.137  1.00 97.40           O  
ATOM    394  CG  MET A  27      -7.444   1.062 -15.546  1.00 97.40           C  
ATOM    395  HG2 MET A  27      -8.082   1.735 -16.120  1.00 97.40           H  
ATOM    396  HG3 MET A  27      -7.248   1.538 -14.585  1.00 97.40           H  
ATOM    397  SD  MET A  27      -8.375  -0.454 -15.199  1.00 97.40           S  
ATOM    398  CE  MET A  27      -8.778  -1.008 -16.875  1.00 97.40           C  
ATOM    399  HE1 MET A  27      -7.864  -1.259 -17.413  1.00 97.40           H  
ATOM    400  HE2 MET A  27      -9.409  -1.894 -16.815  1.00 97.40           H  
ATOM    401  HE3 MET A  27      -9.314  -0.220 -17.403  1.00 97.40           H  
ATOM    402  N   ASP A  28      -2.961   0.407 -16.593  1.00 97.45           N  
ATOM    403  H   ASP A  28      -3.060   1.309 -16.150  1.00 97.45           H  
ATOM    404  CA  ASP A  28      -1.728   0.133 -17.340  1.00 97.45           C  
ATOM    405  HA  ASP A  28      -1.980  -0.081 -18.378  1.00 97.45           H  
ATOM    406  C   ASP A  28      -0.998  -1.099 -16.766  1.00 97.45           C  
ATOM    407  CB  ASP A  28      -0.803   1.370 -17.308  1.00 97.45           C  
ATOM    408  HB2 ASP A  28      -0.648   1.670 -16.272  1.00 97.45           H  
ATOM    409  HB3 ASP A  28       0.167   1.077 -17.710  1.00 97.45           H  
ATOM    410  O   ASP A  28      -0.528  -1.962 -17.513  1.00 97.45           O  
ATOM    411  CG  ASP A  28      -1.287   2.589 -18.117  1.00 97.45           C  
ATOM    412  OD1 ASP A  28      -2.170   2.432 -18.988  1.00 97.45           O  
ATOM    413  OD2 ASP A  28      -0.715   3.689 -17.909  1.00 97.45           O  
ATOM    414  N   PHE A  29      -0.943  -1.227 -15.435  1.00 97.93           N  
ATOM    415  H   PHE A  29      -1.358  -0.498 -14.871  1.00 97.93           H  
ATOM    416  CA  PHE A  29      -0.360  -2.384 -14.755  1.00 97.93           C  
ATOM    417  HA  PHE A  29       0.649  -2.532 -15.140  1.00 97.93           H  
ATOM    418  C   PHE A  29      -1.129  -3.681 -15.034  1.00 97.93           C  
ATOM    419  CB  PHE A  29      -0.259  -2.102 -13.250  1.00 97.93           C  
ATOM    420  HB2 PHE A  29       0.500  -1.337 -13.089  1.00 97.93           H  
ATOM    421  HB3 PHE A  29      -1.204  -1.695 -12.888  1.00 97.93           H  
ATOM    422  O   PHE A  29      -0.507  -4.684 -15.383  1.00 97.93           O  
ATOM    423  CG  PHE A  29       0.083  -3.321 -12.417  1.00 97.93           C  
ATOM    424  CD1 PHE A  29      -0.911  -3.959 -11.655  1.00 97.93           C  
ATOM    425  HD1 PHE A  29      -1.925  -3.587 -11.664  1.00 97.93           H  
ATOM    426  CD2 PHE A  29       1.391  -3.834 -12.426  1.00 97.93           C  
ATOM    427  HD2 PHE A  29       2.142  -3.364 -13.044  1.00 97.93           H  
ATOM    428  CE1 PHE A  29      -0.586  -5.081 -10.875  1.00 97.93           C  
ATOM    429  HE1 PHE A  29      -1.355  -5.552 -10.280  1.00 97.93           H  
ATOM    430  CE2 PHE A  29       1.712  -4.977 -11.674  1.00 97.93           C  
ATOM    431  HE2 PHE A  29       2.709  -5.389 -11.714  1.00 97.93           H  
ATOM    432  CZ  PHE A  29       0.723  -5.596 -10.891  1.00 97.93           C  
ATOM    433  HZ  PHE A  29       0.958  -6.481 -10.318  1.00 97.93           H  
ATOM    434  N   ILE A  30      -2.460  -3.674 -14.939  1.00 97.49           N  
ATOM    435  H   ILE A  30      -2.913  -2.825 -14.632  1.00 97.49           H  
ATOM    436  CA  ILE A  30      -3.298  -4.841 -15.247  1.00 97.49           C  
ATOM    437  HA  ILE A  30      -2.923  -5.699 -14.689  1.00 97.49           H  
ATOM    438  C   ILE A  30      -3.184  -5.218 -16.724  1.00 97.49           C  
ATOM    439  CB  ILE A  30      -4.761  -4.577 -14.825  1.00 97.49           C  
ATOM    440  HB  ILE A  30      -5.085  -3.641 -15.279  1.00 97.49           H  
ATOM    441  O   ILE A  30      -3.047  -6.396 -17.047  1.00 97.49           O  
ATOM    442  CG1 ILE A  30      -4.909  -4.428 -13.293  1.00 97.49           C  
ATOM    443 HG12 ILE A  30      -4.384  -3.531 -12.962  1.00 97.49           H  
ATOM    444 HG13 ILE A  30      -5.963  -4.282 -13.058  1.00 97.49           H  
ATOM    445  CG2 ILE A  30      -5.710  -5.681 -15.330  1.00 97.49           C  
ATOM    446 HG21 ILE A  30      -6.712  -5.510 -14.937  1.00 97.49           H  
ATOM    447 HG22 ILE A  30      -5.370  -6.665 -15.006  1.00 97.49           H  
ATOM    448 HG23 ILE A  30      -5.776  -5.664 -16.418  1.00 97.49           H  
ATOM    449  CD1 ILE A  30      -4.386  -5.606 -12.460  1.00 97.49           C  
ATOM    450 HD11 ILE A  30      -3.302  -5.686 -12.547  1.00 97.49           H  
ATOM    451 HD12 ILE A  30      -4.631  -5.439 -11.411  1.00 97.49           H  
ATOM    452 HD13 ILE A  30      -4.849  -6.539 -12.780  1.00 97.49           H  
ATOM    453  N   THR A  31      -3.137  -4.239 -17.625  1.00 97.28           N  
ATOM    454  H   THR A  31      -3.275  -3.289 -17.312  1.00 97.28           H  
ATOM    455  CA  THR A  31      -2.935  -4.496 -19.058  1.00 97.28           C  
ATOM    456  HA  THR A  31      -3.726  -5.158 -19.411  1.00 97.28           H  
ATOM    457  C   THR A  31      -1.596  -5.191 -19.320  1.00 97.28           C  
ATOM    458  CB  THR A  31      -3.020  -3.187 -19.855  1.00 97.28           C  
ATOM    459  HB  THR A  31      -2.253  -2.492 -19.511  1.00 97.28           H  
ATOM    460  O   THR A  31      -1.532  -6.137 -20.106  1.00 97.28           O  
ATOM    461  CG2 THR A  31      -2.858  -3.402 -21.359  1.00 97.28           C  
ATOM    462 HG21 THR A  31      -3.576  -4.145 -21.706  1.00 97.28           H  
ATOM    463 HG22 THR A  31      -1.846  -3.735 -21.588  1.00 97.28           H  
ATOM    464 HG23 THR A  31      -3.040  -2.460 -21.877  1.00 97.28           H  
ATOM    465  OG1 THR A  31      -4.286  -2.604 -19.664  1.00 97.28           O  
ATOM    466  HG1 THR A  31      -4.285  -2.186 -18.800  1.00 97.28           H  
ATOM    467  N   ALA A  32      -0.527  -4.753 -18.650  1.00 96.68           N  
ATOM    468  H   ALA A  32      -0.634  -3.952 -18.045  1.00 96.68           H  
ATOM    469  CA  ALA A  32       0.818  -5.284 -18.860  1.00 96.68           C  
ATOM    470  HA  ALA A  32       0.957  -5.472 -19.924  1.00 96.68           H  
ATOM    471  C   ALA A  32       1.086  -6.615 -18.136  1.00 96.68           C  
ATOM    472  CB  ALA A  32       1.816  -4.199 -18.440  1.00 96.68           C  
ATOM    473  HB1 ALA A  32       2.834  -4.572 -18.554  1.00 96.68           H  
ATOM    474  HB2 ALA A  32       1.684  -3.317 -19.067  1.00 96.68           H  
ATOM    475  HB3 ALA A  32       1.645  -3.918 -17.401  1.00 96.68           H  
ATOM    476  O   ALA A  32       1.788  -7.470 -18.675  1.00 96.68           O  
ATOM    477  N   TYR A  33       0.553  -6.797 -16.925  1.00 97.08           N  
ATOM    478  H   TYR A  33       0.014  -6.038 -16.534  1.00 97.08           H  
ATOM    479  CA  TYR A  33       0.929  -7.898 -16.030  1.00 97.08           C  
ATOM    480  HA  TYR A  33       1.612  -8.570 -16.550  1.00 97.08           H  
ATOM    481  C   TYR A  33      -0.246  -8.766 -15.571  1.00 97.08           C  
ATOM    482  CB  TYR A  33       1.678  -7.333 -14.814  1.00 97.08           C  
ATOM    483  HB2 TYR A  33       1.933  -8.159 -14.149  1.00 97.08           H  
ATOM    484  HB3 TYR A  33       1.012  -6.671 -14.261  1.00 97.08           H  
ATOM    485  O   TYR A  33      -0.000  -9.846 -15.040  1.00 97.08           O  
ATOM    486  CG  TYR A  33       2.958  -6.591 -15.154  1.00 97.08           C  
ATOM    487  CD1 TYR A  33       4.147  -7.303 -15.399  1.00 97.08           C  
ATOM    488  HD1 TYR A  33       4.151  -8.382 -15.346  1.00 97.08           H  
ATOM    489  CD2 TYR A  33       2.951  -5.189 -15.258  1.00 97.08           C  
ATOM    490  HD2 TYR A  33       2.026  -4.652 -15.105  1.00 97.08           H  
ATOM    491  CE1 TYR A  33       5.330  -6.611 -15.725  1.00 97.08           C  
ATOM    492  HE1 TYR A  33       6.241  -7.156 -15.922  1.00 97.08           H  
ATOM    493  CE2 TYR A  33       4.125  -4.494 -15.603  1.00 97.08           C  
ATOM    494  HE2 TYR A  33       4.099  -3.421 -15.723  1.00 97.08           H  
ATOM    495  OH  TYR A  33       6.475  -4.537 -16.098  1.00 97.08           O  
ATOM    496  HH  TYR A  33       6.303  -3.599 -16.207  1.00 97.08           H  
ATOM    497  CZ  TYR A  33       5.324  -5.206 -15.817  1.00 97.08           C  
ATOM    498  N   GLY A  34      -1.497  -8.345 -15.786  1.00 94.59           N  
ATOM    499  H   GLY A  34      -1.635  -7.478 -16.285  1.00 94.59           H  
ATOM    500  CA  GLY A  34      -2.705  -8.959 -15.214  1.00 94.59           C  
ATOM    501  HA2 GLY A  34      -2.723  -8.794 -14.137  1.00 94.59           H  
ATOM    502  HA3 GLY A  34      -3.584  -8.475 -15.639  1.00 94.59           H  
ATOM    503  C   GLY A  34      -2.831 -10.458 -15.473  1.00 94.59           C  
ATOM    504  O   GLY A  34      -3.149 -11.212 -14.562  1.00 94.59           O  
ATOM    505  N   LYS A  35      -2.446 -10.926 -16.669  1.00 93.29           N  
ATOM    506  H   LYS A  35      -2.148 -10.245 -17.353  1.00 93.29           H  
ATOM    507  CA  LYS A  35      -2.445 -12.362 -17.027  1.00 93.29           C  
ATOM    508  HA  LYS A  35      -3.449 -12.760 -16.880  1.00 93.29           H  
ATOM    509  C   LYS A  35      -1.529 -13.227 -16.153  1.00 93.29           C  
ATOM    510  CB  LYS A  35      -2.033 -12.538 -18.495  1.00 93.29           C  
ATOM    511  HB2 LYS A  35      -1.055 -12.082 -18.653  1.00 93.29           H  
ATOM    512  HB3 LYS A  35      -1.949 -13.605 -18.705  1.00 93.29           H  
ATOM    513  O   LYS A  35      -1.667 -14.446 -16.139  1.00 93.29           O  
ATOM    514  CG  LYS A  35      -3.049 -11.934 -19.470  1.00 93.29           C  
ATOM    515  HG2 LYS A  35      -4.033 -12.361 -19.275  1.00 93.29           H  
ATOM    516  HG3 LYS A  35      -3.097 -10.854 -19.328  1.00 93.29           H  
ATOM    517  CD  LYS A  35      -2.642 -12.237 -20.915  1.00 93.29           C  
ATOM    518  HD2 LYS A  35      -2.610 -13.317 -21.060  1.00 93.29           H  
ATOM    519  HD3 LYS A  35      -1.654 -11.817 -21.104  1.00 93.29           H  
ATOM    520  CE  LYS A  35      -3.665 -11.614 -21.867  1.00 93.29           C  
ATOM    521  HE2 LYS A  35      -4.648 -12.027 -21.639  1.00 93.29           H  
ATOM    522  HE3 LYS A  35      -3.707 -10.542 -21.674  1.00 93.29           H  
ATOM    523  NZ  LYS A  35      -3.315 -11.866 -23.286  1.00 93.29           N  
ATOM    524  HZ1 LYS A  35      -3.289 -12.859 -23.469  1.00 93.29           H  
ATOM    525  HZ2 LYS A  35      -4.006 -11.445 -23.890  1.00 93.29           H  
ATOM    526  HZ3 LYS A  35      -2.414 -11.463 -23.499  1.00 93.29           H  
ATOM    527  N   ASN A  36      -0.564 -12.617 -15.470  1.00 94.21           N  
ATOM    528  H   ASN A  36      -0.521 -11.609 -15.520  1.00 94.21           H  
ATOM    529  CA  ASN A  36       0.392 -13.283 -14.594  1.00 94.21           C  
ATOM    530  HA  ASN A  36       0.292 -14.362 -14.712  1.00 94.21           H  
ATOM    531  C   ASN A  36       0.121 -13.003 -13.108  1.00 94.21           C  
ATOM    532  CB  ASN A  36       1.817 -12.880 -15.018  1.00 94.21           C  
ATOM    533  HB2 ASN A  36       1.917 -11.795 -14.973  1.00 94.21           H  
ATOM    534  HB3 ASN A  36       2.541 -13.318 -14.332  1.00 94.21           H  
ATOM    535  O   ASN A  36       0.924 -13.411 -12.268  1.00 94.21           O  
ATOM    536  CG  ASN A  36       2.148 -13.341 -16.423  1.00 94.21           C  
ATOM    537  ND2 ASN A  36       2.524 -14.586 -16.591  1.00 94.21           N  
ATOM    538 HD21 ASN A  36       2.555 -15.219 -15.804  1.00 94.21           H  
ATOM    539 HD22 ASN A  36       2.685 -14.872 -17.546  1.00 94.21           H  
ATOM    540  OD1 ASN A  36       2.066 -12.603 -17.388  1.00 94.21           O  
ATOM    541  N   ILE A  37      -0.967 -12.314 -12.756  1.00 96.45           N  
ATOM    542  H   ILE A  37      -1.641 -12.051 -13.461  1.00 96.45           H  
ATOM    543  CA  ILE A  37      -1.345 -12.076 -11.360  1.00 96.45           C  
ATOM    544  HA  ILE A  37      -0.444 -12.125 -10.748  1.00 96.45           H  
ATOM    545  C   ILE A  37      -2.279 -13.199 -10.902  1.00 96.45           C  
ATOM    546  CB  ILE A  37      -1.944 -10.670 -11.139  1.00 96.45           C  
ATOM    547  HB  ILE A  37      -2.924 -10.623 -11.615  1.00 96.45           H  
ATOM    548  O   ILE A  37      -3.195 -13.598 -11.610  1.00 96.45           O  
ATOM    549  CG1 ILE A  37      -1.036  -9.581 -11.750  1.00 96.45           C  
ATOM    550 HG12 ILE A  37      -0.047  -9.620 -11.294  1.00 96.45           H  
ATOM    551 HG13 ILE A  37      -0.930  -9.780 -12.817  1.00 96.45           H  
ATOM    552  CG2 ILE A  37      -2.102 -10.420  -9.628  1.00 96.45           C  
ATOM    553 HG21 ILE A  37      -2.762 -11.165  -9.185  1.00 96.45           H  
ATOM    554 HG22 ILE A  37      -2.572  -9.452  -9.456  1.00 96.45           H  
ATOM    555 HG23 ILE A  37      -1.134 -10.443  -9.128  1.00 96.45           H  
ATOM    556  CD1 ILE A  37      -1.590  -8.162 -11.632  1.00 96.45           C  
ATOM    557 HD11 ILE A  37      -1.511  -7.816 -10.602  1.00 96.45           H  
ATOM    558 HD12 ILE A  37      -2.636  -8.143 -11.938  1.00 96.45           H  
ATOM    559 HD13 ILE A  37      -1.018  -7.499 -12.282  1.00 96.45           H  
ATOM    560  N   ASN A  38      -2.001 -13.744  -9.720  1.00 95.98           N  
ATOM    561  H   ASN A  38      -1.260 -13.336  -9.170  1.00 95.98           H  
ATOM    562  CA  ASN A  38      -2.847 -14.710  -9.026  1.00 95.98           C  
ATOM    563  HA  ASN A  38      -3.890 -14.457  -9.217  1.00 95.98           H  
ATOM    564  C   ASN A  38      -2.600 -14.603  -7.511  1.00 95.98           C  
ATOM    565  CB  ASN A  38      -2.600 -16.128  -9.582  1.00 95.98           C  
ATOM    566  HB2 ASN A  38      -3.253 -16.840  -9.078  1.00 95.98           H  
ATOM    567  HB3 ASN A  38      -2.876 -16.132 -10.636  1.00 95.98           H  
ATOM    568  O   ASN A  38      -1.627 -13.974  -7.073  1.00 95.98           O  
ATOM    569  CG  ASN A  38      -1.169 -16.610  -9.437  1.00 95.98           C  
ATOM    570  ND2 ASN A  38      -0.611 -17.209 -10.460  1.00 95.98           N  
ATOM    571 HD21 ASN A  38       0.331 -17.544 -10.318  1.00 95.98           H  
ATOM    572 HD22 ASN A  38      -1.145 -17.345 -11.306  1.00 95.98           H  
ATOM    573  OD1 ASN A  38      -0.527 -16.463  -8.411  1.00 95.98           O  
ATOM    574  N   ALA A  39      -3.451 -15.242  -6.705  1.00 96.17           N  
ATOM    575  H   ALA A  39      -4.241 -15.724  -7.112  1.00 96.17           H  
ATOM    576  CA  ALA A  39      -3.370 -15.182  -5.245  1.00 96.17           C  
ATOM    577  HA  ALA A  39      -3.506 -14.146  -4.936  1.00 96.17           H  
ATOM    578  C   ALA A  39      -2.010 -15.656  -4.685  1.00 96.17           C  
ATOM    579  CB  ALA A  39      -4.534 -16.005  -4.681  1.00 96.17           C  
ATOM    580  HB1 ALA A  39      -4.517 -15.974  -3.591  1.00 96.17           H  
ATOM    581  HB2 ALA A  39      -4.461 -17.040  -5.016  1.00 96.17           H  
ATOM    582  HB3 ALA A  39      -5.483 -15.593  -5.024  1.00 96.17           H  
ATOM    583  O   ALA A  39      -1.523 -15.101  -3.697  1.00 96.17           O  
ATOM    584  N   ASP A  40      -1.350 -16.626  -5.327  1.00 96.46           N  
ATOM    585  H   ASP A  40      -1.758 -17.018  -6.164  1.00 96.46           H  
ATOM    586  CA  ASP A  40      -0.037 -17.128  -4.900  1.00 96.46           C  
ATOM    587  HA  ASP A  40      -0.075 -17.324  -3.829  1.00 96.46           H  
ATOM    588  C   ASP A  40       1.081 -16.098  -5.125  1.00 96.46           C  
ATOM    589  CB  ASP A  40       0.276 -18.457  -5.607  1.00 96.46           C  
ATOM    590  HB2 ASP A  40       0.181 -18.340  -6.686  1.00 96.46           H  
ATOM    591  HB3 ASP A  40       1.305 -18.740  -5.386  1.00 96.46           H  
ATOM    592  O   ASP A  40       1.898 -15.853  -4.231  1.00 96.46           O  
ATOM    593  CG  ASP A  40      -0.648 -19.571  -5.111  1.00 96.46           C  
ATOM    594  OD1 ASP A  40      -0.662 -19.800  -3.881  1.00 96.46           O  
ATOM    595  OD2 ASP A  40      -1.392 -20.158  -5.926  1.00 96.46           O  
ATOM    596  N   ASN A  41       1.091 -15.425  -6.277  1.00 97.65           N  
ATOM    597  H   ASN A  41       0.403 -15.674  -6.973  1.00 97.65           H  
ATOM    598  CA  ASN A  41       2.046 -14.357  -6.576  1.00 97.65           C  
ATOM    599  HA  ASN A  41       3.058 -14.731  -6.420  1.00 97.65           H  
ATOM    600  C   ASN A  41       1.856 -13.163  -5.634  1.00 97.65           C  
ATOM    601  CB  ASN A  41       1.893 -13.945  -8.048  1.00 97.65           C  
ATOM    602  HB2 ASN A  41       0.845 -13.745  -8.270  1.00 97.65           H  
ATOM    603  HB3 ASN A  41       2.464 -13.034  -8.226  1.00 97.65           H  
ATOM    604  O   ASN A  41       2.835 -12.629  -5.102  1.00 97.65           O  
ATOM    605  CG  ASN A  41       2.408 -15.001  -9.009  1.00 97.65           C  
ATOM    606  ND2 ASN A  41       2.121 -14.878 -10.277  1.00 97.65           N  
ATOM    607 HD21 ASN A  41       1.532 -14.148 -10.650  1.00 97.65           H  
ATOM    608 HD22 ASN A  41       2.461 -15.600 -10.897  1.00 97.65           H  
ATOM    609  OD1 ASN A  41       3.128 -15.928  -8.666  1.00 97.65           O  
ATOM    610  N   VAL A  42       0.602 -12.787  -5.364  1.00 98.37           N  
ATOM    611  H   VAL A  42      -0.152 -13.264  -5.836  1.00 98.37           H  
ATOM    612  CA  VAL A  42       0.272 -11.714  -4.416  1.00 98.37           C  
ATOM    613  HA  VAL A  42       0.811 -10.813  -4.710  1.00 98.37           H  
ATOM    614  C   VAL A  42       0.716 -12.075  -2.997  1.00 98.37           C  
ATOM    615  CB  VAL A  42      -1.233 -11.400  -4.442  1.00 98.37           C  
ATOM    616  HB  VAL A  42      -1.804 -12.299  -4.211  1.00 98.37           H  
ATOM    617  O   VAL A  42       1.347 -11.266  -2.310  1.00 98.37           O  
ATOM    618  CG1 VAL A  42      -1.528 -10.324  -3.399  1.00 98.37           C  
ATOM    619 HG11 VAL A  42      -0.767  -9.545  -3.450  1.00 98.37           H  
ATOM    620 HG12 VAL A  42      -2.492  -9.858  -3.602  1.00 98.37           H  
ATOM    621 HG13 VAL A  42      -1.556 -10.765  -2.403  1.00 98.37           H  
ATOM    622  CG2 VAL A  42      -1.688 -10.854  -5.794  1.00 98.37           C  
ATOM    623 HG21 VAL A  42      -1.367 -11.493  -6.617  1.00 98.37           H  
ATOM    624 HG22 VAL A  42      -2.777 -10.805  -5.805  1.00 98.37           H  
ATOM    625 HG23 VAL A  42      -1.307  -9.844  -5.939  1.00 98.37           H  
ATOM    626  N   ARG A  43       0.466 -13.314  -2.562  1.00 97.94           N  
ATOM    627  H   ARG A  43      -0.089 -13.922  -3.148  1.00 97.94           H  
ATOM    628  CA  ARG A  43       0.955 -13.832  -1.279  1.00 97.94           C  
ATOM    629  HA  ARG A  43       0.538 -13.228  -0.473  1.00 97.94           H  
ATOM    630  C   ARG A  43       2.475 -13.719  -1.181  1.00 97.94           C  
ATOM    631  CB  ARG A  43       0.474 -15.282  -1.126  1.00 97.94           C  
ATOM    632  HB2 ARG A  43      -0.615 -15.297  -1.089  1.00 97.94           H  
ATOM    633  HB3 ARG A  43       0.789 -15.865  -1.992  1.00 97.94           H  
ATOM    634  O   ARG A  43       2.992 -13.207  -0.187  1.00 97.94           O  
ATOM    635  CG  ARG A  43       1.028 -15.945   0.136  1.00 97.94           C  
ATOM    636  HG2 ARG A  43       0.629 -15.439   1.015  1.00 97.94           H  
ATOM    637  HG3 ARG A  43       2.115 -15.873   0.156  1.00 97.94           H  
ATOM    638  CD  ARG A  43       0.662 -17.430   0.163  1.00 97.94           C  
ATOM    639  HD2 ARG A  43      -0.415 -17.551   0.040  1.00 97.94           H  
ATOM    640  HD3 ARG A  43       1.128 -17.940  -0.681  1.00 97.94           H  
ATOM    641  NE  ARG A  43       1.082 -18.028   1.441  1.00 97.94           N  
ATOM    642  HE  ARG A  43       0.365 -18.054   2.153  1.00 97.94           H  
ATOM    643  NH1 ARG A  43       3.236 -18.517   0.833  1.00 97.94           N  
ATOM    644 HH11 ARG A  43       2.985 -18.261  -0.112  1.00 97.94           H  
ATOM    645 HH12 ARG A  43       4.119 -18.967   1.027  1.00 97.94           H  
ATOM    646  NH2 ARG A  43       2.547 -18.954   2.913  1.00 97.94           N  
ATOM    647 HH21 ARG A  43       1.798 -19.002   3.589  1.00 97.94           H  
ATOM    648 HH22 ARG A  43       3.447 -19.363   3.118  1.00 97.94           H  
ATOM    649  CZ  ARG A  43       2.283 -18.494   1.724  1.00 97.94           C  
ATOM    650  N   ILE A  44       3.205 -14.188  -2.195  1.00 98.38           N  
ATOM    651  H   ILE A  44       2.716 -14.599  -2.978  1.00 98.38           H  
ATOM    652  CA  ILE A  44       4.674 -14.133  -2.215  1.00 98.38           C  
ATOM    653  HA  ILE A  44       5.048 -14.639  -1.325  1.00 98.38           H  
ATOM    654  C   ILE A  44       5.155 -12.683  -2.137  1.00 98.38           C  
ATOM    655  CB  ILE A  44       5.236 -14.864  -3.456  1.00 98.38           C  
ATOM    656  HB  ILE A  44       4.728 -14.487  -4.344  1.00 98.38           H  
ATOM    657  O   ILE A  44       6.092 -12.405  -1.381  1.00 98.38           O  
ATOM    658  CG1 ILE A  44       4.986 -16.384  -3.334  1.00 98.38           C  
ATOM    659 HG12 ILE A  44       3.970 -16.569  -2.984  1.00 98.38           H  
ATOM    660 HG13 ILE A  44       5.663 -16.809  -2.593  1.00 98.38           H  
ATOM    661  CG2 ILE A  44       6.751 -14.614  -3.613  1.00 98.38           C  
ATOM    662 HG21 ILE A  44       7.280 -14.920  -2.710  1.00 98.38           H  
ATOM    663 HG22 ILE A  44       6.945 -13.559  -3.810  1.00 98.38           H  
ATOM    664 HG23 ILE A  44       7.143 -15.177  -4.459  1.00 98.38           H  
ATOM    665  CD1 ILE A  44       5.157 -17.137  -4.659  1.00 98.38           C  
ATOM    666 HD11 ILE A  44       4.851 -18.174  -4.523  1.00 98.38           H  
ATOM    667 HD12 ILE A  44       6.198 -17.124  -4.982  1.00 98.38           H  
ATOM    668 HD13 ILE A  44       4.526 -16.686  -5.425  1.00 98.38           H  
ATOM    669  N   PHE A  45       4.509 -11.765  -2.860  1.00 98.69           N  
ATOM    670  H   PHE A  45       3.765 -12.064  -3.474  1.00 98.69           H  
ATOM    671  CA  PHE A  45       4.814 -10.339  -2.804  1.00 98.69           C  
ATOM    672  HA  PHE A  45       5.850 -10.189  -3.106  1.00 98.69           H  
ATOM    673  C   PHE A  45       4.689  -9.782  -1.385  1.00 98.69           C  
ATOM    674  CB  PHE A  45       3.929  -9.565  -3.787  1.00 98.69           C  
ATOM    675  HB2 PHE A  45       2.878  -9.789  -3.606  1.00 98.69           H  
ATOM    676  HB3 PHE A  45       4.160  -9.883  -4.804  1.00 98.69           H  
ATOM    677  O   PHE A  45       5.676  -9.279  -0.845  1.00 98.69           O  
ATOM    678  CG  PHE A  45       4.130  -8.071  -3.670  1.00 98.69           C  
ATOM    679  CD1 PHE A  45       3.309  -7.298  -2.827  1.00 98.69           C  
ATOM    680  HD1 PHE A  45       2.484  -7.755  -2.299  1.00 98.69           H  
ATOM    681  CD2 PHE A  45       5.184  -7.462  -4.366  1.00 98.69           C  
ATOM    682  HD2 PHE A  45       5.807  -8.061  -5.013  1.00 98.69           H  
ATOM    683  CE1 PHE A  45       3.545  -5.921  -2.689  1.00 98.69           C  
ATOM    684  HE1 PHE A  45       2.909  -5.338  -2.040  1.00 98.69           H  
ATOM    685  CE2 PHE A  45       5.413  -6.086  -4.239  1.00 98.69           C  
ATOM    686  HE2 PHE A  45       6.221  -5.627  -4.789  1.00 98.69           H  
ATOM    687  CZ  PHE A  45       4.580  -5.310  -3.420  1.00 98.69           C  
ATOM    688  HZ  PHE A  45       4.744  -4.244  -3.358  1.00 98.69           H  
ATOM    689  N   PHE A  46       3.523  -9.901  -0.744  1.00 98.65           N  
ATOM    690  H   PHE A  46       2.743 -10.330  -1.222  1.00 98.65           H  
ATOM    691  CA  PHE A  46       3.297  -9.269   0.560  1.00 98.65           C  
ATOM    692  HA  PHE A  46       3.599  -8.225   0.480  1.00 98.65           H  
ATOM    693  C   PHE A  46       4.159  -9.870   1.673  1.00 98.65           C  
ATOM    694  CB  PHE A  46       1.809  -9.301   0.920  1.00 98.65           C  
ATOM    695  HB2 PHE A  46       1.413 -10.303   0.754  1.00 98.65           H  
ATOM    696  HB3 PHE A  46       1.703  -9.076   1.981  1.00 98.65           H  
ATOM    697  O   PHE A  46       4.696  -9.123   2.496  1.00 98.65           O  
ATOM    698  CG  PHE A  46       0.984  -8.277   0.168  1.00 98.65           C  
ATOM    699  CD1 PHE A  46       1.269  -6.906   0.313  1.00 98.65           C  
ATOM    700  HD1 PHE A  46       2.073  -6.578   0.956  1.00 98.65           H  
ATOM    701  CD2 PHE A  46      -0.079  -8.682  -0.657  1.00 98.65           C  
ATOM    702  HD2 PHE A  46      -0.317  -9.731  -0.759  1.00 98.65           H  
ATOM    703  CE1 PHE A  46       0.513  -5.950  -0.384  1.00 98.65           C  
ATOM    704  HE1 PHE A  46       0.743  -4.899  -0.294  1.00 98.65           H  
ATOM    705  CE2 PHE A  46      -0.853  -7.720  -1.333  1.00 98.65           C  
ATOM    706  HE2 PHE A  46      -1.692  -8.018  -1.944  1.00 98.65           H  
ATOM    707  CZ  PHE A  46      -0.548  -6.356  -1.208  1.00 98.65           C  
ATOM    708  HZ  PHE A  46      -1.132  -5.621  -1.742  1.00 98.65           H  
ATOM    709  N   LEU A  47       4.392 -11.186   1.656  1.00 97.17           N  
ATOM    710  H   LEU A  47       3.913 -11.749   0.968  1.00 97.17           H  
ATOM    711  CA  LEU A  47       5.301 -11.841   2.604  1.00 97.17           C  
ATOM    712  HA  LEU A  47       5.018 -11.554   3.617  1.00 97.17           H  
ATOM    713  C   LEU A  47       6.762 -11.395   2.430  1.00 97.17           C  
ATOM    714  CB  LEU A  47       5.183 -13.367   2.459  1.00 97.17           C  
ATOM    715  HB2 LEU A  47       5.348 -13.632   1.415  1.00 97.17           H  
ATOM    716  HB3 LEU A  47       5.976 -13.829   3.048  1.00 97.17           H  
ATOM    717  O   LEU A  47       7.514 -11.354   3.404  1.00 97.17           O  
ATOM    718  CG  LEU A  47       3.838 -13.962   2.920  1.00 97.17           C  
ATOM    719  HG  LEU A  47       3.020 -13.548   2.330  1.00 97.17           H  
ATOM    720  CD1 LEU A  47       3.872 -15.477   2.714  1.00 97.17           C  
ATOM    721 HD11 LEU A  47       2.901 -15.894   2.982  1.00 97.17           H  
ATOM    722 HD12 LEU A  47       4.647 -15.924   3.335  1.00 97.17           H  
ATOM    723 HD13 LEU A  47       4.069 -15.693   1.664  1.00 97.17           H  
ATOM    724  CD2 LEU A  47       3.547 -13.689   4.396  1.00 97.17           C  
ATOM    725 HD21 LEU A  47       4.396 -13.984   5.014  1.00 97.17           H  
ATOM    726 HD22 LEU A  47       3.334 -12.629   4.537  1.00 97.17           H  
ATOM    727 HD23 LEU A  47       2.663 -14.245   4.707  1.00 97.17           H  
ATOM    728  N   ASN A  48       7.171 -11.025   1.213  1.00 98.13           N  
ATOM    729  H   ASN A  48       6.508 -11.072   0.453  1.00 98.13           H  
ATOM    730  CA  ASN A  48       8.537 -10.588   0.916  1.00 98.13           C  
ATOM    731  HA  ASN A  48       9.175 -10.850   1.760  1.00 98.13           H  
ATOM    732  C   ASN A  48       8.684  -9.068   0.762  1.00 98.13           C  
ATOM    733  CB  ASN A  48       9.084 -11.360  -0.294  1.00 98.13           C  
ATOM    734  HB2 ASN A  48      10.038 -10.933  -0.603  1.00 98.13           H  
ATOM    735  HB3 ASN A  48       8.394 -11.279  -1.134  1.00 98.13           H  
ATOM    736  O   ASN A  48       9.802  -8.599   0.548  1.00 98.13           O  
ATOM    737  CG  ASN A  48       9.334 -12.815   0.046  1.00 98.13           C  
ATOM    738  ND2 ASN A  48       8.389 -13.680  -0.229  1.00 98.13           N  
ATOM    739 HD21 ASN A  48       7.533 -13.347  -0.648  1.00 98.13           H  
ATOM    740 HD22 ASN A  48       8.547 -14.648   0.011  1.00 98.13           H  
ATOM    741  OD1 ASN A  48      10.379 -13.169   0.573  1.00 98.13           O  
ATOM    742  N   HIS A  49       7.620  -8.275   0.919  1.00 97.78           N  
ATOM    743  H   HIS A  49       6.717  -8.722   0.983  1.00 97.78           H  
ATOM    744  CA  HIS A  49       7.637  -6.836   0.639  1.00 97.78           C  
ATOM    745  HA  HIS A  49       7.844  -6.693  -0.422  1.00 97.78           H  
ATOM    746  C   HIS A  49       8.724  -6.092   1.430  1.00 97.78           C  
ATOM    747  CB  HIS A  49       6.247  -6.253   0.930  1.00 97.78           C  
ATOM    748  HB2 HIS A  49       5.955  -6.487   1.954  1.00 97.78           H  
ATOM    749  HB3 HIS A  49       5.521  -6.714   0.260  1.00 97.78           H  
ATOM    750  O   HIS A  49       9.484  -5.301   0.867  1.00 97.78           O  
ATOM    751  CG  HIS A  49       6.201  -4.760   0.733  1.00 97.78           C  
ATOM    752  CD2 HIS A  49       6.061  -4.099  -0.456  1.00 97.78           C  
ATOM    753  HD2 HIS A  49       5.954  -4.562  -1.426  1.00 97.78           H  
ATOM    754  ND1 HIS A  49       6.358  -3.804   1.711  1.00 97.78           N  
ATOM    755  HD1 HIS A  49       6.347  -3.980   2.705  1.00 97.78           H  
ATOM    756  CE1 HIS A  49       6.304  -2.599   1.121  1.00 97.78           C  
ATOM    757  HE1 HIS A  49       6.330  -1.649   1.633  1.00 97.78           H  
ATOM    758  NE2 HIS A  49       6.143  -2.727  -0.198  1.00 97.78           N  
ATOM    759  N   LYS A  50       8.870  -6.386   2.732  1.00 96.49           N  
ATOM    760  H   LYS A  50       8.235  -7.062   3.131  1.00 96.49           H  
ATOM    761  CA  LYS A  50       9.941  -5.793   3.554  1.00 96.49           C  
ATOM    762  HA  LYS A  50       9.872  -4.709   3.469  1.00 96.49           H  
ATOM    763  C   LYS A  50      11.329  -6.172   3.028  1.00 96.49           C  
ATOM    764  CB  LYS A  50       9.776  -6.184   5.034  1.00 96.49           C  
ATOM    765  HB2 LYS A  50       9.890  -7.263   5.142  1.00 96.49           H  
ATOM    766  HB3 LYS A  50       8.779  -5.902   5.375  1.00 96.49           H  
ATOM    767  O   LYS A  50      12.189  -5.302   2.915  1.00 96.49           O  
ATOM    768  CG  LYS A  50      10.827  -5.465   5.898  1.00 96.49           C  
ATOM    769  HG2 LYS A  50      10.680  -4.388   5.815  1.00 96.49           H  
ATOM    770  HG3 LYS A  50      11.821  -5.709   5.523  1.00 96.49           H  
ATOM    771  CD  LYS A  50      10.770  -5.868   7.375  1.00 96.49           C  
ATOM    772  HD2 LYS A  50       9.786  -5.628   7.777  1.00 96.49           H  
ATOM    773  HD3 LYS A  50      10.927  -6.942   7.469  1.00 96.49           H  
ATOM    774  CE  LYS A  50      11.838  -5.119   8.192  1.00 96.49           C  
ATOM    775  HE2 LYS A  50      11.732  -5.406   9.238  1.00 96.49           H  
ATOM    776  HE3 LYS A  50      11.646  -4.048   8.121  1.00 96.49           H  
ATOM    777  NZ  LYS A  50      13.229  -5.409   7.736  1.00 96.49           N  
ATOM    778  HZ1 LYS A  50      13.434  -6.398   7.752  1.00 96.49           H  
ATOM    779  HZ2 LYS A  50      13.921  -4.936   8.300  1.00 96.49           H  
ATOM    780  HZ3 LYS A  50      13.410  -5.107   6.789  1.00 96.49           H  
ATOM    781  N   LYS A  51      11.537  -7.446   2.684  1.00 97.51           N  
ATOM    782  H   LYS A  51      10.745  -8.073   2.701  1.00 97.51           H  
ATOM    783  CA  LYS A  51      12.807  -7.942   2.138  1.00 97.51           C  
ATOM    784  HA  LYS A  51      13.614  -7.671   2.819  1.00 97.51           H  
ATOM    785  C   LYS A  51      13.128  -7.268   0.803  1.00 97.51           C  
ATOM    786  CB  LYS A  51      12.749  -9.475   2.026  1.00 97.51           C  
ATOM    787  HB2 LYS A  51      11.973  -9.762   1.317  1.00 97.51           H  
ATOM    788  HB3 LYS A  51      12.491  -9.889   3.001  1.00 97.51           H  
ATOM    789  O   LYS A  51      14.234  -6.771   0.645  1.00 97.51           O  
ATOM    790  CG  LYS A  51      14.084 -10.084   1.571  1.00 97.51           C  
ATOM    791  HG2 LYS A  51      14.352  -9.693   0.590  1.00 97.51           H  
ATOM    792  HG3 LYS A  51      14.866  -9.819   2.284  1.00 97.51           H  
ATOM    793  CD  LYS A  51      13.967 -11.611   1.483  1.00 97.51           C  
ATOM    794  HD2 LYS A  51      13.720 -12.011   2.466  1.00 97.51           H  
ATOM    795  HD3 LYS A  51      13.165 -11.866   0.790  1.00 97.51           H  
ATOM    796  CE  LYS A  51      15.282 -12.227   0.989  1.00 97.51           C  
ATOM    797  HE2 LYS A  51      15.532 -11.782   0.026  1.00 97.51           H  
ATOM    798  HE3 LYS A  51      16.075 -11.973   1.692  1.00 97.51           H  
ATOM    799  NZ  LYS A  51      15.168 -13.702   0.852  1.00 97.51           N  
ATOM    800  HZ1 LYS A  51      16.025 -14.100   0.494  1.00 97.51           H  
ATOM    801  HZ2 LYS A  51      14.963 -14.133   1.742  1.00 97.51           H  
ATOM    802  HZ3 LYS A  51      14.421 -13.940   0.214  1.00 97.51           H  
ATOM    803  N   ALA A  52      12.155  -7.162  -0.102  1.00 98.36           N  
ATOM    804  H   ALA A  52      11.267  -7.602   0.095  1.00 98.36           H  
ATOM    805  CA  ALA A  52      12.304  -6.463  -1.378  1.00 98.36           C  
ATOM    806  HA  ALA A  52      13.115  -6.927  -1.939  1.00 98.36           H  
ATOM    807  C   ALA A  52      12.668  -4.985  -1.175  1.00 98.36           C  
ATOM    808  CB  ALA A  52      11.007  -6.621  -2.181  1.00 98.36           C  
ATOM    809  HB1 ALA A  52      10.797  -7.678  -2.344  1.00 98.36           H  
ATOM    810  HB2 ALA A  52      10.169  -6.170  -1.648  1.00 98.36           H  
ATOM    811  HB3 ALA A  52      11.114  -6.131  -3.148  1.00 98.36           H  
ATOM    812  O   ALA A  52      13.614  -4.493  -1.788  1.00 98.36           O  
ATOM    813  N   LYS A  53      11.985  -4.289  -0.256  1.00 98.39           N  
ATOM    814  H   LYS A  53      11.187  -4.733   0.176  1.00 98.39           H  
ATOM    815  CA  LYS A  53      12.312  -2.905   0.117  1.00 98.39           C  
ATOM    816  HA  LYS A  53      12.220  -2.279  -0.771  1.00 98.39           H  
ATOM    817  C   LYS A  53      13.755  -2.775   0.603  1.00 98.39           C  
ATOM    818  CB  LYS A  53      11.310  -2.419   1.175  1.00 98.39           C  
ATOM    819  HB2 LYS A  53      10.299  -2.532   0.783  1.00 98.39           H  
ATOM    820  HB3 LYS A  53      11.395  -3.034   2.071  1.00 98.39           H  
ATOM    821  O   LYS A  53      14.454  -1.856   0.184  1.00 98.39           O  
ATOM    822  CG  LYS A  53      11.535  -0.950   1.557  1.00 98.39           C  
ATOM    823  HG2 LYS A  53      11.484  -0.332   0.660  1.00 98.39           H  
ATOM    824  HG3 LYS A  53      12.518  -0.836   2.013  1.00 98.39           H  
ATOM    825  CD  LYS A  53      10.469  -0.487   2.555  1.00 98.39           C  
ATOM    826  HD2 LYS A  53      10.536  -1.095   3.457  1.00 98.39           H  
ATOM    827  HD3 LYS A  53       9.486  -0.627   2.104  1.00 98.39           H  
ATOM    828  CE  LYS A  53      10.666   0.993   2.901  1.00 98.39           C  
ATOM    829  HE2 LYS A  53      11.653   1.124   3.344  1.00 98.39           H  
ATOM    830  HE3 LYS A  53      10.637   1.561   1.971  1.00 98.39           H  
ATOM    831  NZ  LYS A  53       9.609   1.480   3.828  1.00 98.39           N  
ATOM    832  HZ1 LYS A  53       9.594   0.947   4.686  1.00 98.39           H  
ATOM    833  HZ2 LYS A  53       9.737   2.456   4.055  1.00 98.39           H  
ATOM    834  HZ3 LYS A  53       8.701   1.385   3.395  1.00 98.39           H  
ATOM    835  N   ASP A  54      14.202  -3.673   1.477  1.00 98.31           N  
ATOM    836  H   ASP A  54      13.570  -4.395   1.792  1.00 98.31           H  
ATOM    837  CA  ASP A  54      15.564  -3.651   2.017  1.00 98.31           C  
ATOM    838  HA  ASP A  54      15.792  -2.630   2.325  1.00 98.31           H  
ATOM    839  C   ASP A  54      16.616  -3.996   0.940  1.00 98.31           C  
ATOM    840  CB  ASP A  54      15.637  -4.532   3.281  1.00 98.31           C  
ATOM    841  HB2 ASP A  54      16.680  -4.610   3.587  1.00 98.31           H  
ATOM    842  HB3 ASP A  54      15.281  -5.534   3.043  1.00 98.31           H  
ATOM    843  O   ASP A  54      17.650  -3.333   0.869  1.00 98.31           O  
ATOM    844  CG  ASP A  54      14.832  -3.966   4.475  1.00 98.31           C  
ATOM    845  OD1 ASP A  54      14.624  -2.721   4.546  1.00 98.31           O  
ATOM    846  OD2 ASP A  54      14.428  -4.758   5.366  1.00 98.31           O  
ATOM    847  N   SER A  55      16.324  -4.921   0.019  1.00 98.35           N  
ATOM    848  H   SER A  55      15.492  -5.482   0.141  1.00 98.35           H  
ATOM    849  CA  SER A  55      17.172  -5.199  -1.151  1.00 98.35           C  
ATOM    850  HA  SER A  55      18.180  -5.427  -0.805  1.00 98.35           H  
ATOM    851  C   SER A  55      17.282  -4.001  -2.103  1.00 98.35           C  
ATOM    852  CB  SER A  55      16.639  -6.412  -1.924  1.00 98.35           C  
ATOM    853  HB2 SER A  55      17.250  -6.567  -2.813  1.00 98.35           H  
ATOM    854  HB3 SER A  55      15.610  -6.229  -2.234  1.00 98.35           H  
ATOM    855  O   SER A  55      18.378  -3.683  -2.563  1.00 98.35           O  
ATOM    856  OG  SER A  55      16.688  -7.579  -1.124  1.00 98.35           O  
ATOM    857  HG  SER A  55      17.589  -7.697  -0.815  1.00 98.35           H  
ATOM    858  N   LEU A  56      16.180  -3.291  -2.367  1.00 98.42           N  
ATOM    859  H   LEU A  56      15.300  -3.619  -1.996  1.00 98.42           H  
ATOM    860  CA  LEU A  56      16.181  -2.084  -3.202  1.00 98.42           C  
ATOM    861  HA  LEU A  56      16.663  -2.312  -4.153  1.00 98.42           H  
ATOM    862  C   LEU A  56      17.007  -0.952  -2.572  1.00 98.42           C  
ATOM    863  CB  LEU A  56      14.732  -1.639  -3.465  1.00 98.42           C  
ATOM    864  HB2 LEU A  56      14.201  -1.603  -2.515  1.00 98.42           H  
ATOM    865  HB3 LEU A  56      14.750  -0.627  -3.872  1.00 98.42           H  
ATOM    866  O   LEU A  56      17.772  -0.297  -3.276  1.00 98.42           O  
ATOM    867  CG  LEU A  56      13.941  -2.520  -4.450  1.00 98.42           C  
ATOM    868  HG  LEU A  56      13.926  -3.553  -4.103  1.00 98.42           H  
ATOM    869  CD1 LEU A  56      12.505  -2.005  -4.524  1.00 98.42           C  
ATOM    870 HD11 LEU A  56      12.049  -2.077  -3.537  1.00 98.42           H  
ATOM    871 HD12 LEU A  56      11.926  -2.619  -5.214  1.00 98.42           H  
ATOM    872 HD13 LEU A  56      12.488  -0.973  -4.873  1.00 98.42           H  
ATOM    873  CD2 LEU A  56      14.519  -2.502  -5.863  1.00 98.42           C  
ATOM    874 HD21 LEU A  56      14.592  -1.477  -6.227  1.00 98.42           H  
ATOM    875 HD22 LEU A  56      15.504  -2.969  -5.871  1.00 98.42           H  
ATOM    876 HD23 LEU A  56      13.871  -3.069  -6.532  1.00 98.42           H  
ATOM    877  N   LYS A  57      16.945  -0.772  -1.243  1.00 98.09           N  
ATOM    878  H   LYS A  57      16.303  -1.346  -0.716  1.00 98.09           H  
ATOM    879  CA  LYS A  57      17.822   0.182  -0.534  1.00 98.09           C  
ATOM    880  HA  LYS A  57      17.642   1.188  -0.915  1.00 98.09           H  
ATOM    881  C   LYS A  57      19.308  -0.107  -0.762  1.00 98.09           C  
ATOM    882  CB  LYS A  57      17.573   0.157   0.976  1.00 98.09           C  
ATOM    883  HB2 LYS A  57      17.654  -0.873   1.321  1.00 98.09           H  
ATOM    884  HB3 LYS A  57      18.365   0.726   1.463  1.00 98.09           H  
ATOM    885  O   LYS A  57      20.079   0.839  -0.875  1.00 98.09           O  
ATOM    886  CG  LYS A  57      16.234   0.749   1.429  1.00 98.09           C  
ATOM    887  HG2 LYS A  57      16.211   1.822   1.235  1.00 98.09           H  
ATOM    888  HG3 LYS A  57      15.411   0.267   0.901  1.00 98.09           H  
ATOM    889  CD  LYS A  57      16.105   0.481   2.929  1.00 98.09           C  
ATOM    890  HD2 LYS A  57      16.312  -0.575   3.103  1.00 98.09           H  
ATOM    891  HD3 LYS A  57      16.851   1.065   3.470  1.00 98.09           H  
ATOM    892  CE  LYS A  57      14.714   0.788   3.473  1.00 98.09           C  
ATOM    893  HE2 LYS A  57      13.982   0.432   2.749  1.00 98.09           H  
ATOM    894  HE3 LYS A  57      14.608   1.866   3.595  1.00 98.09           H  
ATOM    895  NZ  LYS A  57      14.543   0.072   4.764  1.00 98.09           N  
ATOM    896  HZ1 LYS A  57      15.303   0.276   5.397  1.00 98.09           H  
ATOM    897  HZ2 LYS A  57      14.594  -0.926   4.615  1.00 98.09           H  
ATOM    898  HZ3 LYS A  57      13.663   0.260   5.221  1.00 98.09           H  
ATOM    899  N   GLY A  58      19.703  -1.382  -0.817  1.00 97.59           N  
ATOM    900  H   GLY A  58      19.006  -2.100  -0.680  1.00 97.59           H  
ATOM    901  CA  GLY A  58      21.096  -1.801  -1.019  1.00 97.59           C  
ATOM    902  HA2 GLY A  58      21.205  -2.822  -0.654  1.00 97.59           H  
ATOM    903  HA3 GLY A  58      21.758  -1.160  -0.437  1.00 97.59           H  
ATOM    904  C   GLY A  58      21.569  -1.777  -2.477  1.00 97.59           C  
ATOM    905  O   GLY A  58      22.769  -1.748  -2.730  1.00 97.59           O  
ATOM    906  N   SER A  59      20.653  -1.762  -3.447  1.00 97.49           N  
ATOM    907  H   SER A  59      19.678  -1.783  -3.182  1.00 97.49           H  
ATOM    908  CA  SER A  59      20.984  -1.798  -4.876  1.00 97.49           C  
ATOM    909  HA  SER A  59      21.918  -2.344  -5.008  1.00 97.49           H  
ATOM    910  C   SER A  59      21.111  -0.386  -5.459  1.00 97.49           C  
ATOM    911  CB  SER A  59      19.895  -2.567  -5.622  1.00 97.49           C  
ATOM    912  HB2 SER A  59      19.861  -3.593  -5.256  1.00 97.49           H  
ATOM    913  HB3 SER A  59      18.931  -2.095  -5.436  1.00 97.49           H  
ATOM    914  O   SER A  59      20.160   0.380  -5.337  1.00 97.49           O  
ATOM    915  OG  SER A  59      20.155  -2.570  -7.016  1.00 97.49           O  
ATOM    916  HG  SER A  59      19.339  -2.825  -7.452  1.00 97.49           H  
ATOM    917  N   PRO A  60      22.217  -0.017  -6.135  1.00 96.00           N  
ATOM    918  CA  PRO A  60      22.336   1.288  -6.791  1.00 96.00           C  
ATOM    919  HA  PRO A  60      21.956   2.077  -6.141  1.00 96.00           H  
ATOM    920  C   PRO A  60      21.571   1.364  -8.122  1.00 96.00           C  
ATOM    921  CB  PRO A  60      23.840   1.482  -6.995  1.00 96.00           C  
ATOM    922  HB2 PRO A  60      24.066   2.131  -7.841  1.00 96.00           H  
ATOM    923  HB3 PRO A  60      24.281   1.882  -6.082  1.00 96.00           H  
ATOM    924  O   PRO A  60      21.431   2.447  -8.681  1.00 96.00           O  
ATOM    925  CG  PRO A  60      24.339   0.054  -7.221  1.00 96.00           C  
ATOM    926  HG2 PRO A  60      25.395  -0.050  -6.970  1.00 96.00           H  
ATOM    927  HG3 PRO A  60      24.163  -0.237  -8.257  1.00 96.00           H  
ATOM    928  CD  PRO A  60      23.451  -0.777  -6.293  1.00 96.00           C  
ATOM    929  HD2 PRO A  60      23.933  -0.887  -5.322  1.00 96.00           H  
ATOM    930  HD3 PRO A  60      23.262  -1.757  -6.733  1.00 96.00           H  
ATOM    931  N   LYS A  61      21.080   0.233  -8.651  1.00 97.92           N  
ATOM    932  H   LYS A  61      21.156  -0.617  -8.111  1.00 97.92           H  
ATOM    933  CA  LYS A  61      20.361   0.195  -9.931  1.00 97.92           C  
ATOM    934  HA  LYS A  61      21.010   0.596 -10.710  1.00 97.92           H  
ATOM    935  C   LYS A  61      19.107   1.071  -9.873  1.00 97.92           C  
ATOM    936  CB  LYS A  61      19.972  -1.244 -10.293  1.00 97.92           C  
ATOM    937  HB2 LYS A  61      19.345  -1.206 -11.184  1.00 97.92           H  
ATOM    938  HB3 LYS A  61      19.385  -1.664  -9.476  1.00 97.92           H  
ATOM    939  O   LYS A  61      18.344   0.966  -8.912  1.00 97.92           O  
ATOM    940  CG  LYS A  61      21.167  -2.161 -10.586  1.00 97.92           C  
ATOM    941  HG2 LYS A  61      21.770  -2.283  -9.686  1.00 97.92           H  
ATOM    942  HG3 LYS A  61      21.778  -1.709 -11.367  1.00 97.92           H  
ATOM    943  CD  LYS A  61      20.674  -3.536 -11.063  1.00 97.92           C  
ATOM    944  HD2 LYS A  61      20.104  -4.012 -10.264  1.00 97.92           H  
ATOM    945  HD3 LYS A  61      20.022  -3.396 -11.925  1.00 97.92           H  
ATOM    946  CE  LYS A  61      21.861  -4.423 -11.459  1.00 97.92           C  
ATOM    947  HE2 LYS A  61      22.489  -4.585 -10.583  1.00 97.92           H  
ATOM    948  HE3 LYS A  61      22.454  -3.888 -12.200  1.00 97.92           H  
ATOM    949  NZ  LYS A  61      21.412  -5.724 -12.022  1.00 97.92           N  
ATOM    950  HZ1 LYS A  61      20.881  -6.250 -11.343  1.00 97.92           H  
ATOM    951  HZ2 LYS A  61      20.828  -5.572 -12.832  1.00 97.92           H  
ATOM    952  HZ3 LYS A  61      22.204  -6.279 -12.312  1.00 97.92           H  
ATOM    953  N   VAL A  62      18.908   1.893 -10.907  1.00 96.80           N  
ATOM    954  H   VAL A  62      19.629   1.951 -11.612  1.00 96.80           H  
ATOM    955  CA  VAL A  62      17.733   2.771 -11.067  1.00 96.80           C  
ATOM    956  HA  VAL A  62      17.565   3.318 -10.139  1.00 96.80           H  
ATOM    957  C   VAL A  62      16.475   1.953 -11.343  1.00 96.80           C  
ATOM    958  CB  VAL A  62      17.961   3.799 -12.195  1.00 96.80           C  
ATOM    959  HB  VAL A  62      18.194   3.269 -13.118  1.00 96.80           H  
ATOM    960  O   VAL A  62      15.441   2.208 -10.737  1.00 96.80           O  
ATOM    961  CG1 VAL A  62      16.729   4.680 -12.438  1.00 96.80           C  
ATOM    962 HG11 VAL A  62      16.433   5.180 -11.516  1.00 96.80           H  
ATOM    963 HG12 VAL A  62      16.953   5.431 -13.196  1.00 96.80           H  
ATOM    964 HG13 VAL A  62      15.894   4.083 -12.805  1.00 96.80           H  
ATOM    965  CG2 VAL A  62      19.139   4.720 -11.852  1.00 96.80           C  
ATOM    966 HG21 VAL A  62      20.064   4.149 -11.760  1.00 96.80           H  
ATOM    967 HG22 VAL A  62      18.951   5.240 -10.913  1.00 96.80           H  
ATOM    968 HG23 VAL A  62      19.274   5.458 -12.643  1.00 96.80           H  
ATOM    969  N   GLU A  63      16.580   0.929 -12.187  1.00 97.62           N  
ATOM    970  H   GLU A  63      17.455   0.777 -12.667  1.00 97.62           H  
ATOM    971  CA  GLU A  63      15.518  -0.046 -12.433  1.00 97.62           C  
ATOM    972  HA  GLU A  63      14.641   0.213 -11.839  1.00 97.62           H  
ATOM    973  C   GLU A  63      15.975  -1.444 -12.019  1.00 97.62           C  
ATOM    974  CB  GLU A  63      15.086  -0.045 -13.900  1.00 97.62           C  
ATOM    975  HB2 GLU A  63      14.339  -0.830 -14.025  1.00 97.62           H  
ATOM    976  HB3 GLU A  63      15.945  -0.287 -14.526  1.00 97.62           H  
ATOM    977  O   GLU A  63      17.127  -1.839 -12.234  1.00 97.62           O  
ATOM    978  CG  GLU A  63      14.474   1.285 -14.356  1.00 97.62           C  
ATOM    979  HG2 GLU A  63      15.248   2.051 -14.395  1.00 97.62           H  
ATOM    980  HG3 GLU A  63      13.718   1.591 -13.633  1.00 97.62           H  
ATOM    981  CD  GLU A  63      13.841   1.107 -15.741  1.00 97.62           C  
ATOM    982  OE1 GLU A  63      12.616   1.326 -15.847  1.00 97.62           O  
ATOM    983  OE2 GLU A  63      14.554   0.627 -16.656  1.00 97.62           O  
ATOM    984  N   VAL A  64      15.072  -2.201 -11.405  1.00 98.31           N  
ATOM    985  H   VAL A  64      14.149  -1.819 -11.260  1.00 98.31           H  
ATOM    986  CA  VAL A  64      15.332  -3.550 -10.903  1.00 98.31           C  
ATOM    987  HA  VAL A  64      16.252  -3.930 -11.346  1.00 98.31           H  
ATOM    988  C   VAL A  64      14.193  -4.462 -11.331  1.00 98.31           C  
ATOM    989  CB  VAL A  64      15.500  -3.543  -9.369  1.00 98.31           C  
ATOM    990  HB  VAL A  64      14.574  -3.208  -8.901  1.00 98.31           H  
ATOM    991  O   VAL A  64      13.033  -4.181 -11.046  1.00 98.31           O  
ATOM    992  CG1 VAL A  64      15.846  -4.941  -8.838  1.00 98.31           C  
ATOM    993 HG11 VAL A  64      15.968  -4.909  -7.755  1.00 98.31           H  
ATOM    994 HG12 VAL A  64      16.762  -5.308  -9.300  1.00 98.31           H  
ATOM    995 HG13 VAL A  64      15.035  -5.633  -9.062  1.00 98.31           H  
ATOM    996  CG2 VAL A  64      16.638  -2.610  -8.928  1.00 98.31           C  
ATOM    997 HG21 VAL A  64      17.551  -2.900  -9.448  1.00 98.31           H  
ATOM    998 HG22 VAL A  64      16.395  -1.578  -9.181  1.00 98.31           H  
ATOM    999 HG23 VAL A  64      16.786  -2.672  -7.850  1.00 98.31           H  
ATOM   1000  N   ASP A  65      14.521  -5.578 -11.975  1.00 98.00           N  
ATOM   1001  H   ASP A  65      15.484  -5.751 -12.226  1.00 98.00           H  
ATOM   1002  CA  ASP A  65      13.554  -6.648 -12.204  1.00 98.00           C  
ATOM   1003  HA  ASP A  65      12.595  -6.223 -12.503  1.00 98.00           H  
ATOM   1004  C   ASP A  65      13.359  -7.431 -10.904  1.00 98.00           C  
ATOM   1005  CB  ASP A  65      14.024  -7.588 -13.318  1.00 98.00           C  
ATOM   1006  HB2 ASP A  65      15.032  -7.934 -13.090  1.00 98.00           H  
ATOM   1007  HB3 ASP A  65      13.369  -8.459 -13.329  1.00 98.00           H  
ATOM   1008  O   ASP A  65      14.304  -8.017 -10.370  1.00 98.00           O  
ATOM   1009  CG  ASP A  65      14.006  -6.982 -14.721  1.00 98.00           C  
ATOM   1010  OD1 ASP A  65      13.264  -6.010 -14.974  1.00 98.00           O  
ATOM   1011  OD2 ASP A  65      14.706  -7.581 -15.569  1.00 98.00           O  
ATOM   1012  N   LEU A  66      12.131  -7.443 -10.396  1.00 98.25           N  
ATOM   1013  H   LEU A  66      11.405  -6.942 -10.888  1.00 98.25           H  
ATOM   1014  CA  LEU A  66      11.727  -8.255  -9.256  1.00 98.25           C  
ATOM   1015  HA  LEU A  66      12.607  -8.702  -8.793  1.00 98.25           H  
ATOM   1016  C   LEU A  66      10.841  -9.403  -9.734  1.00 98.25           C  
ATOM   1017  CB  LEU A  66      11.013  -7.383  -8.211  1.00 98.25           C  
ATOM   1018  HB2 LEU A  66      10.121  -6.959  -8.672  1.00 98.25           H  
ATOM   1019  HB3 LEU A  66      10.696  -8.028  -7.391  1.00 98.25           H  
ATOM   1020  O   LEU A  66      10.057  -9.243 -10.667  1.00 98.25           O  
ATOM   1021  CG  LEU A  66      11.862  -6.236  -7.636  1.00 98.25           C  
ATOM   1022  HG  LEU A  66      12.145  -5.549  -8.434  1.00 98.25           H  
ATOM   1023  CD1 LEU A  66      11.033  -5.473  -6.602  1.00 98.25           C  
ATOM   1024 HD11 LEU A  66      10.756  -6.136  -5.783  1.00 98.25           H  
ATOM   1025 HD12 LEU A  66      10.132  -5.084  -7.076  1.00 98.25           H  
ATOM   1026 HD13 LEU A  66      11.621  -4.643  -6.211  1.00 98.25           H  
ATOM   1027  CD2 LEU A  66      13.132  -6.722  -6.932  1.00 98.25           C  
ATOM   1028 HD21 LEU A  66      12.877  -7.434  -6.147  1.00 98.25           H  
ATOM   1029 HD22 LEU A  66      13.792  -7.202  -7.655  1.00 98.25           H  
ATOM   1030 HD23 LEU A  66      13.661  -5.872  -6.502  1.00 98.25           H  
ATOM   1031  N   GLN A  67      10.947 -10.552  -9.073  1.00 98.25           N  
ATOM   1032  H   GLN A  67      11.590 -10.618  -8.297  1.00 98.25           H  
ATOM   1033  CA  GLN A  67      10.111 -11.716  -9.344  1.00 98.25           C  
ATOM   1034  HA  GLN A  67       9.310 -11.426 -10.025  1.00 98.25           H  
ATOM   1035  C   GLN A  67       9.459 -12.211  -8.051  1.00 98.25           C  
ATOM   1036  CB  GLN A  67      10.942 -12.793 -10.056  1.00 98.25           C  
ATOM   1037  HB2 GLN A  67      11.759 -13.115  -9.410  1.00 98.25           H  
ATOM   1038  HB3 GLN A  67      11.361 -12.362 -10.964  1.00 98.25           H  
ATOM   1039  O   GLN A  67      10.140 -12.442  -7.051  1.00 98.25           O  
ATOM   1040  CG  GLN A  67      10.083 -14.010 -10.432  1.00 98.25           C  
ATOM   1041  HG2 GLN A  67       9.227 -13.684 -11.023  1.00 98.25           H  
ATOM   1042  HG3 GLN A  67       9.712 -14.481  -9.522  1.00 98.25           H  
ATOM   1043  CD  GLN A  67      10.841 -15.062 -11.233  1.00 98.25           C  
ATOM   1044  NE2 GLN A  67      10.273 -16.237 -11.375  1.00 98.25           N  
ATOM   1045 HE21 GLN A  67      10.769 -16.933 -11.913  1.00 98.25           H  
ATOM   1046 HE22 GLN A  67       9.373 -16.406 -10.949  1.00 98.25           H  
ATOM   1047  OE1 GLN A  67      11.930 -14.851 -11.745  1.00 98.25           O  
ATOM   1048  N   PHE A  68       8.141 -12.391  -8.090  1.00 97.86           N  
ATOM   1049  H   PHE A  68       7.661 -12.162  -8.948  1.00 97.86           H  
ATOM   1050  CA  PHE A  68       7.314 -12.895  -6.997  1.00 97.86           C  
ATOM   1051  HA  PHE A  68       7.948 -13.259  -6.190  1.00 97.86           H  
ATOM   1052  C   PHE A  68       6.477 -14.062  -7.526  1.00 97.86           C  
ATOM   1053  CB  PHE A  68       6.440 -11.758  -6.446  1.00 97.86           C  
ATOM   1054  HB2 PHE A  68       5.740 -11.439  -7.218  1.00 97.86           H  
ATOM   1055  HB3 PHE A  68       5.847 -12.140  -5.616  1.00 97.86           H  
ATOM   1056  O   PHE A  68       5.453 -13.860  -8.172  1.00 97.86           O  
ATOM   1057  CG  PHE A  68       7.223 -10.548  -5.974  1.00 97.86           C  
ATOM   1058  CD1 PHE A  68       7.838 -10.548  -4.709  1.00 97.86           C  
ATOM   1059  HD1 PHE A  68       7.761 -11.416  -4.072  1.00 97.86           H  
ATOM   1060  CD2 PHE A  68       7.339  -9.419  -6.807  1.00 97.86           C  
ATOM   1061  HD2 PHE A  68       6.879  -9.420  -7.784  1.00 97.86           H  
ATOM   1062  CE1 PHE A  68       8.528  -9.409  -4.258  1.00 97.86           C  
ATOM   1063  HE1 PHE A  68       8.974  -9.403  -3.274  1.00 97.86           H  
ATOM   1064  CE2 PHE A  68       8.041  -8.284  -6.364  1.00 97.86           C  
ATOM   1065  HE2 PHE A  68       8.111  -7.415  -7.001  1.00 97.86           H  
ATOM   1066  CZ  PHE A  68       8.624  -8.275  -5.084  1.00 97.86           C  
ATOM   1067  HZ  PHE A  68       9.137  -7.392  -4.730  1.00 97.86           H  
ATOM   1068  N   GLY A  69       6.961 -15.289  -7.316  1.00 95.65           N  
ATOM   1069  H   GLY A  69       7.845 -15.389  -6.838  1.00 95.65           H  
ATOM   1070  CA  GLY A  69       6.397 -16.466  -7.978  1.00 95.65           C  
ATOM   1071  HA2 GLY A  69       6.882 -17.370  -7.610  1.00 95.65           H  
ATOM   1072  HA3 GLY A  69       5.332 -16.536  -7.756  1.00 95.65           H  
ATOM   1073  C   GLY A  69       6.603 -16.387  -9.492  1.00 95.65           C  
ATOM   1074  O   GLY A  69       7.743 -16.291  -9.956  1.00 95.65           O  
ATOM   1075  N   THR A  70       5.516 -16.407 -10.261  1.00 95.35           N  
ATOM   1076  H   THR A  70       4.612 -16.446  -9.812  1.00 95.35           H  
ATOM   1077  CA  THR A  70       5.545 -16.250 -11.728  1.00 95.35           C  
ATOM   1078  HA  THR A  70       6.523 -16.566 -12.092  1.00 95.35           H  
ATOM   1079  C   THR A  70       5.390 -14.798 -12.190  1.00 95.35           C  
ATOM   1080  CB  THR A  70       4.513 -17.157 -12.415  1.00 95.35           C  
ATOM   1081  HB  THR A  70       4.527 -16.975 -13.490  1.00 95.35           H  
ATOM   1082  O   THR A  70       5.617 -14.509 -13.364  1.00 95.35           O  
ATOM   1083  CG2 THR A  70       4.803 -18.637 -12.166  1.00 95.35           C  
ATOM   1084 HG21 THR A  70       5.809 -18.873 -12.511  1.00 95.35           H  
ATOM   1085 HG22 THR A  70       4.722 -18.872 -11.105  1.00 95.35           H  
ATOM   1086 HG23 THR A  70       4.094 -19.250 -12.724  1.00 95.35           H  
ATOM   1087  OG1 THR A  70       3.216 -16.923 -11.928  1.00 95.35           O  
ATOM   1088  HG1 THR A  70       2.676 -17.669 -12.201  1.00 95.35           H  
ATOM   1089  N   LEU A  71       5.071 -13.866 -11.287  1.00 97.13           N  
ATOM   1090  H   LEU A  71       4.903 -14.153 -10.333  1.00 97.13           H  
ATOM   1091  CA  LEU A  71       4.960 -12.442 -11.595  1.00 97.13           C  
ATOM   1092  HA  LEU A  71       4.513 -12.338 -12.584  1.00 97.13           H  
ATOM   1093  C   LEU A  71       6.353 -11.796 -11.616  1.00 97.13           C  
ATOM   1094  CB  LEU A  71       4.007 -11.790 -10.575  1.00 97.13           C  
ATOM   1095  HB2 LEU A  71       4.384 -11.985  -9.570  1.00 97.13           H  
ATOM   1096  HB3 LEU A  71       3.026 -12.256 -10.666  1.00 97.13           H  
ATOM   1097  O   LEU A  71       6.982 -11.630 -10.569  1.00 97.13           O  
ATOM   1098  CG  LEU A  71       3.844 -10.272 -10.734  1.00 97.13           C  
ATOM   1099  HG  LEU A  71       4.825  -9.810 -10.620  1.00 97.13           H  
ATOM   1100  CD1 LEU A  71       3.253  -9.886 -12.091  1.00 97.13           C  
ATOM   1101 HD11 LEU A  71       2.312 -10.412 -12.254  1.00 97.13           H  
ATOM   1102 HD12 LEU A  71       3.062  -8.813 -12.118  1.00 97.13           H  
ATOM   1103 HD13 LEU A  71       3.946 -10.127 -12.896  1.00 97.13           H  
ATOM   1104  CD2 LEU A  71       2.952  -9.711  -9.629  1.00 97.13           C  
ATOM   1105 HD21 LEU A  71       3.374  -9.949  -8.652  1.00 97.13           H  
ATOM   1106 HD22 LEU A  71       1.953 -10.141  -9.702  1.00 97.13           H  
ATOM   1107 HD23 LEU A  71       2.880  -8.628  -9.729  1.00 97.13           H  
ATOM   1108  N   ARG A  72       6.829 -11.402 -12.801  1.00 97.91           N  
ATOM   1109  H   ARG A  72       6.262 -11.586 -13.617  1.00 97.91           H  
ATOM   1110  CA  ARG A  72       8.061 -10.618 -12.980  1.00 97.91           C  
ATOM   1111  HA  ARG A  72       8.601 -10.589 -12.034  1.00 97.91           H  
ATOM   1112  C   ARG A  72       7.708  -9.183 -13.354  1.00 97.91           C  
ATOM   1113  CB  ARG A  72       8.968 -11.293 -14.019  1.00 97.91           C  
ATOM   1114  HB2 ARG A  72       9.155 -12.320 -13.702  1.00 97.91           H  
ATOM   1115  HB3 ARG A  72       8.460 -11.316 -14.983  1.00 97.91           H  
ATOM   1116  O   ARG A  72       7.015  -8.969 -14.339  1.00 97.91           O  
ATOM   1117  CG  ARG A  72      10.315 -10.566 -14.166  1.00 97.91           C  
ATOM   1118  HG2 ARG A  72      10.809 -10.514 -13.196  1.00 97.91           H  
ATOM   1119  HG3 ARG A  72      10.148  -9.555 -14.536  1.00 97.91           H  
ATOM   1120  CD  ARG A  72      11.215 -11.315 -15.153  1.00 97.91           C  
ATOM   1121  HD2 ARG A  72      10.684 -11.415 -16.099  1.00 97.91           H  
ATOM   1122  HD3 ARG A  72      11.418 -12.309 -14.754  1.00 97.91           H  
ATOM   1123  NE  ARG A  72      12.490 -10.603 -15.380  1.00 97.91           N  
ATOM   1124  HE  ARG A  72      12.623  -9.718 -14.912  1.00 97.91           H  
ATOM   1125  NH1 ARG A  72      13.378 -12.085 -16.884  1.00 97.91           N  
ATOM   1126 HH11 ARG A  72      12.553 -12.658 -16.779  1.00 97.91           H  
ATOM   1127 HH12 ARG A  72      14.121 -12.359 -17.512  1.00 97.91           H  
ATOM   1128  NH2 ARG A  72      14.524 -10.247 -16.345  1.00 97.91           N  
ATOM   1129 HH21 ARG A  72      14.554  -9.307 -15.979  1.00 97.91           H  
ATOM   1130 HH22 ARG A  72      15.249 -10.513 -16.996  1.00 97.91           H  
ATOM   1131  CZ  ARG A  72      13.458 -10.981 -16.194  1.00 97.91           C  
ATOM   1132  N   VAL A  73       8.206  -8.214 -12.591  1.00 97.73           N  
ATOM   1133  H   VAL A  73       8.806  -8.478 -11.823  1.00 97.73           H  
ATOM   1134  CA  VAL A  73       7.889  -6.788 -12.754  1.00 97.73           C  
ATOM   1135  HA  VAL A  73       7.436  -6.628 -13.733  1.00 97.73           H  
ATOM   1136  C   VAL A  73       9.168  -5.969 -12.679  1.00 97.73           C  
ATOM   1137  CB  VAL A  73       6.885  -6.306 -11.687  1.00 97.73           C  
ATOM   1138  HB  VAL A  73       7.336  -6.396 -10.699  1.00 97.73           H  
ATOM   1139  O   VAL A  73       9.959  -6.126 -11.745  1.00 97.73           O  
ATOM   1140  CG1 VAL A  73       6.479  -4.848 -11.911  1.00 97.73           C  
ATOM   1141 HG11 VAL A  73       5.711  -4.571 -11.189  1.00 97.73           H  
ATOM   1142 HG12 VAL A  73       7.333  -4.183 -11.776  1.00 97.73           H  
ATOM   1143 HG13 VAL A  73       6.078  -4.727 -12.917  1.00 97.73           H  
ATOM   1144  CG2 VAL A  73       5.597  -7.132 -11.704  1.00 97.73           C  
ATOM   1145 HG21 VAL A  73       5.119  -7.064 -12.682  1.00 97.73           H  
ATOM   1146 HG22 VAL A  73       5.835  -8.175 -11.497  1.00 97.73           H  
ATOM   1147 HG23 VAL A  73       4.907  -6.775 -10.940  1.00 97.73           H  
ATOM   1148  N   LYS A  74       9.359  -5.061 -13.637  1.00 97.42           N  
ATOM   1149  H   LYS A  74       8.661  -4.967 -14.361  1.00 97.42           H  
ATOM   1150  CA  LYS A  74      10.425  -4.062 -13.570  1.00 97.42           C  
ATOM   1151  HA  LYS A  74      11.306  -4.513 -13.113  1.00 97.42           H  
ATOM   1152  C   LYS A  74       9.974  -2.898 -12.694  1.00 97.42           C  
ATOM   1153  CB  LYS A  74      10.812  -3.618 -14.983  1.00 97.42           C  
ATOM   1154  HB2 LYS A  74       9.980  -3.090 -15.448  1.00 97.42           H  
ATOM   1155  HB3 LYS A  74      11.048  -4.501 -15.577  1.00 97.42           H  
ATOM   1156  O   LYS A  74       8.949  -2.281 -12.975  1.00 97.42           O  
ATOM   1157  CG  LYS A  74      12.040  -2.702 -14.921  1.00 97.42           C  
ATOM   1158  HG2 LYS A  74      11.797  -1.811 -14.342  1.00 97.42           H  
ATOM   1159  HG3 LYS A  74      12.862  -3.218 -14.424  1.00 97.42           H  
ATOM   1160  CD  LYS A  74      12.494  -2.248 -16.303  1.00 97.42           C  
ATOM   1161  HD2 LYS A  74      11.657  -1.796 -16.836  1.00 97.42           H  
ATOM   1162  HD3 LYS A  74      13.251  -1.479 -16.152  1.00 97.42           H  
ATOM   1163  CE  LYS A  74      13.113  -3.375 -17.128  1.00 97.42           C  
ATOM   1164  HE2 LYS A  74      12.342  -4.098 -17.396  1.00 97.42           H  
ATOM   1165  HE3 LYS A  74      13.851  -3.893 -16.515  1.00 97.42           H  
ATOM   1166  NZ  LYS A  74      13.746  -2.785 -18.331  1.00 97.42           N  
ATOM   1167  HZ1 LYS A  74      13.044  -2.342 -18.905  1.00 97.42           H  
ATOM   1168  HZ2 LYS A  74      14.375  -2.049 -18.044  1.00 97.42           H  
ATOM   1169  HZ3 LYS A  74      14.244  -3.483 -18.865  1.00 97.42           H  
ATOM   1170  N   VAL A  75      10.733  -2.600 -11.641  1.00 98.23           N  
ATOM   1171  H   VAL A  75      11.553  -3.163 -11.466  1.00 98.23           H  
ATOM   1172  CA  VAL A  75      10.437  -1.494 -10.725  1.00 98.23           C  
ATOM   1173  HA  VAL A  75       9.527  -1.014 -11.084  1.00 98.23           H  
ATOM   1174  C   VAL A  75      11.525  -0.426 -10.749  1.00 98.23           C  
ATOM   1175  CB  VAL A  75      10.128  -1.958  -9.286  1.00 98.23           C  
ATOM   1176  HB  VAL A  75       9.750  -1.095  -8.739  1.00 98.23           H  
ATOM   1177  O   VAL A  75      12.717  -0.732 -10.738  1.00 98.23           O  
ATOM   1178  CG1 VAL A  75       9.034  -3.034  -9.255  1.00 98.23           C  
ATOM   1179 HG11 VAL A  75       9.411  -3.970  -9.667  1.00 98.23           H  
ATOM   1180 HG12 VAL A  75       8.185  -2.709  -9.856  1.00 98.23           H  
ATOM   1181 HG13 VAL A  75       8.701  -3.199  -8.231  1.00 98.23           H  
ATOM   1182  CG2 VAL A  75      11.343  -2.488  -8.517  1.00 98.23           C  
ATOM   1183 HG21 VAL A  75      11.760  -3.354  -9.031  1.00 98.23           H  
ATOM   1184 HG22 VAL A  75      11.034  -2.771  -7.511  1.00 98.23           H  
ATOM   1185 HG23 VAL A  75      12.108  -1.716  -8.432  1.00 98.23           H  
ATOM   1186  N   VAL A  76      11.114   0.837 -10.702  1.00 98.10           N  
ATOM   1187  H   VAL A  76      10.119   1.005 -10.753  1.00 98.10           H  
ATOM   1188  CA  VAL A  76      11.979   1.975 -10.400  1.00 98.10           C  
ATOM   1189  HA  VAL A  76      12.899   1.869 -10.976  1.00 98.10           H  
ATOM   1190  C   VAL A  76      12.327   1.945  -8.915  1.00 98.10           C  
ATOM   1191  CB  VAL A  76      11.331   3.309 -10.809  1.00 98.10           C  
ATOM   1192  HB  VAL A  76      10.355   3.404 -10.334  1.00 98.10           H  
ATOM   1193  O   VAL A  76      11.462   1.930  -8.033  1.00 98.10           O  
ATOM   1194  CG1 VAL A  76      12.197   4.508 -10.398  1.00 98.10           C  
ATOM   1195 HG11 VAL A  76      11.763   5.429 -10.788  1.00 98.10           H  
ATOM   1196 HG12 VAL A  76      13.203   4.399 -10.804  1.00 98.10           H  
ATOM   1197 HG13 VAL A  76      12.250   4.592  -9.313  1.00 98.10           H  
ATOM   1198  CG2 VAL A  76      11.149   3.363 -12.328  1.00 98.10           C  
ATOM   1199 HG21 VAL A  76      10.479   2.571 -12.663  1.00 98.10           H  
ATOM   1200 HG22 VAL A  76      10.736   4.328 -12.622  1.00 98.10           H  
ATOM   1201 HG23 VAL A  76      12.110   3.237 -12.829  1.00 98.10           H  
ATOM   1202  N   ASN A  77      13.623   1.939  -8.635  1.00 98.18           N  
ATOM   1203  H   ASN A  77      14.268   1.984  -9.411  1.00 98.18           H  
ATOM   1204  CA  ASN A  77      14.177   1.910  -7.297  1.00 98.18           C  
ATOM   1205  HA  ASN A  77      13.511   1.350  -6.641  1.00 98.18           H  
ATOM   1206  C   ASN A  77      14.331   3.327  -6.739  1.00 98.18           C  
ATOM   1207  CB  ASN A  77      15.517   1.181  -7.359  1.00 98.18           C  
ATOM   1208  HB2 ASN A  77      16.167   1.721  -8.047  1.00 98.18           H  
ATOM   1209  HB3 ASN A  77      15.373   0.173  -7.748  1.00 98.18           H  
ATOM   1210  O   ASN A  77      15.378   3.948  -6.886  1.00 98.18           O  
ATOM   1211  CG  ASN A  77      16.206   1.098  -6.011  1.00 98.18           C  
ATOM   1212  ND2 ASN A  77      17.420   0.619  -6.033  1.00 98.18           N  
ATOM   1213 HD21 ASN A  77      17.923   0.506  -5.165  1.00 98.18           H  
ATOM   1214 HD22 ASN A  77      17.878   0.502  -6.926  1.00 98.18           H  
ATOM   1215  OD1 ASN A  77      15.676   1.443  -4.957  1.00 98.18           O  
ATOM   1216  N   ASN A  78      13.317   3.790  -6.014  1.00 96.24           N  
ATOM   1217  H   ASN A  78      12.466   3.247  -5.986  1.00 96.24           H  
ATOM   1218  CA  ASN A  78      13.349   5.036  -5.243  1.00 96.24           C  
ATOM   1219  HA  ASN A  78      14.139   5.673  -5.640  1.00 96.24           H  
ATOM   1220  C   ASN A  78      13.681   4.817  -3.750  1.00 96.24           C  
ATOM   1221  CB  ASN A  78      12.021   5.775  -5.466  1.00 96.24           C  
ATOM   1222  HB2 ASN A  78      12.083   6.755  -4.993  1.00 96.24           H  
ATOM   1223  HB3 ASN A  78      11.879   5.938  -6.534  1.00 96.24           H  
ATOM   1224  O   ASN A  78      13.441   5.687  -2.911  1.00 96.24           O  
ATOM   1225  CG  ASN A  78      10.805   5.047  -4.917  1.00 96.24           C  
ATOM   1226  ND2 ASN A  78       9.657   5.676  -4.984  1.00 96.24           N  
ATOM   1227 HD21 ASN A  78       9.625   6.593  -5.408  1.00 96.24           H  
ATOM   1228 HD22 ASN A  78       8.832   5.168  -4.699  1.00 96.24           H  
ATOM   1229  OD1 ASN A  78      10.845   3.921  -4.442  1.00 96.24           O  
ATOM   1230  N   HIS A  79      14.197   3.638  -3.383  1.00 96.85           N  
ATOM   1231  H   HIS A  79      14.387   2.957  -4.104  1.00 96.85           H  
ATOM   1232  CA  HIS A  79      14.556   3.313  -2.000  1.00 96.85           C  
ATOM   1233  HA  HIS A  79      14.037   3.994  -1.325  1.00 96.85           H  
ATOM   1234  C   HIS A  79      16.045   3.507  -1.709  1.00 96.85           C  
ATOM   1235  CB  HIS A  79      14.094   1.890  -1.671  1.00 96.85           C  
ATOM   1236  HB2 HIS A  79      14.547   1.586  -0.727  1.00 96.85           H  
ATOM   1237  HB3 HIS A  79      14.447   1.208  -2.445  1.00 96.85           H  
ATOM   1238  O   HIS A  79      16.393   3.911  -0.590  1.00 96.85           O  
ATOM   1239  CG  HIS A  79      12.600   1.759  -1.518  1.00 96.85           C  
ATOM   1240  CD2 HIS A  79      11.815   0.756  -2.012  1.00 96.85           C  
ATOM   1241  HD2 HIS A  79      12.160  -0.090  -2.587  1.00 96.85           H  
ATOM   1242  ND1 HIS A  79      11.768   2.640  -0.864  1.00 96.85           N  
ATOM   1243  HD1 HIS A  79      12.003   3.603  -0.668  1.00 96.85           H  
ATOM   1244  CE1 HIS A  79      10.512   2.178  -0.975  1.00 96.85           C  
ATOM   1245  HE1 HIS A  79       9.621   2.713  -0.681  1.00 96.85           H  
ATOM   1246  NE2 HIS A  79      10.496   1.011  -1.628  1.00 96.85           N  
ATOM   1247  N   ASN A  80      16.917   3.258  -2.691  1.00 97.32           N  
ATOM   1248  H   ASN A  80      16.575   2.913  -3.576  1.00 97.32           H  
ATOM   1249  CA  ASN A  80      18.338   3.572  -2.573  1.00 97.32           C  
ATOM   1250  HA  ASN A  80      18.725   3.056  -1.694  1.00 97.32           H  
ATOM   1251  C   ASN A  80      18.539   5.093  -2.430  1.00 97.32           C  
ATOM   1252  CB  ASN A  80      19.100   3.038  -3.790  1.00 97.32           C  
ATOM   1253  HB2 ASN A  80      18.818   3.585  -4.690  1.00 97.32           H  
ATOM   1254  HB3 ASN A  80      18.850   1.987  -3.931  1.00 97.32           H  
ATOM   1255  O   ASN A  80      17.988   5.832  -3.245  1.00 97.32           O  
ATOM   1256  CG  ASN A  80      20.600   3.175  -3.583  1.00 97.32           C  
ATOM   1257  ND2 ASN A  80      21.288   2.103  -3.290  1.00 97.32           N  
ATOM   1258 HD21 ASN A  80      22.268   2.206  -3.071  1.00 97.32           H  
ATOM   1259 HD22 ASN A  80      20.809   1.214  -3.254  1.00 97.32           H  
ATOM   1260  OD1 ASN A  80      21.161   4.258  -3.581  1.00 97.32           O  
ATOM   1261  N   PRO A  81      19.331   5.578  -1.449  1.00 95.52           N  
ATOM   1262  CA  PRO A  81      19.595   7.006  -1.261  1.00 95.52           C  
ATOM   1263  HA  PRO A  81      18.691   7.483  -0.882  1.00 95.52           H  
ATOM   1264  C   PRO A  81      20.033   7.759  -2.523  1.00 95.52           C  
ATOM   1265  CB  PRO A  81      20.676   7.080  -0.179  1.00 95.52           C  
ATOM   1266  HB2 PRO A  81      20.590   7.990   0.414  1.00 95.52           H  
ATOM   1267  HB3 PRO A  81      21.666   7.011  -0.629  1.00 95.52           H  
ATOM   1268  O   PRO A  81      19.636   8.903  -2.690  1.00 95.52           O  
ATOM   1269  CG  PRO A  81      20.412   5.830   0.656  1.00 95.52           C  
ATOM   1270  HG2 PRO A  81      21.303   5.506   1.192  1.00 95.52           H  
ATOM   1271  HG3 PRO A  81      19.592   6.020   1.349  1.00 95.52           H  
ATOM   1272  CD  PRO A  81      19.977   4.809  -0.392  1.00 95.52           C  
ATOM   1273  HD2 PRO A  81      19.295   4.089   0.061  1.00 95.52           H  
ATOM   1274  HD3 PRO A  81      20.851   4.298  -0.796  1.00 95.52           H  
ATOM   1275  N   ARG A  82      20.781   7.114  -3.428  1.00 95.16           N  
ATOM   1276  H   ARG A  82      20.996   6.140  -3.270  1.00 95.16           H  
ATOM   1277  CA  ARG A  82      21.278   7.724  -4.675  1.00 95.16           C  
ATOM   1278  HA  ARG A  82      21.692   8.708  -4.457  1.00 95.16           H  
ATOM   1279  C   ARG A  82      20.194   7.974  -5.724  1.00 95.16           C  
ATOM   1280  CB  ARG A  82      22.372   6.838  -5.291  1.00 95.16           C  
ATOM   1281  HB2 ARG A  82      21.956   5.859  -5.528  1.00 95.16           H  
ATOM   1282  HB3 ARG A  82      22.699   7.295  -6.226  1.00 95.16           H  
ATOM   1283  O   ARG A  82      20.429   8.738  -6.646  1.00 95.16           O  
ATOM   1284  CG  ARG A  82      23.594   6.678  -4.378  1.00 95.16           C  
ATOM   1285  HG2 ARG A  82      24.004   7.663  -4.156  1.00 95.16           H  
ATOM   1286  HG3 ARG A  82      23.305   6.191  -3.447  1.00 95.16           H  
ATOM   1287  CD  ARG A  82      24.657   5.830  -5.079  1.00 95.16           C  
ATOM   1288  HD2 ARG A  82      24.905   6.302  -6.030  1.00 95.16           H  
ATOM   1289  HD3 ARG A  82      24.242   4.841  -5.274  1.00 95.16           H  
ATOM   1290  NE  ARG A  82      25.878   5.711  -4.257  1.00 95.16           N  
ATOM   1291  HE  ARG A  82      25.891   6.232  -3.392  1.00 95.16           H  
ATOM   1292  NH1 ARG A  82      27.074   4.391  -5.702  1.00 95.16           N  
ATOM   1293 HH11 ARG A  82      27.939   3.936  -5.958  1.00 95.16           H  
ATOM   1294 HH12 ARG A  82      26.320   4.467  -6.370  1.00 95.16           H  
ATOM   1295  NH2 ARG A  82      28.001   5.040  -3.778  1.00 95.16           N  
ATOM   1296 HH21 ARG A  82      28.851   4.563  -4.044  1.00 95.16           H  
ATOM   1297 HH22 ARG A  82      27.986   5.582  -2.926  1.00 95.16           H  
ATOM   1298  CZ  ARG A  82      26.974   5.049  -4.580  1.00 95.16           C  
ATOM   1299  N   ASN A  83      19.036   7.329  -5.589  1.00 94.89           N  
ATOM   1300  H   ASN A  83      18.913   6.738  -4.779  1.00 94.89           H  
ATOM   1301  CA  ASN A  83      17.960   7.369  -6.579  1.00 94.89           C  
ATOM   1302  HA  ASN A  83      18.286   7.935  -7.452  1.00 94.89           H  
ATOM   1303  C   ASN A  83      16.695   8.069  -6.052  1.00 94.89           C  
ATOM   1304  CB  ASN A  83      17.654   5.926  -7.018  1.00 94.89           C  
ATOM   1305  HB2 ASN A  83      17.320   5.369  -6.142  1.00 94.89           H  
ATOM   1306  HB3 ASN A  83      16.842   5.941  -7.745  1.00 94.89           H  
ATOM   1307  O   ASN A  83      15.678   8.077  -6.740  1.00 94.89           O  
ATOM   1308  CG  ASN A  83      18.815   5.182  -7.651  1.00 94.89           C  
ATOM   1309  ND2 ASN A  83      18.786   3.871  -7.629  1.00 94.89           N  
ATOM   1310 HD21 ASN A  83      19.562   3.413  -8.084  1.00 94.89           H  
ATOM   1311 HD22 ASN A  83      17.949   3.393  -7.325  1.00 94.89           H  
ATOM   1312  OD1 ASN A  83      19.760   5.741  -8.173  1.00 94.89           O  
ATOM   1313  N   ARG A  84      16.711   8.603  -4.819  1.00 89.13           N  
ATOM   1314  H   ARG A  84      17.593   8.637  -4.329  1.00 89.13           H  
ATOM   1315  CA  ARG A  84      15.508   9.152  -4.160  1.00 89.13           C  
ATOM   1316  HA  ARG A  84      14.702   8.419  -4.209  1.00 89.13           H  
ATOM   1317  C   ARG A  84      14.950  10.390  -4.849  1.00 89.13           C  
ATOM   1318  CB  ARG A  84      15.798   9.499  -2.696  1.00 89.13           C  
ATOM   1319  HB2 ARG A  84      16.713  10.087  -2.632  1.00 89.13           H  
ATOM   1320  HB3 ARG A  84      14.977  10.102  -2.307  1.00 89.13           H  
ATOM   1321  O   ARG A  84      13.733  10.539  -4.883  1.00 89.13           O  
ATOM   1322  CG  ARG A  84      15.916   8.237  -1.848  1.00 89.13           C  
ATOM   1323  HG2 ARG A  84      16.765   7.651  -2.200  1.00 89.13           H  
ATOM   1324  HG3 ARG A  84      15.004   7.647  -1.940  1.00 89.13           H  
ATOM   1325  CD  ARG A  84      16.136   8.608  -0.386  1.00 89.13           C  
ATOM   1326  HD2 ARG A  84      17.027   9.232  -0.319  1.00 89.13           H  
ATOM   1327  HD3 ARG A  84      15.278   9.182  -0.037  1.00 89.13           H  
ATOM   1328  NE  ARG A  84      16.307   7.398   0.437  1.00 89.13           N  
ATOM   1329  HE  ARG A  84      16.268   6.516  -0.055  1.00 89.13           H  
ATOM   1330  NH1 ARG A  84      16.621   8.484   2.431  1.00 89.13           N  
ATOM   1331 HH11 ARG A  84      16.844   8.489   3.416  1.00 89.13           H  
ATOM   1332 HH12 ARG A  84      16.513   9.362   1.945  1.00 89.13           H  
ATOM   1333  NH2 ARG A  84      16.755   6.247   2.333  1.00 89.13           N  
ATOM   1334 HH21 ARG A  84      17.024   6.246   3.306  1.00 89.13           H  
ATOM   1335 HH22 ARG A  84      16.791   5.410   1.769  1.00 89.13           H  
ATOM   1336  CZ  ARG A  84      16.555   7.385   1.730  1.00 89.13           C  
ATOM   1337  N   ASP A  85      15.833  11.218  -5.394  1.00 88.30           N  
ATOM   1338  H   ASP A  85      16.817  11.047  -5.239  1.00 88.30           H  
ATOM   1339  CA  ASP A  85      15.473  12.476  -6.052  1.00 88.30           C  
ATOM   1340  HA  ASP A  85      14.524  12.828  -5.646  1.00 88.30           H  
ATOM   1341  C   ASP A  85      15.267  12.305  -7.564  1.00 88.30           C  
ATOM   1342  CB  ASP A  85      16.529  13.542  -5.723  1.00 88.30           C  
ATOM   1343  HB2 ASP A  85      17.477  13.251  -6.177  1.00 88.30           H  
ATOM   1344  HB3 ASP A  85      16.223  14.496  -6.152  1.00 88.30           H  
ATOM   1345  O   ASP A  85      14.930  13.260  -8.264  1.00 88.30           O  
ATOM   1346  CG  ASP A  85      16.717  13.720  -4.212  1.00 88.30           C  
ATOM   1347  OD1 ASP A  85      15.701  13.685  -3.477  1.00 88.30           O  
ATOM   1348  OD2 ASP A  85      17.887  13.805  -3.782  1.00 88.30           O  
ATOM   1349  N   ASN A  86      15.440  11.083  -8.083  1.00 90.79           N  
ATOM   1350  H   ASN A  86      15.638  10.312  -7.462  1.00 90.79           H  
ATOM   1351  CA  ASN A  86      15.193  10.813  -9.490  1.00 90.79           C  
ATOM   1352  HA  ASN A  86      15.731  11.574 -10.056  1.00 90.79           H  
ATOM   1353  C   ASN A  86      13.688  10.930  -9.780  1.00 90.79           C  
ATOM   1354  CB  ASN A  86      15.734   9.433  -9.902  1.00 90.79           C  
ATOM   1355  HB2 ASN A  86      15.312   8.670  -9.247  1.00 90.79           H  
ATOM   1356  HB3 ASN A  86      15.408   9.220 -10.919  1.00 90.79           H  
ATOM   1357  O   ASN A  86      12.872  10.380  -9.030  1.00 90.79           O  
ATOM   1358  CG  ASN A  86      17.248   9.338  -9.878  1.00 90.79           C  
ATOM   1359  ND2 ASN A  86      17.786   8.162 -10.099  1.00 90.79           N  
ATOM   1360 HD21 ASN A  86      18.794   8.129 -10.045  1.00 90.79           H  
ATOM   1361 HD22 ASN A  86      17.204   7.363 -10.304  1.00 90.79           H  
ATOM   1362  OD1 ASN A  86      17.973  10.291  -9.673  1.00 90.79           O  
ATOM   1363  N   PRO A  87      13.300  11.588 -10.885  1.00 88.58           N  
ATOM   1364  CA  PRO A  87      11.904  11.666 -11.276  1.00 88.58           C  
ATOM   1365  HA  PRO A  87      11.327  12.126 -10.474  1.00 88.58           H  
ATOM   1366  C   PRO A  87      11.349  10.264 -11.553  1.00 88.58           C  
ATOM   1367  CB  PRO A  87      11.870  12.576 -12.507  1.00 88.58           C  
ATOM   1368  HB2 PRO A  87      11.727  13.609 -12.187  1.00 88.58           H  
ATOM   1369  HB3 PRO A  87      11.093  12.288 -13.214  1.00 88.58           H  
ATOM   1370  O   PRO A  87      11.998   9.426 -12.181  1.00 88.58           O  
ATOM   1371  CG  PRO A  87      13.268  12.423 -13.107  1.00 88.58           C  
ATOM   1372  HG2 PRO A  87      13.564  13.303 -13.678  1.00 88.58           H  
ATOM   1373  HG3 PRO A  87      13.301  11.530 -13.732  1.00 88.58           H  
ATOM   1374  CD  PRO A  87      14.153  12.220 -11.881  1.00 88.58           C  
ATOM   1375  HD2 PRO A  87      14.494  13.185 -11.504  1.00 88.58           H  
ATOM   1376  HD3 PRO A  87      15.005  11.592 -12.142  1.00 88.58           H  
ATOM   1377  N   VAL A  88      10.122  10.014 -11.096  1.00 92.28           N  
ATOM   1378  H   VAL A  88       9.637  10.753 -10.608  1.00 92.28           H  
ATOM   1379  CA  VAL A  88       9.394   8.766 -11.347  1.00 92.28           C  
ATOM   1380  HA  VAL A  88      10.066   8.029 -11.787  1.00 92.28           H  
ATOM   1381  C   VAL A  88       8.284   9.064 -12.346  1.00 92.28           C  
ATOM   1382  CB  VAL A  88       8.837   8.168 -10.040  1.00 92.28           C  
ATOM   1383  HB  VAL A  88       8.129   8.866  -9.594  1.00 92.28           H  
ATOM   1384  O   VAL A  88       7.344   9.782 -12.012  1.00 92.28           O  
ATOM   1385  CG1 VAL A  88       8.115   6.840 -10.298  1.00 92.28           C  
ATOM   1386 HG11 VAL A  88       7.656   6.493  -9.372  1.00 92.28           H  
ATOM   1387 HG12 VAL A  88       7.322   6.984 -11.032  1.00 92.28           H  
ATOM   1388 HG13 VAL A  88       8.815   6.092 -10.670  1.00 92.28           H  
ATOM   1389  CG2 VAL A  88       9.945   7.889  -9.014  1.00 92.28           C  
ATOM   1390 HG21 VAL A  88      10.427   8.822  -8.722  1.00 92.28           H  
ATOM   1391 HG22 VAL A  88      10.700   7.233  -9.449  1.00 92.28           H  
ATOM   1392 HG23 VAL A  88       9.523   7.423  -8.123  1.00 92.28           H  
ATOM   1393  N   ALA A  89       8.384   8.506 -13.554  1.00 92.19           N  
ATOM   1394  H   ALA A  89       9.205   7.963 -13.777  1.00 92.19           H  
ATOM   1395  CA  ALA A  89       7.362   8.669 -14.589  1.00 92.19           C  
ATOM   1396  HA  ALA A  89       7.254   9.732 -14.801  1.00 92.19           H  
ATOM   1397  C   ALA A  89       5.991   8.143 -14.127  1.00 92.19           C  
ATOM   1398  CB  ALA A  89       7.831   7.963 -15.868  1.00 92.19           C  
ATOM   1399  HB1 ALA A  89       8.788   8.373 -16.190  1.00 92.19           H  
ATOM   1400  HB2 ALA A  89       7.933   6.892 -15.695  1.00 92.19           H  
ATOM   1401  HB3 ALA A  89       7.101   8.117 -16.662  1.00 92.19           H  
ATOM   1402  O   ALA A  89       5.912   7.234 -13.299  1.00 92.19           O  
ATOM   1403  N   ASP A  90       4.899   8.675 -14.675  1.00 92.24           N  
ATOM   1404  H   ASP A  90       5.000   9.470 -15.290  1.00 92.24           H  
ATOM   1405  CA  ASP A  90       3.540   8.325 -14.235  1.00 92.24           C  
ATOM   1406  HA  ASP A  90       3.460   8.513 -13.165  1.00 92.24           H  
ATOM   1407  C   ASP A  90       3.202   6.842 -14.442  1.00 92.24           C  
ATOM   1408  CB  ASP A  90       2.518   9.218 -14.953  1.00 92.24           C  
ATOM   1409  HB2 ASP A  90       1.518   8.826 -14.762  1.00 92.24           H  
ATOM   1410  HB3 ASP A  90       2.695   9.183 -16.028  1.00 92.24           H  
ATOM   1411  O   ASP A  90       2.597   6.224 -13.570  1.00 92.24           O  
ATOM   1412  CG  ASP A  90       2.548  10.667 -14.464  1.00 92.24           C  
ATOM   1413  OD1 ASP A  90       3.094  10.911 -13.367  1.00 92.24           O  
ATOM   1414  OD2 ASP A  90       1.990  11.528 -15.174  1.00 92.24           O  
ATOM   1415  N   ASN A  91       3.666   6.244 -15.540  1.00 90.68           N  
ATOM   1416  H   ASN A  91       4.214   6.788 -16.191  1.00 90.68           H  
ATOM   1417  CA  ASN A  91       3.477   4.822 -15.845  1.00 90.68           C  
ATOM   1418  HA  ASN A  91       2.508   4.510 -15.456  1.00 90.68           H  
ATOM   1419  C   ASN A  91       4.529   3.902 -15.195  1.00 90.68           C  
ATOM   1420  CB  ASN A  91       3.443   4.644 -17.372  1.00 90.68           C  
ATOM   1421  HB2 ASN A  91       3.142   3.619 -17.587  1.00 90.68           H  
ATOM   1422  HB3 ASN A  91       2.689   5.302 -17.805  1.00 90.68           H  
ATOM   1423  O   ASN A  91       4.435   2.680 -15.307  1.00 90.68           O  
ATOM   1424  CG  ASN A  91       4.779   4.912 -18.048  1.00 90.68           C  
ATOM   1425  ND2 ASN A  91       5.009   4.322 -19.195  1.00 90.68           N  
ATOM   1426 HD21 ASN A  91       4.316   3.704 -19.592  1.00 90.68           H  
ATOM   1427 HD22 ASN A  91       5.899   4.510 -19.634  1.00 90.68           H  
ATOM   1428  OD1 ASN A  91       5.620   5.661 -17.571  1.00 90.68           O  
ATOM   1429  N   ALA A  92       5.548   4.453 -14.528  1.00 95.44           N  
ATOM   1430  H   ALA A  92       5.587   5.459 -14.442  1.00 95.44           H  
ATOM   1431  CA  ALA A  92       6.586   3.645 -13.902  1.00 95.44           C  
ATOM   1432  HA  ALA A  92       6.894   2.884 -14.619  1.00 95.44           H  
ATOM   1433  C   ALA A  92       6.061   2.926 -12.653  1.00 95.44           C  
ATOM   1434  CB  ALA A  92       7.811   4.505 -13.590  1.00 95.44           C  
ATOM   1435  HB1 ALA A  92       8.558   3.881 -13.099  1.00 95.44           H  
ATOM   1436  HB2 ALA A  92       7.542   5.325 -12.924  1.00 95.44           H  
ATOM   1437  HB3 ALA A  92       8.231   4.898 -14.515  1.00 95.44           H  
ATOM   1438  O   ALA A  92       5.334   3.489 -11.830  1.00 95.44           O  
ATOM   1439  N   ILE A  93       6.492   1.686 -12.447  1.00 97.94           N  
ATOM   1440  H   ILE A  93       7.082   1.250 -13.141  1.00 97.94           H  
ATOM   1441  CA  ILE A  93       6.141   0.928 -11.248  1.00 97.94           C  
ATOM   1442  HA  ILE A  93       5.193   1.297 -10.855  1.00 97.94           H  
ATOM   1443  C   ILE A  93       7.219   1.170 -10.198  1.00 97.94           C  
ATOM   1444  CB  ILE A  93       5.927  -0.560 -11.582  1.00 97.94           C  
ATOM   1445  HB  ILE A  93       6.845  -0.964 -12.009  1.00 97.94           H  
ATOM   1446  O   ILE A  93       8.391   0.925 -10.436  1.00 97.94           O  
ATOM   1447  CG1 ILE A  93       4.780  -0.700 -12.610  1.00 97.94           C  
ATOM   1448 HG12 ILE A  93       4.961  -0.050 -13.466  1.00 97.94           H  
ATOM   1449 HG13 ILE A  93       3.839  -0.391 -12.154  1.00 97.94           H  
ATOM   1450  CG2 ILE A  93       5.587  -1.332 -10.296  1.00 97.94           C  
ATOM   1451 HG21 ILE A  93       5.475  -2.394 -10.515  1.00 97.94           H  
ATOM   1452 HG22 ILE A  93       4.655  -0.962  -9.870  1.00 97.94           H  
ATOM   1453 HG23 ILE A  93       6.387  -1.234  -9.561  1.00 97.94           H  
ATOM   1454  CD1 ILE A  93       4.620  -2.111 -13.168  1.00 97.94           C  
ATOM   1455 HD11 ILE A  93       5.556  -2.439 -13.620  1.00 97.94           H  
ATOM   1456 HD12 ILE A  93       4.320  -2.807 -12.384  1.00 97.94           H  
ATOM   1457 HD13 ILE A  93       3.843  -2.089 -13.932  1.00 97.94           H  
ATOM   1458  N   THR A  94       6.836   1.631  -9.013  1.00 97.98           N  
ATOM   1459  H   THR A  94       5.845   1.758  -8.867  1.00 97.98           H  
ATOM   1460  CA  THR A  94       7.695   1.580  -7.817  1.00 97.98           C  
ATOM   1461  HA  THR A  94       8.725   1.366  -8.102  1.00 97.98           H  
ATOM   1462  C   THR A  94       7.214   0.445  -6.922  1.00 97.98           C  
ATOM   1463  CB  THR A  94       7.697   2.905  -7.044  1.00 97.98           C  
ATOM   1464  HB  THR A  94       8.373   2.812  -6.194  1.00 97.98           H  
ATOM   1465  O   THR A  94       6.083  -0.015  -7.079  1.00 97.98           O  
ATOM   1466  CG2 THR A  94       8.153   4.084  -7.898  1.00 97.98           C  
ATOM   1467 HG21 THR A  94       9.178   3.913  -8.227  1.00 97.98           H  
ATOM   1468 HG22 THR A  94       8.124   5.002  -7.312  1.00 97.98           H  
ATOM   1469 HG23 THR A  94       7.517   4.194  -8.776  1.00 97.98           H  
ATOM   1470  OG1 THR A  94       6.409   3.208  -6.556  1.00 97.98           O  
ATOM   1471  HG1 THR A  94       6.022   3.811  -7.195  1.00 97.98           H  
ATOM   1472  N   LEU A  95       8.010   0.017  -5.937  1.00 98.60           N  
ATOM   1473  H   LEU A  95       8.949   0.382  -5.860  1.00 98.60           H  
ATOM   1474  CA  LEU A  95       7.553  -1.004  -4.983  1.00 98.60           C  
ATOM   1475  HA  LEU A  95       7.327  -1.907  -5.550  1.00 98.60           H  
ATOM   1476  C   LEU A  95       6.253  -0.583  -4.263  1.00 98.60           C  
ATOM   1477  CB  LEU A  95       8.683  -1.299  -3.980  1.00 98.60           C  
ATOM   1478  HB2 LEU A  95       8.848  -0.407  -3.375  1.00 98.60           H  
ATOM   1479  HB3 LEU A  95       9.601  -1.514  -4.527  1.00 98.60           H  
ATOM   1480  O   LEU A  95       5.377  -1.409  -4.029  1.00 98.60           O  
ATOM   1481  CG  LEU A  95       8.371  -2.485  -3.046  1.00 98.60           C  
ATOM   1482  HG  LEU A  95       7.399  -2.333  -2.577  1.00 98.60           H  
ATOM   1483  CD1 LEU A  95       8.362  -3.816  -3.800  1.00 98.60           C  
ATOM   1484 HD11 LEU A  95       7.568  -3.810  -4.547  1.00 98.60           H  
ATOM   1485 HD12 LEU A  95       9.319  -3.984  -4.292  1.00 98.60           H  
ATOM   1486 HD13 LEU A  95       8.161  -4.631  -3.103  1.00 98.60           H  
ATOM   1487  CD2 LEU A  95       9.414  -2.593  -1.936  1.00 98.60           C  
ATOM   1488 HD21 LEU A  95       9.094  -3.356  -1.226  1.00 98.60           H  
ATOM   1489 HD22 LEU A  95      10.381  -2.872  -2.353  1.00 98.60           H  
ATOM   1490 HD23 LEU A  95       9.489  -1.638  -1.416  1.00 98.60           H  
ATOM   1491  N   HIS A  96       6.112   0.716  -3.974  1.00 97.96           N  
ATOM   1492  H   HIS A  96       6.861   1.337  -4.245  1.00 97.96           H  
ATOM   1493  CA  HIS A  96       4.912   1.297  -3.365  1.00 97.96           C  
ATOM   1494  HA  HIS A  96       4.658   0.741  -2.463  1.00 97.96           H  
ATOM   1495  C   HIS A  96       3.693   1.211  -4.290  1.00 97.96           C  
ATOM   1496  CB  HIS A  96       5.222   2.749  -2.981  1.00 97.96           C  
ATOM   1497  HB2 HIS A  96       6.159   2.772  -2.425  1.00 97.96           H  
ATOM   1498  HB3 HIS A  96       5.351   3.349  -3.882  1.00 97.96           H  
ATOM   1499  O   HIS A  96       2.635   0.763  -3.859  1.00 97.96           O  
ATOM   1500  CG  HIS A  96       4.166   3.378  -2.118  1.00 97.96           C  
ATOM   1501  CD2 HIS A  96       3.062   4.043  -2.563  1.00 97.96           C  
ATOM   1502  HD2 HIS A  96       2.749   4.196  -3.586  1.00 97.96           H  
ATOM   1503  ND1 HIS A  96       4.174   3.362  -0.718  1.00 97.96           N  
ATOM   1504  CE1 HIS A  96       3.029   3.963  -0.356  1.00 97.96           C  
ATOM   1505  HE1 HIS A  96       2.661   4.081   0.652  1.00 97.96           H  
ATOM   1506  NE2 HIS A  96       2.382   4.419  -1.433  1.00 97.96           N  
ATOM   1507  HE2 HIS A  96       1.496   4.900  -1.364  1.00 97.96           H  
ATOM   1508  N   ARG A  97       3.853   1.580  -5.571  1.00 98.33           N  
ATOM   1509  H   ARG A  97       4.767   1.888  -5.871  1.00 98.33           H  
ATOM   1510  CA  ARG A  97       2.778   1.457  -6.570  1.00 98.33           C  
ATOM   1511  HA  ARG A  97       1.883   1.942  -6.180  1.00 98.33           H  
ATOM   1512  C   ARG A  97       2.377  -0.002  -6.780  1.00 98.33           C  
ATOM   1513  CB  ARG A  97       3.158   2.125  -7.902  1.00 98.33           C  
ATOM   1514  HB2 ARG A  97       2.434   1.821  -8.659  1.00 98.33           H  
ATOM   1515  HB3 ARG A  97       4.140   1.771  -8.215  1.00 98.33           H  
ATOM   1516  O   ARG A  97       1.195  -0.303  -6.733  1.00 98.33           O  
ATOM   1517  CG  ARG A  97       3.148   3.661  -7.832  1.00 98.33           C  
ATOM   1518  HG2 ARG A  97       2.136   4.000  -7.609  1.00 98.33           H  
ATOM   1519  HG3 ARG A  97       3.815   4.001  -7.041  1.00 98.33           H  
ATOM   1520  CD  ARG A  97       3.596   4.264  -9.172  1.00 98.33           C  
ATOM   1521  HD2 ARG A  97       2.916   3.928  -9.956  1.00 98.33           H  
ATOM   1522  HD3 ARG A  97       4.596   3.898  -9.404  1.00 98.33           H  
ATOM   1523  NE  ARG A  97       3.605   5.741  -9.150  1.00 98.33           N  
ATOM   1524  HE  ARG A  97       2.957   6.197  -8.524  1.00 98.33           H  
ATOM   1525  NH1 ARG A  97       4.789   6.043 -11.090  1.00 98.33           N  
ATOM   1526 HH11 ARG A  97       5.115   6.644 -11.833  1.00 98.33           H  
ATOM   1527 HH12 ARG A  97       4.753   5.054 -11.293  1.00 98.33           H  
ATOM   1528  NH2 ARG A  97       4.112   7.820  -9.977  1.00 98.33           N  
ATOM   1529 HH21 ARG A  97       4.503   8.369 -10.729  1.00 98.33           H  
ATOM   1530 HH22 ARG A  97       3.458   8.258  -9.344  1.00 98.33           H  
ATOM   1531  CZ  ARG A  97       4.161   6.523 -10.066  1.00 98.33           C  
ATOM   1532  N   LEU A  98       3.352  -0.907  -6.908  1.00 98.77           N  
ATOM   1533  H   LEU A  98       4.308  -0.579  -6.923  1.00 98.77           H  
ATOM   1534  CA  LEU A  98       3.109  -2.347  -7.041  1.00 98.77           C  
ATOM   1535  HA  LEU A  98       2.513  -2.507  -7.940  1.00 98.77           H  
ATOM   1536  C   LEU A  98       2.307  -2.904  -5.857  1.00 98.77           C  
ATOM   1537  CB  LEU A  98       4.462  -3.068  -7.191  1.00 98.77           C  
ATOM   1538  HB2 LEU A  98       4.983  -2.652  -8.053  1.00 98.77           H  
ATOM   1539  HB3 LEU A  98       5.067  -2.866  -6.308  1.00 98.77           H  
ATOM   1540  O   LEU A  98       1.362  -3.654  -6.062  1.00 98.77           O  
ATOM   1541  CG  LEU A  98       4.370  -4.596  -7.371  1.00 98.77           C  
ATOM   1542  HG  LEU A  98       3.962  -5.043  -6.464  1.00 98.77           H  
ATOM   1543  CD1 LEU A  98       3.506  -5.007  -8.563  1.00 98.77           C  
ATOM   1544 HD11 LEU A  98       2.467  -4.724  -8.392  1.00 98.77           H  
ATOM   1545 HD12 LEU A  98       3.535  -6.090  -8.687  1.00 98.77           H  
ATOM   1546 HD13 LEU A  98       3.858  -4.527  -9.476  1.00 98.77           H  
ATOM   1547  CD2 LEU A  98       5.775  -5.158  -7.607  1.00 98.77           C  
ATOM   1548 HD21 LEU A  98       5.733  -6.247  -7.593  1.00 98.77           H  
ATOM   1549 HD22 LEU A  98       6.456  -4.811  -6.830  1.00 98.77           H  
ATOM   1550 HD23 LEU A  98       6.150  -4.828  -8.576  1.00 98.77           H  
ATOM   1551  N   SER A  99       2.650  -2.507  -4.629  1.00 98.81           N  
ATOM   1552  H   SER A  99       3.445  -1.894  -4.522  1.00 98.81           H  
ATOM   1553  CA  SER A  99       1.916  -2.921  -3.429  1.00 98.81           C  
ATOM   1554  HA  SER A  99       1.875  -4.010  -3.407  1.00 98.81           H  
ATOM   1555  C   SER A  99       0.460  -2.443  -3.443  1.00 98.81           C  
ATOM   1556  CB  SER A  99       2.675  -2.430  -2.192  1.00 98.81           C  
ATOM   1557  HB2 SER A  99       3.664  -2.888  -2.160  1.00 98.81           H  
ATOM   1558  HB3 SER A  99       2.813  -1.350  -2.254  1.00 98.81           H  
ATOM   1559  O   SER A  99      -0.441  -3.243  -3.195  1.00 98.81           O  
ATOM   1560  OG  SER A  99       1.996  -2.748  -0.999  1.00 98.81           O  
ATOM   1561  HG  SER A  99       1.391  -2.014  -0.865  1.00 98.81           H  
ATOM   1562  N   GLY A 100       0.218  -1.178  -3.803  1.00 98.71           N  
ATOM   1563  H   GLY A 100       1.000  -0.564  -3.985  1.00 98.71           H  
ATOM   1564  CA  GLY A 100      -1.138  -0.644  -3.953  1.00 98.71           C  
ATOM   1565  HA2 GLY A 100      -1.683  -0.761  -3.016  1.00 98.71           H  
ATOM   1566  HA3 GLY A 100      -1.081   0.416  -4.198  1.00 98.71           H  
ATOM   1567  C   GLY A 100      -1.931  -1.337  -5.062  1.00 98.71           C  
ATOM   1568  O   GLY A 100      -3.084  -1.694  -4.854  1.00 98.71           O  
ATOM   1569  N   TYR A 101      -1.306  -1.592  -6.213  1.00 98.82           N  
ATOM   1570  H   TYR A 101      -0.364  -1.252  -6.344  1.00 98.82           H  
ATOM   1571  CA  TYR A 101      -1.958  -2.253  -7.346  1.00 98.82           C  
ATOM   1572  HA  TYR A 101      -2.899  -1.749  -7.565  1.00 98.82           H  
ATOM   1573  C   TYR A 101      -2.314  -3.710  -7.058  1.00 98.82           C  
ATOM   1574  CB  TYR A 101      -1.058  -2.179  -8.585  1.00 98.82           C  
ATOM   1575  HB2 TYR A 101      -0.126  -2.703  -8.371  1.00 98.82           H  
ATOM   1576  HB3 TYR A 101      -1.563  -2.722  -9.384  1.00 98.82           H  
ATOM   1577  O   TYR A 101      -3.389  -4.149  -7.441  1.00 98.82           O  
ATOM   1578  CG  TYR A 101      -0.722  -0.798  -9.123  1.00 98.82           C  
ATOM   1579  CD1 TYR A 101      -1.467   0.343  -8.758  1.00 98.82           C  
ATOM   1580  HD1 TYR A 101      -2.300   0.254  -8.077  1.00 98.82           H  
ATOM   1581  CD2 TYR A 101       0.337  -0.672 -10.040  1.00 98.82           C  
ATOM   1582  HD2 TYR A 101       0.881  -1.553 -10.347  1.00 98.82           H  
ATOM   1583  CE1 TYR A 101      -1.144   1.605  -9.289  1.00 98.82           C  
ATOM   1584  HE1 TYR A 101      -1.727   2.478  -9.036  1.00 98.82           H  
ATOM   1585  CE2 TYR A 101       0.648   0.582 -10.596  1.00 98.82           C  
ATOM   1586  HE2 TYR A 101       1.426   0.664 -11.340  1.00 98.82           H  
ATOM   1587  OH  TYR A 101       0.235   2.928 -10.739  1.00 98.82           O  
ATOM   1588  HH  TYR A 101       0.781   2.816 -11.520  1.00 98.82           H  
ATOM   1589  CZ  TYR A 101      -0.089   1.721 -10.213  1.00 98.82           C  
ATOM   1590  N   LEU A 102      -1.459  -4.460  -6.358  1.00 98.79           N  
ATOM   1591  H   LEU A 102      -0.568  -4.067  -6.091  1.00 98.79           H  
ATOM   1592  CA  LEU A 102      -1.780  -5.837  -5.967  1.00 98.79           C  
ATOM   1593  HA  LEU A 102      -2.183  -6.363  -6.833  1.00 98.79           H  
ATOM   1594  C   LEU A 102      -2.879  -5.887  -4.897  1.00 98.79           C  
ATOM   1595  CB  LEU A 102      -0.507  -6.557  -5.494  1.00 98.79           C  
ATOM   1596  HB2 LEU A 102      -0.789  -7.524  -5.078  1.00 98.79           H  
ATOM   1597  HB3 LEU A 102      -0.058  -5.968  -4.694  1.00 98.79           H  
ATOM   1598  O   LEU A 102      -3.683  -6.814  -4.903  1.00 98.79           O  
ATOM   1599  CG  LEU A 102       0.538  -6.788  -6.602  1.00 98.79           C  
ATOM   1600  HG  LEU A 102       0.759  -5.846  -7.105  1.00 98.79           H  
ATOM   1601  CD1 LEU A 102       1.826  -7.313  -5.971  1.00 98.79           C  
ATOM   1602 HD11 LEU A 102       2.215  -6.556  -5.289  1.00 98.79           H  
ATOM   1603 HD12 LEU A 102       2.569  -7.502  -6.746  1.00 98.79           H  
ATOM   1604 HD13 LEU A 102       1.624  -8.234  -5.425  1.00 98.79           H  
ATOM   1605  CD2 LEU A 102       0.108  -7.790  -7.673  1.00 98.79           C  
ATOM   1606 HD21 LEU A 102       0.866  -7.835  -8.455  1.00 98.79           H  
ATOM   1607 HD22 LEU A 102      -0.002  -8.787  -7.245  1.00 98.79           H  
ATOM   1608 HD23 LEU A 102      -0.834  -7.484  -8.127  1.00 98.79           H  
ATOM   1609  N   ALA A 103      -2.948  -4.892  -4.006  1.00 98.76           N  
ATOM   1610  H   ALA A 103      -2.253  -4.160  -4.028  1.00 98.76           H  
ATOM   1611  CA  ALA A 103      -4.067  -4.761  -3.074  1.00 98.76           C  
ATOM   1612  HA  ALA A 103      -4.212  -5.716  -2.568  1.00 98.76           H  
ATOM   1613  C   ALA A 103      -5.378  -4.438  -3.809  1.00 98.76           C  
ATOM   1614  CB  ALA A 103      -3.728  -3.704  -2.016  1.00 98.76           C  
ATOM   1615  HB1 ALA A 103      -3.594  -2.728  -2.481  1.00 98.76           H  
ATOM   1616  HB2 ALA A 103      -2.812  -3.983  -1.495  1.00 98.76           H  
ATOM   1617  HB3 ALA A 103      -4.540  -3.638  -1.292  1.00 98.76           H  
ATOM   1618  O   ALA A 103      -6.389  -5.081  -3.541  1.00 98.76           O  
ATOM   1619  N   LYS A 104      -5.350  -3.488  -4.757  1.00 98.58           N  
ATOM   1620  H   LYS A 104      -4.492  -2.973  -4.890  1.00 98.58           H  
ATOM   1621  CA  LYS A 104      -6.501  -3.130  -5.602  1.00 98.58           C  
ATOM   1622  HA  LYS A 104      -7.343  -2.864  -4.964  1.00 98.58           H  
ATOM   1623  C   LYS A 104      -6.966  -4.309  -6.454  1.00 98.58           C  
ATOM   1624  CB  LYS A 104      -6.134  -1.919  -6.475  1.00 98.58           C  
ATOM   1625  HB2 LYS A 104      -5.788  -1.109  -5.834  1.00 98.58           H  
ATOM   1626  HB3 LYS A 104      -5.312  -2.195  -7.136  1.00 98.58           H  
ATOM   1627  O   LYS A 104      -8.156  -4.574  -6.502  1.00 98.58           O  
ATOM   1628  CG  LYS A 104      -7.287  -1.392  -7.347  1.00 98.58           C  
ATOM   1629  HG2 LYS A 104      -7.668  -2.189  -7.986  1.00 98.58           H  
ATOM   1630  HG3 LYS A 104      -6.878  -0.613  -7.990  1.00 98.58           H  
ATOM   1631  CD  LYS A 104      -8.446  -0.797  -6.537  1.00 98.58           C  
ATOM   1632  HD2 LYS A 104      -8.042  -0.116  -5.788  1.00 98.58           H  
ATOM   1633  HD3 LYS A 104      -9.009  -1.582  -6.030  1.00 98.58           H  
ATOM   1634  CE  LYS A 104      -9.372   0.011  -7.453  1.00 98.58           C  
ATOM   1635  HE2 LYS A 104      -8.783   0.538  -8.204  1.00 98.58           H  
ATOM   1636  HE3 LYS A 104      -9.867   0.780  -6.860  1.00 98.58           H  
ATOM   1637  NZ  LYS A 104     -10.407  -0.819  -8.106  1.00 98.58           N  
ATOM   1638  HZ1 LYS A 104     -11.102  -0.251  -8.568  1.00 98.58           H  
ATOM   1639  HZ2 LYS A 104     -10.036  -1.524  -8.727  1.00 98.58           H  
ATOM   1640  HZ3 LYS A 104     -10.913  -1.395  -7.448  1.00 98.58           H  
ATOM   1641  N   TRP A 105      -6.034  -5.068  -7.028  1.00 98.26           N  
ATOM   1642  H   TRP A 105      -5.076  -4.749  -7.007  1.00 98.26           H  
ATOM   1643  CA  TRP A 105      -6.347  -6.292  -7.762  1.00 98.26           C  
ATOM   1644  HA  TRP A 105      -7.042  -6.061  -8.568  1.00 98.26           H  
ATOM   1645  C   TRP A 105      -7.063  -7.315  -6.878  1.00 98.26           C  
ATOM   1646  CB  TRP A 105      -5.069  -6.863  -8.382  1.00 98.26           C  
ATOM   1647  HB2 TRP A 105      -4.348  -7.070  -7.591  1.00 98.26           H  
ATOM   1648  HB3 TRP A 105      -4.634  -6.117  -9.047  1.00 98.26           H  
ATOM   1649  O   TRP A 105      -8.126  -7.788  -7.248  1.00 98.26           O  
ATOM   1650  CG  TRP A 105      -5.290  -8.117  -9.160  1.00 98.26           C  
ATOM   1651  CD1 TRP A 105      -5.791  -8.187 -10.413  1.00 98.26           C  
ATOM   1652  HD1 TRP A 105      -6.127  -7.337 -10.989  1.00 98.26           H  
ATOM   1653  CD2 TRP A 105      -5.225  -9.493  -8.687  1.00 98.26           C  
ATOM   1654  CE2 TRP A 105      -5.592 -10.356  -9.760  1.00 98.26           C  
ATOM   1655  CE3 TRP A 105      -4.949 -10.092  -7.438  1.00 98.26           C  
ATOM   1656  HE3 TRP A 105      -4.721  -9.458  -6.594  1.00 98.26           H  
ATOM   1657  NE1 TRP A 105      -5.993  -9.506 -10.768  1.00 98.26           N  
ATOM   1658  HE1 TRP A 105      -6.705  -9.761 -11.438  1.00 98.26           H  
ATOM   1659  CH2 TRP A 105      -5.370 -12.310  -8.355  1.00 98.26           C  
ATOM   1660  HH2 TRP A 105      -5.490 -13.373  -8.205  1.00 98.26           H  
ATOM   1661  CZ2 TRP A 105      -5.635 -11.748  -9.615  1.00 98.26           C  
ATOM   1662  HZ2 TRP A 105      -5.970 -12.360 -10.440  1.00 98.26           H  
ATOM   1663  CZ3 TRP A 105      -5.040 -11.485  -7.267  1.00 98.26           C  
ATOM   1664  HZ3 TRP A 105      -4.894 -11.919  -6.288  1.00 98.26           H  
ATOM   1665  N   CYS A 106      -6.559  -7.600  -5.670  1.00 97.96           N  
ATOM   1666  H   CYS A 106      -5.674  -7.200  -5.391  1.00 97.96           H  
ATOM   1667  CA  CYS A 106      -7.269  -8.496  -4.750  1.00 97.96           C  
ATOM   1668  HA  CYS A 106      -7.381  -9.476  -5.213  1.00 97.96           H  
ATOM   1669  C   CYS A 106      -8.679  -8.002  -4.417  1.00 97.96           C  
ATOM   1670  CB  CYS A 106      -6.499  -8.626  -3.433  1.00 97.96           C  
ATOM   1671  HB2 CYS A 106      -6.165  -7.642  -3.104  1.00 97.96           H  
ATOM   1672  HB3 CYS A 106      -7.172  -9.039  -2.682  1.00 97.96           H  
ATOM   1673  O   CYS A 106      -9.588  -8.816  -4.313  1.00 97.96           O  
ATOM   1674  SG  CYS A 106      -5.097  -9.746  -3.622  1.00 97.96           S  
ATOM   1675  HG  CYS A 106      -4.708  -9.687  -2.345  1.00 97.96           H  
ATOM   1676  N   PHE A 107      -8.843  -6.695  -4.208  1.00 98.04           N  
ATOM   1677  H   PHE A 107      -8.055  -6.075  -4.328  1.00 98.04           H  
ATOM   1678  CA  PHE A 107     -10.147  -6.103  -3.935  1.00 98.04           C  
ATOM   1679  HA  PHE A 107     -10.600  -6.612  -3.085  1.00 98.04           H  
ATOM   1680  C   PHE A 107     -11.098  -6.303  -5.122  1.00 98.04           C  
ATOM   1681  CB  PHE A 107      -9.960  -4.624  -3.570  1.00 98.04           C  
ATOM   1682  HB2 PHE A 107      -9.312  -4.552  -2.696  1.00 98.04           H  
ATOM   1683  HB3 PHE A 107      -9.463  -4.104  -4.388  1.00 98.04           H  
ATOM   1684  O   PHE A 107     -12.178  -6.851  -4.935  1.00 98.04           O  
ATOM   1685  CG  PHE A 107     -11.259  -3.912  -3.271  1.00 98.04           C  
ATOM   1686  CD1 PHE A 107     -11.928  -3.220  -4.296  1.00 98.04           C  
ATOM   1687  HD1 PHE A 107     -11.520  -3.190  -5.295  1.00 98.04           H  
ATOM   1688  CD2 PHE A 107     -11.825  -3.983  -1.985  1.00 98.04           C  
ATOM   1689  HD2 PHE A 107     -11.320  -4.525  -1.200  1.00 98.04           H  
ATOM   1690  CE1 PHE A 107     -13.160  -2.599  -4.038  1.00 98.04           C  
ATOM   1691  HE1 PHE A 107     -13.686  -2.095  -4.836  1.00 98.04           H  
ATOM   1692  CE2 PHE A 107     -13.064  -3.369  -1.732  1.00 98.04           C  
ATOM   1693  HE2 PHE A 107     -13.528  -3.440  -0.759  1.00 98.04           H  
ATOM   1694  CZ  PHE A 107     -13.729  -2.674  -2.756  1.00 98.04           C  
ATOM   1695  HZ  PHE A 107     -14.688  -2.216  -2.568  1.00 98.04           H  
ATOM   1696  N   ASP A 108     -10.662  -5.959  -6.335  1.00 96.90           N  
ATOM   1697  H   ASP A 108      -9.759  -5.515  -6.413  1.00 96.90           H  
ATOM   1698  CA  ASP A 108     -11.477  -6.042  -7.552  1.00 96.90           C  
ATOM   1699  HA  ASP A 108     -12.409  -5.500  -7.394  1.00 96.90           H  
ATOM   1700  C   ASP A 108     -11.845  -7.480  -7.925  1.00 96.90           C  
ATOM   1701  CB  ASP A 108     -10.720  -5.400  -8.729  1.00 96.90           C  
ATOM   1702  HB2 ASP A 108      -9.729  -5.848  -8.808  1.00 96.90           H  
ATOM   1703  HB3 ASP A 108     -11.259  -5.618  -9.651  1.00 96.90           H  
ATOM   1704  O   ASP A 108     -12.969  -7.735  -8.342  1.00 96.90           O  
ATOM   1705  CG  ASP A 108     -10.580  -3.883  -8.622  1.00 96.90           C  
ATOM   1706  OD1 ASP A 108     -11.250  -3.255  -7.778  1.00 96.90           O  
ATOM   1707  OD2 ASP A 108      -9.793  -3.289  -9.402  1.00 96.90           O  
ATOM   1708  N   GLU A 109     -10.926  -8.437  -7.788  1.00 94.24           N  
ATOM   1709  H   GLU A 109      -9.993  -8.181  -7.500  1.00 94.24           H  
ATOM   1710  CA  GLU A 109     -11.213  -9.841  -8.113  1.00 94.24           C  
ATOM   1711  HA  GLU A 109     -11.637  -9.903  -9.115  1.00 94.24           H  
ATOM   1712  C   GLU A 109     -12.231 -10.458  -7.146  1.00 94.24           C  
ATOM   1713  CB  GLU A 109      -9.927 -10.669  -8.076  1.00 94.24           C  
ATOM   1714  HB2 GLU A 109      -9.471 -10.553  -7.092  1.00 94.24           H  
ATOM   1715  HB3 GLU A 109     -10.182 -11.722  -8.196  1.00 94.24           H  
ATOM   1716  O   GLU A 109     -13.035 -11.295  -7.562  1.00 94.24           O  
ATOM   1717  CG  GLU A 109      -8.889 -10.281  -9.135  1.00 94.24           C  
ATOM   1718  HG2 GLU A 109      -7.969 -10.789  -8.843  1.00 94.24           H  
ATOM   1719  HG3 GLU A 109      -8.701  -9.208  -9.102  1.00 94.24           H  
ATOM   1720  CD  GLU A 109      -9.218 -10.664 -10.582  1.00 94.24           C  
ATOM   1721  OE1 GLU A 109      -8.822  -9.892 -11.489  1.00 94.24           O  
ATOM   1722  OE2 GLU A 109      -9.755 -11.768 -10.797  1.00 94.24           O  
ATOM   1723  N   ILE A 110     -12.215 -10.032  -5.875  1.00 95.09           N  
ATOM   1724  H   ILE A 110     -11.555  -9.309  -5.630  1.00 95.09           H  
ATOM   1725  CA  ILE A 110     -13.216 -10.427  -4.876  1.00 95.09           C  
ATOM   1726  HA  ILE A 110     -13.392 -11.499  -4.963  1.00 95.09           H  
ATOM   1727  C   ILE A 110     -14.554  -9.738  -5.169  1.00 95.09           C  
ATOM   1728  CB  ILE A 110     -12.714 -10.131  -3.439  1.00 95.09           C  
ATOM   1729  HB  ILE A 110     -12.371  -9.097  -3.397  1.00 95.09           H  
ATOM   1730  O   ILE A 110     -15.578 -10.413  -5.229  1.00 95.09           O  
ATOM   1731  CG1 ILE A 110     -11.533 -11.060  -3.070  1.00 95.09           C  
ATOM   1732 HG12 ILE A 110     -11.898 -12.083  -2.975  1.00 95.09           H  
ATOM   1733 HG13 ILE A 110     -10.799 -11.053  -3.876  1.00 95.09           H  
ATOM   1734  CG2 ILE A 110     -13.852 -10.302  -2.412  1.00 95.09           C  
ATOM   1735 HG21 ILE A 110     -13.498 -10.152  -1.392  1.00 95.09           H  
ATOM   1736 HG22 ILE A 110     -14.633  -9.562  -2.587  1.00 95.09           H  
ATOM   1737 HG23 ILE A 110     -14.293 -11.294  -2.505  1.00 95.09           H  
ATOM   1738  CD1 ILE A 110     -10.810 -10.659  -1.774  1.00 95.09           C  
ATOM   1739 HD11 ILE A 110     -10.474  -9.625  -1.840  1.00 95.09           H  
ATOM   1740 HD12 ILE A 110      -9.944 -11.306  -1.629  1.00 95.09           H  
ATOM   1741 HD13 ILE A 110     -11.463 -10.776  -0.909  1.00 95.09           H  
ATOM   1742  N   ASP A 111     -14.553  -8.417  -5.368  1.00 93.79           N  
ATOM   1743  H   ASP A 111     -13.677  -7.916  -5.323  1.00 93.79           H  
ATOM   1744  CA  ASP A 111     -15.772  -7.617  -5.567  1.00 93.79           C  
ATOM   1745  HA  ASP A 111     -16.446  -7.787  -4.728  1.00 93.79           H  
ATOM   1746  C   ASP A 111     -16.522  -8.012  -6.849  1.00 93.79           C  
ATOM   1747  CB  ASP A 111     -15.390  -6.127  -5.578  1.00 93.79           C  
ATOM   1748  HB2 ASP A 111     -14.770  -5.913  -4.707  1.00 93.79           H  
ATOM   1749  HB3 ASP A 111     -14.804  -5.908  -6.471  1.00 93.79           H  
ATOM   1750  O   ASP A 111     -17.743  -8.169  -6.851  1.00 93.79           O  
ATOM   1751  CG  ASP A 111     -16.621  -5.217  -5.518  1.00 93.79           C  
ATOM   1752  OD1 ASP A 111     -17.334  -5.286  -4.490  1.00 93.79           O  
ATOM   1753  OD2 ASP A 111     -16.826  -4.434  -6.473  1.00 93.79           O  
ATOM   1754  N   HIS A 112     -15.788  -8.283  -7.931  1.00 92.90           N  
ATOM   1755  H   HIS A 112     -14.795  -8.108  -7.886  1.00 92.90           H  
ATOM   1756  CA  HIS A 112     -16.355  -8.732  -9.205  1.00 92.90           C  
ATOM   1757  HA  HIS A 112     -17.335  -8.269  -9.322  1.00 92.90           H  
ATOM   1758  C   HIS A 112     -16.577 -10.253  -9.292  1.00 92.90           C  
ATOM   1759  CB  HIS A 112     -15.464  -8.251 -10.355  1.00 92.90           C  
ATOM   1760  HB2 HIS A 112     -14.492  -8.736 -10.262  1.00 92.90           H  
ATOM   1761  HB3 HIS A 112     -15.904  -8.565 -11.301  1.00 92.90           H  
ATOM   1762  O   HIS A 112     -16.956 -10.748 -10.361  1.00 92.90           O  
ATOM   1763  CG  HIS A 112     -15.246  -6.763 -10.430  1.00 92.90           C  
ATOM   1764  CD2 HIS A 112     -16.182  -5.769 -10.329  1.00 92.90           C  
ATOM   1765  HD2 HIS A 112     -17.237  -5.905 -10.140  1.00 92.90           H  
ATOM   1766  ND1 HIS A 112     -14.034  -6.158 -10.643  1.00 92.90           N  
ATOM   1767  HD1 HIS A 112     -13.143  -6.619 -10.520  1.00 92.90           H  
ATOM   1768  CE1 HIS A 112     -14.231  -4.832 -10.676  1.00 92.90           C  
ATOM   1769  HE1 HIS A 112     -13.448  -4.091 -10.739  1.00 92.90           H  
ATOM   1770  NE2 HIS A 112     -15.533  -4.545 -10.534  1.00 92.90           N  
ATOM   1771  N   GLY A 113     -16.300 -11.008  -8.221  1.00 88.33           N  
ATOM   1772  H   GLY A 113     -16.014 -10.543  -7.372  1.00 88.33           H  
ATOM   1773  CA  GLY A 113     -16.465 -12.466  -8.173  1.00 88.33           C  
ATOM   1774  HA2 GLY A 113     -16.156 -12.811  -7.186  1.00 88.33           H  
ATOM   1775  HA3 GLY A 113     -17.518 -12.713  -8.314  1.00 88.33           H  
ATOM   1776  C   GLY A 113     -15.643 -13.235  -9.215  1.00 88.33           C  
ATOM   1777  O   GLY A 113     -16.066 -14.297  -9.664  1.00 88.33           O  
ATOM   1778  N   GLN A 114     -14.504 -12.689  -9.645  1.00 86.62           N  
ATOM   1779  H   GLN A 114     -14.174 -11.865  -9.163  1.00 86.62           H  
ATOM   1780  CA  GLN A 114     -13.613 -13.326 -10.626  1.00 86.62           C  
ATOM   1781  HA  GLN A 114     -14.209 -13.839 -11.381  1.00 86.62           H  
ATOM   1782  C   GLN A 114     -12.710 -14.383  -9.984  1.00 86.62           C  
ATOM   1783  CB  GLN A 114     -12.751 -12.257 -11.308  1.00 86.62           C  
ATOM   1784  HB2 GLN A 114     -12.211 -11.711 -10.535  1.00 86.62           H  
ATOM   1785  HB3 GLN A 114     -12.030 -12.749 -11.960  1.00 86.62           H  
ATOM   1786  O   GLN A 114     -12.293 -15.336 -10.645  1.00 86.62           O  
ATOM   1787  CG  GLN A 114     -13.541 -11.242 -12.139  1.00 86.62           C  
ATOM   1788  HG2 GLN A 114     -12.841 -10.573 -12.639  1.00 86.62           H  
ATOM   1789  HG3 GLN A 114     -14.157 -10.643 -11.468  1.00 86.62           H  
ATOM   1790  CD  GLN A 114     -14.429 -11.896 -13.189  1.00 86.62           C  
ATOM   1791  NE2 GLN A 114     -15.724 -11.685 -13.121  1.00 86.62           N  
ATOM   1792 HE21 GLN A 114     -16.293 -12.226 -13.757  1.00 86.62           H  
ATOM   1793 HE22 GLN A 114     -16.112 -11.251 -12.295  1.00 86.62           H  
ATOM   1794  OE1 GLN A 114     -13.993 -12.612 -14.078  1.00 86.62           O  
ATOM   1795  N   ILE A 115     -12.442 -14.239  -8.685  1.00 83.75           N  
ATOM   1796  H   ILE A 115     -12.817 -13.429  -8.212  1.00 83.75           H  
ATOM   1797  CA  ILE A 115     -11.750 -15.233  -7.869  1.00 83.75           C  
ATOM   1798  HA  ILE A 115     -11.677 -16.165  -8.430  1.00 83.75           H  
ATOM   1799  C   ILE A 115     -12.592 -15.505  -6.630  1.00 83.75           C  
ATOM   1800  CB  ILE A 115     -10.316 -14.774  -7.521  1.00 83.75           C  
ATOM   1801  HB  ILE A 115     -10.376 -13.827  -6.985  1.00 83.75           H  
ATOM   1802  O   ILE A 115     -13.156 -14.595  -6.026  1.00 83.75           O  
ATOM   1803  CG1 ILE A 115      -9.507 -14.569  -8.820  1.00 83.75           C  
ATOM   1804 HG12 ILE A 115     -10.033 -13.866  -9.466  1.00 83.75           H  
ATOM   1805 HG13 ILE A 115      -9.431 -15.514  -9.357  1.00 83.75           H  
ATOM   1806  CG2 ILE A 115      -9.597 -15.801  -6.622  1.00 83.75           C  
ATOM   1807 HG21 ILE A 115     -10.148 -15.947  -5.693  1.00 83.75           H  
ATOM   1808 HG22 ILE A 115      -8.601 -15.447  -6.356  1.00 83.75           H  
ATOM   1809 HG23 ILE A 115      -9.514 -16.759  -7.136  1.00 83.75           H  
ATOM   1810  CD1 ILE A 115      -8.105 -14.006  -8.604  1.00 83.75           C  
ATOM   1811 HD11 ILE A 115      -8.148 -13.129  -7.959  1.00 83.75           H  
ATOM   1812 HD12 ILE A 115      -7.456 -14.762  -8.162  1.00 83.75           H  
ATOM   1813 HD13 ILE A 115      -7.697 -13.722  -9.574  1.00 83.75           H  
ATOM   1814  N   GLU A 116     -12.632 -16.771  -6.222  1.00 86.59           N  
ATOM   1815  H   GLU A 116     -12.164 -17.474  -6.777  1.00 86.59           H  
ATOM   1816  CA  GLU A 116     -13.260 -17.183  -4.973  1.00 86.59           C  
ATOM   1817  HA  GLU A 116     -14.326 -16.959  -5.014  1.00 86.59           H  
ATOM   1818  C   GLU A 116     -12.643 -16.418  -3.794  1.00 86.59           C  
ATOM   1819  CB  GLU A 116     -13.075 -18.696  -4.781  1.00 86.59           C  
ATOM   1820  HB2 GLU A 116     -12.020 -18.940  -4.904  1.00 86.59           H  
ATOM   1821  HB3 GLU A 116     -13.351 -18.970  -3.762  1.00 86.59           H  
ATOM   1822  O   GLU A 116     -11.451 -16.548  -3.492  1.00 86.59           O  
ATOM   1823  CG  GLU A 116     -13.889 -19.541  -5.777  1.00 86.59           C  
ATOM   1824  HG2 GLU A 116     -13.634 -19.242  -6.794  1.00 86.59           H  
ATOM   1825  HG3 GLU A 116     -13.583 -20.581  -5.658  1.00 86.59           H  
ATOM   1826  CD  GLU A 116     -15.409 -19.455  -5.566  1.00 86.59           C  
ATOM   1827  OE1 GLU A 116     -16.141 -19.836  -6.505  1.00 86.59           O  
ATOM   1828  OE2 GLU A 116     -15.822 -19.062  -4.449  1.00 86.59           O  
ATOM   1829  N   GLU A 117     -13.463 -15.653  -3.072  1.00 90.28           N  
ATOM   1830  H   GLU A 117     -14.396 -15.496  -3.426  1.00 90.28           H  
ATOM   1831  CA  GLU A 117     -13.025 -14.904  -1.891  1.00 90.28           C  
ATOM   1832  HA  GLU A 117     -12.309 -14.143  -2.204  1.00 90.28           H  
ATOM   1833  C   GLU A 117     -12.329 -15.829  -0.877  1.00 90.28           C  
ATOM   1834  CB  GLU A 117     -14.253 -14.218  -1.272  1.00 90.28           C  
ATOM   1835  HB2 GLU A 117     -14.951 -14.985  -0.937  1.00 90.28           H  
ATOM   1836  HB3 GLU A 117     -14.742 -13.610  -2.033  1.00 90.28           H  
ATOM   1837  O   GLU A 117     -11.317 -15.464  -0.271  1.00 90.28           O  
ATOM   1838  CG  GLU A 117     -13.879 -13.320  -0.085  1.00 90.28           C  
ATOM   1839  HG2 GLU A 117     -13.392 -13.935   0.672  1.00 90.28           H  
ATOM   1840  HG3 GLU A 117     -13.163 -12.568  -0.416  1.00 90.28           H  
ATOM   1841  CD  GLU A 117     -15.082 -12.632   0.577  1.00 90.28           C  
ATOM   1842  OE1 GLU A 117     -14.830 -11.766   1.447  1.00 90.28           O  
ATOM   1843  OE2 GLU A 117     -16.223 -13.090   0.415  1.00 90.28           O  
ATOM   1844  N   ALA A 118     -12.819 -17.066  -0.742  1.00 90.19           N  
ATOM   1845  H   ALA A 118     -13.614 -17.312  -1.314  1.00 90.19           H  
ATOM   1846  CA  ALA A 118     -12.215 -18.096   0.096  1.00 90.19           C  
ATOM   1847  HA  ALA A 118     -12.173 -17.726   1.121  1.00 90.19           H  
ATOM   1848  C   ALA A 118     -10.777 -18.447  -0.329  1.00 90.19           C  
ATOM   1849  CB  ALA A 118     -13.123 -19.331   0.061  1.00 90.19           C  
ATOM   1850  HB1 ALA A 118     -13.198 -19.710  -0.958  1.00 90.19           H  
ATOM   1851  HB2 ALA A 118     -14.120 -19.069   0.415  1.00 90.19           H  
ATOM   1852  HB3 ALA A 118     -12.710 -20.110   0.702  1.00 90.19           H  
ATOM   1853  O   ALA A 118      -9.917 -18.645   0.535  1.00 90.19           O  
ATOM   1854  N   GLU A 119     -10.481 -18.480  -1.633  1.00 90.27           N  
ATOM   1855  H   GLU A 119     -11.175 -18.173  -2.299  1.00 90.27           H  
ATOM   1856  CA  GLU A 119      -9.128 -18.730  -2.133  1.00 90.27           C  
ATOM   1857  HA  GLU A 119      -8.758 -19.645  -1.671  1.00 90.27           H  
ATOM   1858  C   GLU A 119      -8.191 -17.589  -1.728  1.00 90.27           C  
ATOM   1859  CB  GLU A 119      -9.116 -18.942  -3.659  1.00 90.27           C  
ATOM   1860  HB2 GLU A 119      -9.769 -19.778  -3.909  1.00 90.27           H  
ATOM   1861  HB3 GLU A 119      -9.466 -18.043  -4.167  1.00 90.27           H  
ATOM   1862  O   GLU A 119      -7.155 -17.842  -1.100  1.00 90.27           O  
ATOM   1863  CG  GLU A 119      -7.681 -19.253  -4.116  1.00 90.27           C  
ATOM   1864  HG2 GLU A 119      -7.330 -20.136  -3.581  1.00 90.27           H  
ATOM   1865  HG3 GLU A 119      -7.031 -18.423  -3.838  1.00 90.27           H  
ATOM   1866  CD  GLU A 119      -7.493 -19.480  -5.617  1.00 90.27           C  
ATOM   1867  OE1 GLU A 119      -6.295 -19.628  -5.978  1.00 90.27           O  
ATOM   1868  OE2 GLU A 119      -8.488 -19.541  -6.362  1.00 90.27           O  
ATOM   1869  N   VAL A 120      -8.566 -16.339  -2.020  1.00 92.46           N  
ATOM   1870  H   VAL A 120      -9.438 -16.209  -2.512  1.00 92.46           H  
ATOM   1871  CA  VAL A 120      -7.741 -15.164  -1.690  1.00 92.46           C  
ATOM   1872  HA  VAL A 120      -6.770 -15.290  -2.169  1.00 92.46           H  
ATOM   1873  C   VAL A 120      -7.505 -15.088  -0.185  1.00 92.46           C  
ATOM   1874  CB  VAL A 120      -8.357 -13.849  -2.207  1.00 92.46           C  
ATOM   1875  HB  VAL A 120      -9.322 -13.686  -1.728  1.00 92.46           H  
ATOM   1876  O   VAL A 120      -6.355 -14.960   0.242  1.00 92.46           O  
ATOM   1877  CG1 VAL A 120      -7.436 -12.659  -1.894  1.00 92.46           C  
ATOM   1878 HG11 VAL A 120      -7.382 -12.491  -0.818  1.00 92.46           H  
ATOM   1879 HG12 VAL A 120      -7.828 -11.756  -2.362  1.00 92.46           H  
ATOM   1880 HG13 VAL A 120      -6.439 -12.846  -2.293  1.00 92.46           H  
ATOM   1881  CG2 VAL A 120      -8.562 -13.891  -3.723  1.00 92.46           C  
ATOM   1882 HG21 VAL A 120      -9.298 -14.655  -3.973  1.00 92.46           H  
ATOM   1883 HG22 VAL A 120      -7.624 -14.106  -4.237  1.00 92.46           H  
ATOM   1884 HG23 VAL A 120      -8.954 -12.937  -4.075  1.00 92.46           H  
ATOM   1885  N   LYS A 121      -8.556 -15.262   0.627  1.00 93.27           N  
ATOM   1886  H   LYS A 121      -9.465 -15.376   0.202  1.00 93.27           H  
ATOM   1887  CA  LYS A 121      -8.466 -15.245   2.097  1.00 93.27           C  
ATOM   1888  HA  LYS A 121      -7.997 -14.310   2.403  1.00 93.27           H  
ATOM   1889  C   LYS A 121      -7.594 -16.364   2.666  1.00 93.27           C  
ATOM   1890  CB  LYS A 121      -9.873 -15.317   2.707  1.00 93.27           C  
ATOM   1891  HB2 LYS A 121      -9.776 -15.510   3.775  1.00 93.27           H  
ATOM   1892  HB3 LYS A 121     -10.429 -16.140   2.259  1.00 93.27           H  
ATOM   1893  O   LYS A 121      -6.966 -16.169   3.705  1.00 93.27           O  
ATOM   1894  CG  LYS A 121     -10.645 -14.004   2.529  1.00 93.27           C  
ATOM   1895  HG2 LYS A 121     -10.055 -13.189   2.947  1.00 93.27           H  
ATOM   1896  HG3 LYS A 121     -10.803 -13.788   1.472  1.00 93.27           H  
ATOM   1897  CD  LYS A 121     -11.994 -14.063   3.253  1.00 93.27           C  
ATOM   1898  HD2 LYS A 121     -11.842 -14.309   4.304  1.00 93.27           H  
ATOM   1899  HD3 LYS A 121     -12.618 -14.824   2.785  1.00 93.27           H  
ATOM   1900  CE  LYS A 121     -12.661 -12.694   3.133  1.00 93.27           C  
ATOM   1901  HE2 LYS A 121     -12.037 -11.922   3.585  1.00 93.27           H  
ATOM   1902  HE3 LYS A 121     -12.734 -12.454   2.072  1.00 93.27           H  
ATOM   1903  NZ  LYS A 121     -14.024 -12.667   3.713  1.00 93.27           N  
ATOM   1904  HZ1 LYS A 121     -14.057 -12.393   4.685  1.00 93.27           H  
ATOM   1905  HZ2 LYS A 121     -14.531 -13.517   3.510  1.00 93.27           H  
ATOM   1906  HZ3 LYS A 121     -14.535 -11.997   3.155  1.00 93.27           H  
ATOM   1907  N   SER A 122      -7.537 -17.524   2.007  1.00 92.66           N  
ATOM   1908  H   SER A 122      -8.141 -17.644   1.207  1.00 92.66           H  
ATOM   1909  CA  SER A 122      -6.699 -18.651   2.445  1.00 92.66           C  
ATOM   1910  HA  SER A 122      -6.782 -18.737   3.528  1.00 92.66           H  
ATOM   1911  C   SER A 122      -5.211 -18.464   2.123  1.00 92.66           C  
ATOM   1912  CB  SER A 122      -7.216 -19.963   1.844  1.00 92.66           C  
ATOM   1913  HB2 SER A 122      -8.297 -20.028   1.972  1.00 92.66           H  
ATOM   1914  HB3 SER A 122      -6.761 -20.795   2.381  1.00 92.66           H  
ATOM   1915  O   SER A 122      -4.351 -18.979   2.841  1.00 92.66           O  
ATOM   1916  OG  SER A 122      -6.884 -20.087   0.475  1.00 92.66           O  
ATOM   1917  HG  SER A 122      -7.221 -19.331  -0.011  1.00 92.66           H  
ATOM   1918  N   LYS A 123      -4.894 -17.719   1.056  1.00 94.40           N  
ATOM   1919  H   LYS A 123      -5.660 -17.362   0.503  1.00 94.40           H  
ATOM   1920  CA  LYS A 123      -3.526 -17.562   0.542  1.00 94.40           C  
ATOM   1921  HA  LYS A 123      -2.893 -18.341   0.965  1.00 94.40           H  
ATOM   1922  C   LYS A 123      -2.900 -16.231   0.940  1.00 94.40           C  
ATOM   1923  CB  LYS A 123      -3.537 -17.733  -0.987  1.00 94.40           C  
ATOM   1924  HB2 LYS A 123      -2.571 -17.424  -1.385  1.00 94.40           H  
ATOM   1925  HB3 LYS A 123      -4.301 -17.080  -1.412  1.00 94.40           H  
ATOM   1926  O   LYS A 123      -1.781 -16.208   1.458  1.00 94.40           O  
ATOM   1927  CG  LYS A 123      -3.801 -19.180  -1.437  1.00 94.40           C  
ATOM   1928  HG2 LYS A 123      -4.742 -19.538  -1.020  1.00 94.40           H  
ATOM   1929  HG3 LYS A 123      -2.989 -19.818  -1.087  1.00 94.40           H  
ATOM   1930  CD  LYS A 123      -3.879 -19.242  -2.968  1.00 94.40           C  
ATOM   1931  HD2 LYS A 123      -2.983 -18.788  -3.391  1.00 94.40           H  
ATOM   1932  HD3 LYS A 123      -4.747 -18.669  -3.296  1.00 94.40           H  
ATOM   1933  CE  LYS A 123      -4.010 -20.675  -3.490  1.00 94.40           C  
ATOM   1934  HE2 LYS A 123      -3.173 -21.262  -3.111  1.00 94.40           H  
ATOM   1935  HE3 LYS A 123      -4.944 -21.099  -3.119  1.00 94.40           H  
ATOM   1936  NZ  LYS A 123      -3.998 -20.705  -4.976  1.00 94.40           N  
ATOM   1937  HZ1 LYS A 123      -4.154 -21.634  -5.338  1.00 94.40           H  
ATOM   1938  HZ2 LYS A 123      -3.113 -20.383  -5.342  1.00 94.40           H  
ATOM   1939  HZ3 LYS A 123      -4.743 -20.143  -5.362  1.00 94.40           H  
ATOM   1940  N   VAL A 124      -3.572 -15.119   0.656  1.00 97.36           N  
ATOM   1941  H   VAL A 124      -4.531 -15.204   0.352  1.00 97.36           H  
ATOM   1942  CA  VAL A 124      -3.001 -13.776   0.770  1.00 97.36           C  
ATOM   1943  HA  VAL A 124      -1.968 -13.826   0.425  1.00 97.36           H  
ATOM   1944  C   VAL A 124      -2.981 -13.336   2.229  1.00 97.36           C  
ATOM   1945  CB  VAL A 124      -3.721 -12.764  -0.141  1.00 97.36           C  
ATOM   1946  HB  VAL A 124      -4.787 -12.754   0.086  1.00 97.36           H  
ATOM   1947  O   VAL A 124      -3.991 -13.336   2.927  1.00 97.36           O  
ATOM   1948  CG1 VAL A 124      -3.158 -11.345   0.039  1.00 97.36           C  
ATOM   1949 HG11 VAL A 124      -2.080 -11.342  -0.120  1.00 97.36           H  
ATOM   1950 HG12 VAL A 124      -3.381 -10.972   1.038  1.00 97.36           H  
ATOM   1951 HG13 VAL A 124      -3.630 -10.672  -0.677  1.00 97.36           H  
ATOM   1952  CG2 VAL A 124      -3.544 -13.159  -1.613  1.00 97.36           C  
ATOM   1953 HG21 VAL A 124      -4.024 -14.119  -1.801  1.00 97.36           H  
ATOM   1954 HG22 VAL A 124      -4.017 -12.418  -2.257  1.00 97.36           H  
ATOM   1955 HG23 VAL A 124      -2.486 -13.231  -1.866  1.00 97.36           H  
ATOM   1956  N   VAL A 125      -1.796 -12.923   2.674  1.00 96.07           N  
ATOM   1957  H   VAL A 125      -1.019 -12.923   2.029  1.00 96.07           H  
ATOM   1958  CA  VAL A 125      -1.555 -12.404   4.019  1.00 96.07           C  
ATOM   1959  HA  VAL A 125      -2.496 -12.327   4.563  1.00 96.07           H  
ATOM   1960  C   VAL A 125      -0.957 -11.015   3.881  1.00 96.07           C  
ATOM   1961  CB  VAL A 125      -0.615 -13.340   4.803  1.00 96.07           C  
ATOM   1962  HB  VAL A 125       0.333 -13.432   4.273  1.00 96.07           H  
ATOM   1963  O   VAL A 125       0.079 -10.873   3.232  1.00 96.07           O  
ATOM   1964  CG1 VAL A 125      -0.338 -12.793   6.205  1.00 96.07           C  
ATOM   1965 HG11 VAL A 125       0.280 -13.494   6.767  1.00 96.07           H  
ATOM   1966 HG12 VAL A 125      -1.292 -12.663   6.715  1.00 96.07           H  
ATOM   1967 HG13 VAL A 125       0.181 -11.835   6.151  1.00 96.07           H  
ATOM   1968  CG2 VAL A 125      -1.218 -14.742   4.962  1.00 96.07           C  
ATOM   1969 HG21 VAL A 125      -1.349 -15.209   3.986  1.00 96.07           H  
ATOM   1970 HG22 VAL A 125      -2.194 -14.672   5.443  1.00 96.07           H  
ATOM   1971 HG23 VAL A 125      -0.564 -15.372   5.564  1.00 96.07           H  
ATOM   1972  N   ILE A 126      -1.567 -10.010   4.514  1.00 97.88           N  
ATOM   1973  H   ILE A 126      -2.425 -10.210   5.009  1.00 97.88           H  
ATOM   1974  CA  ILE A 126      -0.990  -8.667   4.651  1.00 97.88           C  
ATOM   1975  HA  ILE A 126      -0.254  -8.511   3.863  1.00 97.88           H  
ATOM   1976  C   ILE A 126      -0.291  -8.594   6.016  1.00 97.88           C  
ATOM   1977  CB  ILE A 126      -2.067  -7.564   4.484  1.00 97.88           C  
ATOM   1978  HB  ILE A 126      -2.803  -7.669   5.281  1.00 97.88           H  
ATOM   1979  O   ILE A 126      -0.961  -8.384   7.030  1.00 97.88           O  
ATOM   1980  CG1 ILE A 126      -2.848  -7.638   3.152  1.00 97.88           C  
ATOM   1981 HG12 ILE A 126      -3.503  -8.508   3.164  1.00 97.88           H  
ATOM   1982 HG13 ILE A 126      -3.492  -6.762   3.077  1.00 97.88           H  
ATOM   1983  CG2 ILE A 126      -1.420  -6.170   4.616  1.00 97.88           C  
ATOM   1984 HG21 ILE A 126      -2.170  -5.409   4.398  1.00 97.88           H  
ATOM   1985 HG22 ILE A 126      -0.593  -6.055   3.915  1.00 97.88           H  
ATOM   1986 HG23 ILE A 126      -1.073  -6.007   5.637  1.00 97.88           H  
ATOM   1987  CD1 ILE A 126      -1.991  -7.719   1.888  1.00 97.88           C  
ATOM   1988 HD11 ILE A 126      -1.529  -8.704   1.821  1.00 97.88           H  
ATOM   1989 HD12 ILE A 126      -2.630  -7.574   1.017  1.00 97.88           H  
ATOM   1990 HD13 ILE A 126      -1.221  -6.947   1.892  1.00 97.88           H  
ATOM   1991  N   PRO A 127       1.053  -8.722   6.110  1.00 95.55           N  
ATOM   1992  CA  PRO A 127       1.721  -8.823   7.411  1.00 95.55           C  
ATOM   1993  HA  PRO A 127       1.359  -9.718   7.916  1.00 95.55           H  
ATOM   1994  C   PRO A 127       1.485  -7.614   8.320  1.00 95.55           C  
ATOM   1995  CB  PRO A 127       3.213  -8.985   7.098  1.00 95.55           C  
ATOM   1996  HB2 PRO A 127       3.697  -8.010   7.041  1.00 95.55           H  
ATOM   1997  HB3 PRO A 127       3.710  -9.616   7.835  1.00 95.55           H  
ATOM   1998  O   PRO A 127       1.504  -7.745   9.540  1.00 95.55           O  
ATOM   1999  CG  PRO A 127       3.211  -9.627   5.715  1.00 95.55           C  
ATOM   2000  HG2 PRO A 127       3.013 -10.695   5.808  1.00 95.55           H  
ATOM   2001  HG3 PRO A 127       4.144  -9.449   5.180  1.00 95.55           H  
ATOM   2002  CD  PRO A 127       2.026  -8.942   5.045  1.00 95.55           C  
ATOM   2003  HD2 PRO A 127       1.650  -9.581   4.246  1.00 95.55           H  
ATOM   2004  HD3 PRO A 127       2.337  -7.982   4.631  1.00 95.55           H  
ATOM   2005  N   LEU A 128       1.253  -6.433   7.734  1.00 94.82           N  
ATOM   2006  H   LEU A 128       1.188  -6.411   6.726  1.00 94.82           H  
ATOM   2007  CA  LEU A 128       0.947  -5.217   8.485  1.00 94.82           C  
ATOM   2008  HA  LEU A 128       1.646  -5.138   9.318  1.00 94.82           H  
ATOM   2009  C   LEU A 128      -0.448  -5.249   9.128  1.00 94.82           C  
ATOM   2010  CB  LEU A 128       1.109  -3.986   7.575  1.00 94.82           C  
ATOM   2011  HB2 LEU A 128       0.477  -4.117   6.697  1.00 94.82           H  
ATOM   2012  HB3 LEU A 128       0.747  -3.111   8.113  1.00 94.82           H  
ATOM   2013  O   LEU A 128      -0.584  -4.715  10.225  1.00 94.82           O  
ATOM   2014  CG  LEU A 128       2.551  -3.711   7.113  1.00 94.82           C  
ATOM   2015  HG  LEU A 128       2.923  -4.570   6.555  1.00 94.82           H  
ATOM   2016  CD1 LEU A 128       2.578  -2.495   6.190  1.00 94.82           C  
ATOM   2017 HD11 LEU A 128       2.295  -1.595   6.737  1.00 94.82           H  
ATOM   2018 HD12 LEU A 128       1.867  -2.650   5.379  1.00 94.82           H  
ATOM   2019 HD13 LEU A 128       3.575  -2.368   5.767  1.00 94.82           H  
ATOM   2020  CD2 LEU A 128       3.506  -3.425   8.276  1.00 94.82           C  
ATOM   2021 HD21 LEU A 128       3.114  -2.613   8.889  1.00 94.82           H  
ATOM   2022 HD22 LEU A 128       4.487  -3.148   7.890  1.00 94.82           H  
ATOM   2023 HD23 LEU A 128       3.621  -4.318   8.891  1.00 94.82           H  
ATOM   2024  N   ALA A 129      -1.441  -5.881   8.494  1.00 96.30           N  
ATOM   2025  H   ALA A 129      -1.248  -6.379   7.637  1.00 96.30           H  
ATOM   2026  CA  ALA A 129      -2.769  -6.087   9.077  1.00 96.30           C  
ATOM   2027  HA  ALA A 129      -3.147  -5.147   9.480  1.00 96.30           H  
ATOM   2028  C   ALA A 129      -2.687  -7.100  10.224  1.00 96.30           C  
ATOM   2029  CB  ALA A 129      -3.729  -6.576   7.984  1.00 96.30           C  
ATOM   2030  HB1 ALA A 129      -3.768  -5.873   7.152  1.00 96.30           H  
ATOM   2031  HB2 ALA A 129      -4.735  -6.672   8.393  1.00 96.30           H  
ATOM   2032  HB3 ALA A 129      -3.423  -7.551   7.606  1.00 96.30           H  
ATOM   2033  O   ALA A 129      -3.073  -6.811  11.359  1.00 96.30           O  
ATOM   2034  N   GLU A 130      -2.056  -8.246   9.950  1.00 93.00           N  
ATOM   2035  H   GLU A 130      -1.810  -8.419   8.986  1.00 93.00           H  
ATOM   2036  CA  GLU A 130      -1.866  -9.331  10.915  1.00 93.00           C  
ATOM   2037  HA  GLU A 130      -2.838  -9.724  11.213  1.00 93.00           H  
ATOM   2038  C   GLU A 130      -1.138  -8.865  12.177  1.00 93.00           C  
ATOM   2039  CB  GLU A 130      -1.026 -10.440  10.266  1.00 93.00           C  
ATOM   2040  HB2 GLU A 130      -0.753 -11.170  11.027  1.00 93.00           H  
ATOM   2041  HB3 GLU A 130      -0.100 -10.012   9.882  1.00 93.00           H  
ATOM   2042  O   GLU A 130      -1.545  -9.181  13.296  1.00 93.00           O  
ATOM   2043  CG  GLU A 130      -1.737 -11.162   9.120  1.00 93.00           C  
ATOM   2044  HG2 GLU A 130      -1.055 -11.935   8.765  1.00 93.00           H  
ATOM   2045  HG3 GLU A 130      -1.927 -10.465   8.305  1.00 93.00           H  
ATOM   2046  CD  GLU A 130      -3.037 -11.823   9.574  1.00 93.00           C  
ATOM   2047  OE1 GLU A 130      -4.016 -11.825   8.805  1.00 93.00           O  
ATOM   2048  OE2 GLU A 130      -3.049 -12.343  10.712  1.00 93.00           O  
ATOM   2049  N   ALA A 131      -0.085  -8.059  12.009  1.00 89.79           N  
ATOM   2050  H   ALA A 131       0.216  -7.857  11.066  1.00 89.79           H  
ATOM   2051  CA  ALA A 131       0.681  -7.496  13.115  1.00 89.79           C  
ATOM   2052  HA  ALA A 131       1.027  -8.314  13.747  1.00 89.79           H  
ATOM   2053  C   ALA A 131      -0.144  -6.555  14.004  1.00 89.79           C  
ATOM   2054  CB  ALA A 131       1.900  -6.767  12.543  1.00 89.79           C  
ATOM   2055  HB1 ALA A 131       1.574  -5.968  11.876  1.00 89.79           H  
ATOM   2056  HB2 ALA A 131       2.486  -6.340  13.357  1.00 89.79           H  
ATOM   2057  HB3 ALA A 131       2.522  -7.469  11.989  1.00 89.79           H  
ATOM   2058  O   ALA A 131       0.227  -6.341  15.156  1.00 89.79           O  
ATOM   2059  N   LYS A 132      -1.247  -5.995  13.496  1.00 91.38           N  
ATOM   2060  H   LYS A 132      -1.496  -6.219  12.543  1.00 91.38           H  
ATOM   2061  CA  LYS A 132      -2.188  -5.159  14.257  1.00 91.38           C  
ATOM   2062  HA  LYS A 132      -1.714  -4.849  15.189  1.00 91.38           H  
ATOM   2063  C   LYS A 132      -3.423  -5.924  14.724  1.00 91.38           C  
ATOM   2064  CB  LYS A 132      -2.533  -3.900  13.443  1.00 91.38           C  
ATOM   2065  HB2 LYS A 132      -3.003  -4.191  12.504  1.00 91.38           H  
ATOM   2066  HB3 LYS A 132      -3.250  -3.297  14.001  1.00 91.38           H  
ATOM   2067  O   LYS A 132      -4.273  -5.344  15.394  1.00 91.38           O  
ATOM   2068  CG  LYS A 132      -1.301  -3.029  13.139  1.00 91.38           C  
ATOM   2069  HG2 LYS A 132      -1.640  -2.112  12.657  1.00 91.38           H  
ATOM   2070  HG3 LYS A 132      -0.635  -3.554  12.455  1.00 91.38           H  
ATOM   2071  CD  LYS A 132      -0.513  -2.650  14.396  1.00 91.38           C  
ATOM   2072  HD2 LYS A 132      -0.060  -3.534  14.844  1.00 91.38           H  
ATOM   2073  HD3 LYS A 132      -1.190  -2.189  15.115  1.00 91.38           H  
ATOM   2074  CE  LYS A 132       0.597  -1.668  14.043  1.00 91.38           C  
ATOM   2075  HE2 LYS A 132       0.155  -0.816  13.526  1.00 91.38           H  
ATOM   2076  HE3 LYS A 132       1.315  -2.149  13.378  1.00 91.38           H  
ATOM   2077  NZ  LYS A 132       1.264  -1.180  15.269  1.00 91.38           N  
ATOM   2078  HZ1 LYS A 132       0.606  -0.731  15.890  1.00 91.38           H  
ATOM   2079  HZ2 LYS A 132       1.746  -1.899  15.789  1.00 91.38           H  
ATOM   2080  HZ3 LYS A 132       1.846  -0.382  15.058  1.00 91.38           H  
ATOM   2081  N   GLY A 133      -3.482  -7.227  14.454  1.00 90.62           N  
ATOM   2082  H   GLY A 133      -2.742  -7.636  13.903  1.00 90.62           H  
ATOM   2083  CA  GLY A 133      -4.607  -8.082  14.810  1.00 90.62           C  
ATOM   2084  HA2 GLY A 133      -4.916  -7.876  15.835  1.00 90.62           H  
ATOM   2085  HA3 GLY A 133      -4.287  -9.122  14.742  1.00 90.62           H  
ATOM   2086  C   GLY A 133      -5.824  -7.911  13.905  1.00 90.62           C  
ATOM   2087  O   GLY A 133      -6.874  -8.423  14.266  1.00 90.62           O  
ATOM   2088  N   CYS A 134      -5.687  -7.225  12.766  1.00 95.11           N  
ATOM   2089  H   CYS A 134      -4.764  -6.927  12.485  1.00 95.11           H  
ATOM   2090  CA  CYS A 134      -6.723  -7.184  11.740  1.00 95.11           C  
ATOM   2091  HA  CYS A 134      -7.698  -7.126  12.224  1.00 95.11           H  
ATOM   2092  C   CYS A 134      -6.676  -8.477  10.919  1.00 95.11           C  
ATOM   2093  CB  CYS A 134      -6.535  -5.928  10.884  1.00 95.11           C  
ATOM   2094  HB2 CYS A 134      -5.559  -5.944  10.400  1.00 95.11           H  
ATOM   2095  HB3 CYS A 134      -6.600  -5.048  11.525  1.00 95.11           H  
ATOM   2096  O   CYS A 134      -5.594  -8.942  10.553  1.00 95.11           O  
ATOM   2097  SG  CYS A 134      -7.831  -5.823   9.620  1.00 95.11           S  
ATOM   2098  HG  CYS A 134      -8.867  -6.199  10.374  1.00 95.11           H  
ATOM   2099  N   LYS A 135      -7.844  -9.059  10.665  1.00 94.72           N  
ATOM   2100  H   LYS A 135      -8.666  -8.587  11.014  1.00 94.72           H  
ATOM   2101  CA  LYS A 135      -8.078 -10.298   9.923  1.00 94.72           C  
ATOM   2102  HA  LYS A 135      -7.140 -10.665   9.505  1.00 94.72           H  
ATOM   2103  C   LYS A 135      -9.027 -10.029   8.762  1.00 94.72           C  
ATOM   2104  CB  LYS A 135      -8.694 -11.346  10.869  1.00 94.72           C  
ATOM   2105  HB2 LYS A 135      -9.668 -10.984  11.198  1.00 94.72           H  
ATOM   2106  HB3 LYS A 135      -8.852 -12.274  10.321  1.00 94.72           H  
ATOM   2107  O   LYS A 135      -9.794  -9.075   8.784  1.00 94.72           O  
ATOM   2108  CG  LYS A 135      -7.859 -11.649  12.121  1.00 94.72           C  
ATOM   2109  HG2 LYS A 135      -7.746 -10.745  12.719  1.00 94.72           H  
ATOM   2110  HG3 LYS A 135      -8.399 -12.382  12.721  1.00 94.72           H  
ATOM   2111  CD  LYS A 135      -6.480 -12.211  11.769  1.00 94.72           C  
ATOM   2112  HD2 LYS A 135      -6.601 -13.125  11.187  1.00 94.72           H  
ATOM   2113  HD3 LYS A 135      -5.912 -11.490  11.181  1.00 94.72           H  
ATOM   2114  CE  LYS A 135      -5.726 -12.502  13.061  1.00 94.72           C  
ATOM   2115  HE2 LYS A 135      -5.564 -11.556  13.578  1.00 94.72           H  
ATOM   2116  HE3 LYS A 135      -6.340 -13.145  13.691  1.00 94.72           H  
ATOM   2117  NZ  LYS A 135      -4.441 -13.151  12.748  1.00 94.72           N  
ATOM   2118  HZ1 LYS A 135      -3.857 -13.302  13.558  1.00 94.72           H  
ATOM   2119  HZ2 LYS A 135      -4.581 -14.003  12.224  1.00 94.72           H  
ATOM   2120  HZ3 LYS A 135      -3.932 -12.578  12.090  1.00 94.72           H  
ATOM   2121  N   TRP A 136      -9.059 -10.938   7.792  1.00 95.33           N  
ATOM   2122  H   TRP A 136      -8.333 -11.639   7.761  1.00 95.33           H  
ATOM   2123  CA  TRP A 136     -10.021 -10.896   6.684  1.00 95.33           C  
ATOM   2124  HA  TRP A 136      -9.808 -10.031   6.057  1.00 95.33           H  
ATOM   2125  C   TRP A 136     -11.491 -10.778   7.123  1.00 95.33           C  
ATOM   2126  CB  TRP A 136      -9.838 -12.172   5.861  1.00 95.33           C  
ATOM   2127  HB2 TRP A 136     -10.695 -12.271   5.194  1.00 95.33           H  
ATOM   2128  HB3 TRP A 136      -9.834 -13.042   6.517  1.00 95.33           H  
ATOM   2129  O   TRP A 136     -12.308 -10.236   6.384  1.00 95.33           O  
ATOM   2130  CG  TRP A 136      -8.617 -12.183   5.003  1.00 95.33           C  
ATOM   2131  CD1 TRP A 136      -7.554 -13.016   5.105  1.00 95.33           C  
ATOM   2132  HD1 TRP A 136      -7.434 -13.800   5.838  1.00 95.33           H  
ATOM   2133  CD2 TRP A 136      -8.366 -11.353   3.830  1.00 95.33           C  
ATOM   2134  CE2 TRP A 136      -7.132 -11.761   3.251  1.00 95.33           C  
ATOM   2135  CE3 TRP A 136      -9.086 -10.332   3.171  1.00 95.33           C  
ATOM   2136  HE3 TRP A 136     -10.029  -9.995   3.574  1.00 95.33           H  
ATOM   2137  NE1 TRP A 136      -6.661 -12.750   4.084  1.00 95.33           N  
ATOM   2138  HE1 TRP A 136      -5.811 -13.269   3.918  1.00 95.33           H  
ATOM   2139  CH2 TRP A 136      -7.386 -10.207   1.422  1.00 95.33           C  
ATOM   2140  HH2 TRP A 136      -7.049  -9.801   0.480  1.00 95.33           H  
ATOM   2141  CZ2 TRP A 136      -6.637 -11.200   2.070  1.00 95.33           C  
ATOM   2142  HZ2 TRP A 136      -5.705 -11.554   1.656  1.00 95.33           H  
ATOM   2143  CZ3 TRP A 136      -8.597  -9.764   1.980  1.00 95.33           C  
ATOM   2144  HZ3 TRP A 136      -9.165  -8.995   1.476  1.00 95.33           H  
ATOM   2145  N   GLY A 137     -11.831 -11.286   8.314  1.00 94.43           N  
ATOM   2146  H   GLY A 137     -11.101 -11.691   8.882  1.00 94.43           H  
ATOM   2147  CA  GLY A 137     -13.174 -11.183   8.894  1.00 94.43           C  
ATOM   2148  HA2 GLY A 137     -13.238 -11.845   9.758  1.00 94.43           H  
ATOM   2149  HA3 GLY A 137     -13.912 -11.504   8.160  1.00 94.43           H  
ATOM   2150  C   GLY A 137     -13.565  -9.777   9.363  1.00 94.43           C  
ATOM   2151  O   GLY A 137     -14.751  -9.530   9.540  1.00 94.43           O  
ATOM   2152  N   ASP A 138     -12.609  -8.854   9.519  1.00 95.89           N  
ATOM   2153  H   ASP A 138     -11.644  -9.091   9.338  1.00 95.89           H  
ATOM   2154  CA  ASP A 138     -12.892  -7.453   9.868  1.00 95.89           C  
ATOM   2155  HA  ASP A 138     -13.700  -7.429  10.599  1.00 95.89           H  
ATOM   2156  C   ASP A 138     -13.353  -6.623   8.652  1.00 95.89           C  
ATOM   2157  CB  ASP A 138     -11.658  -6.803  10.513  1.00 95.89           C  
ATOM   2158  HB2 ASP A 138     -11.908  -5.777  10.784  1.00 95.89           H  
ATOM   2159  HB3 ASP A 138     -10.850  -6.767   9.782  1.00 95.89           H  
ATOM   2160  O   ASP A 138     -13.765  -5.476   8.806  1.00 95.89           O  
ATOM   2161  CG  ASP A 138     -11.176  -7.501  11.785  1.00 95.89           C  
ATOM   2162  OD1 ASP A 138     -11.989  -7.701  12.711  1.00 95.89           O  
ATOM   2163  OD2 ASP A 138      -9.959  -7.794  11.847  1.00 95.89           O  
ATOM   2164  N   GLY A 139     -13.279  -7.198   7.447  1.00 96.62           N  
ATOM   2165  H   GLY A 139     -12.917  -8.140   7.408  1.00 96.62           H  
ATOM   2166  CA  GLY A 139     -13.672  -6.576   6.183  1.00 96.62           C  
ATOM   2167  HA2 GLY A 139     -13.965  -5.538   6.343  1.00 96.62           H  
ATOM   2168  HA3 GLY A 139     -14.535  -7.110   5.786  1.00 96.62           H  
ATOM   2169  C   GLY A 139     -12.544  -6.599   5.151  1.00 96.62           C  
ATOM   2170  O   GLY A 139     -11.390  -6.306   5.467  1.00 96.62           O  
ATOM   2171  N   VAL A 140     -12.878  -6.927   3.898  1.00 97.14           N  
ATOM   2172  H   VAL A 140     -13.844  -7.150   3.705  1.00 97.14           H  
ATOM   2173  CA  VAL A 140     -11.916  -7.044   2.782  1.00 97.14           C  
ATOM   2174  HA  VAL A 140     -11.151  -7.773   3.049  1.00 97.14           H  
ATOM   2175  C   VAL A 140     -11.195  -5.718   2.531  1.00 97.14           C  
ATOM   2176  CB  VAL A 140     -12.637  -7.544   1.510  1.00 97.14           C  
ATOM   2177  HB  VAL A 140     -13.508  -6.913   1.332  1.00 97.14           H  
ATOM   2178  O   VAL A 140      -9.963  -5.687   2.522  1.00 97.14           O  
ATOM   2179  CG1 VAL A 140     -11.760  -7.511   0.254  1.00 97.14           C  
ATOM   2180 HG11 VAL A 140     -12.325  -7.901  -0.593  1.00 97.14           H  
ATOM   2181 HG12 VAL A 140     -11.476  -6.488   0.010  1.00 97.14           H  
ATOM   2182 HG13 VAL A 140     -10.866  -8.121   0.387  1.00 97.14           H  
ATOM   2183  CG2 VAL A 140     -13.111  -8.988   1.713  1.00 97.14           C  
ATOM   2184 HG21 VAL A 140     -13.687  -9.305   0.843  1.00 97.14           H  
ATOM   2185 HG22 VAL A 140     -13.765  -9.068   2.581  1.00 97.14           H  
ATOM   2186 HG23 VAL A 140     -12.259  -9.657   1.830  1.00 97.14           H  
ATOM   2187  N   ALA A 141     -11.950  -4.620   2.415  1.00 98.09           N  
ATOM   2188  H   ALA A 141     -12.955  -4.721   2.394  1.00 98.09           H  
ATOM   2189  CA  ALA A 141     -11.404  -3.277   2.232  1.00 98.09           C  
ATOM   2190  HA  ALA A 141     -10.845  -3.253   1.296  1.00 98.09           H  
ATOM   2191  C   ALA A 141     -10.446  -2.889   3.371  1.00 98.09           C  
ATOM   2192  CB  ALA A 141     -12.570  -2.285   2.128  1.00 98.09           C  
ATOM   2193  HB1 ALA A 141     -13.195  -2.329   3.020  1.00 98.09           H  
ATOM   2194  HB2 ALA A 141     -12.189  -1.270   2.020  1.00 98.09           H  
ATOM   2195  HB3 ALA A 141     -13.185  -2.511   1.257  1.00 98.09           H  
ATOM   2196  O   ALA A 141      -9.317  -2.471   3.119  1.00 98.09           O  
ATOM   2197  N   LEU A 142     -10.857  -3.092   4.628  1.00 98.68           N  
ATOM   2198  H   LEU A 142     -11.792  -3.444   4.772  1.00 98.68           H  
ATOM   2199  CA  LEU A 142     -10.044  -2.773   5.804  1.00 98.68           C  
ATOM   2200  HA  LEU A 142      -9.746  -1.727   5.735  1.00 98.68           H  
ATOM   2201  C   LEU A 142      -8.758  -3.608   5.868  1.00 98.68           C  
ATOM   2202  CB  LEU A 142     -10.906  -2.955   7.065  1.00 98.68           C  
ATOM   2203  HB2 LEU A 142     -11.716  -2.227   7.040  1.00 98.68           H  
ATOM   2204  HB3 LEU A 142     -11.350  -3.951   7.048  1.00 98.68           H  
ATOM   2205  O   LEU A 142      -7.685  -3.065   6.130  1.00 98.68           O  
ATOM   2206  CG  LEU A 142     -10.135  -2.803   8.391  1.00 98.68           C  
ATOM   2207  HG  LEU A 142      -9.385  -3.591   8.467  1.00 98.68           H  
ATOM   2208  CD1 LEU A 142      -9.436  -1.452   8.546  1.00 98.68           C  
ATOM   2209 HD11 LEU A 142      -8.723  -1.295   7.737  1.00 98.68           H  
ATOM   2210 HD12 LEU A 142     -10.178  -0.653   8.533  1.00 98.68           H  
ATOM   2211 HD13 LEU A 142      -8.891  -1.438   9.490  1.00 98.68           H  
ATOM   2212  CD2 LEU A 142     -11.105  -2.958   9.556  1.00 98.68           C  
ATOM   2213 HD21 LEU A 142     -11.578  -3.938   9.498  1.00 98.68           H  
ATOM   2214 HD22 LEU A 142     -10.582  -2.868  10.508  1.00 98.68           H  
ATOM   2215 HD23 LEU A 142     -11.886  -2.202   9.481  1.00 98.68           H  
ATOM   2216  N   TYR A 143      -8.841  -4.916   5.618  1.00 98.63           N  
ATOM   2217  H   TYR A 143      -9.747  -5.319   5.426  1.00 98.63           H  
ATOM   2218  CA  TYR A 143      -7.676  -5.797   5.671  1.00 98.63           C  
ATOM   2219  HA  TYR A 143      -7.202  -5.685   6.646  1.00 98.63           H  
ATOM   2220  C   TYR A 143      -6.636  -5.426   4.604  1.00 98.63           C  
ATOM   2221  CB  TYR A 143      -8.135  -7.250   5.522  1.00 98.63           C  
ATOM   2222  HB2 TYR A 143      -8.912  -7.452   6.260  1.00 98.63           H  
ATOM   2223  HB3 TYR A 143      -8.572  -7.398   4.535  1.00 98.63           H  
ATOM   2224  O   TYR A 143      -5.442  -5.308   4.899  1.00 98.63           O  
ATOM   2225  CG  TYR A 143      -7.009  -8.239   5.733  1.00 98.63           C  
ATOM   2226  CD1 TYR A 143      -6.322  -8.789   4.635  1.00 98.63           C  
ATOM   2227  HD1 TYR A 143      -6.618  -8.526   3.630  1.00 98.63           H  
ATOM   2228  CD2 TYR A 143      -6.631  -8.587   7.042  1.00 98.63           C  
ATOM   2229  HD2 TYR A 143      -7.138  -8.134   7.881  1.00 98.63           H  
ATOM   2230  CE1 TYR A 143      -5.277  -9.708   4.844  1.00 98.63           C  
ATOM   2231  HE1 TYR A 143      -4.787 -10.176   4.004  1.00 98.63           H  
ATOM   2232  CE2 TYR A 143      -5.595  -9.515   7.252  1.00 98.63           C  
ATOM   2233  HE2 TYR A 143      -5.303  -9.787   8.256  1.00 98.63           H  
ATOM   2234  OH  TYR A 143      -3.918 -10.977   6.352  1.00 98.63           O  
ATOM   2235  HH  TYR A 143      -3.963 -11.291   7.258  1.00 98.63           H  
ATOM   2236  CZ  TYR A 143      -4.919 -10.080   6.152  1.00 98.63           C  
ATOM   2237  N   LEU A 144      -7.090  -5.178   3.372  1.00 98.72           N  
ATOM   2238  H   LEU A 144      -8.081  -5.266   3.201  1.00 98.72           H  
ATOM   2239  CA  LEU A 144      -6.232  -4.779   2.255  1.00 98.72           C  
ATOM   2240  HA  LEU A 144      -5.361  -5.433   2.232  1.00 98.72           H  
ATOM   2241  C   LEU A 144      -5.686  -3.352   2.405  1.00 98.72           C  
ATOM   2242  CB  LEU A 144      -7.017  -4.948   0.946  1.00 98.72           C  
ATOM   2243  HB2 LEU A 144      -7.984  -4.457   1.060  1.00 98.72           H  
ATOM   2244  HB3 LEU A 144      -6.481  -4.441   0.144  1.00 98.72           H  
ATOM   2245  O   LEU A 144      -4.554  -3.098   1.991  1.00 98.72           O  
ATOM   2246  CG  LEU A 144      -7.240  -6.415   0.531  1.00 98.72           C  
ATOM   2247  HG  LEU A 144      -7.687  -6.971   1.355  1.00 98.72           H  
ATOM   2248  CD1 LEU A 144      -8.188  -6.476  -0.662  1.00 98.72           C  
ATOM   2249 HD11 LEU A 144      -8.406  -7.512  -0.923  1.00 98.72           H  
ATOM   2250 HD12 LEU A 144      -9.127  -5.982  -0.411  1.00 98.72           H  
ATOM   2251 HD13 LEU A 144      -7.745  -5.973  -1.522  1.00 98.72           H  
ATOM   2252  CD2 LEU A 144      -5.919  -7.085   0.133  1.00 98.72           C  
ATOM   2253 HD21 LEU A 144      -5.373  -6.440  -0.556  1.00 98.72           H  
ATOM   2254 HD22 LEU A 144      -5.315  -7.277   1.020  1.00 98.72           H  
ATOM   2255 HD23 LEU A 144      -6.118  -8.030  -0.371  1.00 98.72           H  
ATOM   2256  N   ALA A 145      -6.407  -2.449   3.077  1.00 98.68           N  
ATOM   2257  H   ALA A 145      -7.356  -2.689   3.329  1.00 98.68           H  
ATOM   2258  CA  ALA A 145      -5.978  -1.070   3.329  1.00 98.68           C  
ATOM   2259  HA  ALA A 145      -5.823  -0.582   2.367  1.00 98.68           H  
ATOM   2260  C   ALA A 145      -4.666  -0.948   4.127  1.00 98.68           C  
ATOM   2261  CB  ALA A 145      -7.104  -0.338   4.057  1.00 98.68           C  
ATOM   2262  HB1 ALA A 145      -8.003  -0.336   3.441  1.00 98.68           H  
ATOM   2263  HB2 ALA A 145      -6.802   0.691   4.251  1.00 98.68           H  
ATOM   2264  HB3 ALA A 145      -7.321  -0.824   5.009  1.00 98.68           H  
ATOM   2265  O   ALA A 145      -4.024   0.103   4.115  1.00 98.68           O  
ATOM   2266  N   PHE A 146      -4.222  -2.011   4.808  1.00 98.36           N  
ATOM   2267  H   PHE A 146      -4.804  -2.837   4.821  1.00 98.36           H  
ATOM   2268  CA  PHE A 146      -2.912  -2.041   5.470  1.00 98.36           C  
ATOM   2269  HA  PHE A 146      -2.790  -1.114   6.029  1.00 98.36           H  
ATOM   2270  C   PHE A 146      -1.727  -2.122   4.497  1.00 98.36           C  
ATOM   2271  CB  PHE A 146      -2.861  -3.216   6.449  1.00 98.36           C  
ATOM   2272  HB2 PHE A 146      -3.335  -4.080   5.984  1.00 98.36           H  
ATOM   2273  HB3 PHE A 146      -1.823  -3.483   6.643  1.00 98.36           H  
ATOM   2274  O   PHE A 146      -0.586  -1.878   4.919  1.00 98.36           O  
ATOM   2275  CG  PHE A 146      -3.514  -2.926   7.780  1.00 98.36           C  
ATOM   2276  CD1 PHE A 146      -2.753  -2.376   8.829  1.00 98.36           C  
ATOM   2277  HD1 PHE A 146      -1.703  -2.171   8.680  1.00 98.36           H  
ATOM   2278  CD2 PHE A 146      -4.880  -3.191   7.970  1.00 98.36           C  
ATOM   2279  HD2 PHE A 146      -5.471  -3.607   7.168  1.00 98.36           H  
ATOM   2280  CE1 PHE A 146      -3.360  -2.089  10.062  1.00 98.36           C  
ATOM   2281  HE1 PHE A 146      -2.792  -1.640  10.864  1.00 98.36           H  
ATOM   2282  CE2 PHE A 146      -5.486  -2.907   9.205  1.00 98.36           C  
ATOM   2283  HE2 PHE A 146      -6.541  -3.100   9.334  1.00 98.36           H  
ATOM   2284  CZ  PHE A 146      -4.724  -2.363  10.252  1.00 98.36           C  
ATOM   2285  HZ  PHE A 146      -5.199  -2.144  11.197  1.00 98.36           H  
ATOM   2286  N   ALA A 147      -1.957  -2.487   3.233  1.00 98.47           N  
ATOM   2287  H   ALA A 147      -2.911  -2.633   2.934  1.00 98.47           H  
ATOM   2288  CA  ALA A 147      -0.926  -2.527   2.208  1.00 98.47           C  
ATOM   2289  HA  ALA A 147      -0.112  -3.153   2.573  1.00 98.47           H  
ATOM   2290  C   ALA A 147      -0.411  -1.106   1.899  1.00 98.47           C  
ATOM   2291  CB  ALA A 147      -1.487  -3.197   0.951  1.00 98.47           C  
ATOM   2292  HB1 ALA A 147      -1.797  -4.218   1.174  1.00 98.47           H  
ATOM   2293  HB2 ALA A 147      -0.733  -3.207   0.164  1.00 98.47           H  
ATOM   2294  HB3 ALA A 147      -2.350  -2.638   0.589  1.00 98.47           H  
ATOM   2295  O   ALA A 147      -1.201  -0.207   1.617  1.00 98.47           O  
ATOM   2296  N   PRO A 148       0.915  -0.869   1.894  1.00 97.06           N  
ATOM   2297  CA  PRO A 148       1.459   0.394   1.400  1.00 97.06           C  
ATOM   2298  HA  PRO A 148       1.118   1.205   2.042  1.00 97.06           H  
ATOM   2299  C   PRO A 148       0.999   0.640  -0.041  1.00 97.06           C  
ATOM   2300  CB  PRO A 148       2.983   0.247   1.494  1.00 97.06           C  
ATOM   2301  HB2 PRO A 148       3.387  -0.116   0.549  1.00 97.06           H  
ATOM   2302  HB3 PRO A 148       3.458   1.187   1.774  1.00 97.06           H  
ATOM   2303  O   PRO A 148       1.041  -0.281  -0.851  1.00 97.06           O  
ATOM   2304  CG  PRO A 148       3.170  -0.829   2.565  1.00 97.06           C  
ATOM   2305  HG2 PRO A 148       3.092  -0.378   3.554  1.00 97.06           H  
ATOM   2306  HG3 PRO A 148       4.116  -1.359   2.454  1.00 97.06           H  
ATOM   2307  CD  PRO A 148       1.978  -1.752   2.334  1.00 97.06           C  
ATOM   2308  HD2 PRO A 148       2.207  -2.474   1.551  1.00 97.06           H  
ATOM   2309  HD3 PRO A 148       1.713  -2.266   3.258  1.00 97.06           H  
ATOM   2310  N   GLY A 149       0.570   1.852  -0.374  1.00 97.81           N  
ATOM   2311  H   GLY A 149       0.397   2.550   0.336  1.00 97.81           H  
ATOM   2312  CA  GLY A 149       0.038   2.170  -1.698  1.00 97.81           C  
ATOM   2313  HA2 GLY A 149       0.513   1.548  -2.456  1.00 97.81           H  
ATOM   2314  HA3 GLY A 149       0.245   3.215  -1.928  1.00 97.81           H  
ATOM   2315  C   GLY A 149      -1.472   2.000  -1.813  1.00 97.81           C  
ATOM   2316  O   GLY A 149      -2.039   2.527  -2.766  1.00 97.81           O  
ATOM   2317  N   ALA A 150      -2.139   1.342  -0.857  1.00 98.45           N  
ATOM   2318  H   ALA A 150      -1.641   0.934  -0.079  1.00 98.45           H  
ATOM   2319  CA  ALA A 150      -3.599   1.290  -0.823  1.00 98.45           C  
ATOM   2320  HA  ALA A 150      -3.964   0.877  -1.764  1.00 98.45           H  
ATOM   2321  C   ALA A 150      -4.215   2.690  -0.666  1.00 98.45           C  
ATOM   2322  CB  ALA A 150      -4.039   0.362   0.311  1.00 98.45           C  
ATOM   2323  HB1 ALA A 150      -3.701   0.748   1.273  1.00 98.45           H  
ATOM   2324  HB2 ALA A 150      -5.127   0.294   0.323  1.00 98.45           H  
ATOM   2325  HB3 ALA A 150      -3.633  -0.638   0.155  1.00 98.45           H  
ATOM   2326  O   ALA A 150      -5.312   2.939  -1.152  1.00 98.45           O  
ATOM   2327  N   GLU A 151      -3.492   3.651  -0.076  1.00 97.92           N  
ATOM   2328  H   GLU A 151      -2.565   3.443   0.266  1.00 97.92           H  
ATOM   2329  CA  GLU A 151      -3.975   5.027   0.041  1.00 97.92           C  
ATOM   2330  HA  GLU A 151      -4.953   4.991   0.520  1.00 97.92           H  
ATOM   2331  C   GLU A 151      -4.207   5.708  -1.311  1.00 97.92           C  
ATOM   2332  CB  GLU A 151      -3.052   5.861   0.944  1.00 97.92           C  
ATOM   2333  HB2 GLU A 151      -2.823   5.309   1.855  1.00 97.92           H  
ATOM   2334  HB3 GLU A 151      -3.630   6.735   1.245  1.00 97.92           H  
ATOM   2335  O   GLU A 151      -4.935   6.688  -1.371  1.00 97.92           O  
ATOM   2336  CG  GLU A 151      -1.750   6.396   0.320  1.00 97.92           C  
ATOM   2337  HG2 GLU A 151      -1.393   7.201   0.963  1.00 97.92           H  
ATOM   2338  HG3 GLU A 151      -1.957   6.848  -0.650  1.00 97.92           H  
ATOM   2339  CD  GLU A 151      -0.603   5.389   0.171  1.00 97.92           C  
ATOM   2340  OE1 GLU A 151       0.483   5.841  -0.263  1.00 97.92           O  
ATOM   2341  OE2 GLU A 151      -0.741   4.185   0.487  1.00 97.92           O  
ATOM   2342  N   MET A 152      -3.633   5.198  -2.403  1.00 97.50           N  
ATOM   2343  H   MET A 152      -3.105   4.342  -2.319  1.00 97.50           H  
ATOM   2344  CA  MET A 152      -3.899   5.725  -3.744  1.00 97.50           C  
ATOM   2345  HA  MET A 152      -3.765   6.806  -3.732  1.00 97.50           H  
ATOM   2346  C   MET A 152      -5.342   5.463  -4.219  1.00 97.50           C  
ATOM   2347  CB  MET A 152      -2.900   5.123  -4.735  1.00 97.50           C  
ATOM   2348  HB2 MET A 152      -3.098   4.055  -4.819  1.00 97.50           H  
ATOM   2349  HB3 MET A 152      -3.084   5.596  -5.699  1.00 97.50           H  
ATOM   2350  O   MET A 152      -5.783   6.100  -5.172  1.00 97.50           O  
ATOM   2351  CG  MET A 152      -1.424   5.364  -4.385  1.00 97.50           C  
ATOM   2352  HG2 MET A 152      -1.195   4.875  -3.438  1.00 97.50           H  
ATOM   2353  HG3 MET A 152      -1.279   6.436  -4.249  1.00 97.50           H  
ATOM   2354  SD  MET A 152      -0.226   4.787  -5.633  1.00 97.50           S  
ATOM   2355  CE  MET A 152      -0.594   3.010  -5.667  1.00 97.50           C  
ATOM   2356  HE1 MET A 152      -1.662   2.848  -5.815  1.00 97.50           H  
ATOM   2357  HE2 MET A 152      -0.077   2.541  -6.504  1.00 97.50           H  
ATOM   2358  HE3 MET A 152      -0.285   2.549  -4.729  1.00 97.50           H  
ATOM   2359  N   PHE A 153      -6.065   4.563  -3.544  1.00 98.10           N  
ATOM   2360  H   PHE A 153      -5.624   4.099  -2.763  1.00 98.10           H  
ATOM   2361  CA  PHE A 153      -7.420   4.105  -3.864  1.00 98.10           C  
ATOM   2362  HA  PHE A 153      -7.812   4.675  -4.707  1.00 98.10           H  
ATOM   2363  C   PHE A 153      -8.362   4.335  -2.669  1.00 98.10           C  
ATOM   2364  CB  PHE A 153      -7.357   2.631  -4.288  1.00 98.10           C  
ATOM   2365  HB2 PHE A 153      -7.073   2.033  -3.423  1.00 98.10           H  
ATOM   2366  HB3 PHE A 153      -8.349   2.303  -4.599  1.00 98.10           H  
ATOM   2367  O   PHE A 153      -9.037   3.424  -2.193  1.00 98.10           O  
ATOM   2368  CG  PHE A 153      -6.386   2.343  -5.408  1.00 98.10           C  
ATOM   2369  CD1 PHE A 153      -6.711   2.708  -6.727  1.00 98.10           C  
ATOM   2370  HD1 PHE A 153      -7.669   3.153  -6.949  1.00 98.10           H  
ATOM   2371  CD2 PHE A 153      -5.149   1.731  -5.127  1.00 98.10           C  
ATOM   2372  HD2 PHE A 153      -4.905   1.448  -4.113  1.00 98.10           H  
ATOM   2373  CE1 PHE A 153      -5.787   2.484  -7.760  1.00 98.10           C  
ATOM   2374  HE1 PHE A 153      -6.049   2.757  -8.771  1.00 98.10           H  
ATOM   2375  CE2 PHE A 153      -4.229   1.502  -6.161  1.00 98.10           C  
ATOM   2376  HE2 PHE A 153      -3.282   1.030  -5.944  1.00 98.10           H  
ATOM   2377  CZ  PHE A 153      -4.545   1.898  -7.472  1.00 98.10           C  
ATOM   2378  HZ  PHE A 153      -3.840   1.757  -8.278  1.00 98.10           H  
ATOM   2379  N   LEU A 154      -8.379   5.560  -2.117  1.00 97.38           N  
ATOM   2380  H   LEU A 154      -7.762   6.260  -2.503  1.00 97.38           H  
ATOM   2381  CA  LEU A 154      -9.165   5.879  -0.910  1.00 97.38           C  
ATOM   2382  HA  LEU A 154      -8.805   5.263  -0.087  1.00 97.38           H  
ATOM   2383  C   LEU A 154     -10.657   5.559  -1.039  1.00 97.38           C  
ATOM   2384  CB  LEU A 154      -9.054   7.376  -0.550  1.00 97.38           C  
ATOM   2385  HB2 LEU A 154      -9.247   7.972  -1.442  1.00 97.38           H  
ATOM   2386  HB3 LEU A 154      -9.834   7.599   0.176  1.00 97.38           H  
ATOM   2387  O   LEU A 154     -11.298   5.295  -0.023  1.00 97.38           O  
ATOM   2388  CG  LEU A 154      -7.740   7.834   0.086  1.00 97.38           C  
ATOM   2389  HG  LEU A 154      -6.933   7.697  -0.633  1.00 97.38           H  
ATOM   2390  CD1 LEU A 154      -7.821   9.324   0.421  1.00 97.38           C  
ATOM   2391 HD11 LEU A 154      -8.019   9.892  -0.488  1.00 97.38           H  
ATOM   2392 HD12 LEU A 154      -6.875   9.663   0.843  1.00 97.38           H  
ATOM   2393 HD13 LEU A 154      -8.621   9.511   1.137  1.00 97.38           H  
ATOM   2394  CD2 LEU A 154      -7.447   7.055   1.373  1.00 97.38           C  
ATOM   2395 HD21 LEU A 154      -7.213   6.018   1.132  1.00 97.38           H  
ATOM   2396 HD22 LEU A 154      -6.584   7.488   1.879  1.00 97.38           H  
ATOM   2397 HD23 LEU A 154      -8.309   7.098   2.038  1.00 97.38           H  
ATOM   2398  N   LYS A 155     -11.199   5.624  -2.261  1.00 96.77           N  
ATOM   2399  H   LYS A 155     -10.574   5.762  -3.042  1.00 96.77           H  
ATOM   2400  CA  LYS A 155     -12.600   5.311  -2.530  1.00 96.77           C  
ATOM   2401  HA  LYS A 155     -13.224   5.802  -1.783  1.00 96.77           H  
ATOM   2402  C   LYS A 155     -12.872   3.819  -2.358  1.00 96.77           C  
ATOM   2403  CB  LYS A 155     -12.997   5.841  -3.912  1.00 96.77           C  
ATOM   2404  HB2 LYS A 155     -12.744   6.899  -3.976  1.00 96.77           H  
ATOM   2405  HB3 LYS A 155     -12.447   5.297  -4.680  1.00 96.77           H  
ATOM   2406  O   LYS A 155     -13.782   3.476  -1.615  1.00 96.77           O  
ATOM   2407  CG  LYS A 155     -14.505   5.675  -4.136  1.00 96.77           C  
ATOM   2408  HG2 LYS A 155     -14.775   4.626  -4.018  1.00 96.77           H  
ATOM   2409  HG3 LYS A 155     -15.050   6.265  -3.399  1.00 96.77           H  
ATOM   2410  CD  LYS A 155     -14.904   6.118  -5.544  1.00 96.77           C  
ATOM   2411  HD2 LYS A 155     -14.744   7.191  -5.655  1.00 96.77           H  
ATOM   2412  HD3 LYS A 155     -14.293   5.576  -6.266  1.00 96.77           H  
ATOM   2413  CE  LYS A 155     -16.380   5.771  -5.752  1.00 96.77           C  
ATOM   2414  HE2 LYS A 155     -16.991   6.406  -5.111  1.00 96.77           H  
ATOM   2415  HE3 LYS A 155     -16.529   4.740  -5.429  1.00 96.77           H  
ATOM   2416  NZ  LYS A 155     -16.777   5.902  -7.173  1.00 96.77           N  
ATOM   2417  HZ1 LYS A 155     -17.736   5.609  -7.289  1.00 96.77           H  
ATOM   2418  HZ2 LYS A 155     -16.205   5.285  -7.732  1.00 96.77           H  
ATOM   2419  HZ3 LYS A 155     -16.665   6.852  -7.499  1.00 96.77           H  
ATOM   2420  N   ASP A 156     -12.067   2.965  -2.984  1.00 97.51           N  
ATOM   2421  H   ASP A 156     -11.369   3.309  -3.626  1.00 97.51           H  
ATOM   2422  CA  ASP A 156     -12.218   1.506  -2.920  1.00 97.51           C  
ATOM   2423  HA  ASP A 156     -13.234   1.233  -3.205  1.00 97.51           H  
ATOM   2424  C   ASP A 156     -11.964   0.969  -1.507  1.00 97.51           C  
ATOM   2425  CB  ASP A 156     -11.249   0.858  -3.916  1.00 97.51           C  
ATOM   2426  HB2 ASP A 156     -11.462  -0.209  -3.986  1.00 97.51           H  
ATOM   2427  HB3 ASP A 156     -10.227   0.972  -3.555  1.00 97.51           H  
ATOM   2428  O   ASP A 156     -12.666   0.086  -1.028  1.00 97.51           O  
ATOM   2429  CG  ASP A 156     -11.368   1.499  -5.294  1.00 97.51           C  
ATOM   2430  OD1 ASP A 156     -12.152   1.007  -6.131  1.00 97.51           O  
ATOM   2431  OD2 ASP A 156     -10.657   2.508  -5.498  1.00 97.51           O  
ATOM   2432  N   PHE A 157     -10.999   1.556  -0.794  1.00 98.50           N  
ATOM   2433  H   PHE A 157     -10.426   2.244  -1.261  1.00 98.50           H  
ATOM   2434  CA  PHE A 157     -10.669   1.168   0.579  1.00 98.50           C  
ATOM   2435  HA  PHE A 157     -11.048   0.159   0.736  1.00 98.50           H  
ATOM   2436  C   PHE A 157     -11.356   2.023   1.658  1.00 98.50           C  
ATOM   2437  CB  PHE A 157      -9.147   1.096   0.748  1.00 98.50           C  
ATOM   2438  HB2 PHE A 157      -8.729   2.090   0.588  1.00 98.50           H  
ATOM   2439  HB3 PHE A 157      -8.925   0.797   1.772  1.00 98.50           H  
ATOM   2440  O   PHE A 157     -10.866   2.071   2.783  1.00 98.50           O  
ATOM   2441  CG  PHE A 157      -8.460   0.098  -0.160  1.00 98.50           C  
ATOM   2442  CD1 PHE A 157      -8.753  -1.273  -0.058  1.00 98.50           C  
ATOM   2443  HD1 PHE A 157      -9.483  -1.614   0.661  1.00 98.50           H  
ATOM   2444  CD2 PHE A 157      -7.540   0.540  -1.123  1.00 98.50           C  
ATOM   2445  HD2 PHE A 157      -7.349   1.598  -1.226  1.00 98.50           H  
ATOM   2446  CE1 PHE A 157      -8.141  -2.192  -0.926  1.00 98.50           C  
ATOM   2447  HE1 PHE A 157      -8.421  -3.235  -0.891  1.00 98.50           H  
ATOM   2448  CE2 PHE A 157      -6.905  -0.381  -1.975  1.00 98.50           C  
ATOM   2449  HE2 PHE A 157      -6.219  -0.037  -2.735  1.00 98.50           H  
ATOM   2450  CZ  PHE A 157      -7.212  -1.747  -1.878  1.00 98.50           C  
ATOM   2451  HZ  PHE A 157      -6.770  -2.454  -2.566  1.00 98.50           H  
ATOM   2452  N   GLU A 158     -12.453   2.718   1.340  1.00 96.21           N  
ATOM   2453  H   GLU A 158     -12.804   2.605   0.400  1.00 96.21           H  
ATOM   2454  CA  GLU A 158     -13.339   3.405   2.302  1.00 96.21           C  
ATOM   2455  HA  GLU A 158     -13.950   4.100   1.727  1.00 96.21           H  
ATOM   2456  C   GLU A 158     -12.625   4.251   3.383  1.00 96.21           C  
ATOM   2457  CB  GLU A 158     -14.304   2.405   2.956  1.00 96.21           C  
ATOM   2458  HB2 GLU A 158     -14.990   2.963   3.593  1.00 96.21           H  
ATOM   2459  HB3 GLU A 158     -13.722   1.729   3.582  1.00 96.21           H  
ATOM   2460  O   GLU A 158     -12.887   4.123   4.579  1.00 96.21           O  
ATOM   2461  CG  GLU A 158     -15.146   1.571   1.985  1.00 96.21           C  
ATOM   2462  HG2 GLU A 158     -14.496   0.900   1.424  1.00 96.21           H  
ATOM   2463  HG3 GLU A 158     -15.639   2.246   1.285  1.00 96.21           H  
ATOM   2464  CD  GLU A 158     -16.195   0.745   2.750  1.00 96.21           C  
ATOM   2465  OE1 GLU A 158     -17.327   0.637   2.233  1.00 96.21           O  
ATOM   2466  OE2 GLU A 158     -15.880   0.253   3.867  1.00 96.21           O  
ATOM   2467  N   PHE A 159     -11.675   5.111   2.998  1.00 98.42           N  
ATOM   2468  H   PHE A 159     -11.495   5.168   2.006  1.00 98.42           H  
ATOM   2469  CA  PHE A 159     -10.828   5.888   3.928  1.00 98.42           C  
ATOM   2470  HA  PHE A 159     -10.064   6.364   3.315  1.00 98.42           H  
ATOM   2471  C   PHE A 159     -10.040   5.072   4.977  1.00 98.42           C  
ATOM   2472  CB  PHE A 159     -11.623   7.022   4.611  1.00 98.42           C  
ATOM   2473  HB2 PHE A 159     -11.010   7.469   5.393  1.00 98.42           H  
ATOM   2474  HB3 PHE A 159     -12.501   6.609   5.107  1.00 98.42           H  
ATOM   2475  O   PHE A 159      -9.306   5.669   5.772  1.00 98.42           O  
ATOM   2476  CG  PHE A 159     -12.039   8.150   3.699  1.00 98.42           C  
ATOM   2477  CD1 PHE A 159     -11.063   9.019   3.174  1.00 98.42           C  
ATOM   2478  HD1 PHE A 159     -10.019   8.873   3.411  1.00 98.42           H  
ATOM   2479  CD2 PHE A 159     -13.398   8.355   3.401  1.00 98.42           C  
ATOM   2480  HD2 PHE A 159     -14.150   7.686   3.794  1.00 98.42           H  
ATOM   2481  CE1 PHE A 159     -11.445  10.087   2.347  1.00 98.42           C  
ATOM   2482  HE1 PHE A 159     -10.700  10.754   1.938  1.00 98.42           H  
ATOM   2483  CE2 PHE A 159     -13.778   9.424   2.574  1.00 98.42           C  
ATOM   2484  HE2 PHE A 159     -14.818   9.567   2.320  1.00 98.42           H  
ATOM   2485  CZ  PHE A 159     -12.803  10.291   2.053  1.00 98.42           C  
ATOM   2486  HZ  PHE A 159     -13.098  11.103   1.405  1.00 98.42           H  
ATOM   2487  N   TYR A 160     -10.087   3.737   4.978  1.00 98.75           N  
ATOM   2488  H   TYR A 160     -10.719   3.269   4.345  1.00 98.75           H  
ATOM   2489  CA  TYR A 160      -9.309   2.914   5.905  1.00 98.75           C  
ATOM   2490  HA  TYR A 160      -9.621   3.191   6.912  1.00 98.75           H  
ATOM   2491  C   TYR A 160      -7.803   3.182   5.832  1.00 98.75           C  
ATOM   2492  CB  TYR A 160      -9.598   1.419   5.734  1.00 98.75           C  
ATOM   2493  HB2 TYR A 160      -8.919   0.863   6.380  1.00 98.75           H  
ATOM   2494  HB3 TYR A 160      -9.382   1.129   4.706  1.00 98.75           H  
ATOM   2495  O   TYR A 160      -7.198   3.220   6.902  1.00 98.75           O  
ATOM   2496  CG  TYR A 160     -11.007   0.994   6.087  1.00 98.75           C  
ATOM   2497  CD1 TYR A 160     -11.561   1.315   7.343  1.00 98.75           C  
ATOM   2498  HD1 TYR A 160     -10.980   1.864   8.070  1.00 98.75           H  
ATOM   2499  CD2 TYR A 160     -11.765   0.267   5.152  1.00 98.75           C  
ATOM   2500  HD2 TYR A 160     -11.355   0.025   4.183  1.00 98.75           H  
ATOM   2501  CE1 TYR A 160     -12.884   0.943   7.644  1.00 98.75           C  
ATOM   2502  HE1 TYR A 160     -13.342   1.216   8.584  1.00 98.75           H  
ATOM   2503  CE2 TYR A 160     -13.091  -0.090   5.445  1.00 98.75           C  
ATOM   2504  HE2 TYR A 160     -13.699  -0.584   4.701  1.00 98.75           H  
ATOM   2505  OH  TYR A 160     -14.972   0.003   6.910  1.00 98.75           O  
ATOM   2506  HH  TYR A 160     -15.407  -0.168   6.071  1.00 98.75           H  
ATOM   2507  CZ  TYR A 160     -13.662   0.270   6.679  1.00 98.75           C  
ATOM   2508  N   PRO A 161      -7.174   3.464   4.668  1.00 98.59           N  
ATOM   2509  CA  PRO A 161      -5.764   3.846   4.645  1.00 98.59           C  
ATOM   2510  HA  PRO A 161      -5.173   3.016   5.033  1.00 98.59           H  
ATOM   2511  C   PRO A 161      -5.477   5.096   5.494  1.00 98.59           C  
ATOM   2512  CB  PRO A 161      -5.418   4.050   3.167  1.00 98.59           C  
ATOM   2513  HB2 PRO A 161      -4.392   3.750   2.955  1.00 98.59           H  
ATOM   2514  HB3 PRO A 161      -5.580   5.089   2.881  1.00 98.59           H  
ATOM   2515  O   PRO A 161      -4.531   5.106   6.280  1.00 98.59           O  
ATOM   2516  CG  PRO A 161      -6.422   3.160   2.433  1.00 98.59           C  
ATOM   2517  HG2 PRO A 161      -6.071   2.128   2.434  1.00 98.59           H  
ATOM   2518  HG3 PRO A 161      -6.607   3.499   1.414  1.00 98.59           H  
ATOM   2519  CD  PRO A 161      -7.668   3.288   3.305  1.00 98.59           C  
ATOM   2520  HD2 PRO A 161      -8.235   4.168   2.999  1.00 98.59           H  
ATOM   2521  HD3 PRO A 161      -8.285   2.394   3.212  1.00 98.59           H  
ATOM   2522  N   LEU A 162      -6.339   6.120   5.423  1.00 98.31           N  
ATOM   2523  H   LEU A 162      -7.165   6.010   4.851  1.00 98.31           H  
ATOM   2524  CA  LEU A 162      -6.227   7.323   6.255  1.00 98.31           C  
ATOM   2525  HA  LEU A 162      -5.214   7.713   6.160  1.00 98.31           H  
ATOM   2526  C   LEU A 162      -6.452   7.003   7.738  1.00 98.31           C  
ATOM   2527  CB  LEU A 162      -7.225   8.386   5.750  1.00 98.31           C  
ATOM   2528  HB2 LEU A 162      -8.225   7.952   5.733  1.00 98.31           H  
ATOM   2529  HB3 LEU A 162      -6.968   8.657   4.726  1.00 98.31           H  
ATOM   2530  O   LEU A 162      -5.695   7.461   8.592  1.00 98.31           O  
ATOM   2531  CG  LEU A 162      -7.287   9.664   6.610  1.00 98.31           C  
ATOM   2532  HG  LEU A 162      -7.588   9.407   7.626  1.00 98.31           H  
ATOM   2533  CD1 LEU A 162      -5.949  10.406   6.663  1.00 98.31           C  
ATOM   2534 HD11 LEU A 162      -6.062  11.316   7.253  1.00 98.31           H  
ATOM   2535 HD12 LEU A 162      -5.632  10.669   5.654  1.00 98.31           H  
ATOM   2536 HD13 LEU A 162      -5.192   9.780   7.135  1.00 98.31           H  
ATOM   2537  CD2 LEU A 162      -8.341  10.609   6.040  1.00 98.31           C  
ATOM   2538 HD21 LEU A 162      -8.076  10.899   5.023  1.00 98.31           H  
ATOM   2539 HD22 LEU A 162      -8.421  11.501   6.661  1.00 98.31           H  
ATOM   2540 HD23 LEU A 162      -9.310  10.110   6.018  1.00 98.31           H  
ATOM   2541  N   ALA A 163      -7.474   6.209   8.057  1.00 98.52           N  
ATOM   2542  H   ALA A 163      -8.070   5.875   7.313  1.00 98.52           H  
ATOM   2543  CA  ALA A 163      -7.789   5.830   9.432  1.00 98.52           C  
ATOM   2544  HA  ALA A 163      -7.902   6.736  10.026  1.00 98.52           H  
ATOM   2545  C   ALA A 163      -6.673   4.992  10.084  1.00 98.52           C  
ATOM   2546  CB  ALA A 163      -9.127   5.092   9.415  1.00 98.52           C  
ATOM   2547  HB1 ALA A 163      -9.915   5.765   9.076  1.00 98.52           H  
ATOM   2548  HB2 ALA A 163      -9.075   4.238   8.740  1.00 98.52           H  
ATOM   2549  HB3 ALA A 163      -9.360   4.732  10.417  1.00 98.52           H  
ATOM   2550  O   ALA A 163      -6.314   5.228  11.239  1.00 98.52           O  
ATOM   2551  N   ILE A 164      -6.083   4.055   9.336  1.00 98.22           N  
ATOM   2552  H   ILE A 164      -6.440   3.909   8.403  1.00 98.22           H  
ATOM   2553  CA  ILE A 164      -4.897   3.286   9.737  1.00 98.22           C  
ATOM   2554  HA  ILE A 164      -5.108   2.759  10.667  1.00 98.22           H  
ATOM   2555  C   ILE A 164      -3.737   4.234  10.008  1.00 98.22           C  
ATOM   2556  CB  ILE A 164      -4.543   2.252   8.641  1.00 98.22           C  
ATOM   2557  HB  ILE A 164      -4.591   2.753   7.674  1.00 98.22           H  
ATOM   2558  O   ILE A 164      -3.038   4.075  11.012  1.00 98.22           O  
ATOM   2559  CG1 ILE A 164      -5.584   1.109   8.659  1.00 98.22           C  
ATOM   2560 HG12 ILE A 164      -5.403   0.461   9.517  1.00 98.22           H  
ATOM   2561 HG13 ILE A 164      -6.587   1.520   8.768  1.00 98.22           H  
ATOM   2562  CG2 ILE A 164      -3.117   1.676   8.792  1.00 98.22           C  
ATOM   2563 HG21 ILE A 164      -2.382   2.472   8.678  1.00 98.22           H  
ATOM   2564 HG22 ILE A 164      -3.001   1.194   9.763  1.00 98.22           H  
ATOM   2565 HG23 ILE A 164      -2.929   0.950   8.001  1.00 98.22           H  
ATOM   2566  CD1 ILE A 164      -5.576   0.267   7.379  1.00 98.22           C  
ATOM   2567 HD11 ILE A 164      -4.640  -0.284   7.287  1.00 98.22           H  
ATOM   2568 HD12 ILE A 164      -6.397  -0.449   7.412  1.00 98.22           H  
ATOM   2569 HD13 ILE A 164      -5.704   0.911   6.508  1.00 98.22           H  
ATOM   2570  N   ASP A 165      -3.544   5.232   9.148  1.00 97.04           N  
ATOM   2571  H   ASP A 165      -4.094   5.273   8.302  1.00 97.04           H  
ATOM   2572  CA  ASP A 165      -2.439   6.161   9.293  1.00 97.04           C  
ATOM   2573  HA  ASP A 165      -1.572   5.527   9.479  1.00 97.04           H  
ATOM   2574  C   ASP A 165      -2.588   7.070  10.521  1.00 97.04           C  
ATOM   2575  CB  ASP A 165      -2.230   6.948   7.988  1.00 97.04           C  
ATOM   2576  HB2 ASP A 165      -3.192   7.267   7.587  1.00 97.04           H  
ATOM   2577  HB3 ASP A 165      -1.661   7.849   8.219  1.00 97.04           H  
ATOM   2578  O   ASP A 165      -1.640   7.216  11.298  1.00 97.04           O  
ATOM   2579  CG  ASP A 165      -1.452   6.172   6.912  1.00 97.04           C  
ATOM   2580  OD1 ASP A 165      -1.015   5.016   7.181  1.00 97.04           O  
ATOM   2581  OD2 ASP A 165      -1.160   6.802   5.869  1.00 97.04           O  
ATOM   2582  N   ILE A 166      -3.797   7.579  10.777  1.00 96.96           N  
ATOM   2583  H   ILE A 166      -4.519   7.425  10.088  1.00 96.96           H  
ATOM   2584  CA  ILE A 166      -4.146   8.293  12.017  1.00 96.96           C  
ATOM   2585  HA  ILE A 166      -3.531   9.190  12.095  1.00 96.96           H  
ATOM   2586  C   ILE A 166      -3.835   7.418  13.234  1.00 96.96           C  
ATOM   2587  CB  ILE A 166      -5.639   8.707  11.994  1.00 96.96           C  
ATOM   2588  HB  ILE A 166      -6.236   7.842  11.705  1.00 96.96           H  
ATOM   2589  O   ILE A 166      -3.162   7.854  14.171  1.00 96.96           O  
ATOM   2590  CG1 ILE A 166      -5.862   9.828  10.956  1.00 96.96           C  
ATOM   2591 HG12 ILE A 166      -5.345   9.577  10.030  1.00 96.96           H  
ATOM   2592 HG13 ILE A 166      -5.434  10.755  11.338  1.00 96.96           H  
ATOM   2593  CG2 ILE A 166      -6.122   9.180  13.381  1.00 96.96           C  
ATOM   2594 HG21 ILE A 166      -6.084   8.363  14.102  1.00 96.96           H  
ATOM   2595 HG22 ILE A 166      -7.159   9.511  13.333  1.00 96.96           H  
ATOM   2596 HG23 ILE A 166      -5.500  10.002  13.735  1.00 96.96           H  
ATOM   2597  CD1 ILE A 166      -7.332  10.076  10.596  1.00 96.96           C  
ATOM   2598 HD11 ILE A 166      -7.785   9.153  10.233  1.00 96.96           H  
ATOM   2599 HD12 ILE A 166      -7.888  10.445  11.458  1.00 96.96           H  
ATOM   2600 HD13 ILE A 166      -7.385  10.825   9.807  1.00 96.96           H  
ATOM   2601  N   GLN A 167      -4.277   6.161  13.219  1.00 95.17           N  
ATOM   2602  H   GLN A 167      -4.832   5.851  12.434  1.00 95.17           H  
ATOM   2603  CA  GLN A 167      -4.069   5.247  14.335  1.00 95.17           C  
ATOM   2604  HA  GLN A 167      -4.432   5.736  15.239  1.00 95.17           H  
ATOM   2605  C   GLN A 167      -2.576   4.928  14.545  1.00 95.17           C  
ATOM   2606  CB  GLN A 167      -4.923   3.999  14.088  1.00 95.17           C  
ATOM   2607  HB2 GLN A 167      -5.926   4.299  13.784  1.00 95.17           H  
ATOM   2608  HB3 GLN A 167      -4.486   3.441  13.259  1.00 95.17           H  
ATOM   2609  O   GLN A 167      -2.143   4.792  15.688  1.00 95.17           O  
ATOM   2610  CG  GLN A 167      -5.053   3.077  15.307  1.00 95.17           C  
ATOM   2611  HG2 GLN A 167      -4.082   2.940  15.784  1.00 95.17           H  
ATOM   2612  HG3 GLN A 167      -5.397   2.108  14.946  1.00 95.17           H  
ATOM   2613  CD  GLN A 167      -6.053   3.533  16.361  1.00 95.17           C  
ATOM   2614  NE2 GLN A 167      -6.456   2.645  17.244  1.00 95.17           N  
ATOM   2615 HE21 GLN A 167      -7.247   2.929  17.803  1.00 95.17           H  
ATOM   2616 HE22 GLN A 167      -6.229   1.672  17.098  1.00 95.17           H  
ATOM   2617  OE1 GLN A 167      -6.482   4.669  16.444  1.00 95.17           O  
ATOM   2618  N   ARG A 168      -1.753   4.879  13.487  1.00 94.02           N  
ATOM   2619  H   ARG A 168      -2.167   4.989  12.572  1.00 94.02           H  
ATOM   2620  CA  ARG A 168      -0.284   4.757  13.596  1.00 94.02           C  
ATOM   2621  HA  ARG A 168      -0.039   3.919  14.249  1.00 94.02           H  
ATOM   2622  C   ARG A 168       0.358   5.987  14.237  1.00 94.02           C  
ATOM   2623  CB  ARG A 168       0.345   4.509  12.220  1.00 94.02           C  
ATOM   2624  HB2 ARG A 168      -0.056   5.225  11.503  1.00 94.02           H  
ATOM   2625  HB3 ARG A 168       1.421   4.671  12.291  1.00 94.02           H  
ATOM   2626  O   ARG A 168       1.247   5.818  15.068  1.00 94.02           O  
ATOM   2627  CG  ARG A 168       0.113   3.085  11.709  1.00 94.02           C  
ATOM   2628  HG2 ARG A 168      -0.953   2.861  11.681  1.00 94.02           H  
ATOM   2629  HG3 ARG A 168       0.613   2.379  12.372  1.00 94.02           H  
ATOM   2630  CD  ARG A 168       0.674   2.951  10.295  1.00 94.02           C  
ATOM   2631  HD2 ARG A 168       1.715   3.276  10.287  1.00 94.02           H  
ATOM   2632  HD3 ARG A 168       0.100   3.607   9.640  1.00 94.02           H  
ATOM   2633  NE  ARG A 168       0.587   1.558   9.820  1.00 94.02           N  
ATOM   2634  HE  ARG A 168       0.325   0.866  10.507  1.00 94.02           H  
ATOM   2635  NH1 ARG A 168       0.923   2.031   7.603  1.00 94.02           N  
ATOM   2636 HH11 ARG A 168       0.754   3.005   7.812  1.00 94.02           H  
ATOM   2637 HH12 ARG A 168       0.745   1.773   6.643  1.00 94.02           H  
ATOM   2638  NH2 ARG A 168       0.522  -0.076   8.235  1.00 94.02           N  
ATOM   2639 HH21 ARG A 168       0.185  -0.721   8.936  1.00 94.02           H  
ATOM   2640 HH22 ARG A 168       0.409  -0.309   7.259  1.00 94.02           H  
ATOM   2641  CZ  ARG A 168       0.689   1.178   8.560  1.00 94.02           C  
ATOM   2642  N   VAL A 169      -0.091   7.204  13.919  1.00 93.87           N  
ATOM   2643  H   VAL A 169      -0.802   7.293  13.208  1.00 93.87           H  
ATOM   2644  CA  VAL A 169       0.380   8.412  14.630  1.00 93.87           C  
ATOM   2645  HA  VAL A 169       1.466   8.464  14.566  1.00 93.87           H  
ATOM   2646  C   VAL A 169       0.022   8.319  16.113  1.00 93.87           C  
ATOM   2647  CB  VAL A 169      -0.188   9.718  14.032  1.00 93.87           C  
ATOM   2648  HB  VAL A 169      -1.277   9.696  14.061  1.00 93.87           H  
ATOM   2649  O   VAL A 169       0.887   8.459  16.972  1.00 93.87           O  
ATOM   2650  CG1 VAL A 169       0.279  10.954  14.812  1.00 93.87           C  
ATOM   2651 HG11 VAL A 169      -0.111  11.860  14.348  1.00 93.87           H  
ATOM   2652 HG12 VAL A 169      -0.086  10.924  15.838  1.00 93.87           H  
ATOM   2653 HG13 VAL A 169       1.368  10.998  14.822  1.00 93.87           H  
ATOM   2654  CG2 VAL A 169       0.255   9.919  12.585  1.00 93.87           C  
ATOM   2655 HG21 VAL A 169      -0.344   9.271  11.945  1.00 93.87           H  
ATOM   2656 HG22 VAL A 169       0.063  10.945  12.271  1.00 93.87           H  
ATOM   2657 HG23 VAL A 169       1.320   9.714  12.482  1.00 93.87           H  
ATOM   2658  N   VAL A 170      -1.244   8.023  16.418  1.00 92.00           N  
ATOM   2659  H   VAL A 170      -1.897   7.925  15.654  1.00 92.00           H  
ATOM   2660  CA  VAL A 170      -1.777   8.064  17.788  1.00 92.00           C  
ATOM   2661  HA  VAL A 170      -1.457   8.996  18.256  1.00 92.00           H  
ATOM   2662  C   VAL A 170      -1.244   6.932  18.670  1.00 92.00           C  
ATOM   2663  CB  VAL A 170      -3.319   8.057  17.744  1.00 92.00           C  
ATOM   2664  HB  VAL A 170      -3.652   7.209  17.145  1.00 92.00           H  
ATOM   2665  O   VAL A 170      -0.960   7.152  19.845  1.00 92.00           O  
ATOM   2666  CG1 VAL A 170      -3.961   7.937  19.134  1.00 92.00           C  
ATOM   2667 HG11 VAL A 170      -5.044   8.023  19.047  1.00 92.00           H  
ATOM   2668 HG12 VAL A 170      -3.588   8.731  19.783  1.00 92.00           H  
ATOM   2669 HG13 VAL A 170      -3.728   6.969  19.578  1.00 92.00           H  
ATOM   2670  CG2 VAL A 170      -3.854   9.348  17.109  1.00 92.00           C  
ATOM   2671 HG21 VAL A 170      -3.585  10.208  17.723  1.00 92.00           H  
ATOM   2672 HG22 VAL A 170      -3.440   9.491  16.111  1.00 92.00           H  
ATOM   2673 HG23 VAL A 170      -4.939   9.295  17.019  1.00 92.00           H  
ATOM   2674  N   LYS A 171      -1.143   5.706  18.144  1.00 90.37           N  
ATOM   2675  H   LYS A 171      -1.414   5.589  17.178  1.00 90.37           H  
ATOM   2676  CA  LYS A 171      -0.820   4.500  18.930  1.00 90.37           C  
ATOM   2677  HA  LYS A 171      -0.933   4.719  19.992  1.00 90.37           H  
ATOM   2678  C   LYS A 171       0.621   4.031  18.778  1.00 90.37           C  
ATOM   2679  CB  LYS A 171      -1.764   3.349  18.554  1.00 90.37           C  
ATOM   2680  HB2 LYS A 171      -1.622   3.123  17.497  1.00 90.37           H  
ATOM   2681  HB3 LYS A 171      -1.471   2.461  19.112  1.00 90.37           H  
ATOM   2682  O   LYS A 171       1.161   3.479  19.733  1.00 90.37           O  
ATOM   2683  CG  LYS A 171      -3.258   3.603  18.799  1.00 90.37           C  
ATOM   2684  HG2 LYS A 171      -3.580   4.499  18.268  1.00 90.37           H  
ATOM   2685  HG3 LYS A 171      -3.807   2.753  18.393  1.00 90.37           H  
ATOM   2686  CD  LYS A 171      -3.591   3.731  20.290  1.00 90.37           C  
ATOM   2687  HD2 LYS A 171      -3.198   2.863  20.819  1.00 90.37           H  
ATOM   2688  HD3 LYS A 171      -3.132   4.636  20.687  1.00 90.37           H  
ATOM   2689  CE  LYS A 171      -5.111   3.799  20.466  1.00 90.37           C  
ATOM   2690  HE2 LYS A 171      -5.553   2.918  20.000  1.00 90.37           H  
ATOM   2691  HE3 LYS A 171      -5.481   4.673  19.930  1.00 90.37           H  
ATOM   2692  NZ  LYS A 171      -5.492   3.869  21.899  1.00 90.37           N  
ATOM   2693  HZ1 LYS A 171      -5.084   4.687  22.328  1.00 90.37           H  
ATOM   2694  HZ2 LYS A 171      -5.171   3.046  22.389  1.00 90.37           H  
ATOM   2695  HZ3 LYS A 171      -6.496   3.926  21.990  1.00 90.37           H  
ATOM   2696  N   ASP A 172       1.228   4.224  17.606  1.00 89.73           N  
ATOM   2697  H   ASP A 172       0.741   4.726  16.877  1.00 89.73           H  
ATOM   2698  CA  ASP A 172       2.605   3.786  17.342  1.00 89.73           C  
ATOM   2699  HA  ASP A 172       2.894   3.060  18.102  1.00 89.73           H  
ATOM   2700  C   ASP A 172       3.621   4.940  17.449  1.00 89.73           C  
ATOM   2701  CB  ASP A 172       2.726   3.066  15.982  1.00 89.73           C  
ATOM   2702  HB2 ASP A 172       2.563   3.774  15.169  1.00 89.73           H  
ATOM   2703  HB3 ASP A 172       3.752   2.712  15.881  1.00 89.73           H  
ATOM   2704  O   ASP A 172       4.820   4.700  17.326  1.00 89.73           O  
ATOM   2705  CG  ASP A 172       1.815   1.851  15.762  1.00 89.73           C  
ATOM   2706  OD1 ASP A 172       1.316   1.207  16.711  1.00 89.73           O  
ATOM   2707  OD2 ASP A 172       1.673   1.419  14.594  1.00 89.73           O  
ATOM   2708  N   GLY A 173       3.165   6.182  17.662  1.00 90.40           N  
ATOM   2709  H   GLY A 173       2.169   6.334  17.725  1.00 90.40           H  
ATOM   2710  CA  GLY A 173       4.035   7.360  17.730  1.00 90.40           C  
ATOM   2711  HA2 GLY A 173       4.812   7.198  18.477  1.00 90.40           H  
ATOM   2712  HA3 GLY A 173       3.437   8.222  18.025  1.00 90.40           H  
ATOM   2713  C   GLY A 173       4.708   7.690  16.395  1.00 90.40           C  
ATOM   2714  O   GLY A 173       5.814   8.227  16.376  1.00 90.40           O  
ATOM   2715  N   MET A 174       4.084   7.317  15.273  1.00 90.98           N  
ATOM   2716  H   MET A 174       3.171   6.892  15.353  1.00 90.98           H  
ATOM   2717  CA  MET A 174       4.629   7.599  13.946  1.00 90.98           C  
ATOM   2718  HA  MET A 174       5.666   7.263  13.944  1.00 90.98           H  
ATOM   2719  C   MET A 174       4.622   9.108  13.661  1.00 90.98           C  
ATOM   2720  CB  MET A 174       3.862   6.796  12.885  1.00 90.98           C  
ATOM   2721  HB2 MET A 174       3.781   5.765  13.229  1.00 90.98           H  
ATOM   2722  HB3 MET A 174       2.857   7.201  12.765  1.00 90.98           H  
ATOM   2723  O   MET A 174       3.650   9.796  13.959  1.00 90.98           O  
ATOM   2724  CG  MET A 174       4.586   6.813  11.532  1.00 90.98           C  
ATOM   2725  HG2 MET A 174       4.509   7.817  11.114  1.00 90.98           H  
ATOM   2726  HG3 MET A 174       5.643   6.604  11.697  1.00 90.98           H  
ATOM   2727  SD  MET A 174       3.969   5.631  10.297  1.00 90.98           S  
ATOM   2728  CE  MET A 174       4.509   4.063  11.019  1.00 90.98           C  
ATOM   2729  HE1 MET A 174       4.278   3.250  10.331  1.00 90.98           H  
ATOM   2730  HE2 MET A 174       3.987   3.892  11.960  1.00 90.98           H  
ATOM   2731  HE3 MET A 174       5.583   4.096  11.202  1.00 90.98           H  
ATOM   2732  N   ASP A 175       5.698   9.613  13.053  1.00 92.98           N  
ATOM   2733  H   ASP A 175       6.489   9.012  12.876  1.00 92.98           H  
ATOM   2734  CA  ASP A 175       5.831  11.032  12.714  1.00 92.98           C  
ATOM   2735  HA  ASP A 175       5.743  11.617  13.630  1.00 92.98           H  
ATOM   2736  C   ASP A 175       4.737  11.489  11.737  1.00 92.98           C  
ATOM   2737  CB  ASP A 175       7.224  11.285  12.125  1.00 92.98           C  
ATOM   2738  HB2 ASP A 175       7.350  10.700  11.214  1.00 92.98           H  
ATOM   2739  HB3 ASP A 175       7.980  10.965  12.842  1.00 92.98           H  
ATOM   2740  O   ASP A 175       4.589  10.919  10.656  1.00 92.98           O  
ATOM   2741  CG  ASP A 175       7.413  12.767  11.810  1.00 92.98           C  
ATOM   2742  OD1 ASP A 175       6.864  13.209  10.779  1.00 92.98           O  
ATOM   2743  OD2 ASP A 175       8.066  13.464  12.606  1.00 92.98           O  
ATOM   2744  N   ILE A 176       4.009  12.555  12.082  1.00 92.10           N  
ATOM   2745  H   ILE A 176       4.209  12.988  12.972  1.00 92.10           H  
ATOM   2746  CA  ILE A 176       2.849  13.048  11.322  1.00 92.10           C  
ATOM   2747  HA  ILE A 176       2.111  12.246  11.309  1.00 92.10           H  
ATOM   2748  C   ILE A 176       3.162  13.388   9.855  1.00 92.10           C  
ATOM   2749  CB  ILE A 176       2.229  14.256  12.060  1.00 92.10           C  
ATOM   2750  HB  ILE A 176       2.120  13.974  13.108  1.00 92.10           H  
ATOM   2751  O   ILE A 176       2.272  13.334   9.004  1.00 92.10           O  
ATOM   2752  CG1 ILE A 176       0.812  14.560  11.524  1.00 92.10           C  
ATOM   2753 HG12 ILE A 176       0.869  14.927  10.500  1.00 92.10           H  
ATOM   2754 HG13 ILE A 176       0.234  13.636  11.521  1.00 92.10           H  
ATOM   2755  CG2 ILE A 176       3.148  15.494  11.997  1.00 92.10           C  
ATOM   2756 HG21 ILE A 176       3.185  15.898  10.986  1.00 92.10           H  
ATOM   2757 HG22 ILE A 176       2.777  16.266  12.672  1.00 92.10           H  
ATOM   2758 HG23 ILE A 176       4.157  15.234  12.318  1.00 92.10           H  
ATOM   2759  CD1 ILE A 176       0.042  15.590  12.359  1.00 92.10           C  
ATOM   2760 HD11 ILE A 176      -0.003  15.267  13.399  1.00 92.10           H  
ATOM   2761 HD12 ILE A 176      -0.974  15.678  11.973  1.00 92.10           H  
ATOM   2762 HD13 ILE A 176       0.521  16.567  12.299  1.00 92.10           H  
ATOM   2763  N   THR A 177       4.416  13.693   9.502  1.00 92.25           N  
ATOM   2764  H   THR A 177       5.148  13.621  10.194  1.00 92.25           H  
ATOM   2765  CA  THR A 177       4.795  13.990   8.112  1.00 92.25           C  
ATOM   2766  HA  THR A 177       4.156  14.801   7.761  1.00 92.25           H  
ATOM   2767  C   THR A 177       4.569  12.809   7.177  1.00 92.25           C  
ATOM   2768  CB  THR A 177       6.251  14.444   7.962  1.00 92.25           C  
ATOM   2769  HB  THR A 177       6.407  14.699   6.914  1.00 92.25           H  
ATOM   2770  O   THR A 177       4.411  13.013   5.971  1.00 92.25           O  
ATOM   2771  CG2 THR A 177       6.587  15.689   8.782  1.00 92.25           C  
ATOM   2772 HG21 THR A 177       6.424  15.509   9.845  1.00 92.25           H  
ATOM   2773 HG22 THR A 177       5.959  16.522   8.466  1.00 92.25           H  
ATOM   2774 HG23 THR A 177       7.635  15.949   8.633  1.00 92.25           H  
ATOM   2775  OG1 THR A 177       7.150  13.414   8.270  1.00 92.25           O  
ATOM   2776  HG1 THR A 177       7.121  13.320   9.225  1.00 92.25           H  
ATOM   2777  N   PHE A 178       4.483  11.586   7.703  1.00 87.17           N  
ATOM   2778  H   PHE A 178       4.617  11.477   8.698  1.00 87.17           H  
ATOM   2779  CA  PHE A 178       4.165  10.408   6.907  1.00 87.17           C  
ATOM   2780  HA  PHE A 178       4.868  10.373   6.075  1.00 87.17           H  
ATOM   2781  C   PHE A 178       2.750  10.479   6.302  1.00 87.17           C  
ATOM   2782  CB  PHE A 178       4.390   9.161   7.766  1.00 87.17           C  
ATOM   2783  HB2 PHE A 178       4.957   8.447   7.168  1.00 87.17           H  
ATOM   2784  HB3 PHE A 178       5.011   9.388   8.632  1.00 87.17           H  
ATOM   2785  O   PHE A 178       2.551  10.044   5.164  1.00 87.17           O  
ATOM   2786  CG  PHE A 178       3.124   8.478   8.217  1.00 87.17           C  
ATOM   2787  CD1 PHE A 178       2.520   8.756   9.458  1.00 87.17           C  
ATOM   2788  HD1 PHE A 178       2.912   9.507  10.129  1.00 87.17           H  
ATOM   2789  CD2 PHE A 178       2.563   7.522   7.360  1.00 87.17           C  
ATOM   2790  HD2 PHE A 178       2.987   7.333   6.386  1.00 87.17           H  
ATOM   2791  CE1 PHE A 178       1.428   7.995   9.884  1.00 87.17           C  
ATOM   2792  HE1 PHE A 178       1.017   8.115  10.875  1.00 87.17           H  
ATOM   2793  CE2 PHE A 178       1.472   6.772   7.787  1.00 87.17           C  
ATOM   2794  HE2 PHE A 178       1.098   5.994   7.139  1.00 87.17           H  
ATOM   2795  CZ  PHE A 178       0.929   6.991   9.059  1.00 87.17           C  
ATOM   2796  HZ  PHE A 178       0.156   6.339   9.436  1.00 87.17           H  
ATOM   2797  N   MET A 179       1.803  11.119   7.002  1.00 93.02           N  
ATOM   2798  H   MET A 179       2.041  11.487   7.912  1.00 93.02           H  
ATOM   2799  CA  MET A 179       0.423  11.290   6.540  1.00 93.02           C  
ATOM   2800  HA  MET A 179       0.029  10.311   6.263  1.00 93.02           H  
ATOM   2801  C   MET A 179       0.322  12.200   5.312  1.00 93.02           C  
ATOM   2802  CB  MET A 179      -0.461  11.864   7.652  1.00 93.02           C  
ATOM   2803  HB2 MET A 179      -0.070  12.828   7.978  1.00 93.02           H  
ATOM   2804  HB3 MET A 179      -1.451  12.032   7.228  1.00 93.02           H  
ATOM   2805  O   MET A 179      -0.679  12.172   4.600  1.00 93.02           O  
ATOM   2806  CG  MET A 179      -0.603  10.938   8.862  1.00 93.02           C  
ATOM   2807  HG2 MET A 179      -0.949   9.961   8.527  1.00 93.02           H  
ATOM   2808  HG3 MET A 179       0.374  10.812   9.329  1.00 93.02           H  
ATOM   2809  SD  MET A 179      -1.753  11.566  10.115  1.00 93.02           S  
ATOM   2810  CE  MET A 179      -3.321  11.499   9.205  1.00 93.02           C  
ATOM   2811  HE1 MET A 179      -3.503  10.480   8.865  1.00 93.02           H  
ATOM   2812  HE2 MET A 179      -3.295  12.172   8.348  1.00 93.02           H  
ATOM   2813  HE3 MET A 179      -4.131  11.817   9.862  1.00 93.02           H  
ATOM   2814  N   ARG A 180       1.374  12.966   4.984  1.00 90.96           N  
ATOM   2815  H   ARG A 180       2.182  12.934   5.590  1.00 90.96           H  
ATOM   2816  CA  ARG A 180       1.415  13.789   3.762  1.00 90.96           C  
ATOM   2817  HA  ARG A 180       0.628  14.540   3.812  1.00 90.96           H  
ATOM   2818  C   ARG A 180       1.147  12.978   2.497  1.00 90.96           C  
ATOM   2819  CB  ARG A 180       2.782  14.470   3.610  1.00 90.96           C  
ATOM   2820  HB2 ARG A 180       3.565  13.714   3.675  1.00 90.96           H  
ATOM   2821  HB3 ARG A 180       2.839  14.919   2.619  1.00 90.96           H  
ATOM   2822  O   ARG A 180       0.753  13.570   1.503  1.00 90.96           O  
ATOM   2823  CG  ARG A 180       3.032  15.580   4.637  1.00 90.96           C  
ATOM   2824  HG2 ARG A 180       2.904  15.198   5.649  1.00 90.96           H  
ATOM   2825  HG3 ARG A 180       2.320  16.389   4.471  1.00 90.96           H  
ATOM   2826  CD  ARG A 180       4.463  16.103   4.461  1.00 90.96           C  
ATOM   2827  HD2 ARG A 180       4.612  16.385   3.418  1.00 90.96           H  
ATOM   2828  HD3 ARG A 180       5.155  15.299   4.712  1.00 90.96           H  
ATOM   2829  NE  ARG A 180       4.732  17.274   5.314  1.00 90.96           N  
ATOM   2830  HE  ARG A 180       3.950  17.655   5.827  1.00 90.96           H  
ATOM   2831  NH1 ARG A 180       6.985  17.455   4.886  1.00 90.96           N  
ATOM   2832 HH11 ARG A 180       6.957  16.599   4.351  1.00 90.96           H  
ATOM   2833 HH12 ARG A 180       7.863  17.926   5.051  1.00 90.96           H  
ATOM   2834  NH2 ARG A 180       5.997  18.929   6.233  1.00 90.96           N  
ATOM   2835 HH21 ARG A 180       5.186  19.304   6.703  1.00 90.96           H  
ATOM   2836 HH22 ARG A 180       6.888  19.384   6.371  1.00 90.96           H  
ATOM   2837  CZ  ARG A 180       5.898  17.877   5.472  1.00 90.96           C  
ATOM   2838  N   LYS A 181       1.408  11.666   2.488  1.00 89.94           N  
ATOM   2839  H   LYS A 181       1.710  11.235   3.351  1.00 89.94           H  
ATOM   2840  CA  LYS A 181       1.113  10.819   1.325  1.00 89.94           C  
ATOM   2841  HA  LYS A 181       1.453  11.315   0.416  1.00 89.94           H  
ATOM   2842  C   LYS A 181      -0.380  10.612   1.133  1.00 89.94           C  
ATOM   2843  CB  LYS A 181       1.809   9.465   1.440  1.00 89.94           C  
ATOM   2844  HB2 LYS A 181       1.628   9.034   2.425  1.00 89.94           H  
ATOM   2845  HB3 LYS A 181       1.381   8.797   0.693  1.00 89.94           H  
ATOM   2846  O   LYS A 181      -0.856  10.843   0.026  1.00 89.94           O  
ATOM   2847  CG  LYS A 181       3.311   9.594   1.186  1.00 89.94           C  
ATOM   2848  HG2 LYS A 181       3.481  10.087   0.229  1.00 89.94           H  
ATOM   2849  HG3 LYS A 181       3.780  10.168   1.985  1.00 89.94           H  
ATOM   2850  CD  LYS A 181       3.893   8.185   1.142  1.00 89.94           C  
ATOM   2851  HD2 LYS A 181       3.361   7.608   0.385  1.00 89.94           H  
ATOM   2852  HD3 LYS A 181       3.746   7.707   2.110  1.00 89.94           H  
ATOM   2853  CE  LYS A 181       5.378   8.226   0.799  1.00 89.94           C  
ATOM   2854  HE2 LYS A 181       5.916   8.724   1.606  1.00 89.94           H  
ATOM   2855  HE3 LYS A 181       5.505   8.806  -0.115  1.00 89.94           H  
ATOM   2856  NZ  LYS A 181       5.864   6.842   0.600  1.00 89.94           N  
ATOM   2857  HZ1 LYS A 181       6.835   6.835   0.324  1.00 89.94           H  
ATOM   2858  HZ2 LYS A 181       5.314   6.398  -0.121  1.00 89.94           H  
ATOM   2859  HZ3 LYS A 181       5.722   6.305   1.444  1.00 89.94           H  
ATOM   2860  N   VAL A 182      -1.090  10.219   2.190  1.00 93.96           N  
ATOM   2861  H   VAL A 182      -0.618  10.064   3.070  1.00 93.96           H  
ATOM   2862  CA  VAL A 182      -2.535   9.965   2.140  1.00 93.96           C  
ATOM   2863  HA  VAL A 182      -2.741   9.387   1.239  1.00 93.96           H  
ATOM   2864  C   VAL A 182      -3.336  11.262   2.009  1.00 93.96           C  
ATOM   2865  CB  VAL A 182      -2.984   9.089   3.326  1.00 93.96           C  
ATOM   2866  HB  VAL A 182      -2.419   8.158   3.275  1.00 93.96           H  
ATOM   2867  O   VAL A 182      -4.257  11.332   1.205  1.00 93.96           O  
ATOM   2868  CG1 VAL A 182      -2.751   9.705   4.710  1.00 93.96           C  
ATOM   2869 HG11 VAL A 182      -1.681   9.825   4.880  1.00 93.96           H  
ATOM   2870 HG12 VAL A 182      -3.268  10.658   4.814  1.00 93.96           H  
ATOM   2871 HG13 VAL A 182      -3.121   9.016   5.470  1.00 93.96           H  
ATOM   2872  CG2 VAL A 182      -4.461   8.739   3.186  1.00 93.96           C  
ATOM   2873 HG21 VAL A 182      -4.695   7.893   3.832  1.00 93.96           H  
ATOM   2874 HG22 VAL A 182      -5.087   9.590   3.453  1.00 93.96           H  
ATOM   2875 HG23 VAL A 182      -4.672   8.468   2.152  1.00 93.96           H  
ATOM   2876  N   LEU A 183      -2.912  12.338   2.680  1.00 94.85           N  
ATOM   2877  H   LEU A 183      -2.156  12.217   3.339  1.00 94.85           H  
ATOM   2878  CA  LEU A 183      -3.578  13.649   2.634  1.00 94.85           C  
ATOM   2879  HA  LEU A 183      -4.645  13.502   2.799  1.00 94.85           H  
ATOM   2880  C   LEU A 183      -3.467  14.368   1.276  1.00 94.85           C  
ATOM   2881  CB  LEU A 183      -3.022  14.540   3.761  1.00 94.85           C  
ATOM   2882  HB2 LEU A 183      -3.449  15.538   3.656  1.00 94.85           H  
ATOM   2883  HB3 LEU A 183      -1.944  14.629   3.627  1.00 94.85           H  
ATOM   2884  O   LEU A 183      -4.035  15.437   1.111  1.00 94.85           O  
ATOM   2885  CG  LEU A 183      -3.312  14.058   5.194  1.00 94.85           C  
ATOM   2886  HG  LEU A 183      -2.920  13.051   5.337  1.00 94.85           H  
ATOM   2887  CD1 LEU A 183      -2.610  14.984   6.187  1.00 94.85           C  
ATOM   2888 HD11 LEU A 183      -2.778  14.626   7.203  1.00 94.85           H  
ATOM   2889 HD12 LEU A 183      -1.538  14.995   5.991  1.00 94.85           H  
ATOM   2890 HD13 LEU A 183      -3.011  15.994   6.097  1.00 94.85           H  
ATOM   2891  CD2 LEU A 183      -4.803  14.028   5.518  1.00 94.85           C  
ATOM   2892 HD21 LEU A 183      -5.264  14.984   5.271  1.00 94.85           H  
ATOM   2893 HD22 LEU A 183      -5.284  13.233   4.948  1.00 94.85           H  
ATOM   2894 HD23 LEU A 183      -4.954  13.823   6.578  1.00 94.85           H  
ATOM   2895  N   LYS A 184      -2.730  13.818   0.305  1.00 92.19           N  
ATOM   2896  H   LYS A 184      -2.293  12.930   0.505  1.00 92.19           H  
ATOM   2897  CA  LYS A 184      -2.637  14.354  -1.068  1.00 92.19           C  
ATOM   2898  HA  LYS A 184      -3.040  15.366  -1.098  1.00 92.19           H  
ATOM   2899  C   LYS A 184      -3.461  13.562  -2.081  1.00 92.19           C  
ATOM   2900  CB  LYS A 184      -1.169  14.393  -1.500  1.00 92.19           C  
ATOM   2901  HB2 LYS A 184      -0.732  13.406  -1.347  1.00 92.19           H  
ATOM   2902  HB3 LYS A 184      -1.109  14.632  -2.562  1.00 92.19           H  
ATOM   2903  O   LYS A 184      -3.513  13.947  -3.247  1.00 92.19           O  
ATOM   2904  CG  LYS A 184      -0.372  15.446  -0.729  1.00 92.19           C  
ATOM   2905  HG2 LYS A 184      -0.503  15.314   0.345  1.00 92.19           H  
ATOM   2906  HG3 LYS A 184      -0.737  16.439  -0.993  1.00 92.19           H  
ATOM   2907  CD  LYS A 184       1.106  15.329  -1.109  1.00 92.19           C  
ATOM   2908  HD2 LYS A 184       1.221  15.637  -2.148  1.00 92.19           H  
ATOM   2909  HD3 LYS A 184       1.432  14.294  -1.003  1.00 92.19           H  
ATOM   2910  CE  LYS A 184       1.941  16.220  -0.194  1.00 92.19           C  
ATOM   2911  HE2 LYS A 184       1.480  17.208  -0.171  1.00 92.19           H  
ATOM   2912  HE3 LYS A 184       1.900  15.807   0.814  1.00 92.19           H  
ATOM   2913  NZ  LYS A 184       3.335  16.318  -0.689  1.00 92.19           N  
ATOM   2914  HZ1 LYS A 184       3.327  16.697  -1.625  1.00 92.19           H  
ATOM   2915  HZ2 LYS A 184       3.765  15.405  -0.717  1.00 92.19           H  
ATOM   2916  HZ3 LYS A 184       3.874  16.946  -0.109  1.00 92.19           H  
ATOM   2917  N   GLN A 185      -4.037  12.435  -1.670  1.00 95.01           N  
ATOM   2918  H   GLN A 185      -4.058  12.220  -0.684  1.00 95.01           H  
ATOM   2919  CA  GLN A 185      -4.758  11.545  -2.576  1.00 95.01           C  
ATOM   2920  HA  GLN A 185      -4.212  11.494  -3.518  1.00 95.01           H  
ATOM   2921  C   GLN A 185      -6.135  12.112  -2.898  1.00 95.01           C  
ATOM   2922  CB  GLN A 185      -4.837  10.123  -1.998  1.00 95.01           C  
ATOM   2923  HB2 GLN A 185      -5.417  10.139  -1.076  1.00 95.01           H  
ATOM   2924  HB3 GLN A 185      -5.339   9.465  -2.708  1.00 95.01           H  
ATOM   2925  O   GLN A 185      -6.682  12.922  -2.152  1.00 95.01           O  
ATOM   2926  CG  GLN A 185      -3.440   9.567  -1.697  1.00 95.01           C  
ATOM   2927  HG2 GLN A 185      -3.508   8.568  -1.265  1.00 95.01           H  
ATOM   2928  HG3 GLN A 185      -2.987  10.192  -0.928  1.00 95.01           H  
ATOM   2929  CD  GLN A 185      -2.519   9.510  -2.910  1.00 95.01           C  
ATOM   2930  NE2 GLN A 185      -1.253   9.806  -2.725  1.00 95.01           N  
ATOM   2931 HE21 GLN A 185      -0.672   9.785  -3.551  1.00 95.01           H  
ATOM   2932 HE22 GLN A 185      -0.958  10.086  -1.800  1.00 95.01           H  
ATOM   2933  OE1 GLN A 185      -2.898   9.247  -4.038  1.00 95.01           O  
ATOM   2934  N   ARG A 186      -6.696  11.691  -4.029  1.00 94.32           N  
ATOM   2935  H   ARG A 186      -6.224  10.957  -4.536  1.00 94.32           H  
ATOM   2936  CA  ARG A 186      -8.085  11.983  -4.390  1.00 94.32           C  
ATOM   2937  HA  ARG A 186      -8.378  12.952  -3.986  1.00 94.32           H  
ATOM   2938  C   ARG A 186      -9.019  10.953  -3.761  1.00 94.32           C  
ATOM   2939  CB  ARG A 186      -8.230  12.019  -5.917  1.00 94.32           C  
ATOM   2940  HB2 ARG A 186      -7.768  11.132  -6.351  1.00 94.32           H  
ATOM   2941  HB3 ARG A 186      -9.289  12.011  -6.175  1.00 94.32           H  
ATOM   2942  O   ARG A 186      -8.608   9.834  -3.464  1.00 94.32           O  
ATOM   2943  CG  ARG A 186      -7.598  13.285  -6.509  1.00 94.32           C  
ATOM   2944  HG2 ARG A 186      -8.119  14.154  -6.106  1.00 94.32           H  
ATOM   2945  HG3 ARG A 186      -6.544  13.347  -6.239  1.00 94.32           H  
ATOM   2946  CD  ARG A 186      -7.729  13.277  -8.036  1.00 94.32           C  
ATOM   2947  HD2 ARG A 186      -8.721  12.918  -8.311  1.00 94.32           H  
ATOM   2948  HD3 ARG A 186      -7.007  12.570  -8.444  1.00 94.32           H  
ATOM   2949  NE  ARG A 186      -7.490  14.617  -8.612  1.00 94.32           N  
ATOM   2950  HE  ARG A 186      -6.529  14.857  -8.811  1.00 94.32           H  
ATOM   2951  NH1 ARG A 186      -9.685  15.292  -8.702  1.00 94.32           N  
ATOM   2952 HH11 ARG A 186      -9.975  14.428  -8.266  1.00 94.32           H  
ATOM   2953 HH12 ARG A 186     -10.405  15.975  -8.890  1.00 94.32           H  
ATOM   2954  NH2 ARG A 186      -8.079  16.651  -9.452  1.00 94.32           N  
ATOM   2955 HH21 ARG A 186      -7.112  16.857  -9.657  1.00 94.32           H  
ATOM   2956 HH22 ARG A 186      -8.799  17.319  -9.690  1.00 94.32           H  
ATOM   2957  CZ  ARG A 186      -8.417  15.510  -8.921  1.00 94.32           C  
ATOM   2958  N   TYR A 187     -10.284  11.326  -3.619  1.00 94.67           N  
ATOM   2959  H   TYR A 187     -10.539  12.256  -3.920  1.00 94.67           H  
ATOM   2960  CA  TYR A 187     -11.361  10.406  -3.266  1.00 94.67           C  
ATOM   2961  HA  TYR A 187     -10.964   9.402  -3.121  1.00 94.67           H  
ATOM   2962  C   TYR A 187     -12.348  10.355  -4.434  1.00 94.67           C  
ATOM   2963  CB  TYR A 187     -11.999  10.830  -1.940  1.00 94.67           C  
ATOM   2964  HB2 TYR A 187     -12.432  11.825  -2.043  1.00 94.67           H  
ATOM   2965  HB3 TYR A 187     -11.225  10.881  -1.174  1.00 94.67           H  
ATOM   2966  O   TYR A 187     -13.207  11.225  -4.590  1.00 94.67           O  
ATOM   2967  CG  TYR A 187     -13.067   9.865  -1.482  1.00 94.67           C  
ATOM   2968  CD1 TYR A 187     -14.419  10.102  -1.791  1.00 94.67           C  
ATOM   2969  HD1 TYR A 187     -14.706  10.991  -2.333  1.00 94.67           H  
ATOM   2970  CD2 TYR A 187     -12.704   8.717  -0.757  1.00 94.67           C  
ATOM   2971  HD2 TYR A 187     -11.671   8.552  -0.490  1.00 94.67           H  
ATOM   2972  CE1 TYR A 187     -15.404   9.184  -1.381  1.00 94.67           C  
ATOM   2973  HE1 TYR A 187     -16.449   9.362  -1.589  1.00 94.67           H  
ATOM   2974  CE2 TYR A 187     -13.685   7.802  -0.335  1.00 94.67           C  
ATOM   2975  HE2 TYR A 187     -13.405   6.933   0.241  1.00 94.67           H  
ATOM   2976  OH  TYR A 187     -15.991   7.127  -0.311  1.00 94.67           O  
ATOM   2977  HH  TYR A 187     -15.637   6.369   0.159  1.00 94.67           H  
ATOM   2978  CZ  TYR A 187     -15.038   8.027  -0.662  1.00 94.67           C  
ATOM   2979  N   GLY A 188     -12.155   9.390  -5.338  1.00 92.45           N  
ATOM   2980  H   GLY A 188     -11.404   8.730  -5.192  1.00 92.45           H  
ATOM   2981  CA  GLY A 188     -12.827   9.393  -6.638  1.00 92.45           C  
ATOM   2982  HA2 GLY A 188     -12.481   8.547  -7.231  1.00 92.45           H  
ATOM   2983  HA3 GLY A 188     -13.903   9.303  -6.487  1.00 92.45           H  
ATOM   2984  C   GLY A 188     -12.527  10.683  -7.411  1.00 92.45           C  
ATOM   2985  O   GLY A 188     -11.373  10.997  -7.700  1.00 92.45           O  
ATOM   2986  N   THR A 189     -13.562  11.463  -7.723  1.00 91.24           N  
ATOM   2987  H   THR A 189     -14.491  11.205  -7.422  1.00 91.24           H  
ATOM   2988  CA  THR A 189     -13.422  12.756  -8.414  1.00 91.24           C  
ATOM   2989  HA  THR A 189     -12.618  12.676  -9.145  1.00 91.24           H  
ATOM   2990  C   THR A 189     -13.044  13.915  -7.485  1.00 91.24           C  
ATOM   2991  CB  THR A 189     -14.705  13.103  -9.180  1.00 91.24           C  
ATOM   2992  HB  THR A 189     -14.629  14.113  -9.582  1.00 91.24           H  
ATOM   2993  O   THR A 189     -12.568  14.942  -7.978  1.00 91.24           O  
ATOM   2994  CG2 THR A 189     -14.954  12.126 -10.329  1.00 91.24           C  
ATOM   2995 HG21 THR A 189     -15.146  11.123  -9.947  1.00 91.24           H  
ATOM   2996 HG22 THR A 189     -14.084  12.100 -10.984  1.00 91.24           H  
ATOM   2997 HG23 THR A 189     -15.815  12.458 -10.909  1.00 91.24           H  
ATOM   2998  OG1 THR A 189     -15.812  13.022  -8.314  1.00 91.24           O  
ATOM   2999  HG1 THR A 189     -16.569  13.412  -8.758  1.00 91.24           H  
ATOM   3000  N   LYS A 190     -13.186  13.760  -6.161  1.00 94.38           N  
ATOM   3001  H   LYS A 190     -13.499  12.865  -5.811  1.00 94.38           H  
ATOM   3002  CA  LYS A 190     -12.907  14.811  -5.172  1.00 94.38           C  
ATOM   3003  HA  LYS A 190     -13.338  15.747  -5.528  1.00 94.38           H  
ATOM   3004  C   LYS A 190     -11.408  15.030  -4.987  1.00 94.38           C  
ATOM   3005  CB  LYS A 190     -13.572  14.493  -3.825  1.00 94.38           C  
ATOM   3006  HB2 LYS A 190     -13.341  15.306  -3.136  1.00 94.38           H  
ATOM   3007  HB3 LYS A 190     -13.156  13.573  -3.414  1.00 94.38           H  
ATOM   3008  O   LYS A 190     -10.633  14.073  -4.883  1.00 94.38           O  
ATOM   3009  CG  LYS A 190     -15.097  14.361  -3.939  1.00 94.38           C  
ATOM   3010  HG2 LYS A 190     -15.489  15.221  -4.481  1.00 94.38           H  
ATOM   3011  HG3 LYS A 190     -15.353  13.455  -4.488  1.00 94.38           H  
ATOM   3012  CD  LYS A 190     -15.735  14.309  -2.548  1.00 94.38           C  
ATOM   3013  HD2 LYS A 190     -15.358  15.146  -1.959  1.00 94.38           H  
ATOM   3014  HD3 LYS A 190     -15.479  13.376  -2.045  1.00 94.38           H  
ATOM   3015  CE  LYS A 190     -17.253  14.444  -2.672  1.00 94.38           C  
ATOM   3016  HE2 LYS A 190     -17.661  13.558  -3.158  1.00 94.38           H  
ATOM   3017  HE3 LYS A 190     -17.459  15.319  -3.289  1.00 94.38           H  
ATOM   3018  NZ  LYS A 190     -17.865  14.632  -1.340  1.00 94.38           N  
ATOM   3019  HZ1 LYS A 190     -18.848  14.859  -1.385  1.00 94.38           H  
ATOM   3020  HZ2 LYS A 190     -17.371  15.338  -0.812  1.00 94.38           H  
ATOM   3021  HZ3 LYS A 190     -17.791  13.783  -0.798  1.00 94.38           H  
ATOM   3022  N   THR A 191     -10.991  16.292  -4.940  1.00 93.30           N  
ATOM   3023  H   THR A 191     -11.690  17.020  -4.917  1.00 93.30           H  
ATOM   3024  CA  THR A 191      -9.619  16.673  -4.570  1.00 93.30           C  
ATOM   3025  HA  THR A 191      -8.915  16.043  -5.113  1.00 93.30           H  
ATOM   3026  C   THR A 191      -9.383  16.450  -3.077  1.00 93.30           C  
ATOM   3027  CB  THR A 191      -9.320  18.139  -4.920  1.00 93.30           C  
ATOM   3028  HB  THR A 191      -8.305  18.383  -4.606  1.00 93.30           H  
ATOM   3029  O   THR A 191     -10.336  16.290  -2.318  1.00 93.30           O  
ATOM   3030  CG2 THR A 191      -9.445  18.409  -6.418  1.00 93.30           C  
ATOM   3031 HG21 THR A 191      -9.178  19.447  -6.620  1.00 93.30           H  
ATOM   3032 HG22 THR A 191      -8.763  17.755  -6.961  1.00 93.30           H  
ATOM   3033 HG23 THR A 191     -10.469  18.237  -6.750  1.00 93.30           H  
ATOM   3034  OG1 THR A 191     -10.218  18.980  -4.247  1.00 93.30           O  
ATOM   3035  HG1 THR A 191      -9.913  19.889  -4.299  1.00 93.30           H  
ATOM   3036  N   ALA A 192      -8.111  16.458  -2.665  1.00 92.99           N  
ATOM   3037  H   ALA A 192      -7.372  16.580  -3.343  1.00 92.99           H  
ATOM   3038  CA  ALA A 192      -7.705  16.384  -1.263  1.00 92.99           C  
ATOM   3039  HA  ALA A 192      -7.917  15.393  -0.862  1.00 92.99           H  
ATOM   3040  C   ALA A 192      -8.463  17.383  -0.375  1.00 92.99           C  
ATOM   3041  CB  ALA A 192      -6.189  16.568  -1.203  1.00 92.99           C  
ATOM   3042  HB1 ALA A 192      -5.867  16.541  -0.162  1.00 92.99           H  
ATOM   3043  HB2 ALA A 192      -5.694  15.763  -1.746  1.00 92.99           H  
ATOM   3044  HB3 ALA A 192      -5.904  17.531  -1.625  1.00 92.99           H  
ATOM   3045  O   ALA A 192      -9.089  16.991   0.607  1.00 92.99           O  
ATOM   3046  N   ASP A 193      -8.456  18.655  -0.773  1.00 92.04           N  
ATOM   3047  H   ASP A 193      -7.844  18.927  -1.529  1.00 92.04           H  
ATOM   3048  CA  ASP A 193      -9.091  19.732  -0.011  1.00 92.04           C  
ATOM   3049  HA  ASP A 193      -8.708  19.713   1.010  1.00 92.04           H  
ATOM   3050  C   ASP A 193     -10.617  19.576   0.066  1.00 92.04           C  
ATOM   3051  CB  ASP A 193      -8.718  21.085  -0.637  1.00 92.04           C  
ATOM   3052  HB2 ASP A 193      -9.157  21.882  -0.037  1.00 92.04           H  
ATOM   3053  HB3 ASP A 193      -9.148  21.140  -1.637  1.00 92.04           H  
ATOM   3054  O   ASP A 193     -11.211  19.878   1.098  1.00 92.04           O  
ATOM   3055  CG  ASP A 193      -7.205  21.315  -0.722  1.00 92.04           C  
ATOM   3056  OD1 ASP A 193      -6.479  20.872   0.195  1.00 92.04           O  
ATOM   3057  OD2 ASP A 193      -6.773  21.866  -1.758  1.00 92.04           O  
ATOM   3058  N   ASP A 194     -11.255  19.062  -0.994  1.00 95.26           N  
ATOM   3059  H   ASP A 194     -10.712  18.777  -1.797  1.00 95.26           H  
ATOM   3060  CA  ASP A 194     -12.701  18.825  -1.012  1.00 95.26           C  
ATOM   3061  HA  ASP A 194     -13.210  19.721  -0.659  1.00 95.26           H  
ATOM   3062  C   ASP A 194     -13.086  17.694  -0.054  1.00 95.26           C  
ATOM   3063  CB  ASP A 194     -13.171  18.557  -2.452  1.00 95.26           C  
ATOM   3064  HB2 ASP A 194     -12.980  19.447  -3.051  1.00 95.26           H  
ATOM   3065  HB3 ASP A 194     -12.579  17.742  -2.869  1.00 95.26           H  
ATOM   3066  O   ASP A 194     -13.870  17.916   0.870  1.00 95.26           O  
ATOM   3067  CG  ASP A 194     -14.658  18.187  -2.588  1.00 95.26           C  
ATOM   3068  OD1 ASP A 194     -15.433  18.310  -1.610  1.00 95.26           O  
ATOM   3069  OD2 ASP A 194     -15.006  17.700  -3.686  1.00 95.26           O  
ATOM   3070  N   TRP A 195     -12.520  16.489  -0.208  1.00 97.25           N  
ATOM   3071  H   TRP A 195     -11.794  16.361  -0.898  1.00 97.25           H  
ATOM   3072  CA  TRP A 195     -12.945  15.366   0.635  1.00 97.25           C  
ATOM   3073  HA  TRP A 195     -14.034  15.338   0.613  1.00 97.25           H  
ATOM   3074  C   TRP A 195     -12.575  15.565   2.109  1.00 97.25           C  
ATOM   3075  CB  TRP A 195     -12.463  14.023   0.082  1.00 97.25           C  
ATOM   3076  HB2 TRP A 195     -12.820  13.933  -0.944  1.00 97.25           H  
ATOM   3077  HB3 TRP A 195     -12.950  13.236   0.657  1.00 97.25           H  
ATOM   3078  O   TRP A 195     -13.299  15.081   2.978  1.00 97.25           O  
ATOM   3079  CG  TRP A 195     -10.991  13.751   0.108  1.00 97.25           C  
ATOM   3080  CD1 TRP A 195     -10.203  13.647  -0.982  1.00 97.25           C  
ATOM   3081  HD1 TRP A 195     -10.544  13.774  -1.999  1.00 97.25           H  
ATOM   3082  CD2 TRP A 195     -10.110  13.513   1.252  1.00 97.25           C  
ATOM   3083  CE2 TRP A 195      -8.780  13.353   0.774  1.00 97.25           C  
ATOM   3084  CE3 TRP A 195     -10.291  13.402   2.644  1.00 97.25           C  
ATOM   3085  HE3 TRP A 195     -11.294  13.465   3.038  1.00 97.25           H  
ATOM   3086  NE1 TRP A 195      -8.919  13.341  -0.591  1.00 97.25           N  
ATOM   3087  HE1 TRP A 195      -8.148  13.223  -1.233  1.00 97.25           H  
ATOM   3088  CH2 TRP A 195      -7.893  13.135   3.007  1.00 97.25           C  
ATOM   3089  HH2 TRP A 195      -7.062  12.999   3.682  1.00 97.25           H  
ATOM   3090  CZ2 TRP A 195      -7.676  13.191   1.621  1.00 97.25           C  
ATOM   3091  HZ2 TRP A 195      -6.685  13.080   1.206  1.00 97.25           H  
ATOM   3092  CZ3 TRP A 195      -9.201  13.216   3.514  1.00 97.25           C  
ATOM   3093  HZ3 TRP A 195      -9.371  13.152   4.578  1.00 97.25           H  
ATOM   3094  N   MET A 196     -11.511  16.316   2.425  1.00 95.61           N  
ATOM   3095  H   MET A 196     -10.928  16.674   1.682  1.00 95.61           H  
ATOM   3096  CA  MET A 196     -11.165  16.645   3.816  1.00 95.61           C  
ATOM   3097  HA  MET A 196     -11.066  15.716   4.377  1.00 95.61           H  
ATOM   3098  C   MET A 196     -12.258  17.452   4.527  1.00 95.61           C  
ATOM   3099  CB  MET A 196      -9.828  17.402   3.874  1.00 95.61           C  
ATOM   3100  HB2 MET A 196      -9.764  17.938   4.821  1.00 95.61           H  
ATOM   3101  HB3 MET A 196      -9.763  18.129   3.065  1.00 95.61           H  
ATOM   3102  O   MET A 196     -12.351  17.394   5.753  1.00 95.61           O  
ATOM   3103  CG  MET A 196      -8.649  16.429   3.814  1.00 95.61           C  
ATOM   3104  HG2 MET A 196      -8.810  15.671   4.581  1.00 95.61           H  
ATOM   3105  HG3 MET A 196      -8.644  15.928   2.846  1.00 95.61           H  
ATOM   3106  SD  MET A 196      -7.018  17.157   4.134  1.00 95.61           S  
ATOM   3107  CE  MET A 196      -6.335  17.117   2.462  1.00 95.61           C  
ATOM   3108  HE1 MET A 196      -6.432  16.112   2.052  1.00 95.61           H  
ATOM   3109  HE2 MET A 196      -6.881  17.824   1.837  1.00 95.61           H  
ATOM   3110  HE3 MET A 196      -5.284  17.407   2.486  1.00 95.61           H  
ATOM   3111  N   ILE A 197     -13.094  18.170   3.774  1.00 95.33           N  
ATOM   3112  H   ILE A 197     -12.943  18.175   2.776  1.00 95.33           H  
ATOM   3113  CA  ILE A 197     -14.221  18.950   4.294  1.00 95.33           C  
ATOM   3114  HA  ILE A 197     -14.081  19.128   5.360  1.00 95.33           H  
ATOM   3115  C   ILE A 197     -15.528  18.170   4.133  1.00 95.33           C  
ATOM   3116  CB  ILE A 197     -14.274  20.323   3.583  1.00 95.33           C  
ATOM   3117  HB  ILE A 197     -14.366  20.152   2.510  1.00 95.33           H  
ATOM   3118  O   ILE A 197     -16.314  18.073   5.076  1.00 95.33           O  
ATOM   3119  CG1 ILE A 197     -12.973  21.122   3.839  1.00 95.33           C  
ATOM   3120 HG12 ILE A 197     -12.106  20.501   3.614  1.00 95.33           H  
ATOM   3121 HG13 ILE A 197     -12.916  21.399   4.892  1.00 95.33           H  
ATOM   3122  CG2 ILE A 197     -15.502  21.128   4.052  1.00 95.33           C  
ATOM   3123 HG21 ILE A 197     -16.424  20.601   3.805  1.00 95.33           H  
ATOM   3124 HG22 ILE A 197     -15.457  21.286   5.129  1.00 95.33           H  
ATOM   3125 HG23 ILE A 197     -15.540  22.093   3.546  1.00 95.33           H  
ATOM   3126  CD1 ILE A 197     -12.837  22.384   2.978  1.00 95.33           C  
ATOM   3127 HD11 ILE A 197     -13.579  23.129   3.264  1.00 95.33           H  
ATOM   3128 HD12 ILE A 197     -12.958  22.129   1.925  1.00 95.33           H  
ATOM   3129 HD13 ILE A 197     -11.845  22.811   3.123  1.00 95.33           H  
ATOM   3130  N   SER A 198     -15.773  17.610   2.948  1.00 97.60           N  
ATOM   3131  H   SER A 198     -15.086  17.708   2.214  1.00 97.60           H  
ATOM   3132  CA  SER A 198     -17.067  17.025   2.595  1.00 97.60           C  
ATOM   3133  HA  SER A 198     -17.836  17.615   3.092  1.00 97.60           H  
ATOM   3134  C   SER A 198     -17.273  15.593   3.099  1.00 97.60           C  
ATOM   3135  CB  SER A 198     -17.332  17.171   1.090  1.00 97.60           C  
ATOM   3136  HB2 SER A 198     -18.326  16.779   0.873  1.00 97.60           H  
ATOM   3137  HB3 SER A 198     -17.327  18.231   0.837  1.00 97.60           H  
ATOM   3138  O   SER A 198     -18.419  15.172   3.218  1.00 97.60           O  
ATOM   3139  OG  SER A 198     -16.390  16.509   0.263  1.00 97.60           O  
ATOM   3140  HG  SER A 198     -15.932  17.191  -0.235  1.00 97.60           H  
ATOM   3141  N   GLU A 199     -16.210  14.861   3.456  1.00 97.75           N  
ATOM   3142  H   GLU A 199     -15.291  15.251   3.304  1.00 97.75           H  
ATOM   3143  CA  GLU A 199     -16.279  13.445   3.868  1.00 97.75           C  
ATOM   3144  HA  GLU A 199     -17.308  13.101   3.762  1.00 97.75           H  
ATOM   3145  C   GLU A 199     -15.932  13.205   5.349  1.00 97.75           C  
ATOM   3146  CB  GLU A 199     -15.425  12.564   2.938  1.00 97.75           C  
ATOM   3147  HB2 GLU A 199     -15.495  11.530   3.276  1.00 97.75           H  
ATOM   3148  HB3 GLU A 199     -14.377  12.850   3.021  1.00 97.75           H  
ATOM   3149  O   GLU A 199     -15.658  12.077   5.764  1.00 97.75           O  
ATOM   3150  CG  GLU A 199     -15.845  12.613   1.461  1.00 97.75           C  
ATOM   3151  HG2 GLU A 199     -15.766  13.635   1.092  1.00 97.75           H  
ATOM   3152  HG3 GLU A 199     -15.144  12.010   0.882  1.00 97.75           H  
ATOM   3153  CD  GLU A 199     -17.261  12.076   1.210  1.00 97.75           C  
ATOM   3154  OE1 GLU A 199     -17.809  12.431   0.139  1.00 97.75           O  
ATOM   3155  OE2 GLU A 199     -17.786  11.326   2.060  1.00 97.75           O  
ATOM   3156  N   VAL A 200     -15.967  14.244   6.194  1.00 97.15           N  
ATOM   3157  H   VAL A 200     -16.170  15.153   5.802  1.00 97.15           H  
ATOM   3158  CA  VAL A 200     -15.587  14.147   7.621  1.00 97.15           C  
ATOM   3159  HA  VAL A 200     -14.526  13.903   7.673  1.00 97.15           H  
ATOM   3160  C   VAL A 200     -16.332  13.024   8.352  1.00 97.15           C  
ATOM   3161  CB  VAL A 200     -15.792  15.497   8.338  1.00 97.15           C  
ATOM   3162  HB  VAL A 200     -16.815  15.837   8.175  1.00 97.15           H  
ATOM   3163  O   VAL A 200     -15.723  12.291   9.132  1.00 97.15           O  
ATOM   3164  CG1 VAL A 200     -15.547  15.404   9.853  1.00 97.15           C  
ATOM   3165 HG11 VAL A 200     -14.562  14.976  10.043  1.00 97.15           H  
ATOM   3166 HG12 VAL A 200     -15.598  16.400  10.293  1.00 97.15           H  
ATOM   3167 HG13 VAL A 200     -16.314  14.788  10.321  1.00 97.15           H  
ATOM   3168  CG2 VAL A 200     -14.824  16.549   7.790  1.00 97.15           C  
ATOM   3169 HG21 VAL A 200     -15.034  17.522   8.233  1.00 97.15           H  
ATOM   3170 HG22 VAL A 200     -13.793  16.270   8.004  1.00 97.15           H  
ATOM   3171 HG23 VAL A 200     -14.932  16.643   6.709  1.00 97.15           H  
ATOM   3172  N   THR A 201     -17.627  12.832   8.090  1.00 97.89           N  
ATOM   3173  H   THR A 201     -18.089  13.462   7.450  1.00 97.89           H  
ATOM   3174  CA  THR A 201     -18.422  11.761   8.718  1.00 97.89           C  
ATOM   3175  HA  THR A 201     -18.313  11.838   9.799  1.00 97.89           H  
ATOM   3176  C   THR A 201     -17.948  10.363   8.310  1.00 97.89           C  
ATOM   3177  CB  THR A 201     -19.908  11.929   8.371  1.00 97.89           C  
ATOM   3178  HB  THR A 201     -20.041  11.835   7.293  1.00 97.89           H  
ATOM   3179  O   THR A 201     -17.865   9.473   9.164  1.00 97.89           O  
ATOM   3180  CG2 THR A 201     -20.808  10.918   9.079  1.00 97.89           C  
ATOM   3181 HG21 THR A 201     -21.852  11.164   8.883  1.00 97.89           H  
ATOM   3182 HG22 THR A 201     -20.620   9.916   8.694  1.00 97.89           H  
ATOM   3183 HG23 THR A 201     -20.625  10.933  10.153  1.00 97.89           H  
ATOM   3184  OG1 THR A 201     -20.336  13.209   8.771  1.00 97.89           O  
ATOM   3185  HG1 THR A 201     -20.480  13.199   9.720  1.00 97.89           H  
ATOM   3186  N   ALA A 202     -17.596  10.161   7.037  1.00 97.83           N  
ATOM   3187  H   ALA A 202     -17.593  10.939   6.393  1.00 97.83           H  
ATOM   3188  CA  ALA A 202     -17.053   8.895   6.548  1.00 97.83           C  
ATOM   3189  HA  ALA A 202     -17.716   8.082   6.845  1.00 97.83           H  
ATOM   3190  C   ALA A 202     -15.671   8.623   7.163  1.00 97.83           C  
ATOM   3191  CB  ALA A 202     -17.009   8.935   5.016  1.00 97.83           C  
ATOM   3192  HB1 ALA A 202     -18.004   9.123   4.614  1.00 97.83           H  
ATOM   3193  HB2 ALA A 202     -16.338   9.722   4.671  1.00 97.83           H  
ATOM   3194  HB3 ALA A 202     -16.654   7.978   4.633  1.00 97.83           H  
ATOM   3195  O   ALA A 202     -15.436   7.542   7.704  1.00 97.83           O  
ATOM   3196  N   ILE A 203     -14.802   9.639   7.210  1.00 98.22           N  
ATOM   3197  H   ILE A 203     -15.055  10.491   6.729  1.00 98.22           H  
ATOM   3198  CA  ILE A 203     -13.476   9.559   7.842  1.00 98.22           C  
ATOM   3199  HA  ILE A 203     -12.907   8.767   7.355  1.00 98.22           H  
ATOM   3200  C   ILE A 203     -13.600   9.195   9.326  1.00 98.22           C  
ATOM   3201  CB  ILE A 203     -12.715  10.892   7.660  1.00 98.22           C  
ATOM   3202  HB  ILE A 203     -13.331  11.692   8.069  1.00 98.22           H  
ATOM   3203  O   ILE A 203     -12.930   8.281   9.805  1.00 98.22           O  
ATOM   3204  CG1 ILE A 203     -12.459  11.186   6.166  1.00 98.22           C  
ATOM   3205 HG12 ILE A 203     -11.674  10.533   5.785  1.00 98.22           H  
ATOM   3206 HG13 ILE A 203     -13.355  10.983   5.580  1.00 98.22           H  
ATOM   3207  CG2 ILE A 203     -11.377  10.877   8.430  1.00 98.22           C  
ATOM   3208 HG21 ILE A 203     -10.771  10.032   8.103  1.00 98.22           H  
ATOM   3209 HG22 ILE A 203     -11.549  10.802   9.504  1.00 98.22           H  
ATOM   3210 HG23 ILE A 203     -10.827  11.800   8.250  1.00 98.22           H  
ATOM   3211  CD1 ILE A 203     -12.077  12.647   5.913  1.00 98.22           C  
ATOM   3212 HD11 ILE A 203     -12.151  12.841   4.843  1.00 98.22           H  
ATOM   3213 HD12 ILE A 203     -12.769  13.316   6.424  1.00 98.22           H  
ATOM   3214 HD13 ILE A 203     -11.059  12.845   6.249  1.00 98.22           H  
ATOM   3215  N   GLN A 204     -14.485   9.865  10.070  1.00 98.28           N  
ATOM   3216  H   GLN A 204     -15.000  10.617   9.634  1.00 98.28           H  
ATOM   3217  CA  GLN A 204     -14.731   9.561  11.483  1.00 98.28           C  
ATOM   3218  HA  GLN A 204     -13.796   9.653  12.037  1.00 98.28           H  
ATOM   3219  C   GLN A 204     -15.249   8.135  11.686  1.00 98.28           C  
ATOM   3220  CB  GLN A 204     -15.757  10.546  12.053  1.00 98.28           C  
ATOM   3221  HB2 GLN A 204     -16.131  10.158  13.000  1.00 98.28           H  
ATOM   3222  HB3 GLN A 204     -16.598  10.623  11.363  1.00 98.28           H  
ATOM   3223  O   GLN A 204     -14.904   7.490  12.679  1.00 98.28           O  
ATOM   3224  CG  GLN A 204     -15.175  11.942  12.316  1.00 98.28           C  
ATOM   3225  HG2 GLN A 204     -14.709  12.338  11.414  1.00 98.28           H  
ATOM   3226  HG3 GLN A 204     -14.405  11.866  13.084  1.00 98.28           H  
ATOM   3227  CD  GLN A 204     -16.244  12.923  12.791  1.00 98.28           C  
ATOM   3228  NE2 GLN A 204     -15.865  14.124  13.165  1.00 98.28           N  
ATOM   3229 HE21 GLN A 204     -14.913  14.430  13.027  1.00 98.28           H  
ATOM   3230 HE22 GLN A 204     -16.605  14.762  13.419  1.00 98.28           H  
ATOM   3231  OE1 GLN A 204     -17.424  12.624  12.879  1.00 98.28           O  
ATOM   3232  N   SER A 205     -16.066   7.633  10.762  1.00 98.27           N  
ATOM   3233  H   SER A 205     -16.308   8.207   9.967  1.00 98.27           H  
ATOM   3234  CA  SER A 205     -16.574   6.261  10.804  1.00 98.27           C  
ATOM   3235  HA  SER A 205     -16.981   6.068  11.796  1.00 98.27           H  
ATOM   3236  C   SER A 205     -15.450   5.251  10.575  1.00 98.27           C  
ATOM   3237  CB  SER A 205     -17.719   6.081   9.805  1.00 98.27           C  
ATOM   3238  HB2 SER A 205     -17.374   6.263   8.787  1.00 98.27           H  
ATOM   3239  HB3 SER A 205     -18.100   5.063   9.873  1.00 98.27           H  
ATOM   3240  O   SER A 205     -15.283   4.348  11.396  1.00 98.27           O  
ATOM   3241  OG  SER A 205     -18.752   6.992  10.139  1.00 98.27           O  
ATOM   3242  HG  SER A 205     -18.542   7.834   9.729  1.00 98.27           H  
ATOM   3243  N   ALA A 206     -14.603   5.462   9.563  1.00 98.61           N  
ATOM   3244  H   ALA A 206     -14.795   6.208   8.911  1.00 98.61           H  
ATOM   3245  CA  ALA A 206     -13.424   4.633   9.312  1.00 98.61           C  
ATOM   3246  HA  ALA A 206     -13.750   3.607   9.143  1.00 98.61           H  
ATOM   3247  C   ALA A 206     -12.461   4.630  10.514  1.00 98.61           C  
ATOM   3248  CB  ALA A 206     -12.745   5.131   8.030  1.00 98.61           C  
ATOM   3249  HB1 ALA A 206     -11.893   4.495   7.790  1.00 98.61           H  
ATOM   3250  HB2 ALA A 206     -12.406   6.161   8.146  1.00 98.61           H  
ATOM   3251  HB3 ALA A 206     -13.447   5.081   7.198  1.00 98.61           H  
ATOM   3252  O   ALA A 206     -12.026   3.568  10.963  1.00 98.61           O  
ATOM   3253  N   VAL A 207     -12.194   5.797  11.118  1.00 98.38           N  
ATOM   3254  H   VAL A 207     -12.546   6.638  10.684  1.00 98.38           H  
ATOM   3255  CA  VAL A 207     -11.369   5.913  12.337  1.00 98.38           C  
ATOM   3256  HA  VAL A 207     -10.393   5.465  12.148  1.00 98.38           H  
ATOM   3257  C   VAL A 207     -11.975   5.129  13.499  1.00 98.38           C  
ATOM   3258  CB  VAL A 207     -11.137   7.389  12.718  1.00 98.38           C  
ATOM   3259  HB  VAL A 207     -12.093   7.911  12.738  1.00 98.38           H  
ATOM   3260  O   VAL A 207     -11.254   4.408  14.186  1.00 98.38           O  
ATOM   3261  CG1 VAL A 207     -10.466   7.550  14.091  1.00 98.38           C  
ATOM   3262 HG11 VAL A 207      -9.544   6.969  14.127  1.00 98.38           H  
ATOM   3263 HG12 VAL A 207     -11.134   7.214  14.885  1.00 98.38           H  
ATOM   3264 HG13 VAL A 207     -10.232   8.600  14.268  1.00 98.38           H  
ATOM   3265  CG2 VAL A 207     -10.217   8.073  11.699  1.00 98.38           C  
ATOM   3266 HG21 VAL A 207      -9.216   7.644  11.755  1.00 98.38           H  
ATOM   3267 HG22 VAL A 207     -10.163   9.141  11.908  1.00 98.38           H  
ATOM   3268 HG23 VAL A 207     -10.594   7.940  10.685  1.00 98.38           H  
ATOM   3269  N   LYS A 208     -13.295   5.206  13.715  1.00 98.09           N  
ATOM   3270  H   LYS A 208     -13.841   5.802  13.110  1.00 98.09           H  
ATOM   3271  CA  LYS A 208     -13.978   4.428  14.764  1.00 98.09           C  
ATOM   3272  HA  LYS A 208     -13.492   4.618  15.721  1.00 98.09           H  
ATOM   3273  C   LYS A 208     -13.879   2.921  14.533  1.00 98.09           C  
ATOM   3274  CB  LYS A 208     -15.455   4.831  14.853  1.00 98.09           C  
ATOM   3275  HB2 LYS A 208     -15.998   4.068  15.411  1.00 98.09           H  
ATOM   3276  HB3 LYS A 208     -15.875   4.871  13.848  1.00 98.09           H  
ATOM   3277  O   LYS A 208     -13.767   2.185  15.509  1.00 98.09           O  
ATOM   3278  CG  LYS A 208     -15.672   6.174  15.561  1.00 98.09           C  
ATOM   3279  HG2 LYS A 208     -15.433   6.067  16.619  1.00 98.09           H  
ATOM   3280  HG3 LYS A 208     -15.020   6.936  15.134  1.00 98.09           H  
ATOM   3281  CD  LYS A 208     -17.137   6.599  15.402  1.00 98.09           C  
ATOM   3282  HD2 LYS A 208     -17.784   5.864  15.881  1.00 98.09           H  
ATOM   3283  HD3 LYS A 208     -17.372   6.641  14.338  1.00 98.09           H  
ATOM   3284  CE  LYS A 208     -17.373   7.982  16.016  1.00 98.09           C  
ATOM   3285  HE2 LYS A 208     -17.180   7.933  17.087  1.00 98.09           H  
ATOM   3286  HE3 LYS A 208     -16.655   8.675  15.576  1.00 98.09           H  
ATOM   3287  NZ  LYS A 208     -18.755   8.461  15.754  1.00 98.09           N  
ATOM   3288  HZ1 LYS A 208     -18.887   9.391  16.125  1.00 98.09           H  
ATOM   3289  HZ2 LYS A 208     -18.922   8.510  14.759  1.00 98.09           H  
ATOM   3290  HZ3 LYS A 208     -19.443   7.845  16.162  1.00 98.09           H  
ATOM   3291  N   VAL A 209     -13.938   2.457  13.284  1.00 97.96           N  
ATOM   3292  H   VAL A 209     -14.077   3.117  12.533  1.00 97.96           H  
ATOM   3293  CA  VAL A 209     -13.766   1.034  12.944  1.00 97.96           C  
ATOM   3294  HA  VAL A 209     -14.418   0.432  13.578  1.00 97.96           H  
ATOM   3295  C   VAL A 209     -12.334   0.592  13.243  1.00 97.96           C  
ATOM   3296  CB  VAL A 209     -14.159   0.763  11.479  1.00 97.96           C  
ATOM   3297  HB  VAL A 209     -13.629   1.463  10.832  1.00 97.96           H  
ATOM   3298  O   VAL A 209     -12.132  -0.340  14.019  1.00 97.96           O  
ATOM   3299  CG1 VAL A 209     -13.809  -0.664  11.049  1.00 97.96           C  
ATOM   3300 HG11 VAL A 209     -12.728  -0.806  11.053  1.00 97.96           H  
ATOM   3301 HG12 VAL A 209     -14.270  -1.393  11.715  1.00 97.96           H  
ATOM   3302 HG13 VAL A 209     -14.163  -0.843  10.033  1.00 97.96           H  
ATOM   3303  CG2 VAL A 209     -15.668   0.946  11.276  1.00 97.96           C  
ATOM   3304 HG21 VAL A 209     -15.984   1.943  11.583  1.00 97.96           H  
ATOM   3305 HG22 VAL A 209     -15.903   0.828  10.218  1.00 97.96           H  
ATOM   3306 HG23 VAL A 209     -16.220   0.197  11.842  1.00 97.96           H  
ATOM   3307  N   VAL A 210     -11.336   1.312  12.727  1.00 97.65           N  
ATOM   3308  H   VAL A 210     -11.569   2.073  12.106  1.00 97.65           H  
ATOM   3309  CA  VAL A 210      -9.912   1.005  12.949  1.00 97.65           C  
ATOM   3310  HA  VAL A 210      -9.718  -0.012  12.608  1.00 97.65           H  
ATOM   3311  C   VAL A 210      -9.544   1.059  14.435  1.00 97.65           C  
ATOM   3312  CB  VAL A 210      -9.040   1.970  12.123  1.00 97.65           C  
ATOM   3313  HB  VAL A 210      -9.330   2.998  12.340  1.00 97.65           H  
ATOM   3314  O   VAL A 210      -8.765   0.234  14.913  1.00 97.65           O  
ATOM   3315  CG1 VAL A 210      -7.546   1.816  12.407  1.00 97.65           C  
ATOM   3316 HG11 VAL A 210      -7.325   2.010  13.456  1.00 97.65           H  
ATOM   3317 HG12 VAL A 210      -7.238   0.807  12.134  1.00 97.65           H  
ATOM   3318 HG13 VAL A 210      -6.991   2.540  11.810  1.00 97.65           H  
ATOM   3319  CG2 VAL A 210      -9.221   1.694  10.626  1.00 97.65           C  
ATOM   3320 HG21 VAL A 210      -8.946   0.663  10.403  1.00 97.65           H  
ATOM   3321 HG22 VAL A 210     -10.257   1.851  10.326  1.00 97.65           H  
ATOM   3322 HG23 VAL A 210      -8.583   2.356  10.041  1.00 97.65           H  
ATOM   3323  N   ALA A 211     -10.138   1.978  15.198  1.00 94.76           N  
ATOM   3324  H   ALA A 211     -10.721   2.670  14.749  1.00 94.76           H  
ATOM   3325  CA  ALA A 211      -9.900   2.107  16.632  1.00 94.76           C  
ATOM   3326  HA  ALA A 211      -8.823   2.184  16.777  1.00 94.76           H  
ATOM   3327  C   ALA A 211     -10.363   0.897  17.462  1.00 94.76           C  
ATOM   3328  CB  ALA A 211     -10.543   3.406  17.129  1.00 94.76           C  
ATOM   3329  HB1 ALA A 211     -10.354   3.527  18.196  1.00 94.76           H  
ATOM   3330  HB2 ALA A 211     -11.619   3.377  16.957  1.00 94.76           H  
ATOM   3331  HB3 ALA A 211     -10.114   4.256  16.597  1.00 94.76           H  
ATOM   3332  O   ALA A 211      -9.892   0.738  18.588  1.00 94.76           O  
ATOM   3333  N   LYS A 212     -11.253   0.051  16.923  1.00 93.34           N  
ATOM   3334  H   LYS A 212     -11.580   0.241  15.986  1.00 93.34           H  
ATOM   3335  CA  LYS A 212     -11.715  -1.189  17.570  1.00 93.34           C  
ATOM   3336  HA  LYS A 212     -11.763  -1.040  18.649  1.00 93.34           H  
ATOM   3337  C   LYS A 212     -10.773  -2.372  17.355  1.00 93.34           C  
ATOM   3338  CB  LYS A 212     -13.109  -1.564  17.055  1.00 93.34           C  
ATOM   3339  HB2 LYS A 212     -13.075  -1.644  15.968  1.00 93.34           H  
ATOM   3340  HB3 LYS A 212     -13.380  -2.545  17.446  1.00 93.34           H  
ATOM   3341  O   LYS A 212     -10.919  -3.378  18.046  1.00 93.34           O  
ATOM   3342  CG  LYS A 212     -14.197  -0.572  17.476  1.00 93.34           C  
ATOM   3343  HG2 LYS A 212     -14.367  -0.655  18.550  1.00 93.34           H  
ATOM   3344  HG3 LYS A 212     -13.887   0.449  17.252  1.00 93.34           H  
ATOM   3345  CD  LYS A 212     -15.485  -0.900  16.718  1.00 93.34           C  
ATOM   3346  HD2 LYS A 212     -15.281  -0.867  15.648  1.00 93.34           H  
ATOM   3347  HD3 LYS A 212     -15.809  -1.906  16.985  1.00 93.34           H  
ATOM   3348  CE  LYS A 212     -16.587   0.107  17.049  1.00 93.34           C  
ATOM   3349  HE2 LYS A 212     -16.761   0.092  18.125  1.00 93.34           H  
ATOM   3350  HE3 LYS A 212     -16.234   1.100  16.771  1.00 93.34           H  
ATOM   3351  NZ  LYS A 212     -17.832  -0.230  16.314  1.00 93.34           N  
ATOM   3352  HZ1 LYS A 212     -18.144  -1.159  16.558  1.00 93.34           H  
ATOM   3353  HZ2 LYS A 212     -17.662  -0.222  15.318  1.00 93.34           H  
ATOM   3354  HZ3 LYS A 212     -18.572   0.426  16.521  1.00 93.34           H  
ATOM   3355  N   LEU A 213      -9.832  -2.279  16.413  1.00 92.99           N  
ATOM   3356  H   LEU A 213      -9.742  -1.417  15.893  1.00 92.99           H  
ATOM   3357  CA  LEU A 213      -8.866  -3.348  16.185  1.00 92.99           C  
ATOM   3358  HA  LEU A 213      -9.431  -4.258  15.984  1.00 92.99           H  
ATOM   3359  C   LEU A 213      -8.007  -3.564  17.443  1.00 92.99           C  
ATOM   3360  CB  LEU A 213      -7.984  -3.019  14.972  1.00 92.99           C  
ATOM   3361  HB2 LEU A 213      -7.169  -3.742  14.921  1.00 92.99           H  
ATOM   3362  HB3 LEU A 213      -7.549  -2.033  15.134  1.00 92.99           H  
ATOM   3363  O   LEU A 213      -7.698  -2.594  18.141  1.00 92.99           O  
ATOM   3364  CG  LEU A 213      -8.722  -3.024  13.622  1.00 92.99           C  
ATOM   3365  HG  LEU A 213      -9.573  -2.343  13.655  1.00 92.99           H  
ATOM   3366  CD1 LEU A 213      -7.755  -2.538  12.544  1.00 92.99           C  
ATOM   3367 HD11 LEU A 213      -7.529  -1.487  12.726  1.00 92.99           H  
ATOM   3368 HD12 LEU A 213      -6.838  -3.126  12.570  1.00 92.99           H  
ATOM   3369 HD13 LEU A 213      -8.221  -2.628  11.563  1.00 92.99           H  
ATOM   3370  CD2 LEU A 213      -9.214  -4.422  13.249  1.00 92.99           C  
ATOM   3371 HD21 LEU A 213      -8.401  -5.147  13.298  1.00 92.99           H  
ATOM   3372 HD22 LEU A 213      -9.624  -4.419  12.239  1.00 92.99           H  
ATOM   3373 HD23 LEU A 213     -10.015  -4.739  13.916  1.00 92.99           H  
ATOM   3374  N   PRO A 214      -7.526  -4.798  17.701  1.00 88.46           N  
ATOM   3375  CA  PRO A 214      -6.661  -5.084  18.849  1.00 88.46           C  
ATOM   3376  HA  PRO A 214      -7.235  -4.953  19.766  1.00 88.46           H  
ATOM   3377  C   PRO A 214      -5.409  -4.203  18.906  1.00 88.46           C  
ATOM   3378  CB  PRO A 214      -6.259  -6.555  18.687  1.00 88.46           C  
ATOM   3379  HB2 PRO A 214      -6.143  -7.047  19.653  1.00 88.46           H  
ATOM   3380  HB3 PRO A 214      -5.339  -6.633  18.107  1.00 88.46           H  
ATOM   3381  O   PRO A 214      -4.810  -4.039  19.967  1.00 88.46           O  
ATOM   3382  CG  PRO A 214      -7.405  -7.160  17.881  1.00 88.46           C  
ATOM   3383  HG2 PRO A 214      -8.233  -7.404  18.546  1.00 88.46           H  
ATOM   3384  HG3 PRO A 214      -7.091  -8.039  17.318  1.00 88.46           H  
ATOM   3385  CD  PRO A 214      -7.816  -6.018  16.957  1.00 88.46           C  
ATOM   3386  HD2 PRO A 214      -8.875  -6.114  16.720  1.00 88.46           H  
ATOM   3387  HD3 PRO A 214      -7.221  -6.044  16.045  1.00 88.46           H  
ATOM   3388  N   TRP A 215      -4.991  -3.699  17.741  1.00 87.46           N  
ATOM   3389  H   TRP A 215      -5.535  -3.942  16.925  1.00 87.46           H  
ATOM   3390  CA  TRP A 215      -3.870  -2.794  17.533  1.00 87.46           C  
ATOM   3391  HA  TRP A 215      -3.608  -2.886  16.479  1.00 87.46           H  
ATOM   3392  C   TRP A 215      -2.628  -3.215  18.309  1.00 87.46           C  
ATOM   3393  CB  TRP A 215      -4.282  -1.340  17.755  1.00 87.46           C  
ATOM   3394  HB2 TRP A 215      -5.334  -1.221  17.497  1.00 87.46           H  
ATOM   3395  HB3 TRP A 215      -4.167  -1.058  18.802  1.00 87.46           H  
ATOM   3396  O   TRP A 215      -2.048  -2.465  19.095  1.00 87.46           O  
ATOM   3397  CG  TRP A 215      -3.499  -0.431  16.873  1.00 87.46           C  
ATOM   3398  CD1 TRP A 215      -2.341   0.199  17.173  1.00 87.46           C  
ATOM   3399  HD1 TRP A 215      -1.840   0.142  18.128  1.00 87.46           H  
ATOM   3400  CD2 TRP A 215      -3.765  -0.140  15.475  1.00 87.46           C  
ATOM   3401  CE2 TRP A 215      -2.750   0.736  14.995  1.00 87.46           C  
ATOM   3402  CE3 TRP A 215      -4.763  -0.547  14.568  1.00 87.46           C  
ATOM   3403  HE3 TRP A 215      -5.538  -1.224  14.897  1.00 87.46           H  
ATOM   3404  NE1 TRP A 215      -1.893   0.896  16.065  1.00 87.46           N  
ATOM   3405  HE1 TRP A 215      -1.045   1.444  16.069  1.00 87.46           H  
ATOM   3406  CH2 TRP A 215      -3.794   0.847  12.818  1.00 87.46           C  
ATOM   3407  HH2 TRP A 215      -3.840   1.249  11.816  1.00 87.46           H  
ATOM   3408  CZ2 TRP A 215      -2.768   1.244  13.691  1.00 87.46           C  
ATOM   3409  HZ2 TRP A 215      -2.016   1.953  13.377  1.00 87.46           H  
ATOM   3410  CZ3 TRP A 215      -4.769  -0.066  13.248  1.00 87.46           C  
ATOM   3411  HZ3 TRP A 215      -5.537  -0.388  12.561  1.00 87.46           H  
ATOM   3412  N   ALA A 216      -2.246  -4.478  18.119  1.00 71.54           N  
ATOM   3413  H   ALA A 216      -2.781  -5.045  17.476  1.00 71.54           H  
ATOM   3414  CA  ALA A 216      -1.146  -5.059  18.857  1.00 71.54           C  
ATOM   3415  HA  ALA A 216      -1.433  -5.016  19.907  1.00 71.54           H  
ATOM   3416  C   ALA A 216       0.139  -4.226  18.708  1.00 71.54           C  
ATOM   3417  CB  ALA A 216      -0.971  -6.518  18.411  1.00 71.54           C  
ATOM   3418  HB1 ALA A 216      -0.907  -6.559  17.323  1.00 71.54           H  
ATOM   3419  HB2 ALA A 216      -0.043  -6.926  18.811  1.00 71.54           H  
ATOM   3420  HB3 ALA A 216      -1.825  -7.119  18.722  1.00 71.54           H  
ATOM   3421  O   ALA A 216       0.508  -3.821  17.599  1.00 71.54           O  
ATOM   3422  N   LYS A 217       0.837  -3.980  19.831  1.00 64.23           N  
ATOM   3423  H   LYS A 217       0.446  -4.203  20.735  1.00 64.23           H  
ATOM   3424  CA  LYS A 217       2.197  -3.440  19.775  1.00 64.23           C  
ATOM   3425  HA  LYS A 217       2.154  -2.451  19.319  1.00 64.23           H  
ATOM   3426  C   LYS A 217       3.040  -4.337  18.880  1.00 64.23           C  
ATOM   3427  CB  LYS A 217       2.845  -3.316  21.160  1.00 64.23           C  
ATOM   3428  HB2 LYS A 217       2.691  -4.234  21.728  1.00 64.23           H  
ATOM   3429  HB3 LYS A 217       3.917  -3.181  21.022  1.00 64.23           H  
ATOM   3430  O   LYS A 217       2.996  -5.565  18.992  1.00 64.23           O  
ATOM   3431  CG  LYS A 217       2.310  -2.114  21.950  1.00 64.23           C  
ATOM   3432  HG2 LYS A 217       2.327  -1.219  21.329  1.00 64.23           H  
ATOM   3433  HG3 LYS A 217       1.285  -2.318  22.260  1.00 64.23           H  
ATOM   3434  CD  LYS A 217       3.194  -1.888  23.179  1.00 64.23           C  
ATOM   3435  HD2 LYS A 217       3.313  -2.844  23.689  1.00 64.23           H  
ATOM   3436  HD3 LYS A 217       4.182  -1.544  22.872  1.00 64.23           H  
ATOM   3437  CE  LYS A 217       2.568  -0.862  24.128  1.00 64.23           C  
ATOM   3438  HE2 LYS A 217       1.487  -0.880  23.985  1.00 64.23           H  
ATOM   3439  HE3 LYS A 217       2.934   0.136  23.889  1.00 64.23           H  
ATOM   3440  NZ  LYS A 217       2.863  -1.230  25.532  1.00 64.23           N  
ATOM   3441  HZ1 LYS A 217       2.495  -2.159  25.676  1.00 64.23           H  
ATOM   3442  HZ2 LYS A 217       3.855  -1.271  25.718  1.00 64.23           H  
ATOM   3443  HZ3 LYS A 217       2.397  -0.623  26.191  1.00 64.23           H  
ATOM   3444  N   ALA A 218       3.780  -3.699  17.977  1.00 58.03           N  
ATOM   3445  H   ALA A 218       3.800  -2.689  17.999  1.00 58.03           H  
ATOM   3446  CA  ALA A 218       4.661  -4.396  17.058  1.00 58.03           C  
ATOM   3447  HA  ALA A 218       4.049  -4.997  16.385  1.00 58.03           H  
ATOM   3448  C   ALA A 218       5.602  -5.335  17.836  1.00 58.03           C  
ATOM   3449  CB  ALA A 218       5.428  -3.353  16.235  1.00 58.03           C  
ATOM   3450  HB1 ALA A 218       6.039  -2.737  16.894  1.00 58.03           H  
ATOM   3451  HB2 ALA A 218       4.729  -2.717  15.691  1.00 58.03           H  
ATOM   3452  HB3 ALA A 218       6.079  -3.857  15.521  1.00 58.03           H  
ATOM   3453  O   ALA A 218       6.125  -4.963  18.883  1.00 58.03           O  
ATOM   3454  N   GLY A 219       5.808  -6.549  17.317  1.00 62.59           N  
ATOM   3455  H   GLY A 219       5.299  -6.805  16.483  1.00 62.59           H  
ATOM   3456  CA  GLY A 219       6.780  -7.512  17.849  1.00 62.59           C  
ATOM   3457  HA2 GLY A 219       7.360  -7.917  17.019  1.00 62.59           H  
ATOM   3458  HA3 GLY A 219       7.477  -7.000  18.513  1.00 62.59           H  
ATOM   3459  C   GLY A 219       6.205  -8.696  18.631  1.00 62.59           C  
ATOM   3460  O   GLY A 219       6.920  -9.677  18.807  1.00 62.59           O  
ATOM   3461  N   PHE A 220       4.929  -8.675  19.032  1.00 64.95           N  
ATOM   3462  H   PHE A 220       4.378  -7.842  18.883  1.00 64.95           H  
ATOM   3463  CA  PHE A 220       4.315  -9.798  19.752  1.00 64.95           C  
ATOM   3464  HA  PHE A 220       5.058 -10.582  19.903  1.00 64.95           H  
ATOM   3465  C   PHE A 220       3.169 -10.422  18.961  1.00 64.95           C  
ATOM   3466  CB  PHE A 220       3.881  -9.363  21.153  1.00 64.95           C  
ATOM   3467  HB2 PHE A 220       3.190  -8.523  21.076  1.00 64.95           H  
ATOM   3468  HB3 PHE A 220       3.351 -10.187  21.630  1.00 64.95           H  
ATOM   3469  O   PHE A 220       2.170  -9.770  18.657  1.00 64.95           O  
ATOM   3470  CG  PHE A 220       5.055  -8.976  22.026  1.00 64.95           C  
ATOM   3471  CD1 PHE A 220       5.700  -9.944  22.819  1.00 64.95           C  
ATOM   3472  HD1 PHE A 220       5.363 -10.970  22.810  1.00 64.95           H  
ATOM   3473  CD2 PHE A 220       5.525  -7.649  22.025  1.00 64.95           C  
ATOM   3474  HD2 PHE A 220       5.054  -6.903  21.402  1.00 64.95           H  
ATOM   3475  CE1 PHE A 220       6.788  -9.577  23.629  1.00 64.95           C  
ATOM   3476  HE1 PHE A 220       7.305 -10.317  24.222  1.00 64.95           H  
ATOM   3477  CE2 PHE A 220       6.581  -7.275  22.875  1.00 64.95           C  
ATOM   3478  HE2 PHE A 220       6.921  -6.251  22.897  1.00 64.95           H  
ATOM   3479  CZ  PHE A 220       7.209  -8.239  23.681  1.00 64.95           C  
ATOM   3480  HZ  PHE A 220       8.030  -7.955  24.322  1.00 64.95           H  
ATOM   3481  N   THR A 221       3.297 -11.715  18.657  1.00 65.63           N  
ATOM   3482  H   THR A 221       4.128 -12.205  18.957  1.00 65.63           H  
ATOM   3483  CA  THR A 221       2.198 -12.510  18.096  1.00 65.63           C  
ATOM   3484  HA  THR A 221       1.796 -11.981  17.231  1.00 65.63           H  
ATOM   3485  C   THR A 221       1.071 -12.660  19.121  1.00 65.63           C  
ATOM   3486  CB  THR A 221       2.677 -13.897  17.633  1.00 65.63           C  
ATOM   3487  HB  THR A 221       1.839 -14.423  17.175  1.00 65.63           H  
ATOM   3488  O   THR A 221       1.298 -12.535  20.325  1.00 65.63           O  
ATOM   3489  CG2 THR A 221       3.811 -13.822  16.612  1.00 65.63           C  
ATOM   3490 HG21 THR A 221       3.508 -13.195  15.774  1.00 65.63           H  
ATOM   3491 HG22 THR A 221       4.034 -14.821  16.235  1.00 65.63           H  
ATOM   3492 HG23 THR A 221       4.711 -13.403  17.064  1.00 65.63           H  
ATOM   3493  OG1 THR A 221       3.143 -14.658  18.723  1.00 65.63           O  
ATOM   3494  HG1 THR A 221       3.737 -15.326  18.372  1.00 65.63           H  
ATOM   3495  N   ALA A 222      -0.145 -12.990  18.672  1.00 67.67           N  
ATOM   3496  H   ALA A 222      -0.320 -13.022  17.678  1.00 67.67           H  
ATOM   3497  CA  ALA A 222      -1.245 -13.321  19.585  1.00 67.67           C  
ATOM   3498  HA  ALA A 222      -1.486 -12.442  20.183  1.00 67.67           H  
ATOM   3499  C   ALA A 222      -0.859 -14.451  20.561  1.00 67.67           C  
ATOM   3500  CB  ALA A 222      -2.477 -13.696  18.754  1.00 67.67           C  
ATOM   3501  HB1 ALA A 222      -2.273 -14.576  18.143  1.00 67.67           H  
ATOM   3502  HB2 ALA A 222      -3.310 -13.916  19.422  1.00 67.67           H  
ATOM   3503  HB3 ALA A 222      -2.760 -12.864  18.110  1.00 67.67           H  
ATOM   3504  O   ALA A 222      -1.171 -14.378  21.744  1.00 67.67           O  
ATOM   3505  N   ALA A 223      -0.098 -15.448  20.092  1.00 71.32           N  
ATOM   3506  H   ALA A 223       0.141 -15.456  19.111  1.00 71.32           H  
ATOM   3507  CA  ALA A 223       0.439 -16.509  20.940  1.00 71.32           C  
ATOM   3508  HA  ALA A 223      -0.387 -16.983  21.470  1.00 71.32           H  
ATOM   3509  C   ALA A 223       1.416 -15.973  22.002  1.00 71.32           C  
ATOM   3510  CB  ALA A 223       1.103 -17.563  20.047  1.00 71.32           C  
ATOM   3511  HB1 ALA A 223       0.375 -17.968  19.344  1.00 71.32           H  
ATOM   3512  HB2 ALA A 223       1.936 -17.127  19.495  1.00 71.32           H  
ATOM   3513  HB3 ALA A 223       1.478 -18.379  20.665  1.00 71.32           H  
ATOM   3514  O   ALA A 223       1.300 -16.343  23.167  1.00 71.32           O  
ATOM   3515  N   ALA A 224       2.330 -15.069  21.632  1.00 73.02           N  
ATOM   3516  H   ALA A 224       2.382 -14.786  20.664  1.00 73.02           H  
ATOM   3517  CA  ALA A 224       3.254 -14.445  22.578  1.00 73.02           C  
ATOM   3518  HA  ALA A 224       3.777 -15.231  23.123  1.00 73.02           H  
ATOM   3519  C   ALA A 224       2.514 -13.584  23.611  1.00 73.02           C  
ATOM   3520  CB  ALA A 224       4.293 -13.629  21.801  1.00 73.02           C  
ATOM   3521  HB1 ALA A 224       4.791 -14.264  21.069  1.00 73.02           H  
ATOM   3522  HB2 ALA A 224       5.041 -13.250  22.498  1.00 73.02           H  
ATOM   3523  HB3 ALA A 224       3.815 -12.791  21.294  1.00 73.02           H  
ATOM   3524  O   ALA A 224       2.826 -13.651  24.795  1.00 73.02           O  
ATOM   3525  N   LYS A 225       1.485 -12.837  23.194  1.00 72.56           N  
ATOM   3526  H   LYS A 225       1.289 -12.813  22.203  1.00 72.56           H  
ATOM   3527  CA  LYS A 225       0.621 -12.081  24.111  1.00 72.56           C  
ATOM   3528  HA  LYS A 225       1.228 -11.414  24.722  1.00 72.56           H  
ATOM   3529  C   LYS A 225      -0.117 -12.991  25.084  1.00 72.56           C  
ATOM   3530  CB  LYS A 225      -0.401 -11.261  23.328  1.00 72.56           C  
ATOM   3531  HB2 LYS A 225      -1.128 -10.868  24.038  1.00 72.56           H  
ATOM   3532  HB3 LYS A 225      -0.928 -11.897  22.617  1.00 72.56           H  
ATOM   3533  O   LYS A 225      -0.060 -12.762  26.285  1.00 72.56           O  
ATOM   3534  CG  LYS A 225       0.249 -10.090  22.594  1.00 72.56           C  
ATOM   3535  HG2 LYS A 225       0.802  -9.483  23.311  1.00 72.56           H  
ATOM   3536  HG3 LYS A 225       0.928 -10.443  21.818  1.00 72.56           H  
ATOM   3537  CD  LYS A 225      -0.866  -9.259  21.969  1.00 72.56           C  
ATOM   3538  HD2 LYS A 225      -1.611  -9.053  22.737  1.00 72.56           H  
ATOM   3539  HD3 LYS A 225      -1.337  -9.810  21.155  1.00 72.56           H  
ATOM   3540  CE  LYS A 225      -0.294  -7.946  21.455  1.00 72.56           C  
ATOM   3541  HE2 LYS A 225       0.537  -7.653  22.096  1.00 72.56           H  
ATOM   3542  HE3 LYS A 225       0.089  -8.090  20.444  1.00 72.56           H  
ATOM   3543  NZ  LYS A 225      -1.342  -6.905  21.521  1.00 72.56           N  
ATOM   3544  HZ1 LYS A 225      -2.150  -7.140  20.963  1.00 72.56           H  
ATOM   3545  HZ2 LYS A 225      -0.976  -6.005  21.243  1.00 72.56           H  
ATOM   3546  HZ3 LYS A 225      -1.638  -6.788  22.479  1.00 72.56           H  
ATOM   3547  N   ASN A 226      -0.754 -14.044  24.574  1.00 79.48           N  
ATOM   3548  H   ASN A 226      -0.809 -14.134  23.570  1.00 79.48           H  
ATOM   3549  CA  ASN A 226      -1.464 -15.017  25.402  1.00 79.48           C  
ATOM   3550  HA  ASN A 226      -2.206 -14.497  26.008  1.00 79.48           H  
ATOM   3551  C   ASN A 226      -0.513 -15.726  26.370  1.00 79.48           C  
ATOM   3552  CB  ASN A 226      -2.178 -16.035  24.496  1.00 79.48           C  
ATOM   3553  HB2 ASN A 226      -2.542 -16.858  25.111  1.00 79.48           H  
ATOM   3554  HB3 ASN A 226      -1.475 -16.435  23.765  1.00 79.48           H  
ATOM   3555  O   ASN A 226      -0.897 -16.014  27.496  1.00 79.48           O  
ATOM   3556  CG  ASN A 226      -3.379 -15.458  23.768  1.00 79.48           C  
ATOM   3557  ND2 ASN A 226      -3.959 -16.203  22.857  1.00 79.48           N  
ATOM   3558 HD21 ASN A 226      -4.791 -15.807  22.444  1.00 79.48           H  
ATOM   3559 HD22 ASN A 226      -3.642 -17.143  22.669  1.00 79.48           H  
ATOM   3560  OD1 ASN A 226      -3.829 -14.354  24.010  1.00 79.48           O  
ATOM   3561  N   PHE A 227       0.725 -15.998  25.953  1.00 83.76           N  
ATOM   3562  H   PHE A 227       0.968 -15.796  24.994  1.00 83.76           H  
ATOM   3563  CA  PHE A 227       1.760 -16.546  26.822  1.00 83.76           C  
ATOM   3564  HA  PHE A 227       1.370 -17.432  27.323  1.00 83.76           H  
ATOM   3565  C   PHE A 227       2.157 -15.559  27.925  1.00 83.76           C  
ATOM   3566  CB  PHE A 227       2.960 -16.967  25.967  1.00 83.76           C  
ATOM   3567  HB2 PHE A 227       3.265 -16.133  25.335  1.00 83.76           H  
ATOM   3568  HB3 PHE A 227       2.655 -17.779  25.306  1.00 83.76           H  
ATOM   3569  O   PHE A 227       2.138 -15.931  29.091  1.00 83.76           O  
ATOM   3570  CG  PHE A 227       4.157 -17.420  26.774  1.00 83.76           C  
ATOM   3571  CD1 PHE A 227       5.259 -16.561  26.944  1.00 83.76           C  
ATOM   3572  HD1 PHE A 227       5.255 -15.575  26.503  1.00 83.76           H  
ATOM   3573  CD2 PHE A 227       4.164 -18.695  27.371  1.00 83.76           C  
ATOM   3574  HD2 PHE A 227       3.320 -19.357  27.246  1.00 83.76           H  
ATOM   3575  CE1 PHE A 227       6.366 -16.979  27.702  1.00 83.76           C  
ATOM   3576  HE1 PHE A 227       7.208 -16.316  27.843  1.00 83.76           H  
ATOM   3577  CE2 PHE A 227       5.276 -19.116  28.120  1.00 83.76           C  
ATOM   3578  HE2 PHE A 227       5.289 -20.095  28.576  1.00 83.76           H  
ATOM   3579  CZ  PHE A 227       6.377 -18.257  28.286  1.00 83.76           C  
ATOM   3580  HZ  PHE A 227       7.228 -18.574  28.871  1.00 83.76           H  
ATOM   3581  N   LEU A 228       2.452 -14.303  27.585  1.00 86.14           N  
ATOM   3582  H   LEU A 228       2.434 -14.055  26.607  1.00 86.14           H  
ATOM   3583  CA  LEU A 228       2.863 -13.270  28.544  1.00 86.14           C  
ATOM   3584  HA  LEU A 228       3.689 -13.653  29.143  1.00 86.14           H  
ATOM   3585  C   LEU A 228       1.753 -12.913  29.541  1.00 86.14           C  
ATOM   3586  CB  LEU A 228       3.338 -12.042  27.749  1.00 86.14           C  
ATOM   3587  HB2 LEU A 228       3.439 -11.185  28.415  1.00 86.14           H  
ATOM   3588  HB3 LEU A 228       2.577 -11.788  27.011  1.00 86.14           H  
ATOM   3589  O   LEU A 228       2.029 -12.730  30.727  1.00 86.14           O  
ATOM   3590  CG  LEU A 228       4.683 -12.283  27.043  1.00 86.14           C  
ATOM   3591  HG  LEU A 228       4.649 -13.213  26.476  1.00 86.14           H  
ATOM   3592  CD1 LEU A 228       4.970 -11.152  26.068  1.00 86.14           C  
ATOM   3593 HD11 LEU A 228       5.042 -10.205  26.602  1.00 86.14           H  
ATOM   3594 HD12 LEU A 228       4.179 -11.114  25.320  1.00 86.14           H  
ATOM   3595 HD13 LEU A 228       5.916 -11.361  25.567  1.00 86.14           H  
ATOM   3596  CD2 LEU A 228       5.861 -12.376  28.012  1.00 86.14           C  
ATOM   3597 HD21 LEU A 228       5.914 -11.475  28.623  1.00 86.14           H  
ATOM   3598 HD22 LEU A 228       5.752 -13.243  28.663  1.00 86.14           H  
ATOM   3599 HD23 LEU A 228       6.793 -12.486  27.457  1.00 86.14           H  
ATOM   3600  N   ALA A 229       0.494 -12.935  29.101  1.00 88.21           N  
ATOM   3601  H   ALA A 229       0.333 -13.029  28.108  1.00 88.21           H  
ATOM   3602  CA  ALA A 229      -0.663 -12.747  29.969  1.00 88.21           C  
ATOM   3603  HA  ALA A 229      -0.581 -11.770  30.445  1.00 88.21           H  
ATOM   3604  C   ALA A 229      -0.742 -13.801  31.090  1.00 88.21           C  
ATOM   3605  CB  ALA A 229      -1.926 -12.758  29.102  1.00 88.21           C  
ATOM   3606  HB1 ALA A 229      -2.035 -13.722  28.606  1.00 88.21           H  
ATOM   3607  HB2 ALA A 229      -2.798 -12.578  29.730  1.00 88.21           H  
ATOM   3608  HB3 ALA A 229      -1.865 -11.969  28.351  1.00 88.21           H  
ATOM   3609  O   ALA A 229      -1.185 -13.476  32.188  1.00 88.21           O  
ATOM   3610  N   LYS A 230      -0.244 -15.032  30.872  1.00 92.14           N  
ATOM   3611  H   LYS A 230       0.162 -15.230  29.968  1.00 92.14           H  
ATOM   3612  CA  LYS A 230      -0.166 -16.069  31.925  1.00 92.14           C  
ATOM   3613  HA  LYS A 230      -1.151 -16.184  32.377  1.00 92.14           H  
ATOM   3614  C   LYS A 230       0.769 -15.693  33.078  1.00 92.14           C  
ATOM   3615  CB  LYS A 230       0.284 -17.425  31.357  1.00 92.14           C  
ATOM   3616  HB2 LYS A 230       1.277 -17.328  30.919  1.00 92.14           H  
ATOM   3617  HB3 LYS A 230       0.362 -18.133  32.182  1.00 92.14           H  
ATOM   3618  O   LYS A 230       0.677 -16.291  34.142  1.00 92.14           O  
ATOM   3619  CG  LYS A 230      -0.694 -18.003  30.331  1.00 92.14           C  
ATOM   3620  HG2 LYS A 230      -0.826 -17.296  29.512  1.00 92.14           H  
ATOM   3621  HG3 LYS A 230      -1.659 -18.167  30.811  1.00 92.14           H  
ATOM   3622  CD  LYS A 230      -0.168 -19.328  29.774  1.00 92.14           C  
ATOM   3623  HD2 LYS A 230       0.795 -19.162  29.291  1.00 92.14           H  
ATOM   3624  HD3 LYS A 230      -0.040 -20.027  30.600  1.00 92.14           H  
ATOM   3625  CE  LYS A 230      -1.172 -19.891  28.763  1.00 92.14           C  
ATOM   3626  HE2 LYS A 230      -1.197 -19.231  27.896  1.00 92.14           H  
ATOM   3627  HE3 LYS A 230      -2.161 -19.874  29.221  1.00 92.14           H  
ATOM   3628  NZ  LYS A 230      -0.821 -21.279  28.369  1.00 92.14           N  
ATOM   3629  HZ1 LYS A 230      -1.497 -21.643  27.713  1.00 92.14           H  
ATOM   3630  HZ2 LYS A 230       0.098 -21.308  27.951  1.00 92.14           H  
ATOM   3631  HZ3 LYS A 230      -0.820 -21.876  29.183  1.00 92.14           H  
ATOM   3632  N   PHE A 231       1.652 -14.718  32.871  1.00 92.38           N  
ATOM   3633  H   PHE A 231       1.664 -14.277  31.962  1.00 92.38           H  
ATOM   3634  CA  PHE A 231       2.586 -14.202  33.871  1.00 92.38           C  
ATOM   3635  HA  PHE A 231       2.563 -14.848  34.749  1.00 92.38           H  
ATOM   3636  C   PHE A 231       2.198 -12.798  34.364  1.00 92.38           C  
ATOM   3637  CB  PHE A 231       4.014 -14.245  33.302  1.00 92.38           C  
ATOM   3638  HB2 PHE A 231       4.709 -13.874  34.055  1.00 92.38           H  
ATOM   3639  HB3 PHE A 231       4.074 -13.571  32.447  1.00 92.38           H  
ATOM   3640  O   PHE A 231       3.040 -12.101  34.921  1.00 92.38           O  
ATOM   3641  CG  PHE A 231       4.472 -15.626  32.880  1.00 92.38           C  
ATOM   3642  CD1 PHE A 231       5.050 -16.502  33.817  1.00 92.38           C  
ATOM   3643  HD1 PHE A 231       5.177 -16.188  34.842  1.00 92.38           H  
ATOM   3644  CD2 PHE A 231       4.301 -16.042  31.550  1.00 92.38           C  
ATOM   3645  HD2 PHE A 231       3.854 -15.372  30.831  1.00 92.38           H  
ATOM   3646  CE1 PHE A 231       5.461 -17.788  33.421  1.00 92.38           C  
ATOM   3647  HE1 PHE A 231       5.908 -18.456  34.142  1.00 92.38           H  
ATOM   3648  CE2 PHE A 231       4.691 -17.331  31.159  1.00 92.38           C  
ATOM   3649  HE2 PHE A 231       4.526 -17.642  30.138  1.00 92.38           H  
ATOM   3650  CZ  PHE A 231       5.281 -18.205  32.089  1.00 92.38           C  
ATOM   3651  HZ  PHE A 231       5.590 -19.194  31.787  1.00 92.38           H  
ATOM   3652  N   ASN A 232       0.954 -12.351  34.136  1.00 86.49           N  
ATOM   3653  H   ASN A 232       0.283 -12.982  33.722  1.00 86.49           H  
ATOM   3654  CA  ASN A 232       0.499 -10.975  34.390  1.00 86.49           C  
ATOM   3655  HA  ASN A 232      -0.499 -10.894  33.959  1.00 86.49           H  
ATOM   3656  C   ASN A 232       1.320  -9.894  33.656  1.00 86.49           C  
ATOM   3657  CB  ASN A 232       0.359 -10.714  35.906  1.00 86.49           C  
ATOM   3658  HB2 ASN A 232       0.196  -9.649  36.075  1.00 86.49           H  
ATOM   3659  HB3 ASN A 232       1.279 -10.991  36.422  1.00 86.49           H  
ATOM   3660  O   ASN A 232       1.347  -8.735  34.072  1.00 86.49           O  
ATOM   3661  CG  ASN A 232      -0.812 -11.425  36.550  1.00 86.49           C  
ATOM   3662  ND2 ASN A 232      -0.917 -11.352  37.855  1.00 86.49           N  
ATOM   3663 HD21 ASN A 232      -0.222 -10.861  38.399  1.00 86.49           H  
ATOM   3664 HD22 ASN A 232      -1.711 -11.825  38.261  1.00 86.49           H  
ATOM   3665  OD1 ASN A 232      -1.660 -12.019  35.911  1.00 86.49           O  
ATOM   3666  N   ILE A 233       1.974 -10.242  32.544  1.00 82.27           N  
ATOM   3667  H   ILE A 233       1.918 -11.197  32.222  1.00 82.27           H  
ATOM   3668  CA  ILE A 233       2.701  -9.279  31.715  1.00 82.27           C  
ATOM   3669  HA  ILE A 233       3.009  -8.437  32.336  1.00 82.27           H  
ATOM   3670  C   ILE A 233       1.746  -8.751  30.643  1.00 82.27           C  
ATOM   3671  CB  ILE A 233       3.992  -9.896  31.136  1.00 82.27           C  
ATOM   3672  HB  ILE A 233       3.724 -10.776  30.551  1.00 82.27           H  
ATOM   3673  O   ILE A 233       1.373  -9.470  29.714  1.00 82.27           O  
ATOM   3674  CG1 ILE A 233       4.943 -10.349  32.268  1.00 82.27           C  
ATOM   3675 HG12 ILE A 233       4.397 -10.977  32.973  1.00 82.27           H  
ATOM   3676 HG13 ILE A 233       5.307  -9.477  32.812  1.00 82.27           H  
ATOM   3677  CG2 ILE A 233       4.692  -8.880  30.210  1.00 82.27           C  
ATOM   3678 HG21 ILE A 233       4.040  -8.601  29.383  1.00 82.27           H  
ATOM   3679 HG22 ILE A 233       4.960  -7.985  30.771  1.00 82.27           H  
ATOM   3680 HG23 ILE A 233       5.595  -9.313  29.779  1.00 82.27           H  
ATOM   3681  CD1 ILE A 233       6.139 -11.176  31.781  1.00 82.27           C  
ATOM   3682 HD11 ILE A 233       6.812 -10.565  31.180  1.00 82.27           H  
ATOM   3683 HD12 ILE A 233       5.789 -12.025  31.195  1.00 82.27           H  
ATOM   3684 HD13 ILE A 233       6.690 -11.549  32.644  1.00 82.27           H  
ATOM   3685  N   SER A 234       1.367  -7.476  30.765  1.00 76.95           N  
ATOM   3686  H   SER A 234       1.696  -6.957  31.566  1.00 76.95           H  
ATOM   3687  CA  SER A 234       0.614  -6.766  29.729  1.00 76.95           C  
ATOM   3688  HA  SER A 234      -0.059  -7.472  29.241  1.00 76.95           H  
ATOM   3689  C   SER A 234       1.564  -6.191  28.686  1.00 76.95           C  
ATOM   3690  CB  SER A 234      -0.251  -5.659  30.332  1.00 76.95           C  
ATOM   3691  HB2 SER A 234      -0.893  -6.086  31.102  1.00 76.95           H  
ATOM   3692  HB3 SER A 234       0.382  -4.894  30.783  1.00 76.95           H  
ATOM   3693  O   SER A 234       2.524  -5.500  29.028  1.00 76.95           O  
ATOM   3694  OG  SER A 234      -1.062  -5.084  29.324  1.00 76.95           O  
ATOM   3695  HG  SER A 234      -0.516  -4.539  28.752  1.00 76.95           H  
ATOM   3696  N   VAL A 235       1.259  -6.435  27.410  1.00 67.77           N  
ATOM   3697  H   VAL A 235       0.420  -6.962  27.212  1.00 67.77           H  
ATOM   3698  CA  VAL A 235       2.036  -5.938  26.267  1.00 67.77           C  
ATOM   3699  HA  VAL A 235       2.920  -5.428  26.650  1.00 67.77           H  
ATOM   3700  C   VAL A 235       1.265  -4.901  25.473  1.00 67.77           C  
ATOM   3701  CB  VAL A 235       2.507  -7.072  25.357  1.00 67.77           C  
ATOM   3702  HB  VAL A 235       1.710  -7.343  24.664  1.00 67.77           H  
ATOM   3703  O   VAL A 235       0.214  -5.265  24.897  1.00 67.77           O  
ATOM   3704  CG1 VAL A 235       3.710  -6.571  24.570  1.00 67.77           C  
ATOM   3705 HG11 VAL A 235       3.443  -5.694  23.980  1.00 67.77           H  
ATOM   3706 HG12 VAL A 235       4.536  -6.331  25.239  1.00 67.77           H  
ATOM   3707 HG13 VAL A 235       4.004  -7.381  23.903  1.00 67.77           H  
ATOM   3708  CG2 VAL A 235       2.931  -8.344  26.095  1.00 67.77           C  
ATOM   3709 HG21 VAL A 235       2.083  -8.787  26.618  1.00 67.77           H  
ATOM   3710 HG22 VAL A 235       3.714  -8.111  26.817  1.00 67.77           H  
ATOM   3711 HG23 VAL A 235       3.299  -9.065  25.366  1.00 67.77           H  
ATOM   3712  OXT VAL A 235       1.780  -3.760  25.411  1.00 67.77           O  
TER    3713      VAL A 235                                                       
END   
