# Supplementary material for: Using structure prediction of negative sense RNA virus nucleoproteins to assess evolutionary relationships
Source: bioRxiv. 2024 May 22:2024.02.16.580771. Originally published 2024 Feb 17. Preprint. [Version 2] doi: 10.1101/2024.02.16.580771 (PMC10888975; doi:10.1101/2024.02.16.580771)
Supplement: Supplement 2 — Supplementary File 2: Full NSV Dataset NP AlphaFold PDBs (.pdb files) [file media-2.zip › Full NSV Dataset NP AlphaFold PDBs/BUNV.pdb]

ATOM      1  N   MET A   1      46.037  -1.415   5.980  1.00 44.06           N  
ATOM      2  H   MET A   1      47.009  -1.375   6.251  1.00 44.06           H  
ATOM      3  H2  MET A   1      45.951  -1.927   5.113  1.00 44.06           H  
ATOM      4  H3  MET A   1      45.493  -1.897   6.682  1.00 44.06           H  
ATOM      5  CA  MET A   1      45.501  -0.058   5.757  1.00 44.06           C  
ATOM      6  HA  MET A   1      45.484   0.498   6.695  1.00 44.06           H  
ATOM      7  C   MET A   1      44.081  -0.259   5.257  1.00 44.06           C  
ATOM      8  CB  MET A   1      46.393   0.681   4.741  1.00 44.06           C  
ATOM      9  HB2 MET A   1      46.076   0.452   3.723  1.00 44.06           H  
ATOM     10  HB3 MET A   1      47.417   0.327   4.858  1.00 44.06           H  
ATOM     11  O   MET A   1      43.926  -1.028   4.321  1.00 44.06           O  
ATOM     12  CG  MET A   1      46.409   2.196   4.942  1.00 44.06           C  
ATOM     13  HG2 MET A   1      45.391   2.572   4.841  1.00 44.06           H  
ATOM     14  HG3 MET A   1      46.760   2.421   5.949  1.00 44.06           H  
ATOM     15  SD  MET A   1      47.454   3.086   3.755  1.00 44.06           S  
ATOM     16  CE  MET A   1      49.119   2.445   4.090  1.00 44.06           C  
ATOM     17  HE1 MET A   1      49.362   2.580   5.144  1.00 44.06           H  
ATOM     18  HE2 MET A   1      49.175   1.390   3.822  1.00 44.06           H  
ATOM     19  HE3 MET A   1      49.838   2.997   3.485  1.00 44.06           H  
ATOM     20  N   ILE A   2      43.061   0.251   5.952  1.00 48.61           N  
ATOM     21  H   ILE A   2      43.231   0.935   6.675  1.00 48.61           H  
ATOM     22  CA  ILE A   2      41.674   0.171   5.469  1.00 48.61           C  
ATOM     23  HA  ILE A   2      41.574  -0.625   4.731  1.00 48.61           H  
ATOM     24  C   ILE A   2      41.407   1.490   4.757  1.00 48.61           C  
ATOM     25  CB  ILE A   2      40.667  -0.128   6.609  1.00 48.61           C  
ATOM     26  HB  ILE A   2      40.780   0.623   7.391  1.00 48.61           H  
ATOM     27  O   ILE A   2      41.437   2.538   5.398  1.00 48.61           O  
ATOM     28  CG1 ILE A   2      40.980  -1.522   7.209  1.00 48.61           C  
ATOM     29 HG12 ILE A   2      41.936  -1.470   7.729  1.00 48.61           H  
ATOM     30 HG13 ILE A   2      41.079  -2.242   6.397  1.00 48.61           H  
ATOM     31  CG2 ILE A   2      39.219  -0.059   6.085  1.00 48.61           C  
ATOM     32 HG21 ILE A   2      39.052  -0.822   5.326  1.00 48.61           H  
ATOM     33 HG22 ILE A   2      38.506  -0.190   6.900  1.00 48.61           H  
ATOM     34 HG23 ILE A   2      39.016   0.917   5.644  1.00 48.61           H  
ATOM     35  CD1 ILE A   2      39.939  -2.073   8.192  1.00 48.61           C  
ATOM     36 HD11 ILE A   2      40.325  -2.983   8.651  1.00 48.61           H  
ATOM     37 HD12 ILE A   2      39.013  -2.317   7.672  1.00 48.61           H  
ATOM     38 HD13 ILE A   2      39.741  -1.338   8.973  1.00 48.61           H  
ATOM     39  N   GLU A   3      41.231   1.431   3.442  1.00 65.07           N  
ATOM     40  H   GLU A   3      41.242   0.540   2.967  1.00 65.07           H  
ATOM     41  CA  GLU A   3      40.867   2.590   2.631  1.00 65.07           C  
ATOM     42  HA  GLU A   3      41.338   3.478   3.052  1.00 65.07           H  
ATOM     43  C   GLU A   3      39.356   2.822   2.686  1.00 65.07           C  
ATOM     44  CB  GLU A   3      41.384   2.438   1.191  1.00 65.07           C  
ATOM     45  HB2 GLU A   3      40.819   3.097   0.531  1.00 65.07           H  
ATOM     46  HB3 GLU A   3      41.244   1.407   0.865  1.00 65.07           H  
ATOM     47  O   GLU A   3      38.554   1.887   2.728  1.00 65.07           O  
ATOM     48  CG  GLU A   3      42.866   2.842   1.125  1.00 65.07           C  
ATOM     49  HG2 GLU A   3      43.416   2.283   1.882  1.00 65.07           H  
ATOM     50  HG3 GLU A   3      42.946   3.900   1.376  1.00 65.07           H  
ATOM     51  CD  GLU A   3      43.517   2.577  -0.239  1.00 65.07           C  
ATOM     52  OE1 GLU A   3      44.404   3.380  -0.607  1.00 65.07           O  
ATOM     53  OE2 GLU A   3      43.213   1.516  -0.826  1.00 65.07           O  
ATOM     54  N   LEU A   4      38.987   4.099   2.727  1.00 61.58           N  
ATOM     55  H   LEU A   4      39.709   4.799   2.635  1.00 61.58           H  
ATOM     56  CA  LEU A   4      37.617   4.587   2.649  1.00 61.58           C  
ATOM     57  HA  LEU A   4      36.921   3.758   2.524  1.00 61.58           H  
ATOM     58  C   LEU A   4      37.538   5.471   1.410  1.00 61.58           C  
ATOM     59  CB  LEU A   4      37.270   5.363   3.933  1.00 61.58           C  
ATOM     60  HB2 LEU A   4      38.140   5.950   4.226  1.00 61.58           H  
ATOM     61  HB3 LEU A   4      36.466   6.066   3.718  1.00 61.58           H  
ATOM     62  O   LEU A   4      38.096   6.567   1.393  1.00 61.58           O  
ATOM     63  CG  LEU A   4      36.833   4.452   5.092  1.00 61.58           C  
ATOM     64  HG  LEU A   4      37.379   3.509   5.054  1.00 61.58           H  
ATOM     65  CD1 LEU A   4      37.131   5.117   6.436  1.00 61.58           C  
ATOM     66 HD11 LEU A   4      36.807   4.466   7.249  1.00 61.58           H  
ATOM     67 HD12 LEU A   4      36.613   6.074   6.501  1.00 61.58           H  
ATOM     68 HD13 LEU A   4      38.205   5.281   6.525  1.00 61.58           H  
ATOM     69  CD2 LEU A   4      35.329   4.170   5.026  1.00 61.58           C  
ATOM     70 HD21 LEU A   4      35.044   3.503   5.840  1.00 61.58           H  
ATOM     71 HD22 LEU A   4      35.094   3.686   4.078  1.00 61.58           H  
ATOM     72 HD23 LEU A   4      34.767   5.101   5.099  1.00 61.58           H  
ATOM     73  N   GLU A   5      36.855   4.978   0.385  1.00 75.04           N  
ATOM     74  H   GLU A   5      36.462   4.050   0.449  1.00 75.04           H  
ATOM     75  CA  GLU A   5      36.587   5.730  -0.836  1.00 75.04           C  
ATOM     76  HA  GLU A   5      37.337   6.513  -0.946  1.00 75.04           H  
ATOM     77  C   GLU A   5      35.215   6.405  -0.749  1.00 75.04           C  
ATOM     78  CB  GLU A   5      36.696   4.831  -2.074  1.00 75.04           C  
ATOM     79  HB2 GLU A   5      36.009   3.990  -1.973  1.00 75.04           H  
ATOM     80  HB3 GLU A   5      36.403   5.421  -2.942  1.00 75.04           H  
ATOM     81  O   GLU A   5      34.233   5.819  -0.286  1.00 75.04           O  
ATOM     82  CG  GLU A   5      38.129   4.313  -2.288  1.00 75.04           C  
ATOM     83  HG2 GLU A   5      38.812   5.161  -2.239  1.00 75.04           H  
ATOM     84  HG3 GLU A   5      38.383   3.624  -1.483  1.00 75.04           H  
ATOM     85  CD  GLU A   5      38.309   3.602  -3.641  1.00 75.04           C  
ATOM     86  OE1 GLU A   5      39.477   3.420  -4.042  1.00 75.04           O  
ATOM     87  OE2 GLU A   5      37.286   3.259  -4.276  1.00 75.04           O  
ATOM     88  N   PHE A   6      35.153   7.656  -1.199  1.00 70.90           N  
ATOM     89  H   PHE A   6      35.980   8.055  -1.619  1.00 70.90           H  
ATOM     90  CA  PHE A   6      33.926   8.439  -1.290  1.00 70.90           C  
ATOM     91  HA  PHE A   6      33.076   7.829  -0.984  1.00 70.90           H  
ATOM     92  C   PHE A   6      33.726   8.845  -2.747  1.00 70.90           C  
ATOM     93  CB  PHE A   6      33.997   9.662  -0.362  1.00 70.90           C  
ATOM     94  HB2 PHE A   6      33.122  10.285  -0.549  1.00 70.90           H  
ATOM     95  HB3 PHE A   6      34.873  10.255  -0.625  1.00 70.90           H  
ATOM     96  O   PHE A   6      34.641   9.373  -3.379  1.00 70.90           O  
ATOM     97  CG  PHE A   6      34.051   9.338   1.121  1.00 70.90           C  
ATOM     98  CD1 PHE A   6      32.872   9.336   1.891  1.00 70.90           C  
ATOM     99  HD1 PHE A   6      31.925   9.559   1.423  1.00 70.90           H  
ATOM    100  CD2 PHE A   6      35.283   9.043   1.737  1.00 70.90           C  
ATOM    101  HD2 PHE A   6      36.191   9.029   1.153  1.00 70.90           H  
ATOM    102  CE1 PHE A   6      32.925   9.043   3.267  1.00 70.90           C  
ATOM    103  HE1 PHE A   6      32.018   9.041   3.853  1.00 70.90           H  
ATOM    104  CE2 PHE A   6      35.336   8.750   3.110  1.00 70.90           C  
ATOM    105  HE2 PHE A   6      36.287   8.519   3.567  1.00 70.90           H  
ATOM    106  CZ  PHE A   6      34.158   8.749   3.876  1.00 70.90           C  
ATOM    107  HZ  PHE A   6      34.202   8.519   4.931  1.00 70.90           H  
ATOM    108  N   HIS A   7      32.526   8.620  -3.272  1.00 76.59           N  
ATOM    109  H   HIS A   7      31.806   8.220  -2.687  1.00 76.59           H  
ATOM    110  CA  HIS A   7      32.135   9.044  -4.614  1.00 76.59           C  
ATOM    111  HA  HIS A   7      32.998   9.470  -5.126  1.00 76.59           H  
ATOM    112  C   HIS A   7      31.071  10.137  -4.534  1.00 76.59           C  
ATOM    113  CB  HIS A   7      31.657   7.843  -5.437  1.00 76.59           C  
ATOM    114  HB2 HIS A   7      30.747   7.445  -4.987  1.00 76.59           H  
ATOM    115  HB3 HIS A   7      31.410   8.178  -6.444  1.00 76.59           H  
ATOM    116  O   HIS A   7      30.304  10.199  -3.569  1.00 76.59           O  
ATOM    117  CG  HIS A   7      32.677   6.738  -5.540  1.00 76.59           C  
ATOM    118  CD2 HIS A   7      32.548   5.478  -5.024  1.00 76.59           C  
ATOM    119  HD2 HIS A   7      31.697   5.095  -4.482  1.00 76.59           H  
ATOM    120  ND1 HIS A   7      33.921   6.805  -6.133  1.00 76.59           N  
ATOM    121  HD1 HIS A   7      34.363   7.628  -6.517  1.00 76.59           H  
ATOM    122  CE1 HIS A   7      34.523   5.612  -5.973  1.00 76.59           C  
ATOM    123  HE1 HIS A   7      35.528   5.363  -6.278  1.00 76.59           H  
ATOM    124  NE2 HIS A   7      33.710   4.771  -5.319  1.00 76.59           N  
ATOM    125  N   ASP A   8      31.029  10.984  -5.560  1.00 48.13           N  
ATOM    126  H   ASP A   8      31.675  10.864  -6.327  1.00 48.13           H  
ATOM    127  CA  ASP A   8      30.015  12.024  -5.697  1.00 48.13           C  
ATOM    128  HA  ASP A   8      30.012  12.607  -4.776  1.00 48.13           H  
ATOM    129  C   ASP A   8      28.617  11.402  -5.877  1.00 48.13           C  
ATOM    130  CB  ASP A   8      30.401  12.960  -6.857  1.00 48.13           C  
ATOM    131  HB2 ASP A   8      31.479  13.120  -6.833  1.00 48.13           H  
ATOM    132  HB3 ASP A   8      30.153  12.482  -7.805  1.00 48.13           H  
ATOM    133  O   ASP A   8      28.455  10.361  -6.526  1.00 48.13           O  
ATOM    134  CG  ASP A   8      29.729  14.336  -6.782  1.00 48.13           C  
ATOM    135  OD1 ASP A   8      28.925  14.546  -5.843  1.00 48.13           O  
ATOM    136  OD2 ASP A   8      30.049  15.167  -7.658  1.00 48.13           O  
ATOM    137  N   VAL A   9      27.595  12.030  -5.296  1.00 59.85           N  
ATOM    138  H   VAL A   9      27.778  12.970  -4.974  1.00 59.85           H  
ATOM    139  CA  VAL A   9      26.204  11.610  -5.492  1.00 59.85           C  
ATOM    140  HA  VAL A   9      26.170  10.528  -5.620  1.00 59.85           H  
ATOM    141  C   VAL A   9      25.734  12.266  -6.779  1.00 59.85           C  
ATOM    142  CB  VAL A   9      25.298  11.968  -4.296  1.00 59.85           C  
ATOM    143  HB  VAL A   9      25.289  13.048  -4.147  1.00 59.85           H  
ATOM    144  O   VAL A   9      25.409  13.451  -6.786  1.00 59.85           O  
ATOM    145  CG1 VAL A   9      23.855  11.487  -4.526  1.00 59.85           C  
ATOM    146 HG11 VAL A   9      23.241  11.732  -3.658  1.00 59.85           H  
ATOM    147 HG12 VAL A   9      23.840  10.410  -4.694  1.00 59.85           H  
ATOM    148 HG13 VAL A   9      23.431  11.988  -5.396  1.00 59.85           H  
ATOM    149  CG2 VAL A   9      25.796  11.309  -3.002  1.00 59.85           C  
ATOM    150 HG21 VAL A   9      26.795  11.676  -2.765  1.00 59.85           H  
ATOM    151 HG22 VAL A   9      25.132  11.560  -2.175  1.00 59.85           H  
ATOM    152 HG23 VAL A   9      25.841  10.227  -3.127  1.00 59.85           H  
ATOM    153  N   ALA A  10      25.702  11.498  -7.872  1.00 56.73           N  
ATOM    154  H   ALA A  10      26.098  10.571  -7.819  1.00 56.73           H  
ATOM    155  CA  ALA A  10      25.176  11.977  -9.146  1.00 56.73           C  
ATOM    156  HA  ALA A  10      25.881  12.700  -9.555  1.00 56.73           H  
ATOM    157  C   ALA A  10      23.825  12.679  -8.927  1.00 56.73           C  
ATOM    158  CB  ALA A  10      25.053  10.801 -10.124  1.00 56.73           C  
ATOM    159  HB1 ALA A  10      24.388  10.043  -9.709  1.00 56.73           H  
ATOM    160  HB2 ALA A  10      24.643  11.154 -11.070  1.00 56.73           H  
ATOM    161  HB3 ALA A  10      26.036  10.365 -10.301  1.00 56.73           H  
ATOM    162  O   ALA A  10      22.918  12.119  -8.303  1.00 56.73           O  
ATOM    163  N   ALA A  11      23.702  13.917  -9.417  1.00 50.77           N  
ATOM    164  H   ALA A  11      24.505  14.350  -9.850  1.00 50.77           H  
ATOM    165  CA  ALA A  11      22.458  14.666  -9.342  1.00 50.77           C  
ATOM    166  HA  ALA A  11      22.229  14.855  -8.293  1.00 50.77           H  
ATOM    167  C   ALA A  11      21.341  13.818  -9.957  1.00 50.77           C  
ATOM    168  CB  ALA A  11      22.627  16.010 -10.065  1.00 50.77           C  
ATOM    169  HB1 ALA A  11      21.695  16.573 -10.012  1.00 50.77           H  
ATOM    170  HB2 ALA A  11      22.882  15.841 -11.111  1.00 50.77           H  
ATOM    171  HB3 ALA A  11      23.420  16.587  -9.589  1.00 50.77           H  
ATOM    172  O   ALA A  11      21.434  13.426 -11.121  1.00 50.77           O  
ATOM    173  N   ASN A  12      20.301  13.517  -9.174  1.00 50.81           N  
ATOM    174  H   ASN A  12      20.352  13.754  -8.194  1.00 50.81           H  
ATOM    175  CA  ASN A  12      19.135  12.804  -9.680  1.00 50.81           C  
ATOM    176  HA  ASN A  12      19.445  11.836 -10.074  1.00 50.81           H  
ATOM    177  C   ASN A  12      18.545  13.631 -10.829  1.00 50.81           C  
ATOM    178  CB  ASN A  12      18.103  12.588  -8.555  1.00 50.81           C  
ATOM    179  HB2 ASN A  12      17.173  12.241  -9.006  1.00 50.81           H  
ATOM    180  HB3 ASN A  12      17.905  13.543  -8.067  1.00 50.81           H  
ATOM    181  O   ASN A  12      17.883  14.645 -10.593  1.00 50.81           O  
ATOM    182  CG  ASN A  12      18.509  11.560  -7.517  1.00 50.81           C  
ATOM    183  ND2 ASN A  12      17.950  11.631  -6.332  1.00 50.81           N  
ATOM    184 HD21 ASN A  12      18.316  10.970  -5.662  1.00 50.81           H  
ATOM    185 HD22 ASN A  12      17.346  12.408  -6.103  1.00 50.81           H  
ATOM    186  OD1 ASN A  12      19.299  10.665  -7.731  1.00 50.81           O  
ATOM    187  N   THR A  13      18.773  13.203 -12.070  1.00 53.89           N  
ATOM    188  H   THR A  13      19.387  12.413 -12.208  1.00 53.89           H  
ATOM    189  CA  THR A  13      17.941  13.612 -13.197  1.00 53.89           C  
ATOM    190  HA  THR A  13      18.048  14.686 -13.344  1.00 53.89           H  
ATOM    191  C   THR A  13      16.490  13.318 -12.817  1.00 53.89           C  
ATOM    192  CB  THR A  13      18.353  12.887 -14.490  1.00 53.89           C  
ATOM    193  HB  THR A  13      17.584  13.038 -15.247  1.00 53.89           H  
ATOM    194  O   THR A  13      16.211  12.355 -12.096  1.00 53.89           O  
ATOM    195  CG2 THR A  13      19.685  13.414 -15.027  1.00 53.89           C  
ATOM    196 HG21 THR A  13      19.603  14.482 -15.231  1.00 53.89           H  
ATOM    197 HG22 THR A  13      19.940  12.898 -15.952  1.00 53.89           H  
ATOM    198 HG23 THR A  13      20.476  13.251 -14.295  1.00 53.89           H  
ATOM    199  OG1 THR A  13      18.529  11.507 -14.265  1.00 53.89           O  
ATOM    200  HG1 THR A  13      18.698  11.085 -15.111  1.00 53.89           H  
ATOM    201  N   SER A  14      15.557  14.193 -13.200  1.00 61.27           N  
ATOM    202  H   SER A  14      15.810  14.964 -13.802  1.00 61.27           H  
ATOM    203  CA  SER A  14      14.145  14.031 -12.846  1.00 61.27           C  
ATOM    204  HA  SER A  14      14.031  14.185 -11.773  1.00 61.27           H  
ATOM    205  C   SER A  14      13.684  12.614 -13.200  1.00 61.27           C  
ATOM    206  CB  SER A  14      13.285  15.064 -13.581  1.00 61.27           C  
ATOM    207  HB2 SER A  14      12.236  14.902 -13.334  1.00 61.27           H  
ATOM    208  HB3 SER A  14      13.570  16.068 -13.267  1.00 61.27           H  
ATOM    209  O   SER A  14      13.694  12.244 -14.373  1.00 61.27           O  
ATOM    210  OG  SER A  14      13.463  14.944 -14.977  1.00 61.27           O  
ATOM    211  HG  SER A  14      13.446  14.009 -15.191  1.00 61.27           H  
ATOM    212  N   SER A  15      13.313  11.824 -12.190  1.00 71.23           N  
ATOM    213  H   SER A  15      13.439  12.170 -11.250  1.00 71.23           H  
ATOM    214  CA  SER A  15      12.795  10.467 -12.379  1.00 71.23           C  
ATOM    215  HA  SER A  15      13.572   9.840 -12.815  1.00 71.23           H  
ATOM    216  C   SER A  15      11.593  10.515 -13.323  1.00 71.23           C  
ATOM    217  CB  SER A  15      12.398   9.899 -11.011  1.00 71.23           C  
ATOM    218  HB2 SER A  15      13.302   9.716 -10.429  1.00 71.23           H  
ATOM    219  HB3 SER A  15      11.788  10.633 -10.486  1.00 71.23           H  
ATOM    220  O   SER A  15      10.613  11.191 -13.018  1.00 71.23           O  
ATOM    221  OG  SER A  15      11.659   8.700 -11.113  1.00 71.23           O  
ATOM    222  HG  SER A  15      10.821   8.910 -11.533  1.00 71.23           H  
ATOM    223  N   THR A  16      11.648   9.785 -14.437  1.00 86.23           N  
ATOM    224  H   THR A  16      12.485   9.264 -14.658  1.00 86.23           H  
ATOM    225  CA  THR A  16      10.569   9.712 -15.441  1.00 86.23           C  
ATOM    226  HA  THR A  16      10.158  10.710 -15.590  1.00 86.23           H  
ATOM    227  C   THR A  16       9.397   8.830 -15.014  1.00 86.23           C  
ATOM    228  CB  THR A  16      11.122   9.225 -16.787  1.00 86.23           C  
ATOM    229  HB  THR A  16      10.306   9.008 -17.477  1.00 86.23           H  
ATOM    230  O   THR A  16       8.368   8.806 -15.683  1.00 86.23           O  
ATOM    231  CG2 THR A  16      12.029  10.286 -17.414  1.00 86.23           C  
ATOM    232 HG21 THR A  16      11.463  11.203 -17.577  1.00 86.23           H  
ATOM    233 HG22 THR A  16      12.396   9.917 -18.371  1.00 86.23           H  
ATOM    234 HG23 THR A  16      12.880  10.492 -16.764  1.00 86.23           H  
ATOM    235  OG1 THR A  16      11.915   8.078 -16.599  1.00 86.23           O  
ATOM    236  HG1 THR A  16      11.336   7.312 -16.566  1.00 86.23           H  
ATOM    237  N   PHE A  17       9.530   8.150 -13.874  1.00 91.20           N  
ATOM    238  H   PHE A  17      10.473   8.056 -13.526  1.00 91.20           H  
ATOM    239  CA  PHE A  17       8.521   7.264 -13.314  1.00 91.20           C  
ATOM    240  HA  PHE A  17       8.424   6.411 -13.986  1.00 91.20           H  
ATOM    241  C   PHE A  17       7.138   7.915 -13.167  1.00 91.20           C  
ATOM    242  CB  PHE A  17       9.019   6.755 -11.956  1.00 91.20           C  
ATOM    243  HB2 PHE A  17       9.980   6.261 -12.092  1.00 91.20           H  
ATOM    244  HB3 PHE A  17       9.173   7.608 -11.295  1.00 91.20           H  
ATOM    245  O   PHE A  17       6.929   8.786 -12.319  1.00 91.20           O  
ATOM    246  CG  PHE A  17       8.065   5.783 -11.295  1.00 91.20           C  
ATOM    247  CD1 PHE A  17       7.346   6.153 -10.144  1.00 91.20           C  
ATOM    248  HD1 PHE A  17       7.456   7.148  -9.741  1.00 91.20           H  
ATOM    249  CD2 PHE A  17       7.868   4.513 -11.860  1.00 91.20           C  
ATOM    250  HD2 PHE A  17       8.382   4.243 -12.771  1.00 91.20           H  
ATOM    251  CE1 PHE A  17       6.458   5.240  -9.545  1.00 91.20           C  
ATOM    252  HE1 PHE A  17       5.903   5.527  -8.665  1.00 91.20           H  
ATOM    253  CE2 PHE A  17       6.972   3.607 -11.271  1.00 91.20           C  
ATOM    254  HE2 PHE A  17       6.816   2.644 -11.735  1.00 91.20           H  
ATOM    255  CZ  PHE A  17       6.263   3.970 -10.113  1.00 91.20           C  
ATOM    256  HZ  PHE A  17       5.548   3.286  -9.680  1.00 91.20           H  
ATOM    257  N   ASP A  18       6.173   7.394 -13.924  1.00 93.01           N  
ATOM    258  H   ASP A  18       6.443   6.750 -14.654  1.00 93.01           H  
ATOM    259  CA  ASP A  18       4.747   7.683 -13.784  1.00 93.01           C  
ATOM    260  HA  ASP A  18       4.623   8.559 -13.148  1.00 93.01           H  
ATOM    261  C   ASP A  18       4.021   6.471 -13.158  1.00 93.01           C  
ATOM    262  CB  ASP A  18       4.157   8.077 -15.145  1.00 93.01           C  
ATOM    263  HB2 ASP A  18       4.761   8.882 -15.563  1.00 93.01           H  
ATOM    264  HB3 ASP A  18       4.204   7.229 -15.828  1.00 93.01           H  
ATOM    265  O   ASP A  18       3.908   5.417 -13.801  1.00 93.01           O  
ATOM    266  CG  ASP A  18       2.705   8.562 -15.033  1.00 93.01           C  
ATOM    267  OD1 ASP A  18       2.007   8.146 -14.078  1.00 93.01           O  
ATOM    268  OD2 ASP A  18       2.295   9.357 -15.901  1.00 93.01           O  
ATOM    269  N   PRO A  19       3.502   6.588 -11.917  1.00 95.62           N  
ATOM    270  CA  PRO A  19       2.786   5.499 -11.265  1.00 95.62           C  
ATOM    271  HA  PRO A  19       3.468   4.656 -11.158  1.00 95.62           H  
ATOM    272  C   PRO A  19       1.531   5.029 -12.006  1.00 95.62           C  
ATOM    273  CB  PRO A  19       2.400   6.018  -9.881  1.00 95.62           C  
ATOM    274  HB2 PRO A  19       1.367   6.367  -9.878  1.00 95.62           H  
ATOM    275  HB3 PRO A  19       2.539   5.227  -9.143  1.00 95.62           H  
ATOM    276  O   PRO A  19       1.190   3.850 -11.896  1.00 95.62           O  
ATOM    277  CG  PRO A  19       3.320   7.208  -9.624  1.00 95.62           C  
ATOM    278  HG2 PRO A  19       4.240   6.873  -9.145  1.00 95.62           H  
ATOM    279  HG3 PRO A  19       2.832   7.966  -9.012  1.00 95.62           H  
ATOM    280  CD  PRO A  19       3.629   7.731 -11.022  1.00 95.62           C  
ATOM    281  HD2 PRO A  19       4.637   8.146 -11.040  1.00 95.62           H  
ATOM    282  HD3 PRO A  19       2.900   8.490 -11.305  1.00 95.62           H  
ATOM    283  N   GLU A  20       0.836   5.907 -12.736  1.00 95.82           N  
ATOM    284  H   GLU A  20       1.230   6.821 -12.905  1.00 95.82           H  
ATOM    285  CA  GLU A  20      -0.375   5.552 -13.488  1.00 95.82           C  
ATOM    286  HA  GLU A  20      -1.067   5.016 -12.838  1.00 95.82           H  
ATOM    287  C   GLU A  20      -0.032   4.613 -14.650  1.00 95.82           C  
ATOM    288  CB  GLU A  20      -1.070   6.822 -14.022  1.00 95.82           C  
ATOM    289  HB2 GLU A  20      -0.358   7.415 -14.595  1.00 95.82           H  
ATOM    290  HB3 GLU A  20      -1.853   6.522 -14.719  1.00 95.82           H  
ATOM    291  O   GLU A  20      -0.658   3.560 -14.818  1.00 95.82           O  
ATOM    292  CG  GLU A  20      -1.696   7.712 -12.933  1.00 95.82           C  
ATOM    293  HG2 GLU A  20      -2.099   8.609 -13.403  1.00 95.82           H  
ATOM    294  HG3 GLU A  20      -0.924   8.020 -12.227  1.00 95.82           H  
ATOM    295  CD  GLU A  20      -2.826   6.989 -12.196  1.00 95.82           C  
ATOM    296  OE1 GLU A  20      -2.887   7.037 -10.949  1.00 95.82           O  
ATOM    297  OE2 GLU A  20      -3.587   6.220 -12.829  1.00 95.82           O  
ATOM    298  N   VAL A  21       1.020   4.947 -15.403  1.00 96.13           N  
ATOM    299  H   VAL A  21       1.494   5.811 -15.181  1.00 96.13           H  
ATOM    300  CA  VAL A  21       1.514   4.134 -16.525  1.00 96.13           C  
ATOM    301  HA  VAL A  21       0.676   3.899 -17.181  1.00 96.13           H  
ATOM    302  C   VAL A  21       2.091   2.812 -16.023  1.00 96.13           C  
ATOM    303  CB  VAL A  21       2.563   4.913 -17.342  1.00 96.13           C  
ATOM    304  HB  VAL A  21       3.389   5.194 -16.688  1.00 96.13           H  
ATOM    305  O   VAL A  21       1.746   1.743 -16.539  1.00 96.13           O  
ATOM    306  CG1 VAL A  21       3.125   4.070 -18.494  1.00 96.13           C  
ATOM    307 HG11 VAL A  21       3.815   4.675 -19.083  1.00 96.13           H  
ATOM    308 HG12 VAL A  21       2.315   3.722 -19.135  1.00 96.13           H  
ATOM    309 HG13 VAL A  21       3.681   3.216 -18.107  1.00 96.13           H  
ATOM    310  CG2 VAL A  21       1.955   6.186 -17.946  1.00 96.13           C  
ATOM    311 HG21 VAL A  21       2.715   6.726 -18.510  1.00 96.13           H  
ATOM    312 HG22 VAL A  21       1.600   6.851 -17.159  1.00 96.13           H  
ATOM    313 HG23 VAL A  21       1.124   5.935 -18.605  1.00 96.13           H  
ATOM    314  N   ALA A  22       2.926   2.859 -14.982  1.00 97.07           N  
ATOM    315  H   ALA A  22       3.187   3.761 -14.609  1.00 97.07           H  
ATOM    316  CA  ALA A  22       3.527   1.665 -14.398  1.00 97.07           C  
ATOM    317  HA  ALA A  22       4.057   1.122 -15.180  1.00 97.07           H  
ATOM    318  C   ALA A  22       2.465   0.718 -13.809  1.00 97.07           C  
ATOM    319  CB  ALA A  22       4.548   2.108 -13.349  1.00 97.07           C  
ATOM    320  HB1 ALA A  22       5.295   2.750 -13.816  1.00 97.07           H  
ATOM    321  HB2 ALA A  22       4.054   2.662 -12.552  1.00 97.07           H  
ATOM    322  HB3 ALA A  22       5.054   1.233 -12.941  1.00 97.07           H  
ATOM    323  O   ALA A  22       2.547  -0.498 -13.991  1.00 97.07           O  
ATOM    324  N   TYR A  23       1.419   1.258 -13.173  1.00 98.30           N  
ATOM    325  H   TYR A  23       1.397   2.258 -13.030  1.00 98.30           H  
ATOM    326  CA  TYR A  23       0.291   0.463 -12.694  1.00 98.30           C  
ATOM    327  HA  TYR A  23       0.675  -0.336 -12.059  1.00 98.30           H  
ATOM    328  C   TYR A  23      -0.497  -0.185 -13.835  1.00 98.30           C  
ATOM    329  CB  TYR A  23      -0.646   1.332 -11.858  1.00 98.30           C  
ATOM    330  HB2 TYR A  23      -0.117   1.645 -10.958  1.00 98.30           H  
ATOM    331  HB3 TYR A  23      -0.917   2.226 -12.420  1.00 98.30           H  
ATOM    332  O   TYR A  23      -0.834  -1.368 -13.752  1.00 98.30           O  
ATOM    333  CG  TYR A  23      -1.905   0.592 -11.467  1.00 98.30           C  
ATOM    334  CD1 TYR A  23      -3.112   0.854 -12.141  1.00 98.30           C  
ATOM    335  HD1 TYR A  23      -3.151   1.625 -12.896  1.00 98.30           H  
ATOM    336  CD2 TYR A  23      -1.838  -0.434 -10.508  1.00 98.30           C  
ATOM    337  HD2 TYR A  23      -0.894  -0.654 -10.032  1.00 98.30           H  
ATOM    338  CE1 TYR A  23      -4.261   0.101 -11.838  1.00 98.30           C  
ATOM    339  HE1 TYR A  23      -5.194   0.298 -12.345  1.00 98.30           H  
ATOM    340  CE2 TYR A  23      -2.987  -1.181 -10.198  1.00 98.30           C  
ATOM    341  HE2 TYR A  23      -2.932  -1.981  -9.474  1.00 98.30           H  
ATOM    342  OH  TYR A  23      -5.298  -1.638 -10.546  1.00 98.30           O  
ATOM    343  HH  TYR A  23      -5.135  -2.179  -9.770  1.00 98.30           H  
ATOM    344  CZ  TYR A  23      -4.202  -0.906 -10.856  1.00 98.30           C  
ATOM    345  N   ALA A  24      -0.783   0.557 -14.910  1.00 97.78           N  
ATOM    346  H   ALA A  24      -0.519   1.532 -14.920  1.00 97.78           H  
ATOM    347  CA  ALA A  24      -1.469   0.005 -16.074  1.00 97.78           C  
ATOM    348  HA  ALA A  24      -2.433  -0.390 -15.754  1.00 97.78           H  
ATOM    349  C   ALA A  24      -0.671  -1.155 -16.697  1.00 97.78           C  
ATOM    350  CB  ALA A  24      -1.718   1.135 -17.079  1.00 97.78           C  
ATOM    351  HB1 ALA A  24      -2.265   0.751 -17.939  1.00 97.78           H  
ATOM    352  HB2 ALA A  24      -0.771   1.557 -17.417  1.00 97.78           H  
ATOM    353  HB3 ALA A  24      -2.303   1.926 -16.608  1.00 97.78           H  
ATOM    354  O   ALA A  24      -1.248  -2.197 -17.026  1.00 97.78           O  
ATOM    355  N   ASN A  25       0.658  -1.014 -16.785  1.00 97.50           N  
ATOM    356  H   ASN A  25       1.065  -0.129 -16.517  1.00 97.50           H  
ATOM    357  CA  ASN A  25       1.545  -2.091 -17.218  1.00 97.50           C  
ATOM    358  HA  ASN A  25       1.202  -2.440 -18.192  1.00 97.50           H  
ATOM    359  C   ASN A  25       1.473  -3.293 -16.261  1.00 97.50           C  
ATOM    360  CB  ASN A  25       2.974  -1.549 -17.379  1.00 97.50           C  
ATOM    361  HB2 ASN A  25       2.961  -0.661 -18.011  1.00 97.50           H  
ATOM    362  HB3 ASN A  25       3.385  -1.266 -16.410  1.00 97.50           H  
ATOM    363  O   ASN A  25       1.176  -4.402 -16.710  1.00 97.50           O  
ATOM    364  CG  ASN A  25       3.887  -2.598 -17.990  1.00 97.50           C  
ATOM    365  ND2 ASN A  25       4.371  -2.395 -19.193  1.00 97.50           N  
ATOM    366 HD21 ASN A  25       5.153  -3.005 -19.383  1.00 97.50           H  
ATOM    367 HD22 ASN A  25       4.392  -1.446 -19.538  1.00 97.50           H  
ATOM    368  OD1 ASN A  25       4.119  -3.650 -17.437  1.00 97.50           O  
ATOM    369  N   PHE A  26       1.624  -3.063 -14.952  1.00 98.32           N  
ATOM    370  H   PHE A  26       1.888  -2.134 -14.655  1.00 98.32           H  
ATOM    371  CA  PHE A  26       1.514  -4.109 -13.936  1.00 98.32           C  
ATOM    372  HA  PHE A  26       2.324  -4.820 -14.099  1.00 98.32           H  
ATOM    373  C   PHE A  26       0.199  -4.881 -14.051  1.00 98.32           C  
ATOM    374  CB  PHE A  26       1.654  -3.500 -12.533  1.00 98.32           C  
ATOM    375  HB2 PHE A  26       1.052  -2.593 -12.468  1.00 98.32           H  
ATOM    376  HB3 PHE A  26       2.693  -3.209 -12.378  1.00 98.32           H  
ATOM    377  O   PHE A  26       0.189  -6.111 -14.078  1.00 98.32           O  
ATOM    378  CG  PHE A  26       1.219  -4.439 -11.420  1.00 98.32           C  
ATOM    379  CD1 PHE A  26      -0.090  -4.369 -10.900  1.00 98.32           C  
ATOM    380  HD1 PHE A  26      -0.774  -3.617 -11.265  1.00 98.32           H  
ATOM    381  CD2 PHE A  26       2.103  -5.423 -10.947  1.00 98.32           C  
ATOM    382  HD2 PHE A  26       3.102  -5.491 -11.353  1.00 98.32           H  
ATOM    383  CE1 PHE A  26      -0.510  -5.280  -9.914  1.00 98.32           C  
ATOM    384  HE1 PHE A  26      -1.514  -5.227  -9.521  1.00 98.32           H  
ATOM    385  CE2 PHE A  26       1.682  -6.336  -9.965  1.00 98.32           C  
ATOM    386  HE2 PHE A  26       2.357  -7.103  -9.617  1.00 98.32           H  
ATOM    387  CZ  PHE A  26       0.377  -6.268  -9.450  1.00 98.32           C  
ATOM    388  HZ  PHE A  26       0.056  -6.983  -8.708  1.00 98.32           H  
ATOM    389  N   LYS A  27      -0.921  -4.163 -14.164  1.00 97.80           N  
ATOM    390  H   LYS A  27      -0.837  -3.157 -14.134  1.00 97.80           H  
ATOM    391  CA  LYS A  27      -2.245  -4.762 -14.288  1.00 97.80           C  
ATOM    392  HA  LYS A  27      -2.411  -5.407 -13.425  1.00 97.80           H  
ATOM    393  C   LYS A  27      -2.340  -5.638 -15.535  1.00 97.80           C  
ATOM    394  CB  LYS A  27      -3.290  -3.649 -14.258  1.00 97.80           C  
ATOM    395  HB2 LYS A  27      -3.129  -3.041 -13.368  1.00 97.80           H  
ATOM    396  HB3 LYS A  27      -3.172  -3.012 -15.135  1.00 97.80           H  
ATOM    397  O   LYS A  27      -2.824  -6.763 -15.447  1.00 97.80           O  
ATOM    398  CG  LYS A  27      -4.711  -4.220 -14.219  1.00 97.80           C  
ATOM    399  HG2 LYS A  27      -4.824  -4.878 -13.357  1.00 97.80           H  
ATOM    400  HG3 LYS A  27      -4.914  -4.778 -15.133  1.00 97.80           H  
ATOM    401  CD  LYS A  27      -5.690  -3.054 -14.107  1.00 97.80           C  
ATOM    402  HD2 LYS A  27      -5.515  -2.361 -14.930  1.00 97.80           H  
ATOM    403  HD3 LYS A  27      -5.520  -2.531 -13.166  1.00 97.80           H  
ATOM    404  CE  LYS A  27      -7.130  -3.553 -14.161  1.00 97.80           C  
ATOM    405  HE2 LYS A  27      -7.290  -4.246 -13.335  1.00 97.80           H  
ATOM    406  HE3 LYS A  27      -7.289  -4.077 -15.103  1.00 97.80           H  
ATOM    407  NZ  LYS A  27      -8.040  -2.396 -14.044  1.00 97.80           N  
ATOM    408  HZ1 LYS A  27      -7.844  -1.695 -14.744  1.00 97.80           H  
ATOM    409  HZ2 LYS A  27      -7.888  -1.924 -13.163  1.00 97.80           H  
ATOM    410  HZ3 LYS A  27      -9.012  -2.670 -14.055  1.00 97.80           H  
ATOM    411  N   ARG A  28      -1.842  -5.152 -16.671  1.00 97.10           N  
ATOM    412  H   ARG A  28      -1.437  -4.227 -16.647  1.00 97.10           H  
ATOM    413  CA  ARG A  28      -1.855  -5.881 -17.944  1.00 97.10           C  
ATOM    414  HA  ARG A  28      -2.872  -6.210 -18.159  1.00 97.10           H  
ATOM    415  C   ARG A  28      -0.999  -7.150 -17.911  1.00 97.10           C  
ATOM    416  CB  ARG A  28      -1.399  -4.909 -19.040  1.00 97.10           C  
ATOM    417  HB2 ARG A  28      -0.392  -4.565 -18.802  1.00 97.10           H  
ATOM    418  HB3 ARG A  28      -2.062  -4.044 -19.041  1.00 97.10           H  
ATOM    419  O   ARG A  28      -1.419  -8.162 -18.459  1.00 97.10           O  
ATOM    420  CG  ARG A  28      -1.410  -5.536 -20.442  1.00 97.10           C  
ATOM    421  HG2 ARG A  28      -2.425  -5.849 -20.686  1.00 97.10           H  
ATOM    422  HG3 ARG A  28      -0.760  -6.410 -20.470  1.00 97.10           H  
ATOM    423  CD  ARG A  28      -0.926  -4.541 -21.502  1.00 97.10           C  
ATOM    424  HD2 ARG A  28      -1.566  -3.659 -21.484  1.00 97.10           H  
ATOM    425  HD3 ARG A  28      -1.028  -5.020 -22.476  1.00 97.10           H  
ATOM    426  NE  ARG A  28       0.478  -4.140 -21.269  1.00 97.10           N  
ATOM    427  HE  ARG A  28       0.782  -4.096 -20.307  1.00 97.10           H  
ATOM    428  NH1 ARG A  28       1.141  -3.909 -23.457  1.00 97.10           N  
ATOM    429 HH11 ARG A  28       0.215  -4.163 -23.768  1.00 97.10           H  
ATOM    430 HH12 ARG A  28       1.861  -3.692 -24.131  1.00 97.10           H  
ATOM    431  NH2 ARG A  28       2.599  -3.518 -21.814  1.00 97.10           N  
ATOM    432 HH21 ARG A  28       2.863  -3.484 -20.839  1.00 97.10           H  
ATOM    433 HH22 ARG A  28       3.306  -3.322 -22.508  1.00 97.10           H  
ATOM    434  CZ  ARG A  28       1.394  -3.858 -22.178  1.00 97.10           C  
ATOM    435  N   VAL A  29       0.187  -7.093 -17.306  1.00 96.55           N  
ATOM    436  H   VAL A  29       0.472  -6.208 -16.911  1.00 96.55           H  
ATOM    437  CA  VAL A  29       1.204  -8.153 -17.432  1.00 96.55           C  
ATOM    438  HA  VAL A  29       0.996  -8.744 -18.324  1.00 96.55           H  
ATOM    439  C   VAL A  29       1.186  -9.135 -16.257  1.00 96.55           C  
ATOM    440  CB  VAL A  29       2.600  -7.521 -17.622  1.00 96.55           C  
ATOM    441  HB  VAL A  29       2.835  -6.909 -16.751  1.00 96.55           H  
ATOM    442  O   VAL A  29       1.403 -10.328 -16.450  1.00 96.55           O  
ATOM    443  CG1 VAL A  29       3.698  -8.578 -17.791  1.00 96.55           C  
ATOM    444 HG11 VAL A  29       3.789  -9.179 -16.886  1.00 96.55           H  
ATOM    445 HG12 VAL A  29       4.657  -8.087 -17.955  1.00 96.55           H  
ATOM    446 HG13 VAL A  29       3.475  -9.229 -18.636  1.00 96.55           H  
ATOM    447  CG2 VAL A  29       2.634  -6.630 -18.877  1.00 96.55           C  
ATOM    448 HG21 VAL A  29       3.634  -6.212 -18.991  1.00 96.55           H  
ATOM    449 HG22 VAL A  29       2.385  -7.218 -19.761  1.00 96.55           H  
ATOM    450 HG23 VAL A  29       1.936  -5.799 -18.774  1.00 96.55           H  
ATOM    451  N   HIS A  30       0.904  -8.666 -15.041  1.00 96.58           N  
ATOM    452  H   HIS A  30       0.727  -7.677 -14.938  1.00 96.58           H  
ATOM    453  CA  HIS A  30       1.148  -9.437 -13.816  1.00 96.58           C  
ATOM    454  HA  HIS A  30       1.650 -10.369 -14.077  1.00 96.58           H  
ATOM    455  C   HIS A  30      -0.114  -9.864 -13.057  1.00 96.58           C  
ATOM    456  CB  HIS A  30       2.115  -8.655 -12.915  1.00 96.58           C  
ATOM    457  HB2 HIS A  30       1.675  -7.692 -12.656  1.00 96.58           H  
ATOM    458  HB3 HIS A  30       2.269  -9.210 -11.989  1.00 96.58           H  
ATOM    459  O   HIS A  30       0.004 -10.584 -12.065  1.00 96.58           O  
ATOM    460  CG  HIS A  30       3.463  -8.443 -13.550  1.00 96.58           C  
ATOM    461  CD2 HIS A  30       4.042  -7.246 -13.870  1.00 96.58           C  
ATOM    462  HD2 HIS A  30       3.630  -6.264 -13.694  1.00 96.58           H  
ATOM    463  ND1 HIS A  30       4.352  -9.429 -13.917  1.00 96.58           N  
ATOM    464  HD1 HIS A  30       4.203 -10.426 -13.857  1.00 96.58           H  
ATOM    465  CE1 HIS A  30       5.436  -8.837 -14.444  1.00 96.58           C  
ATOM    466  HE1 HIS A  30       6.301  -9.347 -14.843  1.00 96.58           H  
ATOM    467  NE2 HIS A  30       5.289  -7.508 -14.432  1.00 96.58           N  
ATOM    468  N   THR A  31      -1.316  -9.461 -13.493  1.00 95.73           N  
ATOM    469  H   THR A  31      -1.356  -8.862 -14.305  1.00 95.73           H  
ATOM    470  CA  THR A  31      -2.565  -9.796 -12.772  1.00 95.73           C  
ATOM    471  HA  THR A  31      -2.282 -10.152 -11.781  1.00 95.73           H  
ATOM    472  C   THR A  31      -3.358 -10.960 -13.366  1.00 95.73           C  
ATOM    473  CB  THR A  31      -3.461  -8.586 -12.487  1.00 95.73           C  
ATOM    474  HB  THR A  31      -4.232  -8.911 -11.788  1.00 95.73           H  
ATOM    475  O   THR A  31      -4.372 -11.368 -12.797  1.00 95.73           O  
ATOM    476  CG2 THR A  31      -2.704  -7.446 -11.807  1.00 95.73           C  
ATOM    477 HG21 THR A  31      -3.367  -6.592 -11.671  1.00 95.73           H  
ATOM    478 HG22 THR A  31      -1.832  -7.153 -12.392  1.00 95.73           H  
ATOM    479 HG23 THR A  31      -2.357  -7.776 -10.827  1.00 95.73           H  
ATOM    480  OG1 THR A  31      -4.135  -8.103 -13.623  1.00 95.73           O  
ATOM    481  HG1 THR A  31      -3.511  -7.742 -14.257  1.00 95.73           H  
ATOM    482  N   THR A  32      -2.888 -11.552 -14.465  1.00 93.20           N  
ATOM    483  H   THR A  32      -2.074 -11.170 -14.924  1.00 93.20           H  
ATOM    484  CA  THR A  32      -3.461 -12.790 -15.009  1.00 93.20           C  
ATOM    485  HA  THR A  32      -4.524 -12.629 -15.188  1.00 93.20           H  
ATOM    486  C   THR A  32      -3.290 -13.928 -14.001  1.00 93.20           C  
ATOM    487  CB  THR A  32      -2.809 -13.156 -16.348  1.00 93.20           C  
ATOM    488  HB  THR A  32      -1.755 -13.387 -16.197  1.00 93.20           H  
ATOM    489  O   THR A  32      -2.178 -14.217 -13.567  1.00 93.20           O  
ATOM    490  CG2 THR A  32      -3.507 -14.334 -17.028  1.00 93.20           C  
ATOM    491 HG21 THR A  32      -3.399 -15.235 -16.424  1.00 93.20           H  
ATOM    492 HG22 THR A  32      -4.564 -14.112 -17.171  1.00 93.20           H  
ATOM    493 HG23 THR A  32      -3.048 -14.517 -18.000  1.00 93.20           H  
ATOM    494  OG1 THR A  32      -2.924 -12.053 -17.215  1.00 93.20           O  
ATOM    495  HG1 THR A  32      -2.345 -12.196 -17.968  1.00 93.20           H  
ATOM    496  N   GLY A  33      -4.395 -14.560 -13.594  1.00 91.48           N  
ATOM    497  H   GLY A  33      -5.286 -14.268 -13.970  1.00 91.48           H  
ATOM    498  CA  GLY A  33      -4.381 -15.618 -12.574  1.00 91.48           C  
ATOM    499  HA2 GLY A  33      -5.350 -16.117 -12.570  1.00 91.48           H  
ATOM    500  HA3 GLY A  33      -3.620 -16.354 -12.833  1.00 91.48           H  
ATOM    501  C   GLY A  33      -4.098 -15.132 -11.142  1.00 91.48           C  
ATOM    502  O   GLY A  33      -3.871 -15.948 -10.248  1.00 91.48           O  
ATOM    503  N   LEU A  34      -4.110 -13.818 -10.893  1.00 97.32           N  
ATOM    504  H   LEU A  34      -4.293 -13.177 -11.652  1.00 97.32           H  
ATOM    505  CA  LEU A  34      -3.970 -13.266  -9.547  1.00 97.32           C  
ATOM    506  HA  LEU A  34      -3.146 -13.789  -9.063  1.00 97.32           H  
ATOM    507  C   LEU A  34      -5.253 -13.498  -8.734  1.00 97.32           C  
ATOM    508  CB  LEU A  34      -3.601 -11.776  -9.649  1.00 97.32           C  
ATOM    509  HB2 LEU A  34      -2.688 -11.691 -10.238  1.00 97.32           H  
ATOM    510  HB3 LEU A  34      -4.403 -11.259 -10.175  1.00 97.32           H  
ATOM    511  O   LEU A  34      -6.335 -13.078  -9.138  1.00 97.32           O  
ATOM    512  CG  LEU A  34      -3.384 -11.074  -8.298  1.00 97.32           C  
ATOM    513  HG  LEU A  34      -4.281 -11.163  -7.685  1.00 97.32           H  
ATOM    514  CD1 LEU A  34      -2.198 -11.666  -7.540  1.00 97.32           C  
ATOM    515 HD11 LEU A  34      -2.381 -12.714  -7.303  1.00 97.32           H  
ATOM    516 HD12 LEU A  34      -1.301 -11.590  -8.155  1.00 97.32           H  
ATOM    517 HD13 LEU A  34      -2.031 -11.118  -6.612  1.00 97.32           H  
ATOM    518  CD2 LEU A  34      -3.100  -9.592  -8.535  1.00 97.32           C  
ATOM    519 HD21 LEU A  34      -2.190  -9.478  -9.124  1.00 97.32           H  
ATOM    520 HD22 LEU A  34      -3.938  -9.135  -9.061  1.00 97.32           H  
ATOM    521 HD23 LEU A  34      -2.970  -9.084  -7.579  1.00 97.32           H  
ATOM    522  N   SER A  35      -5.124 -14.132  -7.567  1.00 97.96           N  
ATOM    523  H   SER A  35      -4.207 -14.430  -7.266  1.00 97.96           H  
ATOM    524  CA  SER A  35      -6.221 -14.401  -6.635  1.00 97.96           C  
ATOM    525  HA  SER A  35      -7.169 -14.158  -7.114  1.00 97.96           H  
ATOM    526  C   SER A  35      -6.095 -13.545  -5.372  1.00 97.96           C  
ATOM    527  CB  SER A  35      -6.249 -15.895  -6.281  1.00 97.96           C  
ATOM    528  HB2 SER A  35      -7.217 -16.147  -5.848  1.00 97.96           H  
ATOM    529  HB3 SER A  35      -6.107 -16.489  -7.185  1.00 97.96           H  
ATOM    530  O   SER A  35      -5.012 -13.057  -5.036  1.00 97.96           O  
ATOM    531  OG  SER A  35      -5.238 -16.195  -5.336  1.00 97.96           O  
ATOM    532  HG  SER A  35      -4.807 -17.017  -5.583  1.00 97.96           H  
ATOM    533  N   TYR A  36      -7.187 -13.404  -4.615  1.00 98.37           N  
ATOM    534  H   TYR A  36      -8.070 -13.767  -4.947  1.00 98.37           H  
ATOM    535  CA  TYR A  36      -7.154 -12.715  -3.320  1.00 98.37           C  
ATOM    536  HA  TYR A  36      -6.731 -11.722  -3.473  1.00 98.37           H  
ATOM    537  C   TYR A  36      -6.246 -13.407  -2.295  1.00 98.37           C  
ATOM    538  CB  TYR A  36      -8.581 -12.563  -2.772  1.00 98.37           C  
ATOM    539  HB2 TYR A  36      -8.534 -12.065  -1.804  1.00 98.37           H  
ATOM    540  HB3 TYR A  36      -9.002 -13.556  -2.616  1.00 98.37           H  
ATOM    541  O   TYR A  36      -5.684 -12.732  -1.435  1.00 98.37           O  
ATOM    542  CG  TYR A  36      -9.505 -11.758  -3.668  1.00 98.37           C  
ATOM    543  CD1 TYR A  36      -9.087 -10.499  -4.146  1.00 98.37           C  
ATOM    544  HD1 TYR A  36      -8.137 -10.085  -3.842  1.00 98.37           H  
ATOM    545  CD2 TYR A  36     -10.769 -12.264  -4.036  1.00 98.37           C  
ATOM    546  HD2 TYR A  36     -11.114 -13.218  -3.665  1.00 98.37           H  
ATOM    547  CE1 TYR A  36      -9.907  -9.764  -5.019  1.00 98.37           C  
ATOM    548  HE1 TYR A  36      -9.586  -8.799  -5.383  1.00 98.37           H  
ATOM    549  CE2 TYR A  36     -11.593 -11.528  -4.911  1.00 98.37           C  
ATOM    550  HE2 TYR A  36     -12.561 -11.897  -5.218  1.00 98.37           H  
ATOM    551  OH  TYR A  36     -11.936  -9.570  -6.258  1.00 98.37           O  
ATOM    552  HH  TYR A  36     -11.668  -8.650  -6.313  1.00 98.37           H  
ATOM    553  CZ  TYR A  36     -11.158 -10.283  -5.409  1.00 98.37           C  
ATOM    554  N   ASP A  37      -6.047 -14.724  -2.398  1.00 98.30           N  
ATOM    555  H   ASP A  37      -6.483 -15.237  -3.150  1.00 98.30           H  
ATOM    556  CA  ASP A  37      -5.145 -15.457  -1.505  1.00 98.30           C  
ATOM    557  HA  ASP A  37      -5.360 -15.165  -0.477  1.00 98.30           H  
ATOM    558  C   ASP A  37      -3.675 -15.107  -1.774  1.00 98.30           C  
ATOM    559  CB  ASP A  37      -5.404 -16.965  -1.614  1.00 98.30           C  
ATOM    560  HB2 ASP A  37      -5.238 -17.293  -2.640  1.00 98.30           H  
ATOM    561  HB3 ASP A  37      -4.707 -17.495  -0.964  1.00 98.30           H  
ATOM    562  O   ASP A  37      -2.914 -14.897  -0.828  1.00 98.30           O  
ATOM    563  CG  ASP A  37      -6.832 -17.291  -1.180  1.00 98.30           C  
ATOM    564  OD1 ASP A  37      -7.204 -17.009  -0.019  1.00 98.30           O  
ATOM    565  OD2 ASP A  37      -7.655 -17.679  -2.035  1.00 98.30           O  
ATOM    566  N   HIS A  38      -3.285 -14.931  -3.041  1.00 98.52           N  
ATOM    567  H   HIS A  38      -3.944 -15.111  -3.785  1.00 98.52           H  
ATOM    568  CA  HIS A  38      -1.937 -14.469  -3.393  1.00 98.52           C  
ATOM    569  HA  HIS A  38      -1.202 -15.154  -2.971  1.00 98.52           H  
ATOM    570  C   HIS A  38      -1.659 -13.068  -2.821  1.00 98.52           C  
ATOM    571  CB  HIS A  38      -1.774 -14.452  -4.921  1.00 98.52           C  
ATOM    572  HB2 HIS A  38      -0.752 -14.154  -5.156  1.00 98.52           H  
ATOM    573  HB3 HIS A  38      -2.447 -13.696  -5.325  1.00 98.52           H  
ATOM    574  O   HIS A  38      -0.617 -12.829  -2.204  1.00 98.52           O  
ATOM    575  CG  HIS A  38      -2.058 -15.755  -5.629  1.00 98.52           C  
ATOM    576  CD2 HIS A  38      -1.901 -17.023  -5.135  1.00 98.52           C  
ATOM    577  HD2 HIS A  38      -1.554 -17.290  -4.148  1.00 98.52           H  
ATOM    578  ND1 HIS A  38      -2.510 -15.885  -6.927  1.00 98.52           N  
ATOM    579  HD1 HIS A  38      -2.524 -15.165  -7.635  1.00 98.52           H  
ATOM    580  CE1 HIS A  38      -2.629 -17.193  -7.203  1.00 98.52           C  
ATOM    581  HE1 HIS A  38      -2.909 -17.603  -8.162  1.00 98.52           H  
ATOM    582  NE2 HIS A  38      -2.283 -17.919  -6.136  1.00 98.52           N  
ATOM    583  N   ILE A  39      -2.624 -12.149  -2.964  1.00 98.58           N  
ATOM    584  H   ILE A  39      -3.450 -12.415  -3.482  1.00 98.58           H  
ATOM    585  CA  ILE A  39      -2.521 -10.777  -2.441  1.00 98.58           C  
ATOM    586  HA  ILE A  39      -1.584 -10.346  -2.791  1.00 98.58           H  
ATOM    587  C   ILE A  39      -2.471 -10.783  -0.905  1.00 98.58           C  
ATOM    588  CB  ILE A  39      -3.682  -9.899  -2.963  1.00 98.58           C  
ATOM    589  HB  ILE A  39      -4.624 -10.310  -2.601  1.00 98.58           H  
ATOM    590  O   ILE A  39      -1.657 -10.080  -0.302  1.00 98.58           O  
ATOM    591  CG1 ILE A  39      -3.720  -9.878  -4.506  1.00 98.58           C  
ATOM    592 HG12 ILE A  39      -2.770  -9.502  -4.885  1.00 98.58           H  
ATOM    593 HG13 ILE A  39      -3.827 -10.898  -4.878  1.00 98.58           H  
ATOM    594  CG2 ILE A  39      -3.531  -8.468  -2.419  1.00 98.58           C  
ATOM    595 HG21 ILE A  39      -4.329  -7.829  -2.796  1.00 98.58           H  
ATOM    596 HG22 ILE A  39      -2.571  -8.050  -2.723  1.00 98.58           H  
ATOM    597 HG23 ILE A  39      -3.590  -8.459  -1.331  1.00 98.58           H  
ATOM    598  CD1 ILE A  39      -4.875  -9.064  -5.107  1.00 98.58           C  
ATOM    599 HD11 ILE A  39      -4.947  -9.270  -6.175  1.00 98.58           H  
ATOM    600 HD12 ILE A  39      -4.702  -7.995  -4.977  1.00 98.58           H  
ATOM    601 HD13 ILE A  39      -5.815  -9.347  -4.633  1.00 98.58           H  
ATOM    602  N   ARG A  40      -3.292 -11.618  -0.256  1.00 98.51           N  
ATOM    603  H   ARG A  40      -3.959 -12.148  -0.800  1.00 98.51           H  
ATOM    604  CA  ARG A  40      -3.265 -11.813   1.199  1.00 98.51           C  
ATOM    605  HA  ARG A  40      -3.480 -10.863   1.688  1.00 98.51           H  
ATOM    606  C   ARG A  40      -1.882 -12.250   1.676  1.00 98.51           C  
ATOM    607  CB  ARG A  40      -4.344 -12.835   1.592  1.00 98.51           C  
ATOM    608  HB2 ARG A  40      -4.219 -13.738   0.996  1.00 98.51           H  
ATOM    609  HB3 ARG A  40      -5.327 -12.418   1.374  1.00 98.51           H  
ATOM    610  O   ARG A  40      -1.379 -11.679   2.644  1.00 98.51           O  
ATOM    611  CG  ARG A  40      -4.282 -13.226   3.076  1.00 98.51           C  
ATOM    612  HG2 ARG A  40      -4.484 -12.351   3.694  1.00 98.51           H  
ATOM    613  HG3 ARG A  40      -3.295 -13.615   3.325  1.00 98.51           H  
ATOM    614  CD  ARG A  40      -5.300 -14.326   3.375  1.00 98.51           C  
ATOM    615  HD2 ARG A  40      -6.293 -13.958   3.118  1.00 98.51           H  
ATOM    616  HD3 ARG A  40      -5.088 -15.187   2.740  1.00 98.51           H  
ATOM    617  NE  ARG A  40      -5.227 -14.739   4.790  1.00 98.51           N  
ATOM    618  HE  ARG A  40      -4.303 -14.821   5.189  1.00 98.51           H  
ATOM    619  NH1 ARG A  40      -7.480 -14.938   5.183  1.00 98.51           N  
ATOM    620 HH11 ARG A  40      -7.650 -14.628   4.237  1.00 98.51           H  
ATOM    621 HH12 ARG A  40      -8.256 -15.020   5.824  1.00 98.51           H  
ATOM    622  NH2 ARG A  40      -6.040 -15.356   6.826  1.00 98.51           N  
ATOM    623 HH21 ARG A  40      -5.104 -15.426   7.197  1.00 98.51           H  
ATOM    624 HH22 ARG A  40      -6.835 -15.553   7.417  1.00 98.51           H  
ATOM    625  CZ  ARG A  40      -6.246 -15.007   5.588  1.00 98.51           C  
ATOM    626  N   ILE A  41      -1.271 -13.244   1.023  1.00 98.42           N  
ATOM    627  H   ILE A  41      -1.756 -13.678   0.250  1.00 98.42           H  
ATOM    628  CA  ILE A  41       0.065 -13.739   1.392  1.00 98.42           C  
ATOM    629  HA  ILE A  41       0.033 -14.083   2.426  1.00 98.42           H  
ATOM    630  C   ILE A  41       1.080 -12.597   1.339  1.00 98.42           C  
ATOM    631  CB  ILE A  41       0.493 -14.930   0.503  1.00 98.42           C  
ATOM    632  HB  ILE A  41       0.339 -14.663  -0.542  1.00 98.42           H  
ATOM    633  O   ILE A  41       1.820 -12.416   2.306  1.00 98.42           O  
ATOM    634  CG1 ILE A  41      -0.364 -16.170   0.840  1.00 98.42           C  
ATOM    635 HG12 ILE A  41      -0.068 -16.567   1.811  1.00 98.42           H  
ATOM    636 HG13 ILE A  41      -1.415 -15.888   0.915  1.00 98.42           H  
ATOM    637  CG2 ILE A  41       1.984 -15.277   0.702  1.00 98.42           C  
ATOM    638 HG21 ILE A  41       2.264 -16.129   0.083  1.00 98.42           H  
ATOM    639 HG22 ILE A  41       2.620 -14.444   0.401  1.00 98.42           H  
ATOM    640 HG23 ILE A  41       2.180 -15.516   1.748  1.00 98.42           H  
ATOM    641  CD1 ILE A  41      -0.260 -17.286  -0.207  1.00 98.42           C  
ATOM    642 HD11 ILE A  41      -0.973 -18.074   0.036  1.00 98.42           H  
ATOM    643 HD12 ILE A  41      -0.498 -16.891  -1.194  1.00 98.42           H  
ATOM    644 HD13 ILE A  41       0.741 -17.719  -0.216  1.00 98.42           H  
ATOM    645  N   PHE A  42       1.073 -11.800   0.265  1.00 98.64           N  
ATOM    646  H   PHE A  42       0.426 -11.999  -0.484  1.00 98.64           H  
ATOM    647  CA  PHE A  42       1.978 -10.659   0.122  1.00 98.64           C  
ATOM    648  HA  PHE A  42       3.003 -11.028   0.077  1.00 98.64           H  
ATOM    649  C   PHE A  42       1.903  -9.699   1.319  1.00 98.64           C  
ATOM    650  CB  PHE A  42       1.673  -9.925  -1.190  1.00 98.64           C  
ATOM    651  HB2 PHE A  42       1.859 -10.596  -2.029  1.00 98.64           H  
ATOM    652  HB3 PHE A  42       0.619  -9.651  -1.224  1.00 98.64           H  
ATOM    653  O   PHE A  42       2.931  -9.386   1.924  1.00 98.64           O  
ATOM    654  CG  PHE A  42       2.500  -8.671  -1.363  1.00 98.64           C  
ATOM    655  CD1 PHE A  42       1.947  -7.421  -1.033  1.00 98.64           C  
ATOM    656  HD1 PHE A  42       0.921  -7.350  -0.703  1.00 98.64           H  
ATOM    657  CD2 PHE A  42       3.844  -8.758  -1.769  1.00 98.64           C  
ATOM    658  HD2 PHE A  42       4.276  -9.718  -2.007  1.00 98.64           H  
ATOM    659  CE1 PHE A  42       2.737  -6.265  -1.107  1.00 98.64           C  
ATOM    660  HE1 PHE A  42       2.313  -5.319  -0.803  1.00 98.64           H  
ATOM    661  CE2 PHE A  42       4.627  -7.594  -1.861  1.00 98.64           C  
ATOM    662  HE2 PHE A  42       5.657  -7.664  -2.178  1.00 98.64           H  
ATOM    663  CZ  PHE A  42       4.072  -6.345  -1.537  1.00 98.64           C  
ATOM    664  HZ  PHE A  42       4.676  -5.452  -1.602  1.00 98.64           H  
ATOM    665  N   TYR A  43       0.699  -9.273   1.710  1.00 98.53           N  
ATOM    666  H   TYR A  43      -0.112  -9.547   1.174  1.00 98.53           H  
ATOM    667  CA  TYR A  43       0.543  -8.302   2.796  1.00 98.53           C  
ATOM    668  HA  TYR A  43       1.298  -7.527   2.665  1.00 98.53           H  
ATOM    669  C   TYR A  43       0.789  -8.888   4.186  1.00 98.53           C  
ATOM    670  CB  TYR A  43      -0.836  -7.648   2.714  1.00 98.53           C  
ATOM    671  HB2 TYR A  43      -1.011  -7.088   3.633  1.00 98.53           H  
ATOM    672  HB3 TYR A  43      -1.600  -8.424   2.657  1.00 98.53           H  
ATOM    673  O   TYR A  43       1.485  -8.269   4.994  1.00 98.53           O  
ATOM    674  CG  TYR A  43      -0.981  -6.687   1.554  1.00 98.53           C  
ATOM    675  CD1 TYR A  43      -0.061  -5.629   1.393  1.00 98.53           C  
ATOM    676  HD1 TYR A  43       0.756  -5.499   2.088  1.00 98.53           H  
ATOM    677  CD2 TYR A  43      -2.061  -6.824   0.665  1.00 98.53           C  
ATOM    678  HD2 TYR A  43      -2.767  -7.632   0.786  1.00 98.53           H  
ATOM    679  CE1 TYR A  43      -0.235  -4.695   0.357  1.00 98.53           C  
ATOM    680  HE1 TYR A  43       0.440  -3.859   0.251  1.00 98.53           H  
ATOM    681  CE2 TYR A  43      -2.236  -5.889  -0.369  1.00 98.53           C  
ATOM    682  HE2 TYR A  43      -3.071  -5.963  -1.050  1.00 98.53           H  
ATOM    683  OH  TYR A  43      -1.538  -3.923  -1.497  1.00 98.53           O  
ATOM    684  HH  TYR A  43      -0.865  -3.242  -1.566  1.00 98.53           H  
ATOM    685  CZ  TYR A  43      -1.332  -4.822  -0.513  1.00 98.53           C  
ATOM    686  N   ILE A  44       0.287 -10.094   4.466  1.00 97.52           N  
ATOM    687  H   ILE A  44      -0.263 -10.561   3.760  1.00 97.52           H  
ATOM    688  CA  ILE A  44       0.483 -10.751   5.766  1.00 97.52           C  
ATOM    689  HA  ILE A  44       0.202 -10.055   6.556  1.00 97.52           H  
ATOM    690  C   ILE A  44       1.959 -11.085   6.003  1.00 97.52           C  
ATOM    691  CB  ILE A  44      -0.414 -12.006   5.859  1.00 97.52           C  
ATOM    692  HB  ILE A  44      -0.317 -12.564   4.928  1.00 97.52           H  
ATOM    693  O   ILE A  44       2.469 -10.907   7.111  1.00 97.52           O  
ATOM    694  CG1 ILE A  44      -1.903 -11.632   6.026  1.00 97.52           C  
ATOM    695 HG12 ILE A  44      -2.486 -12.552   6.058  1.00 97.52           H  
ATOM    696 HG13 ILE A  44      -2.242 -11.068   5.156  1.00 97.52           H  
ATOM    697  CG2 ILE A  44       0.015 -12.966   6.988  1.00 97.52           C  
ATOM    698 HG21 ILE A  44       0.950 -13.459   6.721  1.00 97.52           H  
ATOM    699 HG22 ILE A  44      -0.741 -13.738   7.132  1.00 97.52           H  
ATOM    700 HG23 ILE A  44       0.161 -12.427   7.924  1.00 97.52           H  
ATOM    701  CD1 ILE A  44      -2.220 -10.814   7.288  1.00 97.52           C  
ATOM    702 HD11 ILE A  44      -1.608 -11.123   8.135  1.00 97.52           H  
ATOM    703 HD12 ILE A  44      -3.260 -10.981   7.569  1.00 97.52           H  
ATOM    704 HD13 ILE A  44      -2.058  -9.754   7.095  1.00 97.52           H  
ATOM    705  N   LYS A  45       2.669 -11.538   4.965  1.00 97.34           N  
ATOM    706  H   LYS A  45       2.201 -11.661   4.078  1.00 97.34           H  
ATOM    707  CA  LYS A  45       4.089 -11.897   5.051  1.00 97.34           C  
ATOM    708  HA  LYS A  45       4.319 -12.157   6.084  1.00 97.34           H  
ATOM    709  C   LYS A  45       5.031 -10.734   4.750  1.00 97.34           C  
ATOM    710  CB  LYS A  45       4.371 -13.132   4.177  1.00 97.34           C  
ATOM    711  HB2 LYS A  45       4.127 -12.912   3.138  1.00 97.34           H  
ATOM    712  HB3 LYS A  45       5.439 -13.352   4.209  1.00 97.34           H  
ATOM    713  O   LYS A  45       6.243 -10.919   4.811  1.00 97.34           O  
ATOM    714  CG  LYS A  45       3.614 -14.398   4.625  1.00 97.34           C  
ATOM    715  HG2 LYS A  45       3.908 -15.214   3.965  1.00 97.34           H  
ATOM    716  HG3 LYS A  45       2.537 -14.255   4.539  1.00 97.34           H  
ATOM    717  CD  LYS A  45       3.983 -14.758   6.072  1.00 97.34           C  
ATOM    718  HD2 LYS A  45       3.404 -14.148   6.766  1.00 97.34           H  
ATOM    719  HD3 LYS A  45       5.037 -14.518   6.206  1.00 97.34           H  
ATOM    720  CE  LYS A  45       3.782 -16.240   6.402  1.00 97.34           C  
ATOM    721  HE2 LYS A  45       2.728 -16.445   6.590  1.00 97.34           H  
ATOM    722  HE3 LYS A  45       4.103 -16.822   5.539  1.00 97.34           H  
ATOM    723  NZ  LYS A  45       4.629 -16.602   7.566  1.00 97.34           N  
ATOM    724  HZ1 LYS A  45       4.320 -16.162   8.421  1.00 97.34           H  
ATOM    725  HZ2 LYS A  45       5.569 -16.265   7.412  1.00 97.34           H  
ATOM    726  HZ3 LYS A  45       4.703 -17.602   7.688  1.00 97.34           H  
ATOM    727  N   GLY A  46       4.523  -9.524   4.507  1.00 95.94           N  
ATOM    728  H   GLY A  46       3.519  -9.447   4.430  1.00 95.94           H  
ATOM    729  CA  GLY A  46       5.324  -8.382   4.052  1.00 95.94           C  
ATOM    730  HA2 GLY A  46       4.680  -7.503   4.024  1.00 95.94           H  
ATOM    731  HA3 GLY A  46       5.670  -8.576   3.037  1.00 95.94           H  
ATOM    732  C   GLY A  46       6.539  -8.062   4.932  1.00 95.94           C  
ATOM    733  O   GLY A  46       7.613  -7.760   4.412  1.00 95.94           O  
ATOM    734  N   ARG A  47       6.422  -8.193   6.264  1.00 95.75           N  
ATOM    735  H   ARG A  47       5.524  -8.475   6.628  1.00 95.75           H  
ATOM    736  CA  ARG A  47       7.568  -8.012   7.178  1.00 95.75           C  
ATOM    737  HA  ARG A  47       8.050  -7.066   6.932  1.00 95.75           H  
ATOM    738  C   ARG A  47       8.637  -9.088   6.976  1.00 95.75           C  
ATOM    739  CB  ARG A  47       7.088  -7.957   8.639  1.00 95.75           C  
ATOM    740  HB2 ARG A  47       6.316  -7.192   8.727  1.00 95.75           H  
ATOM    741  HB3 ARG A  47       6.655  -8.918   8.918  1.00 95.75           H  
ATOM    742  O   ARG A  47       9.815  -8.755   6.894  1.00 95.75           O  
ATOM    743  CG  ARG A  47       8.239  -7.615   9.604  1.00 95.75           C  
ATOM    744  HG2 ARG A  47       9.002  -8.391   9.559  1.00 95.75           H  
ATOM    745  HG3 ARG A  47       8.684  -6.665   9.307  1.00 95.75           H  
ATOM    746  CD  ARG A  47       7.738  -7.506  11.049  1.00 95.75           C  
ATOM    747  HD2 ARG A  47       6.950  -6.755  11.091  1.00 95.75           H  
ATOM    748  HD3 ARG A  47       7.322  -8.469  11.345  1.00 95.75           H  
ATOM    749  NE  ARG A  47       8.828  -7.133  11.973  1.00 95.75           N  
ATOM    750  HE  ARG A  47       9.752  -7.052  11.575  1.00 95.75           H  
ATOM    751  NH1 ARG A  47       7.587  -7.097  13.906  1.00 95.75           N  
ATOM    752 HH11 ARG A  47       7.546  -7.031  14.913  1.00 95.75           H  
ATOM    753 HH12 ARG A  47       6.783  -7.423  13.389  1.00 95.75           H  
ATOM    754  NH2 ARG A  47       9.762  -6.617  13.990  1.00 95.75           N  
ATOM    755 HH21 ARG A  47       9.686  -6.513  14.992  1.00 95.75           H  
ATOM    756 HH22 ARG A  47      10.671  -6.528  13.561  1.00 95.75           H  
ATOM    757  CZ  ARG A  47       8.721  -6.949  13.279  1.00 95.75           C  
ATOM    758  N   GLU A  48       8.226 -10.348   6.880  1.00 97.47           N  
ATOM    759  H   GLU A  48       7.232 -10.521   6.822  1.00 97.47           H  
ATOM    760  CA  GLU A  48       9.113 -11.496   6.662  1.00 97.47           C  
ATOM    761  HA  GLU A  48       9.888 -11.506   7.428  1.00 97.47           H  
ATOM    762  C   GLU A  48       9.809 -11.404   5.297  1.00 97.47           C  
ATOM    763  CB  GLU A  48       8.277 -12.780   6.795  1.00 97.47           C  
ATOM    764  HB2 GLU A  48       7.565 -12.837   5.972  1.00 97.47           H  
ATOM    765  HB3 GLU A  48       7.717 -12.727   7.729  1.00 97.47           H  
ATOM    766  O   GLU A  48      11.030 -11.546   5.218  1.00 97.47           O  
ATOM    767  CG  GLU A  48       9.121 -14.060   6.807  1.00 97.47           C  
ATOM    768  HG2 GLU A  48       9.710 -14.099   5.890  1.00 97.47           H  
ATOM    769  HG3 GLU A  48       9.809 -14.015   7.651  1.00 97.47           H  
ATOM    770  CD  GLU A  48       8.262 -15.338   6.913  1.00 97.47           C  
ATOM    771  OE1 GLU A  48       8.787 -16.409   6.562  1.00 97.47           O  
ATOM    772  OE2 GLU A  48       7.075 -15.268   7.333  1.00 97.47           O  
ATOM    773  N   ILE A  49       9.059 -11.058   4.244  1.00 97.89           N  
ATOM    774  H   ILE A  49       8.061 -10.993   4.383  1.00 97.89           H  
ATOM    775  CA  ILE A  49       9.584 -10.820   2.892  1.00 97.89           C  
ATOM    776  HA  ILE A  49      10.082 -11.725   2.544  1.00 97.89           H  
ATOM    777  C   ILE A  49      10.632  -9.702   2.922  1.00 97.89           C  
ATOM    778  CB  ILE A  49       8.427 -10.494   1.914  1.00 97.89           C  
ATOM    779  HB  ILE A  49       7.856  -9.660   2.322  1.00 97.89           H  
ATOM    780  O   ILE A  49      11.753  -9.893   2.453  1.00 97.89           O  
ATOM    781  CG1 ILE A  49       7.480 -11.706   1.751  1.00 97.89           C  
ATOM    782 HG12 ILE A  49       7.993 -12.498   1.205  1.00 97.89           H  
ATOM    783 HG13 ILE A  49       7.217 -12.106   2.730  1.00 97.89           H  
ATOM    784  CG2 ILE A  49       8.975 -10.074   0.538  1.00 97.89           C  
ATOM    785 HG21 ILE A  49       8.160  -9.848  -0.150  1.00 97.89           H  
ATOM    786 HG22 ILE A  49       9.575  -9.169   0.625  1.00 97.89           H  
ATOM    787 HG23 ILE A  49       9.586 -10.871   0.114  1.00 97.89           H  
ATOM    788  CD1 ILE A  49       6.166 -11.374   1.028  1.00 97.89           C  
ATOM    789 HD11 ILE A  49       5.668 -10.539   1.522  1.00 97.89           H  
ATOM    790 HD12 ILE A  49       5.509 -12.242   1.061  1.00 97.89           H  
ATOM    791 HD13 ILE A  49       6.350 -11.123  -0.017  1.00 97.89           H  
ATOM    792  N   LYS A  50      10.308  -8.555   3.535  1.00 97.39           N  
ATOM    793  H   LYS A  50       9.369  -8.462   3.895  1.00 97.39           H  
ATOM    794  CA  LYS A  50      11.219  -7.406   3.633  1.00 97.39           C  
ATOM    795  HA  LYS A  50      11.510  -7.116   2.624  1.00 97.39           H  
ATOM    796  C   LYS A  50      12.511  -7.756   4.375  1.00 97.39           C  
ATOM    797  CB  LYS A  50      10.473  -6.236   4.294  1.00 97.39           C  
ATOM    798  HB2 LYS A  50       9.553  -6.052   3.738  1.00 97.39           H  
ATOM    799  HB3 LYS A  50      10.213  -6.498   5.320  1.00 97.39           H  
ATOM    800  O   LYS A  50      13.593  -7.406   3.908  1.00 97.39           O  
ATOM    801  CG  LYS A  50      11.308  -4.950   4.286  1.00 97.39           C  
ATOM    802  HG2 LYS A  50      12.222  -5.097   4.861  1.00 97.39           H  
ATOM    803  HG3 LYS A  50      11.568  -4.724   3.252  1.00 97.39           H  
ATOM    804  CD  LYS A  50      10.531  -3.768   4.880  1.00 97.39           C  
ATOM    805  HD2 LYS A  50      10.278  -3.991   5.917  1.00 97.39           H  
ATOM    806  HD3 LYS A  50       9.614  -3.624   4.308  1.00 97.39           H  
ATOM    807  CE  LYS A  50      11.391  -2.500   4.809  1.00 97.39           C  
ATOM    808  HE2 LYS A  50      12.311  -2.673   5.368  1.00 97.39           H  
ATOM    809  HE3 LYS A  50      11.664  -2.331   3.768  1.00 97.39           H  
ATOM    810  NZ  LYS A  50      10.677  -1.312   5.348  1.00 97.39           N  
ATOM    811  HZ1 LYS A  50      10.435  -1.448   6.319  1.00 97.39           H  
ATOM    812  HZ2 LYS A  50      11.258  -0.489   5.278  1.00 97.39           H  
ATOM    813  HZ3 LYS A  50       9.831  -1.140   4.823  1.00 97.39           H  
ATOM    814  N   THR A  51      12.415  -8.446   5.513  1.00 97.76           N  
ATOM    815  H   THR A  51      11.495  -8.675   5.863  1.00 97.76           H  
ATOM    816  CA  THR A  51      13.587  -8.882   6.290  1.00 97.76           C  
ATOM    817  HA  THR A  51      14.237  -8.023   6.455  1.00 97.76           H  
ATOM    818  C   THR A  51      14.418  -9.923   5.540  1.00 97.76           C  
ATOM    819  CB  THR A  51      13.153  -9.434   7.658  1.00 97.76           C  
ATOM    820  HB  THR A  51      12.425 -10.233   7.516  1.00 97.76           H  
ATOM    821  O   THR A  51      15.640  -9.910   5.657  1.00 97.76           O  
ATOM    822  CG2 THR A  51      14.314  -9.953   8.508  1.00 97.76           C  
ATOM    823 HG21 THR A  51      13.956 -10.184   9.512  1.00 97.76           H  
ATOM    824 HG22 THR A  51      15.108  -9.208   8.563  1.00 97.76           H  
ATOM    825 HG23 THR A  51      14.708 -10.870   8.070  1.00 97.76           H  
ATOM    826  OG1 THR A  51      12.566  -8.399   8.417  1.00 97.76           O  
ATOM    827  HG1 THR A  51      13.275  -7.800   8.662  1.00 97.76           H  
ATOM    828  N   SER A  52      13.784 -10.798   4.759  1.00 97.61           N  
ATOM    829  H   SER A  52      12.775 -10.783   4.721  1.00 97.61           H  
ATOM    830  CA  SER A  52      14.484 -11.810   3.962  1.00 97.61           C  
ATOM    831  HA  SER A  52      15.223 -12.307   4.590  1.00 97.61           H  
ATOM    832  C   SER A  52      15.234 -11.187   2.784  1.00 97.61           C  
ATOM    833  CB  SER A  52      13.501 -12.869   3.459  1.00 97.61           C  
ATOM    834  HB2 SER A  52      14.051 -13.625   2.899  1.00 97.61           H  
ATOM    835  HB3 SER A  52      12.752 -12.415   2.809  1.00 97.61           H  
ATOM    836  O   SER A  52      16.400 -11.502   2.569  1.00 97.61           O  
ATOM    837  OG  SER A  52      12.863 -13.487   4.554  1.00 97.61           O  
ATOM    838  HG  SER A  52      12.123 -12.937   4.821  1.00 97.61           H  
ATOM    839  N   LEU A  53      14.602 -10.253   2.067  1.00 97.34           N  
ATOM    840  H   LEU A  53      13.633 -10.058   2.275  1.00 97.34           H  
ATOM    841  CA  LEU A  53      15.229  -9.516   0.966  1.00 97.34           C  
ATOM    842  HA  LEU A  53      15.675 -10.224   0.268  1.00 97.34           H  
ATOM    843  C   LEU A  53      16.383  -8.626   1.439  1.00 97.34           C  
ATOM    844  CB  LEU A  53      14.152  -8.694   0.240  1.00 97.34           C  
ATOM    845  HB2 LEU A  53      14.643  -7.937  -0.371  1.00 97.34           H  
ATOM    846  HB3 LEU A  53      13.537  -8.176   0.975  1.00 97.34           H  
ATOM    847  O   LEU A  53      17.405  -8.543   0.770  1.00 97.34           O  
ATOM    848  CG  LEU A  53      13.256  -9.532  -0.687  1.00 97.34           C  
ATOM    849  HG  LEU A  53      12.809 -10.354  -0.129  1.00 97.34           H  
ATOM    850  CD1 LEU A  53      12.136  -8.661  -1.238  1.00 97.34           C  
ATOM    851 HD11 LEU A  53      12.532  -7.720  -1.620  1.00 97.34           H  
ATOM    852 HD12 LEU A  53      11.431  -8.492  -0.424  1.00 97.34           H  
ATOM    853 HD13 LEU A  53      11.610  -9.178  -2.040  1.00 97.34           H  
ATOM    854  CD2 LEU A  53      14.012 -10.108  -1.879  1.00 97.34           C  
ATOM    855 HD21 LEU A  53      13.315 -10.614  -2.547  1.00 97.34           H  
ATOM    856 HD22 LEU A  53      14.757 -10.834  -1.554  1.00 97.34           H  
ATOM    857 HD23 LEU A  53      14.509  -9.311  -2.431  1.00 97.34           H  
ATOM    858  N   ALA A  54      16.285  -8.046   2.638  1.00 97.18           N  
ATOM    859  H   ALA A  54      15.410  -8.112   3.138  1.00 97.18           H  
ATOM    860  CA  ALA A  54      17.375  -7.267   3.226  1.00 97.18           C  
ATOM    861  HA  ALA A  54      17.649  -6.482   2.520  1.00 97.18           H  
ATOM    862  C   ALA A  54      18.661  -8.076   3.502  1.00 97.18           C  
ATOM    863  CB  ALA A  54      16.855  -6.603   4.505  1.00 97.18           C  
ATOM    864  HB1 ALA A  54      16.586  -7.365   5.236  1.00 97.18           H  
ATOM    865  HB2 ALA A  54      17.633  -5.965   4.922  1.00 97.18           H  
ATOM    866  HB3 ALA A  54      15.983  -5.991   4.274  1.00 97.18           H  
ATOM    867  O   ALA A  54      19.705  -7.471   3.733  1.00 97.18           O  
ATOM    868  N   LYS A  55      18.597  -9.416   3.493  1.00 97.12           N  
ATOM    869  H   LYS A  55      17.704  -9.839   3.282  1.00 97.12           H  
ATOM    870  CA  LYS A  55      19.745 -10.323   3.687  1.00 97.12           C  
ATOM    871  HA  LYS A  55      20.575  -9.780   4.139  1.00 97.12           H  
ATOM    872  C   LYS A  55      20.294 -10.908   2.380  1.00 97.12           C  
ATOM    873  CB  LYS A  55      19.338 -11.476   4.616  1.00 97.12           C  
ATOM    874  HB2 LYS A  55      20.172 -12.174   4.695  1.00 97.12           H  
ATOM    875  HB3 LYS A  55      18.499 -12.008   4.167  1.00 97.12           H  
ATOM    876  O   LYS A  55      21.331 -11.559   2.409  1.00 97.12           O  
ATOM    877  CG  LYS A  55      18.960 -11.024   6.031  1.00 97.12           C  
ATOM    878  HG2 LYS A  55      18.163 -10.281   5.990  1.00 97.12           H  
ATOM    879  HG3 LYS A  55      19.831 -10.583   6.516  1.00 97.12           H  
ATOM    880  CD  LYS A  55      18.481 -12.239   6.833  1.00 97.12           C  
ATOM    881  HD2 LYS A  55      19.296 -12.961   6.898  1.00 97.12           H  
ATOM    882  HD3 LYS A  55      17.639 -12.698   6.315  1.00 97.12           H  
ATOM    883  CE  LYS A  55      18.045 -11.821   8.239  1.00 97.12           C  
ATOM    884  HE2 LYS A  55      18.879 -11.307   8.718  1.00 97.12           H  
ATOM    885  HE3 LYS A  55      17.218 -11.118   8.148  1.00 97.12           H  
ATOM    886  NZ  LYS A  55      17.644 -13.006   9.039  1.00 97.12           N  
ATOM    887  HZ1 LYS A  55      16.877 -13.492   8.596  1.00 97.12           H  
ATOM    888  HZ2 LYS A  55      17.372 -12.738   9.974  1.00 97.12           H  
ATOM    889  HZ3 LYS A  55      18.419 -13.650   9.112  1.00 97.12           H  
ATOM    890  N   ARG A  56      19.581 -10.730   1.269  1.00 95.14           N  
ATOM    891  H   ARG A  56      18.805 -10.084   1.308  1.00 95.14           H  
ATOM    892  CA  ARG A  56      19.897 -11.289  -0.051  1.00 95.14           C  
ATOM    893  HA  ARG A  56      20.631 -12.092   0.020  1.00 95.14           H  
ATOM    894  C   ARG A  56      20.510 -10.198  -0.913  1.00 95.14           C  
ATOM    895  CB  ARG A  56      18.599 -11.834  -0.662  1.00 95.14           C  
ATOM    896  HB2 ARG A  56      18.705 -11.933  -1.743  1.00 95.14           H  
ATOM    897  HB3 ARG A  56      17.785 -11.132  -0.485  1.00 95.14           H  
ATOM    898  O   ARG A  56      19.909  -9.137  -1.011  1.00 95.14           O  
ATOM    899  CG  ARG A  56      18.251 -13.199  -0.061  1.00 95.14           C  
ATOM    900  HG2 ARG A  56      19.086 -13.881  -0.217  1.00 95.14           H  
ATOM    901  HG3 ARG A  56      18.070 -13.093   1.009  1.00 95.14           H  
ATOM    902  CD  ARG A  56      17.001 -13.765  -0.738  1.00 95.14           C  
ATOM    903  HD2 ARG A  56      16.188 -13.049  -0.622  1.00 95.14           H  
ATOM    904  HD3 ARG A  56      17.194 -13.877  -1.805  1.00 95.14           H  
ATOM    905  NE  ARG A  56      16.600 -15.055  -0.143  1.00 95.14           N  
ATOM    906  HE  ARG A  56      15.905 -15.020   0.588  1.00 95.14           H  
ATOM    907  NH1 ARG A  56      17.984 -16.408  -1.392  1.00 95.14           N  
ATOM    908 HH11 ARG A  56      18.398 -15.605  -1.843  1.00 95.14           H  
ATOM    909 HH12 ARG A  56      18.363 -17.312  -1.637  1.00 95.14           H  
ATOM    910  NH2 ARG A  56      16.616 -17.312   0.126  1.00 95.14           N  
ATOM    911 HH21 ARG A  56      15.904 -17.243   0.839  1.00 95.14           H  
ATOM    912 HH22 ARG A  56      16.992 -18.212  -0.138  1.00 95.14           H  
ATOM    913  CZ  ARG A  56      17.069 -16.246  -0.476  1.00 95.14           C  
ATOM    914  N   SER A  57      21.688 -10.417  -1.485  1.00 96.55           N  
ATOM    915  H   SER A  57      22.091 -11.343  -1.467  1.00 96.55           H  
ATOM    916  CA  SER A  57      22.392  -9.391  -2.269  1.00 96.55           C  
ATOM    917  HA  SER A  57      22.180  -8.412  -1.840  1.00 96.55           H  
ATOM    918  C   SER A  57      21.938  -9.327  -3.726  1.00 96.55           C  
ATOM    919  CB  SER A  57      23.904  -9.604  -2.197  1.00 96.55           C  
ATOM    920  HB2 SER A  57      24.402  -8.893  -2.857  1.00 96.55           H  
ATOM    921  HB3 SER A  57      24.244  -9.433  -1.175  1.00 96.55           H  
ATOM    922  O   SER A  57      22.203  -8.334  -4.401  1.00 96.55           O  
ATOM    923  OG  SER A  57      24.229 -10.925  -2.578  1.00 96.55           O  
ATOM    924  HG  SER A  57      25.131 -10.946  -2.905  1.00 96.55           H  
ATOM    925  N   GLU A  58      21.230 -10.349  -4.208  1.00 97.67           N  
ATOM    926  H   GLU A  58      21.030 -11.133  -3.603  1.00 97.67           H  
ATOM    927  CA  GLU A  58      20.754 -10.436  -5.584  1.00 97.67           C  
ATOM    928  HA  GLU A  58      21.622 -10.420  -6.243  1.00 97.67           H  
ATOM    929  C   GLU A  58      19.868  -9.232  -5.932  1.00 97.67           C  
ATOM    930  CB  GLU A  58      20.000 -11.758  -5.823  1.00 97.67           C  
ATOM    931  HB2 GLU A  58      19.087 -11.782  -5.229  1.00 97.67           H  
ATOM    932  HB3 GLU A  58      19.707 -11.774  -6.872  1.00 97.67           H  
ATOM    933  O   GLU A  58      18.966  -8.871  -5.167  1.00 97.67           O  
ATOM    934  CG  GLU A  58      20.836 -13.027  -5.551  1.00 97.67           C  
ATOM    935  HG2 GLU A  58      20.459 -13.810  -6.209  1.00 97.67           H  
ATOM    936  HG3 GLU A  58      21.874 -12.842  -5.828  1.00 97.67           H  
ATOM    937  CD  GLU A  58      20.767 -13.553  -4.101  1.00 97.67           C  
ATOM    938  OE1 GLU A  58      21.028 -14.757  -3.890  1.00 97.67           O  
ATOM    939  OE2 GLU A  58      20.403 -12.789  -3.175  1.00 97.67           O  
ATOM    940  N   TRP A  59      20.147  -8.599  -7.079  1.00 96.16           N  
ATOM    941  H   TRP A  59      20.927  -8.921  -7.634  1.00 96.16           H  
ATOM    942  CA  TRP A  59      19.450  -7.385  -7.509  1.00 96.16           C  
ATOM    943  HA  TRP A  59      19.406  -6.713  -6.652  1.00 96.16           H  
ATOM    944  C   TRP A  59      18.008  -7.655  -7.935  1.00 96.16           C  
ATOM    945  CB  TRP A  59      20.228  -6.693  -8.635  1.00 96.16           C  
ATOM    946  HB2 TRP A  59      20.380  -7.408  -9.444  1.00 96.16           H  
ATOM    947  HB3 TRP A  59      21.209  -6.408  -8.256  1.00 96.16           H  
ATOM    948  O   TRP A  59      17.121  -6.870  -7.616  1.00 96.16           O  
ATOM    949  CG  TRP A  59      19.575  -5.466  -9.207  1.00 96.16           C  
ATOM    950  CD1 TRP A  59      19.442  -5.192 -10.526  1.00 96.16           C  
ATOM    951  HD1 TRP A  59      19.787  -5.827 -11.329  1.00 96.16           H  
ATOM    952  CD2 TRP A  59      18.927  -4.354  -8.509  1.00 96.16           C  
ATOM    953  CE2 TRP A  59      18.459  -3.421  -9.482  1.00 96.16           C  
ATOM    954  CE3 TRP A  59      18.673  -4.038  -7.156  1.00 96.16           C  
ATOM    955  HE3 TRP A  59      18.995  -4.718  -6.381  1.00 96.16           H  
ATOM    956  NE1 TRP A  59      18.806  -3.978 -10.691  1.00 96.16           N  
ATOM    957  HE1 TRP A  59      18.589  -3.582 -11.594  1.00 96.16           H  
ATOM    958  CH2 TRP A  59      17.578  -1.950  -7.779  1.00 96.16           C  
ATOM    959  HH2 TRP A  59      17.127  -1.010  -7.496  1.00 96.16           H  
ATOM    960  CZ2 TRP A  59      17.789  -2.242  -9.134  1.00 96.16           C  
ATOM    961  HZ2 TRP A  59      17.470  -1.555  -9.904  1.00 96.16           H  
ATOM    962  CZ3 TRP A  59      18.006  -2.854  -6.794  1.00 96.16           C  
ATOM    963  HZ3 TRP A  59      17.850  -2.618  -5.752  1.00 96.16           H  
ATOM    964  N   GLU A  60      17.754  -8.788  -8.582  1.00 97.76           N  
ATOM    965  H   GLU A  60      18.522  -9.414  -8.778  1.00 97.76           H  
ATOM    966  CA  GLU A  60      16.416  -9.256  -8.930  1.00 97.76           C  
ATOM    967  HA  GLU A  60      15.675  -8.505  -8.656  1.00 97.76           H  
ATOM    968  C   GLU A  60      16.093 -10.531  -8.156  1.00 97.76           C  
ATOM    969  CB  GLU A  60      16.295  -9.488 -10.439  1.00 97.76           C  
ATOM    970  HB2 GLU A  60      17.123 -10.103 -10.790  1.00 97.76           H  
ATOM    971  HB3 GLU A  60      15.360 -10.018 -10.621  1.00 97.76           H  
ATOM    972  O   GLU A  60      16.904 -11.453  -8.076  1.00 97.76           O  
ATOM    973  CG  GLU A  60      16.271  -8.156 -11.199  1.00 97.76           C  
ATOM    974  HG2 GLU A  60      15.469  -7.545 -10.786  1.00 97.76           H  
ATOM    975  HG3 GLU A  60      17.215  -7.635 -11.037  1.00 97.76           H  
ATOM    976  CD  GLU A  60      16.028  -8.336 -12.703  1.00 97.76           C  
ATOM    977  OE1 GLU A  60      16.606  -7.539 -13.479  1.00 97.76           O  
ATOM    978  OE2 GLU A  60      15.230  -9.236 -13.056  1.00 97.76           O  
ATOM    979  N   VAL A  61      14.895 -10.585  -7.573  1.00 97.92           N  
ATOM    980  H   VAL A  61      14.289  -9.781  -7.652  1.00 97.92           H  
ATOM    981  CA  VAL A  61      14.431 -11.735  -6.795  1.00 97.92           C  
ATOM    982  HA  VAL A  61      15.053 -12.597  -7.038  1.00 97.92           H  
ATOM    983  C   VAL A  61      12.996 -12.070  -7.177  1.00 97.92           C  
ATOM    984  CB  VAL A  61      14.558 -11.480  -5.278  1.00 97.92           C  
ATOM    985  HB  VAL A  61      13.919 -10.643  -4.997  1.00 97.92           H  
ATOM    986  O   VAL A  61      12.109 -11.218  -7.127  1.00 97.92           O  
ATOM    987  CG1 VAL A  61      14.123 -12.721  -4.482  1.00 97.92           C  
ATOM    988 HG11 VAL A  61      14.314 -12.572  -3.419  1.00 97.92           H  
ATOM    989 HG12 VAL A  61      14.687 -13.591  -4.819  1.00 97.92           H  
ATOM    990 HG13 VAL A  61      13.058 -12.904  -4.619  1.00 97.92           H  
ATOM    991  CG2 VAL A  61      15.999 -11.150  -4.861  1.00 97.92           C  
ATOM    992 HG21 VAL A  61      16.330 -10.228  -5.337  1.00 97.92           H  
ATOM    993 HG22 VAL A  61      16.668 -11.953  -5.170  1.00 97.92           H  
ATOM    994 HG23 VAL A  61      16.069 -11.018  -3.781  1.00 97.92           H  
ATOM    995  N   THR A  62      12.740 -13.335  -7.508  1.00 98.25           N  
ATOM    996  H   THR A  62      13.514 -13.974  -7.620  1.00 98.25           H  
ATOM    997  CA  THR A  62      11.381 -13.842  -7.727  1.00 98.25           C  
ATOM    998  HA  THR A  62      10.761 -13.026  -8.098  1.00 98.25           H  
ATOM    999  C   THR A  62      10.765 -14.332  -6.422  1.00 98.25           C  
ATOM   1000  CB  THR A  62      11.339 -14.936  -8.798  1.00 98.25           C  
ATOM   1001  HB  THR A  62      11.884 -15.810  -8.440  1.00 98.25           H  
ATOM   1002  O   THR A  62      11.269 -15.246  -5.771  1.00 98.25           O  
ATOM   1003  CG2 THR A  62       9.912 -15.353  -9.156  1.00 98.25           C  
ATOM   1004 HG21 THR A  62       9.341 -14.481  -9.477  1.00 98.25           H  
ATOM   1005 HG22 THR A  62       9.944 -16.077  -9.970  1.00 98.25           H  
ATOM   1006 HG23 THR A  62       9.423 -15.810  -8.295  1.00 98.25           H  
ATOM   1007  OG1 THR A  62      11.947 -14.491  -9.985  1.00 98.25           O  
ATOM   1008  HG1 THR A  62      11.480 -13.728 -10.333  1.00 98.25           H  
ATOM   1009  N   LEU A  63       9.631 -13.744  -6.056  1.00 97.70           N  
ATOM   1010  H   LEU A  63       9.268 -13.018  -6.657  1.00 97.70           H  
ATOM   1011  CA  LEU A  63       8.796 -14.164  -4.937  1.00 97.70           C  
ATOM   1012  HA  LEU A  63       9.419 -14.637  -4.178  1.00 97.70           H  
ATOM   1013  C   LEU A  63       7.764 -15.180  -5.429  1.00 97.70           C  
ATOM   1014  CB  LEU A  63       8.103 -12.933  -4.326  1.00 97.70           C  
ATOM   1015  HB2 LEU A  63       7.558 -13.248  -3.436  1.00 97.70           H  
ATOM   1016  HB3 LEU A  63       7.375 -12.560  -5.046  1.00 97.70           H  
ATOM   1017  O   LEU A  63       7.165 -14.976  -6.481  1.00 97.70           O  
ATOM   1018  CG  LEU A  63       9.043 -11.770  -3.958  1.00 97.70           C  
ATOM   1019  HG  LEU A  63       9.553 -11.409  -4.851  1.00 97.70           H  
ATOM   1020  CD1 LEU A  63       8.216 -10.617  -3.392  1.00 97.70           C  
ATOM   1021 HD11 LEU A  63       8.877  -9.775  -3.189  1.00 97.70           H  
ATOM   1022 HD12 LEU A  63       7.478 -10.305  -4.131  1.00 97.70           H  
ATOM   1023 HD13 LEU A  63       7.710 -10.926  -2.477  1.00 97.70           H  
ATOM   1024  CD2 LEU A  63      10.091 -12.175  -2.919  1.00 97.70           C  
ATOM   1025 HD21 LEU A  63      10.751 -12.934  -3.338  1.00 97.70           H  
ATOM   1026 HD22 LEU A  63      10.700 -11.308  -2.661  1.00 97.70           H  
ATOM   1027 HD23 LEU A  63       9.606 -12.563  -2.023  1.00 97.70           H  
ATOM   1028  N   ASN A  64       7.517 -16.241  -4.660  1.00 97.67           N  
ATOM   1029  H   ASN A  64       8.042 -16.346  -3.803  1.00 97.67           H  
ATOM   1030  CA  ASN A  64       6.405 -17.165  -4.890  1.00 97.67           C  
ATOM   1031  HA  ASN A  64       5.916 -16.923  -5.834  1.00 97.67           H  
ATOM   1032  C   ASN A  64       5.361 -16.995  -3.778  1.00 97.67           C  
ATOM   1033  CB  ASN A  64       6.941 -18.601  -5.005  1.00 97.67           C  
ATOM   1034  HB2 ASN A  64       7.387 -18.902  -4.056  1.00 97.67           H  
ATOM   1035  HB3 ASN A  64       7.710 -18.633  -5.777  1.00 97.67           H  
ATOM   1036  O   ASN A  64       5.600 -17.353  -2.625  1.00 97.67           O  
ATOM   1037  CG  ASN A  64       5.856 -19.602  -5.369  1.00 97.67           C  
ATOM   1038  ND2 ASN A  64       6.217 -20.843  -5.591  1.00 97.67           N  
ATOM   1039 HD21 ASN A  64       7.160 -21.142  -5.388  1.00 97.67           H  
ATOM   1040 HD22 ASN A  64       5.465 -21.498  -5.750  1.00 97.67           H  
ATOM   1041  OD1 ASN A  64       4.680 -19.300  -5.465  1.00 97.67           O  
ATOM   1042  N   LEU A  65       4.211 -16.431  -4.130  1.00 97.38           N  
ATOM   1043  H   LEU A  65       4.086 -16.196  -5.104  1.00 97.38           H  
ATOM   1044  CA  LEU A  65       3.151 -16.014  -3.218  1.00 97.38           C  
ATOM   1045  HA  LEU A  65       3.502 -16.079  -2.188  1.00 97.38           H  
ATOM   1046  C   LEU A  65       1.959 -16.966  -3.342  1.00 97.38           C  
ATOM   1047  CB  LEU A  65       2.800 -14.548  -3.524  1.00 97.38           C  
ATOM   1048  HB2 LEU A  65       2.475 -14.498  -4.563  1.00 97.38           H  
ATOM   1049  HB3 LEU A  65       1.964 -14.240  -2.896  1.00 97.38           H  
ATOM   1050  O   LEU A  65       0.896 -16.596  -3.834  1.00 97.38           O  
ATOM   1051  CG  LEU A  65       3.968 -13.563  -3.329  1.00 97.38           C  
ATOM   1052  HG  LEU A  65       4.856 -13.915  -3.854  1.00 97.38           H  
ATOM   1053  CD1 LEU A  65       3.598 -12.206  -3.915  1.00 97.38           C  
ATOM   1054 HD11 LEU A  65       4.339 -11.455  -3.641  1.00 97.38           H  
ATOM   1055 HD12 LEU A  65       3.597 -12.288  -5.001  1.00 97.38           H  
ATOM   1056 HD13 LEU A  65       2.606 -11.907  -3.579  1.00 97.38           H  
ATOM   1057  CD2 LEU A  65       4.328 -13.377  -1.854  1.00 97.38           C  
ATOM   1058 HD21 LEU A  65       3.461 -13.003  -1.310  1.00 97.38           H  
ATOM   1059 HD22 LEU A  65       5.147 -12.664  -1.765  1.00 97.38           H  
ATOM   1060 HD23 LEU A  65       4.652 -14.326  -1.426  1.00 97.38           H  
ATOM   1061  N   GLY A  66       2.161 -18.217  -2.925  1.00 95.07           N  
ATOM   1062  H   GLY A  66       3.076 -18.458  -2.570  1.00 95.07           H  
ATOM   1063  CA  GLY A  66       1.125 -19.254  -2.985  1.00 95.07           C  
ATOM   1064  HA2 GLY A  66       1.436 -20.103  -2.376  1.00 95.07           H  
ATOM   1065  HA3 GLY A  66       0.192 -18.864  -2.578  1.00 95.07           H  
ATOM   1066  C   GLY A  66       0.837 -19.770  -4.397  1.00 95.07           C  
ATOM   1067  O   GLY A  66      -0.290 -20.150  -4.679  1.00 95.07           O  
ATOM   1068  N   GLY A  67       1.838 -19.769  -5.282  1.00 94.68           N  
ATOM   1069  H   GLY A  67       2.744 -19.434  -4.988  1.00 94.68           H  
ATOM   1070  CA  GLY A  67       1.717 -20.189  -6.682  1.00 94.68           C  
ATOM   1071  HA2 GLY A  67       2.492 -20.923  -6.904  1.00 94.68           H  
ATOM   1072  HA3 GLY A  67       0.745 -20.654  -6.851  1.00 94.68           H  
ATOM   1073  C   GLY A  67       1.856 -19.030  -7.666  1.00 94.68           C  
ATOM   1074  O   GLY A  67       2.334 -19.231  -8.782  1.00 94.68           O  
ATOM   1075  N   TRP A  68       1.537 -17.803  -7.245  1.00 97.78           N  
ATOM   1076  H   TRP A  68       1.114 -17.696  -6.333  1.00 97.78           H  
ATOM   1077  CA  TRP A  68       1.800 -16.609  -8.043  1.00 97.78           C  
ATOM   1078  HA  TRP A  68       1.611 -16.845  -9.091  1.00 97.78           H  
ATOM   1079  C   TRP A  68       3.256 -16.171  -7.911  1.00 97.78           C  
ATOM   1080  CB  TRP A  68       0.833 -15.501  -7.654  1.00 97.78           C  
ATOM   1081  HB2 TRP A  68      -0.172 -15.883  -7.834  1.00 97.78           H  
ATOM   1082  HB3 TRP A  68       0.939 -15.285  -6.591  1.00 97.78           H  
ATOM   1083  O   TRP A  68       3.712 -15.797  -6.828  1.00 97.78           O  
ATOM   1084  CG  TRP A  68       0.968 -14.233  -8.433  1.00 97.78           C  
ATOM   1085  CD1 TRP A  68       0.802 -14.107  -9.771  1.00 97.78           C  
ATOM   1086  HD1 TRP A  68       0.557 -14.910 -10.450  1.00 97.78           H  
ATOM   1087  CD2 TRP A  68       1.229 -12.887  -7.934  1.00 97.78           C  
ATOM   1088  CE2 TRP A  68       1.195 -11.989  -9.041  1.00 97.78           C  
ATOM   1089  CE3 TRP A  68       1.421 -12.323  -6.655  1.00 97.78           C  
ATOM   1090  HE3 TRP A  68       1.421 -12.973  -5.793  1.00 97.78           H  
ATOM   1091  NE1 TRP A  68       0.945 -12.782 -10.134  1.00 97.78           N  
ATOM   1092  HE1 TRP A  68       0.781 -12.426 -11.065  1.00 97.78           H  
ATOM   1093  CH2 TRP A  68       1.489 -10.078  -7.601  1.00 97.78           C  
ATOM   1094  HH2 TRP A  68       1.524  -9.006  -7.473  1.00 97.78           H  
ATOM   1095  CZ2 TRP A  68       1.307 -10.605  -8.886  1.00 97.78           C  
ATOM   1096  HZ2 TRP A  68       1.215  -9.958  -9.746  1.00 97.78           H  
ATOM   1097  CZ3 TRP A  68       1.563 -10.932  -6.489  1.00 97.78           C  
ATOM   1098  HZ3 TRP A  68       1.686 -10.515  -5.500  1.00 97.78           H  
ATOM   1099  N   LYS A  69       3.993 -16.234  -9.021  1.00 97.25           N  
ATOM   1100  H   LYS A  69       3.540 -16.517  -9.878  1.00 97.25           H  
ATOM   1101  CA  LYS A  69       5.396 -15.826  -9.086  1.00 97.25           C  
ATOM   1102  HA  LYS A  69       5.799 -15.831  -8.073  1.00 97.25           H  
ATOM   1103  C   LYS A  69       5.514 -14.407  -9.621  1.00 97.25           C  
ATOM   1104  CB  LYS A  69       6.224 -16.809  -9.918  1.00 97.25           C  
ATOM   1105  HB2 LYS A  69       7.227 -16.402 -10.038  1.00 97.25           H  
ATOM   1106  HB3 LYS A  69       5.776 -16.912 -10.906  1.00 97.25           H  
ATOM   1107  O   LYS A  69       4.959 -14.101 -10.672  1.00 97.25           O  
ATOM   1108  CG  LYS A  69       6.326 -18.186  -9.246  1.00 97.25           C  
ATOM   1109  HG2 LYS A  69       6.763 -18.075  -8.254  1.00 97.25           H  
ATOM   1110  HG3 LYS A  69       5.334 -18.627  -9.153  1.00 97.25           H  
ATOM   1111  CD  LYS A  69       7.212 -19.106 -10.094  1.00 97.25           C  
ATOM   1112  HD2 LYS A  69       6.789 -19.178 -11.096  1.00 97.25           H  
ATOM   1113  HD3 LYS A  69       8.211 -18.675 -10.162  1.00 97.25           H  
ATOM   1114  CE  LYS A  69       7.293 -20.505  -9.474  1.00 97.25           C  
ATOM   1115  HE2 LYS A  69       6.281 -20.902  -9.392  1.00 97.25           H  
ATOM   1116  HE3 LYS A  69       7.704 -20.418  -8.468  1.00 97.25           H  
ATOM   1117  NZ  LYS A  69       8.133 -21.407 -10.303  1.00 97.25           N  
ATOM   1118  HZ1 LYS A  69       8.179 -22.333  -9.901  1.00 97.25           H  
ATOM   1119  HZ2 LYS A  69       9.072 -21.045 -10.389  1.00 97.25           H  
ATOM   1120  HZ3 LYS A  69       7.747 -21.490 -11.232  1.00 97.25           H  
ATOM   1121  N   ILE A  70       6.273 -13.568  -8.925  1.00 97.57           N  
ATOM   1122  H   ILE A  70       6.684 -13.893  -8.061  1.00 97.57           H  
ATOM   1123  CA  ILE A  70       6.539 -12.192  -9.346  1.00 97.57           C  
ATOM   1124  HA  ILE A  70       6.406 -12.145 -10.427  1.00 97.57           H  
ATOM   1125  C   ILE A  70       7.984 -11.803  -9.057  1.00 97.57           C  
ATOM   1126  CB  ILE A  70       5.512 -11.230  -8.716  1.00 97.57           C  
ATOM   1127  HB  ILE A  70       4.526 -11.629  -8.951  1.00 97.57           H  
ATOM   1128  O   ILE A  70       8.484 -12.032  -7.957  1.00 97.57           O  
ATOM   1129  CG1 ILE A  70       5.630  -9.845  -9.381  1.00 97.57           C  
ATOM   1130 HG12 ILE A  70       6.450  -9.281  -8.937  1.00 97.57           H  
ATOM   1131 HG13 ILE A  70       5.834  -9.962 -10.445  1.00 97.57           H  
ATOM   1132  CG2 ILE A  70       5.621 -11.129  -7.181  1.00 97.57           C  
ATOM   1133 HG21 ILE A  70       5.599 -12.126  -6.741  1.00 97.57           H  
ATOM   1134 HG22 ILE A  70       4.774 -10.568  -6.788  1.00 97.57           H  
ATOM   1135 HG23 ILE A  70       6.545 -10.627  -6.893  1.00 97.57           H  
ATOM   1136  CD1 ILE A  70       4.333  -9.055  -9.252  1.00 97.57           C  
ATOM   1137 HD11 ILE A  70       3.537  -9.600  -9.761  1.00 97.57           H  
ATOM   1138 HD12 ILE A  70       4.440  -8.093  -9.753  1.00 97.57           H  
ATOM   1139 HD13 ILE A  70       4.079  -8.900  -8.204  1.00 97.57           H  
ATOM   1140  N   THR A  71       8.659 -11.229 -10.049  1.00 97.99           N  
ATOM   1141  H   THR A  71       8.199 -11.064 -10.932  1.00 97.99           H  
ATOM   1142  CA  THR A  71      10.031 -10.731  -9.905  1.00 97.99           C  
ATOM   1143  HA  THR A  71      10.541 -11.302  -9.129  1.00 97.99           H  
ATOM   1144  C   THR A  71      10.015  -9.282  -9.448  1.00 97.99           C  
ATOM   1145  CB  THR A  71      10.846 -10.930 -11.188  1.00 97.99           C  
ATOM   1146  HB  THR A  71      10.380 -10.392 -12.014  1.00 97.99           H  
ATOM   1147  O   THR A  71       9.241  -8.470  -9.955  1.00 97.99           O  
ATOM   1148  CG2 THR A  71      12.301 -10.490 -11.047  1.00 97.99           C  
ATOM   1149 HG21 THR A  71      12.855 -10.729 -11.955  1.00 97.99           H  
ATOM   1150 HG22 THR A  71      12.773 -10.991 -10.201  1.00 97.99           H  
ATOM   1151 HG23 THR A  71      12.361  -9.411 -10.908  1.00 97.99           H  
ATOM   1152  OG1 THR A  71      10.879 -12.312 -11.479  1.00 97.99           O  
ATOM   1153  HG1 THR A  71      11.457 -12.397 -12.240  1.00 97.99           H  
ATOM   1154  N   VAL A  72      10.856  -8.971  -8.464  1.00 98.12           N  
ATOM   1155  H   VAL A  72      11.448  -9.697  -8.085  1.00 98.12           H  
ATOM   1156  CA  VAL A  72      11.052  -7.619  -7.944  1.00 98.12           C  
ATOM   1157  HA  VAL A  72      10.599  -6.921  -8.648  1.00 98.12           H  
ATOM   1158  C   VAL A  72      12.537  -7.276  -7.875  1.00 98.12           C  
ATOM   1159  CB  VAL A  72      10.373  -7.410  -6.572  1.00 98.12           C  
ATOM   1160  HB  VAL A  72      10.542  -6.377  -6.266  1.00 98.12           H  
ATOM   1161  O   VAL A  72      13.369  -8.124  -7.556  1.00 98.12           O  
ATOM   1162  CG1 VAL A  72       8.853  -7.616  -6.650  1.00 98.12           C  
ATOM   1163 HG11 VAL A  72       8.445  -6.998  -7.450  1.00 98.12           H  
ATOM   1164 HG12 VAL A  72       8.388  -7.332  -5.706  1.00 98.12           H  
ATOM   1165 HG13 VAL A  72       8.626  -8.660  -6.864  1.00 98.12           H  
ATOM   1166  CG2 VAL A  72      10.920  -8.314  -5.457  1.00 98.12           C  
ATOM   1167 HG21 VAL A  72      11.987  -8.138  -5.320  1.00 98.12           H  
ATOM   1168 HG22 VAL A  72      10.766  -9.361  -5.716  1.00 98.12           H  
ATOM   1169 HG23 VAL A  72      10.410  -8.097  -4.518  1.00 98.12           H  
ATOM   1170  N   TYR A  73      12.850  -6.006  -8.099  1.00 98.17           N  
ATOM   1171  H   TYR A  73      12.113  -5.387  -8.405  1.00 98.17           H  
ATOM   1172  CA  TYR A  73      14.136  -5.402  -7.795  1.00 98.17           C  
ATOM   1173  HA  TYR A  73      14.919  -6.064  -8.165  1.00 98.17           H  
ATOM   1174  C   TYR A  73      14.297  -5.241  -6.280  1.00 98.17           C  
ATOM   1175  CB  TYR A  73      14.270  -4.064  -8.528  1.00 98.17           C  
ATOM   1176  HB2 TYR A  73      13.411  -3.432  -8.302  1.00 98.17           H  
ATOM   1177  HB3 TYR A  73      15.163  -3.555  -8.165  1.00 98.17           H  
ATOM   1178  O   TYR A  73      13.484  -4.603  -5.595  1.00 98.17           O  
ATOM   1179  CG  TYR A  73      14.403  -4.233 -10.026  1.00 98.17           C  
ATOM   1180  CD1 TYR A  73      15.615  -4.716 -10.545  1.00 98.17           C  
ATOM   1181  HD1 TYR A  73      16.420  -4.983  -9.876  1.00 98.17           H  
ATOM   1182  CD2 TYR A  73      13.322  -3.973 -10.892  1.00 98.17           C  
ATOM   1183  HD2 TYR A  73      12.380  -3.625 -10.494  1.00 98.17           H  
ATOM   1184  CE1 TYR A  73      15.765  -4.926 -11.925  1.00 98.17           C  
ATOM   1185  HE1 TYR A  73      16.685  -5.335 -12.319  1.00 98.17           H  
ATOM   1186  CE2 TYR A  73      13.468  -4.198 -12.278  1.00 98.17           C  
ATOM   1187  HE2 TYR A  73      12.656  -4.045 -12.973  1.00 98.17           H  
ATOM   1188  OH  TYR A  73      14.797  -5.000 -14.106  1.00 98.17           O  
ATOM   1189  HH  TYR A  73      15.512  -5.625 -14.241  1.00 98.17           H  
ATOM   1190  CZ  TYR A  73      14.685  -4.690 -12.792  1.00 98.17           C  
ATOM   1191  N   ASN A  74      15.357  -5.836  -5.746  1.00 97.74           N  
ATOM   1192  H   ASN A  74      15.992  -6.302  -6.378  1.00 97.74           H  
ATOM   1193  CA  ASN A  74      15.660  -5.884  -4.328  1.00 97.74           C  
ATOM   1194  HA  ASN A  74      14.724  -5.928  -3.772  1.00 97.74           H  
ATOM   1195  C   ASN A  74      16.413  -4.628  -3.875  1.00 97.74           C  
ATOM   1196  CB  ASN A  74      16.430  -7.169  -4.037  1.00 97.74           C  
ATOM   1197  HB2 ASN A  74      17.362  -7.142  -4.602  1.00 97.74           H  
ATOM   1198  HB3 ASN A  74      15.853  -8.034  -4.366  1.00 97.74           H  
ATOM   1199  O   ASN A  74      17.619  -4.638  -3.634  1.00 97.74           O  
ATOM   1200  CG  ASN A  74      16.760  -7.332  -2.566  1.00 97.74           C  
ATOM   1201  ND2 ASN A  74      17.576  -8.309  -2.278  1.00 97.74           N  
ATOM   1202 HD21 ASN A  74      18.051  -8.772  -3.039  1.00 97.74           H  
ATOM   1203 HD22 ASN A  74      17.960  -8.385  -1.347  1.00 97.74           H  
ATOM   1204  OD1 ASN A  74      16.286  -6.605  -1.694  1.00 97.74           O  
ATOM   1205  N   THR A  75      15.659  -3.552  -3.677  1.00 96.03           N  
ATOM   1206  H   THR A  75      14.698  -3.587  -3.987  1.00 96.03           H  
ATOM   1207  CA  THR A  75      16.142  -2.309  -3.051  1.00 96.03           C  
ATOM   1208  HA  THR A  75      17.165  -2.125  -3.380  1.00 96.03           H  
ATOM   1209  C   THR A  75      16.181  -2.383  -1.518  1.00 96.03           C  
ATOM   1210  CB  THR A  75      15.286  -1.121  -3.507  1.00 96.03           C  
ATOM   1211  HB  THR A  75      15.608  -0.217  -2.990  1.00 96.03           H  
ATOM   1212  O   THR A  75      16.507  -1.403  -0.845  1.00 96.03           O  
ATOM   1213  CG2 THR A  75      15.394  -0.879  -5.011  1.00 96.03           C  
ATOM   1214 HG21 THR A  75      15.060  -1.747  -5.578  1.00 96.03           H  
ATOM   1215 HG22 THR A  75      14.804  -0.006  -5.291  1.00 96.03           H  
ATOM   1216 HG23 THR A  75      16.434  -0.670  -5.260  1.00 96.03           H  
ATOM   1217  OG1 THR A  75      13.917  -1.348  -3.245  1.00 96.03           O  
ATOM   1218  HG1 THR A  75      13.462  -0.929  -3.979  1.00 96.03           H  
ATOM   1219  N   ASN A  76      15.828  -3.534  -0.927  1.00 95.87           N  
ATOM   1220  H   ASN A  76      15.633  -4.328  -1.520  1.00 95.87           H  
ATOM   1221  CA  ASN A  76      15.840  -3.736   0.521  1.00 95.87           C  
ATOM   1222  HA  ASN A  76      15.587  -2.790   1.000  1.00 95.87           H  
ATOM   1223  C   ASN A  76      17.227  -4.104   1.054  1.00 95.87           C  
ATOM   1224  CB  ASN A  76      14.780  -4.783   0.900  1.00 95.87           C  
ATOM   1225  HB2 ASN A  76      14.920  -5.092   1.936  1.00 95.87           H  
ATOM   1226  HB3 ASN A  76      14.884  -5.664   0.267  1.00 95.87           H  
ATOM   1227  O   ASN A  76      17.534  -3.754   2.199  1.00 95.87           O  
ATOM   1228  CG  ASN A  76      13.386  -4.223   0.747  1.00 95.87           C  
ATOM   1229  ND2 ASN A  76      12.995  -3.318   1.613  1.00 95.87           N  
ATOM   1230 HD21 ASN A  76      12.177  -2.820   1.294  1.00 95.87           H  
ATOM   1231 HD22 ASN A  76      13.705  -2.928   2.216  1.00 95.87           H  
ATOM   1232  OD1 ASN A  76      12.633  -4.520  -0.158  1.00 95.87           O  
ATOM   1233  N   PHE A  77      18.050  -4.770   0.244  1.00 96.87           N  
ATOM   1234  H   PHE A  77      17.718  -5.063  -0.663  1.00 96.87           H  
ATOM   1235  CA  PHE A  77      19.448  -5.029   0.564  1.00 96.87           C  
ATOM   1236  HA  PHE A  77      19.487  -5.522   1.536  1.00 96.87           H  
ATOM   1237  C   PHE A  77      20.257  -3.721   0.589  1.00 96.87           C  
ATOM   1238  CB  PHE A  77      20.027  -6.003  -0.455  1.00 96.87           C  
ATOM   1239  HB2 PHE A  77      19.386  -6.885  -0.460  1.00 96.87           H  
ATOM   1240  HB3 PHE A  77      19.988  -5.560  -1.450  1.00 96.87           H  
ATOM   1241  O   PHE A  77      20.170  -2.946  -0.366  1.00 96.87           O  
ATOM   1242  CG  PHE A  77      21.451  -6.414  -0.133  1.00 96.87           C  
ATOM   1243  CD1 PHE A  77      22.520  -5.969  -0.933  1.00 96.87           C  
ATOM   1244  HD1 PHE A  77      22.333  -5.376  -1.817  1.00 96.87           H  
ATOM   1245  CD2 PHE A  77      21.712  -7.233   0.981  1.00 96.87           C  
ATOM   1246  HD2 PHE A  77      20.891  -7.616   1.569  1.00 96.87           H  
ATOM   1247  CE1 PHE A  77      23.840  -6.329  -0.610  1.00 96.87           C  
ATOM   1248  HE1 PHE A  77      24.654  -6.010  -1.243  1.00 96.87           H  
ATOM   1249  CE2 PHE A  77      23.032  -7.582   1.314  1.00 96.87           C  
ATOM   1250  HE2 PHE A  77      23.227  -8.223   2.161  1.00 96.87           H  
ATOM   1251  CZ  PHE A  77      24.098  -7.125   0.520  1.00 96.87           C  
ATOM   1252  HZ  PHE A  77      25.112  -7.409   0.758  1.00 96.87           H  
ATOM   1253  N   PRO A  78      21.047  -3.441   1.646  1.00 94.19           N  
ATOM   1254  CA  PRO A  78      21.784  -2.182   1.767  1.00 94.19           C  
ATOM   1255  HA  PRO A  78      21.061  -1.376   1.888  1.00 94.19           H  
ATOM   1256  C   PRO A  78      22.674  -1.839   0.566  1.00 94.19           C  
ATOM   1257  CB  PRO A  78      22.599  -2.311   3.056  1.00 94.19           C  
ATOM   1258  HB2 PRO A  78      22.754  -1.343   3.533  1.00 94.19           H  
ATOM   1259  HB3 PRO A  78      23.555  -2.793   2.854  1.00 94.19           H  
ATOM   1260  O   PRO A  78      22.690  -0.679   0.165  1.00 94.19           O  
ATOM   1261  CG  PRO A  78      21.738  -3.236   3.912  1.00 94.19           C  
ATOM   1262  HG2 PRO A  78      22.327  -3.755   4.668  1.00 94.19           H  
ATOM   1263  HG3 PRO A  78      20.932  -2.666   4.375  1.00 94.19           H  
ATOM   1264  CD  PRO A  78      21.159  -4.205   2.884  1.00 94.19           C  
ATOM   1265  HD2 PRO A  78      21.844  -5.039   2.737  1.00 94.19           H  
ATOM   1266  HD3 PRO A  78      20.192  -4.566   3.234  1.00 94.19           H  
ATOM   1267  N   GLY A  79      23.340  -2.831  -0.038  1.00 92.75           N  
ATOM   1268  H   GLY A  79      23.260  -3.770   0.325  1.00 92.75           H  
ATOM   1269  CA  GLY A  79      24.226  -2.624  -1.190  1.00 92.75           C  
ATOM   1270  HA2 GLY A  79      24.781  -3.542  -1.384  1.00 92.75           H  
ATOM   1271  HA3 GLY A  79      24.945  -1.838  -0.957  1.00 92.75           H  
ATOM   1272  C   GLY A  79      23.515  -2.235  -2.491  1.00 92.75           C  
ATOM   1273  O   GLY A  79      24.153  -1.697  -3.384  1.00 92.75           O  
ATOM   1274  N   ASN A  80      22.197  -2.437  -2.583  1.00 92.96           N  
ATOM   1275  H   ASN A  80      21.713  -2.833  -1.790  1.00 92.96           H  
ATOM   1276  CA  ASN A  80      21.426  -2.218  -3.811  1.00 92.96           C  
ATOM   1277  HA  ASN A  80      22.106  -2.135  -4.660  1.00 92.96           H  
ATOM   1278  C   ASN A  80      20.599  -0.920  -3.790  1.00 92.96           C  
ATOM   1279  CB  ASN A  80      20.530  -3.446  -4.033  1.00 92.96           C  
ATOM   1280  HB2 ASN A  80      19.922  -3.614  -3.144  1.00 92.96           H  
ATOM   1281  HB3 ASN A  80      19.862  -3.237  -4.869  1.00 92.96           H  
ATOM   1282  O   ASN A  80      19.843  -0.647  -4.720  1.00 92.96           O  
ATOM   1283  CG  ASN A  80      21.280  -4.721  -4.369  1.00 92.96           C  
ATOM   1284  ND2 ASN A  80      20.609  -5.847  -4.334  1.00 92.96           N  
ATOM   1285 HD21 ASN A  80      19.621  -5.857  -4.121  1.00 92.96           H  
ATOM   1286 HD22 ASN A  80      21.138  -6.688  -4.515  1.00 92.96           H  
ATOM   1287  OD1 ASN A  80      22.467  -4.731  -4.631  1.00 92.96           O  
ATOM   1288  N   ARG A  81      20.674  -0.122  -2.715  1.00 85.73           N  
ATOM   1289  H   ARG A  81      21.341  -0.372  -1.999  1.00 85.73           H  
ATOM   1290  CA  ARG A  81      19.772   1.030  -2.499  1.00 85.73           C  
ATOM   1291  HA  ARG A  81      18.738   0.692  -2.570  1.00 85.73           H  
ATOM   1292  C   ARG A  81      19.902   2.133  -3.544  1.00 85.73           C  
ATOM   1293  CB  ARG A  81      20.022   1.638  -1.118  1.00 85.73           C  
ATOM   1294  HB2 ARG A  81      19.520   2.603  -1.059  1.00 85.73           H  
ATOM   1295  HB3 ARG A  81      21.091   1.800  -0.978  1.00 85.73           H  
ATOM   1296  O   ARG A  81      18.921   2.827  -3.790  1.00 85.73           O  
ATOM   1297  CG  ARG A  81      19.475   0.740  -0.010  1.00 85.73           C  
ATOM   1298  HG2 ARG A  81      19.963  -0.234  -0.044  1.00 85.73           H  
ATOM   1299  HG3 ARG A  81      18.401   0.611  -0.141  1.00 85.73           H  
ATOM   1300  CD  ARG A  81      19.754   1.410   1.333  1.00 85.73           C  
ATOM   1301  HD2 ARG A  81      19.279   2.391   1.343  1.00 85.73           H  
ATOM   1302  HD3 ARG A  81      20.832   1.538   1.430  1.00 85.73           H  
ATOM   1303  NE  ARG A  81      19.246   0.593   2.445  1.00 85.73           N  
ATOM   1304  HE  ARG A  81      18.786  -0.267   2.184  1.00 85.73           H  
ATOM   1305  NH1 ARG A  81      20.046   1.928   4.129  1.00 85.73           N  
ATOM   1306 HH11 ARG A  81      20.250   2.101   5.103  1.00 85.73           H  
ATOM   1307 HH12 ARG A  81      20.418   2.553   3.428  1.00 85.73           H  
ATOM   1308  NH2 ARG A  81      19.020   0.003   4.624  1.00 85.73           N  
ATOM   1309 HH21 ARG A  81      19.240   0.170   5.596  1.00 85.73           H  
ATOM   1310 HH22 ARG A  81      18.638  -0.882   4.323  1.00 85.73           H  
ATOM   1311  CZ  ARG A  81      19.435   0.848   3.724  1.00 85.73           C  
ATOM   1312  N   ASN A  82      21.090   2.278  -4.123  1.00 86.61           N  
ATOM   1313  H   ASN A  82      21.828   1.639  -3.864  1.00 86.61           H  
ATOM   1314  CA  ASN A  82      21.399   3.316  -5.104  1.00 86.61           C  
ATOM   1315  HA  ASN A  82      20.672   4.123  -5.019  1.00 86.61           H  
ATOM   1316  C   ASN A  82      21.294   2.803  -6.548  1.00 86.61           C  
ATOM   1317  CB  ASN A  82      22.786   3.895  -4.786  1.00 86.61           C  
ATOM   1318  HB2 ASN A  82      23.532   3.104  -4.862  1.00 86.61           H  
ATOM   1319  HB3 ASN A  82      23.033   4.656  -5.526  1.00 86.61           H  
ATOM   1320  O   ASN A  82      21.527   3.566  -7.481  1.00 86.61           O  
ATOM   1321  CG  ASN A  82      22.873   4.544  -3.415  1.00 86.61           C  
ATOM   1322  ND2 ASN A  82      24.064   4.664  -2.880  1.00 86.61           N  
ATOM   1323 HD21 ASN A  82      24.883   4.411  -3.414  1.00 86.61           H  
ATOM   1324 HD22 ASN A  82      24.127   5.184  -2.017  1.00 86.61           H  
ATOM   1325  OD1 ASN A  82      21.895   4.926  -2.791  1.00 86.61           O  
ATOM   1326  N   ASN A  83      20.944   1.528  -6.744  1.00 89.80           N  
ATOM   1327  H   ASN A  83      20.711   0.940  -5.956  1.00 89.80           H  
ATOM   1328  CA  ASN A  83      20.805   0.970  -8.080  1.00 89.80           C  
ATOM   1329  HA  ASN A  83      21.699   1.243  -8.640  1.00 89.80           H  
ATOM   1330  C   ASN A  83      19.564   1.576  -8.758  1.00 89.80           C  
ATOM   1331  CB  ASN A  83      20.727  -0.562  -8.024  1.00 89.80           C  
ATOM   1332  HB2 ASN A  83      19.923  -0.851  -7.347  1.00 89.80           H  
ATOM   1333  HB3 ASN A  83      20.493  -0.942  -9.018  1.00 89.80           H  
ATOM   1334  O   ASN A  83      18.490   1.619  -8.141  1.00 89.80           O  
ATOM   1335  CG  ASN A  83      22.002  -1.233  -7.558  1.00 89.80           C  
ATOM   1336  ND2 ASN A  83      22.003  -2.543  -7.491  1.00 89.80           N  
ATOM   1337 HD21 ASN A  83      21.194  -3.068  -7.791  1.00 89.80           H  
ATOM   1338 HD22 ASN A  83      22.853  -2.978  -7.164  1.00 89.80           H  
ATOM   1339  OD1 ASN A  83      22.993  -0.610  -7.224  1.00 89.80           O  
ATOM   1340  N   PRO A  84      19.677   2.025 -10.019  1.00 89.47           N  
ATOM   1341  CA  PRO A  84      18.545   2.580 -10.742  1.00 89.47           C  
ATOM   1342  HA  PRO A  84      18.104   3.395 -10.168  1.00 89.47           H  
ATOM   1343  C   PRO A  84      17.493   1.493 -10.974  1.00 89.47           C  
ATOM   1344  CB  PRO A  84      19.124   3.140 -12.045  1.00 89.47           C  
ATOM   1345  HB2 PRO A  84      18.420   3.069 -12.874  1.00 89.47           H  
ATOM   1346  HB3 PRO A  84      19.425   4.176 -11.891  1.00 89.47           H  
ATOM   1347  O   PRO A  84      17.798   0.406 -11.463  1.00 89.47           O  
ATOM   1348  CG  PRO A  84      20.368   2.283 -12.282  1.00 89.47           C  
ATOM   1349  HG2 PRO A  84      20.085   1.351 -12.772  1.00 89.47           H  
ATOM   1350  HG3 PRO A  84      21.118   2.812 -12.871  1.00 89.47           H  
ATOM   1351  CD  PRO A  84      20.862   1.990 -10.868  1.00 89.47           C  
ATOM   1352  HD2 PRO A  84      21.347   1.015 -10.841  1.00 89.47           H  
ATOM   1353  HD3 PRO A  84      21.557   2.768 -10.550  1.00 89.47           H  
ATOM   1354  N   VAL A  85      16.240   1.789 -10.624  1.00 92.80           N  
ATOM   1355  H   VAL A  85      16.055   2.714 -10.262  1.00 92.80           H  
ATOM   1356  CA  VAL A  85      15.098   0.915 -10.911  1.00 92.80           C  
ATOM   1357  HA  VAL A  85      15.464  -0.097 -11.086  1.00 92.80           H  
ATOM   1358  C   VAL A  85      14.391   1.449 -12.159  1.00 92.80           C  
ATOM   1359  CB  VAL A  85      14.116   0.823  -9.731  1.00 92.80           C  
ATOM   1360  HB  VAL A  85      13.685   1.804  -9.532  1.00 92.80           H  
ATOM   1361  O   VAL A  85      13.933   2.593 -12.111  1.00 92.80           O  
ATOM   1362  CG1 VAL A  85      12.983  -0.168 -10.033  1.00 92.80           C  
ATOM   1363 HG11 VAL A  85      12.456   0.121 -10.942  1.00 92.80           H  
ATOM   1364 HG12 VAL A  85      13.392  -1.168 -10.176  1.00 92.80           H  
ATOM   1365 HG13 VAL A  85      12.265  -0.176  -9.213  1.00 92.80           H  
ATOM   1366  CG2 VAL A  85      14.795   0.322  -8.454  1.00 92.80           C  
ATOM   1367 HG21 VAL A  85      14.075   0.298  -7.636  1.00 92.80           H  
ATOM   1368 HG22 VAL A  85      15.186  -0.681  -8.624  1.00 92.80           H  
ATOM   1369 HG23 VAL A  85      15.617   0.983  -8.178  1.00 92.80           H  
ATOM   1370  N   PRO A  86      14.246   0.646 -13.231  1.00 92.06           N  
ATOM   1371  CA  PRO A  86      13.488   1.027 -14.424  1.00 92.06           C  
ATOM   1372  HA  PRO A  86      14.003   1.846 -14.927  1.00 92.06           H  
ATOM   1373  C   PRO A  86      12.050   1.445 -14.100  1.00 92.06           C  
ATOM   1374  CB  PRO A  86      13.500  -0.215 -15.320  1.00 92.06           C  
ATOM   1375  HB2 PRO A  86      13.504   0.041 -16.379  1.00 92.06           H  
ATOM   1376  HB3 PRO A  86      12.645  -0.849 -15.082  1.00 92.06           H  
ATOM   1377  O   PRO A  86      11.495   1.023 -13.084  1.00 92.06           O  
ATOM   1378  CG  PRO A  86      14.767  -0.956 -14.905  1.00 92.06           C  
ATOM   1379  HG2 PRO A  86      15.632  -0.513 -15.399  1.00 92.06           H  
ATOM   1380  HG3 PRO A  86      14.702  -2.023 -15.118  1.00 92.06           H  
ATOM   1381  CD  PRO A  86      14.829  -0.679 -13.408  1.00 92.06           C  
ATOM   1382  HD2 PRO A  86      15.867  -0.715 -13.078  1.00 92.06           H  
ATOM   1383  HD3 PRO A  86      14.232  -1.417 -12.870  1.00 92.06           H  
ATOM   1384  N   ASP A  87      11.409   2.242 -14.953  1.00 92.30           N  
ATOM   1385  H   ASP A  87      11.895   2.587 -15.767  1.00 92.30           H  
ATOM   1386  CA  ASP A  87      10.047   2.736 -14.695  1.00 92.30           C  
ATOM   1387  HA  ASP A  87      10.042   3.211 -13.713  1.00 92.30           H  
ATOM   1388  C   ASP A  87       8.995   1.615 -14.637  1.00 92.30           C  
ATOM   1389  CB  ASP A  87       9.664   3.793 -15.745  1.00 92.30           C  
ATOM   1390  HB2 ASP A  87       9.881   3.411 -16.742  1.00 92.30           H  
ATOM   1391  HB3 ASP A  87       8.590   3.973 -15.681  1.00 92.30           H  
ATOM   1392  O   ASP A  87       8.072   1.667 -13.822  1.00 92.30           O  
ATOM   1393  CG  ASP A  87      10.370   5.137 -15.535  1.00 92.30           C  
ATOM   1394  OD1 ASP A  87      10.880   5.370 -14.416  1.00 92.30           O  
ATOM   1395  OD2 ASP A  87      10.345   5.964 -16.470  1.00 92.30           O  
ATOM   1396  N   ASP A  88       9.176   0.563 -15.433  1.00 89.69           N  
ATOM   1397  H   ASP A  88       9.996   0.535 -16.022  1.00 89.69           H  
ATOM   1398  CA  ASP A  88       8.378  -0.667 -15.420  1.00 89.69           C  
ATOM   1399  HA  ASP A  88       7.343  -0.403 -15.202  1.00 89.69           H  
ATOM   1400  C   ASP A  88       8.818  -1.671 -14.337  1.00 89.69           C  
ATOM   1401  CB  ASP A  88       8.413  -1.295 -16.824  1.00 89.69           C  
ATOM   1402  HB2 ASP A  88       7.737  -2.151 -16.832  1.00 89.69           H  
ATOM   1403  HB3 ASP A  88       8.027  -0.570 -17.540  1.00 89.69           H  
ATOM   1404  O   ASP A  88       8.098  -2.623 -14.029  1.00 89.69           O  
ATOM   1405  CG  ASP A  88       9.804  -1.753 -17.290  1.00 89.69           C  
ATOM   1406  OD1 ASP A  88      10.812  -1.232 -16.758  1.00 89.69           O  
ATOM   1407  OD2 ASP A  88       9.829  -2.594 -18.213  1.00 89.69           O  
ATOM   1408  N   GLY A  89       9.968  -1.436 -13.702  1.00 94.62           N  
ATOM   1409  H   GLY A  89      10.515  -0.649 -14.022  1.00 94.62           H  
ATOM   1410  CA  GLY A  89      10.507  -2.290 -12.657  1.00 94.62           C  
ATOM   1411  HA2 GLY A  89      10.572  -3.303 -13.055  1.00 94.62           H  
ATOM   1412  HA3 GLY A  89      11.510  -1.950 -12.400  1.00 94.62           H  
ATOM   1413  C   GLY A  89       9.649  -2.308 -11.391  1.00 94.62           C  
ATOM   1414  O   GLY A  89       9.174  -1.281 -10.896  1.00 94.62           O  
ATOM   1415  N   LEU A  90       9.487  -3.485 -10.788  1.00 97.66           N  
ATOM   1416  H   LEU A  90       9.863  -4.307 -11.237  1.00 97.66           H  
ATOM   1417  CA  LEU A  90       8.737  -3.640  -9.543  1.00 97.66           C  
ATOM   1418  HA  LEU A  90       8.087  -2.776  -9.399  1.00 97.66           H  
ATOM   1419  C   LEU A  90       9.680  -3.697  -8.346  1.00 97.66           C  
ATOM   1420  CB  LEU A  90       7.841  -4.882  -9.627  1.00 97.66           C  
ATOM   1421  HB2 LEU A  90       7.346  -5.026  -8.666  1.00 97.66           H  
ATOM   1422  HB3 LEU A  90       8.472  -5.751  -9.813  1.00 97.66           H  
ATOM   1423  O   LEU A  90      10.571  -4.527  -8.292  1.00 97.66           O  
ATOM   1424  CG  LEU A  90       6.773  -4.799 -10.731  1.00 97.66           C  
ATOM   1425  HG  LEU A  90       7.243  -4.658 -11.704  1.00 97.66           H  
ATOM   1426  CD1 LEU A  90       6.002  -6.109 -10.749  1.00 97.66           C  
ATOM   1427 HD11 LEU A  90       5.320  -6.117 -11.599  1.00 97.66           H  
ATOM   1428 HD12 LEU A  90       5.453  -6.214  -9.813  1.00 97.66           H  
ATOM   1429 HD13 LEU A  90       6.695  -6.941 -10.871  1.00 97.66           H  
ATOM   1430  CD2 LEU A  90       5.767  -3.672 -10.477  1.00 97.66           C  
ATOM   1431 HD21 LEU A  90       6.264  -2.710 -10.596  1.00 97.66           H  
ATOM   1432 HD22 LEU A  90       4.979  -3.726 -11.228  1.00 97.66           H  
ATOM   1433 HD23 LEU A  90       5.333  -3.757  -9.480  1.00 97.66           H  
ATOM   1434  N   THR A  91       9.449  -2.861  -7.340  1.00 97.72           N  
ATOM   1435  H   THR A  91       8.669  -2.228  -7.440  1.00 97.72           H  
ATOM   1436  CA  THR A  91      10.005  -3.048  -5.987  1.00 97.72           C  
ATOM   1437  HA  THR A  91      10.777  -3.817  -6.000  1.00 97.72           H  
ATOM   1438  C   THR A  91       8.888  -3.510  -5.056  1.00 97.72           C  
ATOM   1439  CB  THR A  91      10.641  -1.760  -5.442  1.00 97.72           C  
ATOM   1440  HB  THR A  91      11.062  -1.968  -4.458  1.00 97.72           H  
ATOM   1441  O   THR A  91       7.713  -3.353  -5.395  1.00 97.72           O  
ATOM   1442  CG2 THR A  91      11.749  -1.216  -6.338  1.00 97.72           C  
ATOM   1443 HG21 THR A  91      11.358  -0.978  -7.326  1.00 97.72           H  
ATOM   1444 HG22 THR A  91      12.186  -0.321  -5.895  1.00 97.72           H  
ATOM   1445 HG23 THR A  91      12.529  -1.970  -6.446  1.00 97.72           H  
ATOM   1446  OG1 THR A  91       9.677  -0.736  -5.312  1.00 97.72           O  
ATOM   1447  HG1 THR A  91       9.843  -0.155  -6.058  1.00 97.72           H  
ATOM   1448  N   LEU A  92       9.201  -3.990  -3.843  1.00 97.75           N  
ATOM   1449  H   LEU A  92      10.168  -4.172  -3.619  1.00 97.75           H  
ATOM   1450  CA  LEU A  92       8.155  -4.288  -2.845  1.00 97.75           C  
ATOM   1451  HA  LEU A  92       7.534  -5.109  -3.205  1.00 97.75           H  
ATOM   1452  C   LEU A  92       7.225  -3.093  -2.595  1.00 97.75           C  
ATOM   1453  CB  LEU A  92       8.771  -4.652  -1.486  1.00 97.75           C  
ATOM   1454  HB2 LEU A  92       9.412  -3.829  -1.169  1.00 97.75           H  
ATOM   1455  HB3 LEU A  92       7.951  -4.725  -0.771  1.00 97.75           H  
ATOM   1456  O   LEU A  92       6.028  -3.269  -2.385  1.00 97.75           O  
ATOM   1457  CG  LEU A  92       9.577  -5.950  -1.389  1.00 97.75           C  
ATOM   1458  HG  LEU A  92      10.500  -5.841  -1.959  1.00 97.75           H  
ATOM   1459  CD1 LEU A  92       9.911  -6.152   0.098  1.00 97.75           C  
ATOM   1460 HD11 LEU A  92      10.897  -6.606   0.195  1.00 97.75           H  
ATOM   1461 HD12 LEU A  92       9.156  -6.767   0.588  1.00 97.75           H  
ATOM   1462 HD13 LEU A  92       9.977  -5.193   0.611  1.00 97.75           H  
ATOM   1463  CD2 LEU A  92       8.793  -7.156  -1.908  1.00 97.75           C  
ATOM   1464 HD21 LEU A  92       9.369  -8.062  -1.724  1.00 97.75           H  
ATOM   1465 HD22 LEU A  92       8.635  -7.068  -2.983  1.00 97.75           H  
ATOM   1466 HD23 LEU A  92       7.832  -7.231  -1.398  1.00 97.75           H  
ATOM   1467  N   HIS A  93       7.780  -1.877  -2.613  1.00 97.61           N  
ATOM   1468  H   HIS A  93       8.758  -1.809  -2.853  1.00 97.61           H  
ATOM   1469  CA  HIS A  93       7.023  -0.650  -2.380  1.00 97.61           C  
ATOM   1470  HA  HIS A  93       6.431  -0.759  -1.471  1.00 97.61           H  
ATOM   1471  C   HIS A  93       6.038  -0.371  -3.517  1.00 97.61           C  
ATOM   1472  CB  HIS A  93       8.007   0.507  -2.186  1.00 97.61           C  
ATOM   1473  HB2 HIS A  93       8.785   0.200  -1.487  1.00 97.61           H  
ATOM   1474  HB3 HIS A  93       8.484   0.756  -3.134  1.00 97.61           H  
ATOM   1475  O   HIS A  93       4.866  -0.110  -3.255  1.00 97.61           O  
ATOM   1476  CG  HIS A  93       7.345   1.732  -1.624  1.00 97.61           C  
ATOM   1477  CD2 HIS A  93       6.693   2.695  -2.335  1.00 97.61           C  
ATOM   1478  HD2 HIS A  93       6.519   2.717  -3.401  1.00 97.61           H  
ATOM   1479  ND1 HIS A  93       7.251   2.022  -0.260  1.00 97.61           N  
ATOM   1480  CE1 HIS A  93       6.482   3.118  -0.171  1.00 97.61           C  
ATOM   1481  HE1 HIS A  93       6.153   3.590   0.743  1.00 97.61           H  
ATOM   1482  NE2 HIS A  93       6.184   3.562  -1.397  1.00 97.61           N  
ATOM   1483  HE2 HIS A  93       5.577   4.355  -1.551  1.00 97.61           H  
ATOM   1484  N   ARG A  94       6.495  -0.485  -4.775  1.00 98.15           N  
ATOM   1485  H   ARG A  94       7.455  -0.767  -4.911  1.00 98.15           H  
ATOM   1486  CA  ARG A  94       5.627  -0.334  -5.955  1.00 98.15           C  
ATOM   1487  HA  ARG A  94       5.095   0.615  -5.884  1.00 98.15           H  
ATOM   1488  C   ARG A  94       4.550  -1.416  -5.978  1.00 98.15           C  
ATOM   1489  CB  ARG A  94       6.441  -0.337  -7.261  1.00 98.15           C  
ATOM   1490  HB2 ARG A  94       5.750  -0.439  -8.098  1.00 98.15           H  
ATOM   1491  HB3 ARG A  94       7.110  -1.197  -7.273  1.00 98.15           H  
ATOM   1492  O   ARG A  94       3.371  -1.099  -6.080  1.00 98.15           O  
ATOM   1493  CG  ARG A  94       7.250   0.956  -7.472  1.00 98.15           C  
ATOM   1494  HG2 ARG A  94       7.945   1.097  -6.644  1.00 98.15           H  
ATOM   1495  HG3 ARG A  94       6.565   1.803  -7.508  1.00 98.15           H  
ATOM   1496  CD  ARG A  94       8.037   0.894  -8.790  1.00 98.15           C  
ATOM   1497  HD2 ARG A  94       7.342   0.730  -9.614  1.00 98.15           H  
ATOM   1498  HD3 ARG A  94       8.720   0.045  -8.750  1.00 98.15           H  
ATOM   1499  NE  ARG A  94       8.810   2.127  -9.058  1.00 98.15           N  
ATOM   1500  HE  ARG A  94       8.515   2.986  -8.616  1.00 98.15           H  
ATOM   1501  NH1 ARG A  94       9.977   1.316 -10.855  1.00 98.15           N  
ATOM   1502 HH11 ARG A  94      10.584   1.455 -11.650  1.00 98.15           H  
ATOM   1503 HH12 ARG A  94       9.458   0.449 -10.862  1.00 98.15           H  
ATOM   1504  NH2 ARG A  94      10.334   3.392 -10.228  1.00 98.15           N  
ATOM   1505 HH21 ARG A  94       9.996   4.260  -9.838  1.00 98.15           H  
ATOM   1506 HH22 ARG A  94      10.967   3.443 -11.014  1.00 98.15           H  
ATOM   1507  CZ  ARG A  94       9.696   2.274 -10.037  1.00 98.15           C  
ATOM   1508  N   LEU A  95       4.947  -2.672  -5.773  1.00 98.63           N  
ATOM   1509  H   LEU A  95       5.936  -2.851  -5.678  1.00 98.63           H  
ATOM   1510  CA  LEU A  95       4.038  -3.816  -5.739  1.00 98.63           C  
ATOM   1511  HA  LEU A  95       3.543  -3.874  -6.709  1.00 98.63           H  
ATOM   1512  C   LEU A  95       2.946  -3.656  -4.671  1.00 98.63           C  
ATOM   1513  CB  LEU A  95       4.878  -5.088  -5.520  1.00 98.63           C  
ATOM   1514  HB2 LEU A  95       5.419  -4.999  -4.578  1.00 98.63           H  
ATOM   1515  HB3 LEU A  95       5.609  -5.163  -6.325  1.00 98.63           H  
ATOM   1516  O   LEU A  95       1.774  -3.886  -4.950  1.00 98.63           O  
ATOM   1517  CG  LEU A  95       4.052  -6.383  -5.485  1.00 98.63           C  
ATOM   1518  HG  LEU A  95       3.378  -6.365  -4.628  1.00 98.63           H  
ATOM   1519  CD1 LEU A  95       3.238  -6.556  -6.762  1.00 98.63           C  
ATOM   1520 HD11 LEU A  95       2.465  -5.792  -6.839  1.00 98.63           H  
ATOM   1521 HD12 LEU A  95       3.888  -6.504  -7.635  1.00 98.63           H  
ATOM   1522 HD13 LEU A  95       2.747  -7.529  -6.724  1.00 98.63           H  
ATOM   1523  CD2 LEU A  95       4.979  -7.591  -5.348  1.00 98.63           C  
ATOM   1524 HD21 LEU A  95       5.584  -7.703  -6.247  1.00 98.63           H  
ATOM   1525 HD22 LEU A  95       5.642  -7.459  -4.493  1.00 98.63           H  
ATOM   1526 HD23 LEU A  95       4.385  -8.493  -5.203  1.00 98.63           H  
ATOM   1527  N   SER A  96       3.313  -3.199  -3.472  1.00 98.74           N  
ATOM   1528  H   SER A  96       4.296  -3.046  -3.298  1.00 98.74           H  
ATOM   1529  CA  SER A  96       2.364  -2.938  -2.388  1.00 98.74           C  
ATOM   1530  HA  SER A  96       1.801  -3.852  -2.197  1.00 98.74           H  
ATOM   1531  C   SER A  96       1.333  -1.866  -2.749  1.00 98.74           C  
ATOM   1532  CB  SER A  96       3.150  -2.569  -1.128  1.00 98.74           C  
ATOM   1533  HB2 SER A  96       3.797  -1.717  -1.338  1.00 98.74           H  
ATOM   1534  HB3 SER A  96       3.777  -3.412  -0.837  1.00 98.74           H  
ATOM   1535  O   SER A  96       0.141  -2.080  -2.525  1.00 98.74           O  
ATOM   1536  OG  SER A  96       2.296  -2.248  -0.055  1.00 98.74           O  
ATOM   1537  HG  SER A  96       2.153  -1.301  -0.116  1.00 98.74           H  
ATOM   1538  N   GLY A  97       1.750  -0.755  -3.362  1.00 98.68           N  
ATOM   1539  H   GLY A  97       2.739  -0.624  -3.520  1.00 98.68           H  
ATOM   1540  CA  GLY A  97       0.817   0.272  -3.835  1.00 98.68           C  
ATOM   1541  HA2 GLY A  97       0.175   0.591  -3.014  1.00 98.68           H  
ATOM   1542  HA3 GLY A  97       1.387   1.132  -4.187  1.00 98.68           H  
ATOM   1543  C   GLY A  97      -0.065  -0.206  -4.991  1.00 98.68           C  
ATOM   1544  O   GLY A  97      -1.264   0.068  -5.012  1.00 98.68           O  
ATOM   1545  N   PHE A  98       0.500  -0.964  -5.934  1.00 98.82           N  
ATOM   1546  H   PHE A  98       1.494  -1.137  -5.885  1.00 98.82           H  
ATOM   1547  CA  PHE A  98      -0.229  -1.484  -7.093  1.00 98.82           C  
ATOM   1548  HA  PHE A  98      -0.755  -0.667  -7.587  1.00 98.82           H  
ATOM   1549  C   PHE A  98      -1.295  -2.498  -6.684  1.00 98.82           C  
ATOM   1550  CB  PHE A  98       0.757  -2.115  -8.087  1.00 98.82           C  
ATOM   1551  HB2 PHE A  98       0.172  -2.591  -8.874  1.00 98.82           H  
ATOM   1552  HB3 PHE A  98       1.317  -2.900  -7.579  1.00 98.82           H  
ATOM   1553  O   PHE A  98      -2.430  -2.419  -7.151  1.00 98.82           O  
ATOM   1554  CG  PHE A  98       1.748  -1.184  -8.769  1.00 98.82           C  
ATOM   1555  CD1 PHE A  98       1.694   0.216  -8.608  1.00 98.82           C  
ATOM   1556  HD1 PHE A  98       0.956   0.670  -7.963  1.00 98.82           H  
ATOM   1557  CD2 PHE A  98       2.733  -1.735  -9.607  1.00 98.82           C  
ATOM   1558  HD2 PHE A  98       2.785  -2.804  -9.749  1.00 98.82           H  
ATOM   1559  CE1 PHE A  98       2.604   1.051  -9.276  1.00 98.82           C  
ATOM   1560  HE1 PHE A  98       2.554   2.124  -9.158  1.00 98.82           H  
ATOM   1561  CE2 PHE A  98       3.635  -0.898 -10.289  1.00 98.82           C  
ATOM   1562  HE2 PHE A  98       4.359  -1.317 -10.972  1.00 98.82           H  
ATOM   1563  CZ  PHE A  98       3.573   0.493 -10.118  1.00 98.82           C  
ATOM   1564  HZ  PHE A  98       4.260   1.134 -10.651  1.00 98.82           H  
ATOM   1565  N   LEU A  99      -0.969  -3.411  -5.769  1.00 98.84           N  
ATOM   1566  H   LEU A  99      -0.017  -3.446  -5.433  1.00 98.84           H  
ATOM   1567  CA  LEU A  99      -1.943  -4.344  -5.214  1.00 98.84           C  
ATOM   1568  HA  LEU A  99      -2.452  -4.849  -6.035  1.00 98.84           H  
ATOM   1569  C   LEU A  99      -3.041  -3.616  -4.426  1.00 98.84           C  
ATOM   1570  CB  LEU A  99      -1.212  -5.392  -4.360  1.00 98.84           C  
ATOM   1571  HB2 LEU A  99      -0.544  -4.878  -3.670  1.00 98.84           H  
ATOM   1572  HB3 LEU A  99      -1.951  -5.935  -3.771  1.00 98.84           H  
ATOM   1573  O   LEU A  99      -4.205  -3.996  -4.541  1.00 98.84           O  
ATOM   1574  CG  LEU A  99      -0.385  -6.407  -5.169  1.00 98.84           C  
ATOM   1575  HG  LEU A  99       0.368  -5.887  -5.760  1.00 98.84           H  
ATOM   1576  CD1 LEU A  99       0.329  -7.358  -4.208  1.00 98.84           C  
ATOM   1577 HD11 LEU A  99       0.982  -6.778  -3.556  1.00 98.84           H  
ATOM   1578 HD12 LEU A  99      -0.394  -7.908  -3.605  1.00 98.84           H  
ATOM   1579 HD13 LEU A  99       0.941  -8.062  -4.772  1.00 98.84           H  
ATOM   1580  CD2 LEU A  99      -1.256  -7.221  -6.125  1.00 98.84           C  
ATOM   1581 HD21 LEU A  99      -2.158  -7.550  -5.609  1.00 98.84           H  
ATOM   1582 HD22 LEU A  99      -1.545  -6.605  -6.976  1.00 98.84           H  
ATOM   1583 HD23 LEU A  99      -0.706  -8.086  -6.496  1.00 98.84           H  
ATOM   1584  N   ALA A 100      -2.718  -2.531  -3.714  1.00 98.85           N  
ATOM   1585  H   ALA A 100      -1.744  -2.282  -3.618  1.00 98.85           H  
ATOM   1586  CA  ALA A 100      -3.710  -1.751  -2.975  1.00 98.85           C  
ATOM   1587  HA  ALA A 100      -4.286  -2.428  -2.342  1.00 98.85           H  
ATOM   1588  C   ALA A 100      -4.690  -1.074  -3.940  1.00 98.85           C  
ATOM   1589  CB  ALA A 100      -3.000  -0.737  -2.067  1.00 98.85           C  
ATOM   1590  HB1 ALA A 100      -2.337  -1.256  -1.375  1.00 98.85           H  
ATOM   1591  HB2 ALA A 100      -2.418  -0.031  -2.660  1.00 98.85           H  
ATOM   1592  HB3 ALA A 100      -3.740  -0.184  -1.489  1.00 98.85           H  
ATOM   1593  O   ALA A 100      -5.905  -1.169  -3.766  1.00 98.85           O  
ATOM   1594  N   ARG A 101      -4.175  -0.448  -5.006  1.00 98.72           N  
ATOM   1595  H   ARG A 101      -3.170  -0.378  -5.078  1.00 98.72           H  
ATOM   1596  CA  ARG A 101      -5.010   0.140  -6.060  1.00 98.72           C  
ATOM   1597  HA  ARG A 101      -5.721   0.830  -5.605  1.00 98.72           H  
ATOM   1598  C   ARG A 101      -5.846  -0.918  -6.779  1.00 98.72           C  
ATOM   1599  CB  ARG A 101      -4.122   0.922  -7.033  1.00 98.72           C  
ATOM   1600  HB2 ARG A 101      -3.354   0.267  -7.444  1.00 98.72           H  
ATOM   1601  HB3 ARG A 101      -3.638   1.736  -6.493  1.00 98.72           H  
ATOM   1602  O   ARG A 101      -7.031  -0.706  -7.001  1.00 98.72           O  
ATOM   1603  CG  ARG A 101      -4.966   1.496  -8.176  1.00 98.72           C  
ATOM   1604  HG2 ARG A 101      -5.383   0.689  -8.778  1.00 98.72           H  
ATOM   1605  HG3 ARG A 101      -5.783   2.093  -7.770  1.00 98.72           H  
ATOM   1606  CD  ARG A 101      -4.101   2.362  -9.071  1.00 98.72           C  
ATOM   1607  HD2 ARG A 101      -3.775   3.234  -8.504  1.00 98.72           H  
ATOM   1608  HD3 ARG A 101      -3.223   1.797  -9.383  1.00 98.72           H  
ATOM   1609  NE  ARG A 101      -4.853   2.789 -10.260  1.00 98.72           N  
ATOM   1610  HE  ARG A 101      -5.707   2.306 -10.501  1.00 98.72           H  
ATOM   1611  NH1 ARG A 101      -3.238   4.214 -10.992  1.00 98.72           N  
ATOM   1612 HH11 ARG A 101      -2.665   4.029 -10.181  1.00 98.72           H  
ATOM   1613 HH12 ARG A 101      -3.118   5.090 -11.480  1.00 98.72           H  
ATOM   1614  NH2 ARG A 101      -5.126   4.093 -12.110  1.00 98.72           N  
ATOM   1615 HH21 ARG A 101      -6.067   3.753 -12.251  1.00 98.72           H  
ATOM   1616 HH22 ARG A 101      -4.743   4.873 -12.624  1.00 98.72           H  
ATOM   1617  CZ  ARG A 101      -4.408   3.682 -11.116  1.00 98.72           C  
ATOM   1618  N   TYR A 102      -5.254  -2.066  -7.111  1.00 98.74           N  
ATOM   1619  H   TYR A 102      -4.272  -2.169  -6.899  1.00 98.74           H  
ATOM   1620  CA  TYR A 102      -5.967  -3.188  -7.726  1.00 98.74           C  
ATOM   1621  HA  TYR A 102      -6.408  -2.866  -8.669  1.00 98.74           H  
ATOM   1622  C   TYR A 102      -7.133  -3.674  -6.862  1.00 98.74           C  
ATOM   1623  CB  TYR A 102      -4.976  -4.328  -7.994  1.00 98.74           C  
ATOM   1624  HB2 TYR A 102      -4.490  -4.610  -7.059  1.00 98.74           H  
ATOM   1625  HB3 TYR A 102      -4.199  -3.974  -8.671  1.00 98.74           H  
ATOM   1626  O   TYR A 102      -8.224  -3.905  -7.382  1.00 98.74           O  
ATOM   1627  CG  TYR A 102      -5.616  -5.565  -8.589  1.00 98.74           C  
ATOM   1628  CD1 TYR A 102      -6.108  -6.583  -7.746  1.00 98.74           C  
ATOM   1629  HD1 TYR A 102      -6.026  -6.483  -6.674  1.00 98.74           H  
ATOM   1630  CD2 TYR A 102      -5.724  -5.692  -9.986  1.00 98.74           C  
ATOM   1631  HD2 TYR A 102      -5.339  -4.914 -10.629  1.00 98.74           H  
ATOM   1632  CE1 TYR A 102      -6.715  -7.725  -8.302  1.00 98.74           C  
ATOM   1633  HE1 TYR A 102      -7.087  -8.515  -7.667  1.00 98.74           H  
ATOM   1634  CE2 TYR A 102      -6.300  -6.848 -10.546  1.00 98.74           C  
ATOM   1635  HE2 TYR A 102      -6.341  -6.965 -11.619  1.00 98.74           H  
ATOM   1636  OH  TYR A 102      -7.347  -8.982 -10.243  1.00 98.74           O  
ATOM   1637  HH  TYR A 102      -7.055  -9.115 -11.148  1.00 98.74           H  
ATOM   1638  CZ  TYR A 102      -6.798  -7.863  -9.703  1.00 98.74           C  
ATOM   1639  N   LEU A 103      -6.921  -3.794  -5.551  1.00 98.71           N  
ATOM   1640  H   LEU A 103      -5.999  -3.605  -5.184  1.00 98.71           H  
ATOM   1641  CA  LEU A 103      -7.977  -4.157  -4.613  1.00 98.71           C  
ATOM   1642  HA  LEU A 103      -8.432  -5.093  -4.936  1.00 98.71           H  
ATOM   1643  C   LEU A 103      -9.097  -3.118  -4.596  1.00 98.71           C  
ATOM   1644  CB  LEU A 103      -7.383  -4.332  -3.213  1.00 98.71           C  
ATOM   1645  HB2 LEU A 103      -6.733  -3.484  -2.998  1.00 98.71           H  
ATOM   1646  HB3 LEU A 103      -8.194  -4.309  -2.485  1.00 98.71           H  
ATOM   1647  O   LEU A 103     -10.253  -3.513  -4.694  1.00 98.71           O  
ATOM   1648  CG  LEU A 103      -6.596  -5.637  -3.023  1.00 98.71           C  
ATOM   1649  HG  LEU A 103      -5.873  -5.779  -3.826  1.00 98.71           H  
ATOM   1650  CD1 LEU A 103      -5.848  -5.518  -1.698  1.00 98.71           C  
ATOM   1651 HD11 LEU A 103      -5.029  -4.808  -1.814  1.00 98.71           H  
ATOM   1652 HD12 LEU A 103      -6.527  -5.137  -0.935  1.00 98.71           H  
ATOM   1653 HD13 LEU A 103      -5.451  -6.483  -1.384  1.00 98.71           H  
ATOM   1654  CD2 LEU A 103      -7.519  -6.857  -2.992  1.00 98.71           C  
ATOM   1655 HD21 LEU A 103      -7.972  -7.009  -3.972  1.00 98.71           H  
ATOM   1656 HD22 LEU A 103      -8.308  -6.703  -2.256  1.00 98.71           H  
ATOM   1657 HD23 LEU A 103      -6.947  -7.749  -2.735  1.00 98.71           H  
ATOM   1658  N   LEU A 104      -8.782  -1.820  -4.543  1.00 98.67           N  
ATOM   1659  H   LEU A 104      -7.815  -1.547  -4.444  1.00 98.67           H  
ATOM   1660  CA  LEU A 104      -9.812  -0.779  -4.589  1.00 98.67           C  
ATOM   1661  HA  LEU A 104     -10.514  -0.973  -3.778  1.00 98.67           H  
ATOM   1662  C   LEU A 104     -10.605  -0.825  -5.904  1.00 98.67           C  
ATOM   1663  CB  LEU A 104      -9.172   0.601  -4.369  1.00 98.67           C  
ATOM   1664  HB2 LEU A 104      -8.489   0.806  -5.193  1.00 98.67           H  
ATOM   1665  HB3 LEU A 104      -8.590   0.591  -3.448  1.00 98.67           H  
ATOM   1666  O   LEU A 104     -11.832  -0.828  -5.890  1.00 98.67           O  
ATOM   1667  CG  LEU A 104     -10.209   1.738  -4.287  1.00 98.67           C  
ATOM   1668  HG  LEU A 104     -10.774   1.781  -5.218  1.00 98.67           H  
ATOM   1669  CD1 LEU A 104     -11.186   1.584  -3.122  1.00 98.67           C  
ATOM   1670 HD11 LEU A 104     -11.858   2.442  -3.093  1.00 98.67           H  
ATOM   1671 HD12 LEU A 104     -11.810   0.700  -3.251  1.00 98.67           H  
ATOM   1672 HD13 LEU A 104     -10.653   1.526  -2.173  1.00 98.67           H  
ATOM   1673  CD2 LEU A 104      -9.469   3.058  -4.128  1.00 98.67           C  
ATOM   1674 HD21 LEU A 104      -8.771   3.165  -4.958  1.00 98.67           H  
ATOM   1675 HD22 LEU A 104     -10.178   3.885  -4.161  1.00 98.67           H  
ATOM   1676 HD23 LEU A 104      -8.932   3.087  -3.180  1.00 98.67           H  
ATOM   1677  N   GLU A 105      -9.928  -0.949  -7.049  1.00 98.26           N  
ATOM   1678  H   GLU A 105      -8.919  -0.922  -7.018  1.00 98.26           H  
ATOM   1679  CA  GLU A 105     -10.604  -1.078  -8.346  1.00 98.26           C  
ATOM   1680  HA  GLU A 105     -11.232  -0.202  -8.508  1.00 98.26           H  
ATOM   1681  C   GLU A 105     -11.521  -2.306  -8.419  1.00 98.26           C  
ATOM   1682  CB  GLU A 105      -9.581  -1.183  -9.485  1.00 98.26           C  
ATOM   1683  HB2 GLU A 105     -10.119  -1.508 -10.375  1.00 98.26           H  
ATOM   1684  HB3 GLU A 105      -8.831  -1.936  -9.244  1.00 98.26           H  
ATOM   1685  O   GLU A 105     -12.564  -2.252  -9.076  1.00 98.26           O  
ATOM   1686  CG  GLU A 105      -8.892   0.149  -9.807  1.00 98.26           C  
ATOM   1687  HG2 GLU A 105      -9.661   0.905  -9.966  1.00 98.26           H  
ATOM   1688  HG3 GLU A 105      -8.283   0.462  -8.958  1.00 98.26           H  
ATOM   1689  CD  GLU A 105      -8.019   0.071 -11.070  1.00 98.26           C  
ATOM   1690  OE1 GLU A 105      -7.261   1.038 -11.312  1.00 98.26           O  
ATOM   1691  OE2 GLU A 105      -8.162  -0.909 -11.851  1.00 98.26           O  
ATOM   1692  N   LYS A 106     -11.143  -3.410  -7.760  1.00 97.77           N  
ATOM   1693  H   LYS A 106     -10.262  -3.385  -7.268  1.00 97.77           H  
ATOM   1694  CA  LYS A 106     -12.006  -4.584  -7.609  1.00 97.77           C  
ATOM   1695  HA  LYS A 106     -12.434  -4.832  -8.580  1.00 97.77           H  
ATOM   1696  C   LYS A 106     -13.207  -4.260  -6.729  1.00 97.77           C  
ATOM   1697  CB  LYS A 106     -11.210  -5.781  -7.065  1.00 97.77           C  
ATOM   1698  HB2 LYS A 106     -10.582  -5.458  -6.234  1.00 97.77           H  
ATOM   1699  HB3 LYS A 106     -11.908  -6.520  -6.671  1.00 97.77           H  
ATOM   1700  O   LYS A 106     -14.324  -4.461  -7.188  1.00 97.77           O  
ATOM   1701  CG  LYS A 106     -10.318  -6.458  -8.115  1.00 97.77           C  
ATOM   1702  HG2 LYS A 106      -9.697  -7.193  -7.603  1.00 97.77           H  
ATOM   1703  HG3 LYS A 106      -9.667  -5.727  -8.594  1.00 97.77           H  
ATOM   1704  CD  LYS A 106     -11.159  -7.174  -9.181  1.00 97.77           C  
ATOM   1705  HD2 LYS A 106     -11.630  -6.445  -9.840  1.00 97.77           H  
ATOM   1706  HD3 LYS A 106     -11.936  -7.752  -8.682  1.00 97.77           H  
ATOM   1707  CE  LYS A 106     -10.289  -8.125 -10.005  1.00 97.77           C  
ATOM   1708  HE2 LYS A 106      -9.623  -7.543 -10.642  1.00 97.77           H  
ATOM   1709  HE3 LYS A 106      -9.668  -8.703  -9.320  1.00 97.77           H  
ATOM   1710  NZ  LYS A 106     -11.128  -9.050 -10.805  1.00 97.77           N  
ATOM   1711  HZ1 LYS A 106     -11.730  -9.579 -10.190  1.00 97.77           H  
ATOM   1712  HZ2 LYS A 106     -11.722  -8.552 -11.453  1.00 97.77           H  
ATOM   1713  HZ3 LYS A 106     -10.556  -9.716 -11.304  1.00 97.77           H  
ATOM   1714  N   MET A 107     -12.993  -3.710  -5.535  1.00 97.16           N  
ATOM   1715  H   MET A 107     -12.039  -3.523  -5.261  1.00 97.16           H  
ATOM   1716  CA  MET A 107     -14.059  -3.341  -4.594  1.00 97.16           C  
ATOM   1717  HA  MET A 107     -14.568  -4.243  -4.254  1.00 97.16           H  
ATOM   1718  C   MET A 107     -15.126  -2.439  -5.225  1.00 97.16           C  
ATOM   1719  CB  MET A 107     -13.456  -2.624  -3.378  1.00 97.16           C  
ATOM   1720  HB2 MET A 107     -12.814  -1.808  -3.710  1.00 97.16           H  
ATOM   1721  HB3 MET A 107     -14.265  -2.180  -2.798  1.00 97.16           H  
ATOM   1722  O   MET A 107     -16.306  -2.617  -4.956  1.00 97.16           O  
ATOM   1723  CG  MET A 107     -12.649  -3.550  -2.463  1.00 97.16           C  
ATOM   1724  HG2 MET A 107     -12.201  -2.945  -1.674  1.00 97.16           H  
ATOM   1725  HG3 MET A 107     -11.840  -4.007  -3.032  1.00 97.16           H  
ATOM   1726  SD  MET A 107     -13.583  -4.887  -1.692  1.00 97.16           S  
ATOM   1727  CE  MET A 107     -14.632  -3.919  -0.611  1.00 97.16           C  
ATOM   1728  HE1 MET A 107     -14.022  -3.297   0.044  1.00 97.16           H  
ATOM   1729  HE2 MET A 107     -15.305  -3.297  -1.202  1.00 97.16           H  
ATOM   1730  HE3 MET A 107     -15.216  -4.629  -0.025  1.00 97.16           H  
ATOM   1731  N   LEU A 108     -14.744  -1.530  -6.125  1.00 95.78           N  
ATOM   1732  H   LEU A 108     -13.754  -1.364  -6.235  1.00 95.78           H  
ATOM   1733  CA  LEU A 108     -15.689  -0.638  -6.806  1.00 95.78           C  
ATOM   1734  HA  LEU A 108     -16.397  -0.252  -6.072  1.00 95.78           H  
ATOM   1735  C   LEU A 108     -16.540  -1.321  -7.892  1.00 95.78           C  
ATOM   1736  CB  LEU A 108     -14.899   0.538  -7.403  1.00 95.78           C  
ATOM   1737  HB2 LEU A 108     -15.573   1.138  -8.014  1.00 95.78           H  
ATOM   1738  HB3 LEU A 108     -14.124   0.136  -8.056  1.00 95.78           H  
ATOM   1739  O   LEU A 108     -17.544  -0.755  -8.317  1.00 95.78           O  
ATOM   1740  CG  LEU A 108     -14.245   1.465  -6.359  1.00 95.78           C  
ATOM   1741  HG  LEU A 108     -13.603   0.891  -5.692  1.00 95.78           H  
ATOM   1742  CD1 LEU A 108     -13.380   2.495  -7.087  1.00 95.78           C  
ATOM   1743 HD11 LEU A 108     -13.997   3.106  -7.746  1.00 95.78           H  
ATOM   1744 HD12 LEU A 108     -12.607   1.986  -7.663  1.00 95.78           H  
ATOM   1745 HD13 LEU A 108     -12.896   3.139  -6.353  1.00 95.78           H  
ATOM   1746  CD2 LEU A 108     -15.275   2.201  -5.504  1.00 95.78           C  
ATOM   1747 HD21 LEU A 108     -14.768   2.906  -4.845  1.00 95.78           H  
ATOM   1748 HD22 LEU A 108     -15.811   1.494  -4.870  1.00 95.78           H  
ATOM   1749 HD23 LEU A 108     -15.982   2.742  -6.134  1.00 95.78           H  
ATOM   1750  N   LYS A 109     -16.137  -2.500  -8.381  1.00 96.53           N  
ATOM   1751  H   LYS A 109     -15.327  -2.923  -7.951  1.00 96.53           H  
ATOM   1752  CA  LYS A 109     -16.748  -3.160  -9.553  1.00 96.53           C  
ATOM   1753  HA  LYS A 109     -17.556  -2.542  -9.944  1.00 96.53           H  
ATOM   1754  C   LYS A 109     -17.391  -4.507  -9.250  1.00 96.53           C  
ATOM   1755  CB  LYS A 109     -15.685  -3.334 -10.646  1.00 96.53           C  
ATOM   1756  HB2 LYS A 109     -14.826  -3.863 -10.232  1.00 96.53           H  
ATOM   1757  HB3 LYS A 109     -16.105  -3.932 -11.455  1.00 96.53           H  
ATOM   1758  O   LYS A 109     -18.258  -4.939 -10.003  1.00 96.53           O  
ATOM   1759  CG  LYS A 109     -15.238  -1.986 -11.218  1.00 96.53           C  
ATOM   1760  HG2 LYS A 109     -16.101  -1.479 -11.649  1.00 96.53           H  
ATOM   1761  HG3 LYS A 109     -14.826  -1.364 -10.423  1.00 96.53           H  
ATOM   1762  CD  LYS A 109     -14.170  -2.182 -12.297  1.00 96.53           C  
ATOM   1763  HD2 LYS A 109     -13.302  -2.671 -11.855  1.00 96.53           H  
ATOM   1764  HD3 LYS A 109     -14.575  -2.794 -13.104  1.00 96.53           H  
ATOM   1765  CE  LYS A 109     -13.788  -0.796 -12.819  1.00 96.53           C  
ATOM   1766  HE2 LYS A 109     -13.448  -0.196 -11.975  1.00 96.53           H  
ATOM   1767  HE3 LYS A 109     -14.685  -0.321 -13.218  1.00 96.53           H  
ATOM   1768  NZ  LYS A 109     -12.736  -0.863 -13.857  1.00 96.53           N  
ATOM   1769  HZ1 LYS A 109     -13.050  -1.429 -14.633  1.00 96.53           H  
ATOM   1770  HZ2 LYS A 109     -11.891  -1.241 -13.453  1.00 96.53           H  
ATOM   1771  HZ3 LYS A 109     -12.542   0.069 -14.193  1.00 96.53           H  
ATOM   1772  N   VAL A 110     -16.925  -5.200  -8.216  1.00 96.98           N  
ATOM   1773  H   VAL A 110     -16.211  -4.782  -7.637  1.00 96.98           H  
ATOM   1774  CA  VAL A 110     -17.420  -6.532  -7.861  1.00 96.98           C  
ATOM   1775  HA  VAL A 110     -17.638  -7.067  -8.785  1.00 96.98           H  
ATOM   1776  C   VAL A 110     -18.735  -6.461  -7.084  1.00 96.98           C  
ATOM   1777  CB  VAL A 110     -16.368  -7.367  -7.113  1.00 96.98           C  
ATOM   1778  HB  VAL A 110     -16.812  -8.349  -6.947  1.00 96.98           H  
ATOM   1779  O   VAL A 110     -19.099  -5.429  -6.519  1.00 96.98           O  
ATOM   1780  CG1 VAL A 110     -15.115  -7.604  -7.967  1.00 96.98           C  
ATOM   1781 HG11 VAL A 110     -14.415  -8.228  -7.412  1.00 96.98           H  
ATOM   1782 HG12 VAL A 110     -14.637  -6.663  -8.241  1.00 96.98           H  
ATOM   1783 HG13 VAL A 110     -15.402  -8.144  -8.870  1.00 96.98           H  
ATOM   1784  CG2 VAL A 110     -16.022  -6.812  -5.728  1.00 96.98           C  
ATOM   1785 HG21 VAL A 110     -15.183  -7.365  -5.305  1.00 96.98           H  
ATOM   1786 HG22 VAL A 110     -15.792  -5.747  -5.763  1.00 96.98           H  
ATOM   1787 HG23 VAL A 110     -16.879  -6.951  -5.070  1.00 96.98           H  
ATOM   1788  N   SER A 111     -19.443  -7.588  -7.051  1.00 97.60           N  
ATOM   1789  H   SER A 111     -19.045  -8.405  -7.491  1.00 97.60           H  
ATOM   1790  CA  SER A 111     -20.693  -7.738  -6.301  1.00 97.60           C  
ATOM   1791  HA  SER A 111     -21.372  -6.943  -6.609  1.00 97.60           H  
ATOM   1792  C   SER A 111     -20.483  -7.618  -4.784  1.00 97.60           C  
ATOM   1793  CB  SER A 111     -21.336  -9.083  -6.658  1.00 97.60           C  
ATOM   1794  HB2 SER A 111     -22.335  -9.123  -6.225  1.00 97.60           H  
ATOM   1795  HB3 SER A 111     -21.432  -9.166  -7.741  1.00 97.60           H  
ATOM   1796  O   SER A 111     -19.404  -7.924  -4.277  1.00 97.60           O  
ATOM   1797  OG  SER A 111     -20.573 -10.172  -6.163  1.00 97.60           O  
ATOM   1798  HG  SER A 111     -19.785 -10.294  -6.697  1.00 97.60           H  
ATOM   1799  N   GLU A 112     -21.519  -7.231  -4.032  1.00 96.64           N  
ATOM   1800  H   GLU A 112     -22.373  -6.935  -4.483  1.00 96.64           H  
ATOM   1801  CA  GLU A 112     -21.452  -7.144  -2.560  1.00 96.64           C  
ATOM   1802  HA  GLU A 112     -20.705  -6.395  -2.299  1.00 96.64           H  
ATOM   1803  C   GLU A 112     -20.976  -8.444  -1.874  1.00 96.64           C  
ATOM   1804  CB  GLU A 112     -22.804  -6.682  -1.977  1.00 96.64           C  
ATOM   1805  HB2 GLU A 112     -23.609  -7.318  -2.346  1.00 96.64           H  
ATOM   1806  HB3 GLU A 112     -22.774  -6.789  -0.893  1.00 96.64           H  
ATOM   1807  O   GLU A 112     -20.108  -8.366  -1.001  1.00 96.64           O  
ATOM   1808  CG  GLU A 112     -23.161  -5.227  -2.315  1.00 96.64           C  
ATOM   1809  HG2 GLU A 112     -24.114  -4.984  -1.844  1.00 96.64           H  
ATOM   1810  HG3 GLU A 112     -23.293  -5.142  -3.394  1.00 96.64           H  
ATOM   1811  CD  GLU A 112     -22.093  -4.231  -1.839  1.00 96.64           C  
ATOM   1812  OE1 GLU A 112     -21.765  -3.302  -2.613  1.00 96.64           O  
ATOM   1813  OE2 GLU A 112     -21.521  -4.439  -0.748  1.00 96.64           O  
ATOM   1814  N   PRO A 113     -21.419  -9.656  -2.274  1.00 97.49           N  
ATOM   1815  CA  PRO A 113     -20.865 -10.895  -1.723  1.00 97.49           C  
ATOM   1816  HA  PRO A 113     -21.054 -10.916  -0.650  1.00 97.49           H  
ATOM   1817  C   PRO A 113     -19.357 -11.046  -1.964  1.00 97.49           C  
ATOM   1818  CB  PRO A 113     -21.644 -12.029  -2.398  1.00 97.49           C  
ATOM   1819  HB2 PRO A 113     -21.136 -12.352  -3.307  1.00 97.49           H  
ATOM   1820  HB3 PRO A 113     -21.787 -12.874  -1.724  1.00 97.49           H  
ATOM   1821  O   PRO A 113     -18.621 -11.495  -1.086  1.00 97.49           O  
ATOM   1822  CG  PRO A 113     -22.970 -11.376  -2.774  1.00 97.49           C  
ATOM   1823  HG2 PRO A 113     -23.453 -11.886  -3.608  1.00 97.49           H  
ATOM   1824  HG3 PRO A 113     -23.627 -11.347  -1.905  1.00 97.49           H  
ATOM   1825  CD  PRO A 113     -22.546  -9.962  -3.145  1.00 97.49           C  
ATOM   1826  HD2 PRO A 113     -22.219  -9.946  -4.185  1.00 97.49           H  
ATOM   1827  HD3 PRO A 113     -23.386  -9.282  -3.001  1.00 97.49           H  
ATOM   1828  N   GLU A 114     -18.868 -10.639  -3.134  1.00 97.22           N  
ATOM   1829  H   GLU A 114     -19.491 -10.214  -3.806  1.00 97.22           H  
ATOM   1830  CA  GLU A 114     -17.441 -10.693  -3.450  1.00 97.22           C  
ATOM   1831  HA  GLU A 114     -17.061 -11.671  -3.154  1.00 97.22           H  
ATOM   1832  C   GLU A 114     -16.643  -9.645  -2.659  1.00 97.22           C  
ATOM   1833  CB  GLU A 114     -17.269 -10.572  -4.967  1.00 97.22           C  
ATOM   1834  HB2 GLU A 114     -17.576  -9.574  -5.281  1.00 97.22           H  
ATOM   1835  HB3 GLU A 114     -17.932 -11.301  -5.433  1.00 97.22           H  
ATOM   1836  O   GLU A 114     -15.540  -9.942  -2.193  1.00 97.22           O  
ATOM   1837  CG  GLU A 114     -15.833 -10.853  -5.436  1.00 97.22           C  
ATOM   1838  HG2 GLU A 114     -15.501 -11.795  -5.000  1.00 97.22           H  
ATOM   1839  HG3 GLU A 114     -15.180 -10.062  -5.069  1.00 97.22           H  
ATOM   1840  CD  GLU A 114     -15.710 -10.942  -6.969  1.00 97.22           C  
ATOM   1841  OE1 GLU A 114     -14.573 -11.172  -7.444  1.00 97.22           O  
ATOM   1842  OE2 GLU A 114     -16.734 -10.749  -7.667  1.00 97.22           O  
ATOM   1843  N   LYS A 115     -17.223  -8.468  -2.381  1.00 97.98           N  
ATOM   1844  H   LYS A 115     -18.122  -8.272  -2.797  1.00 97.98           H  
ATOM   1845  CA  LYS A 115     -16.640  -7.499  -1.436  1.00 97.98           C  
ATOM   1846  HA  LYS A 115     -15.649  -7.215  -1.789  1.00 97.98           H  
ATOM   1847  C   LYS A 115     -16.453  -8.109  -0.049  1.00 97.98           C  
ATOM   1848  CB  LYS A 115     -17.500  -6.233  -1.324  1.00 97.98           C  
ATOM   1849  HB2 LYS A 115     -17.077  -5.593  -0.549  1.00 97.98           H  
ATOM   1850  HB3 LYS A 115     -18.510  -6.492  -1.007  1.00 97.98           H  
ATOM   1851  O   LYS A 115     -15.400  -7.912   0.555  1.00 97.98           O  
ATOM   1852  CG  LYS A 115     -17.576  -5.434  -2.626  1.00 97.98           C  
ATOM   1853  HG2 LYS A 115     -18.134  -6.011  -3.364  1.00 97.98           H  
ATOM   1854  HG3 LYS A 115     -16.575  -5.237  -3.010  1.00 97.98           H  
ATOM   1855  CD  LYS A 115     -18.296  -4.108  -2.382  1.00 97.98           C  
ATOM   1856  HD2 LYS A 115     -17.596  -3.391  -1.952  1.00 97.98           H  
ATOM   1857  HD3 LYS A 115     -19.123  -4.255  -1.686  1.00 97.98           H  
ATOM   1858  CE  LYS A 115     -18.857  -3.571  -3.696  1.00 97.98           C  
ATOM   1859  HE2 LYS A 115     -19.623  -4.260  -4.053  1.00 97.98           H  
ATOM   1860  HE3 LYS A 115     -18.075  -3.545  -4.454  1.00 97.98           H  
ATOM   1861  NZ  LYS A 115     -19.457  -2.239  -3.491  1.00 97.98           N  
ATOM   1862  HZ1 LYS A 115     -19.725  -1.833  -4.376  1.00 97.98           H  
ATOM   1863  HZ2 LYS A 115     -20.305  -2.379  -2.961  1.00 97.98           H  
ATOM   1864  HZ3 LYS A 115     -18.829  -1.630  -2.987  1.00 97.98           H  
ATOM   1865  N   LEU A 116     -17.419  -8.887   0.451  1.00 97.46           N  
ATOM   1866  H   LEU A 116     -18.272  -8.985  -0.082  1.00 97.46           H  
ATOM   1867  CA  LEU A 116     -17.282  -9.587   1.737  1.00 97.46           C  
ATOM   1868  HA  LEU A 116     -17.038  -8.856   2.508  1.00 97.46           H  
ATOM   1869  C   LEU A 116     -16.125 -10.595   1.717  1.00 97.46           C  
ATOM   1870  CB  LEU A 116     -18.597 -10.291   2.119  1.00 97.46           C  
ATOM   1871  HB2 LEU A 116     -18.424 -10.870   3.026  1.00 97.46           H  
ATOM   1872  HB3 LEU A 116     -18.863 -10.998   1.333  1.00 97.46           H  
ATOM   1873  O   LEU A 116     -15.359 -10.674   2.680  1.00 97.46           O  
ATOM   1874  CG  LEU A 116     -19.793  -9.357   2.368  1.00 97.46           C  
ATOM   1875  HG  LEU A 116     -19.969  -8.735   1.491  1.00 97.46           H  
ATOM   1876  CD1 LEU A 116     -21.044 -10.197   2.624  1.00 97.46           C  
ATOM   1877 HD11 LEU A 116     -21.902  -9.539   2.763  1.00 97.46           H  
ATOM   1878 HD12 LEU A 116     -20.913 -10.812   3.514  1.00 97.46           H  
ATOM   1879 HD13 LEU A 116     -21.238 -10.839   1.765  1.00 97.46           H  
ATOM   1880  CD2 LEU A 116     -19.564  -8.444   3.574  1.00 97.46           C  
ATOM   1881 HD21 LEU A 116     -18.746  -7.753   3.372  1.00 97.46           H  
ATOM   1882 HD22 LEU A 116     -19.340  -9.037   4.461  1.00 97.46           H  
ATOM   1883 HD23 LEU A 116     -20.464  -7.856   3.756  1.00 97.46           H  
ATOM   1884  N   ILE A 117     -15.934 -11.309   0.602  1.00 97.92           N  
ATOM   1885  H   ILE A 117     -16.606 -11.213  -0.146  1.00 97.92           H  
ATOM   1886  CA  ILE A 117     -14.786 -12.210   0.428  1.00 97.92           C  
ATOM   1887  HA  ILE A 117     -14.786 -12.918   1.257  1.00 97.92           H  
ATOM   1888  C   ILE A 117     -13.475 -11.421   0.508  1.00 97.92           C  
ATOM   1889  CB  ILE A 117     -14.894 -13.025  -0.882  1.00 97.92           C  
ATOM   1890  HB  ILE A 117     -15.033 -12.341  -1.720  1.00 97.92           H  
ATOM   1891  O   ILE A 117     -12.581 -11.816   1.261  1.00 97.92           O  
ATOM   1892  CG1 ILE A 117     -16.111 -13.974  -0.811  1.00 97.92           C  
ATOM   1893 HG12 ILE A 117     -16.997 -13.410  -0.519  1.00 97.92           H  
ATOM   1894 HG13 ILE A 117     -15.938 -14.731  -0.046  1.00 97.92           H  
ATOM   1895  CG2 ILE A 117     -13.599 -13.826  -1.135  1.00 97.92           C  
ATOM   1896 HG21 ILE A 117     -12.754 -13.151  -1.273  1.00 97.92           H  
ATOM   1897 HG22 ILE A 117     -13.405 -14.491  -0.293  1.00 97.92           H  
ATOM   1898 HG23 ILE A 117     -13.693 -14.412  -2.049  1.00 97.92           H  
ATOM   1899  CD1 ILE A 117     -16.437 -14.671  -2.137  1.00 97.92           C  
ATOM   1900 HD11 ILE A 117     -15.667 -15.398  -2.392  1.00 97.92           H  
ATOM   1901 HD12 ILE A 117     -16.525 -13.935  -2.937  1.00 97.92           H  
ATOM   1902 HD13 ILE A 117     -17.387 -15.197  -2.039  1.00 97.92           H  
ATOM   1903  N   ILE A 118     -13.363 -10.291  -0.196  1.00 98.34           N  
ATOM   1904  H   ILE A 118     -14.131 -10.021  -0.794  1.00 98.34           H  
ATOM   1905  CA  ILE A 118     -12.168  -9.435  -0.147  1.00 98.34           C  
ATOM   1906  HA  ILE A 118     -11.306 -10.031  -0.448  1.00 98.34           H  
ATOM   1907  C   ILE A 118     -11.908  -8.958   1.287  1.00 98.34           C  
ATOM   1908  CB  ILE A 118     -12.289  -8.244  -1.122  1.00 98.34           C  
ATOM   1909  HB  ILE A 118     -13.197  -7.691  -0.886  1.00 98.34           H  
ATOM   1910  O   ILE A 118     -10.807  -9.174   1.798  1.00 98.34           O  
ATOM   1911  CG1 ILE A 118     -12.368  -8.740  -2.581  1.00 98.34           C  
ATOM   1912 HG12 ILE A 118     -13.069  -9.571  -2.662  1.00 98.34           H  
ATOM   1913 HG13 ILE A 118     -11.387  -9.109  -2.879  1.00 98.34           H  
ATOM   1914  CG2 ILE A 118     -11.075  -7.304  -0.967  1.00 98.34           C  
ATOM   1915 HG21 ILE A 118     -11.124  -6.490  -1.691  1.00 98.34           H  
ATOM   1916 HG22 ILE A 118     -11.064  -6.846   0.022  1.00 98.34           H  
ATOM   1917 HG23 ILE A 118     -10.153  -7.863  -1.123  1.00 98.34           H  
ATOM   1918  CD1 ILE A 118     -12.831  -7.660  -3.566  1.00 98.34           C  
ATOM   1919 HD11 ILE A 118     -12.086  -6.871  -3.666  1.00 98.34           H  
ATOM   1920 HD12 ILE A 118     -13.005  -8.106  -4.546  1.00 98.34           H  
ATOM   1921 HD13 ILE A 118     -13.779  -7.240  -3.230  1.00 98.34           H  
ATOM   1922  N   LYS A 119     -12.921  -8.390   1.958  1.00 98.27           N  
ATOM   1923  H   LYS A 119     -13.794  -8.263   1.466  1.00 98.27           H  
ATOM   1924  CA  LYS A 119     -12.817  -7.879   3.337  1.00 98.27           C  
ATOM   1925  HA  LYS A 119     -12.016  -7.141   3.373  1.00 98.27           H  
ATOM   1926  C   LYS A 119     -12.418  -8.974   4.337  1.00 98.27           C  
ATOM   1927  CB  LYS A 119     -14.132  -7.185   3.758  1.00 98.27           C  
ATOM   1928  HB2 LYS A 119     -14.068  -6.934   4.817  1.00 98.27           H  
ATOM   1929  HB3 LYS A 119     -14.966  -7.873   3.619  1.00 98.27           H  
ATOM   1930  O   LYS A 119     -11.668  -8.709   5.269  1.00 98.27           O  
ATOM   1931  CG  LYS A 119     -14.402  -5.886   2.975  1.00 98.27           C  
ATOM   1932  HG2 LYS A 119     -14.453  -6.110   1.909  1.00 98.27           H  
ATOM   1933  HG3 LYS A 119     -13.557  -5.211   3.115  1.00 98.27           H  
ATOM   1934  CD  LYS A 119     -15.691  -5.141   3.390  1.00 98.27           C  
ATOM   1935  HD2 LYS A 119     -16.540  -5.825   3.374  1.00 98.27           H  
ATOM   1936  HD3 LYS A 119     -15.570  -4.731   4.392  1.00 98.27           H  
ATOM   1937  CE  LYS A 119     -15.917  -4.015   2.364  1.00 98.27           C  
ATOM   1938  HE2 LYS A 119     -16.262  -4.482   1.442  1.00 98.27           H  
ATOM   1939  HE3 LYS A 119     -14.957  -3.542   2.157  1.00 98.27           H  
ATOM   1940  NZ  LYS A 119     -16.890  -2.955   2.726  1.00 98.27           N  
ATOM   1941  HZ1 LYS A 119     -17.830  -3.314   2.824  1.00 98.27           H  
ATOM   1942  HZ2 LYS A 119     -16.895  -2.286   1.970  1.00 98.27           H  
ATOM   1943  HZ3 LYS A 119     -16.610  -2.456   3.558  1.00 98.27           H  
ATOM   1944  N   SER A 120     -12.860 -10.217   4.123  1.00 97.61           N  
ATOM   1945  H   SER A 120     -13.551 -10.346   3.397  1.00 97.61           H  
ATOM   1946  CA  SER A 120     -12.502 -11.360   4.980  1.00 97.61           C  
ATOM   1947  HA  SER A 120     -12.557 -11.038   6.020  1.00 97.61           H  
ATOM   1948  C   SER A 120     -11.082 -11.897   4.749  1.00 97.61           C  
ATOM   1949  CB  SER A 120     -13.520 -12.491   4.793  1.00 97.61           C  
ATOM   1950  HB2 SER A 120     -14.531 -12.086   4.834  1.00 97.61           H  
ATOM   1951  HB3 SER A 120     -13.404 -13.206   5.608  1.00 97.61           H  
ATOM   1952  O   SER A 120     -10.464 -12.455   5.660  1.00 97.61           O  
ATOM   1953  OG  SER A 120     -13.325 -13.174   3.567  1.00 97.61           O  
ATOM   1954  HG  SER A 120     -13.341 -12.540   2.847  1.00 97.61           H  
ATOM   1955  N   LYS A 121     -10.550 -11.764   3.526  1.00 97.93           N  
ATOM   1956  H   LYS A 121     -11.115 -11.322   2.816  1.00 97.93           H  
ATOM   1957  CA  LYS A 121      -9.238 -12.314   3.156  1.00 97.93           C  
ATOM   1958  HA  LYS A 121      -9.008 -13.140   3.829  1.00 97.93           H  
ATOM   1959  C   LYS A 121      -8.111 -11.312   3.330  1.00 97.93           C  
ATOM   1960  CB  LYS A 121      -9.264 -12.842   1.714  1.00 97.93           C  
ATOM   1961  HB2 LYS A 121      -8.236 -13.012   1.391  1.00 97.93           H  
ATOM   1962  HB3 LYS A 121      -9.710 -12.101   1.051  1.00 97.93           H  
ATOM   1963  O   LYS A 121      -7.033 -11.687   3.790  1.00 97.93           O  
ATOM   1964  CG  LYS A 121     -10.028 -14.168   1.606  1.00 97.93           C  
ATOM   1965  HG2 LYS A 121      -9.639 -14.861   2.353  1.00 97.93           H  
ATOM   1966  HG3 LYS A 121     -11.089 -14.005   1.797  1.00 97.93           H  
ATOM   1967  CD  LYS A 121      -9.840 -14.788   0.216  1.00 97.93           C  
ATOM   1968  HD2 LYS A 121      -8.774 -14.874   0.008  1.00 97.93           H  
ATOM   1969  HD3 LYS A 121     -10.304 -14.150  -0.537  1.00 97.93           H  
ATOM   1970  CE  LYS A 121     -10.477 -16.183   0.182  1.00 97.93           C  
ATOM   1971  HE2 LYS A 121     -10.182 -16.712   1.089  1.00 97.93           H  
ATOM   1972  HE3 LYS A 121     -11.562 -16.081   0.184  1.00 97.93           H  
ATOM   1973  NZ  LYS A 121     -10.022 -16.967  -0.991  1.00 97.93           N  
ATOM   1974  HZ1 LYS A 121      -9.023 -17.110  -0.957  1.00 97.93           H  
ATOM   1975  HZ2 LYS A 121     -10.408 -17.900  -1.002  1.00 97.93           H  
ATOM   1976  HZ3 LYS A 121     -10.206 -16.513  -1.874  1.00 97.93           H  
ATOM   1977  N   ILE A 122      -8.330 -10.074   2.909  1.00 98.52           N  
ATOM   1978  H   ILE A 122      -9.262  -9.823   2.610  1.00 98.52           H  
ATOM   1979  CA  ILE A 122      -7.294  -9.054   2.851  1.00 98.52           C  
ATOM   1980  HA  ILE A 122      -6.333  -9.536   2.676  1.00 98.52           H  
ATOM   1981  C   ILE A 122      -7.227  -8.346   4.192  1.00 98.52           C  
ATOM   1982  CB  ILE A 122      -7.548  -8.079   1.693  1.00 98.52           C  
ATOM   1983  HB  ILE A 122      -8.494  -7.573   1.888  1.00 98.52           H  
ATOM   1984  O   ILE A 122      -8.156  -7.661   4.604  1.00 98.52           O  
ATOM   1985  CG1 ILE A 122      -7.702  -8.797   0.333  1.00 98.52           C  
ATOM   1986 HG12 ILE A 122      -8.548  -9.483   0.380  1.00 98.52           H  
ATOM   1987 HG13 ILE A 122      -7.948  -8.047  -0.419  1.00 98.52           H  
ATOM   1988  CG2 ILE A 122      -6.428  -7.024   1.645  1.00 98.52           C  
ATOM   1989 HG21 ILE A 122      -6.382  -6.465   2.580  1.00 98.52           H  
ATOM   1990 HG22 ILE A 122      -5.460  -7.486   1.456  1.00 98.52           H  
ATOM   1991 HG23 ILE A 122      -6.653  -6.306   0.855  1.00 98.52           H  
ATOM   1992  CD1 ILE A 122      -6.481  -9.582  -0.160  1.00 98.52           C  
ATOM   1993 HD11 ILE A 122      -6.101 -10.248   0.614  1.00 98.52           H  
ATOM   1994 HD12 ILE A 122      -5.697  -8.888  -0.464  1.00 98.52           H  
ATOM   1995 HD13 ILE A 122      -6.768 -10.180  -1.025  1.00 98.52           H  
ATOM   1996  N   ILE A 123      -6.084  -8.501   4.846  1.00 97.63           N  
ATOM   1997  H   ILE A 123      -5.358  -9.057   4.419  1.00 97.63           H  
ATOM   1998  CA  ILE A 123      -5.792  -7.899   6.139  1.00 97.63           C  
ATOM   1999  HA  ILE A 123      -6.663  -7.361   6.514  1.00 97.63           H  
ATOM   2000  C   ILE A 123      -4.659  -6.908   5.923  1.00 97.63           C  
ATOM   2001  CB  ILE A 123      -5.430  -9.003   7.150  1.00 97.63           C  
ATOM   2002  HB  ILE A 123      -4.611  -9.571   6.709  1.00 97.63           H  
ATOM   2003  O   ILE A 123      -3.643  -7.256   5.315  1.00 97.63           O  
ATOM   2004  CG1 ILE A 123      -6.623  -9.964   7.376  1.00 97.63           C  
ATOM   2005 HG12 ILE A 123      -7.411  -9.439   7.917  1.00 97.63           H  
ATOM   2006 HG13 ILE A 123      -7.038 -10.276   6.417  1.00 97.63           H  
ATOM   2007  CG2 ILE A 123      -4.958  -8.400   8.485  1.00 97.63           C  
ATOM   2008 HG21 ILE A 123      -4.674  -9.186   9.185  1.00 97.63           H  
ATOM   2009 HG22 ILE A 123      -4.090  -7.756   8.342  1.00 97.63           H  
ATOM   2010 HG23 ILE A 123      -5.771  -7.820   8.920  1.00 97.63           H  
ATOM   2011  CD1 ILE A 123      -6.264 -11.249   8.134  1.00 97.63           C  
ATOM   2012 HD11 ILE A 123      -7.147 -11.886   8.187  1.00 97.63           H  
ATOM   2013 HD12 ILE A 123      -5.478 -11.786   7.604  1.00 97.63           H  
ATOM   2014 HD13 ILE A 123      -5.942 -11.023   9.150  1.00 97.63           H  
ATOM   2015  N   ASN A 124      -4.819  -5.694   6.441  1.00 98.12           N  
ATOM   2016  H   ASN A 124      -5.704  -5.474   6.875  1.00 98.12           H  
ATOM   2017  CA  ASN A 124      -3.774  -4.688   6.497  1.00 98.12           C  
ATOM   2018  HA  ASN A 124      -2.977  -4.957   5.804  1.00 98.12           H  
ATOM   2019  C   ASN A 124      -3.187  -4.622   7.915  1.00 98.12           C  
ATOM   2020  CB  ASN A 124      -4.339  -3.344   6.020  1.00 98.12           C  
ATOM   2021  HB2 ASN A 124      -4.817  -3.477   5.049  1.00 98.12           H  
ATOM   2022  HB3 ASN A 124      -5.099  -2.978   6.710  1.00 98.12           H  
ATOM   2023  O   ASN A 124      -3.736  -3.924   8.768  1.00 98.12           O  
ATOM   2024  CG  ASN A 124      -3.247  -2.302   5.883  1.00 98.12           C  
ATOM   2025  ND2 ASN A 124      -3.486  -1.293   5.090  1.00 98.12           N  
ATOM   2026 HD21 ASN A 124      -4.418  -1.125   4.740  1.00 98.12           H  
ATOM   2027 HD22 ASN A 124      -2.729  -0.657   4.883  1.00 98.12           H  
ATOM   2028  OD1 ASN A 124      -2.167  -2.390   6.460  1.00 98.12           O  
ATOM   2029  N   PRO A 125      -2.042  -5.279   8.197  1.00 96.38           N  
ATOM   2030  CA  PRO A 125      -1.488  -5.306   9.549  1.00 96.38           C  
ATOM   2031  HA  PRO A 125      -2.219  -5.766  10.215  1.00 96.38           H  
ATOM   2032  C   PRO A 125      -1.129  -3.917  10.096  1.00 96.38           C  
ATOM   2033  CB  PRO A 125      -0.243  -6.198   9.462  1.00 96.38           C  
ATOM   2034  HB2 PRO A 125      -0.117  -6.796  10.365  1.00 96.38           H  
ATOM   2035  HB3 PRO A 125       0.643  -5.590   9.284  1.00 96.38           H  
ATOM   2036  O   PRO A 125      -1.070  -3.732  11.310  1.00 96.38           O  
ATOM   2037  CG  PRO A 125      -0.500  -7.074   8.239  1.00 96.38           C  
ATOM   2038  HG2 PRO A 125      -1.149  -7.906   8.511  1.00 96.38           H  
ATOM   2039  HG3 PRO A 125       0.425  -7.435   7.789  1.00 96.38           H  
ATOM   2040  CD  PRO A 125      -1.247  -6.123   7.314  1.00 96.38           C  
ATOM   2041  HD2 PRO A 125      -1.855  -6.708   6.625  1.00 96.38           H  
ATOM   2042  HD3 PRO A 125      -0.540  -5.506   6.760  1.00 96.38           H  
ATOM   2043  N   LEU A 126      -0.869  -2.939   9.217  1.00 95.56           N  
ATOM   2044  H   LEU A 126      -1.044  -3.113   8.238  1.00 95.56           H  
ATOM   2045  CA  LEU A 126      -0.566  -1.567   9.621  1.00 95.56           C  
ATOM   2046  HA  LEU A 126       0.077  -1.592  10.501  1.00 95.56           H  
ATOM   2047  C   LEU A 126      -1.826  -0.802  10.034  1.00 95.56           C  
ATOM   2048  CB  LEU A 126       0.167  -0.828   8.487  1.00 95.56           C  
ATOM   2049  HB2 LEU A 126      -0.483  -0.799   7.612  1.00 95.56           H  
ATOM   2050  HB3 LEU A 126       0.333   0.203   8.799  1.00 95.56           H  
ATOM   2051  O   LEU A 126      -1.738   0.010  10.952  1.00 95.56           O  
ATOM   2052  CG  LEU A 126       1.517  -1.440   8.076  1.00 95.56           C  
ATOM   2053  HG  LEU A 126       1.371  -2.468   7.745  1.00 95.56           H  
ATOM   2054  CD1 LEU A 126       2.102  -0.643   6.916  1.00 95.56           C  
ATOM   2055 HD11 LEU A 126       2.265   0.395   7.206  1.00 95.56           H  
ATOM   2056 HD12 LEU A 126       3.039  -1.089   6.582  1.00 95.56           H  
ATOM   2057 HD13 LEU A 126       1.387  -0.663   6.094  1.00 95.56           H  
ATOM   2058  CD2 LEU A 126       2.540  -1.429   9.216  1.00 95.56           C  
ATOM   2059 HD21 LEU A 126       3.498  -1.796   8.848  1.00 95.56           H  
ATOM   2060 HD22 LEU A 126       2.203  -2.085  10.018  1.00 95.56           H  
ATOM   2061 HD23 LEU A 126       2.661  -0.414   9.596  1.00 95.56           H  
ATOM   2062  N   ALA A 127      -2.969  -1.057   9.396  1.00 97.00           N  
ATOM   2063  H   ALA A 127      -2.977  -1.762   8.672  1.00 97.00           H  
ATOM   2064  CA  ALA A 127      -4.258  -0.493   9.795  1.00 97.00           C  
ATOM   2065  HA  ALA A 127      -4.150   0.576   9.982  1.00 97.00           H  
ATOM   2066  C   ALA A 127      -4.760  -1.151  11.090  1.00 97.00           C  
ATOM   2067  CB  ALA A 127      -5.255  -0.679   8.647  1.00 97.00           C  
ATOM   2068  HB1 ALA A 127      -5.482  -1.737   8.519  1.00 97.00           H  
ATOM   2069  HB2 ALA A 127      -6.188  -0.163   8.873  1.00 97.00           H  
ATOM   2070  HB3 ALA A 127      -4.858  -0.278   7.714  1.00 97.00           H  
ATOM   2071  O   ALA A 127      -4.985  -0.465  12.087  1.00 97.00           O  
ATOM   2072  N   GLU A 128      -4.803  -2.487  11.114  1.00 94.70           N  
ATOM   2073  H   GLU A 128      -4.627  -2.974  10.247  1.00 94.70           H  
ATOM   2074  CA  GLU A 128      -5.355  -3.278  12.223  1.00 94.70           C  
ATOM   2075  HA  GLU A 128      -6.405  -3.027  12.372  1.00 94.70           H  
ATOM   2076  C   GLU A 128      -4.619  -3.030  13.543  1.00 94.70           C  
ATOM   2077  CB  GLU A 128      -5.241  -4.771  11.886  1.00 94.70           C  
ATOM   2078  HB2 GLU A 128      -4.202  -4.994  11.641  1.00 94.70           H  
ATOM   2079  HB3 GLU A 128      -5.495  -5.361  12.767  1.00 94.70           H  
ATOM   2080  O   GLU A 128      -5.240  -2.903  14.597  1.00 94.70           O  
ATOM   2081  CG  GLU A 128      -6.119  -5.224  10.714  1.00 94.70           C  
ATOM   2082  HG2 GLU A 128      -5.879  -4.635   9.829  1.00 94.70           H  
ATOM   2083  HG3 GLU A 128      -5.860  -6.261  10.499  1.00 94.70           H  
ATOM   2084  CD  GLU A 128      -7.627  -5.144  10.975  1.00 94.70           C  
ATOM   2085  OE1 GLU A 128      -8.353  -5.148   9.952  1.00 94.70           O  
ATOM   2086  OE2 GLU A 128      -8.027  -5.117  12.160  1.00 94.70           O  
ATOM   2087  N   LYS A 129      -3.286  -2.877  13.498  1.00 92.44           N  
ATOM   2088  H   LYS A 129      -2.825  -3.009  12.609  1.00 92.44           H  
ATOM   2089  CA  LYS A 129      -2.489  -2.527  14.687  1.00 92.44           C  
ATOM   2090  HA  LYS A 129      -2.681  -3.269  15.461  1.00 92.44           H  
ATOM   2091  C   LYS A 129      -2.903  -1.177  15.289  1.00 92.44           C  
ATOM   2092  CB  LYS A 129      -0.997  -2.547  14.321  1.00 92.44           C  
ATOM   2093  HB2 LYS A 129      -0.744  -3.530  13.924  1.00 92.44           H  
ATOM   2094  HB3 LYS A 129      -0.803  -1.795  13.556  1.00 92.44           H  
ATOM   2095  O   LYS A 129      -2.785  -0.989  16.494  1.00 92.44           O  
ATOM   2096  CG  LYS A 129      -0.121  -2.272  15.551  1.00 92.44           C  
ATOM   2097  HG2 LYS A 129      -0.311  -3.037  16.304  1.00 92.44           H  
ATOM   2098  HG3 LYS A 129      -0.375  -1.297  15.968  1.00 92.44           H  
ATOM   2099  CD  LYS A 129       1.371  -2.236  15.224  1.00 92.44           C  
ATOM   2100  HD2 LYS A 129       1.698  -3.214  14.870  1.00 92.44           H  
ATOM   2101  HD3 LYS A 129       1.549  -1.479  14.460  1.00 92.44           H  
ATOM   2102  CE  LYS A 129       2.087  -1.858  16.526  1.00 92.44           C  
ATOM   2103  HE2 LYS A 129       1.959  -2.668  17.244  1.00 92.44           H  
ATOM   2104  HE3 LYS A 129       1.589  -0.983  16.944  1.00 92.44           H  
ATOM   2105  NZ  LYS A 129       3.523  -1.559  16.318  1.00 92.44           N  
ATOM   2106  HZ1 LYS A 129       4.006  -2.361  15.938  1.00 92.44           H  
ATOM   2107  HZ2 LYS A 129       3.618  -0.768  15.698  1.00 92.44           H  
ATOM   2108  HZ3 LYS A 129       3.940  -1.304  17.202  1.00 92.44           H  
ATOM   2109  N   ASN A 130      -3.377  -0.249  14.459  1.00 93.53           N  
ATOM   2110  H   ASN A 130      -3.558  -0.520  13.503  1.00 93.53           H  
ATOM   2111  CA  ASN A 130      -3.909   1.043  14.893  1.00 93.53           C  
ATOM   2112  HA  ASN A 130      -3.446   1.320  15.841  1.00 93.53           H  
ATOM   2113  C   ASN A 130      -5.420   0.985  15.176  1.00 93.53           C  
ATOM   2114  CB  ASN A 130      -3.531   2.117  13.859  1.00 93.53           C  
ATOM   2115  HB2 ASN A 130      -4.020   3.055  14.125  1.00 93.53           H  
ATOM   2116  HB3 ASN A 130      -3.887   1.827  12.870  1.00 93.53           H  
ATOM   2117  O   ASN A 130      -6.032   2.018  15.427  1.00 93.53           O  
ATOM   2118  CG  ASN A 130      -2.038   2.367  13.832  1.00 93.53           C  
ATOM   2119  ND2 ASN A 130      -1.339   1.999  12.787  1.00 93.53           N  
ATOM   2120 HD21 ASN A 130      -0.347   1.977  12.973  1.00 93.53           H  
ATOM   2121 HD22 ASN A 130      -1.780   1.397  12.106  1.00 93.53           H  
ATOM   2122  OD1 ASN A 130      -1.424   2.849  14.761  1.00 93.53           O  
ATOM   2123  N   GLY A 131      -6.031  -0.203  15.155  1.00 93.30           N  
ATOM   2124  H   GLY A 131      -5.491  -1.028  14.937  1.00 93.30           H  
ATOM   2125  CA  GLY A 131      -7.460  -0.394  15.379  1.00 93.30           C  
ATOM   2126  HA2 GLY A 131      -7.773   0.210  16.230  1.00 93.30           H  
ATOM   2127  HA3 GLY A 131      -7.634  -1.448  15.599  1.00 93.30           H  
ATOM   2128  C   GLY A 131      -8.351  -0.017  14.199  1.00 93.30           C  
ATOM   2129  O   GLY A 131      -9.560   0.048  14.398  1.00 93.30           O  
ATOM   2130  N   ILE A 132      -7.772   0.223  13.020  1.00 96.61           N  
ATOM   2131  H   ILE A 132      -6.778   0.064  12.931  1.00 96.61           H  
ATOM   2132  CA  ILE A 132      -8.493   0.603  11.803  1.00 96.61           C  
ATOM   2133  HA  ILE A 132      -9.440   1.065  12.082  1.00 96.61           H  
ATOM   2134  C   ILE A 132      -8.805  -0.653  10.991  1.00 96.61           C  
ATOM   2135  CB  ILE A 132      -7.681   1.628  10.981  1.00 96.61           C  
ATOM   2136  HB  ILE A 132      -6.801   1.126  10.581  1.00 96.61           H  
ATOM   2137  O   ILE A 132      -7.927  -1.492  10.789  1.00 96.61           O  
ATOM   2138  CG1 ILE A 132      -7.160   2.816  11.820  1.00 96.61           C  
ATOM   2139 HG12 ILE A 132      -6.766   3.576  11.145  1.00 96.61           H  
ATOM   2140 HG13 ILE A 132      -6.335   2.480  12.448  1.00 96.61           H  
ATOM   2141  CG2 ILE A 132      -8.505   2.143   9.785  1.00 96.61           C  
ATOM   2142 HG21 ILE A 132      -7.937   2.884   9.223  1.00 96.61           H  
ATOM   2143 HG22 ILE A 132      -8.757   1.326   9.109  1.00 96.61           H  
ATOM   2144 HG23 ILE A 132      -9.433   2.598  10.131  1.00 96.61           H  
ATOM   2145  CD1 ILE A 132      -8.209   3.477  12.717  1.00 96.61           C  
ATOM   2146 HD11 ILE A 132      -8.411   2.856  13.590  1.00 96.61           H  
ATOM   2147 HD12 ILE A 132      -7.835   4.442  13.062  1.00 96.61           H  
ATOM   2148 HD13 ILE A 132      -9.136   3.611  12.160  1.00 96.61           H  
ATOM   2149  N   THR A 133     -10.041  -0.756  10.519  1.00 96.86           N  
ATOM   2150  H   THR A 133     -10.664   0.022  10.684  1.00 96.86           H  
ATOM   2151  CA  THR A 133     -10.646  -1.931   9.882  1.00 96.86           C  
ATOM   2152  HA  THR A 133      -9.885  -2.687   9.691  1.00 96.86           H  
ATOM   2153  C   THR A 133     -11.314  -1.559   8.555  1.00 96.86           C  
ATOM   2154  CB  THR A 133     -11.691  -2.567  10.812  1.00 96.86           C  
ATOM   2155  HB  THR A 133     -12.011  -3.510  10.367  1.00 96.86           H  
ATOM   2156  O   THR A 133     -11.422  -0.388   8.195  1.00 96.86           O  
ATOM   2157  CG2 THR A 133     -11.161  -2.876  12.212  1.00 96.86           C  
ATOM   2158 HG21 THR A 133     -10.945  -1.952  12.749  1.00 96.86           H  
ATOM   2159 HG22 THR A 133     -10.252  -3.471  12.132  1.00 96.86           H  
ATOM   2160 HG23 THR A 133     -11.911  -3.444  12.762  1.00 96.86           H  
ATOM   2161  OG1 THR A 133     -12.829  -1.738  10.927  1.00 96.86           O  
ATOM   2162  HG1 THR A 133     -12.533  -0.838  11.081  1.00 96.86           H  
ATOM   2163  N   TRP A 134     -11.831  -2.549   7.825  1.00 97.78           N  
ATOM   2164  H   TRP A 134     -11.659  -3.502   8.110  1.00 97.78           H  
ATOM   2165  CA  TRP A 134     -12.627  -2.314   6.614  1.00 97.78           C  
ATOM   2166  HA  TRP A 134     -12.023  -1.754   5.900  1.00 97.78           H  
ATOM   2167  C   TRP A 134     -13.908  -1.493   6.836  1.00 97.78           C  
ATOM   2168  CB  TRP A 134     -12.994  -3.667   6.003  1.00 97.78           C  
ATOM   2169  HB2 TRP A 134     -13.372  -4.334   6.778  1.00 97.78           H  
ATOM   2170  HB3 TRP A 134     -13.798  -3.511   5.284  1.00 97.78           H  
ATOM   2171  O   TRP A 134     -14.443  -0.944   5.872  1.00 97.78           O  
ATOM   2172  CG  TRP A 134     -11.881  -4.323   5.263  1.00 97.78           C  
ATOM   2173  CD1 TRP A 134     -11.188  -5.419   5.645  1.00 97.78           C  
ATOM   2174  HD1 TRP A 134     -11.342  -5.977   6.557  1.00 97.78           H  
ATOM   2175  CD2 TRP A 134     -11.330  -3.924   3.974  1.00 97.78           C  
ATOM   2176  CE2 TRP A 134     -10.313  -4.855   3.614  1.00 97.78           C  
ATOM   2177  CE3 TRP A 134     -11.610  -2.880   3.066  1.00 97.78           C  
ATOM   2178  HE3 TRP A 134     -12.363  -2.148   3.321  1.00 97.78           H  
ATOM   2179  NE1 TRP A 134     -10.255  -5.732   4.677  1.00 97.78           N  
ATOM   2180  HE1 TRP A 134      -9.621  -6.513   4.759  1.00 97.78           H  
ATOM   2181  CH2 TRP A 134      -9.946  -3.734   1.502  1.00 97.78           C  
ATOM   2182  HH2 TRP A 134      -9.457  -3.672   0.541  1.00 97.78           H  
ATOM   2183  CZ2 TRP A 134      -9.615  -4.760   2.403  1.00 97.78           C  
ATOM   2184  HZ2 TRP A 134      -8.841  -5.474   2.163  1.00 97.78           H  
ATOM   2185  CZ3 TRP A 134     -10.928  -2.788   1.840  1.00 97.78           C  
ATOM   2186  HZ3 TRP A 134     -11.164  -1.992   1.150  1.00 97.78           H  
ATOM   2187  N   ASN A 135     -14.411  -1.413   8.073  1.00 96.48           N  
ATOM   2188  H   ASN A 135     -13.896  -1.829   8.835  1.00 96.48           H  
ATOM   2189  CA  ASN A 135     -15.605  -0.627   8.403  1.00 96.48           C  
ATOM   2190  HA  ASN A 135     -16.369  -0.798   7.645  1.00 96.48           H  
ATOM   2191  C   ASN A 135     -15.327   0.882   8.412  1.00 96.48           C  
ATOM   2192  CB  ASN A 135     -16.149  -1.086   9.762  1.00 96.48           C  
ATOM   2193  HB2 ASN A 135     -15.371  -0.977  10.518  1.00 96.48           H  
ATOM   2194  HB3 ASN A 135     -16.980  -0.440  10.045  1.00 96.48           H  
ATOM   2195  O   ASN A 135     -16.255   1.671   8.275  1.00 96.48           O  
ATOM   2196  CG  ASN A 135     -16.663  -2.511   9.753  1.00 96.48           C  
ATOM   2197  ND2 ASN A 135     -16.663  -3.160  10.893  1.00 96.48           N  
ATOM   2198 HD21 ASN A 135     -16.303  -2.710  11.722  1.00 96.48           H  
ATOM   2199 HD22 ASN A 135     -17.031  -4.100  10.874  1.00 96.48           H  
ATOM   2200  OD1 ASN A 135     -17.070  -3.067   8.747  1.00 96.48           O  
ATOM   2201  N   ASP A 136     -14.058   1.275   8.533  1.00 97.31           N  
ATOM   2202  H   ASP A 136     -13.340   0.578   8.669  1.00 97.31           H  
ATOM   2203  CA  ASP A 136     -13.618   2.671   8.537  1.00 97.31           C  
ATOM   2204  HA  ASP A 136     -14.334   3.266   9.103  1.00 97.31           H  
ATOM   2205  C   ASP A 136     -13.541   3.280   7.120  1.00 97.31           C  
ATOM   2206  CB  ASP A 136     -12.270   2.738   9.266  1.00 97.31           C  
ATOM   2207  HB2 ASP A 136     -11.532   2.153   8.718  1.00 97.31           H  
ATOM   2208  HB3 ASP A 136     -11.921   3.771   9.268  1.00 97.31           H  
ATOM   2209  O   ASP A 136     -13.234   4.460   6.958  1.00 97.31           O  
ATOM   2210  CG  ASP A 136     -12.369   2.229  10.711  1.00 97.31           C  
ATOM   2211  OD1 ASP A 136     -12.737   3.030  11.596  1.00 97.31           O  
ATOM   2212  OD2 ASP A 136     -12.056   1.034  10.941  1.00 97.31           O  
ATOM   2213  N   GLY A 137     -13.830   2.480   6.087  1.00 97.35           N  
ATOM   2214  H   GLY A 137     -14.060   1.521   6.303  1.00 97.35           H  
ATOM   2215  CA  GLY A 137     -13.838   2.886   4.682  1.00 97.35           C  
ATOM   2216  HA2 GLY A 137     -13.695   3.963   4.592  1.00 97.35           H  
ATOM   2217  HA3 GLY A 137     -14.815   2.644   4.261  1.00 97.35           H  
ATOM   2218  C   GLY A 137     -12.757   2.190   3.857  1.00 97.35           C  
ATOM   2219  O   GLY A 137     -11.647   1.937   4.325  1.00 97.35           O  
ATOM   2220  N   GLU A 138     -13.079   1.876   2.603  1.00 98.23           N  
ATOM   2221  H   GLU A 138     -13.965   2.190   2.234  1.00 98.23           H  
ATOM   2222  CA  GLU A 138     -12.226   1.071   1.720  1.00 98.23           C  
ATOM   2223  HA  GLU A 138     -11.904   0.179   2.257  1.00 98.23           H  
ATOM   2224  C   GLU A 138     -10.951   1.828   1.331  1.00 98.23           C  
ATOM   2225  CB  GLU A 138     -13.038   0.633   0.486  1.00 98.23           C  
ATOM   2226  HB2 GLU A 138     -13.467   1.513   0.007  1.00 98.23           H  
ATOM   2227  HB3 GLU A 138     -12.381   0.126  -0.221  1.00 98.23           H  
ATOM   2228  O   GLU A 138      -9.845   1.307   1.497  1.00 98.23           O  
ATOM   2229  CG  GLU A 138     -14.159  -0.334   0.911  1.00 98.23           C  
ATOM   2230  HG2 GLU A 138     -13.698  -1.263   1.247  1.00 98.23           H  
ATOM   2231  HG3 GLU A 138     -14.693   0.081   1.766  1.00 98.23           H  
ATOM   2232  CD  GLU A 138     -15.209  -0.656  -0.158  1.00 98.23           C  
ATOM   2233  OE1 GLU A 138     -16.139  -1.416   0.228  1.00 98.23           O  
ATOM   2234  OE2 GLU A 138     -15.063  -0.231  -1.323  1.00 98.23           O  
ATOM   2235  N   GLU A 139     -11.081   3.083   0.897  1.00 98.38           N  
ATOM   2236  H   GLU A 139     -12.004   3.445   0.708  1.00 98.38           H  
ATOM   2237  CA  GLU A 139      -9.940   3.937   0.574  1.00 98.38           C  
ATOM   2238  HA  GLU A 139      -9.312   3.416  -0.149  1.00 98.38           H  
ATOM   2239  C   GLU A 139      -9.078   4.220   1.809  1.00 98.38           C  
ATOM   2240  CB  GLU A 139     -10.396   5.266  -0.053  1.00 98.38           C  
ATOM   2241  HB2 GLU A 139      -9.496   5.844  -0.266  1.00 98.38           H  
ATOM   2242  HB3 GLU A 139     -10.991   5.831   0.664  1.00 98.38           H  
ATOM   2243  O   GLU A 139      -7.851   4.167   1.718  1.00 98.38           O  
ATOM   2244  CG  GLU A 139     -11.164   5.122  -1.375  1.00 98.38           C  
ATOM   2245  HG2 GLU A 139     -10.846   4.207  -1.876  1.00 98.38           H  
ATOM   2246  HG3 GLU A 139     -10.881   5.959  -2.013  1.00 98.38           H  
ATOM   2247  CD  GLU A 139     -12.691   5.128  -1.198  1.00 98.38           C  
ATOM   2248  OE1 GLU A 139     -13.356   5.812  -2.010  1.00 98.38           O  
ATOM   2249  OE2 GLU A 139     -13.169   4.501  -0.224  1.00 98.38           O  
ATOM   2250  N   VAL A 140      -9.696   4.461   2.972  1.00 98.31           N  
ATOM   2251  H   VAL A 140     -10.705   4.440   2.980  1.00 98.31           H  
ATOM   2252  CA  VAL A 140      -8.985   4.702   4.240  1.00 98.31           C  
ATOM   2253  HA  VAL A 140      -8.291   5.531   4.102  1.00 98.31           H  
ATOM   2254  C   VAL A 140      -8.166   3.475   4.633  1.00 98.31           C  
ATOM   2255  CB  VAL A 140      -9.966   5.075   5.371  1.00 98.31           C  
ATOM   2256  HB  VAL A 140     -10.725   4.297   5.456  1.00 98.31           H  
ATOM   2257  O   VAL A 140      -6.956   3.584   4.843  1.00 98.31           O  
ATOM   2258  CG1 VAL A 140      -9.261   5.214   6.726  1.00 98.31           C  
ATOM   2259 HG11 VAL A 140      -9.999   5.507   7.473  1.00 98.31           H  
ATOM   2260 HG12 VAL A 140      -8.474   5.967   6.670  1.00 98.31           H  
ATOM   2261 HG13 VAL A 140      -8.841   4.259   7.042  1.00 98.31           H  
ATOM   2262  CG2 VAL A 140     -10.664   6.407   5.080  1.00 98.31           C  
ATOM   2263 HG21 VAL A 140     -11.208   6.354   4.137  1.00 98.31           H  
ATOM   2264 HG22 VAL A 140      -9.930   7.211   5.033  1.00 98.31           H  
ATOM   2265 HG23 VAL A 140     -11.385   6.620   5.870  1.00 98.31           H  
ATOM   2266  N   TYR A 141      -8.794   2.298   4.690  1.00 98.69           N  
ATOM   2267  H   TYR A 141      -9.785   2.267   4.498  1.00 98.69           H  
ATOM   2268  CA  TYR A 141      -8.143   1.057   5.111  1.00 98.69           C  
ATOM   2269  HA  TYR A 141      -7.742   1.198   6.115  1.00 98.69           H  
ATOM   2270  C   TYR A 141      -6.981   0.669   4.188  1.00 98.69           C  
ATOM   2271  CB  TYR A 141      -9.189  -0.062   5.155  1.00 98.69           C  
ATOM   2272  HB2 TYR A 141     -10.024   0.262   5.777  1.00 98.69           H  
ATOM   2273  HB3 TYR A 141      -9.577  -0.241   4.153  1.00 98.69           H  
ATOM   2274  O   TYR A 141      -5.895   0.297   4.648  1.00 98.69           O  
ATOM   2275  CG  TYR A 141      -8.650  -1.354   5.733  1.00 98.69           C  
ATOM   2276  CD1 TYR A 141      -8.332  -2.444   4.899  1.00 98.69           C  
ATOM   2277  HD1 TYR A 141      -8.477  -2.366   3.832  1.00 98.69           H  
ATOM   2278  CD2 TYR A 141      -8.471  -1.461   7.123  1.00 98.69           C  
ATOM   2279  HD2 TYR A 141      -8.706  -0.621   7.760  1.00 98.69           H  
ATOM   2280  CE1 TYR A 141      -7.882  -3.655   5.465  1.00 98.69           C  
ATOM   2281  HE1 TYR A 141      -7.684  -4.514   4.842  1.00 98.69           H  
ATOM   2282  CE2 TYR A 141      -8.050  -2.677   7.688  1.00 98.69           C  
ATOM   2283  HE2 TYR A 141      -7.942  -2.782   8.757  1.00 98.69           H  
ATOM   2284  OH  TYR A 141      -7.459  -4.973   7.437  1.00 98.69           O  
ATOM   2285  HH  TYR A 141      -7.764  -4.996   8.346  1.00 98.69           H  
ATOM   2286  CZ  TYR A 141      -7.789  -3.785   6.866  1.00 98.69           C  
ATOM   2287  N   LEU A 142      -7.171   0.807   2.873  1.00 98.75           N  
ATOM   2288  H   LEU A 142      -8.078   1.113   2.550  1.00 98.75           H  
ATOM   2289  CA  LEU A 142      -6.141   0.499   1.882  1.00 98.75           C  
ATOM   2290  HA  LEU A 142      -5.693  -0.463   2.132  1.00 98.75           H  
ATOM   2291  C   LEU A 142      -4.984   1.512   1.887  1.00 98.75           C  
ATOM   2292  CB  LEU A 142      -6.806   0.395   0.501  1.00 98.75           C  
ATOM   2293  HB2 LEU A 142      -6.027   0.362  -0.261  1.00 98.75           H  
ATOM   2294  HB3 LEU A 142      -7.397   1.296   0.336  1.00 98.75           H  
ATOM   2295  O   LEU A 142      -3.850   1.140   1.582  1.00 98.75           O  
ATOM   2296  CG  LEU A 142      -7.710  -0.842   0.333  1.00 98.75           C  
ATOM   2297  HG  LEU A 142      -8.473  -0.867   1.111  1.00 98.75           H  
ATOM   2298  CD1 LEU A 142      -8.402  -0.796  -1.025  1.00 98.75           C  
ATOM   2299 HD11 LEU A 142      -8.994   0.117  -1.089  1.00 98.75           H  
ATOM   2300 HD12 LEU A 142      -9.076  -1.645  -1.131  1.00 98.75           H  
ATOM   2301 HD13 LEU A 142      -7.660  -0.813  -1.824  1.00 98.75           H  
ATOM   2302  CD2 LEU A 142      -6.895  -2.135   0.412  1.00 98.75           C  
ATOM   2303 HD21 LEU A 142      -7.474  -2.974   0.027  1.00 98.75           H  
ATOM   2304 HD22 LEU A 142      -5.985  -2.043  -0.180  1.00 98.75           H  
ATOM   2305 HD23 LEU A 142      -6.652  -2.334   1.456  1.00 98.75           H  
ATOM   2306  N   SER A 143      -5.222   2.752   2.319  1.00 98.71           N  
ATOM   2307  H   SER A 143      -6.174   3.004   2.543  1.00 98.71           H  
ATOM   2308  CA  SER A 143      -4.192   3.801   2.402  1.00 98.71           C  
ATOM   2309  HA  SER A 143      -3.677   3.862   1.443  1.00 98.71           H  
ATOM   2310  C   SER A 143      -3.128   3.565   3.472  1.00 98.71           C  
ATOM   2311  CB  SER A 143      -4.843   5.148   2.665  1.00 98.71           C  
ATOM   2312  HB2 SER A 143      -4.070   5.905   2.798  1.00 98.71           H  
ATOM   2313  HB3 SER A 143      -5.470   5.113   3.556  1.00 98.71           H  
ATOM   2314  O   SER A 143      -2.070   4.190   3.453  1.00 98.71           O  
ATOM   2315  OG  SER A 143      -5.610   5.477   1.541  1.00 98.71           O  
ATOM   2316  HG  SER A 143      -6.433   4.985   1.578  1.00 98.71           H  
ATOM   2317  N   PHE A 144      -3.358   2.639   4.404  1.00 98.43           N  
ATOM   2318  H   PHE A 144      -4.260   2.186   4.422  1.00 98.43           H  
ATOM   2319  CA  PHE A 144      -2.318   2.221   5.345  1.00 98.43           C  
ATOM   2320  HA  PHE A 144      -1.801   3.106   5.713  1.00 98.43           H  
ATOM   2321  C   PHE A 144      -1.248   1.337   4.688  1.00 98.43           C  
ATOM   2322  CB  PHE A 144      -2.965   1.517   6.541  1.00 98.43           C  
ATOM   2323  HB2 PHE A 144      -3.791   0.904   6.180  1.00 98.43           H  
ATOM   2324  HB3 PHE A 144      -2.237   0.862   7.019  1.00 98.43           H  
ATOM   2325  O   PHE A 144      -0.179   1.156   5.274  1.00 98.43           O  
ATOM   2326  CG  PHE A 144      -3.527   2.450   7.584  1.00 98.43           C  
ATOM   2327  CD1 PHE A 144      -2.789   2.748   8.744  1.00 98.43           C  
ATOM   2328  HD1 PHE A 144      -1.824   2.288   8.899  1.00 98.43           H  
ATOM   2329  CD2 PHE A 144      -4.808   2.996   7.405  1.00 98.43           C  
ATOM   2330  HD2 PHE A 144      -5.388   2.746   6.529  1.00 98.43           H  
ATOM   2331  CE1 PHE A 144      -3.329   3.613   9.714  1.00 98.43           C  
ATOM   2332  HE1 PHE A 144      -2.794   3.826  10.628  1.00 98.43           H  
ATOM   2333  CE2 PHE A 144      -5.337   3.877   8.360  1.00 98.43           C  
ATOM   2334  HE2 PHE A 144      -6.314   4.311   8.208  1.00 98.43           H  
ATOM   2335  CZ  PHE A 144      -4.595   4.189   9.511  1.00 98.43           C  
ATOM   2336  HZ  PHE A 144      -5.014   4.857  10.250  1.00 98.43           H  
ATOM   2337  N   PHE A 145      -1.504   0.762   3.504  1.00 98.47           N  
ATOM   2338  H   PHE A 145      -2.357   0.987   3.012  1.00 98.47           H  
ATOM   2339  CA  PHE A 145      -0.487  -0.013   2.798  1.00 98.47           C  
ATOM   2340  HA  PHE A 145      -0.055  -0.695   3.531  1.00 98.47           H  
ATOM   2341  C   PHE A 145       0.624   0.898   2.250  1.00 98.47           C  
ATOM   2342  CB  PHE A 145      -1.092  -0.867   1.675  1.00 98.47           C  
ATOM   2343  HB2 PHE A 145      -0.279  -1.240   1.052  1.00 98.47           H  
ATOM   2344  HB3 PHE A 145      -1.715  -0.240   1.038  1.00 98.47           H  
ATOM   2345  O   PHE A 145       0.325   1.939   1.659  1.00 98.47           O  
ATOM   2346  CG  PHE A 145      -1.875  -2.076   2.150  1.00 98.47           C  
ATOM   2347  CD1 PHE A 145      -1.272  -3.004   3.022  1.00 98.47           C  
ATOM   2348  HD1 PHE A 145      -0.260  -2.855   3.367  1.00 98.47           H  
ATOM   2349  CD2 PHE A 145      -3.182  -2.308   1.685  1.00 98.47           C  
ATOM   2350  HD2 PHE A 145      -3.649  -1.607   1.008  1.00 98.47           H  
ATOM   2351  CE1 PHE A 145      -1.973  -4.150   3.431  1.00 98.47           C  
ATOM   2352  HE1 PHE A 145      -1.502  -4.863   4.090  1.00 98.47           H  
ATOM   2353  CE2 PHE A 145      -3.873  -3.468   2.080  1.00 98.47           C  
ATOM   2354  HE2 PHE A 145      -4.865  -3.666   1.701  1.00 98.47           H  
ATOM   2355  CZ  PHE A 145      -3.270  -4.389   2.950  1.00 98.47           C  
ATOM   2356  HZ  PHE A 145      -3.799  -5.285   3.241  1.00 98.47           H  
ATOM   2357  N   PRO A 146       1.910   0.512   2.381  1.00 97.41           N  
ATOM   2358  CA  PRO A 146       3.012   1.263   1.785  1.00 97.41           C  
ATOM   2359  HA  PRO A 146       3.030   2.266   2.212  1.00 97.41           H  
ATOM   2360  C   PRO A 146       2.861   1.349   0.262  1.00 97.41           C  
ATOM   2361  CB  PRO A 146       4.291   0.508   2.172  1.00 97.41           C  
ATOM   2362  HB2 PRO A 146       5.108   1.193   2.403  1.00 97.41           H  
ATOM   2363  HB3 PRO A 146       4.583  -0.168   1.369  1.00 97.41           H  
ATOM   2364  O   PRO A 146       2.470   0.367  -0.370  1.00 97.41           O  
ATOM   2365  CG  PRO A 146       3.880  -0.316   3.392  1.00 97.41           C  
ATOM   2366  HG2 PRO A 146       3.944   0.299   4.290  1.00 97.41           H  
ATOM   2367  HG3 PRO A 146       4.480  -1.219   3.496  1.00 97.41           H  
ATOM   2368  CD  PRO A 146       2.420  -0.644   3.103  1.00 97.41           C  
ATOM   2369  HD2 PRO A 146       1.894  -0.810   4.043  1.00 97.41           H  
ATOM   2370  HD3 PRO A 146       2.349  -1.530   2.471  1.00 97.41           H  
ATOM   2371  N   GLY A 147       3.187   2.491  -0.339  1.00 97.50           N  
ATOM   2372  H   GLY A 147       3.351   3.327   0.204  1.00 97.50           H  
ATOM   2373  CA  GLY A 147       3.077   2.690  -1.785  1.00 97.50           C  
ATOM   2374  HA2 GLY A 147       3.308   1.763  -2.309  1.00 97.50           H  
ATOM   2375  HA3 GLY A 147       3.786   3.457  -2.098  1.00 97.50           H  
ATOM   2376  C   GLY A 147       1.707   3.174  -2.245  1.00 97.50           C  
ATOM   2377  O   GLY A 147       1.585   3.585  -3.395  1.00 97.50           O  
ATOM   2378  N   SER A 148       0.690   3.179  -1.380  1.00 98.34           N  
ATOM   2379  H   SER A 148       0.849   2.884  -0.427  1.00 98.34           H  
ATOM   2380  CA  SER A 148      -0.608   3.788  -1.700  1.00 98.34           C  
ATOM   2381  HA  SER A 148      -1.007   3.322  -2.601  1.00 98.34           H  
ATOM   2382  C   SER A 148      -0.488   5.291  -1.978  1.00 98.34           C  
ATOM   2383  CB  SER A 148      -1.604   3.549  -0.563  1.00 98.34           C  
ATOM   2384  HB2 SER A 148      -1.765   2.480  -0.428  1.00 98.34           H  
ATOM   2385  HB3 SER A 148      -2.555   4.020  -0.811  1.00 98.34           H  
ATOM   2386  O   SER A 148      -1.265   5.830  -2.763  1.00 98.34           O  
ATOM   2387  OG  SER A 148      -1.103   4.112   0.630  1.00 98.34           O  
ATOM   2388  HG  SER A 148      -0.751   3.413   1.186  1.00 98.34           H  
ATOM   2389  N   GLU A 149       0.534   5.964  -1.434  1.00 98.02           N  
ATOM   2390  H   GLU A 149       1.168   5.480  -0.814  1.00 98.02           H  
ATOM   2391  CA  GLU A 149       0.785   7.380  -1.690  1.00 98.02           C  
ATOM   2392  HA  GLU A 149      -0.131   7.923  -1.460  1.00 98.02           H  
ATOM   2393  C   GLU A 149       1.098   7.691  -3.156  1.00 98.02           C  
ATOM   2394  CB  GLU A 149       1.884   7.919  -0.762  1.00 98.02           C  
ATOM   2395  HB2 GLU A 149       1.681   7.626   0.268  1.00 98.02           H  
ATOM   2396  HB3 GLU A 149       1.798   9.004  -0.809  1.00 98.02           H  
ATOM   2397  O   GLU A 149       0.915   8.825  -3.577  1.00 98.02           O  
ATOM   2398  CG  GLU A 149       3.343   7.586  -1.128  1.00 98.02           C  
ATOM   2399  HG2 GLU A 149       3.985   8.291  -0.599  1.00 98.02           H  
ATOM   2400  HG3 GLU A 149       3.514   7.763  -2.190  1.00 98.02           H  
ATOM   2401  CD  GLU A 149       3.822   6.177  -0.766  1.00 98.02           C  
ATOM   2402  OE1 GLU A 149       5.016   5.900  -1.034  1.00 98.02           O  
ATOM   2403  OE2 GLU A 149       3.052   5.342  -0.238  1.00 98.02           O  
ATOM   2404  N   MET A 150       1.500   6.697  -3.955  1.00 97.78           N  
ATOM   2405  H   MET A 150       1.575   5.767  -3.570  1.00 97.78           H  
ATOM   2406  CA  MET A 150       1.659   6.867  -5.404  1.00 97.78           C  
ATOM   2407  HA  MET A 150       2.375   7.666  -5.600  1.00 97.78           H  
ATOM   2408  C   MET A 150       0.344   7.253  -6.103  1.00 97.78           C  
ATOM   2409  CB  MET A 150       2.179   5.565  -6.017  1.00 97.78           C  
ATOM   2410  HB2 MET A 150       2.214   5.697  -7.098  1.00 97.78           H  
ATOM   2411  HB3 MET A 150       1.468   4.769  -5.796  1.00 97.78           H  
ATOM   2412  O   MET A 150       0.372   7.733  -7.231  1.00 97.78           O  
ATOM   2413  CG  MET A 150       3.584   5.171  -5.543  1.00 97.78           C  
ATOM   2414  HG2 MET A 150       4.245   6.022  -5.704  1.00 97.78           H  
ATOM   2415  HG3 MET A 150       3.556   4.965  -4.473  1.00 97.78           H  
ATOM   2416  SD  MET A 150       4.303   3.730  -6.396  1.00 97.78           S  
ATOM   2417  CE  MET A 150       3.123   2.432  -5.937  1.00 97.78           C  
ATOM   2418  HE1 MET A 150       3.228   2.203  -4.877  1.00 97.78           H  
ATOM   2419  HE2 MET A 150       2.103   2.754  -6.144  1.00 97.78           H  
ATOM   2420  HE3 MET A 150       3.316   1.537  -6.528  1.00 97.78           H  
ATOM   2421  N   PHE A 151      -0.802   7.043  -5.444  1.00 98.31           N  
ATOM   2422  H   PHE A 151      -0.748   6.653  -4.514  1.00 98.31           H  
ATOM   2423  CA  PHE A 151      -2.133   7.272  -5.996  1.00 98.31           C  
ATOM   2424  HA  PHE A 151      -2.033   7.793  -6.948  1.00 98.31           H  
ATOM   2425  C   PHE A 151      -2.975   8.180  -5.088  1.00 98.31           C  
ATOM   2426  CB  PHE A 151      -2.811   5.924  -6.281  1.00 98.31           C  
ATOM   2427  HB2 PHE A 151      -3.701   6.119  -6.881  1.00 98.31           H  
ATOM   2428  HB3 PHE A 151      -3.122   5.466  -5.342  1.00 98.31           H  
ATOM   2429  O   PHE A 151      -4.093   7.826  -4.712  1.00 98.31           O  
ATOM   2430  CG  PHE A 151      -1.965   4.934  -7.043  1.00 98.31           C  
ATOM   2431  CD1 PHE A 151      -1.638   5.196  -8.383  1.00 98.31           C  
ATOM   2432  HD1 PHE A 151      -1.967   6.111  -8.854  1.00 98.31           H  
ATOM   2433  CD2 PHE A 151      -1.483   3.775  -6.411  1.00 98.31           C  
ATOM   2434  HD2 PHE A 151      -1.703   3.590  -5.369  1.00 98.31           H  
ATOM   2435  CE1 PHE A 151      -0.837   4.295  -9.095  1.00 98.31           C  
ATOM   2436  HE1 PHE A 151      -0.551   4.520 -10.113  1.00 98.31           H  
ATOM   2437  CE2 PHE A 151      -0.693   2.866  -7.130  1.00 98.31           C  
ATOM   2438  HE2 PHE A 151      -0.317   1.981  -6.639  1.00 98.31           H  
ATOM   2439  CZ  PHE A 151      -0.372   3.131  -8.472  1.00 98.31           C  
ATOM   2440  HZ  PHE A 151       0.267   2.463  -9.030  1.00 98.31           H  
ATOM   2441  N   LEU A 152      -2.457   9.365  -4.733  1.00 98.02           N  
ATOM   2442  H   LEU A 152      -1.512   9.575  -5.019  1.00 98.02           H  
ATOM   2443  CA  LEU A 152      -3.166  10.329  -3.871  1.00 98.02           C  
ATOM   2444  HA  LEU A 152      -3.311   9.875  -2.891  1.00 98.02           H  
ATOM   2445  C   LEU A 152      -4.572  10.685  -4.376  1.00 98.02           C  
ATOM   2446  CB  LEU A 152      -2.354  11.632  -3.723  1.00 98.02           C  
ATOM   2447  HB2 LEU A 152      -2.991  12.376  -3.244  1.00 98.02           H  
ATOM   2448  HB3 LEU A 152      -2.103  12.005  -4.716  1.00 98.02           H  
ATOM   2449  O   LEU A 152      -5.460  10.894  -3.557  1.00 98.02           O  
ATOM   2450  CG  LEU A 152      -1.066  11.532  -2.894  1.00 98.02           C  
ATOM   2451  HG  LEU A 152      -0.384  10.841  -3.389  1.00 98.02           H  
ATOM   2452  CD1 LEU A 152      -0.386  12.899  -2.831  1.00 98.02           C  
ATOM   2453 HD11 LEU A 152      -1.027  13.627  -2.336  1.00 98.02           H  
ATOM   2454 HD12 LEU A 152      -0.168  13.247  -3.841  1.00 98.02           H  
ATOM   2455 HD13 LEU A 152       0.556  12.821  -2.289  1.00 98.02           H  
ATOM   2456  CD2 LEU A 152      -1.336  11.055  -1.461  1.00 98.02           C  
ATOM   2457 HD21 LEU A 152      -0.408  11.090  -0.890  1.00 98.02           H  
ATOM   2458 HD22 LEU A 152      -2.074  11.700  -0.986  1.00 98.02           H  
ATOM   2459 HD23 LEU A 152      -1.687  10.023  -1.470  1.00 98.02           H  
ATOM   2460  N   GLY A 153      -4.778  10.728  -5.697  1.00 96.77           N  
ATOM   2461  H   GLY A 153      -3.988  10.547  -6.299  1.00 96.77           H  
ATOM   2462  CA  GLY A 153      -6.099  10.924  -6.306  1.00 96.77           C  
ATOM   2463  HA2 GLY A 153      -5.993  10.990  -7.389  1.00 96.77           H  
ATOM   2464  HA3 GLY A 153      -6.555  11.848  -5.951  1.00 96.77           H  
ATOM   2465  C   GLY A 153      -7.055   9.778  -5.987  1.00 96.77           C  
ATOM   2466  O   GLY A 153      -8.094   9.975  -5.364  1.00 96.77           O  
ATOM   2467  N   THR A 154      -6.654   8.562  -6.352  1.00 97.90           N  
ATOM   2468  H   THR A 154      -5.798   8.474  -6.880  1.00 97.90           H  
ATOM   2469  CA  THR A 154      -7.424   7.328  -6.142  1.00 97.90           C  
ATOM   2470  HA  THR A 154      -8.365   7.391  -6.689  1.00 97.90           H  
ATOM   2471  C   THR A 154      -7.753   7.079  -4.672  1.00 97.90           C  
ATOM   2472  CB  THR A 154      -6.610   6.154  -6.693  1.00 97.90           C  
ATOM   2473  HB  THR A 154      -5.672   6.094  -6.142  1.00 97.90           H  
ATOM   2474  O   THR A 154      -8.864   6.673  -4.350  1.00 97.90           O  
ATOM   2475  CG2 THR A 154      -7.303   4.807  -6.581  1.00 97.90           C  
ATOM   2476 HG21 THR A 154      -6.822   4.079  -7.234  1.00 97.90           H  
ATOM   2477 HG22 THR A 154      -8.356   4.900  -6.848  1.00 97.90           H  
ATOM   2478 HG23 THR A 154      -7.205   4.469  -5.549  1.00 97.90           H  
ATOM   2479  OG1 THR A 154      -6.326   6.390  -8.054  1.00 97.90           O  
ATOM   2480  HG1 THR A 154      -5.695   5.737  -8.365  1.00 97.90           H  
ATOM   2481  N   PHE A 155      -6.811   7.361  -3.771  1.00 98.52           N  
ATOM   2482  H   PHE A 155      -5.907   7.663  -4.105  1.00 98.52           H  
ATOM   2483  CA  PHE A 155      -6.992   7.211  -2.328  1.00 98.52           C  
ATOM   2484  HA  PHE A 155      -7.829   6.535  -2.149  1.00 98.52           H  
ATOM   2485  C   PHE A 155      -7.372   8.513  -1.614  1.00 98.52           C  
ATOM   2486  CB  PHE A 155      -5.747   6.561  -1.725  1.00 98.52           C  
ATOM   2487  HB2 PHE A 155      -4.869   7.158  -1.972  1.00 98.52           H  
ATOM   2488  HB3 PHE A 155      -5.856   6.561  -0.640  1.00 98.52           H  
ATOM   2489  O   PHE A 155      -7.273   8.590  -0.392  1.00 98.52           O  
ATOM   2490  CG  PHE A 155      -5.539   5.123  -2.137  1.00 98.52           C  
ATOM   2491  CD1 PHE A 155      -6.455   4.137  -1.728  1.00 98.52           C  
ATOM   2492  HD1 PHE A 155      -7.303   4.408  -1.116  1.00 98.52           H  
ATOM   2493  CD2 PHE A 155      -4.431   4.769  -2.921  1.00 98.52           C  
ATOM   2494  HD2 PHE A 155      -3.726   5.532  -3.218  1.00 98.52           H  
ATOM   2495  CE1 PHE A 155      -6.271   2.803  -2.121  1.00 98.52           C  
ATOM   2496  HE1 PHE A 155      -6.991   2.052  -1.833  1.00 98.52           H  
ATOM   2497  CE2 PHE A 155      -4.237   3.431  -3.304  1.00 98.52           C  
ATOM   2498  HE2 PHE A 155      -3.383   3.157  -3.906  1.00 98.52           H  
ATOM   2499  CZ  PHE A 155      -5.161   2.452  -2.905  1.00 98.52           C  
ATOM   2500  HZ  PHE A 155      -5.025   1.422  -3.202  1.00 98.52           H  
ATOM   2501  N   ARG A 156      -7.803   9.544  -2.351  1.00 98.04           N  
ATOM   2502  H   ARG A 156      -7.822   9.428  -3.354  1.00 98.04           H  
ATOM   2503  CA  ARG A 156      -8.420  10.765  -1.804  1.00 98.04           C  
ATOM   2504  HA  ARG A 156      -8.456  11.502  -2.606  1.00 98.04           H  
ATOM   2505  C   ARG A 156      -7.611  11.418  -0.673  1.00 98.04           C  
ATOM   2506  CB  ARG A 156      -9.865  10.452  -1.380  1.00 98.04           C  
ATOM   2507  HB2 ARG A 156     -10.347  11.386  -1.091  1.00 98.04           H  
ATOM   2508  HB3 ARG A 156      -9.847   9.795  -0.511  1.00 98.04           H  
ATOM   2509  O   ARG A 156      -8.154  11.782   0.365  1.00 98.04           O  
ATOM   2510  CG  ARG A 156     -10.688   9.776  -2.491  1.00 98.04           C  
ATOM   2511  HG2 ARG A 156     -10.722  10.419  -3.371  1.00 98.04           H  
ATOM   2512  HG3 ARG A 156     -10.231   8.827  -2.771  1.00 98.04           H  
ATOM   2513  CD  ARG A 156     -12.109   9.474  -2.017  1.00 98.04           C  
ATOM   2514  HD2 ARG A 156     -12.591   8.875  -2.789  1.00 98.04           H  
ATOM   2515  HD3 ARG A 156     -12.066   8.875  -1.107  1.00 98.04           H  
ATOM   2516  NE  ARG A 156     -12.872  10.713  -1.773  1.00 98.04           N  
ATOM   2517  HE  ARG A 156     -12.334  11.535  -1.537  1.00 98.04           H  
ATOM   2518  NH1 ARG A 156     -14.950   9.818  -2.116  1.00 98.04           N  
ATOM   2519 HH11 ARG A 156     -15.957   9.895  -2.143  1.00 98.04           H  
ATOM   2520 HH12 ARG A 156     -14.526   8.904  -2.192  1.00 98.04           H  
ATOM   2521  NH2 ARG A 156     -14.741  11.999  -1.656  1.00 98.04           N  
ATOM   2522 HH21 ARG A 156     -15.746  12.084  -1.710  1.00 98.04           H  
ATOM   2523 HH22 ARG A 156     -14.170  12.806  -1.454  1.00 98.04           H  
ATOM   2524  CZ  ARG A 156     -14.181  10.837  -1.849  1.00 98.04           C  
ATOM   2525  N   PHE A 157      -6.297  11.520  -0.862  1.00 98.50           N  
ATOM   2526  H   PHE A 157      -5.962  11.232  -1.770  1.00 98.50           H  
ATOM   2527  CA  PHE A 157      -5.318  12.024   0.113  1.00 98.50           C  
ATOM   2528  HA  PHE A 157      -4.343  11.937  -0.368  1.00 98.50           H  
ATOM   2529  C   PHE A 157      -5.170  11.246   1.430  1.00 98.50           C  
ATOM   2530  CB  PHE A 157      -5.540  13.519   0.391  1.00 98.50           C  
ATOM   2531  HB2 PHE A 157      -4.870  13.839   1.189  1.00 98.50           H  
ATOM   2532  HB3 PHE A 157      -6.553  13.691   0.756  1.00 98.50           H  
ATOM   2533  O   PHE A 157      -4.309  11.614   2.233  1.00 98.50           O  
ATOM   2534  CG  PHE A 157      -5.262  14.417  -0.786  1.00 98.50           C  
ATOM   2535  CD1 PHE A 157      -3.934  14.594  -1.216  1.00 98.50           C  
ATOM   2536  HD1 PHE A 157      -3.127  14.068  -0.729  1.00 98.50           H  
ATOM   2537  CD2 PHE A 157      -6.308  15.120  -1.409  1.00 98.50           C  
ATOM   2538  HD2 PHE A 157      -7.329  14.988  -1.084  1.00 98.50           H  
ATOM   2539  CE1 PHE A 157      -3.648  15.488  -2.260  1.00 98.50           C  
ATOM   2540  HE1 PHE A 157      -2.630  15.637  -2.588  1.00 98.50           H  
ATOM   2541  CE2 PHE A 157      -6.019  16.023  -2.444  1.00 98.50           C  
ATOM   2542  HE2 PHE A 157      -6.822  16.565  -2.921  1.00 98.50           H  
ATOM   2543  CZ  PHE A 157      -4.690  16.213  -2.863  1.00 98.50           C  
ATOM   2544  HZ  PHE A 157      -4.473  16.906  -3.662  1.00 98.50           H  
ATOM   2545  N   TYR A 158      -5.895  10.151   1.665  1.00 98.70           N  
ATOM   2546  H   TYR A 158      -6.596   9.860   0.999  1.00 98.70           H  
ATOM   2547  CA  TYR A 158      -5.763   9.384   2.906  1.00 98.70           C  
ATOM   2548  HA  TYR A 158      -6.042  10.050   3.723  1.00 98.70           H  
ATOM   2549  C   TYR A 158      -4.327   8.918   3.219  1.00 98.70           C  
ATOM   2550  CB  TYR A 158      -6.749   8.214   2.919  1.00 98.70           C  
ATOM   2551  HB2 TYR A 158      -6.539   7.579   3.780  1.00 98.70           H  
ATOM   2552  HB3 TYR A 158      -6.591   7.631   2.012  1.00 98.70           H  
ATOM   2553  O   TYR A 158      -3.942   9.032   4.384  1.00 98.70           O  
ATOM   2554  CG  TYR A 158      -8.209   8.606   2.974  1.00 98.70           C  
ATOM   2555  CD1 TYR A 158      -8.673   9.493   3.964  1.00 98.70           C  
ATOM   2556  HD1 TYR A 158      -7.993   9.904   4.695  1.00 98.70           H  
ATOM   2557  CD2 TYR A 158      -9.110   8.066   2.038  1.00 98.70           C  
ATOM   2558  HD2 TYR A 158      -8.755   7.380   1.283  1.00 98.70           H  
ATOM   2559  CE1 TYR A 158     -10.032   9.853   4.006  1.00 98.70           C  
ATOM   2560  HE1 TYR A 158     -10.384  10.539   4.762  1.00 98.70           H  
ATOM   2561  CE2 TYR A 158     -10.469   8.427   2.074  1.00 98.70           C  
ATOM   2562  HE2 TYR A 158     -11.170   8.022   1.358  1.00 98.70           H  
ATOM   2563  OH  TYR A 158     -12.245   9.658   3.096  1.00 98.70           O  
ATOM   2564  HH  TYR A 158     -12.454  10.207   3.856  1.00 98.70           H  
ATOM   2565  CZ  TYR A 158     -10.931   9.319   3.059  1.00 98.70           C  
ATOM   2566  N   PRO A 159      -3.473   8.508   2.252  1.00 98.61           N  
ATOM   2567  CA  PRO A 159      -2.082   8.160   2.552  1.00 98.61           C  
ATOM   2568  HA  PRO A 159      -2.071   7.325   3.252  1.00 98.61           H  
ATOM   2569  C   PRO A 159      -1.297   9.335   3.160  1.00 98.61           C  
ATOM   2570  CB  PRO A 159      -1.475   7.703   1.218  1.00 98.61           C  
ATOM   2571  HB2 PRO A 159      -1.000   8.543   0.712  1.00 98.61           H  
ATOM   2572  HB3 PRO A 159      -0.760   6.893   1.361  1.00 98.61           H  
ATOM   2573  O   PRO A 159      -0.527   9.157   4.106  1.00 98.61           O  
ATOM   2574  CG  PRO A 159      -2.683   7.245   0.401  1.00 98.61           C  
ATOM   2575  HG2 PRO A 159      -2.501   7.315  -0.672  1.00 98.61           H  
ATOM   2576  HG3 PRO A 159      -2.957   6.227   0.678  1.00 98.61           H  
ATOM   2577  CD  PRO A 159      -3.767   8.218   0.854  1.00 98.61           C  
ATOM   2578  HD2 PRO A 159      -4.755   7.773   0.737  1.00 98.61           H  
ATOM   2579  HD3 PRO A 159      -3.699   9.134   0.266  1.00 98.61           H  
ATOM   2580  N   LEU A 160      -1.528  10.555   2.658  1.00 98.37           N  
ATOM   2581  H   LEU A 160      -2.251  10.651   1.960  1.00 98.37           H  
ATOM   2582  CA  LEU A 160      -0.926  11.777   3.194  1.00 98.37           C  
ATOM   2583  HA  LEU A 160       0.137  11.596   3.352  1.00 98.37           H  
ATOM   2584  C   LEU A 160      -1.525  12.142   4.556  1.00 98.37           C  
ATOM   2585  CB  LEU A 160      -1.087  12.916   2.169  1.00 98.37           C  
ATOM   2586  HB2 LEU A 160      -2.144  13.020   1.921  1.00 98.37           H  
ATOM   2587  HB3 LEU A 160      -0.559  12.648   1.254  1.00 98.37           H  
ATOM   2588  O   LEU A 160      -0.777  12.415   5.492  1.00 98.37           O  
ATOM   2589  CG  LEU A 160      -0.583  14.286   2.661  1.00 98.37           C  
ATOM   2590  HG  LEU A 160      -1.157  14.582   3.539  1.00 98.37           H  
ATOM   2591  CD1 LEU A 160       0.905  14.296   3.022  1.00 98.37           C  
ATOM   2592 HD11 LEU A 160       1.514  14.094   2.141  1.00 98.37           H  
ATOM   2593 HD12 LEU A 160       1.118  13.567   3.804  1.00 98.37           H  
ATOM   2594 HD13 LEU A 160       1.172  15.283   3.400  1.00 98.37           H  
ATOM   2595  CD2 LEU A 160      -0.827  15.325   1.572  1.00 98.37           C  
ATOM   2596 HD21 LEU A 160      -0.450  16.297   1.891  1.00 98.37           H  
ATOM   2597 HD22 LEU A 160      -1.896  15.416   1.379  1.00 98.37           H  
ATOM   2598 HD23 LEU A 160      -0.325  15.023   0.653  1.00 98.37           H  
ATOM   2599  N   ALA A 161      -2.852  12.106   4.689  1.00 98.52           N  
ATOM   2600  H   ALA A 161      -3.407  11.873   3.879  1.00 98.52           H  
ATOM   2601  CA  ALA A 161      -3.550  12.436   5.929  1.00 98.52           C  
ATOM   2602  HA  ALA A 161      -3.304  13.459   6.211  1.00 98.52           H  
ATOM   2603  C   ALA A 161      -3.134  11.521   7.097  1.00 98.52           C  
ATOM   2604  CB  ALA A 161      -5.053  12.363   5.651  1.00 98.52           C  
ATOM   2605  HB1 ALA A 161      -5.333  13.121   4.919  1.00 98.52           H  
ATOM   2606  HB2 ALA A 161      -5.316  11.377   5.266  1.00 98.52           H  
ATOM   2607  HB3 ALA A 161      -5.605  12.534   6.575  1.00 98.52           H  
ATOM   2608  O   ALA A 161      -2.855  12.012   8.191  1.00 98.52           O  
ATOM   2609  N   ILE A 162      -2.994  10.211   6.855  1.00 98.42           N  
ATOM   2610  H   ILE A 162      -3.263   9.871   5.943  1.00 98.42           H  
ATOM   2611  CA  ILE A 162      -2.459   9.240   7.827  1.00 98.42           C  
ATOM   2612  HA  ILE A 162      -3.067   9.252   8.732  1.00 98.42           H  
ATOM   2613  C   ILE A 162      -1.037   9.620   8.248  1.00 98.42           C  
ATOM   2614  CB  ILE A 162      -2.505   7.814   7.226  1.00 98.42           C  
ATOM   2615  HB  ILE A 162      -2.053   7.848   6.234  1.00 98.42           H  
ATOM   2616  O   ILE A 162      -0.703   9.568   9.434  1.00 98.42           O  
ATOM   2617  CG1 ILE A 162      -3.966   7.327   7.089  1.00 98.42           C  
ATOM   2618 HG12 ILE A 162      -4.600   8.137   6.731  1.00 98.42           H  
ATOM   2619 HG13 ILE A 162      -4.346   7.023   8.064  1.00 98.42           H  
ATOM   2620  CG2 ILE A 162      -1.705   6.810   8.082  1.00 98.42           C  
ATOM   2621 HG21 ILE A 162      -2.072   6.839   9.108  1.00 98.42           H  
ATOM   2622 HG22 ILE A 162      -1.821   5.801   7.686  1.00 98.42           H  
ATOM   2623 HG23 ILE A 162      -0.643   7.056   8.059  1.00 98.42           H  
ATOM   2624  CD1 ILE A 162      -4.113   6.162   6.101  1.00 98.42           C  
ATOM   2625 HD11 ILE A 162      -3.566   5.285   6.445  1.00 98.42           H  
ATOM   2626 HD12 ILE A 162      -5.168   5.903   6.003  1.00 98.42           H  
ATOM   2627 HD13 ILE A 162      -3.730   6.454   5.123  1.00 98.42           H  
ATOM   2628  N   GLY A 163      -0.196  10.008   7.288  1.00 97.84           N  
ATOM   2629  H   GLY A 163      -0.528  10.034   6.334  1.00 97.84           H  
ATOM   2630  CA  GLY A 163       1.159  10.463   7.566  1.00 97.84           C  
ATOM   2631  HA2 GLY A 163       1.649  10.679   6.616  1.00 97.84           H  
ATOM   2632  HA3 GLY A 163       1.705   9.671   8.079  1.00 97.84           H  
ATOM   2633  C   GLY A 163       1.185  11.724   8.435  1.00 97.84           C  
ATOM   2634  O   GLY A 163       1.870  11.742   9.458  1.00 97.84           O  
ATOM   2635  N   ILE A 164       0.422  12.756   8.061  1.00 98.11           N  
ATOM   2636  H   ILE A 164      -0.116  12.664   7.212  1.00 98.11           H  
ATOM   2637  CA  ILE A 164       0.324  14.017   8.812  1.00 98.11           C  
ATOM   2638  HA  ILE A 164       1.315  14.466   8.879  1.00 98.11           H  
ATOM   2639  C   ILE A 164      -0.139  13.741  10.244  1.00 98.11           C  
ATOM   2640  CB  ILE A 164      -0.614  15.018   8.094  1.00 98.11           C  
ATOM   2641  HB  ILE A 164      -1.551  14.512   7.862  1.00 98.11           H  
ATOM   2642  O   ILE A 164       0.515  14.183  11.188  1.00 98.11           O  
ATOM   2643  CG1 ILE A 164       0.028  15.501   6.773  1.00 98.11           C  
ATOM   2644 HG12 ILE A 164       0.898  16.119   6.996  1.00 98.11           H  
ATOM   2645 HG13 ILE A 164       0.375  14.642   6.199  1.00 98.11           H  
ATOM   2646  CG2 ILE A 164      -0.929  16.224   9.003  1.00 98.11           C  
ATOM   2647 HG21 ILE A 164      -1.506  15.909   9.872  1.00 98.11           H  
ATOM   2648 HG22 ILE A 164      -0.006  16.700   9.333  1.00 98.11           H  
ATOM   2649 HG23 ILE A 164      -1.537  16.959   8.476  1.00 98.11           H  
ATOM   2650  CD1 ILE A 164      -0.930  16.296   5.873  1.00 98.11           C  
ATOM   2651 HD11 ILE A 164      -1.195  17.249   6.330  1.00 98.11           H  
ATOM   2652 HD12 ILE A 164      -1.834  15.716   5.687  1.00 98.11           H  
ATOM   2653 HD13 ILE A 164      -0.440  16.504   4.922  1.00 98.11           H  
ATOM   2654  N   TYR A 165      -1.203  12.951  10.413  1.00 97.91           N  
ATOM   2655  H   TYR A 165      -1.703  12.631   9.596  1.00 97.91           H  
ATOM   2656  CA  TYR A 165      -1.730  12.587  11.726  1.00 97.91           C  
ATOM   2657  HA  TYR A 165      -2.052  13.492  12.240  1.00 97.91           H  
ATOM   2658  C   TYR A 165      -0.673  11.898  12.604  1.00 97.91           C  
ATOM   2659  CB  TYR A 165      -2.949  11.679  11.525  1.00 97.91           C  
ATOM   2660  HB2 TYR A 165      -2.653  10.787  10.973  1.00 97.91           H  
ATOM   2661  HB3 TYR A 165      -3.688  12.205  10.921  1.00 97.91           H  
ATOM   2662  O   TYR A 165      -0.470  12.275  13.761  1.00 97.91           O  
ATOM   2663  CG  TYR A 165      -3.598  11.263  12.826  1.00 97.91           C  
ATOM   2664  CD1 TYR A 165      -3.270  10.030  13.421  1.00 97.91           C  
ATOM   2665  HD1 TYR A 165      -2.564   9.365  12.945  1.00 97.91           H  
ATOM   2666  CD2 TYR A 165      -4.518  12.126  13.451  1.00 97.91           C  
ATOM   2667  HD2 TYR A 165      -4.751  13.078  12.999  1.00 97.91           H  
ATOM   2668  CE1 TYR A 165      -3.884   9.648  14.627  1.00 97.91           C  
ATOM   2669  HE1 TYR A 165      -3.653   8.693  15.074  1.00 97.91           H  
ATOM   2670  CE2 TYR A 165      -5.138  11.742  14.654  1.00 97.91           C  
ATOM   2671  HE2 TYR A 165      -5.851  12.400  15.128  1.00 97.91           H  
ATOM   2672  OH  TYR A 165      -5.449  10.124  16.389  1.00 97.91           O  
ATOM   2673  HH  TYR A 165      -6.256  10.631  16.508  1.00 97.91           H  
ATOM   2674  CZ  TYR A 165      -4.838  10.493  15.232  1.00 97.91           C  
ATOM   2675  N   LYS A 166       0.070  10.930  12.050  1.00 96.78           N  
ATOM   2676  H   LYS A 166      -0.131  10.665  11.096  1.00 96.78           H  
ATOM   2677  CA  LYS A 166       1.145  10.237  12.780  1.00 96.78           C  
ATOM   2678  HA  LYS A 166       0.743   9.857  13.719  1.00 96.78           H  
ATOM   2679  C   LYS A 166       2.294  11.168  13.170  1.00 96.78           C  
ATOM   2680  CB  LYS A 166       1.668   9.058  11.955  1.00 96.78           C  
ATOM   2681  HB2 LYS A 166       1.849   9.373  10.927  1.00 96.78           H  
ATOM   2682  HB3 LYS A 166       2.609   8.724  12.392  1.00 96.78           H  
ATOM   2683  O   LYS A 166       2.827  11.025  14.268  1.00 96.78           O  
ATOM   2684  CG  LYS A 166       0.691   7.880  11.990  1.00 96.78           C  
ATOM   2685  HG2 LYS A 166      -0.288   8.188  11.623  1.00 96.78           H  
ATOM   2686  HG3 LYS A 166       0.586   7.542  13.021  1.00 96.78           H  
ATOM   2687  CD  LYS A 166       1.221   6.730  11.130  1.00 96.78           C  
ATOM   2688  HD2 LYS A 166       1.227   7.041  10.086  1.00 96.78           H  
ATOM   2689  HD3 LYS A 166       2.233   6.475  11.446  1.00 96.78           H  
ATOM   2690  CE  LYS A 166       0.296   5.528  11.326  1.00 96.78           C  
ATOM   2691  HE2 LYS A 166      -0.723   5.840  11.097  1.00 96.78           H  
ATOM   2692  HE3 LYS A 166       0.321   5.240  12.376  1.00 96.78           H  
ATOM   2693  NZ  LYS A 166       0.686   4.393  10.460  1.00 96.78           N  
ATOM   2694  HZ1 LYS A 166       0.060   3.619  10.624  1.00 96.78           H  
ATOM   2695  HZ2 LYS A 166       0.607   4.668   9.491  1.00 96.78           H  
ATOM   2696  HZ3 LYS A 166       1.639   4.119  10.656  1.00 96.78           H  
ATOM   2697  N   VAL A 167       2.663  12.125  12.316  1.00 97.40           N  
ATOM   2698  H   VAL A 167       2.190  12.181  11.425  1.00 97.40           H  
ATOM   2699  CA  VAL A 167       3.688  13.134  12.644  1.00 97.40           C  
ATOM   2700  HA  VAL A 167       4.562  12.625  13.051  1.00 97.40           H  
ATOM   2701  C   VAL A 167       3.195  14.083  13.735  1.00 97.40           C  
ATOM   2702  CB  VAL A 167       4.143  13.912  11.394  1.00 97.40           C  
ATOM   2703  HB  VAL A 167       3.273  14.297  10.863  1.00 97.40           H  
ATOM   2704  O   VAL A 167       3.912  14.308  14.708  1.00 97.40           O  
ATOM   2705  CG1 VAL A 167       5.064  15.088  11.738  1.00 97.40           C  
ATOM   2706 HG11 VAL A 167       5.896  14.737  12.349  1.00 97.40           H  
ATOM   2707 HG12 VAL A 167       5.448  15.541  10.824  1.00 97.40           H  
ATOM   2708 HG13 VAL A 167       4.515  15.854  12.285  1.00 97.40           H  
ATOM   2709  CG2 VAL A 167       4.929  12.989  10.459  1.00 97.40           C  
ATOM   2710 HG21 VAL A 167       5.270  13.544   9.585  1.00 97.40           H  
ATOM   2711 HG22 VAL A 167       4.285  12.175  10.128  1.00 97.40           H  
ATOM   2712 HG23 VAL A 167       5.798  12.578  10.973  1.00 97.40           H  
ATOM   2713  N   GLN A 168       1.957  14.580  13.636  1.00 96.02           N  
ATOM   2714  H   GLN A 168       1.411  14.353  12.818  1.00 96.02           H  
ATOM   2715  CA  GLN A 168       1.340  15.432  14.662  1.00 96.02           C  
ATOM   2716  HA  GLN A 168       1.920  16.348  14.770  1.00 96.02           H  
ATOM   2717  C   GLN A 168       1.316  14.743  16.034  1.00 96.02           C  
ATOM   2718  CB  GLN A 168      -0.092  15.791  14.235  1.00 96.02           C  
ATOM   2719  HB2 GLN A 168      -0.624  16.207  15.091  1.00 96.02           H  
ATOM   2720  HB3 GLN A 168      -0.610  14.884  13.924  1.00 96.02           H  
ATOM   2721  O   GLN A 168       1.569  15.378  17.058  1.00 96.02           O  
ATOM   2722  CG  GLN A 168      -0.131  16.828  13.103  1.00 96.02           C  
ATOM   2723  HG2 GLN A 168       0.491  16.504  12.268  1.00 96.02           H  
ATOM   2724  HG3 GLN A 168       0.275  17.768  13.477  1.00 96.02           H  
ATOM   2725  CD  GLN A 168      -1.543  17.073  12.579  1.00 96.02           C  
ATOM   2726  NE2 GLN A 168      -1.791  18.207  11.961  1.00 96.02           N  
ATOM   2727 HE21 GLN A 168      -2.741  18.338  11.644  1.00 96.02           H  
ATOM   2728 HE22 GLN A 168      -1.075  18.910  11.848  1.00 96.02           H  
ATOM   2729  OE1 GLN A 168      -2.446  16.261  12.696  1.00 96.02           O  
ATOM   2730  N   ARG A 169       1.088  13.425  16.054  1.00 94.63           N  
ATOM   2731  H   ARG A 169       0.817  12.991  15.183  1.00 94.63           H  
ATOM   2732  CA  ARG A 169       1.115  12.598  17.268  1.00 94.63           C  
ATOM   2733  HA  ARG A 169       0.770  13.205  18.105  1.00 94.63           H  
ATOM   2734  C   ARG A 169       2.503  12.121  17.700  1.00 94.63           C  
ATOM   2735  CB  ARG A 169       0.148  11.424  17.095  1.00 94.63           C  
ATOM   2736  HB2 ARG A 169       0.314  10.723  17.913  1.00 94.63           H  
ATOM   2737  HB3 ARG A 169       0.346  10.904  16.157  1.00 94.63           H  
ATOM   2738  O   ARG A 169       2.602  11.427  18.709  1.00 94.63           O  
ATOM   2739  CG  ARG A 169      -1.302  11.929  17.131  1.00 94.63           C  
ATOM   2740  HG2 ARG A 169      -1.524  12.473  16.213  1.00 94.63           H  
ATOM   2741  HG3 ARG A 169      -1.436  12.607  17.974  1.00 94.63           H  
ATOM   2742  CD  ARG A 169      -2.296  10.782  17.272  1.00 94.63           C  
ATOM   2743  HD2 ARG A 169      -3.298  11.209  17.321  1.00 94.63           H  
ATOM   2744  HD3 ARG A 169      -2.200  10.154  16.387  1.00 94.63           H  
ATOM   2745  NE  ARG A 169      -2.037   9.949  18.456  1.00 94.63           N  
ATOM   2746  HE  ARG A 169      -1.070   9.874  18.737  1.00 94.63           H  
ATOM   2747  NH1 ARG A 169      -4.039   8.805  18.526  1.00 94.63           N  
ATOM   2748 HH11 ARG A 169      -4.422   9.421  17.823  1.00 94.63           H  
ATOM   2749 HH12 ARG A 169      -4.588   8.012  18.827  1.00 94.63           H  
ATOM   2750  NH2 ARG A 169      -2.288   8.080  19.669  1.00 94.63           N  
ATOM   2751 HH21 ARG A 169      -2.797   7.208  19.691  1.00 94.63           H  
ATOM   2752 HH22 ARG A 169      -1.307   7.966  19.458  1.00 94.63           H  
ATOM   2753  CZ  ARG A 169      -2.803   8.974  18.891  1.00 94.63           C  
ATOM   2754  N   LYS A 170       3.565  12.499  16.980  1.00 94.45           N  
ATOM   2755  H   LYS A 170       3.395  13.107  16.192  1.00 94.45           H  
ATOM   2756  CA  LYS A 170       4.956  12.073  17.227  1.00 94.45           C  
ATOM   2757  HA  LYS A 170       5.558  12.481  16.415  1.00 94.45           H  
ATOM   2758  C   LYS A 170       5.164  10.552  17.151  1.00 94.45           C  
ATOM   2759  CB  LYS A 170       5.489  12.676  18.542  1.00 94.45           C  
ATOM   2760  HB2 LYS A 170       6.552  12.450  18.616  1.00 94.45           H  
ATOM   2761  HB3 LYS A 170       4.989  12.199  19.385  1.00 94.45           H  
ATOM   2762  O   LYS A 170       6.087  10.014  17.751  1.00 94.45           O  
ATOM   2763  CG  LYS A 170       5.307  14.198  18.646  1.00 94.45           C  
ATOM   2764  HG2 LYS A 170       5.815  14.679  17.810  1.00 94.45           H  
ATOM   2765  HG3 LYS A 170       4.248  14.453  18.614  1.00 94.45           H  
ATOM   2766  CD  LYS A 170       5.895  14.708  19.968  1.00 94.45           C  
ATOM   2767  HD2 LYS A 170       5.373  14.231  20.798  1.00 94.45           H  
ATOM   2768  HD3 LYS A 170       6.953  14.448  20.012  1.00 94.45           H  
ATOM   2769  CE  LYS A 170       5.732  16.229  20.057  1.00 94.45           C  
ATOM   2770  HE2 LYS A 170       4.670  16.467  19.999  1.00 94.45           H  
ATOM   2771  HE3 LYS A 170       6.218  16.679  19.192  1.00 94.45           H  
ATOM   2772  NZ  LYS A 170       6.314  16.769  21.312  1.00 94.45           N  
ATOM   2773  HZ1 LYS A 170       5.855  16.369  22.117  1.00 94.45           H  
ATOM   2774  HZ2 LYS A 170       7.301  16.561  21.363  1.00 94.45           H  
ATOM   2775  HZ3 LYS A 170       6.200  17.772  21.348  1.00 94.45           H  
ATOM   2776  N   GLU A 171       4.322   9.859  16.388  1.00 91.83           N  
ATOM   2777  H   GLU A 171       3.600  10.377  15.906  1.00 91.83           H  
ATOM   2778  CA  GLU A 171       4.397   8.411  16.140  1.00 91.83           C  
ATOM   2779  HA  GLU A 171       4.934   7.931  16.958  1.00 91.83           H  
ATOM   2780  C   GLU A 171       5.168   8.080  14.848  1.00 91.83           C  
ATOM   2781  CB  GLU A 171       2.973   7.829  16.102  1.00 91.83           C  
ATOM   2782  HB2 GLU A 171       2.396   8.350  15.338  1.00 91.83           H  
ATOM   2783  HB3 GLU A 171       3.032   6.774  15.835  1.00 91.83           H  
ATOM   2784  O   GLU A 171       5.417   6.915  14.536  1.00 91.83           O  
ATOM   2785  CG  GLU A 171       2.253   7.948  17.458  1.00 91.83           C  
ATOM   2786  HG2 GLU A 171       2.231   8.995  17.761  1.00 91.83           H  
ATOM   2787  HG3 GLU A 171       2.820   7.395  18.207  1.00 91.83           H  
ATOM   2788  CD  GLU A 171       0.807   7.431  17.438  1.00 91.83           C  
ATOM   2789  OE1 GLU A 171       0.084   7.693  18.437  1.00 91.83           O  
ATOM   2790  OE2 GLU A 171       0.406   6.803  16.433  1.00 91.83           O  
ATOM   2791  N   MET A 172       5.550   9.107  14.081  1.00 94.49           N  
ATOM   2792  H   MET A 172       5.294  10.035  14.387  1.00 94.49           H  
ATOM   2793  CA  MET A 172       6.359   9.009  12.869  1.00 94.49           C  
ATOM   2794  HA  MET A 172       7.000   8.131  12.943  1.00 94.49           H  
ATOM   2795  C   MET A 172       7.247  10.252  12.723  1.00 94.49           C  
ATOM   2796  CB  MET A 172       5.420   8.846  11.664  1.00 94.49           C  
ATOM   2797  HB2 MET A 172       4.768   7.990  11.844  1.00 94.49           H  
ATOM   2798  HB3 MET A 172       4.805   9.740  11.562  1.00 94.49           H  
ATOM   2799  O   MET A 172       6.816  11.362  13.027  1.00 94.49           O  
ATOM   2800  CG  MET A 172       6.174   8.595  10.357  1.00 94.49           C  
ATOM   2801  HG2 MET A 172       6.837   7.742  10.502  1.00 94.49           H  
ATOM   2802  HG3 MET A 172       6.784   9.467  10.123  1.00 94.49           H  
ATOM   2803  SD  MET A 172       5.117   8.244   8.928  1.00 94.49           S  
ATOM   2804  CE  MET A 172       4.494   9.910   8.605  1.00 94.49           C  
ATOM   2805  HE1 MET A 172       3.808  10.192   9.404  1.00 94.49           H  
ATOM   2806  HE2 MET A 172       3.967   9.922   7.651  1.00 94.49           H  
ATOM   2807  HE3 MET A 172       5.324  10.615   8.560  1.00 94.49           H  
ATOM   2808  N   GLU A 173       8.477  10.082  12.233  1.00 94.82           N  
ATOM   2809  H   GLU A 173       8.805   9.148  12.033  1.00 94.82           H  
ATOM   2810  CA  GLU A 173       9.367  11.212  11.931  1.00 94.82           C  
ATOM   2811  HA  GLU A 173       9.347  11.883  12.790  1.00 94.82           H  
ATOM   2812  C   GLU A 173       8.922  11.970  10.660  1.00 94.82           C  
ATOM   2813  CB  GLU A 173      10.815  10.748  11.737  1.00 94.82           C  
ATOM   2814  HB2 GLU A 173      10.845  10.023  10.924  1.00 94.82           H  
ATOM   2815  HB3 GLU A 173      11.404  11.612  11.429  1.00 94.82           H  
ATOM   2816  O   GLU A 173       8.534  11.327   9.678  1.00 94.82           O  
ATOM   2817  CG  GLU A 173      11.476  10.135  12.978  1.00 94.82           C  
ATOM   2818  HG2 GLU A 173      11.564  10.893  13.756  1.00 94.82           H  
ATOM   2819  HG3 GLU A 173      10.858   9.319  13.353  1.00 94.82           H  
ATOM   2820  CD  GLU A 173      12.863   9.603  12.595  1.00 94.82           C  
ATOM   2821  OE1 GLU A 173      13.088   8.375  12.671  1.00 94.82           O  
ATOM   2822  OE2 GLU A 173      13.673  10.372  12.031  1.00 94.82           O  
ATOM   2823  N   PRO A 174       9.059  13.311  10.606  1.00 94.90           N  
ATOM   2824  CA  PRO A 174       8.649  14.115   9.449  1.00 94.90           C  
ATOM   2825  HA  PRO A 174       7.567  14.044   9.347  1.00 94.90           H  
ATOM   2826  C   PRO A 174       9.289  13.709   8.115  1.00 94.90           C  
ATOM   2827  CB  PRO A 174       9.018  15.558   9.803  1.00 94.90           C  
ATOM   2828  HB2 PRO A 174       8.317  16.270   9.368  1.00 94.90           H  
ATOM   2829  HB3 PRO A 174      10.034  15.781   9.474  1.00 94.90           H  
ATOM   2830  O   PRO A 174       8.624  13.775   7.084  1.00 94.90           O  
ATOM   2831  CG  PRO A 174       8.971  15.579  11.327  1.00 94.90           C  
ATOM   2832  HG2 PRO A 174       7.943  15.722  11.660  1.00 94.90           H  
ATOM   2833  HG3 PRO A 174       9.616  16.354  11.741  1.00 94.90           H  
ATOM   2834  CD  PRO A 174       9.450  14.182  11.709  1.00 94.90           C  
ATOM   2835  HD2 PRO A 174      10.534  14.177  11.814  1.00 94.90           H  
ATOM   2836  HD3 PRO A 174       8.974  13.894  12.647  1.00 94.90           H  
ATOM   2837  N   LYS A 175      10.539  13.222   8.122  1.00 93.90           N  
ATOM   2838  H   LYS A 175      11.037  13.223   9.001  1.00 93.90           H  
ATOM   2839  CA  LYS A 175      11.273  12.806   6.908  1.00 93.90           C  
ATOM   2840  HA  LYS A 175      11.404  13.676   6.264  1.00 93.90           H  
ATOM   2841  C   LYS A 175      10.530  11.760   6.068  1.00 93.90           C  
ATOM   2842  CB  LYS A 175      12.677  12.311   7.297  1.00 93.90           C  
ATOM   2843  HB2 LYS A 175      13.139  13.048   7.953  1.00 93.90           H  
ATOM   2844  HB3 LYS A 175      13.284  12.250   6.393  1.00 93.90           H  
ATOM   2845  O   LYS A 175      10.694  11.685   4.855  1.00 93.90           O  
ATOM   2846  CG  LYS A 175      12.675  10.932   7.984  1.00 93.90           C  
ATOM   2847  HG2 LYS A 175      11.950  10.929   8.798  1.00 93.90           H  
ATOM   2848  HG3 LYS A 175      12.394  10.167   7.260  1.00 93.90           H  
ATOM   2849  CD  LYS A 175      14.054  10.588   8.555  1.00 93.90           C  
ATOM   2850  HD2 LYS A 175      14.285  11.310   9.338  1.00 93.90           H  
ATOM   2851  HD3 LYS A 175      14.812  10.654   7.775  1.00 93.90           H  
ATOM   2852  CE  LYS A 175      14.032   9.171   9.144  1.00 93.90           C  
ATOM   2853  HE2 LYS A 175      13.056   9.012   9.603  1.00 93.90           H  
ATOM   2854  HE3 LYS A 175      14.161   8.443   8.344  1.00 93.90           H  
ATOM   2855  NZ  LYS A 175      15.064   9.009  10.192  1.00 93.90           N  
ATOM   2856  HZ1 LYS A 175      15.995   9.248   9.882  1.00 93.90           H  
ATOM   2857  HZ2 LYS A 175      15.018   8.100  10.629  1.00 93.90           H  
ATOM   2858  HZ3 LYS A 175      14.811   9.631  10.947  1.00 93.90           H  
ATOM   2859  N   TYR A 176       9.673  10.949   6.696  1.00 91.22           N  
ATOM   2860  H   TYR A 176       9.519  11.081   7.685  1.00 91.22           H  
ATOM   2861  CA  TYR A 176       8.891   9.937   5.985  1.00 91.22           C  
ATOM   2862  HA  TYR A 176       9.553   9.432   5.281  1.00 91.22           H  
ATOM   2863  C   TYR A 176       7.756  10.536   5.136  1.00 91.22           C  
ATOM   2864  CB  TYR A 176       8.380   8.887   6.980  1.00 91.22           C  
ATOM   2865  HB2 TYR A 176       7.748   9.384   7.716  1.00 91.22           H  
ATOM   2866  HB3 TYR A 176       7.755   8.173   6.443  1.00 91.22           H  
ATOM   2867  O   TYR A 176       7.256   9.852   4.245  1.00 91.22           O  
ATOM   2868  CG  TYR A 176       9.478   8.107   7.687  1.00 91.22           C  
ATOM   2869  CD1 TYR A 176      10.345   7.273   6.951  1.00 91.22           C  
ATOM   2870  HD1 TYR A 176      10.228   7.192   5.881  1.00 91.22           H  
ATOM   2871  CD2 TYR A 176       9.640   8.219   9.081  1.00 91.22           C  
ATOM   2872  HD2 TYR A 176       8.984   8.868   9.641  1.00 91.22           H  
ATOM   2873  CE1 TYR A 176      11.371   6.562   7.608  1.00 91.22           C  
ATOM   2874  HE1 TYR A 176      12.051   5.936   7.049  1.00 91.22           H  
ATOM   2875  CE2 TYR A 176      10.660   7.509   9.743  1.00 91.22           C  
ATOM   2876  HE2 TYR A 176      10.792   7.612  10.810  1.00 91.22           H  
ATOM   2877  OH  TYR A 176      12.535   6.028   9.642  1.00 91.22           O  
ATOM   2878  HH  TYR A 176      12.542   6.236  10.579  1.00 91.22           H  
ATOM   2879  CZ  TYR A 176      11.529   6.681   9.005  1.00 91.22           C  
ATOM   2880  N   LEU A 177       7.380  11.804   5.353  1.00 94.18           N  
ATOM   2881  H   LEU A 177       7.849  12.336   6.073  1.00 94.18           H  
ATOM   2882  CA  LEU A 177       6.403  12.513   4.521  1.00 94.18           C  
ATOM   2883  HA  LEU A 177       5.596  11.829   4.257  1.00 94.18           H  
ATOM   2884  C   LEU A 177       6.980  12.999   3.195  1.00 94.18           C  
ATOM   2885  CB  LEU A 177       5.821  13.718   5.280  1.00 94.18           C  
ATOM   2886  HB2 LEU A 177       5.218  14.301   4.585  1.00 94.18           H  
ATOM   2887  HB3 LEU A 177       6.635  14.362   5.613  1.00 94.18           H  
ATOM   2888  O   LEU A 177       6.222  13.161   2.242  1.00 94.18           O  
ATOM   2889  CG  LEU A 177       4.936  13.353   6.477  1.00 94.18           C  
ATOM   2890  HG  LEU A 177       5.510  12.782   7.207  1.00 94.18           H  
ATOM   2891  CD1 LEU A 177       4.419  14.630   7.141  1.00 94.18           C  
ATOM   2892 HD11 LEU A 177       3.854  15.223   6.422  1.00 94.18           H  
ATOM   2893 HD12 LEU A 177       3.770  14.382   7.981  1.00 94.18           H  
ATOM   2894 HD13 LEU A 177       5.261  15.219   7.504  1.00 94.18           H  
ATOM   2895  CD2 LEU A 177       3.726  12.534   6.034  1.00 94.18           C  
ATOM   2896 HD21 LEU A 177       4.032  11.537   5.717  1.00 94.18           H  
ATOM   2897 HD22 LEU A 177       3.053  12.442   6.886  1.00 94.18           H  
ATOM   2898 HD23 LEU A 177       3.204  13.040   5.222  1.00 94.18           H  
ATOM   2899  N   GLU A 178       8.296  13.196   3.096  1.00 92.44           N  
ATOM   2900  H   GLU A 178       8.876  13.053   3.911  1.00 92.44           H  
ATOM   2901  CA  GLU A 178       8.933  13.740   1.890  1.00 92.44           C  
ATOM   2902  HA  GLU A 178       8.615  14.771   1.730  1.00 92.44           H  
ATOM   2903  C   GLU A 178       8.582  12.931   0.639  1.00 92.44           C  
ATOM   2904  CB  GLU A 178      10.452  13.701   2.043  1.00 92.44           C  
ATOM   2905  HB2 GLU A 178      10.754  12.675   2.256  1.00 92.44           H  
ATOM   2906  HB3 GLU A 178      10.892  13.996   1.091  1.00 92.44           H  
ATOM   2907  O   GLU A 178       8.339  13.488  -0.429  1.00 92.44           O  
ATOM   2908  CG  GLU A 178      10.996  14.631   3.133  1.00 92.44           C  
ATOM   2909  HG2 GLU A 178      10.782  15.663   2.855  1.00 92.44           H  
ATOM   2910  HG3 GLU A 178      10.491  14.417   4.075  1.00 92.44           H  
ATOM   2911  CD  GLU A 178      12.508  14.441   3.308  1.00 92.44           C  
ATOM   2912  OE1 GLU A 178      13.001  14.824   4.391  1.00 92.44           O  
ATOM   2913  OE2 GLU A 178      13.138  13.878   2.375  1.00 92.44           O  
ATOM   2914  N   LYS A 179       8.505  11.601   0.773  1.00 90.40           N  
ATOM   2915  H   LYS A 179       8.667  11.219   1.694  1.00 90.40           H  
ATOM   2916  CA  LYS A 179       8.150  10.714  -0.338  1.00 90.40           C  
ATOM   2917  HA  LYS A 179       8.820  10.932  -1.169  1.00 90.40           H  
ATOM   2918  C   LYS A 179       6.736  10.976  -0.851  1.00 90.40           C  
ATOM   2919  CB  LYS A 179       8.327   9.255   0.094  1.00 90.40           C  
ATOM   2920  HB2 LYS A 179       7.575   8.992   0.838  1.00 90.40           H  
ATOM   2921  HB3 LYS A 179       9.315   9.137   0.539  1.00 90.40           H  
ATOM   2922  O   LYS A 179       6.550  11.068  -2.064  1.00 90.40           O  
ATOM   2923  CG  LYS A 179       8.208   8.323  -1.118  1.00 90.40           C  
ATOM   2924  HG2 LYS A 179       8.946   8.626  -1.862  1.00 90.40           H  
ATOM   2925  HG3 LYS A 179       7.213   8.393  -1.557  1.00 90.40           H  
ATOM   2926  CD  LYS A 179       8.468   6.872  -0.712  1.00 90.40           C  
ATOM   2927  HD2 LYS A 179       7.617   6.501  -0.140  1.00 90.40           H  
ATOM   2928  HD3 LYS A 179       9.370   6.821  -0.103  1.00 90.40           H  
ATOM   2929  CE  LYS A 179       8.660   6.040  -1.979  1.00 90.40           C  
ATOM   2930  HE2 LYS A 179       9.434   6.503  -2.590  1.00 90.40           H  
ATOM   2931  HE3 LYS A 179       7.726   6.061  -2.542  1.00 90.40           H  
ATOM   2932  NZ  LYS A 179       9.030   4.643  -1.656  1.00 90.40           N  
ATOM   2933  HZ1 LYS A 179       9.221   4.132  -2.506  1.00 90.40           H  
ATOM   2934  HZ2 LYS A 179       9.835   4.610  -1.048  1.00 90.40           H  
ATOM   2935  HZ3 LYS A 179       8.250   4.184  -1.207  1.00 90.40           H  
ATOM   2936  N   THR A 180       5.776  11.109   0.060  1.00 92.95           N  
ATOM   2937  H   THR A 180       6.028  11.033   1.035  1.00 92.95           H  
ATOM   2938  CA  THR A 180       4.370  11.389  -0.251  1.00 92.95           C  
ATOM   2939  HA  THR A 180       4.020  10.688  -1.008  1.00 92.95           H  
ATOM   2940  C   THR A 180       4.189  12.802  -0.800  1.00 92.95           C  
ATOM   2941  CB  THR A 180       3.507  11.208   1.004  1.00 92.95           C  
ATOM   2942  HB  THR A 180       3.825  11.910   1.776  1.00 92.95           H  
ATOM   2943  O   THR A 180       3.455  12.996  -1.763  1.00 92.95           O  
ATOM   2944  CG2 THR A 180       2.028  11.437   0.717  1.00 92.95           C  
ATOM   2945 HG21 THR A 180       1.410  11.003   1.504  1.00 92.95           H  
ATOM   2946 HG22 THR A 180       1.760  11.010  -0.249  1.00 92.95           H  
ATOM   2947 HG23 THR A 180       1.833  12.508   0.654  1.00 92.95           H  
ATOM   2948  OG1 THR A 180       3.663   9.901   1.505  1.00 92.95           O  
ATOM   2949  HG1 THR A 180       2.958   9.742   2.136  1.00 92.95           H  
ATOM   2950  N   MET A 181       4.901  13.783  -0.243  1.00 94.39           N  
ATOM   2951  H   MET A 181       5.482  13.565   0.553  1.00 94.39           H  
ATOM   2952  CA  MET A 181       4.810  15.188  -0.658  1.00 94.39           C  
ATOM   2953  HA  MET A 181       3.763  15.488  -0.659  1.00 94.39           H  
ATOM   2954  C   MET A 181       5.327  15.443  -2.079  1.00 94.39           C  
ATOM   2955  CB  MET A 181       5.575  16.064   0.346  1.00 94.39           C  
ATOM   2956  HB2 MET A 181       5.680  17.070  -0.061  1.00 94.39           H  
ATOM   2957  HB3 MET A 181       6.576  15.660   0.491  1.00 94.39           H  
ATOM   2958  O   MET A 181       4.956  16.444  -2.678  1.00 94.39           O  
ATOM   2959  CG  MET A 181       4.867  16.159   1.705  1.00 94.39           C  
ATOM   2960  HG2 MET A 181       5.492  16.750   2.375  1.00 94.39           H  
ATOM   2961  HG3 MET A 181       4.781  15.159   2.131  1.00 94.39           H  
ATOM   2962  SD  MET A 181       3.205  16.890   1.687  1.00 94.39           S  
ATOM   2963  CE  MET A 181       3.581  18.572   1.120  1.00 94.39           C  
ATOM   2964  HE1 MET A 181       3.912  18.550   0.082  1.00 94.39           H  
ATOM   2965  HE2 MET A 181       2.681  19.184   1.189  1.00 94.39           H  
ATOM   2966  HE3 MET A 181       4.359  19.010   1.745  1.00 94.39           H  
ATOM   2967  N   ARG A 182       6.152  14.545  -2.635  1.00 92.90           N  
ATOM   2968  H   ARG A 182       6.463  13.778  -2.056  1.00 92.90           H  
ATOM   2969  CA  ARG A 182       6.629  14.617  -4.028  1.00 92.90           C  
ATOM   2970  HA  ARG A 182       6.714  15.664  -4.320  1.00 92.90           H  
ATOM   2971  C   ARG A 182       5.662  14.014  -5.054  1.00 92.90           C  
ATOM   2972  CB  ARG A 182       8.018  13.965  -4.135  1.00 92.90           C  
ATOM   2973  HB2 ARG A 182       7.984  12.968  -3.696  1.00 92.90           H  
ATOM   2974  HB3 ARG A 182       8.283  13.866  -5.188  1.00 92.90           H  
ATOM   2975  O   ARG A 182       5.931  14.105  -6.246  1.00 92.90           O  
ATOM   2976  CG  ARG A 182       9.109  14.807  -3.455  1.00 92.90           C  
ATOM   2977  HG2 ARG A 182       9.085  15.810  -3.879  1.00 92.90           H  
ATOM   2978  HG3 ARG A 182       8.916  14.895  -2.385  1.00 92.90           H  
ATOM   2979  CD  ARG A 182      10.515  14.230  -3.682  1.00 92.90           C  
ATOM   2980  HD2 ARG A 182      11.241  14.943  -3.290  1.00 92.90           H  
ATOM   2981  HD3 ARG A 182      10.687  14.159  -4.756  1.00 92.90           H  
ATOM   2982  NE  ARG A 182      10.704  12.894  -3.074  1.00 92.90           N  
ATOM   2983  HE  ARG A 182      10.168  12.148  -3.494  1.00 92.90           H  
ATOM   2984  NH1 ARG A 182      12.201  13.466  -1.410  1.00 92.90           N  
ATOM   2985 HH11 ARG A 182      12.110  14.441  -1.654  1.00 92.90           H  
ATOM   2986 HH12 ARG A 182      12.719  13.245  -0.571  1.00 92.90           H  
ATOM   2987  NH2 ARG A 182      11.633  11.340  -1.692  1.00 92.90           N  
ATOM   2988 HH21 ARG A 182      11.213  10.604  -2.241  1.00 92.90           H  
ATOM   2989 HH22 ARG A 182      12.280  11.144  -0.941  1.00 92.90           H  
ATOM   2990  CZ  ARG A 182      11.504  12.581  -2.066  1.00 92.90           C  
ATOM   2991  N   GLN A 183       4.585  13.359  -4.622  1.00 93.91           N  
ATOM   2992  H   GLN A 183       4.349  13.393  -3.640  1.00 93.91           H  
ATOM   2993  CA  GLN A 183       3.657  12.687  -5.535  1.00 93.91           C  
ATOM   2994  HA  GLN A 183       4.239  12.190  -6.311  1.00 93.91           H  
ATOM   2995  C   GLN A 183       2.744  13.694  -6.242  1.00 93.91           C  
ATOM   2996  CB  GLN A 183       2.842  11.611  -4.796  1.00 93.91           C  
ATOM   2997  HB2 GLN A 183       2.198  12.094  -4.061  1.00 93.91           H  
ATOM   2998  HB3 GLN A 183       2.205  11.090  -5.511  1.00 93.91           H  
ATOM   2999  O   GLN A 183       2.445  14.764  -5.708  1.00 93.91           O  
ATOM   3000  CG  GLN A 183       3.728  10.583  -4.077  1.00 93.91           C  
ATOM   3001  HG2 GLN A 183       4.297  11.092  -3.299  1.00 93.91           H  
ATOM   3002  HG3 GLN A 183       3.108   9.840  -3.575  1.00 93.91           H  
ATOM   3003  CD  GLN A 183       4.692   9.858  -5.004  1.00 93.91           C  
ATOM   3004  NE2 GLN A 183       5.955   9.791  -4.648  1.00 93.91           N  
ATOM   3005 HE21 GLN A 183       6.579   9.430  -5.356  1.00 93.91           H  
ATOM   3006 HE22 GLN A 183       6.246  10.269  -3.807  1.00 93.91           H  
ATOM   3007  OE1 GLN A 183       4.353   9.355  -6.060  1.00 93.91           O  
ATOM   3008  N   ARG A 184       2.270  13.333  -7.436  1.00 93.66           N  
ATOM   3009  H   ARG A 184       2.535  12.428  -7.797  1.00 93.66           H  
ATOM   3010  CA  ARG A 184       1.242  14.091  -8.160  1.00 93.66           C  
ATOM   3011  HA  ARG A 184       1.409  15.155  -7.992  1.00 93.66           H  
ATOM   3012  C   ARG A 184      -0.156  13.773  -7.622  1.00 93.66           C  
ATOM   3013  CB  ARG A 184       1.341  13.824  -9.671  1.00 93.66           C  
ATOM   3014  HB2 ARG A 184       1.308  12.749  -9.853  1.00 93.66           H  
ATOM   3015  HB3 ARG A 184       0.482  14.278 -10.164  1.00 93.66           H  
ATOM   3016  O   ARG A 184      -0.401  12.688  -7.093  1.00 93.66           O  
ATOM   3017  CG  ARG A 184       2.617  14.413 -10.298  1.00 93.66           C  
ATOM   3018  HG2 ARG A 184       2.647  15.487 -10.111  1.00 93.66           H  
ATOM   3019  HG3 ARG A 184       3.501  13.951  -9.859  1.00 93.66           H  
ATOM   3020  CD  ARG A 184       2.614  14.167 -11.813  1.00 93.66           C  
ATOM   3021  HD2 ARG A 184       1.696  14.576 -12.235  1.00 93.66           H  
ATOM   3022  HD3 ARG A 184       2.630  13.091 -11.987  1.00 93.66           H  
ATOM   3023  NE  ARG A 184       3.757  14.815 -12.478  1.00 93.66           N  
ATOM   3024  HE  ARG A 184       4.028  15.738 -12.170  1.00 93.66           H  
ATOM   3025  NH1 ARG A 184       4.201  13.238 -14.107  1.00 93.66           N  
ATOM   3026 HH11 ARG A 184       3.480  12.630 -13.746  1.00 93.66           H  
ATOM   3027 HH12 ARG A 184       4.746  12.950 -14.906  1.00 93.66           H  
ATOM   3028  NH2 ARG A 184       5.327  15.160 -14.056  1.00 93.66           N  
ATOM   3029 HH21 ARG A 184       5.849  14.907 -14.882  1.00 93.66           H  
ATOM   3030 HH22 ARG A 184       5.342  16.106 -13.700  1.00 93.66           H  
ATOM   3031  CZ  ARG A 184       4.420  14.393 -13.538  1.00 93.66           C  
ATOM   3032  N   TYR A 185      -1.095  14.695  -7.818  1.00 94.05           N  
ATOM   3033  H   TYR A 185      -0.817  15.556  -8.267  1.00 94.05           H  
ATOM   3034  CA  TYR A 185      -2.516  14.491  -7.522  1.00 94.05           C  
ATOM   3035  HA  TYR A 185      -2.684  13.470  -7.180  1.00 94.05           H  
ATOM   3036  C   TYR A 185      -3.348  14.712  -8.783  1.00 94.05           C  
ATOM   3037  CB  TYR A 185      -2.965  15.429  -6.397  1.00 94.05           C  
ATOM   3038  HB2 TYR A 185      -2.402  15.198  -5.493  1.00 94.05           H  
ATOM   3039  HB3 TYR A 185      -2.735  16.456  -6.679  1.00 94.05           H  
ATOM   3040  O   TYR A 185      -3.487  15.844  -9.236  1.00 94.05           O  
ATOM   3041  CG  TYR A 185      -4.449  15.320  -6.100  1.00 94.05           C  
ATOM   3042  CD1 TYR A 185      -5.355  16.277  -6.599  1.00 94.05           C  
ATOM   3043  HD1 TYR A 185      -4.992  17.078  -7.226  1.00 94.05           H  
ATOM   3044  CD2 TYR A 185      -4.924  14.250  -5.323  1.00 94.05           C  
ATOM   3045  HD2 TYR A 185      -4.232  13.529  -4.914  1.00 94.05           H  
ATOM   3046  CE1 TYR A 185      -6.726  16.192  -6.278  1.00 94.05           C  
ATOM   3047  HE1 TYR A 185      -7.435  16.918  -6.647  1.00 94.05           H  
ATOM   3048  CE2 TYR A 185      -6.293  14.154  -5.016  1.00 94.05           C  
ATOM   3049  HE2 TYR A 185      -6.660  13.372  -4.369  1.00 94.05           H  
ATOM   3050  OH  TYR A 185      -8.497  15.036  -5.110  1.00 94.05           O  
ATOM   3051  HH  TYR A 185      -8.851  15.865  -4.780  1.00 94.05           H  
ATOM   3052  CZ  TYR A 185      -7.196  15.128  -5.480  1.00 94.05           C  
ATOM   3053  N   MET A 186      -3.885  13.634  -9.364  1.00 91.72           N  
ATOM   3054  H   MET A 186      -3.725  12.732  -8.939  1.00 91.72           H  
ATOM   3055  CA  MET A 186      -4.703  13.688 -10.589  1.00 91.72           C  
ATOM   3056  HA  MET A 186      -4.782  12.671 -10.973  1.00 91.72           H  
ATOM   3057  C   MET A 186      -4.040  14.509 -11.717  1.00 91.72           C  
ATOM   3058  CB  MET A 186      -6.137  14.160 -10.273  1.00 91.72           C  
ATOM   3059  HB2 MET A 186      -6.739  14.074 -11.177  1.00 91.72           H  
ATOM   3060  HB3 MET A 186      -6.120  15.208  -9.973  1.00 91.72           H  
ATOM   3061  O   MET A 186      -4.679  15.332 -12.364  1.00 91.72           O  
ATOM   3062  CG  MET A 186      -6.812  13.343  -9.164  1.00 91.72           C  
ATOM   3063  HG2 MET A 186      -6.296  13.544  -8.225  1.00 91.72           H  
ATOM   3064  HG3 MET A 186      -6.716  12.281  -9.388  1.00 91.72           H  
ATOM   3065  SD  MET A 186      -8.564  13.740  -8.923  1.00 91.72           S  
ATOM   3066  CE  MET A 186      -9.343  12.355  -9.795  1.00 91.72           C  
ATOM   3067  HE1 MET A 186     -10.427  12.464  -9.749  1.00 91.72           H  
ATOM   3068  HE2 MET A 186      -9.026  12.353 -10.838  1.00 91.72           H  
ATOM   3069  HE3 MET A 186      -9.057  11.416  -9.323  1.00 91.72           H  
ATOM   3070  N   GLY A 187      -2.729  14.320 -11.909  1.00 89.67           N  
ATOM   3071  H   GLY A 187      -2.263  13.626 -11.342  1.00 89.67           H  
ATOM   3072  CA  GLY A 187      -1.921  15.044 -12.899  1.00 89.67           C  
ATOM   3073  HA2 GLY A 187      -2.531  15.243 -13.780  1.00 89.67           H  
ATOM   3074  HA3 GLY A 187      -1.087  14.413 -13.207  1.00 89.67           H  
ATOM   3075  C   GLY A 187      -1.344  16.385 -12.428  1.00 89.67           C  
ATOM   3076  O   GLY A 187      -0.440  16.904 -13.073  1.00 89.67           O  
ATOM   3077  N   LEU A 188      -1.793  16.931 -11.293  1.00 92.19           N  
ATOM   3078  H   LEU A 188      -2.547  16.479 -10.795  1.00 92.19           H  
ATOM   3079  CA  LEU A 188      -1.225  18.154 -10.722  1.00 92.19           C  
ATOM   3080  HA  LEU A 188      -1.054  18.865 -11.530  1.00 92.19           H  
ATOM   3081  C   LEU A 188       0.124  17.878 -10.055  1.00 92.19           C  
ATOM   3082  CB  LEU A 188      -2.194  18.785  -9.707  1.00 92.19           C  
ATOM   3083  HB2 LEU A 188      -1.722  19.675  -9.290  1.00 92.19           H  
ATOM   3084  HB3 LEU A 188      -2.337  18.075  -8.892  1.00 92.19           H  
ATOM   3085  O   LEU A 188       0.256  16.930  -9.276  1.00 92.19           O  
ATOM   3086  CG  LEU A 188      -3.572  19.177 -10.264  1.00 92.19           C  
ATOM   3087  HG  LEU A 188      -4.066  18.301 -10.687  1.00 92.19           H  
ATOM   3088  CD1 LEU A 188      -4.443  19.719  -9.129  1.00 92.19           C  
ATOM   3089 HD11 LEU A 188      -3.999  20.623  -8.712  1.00 92.19           H  
ATOM   3090 HD12 LEU A 188      -4.530  18.966  -8.345  1.00 92.19           H  
ATOM   3091 HD13 LEU A 188      -5.437  19.949  -9.513  1.00 92.19           H  
ATOM   3092  CD2 LEU A 188      -3.465  20.259 -11.340  1.00 92.19           C  
ATOM   3093 HD21 LEU A 188      -4.462  20.560 -11.659  1.00 92.19           H  
ATOM   3094 HD22 LEU A 188      -2.931  21.128 -10.954  1.00 92.19           H  
ATOM   3095 HD23 LEU A 188      -2.940  19.866 -12.210  1.00 92.19           H  
ATOM   3096  N   GLU A 189       1.095  18.754 -10.303  1.00 92.95           N  
ATOM   3097  H   GLU A 189       0.927  19.482 -10.983  1.00 92.95           H  
ATOM   3098  CA  GLU A 189       2.391  18.744  -9.624  1.00 92.95           C  
ATOM   3099  HA  GLU A 189       2.809  17.740  -9.691  1.00 92.95           H  
ATOM   3100  C   GLU A 189       2.267  19.081  -8.134  1.00 92.95           C  
ATOM   3101  CB  GLU A 189       3.358  19.739 -10.293  1.00 92.95           C  
ATOM   3102  HB2 GLU A 189       2.892  20.725 -10.305  1.00 92.95           H  
ATOM   3103  HB3 GLU A 189       4.264  19.816  -9.692  1.00 92.95           H  
ATOM   3104  O   GLU A 189       1.352  19.797  -7.714  1.00 92.95           O  
ATOM   3105  CG  GLU A 189       3.757  19.365 -11.729  1.00 92.95           C  
ATOM   3106  HG2 GLU A 189       2.859  19.329 -12.346  1.00 92.95           H  
ATOM   3107  HG3 GLU A 189       4.398  20.156 -12.118  1.00 92.95           H  
ATOM   3108  CD  GLU A 189       4.504  18.028 -11.829  1.00 92.95           C  
ATOM   3109  OE1 GLU A 189       4.629  17.500 -12.953  1.00 92.95           O  
ATOM   3110  OE2 GLU A 189       4.895  17.455 -10.789  1.00 92.95           O  
ATOM   3111  N   ALA A 190       3.230  18.607  -7.337  1.00 93.02           N  
ATOM   3112  H   ALA A 190       3.947  18.031  -7.755  1.00 93.02           H  
ATOM   3113  CA  ALA A 190       3.279  18.819  -5.888  1.00 93.02           C  
ATOM   3114  HA  ALA A 190       2.448  18.299  -5.412  1.00 93.02           H  
ATOM   3115  C   ALA A 190       3.127  20.288  -5.479  1.00 93.02           C  
ATOM   3116  CB  ALA A 190       4.568  18.202  -5.345  1.00 93.02           C  
ATOM   3117  HB1 ALA A 190       5.438  18.633  -5.841  1.00 93.02           H  
ATOM   3118  HB2 ALA A 190       4.557  17.124  -5.504  1.00 93.02           H  
ATOM   3119  HB3 ALA A 190       4.636  18.401  -4.275  1.00 93.02           H  
ATOM   3120  O   ALA A 190       2.286  20.623  -4.644  1.00 93.02           O  
ATOM   3121  N   ALA A 191       3.881  21.186  -6.115  1.00 92.86           N  
ATOM   3122  H   ALA A 191       4.531  20.861  -6.816  1.00 92.86           H  
ATOM   3123  CA  ALA A 191       3.818  22.619  -5.833  1.00 92.86           C  
ATOM   3124  HA  ALA A 191       4.028  22.783  -4.776  1.00 92.86           H  
ATOM   3125  C   ALA A 191       2.433  23.235  -6.121  1.00 92.86           C  
ATOM   3126  CB  ALA A 191       4.915  23.303  -6.658  1.00 92.86           C  
ATOM   3127  HB1 ALA A 191       4.731  23.158  -7.722  1.00 92.86           H  
ATOM   3128  HB2 ALA A 191       4.917  24.372  -6.443  1.00 92.86           H  
ATOM   3129  HB3 ALA A 191       5.890  22.892  -6.397  1.00 92.86           H  
ATOM   3130  O   ALA A 191       2.063  24.237  -5.518  1.00 92.86           O  
ATOM   3131  N   THR A 192       1.650  22.631  -7.019  1.00 95.49           N  
ATOM   3132  H   THR A 192       1.983  21.789  -7.465  1.00 95.49           H  
ATOM   3133  CA  THR A 192       0.335  23.137  -7.426  1.00 95.49           C  
ATOM   3134  HA  THR A 192       0.323  24.221  -7.317  1.00 95.49           H  
ATOM   3135  C   THR A 192      -0.787  22.579  -6.553  1.00 95.49           C  
ATOM   3136  CB  THR A 192       0.064  22.803  -8.900  1.00 95.49           C  
ATOM   3137  HB  THR A 192      -0.082  21.728  -9.006  1.00 95.49           H  
ATOM   3138  O   THR A 192      -1.633  23.344  -6.074  1.00 95.49           O  
ATOM   3139  CG2 THR A 192      -1.167  23.525  -9.444  1.00 95.49           C  
ATOM   3140 HG21 THR A 192      -1.074  24.601  -9.293  1.00 95.49           H  
ATOM   3141 HG22 THR A 192      -1.265  23.319 -10.510  1.00 95.49           H  
ATOM   3142 HG23 THR A 192      -2.066  23.167  -8.942  1.00 95.49           H  
ATOM   3143  OG1 THR A 192       1.158  23.177  -9.703  1.00 95.49           O  
ATOM   3144  HG1 THR A 192       1.208  24.136  -9.726  1.00 95.49           H  
ATOM   3145  N   TRP A 193      -0.831  21.259  -6.325  1.00 97.32           N  
ATOM   3146  H   TRP A 193      -0.111  20.661  -6.706  1.00 97.32           H  
ATOM   3147  CA  TRP A 193      -1.921  20.667  -5.538  1.00 97.32           C  
ATOM   3148  HA  TRP A 193      -2.860  21.100  -5.883  1.00 97.32           H  
ATOM   3149  C   TRP A 193      -1.821  21.013  -4.054  1.00 97.32           C  
ATOM   3150  CB  TRP A 193      -2.067  19.164  -5.777  1.00 97.32           C  
ATOM   3151  HB2 TRP A 193      -3.018  18.849  -5.348  1.00 97.32           H  
ATOM   3152  HB3 TRP A 193      -2.131  18.992  -6.851  1.00 97.32           H  
ATOM   3153  O   TRP A 193      -2.851  21.169  -3.407  1.00 97.32           O  
ATOM   3154  CG  TRP A 193      -1.014  18.274  -5.207  1.00 97.32           C  
ATOM   3155  CD1 TRP A 193      -0.087  17.611  -5.928  1.00 97.32           C  
ATOM   3156  HD1 TRP A 193       0.013  17.663  -7.002  1.00 97.32           H  
ATOM   3157  CD2 TRP A 193      -0.774  17.900  -3.812  1.00 97.32           C  
ATOM   3158  CE2 TRP A 193       0.381  17.066  -3.770  1.00 97.32           C  
ATOM   3159  CE3 TRP A 193      -1.395  18.185  -2.575  1.00 97.32           C  
ATOM   3160  HE3 TRP A 193      -2.304  18.768  -2.556  1.00 97.32           H  
ATOM   3161  NE1 TRP A 193       0.683  16.837  -5.087  1.00 97.32           N  
ATOM   3162  HE1 TRP A 193       1.417  16.219  -5.401  1.00 97.32           H  
ATOM   3163  CH2 TRP A 193       0.352  16.982  -1.360  1.00 97.32           C  
ATOM   3164  HH2 TRP A 193       0.799  16.674  -0.427  1.00 97.32           H  
ATOM   3165  CZ2 TRP A 193       0.955  16.620  -2.574  1.00 97.32           C  
ATOM   3166  HZ2 TRP A 193       1.847  16.012  -2.597  1.00 97.32           H  
ATOM   3167  CZ3 TRP A 193      -0.835  17.736  -1.364  1.00 97.32           C  
ATOM   3168  HZ3 TRP A 193      -1.311  17.988  -0.428  1.00 97.32           H  
ATOM   3169  N   THR A 194      -0.617  21.212  -3.513  1.00 94.78           N  
ATOM   3170  H   THR A 194       0.205  21.053  -4.079  1.00 94.78           H  
ATOM   3171  CA  THR A 194      -0.433  21.565  -2.092  1.00 94.78           C  
ATOM   3172  HA  THR A 194      -0.871  20.780  -1.476  1.00 94.78           H  
ATOM   3173  C   THR A 194      -1.136  22.863  -1.696  1.00 94.78           C  
ATOM   3174  CB  THR A 194       1.051  21.678  -1.728  1.00 94.78           C  
ATOM   3175  HB  THR A 194       1.149  22.177  -0.763  1.00 94.78           H  
ATOM   3176  O   THR A 194      -1.601  22.979  -0.564  1.00 94.78           O  
ATOM   3177  CG2 THR A 194       1.706  20.302  -1.621  1.00 94.78           C  
ATOM   3178 HG21 THR A 194       1.329  19.800  -0.729  1.00 94.78           H  
ATOM   3179 HG22 THR A 194       2.787  20.410  -1.538  1.00 94.78           H  
ATOM   3180 HG23 THR A 194       1.463  19.683  -2.485  1.00 94.78           H  
ATOM   3181  OG1 THR A 194       1.752  22.427  -2.688  1.00 94.78           O  
ATOM   3182  HG1 THR A 194       2.009  21.817  -3.383  1.00 94.78           H  
ATOM   3183  N   VAL A 195      -1.279  23.806  -2.631  1.00 94.93           N  
ATOM   3184  H   VAL A 195      -0.807  23.664  -3.513  1.00 94.93           H  
ATOM   3185  CA  VAL A 195      -2.044  25.043  -2.425  1.00 94.93           C  
ATOM   3186  HA  VAL A 195      -2.045  25.289  -1.363  1.00 94.93           H  
ATOM   3187  C   VAL A 195      -3.502  24.858  -2.842  1.00 94.93           C  
ATOM   3188  CB  VAL A 195      -1.388  26.221  -3.172  1.00 94.93           C  
ATOM   3189  HB  VAL A 195      -1.415  26.027  -4.244  1.00 94.93           H  
ATOM   3190  O   VAL A 195      -4.415  25.119  -2.061  1.00 94.93           O  
ATOM   3191  CG1 VAL A 195      -2.130  27.534  -2.893  1.00 94.93           C  
ATOM   3192 HG11 VAL A 195      -2.142  27.737  -1.823  1.00 94.93           H  
ATOM   3193 HG12 VAL A 195      -1.630  28.356  -3.406  1.00 94.93           H  
ATOM   3194 HG13 VAL A 195      -3.155  27.480  -3.259  1.00 94.93           H  
ATOM   3195  CG2 VAL A 195       0.077  26.402  -2.750  1.00 94.93           C  
ATOM   3196 HG21 VAL A 195       0.503  27.271  -3.253  1.00 94.93           H  
ATOM   3197 HG22 VAL A 195       0.144  26.542  -1.671  1.00 94.93           H  
ATOM   3198 HG23 VAL A 195       0.667  25.532  -3.037  1.00 94.93           H  
ATOM   3199  N   SER A 196      -3.740  24.371  -4.063  1.00 97.08           N  
ATOM   3200  H   SER A 196      -2.950  24.125  -4.643  1.00 97.08           H  
ATOM   3201  CA  SER A 196      -5.092  24.311  -4.644  1.00 97.08           C  
ATOM   3202  HA  SER A 196      -5.572  25.275  -4.478  1.00 97.08           H  
ATOM   3203  C   SER A 196      -6.015  23.262  -4.011  1.00 97.08           C  
ATOM   3204  CB  SER A 196      -5.018  24.097  -6.159  1.00 97.08           C  
ATOM   3205  HB2 SER A 196      -4.510  24.944  -6.619  1.00 97.08           H  
ATOM   3206  HB3 SER A 196      -6.029  24.039  -6.562  1.00 97.08           H  
ATOM   3207  O   SER A 196      -7.232  23.363  -4.151  1.00 97.08           O  
ATOM   3208  OG  SER A 196      -4.323  22.909  -6.476  1.00 97.08           O  
ATOM   3209  HG  SER A 196      -3.385  23.095  -6.393  1.00 97.08           H  
ATOM   3210  N   LYS A 197      -5.461  22.264  -3.311  1.00 97.75           N  
ATOM   3211  H   LYS A 197      -4.452  22.221  -3.289  1.00 97.75           H  
ATOM   3212  CA  LYS A 197      -6.189  21.137  -2.703  1.00 97.75           C  
ATOM   3213  HA  LYS A 197      -7.257  21.282  -2.867  1.00 97.75           H  
ATOM   3214  C   LYS A 197      -6.078  21.096  -1.179  1.00 97.75           C  
ATOM   3215  CB  LYS A 197      -5.765  19.811  -3.375  1.00 97.75           C  
ATOM   3216  HB2 LYS A 197      -4.724  19.595  -3.134  1.00 97.75           H  
ATOM   3217  HB3 LYS A 197      -6.356  18.997  -2.956  1.00 97.75           H  
ATOM   3218  O   LYS A 197      -6.390  20.078  -0.565  1.00 97.75           O  
ATOM   3219  CG  LYS A 197      -5.937  19.800  -4.909  1.00 97.75           C  
ATOM   3220  HG2 LYS A 197      -5.517  18.876  -5.306  1.00 97.75           H  
ATOM   3221  HG3 LYS A 197      -5.420  20.641  -5.370  1.00 97.75           H  
ATOM   3222  CD  LYS A 197      -7.427  19.846  -5.231  1.00 97.75           C  
ATOM   3223  HD2 LYS A 197      -7.887  20.714  -4.759  1.00 97.75           H  
ATOM   3224  HD3 LYS A 197      -7.840  18.937  -4.794  1.00 97.75           H  
ATOM   3225  CE  LYS A 197      -7.819  19.865  -6.702  1.00 97.75           C  
ATOM   3226  HE2 LYS A 197      -7.435  18.963  -7.178  1.00 97.75           H  
ATOM   3227  HE3 LYS A 197      -7.385  20.739  -7.188  1.00 97.75           H  
ATOM   3228  NZ  LYS A 197      -9.301  19.901  -6.759  1.00 97.75           N  
ATOM   3229  HZ1 LYS A 197      -9.673  19.606  -7.650  1.00 97.75           H  
ATOM   3230  HZ2 LYS A 197      -9.671  19.310  -6.028  1.00 97.75           H  
ATOM   3231  HZ3 LYS A 197      -9.647  20.816  -6.504  1.00 97.75           H  
ATOM   3232  N   LEU A 198      -5.687  22.209  -0.552  1.00 96.69           N  
ATOM   3233  H   LEU A 198      -5.428  23.005  -1.117  1.00 96.69           H  
ATOM   3234  CA  LEU A 198      -5.534  22.313   0.902  1.00 96.69           C  
ATOM   3235  HA  LEU A 198      -4.715  21.661   1.204  1.00 96.69           H  
ATOM   3236  C   LEU A 198      -6.794  21.868   1.666  1.00 96.69           C  
ATOM   3237  CB  LEU A 198      -5.173  23.771   1.243  1.00 96.69           C  
ATOM   3238  HB2 LEU A 198      -5.979  24.419   0.899  1.00 96.69           H  
ATOM   3239  HB3 LEU A 198      -4.269  24.048   0.699  1.00 96.69           H  
ATOM   3240  O   LEU A 198      -6.697  21.114   2.633  1.00 96.69           O  
ATOM   3241  CG  LEU A 198      -4.946  24.024   2.746  1.00 96.69           C  
ATOM   3242  HG  LEU A 198      -5.814  23.691   3.315  1.00 96.69           H  
ATOM   3243  CD1 LEU A 198      -3.705  23.294   3.264  1.00 96.69           C  
ATOM   3244 HD11 LEU A 198      -3.526  23.563   4.305  1.00 96.69           H  
ATOM   3245 HD12 LEU A 198      -3.856  22.216   3.207  1.00 96.69           H  
ATOM   3246 HD13 LEU A 198      -2.836  23.569   2.667  1.00 96.69           H  
ATOM   3247  CD2 LEU A 198      -4.775  25.519   3.001  1.00 96.69           C  
ATOM   3248 HD21 LEU A 198      -3.910  25.894   2.455  1.00 96.69           H  
ATOM   3249 HD22 LEU A 198      -4.636  25.700   4.067  1.00 96.69           H  
ATOM   3250 HD23 LEU A 198      -5.666  26.053   2.669  1.00 96.69           H  
ATOM   3251  N   THR A 199      -7.976  22.292   1.217  1.00 97.76           N  
ATOM   3252  H   THR A 199      -8.005  22.871   0.390  1.00 97.76           H  
ATOM   3253  CA  THR A 199      -9.262  21.956   1.850  1.00 97.76           C  
ATOM   3254  HA  THR A 199      -9.218  22.213   2.908  1.00 97.76           H  
ATOM   3255  C   THR A 199      -9.591  20.464   1.755  1.00 97.76           C  
ATOM   3256  CB  THR A 199     -10.402  22.757   1.206  1.00 97.76           C  
ATOM   3257  HB  THR A 199     -11.357  22.400   1.589  1.00 97.76           H  
ATOM   3258  O   THR A 199     -10.123  19.883   2.704  1.00 97.76           O  
ATOM   3259  CG2 THR A 199     -10.282  24.254   1.489  1.00 97.76           C  
ATOM   3260 HG21 THR A 199     -11.146  24.776   1.079  1.00 97.76           H  
ATOM   3261 HG22 THR A 199      -9.373  24.658   1.042  1.00 97.76           H  
ATOM   3262 HG23 THR A 199     -10.253  24.419   2.566  1.00 97.76           H  
ATOM   3263  OG1 THR A 199     -10.363  22.598  -0.196  1.00 97.76           O  
ATOM   3264  HG1 THR A 199     -11.122  23.056  -0.565  1.00 97.76           H  
ATOM   3265  N   GLU A 200      -9.231  19.811   0.647  1.00 97.99           N  
ATOM   3266  H   GLU A 200      -8.796  20.340  -0.095  1.00 97.99           H  
ATOM   3267  CA  GLU A 200      -9.391  18.363   0.467  1.00 97.99           C  
ATOM   3268  HA  GLU A 200     -10.413  18.083   0.720  1.00 97.99           H  
ATOM   3269  C   GLU A 200      -8.465  17.593   1.422  1.00 97.99           C  
ATOM   3270  CB  GLU A 200      -9.137  17.964  -1.002  1.00 97.99           C  
ATOM   3271  HB2 GLU A 200      -8.148  18.304  -1.308  1.00 97.99           H  
ATOM   3272  HB3 GLU A 200      -9.156  16.876  -1.065  1.00 97.99           H  
ATOM   3273  O   GLU A 200      -8.907  16.650   2.080  1.00 97.99           O  
ATOM   3274  CG  GLU A 200     -10.193  18.528  -1.975  1.00 97.99           C  
ATOM   3275  HG2 GLU A 200     -11.171  18.138  -1.692  1.00 97.99           H  
ATOM   3276  HG3 GLU A 200     -10.220  19.612  -1.871  1.00 97.99           H  
ATOM   3277  CD  GLU A 200      -9.919  18.179  -3.452  1.00 97.99           C  
ATOM   3278  OE1 GLU A 200     -10.235  19.005  -4.346  1.00 97.99           O  
ATOM   3279  OE2 GLU A 200      -9.345  17.105  -3.739  1.00 97.99           O  
ATOM   3280  N   VAL A 201      -7.216  18.046   1.586  1.00 98.09           N  
ATOM   3281  H   VAL A 201      -6.912  18.817   1.008  1.00 98.09           H  
ATOM   3282  CA  VAL A 201      -6.267  17.463   2.552  1.00 98.09           C  
ATOM   3283  HA  VAL A 201      -6.211  16.390   2.369  1.00 98.09           H  
ATOM   3284  C   VAL A 201      -6.753  17.647   3.993  1.00 98.09           C  
ATOM   3285  CB  VAL A 201      -4.853  18.052   2.373  1.00 98.09           C  
ATOM   3286  HB  VAL A 201      -4.893  19.135   2.486  1.00 98.09           H  
ATOM   3287  O   VAL A 201      -6.708  16.700   4.776  1.00 98.09           O  
ATOM   3288  CG1 VAL A 201      -3.860  17.492   3.404  1.00 98.09           C  
ATOM   3289 HG11 VAL A 201      -2.859  17.870   3.195  1.00 98.09           H  
ATOM   3290 HG12 VAL A 201      -3.849  16.403   3.359  1.00 98.09           H  
ATOM   3291 HG13 VAL A 201      -4.137  17.809   4.409  1.00 98.09           H  
ATOM   3292  CG2 VAL A 201      -4.287  17.727   0.985  1.00 98.09           C  
ATOM   3293 HG21 VAL A 201      -4.185  16.649   0.862  1.00 98.09           H  
ATOM   3294 HG22 VAL A 201      -4.944  18.103   0.200  1.00 98.09           H  
ATOM   3295 HG23 VAL A 201      -3.312  18.200   0.864  1.00 98.09           H  
ATOM   3296  N   GLN A 202      -7.258  18.832   4.352  1.00 98.23           N  
ATOM   3297  H   GLN A 202      -7.247  19.581   3.675  1.00 98.23           H  
ATOM   3298  CA  GLN A 202      -7.838  19.092   5.677  1.00 98.23           C  
ATOM   3299  HA  GLN A 202      -7.096  18.876   6.447  1.00 98.23           H  
ATOM   3300  C   GLN A 202      -9.054  18.201   5.953  1.00 98.23           C  
ATOM   3301  CB  GLN A 202      -8.256  20.564   5.780  1.00 98.23           C  
ATOM   3302  HB2 GLN A 202      -8.913  20.689   6.641  1.00 98.23           H  
ATOM   3303  HB3 GLN A 202      -8.816  20.835   4.885  1.00 98.23           H  
ATOM   3304  O   GLN A 202      -9.193  17.664   7.050  1.00 98.23           O  
ATOM   3305  CG  GLN A 202      -7.060  21.510   5.957  1.00 98.23           C  
ATOM   3306  HG2 GLN A 202      -6.596  21.311   6.923  1.00 98.23           H  
ATOM   3307  HG3 GLN A 202      -6.317  21.330   5.181  1.00 98.23           H  
ATOM   3308  CD  GLN A 202      -7.471  22.978   5.893  1.00 98.23           C  
ATOM   3309  NE2 GLN A 202      -6.688  23.874   6.450  1.00 98.23           N  
ATOM   3310 HE21 GLN A 202      -7.006  24.830   6.381  1.00 98.23           H  
ATOM   3311 HE22 GLN A 202      -5.830  23.608   6.911  1.00 98.23           H  
ATOM   3312  OE1 GLN A 202      -8.488  23.358   5.340  1.00 98.23           O  
ATOM   3313  N   SER A 203      -9.907  17.995   4.950  1.00 98.19           N  
ATOM   3314  H   SER A 203      -9.753  18.485   4.080  1.00 98.19           H  
ATOM   3315  CA  SER A 203     -11.071  17.112   5.064  1.00 98.19           C  
ATOM   3316  HA  SER A 203     -11.664  17.413   5.928  1.00 98.19           H  
ATOM   3317  C   SER A 203     -10.648  15.657   5.271  1.00 98.19           C  
ATOM   3318  CB  SER A 203     -11.955  17.236   3.821  1.00 98.19           C  
ATOM   3319  HB2 SER A 203     -12.829  16.596   3.941  1.00 98.19           H  
ATOM   3320  HB3 SER A 203     -11.403  16.920   2.936  1.00 98.19           H  
ATOM   3321  O   SER A 203     -11.141  14.996   6.185  1.00 98.19           O  
ATOM   3322  OG  SER A 203     -12.384  18.572   3.658  1.00 98.19           O  
ATOM   3323  HG  SER A 203     -11.642  19.101   3.354  1.00 98.19           H  
ATOM   3324  N   ALA A 204      -9.678  15.171   4.487  1.00 98.46           N  
ATOM   3325  H   ALA A 204      -9.313  15.749   3.743  1.00 98.46           H  
ATOM   3326  CA  ALA A 204      -9.112  13.835   4.661  1.00 98.46           C  
ATOM   3327  HA  ALA A 204      -9.916  13.104   4.584  1.00 98.46           H  
ATOM   3328  C   ALA A 204      -8.464  13.667   6.047  1.00 98.46           C  
ATOM   3329  CB  ALA A 204      -8.111  13.573   3.529  1.00 98.46           C  
ATOM   3330  HB1 ALA A 204      -8.612  13.666   2.565  1.00 98.46           H  
ATOM   3331  HB2 ALA A 204      -7.713  12.562   3.616  1.00 98.46           H  
ATOM   3332  HB3 ALA A 204      -7.291  14.289   3.573  1.00 98.46           H  
ATOM   3333  O   ALA A 204      -8.644  12.632   6.687  1.00 98.46           O  
ATOM   3334  N   LEU A 205      -7.765  14.692   6.548  1.00 98.33           N  
ATOM   3335  H   LEU A 205      -7.622  15.503   5.963  1.00 98.33           H  
ATOM   3336  CA  LEU A 205      -7.173  14.686   7.886  1.00 98.33           C  
ATOM   3337  HA  LEU A 205      -6.582  13.776   7.989  1.00 98.33           H  
ATOM   3338  C   LEU A 205      -8.229  14.638   8.994  1.00 98.33           C  
ATOM   3339  CB  LEU A 205      -6.237  15.895   8.037  1.00 98.33           C  
ATOM   3340  HB2 LEU A 205      -5.497  15.867   7.237  1.00 98.33           H  
ATOM   3341  HB3 LEU A 205      -6.822  16.807   7.923  1.00 98.33           H  
ATOM   3342  O   LEU A 205      -8.039  13.899   9.955  1.00 98.33           O  
ATOM   3343  CG  LEU A 205      -5.505  15.948   9.392  1.00 98.33           C  
ATOM   3344  HG  LEU A 205      -6.230  15.996  10.204  1.00 98.33           H  
ATOM   3345  CD1 LEU A 205      -4.592  14.739   9.615  1.00 98.33           C  
ATOM   3346 HD11 LEU A 205      -5.190  13.833   9.715  1.00 98.33           H  
ATOM   3347 HD12 LEU A 205      -3.901  14.629   8.779  1.00 98.33           H  
ATOM   3348 HD13 LEU A 205      -4.025  14.872  10.537  1.00 98.33           H  
ATOM   3349  CD2 LEU A 205      -4.650  17.211   9.456  1.00 98.33           C  
ATOM   3350 HD21 LEU A 205      -5.291  18.088   9.366  1.00 98.33           H  
ATOM   3351 HD22 LEU A 205      -3.923  17.211   8.643  1.00 98.33           H  
ATOM   3352 HD23 LEU A 205      -4.132  17.248  10.414  1.00 98.33           H  
ATOM   3353  N   THR A 206      -9.337  15.369   8.859  1.00 98.33           N  
ATOM   3354  H   THR A 206      -9.396  16.021   8.090  1.00 98.33           H  
ATOM   3355  CA  THR A 206     -10.463  15.311   9.807  1.00 98.33           C  
ATOM   3356  HA  THR A 206     -10.100  15.541  10.809  1.00 98.33           H  
ATOM   3357  C   THR A 206     -11.084  13.916   9.856  1.00 98.33           C  
ATOM   3358  CB  THR A 206     -11.529  16.354   9.447  1.00 98.33           C  
ATOM   3359  HB  THR A 206     -11.859  16.206   8.419  1.00 98.33           H  
ATOM   3360  O   THR A 206     -11.335  13.390  10.938  1.00 98.33           O  
ATOM   3361  CG2 THR A 206     -12.743  16.324  10.374  1.00 98.33           C  
ATOM   3362 HG21 THR A 206     -12.420  16.397  11.412  1.00 98.33           H  
ATOM   3363 HG22 THR A 206     -13.400  17.162  10.143  1.00 98.33           H  
ATOM   3364 HG23 THR A 206     -13.303  15.399  10.235  1.00 98.33           H  
ATOM   3365  OG1 THR A 206     -10.965  17.638   9.572  1.00 98.33           O  
ATOM   3366  HG1 THR A 206     -11.114  18.107   8.748  1.00 98.33           H  
ATOM   3367  N   VAL A 207     -11.273  13.272   8.699  1.00 98.14           N  
ATOM   3368  H   VAL A 207     -11.074  13.754   7.834  1.00 98.14           H  
ATOM   3369  CA  VAL A 207     -11.737  11.876   8.655  1.00 98.14           C  
ATOM   3370  HA  VAL A 207     -12.685  11.801   9.186  1.00 98.14           H  
ATOM   3371  C   VAL A 207     -10.743  10.971   9.381  1.00 98.14           C  
ATOM   3372  CB  VAL A 207     -11.958  11.405   7.206  1.00 98.14           C  
ATOM   3373  HB  VAL A 207     -11.061  11.611   6.623  1.00 98.14           H  
ATOM   3374  O   VAL A 207     -11.130  10.243  10.290  1.00 98.14           O  
ATOM   3375  CG1 VAL A 207     -12.258   9.902   7.119  1.00 98.14           C  
ATOM   3376 HG11 VAL A 207     -13.094   9.648   7.771  1.00 98.14           H  
ATOM   3377 HG12 VAL A 207     -12.513   9.622   6.097  1.00 98.14           H  
ATOM   3378 HG13 VAL A 207     -11.387   9.317   7.418  1.00 98.14           H  
ATOM   3379  CG2 VAL A 207     -13.132  12.154   6.564  1.00 98.14           C  
ATOM   3380 HG21 VAL A 207     -13.246  11.848   5.524  1.00 98.14           H  
ATOM   3381 HG22 VAL A 207     -12.960  13.230   6.591  1.00 98.14           H  
ATOM   3382 HG23 VAL A 207     -14.052  11.933   7.104  1.00 98.14           H  
ATOM   3383  N   VAL A 208      -9.454  11.063   9.045  1.00 97.98           N  
ATOM   3384  H   VAL A 208      -9.199  11.704   8.308  1.00 97.98           H  
ATOM   3385  CA  VAL A 208      -8.404  10.232   9.651  1.00 97.98           C  
ATOM   3386  HA  VAL A 208      -8.668   9.185   9.505  1.00 97.98           H  
ATOM   3387  C   VAL A 208      -8.294  10.450  11.160  1.00 97.98           C  
ATOM   3388  CB  VAL A 208      -7.059  10.485   8.949  1.00 97.98           C  
ATOM   3389  HB  VAL A 208      -6.888  11.558   8.860  1.00 97.98           H  
ATOM   3390  O   VAL A 208      -8.106   9.484  11.897  1.00 97.98           O  
ATOM   3391  CG1 VAL A 208      -5.865   9.867   9.675  1.00 97.98           C  
ATOM   3392 HG11 VAL A 208      -4.957  10.109   9.123  1.00 97.98           H  
ATOM   3393 HG12 VAL A 208      -5.759  10.276  10.679  1.00 97.98           H  
ATOM   3394 HG13 VAL A 208      -6.004   8.786   9.719  1.00 97.98           H  
ATOM   3395  CG2 VAL A 208      -7.080   9.853   7.551  1.00 97.98           C  
ATOM   3396 HG21 VAL A 208      -6.145  10.061   7.031  1.00 97.98           H  
ATOM   3397 HG22 VAL A 208      -7.214   8.774   7.627  1.00 97.98           H  
ATOM   3398 HG23 VAL A 208      -7.907  10.259   6.968  1.00 97.98           H  
ATOM   3399  N   SER A 209      -8.413  11.683  11.646  1.00 95.75           N  
ATOM   3400  H   SER A 209      -8.585  12.451  11.013  1.00 95.75           H  
ATOM   3401  CA  SER A 209      -8.320  11.983  13.077  1.00 95.75           C  
ATOM   3402  HA  SER A 209      -7.460  11.444  13.475  1.00 95.75           H  
ATOM   3403  C   SER A 209      -9.537  11.505  13.869  1.00 95.75           C  
ATOM   3404  CB  SER A 209      -8.079  13.478  13.290  1.00 95.75           C  
ATOM   3405  HB2 SER A 209      -7.885  13.665  14.346  1.00 95.75           H  
ATOM   3406  HB3 SER A 209      -7.209  13.786  12.710  1.00 95.75           H  
ATOM   3407  O   SER A 209      -9.387  11.194  15.050  1.00 95.75           O  
ATOM   3408  OG  SER A 209      -9.200  14.231  12.888  1.00 95.75           O  
ATOM   3409  HG  SER A 209      -8.936  15.139  12.726  1.00 95.75           H  
ATOM   3410  N   SER A 210     -10.700  11.393  13.217  1.00 95.25           N  
ATOM   3411  H   SER A 210     -10.750  11.771  12.282  1.00 95.25           H  
ATOM   3412  CA  SER A 210     -11.938  10.869  13.809  1.00 95.25           C  
ATOM   3413  HA  SER A 210     -12.032  11.284  14.813  1.00 95.25           H  
ATOM   3414  C   SER A 210     -11.971   9.344  13.961  1.00 95.25           C  
ATOM   3415  CB  SER A 210     -13.150  11.352  13.002  1.00 95.25           C  
ATOM   3416  HB2 SER A 210     -13.050  12.418  12.801  1.00 95.25           H  
ATOM   3417  HB3 SER A 210     -14.049  11.202  13.600  1.00 95.25           H  
ATOM   3418  O   SER A 210     -12.837   8.819  14.660  1.00 95.25           O  
ATOM   3419  OG  SER A 210     -13.313  10.652  11.782  1.00 95.25           O  
ATOM   3420  HG  SER A 210     -12.470  10.567  11.331  1.00 95.25           H  
ATOM   3421  N   LEU A 211     -11.033   8.627  13.332  1.00 94.71           N  
ATOM   3422  H   LEU A 211     -10.350   9.114  12.770  1.00 94.71           H  
ATOM   3423  CA  LEU A 211     -10.972   7.170  13.416  1.00 94.71           C  
ATOM   3424  HA  LEU A 211     -11.947   6.776  13.129  1.00 94.71           H  
ATOM   3425  C   LEU A 211     -10.686   6.690  14.848  1.00 94.71           C  
ATOM   3426  CB  LEU A 211      -9.919   6.613  12.451  1.00 94.71           C  
ATOM   3427  HB2 LEU A 211      -8.935   6.939  12.789  1.00 94.71           H  
ATOM   3428  HB3 LEU A 211      -9.967   5.527  12.533  1.00 94.71           H  
ATOM   3429  O   LEU A 211     -10.033   7.367  15.645  1.00 94.71           O  
ATOM   3430  CG  LEU A 211     -10.077   6.974  10.968  1.00 94.71           C  
ATOM   3431  HG  LEU A 211     -10.045   8.058  10.857  1.00 94.71           H  
ATOM   3432  CD1 LEU A 211      -8.909   6.385  10.173  1.00 94.71           C  
ATOM   3433 HD11 LEU A 211      -8.957   6.749   9.147  1.00 94.71           H  
ATOM   3434 HD12 LEU A 211      -8.972   5.297  10.177  1.00 94.71           H  
ATOM   3435 HD13 LEU A 211      -7.965   6.702  10.617  1.00 94.71           H  
ATOM   3436  CD2 LEU A 211     -11.397   6.466  10.399  1.00 94.71           C  
ATOM   3437 HD21 LEU A 211     -11.415   6.574   9.315  1.00 94.71           H  
ATOM   3438 HD22 LEU A 211     -11.541   5.419  10.666  1.00 94.71           H  
ATOM   3439 HD23 LEU A 211     -12.222   7.046  10.811  1.00 94.71           H  
ATOM   3440  N   GLY A 212     -11.112   5.468  15.166  1.00 90.24           N  
ATOM   3441  H   GLY A 212     -11.624   4.954  14.464  1.00 90.24           H  
ATOM   3442  CA  GLY A 212     -10.923   4.844  16.480  1.00 90.24           C  
ATOM   3443  HA2 GLY A 212     -11.601   3.995  16.564  1.00 90.24           H  
ATOM   3444  HA3 GLY A 212     -11.187   5.568  17.252  1.00 90.24           H  
ATOM   3445  C   GLY A 212      -9.495   4.350  16.755  1.00 90.24           C  
ATOM   3446  O   GLY A 212      -9.311   3.163  17.026  1.00 90.24           O  
ATOM   3447  N   TRP A 213      -8.489   5.232  16.697  1.00 91.41           N  
ATOM   3448  H   TRP A 213      -8.732   6.178  16.440  1.00 91.41           H  
ATOM   3449  CA  TRP A 213      -7.069   4.886  16.856  1.00 91.41           C  
ATOM   3450  HA  TRP A 213      -6.802   4.205  16.048  1.00 91.41           H  
ATOM   3451  C   TRP A 213      -6.773   4.194  18.192  1.00 91.41           C  
ATOM   3452  CB  TRP A 213      -6.182   6.131  16.722  1.00 91.41           C  
ATOM   3453  HB2 TRP A 213      -5.175   5.874  17.050  1.00 91.41           H  
ATOM   3454  HB3 TRP A 213      -6.555   6.912  17.383  1.00 91.41           H  
ATOM   3455  O   TRP A 213      -6.855   4.801  19.264  1.00 91.41           O  
ATOM   3456  CG  TRP A 213      -6.070   6.679  15.338  1.00 91.41           C  
ATOM   3457  CD1 TRP A 213      -6.943   7.533  14.764  1.00 91.41           C  
ATOM   3458  HD1 TRP A 213      -7.824   7.946  15.233  1.00 91.41           H  
ATOM   3459  CD2 TRP A 213      -5.022   6.458  14.344  1.00 91.41           C  
ATOM   3460  CE2 TRP A 213      -5.367   7.177  13.162  1.00 91.41           C  
ATOM   3461  CE3 TRP A 213      -3.789   5.769  14.334  1.00 91.41           C  
ATOM   3462  HE3 TRP A 213      -3.477   5.237  15.220  1.00 91.41           H  
ATOM   3463  NE1 TRP A 213      -6.547   7.804  13.475  1.00 91.41           N  
ATOM   3464  HE1 TRP A 213      -7.078   8.406  12.861  1.00 91.41           H  
ATOM   3465  CH2 TRP A 213      -3.335   6.495  12.048  1.00 91.41           C  
ATOM   3466  HH2 TRP A 213      -2.691   6.525  11.181  1.00 91.41           H  
ATOM   3467  CZ2 TRP A 213      -4.551   7.190  12.025  1.00 91.41           C  
ATOM   3468  HZ2 TRP A 213      -4.845   7.759  11.155  1.00 91.41           H  
ATOM   3469  CZ3 TRP A 213      -2.953   5.790  13.202  1.00 91.41           C  
ATOM   3470  HZ3 TRP A 213      -2.006   5.273  13.245  1.00 91.41           H  
ATOM   3471  N   LYS A 214      -6.339   2.935  18.127  1.00 85.49           N  
ATOM   3472  H   LYS A 214      -6.283   2.520  17.208  1.00 85.49           H  
ATOM   3473  CA  LYS A 214      -5.892   2.152  19.287  1.00 85.49           C  
ATOM   3474  HA  LYS A 214      -6.322   2.589  20.188  1.00 85.49           H  
ATOM   3475  C   LYS A 214      -4.374   2.221  19.421  1.00 85.49           C  
ATOM   3476  CB  LYS A 214      -6.384   0.701  19.181  1.00 85.49           C  
ATOM   3477  HB2 LYS A 214      -6.017   0.267  18.251  1.00 85.49           H  
ATOM   3478  HB3 LYS A 214      -5.981   0.123  20.012  1.00 85.49           H  
ATOM   3479  O   LYS A 214      -3.653   2.151  18.431  1.00 85.49           O  
ATOM   3480  CG  LYS A 214      -7.918   0.626  19.220  1.00 85.49           C  
ATOM   3481  HG2 LYS A 214      -8.326   1.230  18.410  1.00 85.49           H  
ATOM   3482  HG3 LYS A 214      -8.280   1.019  20.169  1.00 85.49           H  
ATOM   3483  CD  LYS A 214      -8.411  -0.813  19.040  1.00 85.49           C  
ATOM   3484  HD2 LYS A 214      -8.144  -1.412  19.910  1.00 85.49           H  
ATOM   3485  HD3 LYS A 214      -7.935  -1.237  18.156  1.00 85.49           H  
ATOM   3486  CE  LYS A 214      -9.932  -0.790  18.845  1.00 85.49           C  
ATOM   3487  HE2 LYS A 214     -10.171   0.025  18.162  1.00 85.49           H  
ATOM   3488  HE3 LYS A 214     -10.412  -0.576  19.800  1.00 85.49           H  
ATOM   3489  NZ  LYS A 214     -10.430  -2.063  18.267  1.00 85.49           N  
ATOM   3490  HZ1 LYS A 214     -10.164  -2.863  18.823  1.00 85.49           H  
ATOM   3491  HZ2 LYS A 214     -11.432  -2.031  18.144  1.00 85.49           H  
ATOM   3492  HZ3 LYS A 214     -10.042  -2.178  17.341  1.00 85.49           H  
ATOM   3493  N   LYS A 215      -3.888   2.327  20.660  1.00 70.63           N  
ATOM   3494  H   LYS A 215      -4.542   2.416  21.424  1.00 70.63           H  
ATOM   3495  CA  LYS A 215      -2.448   2.294  20.978  1.00 70.63           C  
ATOM   3496  HA  LYS A 215      -1.874   2.618  20.110  1.00 70.63           H  
ATOM   3497  C   LYS A 215      -1.945   0.887  21.304  1.00 70.63           C  
ATOM   3498  CB  LYS A 215      -2.155   3.249  22.141  1.00 70.63           C  
ATOM   3499  HB2 LYS A 215      -2.781   2.982  22.992  1.00 70.63           H  
ATOM   3500  HB3 LYS A 215      -1.113   3.128  22.437  1.00 70.63           H  
ATOM   3501  O   LYS A 215      -0.739   0.648  21.299  1.00 70.63           O  
ATOM   3502  CG  LYS A 215      -2.391   4.722  21.776  1.00 70.63           C  
ATOM   3503  HG2 LYS A 215      -1.766   4.990  20.925  1.00 70.63           H  
ATOM   3504  HG3 LYS A 215      -3.439   4.880  21.520  1.00 70.63           H  
ATOM   3505  CD  LYS A 215      -2.026   5.602  22.977  1.00 70.63           C  
ATOM   3506  HD2 LYS A 215      -0.987   5.420  23.251  1.00 70.63           H  
ATOM   3507  HD3 LYS A 215      -2.662   5.328  23.818  1.00 70.63           H  
ATOM   3508  CE  LYS A 215      -2.215   7.086  22.648  1.00 70.63           C  
ATOM   3509  HE2 LYS A 215      -3.249   7.246  22.341  1.00 70.63           H  
ATOM   3510  HE3 LYS A 215      -1.558   7.342  21.817  1.00 70.63           H  
ATOM   3511  NZ  LYS A 215      -1.896   7.934  23.821  1.00 70.63           N  
ATOM   3512  HZ1 LYS A 215      -2.048   8.911  23.615  1.00 70.63           H  
ATOM   3513  HZ2 LYS A 215      -0.933   7.804  24.098  1.00 70.63           H  
ATOM   3514  HZ3 LYS A 215      -2.478   7.675  24.604  1.00 70.63           H  
ATOM   3515  N   THR A 216      -2.855  -0.040  21.596  1.00 68.04           N  
ATOM   3516  H   THR A 216      -3.829   0.224  21.606  1.00 68.04           H  
ATOM   3517  CA  THR A 216      -2.527  -1.350  22.156  1.00 68.04           C  
ATOM   3518  HA  THR A 216      -1.494  -1.592  21.907  1.00 68.04           H  
ATOM   3519  C   THR A 216      -3.400  -2.460  21.569  1.00 68.04           C  
ATOM   3520  CB  THR A 216      -2.637  -1.307  23.688  1.00 68.04           C  
ATOM   3521  HB  THR A 216      -2.539  -2.326  24.062  1.00 68.04           H  
ATOM   3522  O   THR A 216      -4.563  -2.257  21.226  1.00 68.04           O  
ATOM   3523  CG2 THR A 216      -1.531  -0.474  24.329  1.00 68.04           C  
ATOM   3524 HG21 THR A 216      -0.555  -0.841  24.012  1.00 68.04           H  
ATOM   3525 HG22 THR A 216      -1.625   0.577  24.053  1.00 68.04           H  
ATOM   3526 HG23 THR A 216      -1.595  -0.548  25.415  1.00 68.04           H  
ATOM   3527  OG1 THR A 216      -3.882  -0.777  24.079  1.00 68.04           O  
ATOM   3528  HG1 THR A 216      -3.747   0.117  24.402  1.00 68.04           H  
ATOM   3529  N   ASN A 217      -2.826  -3.665  21.469  1.00 68.91           N  
ATOM   3530  H   ASN A 217      -1.858  -3.752  21.745  1.00 68.91           H  
ATOM   3531  CA  ASN A 217      -3.489  -4.858  20.921  1.00 68.91           C  
ATOM   3532  HA  ASN A 217      -4.077  -4.563  20.052  1.00 68.91           H  
ATOM   3533  C   ASN A 217      -4.472  -5.517  21.909  1.00 68.91           C  
ATOM   3534  CB  ASN A 217      -2.420  -5.874  20.472  1.00 68.91           C  
ATOM   3535  HB2 ASN A 217      -2.913  -6.806  20.194  1.00 68.91           H  
ATOM   3536  HB3 ASN A 217      -1.753  -6.090  21.307  1.00 68.91           H  
ATOM   3537  O   ASN A 217      -4.972  -6.610  21.648  1.00 68.91           O  
ATOM   3538  CG  ASN A 217      -1.598  -5.454  19.270  1.00 68.91           C  
ATOM   3539  ND2 ASN A 217      -0.546  -6.183  18.983  1.00 68.91           N  
ATOM   3540 HD21 ASN A 217      -0.079  -5.950  18.119  1.00 68.91           H  
ATOM   3541 HD22 ASN A 217      -0.357  -7.021  19.515  1.00 68.91           H  
ATOM   3542  OD1 ASN A 217      -1.857  -4.497  18.567  1.00 68.91           O  
ATOM   3543  N   VAL A 218      -4.714  -4.904  23.070  1.00 75.38           N  
ATOM   3544  H   VAL A 218      -4.381  -3.959  23.196  1.00 75.38           H  
ATOM   3545  CA  VAL A 218      -5.638  -5.444  24.068  1.00 75.38           C  
ATOM   3546  HA  VAL A 218      -5.487  -6.522  24.115  1.00 75.38           H  
ATOM   3547  C   VAL A 218      -7.086  -5.229  23.638  1.00 75.38           C  
ATOM   3548  CB  VAL A 218      -5.378  -4.891  25.479  1.00 75.38           C  
ATOM   3549  HB  VAL A 218      -6.257  -5.087  26.092  1.00 75.38           H  
ATOM   3550  O   VAL A 218      -7.459  -4.187  23.088  1.00 75.38           O  
ATOM   3551  CG1 VAL A 218      -4.189  -5.615  26.119  1.00 75.38           C  
ATOM   3552 HG11 VAL A 218      -3.271  -5.411  25.568  1.00 75.38           H  
ATOM   3553 HG12 VAL A 218      -4.369  -6.690  26.125  1.00 75.38           H  
ATOM   3554 HG13 VAL A 218      -4.080  -5.290  27.153  1.00 75.38           H  
ATOM   3555  CG2 VAL A 218      -5.109  -3.389  25.495  1.00 75.38           C  
ATOM   3556 HG21 VAL A 218      -5.276  -3.002  26.501  1.00 75.38           H  
ATOM   3557 HG22 VAL A 218      -5.765  -2.872  24.794  1.00 75.38           H  
ATOM   3558 HG23 VAL A 218      -4.074  -3.190  25.216  1.00 75.38           H  
ATOM   3559  N   SER A 219      -7.923  -6.236  23.900  1.00 76.27           N  
ATOM   3560  H   SER A 219      -7.575  -7.047  24.392  1.00 76.27           H  
ATOM   3561  CA  SER A 219      -9.361  -6.151  23.641  1.00 76.27           C  
ATOM   3562  HA  SER A 219      -9.498  -5.972  22.575  1.00 76.27           H  
ATOM   3563  C   SER A 219      -9.982  -4.975  24.405  1.00 76.27           C  
ATOM   3564  CB  SER A 219     -10.052  -7.475  23.990  1.00 76.27           C  
ATOM   3565  HB2 SER A 219      -9.527  -8.296  23.500  1.00 76.27           H  
ATOM   3566  HB3 SER A 219     -11.079  -7.453  23.626  1.00 76.27           H  
ATOM   3567  O   SER A 219      -9.429  -4.504  25.398  1.00 76.27           O  
ATOM   3568  OG  SER A 219     -10.064  -7.684  25.387  1.00 76.27           O  
ATOM   3569  HG  SER A 219     -10.327  -8.590  25.568  1.00 76.27           H  
ATOM   3570  N   ALA A 220     -11.139  -4.483  23.951  1.00 77.81           N  
ATOM   3571  H   ALA A 220     -11.589  -4.917  23.158  1.00 77.81           H  
ATOM   3572  CA  ALA A 220     -11.859  -3.427  24.671  1.00 77.81           C  
ATOM   3573  HA  ALA A 220     -11.237  -2.534  24.720  1.00 77.81           H  
ATOM   3574  C   ALA A 220     -12.142  -3.839  26.128  1.00 77.81           C  
ATOM   3575  CB  ALA A 220     -13.140  -3.084  23.903  1.00 77.81           C  
ATOM   3576  HB1 ALA A 220     -12.903  -2.743  22.895  1.00 77.81           H  
ATOM   3577  HB2 ALA A 220     -13.796  -3.953  23.850  1.00 77.81           H  
ATOM   3578  HB3 ALA A 220     -13.668  -2.289  24.429  1.00 77.81           H  
ATOM   3579  O   ALA A 220     -11.789  -3.105  27.039  1.00 77.81           O  
ATOM   3580  N   ALA A 221     -12.606  -5.075  26.344  1.00 82.32           N  
ATOM   3581  H   ALA A 221     -12.898  -5.632  25.553  1.00 82.32           H  
ATOM   3582  CA  ALA A 221     -12.837  -5.619  27.682  1.00 82.32           C  
ATOM   3583  HA  ALA A 221     -13.574  -4.995  28.187  1.00 82.32           H  
ATOM   3584  C   ALA A 221     -11.571  -5.636  28.561  1.00 82.32           C  
ATOM   3585  CB  ALA A 221     -13.411  -7.032  27.520  1.00 82.32           C  
ATOM   3586  HB1 ALA A 221     -13.623  -7.449  28.505  1.00 82.32           H  
ATOM   3587  HB2 ALA A 221     -14.341  -6.992  26.955  1.00 82.32           H  
ATOM   3588  HB3 ALA A 221     -12.697  -7.677  27.008  1.00 82.32           H  
ATOM   3589  O   ALA A 221     -11.639  -5.336  29.750  1.00 82.32           O  
ATOM   3590  N   ALA A 222     -10.404  -5.954  27.989  1.00 82.20           N  
ATOM   3591  H   ALA A 222     -10.382  -6.184  27.005  1.00 82.20           H  
ATOM   3592  CA  ALA A 222      -9.139  -5.914  28.719  1.00 82.20           C  
ATOM   3593  HA  ALA A 222      -9.271  -6.419  29.676  1.00 82.20           H  
ATOM   3594  C   ALA A 222      -8.688  -4.475  29.030  1.00 82.20           C  
ATOM   3595  CB  ALA A 222      -8.086  -6.687  27.920  1.00 82.20           C  
ATOM   3596  HB1 ALA A 222      -7.126  -6.632  28.432  1.00 82.20           H  
ATOM   3597  HB2 ALA A 222      -8.384  -7.733  27.837  1.00 82.20           H  
ATOM   3598  HB3 ALA A 222      -7.992  -6.261  26.921  1.00 82.20           H  
ATOM   3599  O   ALA A 222      -8.125  -4.240  30.097  1.00 82.20           O  
ATOM   3600  N   ARG A 223      -8.962  -3.507  28.143  1.00 80.72           N  
ATOM   3601  H   ARG A 223      -9.451  -3.761  27.297  1.00 80.72           H  
ATOM   3602  CA  ARG A 223      -8.719  -2.079  28.415  1.00 80.72           C  
ATOM   3603  HA  ARG A 223      -7.700  -1.951  28.783  1.00 80.72           H  
ATOM   3604  C   ARG A 223      -9.604  -1.570  29.545  1.00 80.72           C  
ATOM   3605  CB  ARG A 223      -8.899  -1.223  27.150  1.00 80.72           C  
ATOM   3606  HB2 ARG A 223      -8.921  -0.172  27.440  1.00 80.72           H  
ATOM   3607  HB3 ARG A 223      -9.838  -1.462  26.652  1.00 80.72           H  
ATOM   3608  O   ARG A 223      -9.083  -0.967  30.474  1.00 80.72           O  
ATOM   3609  CG  ARG A 223      -7.720  -1.437  26.197  1.00 80.72           C  
ATOM   3610  HG2 ARG A 223      -7.712  -2.476  25.869  1.00 80.72           H  
ATOM   3611  HG3 ARG A 223      -6.802  -1.233  26.749  1.00 80.72           H  
ATOM   3612  CD  ARG A 223      -7.734  -0.513  24.976  1.00 80.72           C  
ATOM   3613  HD2 ARG A 223      -7.963   0.498  25.313  1.00 80.72           H  
ATOM   3614  HD3 ARG A 223      -6.730  -0.496  24.553  1.00 80.72           H  
ATOM   3615  NE  ARG A 223      -8.676  -0.990  23.944  1.00 80.72           N  
ATOM   3616  HE  ARG A 223      -8.671  -1.988  23.789  1.00 80.72           H  
ATOM   3617  NH1 ARG A 223      -9.464   1.065  23.292  1.00 80.72           N  
ATOM   3618 HH11 ARG A 223      -8.806   1.485  23.933  1.00 80.72           H  
ATOM   3619 HH12 ARG A 223     -10.126   1.653  22.806  1.00 80.72           H  
ATOM   3620  NH2 ARG A 223     -10.366  -0.787  22.436  1.00 80.72           N  
ATOM   3621 HH21 ARG A 223     -10.483  -1.787  22.513  1.00 80.72           H  
ATOM   3622 HH22 ARG A 223     -11.114  -0.199  22.097  1.00 80.72           H  
ATOM   3623  CZ  ARG A 223      -9.488  -0.237  23.227  1.00 80.72           C  
ATOM   3624  N   ASP A 224     -10.893  -1.896  29.518  1.00 85.13           N  
ATOM   3625  H   ASP A 224     -11.270  -2.307  28.676  1.00 85.13           H  
ATOM   3626  CA  ASP A 224     -11.834  -1.509  30.574  1.00 85.13           C  
ATOM   3627  HA  ASP A 224     -11.810  -0.426  30.696  1.00 85.13           H  
ATOM   3628  C   ASP A 224     -11.461  -2.148  31.917  1.00 85.13           C  
ATOM   3629  CB  ASP A 224     -13.260  -1.924  30.185  1.00 85.13           C  
ATOM   3630  HB2 ASP A 224     -13.931  -1.671  31.006  1.00 85.13           H  
ATOM   3631  HB3 ASP A 224     -13.290  -3.005  30.051  1.00 85.13           H  
ATOM   3632  O   ASP A 224     -11.563  -1.516  32.966  1.00 85.13           O  
ATOM   3633  CG  ASP A 224     -13.784  -1.248  28.913  1.00 85.13           C  
ATOM   3634  OD1 ASP A 224     -13.239  -0.190  28.527  1.00 85.13           O  
ATOM   3635  OD2 ASP A 224     -14.725  -1.826  28.324  1.00 85.13           O  
ATOM   3636  N   PHE A 225     -10.983  -3.397  31.896  1.00 88.36           N  
ATOM   3637  H   PHE A 225     -10.987  -3.895  31.018  1.00 88.36           H  
ATOM   3638  CA  PHE A 225     -10.448  -4.060  33.081  1.00 88.36           C  
ATOM   3639  HA  PHE A 225     -11.205  -4.032  33.865  1.00 88.36           H  
ATOM   3640  C   PHE A 225      -9.215  -3.334  33.633  1.00 88.36           C  
ATOM   3641  CB  PHE A 225     -10.147  -5.528  32.758  1.00 88.36           C  
ATOM   3642  HB2 PHE A 225      -9.474  -5.577  31.902  1.00 88.36           H  
ATOM   3643  HB3 PHE A 225     -11.075  -6.023  32.471  1.00 88.36           H  
ATOM   3644  O   PHE A 225      -9.194  -3.016  34.817  1.00 88.36           O  
ATOM   3645  CG  PHE A 225      -9.522  -6.289  33.910  1.00 88.36           C  
ATOM   3646  CD1 PHE A 225      -8.125  -6.448  33.975  1.00 88.36           C  
ATOM   3647  HD1 PHE A 225      -7.494  -6.027  33.207  1.00 88.36           H  
ATOM   3648  CD2 PHE A 225     -10.335  -6.823  34.927  1.00 88.36           C  
ATOM   3649  HD2 PHE A 225     -11.407  -6.702  34.882  1.00 88.36           H  
ATOM   3650  CE1 PHE A 225      -7.545  -7.150  35.046  1.00 88.36           C  
ATOM   3651  HE1 PHE A 225      -6.472  -7.264  35.101  1.00 88.36           H  
ATOM   3652  CE2 PHE A 225      -9.754  -7.527  35.997  1.00 88.36           C  
ATOM   3653  HE2 PHE A 225     -10.376  -7.943  36.777  1.00 88.36           H  
ATOM   3654  CZ  PHE A 225      -8.359  -7.696  36.053  1.00 88.36           C  
ATOM   3655  HZ  PHE A 225      -7.911  -8.231  36.877  1.00 88.36           H  
ATOM   3656  N   LEU A 226      -8.215  -3.030  32.799  1.00 87.33           N  
ATOM   3657  H   LEU A 226      -8.307  -3.288  31.827  1.00 87.33           H  
ATOM   3658  CA  LEU A 226      -6.982  -2.350  33.221  1.00 87.33           C  
ATOM   3659  HA  LEU A 226      -6.573  -2.867  34.089  1.00 87.33           H  
ATOM   3660  C   LEU A 226      -7.222  -0.900  33.673  1.00 87.33           C  
ATOM   3661  CB  LEU A 226      -5.963  -2.410  32.072  1.00 87.33           C  
ATOM   3662  HB2 LEU A 226      -5.148  -1.717  32.282  1.00 87.33           H  
ATOM   3663  HB3 LEU A 226      -6.450  -2.066  31.160  1.00 87.33           H  
ATOM   3664  O   LEU A 226      -6.579  -0.445  34.621  1.00 87.33           O  
ATOM   3665  CG  LEU A 226      -5.362  -3.807  31.837  1.00 87.33           C  
ATOM   3666  HG  LEU A 226      -6.157  -4.541  31.705  1.00 87.33           H  
ATOM   3667  CD1 LEU A 226      -4.514  -3.779  30.566  1.00 87.33           C  
ATOM   3668 HD11 LEU A 226      -5.144  -3.491  29.725  1.00 87.33           H  
ATOM   3669 HD12 LEU A 226      -4.102  -4.771  30.378  1.00 87.33           H  
ATOM   3670 HD13 LEU A 226      -3.702  -3.061  30.680  1.00 87.33           H  
ATOM   3671  CD2 LEU A 226      -4.471  -4.272  32.993  1.00 87.33           C  
ATOM   3672 HD21 LEU A 226      -4.014  -5.229  32.746  1.00 87.33           H  
ATOM   3673 HD22 LEU A 226      -3.689  -3.536  33.179  1.00 87.33           H  
ATOM   3674 HD23 LEU A 226      -5.063  -4.402  33.899  1.00 87.33           H  
ATOM   3675  N   ALA A 227      -8.198  -0.211  33.078  1.00 89.67           N  
ATOM   3676  H   ALA A 227      -8.641  -0.607  32.260  1.00 89.67           H  
ATOM   3677  CA  ALA A 227      -8.608   1.127  33.491  1.00 89.67           C  
ATOM   3678  HA  ALA A 227      -7.746   1.791  33.426  1.00 89.67           H  
ATOM   3679  C   ALA A 227      -9.110   1.155  34.947  1.00 89.67           C  
ATOM   3680  CB  ALA A 227      -9.676   1.633  32.515  1.00 89.67           C  
ATOM   3681  HB1 ALA A 227     -10.555   0.989  32.548  1.00 89.67           H  
ATOM   3682  HB2 ALA A 227      -9.274   1.643  31.502  1.00 89.67           H  
ATOM   3683  HB3 ALA A 227      -9.964   2.648  32.787  1.00 89.67           H  
ATOM   3684  O   ALA A 227      -8.846   2.120  35.663  1.00 89.67           O  
ATOM   3685  N   LYS A 228      -9.738   0.070  35.438  1.00 91.27           N  
ATOM   3686  H   LYS A 228      -9.912  -0.701  34.808  1.00 91.27           H  
ATOM   3687  CA  LYS A 228     -10.124  -0.066  36.861  1.00 91.27           C  
ATOM   3688  HA  LYS A 228     -10.720   0.801  37.144  1.00 91.27           H  
ATOM   3689  C   LYS A 228      -8.926  -0.072  37.814  1.00 91.27           C  
ATOM   3690  CB  LYS A 228     -10.953  -1.338  37.101  1.00 91.27           C  
ATOM   3691  HB2 LYS A 228     -11.149  -1.427  38.169  1.00 91.27           H  
ATOM   3692  HB3 LYS A 228     -10.375  -2.213  36.803  1.00 91.27           H  
ATOM   3693  O   LYS A 228      -9.096   0.218  38.992  1.00 91.27           O  
ATOM   3694  CG  LYS A 228     -12.300  -1.319  36.373  1.00 91.27           C  
ATOM   3695  HG2 LYS A 228     -12.914  -0.516  36.779  1.00 91.27           H  
ATOM   3696  HG3 LYS A 228     -12.144  -1.132  35.310  1.00 91.27           H  
ATOM   3697  CD  LYS A 228     -13.025  -2.657  36.548  1.00 91.27           C  
ATOM   3698  HD2 LYS A 228     -13.224  -2.819  37.607  1.00 91.27           H  
ATOM   3699  HD3 LYS A 228     -12.392  -3.459  36.169  1.00 91.27           H  
ATOM   3700  CE  LYS A 228     -14.339  -2.616  35.762  1.00 91.27           C  
ATOM   3701  HE2 LYS A 228     -14.913  -1.751  36.094  1.00 91.27           H  
ATOM   3702  HE3 LYS A 228     -14.101  -2.468  34.708  1.00 91.27           H  
ATOM   3703  NZ  LYS A 228     -15.127  -3.859  35.950  1.00 91.27           N  
ATOM   3704  HZ1 LYS A 228     -14.597  -4.657  35.630  1.00 91.27           H  
ATOM   3705  HZ2 LYS A 228     -15.985  -3.806  35.420  1.00 91.27           H  
ATOM   3706  HZ3 LYS A 228     -15.354  -3.984  36.926  1.00 91.27           H  
ATOM   3707  N   PHE A 229      -7.729  -0.372  37.312  1.00 90.06           N  
ATOM   3708  H   PHE A 229      -7.671  -0.593  36.328  1.00 90.06           H  
ATOM   3709  CA  PHE A 229      -6.470  -0.327  38.060  1.00 90.06           C  
ATOM   3710  HA  PHE A 229      -6.696  -0.296  39.126  1.00 90.06           H  
ATOM   3711  C   PHE A 229      -5.655   0.944  37.766  1.00 90.06           C  
ATOM   3712  CB  PHE A 229      -5.670  -1.613  37.801  1.00 90.06           C  
ATOM   3713  HB2 PHE A 229      -4.737  -1.570  38.363  1.00 90.06           H  
ATOM   3714  HB3 PHE A 229      -5.409  -1.667  36.745  1.00 90.06           H  
ATOM   3715  O   PHE A 229      -4.479   1.011  38.112  1.00 90.06           O  
ATOM   3716  CG  PHE A 229      -6.404  -2.876  38.204  1.00 90.06           C  
ATOM   3717  CD1 PHE A 229      -6.331  -3.355  39.525  1.00 90.06           C  
ATOM   3718  HD1 PHE A 229      -5.733  -2.831  40.256  1.00 90.06           H  
ATOM   3719  CD2 PHE A 229      -7.191  -3.557  37.262  1.00 90.06           C  
ATOM   3720  HD2 PHE A 229      -7.247  -3.188  36.248  1.00 90.06           H  
ATOM   3721  CE1 PHE A 229      -7.039  -4.512  39.896  1.00 90.06           C  
ATOM   3722  HE1 PHE A 229      -6.979  -4.877  40.911  1.00 90.06           H  
ATOM   3723  CE2 PHE A 229      -7.920  -4.696  37.636  1.00 90.06           C  
ATOM   3724  HE2 PHE A 229      -8.549  -5.185  36.907  1.00 90.06           H  
ATOM   3725  CZ  PHE A 229      -7.837  -5.183  38.952  1.00 90.06           C  
ATOM   3726  HZ  PHE A 229      -8.392  -6.063  39.241  1.00 90.06           H  
ATOM   3727  N   GLY A 230      -6.248   1.949  37.109  1.00 86.59           N  
ATOM   3728  H   GLY A 230      -7.217   1.852  36.841  1.00 86.59           H  
ATOM   3729  CA  GLY A 230      -5.566   3.195  36.747  1.00 86.59           C  
ATOM   3730  HA2 GLY A 230      -6.319   3.931  36.463  1.00 86.59           H  
ATOM   3731  HA3 GLY A 230      -5.021   3.573  37.611  1.00 86.59           H  
ATOM   3732  C   GLY A 230      -4.579   3.062  35.582  1.00 86.59           C  
ATOM   3733  O   GLY A 230      -3.792   3.977  35.342  1.00 86.59           O  
ATOM   3734  N   ILE A 231      -4.604   1.945  34.847  1.00 84.13           N  
ATOM   3735  H   ILE A 231      -5.292   1.239  35.069  1.00 84.13           H  
ATOM   3736  CA  ILE A 231      -3.726   1.702  33.699  1.00 84.13           C  
ATOM   3737  HA  ILE A 231      -2.877   2.383  33.750  1.00 84.13           H  
ATOM   3738  C   ILE A 231      -4.500   2.005  32.413  1.00 84.13           C  
ATOM   3739  CB  ILE A 231      -3.153   0.267  33.730  1.00 84.13           C  
ATOM   3740  HB  ILE A 231      -3.984  -0.437  33.680  1.00 84.13           H  
ATOM   3741  O   ILE A 231      -5.331   1.214  31.971  1.00 84.13           O  
ATOM   3742  CG1 ILE A 231      -2.380  -0.004  35.042  1.00 84.13           C  
ATOM   3743 HG12 ILE A 231      -3.018   0.228  35.895  1.00 84.13           H  
ATOM   3744 HG13 ILE A 231      -1.506   0.645  35.092  1.00 84.13           H  
ATOM   3745  CG2 ILE A 231      -2.237   0.043  32.508  1.00 84.13           C  
ATOM   3746 HG21 ILE A 231      -1.885  -0.988  32.481  1.00 84.13           H  
ATOM   3747 HG22 ILE A 231      -2.785   0.218  31.582  1.00 84.13           H  
ATOM   3748 HG23 ILE A 231      -1.381   0.716  32.552  1.00 84.13           H  
ATOM   3749  CD1 ILE A 231      -1.936  -1.462  35.212  1.00 84.13           C  
ATOM   3750 HD11 ILE A 231      -2.793  -2.126  35.105  1.00 84.13           H  
ATOM   3751 HD12 ILE A 231      -1.513  -1.592  36.209  1.00 84.13           H  
ATOM   3752 HD13 ILE A 231      -1.173  -1.722  34.478  1.00 84.13           H  
ATOM   3753  N   ASN A 232      -4.192   3.144  31.789  1.00 76.46           N  
ATOM   3754  H   ASN A 232      -3.509   3.751  32.219  1.00 76.46           H  
ATOM   3755  CA  ASN A 232      -4.801   3.560  30.525  1.00 76.46           C  
ATOM   3756  HA  ASN A 232      -5.775   3.080  30.427  1.00 76.46           H  
ATOM   3757  C   ASN A 232      -3.940   3.104  29.337  1.00 76.46           C  
ATOM   3758  CB  ASN A 232      -5.038   5.079  30.552  1.00 76.46           C  
ATOM   3759  HB2 ASN A 232      -4.096   5.586  30.759  1.00 76.46           H  
ATOM   3760  HB3 ASN A 232      -5.398   5.403  29.575  1.00 76.46           H  
ATOM   3761  O   ASN A 232      -2.810   3.570  29.168  1.00 76.46           O  
ATOM   3762  CG  ASN A 232      -6.074   5.487  31.585  1.00 76.46           C  
ATOM   3763  ND2 ASN A 232      -6.013   6.701  32.077  1.00 76.46           N  
ATOM   3764 HD21 ASN A 232      -6.701   6.913  32.785  1.00 76.46           H  
ATOM   3765 HD22 ASN A 232      -5.265   7.333  31.828  1.00 76.46           H  
ATOM   3766  OD1 ASN A 232      -6.961   4.742  31.955  1.00 76.46           O  
ATOM   3767  N   MET A 233      -4.490   2.195  28.526  1.00 65.68           N  
ATOM   3768  H   MET A 233      -5.449   1.933  28.703  1.00 65.68           H  
ATOM   3769  CA  MET A 233      -3.841   1.547  27.373  1.00 65.68           C  
ATOM   3770  HA  MET A 233      -2.803   1.873  27.304  1.00 65.68           H  
ATOM   3771  C   MET A 233      -4.473   1.922  26.033  1.00 65.68           C  
ATOM   3772  CB  MET A 233      -3.862   0.022  27.569  1.00 65.68           C  
ATOM   3773  HB2 MET A 233      -3.594  -0.464  26.631  1.00 65.68           H  
ATOM   3774  HB3 MET A 233      -4.873  -0.295  27.825  1.00 65.68           H  
ATOM   3775  O   MET A 233      -5.698   2.167  25.981  1.00 65.68           O  
ATOM   3776  CG  MET A 233      -2.892  -0.457  28.657  1.00 65.68           C  
ATOM   3777  HG2 MET A 233      -3.462  -0.943  29.448  1.00 65.68           H  
ATOM   3778  HG3 MET A 233      -2.400   0.410  29.097  1.00 65.68           H  
ATOM   3779  SD  MET A 233      -1.595  -1.594  28.080  1.00 65.68           S  
ATOM   3780  CE  MET A 233      -2.547  -3.107  27.823  1.00 65.68           C  
ATOM   3781  HE1 MET A 233      -2.216  -3.867  28.531  1.00 65.68           H  
ATOM   3782  HE2 MET A 233      -2.379  -3.462  26.806  1.00 65.68           H  
ATOM   3783  HE3 MET A 233      -3.607  -2.908  27.977  1.00 65.68           H  
ATOM   3784  OXT MET A 233      -3.717   1.858  25.037  1.00 65.68           O  
TER    3785      MET A 233                                                       
END   
