# Supplementary material for: Using structure prediction of negative sense RNA virus nucleoproteins to assess evolutionary relationships
Source: bioRxiv. 2024 May 22:2024.02.16.580771. Originally published 2024 Feb 17. Preprint. [Version 2] doi: 10.1101/2024.02.16.580771 (PMC10888975; doi:10.1101/2024.02.16.580771)
Supplement: Supplement 2 — Supplementary File 2: Full NSV Dataset NP AlphaFold PDBs (.pdb files) [file media-2.zip › Full NSV Dataset NP AlphaFold PDBs/HTNV.pdb]

ATOM      1  N   MET A   1      36.518  27.356 -13.652  1.00 52.76           N  
ATOM      2  H   MET A   1      36.249  28.317 -13.499  1.00 52.76           H  
ATOM      3  H2  MET A   1      36.172  26.817 -12.870  1.00 52.76           H  
ATOM      4  H3  MET A   1      37.525  27.285 -13.695  1.00 52.76           H  
ATOM      5  CA  MET A   1      35.892  26.844 -14.892  1.00 52.76           C  
ATOM      6  HA  MET A   1      36.157  27.479 -15.737  1.00 52.76           H  
ATOM      7  C   MET A   1      34.391  26.906 -14.705  1.00 52.76           C  
ATOM      8  CB  MET A   1      36.307  25.393 -15.199  1.00 52.76           C  
ATOM      9  HB2 MET A   1      35.534  24.939 -15.818  1.00 52.76           H  
ATOM     10  HB3 MET A   1      36.386  24.811 -14.281  1.00 52.76           H  
ATOM     11  O   MET A   1      33.944  26.437 -13.668  1.00 52.76           O  
ATOM     12  CG  MET A   1      37.619  25.318 -15.984  1.00 52.76           C  
ATOM     13  HG2 MET A   1      38.463  25.533 -15.328  1.00 52.76           H  
ATOM     14  HG3 MET A   1      37.592  26.079 -16.764  1.00 52.76           H  
ATOM     15  SD  MET A   1      37.870  23.723 -16.806  1.00 52.76           S  
ATOM     16  CE  MET A   1      38.807  22.806 -15.552  1.00 52.76           C  
ATOM     17  HE1 MET A   1      39.035  21.810 -15.930  1.00 52.76           H  
ATOM     18  HE2 MET A   1      38.218  22.715 -14.640  1.00 52.76           H  
ATOM     19  HE3 MET A   1      39.741  23.325 -15.336  1.00 52.76           H  
ATOM     20  N   ALA A   2      33.650  27.494 -15.650  1.00 64.25           N  
ATOM     21  H   ALA A   2      34.070  27.887 -16.480  1.00 64.25           H  
ATOM     22  CA  ALA A   2      32.212  27.721 -15.486  1.00 64.25           C  
ATOM     23  HA  ALA A   2      32.101  28.326 -14.586  1.00 64.25           H  
ATOM     24  C   ALA A   2      31.442  26.402 -15.303  1.00 64.25           C  
ATOM     25  CB  ALA A   2      31.694  28.507 -16.698  1.00 64.25           C  
ATOM     26  HB1 ALA A   2      31.816  27.929 -17.614  1.00 64.25           H  
ATOM     27  HB2 ALA A   2      32.223  29.456 -16.787  1.00 64.25           H  
ATOM     28  HB3 ALA A   2      30.634  28.723 -16.563  1.00 64.25           H  
ATOM     29  O   ALA A   2      31.801  25.438 -15.965  1.00 64.25           O  
ATOM     30  N   THR A   3      30.439  26.293 -14.437  1.00 78.79           N  
ATOM     31  H   THR A   3      30.170  27.130 -13.939  1.00 78.79           H  
ATOM     32  CA  THR A   3      29.641  25.054 -14.254  1.00 78.79           C  
ATOM     33  HA  THR A   3      30.334  24.220 -14.139  1.00 78.79           H  
ATOM     34  C   THR A   3      28.754  24.736 -15.478  1.00 78.79           C  
ATOM     35  CB  THR A   3      28.809  25.116 -12.962  1.00 78.79           C  
ATOM     36  HB  THR A   3      28.223  24.200 -12.882  1.00 78.79           H  
ATOM     37  O   THR A   3      28.570  25.587 -16.346  1.00 78.79           O  
ATOM     38  CG2 THR A   3      29.678  25.239 -11.712  1.00 78.79           C  
ATOM     39 HG21 THR A   3      30.243  26.171 -11.728  1.00 78.79           H  
ATOM     40 HG22 THR A   3      30.367  24.397 -11.652  1.00 78.79           H  
ATOM     41 HG23 THR A   3      29.039  25.234 -10.829  1.00 78.79           H  
ATOM     42  OG1 THR A   3      27.929  26.207 -12.999  1.00 78.79           O  
ATOM     43  HG1 THR A   3      28.288  26.900 -12.442  1.00 78.79           H  
ATOM     44  N   MET A   4      28.203  23.512 -15.604  1.00 78.32           N  
ATOM     45  H   MET A   4      28.337  22.827 -14.875  1.00 78.32           H  
ATOM     46  CA  MET A   4      27.258  23.198 -16.706  1.00 78.32           C  
ATOM     47  HA  MET A   4      27.752  23.367 -17.663  1.00 78.32           H  
ATOM     48  C   MET A   4      26.033  24.124 -16.679  1.00 78.32           C  
ATOM     49  CB  MET A   4      26.765  21.740 -16.657  1.00 78.32           C  
ATOM     50  HB2 MET A   4      26.401  21.504 -15.657  1.00 78.32           H  
ATOM     51  HB3 MET A   4      25.930  21.644 -17.352  1.00 78.32           H  
ATOM     52  O   MET A   4      25.566  24.573 -17.722  1.00 78.32           O  
ATOM     53  CG  MET A   4      27.827  20.719 -17.078  1.00 78.32           C  
ATOM     54  HG2 MET A   4      28.559  20.614 -16.278  1.00 78.32           H  
ATOM     55  HG3 MET A   4      28.338  21.102 -17.962  1.00 78.32           H  
ATOM     56  SD  MET A   4      27.172  19.078 -17.505  1.00 78.32           S  
ATOM     57  CE  MET A   4      26.441  18.549 -15.928  1.00 78.32           C  
ATOM     58  HE1 MET A   4      27.200  18.559 -15.145  1.00 78.32           H  
ATOM     59  HE2 MET A   4      25.622  19.214 -15.655  1.00 78.32           H  
ATOM     60  HE3 MET A   4      26.051  17.537 -16.034  1.00 78.32           H  
ATOM     61  N   GLU A   5      25.557  24.461 -15.479  1.00 77.73           N  
ATOM     62  H   GLU A   5      25.968  24.050 -14.653  1.00 77.73           H  
ATOM     63  CA  GLU A   5      24.459  25.407 -15.275  1.00 77.73           C  
ATOM     64  HA  GLU A   5      23.599  25.108 -15.875  1.00 77.73           H  
ATOM     65  C   GLU A   5      24.828  26.844 -15.666  1.00 77.73           C  
ATOM     66  CB  GLU A   5      24.060  25.405 -13.798  1.00 77.73           C  
ATOM     67  HB2 GLU A   5      23.300  26.173 -13.652  1.00 77.73           H  
ATOM     68  HB3 GLU A   5      24.934  25.670 -13.203  1.00 77.73           H  
ATOM     69  O   GLU A   5      23.964  27.604 -16.102  1.00 77.73           O  
ATOM     70  CG  GLU A   5      23.498  24.062 -13.312  1.00 77.73           C  
ATOM     71  HG2 GLU A   5      24.262  23.293 -13.424  1.00 77.73           H  
ATOM     72  HG3 GLU A   5      22.646  23.795 -13.937  1.00 77.73           H  
ATOM     73  CD  GLU A   5      23.062  24.129 -11.841  1.00 77.73           C  
ATOM     74  OE1 GLU A   5      22.441  23.144 -11.391  1.00 77.73           O  
ATOM     75  OE2 GLU A   5      23.354  25.161 -11.190  1.00 77.73           O  
ATOM     76  N   GLU A   6      26.093  27.243 -15.513  1.00 84.40           N  
ATOM     77  H   GLU A   6      26.761  26.603 -15.107  1.00 84.40           H  
ATOM     78  CA  GLU A   6      26.586  28.545 -15.977  1.00 84.40           C  
ATOM     79  HA  GLU A   6      25.888  29.328 -15.681  1.00 84.40           H  
ATOM     80  C   GLU A   6      26.679  28.598 -17.504  1.00 84.40           C  
ATOM     81  CB  GLU A   6      27.945  28.856 -15.344  1.00 84.40           C  
ATOM     82  HB2 GLU A   6      28.571  27.967 -15.422  1.00 84.40           H  
ATOM     83  HB3 GLU A   6      28.425  29.661 -15.899  1.00 84.40           H  
ATOM     84  O   GLU A   6      26.193  29.561 -18.090  1.00 84.40           O  
ATOM     85  CG  GLU A   6      27.823  29.292 -13.877  1.00 84.40           C  
ATOM     86  HG2 GLU A   6      27.010  28.744 -13.401  1.00 84.40           H  
ATOM     87  HG3 GLU A   6      27.566  30.351 -13.840  1.00 84.40           H  
ATOM     88  CD  GLU A   6      29.120  29.041 -13.103  1.00 84.40           C  
ATOM     89  OE1 GLU A   6      29.023  28.664 -11.919  1.00 84.40           O  
ATOM     90  OE2 GLU A   6      30.207  29.062 -13.714  1.00 84.40           O  
ATOM     91  N   LEU A   7      27.198  27.546 -18.154  1.00 84.57           N  
ATOM     92  H   LEU A   7      27.575  26.786 -17.605  1.00 84.57           H  
ATOM     93  CA  LEU A   7      27.223  27.451 -19.620  1.00 84.57           C  
ATOM     94  HA  LEU A   7      27.738  28.324 -20.020  1.00 84.57           H  
ATOM     95  C   LEU A   7      25.806  27.479 -20.210  1.00 84.57           C  
ATOM     96  CB  LEU A   7      27.961  26.171 -20.059  1.00 84.57           C  
ATOM     97  HB2 LEU A   7      27.724  25.975 -21.105  1.00 84.57           H  
ATOM     98  HB3 LEU A   7      27.578  25.334 -19.475  1.00 84.57           H  
ATOM     99  O   LEU A   7      25.560  28.197 -21.176  1.00 84.57           O  
ATOM    100  CG  LEU A   7      29.493  26.228 -19.922  1.00 84.57           C  
ATOM    101  HG  LEU A   7      29.762  26.528 -18.909  1.00 84.57           H  
ATOM    102  CD1 LEU A   7      30.079  24.837 -20.183  1.00 84.57           C  
ATOM    103 HD11 LEU A   7      29.820  24.513 -21.191  1.00 84.57           H  
ATOM    104 HD12 LEU A   7      29.675  24.129 -19.459  1.00 84.57           H  
ATOM    105 HD13 LEU A   7      31.165  24.874 -20.088  1.00 84.57           H  
ATOM    106  CD2 LEU A   7      30.128  27.198 -20.921  1.00 84.57           C  
ATOM    107 HD21 LEU A   7      29.829  26.946 -21.938  1.00 84.57           H  
ATOM    108 HD22 LEU A   7      29.818  28.221 -20.705  1.00 84.57           H  
ATOM    109 HD23 LEU A   7      31.215  27.157 -20.855  1.00 84.57           H  
ATOM    110  N   GLN A   8      24.851  26.761 -19.608  1.00 84.83           N  
ATOM    111  H   GLN A   8      25.110  26.147 -18.849  1.00 84.83           H  
ATOM    112  CA  GLN A   8      23.456  26.782 -20.060  1.00 84.83           C  
ATOM    113  HA  GLN A   8      23.449  26.557 -21.127  1.00 84.83           H  
ATOM    114  C   GLN A   8      22.812  28.165 -19.878  1.00 84.83           C  
ATOM    115  CB  GLN A   8      22.654  25.698 -19.324  1.00 84.83           C  
ATOM    116  HB2 GLN A   8      23.178  24.746 -19.409  1.00 84.83           H  
ATOM    117  HB3 GLN A   8      22.586  25.953 -18.267  1.00 84.83           H  
ATOM    118  O   GLN A   8      22.091  28.633 -20.762  1.00 84.83           O  
ATOM    119  CG  GLN A   8      21.235  25.533 -19.896  1.00 84.83           C  
ATOM    120  HG2 GLN A   8      20.707  24.776 -19.315  1.00 84.83           H  
ATOM    121  HG3 GLN A   8      20.682  26.467 -19.800  1.00 84.83           H  
ATOM    122  CD  GLN A   8      21.244  25.084 -21.355  1.00 84.83           C  
ATOM    123  NE2 GLN A   8      20.622  25.805 -22.264  1.00 84.83           N  
ATOM    124 HE21 GLN A   8      20.216  26.710 -22.070  1.00 84.83           H  
ATOM    125 HE22 GLN A   8      20.666  25.467 -23.215  1.00 84.83           H  
ATOM    126  OE1 GLN A   8      21.835  24.078 -21.708  1.00 84.83           O  
ATOM    127  N   ARG A   9      23.083  28.850 -18.758  1.00 88.38           N  
ATOM    128  H   ARG A   9      23.678  28.419 -18.065  1.00 88.38           H  
ATOM    129  CA  ARG A   9      22.626  30.232 -18.545  1.00 88.38           C  
ATOM    130  HA  ARG A   9      21.549  30.279 -18.712  1.00 88.38           H  
ATOM    131  C   ARG A   9      23.226  31.196 -19.568  1.00 88.38           C  
ATOM    132  CB  ARG A   9      22.943  30.686 -17.111  1.00 88.38           C  
ATOM    133  HB2 ARG A   9      22.982  31.775 -17.090  1.00 88.38           H  
ATOM    134  HB3 ARG A   9      23.916  30.307 -16.800  1.00 88.38           H  
ATOM    135  O   ARG A   9      22.509  32.058 -20.072  1.00 88.38           O  
ATOM    136  CG  ARG A   9      21.854  30.232 -16.129  1.00 88.38           C  
ATOM    137  HG2 ARG A   9      21.772  29.146 -16.123  1.00 88.38           H  
ATOM    138  HG3 ARG A   9      20.902  30.641 -16.468  1.00 88.38           H  
ATOM    139  CD  ARG A   9      22.113  30.753 -14.709  1.00 88.38           C  
ATOM    140  HD2 ARG A   9      22.538  31.755 -14.764  1.00 88.38           H  
ATOM    141  HD3 ARG A   9      21.153  30.814 -14.196  1.00 88.38           H  
ATOM    142  NE  ARG A   9      22.992  29.858 -13.934  1.00 88.38           N  
ATOM    143  HE  ARG A   9      23.236  28.977 -14.365  1.00 88.38           H  
ATOM    144  NH1 ARG A   9      23.264  31.222 -12.106  1.00 88.38           N  
ATOM    145 HH11 ARG A   9      22.816  31.972 -12.613  1.00 88.38           H  
ATOM    146 HH12 ARG A   9      23.614  31.353 -11.167  1.00 88.38           H  
ATOM    147  NH2 ARG A   9      24.023  29.124 -12.034  1.00 88.38           N  
ATOM    148 HH21 ARG A   9      24.077  28.187 -12.405  1.00 88.38           H  
ATOM    149 HH22 ARG A   9      24.362  29.268 -11.093  1.00 88.38           H  
ATOM    150  CZ  ARG A   9      23.425  30.070 -12.702  1.00 88.38           C  
ATOM    151  N   GLU A  10      24.505  31.039 -19.899  1.00 88.95           N  
ATOM    152  H   GLU A  10      25.050  30.343 -19.410  1.00 88.95           H  
ATOM    153  CA  GLU A  10      25.191  31.877 -20.883  1.00 88.95           C  
ATOM    154  HA  GLU A  10      24.999  32.920 -20.630  1.00 88.95           H  
ATOM    155  C   GLU A  10      24.652  31.651 -22.304  1.00 88.95           C  
ATOM    156  CB  GLU A  10      26.708  31.642 -20.785  1.00 88.95           C  
ATOM    157  HB2 GLU A  10      26.962  30.682 -21.234  1.00 88.95           H  
ATOM    158  HB3 GLU A  10      26.990  31.626 -19.732  1.00 88.95           H  
ATOM    159  O   GLU A  10      24.416  32.626 -23.020  1.00 88.95           O  
ATOM    160  CG  GLU A  10      27.496  32.767 -21.473  1.00 88.95           C  
ATOM    161  HG2 GLU A  10      27.209  33.719 -21.025  1.00 88.95           H  
ATOM    162  HG3 GLU A  10      27.204  32.794 -22.523  1.00 88.95           H  
ATOM    163  CD  GLU A  10      29.026  32.613 -21.386  1.00 88.95           C  
ATOM    164  OE1 GLU A  10      29.718  33.389 -22.090  1.00 88.95           O  
ATOM    165  OE2 GLU A  10      29.507  31.730 -20.642  1.00 88.95           O  
ATOM    166  N   ILE A  11      24.366  30.398 -22.687  1.00 88.93           N  
ATOM    167  H   ILE A  11      24.627  29.643 -22.070  1.00 88.93           H  
ATOM    168  CA  ILE A  11      23.699  30.064 -23.958  1.00 88.93           C  
ATOM    169  HA  ILE A  11      24.301  30.452 -24.780  1.00 88.93           H  
ATOM    170  C   ILE A  11      22.340  30.758 -24.037  1.00 88.93           C  
ATOM    171  CB  ILE A  11      23.561  28.532 -24.139  1.00 88.93           C  
ATOM    172  HB  ILE A  11      23.150  28.109 -23.222  1.00 88.93           H  
ATOM    173  O   ILE A  11      22.087  31.480 -24.999  1.00 88.93           O  
ATOM    174  CG1 ILE A  11      24.949  27.910 -24.400  1.00 88.93           C  
ATOM    175 HG12 ILE A  11      25.279  28.171 -25.406  1.00 88.93           H  
ATOM    176 HG13 ILE A  11      25.670  28.330 -23.699  1.00 88.93           H  
ATOM    177  CG2 ILE A  11      22.613  28.176 -25.304  1.00 88.93           C  
ATOM    178 HG21 ILE A  11      22.947  28.656 -26.224  1.00 88.93           H  
ATOM    179 HG22 ILE A  11      22.570  27.097 -25.450  1.00 88.93           H  
ATOM    180 HG23 ILE A  11      21.595  28.500 -25.087  1.00 88.93           H  
ATOM    181  CD1 ILE A  11      24.990  26.385 -24.241  1.00 88.93           C  
ATOM    182 HD11 ILE A  11      26.021  26.043 -24.330  1.00 88.93           H  
ATOM    183 HD12 ILE A  11      24.611  26.109 -23.257  1.00 88.93           H  
ATOM    184 HD13 ILE A  11      24.395  25.897 -25.013  1.00 88.93           H  
ATOM    185  N   ASN A  12      21.501  30.614 -23.008  1.00 87.74           N  
ATOM    186  H   ASN A  12      21.754  29.977 -22.266  1.00 87.74           H  
ATOM    187  CA  ASN A  12      20.168  31.220 -22.993  1.00 87.74           C  
ATOM    188  HA  ASN A  12      19.605  30.853 -23.851  1.00 87.74           H  
ATOM    189  C   ASN A  12      20.238  32.757 -23.108  1.00 87.74           C  
ATOM    190  CB  ASN A  12      19.439  30.803 -21.702  1.00 87.74           C  
ATOM    191  HB2 ASN A  12      20.052  31.066 -20.841  1.00 87.74           H  
ATOM    192  HB3 ASN A  12      18.506  31.363 -21.640  1.00 87.74           H  
ATOM    193  O   ASN A  12      19.425  33.371 -23.800  1.00 87.74           O  
ATOM    194  CG  ASN A  12      19.085  29.326 -21.611  1.00 87.74           C  
ATOM    195  ND2 ASN A  12      18.504  28.914 -20.508  1.00 87.74           N  
ATOM    196 HD21 ASN A  12      18.279  29.569 -19.773  1.00 87.74           H  
ATOM    197 HD22 ASN A  12      18.223  27.944 -20.495  1.00 87.74           H  
ATOM    198  OD1 ASN A  12      19.308  28.509 -22.486  1.00 87.74           O  
ATOM    199  N   ALA A  13      21.226  33.391 -22.465  1.00 90.10           N  
ATOM    200  H   ALA A  13      21.856  32.847 -21.893  1.00 90.10           H  
ATOM    201  CA  ALA A  13      21.437  34.834 -22.561  1.00 90.10           C  
ATOM    202  HA  ALA A  13      20.503  35.336 -22.309  1.00 90.10           H  
ATOM    203  C   ALA A  13      21.822  35.275 -23.986  1.00 90.10           C  
ATOM    204  CB  ALA A  13      22.496  35.245 -21.531  1.00 90.10           C  
ATOM    205  HB1 ALA A  13      22.176  34.948 -20.532  1.00 90.10           H  
ATOM    206  HB2 ALA A  13      23.448  34.765 -21.757  1.00 90.10           H  
ATOM    207  HB3 ALA A  13      22.629  36.327 -21.556  1.00 90.10           H  
ATOM    208  O   ALA A  13      21.270  36.253 -24.498  1.00 90.10           O  
ATOM    209  N   HIS A  14      22.723  34.545 -24.650  1.00 91.06           N  
ATOM    210  H   HIS A  14      23.124  33.736 -24.198  1.00 91.06           H  
ATOM    211  CA  HIS A  14      23.127  34.844 -26.028  1.00 91.06           C  
ATOM    212  HA  HIS A  14      23.330  35.912 -26.108  1.00 91.06           H  
ATOM    213  C   HIS A  14      22.018  34.525 -27.039  1.00 91.06           C  
ATOM    214  CB  HIS A  14      24.419  34.102 -26.382  1.00 91.06           C  
ATOM    215  HB2 HIS A  14      24.321  33.047 -26.125  1.00 91.06           H  
ATOM    216  HB3 HIS A  14      24.570  34.178 -27.459  1.00 91.06           H  
ATOM    217  O   HIS A  14      21.844  35.276 -27.997  1.00 91.06           O  
ATOM    218  CG  HIS A  14      25.644  34.670 -25.712  1.00 91.06           C  
ATOM    219  CD2 HIS A  14      26.619  35.431 -26.297  1.00 91.06           C  
ATOM    220  HD2 HIS A  14      26.639  35.751 -27.329  1.00 91.06           H  
ATOM    221  ND1 HIS A  14      26.012  34.485 -24.403  1.00 91.06           N  
ATOM    222  HD1 HIS A  14      25.541  33.880 -23.745  1.00 91.06           H  
ATOM    223  CE1 HIS A  14      27.185  35.106 -24.201  1.00 91.06           C  
ATOM    224  HE1 HIS A  14      27.752  35.080 -23.283  1.00 91.06           H  
ATOM    225  NE2 HIS A  14      27.597  35.700 -25.333  1.00 91.06           N  
ATOM    226  N   GLU A  15      21.217  33.479 -26.820  1.00 89.59           N  
ATOM    227  H   GLU A  15      21.432  32.853 -26.056  1.00 89.59           H  
ATOM    228  CA  GLU A  15      20.036  33.186 -27.642  1.00 89.59           C  
ATOM    229  HA  GLU A  15      20.342  33.120 -28.686  1.00 89.59           H  
ATOM    230  C   GLU A  15      19.011  34.329 -27.564  1.00 89.59           C  
ATOM    231  CB  GLU A  15      19.416  31.831 -27.243  1.00 89.59           C  
ATOM    232  HB2 GLU A  15      19.323  31.776 -26.158  1.00 89.59           H  
ATOM    233  HB3 GLU A  15      18.421  31.762 -27.682  1.00 89.59           H  
ATOM    234  O   GLU A  15      18.497  34.765 -28.597  1.00 89.59           O  
ATOM    235  CG  GLU A  15      20.257  30.650 -27.769  1.00 89.59           C  
ATOM    236  HG2 GLU A  15      21.263  30.702 -27.353  1.00 89.59           H  
ATOM    237  HG3 GLU A  15      20.350  30.763 -28.849  1.00 89.59           H  
ATOM    238  CD  GLU A  15      19.665  29.258 -27.477  1.00 89.59           C  
ATOM    239  OE1 GLU A  15      20.080  28.300 -28.191  1.00 89.59           O  
ATOM    240  OE2 GLU A  15      18.816  29.148 -26.568  1.00 89.59           O  
ATOM    241  N   GLY A  16      18.798  34.910 -26.377  1.00 87.96           N  
ATOM    242  H   GLY A  16      19.213  34.489 -25.558  1.00 87.96           H  
ATOM    243  CA  GLY A  16      17.997  36.129 -26.219  1.00 87.96           C  
ATOM    244  HA2 GLY A  16      16.978  35.936 -26.555  1.00 87.96           H  
ATOM    245  HA3 GLY A  16      17.975  36.396 -25.163  1.00 87.96           H  
ATOM    246  C   GLY A  16      18.555  37.324 -27.007  1.00 87.96           C  
ATOM    247  O   GLY A  16      17.807  38.026 -27.692  1.00 87.96           O  
ATOM    248  N   GLN A  17      19.874  37.539 -26.979  1.00 90.23           N  
ATOM    249  H   GLN A  17      20.446  36.929 -26.412  1.00 90.23           H  
ATOM    250  CA  GLN A  17      20.527  38.599 -27.762  1.00 90.23           C  
ATOM    251  HA  GLN A  17      20.024  39.545 -27.560  1.00 90.23           H  
ATOM    252  C   GLN A  17      20.438  38.357 -29.274  1.00 90.23           C  
ATOM    253  CB  GLN A  17      21.999  38.734 -27.358  1.00 90.23           C  
ATOM    254  HB2 GLN A  17      22.487  37.762 -27.434  1.00 90.23           H  
ATOM    255  HB3 GLN A  17      22.489  39.414 -28.055  1.00 90.23           H  
ATOM    256  O   GLN A  17      20.237  39.307 -30.034  1.00 90.23           O  
ATOM    257  CG  GLN A  17      22.186  39.294 -25.942  1.00 90.23           C  
ATOM    258  HG2 GLN A  17      21.676  38.659 -25.217  1.00 90.23           H  
ATOM    259  HG3 GLN A  17      21.747  40.290 -25.889  1.00 90.23           H  
ATOM    260  CD  GLN A  17      23.657  39.387 -25.550  1.00 90.23           C  
ATOM    261  NE2 GLN A  17      23.964  39.885 -24.374  1.00 90.23           N  
ATOM    262 HE21 GLN A  17      24.948  39.867 -24.150  1.00 90.23           H  
ATOM    263 HE22 GLN A  17      23.245  40.117 -23.703  1.00 90.23           H  
ATOM    264  OE1 GLN A  17      24.561  39.042 -26.290  1.00 90.23           O  
ATOM    265  N   LEU A  18      20.538  37.102 -29.719  1.00 92.55           N  
ATOM    266  H   LEU A  18      20.750  36.376 -29.049  1.00 92.55           H  
ATOM    267  CA  LEU A  18      20.433  36.725 -31.127  1.00 92.55           C  
ATOM    268  HA  LEU A  18      21.172  37.298 -31.687  1.00 92.55           H  
ATOM    269  C   LEU A  18      19.048  37.049 -31.693  1.00 92.55           C  
ATOM    270  CB  LEU A  18      20.743  35.226 -31.271  1.00 92.55           C  
ATOM    271  HB2 LEU A  18      21.720  35.015 -30.836  1.00 92.55           H  
ATOM    272  HB3 LEU A  18      20.001  34.662 -30.705  1.00 92.55           H  
ATOM    273  O   LEU A  18      18.949  37.539 -32.817  1.00 92.55           O  
ATOM    274  CG  LEU A  18      20.727  34.731 -32.727  1.00 92.55           C  
ATOM    275  HG  LEU A  18      19.769  34.973 -33.189  1.00 92.55           H  
ATOM    276  CD1 LEU A  18      21.849  35.346 -33.567  1.00 92.55           C  
ATOM    277 HD11 LEU A  18      22.813  35.166 -33.092  1.00 92.55           H  
ATOM    278 HD12 LEU A  18      21.698  36.420 -33.678  1.00 92.55           H  
ATOM    279 HD13 LEU A  18      21.866  34.893 -34.559  1.00 92.55           H  
ATOM    280  CD2 LEU A  18      20.863  33.214 -32.751  1.00 92.55           C  
ATOM    281 HD21 LEU A  18      20.718  32.846 -33.767  1.00 92.55           H  
ATOM    282 HD22 LEU A  18      21.860  32.921 -32.423  1.00 92.55           H  
ATOM    283 HD23 LEU A  18      20.120  32.755 -32.099  1.00 92.55           H  
ATOM    284  N   VAL A  19      17.982  36.827 -30.918  1.00 88.71           N  
ATOM    285  H   VAL A  19      18.128  36.383 -30.022  1.00 88.71           H  
ATOM    286  CA  VAL A  19      16.615  37.199 -31.317  1.00 88.71           C  
ATOM    287  HA  VAL A  19      16.375  36.698 -32.255  1.00 88.71           H  
ATOM    288  C   VAL A  19      16.518  38.705 -31.577  1.00 88.71           C  
ATOM    289  CB  VAL A  19      15.593  36.743 -30.255  1.00 88.71           C  
ATOM    290  HB  VAL A  19      15.901  37.107 -29.275  1.00 88.71           H  
ATOM    291  O   VAL A  19      16.004  39.121 -32.617  1.00 88.71           O  
ATOM    292  CG1 VAL A  19      14.180  37.267 -30.543  1.00 88.71           C  
ATOM    293 HG11 VAL A  19      13.480  36.850 -29.818  1.00 88.71           H  
ATOM    294 HG12 VAL A  19      13.868  36.982 -31.548  1.00 88.71           H  
ATOM    295 HG13 VAL A  19      14.149  38.352 -30.447  1.00 88.71           H  
ATOM    296  CG2 VAL A  19      15.504  35.213 -30.213  1.00 88.71           C  
ATOM    297 HG21 VAL A  19      16.487  34.774 -30.039  1.00 88.71           H  
ATOM    298 HG22 VAL A  19      15.112  34.829 -31.154  1.00 88.71           H  
ATOM    299 HG23 VAL A  19      14.849  34.905 -29.398  1.00 88.71           H  
ATOM    300  N   ILE A  20      17.077  39.525 -30.682  1.00 89.03           N  
ATOM    301  H   ILE A  20      17.497  39.113 -29.862  1.00 89.03           H  
ATOM    302  CA  ILE A  20      17.104  40.988 -30.835  1.00 89.03           C  
ATOM    303  HA  ILE A  20      16.089  41.334 -31.029  1.00 89.03           H  
ATOM    304  C   ILE A  20      17.958  41.395 -32.045  1.00 89.03           C  
ATOM    305  CB  ILE A  20      17.604  41.657 -29.532  1.00 89.03           C  
ATOM    306  HB  ILE A  20      18.595  41.265 -29.300  1.00 89.03           H  
ATOM    307  O   ILE A  20      17.559  42.266 -32.819  1.00 89.03           O  
ATOM    308  CG1 ILE A  20      16.662  41.332 -28.348  1.00 89.03           C  
ATOM    309 HG12 ILE A  20      15.701  41.822 -28.501  1.00 89.03           H  
ATOM    310 HG13 ILE A  20      16.481  40.258 -28.304  1.00 89.03           H  
ATOM    311  CG2 ILE A  20      17.723  43.186 -29.714  1.00 89.03           C  
ATOM    312 HG21 ILE A  20      18.448  43.420 -30.493  1.00 89.03           H  
ATOM    313 HG22 ILE A  20      16.752  43.601 -29.984  1.00 89.03           H  
ATOM    314 HG23 ILE A  20      18.069  43.651 -28.791  1.00 89.03           H  
ATOM    315  CD1 ILE A  20      17.221  41.741 -26.978  1.00 89.03           C  
ATOM    316 HD11 ILE A  20      18.214  41.313 -26.839  1.00 89.03           H  
ATOM    317 HD12 ILE A  20      17.270  42.826 -26.886  1.00 89.03           H  
ATOM    318 HD13 ILE A  20      16.563  41.360 -26.197  1.00 89.03           H  
ATOM    319  N   ALA A  21      19.122  40.769 -32.238  1.00 89.70           N  
ATOM    320  H   ALA A  21      19.417  40.079 -31.563  1.00 89.70           H  
ATOM    321  CA  ALA A  21      20.006  41.054 -33.366  1.00 89.70           C  
ATOM    322  HA  ALA A  21      20.226  42.122 -33.375  1.00 89.70           H  
ATOM    323  C   ALA A  21      19.344  40.718 -34.712  1.00 89.70           C  
ATOM    324  CB  ALA A  21      21.325  40.302 -33.165  1.00 89.70           C  
ATOM    325  HB1 ALA A  21      22.015  40.547 -33.972  1.00 89.70           H  
ATOM    326  HB2 ALA A  21      21.774  40.591 -32.214  1.00 89.70           H  
ATOM    327  HB3 ALA A  21      21.150  39.226 -33.164  1.00 89.70           H  
ATOM    328  O   ALA A  21      19.352  41.551 -35.615  1.00 89.70           O  
ATOM    329  N   ARG A  22      18.685  39.556 -34.826  1.00 91.51           N  
ATOM    330  H   ARG A  22      18.719  38.918 -34.044  1.00 91.51           H  
ATOM    331  CA  ARG A  22      17.927  39.161 -36.027  1.00 91.51           C  
ATOM    332  HA  ARG A  22      18.573  39.239 -36.902  1.00 91.51           H  
ATOM    333  C   ARG A  22      16.747  40.085 -36.305  1.00 91.51           C  
ATOM    334  CB  ARG A  22      17.436  37.713 -35.890  1.00 91.51           C  
ATOM    335  HB2 ARG A  22      16.970  37.573 -34.915  1.00 91.51           H  
ATOM    336  HB3 ARG A  22      16.684  37.528 -36.657  1.00 91.51           H  
ATOM    337  O   ARG A  22      16.444  40.347 -37.464  1.00 91.51           O  
ATOM    338  CG  ARG A  22      18.568  36.696 -36.082  1.00 91.51           C  
ATOM    339  HG2 ARG A  22      19.011  36.834 -37.068  1.00 91.51           H  
ATOM    340  HG3 ARG A  22      19.340  36.846 -35.326  1.00 91.51           H  
ATOM    341  CD  ARG A  22      18.013  35.274 -35.973  1.00 91.51           C  
ATOM    342  HD2 ARG A  22      17.211  35.151 -36.702  1.00 91.51           H  
ATOM    343  HD3 ARG A  22      17.606  35.138 -34.971  1.00 91.51           H  
ATOM    344  NE  ARG A  22      19.055  34.262 -36.224  1.00 91.51           N  
ATOM    345  HE  ARG A  22      19.965  34.598 -36.503  1.00 91.51           H  
ATOM    346  NH1 ARG A  22      17.786  32.400 -35.783  1.00 91.51           N  
ATOM    347 HH11 ARG A  22      16.982  32.992 -35.631  1.00 91.51           H  
ATOM    348 HH12 ARG A  22      17.722  31.396 -35.697  1.00 91.51           H  
ATOM    349  NH2 ARG A  22      19.943  32.165 -36.293  1.00 91.51           N  
ATOM    350 HH21 ARG A  22      19.877  31.172 -36.118  1.00 91.51           H  
ATOM    351 HH22 ARG A  22      20.877  32.536 -36.395  1.00 91.51           H  
ATOM    352  CZ  ARG A  22      18.924  32.953 -36.106  1.00 91.51           C  
ATOM    353  N   GLN A  23      16.094  40.615 -35.268  1.00 89.24           N  
ATOM    354  H   GLN A  23      16.334  40.321 -34.332  1.00 89.24           H  
ATOM    355  CA  GLN A  23      15.070  41.641 -35.462  1.00 89.24           C  
ATOM    356  HA  GLN A  23      14.352  41.251 -36.184  1.00 89.24           H  
ATOM    357  C   GLN A  23      15.663  42.913 -36.082  1.00 89.24           C  
ATOM    358  CB  GLN A  23      14.333  41.926 -34.143  1.00 89.24           C  
ATOM    359  HB2 GLN A  23      15.018  42.383 -33.429  1.00 89.24           H  
ATOM    360  HB3 GLN A  23      13.972  40.988 -33.722  1.00 89.24           H  
ATOM    361  O   GLN A  23      15.119  43.411 -37.060  1.00 89.24           O  
ATOM    362  CG  GLN A  23      13.136  42.868 -34.352  1.00 89.24           C  
ATOM    363  HG2 GLN A  23      12.619  43.014 -33.403  1.00 89.24           H  
ATOM    364  HG3 GLN A  23      13.492  43.843 -34.684  1.00 89.24           H  
ATOM    365  CD  GLN A  23      12.138  42.319 -35.364  1.00 89.24           C  
ATOM    366  NE2 GLN A  23      11.680  43.111 -36.306  1.00 89.24           N  
ATOM    367 HE21 GLN A  23      11.043  42.737 -36.995  1.00 89.24           H  
ATOM    368 HE22 GLN A  23      12.053  44.040 -36.435  1.00 89.24           H  
ATOM    369  OE1 GLN A  23      11.810  41.136 -35.363  1.00 89.24           O  
ATOM    370  N   LYS A  24      16.814  43.382 -35.583  1.00 92.18           N  
ATOM    371  H   LYS A  24      17.212  42.909 -34.784  1.00 92.18           H  
ATOM    372  CA  LYS A  24      17.506  44.559 -36.136  1.00 92.18           C  
ATOM    373  HA  LYS A  24      16.798  45.387 -36.182  1.00 92.18           H  
ATOM    374  C   LYS A  24      17.989  44.355 -37.572  1.00 92.18           C  
ATOM    375  CB  LYS A  24      18.693  44.951 -35.249  1.00 92.18           C  
ATOM    376  HB2 LYS A  24      19.274  45.712 -35.768  1.00 92.18           H  
ATOM    377  HB3 LYS A  24      19.332  44.083 -35.089  1.00 92.18           H  
ATOM    378  O   LYS A  24      17.993  45.320 -38.327  1.00 92.18           O  
ATOM    379  CG  LYS A  24      18.246  45.525 -33.902  1.00 92.18           C  
ATOM    380  HG2 LYS A  24      17.664  46.431 -34.075  1.00 92.18           H  
ATOM    381  HG3 LYS A  24      17.620  44.804 -33.376  1.00 92.18           H  
ATOM    382  CD  LYS A  24      19.467  45.860 -33.040  1.00 92.18           C  
ATOM    383  HD2 LYS A  24      20.035  44.947 -32.862  1.00 92.18           H  
ATOM    384  HD3 LYS A  24      20.092  46.582 -33.566  1.00 92.18           H  
ATOM    385  CE  LYS A  24      18.994  46.448 -31.709  1.00 92.18           C  
ATOM    386  HE2 LYS A  24      18.414  47.347 -31.915  1.00 92.18           H  
ATOM    387  HE3 LYS A  24      18.325  45.728 -31.238  1.00 92.18           H  
ATOM    388  NZ  LYS A  24      20.131  46.757 -30.807  1.00 92.18           N  
ATOM    389  HZ1 LYS A  24      20.745  47.438 -31.230  1.00 92.18           H  
ATOM    390  HZ2 LYS A  24      20.655  45.918 -30.604  1.00 92.18           H  
ATOM    391  HZ3 LYS A  24      19.788  47.131 -29.934  1.00 92.18           H  
ATOM    392  N   VAL A  25      18.389  43.135 -37.942  1.00 92.97           N  
ATOM    393  H   VAL A  25      18.453  42.416 -37.235  1.00 92.97           H  
ATOM    394  CA  VAL A  25      18.700  42.783 -39.340  1.00 92.97           C  
ATOM    395  HA  VAL A  25      19.431  43.489 -39.733  1.00 92.97           H  
ATOM    396  C   VAL A  25      17.448  42.933 -40.201  1.00 92.97           C  
ATOM    397  CB  VAL A  25      19.305  41.371 -39.463  1.00 92.97           C  
ATOM    398  HB  VAL A  25      18.655  40.655 -38.959  1.00 92.97           H  
ATOM    399  O   VAL A  25      17.483  43.695 -41.156  1.00 92.97           O  
ATOM    400  CG1 VAL A  25      19.477  40.935 -40.920  1.00 92.97           C  
ATOM    401 HG11 VAL A  25      19.991  39.976 -40.978  1.00 92.97           H  
ATOM    402 HG12 VAL A  25      20.058  41.670 -41.477  1.00 92.97           H  
ATOM    403 HG13 VAL A  25      18.511  40.818 -41.412  1.00 92.97           H  
ATOM    404  CG2 VAL A  25      20.692  41.315 -38.811  1.00 92.97           C  
ATOM    405 HG21 VAL A  25      21.380  41.939 -39.382  1.00 92.97           H  
ATOM    406 HG22 VAL A  25      21.064  40.290 -38.828  1.00 92.97           H  
ATOM    407 HG23 VAL A  25      20.660  41.663 -37.779  1.00 92.97           H  
ATOM    408  N   ARG A  26      16.313  42.340 -39.801  1.00 92.09           N  
ATOM    409  H   ARG A  26      16.353  41.726 -39.000  1.00 92.09           H  
ATOM    410  CA  ARG A  26      15.038  42.472 -40.536  1.00 92.09           C  
ATOM    411  HA  ARG A  26      15.184  42.106 -41.552  1.00 92.09           H  
ATOM    412  C   ARG A  26      14.572  43.918 -40.693  1.00 92.09           C  
ATOM    413  CB  ARG A  26      13.938  41.648 -39.855  1.00 92.09           C  
ATOM    414  HB2 ARG A  26      12.982  41.913 -40.305  1.00 92.09           H  
ATOM    415  HB3 ARG A  26      13.895  41.884 -38.791  1.00 92.09           H  
ATOM    416  O   ARG A  26      13.991  44.279 -41.713  1.00 92.09           O  
ATOM    417  CG  ARG A  26      14.164  40.147 -40.057  1.00 92.09           C  
ATOM    418  HG2 ARG A  26      14.282  39.958 -41.124  1.00 92.09           H  
ATOM    419  HG3 ARG A  26      15.079  39.826 -39.559  1.00 92.09           H  
ATOM    420  CD  ARG A  26      12.981  39.312 -39.556  1.00 92.09           C  
ATOM    421  HD2 ARG A  26      13.151  38.292 -39.902  1.00 92.09           H  
ATOM    422  HD3 ARG A  26      12.068  39.680 -40.024  1.00 92.09           H  
ATOM    423  NE  ARG A  26      12.833  39.323 -38.083  1.00 92.09           N  
ATOM    424  HE  ARG A  26      13.251  40.099 -37.590  1.00 92.09           H  
ATOM    425  NH1 ARG A  26      11.686  37.344 -37.908  1.00 92.09           N  
ATOM    426 HH11 ARG A  26      11.221  36.644 -37.348  1.00 92.09           H  
ATOM    427 HH12 ARG A  26      11.748  37.249 -38.912  1.00 92.09           H  
ATOM    428  NH2 ARG A  26      12.142  38.503 -36.067  1.00 92.09           N  
ATOM    429 HH21 ARG A  26      12.264  39.424 -35.670  1.00 92.09           H  
ATOM    430 HH22 ARG A  26      11.659  37.807 -35.517  1.00 92.09           H  
ATOM    431  CZ  ARG A  26      12.230  38.395 -37.360  1.00 92.09           C  
ATOM    432  N   ASP A  27      14.790  44.747 -39.678  1.00 90.94           N  
ATOM    433  H   ASP A  27      15.168  44.368 -38.822  1.00 90.94           H  
ATOM    434  CA  ASP A  27      14.438  46.166 -39.742  1.00 90.94           C  
ATOM    435  HA  ASP A  27      13.431  46.260 -40.150  1.00 90.94           H  
ATOM    436  C   ASP A  27      15.377  46.935 -40.693  1.00 90.94           C  
ATOM    437  CB  ASP A  27      14.422  46.766 -38.327  1.00 90.94           C  
ATOM    438  HB2 ASP A  27      14.207  47.831 -38.406  1.00 90.94           H  
ATOM    439  HB3 ASP A  27      15.415  46.658 -37.889  1.00 90.94           H  
ATOM    440  O   ASP A  27      14.913  47.793 -41.444  1.00 90.94           O  
ATOM    441  CG  ASP A  27      13.381  46.136 -37.382  1.00 90.94           C  
ATOM    442  OD1 ASP A  27      12.361  45.568 -37.851  1.00 90.94           O  
ATOM    443  OD2 ASP A  27      13.600  46.214 -36.152  1.00 90.94           O  
ATOM    444  N   ALA A  28      16.673  46.596 -40.717  1.00 90.71           N  
ATOM    445  H   ALA A  28      16.991  45.855 -40.108  1.00 90.71           H  
ATOM    446  CA  ALA A  28      17.647  47.164 -41.652  1.00 90.71           C  
ATOM    447  HA  ALA A  28      17.537  48.248 -41.646  1.00 90.71           H  
ATOM    448  C   ALA A  28      17.418  46.699 -43.103  1.00 90.71           C  
ATOM    449  CB  ALA A  28      19.063  46.827 -41.165  1.00 90.71           C  
ATOM    450  HB1 ALA A  28      19.206  47.201 -40.151  1.00 90.71           H  
ATOM    451  HB2 ALA A  28      19.791  47.295 -41.827  1.00 90.71           H  
ATOM    452  HB3 ALA A  28      19.218  45.748 -41.180  1.00 90.71           H  
ATOM    453  O   ALA A  28      17.520  47.517 -44.012  1.00 90.71           O  
ATOM    454  N   GLU A  29      17.041  45.434 -43.320  1.00 92.26           N  
ATOM    455  H   GLU A  29      17.054  44.791 -42.541  1.00 92.26           H  
ATOM    456  CA  GLU A  29      16.642  44.892 -44.630  1.00 92.26           C  
ATOM    457  HA  GLU A  29      17.467  44.973 -45.337  1.00 92.26           H  
ATOM    458  C   GLU A  29      15.462  45.684 -45.201  1.00 92.26           C  
ATOM    459  CB  GLU A  29      16.239  43.411 -44.500  1.00 92.26           C  
ATOM    460  HB2 GLU A  29      15.712  43.109 -45.406  1.00 92.26           H  
ATOM    461  HB3 GLU A  29      15.548  43.320 -43.662  1.00 92.26           H  
ATOM    462  O   GLU A  29      15.545  46.209 -46.307  1.00 92.26           O  
ATOM    463  CG  GLU A  29      17.426  42.455 -44.304  1.00 92.26           C  
ATOM    464  HG2 GLU A  29      18.044  42.822 -43.484  1.00 92.26           H  
ATOM    465  HG3 GLU A  29      18.031  42.465 -45.210  1.00 92.26           H  
ATOM    466  CD  GLU A  29      16.997  41.012 -43.973  1.00 92.26           C  
ATOM    467  OE1 GLU A  29      17.840  40.102 -44.118  1.00 92.26           O  
ATOM    468  OE2 GLU A  29      15.858  40.809 -43.480  1.00 92.26           O  
ATOM    469  N   LYS A  30      14.400  45.881 -44.406  1.00 91.76           N  
ATOM    470  H   LYS A  30      14.394  45.408 -43.513  1.00 91.76           H  
ATOM    471  CA  LYS A  30      13.236  46.691 -44.807  1.00 91.76           C  
ATOM    472  HA  LYS A  30      12.807  46.269 -45.715  1.00 91.76           H  
ATOM    473  C   LYS A  30      13.593  48.140 -45.123  1.00 91.76           C  
ATOM    474  CB  LYS A  30      12.202  46.697 -43.682  1.00 91.76           C  
ATOM    475  HB2 LYS A  30      11.473  47.483 -43.876  1.00 91.76           H  
ATOM    476  HB3 LYS A  30      12.703  46.920 -42.740  1.00 91.76           H  
ATOM    477  O   LYS A  30      12.926  48.764 -45.946  1.00 91.76           O  
ATOM    478  CG  LYS A  30      11.452  45.370 -43.574  1.00 91.76           C  
ATOM    479  HG2 LYS A  30      12.155  44.543 -43.473  1.00 91.76           H  
ATOM    480  HG3 LYS A  30      10.853  45.216 -44.471  1.00 91.76           H  
ATOM    481  CD  LYS A  30      10.547  45.437 -42.346  1.00 91.76           C  
ATOM    482  HD2 LYS A  30      11.165  45.624 -41.467  1.00 91.76           H  
ATOM    483  HD3 LYS A  30       9.831  46.249 -42.467  1.00 91.76           H  
ATOM    484  CE  LYS A  30       9.816  44.112 -42.178  1.00 91.76           C  
ATOM    485  HE2 LYS A  30      10.564  43.321 -42.120  1.00 91.76           H  
ATOM    486  HE3 LYS A  30       9.206  43.931 -43.062  1.00 91.76           H  
ATOM    487  NZ  LYS A  30       8.991  44.143 -40.950  1.00 91.76           N  
ATOM    488  HZ1 LYS A  30       9.589  44.340 -40.160  1.00 91.76           H  
ATOM    489  HZ2 LYS A  30       8.535  43.252 -40.811  1.00 91.76           H  
ATOM    490  HZ3 LYS A  30       8.297  44.874 -41.015  1.00 91.76           H  
ATOM    491  N   GLN A  31      14.573  48.709 -44.423  1.00 88.24           N  
ATOM    492  H   GLN A  31      15.058  48.154 -43.734  1.00 88.24           H  
ATOM    493  CA  GLN A  31      15.015  50.079 -44.669  1.00 88.24           C  
ATOM    494  HA  GLN A  31      14.131  50.706 -44.787  1.00 88.24           H  
ATOM    495  C   GLN A  31      15.811  50.171 -45.975  1.00 88.24           C  
ATOM    496  CB  GLN A  31      15.814  50.584 -43.458  1.00 88.24           C  
ATOM    497  HB2 GLN A  31      16.777  50.075 -43.424  1.00 88.24           H  
ATOM    498  HB3 GLN A  31      15.275  50.348 -42.540  1.00 88.24           H  
ATOM    499  O   GLN A  31      15.559  51.070 -46.771  1.00 88.24           O  
ATOM    500  CG  GLN A  31      16.056  52.100 -43.508  1.00 88.24           C  
ATOM    501  HG2 GLN A  31      16.739  52.369 -42.703  1.00 88.24           H  
ATOM    502  HG3 GLN A  31      16.545  52.359 -44.447  1.00 88.24           H  
ATOM    503  CD  GLN A  31      14.791  52.947 -43.356  1.00 88.24           C  
ATOM    504  NE2 GLN A  31      14.896  54.233 -43.604  1.00 88.24           N  
ATOM    505 HE21 GLN A  31      15.760  54.589 -43.988  1.00 88.24           H  
ATOM    506 HE22 GLN A  31      14.051  54.786 -43.577  1.00 88.24           H  
ATOM    507  OE1 GLN A  31      13.704  52.498 -43.007  1.00 88.24           O  
ATOM    508  N   TYR A  32      16.699  49.206 -46.226  1.00 91.29           N  
ATOM    509  H   TYR A  32      16.846  48.488 -45.531  1.00 91.29           H  
ATOM    510  CA  TYR A  32      17.460  49.103 -47.470  1.00 91.29           C  
ATOM    511  HA  TYR A  32      17.956  50.055 -47.657  1.00 91.29           H  
ATOM    512  C   TYR A  32      16.564  48.822 -48.688  1.00 91.29           C  
ATOM    513  CB  TYR A  32      18.527  48.015 -47.293  1.00 91.29           C  
ATOM    514  HB2 TYR A  32      19.164  48.277 -46.448  1.00 91.29           H  
ATOM    515  HB3 TYR A  32      18.040  47.069 -47.057  1.00 91.29           H  
ATOM    516  O   TYR A  32      16.775  49.406 -49.744  1.00 91.29           O  
ATOM    517  CG  TYR A  32      19.405  47.835 -48.513  1.00 91.29           C  
ATOM    518  CD1 TYR A  32      19.313  46.664 -49.291  1.00 91.29           C  
ATOM    519  HD1 TYR A  32      18.631  45.877 -49.006  1.00 91.29           H  
ATOM    520  CD2 TYR A  32      20.276  48.871 -48.898  1.00 91.29           C  
ATOM    521  HD2 TYR A  32      20.319  49.785 -48.325  1.00 91.29           H  
ATOM    522  CE1 TYR A  32      20.098  46.529 -50.453  1.00 91.29           C  
ATOM    523  HE1 TYR A  32      20.027  45.640 -51.062  1.00 91.29           H  
ATOM    524  CE2 TYR A  32      21.046  48.750 -50.068  1.00 91.29           C  
ATOM    525  HE2 TYR A  32      21.672  49.573 -50.378  1.00 91.29           H  
ATOM    526  OH  TYR A  32      21.694  47.476 -51.984  1.00 91.29           O  
ATOM    527  HH  TYR A  32      22.064  48.334 -52.205  1.00 91.29           H  
ATOM    528  CZ  TYR A  32      20.959  47.576 -50.845  1.00 91.29           C  
ATOM    529  N   GLU A  33      15.521  47.998 -48.542  1.00 89.69           N  
ATOM    530  H   GLU A  33      15.452  47.457 -47.691  1.00 89.69           H  
ATOM    531  CA  GLU A  33      14.519  47.760 -49.594  1.00 89.69           C  
ATOM    532  HA  GLU A  33      15.012  47.405 -50.499  1.00 89.69           H  
ATOM    533  C   GLU A  33      13.740  49.029 -49.971  1.00 89.69           C  
ATOM    534  CB  GLU A  33      13.505  46.705 -49.123  1.00 89.69           C  
ATOM    535  HB2 GLU A  33      13.201  46.943 -48.104  1.00 89.69           H  
ATOM    536  HB3 GLU A  33      12.622  46.764 -49.760  1.00 89.69           H  
ATOM    537  O   GLU A  33      13.370  49.208 -51.131  1.00 89.69           O  
ATOM    538  CG  GLU A  33      14.026  45.262 -49.189  1.00 89.69           C  
ATOM    539  HG2 GLU A  33      14.258  45.029 -50.228  1.00 89.69           H  
ATOM    540  HG3 GLU A  33      14.950  45.182 -48.617  1.00 89.69           H  
ATOM    541  CD  GLU A  33      13.003  44.239 -48.655  1.00 89.69           C  
ATOM    542  OE1 GLU A  33      13.292  43.028 -48.764  1.00 89.69           O  
ATOM    543  OE2 GLU A  33      11.929  44.652 -48.147  1.00 89.69           O  
ATOM    544  N   LYS A  34      13.472  49.909 -48.996  1.00 90.37           N  
ATOM    545  H   LYS A  34      13.819  49.695 -48.072  1.00 90.37           H  
ATOM    546  CA  LYS A  34      12.774  51.183 -49.223  1.00 90.37           C  
ATOM    547  HA  LYS A  34      11.979  51.033 -49.953  1.00 90.37           H  
ATOM    548  C   LYS A  34      13.681  52.255 -49.817  1.00 90.37           C  
ATOM    549  CB  LYS A  34      12.183  51.697 -47.909  1.00 90.37           C  
ATOM    550  HB2 LYS A  34      11.900  52.742 -48.037  1.00 90.37           H  
ATOM    551  HB3 LYS A  34      12.943  51.645 -47.130  1.00 90.37           H  
ATOM    552  O   LYS A  34      13.204  53.051 -50.622  1.00 90.37           O  
ATOM    553  CG  LYS A  34      10.940  50.911 -47.487  1.00 90.37           C  
ATOM    554  HG2 LYS A  34      10.147  51.064 -48.219  1.00 90.37           H  
ATOM    555  HG3 LYS A  34      11.165  49.846 -47.427  1.00 90.37           H  
ATOM    556  CD  LYS A  34      10.492  51.427 -46.121  1.00 90.37           C  
ATOM    557  HD2 LYS A  34      11.308  51.293 -45.411  1.00 90.37           H  
ATOM    558  HD3 LYS A  34      10.259  52.489 -46.202  1.00 90.37           H  
ATOM    559  CE  LYS A  34       9.269  50.654 -45.645  1.00 90.37           C  
ATOM    560  HE2 LYS A  34       9.541  49.601 -45.573  1.00 90.37           H  
ATOM    561  HE3 LYS A  34       8.481  50.753 -46.392  1.00 90.37           H  
ATOM    562  NZ  LYS A  34       8.828  51.179 -44.334  1.00 90.37           N  
ATOM    563  HZ1 LYS A  34       8.022  50.674 -43.996  1.00 90.37           H  
ATOM    564  HZ2 LYS A  34       9.588  51.091 -43.675  1.00 90.37           H  
ATOM    565  HZ3 LYS A  34       8.607  52.161 -44.419  1.00 90.37           H  
ATOM    566  N   ASP A  35      14.938  52.298 -49.388  1.00 89.01           N  
ATOM    567  H   ASP A  35      15.234  51.621 -48.699  1.00 89.01           H  
ATOM    568  CA  ASP A  35      15.915  53.309 -49.787  1.00 89.01           C  
ATOM    569  HA  ASP A  35      15.622  53.740 -50.744  1.00 89.01           H  
ATOM    570  C   ASP A  35      17.317  52.680 -49.943  1.00 89.01           C  
ATOM    571  CB  ASP A  35      15.882  54.460 -48.772  1.00 89.01           C  
ATOM    572  HB2 ASP A  35      14.848  54.777 -48.639  1.00 89.01           H  
ATOM    573  HB3 ASP A  35      16.247  54.114 -47.805  1.00 89.01           H  
ATOM    574  O   ASP A  35      18.071  52.578 -48.966  1.00 89.01           O  
ATOM    575  CG  ASP A  35      16.689  55.677 -49.231  1.00 89.01           C  
ATOM    576  OD1 ASP A  35      17.149  55.685 -50.397  1.00 89.01           O  
ATOM    577  OD2 ASP A  35      16.771  56.618 -48.411  1.00 89.01           O  
ATOM    578  N   PRO A  36      17.668  52.201 -51.154  1.00 89.50           N  
ATOM    579  CA  PRO A  36      18.909  51.470 -51.415  1.00 89.50           C  
ATOM    580  HA  PRO A  36      19.055  50.772 -50.590  1.00 89.50           H  
ATOM    581  C   PRO A  36      20.155  52.372 -51.493  1.00 89.50           C  
ATOM    582  CB  PRO A  36      18.662  50.647 -52.694  1.00 89.50           C  
ATOM    583  HB2 PRO A  36      19.126  51.108 -53.567  1.00 89.50           H  
ATOM    584  HB3 PRO A  36      19.015  49.623 -52.580  1.00 89.50           H  
ATOM    585  O   PRO A  36      20.853  52.405 -52.508  1.00 89.50           O  
ATOM    586  CG  PRO A  36      17.152  50.693 -52.898  1.00 89.50           C  
ATOM    587  HG2 PRO A  36      16.882  50.641 -53.953  1.00 89.50           H  
ATOM    588  HG3 PRO A  36      16.679  49.883 -52.343  1.00 89.50           H  
ATOM    589  CD  PRO A  36      16.767  52.029 -52.283  1.00 89.50           C  
ATOM    590  HD2 PRO A  36      15.717  51.991 -51.991  1.00 89.50           H  
ATOM    591  HD3 PRO A  36      16.929  52.835 -52.999  1.00 89.50           H  
ATOM    592  N   ASP A  37      20.461  53.106 -50.426  1.00 89.43           N  
ATOM    593  H   ASP A  37      19.831  53.082 -49.636  1.00 89.43           H  
ATOM    594  CA  ASP A  37      21.650  53.954 -50.337  1.00 89.43           C  
ATOM    595  HA  ASP A  37      21.962  54.178 -51.357  1.00 89.43           H  
ATOM    596  C   ASP A  37      22.859  53.238 -49.685  1.00 89.43           C  
ATOM    597  CB  ASP A  37      21.288  55.330 -49.731  1.00 89.43           C  
ATOM    598  HB2 ASP A  37      20.358  55.682 -50.176  1.00 89.43           H  
ATOM    599  HB3 ASP A  37      22.070  56.032 -50.020  1.00 89.43           H  
ATOM    600  O   ASP A  37      22.771  52.145 -49.111  1.00 89.43           O  
ATOM    601  CG  ASP A  37      21.165  55.378 -48.206  1.00 89.43           C  
ATOM    602  OD1 ASP A  37      21.400  54.338 -47.561  1.00 89.43           O  
ATOM    603  OD2 ASP A  37      21.016  56.486 -47.653  1.00 89.43           O  
ATOM    604  N   GLU A  38      24.042  53.852 -49.793  1.00 88.13           N  
ATOM    605  H   GLU A  38      24.075  54.732 -50.287  1.00 88.13           H  
ATOM    606  CA  GLU A  38      25.282  53.309 -49.218  1.00 88.13           C  
ATOM    607  HA  GLU A  38      25.397  52.274 -49.539  1.00 88.13           H  
ATOM    608  C   GLU A  38      25.268  53.283 -47.677  1.00 88.13           C  
ATOM    609  CB  GLU A  38      26.485  54.124 -49.732  1.00 88.13           C  
ATOM    610  HB2 GLU A  38      27.321  54.016 -49.041  1.00 88.13           H  
ATOM    611  HB3 GLU A  38      26.220  55.181 -49.748  1.00 88.13           H  
ATOM    612  O   GLU A  38      25.956  52.462 -47.066  1.00 88.13           O  
ATOM    613  CG  GLU A  38      26.949  53.700 -51.138  1.00 88.13           C  
ATOM    614  HG2 GLU A  38      27.694  54.418 -51.482  1.00 88.13           H  
ATOM    615  HG3 GLU A  38      26.103  53.748 -51.823  1.00 88.13           H  
ATOM    616  CD  GLU A  38      27.577  52.291 -51.159  1.00 88.13           C  
ATOM    617  OE1 GLU A  38      27.246  51.481 -52.058  1.00 88.13           O  
ATOM    618  OE2 GLU A  38      28.404  52.005 -50.260  1.00 88.13           O  
ATOM    619  N   LEU A  39      24.480  54.147 -47.026  1.00 87.95           N  
ATOM    620  H   LEU A  39      23.796  54.665 -47.558  1.00 87.95           H  
ATOM    621  CA  LEU A  39      24.379  54.200 -45.566  1.00 87.95           C  
ATOM    622  HA  LEU A  39      25.383  54.128 -45.148  1.00 87.95           H  
ATOM    623  C   LEU A  39      23.560  53.021 -45.020  1.00 87.95           C  
ATOM    624  CB  LEU A  39      23.761  55.553 -45.168  1.00 87.95           C  
ATOM    625  HB2 LEU A  39      22.761  55.614 -45.597  1.00 87.95           H  
ATOM    626  HB3 LEU A  39      24.354  56.359 -45.599  1.00 87.95           H  
ATOM    627  O   LEU A  39      23.976  52.361 -44.063  1.00 87.95           O  
ATOM    628  CG  LEU A  39      23.649  55.766 -43.648  1.00 87.95           C  
ATOM    629  HG  LEU A  39      23.104  54.938 -43.194  1.00 87.95           H  
ATOM    630  CD1 LEU A  39      25.027  55.873 -42.984  1.00 87.95           C  
ATOM    631 HD11 LEU A  39      25.554  54.924 -43.073  1.00 87.95           H  
ATOM    632 HD12 LEU A  39      24.902  56.095 -41.925  1.00 87.95           H  
ATOM    633 HD13 LEU A  39      25.606  56.667 -43.457  1.00 87.95           H  
ATOM    634  CD2 LEU A  39      22.877  57.051 -43.358  1.00 87.95           C  
ATOM    635 HD21 LEU A  39      23.395  57.908 -43.787  1.00 87.95           H  
ATOM    636 HD22 LEU A  39      21.887  56.979 -43.808  1.00 87.95           H  
ATOM    637 HD23 LEU A  39      22.763  57.184 -42.282  1.00 87.95           H  
ATOM    638  N   ASN A  40      22.429  52.723 -45.652  1.00 88.74           N  
ATOM    639  H   ASN A  40      22.130  53.337 -46.395  1.00 88.74           H  
ATOM    640  CA  ASN A  40      21.552  51.605 -45.336  1.00 88.74           C  
ATOM    641  HA  ASN A  40      21.342  51.609 -44.266  1.00 88.74           H  
ATOM    642  C   ASN A  40      22.242  50.281 -45.658  1.00 88.74           C  
ATOM    643  CB  ASN A  40      20.222  51.776 -46.093  1.00 88.74           C  
ATOM    644  HB2 ASN A  40      20.417  51.934 -47.153  1.00 88.74           H  
ATOM    645  HB3 ASN A  40      19.619  50.875 -45.983  1.00 88.74           H  
ATOM    646  O   ASN A  40      22.180  49.358 -44.848  1.00 88.74           O  
ATOM    647  CG  ASN A  40      19.399  52.940 -45.563  1.00 88.74           C  
ATOM    648  ND2 ASN A  40      18.553  53.519 -46.375  1.00 88.74           N  
ATOM    649 HD21 ASN A  40      18.261  54.459 -46.148  1.00 88.74           H  
ATOM    650 HD22 ASN A  40      18.515  53.228 -47.342  1.00 88.74           H  
ATOM    651  OD1 ASN A  40      19.463  53.296 -44.392  1.00 88.74           O  
ATOM    652  N   LYS A  41      23.002  50.210 -46.760  1.00 90.90           N  
ATOM    653  H   LYS A  41      22.962  50.981 -47.411  1.00 90.90           H  
ATOM    654  CA  LYS A  41      23.837  49.042 -47.077  1.00 90.90           C  
ATOM    655  HA  LYS A  41      23.194  48.163 -47.119  1.00 90.90           H  
ATOM    656  C   LYS A  41      24.901  48.771 -46.008  1.00 90.90           C  
ATOM    657  CB  LYS A  41      24.471  49.256 -48.452  1.00 90.90           C  
ATOM    658  HB2 LYS A  41      25.162  50.097 -48.404  1.00 90.90           H  
ATOM    659  HB3 LYS A  41      23.685  49.502 -49.166  1.00 90.90           H  
ATOM    660  O   LYS A  41      25.057  47.629 -45.571  1.00 90.90           O  
ATOM    661  CG  LYS A  41      25.211  48.006 -48.941  1.00 90.90           C  
ATOM    662  HG2 LYS A  41      24.522  47.163 -48.996  1.00 90.90           H  
ATOM    663  HG3 LYS A  41      26.031  47.765 -48.264  1.00 90.90           H  
ATOM    664  CD  LYS A  41      25.774  48.306 -50.327  1.00 90.90           C  
ATOM    665  HD2 LYS A  41      24.950  48.512 -51.010  1.00 90.90           H  
ATOM    666  HD3 LYS A  41      26.403  49.194 -50.265  1.00 90.90           H  
ATOM    667  CE  LYS A  41      26.601  47.140 -50.857  1.00 90.90           C  
ATOM    668  HE2 LYS A  41      27.373  46.901 -50.125  1.00 90.90           H  
ATOM    669  HE3 LYS A  41      25.958  46.268 -50.981  1.00 90.90           H  
ATOM    670  NZ  LYS A  41      27.211  47.547 -52.143  1.00 90.90           N  
ATOM    671  HZ1 LYS A  41      27.858  46.851 -52.486  1.00 90.90           H  
ATOM    672  HZ2 LYS A  41      27.689  48.429 -52.020  1.00 90.90           H  
ATOM    673  HZ3 LYS A  41      26.490  47.717 -52.829  1.00 90.90           H  
ATOM    674  N   ARG A  42      25.619  49.806 -45.549  1.00 91.16           N  
ATOM    675  H   ARG A  42      25.472  50.709 -45.977  1.00 91.16           H  
ATOM    676  CA  ARG A  42      26.589  49.681 -44.442  1.00 91.16           C  
ATOM    677  HA  ARG A  42      27.309  48.894 -44.667  1.00 91.16           H  
ATOM    678  C   ARG A  42      25.910  49.252 -43.148  1.00 91.16           C  
ATOM    679  CB  ARG A  42      27.334  51.001 -44.219  1.00 91.16           C  
ATOM    680  HB2 ARG A  42      26.622  51.827 -44.224  1.00 91.16           H  
ATOM    681  HB3 ARG A  42      27.819  50.974 -43.243  1.00 91.16           H  
ATOM    682  O   ARG A  42      26.374  48.324 -42.499  1.00 91.16           O  
ATOM    683  CG  ARG A  42      28.410  51.230 -45.282  1.00 91.16           C  
ATOM    684  HG2 ARG A  42      29.174  50.456 -45.200  1.00 91.16           H  
ATOM    685  HG3 ARG A  42      27.971  51.184 -46.278  1.00 91.16           H  
ATOM    686  CD  ARG A  42      29.044  52.602 -45.058  1.00 91.16           C  
ATOM    687  HD2 ARG A  42      28.252  53.351 -45.036  1.00 91.16           H  
ATOM    688  HD3 ARG A  42      29.557  52.593 -44.096  1.00 91.16           H  
ATOM    689  NE  ARG A  42      29.983  52.932 -46.141  1.00 91.16           N  
ATOM    690  HE  ARG A  42      29.863  52.417 -47.001  1.00 91.16           H  
ATOM    691  NH1 ARG A  42      30.994  54.717 -45.115  1.00 91.16           N  
ATOM    692 HH11 ARG A  42      31.657  55.479 -45.134  1.00 91.16           H  
ATOM    693 HH12 ARG A  42      30.395  54.563 -44.317  1.00 91.16           H  
ATOM    694  NH2 ARG A  42      31.607  54.123 -47.184  1.00 91.16           N  
ATOM    695 HH21 ARG A  42      31.451  53.558 -48.006  1.00 91.16           H  
ATOM    696 HH22 ARG A  42      32.257  54.896 -47.211  1.00 91.16           H  
ATOM    697  CZ  ARG A  42      30.858  53.918 -46.139  1.00 91.16           C  
ATOM    698  N   THR A  43      24.775  49.868 -42.823  1.00 89.89           N  
ATOM    699  H   THR A  43      24.462  50.626 -43.412  1.00 89.89           H  
ATOM    700  CA  THR A  43      23.999  49.525 -41.626  1.00 89.89           C  
ATOM    701  HA  THR A  43      24.641  49.651 -40.754  1.00 89.89           H  
ATOM    702  C   THR A  43      23.548  48.066 -41.657  1.00 89.89           C  
ATOM    703  CB  THR A  43      22.783  50.448 -41.471  1.00 89.89           C  
ATOM    704  HB  THR A  43      22.117  50.334 -42.326  1.00 89.89           H  
ATOM    705  O   THR A  43      23.698  47.374 -40.654  1.00 89.89           O  
ATOM    706  CG2 THR A  43      22.002  50.166 -40.185  1.00 89.89           C  
ATOM    707 HG21 THR A  43      21.537  49.182 -40.238  1.00 89.89           H  
ATOM    708 HG22 THR A  43      21.218  50.916 -40.077  1.00 89.89           H  
ATOM    709 HG23 THR A  43      22.677  50.215 -39.330  1.00 89.89           H  
ATOM    710  OG1 THR A  43      23.207  51.789 -41.394  1.00 89.89           O  
ATOM    711  HG1 THR A  43      23.438  52.075 -42.281  1.00 89.89           H  
ATOM    712  N   LEU A  44      23.034  47.578 -42.790  1.00 92.73           N  
ATOM    713  H   LEU A  44      22.898  48.198 -43.575  1.00 92.73           H  
ATOM    714  CA  LEU A  44      22.654  46.176 -42.962  1.00 92.73           C  
ATOM    715  HA  LEU A  44      21.905  45.928 -42.210  1.00 92.73           H  
ATOM    716  C   LEU A  44      23.854  45.248 -42.733  1.00 92.73           C  
ATOM    717  CB  LEU A  44      22.027  45.997 -44.357  1.00 92.73           C  
ATOM    718  HB2 LEU A  44      21.132  46.616 -44.419  1.00 92.73           H  
ATOM    719  HB3 LEU A  44      22.731  46.352 -45.110  1.00 92.73           H  
ATOM    720  O   LEU A  44      23.779  44.364 -41.881  1.00 92.73           O  
ATOM    721  CG  LEU A  44      21.651  44.543 -44.704  1.00 92.73           C  
ATOM    722  HG  LEU A  44      22.550  43.927 -44.714  1.00 92.73           H  
ATOM    723  CD1 LEU A  44      20.656  43.958 -43.702  1.00 92.73           C  
ATOM    724 HD11 LEU A  44      21.115  43.871 -42.717  1.00 92.73           H  
ATOM    725 HD12 LEU A  44      20.388  42.952 -44.025  1.00 92.73           H  
ATOM    726 HD13 LEU A  44      19.760  44.575 -43.652  1.00 92.73           H  
ATOM    727  CD2 LEU A  44      21.023  44.505 -46.097  1.00 92.73           C  
ATOM    728 HD21 LEU A  44      20.110  45.099 -46.120  1.00 92.73           H  
ATOM    729 HD22 LEU A  44      21.730  44.890 -46.832  1.00 92.73           H  
ATOM    730 HD23 LEU A  44      20.787  43.472 -46.353  1.00 92.73           H  
ATOM    731  N   THR A  45      24.979  45.531 -43.395  1.00 92.05           N  
ATOM    732  H   THR A  45      24.952  46.297 -44.052  1.00 92.05           H  
ATOM    733  CA  THR A  45      26.224  44.750 -43.269  1.00 92.05           C  
ATOM    734  HA  THR A  45      26.031  43.731 -43.602  1.00 92.05           H  
ATOM    735  C   THR A  45      26.713  44.689 -41.813  1.00 92.05           C  
ATOM    736  CB  THR A  45      27.334  45.351 -44.151  1.00 92.05           C  
ATOM    737  HB  THR A  45      27.629  46.319 -43.747  1.00 92.05           H  
ATOM    738  O   THR A  45      27.081  43.625 -41.313  1.00 92.05           O  
ATOM    739  CG2 THR A  45      28.568  44.451 -44.217  1.00 92.05           C  
ATOM    740 HG21 THR A  45      29.296  44.879 -44.905  1.00 92.05           H  
ATOM    741 HG22 THR A  45      28.278  43.460 -44.568  1.00 92.05           H  
ATOM    742 HG23 THR A  45      29.026  44.367 -43.231  1.00 92.05           H  
ATOM    743  OG1 THR A  45      26.910  45.544 -45.487  1.00 92.05           O  
ATOM    744  HG1 THR A  45      26.169  46.154 -45.482  1.00 92.05           H  
ATOM    745  N   ASP A  46      26.662  45.811 -41.087  1.00 92.67           N  
ATOM    746  H   ASP A  46      26.430  46.676 -41.554  1.00 92.67           H  
ATOM    747  CA  ASP A  46      27.049  45.874 -39.673  1.00 92.67           C  
ATOM    748  HA  ASP A  46      28.056  45.473 -39.560  1.00 92.67           H  
ATOM    749  C   ASP A  46      26.112  45.036 -38.785  1.00 92.67           C  
ATOM    750  CB  ASP A  46      27.043  47.335 -39.186  1.00 92.67           C  
ATOM    751  HB2 ASP A  46      27.108  47.330 -38.098  1.00 92.67           H  
ATOM    752  HB3 ASP A  46      26.094  47.800 -39.452  1.00 92.67           H  
ATOM    753  O   ASP A  46      26.560  44.350 -37.860  1.00 92.67           O  
ATOM    754  CG  ASP A  46      28.197  48.202 -39.705  1.00 92.67           C  
ATOM    755  OD1 ASP A  46      29.212  47.638 -40.171  1.00 92.67           O  
ATOM    756  OD2 ASP A  46      28.076  49.439 -39.548  1.00 92.67           O  
ATOM    757  N   ARG A  47      24.795  45.063 -39.047  1.00 92.06           N  
ATOM    758  H   ARG A  47      24.494  45.590 -39.854  1.00 92.06           H  
ATOM    759  CA  ARG A  47      23.815  44.258 -38.294  1.00 92.06           C  
ATOM    760  HA  ARG A  47      24.024  44.362 -37.229  1.00 92.06           H  
ATOM    761  C   ARG A  47      23.974  42.766 -38.566  1.00 92.06           C  
ATOM    762  CB  ARG A  47      22.372  44.699 -38.598  1.00 92.06           C  
ATOM    763  HB2 ARG A  47      22.191  44.622 -39.670  1.00 92.06           H  
ATOM    764  HB3 ARG A  47      21.692  44.006 -38.101  1.00 92.06           H  
ATOM    765  O   ARG A  47      23.893  41.982 -37.617  1.00 92.06           O  
ATOM    766  CG  ARG A  47      21.995  46.113 -38.141  1.00 92.06           C  
ATOM    767  HG2 ARG A  47      20.933  46.262 -38.333  1.00 92.06           H  
ATOM    768  HG3 ARG A  47      22.548  46.855 -38.716  1.00 92.06           H  
ATOM    769  CD  ARG A  47      22.283  46.375 -36.665  1.00 92.06           C  
ATOM    770  HD2 ARG A  47      23.355  46.271 -36.501  1.00 92.06           H  
ATOM    771  HD3 ARG A  47      21.747  45.642 -36.063  1.00 92.06           H  
ATOM    772  NE  ARG A  47      21.866  47.741 -36.304  1.00 92.06           N  
ATOM    773  HE  ARG A  47      21.399  48.258 -37.035  1.00 92.06           H  
ATOM    774  NH1 ARG A  47      22.832  47.804 -34.234  1.00 92.06           N  
ATOM    775 HH11 ARG A  47      23.222  46.902 -34.467  1.00 92.06           H  
ATOM    776 HH12 ARG A  47      23.310  48.384 -33.559  1.00 92.06           H  
ATOM    777  NH2 ARG A  47      21.847  49.640 -35.056  1.00 92.06           N  
ATOM    778 HH21 ARG A  47      22.181  50.185 -34.274  1.00 92.06           H  
ATOM    779 HH22 ARG A  47      21.414  50.120 -35.832  1.00 92.06           H  
ATOM    780  CZ  ARG A  47      22.177  48.388 -35.201  1.00 92.06           C  
ATOM    781  N   GLU A  48      24.229  42.384 -39.813  1.00 93.66           N  
ATOM    782  H   GLU A  48      24.243  43.083 -40.541  1.00 93.66           H  
ATOM    783  CA  GLU A  48      24.538  41.004 -40.192  1.00 93.66           C  
ATOM    784  HA  GLU A  48      23.722  40.346 -39.894  1.00 93.66           H  
ATOM    785  C   GLU A  48      25.807  40.518 -39.485  1.00 93.66           C  
ATOM    786  CB  GLU A  48      24.710  40.901 -41.712  1.00 93.66           C  
ATOM    787  HB2 GLU A  48      25.407  41.673 -42.038  1.00 93.66           H  
ATOM    788  HB3 GLU A  48      25.140  39.927 -41.949  1.00 93.66           H  
ATOM    789  O   GLU A  48      25.788  39.463 -38.848  1.00 93.66           O  
ATOM    790  CG  GLU A  48      23.380  41.035 -42.467  1.00 93.66           C  
ATOM    791  HG2 GLU A  48      22.725  40.226 -42.147  1.00 93.66           H  
ATOM    792  HG3 GLU A  48      22.894  41.975 -42.203  1.00 93.66           H  
ATOM    793  CD  GLU A  48      23.585  40.974 -43.988  1.00 93.66           C  
ATOM    794  OE1 GLU A  48      22.691  40.424 -44.663  1.00 93.66           O  
ATOM    795  OE2 GLU A  48      24.642  41.452 -44.462  1.00 93.66           O  
ATOM    796  N   GLY A  49      26.875  41.325 -39.486  1.00 93.59           N  
ATOM    797  H   GLY A  49      26.840  42.158 -40.056  1.00 93.59           H  
ATOM    798  CA  GLY A  49      28.124  41.013 -38.788  1.00 93.59           C  
ATOM    799  HA2 GLY A  49      28.570  40.123 -39.231  1.00 93.59           H  
ATOM    800  HA3 GLY A  49      28.810  41.850 -38.915  1.00 93.59           H  
ATOM    801  C   GLY A  49      27.932  40.770 -37.285  1.00 93.59           C  
ATOM    802  O   GLY A  49      28.477  39.811 -36.731  1.00 93.59           O  
ATOM    803  N   VAL A  50      27.097  41.578 -36.620  1.00 92.59           N  
ATOM    804  H   VAL A  50      26.705  42.361 -37.122  1.00 92.59           H  
ATOM    805  CA  VAL A  50      26.750  41.377 -35.200  1.00 92.59           C  
ATOM    806  HA  VAL A  50      27.675  41.284 -34.631  1.00 92.59           H  
ATOM    807  C   VAL A  50      25.975  40.073 -34.987  1.00 92.59           C  
ATOM    808  CB  VAL A  50      25.969  42.585 -34.644  1.00 92.59           C  
ATOM    809  HB  VAL A  50      25.130  42.810 -35.302  1.00 92.59           H  
ATOM    810  O   VAL A  50      26.286  39.328 -34.057  1.00 92.59           O  
ATOM    811  CG1 VAL A  50      25.418  42.341 -33.229  1.00 92.59           C  
ATOM    812 HG11 VAL A  50      26.224  42.031 -32.564  1.00 92.59           H  
ATOM    813 HG12 VAL A  50      24.655  41.563 -33.251  1.00 92.59           H  
ATOM    814 HG13 VAL A  50      24.963  43.254 -32.844  1.00 92.59           H  
ATOM    815  CG2 VAL A  50      26.871  43.822 -34.553  1.00 92.59           C  
ATOM    816 HG21 VAL A  50      27.668  43.653 -33.828  1.00 92.59           H  
ATOM    817 HG22 VAL A  50      27.331  44.030 -35.519  1.00 92.59           H  
ATOM    818 HG23 VAL A  50      26.287  44.693 -34.257  1.00 92.59           H  
ATOM    819  N   ALA A  51      24.988  39.767 -35.833  1.00 92.12           N  
ATOM    820  H   ALA A  51      24.802  40.383 -36.611  1.00 92.12           H  
ATOM    821  CA  ALA A  51      24.203  38.537 -35.714  1.00 92.12           C  
ATOM    822  HA  ALA A  51      23.792  38.484 -34.706  1.00 92.12           H  
ATOM    823  C   ALA A  51      25.068  37.279 -35.917  1.00 92.12           C  
ATOM    824  CB  ALA A  51      23.038  38.598 -36.708  1.00 92.12           C  
ATOM    825  HB1 ALA A  51      22.418  37.708 -36.602  1.00 92.12           H  
ATOM    826  HB2 ALA A  51      23.418  38.648 -37.728  1.00 92.12           H  
ATOM    827  HB3 ALA A  51      22.431  39.483 -36.515  1.00 92.12           H  
ATOM    828  O   ALA A  51      24.936  36.315 -35.160  1.00 92.12           O  
ATOM    829  N   VAL A  52      25.990  37.313 -36.884  1.00 93.32           N  
ATOM    830  H   VAL A  52      26.015  38.123 -37.487  1.00 93.32           H  
ATOM    831  CA  VAL A  52      26.956  36.233 -37.142  1.00 93.32           C  
ATOM    832  HA  VAL A  52      26.413  35.296 -37.268  1.00 93.32           H  
ATOM    833  C   VAL A  52      27.902  36.042 -35.955  1.00 93.32           C  
ATOM    834  CB  VAL A  52      27.734  36.513 -38.444  1.00 93.32           C  
ATOM    835  HB  VAL A  52      28.145  37.522 -38.407  1.00 93.32           H  
ATOM    836  O   VAL A  52      28.132  34.910 -35.536  1.00 93.32           O  
ATOM    837  CG1 VAL A  52      28.888  35.527 -38.667  1.00 93.32           C  
ATOM    838 HG11 VAL A  52      29.349  35.714 -39.637  1.00 93.32           H  
ATOM    839 HG12 VAL A  52      28.519  34.502 -38.637  1.00 93.32           H  
ATOM    840 HG13 VAL A  52      29.654  35.657 -37.902  1.00 93.32           H  
ATOM    841  CG2 VAL A  52      26.805  36.399 -39.661  1.00 93.32           C  
ATOM    842 HG21 VAL A  52      27.343  36.690 -40.563  1.00 93.32           H  
ATOM    843 HG22 VAL A  52      25.943  37.058 -39.557  1.00 93.32           H  
ATOM    844 HG23 VAL A  52      26.450  35.374 -39.771  1.00 93.32           H  
ATOM    845  N   SER A  53      28.397  37.130 -35.359  1.00 93.29           N  
ATOM    846  H   SER A  53      28.202  38.031 -35.772  1.00 93.29           H  
ATOM    847  CA  SER A  53      29.267  37.073 -34.175  1.00 93.29           C  
ATOM    848  HA  SER A  53      30.143  36.469 -34.412  1.00 93.29           H  
ATOM    849  C   SER A  53      28.574  36.425 -32.966  1.00 93.29           C  
ATOM    850  CB  SER A  53      29.741  38.490 -33.846  1.00 93.29           C  
ATOM    851  HB2 SER A  53      30.247  38.905 -34.718  1.00 93.29           H  
ATOM    852  HB3 SER A  53      28.883  39.118 -33.606  1.00 93.29           H  
ATOM    853  O   SER A  53      29.145  35.551 -32.309  1.00 93.29           O  
ATOM    854  OG  SER A  53      30.636  38.480 -32.753  1.00 93.29           O  
ATOM    855  HG  SER A  53      31.043  39.347 -32.686  1.00 93.29           H  
ATOM    856  N   ILE A  54      27.307  36.776 -32.706  1.00 91.64           N  
ATOM    857  H   ILE A  54      26.884  37.496 -33.276  1.00 91.64           H  
ATOM    858  CA  ILE A  54      26.516  36.168 -31.621  1.00 91.64           C  
ATOM    859  HA  ILE A  54      27.101  36.215 -30.702  1.00 91.64           H  
ATOM    860  C   ILE A  54      26.255  34.682 -31.903  1.00 91.64           C  
ATOM    861  CB  ILE A  54      25.199  36.945 -31.389  1.00 91.64           C  
ATOM    862  HB  ILE A  54      24.654  36.988 -32.332  1.00 91.64           H  
ATOM    863  O   ILE A  54      26.386  33.858 -30.998  1.00 91.64           O  
ATOM    864  CG1 ILE A  54      25.485  38.386 -30.907  1.00 91.64           C  
ATOM    865 HG12 ILE A  54      26.267  38.836 -31.519  1.00 91.64           H  
ATOM    866 HG13 ILE A  54      25.852  38.362 -29.881  1.00 91.64           H  
ATOM    867  CG2 ILE A  54      24.317  36.230 -30.344  1.00 91.64           C  
ATOM    868 HG21 ILE A  54      24.853  36.137 -29.399  1.00 91.64           H  
ATOM    869 HG22 ILE A  54      24.041  35.233 -30.688  1.00 91.64           H  
ATOM    870 HG23 ILE A  54      23.393  36.780 -30.170  1.00 91.64           H  
ATOM    871  CD1 ILE A  54      24.261  39.308 -30.981  1.00 91.64           C  
ATOM    872 HD11 ILE A  54      24.559  40.322 -30.716  1.00 91.64           H  
ATOM    873 HD12 ILE A  54      23.485  38.983 -30.288  1.00 91.64           H  
ATOM    874 HD13 ILE A  54      23.869  39.309 -31.998  1.00 91.64           H  
ATOM    875  N   GLN A  55      25.925  34.319 -33.148  1.00 92.77           N  
ATOM    876  H   GLN A  55      25.833  35.032 -33.857  1.00 92.77           H  
ATOM    877  CA  GLN A  55      25.720  32.920 -33.534  1.00 92.77           C  
ATOM    878  HA  GLN A  55      24.949  32.497 -32.889  1.00 92.77           H  
ATOM    879  C   GLN A  55      26.993  32.089 -33.327  1.00 92.77           C  
ATOM    880  CB  GLN A  55      25.230  32.856 -34.989  1.00 92.77           C  
ATOM    881  HB2 GLN A  55      26.006  33.244 -35.648  1.00 92.77           H  
ATOM    882  HB3 GLN A  55      24.348  33.487 -35.097  1.00 92.77           H  
ATOM    883  O   GLN A  55      26.930  31.036 -32.698  1.00 92.77           O  
ATOM    884  CG  GLN A  55      24.875  31.430 -35.441  1.00 92.77           C  
ATOM    885  HG2 GLN A  55      25.742  30.778 -35.335  1.00 92.77           H  
ATOM    886  HG3 GLN A  55      24.614  31.451 -36.499  1.00 92.77           H  
ATOM    887  CD  GLN A  55      23.694  30.846 -34.675  1.00 92.77           C  
ATOM    888  NE2 GLN A  55      23.878  29.778 -33.931  1.00 92.77           N  
ATOM    889 HE21 GLN A  55      23.089  29.391 -33.433  1.00 92.77           H  
ATOM    890 HE22 GLN A  55      24.768  29.300 -33.901  1.00 92.77           H  
ATOM    891  OE1 GLN A  55      22.577  31.351 -34.745  1.00 92.77           O  
ATOM    892  N   ALA A  56      28.153  32.597 -33.754  1.00 93.74           N  
ATOM    893  H   ALA A  56      28.144  33.460 -34.278  1.00 93.74           H  
ATOM    894  CA  ALA A  56      29.436  31.930 -33.545  1.00 93.74           C  
ATOM    895  HA  ALA A  56      29.402  30.950 -34.020  1.00 93.74           H  
ATOM    896  C   ALA A  56      29.738  31.713 -32.051  1.00 93.74           C  
ATOM    897  CB  ALA A  56      30.527  32.770 -34.221  1.00 93.74           C  
ATOM    898  HB1 ALA A  56      30.580  33.759 -33.765  1.00 93.74           H  
ATOM    899  HB2 ALA A  56      30.305  32.877 -35.282  1.00 93.74           H  
ATOM    900  HB3 ALA A  56      31.491  32.272 -34.109  1.00 93.74           H  
ATOM    901  O   ALA A  56      30.260  30.668 -31.663  1.00 93.74           O  
ATOM    902  N   LYS A  57      29.363  32.670 -31.191  1.00 91.54           N  
ATOM    903  H   LYS A  57      28.977  33.523 -31.571  1.00 91.54           H  
ATOM    904  CA  LYS A  57      29.513  32.539 -29.737  1.00 91.54           C  
ATOM    905  HA  LYS A  57      30.530  32.193 -29.551  1.00 91.54           H  
ATOM    906  C   LYS A  57      28.585  31.474 -29.141  1.00 91.54           C  
ATOM    907  CB  LYS A  57      29.317  33.920 -29.091  1.00 91.54           C  
ATOM    908  HB2 LYS A  57      29.963  34.639 -29.593  1.00 91.54           H  
ATOM    909  HB3 LYS A  57      28.286  34.242 -29.238  1.00 91.54           H  
ATOM    910  O   LYS A  57      29.018  30.730 -28.263  1.00 91.54           O  
ATOM    911  CG  LYS A  57      29.621  33.962 -27.587  1.00 91.54           C  
ATOM    912  HG2 LYS A  57      28.933  33.305 -27.057  1.00 91.54           H  
ATOM    913  HG3 LYS A  57      29.447  34.983 -27.247  1.00 91.54           H  
ATOM    914  CD  LYS A  57      31.066  33.580 -27.242  1.00 91.54           C  
ATOM    915  HD2 LYS A  57      31.246  32.538 -27.507  1.00 91.54           H  
ATOM    916  HD3 LYS A  57      31.755  34.225 -27.787  1.00 91.54           H  
ATOM    917  CE  LYS A  57      31.254  33.754 -25.734  1.00 91.54           C  
ATOM    918  HE2 LYS A  57      31.051  34.792 -25.467  1.00 91.54           H  
ATOM    919  HE3 LYS A  57      30.510  33.147 -25.219  1.00 91.54           H  
ATOM    920  NZ  LYS A  57      32.611  33.358 -25.295  1.00 91.54           N  
ATOM    921  HZ1 LYS A  57      32.654  33.435 -24.289  1.00 91.54           H  
ATOM    922  HZ2 LYS A  57      32.774  32.392 -25.539  1.00 91.54           H  
ATOM    923  HZ3 LYS A  57      33.314  33.946 -25.720  1.00 91.54           H  
ATOM    924  N   ILE A  58      27.344  31.371 -29.622  1.00 90.76           N  
ATOM    925  H   ILE A  58      27.063  32.022 -30.341  1.00 90.76           H  
ATOM    926  CA  ILE A  58      26.402  30.309 -29.226  1.00 90.76           C  
ATOM    927  HA  ILE A  58      26.317  30.300 -28.139  1.00 90.76           H  
ATOM    928  C   ILE A  58      26.933  28.938 -29.644  1.00 90.76           C  
ATOM    929  CB  ILE A  58      24.999  30.563 -29.825  1.00 90.76           C  
ATOM    930  HB  ILE A  58      25.106  30.765 -30.891  1.00 90.76           H  
ATOM    931  O   ILE A  58      26.887  28.003 -28.846  1.00 90.76           O  
ATOM    932  CG1 ILE A  58      24.357  31.792 -29.150  1.00 90.76           C  
ATOM    933 HG12 ILE A  58      24.024  31.529 -28.146  1.00 90.76           H  
ATOM    934 HG13 ILE A  58      25.099  32.586 -29.060  1.00 90.76           H  
ATOM    935  CG2 ILE A  58      24.072  29.339 -29.665  1.00 90.76           C  
ATOM    936 HG21 ILE A  58      24.035  29.040 -28.618  1.00 90.76           H  
ATOM    937 HG22 ILE A  58      24.447  28.516 -30.273  1.00 90.76           H  
ATOM    938 HG23 ILE A  58      23.065  29.572 -30.009  1.00 90.76           H  
ATOM    939  CD1 ILE A  58      23.179  32.364 -29.942  1.00 90.76           C  
ATOM    940 HD11 ILE A  58      23.516  32.612 -30.949  1.00 90.76           H  
ATOM    941 HD12 ILE A  58      22.831  33.275 -29.457  1.00 90.76           H  
ATOM    942 HD13 ILE A  58      22.352  31.656 -29.990  1.00 90.76           H  
ATOM    943  N   ASP A  59      27.452  28.819 -30.864  1.00 91.93           N  
ATOM    944  H   ASP A  59      27.395  29.604 -31.497  1.00 91.93           H  
ATOM    945  CA  ASP A  59      27.973  27.557 -31.388  1.00 91.93           C  
ATOM    946  HA  ASP A  59      27.211  26.787 -31.267  1.00 91.93           H  
ATOM    947  C   ASP A  59      29.210  27.101 -30.600  1.00 91.93           C  
ATOM    948  CB  ASP A  59      28.261  27.697 -32.892  1.00 91.93           C  
ATOM    949  HB2 ASP A  59      28.715  26.771 -33.244  1.00 91.93           H  
ATOM    950  HB3 ASP A  59      28.979  28.503 -33.043  1.00 91.93           H  
ATOM    951  O   ASP A  59      29.309  25.930 -30.233  1.00 91.93           O  
ATOM    952  CG  ASP A  59      27.006  27.970 -33.739  1.00 91.93           C  
ATOM    953  OD1 ASP A  59      25.869  27.722 -33.265  1.00 91.93           O  
ATOM    954  OD2 ASP A  59      27.171  28.443 -34.883  1.00 91.93           O  
ATOM    955  N   GLU A  60      30.099  28.032 -30.235  1.00 92.52           N  
ATOM    956  H   GLU A  60      29.997  28.960 -30.619  1.00 92.52           H  
ATOM    957  CA  GLU A  60      31.238  27.768 -29.349  1.00 92.52           C  
ATOM    958  HA  GLU A  60      31.830  26.959 -29.777  1.00 92.52           H  
ATOM    959  C   GLU A  60      30.787  27.313 -27.950  1.00 92.52           C  
ATOM    960  CB  GLU A  60      32.119  29.028 -29.286  1.00 92.52           C  
ATOM    961  HB2 GLU A  60      32.467  29.264 -30.292  1.00 92.52           H  
ATOM    962  HB3 GLU A  60      31.514  29.867 -28.943  1.00 92.52           H  
ATOM    963  O   GLU A  60      31.288  26.316 -27.434  1.00 92.52           O  
ATOM    964  CG  GLU A  60      33.338  28.917 -28.357  1.00 92.52           C  
ATOM    965  HG2 GLU A  60      32.982  28.823 -27.330  1.00 92.52           H  
ATOM    966  HG3 GLU A  60      33.892  29.854 -28.412  1.00 92.52           H  
ATOM    967  CD  GLU A  60      34.293  27.756 -28.683  1.00 92.52           C  
ATOM    968  OE1 GLU A  60      34.968  27.310 -27.723  1.00 92.52           O  
ATOM    969  OE2 GLU A  60      34.365  27.337 -29.860  1.00 92.52           O  
ATOM    970  N   LEU A  61      29.798  27.977 -27.339  1.00 91.08           N  
ATOM    971  H   LEU A  61      29.404  28.783 -27.803  1.00 91.08           H  
ATOM    972  CA  LEU A  61      29.266  27.574 -26.029  1.00 91.08           C  
ATOM    973  HA  LEU A  61      30.096  27.471 -25.330  1.00 91.08           H  
ATOM    974  C   LEU A  61      28.566  26.208 -26.080  1.00 91.08           C  
ATOM    975  CB  LEU A  61      28.295  28.645 -25.508  1.00 91.08           C  
ATOM    976  HB2 LEU A  61      27.750  28.223 -24.663  1.00 91.08           H  
ATOM    977  HB3 LEU A  61      27.575  28.871 -26.294  1.00 91.08           H  
ATOM    978  O   LEU A  61      28.740  25.392 -25.173  1.00 91.08           O  
ATOM    979  CG  LEU A  61      28.952  29.950 -25.031  1.00 91.08           C  
ATOM    980  HG  LEU A  61      29.641  30.325 -25.789  1.00 91.08           H  
ATOM    981  CD1 LEU A  61      27.866  31.000 -24.793  1.00 91.08           C  
ATOM    982 HD11 LEU A  61      27.170  30.653 -24.029  1.00 91.08           H  
ATOM    983 HD12 LEU A  61      28.325  31.932 -24.463  1.00 91.08           H  
ATOM    984 HD13 LEU A  61      27.326  31.189 -25.720  1.00 91.08           H  
ATOM    985  CD2 LEU A  61      29.728  29.755 -23.727  1.00 91.08           C  
ATOM    986 HD21 LEU A  61      29.065  29.375 -22.949  1.00 91.08           H  
ATOM    987 HD22 LEU A  61      30.555  29.060 -23.869  1.00 91.08           H  
ATOM    988 HD23 LEU A  61      30.131  30.709 -23.388  1.00 91.08           H  
ATOM    989  N   LYS A  62      27.811  25.922 -27.148  1.00 90.09           N  
ATOM    990  H   LYS A  62      27.699  26.642 -27.846  1.00 90.09           H  
ATOM    991  CA  LYS A  62      27.190  24.607 -27.382  1.00 90.09           C  
ATOM    992  HA  LYS A  62      26.627  24.318 -26.495  1.00 90.09           H  
ATOM    993  C   LYS A  62      28.245  23.526 -27.578  1.00 90.09           C  
ATOM    994  CB  LYS A  62      26.236  24.668 -28.588  1.00 90.09           C  
ATOM    995  HB2 LYS A  62      26.015  23.655 -28.923  1.00 90.09           H  
ATOM    996  HB3 LYS A  62      26.705  25.210 -29.410  1.00 90.09           H  
ATOM    997  O   LYS A  62      28.079  22.427 -27.050  1.00 90.09           O  
ATOM    998  CG  LYS A  62      24.918  25.344 -28.190  1.00 90.09           C  
ATOM    999  HG2 LYS A  62      24.463  24.760 -27.390  1.00 90.09           H  
ATOM   1000  HG3 LYS A  62      25.129  26.340 -27.800  1.00 90.09           H  
ATOM   1001  CD  LYS A  62      23.909  25.468 -29.341  1.00 90.09           C  
ATOM   1002  HD2 LYS A  62      23.662  24.482 -29.735  1.00 90.09           H  
ATOM   1003  HD3 LYS A  62      24.334  26.088 -30.130  1.00 90.09           H  
ATOM   1004  CE  LYS A  62      22.663  26.136 -28.737  1.00 90.09           C  
ATOM   1005  HE2 LYS A  62      22.988  27.039 -28.219  1.00 90.09           H  
ATOM   1006  HE3 LYS A  62      22.238  25.478 -27.979  1.00 90.09           H  
ATOM   1007  NZ  LYS A  62      21.616  26.516 -29.713  1.00 90.09           N  
ATOM   1008  HZ1 LYS A  62      22.001  27.104 -30.438  1.00 90.09           H  
ATOM   1009  HZ2 LYS A  62      21.149  25.711 -30.105  1.00 90.09           H  
ATOM   1010  HZ3 LYS A  62      20.932  27.077 -29.224  1.00 90.09           H  
ATOM   1011  N   ARG A  63      29.349  23.839 -28.262  1.00 89.71           N  
ATOM   1012  H   ARG A  63      29.392  24.743 -28.711  1.00 89.71           H  
ATOM   1013  CA  ARG A  63      30.493  22.936 -28.396  1.00 89.71           C  
ATOM   1014  HA  ARG A  63      30.128  21.970 -28.745  1.00 89.71           H  
ATOM   1015  C   ARG A  63      31.164  22.683 -27.049  1.00 89.71           C  
ATOM   1016  CB  ARG A  63      31.474  23.492 -29.432  1.00 89.71           C  
ATOM   1017  HB2 ARG A  63      30.926  23.839 -30.308  1.00 89.71           H  
ATOM   1018  HB3 ARG A  63      32.029  24.329 -29.009  1.00 89.71           H  
ATOM   1019  O   ARG A  63      31.381  21.530 -26.711  1.00 89.71           O  
ATOM   1020  CG  ARG A  63      32.443  22.394 -29.876  1.00 89.71           C  
ATOM   1021  HG2 ARG A  63      31.888  21.609 -30.390  1.00 89.71           H  
ATOM   1022  HG3 ARG A  63      32.924  21.951 -29.003  1.00 89.71           H  
ATOM   1023  CD  ARG A  63      33.499  22.962 -30.824  1.00 89.71           C  
ATOM   1024  HD2 ARG A  63      33.398  22.467 -31.790  1.00 89.71           H  
ATOM   1025  HD3 ARG A  63      33.346  24.032 -30.961  1.00 89.71           H  
ATOM   1026  NE  ARG A  63      34.844  22.730 -30.285  1.00 89.71           N  
ATOM   1027  HE  ARG A  63      34.892  22.367 -29.343  1.00 89.71           H  
ATOM   1028  NH1 ARG A  63      36.008  23.360 -32.154  1.00 89.71           N  
ATOM   1029 HH11 ARG A  63      35.127  23.632 -32.568  1.00 89.71           H  
ATOM   1030 HH12 ARG A  63      36.884  23.613 -32.589  1.00 89.71           H  
ATOM   1031  NH2 ARG A  63      37.104  22.736 -30.304  1.00 89.71           N  
ATOM   1032 HH21 ARG A  63      37.985  22.944 -30.751  1.00 89.71           H  
ATOM   1033 HH22 ARG A  63      37.062  22.420 -29.345  1.00 89.71           H  
ATOM   1034  CZ  ARG A  63      35.977  22.946 -30.917  1.00 89.71           C  
ATOM   1035  N   GLN A  64      31.391  23.714 -26.234  1.00 87.37           N  
ATOM   1036  H   GLN A  64      31.234  24.645 -26.591  1.00 87.37           H  
ATOM   1037  CA  GLN A  64      31.931  23.553 -24.878  1.00 87.37           C  
ATOM   1038  HA  GLN A  64      32.875  23.012 -24.942  1.00 87.37           H  
ATOM   1039  C   GLN A  64      31.004  22.733 -23.972  1.00 87.37           C  
ATOM   1040  CB  GLN A  64      32.191  24.923 -24.240  1.00 87.37           C  
ATOM   1041  HB2 GLN A  64      31.304  25.550 -24.331  1.00 87.37           H  
ATOM   1042  HB3 GLN A  64      32.405  24.781 -23.180  1.00 87.37           H  
ATOM   1043  O   GLN A  64      31.482  21.906 -23.197  1.00 87.37           O  
ATOM   1044  CG  GLN A  64      33.391  25.627 -24.885  1.00 87.37           C  
ATOM   1045  HG2 GLN A  64      34.282  25.013 -24.759  1.00 87.37           H  
ATOM   1046  HG3 GLN A  64      33.224  25.746 -25.955  1.00 87.37           H  
ATOM   1047  CD  GLN A  64      33.668  26.997 -24.282  1.00 87.37           C  
ATOM   1048  NE2 GLN A  64      34.420  27.821 -24.974  1.00 87.37           N  
ATOM   1049 HE21 GLN A  64      34.605  28.732 -24.580  1.00 87.37           H  
ATOM   1050 HE22 GLN A  64      34.692  27.572 -25.915  1.00 87.37           H  
ATOM   1051  OE1 GLN A  64      33.262  27.334 -23.178  1.00 87.37           O  
ATOM   1052  N   LEU A  65      29.684  22.920 -24.074  1.00 84.86           N  
ATOM   1053  H   LEU A  65      29.351  23.665 -24.669  1.00 84.86           H  
ATOM   1054  CA  LEU A  65      28.703  22.114 -23.347  1.00 84.86           C  
ATOM   1055  HA  LEU A  65      28.977  22.126 -22.292  1.00 84.86           H  
ATOM   1056  C   LEU A  65      28.728  20.651 -23.817  1.00 84.86           C  
ATOM   1057  CB  LEU A  65      27.312  22.757 -23.507  1.00 84.86           C  
ATOM   1058  HB2 LEU A  65      27.373  23.808 -23.224  1.00 84.86           H  
ATOM   1059  HB3 LEU A  65      27.030  22.712 -24.559  1.00 84.86           H  
ATOM   1060  O   LEU A  65      28.736  19.745 -22.986  1.00 84.86           O  
ATOM   1061  CG  LEU A  65      26.208  22.085 -22.670  1.00 84.86           C  
ATOM   1062  HG  LEU A  65      26.176  21.019 -22.896  1.00 84.86           H  
ATOM   1063  CD1 LEU A  65      26.432  22.269 -21.165  1.00 84.86           C  
ATOM   1064 HD11 LEU A  65      27.335  21.745 -20.853  1.00 84.86           H  
ATOM   1065 HD12 LEU A  65      25.588  21.849 -20.619  1.00 84.86           H  
ATOM   1066 HD13 LEU A  65      26.514  23.330 -20.926  1.00 84.86           H  
ATOM   1067  CD2 LEU A  65      24.851  22.684 -23.032  1.00 84.86           C  
ATOM   1068 HD21 LEU A  65      24.828  23.744 -22.781  1.00 84.86           H  
ATOM   1069 HD22 LEU A  65      24.659  22.560 -24.097  1.00 84.86           H  
ATOM   1070 HD23 LEU A  65      24.060  22.180 -22.475  1.00 84.86           H  
ATOM   1071  N   ALA A  66      28.812  20.408 -25.127  1.00 84.66           N  
ATOM   1072  H   ALA A  66      28.787  21.188 -25.767  1.00 84.66           H  
ATOM   1073  CA  ALA A  66      28.944  19.067 -25.692  1.00 84.66           C  
ATOM   1074  HA  ALA A  66      28.131  18.449 -25.311  1.00 84.66           H  
ATOM   1075  C   ALA A  66      30.265  18.396 -25.280  1.00 84.66           C  
ATOM   1076  CB  ALA A  66      28.806  19.154 -27.215  1.00 84.66           C  
ATOM   1077  HB1 ALA A  66      28.854  18.153 -27.645  1.00 84.66           H  
ATOM   1078  HB2 ALA A  66      27.850  19.609 -27.476  1.00 84.66           H  
ATOM   1079  HB3 ALA A  66      29.613  19.755 -27.633  1.00 84.66           H  
ATOM   1080  O   ALA A  66      30.250  17.242 -24.857  1.00 84.66           O  
ATOM   1081  N   ASP A  67      31.379  19.129 -25.312  1.00 81.53           N  
ATOM   1082  H   ASP A  67      31.334  20.037 -25.753  1.00 81.53           H  
ATOM   1083  CA  ASP A  67      32.697  18.664 -24.881  1.00 81.53           C  
ATOM   1084  HA  ASP A  67      32.935  17.739 -25.406  1.00 81.53           H  
ATOM   1085  C   ASP A  67      32.704  18.354 -23.380  1.00 81.53           C  
ATOM   1086  CB  ASP A  67      33.784  19.706 -25.221  1.00 81.53           C  
ATOM   1087  HB2 ASP A  67      33.463  20.688 -24.873  1.00 81.53           H  
ATOM   1088  HB3 ASP A  67      34.689  19.444 -24.673  1.00 81.53           H  
ATOM   1089  O   ASP A  67      33.298  17.359 -22.976  1.00 81.53           O  
ATOM   1090  CG  ASP A  67      34.158  19.782 -26.713  1.00 81.53           C  
ATOM   1091  OD1 ASP A  67      33.876  18.805 -27.441  1.00 81.53           O  
ATOM   1092  OD2 ASP A  67      34.781  20.797 -27.114  1.00 81.53           O  
ATOM   1093  N   ARG A  68      32.000  19.136 -22.546  1.00 77.64           N  
ATOM   1094  H   ARG A  68      31.581  19.962 -22.949  1.00 77.64           H  
ATOM   1095  CA  ARG A  68      31.793  18.876 -21.104  1.00 77.64           C  
ATOM   1096  HA  ARG A  68      32.751  18.696 -20.617  1.00 77.64           H  
ATOM   1097  C   ARG A  68      30.940  17.642 -20.851  1.00 77.64           C  
ATOM   1098  CB  ARG A  68      31.113  20.078 -20.443  1.00 77.64           C  
ATOM   1099  HB2 ARG A  68      30.688  19.782 -19.484  1.00 77.64           H  
ATOM   1100  HB3 ARG A  68      30.283  20.405 -21.070  1.00 77.64           H  
ATOM   1101  O   ARG A  68      31.264  16.857 -19.969  1.00 77.64           O  
ATOM   1102  CG  ARG A  68      32.048  21.267 -20.225  1.00 77.64           C  
ATOM   1103  HG2 ARG A  68      31.430  22.162 -20.157  1.00 77.64           H  
ATOM   1104  HG3 ARG A  68      32.727  21.383 -21.069  1.00 77.64           H  
ATOM   1105  CD  ARG A  68      32.862  21.142 -18.943  1.00 77.64           C  
ATOM   1106  HD2 ARG A  68      33.611  20.363 -19.080  1.00 77.64           H  
ATOM   1107  HD3 ARG A  68      32.208  20.838 -18.126  1.00 77.64           H  
ATOM   1108  NE  ARG A  68      33.528  22.425 -18.663  1.00 77.64           N  
ATOM   1109  HE  ARG A  68      34.242  22.706 -19.320  1.00 77.64           H  
ATOM   1110  NH1 ARG A  68      32.277  23.008 -16.851  1.00 77.64           N  
ATOM   1111 HH11 ARG A  68      31.942  23.750 -16.255  1.00 77.64           H  
ATOM   1112 HH12 ARG A  68      31.897  22.073 -16.807  1.00 77.64           H  
ATOM   1113  NH2 ARG A  68      33.623  24.515 -17.784  1.00 77.64           N  
ATOM   1114 HH21 ARG A  68      33.108  25.166 -17.209  1.00 77.64           H  
ATOM   1115 HH22 ARG A  68      34.141  24.831 -18.592  1.00 77.64           H  
ATOM   1116  CZ  ARG A  68      33.152  23.305 -17.765  1.00 77.64           C  
ATOM   1117  N   ILE A  69      29.873  17.452 -21.621  1.00 76.65           N  
ATOM   1118  H   ILE A  69      29.634  18.171 -22.289  1.00 76.65           H  
ATOM   1119  CA  ILE A  69      29.043  16.245 -21.551  1.00 76.65           C  
ATOM   1120  HA  ILE A  69      28.759  16.072 -20.513  1.00 76.65           H  
ATOM   1121  C   ILE A  69      29.865  15.031 -21.999  1.00 76.65           C  
ATOM   1122  CB  ILE A  69      27.753  16.440 -22.380  1.00 76.65           C  
ATOM   1123  HB  ILE A  69      28.029  16.810 -23.368  1.00 76.65           H  
ATOM   1124  O   ILE A  69      29.786  13.981 -21.373  1.00 76.65           O  
ATOM   1125  CG1 ILE A  69      26.832  17.477 -21.696  1.00 76.65           C  
ATOM   1126 HG12 ILE A  69      26.373  17.030 -20.814  1.00 76.65           H  
ATOM   1127 HG13 ILE A  69      27.416  18.331 -21.352  1.00 76.65           H  
ATOM   1128  CG2 ILE A  69      26.995  15.109 -22.558  1.00 76.65           C  
ATOM   1129 HG21 ILE A  69      27.597  14.408 -23.136  1.00 76.65           H  
ATOM   1130 HG22 ILE A  69      26.065  15.273 -23.102  1.00 76.65           H  
ATOM   1131 HG23 ILE A  69      26.771  14.680 -21.581  1.00 76.65           H  
ATOM   1132  CD1 ILE A  69      25.727  18.017 -22.614  1.00 76.65           C  
ATOM   1133 HD11 ILE A  69      25.183  18.804 -22.093  1.00 76.65           H  
ATOM   1134 HD12 ILE A  69      26.167  18.434 -23.520  1.00 76.65           H  
ATOM   1135 HD13 ILE A  69      25.022  17.229 -22.879  1.00 76.65           H  
ATOM   1136  N   ALA A  70      30.700  15.170 -23.031  1.00 71.64           N  
ATOM   1137  H   ALA A  70      30.690  16.041 -23.541  1.00 71.64           H  
ATOM   1138  CA  ALA A  70      31.575  14.111 -23.526  1.00 71.64           C  
ATOM   1139  HA  ALA A  70      30.991  13.196 -23.627  1.00 71.64           H  
ATOM   1140  C   ALA A  70      32.740  13.809 -22.568  1.00 71.64           C  
ATOM   1141  CB  ALA A  70      32.073  14.500 -24.920  1.00 71.64           C  
ATOM   1142  HB1 ALA A  70      32.672  15.410 -24.867  1.00 71.64           H  
ATOM   1143  HB2 ALA A  70      32.686  13.696 -25.329  1.00 71.64           H  
ATOM   1144  HB3 ALA A  70      31.227  14.674 -25.585  1.00 71.64           H  
ATOM   1145  O   ALA A  70      33.057  12.646 -22.346  1.00 71.64           O  
ATOM   1146  N   THR A  71      33.355  14.821 -21.948  1.00 63.87           N  
ATOM   1147  H   THR A  71      33.085  15.761 -22.199  1.00 63.87           H  
ATOM   1148  CA  THR A  71      34.391  14.635 -20.915  1.00 63.87           C  
ATOM   1149  HA  THR A  71      35.061  13.843 -21.250  1.00 63.87           H  
ATOM   1150  C   THR A  71      33.801  14.143 -19.602  1.00 63.87           C  
ATOM   1151  CB  THR A  71      35.267  15.872 -20.654  1.00 63.87           C  
ATOM   1152  HB  THR A  71      35.707  15.784 -19.661  1.00 63.87           H  
ATOM   1153  O   THR A  71      34.428  13.313 -18.959  1.00 63.87           O  
ATOM   1154  CG2 THR A  71      36.417  15.979 -21.649  1.00 63.87           C  
ATOM   1155 HG21 THR A  71      37.069  15.111 -21.554  1.00 63.87           H  
ATOM   1156 HG22 THR A  71      36.996  16.879 -21.441  1.00 63.87           H  
ATOM   1157 HG23 THR A  71      36.025  16.031 -22.665  1.00 63.87           H  
ATOM   1158  OG1 THR A  71      34.551  17.076 -20.713  1.00 63.87           O  
ATOM   1159  HG1 THR A  71      34.230  17.187 -21.611  1.00 63.87           H  
ATOM   1160  N   GLY A  72      32.576  14.532 -19.245  1.00 54.26           N  
ATOM   1161  H   GLY A  72      32.140  15.282 -19.762  1.00 54.26           H  
ATOM   1162  CA  GLY A  72      31.799  13.915 -18.167  1.00 54.26           C  
ATOM   1163  HA2 GLY A  72      32.357  13.970 -17.232  1.00 54.26           H  
ATOM   1164  HA3 GLY A  72      30.861  14.457 -18.050  1.00 54.26           H  
ATOM   1165  C   GLY A  72      31.473  12.447 -18.458  1.00 54.26           C  
ATOM   1166  O   GLY A  72      31.626  11.608 -17.580  1.00 54.26           O  
ATOM   1167  N   LYS A  73      31.153  12.114 -19.716  1.00 47.79           N  
ATOM   1168  H   LYS A  73      30.969  12.868 -20.363  1.00 47.79           H  
ATOM   1169  CA  LYS A  73      30.978  10.735 -20.212  1.00 47.79           C  
ATOM   1170  HA  LYS A  73      30.406  10.163 -19.481  1.00 47.79           H  
ATOM   1171  C   LYS A  73      32.283   9.943 -20.386  1.00 47.79           C  
ATOM   1172  CB  LYS A  73      30.208  10.756 -21.543  1.00 47.79           C  
ATOM   1173  HB2 LYS A  73      30.617  11.532 -22.190  1.00 47.79           H  
ATOM   1174  HB3 LYS A  73      30.350   9.800 -22.047  1.00 47.79           H  
ATOM   1175  O   LYS A  73      32.221   8.735 -20.565  1.00 47.79           O  
ATOM   1176  CG  LYS A  73      28.699  10.959 -21.360  1.00 47.79           C  
ATOM   1177  HG2 LYS A  73      28.499  11.878 -20.809  1.00 47.79           H  
ATOM   1178  HG3 LYS A  73      28.300  10.121 -20.787  1.00 47.79           H  
ATOM   1179  CD  LYS A  73      28.007  11.011 -22.728  1.00 47.79           C  
ATOM   1180  HD2 LYS A  73      28.249  10.102 -23.279  1.00 47.79           H  
ATOM   1181  HD3 LYS A  73      28.369  11.878 -23.280  1.00 47.79           H  
ATOM   1182  CE  LYS A  73      26.493  11.106 -22.528  1.00 47.79           C  
ATOM   1183  HE2 LYS A  73      26.270  12.040 -22.013  1.00 47.79           H  
ATOM   1184  HE3 LYS A  73      26.182  10.290 -21.875  1.00 47.79           H  
ATOM   1185  NZ  LYS A  73      25.767  11.033 -23.818  1.00 47.79           N  
ATOM   1186  HZ1 LYS A  73      26.045  11.794 -24.421  1.00 47.79           H  
ATOM   1187  HZ2 LYS A  73      24.772  11.090 -23.655  1.00 47.79           H  
ATOM   1188  HZ3 LYS A  73      25.966  10.155 -24.276  1.00 47.79           H  
ATOM   1189  N   ASN A  74      33.451  10.592 -20.353  1.00 41.66           N  
ATOM   1190  H   ASN A  74      33.414  11.600 -20.316  1.00 41.66           H  
ATOM   1191  CA  ASN A  74      34.756   9.933 -20.519  1.00 41.66           C  
ATOM   1192  HA  ASN A  74      34.596   8.884 -20.770  1.00 41.66           H  
ATOM   1193  C   ASN A  74      35.592   9.898 -19.224  1.00 41.66           C  
ATOM   1194  CB  ASN A  74      35.510  10.573 -21.701  1.00 41.66           C  
ATOM   1195  HB2 ASN A  74      36.553  10.259 -21.664  1.00 41.66           H  
ATOM   1196  HB3 ASN A  74      35.482  11.659 -21.610  1.00 41.66           H  
ATOM   1197  O   ASN A  74      36.440   9.022 -19.077  1.00 41.66           O  
ATOM   1198  CG  ASN A  74      34.974  10.159 -23.066  1.00 41.66           C  
ATOM   1199  ND2 ASN A  74      35.251  10.924 -24.096  1.00 41.66           N  
ATOM   1200 HD21 ASN A  74      35.716  11.811 -23.966  1.00 41.66           H  
ATOM   1201 HD22 ASN A  74      34.867  10.619 -24.980  1.00 41.66           H  
ATOM   1202  OD1 ASN A  74      34.358   9.126 -23.257  1.00 41.66           O  
ATOM   1203  N   LEU A  75      35.333  10.793 -18.265  1.00 38.44           N  
ATOM   1204  H   LEU A  75      34.704  11.551 -18.490  1.00 38.44           H  
ATOM   1205  CA  LEU A  75      35.819  10.724 -16.876  1.00 38.44           C  
ATOM   1206  HA  LEU A  75      36.743  10.145 -16.849  1.00 38.44           H  
ATOM   1207  C   LEU A  75      34.836   9.985 -15.962  1.00 38.44           C  
ATOM   1208  CB  LEU A  75      36.111  12.142 -16.361  1.00 38.44           C  
ATOM   1209  HB2 LEU A  75      36.191  12.124 -15.274  1.00 38.44           H  
ATOM   1210  HB3 LEU A  75      35.270  12.789 -16.610  1.00 38.44           H  
ATOM   1211  O   LEU A  75      35.227   9.487 -14.912  1.00 38.44           O  
ATOM   1212  CG  LEU A  75      37.417  12.707 -16.947  1.00 38.44           C  
ATOM   1213  HG  LEU A  75      37.529  12.395 -17.985  1.00 38.44           H  
ATOM   1214  CD1 LEU A  75      37.402  14.234 -16.919  1.00 38.44           C  
ATOM   1215 HD11 LEU A  75      38.330  14.620 -17.341  1.00 38.44           H  
ATOM   1216 HD12 LEU A  75      36.565  14.598 -17.516  1.00 38.44           H  
ATOM   1217 HD13 LEU A  75      37.292  14.586 -15.894  1.00 38.44           H  
ATOM   1218  CD2 LEU A  75      38.628  12.223 -16.144  1.00 38.44           C  
ATOM   1219 HD21 LEU A  75      39.543  12.622 -16.583  1.00 38.44           H  
ATOM   1220 HD22 LEU A  75      38.678  11.134 -16.169  1.00 38.44           H  
ATOM   1221 HD23 LEU A  75      38.551  12.552 -15.108  1.00 38.44           H  
ATOM   1222  N   GLY A  76      33.593   9.834 -16.408  1.00 33.24           N  
ATOM   1223  H   GLY A  76      33.281  10.408 -17.178  1.00 33.24           H  
ATOM   1224  CA  GLY A  76      32.713   8.753 -16.029  1.00 33.24           C  
ATOM   1225  HA2 GLY A  76      31.714   9.147 -15.842  1.00 33.24           H  
ATOM   1226  HA3 GLY A  76      33.065   8.250 -15.128  1.00 33.24           H  
ATOM   1227  C   GLY A  76      32.636   7.758 -17.178  1.00 33.24           C  
ATOM   1228  O   GLY A  76      31.676   7.778 -17.939  1.00 33.24           O  
ATOM   1229  N   LYS A  77      33.526   6.756 -17.200  1.00 31.83           N  
ATOM   1230  H   LYS A  77      34.330   6.865 -16.598  1.00 31.83           H  
ATOM   1231  CA  LYS A  77      32.924   5.421 -17.244  1.00 31.83           C  
ATOM   1232  HA  LYS A  77      32.304   5.300 -18.132  1.00 31.83           H  
ATOM   1233  C   LYS A  77      32.008   5.412 -16.024  1.00 31.83           C  
ATOM   1234  CB  LYS A  77      33.957   4.279 -17.158  1.00 31.83           C  
ATOM   1235  HB2 LYS A  77      33.434   3.386 -16.815  1.00 31.83           H  
ATOM   1236  HB3 LYS A  77      34.713   4.530 -16.413  1.00 31.83           H  
ATOM   1237  O   LYS A  77      32.468   5.108 -14.927  1.00 31.83           O  
ATOM   1238  CG  LYS A  77      34.638   3.933 -18.489  1.00 31.83           C  
ATOM   1239  HG2 LYS A  77      33.875   3.703 -19.234  1.00 31.83           H  
ATOM   1240  HG3 LYS A  77      35.224   4.787 -18.830  1.00 31.83           H  
ATOM   1241  CD  LYS A  77      35.553   2.712 -18.303  1.00 31.83           C  
ATOM   1242  HD2 LYS A  77      36.307   2.950 -17.553  1.00 31.83           H  
ATOM   1243  HD3 LYS A  77      34.954   1.873 -17.951  1.00 31.83           H  
ATOM   1244  CE  LYS A  77      36.236   2.337 -19.622  1.00 31.83           C  
ATOM   1245  HE2 LYS A  77      35.463   2.123 -20.360  1.00 31.83           H  
ATOM   1246  HE3 LYS A  77      36.800   3.200 -19.974  1.00 31.83           H  
ATOM   1247  NZ  LYS A  77      37.132   1.165 -19.454  1.00 31.83           N  
ATOM   1248  HZ1 LYS A  77      37.847   1.370 -18.772  1.00 31.83           H  
ATOM   1249  HZ2 LYS A  77      36.600   0.367 -19.138  1.00 31.83           H  
ATOM   1250  HZ3 LYS A  77      37.574   0.934 -20.332  1.00 31.83           H  
ATOM   1251  N   GLU A  78      30.744   5.809 -16.191  1.00 35.86           N  
ATOM   1252  H   GLU A  78      30.486   6.215 -17.079  1.00 35.86           H  
ATOM   1253  CA  GLU A  78      29.701   5.134 -15.445  1.00 35.86           C  
ATOM   1254  HA  GLU A  78      29.777   5.352 -14.380  1.00 35.86           H  
ATOM   1255  C   GLU A  78      30.049   3.675 -15.695  1.00 35.86           C  
ATOM   1256  CB  GLU A  78      28.290   5.498 -15.942  1.00 35.86           C  
ATOM   1257  HB2 GLU A  78      28.281   5.517 -17.032  1.00 35.86           H  
ATOM   1258  HB3 GLU A  78      27.597   4.730 -15.599  1.00 35.86           H  
ATOM   1259  O   GLU A  78      30.015   3.194 -16.832  1.00 35.86           O  
ATOM   1260  CG  GLU A  78      27.823   6.855 -15.385  1.00 35.86           C  
ATOM   1261  HG2 GLU A  78      27.891   6.821 -14.298  1.00 35.86           H  
ATOM   1262  HG3 GLU A  78      28.506   7.628 -15.738  1.00 35.86           H  
ATOM   1263  CD  GLU A  78      26.385   7.233 -15.790  1.00 35.86           C  
ATOM   1264  OE1 GLU A  78      25.843   8.169 -15.159  1.00 35.86           O  
ATOM   1265  OE2 GLU A  78      25.853   6.635 -16.754  1.00 35.86           O  
ATOM   1266  N   GLN A  79      30.611   3.024 -14.672  1.00 34.60           N  
ATOM   1267  H   GLN A  79      30.732   3.526 -13.804  1.00 34.60           H  
ATOM   1268  CA  GLN A  79      30.553   1.584 -14.616  1.00 34.60           C  
ATOM   1269  HA  GLN A  79      31.207   1.122 -15.356  1.00 34.60           H  
ATOM   1270  C   GLN A  79      29.101   1.312 -14.946  1.00 34.60           C  
ATOM   1271  CB  GLN A  79      30.861   1.091 -13.194  1.00 34.60           C  
ATOM   1272  HB2 GLN A  79      30.465   0.082 -13.083  1.00 34.60           H  
ATOM   1273  HB3 GLN A  79      30.351   1.731 -12.474  1.00 34.60           H  
ATOM   1274  O   GLN A  79      28.252   1.738 -14.169  1.00 34.60           O  
ATOM   1275  CG  GLN A  79      32.358   1.048 -12.869  1.00 34.60           C  
ATOM   1276  HG2 GLN A  79      32.848   0.347 -13.545  1.00 34.60           H  
ATOM   1277  HG3 GLN A  79      32.791   2.037 -13.019  1.00 34.60           H  
ATOM   1278  CD  GLN A  79      32.621   0.622 -11.425  1.00 34.60           C  
ATOM   1279  NE2 GLN A  79      33.807   0.149 -11.111  1.00 34.60           N  
ATOM   1280 HE21 GLN A  79      34.548   0.094 -11.795  1.00 34.60           H  
ATOM   1281 HE22 GLN A  79      33.920  -0.087 -10.135  1.00 34.60           H  
ATOM   1282  OE1 GLN A  79      31.789   0.703 -10.542  1.00 34.60           O  
ATOM   1283  N   ASP A  80      28.837   0.737 -16.121  1.00 38.08           N  
ATOM   1284  H   ASP A  80      29.581   0.650 -16.798  1.00 38.08           H  
ATOM   1285  CA  ASP A  80      27.561   0.115 -16.433  1.00 38.08           C  
ATOM   1286  HA  ASP A  80      26.812   0.870 -16.671  1.00 38.08           H  
ATOM   1287  C   ASP A  80      27.218  -0.645 -15.152  1.00 38.08           C  
ATOM   1288  CB  ASP A  80      27.793  -0.808 -17.644  1.00 38.08           C  
ATOM   1289  HB2 ASP A  80      28.277  -0.225 -18.428  1.00 38.08           H  
ATOM   1290  HB3 ASP A  80      28.475  -1.613 -17.371  1.00 38.08           H  
ATOM   1291  O   ASP A  80      27.985  -1.562 -14.810  1.00 38.08           O  
ATOM   1292  CG  ASP A  80      26.521  -1.404 -18.241  1.00 38.08           C  
ATOM   1293  OD1 ASP A  80      25.421  -0.934 -17.883  1.00 38.08           O  
ATOM   1294  OD2 ASP A  80      26.673  -2.328 -19.073  1.00 38.08           O  
ATOM   1295  N   PRO A  81      26.288  -0.142 -14.309  1.00 42.16           N  
ATOM   1296  CA  PRO A  81      26.232  -0.572 -12.925  1.00 42.16           C  
ATOM   1297  HA  PRO A  81      27.218  -0.515 -12.463  1.00 42.16           H  
ATOM   1298  C   PRO A  81      25.774  -2.000 -13.044  1.00 42.16           C  
ATOM   1299  CB  PRO A  81      25.261   0.362 -12.202  1.00 42.16           C  
ATOM   1300  HB2 PRO A  81      24.655  -0.160 -11.462  1.00 42.16           H  
ATOM   1301  HB3 PRO A  81      25.822   1.171 -11.734  1.00 42.16           H  
ATOM   1302  O   PRO A  81      24.640  -2.254 -13.442  1.00 42.16           O  
ATOM   1303  CG  PRO A  81      24.410   0.936 -13.333  1.00 42.16           C  
ATOM   1304  HG2 PRO A  81      24.049   1.939 -13.109  1.00 42.16           H  
ATOM   1305  HG3 PRO A  81      23.574   0.262 -13.520  1.00 42.16           H  
ATOM   1306  CD  PRO A  81      25.321   0.916 -14.559  1.00 42.16           C  
ATOM   1307  HD2 PRO A  81      24.742   0.713 -15.460  1.00 42.16           H  
ATOM   1308  HD3 PRO A  81      25.827   1.876 -14.651  1.00 42.16           H  
ATOM   1309  N   THR A  82      26.710  -2.928 -12.872  1.00 45.46           N  
ATOM   1310  H   THR A  82      27.628  -2.615 -12.591  1.00 45.46           H  
ATOM   1311  CA  THR A  82      26.636  -4.213 -13.557  1.00 45.46           C  
ATOM   1312  HA  THR A  82      26.513  -4.019 -14.622  1.00 45.46           H  
ATOM   1313  C   THR A  82      25.386  -4.912 -13.035  1.00 45.46           C  
ATOM   1314  CB  THR A  82      27.926  -5.041 -13.346  1.00 45.46           C  
ATOM   1315  HB  THR A  82      27.733  -5.865 -12.658  1.00 45.46           H  
ATOM   1316  O   THR A  82      25.367  -5.358 -11.887  1.00 45.46           O  
ATOM   1317  CG2 THR A  82      28.462  -5.612 -14.657  1.00 45.46           C  
ATOM   1318 HG21 THR A  82      29.376  -6.174 -14.468  1.00 45.46           H  
ATOM   1319 HG22 THR A  82      27.719  -6.274 -15.101  1.00 45.46           H  
ATOM   1320 HG23 THR A  82      28.674  -4.801 -15.354  1.00 45.46           H  
ATOM   1321  OG1 THR A  82      28.982  -4.266 -12.821  1.00 45.46           O  
ATOM   1322  HG1 THR A  82      29.174  -3.585 -13.469  1.00 45.46           H  
ATOM   1323  N   GLY A  83      24.308  -4.933 -13.830  1.00 55.82           N  
ATOM   1324  H   GLY A  83      24.361  -4.400 -14.686  1.00 55.82           H  
ATOM   1325  CA  GLY A  83      22.994  -5.435 -13.412  1.00 55.82           C  
ATOM   1326  HA2 GLY A  83      23.089  -5.966 -12.465  1.00 55.82           H  
ATOM   1327  HA3 GLY A  83      22.677  -6.163 -14.159  1.00 55.82           H  
ATOM   1328  C   GLY A  83      21.826  -4.439 -13.254  1.00 55.82           C  
ATOM   1329  O   GLY A  83      20.812  -4.864 -12.698  1.00 55.82           O  
ATOM   1330  N   VAL A  84      21.893  -3.183 -13.719  1.00 64.63           N  
ATOM   1331  H   VAL A  84      22.776  -2.837 -14.067  1.00 64.63           H  
ATOM   1332  CA  VAL A  84      20.697  -2.322 -13.924  1.00 64.63           C  
ATOM   1333  HA  VAL A  84      19.892  -2.673 -13.278  1.00 64.63           H  
ATOM   1334  C   VAL A  84      20.213  -2.448 -15.375  1.00 64.63           C  
ATOM   1335  CB  VAL A  84      20.953  -0.850 -13.546  1.00 64.63           C  
ATOM   1336  HB  VAL A  84      21.716  -0.447 -14.212  1.00 64.63           H  
ATOM   1337  O   VAL A  84      21.015  -2.434 -16.302  1.00 64.63           O  
ATOM   1338  CG1 VAL A  84      19.700   0.023 -13.673  1.00 64.63           C  
ATOM   1339 HG11 VAL A  84      18.893  -0.359 -13.047  1.00 64.63           H  
ATOM   1340 HG12 VAL A  84      19.927   1.043 -13.364  1.00 64.63           H  
ATOM   1341 HG13 VAL A  84      19.373   0.068 -14.712  1.00 64.63           H  
ATOM   1342  CG2 VAL A  84      21.410  -0.741 -12.085  1.00 64.63           C  
ATOM   1343 HG21 VAL A  84      21.549   0.308 -11.825  1.00 64.63           H  
ATOM   1344 HG22 VAL A  84      22.356  -1.264 -11.943  1.00 64.63           H  
ATOM   1345 HG23 VAL A  84      20.639  -1.164 -11.442  1.00 64.63           H  
ATOM   1346  N   GLU A  85      18.905  -2.626 -15.593  1.00 65.09           N  
ATOM   1347  H   GLU A  85      18.275  -2.375 -14.845  1.00 65.09           H  
ATOM   1348  CA  GLU A  85      18.350  -2.744 -16.955  1.00 65.09           C  
ATOM   1349  HA  GLU A  85      19.067  -3.296 -17.563  1.00 65.09           H  
ATOM   1350  C   GLU A  85      18.160  -1.348 -17.583  1.00 65.09           C  
ATOM   1351  CB  GLU A  85      17.024  -3.539 -16.965  1.00 65.09           C  
ATOM   1352  HB2 GLU A  85      16.496  -3.323 -17.894  1.00 65.09           H  
ATOM   1353  HB3 GLU A  85      16.398  -3.215 -16.133  1.00 65.09           H  
ATOM   1354  O   GLU A  85      17.714  -0.437 -16.884  1.00 65.09           O  
ATOM   1355  CG  GLU A  85      17.242  -5.061 -16.887  1.00 65.09           C  
ATOM   1356  HG2 GLU A  85      17.813  -5.377 -17.760  1.00 65.09           H  
ATOM   1357  HG3 GLU A  85      17.840  -5.280 -16.003  1.00 65.09           H  
ATOM   1358  CD  GLU A  85      15.934  -5.879 -16.828  1.00 65.09           C  
ATOM   1359  OE1 GLU A  85      15.898  -6.927 -16.148  1.00 65.09           O  
ATOM   1360  OE2 GLU A  85      14.900  -5.519 -17.433  1.00 65.09           O  
ATOM   1361  N   PRO A  86      18.428  -1.154 -18.889  1.00 63.50           N  
ATOM   1362  CA  PRO A  86      18.131   0.109 -19.566  1.00 63.50           C  
ATOM   1363  HA  PRO A  86      18.767   0.884 -19.139  1.00 63.50           H  
ATOM   1364  C   PRO A  86      16.652   0.507 -19.411  1.00 63.50           C  
ATOM   1365  CB  PRO A  86      18.517  -0.112 -21.034  1.00 63.50           C  
ATOM   1366  HB2 PRO A  86      18.912   0.798 -21.486  1.00 63.50           H  
ATOM   1367  HB3 PRO A  86      17.661  -0.478 -21.601  1.00 63.50           H  
ATOM   1368  O   PRO A  86      15.765  -0.283 -19.734  1.00 63.50           O  
ATOM   1369  CG  PRO A  86      19.576  -1.212 -20.963  1.00 63.50           C  
ATOM   1370  HG2 PRO A  86      20.544  -0.771 -20.725  1.00 63.50           H  
ATOM   1371  HG3 PRO A  86      19.632  -1.785 -21.888  1.00 63.50           H  
ATOM   1372  CD  PRO A  86      19.107  -2.071 -19.792  1.00 63.50           C  
ATOM   1373  HD2 PRO A  86      18.403  -2.827 -20.139  1.00 63.50           H  
ATOM   1374  HD3 PRO A  86      19.970  -2.537 -19.317  1.00 63.50           H  
ATOM   1375  N   GLY A  87      16.391   1.732 -18.938  1.00 66.93           N  
ATOM   1376  H   GLY A  87      17.170   2.306 -18.649  1.00 66.93           H  
ATOM   1377  CA  GLY A  87      15.036   2.245 -18.666  1.00 66.93           C  
ATOM   1378  HA2 GLY A  87      15.039   3.327 -18.799  1.00 66.93           H  
ATOM   1379  HA3 GLY A  87      14.332   1.819 -19.381  1.00 66.93           H  
ATOM   1380  C   GLY A  87      14.505   1.958 -17.254  1.00 66.93           C  
ATOM   1381  O   GLY A  87      13.338   2.227 -16.968  1.00 66.93           O  
ATOM   1382  N   ASP A  88      15.336   1.406 -16.371  1.00 74.32           N  
ATOM   1383  H   ASP A  88      16.271   1.152 -16.658  1.00 74.32           H  
ATOM   1384  CA  ASP A  88      15.000   1.226 -14.963  1.00 74.32           C  
ATOM   1385  HA  ASP A  88      13.972   0.868 -14.907  1.00 74.32           H  
ATOM   1386  C   ASP A  88      15.084   2.542 -14.168  1.00 74.32           C  
ATOM   1387  CB  ASP A  88      15.901   0.137 -14.385  1.00 74.32           C  
ATOM   1388  HB2 ASP A  88      15.881  -0.723 -15.054  1.00 74.32           H  
ATOM   1389  HB3 ASP A  88      16.922   0.515 -14.334  1.00 74.32           H  
ATOM   1390  O   ASP A  88      15.868   3.435 -14.473  1.00 74.32           O  
ATOM   1391  CG  ASP A  88      15.478  -0.360 -13.011  1.00 74.32           C  
ATOM   1392  OD1 ASP A  88      14.352  -0.067 -12.538  1.00 74.32           O  
ATOM   1393  OD2 ASP A  88      16.278  -1.134 -12.451  1.00 74.32           O  
ATOM   1394  N   HIS A  89      14.256   2.647 -13.131  1.00 80.03           N  
ATOM   1395  H   HIS A  89      13.745   1.812 -12.882  1.00 80.03           H  
ATOM   1396  CA  HIS A  89      14.174   3.798 -12.230  1.00 80.03           C  
ATOM   1397  HA  HIS A  89      14.271   4.712 -12.816  1.00 80.03           H  
ATOM   1398  C   HIS A  89      15.256   3.829 -11.158  1.00 80.03           C  
ATOM   1399  CB  HIS A  89      12.806   3.795 -11.548  1.00 80.03           C  
ATOM   1400  HB2 HIS A  89      12.073   3.762 -12.353  1.00 80.03           H  
ATOM   1401  HB3 HIS A  89      12.677   4.732 -11.005  1.00 80.03           H  
ATOM   1402  O   HIS A  89      15.511   4.881 -10.582  1.00 80.03           O  
ATOM   1403  CG  HIS A  89      12.513   2.637 -10.616  1.00 80.03           C  
ATOM   1404  CD2 HIS A  89      12.230   2.721  -9.276  1.00 80.03           C  
ATOM   1405  HD2 HIS A  89      12.205   3.628  -8.690  1.00 80.03           H  
ATOM   1406  ND1 HIS A  89      12.435   1.302 -10.956  1.00 80.03           N  
ATOM   1407  HD1 HIS A  89      12.853   0.860 -11.763  1.00 80.03           H  
ATOM   1408  CE1 HIS A  89      12.092   0.614  -9.860  1.00 80.03           C  
ATOM   1409  HE1 HIS A  89      12.025  -0.463  -9.810  1.00 80.03           H  
ATOM   1410  NE2 HIS A  89      11.965   1.427  -8.803  1.00 80.03           N  
ATOM   1411  N   LEU A  90      15.858   2.678 -10.856  1.00 78.17           N  
ATOM   1412  H   LEU A  90      15.625   1.855 -11.393  1.00 78.17           H  
ATOM   1413  CA  LEU A  90      16.897   2.585  -9.845  1.00 78.17           C  
ATOM   1414  HA  LEU A  90      16.602   3.177  -8.979  1.00 78.17           H  
ATOM   1415  C   LEU A  90      18.206   3.165 -10.389  1.00 78.17           C  
ATOM   1416  CB  LEU A  90      17.081   1.120  -9.418  1.00 78.17           C  
ATOM   1417  HB2 LEU A  90      17.888   1.091  -8.687  1.00 78.17           H  
ATOM   1418  HB3 LEU A  90      17.390   0.543 -10.289  1.00 78.17           H  
ATOM   1419  O   LEU A  90      18.709   2.711 -11.414  1.00 78.17           O  
ATOM   1420  CG  LEU A  90      15.849   0.451  -8.790  1.00 78.17           C  
ATOM   1421  HG  LEU A  90      15.005   0.498  -9.478  1.00 78.17           H  
ATOM   1422  CD1 LEU A  90      16.162  -1.023  -8.517  1.00 78.17           C  
ATOM   1423 HD11 LEU A  90      15.287  -1.507  -8.082  1.00 78.17           H  
ATOM   1424 HD12 LEU A  90      17.008  -1.095  -7.834  1.00 78.17           H  
ATOM   1425 HD13 LEU A  90      16.410  -1.507  -9.462  1.00 78.17           H  
ATOM   1426  CD2 LEU A  90      15.457   1.100  -7.461  1.00 78.17           C  
ATOM   1427 HD21 LEU A  90      14.632   0.542  -7.019  1.00 78.17           H  
ATOM   1428 HD22 LEU A  90      16.306   1.116  -6.777  1.00 78.17           H  
ATOM   1429 HD23 LEU A  90      15.114   2.119  -7.639  1.00 78.17           H  
ATOM   1430  N   LYS A  91      18.809   4.103  -9.651  1.00 73.22           N  
ATOM   1431  H   LYS A  91      18.284   4.519  -8.895  1.00 73.22           H  
ATOM   1432  CA  LYS A  91      20.143   4.655  -9.972  1.00 73.22           C  
ATOM   1433  HA  LYS A  91      20.164   4.953 -11.021  1.00 73.22           H  
ATOM   1434  C   LYS A  91      21.284   3.646  -9.801  1.00 73.22           C  
ATOM   1435  CB  LYS A  91      20.398   5.888  -9.096  1.00 73.22           C  
ATOM   1436  HB2 LYS A  91      20.291   5.605  -8.049  1.00 73.22           H  
ATOM   1437  HB3 LYS A  91      21.419   6.236  -9.254  1.00 73.22           H  
ATOM   1438  O   LYS A  91      22.382   3.841 -10.303  1.00 73.22           O  
ATOM   1439  CG  LYS A  91      19.435   7.036  -9.426  1.00 73.22           C  
ATOM   1440  HG2 LYS A  91      18.406   6.681  -9.384  1.00 73.22           H  
ATOM   1441  HG3 LYS A  91      19.640   7.412 -10.429  1.00 73.22           H  
ATOM   1442  CD  LYS A  91      19.603   8.161  -8.405  1.00 73.22           C  
ATOM   1443  HD2 LYS A  91      20.601   8.594  -8.476  1.00 73.22           H  
ATOM   1444  HD3 LYS A  91      19.469   7.732  -7.412  1.00 73.22           H  
ATOM   1445  CE  LYS A  91      18.539   9.232  -8.641  1.00 73.22           C  
ATOM   1446  HE2 LYS A  91      17.637   8.733  -8.995  1.00 73.22           H  
ATOM   1447  HE3 LYS A  91      18.878   9.928  -9.409  1.00 73.22           H  
ATOM   1448  NZ  LYS A  91      18.221   9.922  -7.373  1.00 73.22           N  
ATOM   1449  HZ1 LYS A  91      19.032  10.350  -6.949  1.00 73.22           H  
ATOM   1450  HZ2 LYS A  91      17.883   9.220  -6.730  1.00 73.22           H  
ATOM   1451  HZ3 LYS A  91      17.459  10.577  -7.475  1.00 73.22           H  
ATOM   1452  N   GLU A  92      21.029   2.560  -9.082  1.00 70.62           N  
ATOM   1453  H   GLU A  92      20.075   2.435  -8.775  1.00 70.62           H  
ATOM   1454  CA  GLU A  92      21.996   1.520  -8.747  1.00 70.62           C  
ATOM   1455  HA  GLU A  92      22.818   1.508  -9.463  1.00 70.62           H  
ATOM   1456  C   GLU A  92      21.303   0.154  -8.723  1.00 70.62           C  
ATOM   1457  CB  GLU A  92      22.525   1.771  -7.340  1.00 70.62           C  
ATOM   1458  HB2 GLU A  92      21.642   1.923  -6.720  1.00 70.62           H  
ATOM   1459  HB3 GLU A  92      23.051   0.873  -7.015  1.00 70.62           H  
ATOM   1460  O   GLU A  92      20.107   0.064  -8.436  1.00 70.62           O  
ATOM   1461  CG  GLU A  92      23.454   2.963  -7.096  1.00 70.62           C  
ATOM   1462  HG2 GLU A  92      24.373   2.815  -7.664  1.00 70.62           H  
ATOM   1463  HG3 GLU A  92      22.967   3.877  -7.439  1.00 70.62           H  
ATOM   1464  CD  GLU A  92      23.775   3.088  -5.595  1.00 70.62           C  
ATOM   1465  OE1 GLU A  92      24.494   4.037  -5.230  1.00 70.62           O  
ATOM   1466  OE2 GLU A  92      23.274   2.229  -4.815  1.00 70.62           O  
ATOM   1467  N   ARG A  93      22.060  -0.937  -8.902  1.00 68.46           N  
ATOM   1468  H   ARG A  93      23.040  -0.805  -9.108  1.00 68.46           H  
ATOM   1469  CA  ARG A  93      21.519  -2.305  -8.853  1.00 68.46           C  
ATOM   1470  HA  ARG A  93      20.857  -2.430  -9.710  1.00 68.46           H  
ATOM   1471  C   ARG A  93      20.686  -2.532  -7.586  1.00 68.46           C  
ATOM   1472  CB  ARG A  93      22.668  -3.316  -8.970  1.00 68.46           C  
ATOM   1473  HB2 ARG A  93      23.308  -3.027  -9.804  1.00 68.46           H  
ATOM   1474  HB3 ARG A  93      23.262  -3.292  -8.056  1.00 68.46           H  
ATOM   1475  O   ARG A  93      21.109  -2.178  -6.482  1.00 68.46           O  
ATOM   1476  CG  ARG A  93      22.165  -4.745  -9.222  1.00 68.46           C  
ATOM   1477  HG2 ARG A  93      21.475  -5.053  -8.437  1.00 68.46           H  
ATOM   1478  HG3 ARG A  93      21.653  -4.776 -10.184  1.00 68.46           H  
ATOM   1479  CD  ARG A  93      23.352  -5.706  -9.238  1.00 68.46           C  
ATOM   1480  HD2 ARG A  93      24.129  -5.272  -9.868  1.00 68.46           H  
ATOM   1481  HD3 ARG A  93      23.745  -5.796  -8.226  1.00 68.46           H  
ATOM   1482  NE  ARG A  93      22.978  -7.038  -9.745  1.00 68.46           N  
ATOM   1483  HE  ARG A  93      21.993  -7.260  -9.764  1.00 68.46           H  
ATOM   1484  NH1 ARG A  93      25.121  -7.791 -10.082  1.00 68.46           N  
ATOM   1485 HH11 ARG A  93      25.764  -8.492 -10.420  1.00 68.46           H  
ATOM   1486 HH12 ARG A  93      25.453  -6.848  -9.935  1.00 68.46           H  
ATOM   1487  NH2 ARG A  93      23.414  -9.086 -10.647  1.00 68.46           N  
ATOM   1488 HH21 ARG A  93      24.074  -9.824 -10.848  1.00 68.46           H  
ATOM   1489 HH22 ARG A  93      22.425  -9.252 -10.768  1.00 68.46           H  
ATOM   1490  CZ  ARG A  93      23.833  -7.964 -10.141  1.00 68.46           C  
ATOM   1491  N   SER A  94      19.508  -3.144  -7.742  1.00 64.13           N  
ATOM   1492  H   SER A  94      19.190  -3.330  -8.683  1.00 64.13           H  
ATOM   1493  CA  SER A  94      18.670  -3.548  -6.606  1.00 64.13           C  
ATOM   1494  HA  SER A  94      18.364  -2.655  -6.062  1.00 64.13           H  
ATOM   1495  C   SER A  94      19.475  -4.450  -5.669  1.00 64.13           C  
ATOM   1496  CB  SER A  94      17.400  -4.268  -7.078  1.00 64.13           C  
ATOM   1497  HB2 SER A  94      17.684  -5.081  -7.747  1.00 64.13           H  
ATOM   1498  HB3 SER A  94      16.760  -3.575  -7.624  1.00 64.13           H  
ATOM   1499  O   SER A  94      20.013  -5.477  -6.090  1.00 64.13           O  
ATOM   1500  OG  SER A  94      16.687  -4.813  -5.984  1.00 64.13           O  
ATOM   1501  HG  SER A  94      16.066  -4.174  -5.627  1.00 64.13           H  
ATOM   1502  N   MET A  95      19.543  -4.081  -4.389  1.00 62.10           N  
ATOM   1503  H   MET A  95      19.055  -3.247  -4.098  1.00 62.10           H  
ATOM   1504  CA  MET A  95      20.213  -4.886  -3.361  1.00 62.10           C  
ATOM   1505  HA  MET A  95      21.165  -5.243  -3.755  1.00 62.10           H  
ATOM   1506  C   MET A  95      19.396  -6.130  -3.008  1.00 62.10           C  
ATOM   1507  CB  MET A  95      20.503  -4.027  -2.123  1.00 62.10           C  
ATOM   1508  HB2 MET A  95      20.841  -4.657  -1.300  1.00 62.10           H  
ATOM   1509  HB3 MET A  95      19.589  -3.518  -1.816  1.00 62.10           H  
ATOM   1510  O   MET A  95      19.939  -7.064  -2.427  1.00 62.10           O  
ATOM   1511  CG  MET A  95      21.584  -2.985  -2.428  1.00 62.10           C  
ATOM   1512  HG2 MET A  95      21.340  -2.497  -3.372  1.00 62.10           H  
ATOM   1513  HG3 MET A  95      21.576  -2.228  -1.644  1.00 62.10           H  
ATOM   1514  SD  MET A  95      23.263  -3.640  -2.591  1.00 62.10           S  
ATOM   1515  CE  MET A  95      23.807  -3.457  -0.871  1.00 62.10           C  
ATOM   1516  HE1 MET A  95      23.780  -2.403  -0.593  1.00 62.10           H  
ATOM   1517  HE2 MET A  95      24.832  -3.812  -0.767  1.00 62.10           H  
ATOM   1518  HE3 MET A  95      23.150  -4.017  -0.205  1.00 62.10           H  
ATOM   1519  N   LEU A  96      18.131  -6.205  -3.447  1.00 59.91           N  
ATOM   1520  H   LEU A  96      17.747  -5.411  -3.939  1.00 59.91           H  
ATOM   1521  CA  LEU A  96      17.269  -7.381  -3.316  1.00 59.91           C  
ATOM   1522  HA  LEU A  96      17.347  -7.752  -2.294  1.00 59.91           H  
ATOM   1523  C   LEU A  96      17.714  -8.560  -4.197  1.00 59.91           C  
ATOM   1524  CB  LEU A  96      15.783  -7.036  -3.544  1.00 59.91           C  
ATOM   1525  HB2 LEU A  96      15.184  -7.854  -3.147  1.00 59.91           H  
ATOM   1526  HB3 LEU A  96      15.623  -7.013  -4.622  1.00 59.91           H  
ATOM   1527  O   LEU A  96      16.950  -9.510  -4.360  1.00 59.91           O  
ATOM   1528  CG  LEU A  96      15.227  -5.715  -2.976  1.00 59.91           C  
ATOM   1529  HG  LEU A  96      15.785  -4.898  -3.433  1.00 59.91           H  
ATOM   1530  CD1 LEU A  96      13.749  -5.614  -3.342  1.00 59.91           C  
ATOM   1531 HD11 LEU A  96      13.603  -5.988  -4.355  1.00 59.91           H  
ATOM   1532 HD12 LEU A  96      13.157  -6.226  -2.662  1.00 59.91           H  
ATOM   1533 HD13 LEU A  96      13.404  -4.583  -3.257  1.00 59.91           H  
ATOM   1534  CD2 LEU A  96      15.258  -5.512  -1.469  1.00 59.91           C  
ATOM   1535 HD21 LEU A  96      14.782  -6.347  -0.957  1.00 59.91           H  
ATOM   1536 HD22 LEU A  96      16.294  -5.373  -1.160  1.00 59.91           H  
ATOM   1537 HD23 LEU A  96      14.741  -4.585  -1.224  1.00 59.91           H  
ATOM   1538  N   SER A  97      18.920  -8.530  -4.778  1.00 48.87           N  
ATOM   1539  H   SER A  97      19.539  -7.768  -4.538  1.00 48.87           H  
ATOM   1540  CA  SER A  97      19.338  -9.470  -5.817  1.00 48.87           C  
ATOM   1541  HA  SER A  97      18.458 -10.061  -6.069  1.00 48.87           H  
ATOM   1542  C   SER A  97      20.350 -10.549  -5.424  1.00 48.87           C  
ATOM   1543  CB  SER A  97      19.702  -8.726  -7.108  1.00 48.87           C  
ATOM   1544  HB2 SER A  97      18.831  -8.165  -7.447  1.00 48.87           H  
ATOM   1545  HB3 SER A  97      19.949  -9.461  -7.874  1.00 48.87           H  
ATOM   1546  O   SER A  97      20.330 -11.598  -6.062  1.00 48.87           O  
ATOM   1547  OG  SER A  97      20.784  -7.828  -6.962  1.00 48.87           O  
ATOM   1548  HG  SER A  97      20.475  -7.000  -6.588  1.00 48.87           H  
ATOM   1549  N   TYR A  98      21.180 -10.375  -4.390  1.00 40.52           N  
ATOM   1550  H   TYR A  98      21.129  -9.531  -3.837  1.00 40.52           H  
ATOM   1551  CA  TYR A  98      22.216 -11.359  -4.033  1.00 40.52           C  
ATOM   1552  HA  TYR A  98      21.890 -12.348  -4.352  1.00 40.52           H  
ATOM   1553  C   TYR A  98      22.428 -11.439  -2.521  1.00 40.52           C  
ATOM   1554  CB  TYR A  98      23.533 -11.044  -4.773  1.00 40.52           C  
ATOM   1555  HB2 TYR A  98      23.788  -9.994  -4.635  1.00 40.52           H  
ATOM   1556  HB3 TYR A  98      24.337 -11.635  -4.333  1.00 40.52           H  
ATOM   1557  O   TYR A  98      22.241 -10.448  -1.817  1.00 40.52           O  
ATOM   1558  CG  TYR A  98      23.460 -11.367  -6.256  1.00 40.52           C  
ATOM   1559  CD1 TYR A  98      23.849 -12.633  -6.736  1.00 40.52           C  
ATOM   1560  HD1 TYR A  98      24.303 -13.344  -6.062  1.00 40.52           H  
ATOM   1561  CD2 TYR A  98      22.871 -10.444  -7.132  1.00 40.52           C  
ATOM   1562  HD2 TYR A  98      22.576  -9.476  -6.754  1.00 40.52           H  
ATOM   1563  CE1 TYR A  98      23.639 -12.976  -8.088  1.00 40.52           C  
ATOM   1564  HE1 TYR A  98      23.959 -13.941  -8.454  1.00 40.52           H  
ATOM   1565  CE2 TYR A  98      22.547 -10.829  -8.441  1.00 40.52           C  
ATOM   1566  HE2 TYR A  98      21.932 -10.181  -9.048  1.00 40.52           H  
ATOM   1567  OH  TYR A  98      22.749 -12.382 -10.248  1.00 40.52           O  
ATOM   1568  HH  TYR A  98      23.045 -13.274 -10.446  1.00 40.52           H  
ATOM   1569  CZ  TYR A  98      22.972 -12.073  -8.942  1.00 40.52           C  
ATOM   1570  N   GLY A  99      22.821 -12.624  -2.037  1.00 42.13           N  
ATOM   1571  H   GLY A  99      22.950 -13.388  -2.683  1.00 42.13           H  
ATOM   1572  CA  GLY A  99      23.293 -12.816  -0.667  1.00 42.13           C  
ATOM   1573  HA2 GLY A  99      22.491 -12.595   0.037  1.00 42.13           H  
ATOM   1574  HA3 GLY A  99      23.619 -13.846  -0.522  1.00 42.13           H  
ATOM   1575  C   GLY A  99      24.474 -11.887  -0.419  1.00 42.13           C  
ATOM   1576  O   GLY A  99      25.558 -12.099  -0.957  1.00 42.13           O  
ATOM   1577  N   ASN A 100      24.221 -10.815   0.321  1.00 46.21           N  
ATOM   1578  H   ASN A 100      23.290 -10.691   0.693  1.00 46.21           H  
ATOM   1579  CA  ASN A 100      25.193  -9.768   0.577  1.00 46.21           C  
ATOM   1580  HA  ASN A 100      25.948  -9.804  -0.209  1.00 46.21           H  
ATOM   1581  C   ASN A 100      25.916 -10.034   1.895  1.00 46.21           C  
ATOM   1582  CB  ASN A 100      24.485  -8.396   0.549  1.00 46.21           C  
ATOM   1583  HB2 ASN A 100      24.635  -7.886   1.501  1.00 46.21           H  
ATOM   1584  HB3 ASN A 100      23.411  -8.529   0.417  1.00 46.21           H  
ATOM   1585  O   ASN A 100      25.321 -10.533   2.852  1.00 46.21           O  
ATOM   1586  CG  ASN A 100      24.990  -7.477  -0.546  1.00 46.21           C  
ATOM   1587  ND2 ASN A 100      24.244  -6.446  -0.845  1.00 46.21           N  
ATOM   1588 HD21 ASN A 100      24.585  -5.842  -1.579  1.00 46.21           H  
ATOM   1589 HD22 ASN A 100      23.363  -6.304  -0.371  1.00 46.21           H  
ATOM   1590  OD1 ASN A 100      26.032  -7.657  -1.150  1.00 46.21           O  
ATOM   1591  N   VAL A 101      27.190  -9.647   1.961  1.00 46.10           N  
ATOM   1592  H   VAL A 101      27.597  -9.217   1.142  1.00 46.10           H  
ATOM   1593  CA  VAL A 101      27.856  -9.413   3.244  1.00 46.10           C  
ATOM   1594  HA  VAL A 101      27.609 -10.218   3.936  1.00 46.10           H  
ATOM   1595  C   VAL A 101      27.283  -8.104   3.783  1.00 46.10           C  
ATOM   1596  CB  VAL A 101      29.389  -9.365   3.090  1.00 46.10           C  
ATOM   1597  HB  VAL A 101      29.661  -8.578   2.387  1.00 46.10           H  
ATOM   1598  O   VAL A 101      27.471  -7.049   3.180  1.00 46.10           O  
ATOM   1599  CG1 VAL A 101      30.079  -9.091   4.432  1.00 46.10           C  
ATOM   1600 HG11 VAL A 101      29.787  -8.111   4.811  1.00 46.10           H  
ATOM   1601 HG12 VAL A 101      31.161  -9.088   4.298  1.00 46.10           H  
ATOM   1602 HG13 VAL A 101      29.808  -9.852   5.163  1.00 46.10           H  
ATOM   1603  CG2 VAL A 101      29.923 -10.703   2.554  1.00 46.10           C  
ATOM   1604 HG21 VAL A 101      29.515 -10.901   1.563  1.00 46.10           H  
ATOM   1605 HG22 VAL A 101      29.645 -11.514   3.227  1.00 46.10           H  
ATOM   1606 HG23 VAL A 101      31.009 -10.658   2.474  1.00 46.10           H  
ATOM   1607  N   LEU A 102      26.508  -8.186   4.864  1.00 48.57           N  
ATOM   1608  H   LEU A 102      26.365  -9.091   5.288  1.00 48.57           H  
ATOM   1609  CA  LEU A 102      25.955  -7.016   5.543  1.00 48.57           C  
ATOM   1610  HA  LEU A 102      25.556  -6.318   4.806  1.00 48.57           H  
ATOM   1611  C   LEU A 102      27.086  -6.313   6.297  1.00 48.57           C  
ATOM   1612  CB  LEU A 102      24.826  -7.452   6.499  1.00 48.57           C  
ATOM   1613  HB2 LEU A 102      24.604  -6.630   7.180  1.00 48.57           H  
ATOM   1614  HB3 LEU A 102      25.193  -8.281   7.105  1.00 48.57           H  
ATOM   1615  O   LEU A 102      27.635  -6.878   7.242  1.00 48.57           O  
ATOM   1616  CG  LEU A 102      23.523  -7.870   5.793  1.00 48.57           C  
ATOM   1617  HG  LEU A 102      23.755  -8.507   4.940  1.00 48.57           H  
ATOM   1618  CD1 LEU A 102      22.636  -8.664   6.753  1.00 48.57           C  
ATOM   1619 HD11 LEU A 102      23.160  -9.563   7.076  1.00 48.57           H  
ATOM   1620 HD12 LEU A 102      21.716  -8.956   6.246  1.00 48.57           H  
ATOM   1621 HD13 LEU A 102      22.393  -8.056   7.625  1.00 48.57           H  
ATOM   1622  CD2 LEU A 102      22.727  -6.655   5.310  1.00 48.57           C  
ATOM   1623 HD21 LEU A 102      21.815  -6.990   4.816  1.00 48.57           H  
ATOM   1624 HD22 LEU A 102      22.469  -6.015   6.154  1.00 48.57           H  
ATOM   1625 HD23 LEU A 102      23.319  -6.083   4.595  1.00 48.57           H  
ATOM   1626  N   ASP A 103      27.426  -5.093   5.888  1.00 48.83           N  
ATOM   1627  H   ASP A 103      26.985  -4.694   5.072  1.00 48.83           H  
ATOM   1628  CA  ASP A 103      28.259  -4.222   6.711  1.00 48.83           C  
ATOM   1629  HA  ASP A 103      29.090  -4.806   7.107  1.00 48.83           H  
ATOM   1630  C   ASP A 103      27.419  -3.710   7.888  1.00 48.83           C  
ATOM   1631  CB  ASP A 103      28.866  -3.083   5.879  1.00 48.83           C  
ATOM   1632  HB2 ASP A 103      28.077  -2.414   5.538  1.00 48.83           H  
ATOM   1633  HB3 ASP A 103      29.355  -3.511   5.003  1.00 48.83           H  
ATOM   1634  O   ASP A 103      26.468  -2.946   7.714  1.00 48.83           O  
ATOM   1635  CG  ASP A 103      29.906  -2.287   6.678  1.00 48.83           C  
ATOM   1636  OD1 ASP A 103      30.038  -2.531   7.899  1.00 48.83           O  
ATOM   1637  OD2 ASP A 103      30.607  -1.459   6.066  1.00 48.83           O  
ATOM   1638  N   LEU A 104      27.743  -4.193   9.087  1.00 58.07           N  
ATOM   1639  H   LEU A 104      28.546  -4.802   9.142  1.00 58.07           H  
ATOM   1640  CA  LEU A 104      27.041  -3.851  10.322  1.00 58.07           C  
ATOM   1641  HA  LEU A 104      26.002  -3.630  10.079  1.00 58.07           H  
ATOM   1642  C   LEU A 104      27.598  -2.584  10.986  1.00 58.07           C  
ATOM   1643  CB  LEU A 104      27.065  -5.050  11.290  1.00 58.07           C  
ATOM   1644  HB2 LEU A 104      26.502  -4.777  12.183  1.00 58.07           H  
ATOM   1645  HB3 LEU A 104      28.097  -5.223  11.593  1.00 58.07           H  
ATOM   1646  O   LEU A 104      27.046  -2.150  11.990  1.00 58.07           O  
ATOM   1647  CG  LEU A 104      26.489  -6.368  10.737  1.00 58.07           C  
ATOM   1648  HG  LEU A 104      27.082  -6.693   9.882  1.00 58.07           H  
ATOM   1649  CD1 LEU A 104      26.581  -7.453  11.811  1.00 58.07           C  
ATOM   1650 HD11 LEU A 104      27.620  -7.574  12.118  1.00 58.07           H  
ATOM   1651 HD12 LEU A 104      25.982  -7.171  12.677  1.00 58.07           H  
ATOM   1652 HD13 LEU A 104      26.220  -8.400  11.409  1.00 58.07           H  
ATOM   1653  CD2 LEU A 104      25.026  -6.248  10.306  1.00 58.07           C  
ATOM   1654 HD21 LEU A 104      24.662  -7.217   9.965  1.00 58.07           H  
ATOM   1655 HD22 LEU A 104      24.944  -5.538   9.483  1.00 58.07           H  
ATOM   1656 HD23 LEU A 104      24.421  -5.903  11.145  1.00 58.07           H  
ATOM   1657  N   ASN A 105      28.659  -1.967  10.450  1.00 49.16           N  
ATOM   1658  H   ASN A 105      29.063  -2.326   9.596  1.00 49.16           H  
ATOM   1659  CA  ASN A 105      29.322  -0.826  11.095  1.00 49.16           C  
ATOM   1660  HA  ASN A 105      29.558  -1.096  12.124  1.00 49.16           H  
ATOM   1661  C   ASN A 105      28.441   0.435  11.173  1.00 49.16           C  
ATOM   1662  CB  ASN A 105      30.636  -0.531  10.358  1.00 49.16           C  
ATOM   1663  HB2 ASN A 105      31.080   0.376  10.768  1.00 49.16           H  
ATOM   1664  HB3 ASN A 105      30.431  -0.351   9.303  1.00 49.16           H  
ATOM   1665  O   ASN A 105      28.707   1.321  11.981  1.00 49.16           O  
ATOM   1666  CG  ASN A 105      31.664  -1.637  10.507  1.00 49.16           C  
ATOM   1667  ND2 ASN A 105      32.301  -2.027   9.433  1.00 49.16           N  
ATOM   1668 HD21 ASN A 105      31.819  -1.856   8.563  1.00 49.16           H  
ATOM   1669 HD22 ASN A 105      32.907  -2.828   9.540  1.00 49.16           H  
ATOM   1670  OD1 ASN A 105      31.915  -2.163  11.579  1.00 49.16           O  
ATOM   1671  N   HIS A 106      27.385   0.508  10.357  1.00 47.41           N  
ATOM   1672  H   HIS A 106      27.261  -0.250   9.701  1.00 47.41           H  
ATOM   1673  CA  HIS A 106      26.378   1.575  10.379  1.00 47.41           C  
ATOM   1674  HA  HIS A 106      26.689   2.349  11.081  1.00 47.41           H  
ATOM   1675  C   HIS A 106      25.004   1.097  10.869  1.00 47.41           C  
ATOM   1676  CB  HIS A 106      26.291   2.204   8.983  1.00 47.41           C  
ATOM   1677  HB2 HIS A 106      25.529   2.984   8.987  1.00 47.41           H  
ATOM   1678  HB3 HIS A 106      25.992   1.443   8.263  1.00 47.41           H  
ATOM   1679  O   HIS A 106      24.024   1.831  10.765  1.00 47.41           O  
ATOM   1680  CG  HIS A 106      27.586   2.829   8.543  1.00 47.41           C  
ATOM   1681  CD2 HIS A 106      28.342   2.487   7.454  1.00 47.41           C  
ATOM   1682  HD2 HIS A 106      28.118   1.706   6.742  1.00 47.41           H  
ATOM   1683  ND1 HIS A 106      28.246   3.843   9.195  1.00 47.41           N  
ATOM   1684  HD1 HIS A 106      27.977   4.249  10.080  1.00 47.41           H  
ATOM   1685  CE1 HIS A 106      29.368   4.113   8.511  1.00 47.41           C  
ATOM   1686  HE1 HIS A 106      30.106   4.849   8.795  1.00 47.41           H  
ATOM   1687  NE2 HIS A 106      29.464   3.322   7.434  1.00 47.41           N  
ATOM   1688  N   LEU A 107      24.912  -0.145  11.353  1.00 44.98           N  
ATOM   1689  H   LEU A 107      25.760  -0.666  11.526  1.00 44.98           H  
ATOM   1690  CA  LEU A 107      23.671  -0.706  11.862  1.00 44.98           C  
ATOM   1691  HA  LEU A 107      22.849  -0.396  11.217  1.00 44.98           H  
ATOM   1692  C   LEU A 107      23.420  -0.158  13.269  1.00 44.98           C  
ATOM   1693  CB  LEU A 107      23.764  -2.241  11.838  1.00 44.98           C  
ATOM   1694  HB2 LEU A 107      24.451  -2.564  12.620  1.00 44.98           H  
ATOM   1695  HB3 LEU A 107      24.196  -2.554  10.887  1.00 44.98           H  
ATOM   1696  O   LEU A 107      24.003  -0.637  14.240  1.00 44.98           O  
ATOM   1697  CG  LEU A 107      22.393  -2.917  12.032  1.00 44.98           C  
ATOM   1698  HG  LEU A 107      21.663  -2.205  12.416  1.00 44.98           H  
ATOM   1699  CD1 LEU A 107      21.905  -3.468  10.690  1.00 44.98           C  
ATOM   1700 HD11 LEU A 107      21.841  -2.656   9.965  1.00 44.98           H  
ATOM   1701 HD12 LEU A 107      20.940  -3.958  10.814  1.00 44.98           H  
ATOM   1702 HD13 LEU A 107      22.618  -4.202  10.316  1.00 44.98           H  
ATOM   1703  CD2 LEU A 107      22.476  -4.097  12.998  1.00 44.98           C  
ATOM   1704 HD21 LEU A 107      23.175  -4.850  12.632  1.00 44.98           H  
ATOM   1705 HD22 LEU A 107      22.832  -3.727  13.960  1.00 44.98           H  
ATOM   1706 HD23 LEU A 107      21.487  -4.533  13.138  1.00 44.98           H  
ATOM   1707  N   ASP A 108      22.537   0.828  13.372  1.00 45.62           N  
ATOM   1708  H   ASP A 108      22.153   1.254  12.540  1.00 45.62           H  
ATOM   1709  CA  ASP A 108      21.944   1.179  14.653  1.00 45.62           C  
ATOM   1710  HA  ASP A 108      22.721   1.167  15.417  1.00 45.62           H  
ATOM   1711  C   ASP A 108      20.896   0.114  15.005  1.00 45.62           C  
ATOM   1712  CB  ASP A 108      21.374   2.603  14.617  1.00 45.62           C  
ATOM   1713  HB2 ASP A 108      20.488   2.633  13.982  1.00 45.62           H  
ATOM   1714  HB3 ASP A 108      22.124   3.269  14.190  1.00 45.62           H  
ATOM   1715  O   ASP A 108      19.890  -0.044  14.314  1.00 45.62           O  
ATOM   1716  CG  ASP A 108      21.027   3.100  16.023  1.00 45.62           C  
ATOM   1717  OD1 ASP A 108      20.948   2.238  16.931  1.00 45.62           O  
ATOM   1718  OD2 ASP A 108      20.907   4.332  16.183  1.00 45.62           O  
ATOM   1719  N   ILE A 109      21.172  -0.675  16.044  1.00 51.39           N  
ATOM   1720  H   ILE A 109      21.970  -0.422  16.610  1.00 51.39           H  
ATOM   1721  CA  ILE A 109      20.285  -1.752  16.509  1.00 51.39           C  
ATOM   1722  HA  ILE A 109      20.012  -2.366  15.651  1.00 51.39           H  
ATOM   1723  C   ILE A 109      18.974  -1.167  17.064  1.00 51.39           C  
ATOM   1724  CB  ILE A 109      21.029  -2.642  17.538  1.00 51.39           C  
ATOM   1725  HB  ILE A 109      21.357  -2.007  18.361  1.00 51.39           H  
ATOM   1726  O   ILE A 109      17.955  -1.864  17.081  1.00 51.39           O  
ATOM   1727  CG1 ILE A 109      22.276  -3.292  16.886  1.00 51.39           C  
ATOM   1728 HG12 ILE A 109      21.952  -4.006  16.129  1.00 51.39           H  
ATOM   1729 HG13 ILE A 109      22.873  -2.527  16.390  1.00 51.39           H  
ATOM   1730  CG2 ILE A 109      20.116  -3.745  18.114  1.00 51.39           C  
ATOM   1731 HG21 ILE A 109      19.700  -4.348  17.308  1.00 51.39           H  
ATOM   1732 HG22 ILE A 109      19.302  -3.288  18.678  1.00 51.39           H  
ATOM   1733 HG23 ILE A 109      20.663  -4.376  18.814  1.00 51.39           H  
ATOM   1734  CD1 ILE A 109      23.212  -4.006  17.870  1.00 51.39           C  
ATOM   1735 HD11 ILE A 109      23.474  -3.333  18.687  1.00 51.39           H  
ATOM   1736 HD12 ILE A 109      24.124  -4.297  17.348  1.00 51.39           H  
ATOM   1737 HD13 ILE A 109      22.743  -4.905  18.267  1.00 51.39           H  
ATOM   1738  N   ASP A 110      18.982   0.109  17.455  1.00 43.94           N  
ATOM   1739  H   ASP A 110      19.825   0.659  17.366  1.00 43.94           H  
ATOM   1740  CA  ASP A 110      17.812   0.811  17.967  1.00 43.94           C  
ATOM   1741  HA  ASP A 110      17.190   0.091  18.499  1.00 43.94           H  
ATOM   1742  C   ASP A 110      16.920   1.385  16.840  1.00 43.94           C  
ATOM   1743  CB  ASP A 110      18.263   1.858  19.007  1.00 43.94           C  
ATOM   1744  HB2 ASP A 110      18.948   2.567  18.542  1.00 43.94           H  
ATOM   1745  HB3 ASP A 110      17.387   2.416  19.335  1.00 43.94           H  
ATOM   1746  O   ASP A 110      15.772   1.759  17.103  1.00 43.94           O  
ATOM   1747  CG  ASP A 110      18.916   1.231  20.256  1.00 43.94           C  
ATOM   1748  OD1 ASP A 110      18.446   0.149  20.687  1.00 43.94           O  
ATOM   1749  OD2 ASP A 110      19.823   1.861  20.847  1.00 43.94           O  
ATOM   1750  N   GLU A 111      17.365   1.366  15.571  1.00 36.98           N  
ATOM   1751  H   GLU A 111      18.299   1.019  15.402  1.00 36.98           H  
ATOM   1752  CA  GLU A 111      16.571   1.781  14.404  1.00 36.98           C  
ATOM   1753  HA  GLU A 111      15.625   2.165  14.786  1.00 36.98           H  
ATOM   1754  C   GLU A 111      16.251   0.615  13.435  1.00 36.98           C  
ATOM   1755  CB  GLU A 111      17.214   2.956  13.648  1.00 36.98           C  
ATOM   1756  HB2 GLU A 111      16.665   3.079  12.715  1.00 36.98           H  
ATOM   1757  HB3 GLU A 111      18.250   2.718  13.405  1.00 36.98           H  
ATOM   1758  O   GLU A 111      17.123  -0.157  13.033  1.00 36.98           O  
ATOM   1759  CG  GLU A 111      17.136   4.287  14.420  1.00 36.98           C  
ATOM   1760  HG2 GLU A 111      16.123   4.395  14.808  1.00 36.98           H  
ATOM   1761  HG3 GLU A 111      17.818   4.248  15.269  1.00 36.98           H  
ATOM   1762  CD  GLU A 111      17.458   5.518  13.550  1.00 36.98           C  
ATOM   1763  OE1 GLU A 111      17.001   6.625  13.928  1.00 36.98           O  
ATOM   1764  OE2 GLU A 111      18.045   5.354  12.454  1.00 36.98           O  
ATOM   1765  N   PRO A 112      14.987   0.450  12.988  1.00 46.45           N  
ATOM   1766  CA  PRO A 112      14.619  -0.613  12.056  1.00 46.45           C  
ATOM   1767  HA  PRO A 112      14.934  -1.572  12.469  1.00 46.45           H  
ATOM   1768  C   PRO A 112      15.296  -0.416  10.692  1.00 46.45           C  
ATOM   1769  CB  PRO A 112      13.090  -0.580  11.976  1.00 46.45           C  
ATOM   1770  HB2 PRO A 112      12.723  -0.843  10.984  1.00 46.45           H  
ATOM   1771  HB3 PRO A 112      12.680  -1.257  12.726  1.00 46.45           H  
ATOM   1772  O   PRO A 112      15.024   0.543   9.973  1.00 46.45           O  
ATOM   1773  CG  PRO A 112      12.738   0.860  12.350  1.00 46.45           C  
ATOM   1774  HG2 PRO A 112      12.801   1.491  11.463  1.00 46.45           H  
ATOM   1775  HG3 PRO A 112      11.749   0.933  12.801  1.00 46.45           H  
ATOM   1776  CD  PRO A 112      13.835   1.263  13.330  1.00 46.45           C  
ATOM   1777  HD2 PRO A 112      14.056   2.325  13.226  1.00 46.45           H  
ATOM   1778  HD3 PRO A 112      13.528   1.040  14.352  1.00 46.45           H  
ATOM   1779  N   THR A 113      16.143  -1.367  10.306  1.00 47.38           N  
ATOM   1780  H   THR A 113      16.377  -2.091  10.970  1.00 47.38           H  
ATOM   1781  CA  THR A 113      17.003  -1.260   9.125  1.00 47.38           C  
ATOM   1782  HA  THR A 113      17.422  -0.253   9.139  1.00 47.38           H  
ATOM   1783  C   THR A 113      16.243  -1.403   7.800  1.00 47.38           C  
ATOM   1784  CB  THR A 113      18.192  -2.222   9.254  1.00 47.38           C  
ATOM   1785  HB  THR A 113      18.750  -2.243   8.317  1.00 47.38           H  
ATOM   1786  O   THR A 113      15.534  -2.376   7.534  1.00 47.38           O  
ATOM   1787  CG2 THR A 113      19.124  -1.739  10.371  1.00 47.38           C  
ATOM   1788 HG21 THR A 113      20.057  -1.379   9.937  1.00 47.38           H  
ATOM   1789 HG22 THR A 113      18.694  -0.903  10.922  1.00 47.38           H  
ATOM   1790 HG23 THR A 113      19.316  -2.521  11.107  1.00 47.38           H  
ATOM   1791  OG1 THR A 113      17.774  -3.534   9.571  1.00 47.38           O  
ATOM   1792  HG1 THR A 113      18.493  -3.935  10.064  1.00 47.38           H  
ATOM   1793  N   GLY A 114      16.391  -0.382   6.951  1.00 56.58           N  
ATOM   1794  H   GLY A 114      16.868   0.427   7.322  1.00 56.58           H  
ATOM   1795  CA  GLY A 114      15.761  -0.224   5.637  1.00 56.58           C  
ATOM   1796  HA2 GLY A 114      14.852  -0.822   5.582  1.00 56.58           H  
ATOM   1797  HA3 GLY A 114      16.452  -0.554   4.861  1.00 56.58           H  
ATOM   1798  C   GLY A 114      15.392   1.242   5.410  1.00 56.58           C  
ATOM   1799  O   GLY A 114      14.697   1.829   6.235  1.00 56.58           O  
ATOM   1800  N   GLN A 115      15.847   1.849   4.309  1.00 66.14           N  
ATOM   1801  H   GLN A 115      16.333   1.320   3.600  1.00 66.14           H  
ATOM   1802  CA  GLN A 115      15.587   3.272   4.071  1.00 66.14           C  
ATOM   1803  HA  GLN A 115      15.945   3.837   4.932  1.00 66.14           H  
ATOM   1804  C   GLN A 115      14.078   3.530   3.945  1.00 66.14           C  
ATOM   1805  CB  GLN A 115      16.339   3.772   2.830  1.00 66.14           C  
ATOM   1806  HB2 GLN A 115      16.117   3.109   1.993  1.00 66.14           H  
ATOM   1807  HB3 GLN A 115      15.977   4.770   2.586  1.00 66.14           H  
ATOM   1808  O   GLN A 115      13.345   2.758   3.307  1.00 66.14           O  
ATOM   1809  CG  GLN A 115      17.862   3.850   3.037  1.00 66.14           C  
ATOM   1810  HG2 GLN A 115      18.079   4.551   3.844  1.00 66.14           H  
ATOM   1811  HG3 GLN A 115      18.242   2.869   3.324  1.00 66.14           H  
ATOM   1812  CD  GLN A 115      18.611   4.303   1.784  1.00 66.14           C  
ATOM   1813  NE2 GLN A 115      19.923   4.370   1.825  1.00 66.14           N  
ATOM   1814 HE21 GLN A 115      20.425   4.216   2.688  1.00 66.14           H  
ATOM   1815 HE22 GLN A 115      20.379   4.720   0.995  1.00 66.14           H  
ATOM   1816  OE1 GLN A 115      18.043   4.558   0.733  1.00 66.14           O  
ATOM   1817  N   THR A 116      13.606   4.624   4.545  1.00 80.87           N  
ATOM   1818  H   THR A 116      14.248   5.244   5.016  1.00 80.87           H  
ATOM   1819  CA  THR A 116      12.254   5.142   4.314  1.00 80.87           C  
ATOM   1820  HA  THR A 116      11.541   4.369   4.599  1.00 80.87           H  
ATOM   1821  C   THR A 116      12.062   5.428   2.823  1.00 80.87           C  
ATOM   1822  CB  THR A 116      11.971   6.390   5.164  1.00 80.87           C  
ATOM   1823  HB  THR A 116      11.068   6.883   4.803  1.00 80.87           H  
ATOM   1824  O   THR A 116      13.016   5.675   2.091  1.00 80.87           O  
ATOM   1825  CG2 THR A 116      11.785   6.021   6.637  1.00 80.87           C  
ATOM   1826 HG21 THR A 116      12.680   5.530   7.019  1.00 80.87           H  
ATOM   1827 HG22 THR A 116      11.606   6.924   7.219  1.00 80.87           H  
ATOM   1828 HG23 THR A 116      10.931   5.353   6.750  1.00 80.87           H  
ATOM   1829  OG1 THR A 116      13.054   7.278   5.087  1.00 80.87           O  
ATOM   1830  HG1 THR A 116      12.782   8.146   5.394  1.00 80.87           H  
ATOM   1831  N   ALA A 117      10.831   5.277   2.336  1.00 90.47           N  
ATOM   1832  H   ALA A 117      10.048   5.244   2.974  1.00 90.47           H  
ATOM   1833  CA  ALA A 117      10.553   5.436   0.913  1.00 90.47           C  
ATOM   1834  HA  ALA A 117      11.264   4.836   0.344  1.00 90.47           H  
ATOM   1835  C   ALA A 117      10.710   6.904   0.500  1.00 90.47           C  
ATOM   1836  CB  ALA A 117       9.135   4.933   0.627  1.00 90.47           C  
ATOM   1837  HB1 ALA A 117       8.958   4.946  -0.449  1.00 90.47           H  
ATOM   1838  HB2 ALA A 117       9.001   3.922   1.013  1.00 90.47           H  
ATOM   1839  HB3 ALA A 117       8.418   5.599   1.106  1.00 90.47           H  
ATOM   1840  O   ALA A 117      10.132   7.767   1.156  1.00 90.47           O  
ATOM   1841  N   ASP A 118      11.406   7.158  -0.606  1.00 93.70           N  
ATOM   1842  H   ASP A 118      11.843   6.390  -1.096  1.00 93.70           H  
ATOM   1843  CA  ASP A 118      11.335   8.438  -1.309  1.00 93.70           C  
ATOM   1844  HA  ASP A 118      11.234   9.253  -0.591  1.00 93.70           H  
ATOM   1845  C   ASP A 118      10.081   8.417  -2.188  1.00 93.70           C  
ATOM   1846  CB  ASP A 118      12.624   8.688  -2.103  1.00 93.70           C  
ATOM   1847  HB2 ASP A 118      12.797   7.849  -2.777  1.00 93.70           H  
ATOM   1848  HB3 ASP A 118      13.460   8.741  -1.406  1.00 93.70           H  
ATOM   1849  O   ASP A 118      10.075   7.920  -3.321  1.00 93.70           O  
ATOM   1850  CG  ASP A 118      12.584   9.985  -2.924  1.00 93.70           C  
ATOM   1851  OD1 ASP A 118      11.536  10.672  -2.964  1.00 93.70           O  
ATOM   1852  OD2 ASP A 118      13.592  10.247  -3.613  1.00 93.70           O  
ATOM   1853  N   TRP A 119       8.972   8.888  -1.619  1.00 96.12           N  
ATOM   1854  H   TRP A 119       9.043   9.305  -0.701  1.00 96.12           H  
ATOM   1855  CA  TRP A 119       7.680   8.845  -2.293  1.00 96.12           C  
ATOM   1856  HA  TRP A 119       7.498   7.826  -2.635  1.00 96.12           H  
ATOM   1857  C   TRP A 119       7.640   9.741  -3.524  1.00 96.12           C  
ATOM   1858  CB  TRP A 119       6.573   9.244  -1.323  1.00 96.12           C  
ATOM   1859  HB2 TRP A 119       5.643   9.370  -1.877  1.00 96.12           H  
ATOM   1860  HB3 TRP A 119       6.840  10.200  -0.874  1.00 96.12           H  
ATOM   1861  O   TRP A 119       6.944   9.392  -4.476  1.00 96.12           O  
ATOM   1862  CG  TRP A 119       6.325   8.270  -0.226  1.00 96.12           C  
ATOM   1863  CD1 TRP A 119       6.584   8.498   1.079  1.00 96.12           C  
ATOM   1864  HD1 TRP A 119       7.012   9.411   1.465  1.00 96.12           H  
ATOM   1865  CD2 TRP A 119       5.829   6.903  -0.315  1.00 96.12           C  
ATOM   1866  CE2 TRP A 119       5.814   6.354   1.000  1.00 96.12           C  
ATOM   1867  CE3 TRP A 119       5.416   6.062  -1.373  1.00 96.12           C  
ATOM   1868  HE3 TRP A 119       5.427   6.453  -2.380  1.00 96.12           H  
ATOM   1869  NE1 TRP A 119       6.253   7.379   1.813  1.00 96.12           N  
ATOM   1870  HE1 TRP A 119       6.367   7.349   2.816  1.00 96.12           H  
ATOM   1871  CH2 TRP A 119       5.007   4.222   0.180  1.00 96.12           C  
ATOM   1872  HH2 TRP A 119       4.687   3.207   0.364  1.00 96.12           H  
ATOM   1873  CZ2 TRP A 119       5.441   5.027   1.248  1.00 96.12           C  
ATOM   1874  HZ2 TRP A 119       5.503   4.641   2.255  1.00 96.12           H  
ATOM   1875  CZ3 TRP A 119       4.995   4.740  -1.128  1.00 96.12           C  
ATOM   1876  HZ3 TRP A 119       4.670   4.125  -1.954  1.00 96.12           H  
ATOM   1877  N   LEU A 120       8.380  10.853  -3.534  1.00 96.24           N  
ATOM   1878  H   LEU A 120       9.033  11.012  -2.780  1.00 96.24           H  
ATOM   1879  CA  LEU A 120       8.423  11.747  -4.684  1.00 96.24           C  
ATOM   1880  HA  LEU A 120       7.398  11.998  -4.955  1.00 96.24           H  
ATOM   1881  C   LEU A 120       9.049  11.033  -5.883  1.00 96.24           C  
ATOM   1882  CB  LEU A 120       9.164  13.039  -4.304  1.00 96.24           C  
ATOM   1883  HB2 LEU A 120       8.663  13.493  -3.449  1.00 96.24           H  
ATOM   1884  HB3 LEU A 120      10.180  12.785  -4.000  1.00 96.24           H  
ATOM   1885  O   LEU A 120       8.412  10.961  -6.933  1.00 96.24           O  
ATOM   1886  CG  LEU A 120       9.238  14.070  -5.447  1.00 96.24           C  
ATOM   1887  HG  LEU A 120       9.766  13.638  -6.297  1.00 96.24           H  
ATOM   1888  CD1 LEU A 120       7.852  14.533  -5.909  1.00 96.24           C  
ATOM   1889 HD11 LEU A 120       7.314  13.707  -6.372  1.00 96.24           H  
ATOM   1890 HD12 LEU A 120       7.283  14.916  -5.062  1.00 96.24           H  
ATOM   1891 HD13 LEU A 120       7.957  15.320  -6.655  1.00 96.24           H  
ATOM   1892  CD2 LEU A 120      10.017  15.296  -4.974  1.00 96.24           C  
ATOM   1893 HD21 LEU A 120      11.016  14.991  -4.663  1.00 96.24           H  
ATOM   1894 HD22 LEU A 120       9.505  15.763  -4.132  1.00 96.24           H  
ATOM   1895 HD23 LEU A 120      10.107  16.012  -5.791  1.00 96.24           H  
ATOM   1896  N   SER A 121      10.224  10.421  -5.715  1.00 95.69           N  
ATOM   1897  H   SER A 121      10.704  10.525  -4.832  1.00 95.69           H  
ATOM   1898  CA  SER A 121      10.877   9.659  -6.790  1.00 95.69           C  
ATOM   1899  HA  SER A 121      11.045  10.322  -7.639  1.00 95.69           H  
ATOM   1900  C   SER A 121      10.014   8.491  -7.282  1.00 95.69           C  
ATOM   1901  CB  SER A 121      12.240   9.140  -6.323  1.00 95.69           C  
ATOM   1902  HB2 SER A 121      12.649   8.471  -7.080  1.00 95.69           H  
ATOM   1903  HB3 SER A 121      12.131   8.590  -5.388  1.00 95.69           H  
ATOM   1904  O   SER A 121       9.856   8.291  -8.489  1.00 95.69           O  
ATOM   1905  OG  SER A 121      13.126  10.226  -6.151  1.00 95.69           O  
ATOM   1906  HG  SER A 121      13.335  10.296  -5.217  1.00 95.69           H  
ATOM   1907  N   ILE A 122       9.380   7.755  -6.360  1.00 96.46           N  
ATOM   1908  H   ILE A 122       9.558   7.961  -5.388  1.00 96.46           H  
ATOM   1909  CA  ILE A 122       8.460   6.660  -6.705  1.00 96.46           C  
ATOM   1910  HA  ILE A 122       8.993   5.945  -7.332  1.00 96.46           H  
ATOM   1911  C   ILE A 122       7.272   7.176  -7.530  1.00 96.46           C  
ATOM   1912  CB  ILE A 122       7.996   5.932  -5.419  1.00 96.46           C  
ATOM   1913  HB  ILE A 122       7.675   6.683  -4.698  1.00 96.46           H  
ATOM   1914  O   ILE A 122       6.906   6.573  -8.540  1.00 96.46           O  
ATOM   1915  CG1 ILE A 122       9.180   5.145  -4.809  1.00 96.46           C  
ATOM   1916 HG12 ILE A 122      10.047   5.800  -4.718  1.00 96.46           H  
ATOM   1917 HG13 ILE A 122       9.470   4.336  -5.480  1.00 96.46           H  
ATOM   1918  CG2 ILE A 122       6.792   5.005  -5.694  1.00 96.46           C  
ATOM   1919 HG21 ILE A 122       7.018   4.337  -6.526  1.00 96.46           H  
ATOM   1920 HG22 ILE A 122       6.539   4.423  -4.808  1.00 96.46           H  
ATOM   1921 HG23 ILE A 122       5.916   5.601  -5.949  1.00 96.46           H  
ATOM   1922  CD1 ILE A 122       8.896   4.565  -3.418  1.00 96.46           C  
ATOM   1923 HD11 ILE A 122       8.508   5.348  -2.766  1.00 96.46           H  
ATOM   1924 HD12 ILE A 122       8.181   3.745  -3.481  1.00 96.46           H  
ATOM   1925 HD13 ILE A 122       9.826   4.181  -2.997  1.00 96.46           H  
ATOM   1926  N   ILE A 123       6.655   8.284  -7.121  1.00 97.16           N  
ATOM   1927  H   ILE A 123       7.009   8.760  -6.303  1.00 97.16           H  
ATOM   1928  CA  ILE A 123       5.479   8.848  -7.793  1.00 97.16           C  
ATOM   1929  HA  ILE A 123       4.775   8.040  -7.994  1.00 97.16           H  
ATOM   1930  C   ILE A 123       5.851   9.428  -9.157  1.00 97.16           C  
ATOM   1931  CB  ILE A 123       4.778   9.861  -6.863  1.00 97.16           C  
ATOM   1932  HB  ILE A 123       5.532  10.513  -6.422  1.00 97.16           H  
ATOM   1933  O   ILE A 123       5.120   9.193 -10.120  1.00 97.16           O  
ATOM   1934  CG1 ILE A 123       4.075   9.053  -5.748  1.00 97.16           C  
ATOM   1935 HG12 ILE A 123       3.236   8.499  -6.169  1.00 97.16           H  
ATOM   1936 HG13 ILE A 123       4.765   8.321  -5.329  1.00 97.16           H  
ATOM   1937  CG2 ILE A 123       3.772  10.750  -7.614  1.00 97.16           C  
ATOM   1938 HG21 ILE A 123       3.263  11.421  -6.921  1.00 97.16           H  
ATOM   1939 HG22 ILE A 123       4.301  11.375  -8.334  1.00 97.16           H  
ATOM   1940 HG23 ILE A 123       3.036  10.140  -8.138  1.00 97.16           H  
ATOM   1941  CD1 ILE A 123       3.569   9.903  -4.590  1.00 97.16           C  
ATOM   1942 HD11 ILE A 123       3.284   9.244  -3.770  1.00 97.16           H  
ATOM   1943 HD12 ILE A 123       4.361  10.570  -4.248  1.00 97.16           H  
ATOM   1944 HD13 ILE A 123       2.690  10.465  -4.906  1.00 97.16           H  
ATOM   1945  N   VAL A 124       6.996  10.102  -9.281  1.00 96.87           N  
ATOM   1946  H   VAL A 124       7.542  10.279  -8.450  1.00 96.87           H  
ATOM   1947  CA  VAL A 124       7.524  10.585 -10.568  1.00 96.87           C  
ATOM   1948  HA  VAL A 124       6.805  11.270 -11.016  1.00 96.87           H  
ATOM   1949  C   VAL A 124       7.706   9.425 -11.547  1.00 96.87           C  
ATOM   1950  CB  VAL A 124       8.842  11.356 -10.358  1.00 96.87           C  
ATOM   1951  HB  VAL A 124       9.513  10.754  -9.745  1.00 96.87           H  
ATOM   1952  O   VAL A 124       7.243   9.499 -12.684  1.00 96.87           O  
ATOM   1953  CG1 VAL A 124       9.552  11.676 -11.680  1.00 96.87           C  
ATOM   1954 HG11 VAL A 124       8.873  12.199 -12.354  1.00 96.87           H  
ATOM   1955 HG12 VAL A 124      10.419  12.306 -11.486  1.00 96.87           H  
ATOM   1956 HG13 VAL A 124       9.903  10.761 -12.157  1.00 96.87           H  
ATOM   1957  CG2 VAL A 124       8.593  12.694  -9.648  1.00 96.87           C  
ATOM   1958 HG21 VAL A 124       7.950  12.566  -8.777  1.00 96.87           H  
ATOM   1959 HG22 VAL A 124       8.113  13.401 -10.324  1.00 96.87           H  
ATOM   1960 HG23 VAL A 124       9.543  13.114  -9.317  1.00 96.87           H  
ATOM   1961  N   TYR A 125       8.289   8.308 -11.102  1.00 96.70           N  
ATOM   1962  H   TYR A 125       8.684   8.294 -10.173  1.00 96.70           H  
ATOM   1963  CA  TYR A 125       8.404   7.121 -11.946  1.00 96.70           C  
ATOM   1964  HA  TYR A 125       8.930   7.394 -12.861  1.00 96.70           H  
ATOM   1965  C   TYR A 125       7.036   6.567 -12.355  1.00 96.70           C  
ATOM   1966  CB  TYR A 125       9.217   6.041 -11.235  1.00 96.70           C  
ATOM   1967  HB2 TYR A 125      10.247   6.383 -11.132  1.00 96.70           H  
ATOM   1968  HB3 TYR A 125       8.823   5.891 -10.230  1.00 96.70           H  
ATOM   1969  O   TYR A 125       6.793   6.353 -13.543  1.00 96.70           O  
ATOM   1970  CG  TYR A 125       9.209   4.716 -11.974  1.00 96.70           C  
ATOM   1971  CD1 TYR A 125       8.445   3.640 -11.488  1.00 96.70           C  
ATOM   1972  HD1 TYR A 125       7.805   3.796 -10.632  1.00 96.70           H  
ATOM   1973  CD2 TYR A 125       9.946   4.562 -13.161  1.00 96.70           C  
ATOM   1974  HD2 TYR A 125      10.503   5.397 -13.560  1.00 96.70           H  
ATOM   1975  CE1 TYR A 125       8.532   2.371 -12.093  1.00 96.70           C  
ATOM   1976  HE1 TYR A 125       7.991   1.528 -11.690  1.00 96.70           H  
ATOM   1977  CE2 TYR A 125      10.041   3.296 -13.775  1.00 96.70           C  
ATOM   1978  HE2 TYR A 125      10.658   3.174 -14.653  1.00 96.70           H  
ATOM   1979  OH  TYR A 125       9.451   0.969 -13.817  1.00 96.70           O  
ATOM   1980  HH  TYR A 125      10.046   1.024 -14.569  1.00 96.70           H  
ATOM   1981  CZ  TYR A 125       9.360   2.189 -13.220  1.00 96.70           C  
ATOM   1982  N   LEU A 126       6.127   6.352 -11.399  1.00 97.59           N  
ATOM   1983  H   LEU A 126       6.383   6.565 -10.446  1.00 97.59           H  
ATOM   1984  CA  LEU A 126       4.821   5.744 -11.673  1.00 97.59           C  
ATOM   1985  HA  LEU A 126       4.980   4.808 -12.208  1.00 97.59           H  
ATOM   1986  C   LEU A 126       3.952   6.611 -12.590  1.00 97.59           C  
ATOM   1987  CB  LEU A 126       4.092   5.461 -10.349  1.00 97.59           C  
ATOM   1988  HB2 LEU A 126       4.074   6.379  -9.763  1.00 97.59           H  
ATOM   1989  HB3 LEU A 126       3.060   5.189 -10.573  1.00 97.59           H  
ATOM   1990  O   LEU A 126       3.288   6.078 -13.474  1.00 97.59           O  
ATOM   1991  CG  LEU A 126       4.716   4.336  -9.504  1.00 97.59           C  
ATOM   1992  HG  LEU A 126       5.768   4.542  -9.308  1.00 97.59           H  
ATOM   1993  CD1 LEU A 126       3.975   4.246  -8.170  1.00 97.59           C  
ATOM   1994 HD11 LEU A 126       4.072   5.200  -7.652  1.00 97.59           H  
ATOM   1995 HD12 LEU A 126       2.920   4.027  -8.335  1.00 97.59           H  
ATOM   1996 HD13 LEU A 126       4.425   3.469  -7.552  1.00 97.59           H  
ATOM   1997  CD2 LEU A 126       4.631   2.971 -10.185  1.00 97.59           C  
ATOM   1998 HD21 LEU A 126       3.591   2.741 -10.415  1.00 97.59           H  
ATOM   1999 HD22 LEU A 126       5.046   2.214  -9.520  1.00 97.59           H  
ATOM   2000 HD23 LEU A 126       5.222   2.972 -11.101  1.00 97.59           H  
ATOM   2001  N   THR A 127       3.982   7.931 -12.420  1.00 96.85           N  
ATOM   2002  H   THR A 127       4.568   8.301 -11.685  1.00 96.85           H  
ATOM   2003  CA  THR A 127       3.246   8.886 -13.269  1.00 96.85           C  
ATOM   2004  HA  THR A 127       2.228   8.518 -13.406  1.00 96.85           H  
ATOM   2005  C   THR A 127       3.825   9.013 -14.680  1.00 96.85           C  
ATOM   2006  CB  THR A 127       3.143  10.272 -12.617  1.00 96.85           C  
ATOM   2007  HB  THR A 127       2.719  10.972 -13.337  1.00 96.85           H  
ATOM   2008  O   THR A 127       3.137   9.492 -15.574  1.00 96.85           O  
ATOM   2009  CG2 THR A 127       2.251  10.256 -11.374  1.00 96.85           C  
ATOM   2010 HG21 THR A 127       2.222  11.254 -10.937  1.00 96.85           H  
ATOM   2011 HG22 THR A 127       1.239   9.976 -11.665  1.00 96.85           H  
ATOM   2012 HG23 THR A 127       2.619   9.545 -10.634  1.00 96.85           H  
ATOM   2013  OG1 THR A 127       4.409  10.737 -12.222  1.00 96.85           O  
ATOM   2014  HG1 THR A 127       4.693  10.199 -11.479  1.00 96.85           H  
ATOM   2015  N   SER A 128       5.039   8.505 -14.930  1.00 95.30           N  
ATOM   2016  H   SER A 128       5.594   8.183 -14.149  1.00 95.30           H  
ATOM   2017  CA  SER A 128       5.608   8.405 -16.283  1.00 95.30           C  
ATOM   2018  HA  SER A 128       5.376   9.333 -16.805  1.00 95.30           H  
ATOM   2019  C   SER A 128       5.018   7.264 -17.131  1.00 95.30           C  
ATOM   2020  CB  SER A 128       7.136   8.295 -16.214  1.00 95.30           C  
ATOM   2021  HB2 SER A 128       7.548   8.647 -17.160  1.00 95.30           H  
ATOM   2022  HB3 SER A 128       7.519   8.935 -15.419  1.00 95.30           H  
ATOM   2023  O   SER A 128       5.380   7.113 -18.303  1.00 95.30           O  
ATOM   2024  OG  SER A 128       7.565   6.957 -16.011  1.00 95.30           O  
ATOM   2025  HG  SER A 128       7.323   6.707 -15.116  1.00 95.30           H  
ATOM   2026  N   PHE A 129       4.150   6.428 -16.549  1.00 96.51           N  
ATOM   2027  H   PHE A 129       3.873   6.623 -15.598  1.00 96.51           H  
ATOM   2028  CA  PHE A 129       3.437   5.359 -17.245  1.00 96.51           C  
ATOM   2029  HA  PHE A 129       3.923   5.164 -18.201  1.00 96.51           H  
ATOM   2030  C   PHE A 129       1.991   5.744 -17.526  1.00 96.51           C  
ATOM   2031  CB  PHE A 129       3.456   4.059 -16.435  1.00 96.51           C  
ATOM   2032  HB2 PHE A 129       2.780   3.344 -16.904  1.00 96.51           H  
ATOM   2033  HB3 PHE A 129       3.070   4.258 -15.436  1.00 96.51           H  
ATOM   2034  O   PHE A 129       1.340   6.451 -16.762  1.00 96.51           O  
ATOM   2035  CG  PHE A 129       4.817   3.422 -16.334  1.00 96.51           C  
ATOM   2036  CD1 PHE A 129       5.233   2.464 -17.275  1.00 96.51           C  
ATOM   2037  HD1 PHE A 129       4.566   2.162 -18.069  1.00 96.51           H  
ATOM   2038  CD2 PHE A 129       5.683   3.818 -15.309  1.00 96.51           C  
ATOM   2039  HD2 PHE A 129       5.370   4.570 -14.599  1.00 96.51           H  
ATOM   2040  CE1 PHE A 129       6.517   1.902 -17.186  1.00 96.51           C  
ATOM   2041  HE1 PHE A 129       6.830   1.155 -17.900  1.00 96.51           H  
ATOM   2042  CE2 PHE A 129       6.973   3.284 -15.241  1.00 96.51           C  
ATOM   2043  HE2 PHE A 129       7.637   3.657 -14.475  1.00 96.51           H  
ATOM   2044  CZ  PHE A 129       7.396   2.322 -16.175  1.00 96.51           C  
ATOM   2045  HZ  PHE A 129       8.398   1.920 -16.128  1.00 96.51           H  
ATOM   2046  N   VAL A 130       1.445   5.166 -18.591  1.00 94.81           N  
ATOM   2047  H   VAL A 130       2.027   4.591 -19.183  1.00 94.81           H  
ATOM   2048  CA  VAL A 130       0.014   5.245 -18.877  1.00 94.81           C  
ATOM   2049  HA  VAL A 130      -0.265   6.299 -18.864  1.00 94.81           H  
ATOM   2050  C   VAL A 130      -0.806   4.540 -17.787  1.00 94.81           C  
ATOM   2051  CB  VAL A 130      -0.300   4.699 -20.279  1.00 94.81           C  
ATOM   2052  HB  VAL A 130      -1.377   4.759 -20.436  1.00 94.81           H  
ATOM   2053  O   VAL A 130      -0.453   3.470 -17.294  1.00 94.81           O  
ATOM   2054  CG1 VAL A 130       0.366   5.551 -21.365  1.00 94.81           C  
ATOM   2055 HG11 VAL A 130       1.452   5.497 -21.290  1.00 94.81           H  
ATOM   2056 HG12 VAL A 130       0.055   6.591 -21.265  1.00 94.81           H  
ATOM   2057 HG13 VAL A 130       0.069   5.192 -22.350  1.00 94.81           H  
ATOM   2058  CG2 VAL A 130       0.140   3.241 -20.462  1.00 94.81           C  
ATOM   2059 HG21 VAL A 130      -0.151   2.918 -21.461  1.00 94.81           H  
ATOM   2060 HG22 VAL A 130       1.221   3.143 -20.364  1.00 94.81           H  
ATOM   2061 HG23 VAL A 130      -0.356   2.590 -19.742  1.00 94.81           H  
ATOM   2062  N   VAL A 131      -1.962   5.101 -17.434  1.00 95.40           N  
ATOM   2063  H   VAL A 131      -2.164   6.020 -17.799  1.00 95.40           H  
ATOM   2064  CA  VAL A 131      -2.826   4.573 -16.362  1.00 95.40           C  
ATOM   2065  HA  VAL A 131      -2.271   4.663 -15.428  1.00 95.40           H  
ATOM   2066  C   VAL A 131      -3.182   3.073 -16.507  1.00 95.40           C  
ATOM   2067  CB  VAL A 131      -4.089   5.449 -16.225  1.00 95.40           C  
ATOM   2068  HB  VAL A 131      -4.645   5.435 -17.163  1.00 95.40           H  
ATOM   2069  O   VAL A 131      -3.179   2.368 -15.495  1.00 95.40           O  
ATOM   2070  CG1 VAL A 131      -5.022   4.952 -15.119  1.00 95.40           C  
ATOM   2071 HG11 VAL A 131      -5.423   3.974 -15.387  1.00 95.40           H  
ATOM   2072 HG12 VAL A 131      -4.479   4.887 -14.176  1.00 95.40           H  
ATOM   2073 HG13 VAL A 131      -5.853   5.648 -14.999  1.00 95.40           H  
ATOM   2074  CG2 VAL A 131      -3.721   6.904 -15.908  1.00 95.40           C  
ATOM   2075 HG21 VAL A 131      -3.104   6.948 -15.011  1.00 95.40           H  
ATOM   2076 HG22 VAL A 131      -3.170   7.358 -16.732  1.00 95.40           H  
ATOM   2077 HG23 VAL A 131      -4.621   7.498 -15.744  1.00 95.40           H  
ATOM   2078  N   PRO A 132      -3.461   2.515 -17.708  1.00 95.31           N  
ATOM   2079  CA  PRO A 132      -3.847   1.108 -17.841  1.00 95.31           C  
ATOM   2080  HA  PRO A 132      -4.782   0.964 -17.299  1.00 95.31           H  
ATOM   2081  C   PRO A 132      -2.825   0.098 -17.303  1.00 95.31           C  
ATOM   2082  CB  PRO A 132      -4.106   0.886 -19.334  1.00 95.31           C  
ATOM   2083  HB2 PRO A 132      -3.186   0.588 -19.837  1.00 95.31           H  
ATOM   2084  HB3 PRO A 132      -4.887   0.144 -19.503  1.00 95.31           H  
ATOM   2085  O   PRO A 132      -3.235  -0.844 -16.619  1.00 95.31           O  
ATOM   2086  CG  PRO A 132      -4.524   2.269 -19.823  1.00 95.31           C  
ATOM   2087  HG2 PRO A 132      -5.571   2.450 -19.581  1.00 95.31           H  
ATOM   2088  HG3 PRO A 132      -4.343   2.393 -20.891  1.00 95.31           H  
ATOM   2089  CD  PRO A 132      -3.635   3.185 -18.990  1.00 95.31           C  
ATOM   2090  HD2 PRO A 132      -4.100   4.166 -18.891  1.00 95.31           H  
ATOM   2091  HD3 PRO A 132      -2.665   3.271 -19.480  1.00 95.31           H  
ATOM   2092  N   ILE A 133      -1.520   0.279 -17.560  1.00 96.80           N  
ATOM   2093  H   ILE A 133      -1.224   1.096 -18.074  1.00 96.80           H  
ATOM   2094  CA  ILE A 133      -0.497  -0.651 -17.048  1.00 96.80           C  
ATOM   2095  HA  ILE A 133      -0.829  -1.660 -17.296  1.00 96.80           H  
ATOM   2096  C   ILE A 133      -0.418  -0.586 -15.520  1.00 96.80           C  
ATOM   2097  CB  ILE A 133       0.882  -0.458 -17.729  1.00 96.80           C  
ATOM   2098  HB  ILE A 133       0.715  -0.494 -18.806  1.00 96.80           H  
ATOM   2099  O   ILE A 133      -0.270  -1.624 -14.873  1.00 96.80           O  
ATOM   2100  CG1 ILE A 133       1.834  -1.618 -17.359  1.00 96.80           C  
ATOM   2101 HG12 ILE A 133       2.085  -1.565 -16.300  1.00 96.80           H  
ATOM   2102 HG13 ILE A 133       1.317  -2.562 -17.533  1.00 96.80           H  
ATOM   2103  CG2 ILE A 133       1.546   0.889 -17.423  1.00 96.80           C  
ATOM   2104 HG21 ILE A 133       1.715   1.025 -16.354  1.00 96.80           H  
ATOM   2105 HG22 ILE A 133       0.925   1.692 -17.820  1.00 96.80           H  
ATOM   2106 HG23 ILE A 133       2.502   0.972 -17.941  1.00 96.80           H  
ATOM   2107  CD1 ILE A 133       3.142  -1.647 -18.162  1.00 96.80           C  
ATOM   2108 HD11 ILE A 133       3.664  -2.582 -17.958  1.00 96.80           H  
ATOM   2109 HD12 ILE A 133       2.929  -1.589 -19.230  1.00 96.80           H  
ATOM   2110 HD13 ILE A 133       3.795  -0.823 -17.872  1.00 96.80           H  
ATOM   2111  N   LEU A 134      -0.616   0.604 -14.941  1.00 97.34           N  
ATOM   2112  H   LEU A 134      -0.754   1.410 -15.534  1.00 97.34           H  
ATOM   2113  CA  LEU A 134      -0.606   0.802 -13.494  1.00 97.34           C  
ATOM   2114  HA  LEU A 134       0.327   0.371 -13.130  1.00 97.34           H  
ATOM   2115  C   LEU A 134      -1.759   0.053 -12.813  1.00 97.34           C  
ATOM   2116  CB  LEU A 134      -0.644   2.306 -13.150  1.00 97.34           C  
ATOM   2117  HB2 LEU A 134      -0.666   2.414 -12.066  1.00 97.34           H  
ATOM   2118  HB3 LEU A 134      -1.572   2.730 -13.535  1.00 97.34           H  
ATOM   2119  O   LEU A 134      -1.569  -0.699 -11.858  1.00 97.34           O  
ATOM   2120  CG  LEU A 134       0.533   3.134 -13.700  1.00 97.34           C  
ATOM   2121  HG  LEU A 134       0.616   2.984 -14.776  1.00 97.34           H  
ATOM   2122  CD1 LEU A 134       0.320   4.618 -13.435  1.00 97.34           C  
ATOM   2123 HD11 LEU A 134      -0.697   4.913 -13.690  1.00 97.34           H  
ATOM   2124 HD12 LEU A 134       0.534   4.845 -12.390  1.00 97.34           H  
ATOM   2125 HD13 LEU A 134       1.000   5.190 -14.066  1.00 97.34           H  
ATOM   2126  CD2 LEU A 134       1.835   2.718 -13.026  1.00 97.34           C  
ATOM   2127 HD21 LEU A 134       2.648   3.360 -13.362  1.00 97.34           H  
ATOM   2128 HD22 LEU A 134       1.742   2.795 -11.942  1.00 97.34           H  
ATOM   2129 HD23 LEU A 134       2.049   1.690 -13.318  1.00 97.34           H  
ATOM   2130  N   LEU A 135      -2.971   0.195 -13.349  1.00 96.48           N  
ATOM   2131  H   LEU A 135      -3.070   0.832 -14.127  1.00 96.48           H  
ATOM   2132  CA  LEU A 135      -4.154  -0.467 -12.798  1.00 96.48           C  
ATOM   2133  HA  LEU A 135      -4.178  -0.296 -11.721  1.00 96.48           H  
ATOM   2134  C   LEU A 135      -4.106  -1.993 -12.989  1.00 96.48           C  
ATOM   2135  CB  LEU A 135      -5.416   0.150 -13.420  1.00 96.48           C  
ATOM   2136  HB2 LEU A 135      -5.371  -0.003 -14.499  1.00 96.48           H  
ATOM   2137  HB3 LEU A 135      -6.289  -0.386 -13.048  1.00 96.48           H  
ATOM   2138  O   LEU A 135      -4.508  -2.733 -12.092  1.00 96.48           O  
ATOM   2139  CG  LEU A 135      -5.597   1.658 -13.148  1.00 96.48           C  
ATOM   2140  HG  LEU A 135      -4.754   2.202 -13.573  1.00 96.48           H  
ATOM   2141  CD1 LEU A 135      -6.868   2.129 -13.852  1.00 96.48           C  
ATOM   2142 HD11 LEU A 135      -7.742   1.682 -13.378  1.00 96.48           H  
ATOM   2143 HD12 LEU A 135      -6.929   3.214 -13.758  1.00 96.48           H  
ATOM   2144 HD13 LEU A 135      -6.818   1.869 -14.909  1.00 96.48           H  
ATOM   2145  CD2 LEU A 135      -5.705   2.059 -11.674  1.00 96.48           C  
ATOM   2146 HD21 LEU A 135      -6.630   1.695 -11.228  1.00 96.48           H  
ATOM   2147 HD22 LEU A 135      -4.845   1.698 -11.110  1.00 96.48           H  
ATOM   2148 HD23 LEU A 135      -5.706   3.146 -11.604  1.00 96.48           H  
ATOM   2149  N   LYS A 136      -3.569  -2.486 -14.115  1.00 95.52           N  
ATOM   2150  H   LYS A 136      -3.261  -1.832 -14.820  1.00 95.52           H  
ATOM   2151  CA  LYS A 136      -3.371  -3.930 -14.347  1.00 95.52           C  
ATOM   2152  HA  LYS A 136      -4.306  -4.455 -14.150  1.00 95.52           H  
ATOM   2153  C   LYS A 136      -2.343  -4.528 -13.385  1.00 95.52           C  
ATOM   2154  CB  LYS A 136      -2.952  -4.185 -15.803  1.00 95.52           C  
ATOM   2155  HB2 LYS A 136      -2.570  -5.203 -15.886  1.00 95.52           H  
ATOM   2156  HB3 LYS A 136      -2.148  -3.500 -16.072  1.00 95.52           H  
ATOM   2157  O   LYS A 136      -2.591  -5.590 -12.812  1.00 95.52           O  
ATOM   2158  CG  LYS A 136      -4.119  -4.031 -16.789  1.00 95.52           C  
ATOM   2159  HG2 LYS A 136      -4.567  -3.043 -16.688  1.00 95.52           H  
ATOM   2160  HG3 LYS A 136      -4.879  -4.780 -16.565  1.00 95.52           H  
ATOM   2161  CD  LYS A 136      -3.629  -4.222 -18.231  1.00 95.52           C  
ATOM   2162  HD2 LYS A 136      -3.214  -5.224 -18.343  1.00 95.52           H  
ATOM   2163  HD3 LYS A 136      -2.844  -3.494 -18.435  1.00 95.52           H  
ATOM   2164  CE  LYS A 136      -4.773  -4.020 -19.233  1.00 95.52           C  
ATOM   2165  HE2 LYS A 136      -5.592  -4.694 -18.981  1.00 95.52           H  
ATOM   2166  HE3 LYS A 136      -5.127  -2.994 -19.137  1.00 95.52           H  
ATOM   2167  NZ  LYS A 136      -4.322  -4.263 -20.625  1.00 95.52           N  
ATOM   2168  HZ1 LYS A 136      -3.480  -3.735 -20.805  1.00 95.52           H  
ATOM   2169  HZ2 LYS A 136      -5.002  -4.008 -21.327  1.00 95.52           H  
ATOM   2170  HZ3 LYS A 136      -4.013  -5.214 -20.763  1.00 95.52           H  
ATOM   2171  N   ALA A 137      -1.217  -3.850 -13.164  1.00 95.11           N  
ATOM   2172  H   ALA A 137      -1.046  -2.994 -13.672  1.00 95.11           H  
ATOM   2173  CA  ALA A 137      -0.228  -4.280 -12.179  1.00 95.11           C  
ATOM   2174  HA  ALA A 137       0.039  -5.318 -12.377  1.00 95.11           H  
ATOM   2175  C   ALA A 137      -0.799  -4.227 -10.749  1.00 95.11           C  
ATOM   2176  CB  ALA A 137       1.034  -3.437 -12.359  1.00 95.11           C  
ATOM   2177  HB1 ALA A 137       1.729  -3.615 -11.539  1.00 95.11           H  
ATOM   2178  HB2 ALA A 137       1.518  -3.697 -13.301  1.00 95.11           H  
ATOM   2179  HB3 ALA A 137       0.761  -2.383 -12.397  1.00 95.11           H  
ATOM   2180  O   ALA A 137      -0.604  -5.174  -9.984  1.00 95.11           O  
ATOM   2181  N   LEU A 138      -1.597  -3.206 -10.407  1.00 96.11           N  
ATOM   2182  H   LEU A 138      -1.675  -2.422 -11.039  1.00 96.11           H  
ATOM   2183  CA  LEU A 138      -2.317  -3.146  -9.129  1.00 96.11           C  
ATOM   2184  HA  LEU A 138      -1.577  -3.199  -8.332  1.00 96.11           H  
ATOM   2185  C   LEU A 138      -3.263  -4.343  -8.955  1.00 96.11           C  
ATOM   2186  CB  LEU A 138      -3.074  -1.806  -9.016  1.00 96.11           C  
ATOM   2187  HB2 LEU A 138      -2.357  -0.989  -9.100  1.00 96.11           H  
ATOM   2188  HB3 LEU A 138      -3.770  -1.725  -9.850  1.00 96.11           H  
ATOM   2189  O   LEU A 138      -3.230  -5.000  -7.914  1.00 96.11           O  
ATOM   2190  CG  LEU A 138      -3.871  -1.642  -7.707  1.00 96.11           C  
ATOM   2191  HG  LEU A 138      -4.574  -2.468  -7.600  1.00 96.11           H  
ATOM   2192  CD1 LEU A 138      -2.948  -1.619  -6.490  1.00 96.11           C  
ATOM   2193 HD11 LEU A 138      -3.536  -1.447  -5.588  1.00 96.11           H  
ATOM   2194 HD12 LEU A 138      -2.214  -0.821  -6.599  1.00 96.11           H  
ATOM   2195 HD13 LEU A 138      -2.447  -2.582  -6.401  1.00 96.11           H  
ATOM   2196  CD2 LEU A 138      -4.677  -0.348  -7.723  1.00 96.11           C  
ATOM   2197 HD21 LEU A 138      -4.007   0.512  -7.735  1.00 96.11           H  
ATOM   2198 HD22 LEU A 138      -5.302  -0.292  -6.831  1.00 96.11           H  
ATOM   2199 HD23 LEU A 138      -5.320  -0.319  -8.603  1.00 96.11           H  
ATOM   2200  N   TYR A 139      -4.064  -4.671  -9.972  1.00 93.83           N  
ATOM   2201  H   TYR A 139      -4.087  -4.066 -10.780  1.00 93.83           H  
ATOM   2202  CA  TYR A 139      -4.946  -5.841  -9.957  1.00 93.83           C  
ATOM   2203  HA  TYR A 139      -5.659  -5.737  -9.139  1.00 93.83           H  
ATOM   2204  C   TYR A 139      -4.163  -7.143  -9.729  1.00 93.83           C  
ATOM   2205  CB  TYR A 139      -5.741  -5.896 -11.267  1.00 93.83           C  
ATOM   2206  HB2 TYR A 139      -6.361  -5.002 -11.340  1.00 93.83           H  
ATOM   2207  HB3 TYR A 139      -5.054  -5.886 -12.113  1.00 93.83           H  
ATOM   2208  O   TYR A 139      -4.521  -7.940  -8.861  1.00 93.83           O  
ATOM   2209  CG  TYR A 139      -6.629  -7.118 -11.375  1.00 93.83           C  
ATOM   2210  CD1 TYR A 139      -6.189  -8.252 -12.087  1.00 93.83           C  
ATOM   2211  HD1 TYR A 139      -5.225  -8.248 -12.573  1.00 93.83           H  
ATOM   2212  CD2 TYR A 139      -7.885  -7.129 -10.738  1.00 93.83           C  
ATOM   2213  HD2 TYR A 139      -8.221  -6.260 -10.192  1.00 93.83           H  
ATOM   2214  CE1 TYR A 139      -7.005  -9.397 -12.159  1.00 93.83           C  
ATOM   2215  HE1 TYR A 139      -6.678 -10.274 -12.697  1.00 93.83           H  
ATOM   2216  CE2 TYR A 139      -8.708  -8.268 -10.819  1.00 93.83           C  
ATOM   2217  HE2 TYR A 139      -9.674  -8.270 -10.337  1.00 93.83           H  
ATOM   2218  OH  TYR A 139      -9.046 -10.517 -11.599  1.00 93.83           O  
ATOM   2219  HH  TYR A 139      -9.890 -10.390 -11.160  1.00 93.83           H  
ATOM   2220  CZ  TYR A 139      -8.265  -9.408 -11.525  1.00 93.83           C  
ATOM   2221  N   MET A 140      -3.045  -7.337 -10.436  1.00 92.66           N  
ATOM   2222  H   MET A 140      -2.802  -6.652 -11.136  1.00 92.66           H  
ATOM   2223  CA  MET A 140      -2.193  -8.523 -10.280  1.00 92.66           C  
ATOM   2224  HA  MET A 140      -2.802  -9.415 -10.427  1.00 92.66           H  
ATOM   2225  C   MET A 140      -1.578  -8.632  -8.880  1.00 92.66           C  
ATOM   2226  CB  MET A 140      -1.078  -8.498 -11.336  1.00 92.66           C  
ATOM   2227  HB2 MET A 140      -0.609  -7.514 -11.347  1.00 92.66           H  
ATOM   2228  HB3 MET A 140      -0.313  -9.229 -11.072  1.00 92.66           H  
ATOM   2229  O   MET A 140      -1.536  -9.721  -8.304  1.00 92.66           O  
ATOM   2230  CG  MET A 140      -1.600  -8.819 -12.741  1.00 92.66           C  
ATOM   2231  HG2 MET A 140      -2.380  -8.103 -12.999  1.00 92.66           H  
ATOM   2232  HG3 MET A 140      -0.785  -8.687 -13.452  1.00 92.66           H  
ATOM   2233  SD  MET A 140      -2.282 -10.491 -12.955  1.00 92.66           S  
ATOM   2234  CE  MET A 140      -0.788 -11.495 -12.728  1.00 92.66           C  
ATOM   2235  HE1 MET A 140      -0.456 -11.445 -11.691  1.00 92.66           H  
ATOM   2236  HE2 MET A 140       0.005 -11.130 -13.381  1.00 92.66           H  
ATOM   2237  HE3 MET A 140      -1.003 -12.534 -12.978  1.00 92.66           H  
ATOM   2238  N   LEU A 141      -1.115  -7.516  -8.311  1.00 90.53           N  
ATOM   2239  H   LEU A 141      -1.150  -6.659  -8.844  1.00 90.53           H  
ATOM   2240  CA  LEU A 141      -0.482  -7.486  -6.989  1.00 90.53           C  
ATOM   2241  HA  LEU A 141       0.161  -8.360  -6.891  1.00 90.53           H  
ATOM   2242  C   LEU A 141      -1.487  -7.575  -5.831  1.00 90.53           C  
ATOM   2243  CB  LEU A 141       0.387  -6.221  -6.874  1.00 90.53           C  
ATOM   2244  HB2 LEU A 141       0.724  -6.119  -5.843  1.00 90.53           H  
ATOM   2245  HB3 LEU A 141      -0.232  -5.354  -7.108  1.00 90.53           H  
ATOM   2246  O   LEU A 141      -1.101  -7.977  -4.733  1.00 90.53           O  
ATOM   2247  CG  LEU A 141       1.627  -6.214  -7.790  1.00 90.53           C  
ATOM   2248  HG  LEU A 141       1.329  -6.358  -8.829  1.00 90.53           H  
ATOM   2249  CD1 LEU A 141       2.322  -4.863  -7.669  1.00 90.53           C  
ATOM   2250 HD11 LEU A 141       3.203  -4.847  -8.310  1.00 90.53           H  
ATOM   2251 HD12 LEU A 141       2.614  -4.662  -6.638  1.00 90.53           H  
ATOM   2252 HD13 LEU A 141       1.642  -4.087  -8.021  1.00 90.53           H  
ATOM   2253  CD2 LEU A 141       2.633  -7.312  -7.433  1.00 90.53           C  
ATOM   2254 HD21 LEU A 141       2.220  -8.292  -7.673  1.00 90.53           H  
ATOM   2255 HD22 LEU A 141       2.886  -7.271  -6.374  1.00 90.53           H  
ATOM   2256 HD23 LEU A 141       3.542  -7.179  -8.021  1.00 90.53           H  
ATOM   2257  N   THR A 142      -2.756  -7.226  -6.055  1.00 86.73           N  
ATOM   2258  H   THR A 142      -2.991  -6.855  -6.964  1.00 86.73           H  
ATOM   2259  CA  THR A 142      -3.827  -7.304  -5.044  1.00 86.73           C  
ATOM   2260  HA  THR A 142      -3.393  -7.189  -4.050  1.00 86.73           H  
ATOM   2261  C   THR A 142      -4.539  -8.652  -5.047  1.00 86.73           C  
ATOM   2262  CB  THR A 142      -4.866  -6.188  -5.219  1.00 86.73           C  
ATOM   2263  HB  THR A 142      -5.719  -6.394  -4.573  1.00 86.73           H  
ATOM   2264  O   THR A 142      -4.729  -9.237  -3.986  1.00 86.73           O  
ATOM   2265  CG2 THR A 142      -4.304  -4.821  -4.850  1.00 86.73           C  
ATOM   2266 HG21 THR A 142      -3.363  -4.630  -5.366  1.00 86.73           H  
ATOM   2267 HG22 THR A 142      -4.137  -4.804  -3.773  1.00 86.73           H  
ATOM   2268 HG23 THR A 142      -5.025  -4.044  -5.105  1.00 86.73           H  
ATOM   2269  OG1 THR A 142      -5.314  -6.116  -6.545  1.00 86.73           O  
ATOM   2270  HG1 THR A 142      -4.656  -5.620  -7.038  1.00 86.73           H  
ATOM   2271  N   THR A 143      -4.893  -9.181  -6.220  1.00 81.60           N  
ATOM   2272  H   THR A 143      -4.760  -8.621  -7.049  1.00 81.60           H  
ATOM   2273  CA  THR A 143      -5.674 -10.427  -6.338  1.00 81.60           C  
ATOM   2274  HA  THR A 143      -6.330 -10.521  -5.472  1.00 81.60           H  
ATOM   2275  C   THR A 143      -4.806 -11.678  -6.366  1.00 81.60           C  
ATOM   2276  CB  THR A 143      -6.567 -10.415  -7.584  1.00 81.60           C  
ATOM   2277  HB  THR A 143      -7.118 -11.354  -7.620  1.00 81.60           H  
ATOM   2278  O   THR A 143      -5.182 -12.711  -5.819  1.00 81.60           O  
ATOM   2279  CG2 THR A 143      -7.572  -9.267  -7.559  1.00 81.60           C  
ATOM   2280 HG21 THR A 143      -8.258  -9.380  -8.399  1.00 81.60           H  
ATOM   2281 HG22 THR A 143      -7.068  -8.303  -7.633  1.00 81.60           H  
ATOM   2282 HG23 THR A 143      -8.154  -9.303  -6.639  1.00 81.60           H  
ATOM   2283  OG1 THR A 143      -5.786 -10.305  -8.752  1.00 81.60           O  
ATOM   2284  HG1 THR A 143      -5.549  -9.382  -8.869  1.00 81.60           H  
ATOM   2285  N   ARG A 144      -3.620 -11.588  -6.976  1.00 78.20           N  
ATOM   2286  H   ARG A 144      -3.411 -10.721  -7.450  1.00 78.20           H  
ATOM   2287  CA  ARG A 144      -2.708 -12.721  -7.186  1.00 78.20           C  
ATOM   2288  HA  ARG A 144      -3.110 -13.600  -6.683  1.00 78.20           H  
ATOM   2289  C   ARG A 144      -1.337 -12.499  -6.559  1.00 78.20           C  
ATOM   2290  CB  ARG A 144      -2.623 -13.048  -8.689  1.00 78.20           C  
ATOM   2291  HB2 ARG A 144      -1.896 -13.844  -8.845  1.00 78.20           H  
ATOM   2292  HB3 ARG A 144      -2.288 -12.167  -9.236  1.00 78.20           H  
ATOM   2293  O   ARG A 144      -0.430 -13.271  -6.825  1.00 78.20           O  
ATOM   2294  CG  ARG A 144      -3.973 -13.517  -9.250  1.00 78.20           C  
ATOM   2295  HG2 ARG A 144      -4.715 -12.725  -9.153  1.00 78.20           H  
ATOM   2296  HG3 ARG A 144      -4.312 -14.389  -8.690  1.00 78.20           H  
ATOM   2297  CD  ARG A 144      -3.839 -13.886 -10.728  1.00 78.20           C  
ATOM   2298  HD2 ARG A 144      -3.098 -14.679 -10.826  1.00 78.20           H  
ATOM   2299  HD3 ARG A 144      -3.498 -13.009 -11.279  1.00 78.20           H  
ATOM   2300  NE  ARG A 144      -5.129 -14.341 -11.278  1.00 78.20           N  
ATOM   2301  HE  ARG A 144      -5.923 -14.315 -10.654  1.00 78.20           H  
ATOM   2302  NH1 ARG A 144      -4.397 -14.823 -13.399  1.00 78.20           N  
ATOM   2303 HH11 ARG A 144      -3.465 -14.540 -13.132  1.00 78.20           H  
ATOM   2304 HH12 ARG A 144      -4.579 -15.187 -14.323  1.00 78.20           H  
ATOM   2305  NH2 ARG A 144      -6.536 -15.164 -12.867  1.00 78.20           N  
ATOM   2306 HH21 ARG A 144      -7.300 -15.147 -12.205  1.00 78.20           H  
ATOM   2307 HH22 ARG A 144      -6.699 -15.519 -13.798  1.00 78.20           H  
ATOM   2308  CZ  ARG A 144      -5.347 -14.772 -12.507  1.00 78.20           C  
ATOM   2309  N   GLY A 145      -1.164 -11.497  -5.693  1.00 73.68           N  
ATOM   2310  H   GLY A 145      -1.962 -10.901  -5.522  1.00 73.68           H  
ATOM   2311  CA  GLY A 145       0.153 -11.043  -5.224  1.00 73.68           C  
ATOM   2312  HA2 GLY A 145       0.007 -10.332  -4.411  1.00 73.68           H  
ATOM   2313  HA3 GLY A 145       0.654 -10.524  -6.041  1.00 73.68           H  
ATOM   2314  C   GLY A 145       1.084 -12.156  -4.725  1.00 73.68           C  
ATOM   2315  O   GLY A 145       2.239 -12.216  -5.144  1.00 73.68           O  
ATOM   2316  N   ARG A 146       0.584 -13.085  -3.893  1.00 74.15           N  
ATOM   2317  H   ARG A 146      -0.388 -13.006  -3.632  1.00 74.15           H  
ATOM   2318  CA  ARG A 146       1.374 -14.243  -3.425  1.00 74.15           C  
ATOM   2319  HA  ARG A 146       2.327 -13.889  -3.033  1.00 74.15           H  
ATOM   2320  C   ARG A 146       1.745 -15.198  -4.559  1.00 74.15           C  
ATOM   2321  CB  ARG A 146       0.634 -15.021  -2.324  1.00 74.15           C  
ATOM   2322  HB2 ARG A 146       1.133 -15.981  -2.192  1.00 74.15           H  
ATOM   2323  HB3 ARG A 146      -0.391 -15.217  -2.638  1.00 74.15           H  
ATOM   2324  O   ARG A 146       2.884 -15.645  -4.600  1.00 74.15           O  
ATOM   2325  CG  ARG A 146       0.634 -14.298  -0.970  1.00 74.15           C  
ATOM   2326  HG2 ARG A 146       0.052 -13.379  -1.045  1.00 74.15           H  
ATOM   2327  HG3 ARG A 146       1.659 -14.050  -0.695  1.00 74.15           H  
ATOM   2328  CD  ARG A 146       0.030 -15.207   0.109  1.00 74.15           C  
ATOM   2329  HD2 ARG A 146       0.604 -16.134   0.135  1.00 74.15           H  
ATOM   2330  HD3 ARG A 146      -1.000 -15.441  -0.159  1.00 74.15           H  
ATOM   2331  NE  ARG A 146       0.055 -14.570   1.441  1.00 74.15           N  
ATOM   2332  HE  ARG A 146       0.104 -13.561   1.461  1.00 74.15           H  
ATOM   2333  NH1 ARG A 146      -0.101 -16.479   2.720  1.00 74.15           N  
ATOM   2334 HH11 ARG A 146      -0.173 -16.916   3.628  1.00 74.15           H  
ATOM   2335 HH12 ARG A 146      -0.218 -17.035   1.885  1.00 74.15           H  
ATOM   2336  NH2 ARG A 146       0.036 -14.495   3.719  1.00 74.15           N  
ATOM   2337 HH21 ARG A 146      -0.017 -14.967   4.610  1.00 74.15           H  
ATOM   2338 HH22 ARG A 146       0.100 -13.487   3.698  1.00 74.15           H  
ATOM   2339  CZ  ARG A 146      -0.002 -15.183   2.613  1.00 74.15           C  
ATOM   2340  N   GLN A 147       0.807 -15.493  -5.456  1.00 76.18           N  
ATOM   2341  H   GLN A 147      -0.072 -14.996  -5.422  1.00 76.18           H  
ATOM   2342  CA  GLN A 147       1.027 -16.388  -6.592  1.00 76.18           C  
ATOM   2343  HA  GLN A 147       1.476 -17.309  -6.222  1.00 76.18           H  
ATOM   2344  C   GLN A 147       2.015 -15.765  -7.585  1.00 76.18           C  
ATOM   2345  CB  GLN A 147      -0.332 -16.721  -7.234  1.00 76.18           C  
ATOM   2346  HB2 GLN A 147      -0.739 -15.835  -7.720  1.00 76.18           H  
ATOM   2347  HB3 GLN A 147      -1.031 -17.028  -6.455  1.00 76.18           H  
ATOM   2348  O   GLN A 147       3.045 -16.356  -7.871  1.00 76.18           O  
ATOM   2349  CG  GLN A 147      -0.232 -17.849  -8.268  1.00 76.18           C  
ATOM   2350  HG2 GLN A 147       0.406 -17.522  -9.089  1.00 76.18           H  
ATOM   2351  HG3 GLN A 147      -1.221 -18.052  -8.679  1.00 76.18           H  
ATOM   2352  CD  GLN A 147       0.308 -19.144  -7.666  1.00 76.18           C  
ATOM   2353  NE2 GLN A 147       1.215 -19.811  -8.326  1.00 76.18           N  
ATOM   2354 HE21 GLN A 147       1.617 -20.651  -7.934  1.00 76.18           H  
ATOM   2355 HE22 GLN A 147       1.635 -19.429  -9.161  1.00 76.18           H  
ATOM   2356  OE1 GLN A 147      -0.046 -19.536  -6.562  1.00 76.18           O  
ATOM   2357  N   THR A 148       1.791 -14.507  -7.976  1.00 73.10           N  
ATOM   2358  H   THR A 148       0.911 -14.079  -7.726  1.00 73.10           H  
ATOM   2359  CA  THR A 148       2.691 -13.726  -8.835  1.00 73.10           C  
ATOM   2360  HA  THR A 148       2.758 -14.211  -9.809  1.00 73.10           H  
ATOM   2361  C   THR A 148       4.105 -13.644  -8.256  1.00 73.10           C  
ATOM   2362  CB  THR A 148       2.140 -12.300  -9.022  1.00 73.10           C  
ATOM   2363  HB  THR A 148       2.203 -11.768  -8.073  1.00 73.10           H  
ATOM   2364  O   THR A 148       5.072 -13.753  -8.995  1.00 73.10           O  
ATOM   2365  CG2 THR A 148       2.893 -11.505 -10.088  1.00 73.10           C  
ATOM   2366 HG21 THR A 148       2.846 -12.030 -11.041  1.00 73.10           H  
ATOM   2367 HG22 THR A 148       2.452 -10.515 -10.197  1.00 73.10           H  
ATOM   2368 HG23 THR A 148       3.939 -11.390  -9.802  1.00 73.10           H  
ATOM   2369  OG1 THR A 148       0.785 -12.324  -9.423  1.00 73.10           O  
ATOM   2370  HG1 THR A 148       0.389 -11.483  -9.181  1.00 73.10           H  
ATOM   2371  N   THR A 149       4.246 -13.484  -6.934  1.00 72.26           N  
ATOM   2372  H   THR A 149       3.412 -13.385  -6.373  1.00 72.26           H  
ATOM   2373  CA  THR A 149       5.562 -13.457  -6.269  1.00 72.26           C  
ATOM   2374  HA  THR A 149       6.215 -12.761  -6.795  1.00 72.26           H  
ATOM   2375  C   THR A 149       6.249 -14.824  -6.301  1.00 72.26           C  
ATOM   2376  CB  THR A 149       5.432 -12.983  -4.813  1.00 72.26           C  
ATOM   2377  HB  THR A 149       4.762 -13.656  -4.278  1.00 72.26           H  
ATOM   2378  O   THR A 149       7.452 -14.885  -6.524  1.00 72.26           O  
ATOM   2379  CG2 THR A 149       6.758 -12.926  -4.057  1.00 72.26           C  
ATOM   2380 HG21 THR A 149       7.500 -12.393  -4.652  1.00 72.26           H  
ATOM   2381 HG22 THR A 149       7.127 -13.934  -3.866  1.00 72.26           H  
ATOM   2382 HG23 THR A 149       6.625 -12.415  -3.104  1.00 72.26           H  
ATOM   2383  OG1 THR A 149       4.870 -11.690  -4.774  1.00 72.26           O  
ATOM   2384  HG1 THR A 149       3.946 -11.785  -5.018  1.00 72.26           H  
ATOM   2385  N   LYS A 150       5.500 -15.914  -6.085  1.00 75.33           N  
ATOM   2386  H   LYS A 150       4.505 -15.798  -5.959  1.00 75.33           H  
ATOM   2387  CA  LYS A 150       6.032 -17.286  -6.109  1.00 75.33           C  
ATOM   2388  HA  LYS A 150       6.950 -17.332  -5.522  1.00 75.33           H  
ATOM   2389  C   LYS A 150       6.428 -17.747  -7.512  1.00 75.33           C  
ATOM   2390  CB  LYS A 150       4.996 -18.259  -5.535  1.00 75.33           C  
ATOM   2391  HB2 LYS A 150       4.017 -18.045  -5.963  1.00 75.33           H  
ATOM   2392  HB3 LYS A 150       5.275 -19.268  -5.839  1.00 75.33           H  
ATOM   2393  O   LYS A 150       7.443 -18.417  -7.658  1.00 75.33           O  
ATOM   2394  CG  LYS A 150       4.920 -18.231  -4.003  1.00 75.33           C  
ATOM   2395  HG2 LYS A 150       4.638 -17.240  -3.648  1.00 75.33           H  
ATOM   2396  HG3 LYS A 150       5.896 -18.491  -3.593  1.00 75.33           H  
ATOM   2397  CD  LYS A 150       3.886 -19.268  -3.551  1.00 75.33           C  
ATOM   2398  HD2 LYS A 150       4.162 -20.234  -3.973  1.00 75.33           H  
ATOM   2399  HD3 LYS A 150       2.907 -18.989  -3.941  1.00 75.33           H  
ATOM   2400  CE  LYS A 150       3.825 -19.382  -2.027  1.00 75.33           C  
ATOM   2401  HE2 LYS A 150       4.838 -19.533  -1.653  1.00 75.33           H  
ATOM   2402  HE3 LYS A 150       3.449 -18.444  -1.619  1.00 75.33           H  
ATOM   2403  NZ  LYS A 150       2.959 -20.522  -1.635  1.00 75.33           N  
ATOM   2404  HZ1 LYS A 150       2.914 -20.631  -0.632  1.00 75.33           H  
ATOM   2405  HZ2 LYS A 150       2.028 -20.414  -2.013  1.00 75.33           H  
ATOM   2406  HZ3 LYS A 150       3.327 -21.379  -2.024  1.00 75.33           H  
ATOM   2407  N   ASP A 151       5.638 -17.390  -8.520  1.00 76.32           N  
ATOM   2408  H   ASP A 151       4.763 -16.934  -8.301  1.00 76.32           H  
ATOM   2409  CA  ASP A 151       5.853 -17.815  -9.907  1.00 76.32           C  
ATOM   2410  HA  ASP A 151       6.148 -18.865  -9.920  1.00 76.32           H  
ATOM   2411  C   ASP A 151       6.964 -17.019 -10.597  1.00 76.32           C  
ATOM   2412  CB  ASP A 151       4.544 -17.669 -10.696  1.00 76.32           C  
ATOM   2413  HB2 ASP A 151       4.740 -17.885 -11.746  1.00 76.32           H  
ATOM   2414  HB3 ASP A 151       4.195 -16.639 -10.623  1.00 76.32           H  
ATOM   2415  O   ASP A 151       7.547 -17.471 -11.587  1.00 76.32           O  
ATOM   2416  CG  ASP A 151       3.445 -18.617 -10.217  1.00 76.32           C  
ATOM   2417  OD1 ASP A 151       3.758 -19.627  -9.550  1.00 76.32           O  
ATOM   2418  OD2 ASP A 151       2.260 -18.329 -10.498  1.00 76.32           O  
ATOM   2419  N   ASN A 152       7.269 -15.823 -10.091  1.00 73.28           N  
ATOM   2420  H   ASN A 152       6.774 -15.497  -9.273  1.00 73.28           H  
ATOM   2421  CA  ASN A 152       8.266 -14.963 -10.697  1.00 73.28           C  
ATOM   2422  HA  ASN A 152       8.132 -15.017 -11.777  1.00 73.28           H  
ATOM   2423  C   ASN A 152       9.683 -15.450 -10.373  1.00 73.28           C  
ATOM   2424  CB  ASN A 152       8.012 -13.512 -10.284  1.00 73.28           C  
ATOM   2425  HB2 ASN A 152       8.240 -13.382  -9.226  1.00 73.28           H  
ATOM   2426  HB3 ASN A 152       6.966 -13.262 -10.459  1.00 73.28           H  
ATOM   2427  O   ASN A 152      10.183 -15.306  -9.258  1.00 73.28           O  
ATOM   2428  CG  ASN A 152       8.823 -12.562 -11.134  1.00 73.28           C  
ATOM   2429  ND2 ASN A 152       9.577 -11.683 -10.527  1.00 73.28           N  
ATOM   2430 HD21 ASN A 152       9.736 -11.768  -9.533  1.00 73.28           H  
ATOM   2431 HD22 ASN A 152      10.144 -11.088 -11.113  1.00 73.28           H  
ATOM   2432  OD1 ASN A 152       8.784 -12.599 -12.352  1.00 73.28           O  
ATOM   2433  N   LYS A 153      10.363 -15.984 -11.390  1.00 66.24           N  
ATOM   2434  H   LYS A 153       9.865 -16.116 -12.259  1.00 66.24           H  
ATOM   2435  CA  LYS A 153      11.783 -16.341 -11.325  1.00 66.24           C  
ATOM   2436  HA  LYS A 153      11.997 -16.761 -10.342  1.00 66.24           H  
ATOM   2437  C   LYS A 153      12.631 -15.078 -11.463  1.00 66.24           C  
ATOM   2438  CB  LYS A 153      12.124 -17.397 -12.387  1.00 66.24           C  
ATOM   2439  HB2 LYS A 153      13.201 -17.564 -12.373  1.00 66.24           H  
ATOM   2440  HB3 LYS A 153      11.846 -17.025 -13.374  1.00 66.24           H  
ATOM   2441  O   LYS A 153      13.109 -14.754 -12.544  1.00 66.24           O  
ATOM   2442  CG  LYS A 153      11.413 -18.730 -12.122  1.00 66.24           C  
ATOM   2443  HG2 LYS A 153      10.335 -18.595 -12.204  1.00 66.24           H  
ATOM   2444  HG3 LYS A 153      11.651 -19.072 -11.114  1.00 66.24           H  
ATOM   2445  CD  LYS A 153      11.867 -19.788 -13.134  1.00 66.24           C  
ATOM   2446  HD2 LYS A 153      12.942 -19.937 -13.038  1.00 66.24           H  
ATOM   2447  HD3 LYS A 153      11.640 -19.439 -14.141  1.00 66.24           H  
ATOM   2448  CE  LYS A 153      11.132 -21.104 -12.864  1.00 66.24           C  
ATOM   2449  HE2 LYS A 153      10.060 -20.925 -12.951  1.00 66.24           H  
ATOM   2450  HE3 LYS A 153      11.331 -21.407 -11.836  1.00 66.24           H  
ATOM   2451  NZ  LYS A 153      11.555 -22.171 -13.805  1.00 66.24           N  
ATOM   2452  HZ1 LYS A 153      12.545 -22.351 -13.715  1.00 66.24           H  
ATOM   2453  HZ2 LYS A 153      11.359 -21.898 -14.758  1.00 66.24           H  
ATOM   2454  HZ3 LYS A 153      11.055 -23.026 -13.611  1.00 66.24           H  
ATOM   2455  N   GLY A 154      12.777 -14.338 -10.372  1.00 72.23           N  
ATOM   2456  H   GLY A 154      12.230 -14.574  -9.556  1.00 72.23           H  
ATOM   2457  CA  GLY A 154      13.598 -13.137 -10.338  1.00 72.23           C  
ATOM   2458  HA2 GLY A 154      14.648 -13.426 -10.287  1.00 72.23           H  
ATOM   2459  HA3 GLY A 154      13.446 -12.561 -11.250  1.00 72.23           H  
ATOM   2460  C   GLY A 154      13.278 -12.243  -9.154  1.00 72.23           C  
ATOM   2461  O   GLY A 154      12.297 -12.428  -8.440  1.00 72.23           O  
ATOM   2462  N   THR A 155      14.118 -11.238  -8.966  1.00 72.23           N  
ATOM   2463  H   THR A 155      14.925 -11.146  -9.565  1.00 72.23           H  
ATOM   2464  CA  THR A 155      14.032 -10.302  -7.837  1.00 72.23           C  
ATOM   2465  HA  THR A 155      13.621 -10.809  -6.964  1.00 72.23           H  
ATOM   2466  C   THR A 155      13.118  -9.123  -8.151  1.00 72.23           C  
ATOM   2467  CB  THR A 155      15.440  -9.820  -7.486  1.00 72.23           C  
ATOM   2468  HB  THR A 155      15.402  -9.135  -6.639  1.00 72.23           H  
ATOM   2469  O   THR A 155      12.786  -8.335  -7.275  1.00 72.23           O  
ATOM   2470  CG2 THR A 155      16.358 -11.009  -7.156  1.00 72.23           C  
ATOM   2471 HG21 THR A 155      16.001 -11.953  -7.567  1.00 72.23           H  
ATOM   2472 HG22 THR A 155      16.409 -11.148  -6.076  1.00 72.23           H  
ATOM   2473 HG23 THR A 155      17.353 -10.849  -7.570  1.00 72.23           H  
ATOM   2474  OG1 THR A 155      15.987  -9.148  -8.602  1.00 72.23           O  
ATOM   2475  HG1 THR A 155      16.642  -8.539  -8.255  1.00 72.23           H  
ATOM   2476  N   ARG A 156      12.682  -9.002  -9.409  1.00 79.87           N  
ATOM   2477  H   ARG A 156      12.986  -9.702 -10.072  1.00 79.87           H  
ATOM   2478  CA  ARG A 156      11.764  -7.972  -9.888  1.00 79.87           C  
ATOM   2479  HA  ARG A 156      11.264  -7.509  -9.037  1.00 79.87           H  
ATOM   2480  C   ARG A 156      10.706  -8.596 -10.772  1.00 79.87           C  
ATOM   2481  CB  ARG A 156      12.515  -6.888 -10.665  1.00 79.87           C  
ATOM   2482  HB2 ARG A 156      11.808  -6.108 -10.946  1.00 79.87           H  
ATOM   2483  HB3 ARG A 156      12.921  -7.330 -11.575  1.00 79.87           H  
ATOM   2484  O   ARG A 156      11.005  -9.469 -11.586  1.00 79.87           O  
ATOM   2485  CG  ARG A 156      13.652  -6.258  -9.850  1.00 79.87           C  
ATOM   2486  HG2 ARG A 156      13.257  -5.850  -8.920  1.00 79.87           H  
ATOM   2487  HG3 ARG A 156      14.411  -7.004  -9.611  1.00 79.87           H  
ATOM   2488  CD  ARG A 156      14.311  -5.133 -10.634  1.00 79.87           C  
ATOM   2489  HD2 ARG A 156      15.075  -4.687  -9.998  1.00 79.87           H  
ATOM   2490  HD3 ARG A 156      13.564  -4.370 -10.854  1.00 79.87           H  
ATOM   2491  NE  ARG A 156      14.928  -5.609 -11.896  1.00 79.87           N  
ATOM   2492  HE  ARG A 156      14.803  -6.571 -12.177  1.00 79.87           H  
ATOM   2493  NH1 ARG A 156      15.907  -3.639 -12.308  1.00 79.87           N  
ATOM   2494 HH11 ARG A 156      15.430  -3.221 -11.522  1.00 79.87           H  
ATOM   2495 HH12 ARG A 156      16.373  -2.927 -12.852  1.00 79.87           H  
ATOM   2496  NH2 ARG A 156      16.218  -5.266 -13.777  1.00 79.87           N  
ATOM   2497 HH21 ARG A 156      15.996  -6.145 -14.223  1.00 79.87           H  
ATOM   2498 HH22 ARG A 156      16.815  -4.623 -14.277  1.00 79.87           H  
ATOM   2499  CZ  ARG A 156      15.678  -4.852 -12.670  1.00 79.87           C  
ATOM   2500  N   ILE A 157       9.478  -8.129 -10.625  1.00 86.53           N  
ATOM   2501  H   ILE A 157       9.336  -7.393  -9.949  1.00 86.53           H  
ATOM   2502  CA  ILE A 157       8.374  -8.454 -11.516  1.00 86.53           C  
ATOM   2503  HA  ILE A 157       8.543  -9.438 -11.955  1.00 86.53           H  
ATOM   2504  C   ILE A 157       8.372  -7.410 -12.628  1.00 86.53           C  
ATOM   2505  CB  ILE A 157       7.033  -8.502 -10.757  1.00 86.53           C  
ATOM   2506  HB  ILE A 157       6.811  -7.507 -10.371  1.00 86.53           H  
ATOM   2507  O   ILE A 157       8.280  -6.211 -12.358  1.00 86.53           O  
ATOM   2508  CG1 ILE A 157       7.063  -9.502  -9.577  1.00 86.53           C  
ATOM   2509 HG12 ILE A 157       7.989  -9.401  -9.012  1.00 86.53           H  
ATOM   2510 HG13 ILE A 157       7.020 -10.518  -9.969  1.00 86.53           H  
ATOM   2511  CG2 ILE A 157       5.934  -8.923 -11.752  1.00 86.53           C  
ATOM   2512 HG21 ILE A 157       5.832  -8.187 -12.548  1.00 86.53           H  
ATOM   2513 HG22 ILE A 157       6.174  -9.891 -12.192  1.00 86.53           H  
ATOM   2514 HG23 ILE A 157       4.965  -9.001 -11.257  1.00 86.53           H  
ATOM   2515  CD1 ILE A 157       5.908  -9.306  -8.587  1.00 86.53           C  
ATOM   2516 HD11 ILE A 157       5.862 -10.164  -7.917  1.00 86.53           H  
ATOM   2517 HD12 ILE A 157       6.069  -8.396  -8.010  1.00 86.53           H  
ATOM   2518 HD13 ILE A 157       4.950  -9.236  -9.101  1.00 86.53           H  
ATOM   2519  N   ARG A 158       8.477  -7.876 -13.875  1.00 89.72           N  
ATOM   2520  H   ARG A 158       8.558  -8.875 -13.998  1.00 89.72           H  
ATOM   2521  CA  ARG A 158       8.376  -7.042 -15.074  1.00 89.72           C  
ATOM   2522  HA  ARG A 158       8.598  -6.007 -14.814  1.00 89.72           H  
ATOM   2523  C   ARG A 158       6.948  -7.100 -15.608  1.00 89.72           C  
ATOM   2524  CB  ARG A 158       9.410  -7.510 -16.110  1.00 89.72           C  
ATOM   2525  HB2 ARG A 158       9.156  -8.515 -16.447  1.00 89.72           H  
ATOM   2526  HB3 ARG A 158      10.393  -7.545 -15.640  1.00 89.72           H  
ATOM   2527  O   ARG A 158       6.504  -8.144 -16.084  1.00 89.72           O  
ATOM   2528  CG  ARG A 158       9.474  -6.562 -17.318  1.00 89.72           C  
ATOM   2529  HG2 ARG A 158       8.473  -6.402 -17.717  1.00 89.72           H  
ATOM   2530  HG3 ARG A 158       9.877  -5.603 -16.993  1.00 89.72           H  
ATOM   2531  CD  ARG A 158      10.344  -7.125 -18.448  1.00 89.72           C  
ATOM   2532  HD2 ARG A 158      10.246  -6.475 -19.317  1.00 89.72           H  
ATOM   2533  HD3 ARG A 158       9.969  -8.114 -18.714  1.00 89.72           H  
ATOM   2534  NE  ARG A 158      11.769  -7.208 -18.078  1.00 89.72           N  
ATOM   2535  HE  ARG A 158      12.103  -6.587 -17.355  1.00 89.72           H  
ATOM   2536  NH1 ARG A 158      12.443  -8.594 -19.772  1.00 89.72           N  
ATOM   2537 HH11 ARG A 158      11.557  -8.432 -20.228  1.00 89.72           H  
ATOM   2538 HH12 ARG A 158      13.199  -9.069 -20.245  1.00 89.72           H  
ATOM   2539  NH2 ARG A 158      13.908  -7.982 -18.215  1.00 89.72           N  
ATOM   2540 HH21 ARG A 158      14.635  -8.511 -18.675  1.00 89.72           H  
ATOM   2541 HH22 ARG A 158      14.234  -7.285 -17.561  1.00 89.72           H  
ATOM   2542  CZ  ARG A 158      12.697  -7.925 -18.681  1.00 89.72           C  
ATOM   2543  N   PHE A 159       6.246  -5.977 -15.572  1.00 92.10           N  
ATOM   2544  H   PHE A 159       6.677  -5.156 -15.173  1.00 92.10           H  
ATOM   2545  CA  PHE A 159       4.935  -5.823 -16.189  1.00 92.10           C  
ATOM   2546  HA  PHE A 159       4.483  -6.808 -16.311  1.00 92.10           H  
ATOM   2547  C   PHE A 159       5.076  -5.198 -17.578  1.00 92.10           C  
ATOM   2548  CB  PHE A 159       4.007  -5.019 -15.276  1.00 92.10           C  
ATOM   2549  HB2 PHE A 159       4.467  -4.052 -15.072  1.00 92.10           H  
ATOM   2550  HB3 PHE A 159       3.068  -4.833 -15.798  1.00 92.10           H  
ATOM   2551  O   PHE A 159       5.843  -4.257 -17.791  1.00 92.10           O  
ATOM   2552  CG  PHE A 159       3.705  -5.699 -13.956  1.00 92.10           C  
ATOM   2553  CD1 PHE A 159       2.655  -6.631 -13.867  1.00 92.10           C  
ATOM   2554  HD1 PHE A 159       2.069  -6.869 -14.743  1.00 92.10           H  
ATOM   2555  CD2 PHE A 159       4.477  -5.408 -12.816  1.00 92.10           C  
ATOM   2556  HD2 PHE A 159       5.313  -4.728 -12.887  1.00 92.10           H  
ATOM   2557  CE1 PHE A 159       2.367  -7.253 -12.639  1.00 92.10           C  
ATOM   2558  HE1 PHE A 159       1.567  -7.975 -12.576  1.00 92.10           H  
ATOM   2559  CE2 PHE A 159       4.173  -6.011 -11.583  1.00 92.10           C  
ATOM   2560  HE2 PHE A 159       4.766  -5.778 -10.711  1.00 92.10           H  
ATOM   2561  CZ  PHE A 159       3.116  -6.931 -11.494  1.00 92.10           C  
ATOM   2562  HZ  PHE A 159       2.891  -7.404 -10.549  1.00 92.10           H  
ATOM   2563  N   LYS A 160       4.315  -5.732 -18.531  1.00 92.65           N  
ATOM   2564  H   LYS A 160       3.662  -6.456 -18.267  1.00 92.65           H  
ATOM   2565  CA  LYS A 160       4.205  -5.215 -19.895  1.00 92.65           C  
ATOM   2566  HA  LYS A 160       4.701  -4.245 -19.947  1.00 92.65           H  
ATOM   2567  C   LYS A 160       2.741  -4.971 -20.227  1.00 92.65           C  
ATOM   2568  CB  LYS A 160       4.889  -6.160 -20.901  1.00 92.65           C  
ATOM   2569  HB2 LYS A 160       4.909  -5.665 -21.872  1.00 92.65           H  
ATOM   2570  HB3 LYS A 160       5.920  -6.325 -20.586  1.00 92.65           H  
ATOM   2571  O   LYS A 160       1.878  -5.721 -19.775  1.00 92.65           O  
ATOM   2572  CG  LYS A 160       4.187  -7.523 -21.058  1.00 92.65           C  
ATOM   2573  HG2 LYS A 160       3.150  -7.368 -21.353  1.00 92.65           H  
ATOM   2574  HG3 LYS A 160       4.208  -8.057 -20.108  1.00 92.65           H  
ATOM   2575  CD  LYS A 160       4.858  -8.382 -22.137  1.00 92.65           C  
ATOM   2576  HD2 LYS A 160       5.884  -8.601 -21.843  1.00 92.65           H  
ATOM   2577  HD3 LYS A 160       4.863  -7.827 -23.075  1.00 92.65           H  
ATOM   2578  CE  LYS A 160       4.071  -9.687 -22.320  1.00 92.65           C  
ATOM   2579  HE2 LYS A 160       3.029  -9.432 -22.511  1.00 92.65           H  
ATOM   2580  HE3 LYS A 160       4.110 -10.254 -21.390  1.00 92.65           H  
ATOM   2581  NZ  LYS A 160       4.602 -10.496 -23.445  1.00 92.65           N  
ATOM   2582  HZ1 LYS A 160       4.066 -11.344 -23.557  1.00 92.65           H  
ATOM   2583  HZ2 LYS A 160       4.529  -9.976 -24.308  1.00 92.65           H  
ATOM   2584  HZ3 LYS A 160       5.571 -10.739 -23.296  1.00 92.65           H  
ATOM   2585  N   ASP A 161       2.491  -3.954 -21.034  1.00 92.75           N  
ATOM   2586  H   ASP A 161       3.248  -3.374 -21.366  1.00 92.75           H  
ATOM   2587  CA  ASP A 161       1.182  -3.671 -21.602  1.00 92.75           C  
ATOM   2588  HA  ASP A 161       0.640  -4.603 -21.761  1.00 92.75           H  
ATOM   2589  C   ASP A 161       1.359  -2.961 -22.941  1.00 92.75           C  
ATOM   2590  CB  ASP A 161       0.386  -2.781 -20.647  1.00 92.75           C  
ATOM   2591  HB2 ASP A 161       0.415  -3.198 -19.641  1.00 92.75           H  
ATOM   2592  HB3 ASP A 161       0.821  -1.782 -20.632  1.00 92.75           H  
ATOM   2593  O   ASP A 161       2.230  -2.101 -23.058  1.00 92.75           O  
ATOM   2594  CG  ASP A 161      -1.058  -2.715 -21.105  1.00 92.75           C  
ATOM   2595  OD1 ASP A 161      -1.457  -1.724 -21.745  1.00 92.75           O  
ATOM   2596  OD2 ASP A 161      -1.794  -3.684 -20.836  1.00 92.75           O  
ATOM   2597  N   ASP A 162       0.527  -3.284 -23.928  1.00 91.12           N  
ATOM   2598  H   ASP A 162      -0.133  -4.037 -23.797  1.00 91.12           H  
ATOM   2599  CA  ASP A 162       0.653  -2.730 -25.283  1.00 91.12           C  
ATOM   2600  HA  ASP A 162       1.662  -2.922 -25.647  1.00 91.12           H  
ATOM   2601  C   ASP A 162       0.432  -1.207 -25.324  1.00 91.12           C  
ATOM   2602  CB  ASP A 162      -0.338  -3.442 -26.218  1.00 91.12           C  
ATOM   2603  HB2 ASP A 162      -1.352  -3.252 -25.867  1.00 91.12           H  
ATOM   2604  HB3 ASP A 162      -0.242  -3.019 -27.218  1.00 91.12           H  
ATOM   2605  O   ASP A 162       0.928  -0.521 -26.225  1.00 91.12           O  
ATOM   2606  CG  ASP A 162      -0.107  -4.955 -26.311  1.00 91.12           C  
ATOM   2607  OD1 ASP A 162       1.044  -5.401 -26.099  1.00 91.12           O  
ATOM   2608  OD2 ASP A 162      -1.110  -5.663 -26.541  1.00 91.12           O  
ATOM   2609  N   SER A 163      -0.277  -0.657 -24.329  1.00 91.00           N  
ATOM   2610  H   SER A 163      -0.646  -1.260 -23.608  1.00 91.00           H  
ATOM   2611  CA  SER A 163      -0.452   0.790 -24.182  1.00 91.00           C  
ATOM   2612  HA  SER A 163      -0.630   1.206 -25.174  1.00 91.00           H  
ATOM   2613  C   SER A 163       0.788   1.511 -23.638  1.00 91.00           C  
ATOM   2614  CB  SER A 163      -1.695   1.108 -23.342  1.00 91.00           C  
ATOM   2615  HB2 SER A 163      -2.549   0.567 -23.750  1.00 91.00           H  
ATOM   2616  HB3 SER A 163      -1.900   2.176 -23.418  1.00 91.00           H  
ATOM   2617  O   SER A 163       0.876   2.726 -23.783  1.00 91.00           O  
ATOM   2618  OG  SER A 163      -1.542   0.778 -21.976  1.00 91.00           O  
ATOM   2619  HG  SER A 163      -1.511  -0.179 -21.901  1.00 91.00           H  
ATOM   2620  N   SER A 164       1.760   0.797 -23.057  1.00 92.69           N  
ATOM   2621  H   SER A 164       1.683  -0.211 -23.064  1.00 92.69           H  
ATOM   2622  CA  SER A 164       2.967   1.372 -22.451  1.00 92.69           C  
ATOM   2623  HA  SER A 164       2.803   2.431 -22.254  1.00 92.69           H  
ATOM   2624  C   SER A 164       4.170   1.244 -23.385  1.00 92.69           C  
ATOM   2625  CB  SER A 164       3.232   0.691 -21.109  1.00 92.69           C  
ATOM   2626  HB2 SER A 164       3.441  -0.367 -21.271  1.00 92.69           H  
ATOM   2627  HB3 SER A 164       2.350   0.788 -20.476  1.00 92.69           H  
ATOM   2628  O   SER A 164       4.773   0.176 -23.526  1.00 92.69           O  
ATOM   2629  OG  SER A 164       4.317   1.289 -20.437  1.00 92.69           O  
ATOM   2630  HG  SER A 164       5.024   0.642 -20.373  1.00 92.69           H  
ATOM   2631  N   PHE A 165       4.539   2.347 -24.029  1.00 91.39           N  
ATOM   2632  H   PHE A 165       4.040   3.210 -23.867  1.00 91.39           H  
ATOM   2633  CA  PHE A 165       5.661   2.414 -24.959  1.00 91.39           C  
ATOM   2634  HA  PHE A 165       6.407   1.671 -24.678  1.00 91.39           H  
ATOM   2635  C   PHE A 165       6.346   3.776 -24.898  1.00 91.39           C  
ATOM   2636  CB  PHE A 165       5.177   2.102 -26.380  1.00 91.39           C  
ATOM   2637  HB2 PHE A 165       6.035   2.132 -27.051  1.00 91.39           H  
ATOM   2638  HB3 PHE A 165       4.788   1.084 -26.403  1.00 91.39           H  
ATOM   2639  O   PHE A 165       5.741   4.768 -24.503  1.00 91.39           O  
ATOM   2640  CG  PHE A 165       4.112   3.050 -26.899  1.00 91.39           C  
ATOM   2641  CD1 PHE A 165       2.755   2.797 -26.626  1.00 91.39           C  
ATOM   2642  HD1 PHE A 165       2.475   1.956 -26.009  1.00 91.39           H  
ATOM   2643  CD2 PHE A 165       4.471   4.189 -27.647  1.00 91.39           C  
ATOM   2644  HD2 PHE A 165       5.511   4.428 -27.814  1.00 91.39           H  
ATOM   2645  CE1 PHE A 165       1.762   3.659 -27.122  1.00 91.39           C  
ATOM   2646  HE1 PHE A 165       0.725   3.484 -26.877  1.00 91.39           H  
ATOM   2647  CE2 PHE A 165       3.477   5.040 -28.158  1.00 91.39           C  
ATOM   2648  HE2 PHE A 165       3.758   5.921 -28.716  1.00 91.39           H  
ATOM   2649  CZ  PHE A 165       2.121   4.773 -27.899  1.00 91.39           C  
ATOM   2650  HZ  PHE A 165       1.362   5.451 -28.261  1.00 91.39           H  
ATOM   2651  N   GLU A 166       7.599   3.809 -25.328  1.00 90.03           N  
ATOM   2652  H   GLU A 166       8.024   2.949 -25.646  1.00 90.03           H  
ATOM   2653  CA  GLU A 166       8.376   5.026 -25.533  1.00 90.03           C  
ATOM   2654  HA  GLU A 166       7.752   5.900 -25.350  1.00 90.03           H  
ATOM   2655  C   GLU A 166       8.822   5.084 -26.990  1.00 90.03           C  
ATOM   2656  CB  GLU A 166       9.564   5.081 -24.557  1.00 90.03           C  
ATOM   2657  HB2 GLU A 166      10.079   4.120 -24.564  1.00 90.03           H  
ATOM   2658  HB3 GLU A 166      10.258   5.860 -24.871  1.00 90.03           H  
ATOM   2659  O   GLU A 166       9.135   4.058 -27.603  1.00 90.03           O  
ATOM   2660  CG  GLU A 166       9.051   5.414 -23.149  1.00 90.03           C  
ATOM   2661  HG2 GLU A 166       8.610   6.411 -23.172  1.00 90.03           H  
ATOM   2662  HG3 GLU A 166       8.253   4.716 -22.897  1.00 90.03           H  
ATOM   2663  CD  GLU A 166      10.111   5.357 -22.042  1.00 90.03           C  
ATOM   2664  OE1 GLU A 166       9.849   5.992 -20.988  1.00 90.03           O  
ATOM   2665  OE2 GLU A 166      11.100   4.610 -22.197  1.00 90.03           O  
ATOM   2666  N   ASP A 167       8.819   6.286 -27.557  1.00 88.15           N  
ATOM   2667  H   ASP A 167       8.594   7.098 -27.000  1.00 88.15           H  
ATOM   2668  CA  ASP A 167       9.427   6.533 -28.856  1.00 88.15           C  
ATOM   2669  HA  ASP A 167       9.328   5.646 -29.481  1.00 88.15           H  
ATOM   2670  C   ASP A 167      10.917   6.810 -28.642  1.00 88.15           C  
ATOM   2671  CB  ASP A 167       8.705   7.676 -29.578  1.00 88.15           C  
ATOM   2672  HB2 ASP A 167       8.927   8.627 -29.093  1.00 88.15           H  
ATOM   2673  HB3 ASP A 167       7.631   7.504 -29.516  1.00 88.15           H  
ATOM   2674  O   ASP A 167      11.300   7.800 -28.016  1.00 88.15           O  
ATOM   2675  CG  ASP A 167       9.109   7.740 -31.054  1.00 88.15           C  
ATOM   2676  OD1 ASP A 167      10.292   7.458 -31.359  1.00 88.15           O  
ATOM   2677  OD2 ASP A 167       8.214   8.012 -31.880  1.00 88.15           O  
ATOM   2678  N   VAL A 168      11.760   5.895 -29.119  1.00 87.85           N  
ATOM   2679  H   VAL A 168      11.372   5.119 -29.637  1.00 87.85           H  
ATOM   2680  CA  VAL A 168      13.213   6.026 -29.045  1.00 87.85           C  
ATOM   2681  HA  VAL A 168      13.467   6.978 -28.580  1.00 87.85           H  
ATOM   2682  C   VAL A 168      13.752   6.038 -30.467  1.00 87.85           C  
ATOM   2683  CB  VAL A 168      13.837   4.914 -28.182  1.00 87.85           C  
ATOM   2684  HB  VAL A 168      13.666   3.945 -28.652  1.00 87.85           H  
ATOM   2685  O   VAL A 168      13.833   4.993 -31.115  1.00 87.85           O  
ATOM   2686  CG1 VAL A 168      15.353   5.124 -28.042  1.00 87.85           C  
ATOM   2687 HG11 VAL A 168      15.546   6.106 -27.609  1.00 87.85           H  
ATOM   2688 HG12 VAL A 168      15.778   4.364 -27.387  1.00 87.85           H  
ATOM   2689 HG13 VAL A 168      15.834   5.068 -29.019  1.00 87.85           H  
ATOM   2690  CG2 VAL A 168      13.235   4.874 -26.771  1.00 87.85           C  
ATOM   2691 HG21 VAL A 168      13.743   4.135 -26.151  1.00 87.85           H  
ATOM   2692 HG22 VAL A 168      13.320   5.854 -26.301  1.00 87.85           H  
ATOM   2693 HG23 VAL A 168      12.178   4.610 -26.822  1.00 87.85           H  
ATOM   2694  N   ASN A 169      14.154   7.221 -30.937  1.00 86.99           N  
ATOM   2695  H   ASN A 169      14.021   8.026 -30.343  1.00 86.99           H  
ATOM   2696  CA  ASN A 169      14.667   7.459 -32.292  1.00 86.99           C  
ATOM   2697  HA  ASN A 169      14.796   8.536 -32.395  1.00 86.99           H  
ATOM   2698  C   ASN A 169      13.678   7.059 -33.408  1.00 86.99           C  
ATOM   2699  CB  ASN A 169      16.062   6.817 -32.454  1.00 86.99           C  
ATOM   2700  HB2 ASN A 169      16.452   7.060 -33.442  1.00 86.99           H  
ATOM   2701  HB3 ASN A 169      15.966   5.733 -32.394  1.00 86.99           H  
ATOM   2702  O   ASN A 169      14.084   6.463 -34.405  1.00 86.99           O  
ATOM   2703  CG  ASN A 169      17.081   7.290 -31.438  1.00 86.99           C  
ATOM   2704  ND2 ASN A 169      18.040   6.461 -31.097  1.00 86.99           N  
ATOM   2705 HD21 ASN A 169      18.122   5.569 -31.563  1.00 86.99           H  
ATOM   2706 HD22 ASN A 169      18.726   6.835 -30.457  1.00 86.99           H  
ATOM   2707  OD1 ASN A 169      17.055   8.402 -30.945  1.00 86.99           O  
ATOM   2708  N   GLY A 170      12.382   7.341 -33.238  1.00 87.86           N  
ATOM   2709  H   GLY A 170      12.052   7.723 -32.363  1.00 87.86           H  
ATOM   2710  CA  GLY A 170      11.326   6.994 -34.196  1.00 87.86           C  
ATOM   2711  HA2 GLY A 170      10.453   7.612 -33.989  1.00 87.86           H  
ATOM   2712  HA3 GLY A 170      11.667   7.201 -35.211  1.00 87.86           H  
ATOM   2713  C   GLY A 170      10.883   5.530 -34.126  1.00 87.86           C  
ATOM   2714  O   GLY A 170      10.035   5.100 -34.909  1.00 87.86           O  
ATOM   2715  N   ILE A 171      11.458   4.739 -33.214  1.00 88.06           N  
ATOM   2716  H   ILE A 171      12.122   5.161 -32.580  1.00 88.06           H  
ATOM   2717  CA  ILE A 171      11.102   3.337 -33.007  1.00 88.06           C  
ATOM   2718  HA  ILE A 171      10.448   3.017 -33.817  1.00 88.06           H  
ATOM   2719  C   ILE A 171      10.327   3.226 -31.703  1.00 88.06           C  
ATOM   2720  CB  ILE A 171      12.334   2.408 -33.036  1.00 88.06           C  
ATOM   2721  HB  ILE A 171      13.006   2.689 -32.225  1.00 88.06           H  
ATOM   2722  O   ILE A 171      10.852   3.470 -30.614  1.00 88.06           O  
ATOM   2723  CG1 ILE A 171      13.091   2.559 -34.377  1.00 88.06           C  
ATOM   2724 HG12 ILE A 171      13.378   3.602 -34.510  1.00 88.06           H  
ATOM   2725 HG13 ILE A 171      12.432   2.285 -35.201  1.00 88.06           H  
ATOM   2726  CG2 ILE A 171      11.891   0.944 -32.818  1.00 88.06           C  
ATOM   2727 HG21 ILE A 171      12.757   0.283 -32.795  1.00 88.06           H  
ATOM   2728 HG22 ILE A 171      11.226   0.633 -33.624  1.00 88.06           H  
ATOM   2729 HG23 ILE A 171      11.373   0.834 -31.866  1.00 88.06           H  
ATOM   2730  CD1 ILE A 171      14.378   1.730 -34.471  1.00 88.06           C  
ATOM   2731 HD11 ILE A 171      15.012   1.930 -33.608  1.00 88.06           H  
ATOM   2732 HD12 ILE A 171      14.147   0.666 -34.524  1.00 88.06           H  
ATOM   2733 HD13 ILE A 171      14.916   2.010 -35.377  1.00 88.06           H  
ATOM   2734  N   ARG A 172       9.084   2.764 -31.817  1.00 89.22           N  
ATOM   2735  H   ARG A 172       8.717   2.639 -32.750  1.00 89.22           H  
ATOM   2736  CA  ARG A 172       8.246   2.418 -30.672  1.00 89.22           C  
ATOM   2737  HA  ARG A 172       8.238   3.267 -29.988  1.00 89.22           H  
ATOM   2738  C   ARG A 172       8.843   1.219 -29.932  1.00 89.22           C  
ATOM   2739  CB  ARG A 172       6.819   2.170 -31.178  1.00 89.22           C  
ATOM   2740  HB2 ARG A 172       6.491   3.055 -31.724  1.00 89.22           H  
ATOM   2741  HB3 ARG A 172       6.810   1.320 -31.860  1.00 89.22           H  
ATOM   2742  O   ARG A 172       8.837   0.103 -30.451  1.00 89.22           O  
ATOM   2743  CG  ARG A 172       5.841   1.913 -30.029  1.00 89.22           C  
ATOM   2744  HG2 ARG A 172       6.072   0.959 -29.555  1.00 89.22           H  
ATOM   2745  HG3 ARG A 172       5.949   2.715 -29.299  1.00 89.22           H  
ATOM   2746  CD  ARG A 172       4.403   1.892 -30.554  1.00 89.22           C  
ATOM   2747  HD2 ARG A 172       4.340   1.160 -31.359  1.00 89.22           H  
ATOM   2748  HD3 ARG A 172       4.166   2.878 -30.955  1.00 89.22           H  
ATOM   2749  NE  ARG A 172       3.428   1.546 -29.502  1.00 89.22           N  
ATOM   2750  HE  ARG A 172       3.758   1.537 -28.547  1.00 89.22           H  
ATOM   2751  NH1 ARG A 172       1.572   1.517 -30.837  1.00 89.22           N  
ATOM   2752 HH11 ARG A 172       2.142   1.862 -31.596  1.00 89.22           H  
ATOM   2753 HH12 ARG A 172       0.578   1.381 -30.953  1.00 89.22           H  
ATOM   2754  NH2 ARG A 172       1.361   0.953 -28.700  1.00 89.22           N  
ATOM   2755 HH21 ARG A 172       1.729   0.712 -27.790  1.00 89.22           H  
ATOM   2756 HH22 ARG A 172       0.380   0.771 -28.857  1.00 89.22           H  
ATOM   2757  CZ  ARG A 172       2.133   1.348 -29.673  1.00 89.22           C  
ATOM   2758  N   LYS A 173       9.324   1.437 -28.708  1.00 89.52           N  
ATOM   2759  H   LYS A 173       9.320   2.388 -28.368  1.00 89.52           H  
ATOM   2760  CA  LYS A 173       9.827   0.389 -27.809  1.00 89.52           C  
ATOM   2761  HA  LYS A 173       9.888  -0.544 -28.369  1.00 89.52           H  
ATOM   2762  C   LYS A 173       8.868   0.179 -26.636  1.00 89.52           C  
ATOM   2763  CB  LYS A 173      11.236   0.738 -27.313  1.00 89.52           C  
ATOM   2764  HB2 LYS A 173      11.520   0.026 -26.538  1.00 89.52           H  
ATOM   2765  HB3 LYS A 173      11.232   1.737 -26.876  1.00 89.52           H  
ATOM   2766  O   LYS A 173       8.328   1.155 -26.120  1.00 89.52           O  
ATOM   2767  CG  LYS A 173      12.264   0.671 -28.450  1.00 89.52           C  
ATOM   2768  HG2 LYS A 173      12.201  -0.300 -28.941  1.00 89.52           H  
ATOM   2769  HG3 LYS A 173      12.051   1.452 -29.181  1.00 89.52           H  
ATOM   2770  CD  LYS A 173      13.678   0.866 -27.900  1.00 89.52           C  
ATOM   2771  HD2 LYS A 173      13.904   0.069 -27.192  1.00 89.52           H  
ATOM   2772  HD3 LYS A 173      13.727   1.825 -27.383  1.00 89.52           H  
ATOM   2773  CE  LYS A 173      14.686   0.846 -29.051  1.00 89.52           C  
ATOM   2774  HE2 LYS A 173      14.406   1.622 -29.763  1.00 89.52           H  
ATOM   2775  HE3 LYS A 173      14.620  -0.116 -29.561  1.00 89.52           H  
ATOM   2776  NZ  LYS A 173      16.064   1.081 -28.556  1.00 89.52           N  
ATOM   2777  HZ1 LYS A 173      16.111   1.984 -28.106  1.00 89.52           H  
ATOM   2778  HZ2 LYS A 173      16.328   0.376 -27.883  1.00 89.52           H  
ATOM   2779  HZ3 LYS A 173      16.722   1.076 -29.322  1.00 89.52           H  
ATOM   2780  N   PRO A 174       8.629  -1.068 -26.194  1.00 90.06           N  
ATOM   2781  CA  PRO A 174       7.791  -1.322 -25.028  1.00 90.06           C  
ATOM   2782  HA  PRO A 174       6.807  -0.872 -25.165  1.00 90.06           H  
ATOM   2783  C   PRO A 174       8.440  -0.741 -23.766  1.00 90.06           C  
ATOM   2784  CB  PRO A 174       7.647  -2.844 -24.956  1.00 90.06           C  
ATOM   2785  HB2 PRO A 174       7.557  -3.201 -23.930  1.00 90.06           H  
ATOM   2786  HB3 PRO A 174       6.781  -3.152 -25.542  1.00 90.06           H  
ATOM   2787  O   PRO A 174       9.607  -1.016 -23.489  1.00 90.06           O  
ATOM   2788  CG  PRO A 174       8.923  -3.359 -25.628  1.00 90.06           C  
ATOM   2789  HG2 PRO A 174       8.782  -4.349 -26.061  1.00 90.06           H  
ATOM   2790  HG3 PRO A 174       9.739  -3.371 -24.906  1.00 90.06           H  
ATOM   2791  CD  PRO A 174       9.202  -2.307 -26.700  1.00 90.06           C  
ATOM   2792  HD2 PRO A 174      10.277  -2.216 -26.858  1.00 90.06           H  
ATOM   2793  HD3 PRO A 174       8.704  -2.584 -27.629  1.00 90.06           H  
ATOM   2794  N   LYS A 175       7.670   0.020 -22.984  1.00 92.71           N  
ATOM   2795  H   LYS A 175       6.709   0.168 -23.255  1.00 92.71           H  
ATOM   2796  CA  LYS A 175       8.113   0.568 -21.698  1.00 92.71           C  
ATOM   2797  HA  LYS A 175       9.202   0.594 -21.680  1.00 92.71           H  
ATOM   2798  C   LYS A 175       7.630  -0.344 -20.579  1.00 92.71           C  
ATOM   2799  CB  LYS A 175       7.633   2.016 -21.542  1.00 92.71           C  
ATOM   2800  HB2 LYS A 175       7.923   2.580 -22.428  1.00 92.71           H  
ATOM   2801  HB3 LYS A 175       6.546   2.041 -21.466  1.00 92.71           H  
ATOM   2802  O   LYS A 175       6.429  -0.445 -20.311  1.00 92.71           O  
ATOM   2803  CG  LYS A 175       8.264   2.679 -20.306  1.00 92.71           C  
ATOM   2804  HG2 LYS A 175       9.317   2.872 -20.511  1.00 92.71           H  
ATOM   2805  HG3 LYS A 175       8.204   2.011 -19.447  1.00 92.71           H  
ATOM   2806  CD  LYS A 175       7.563   3.995 -19.953  1.00 92.71           C  
ATOM   2807  HD2 LYS A 175       6.522   3.804 -19.689  1.00 92.71           H  
ATOM   2808  HD3 LYS A 175       7.578   4.655 -20.820  1.00 92.71           H  
ATOM   2809  CE  LYS A 175       8.268   4.670 -18.773  1.00 92.71           C  
ATOM   2810  HE2 LYS A 175       9.332   4.439 -18.831  1.00 92.71           H  
ATOM   2811  HE3 LYS A 175       7.873   4.276 -17.836  1.00 92.71           H  
ATOM   2812  NZ  LYS A 175       8.114   6.137 -18.832  1.00 92.71           N  
ATOM   2813  HZ1 LYS A 175       8.460   6.561 -17.983  1.00 92.71           H  
ATOM   2814  HZ2 LYS A 175       7.149   6.414 -18.939  1.00 92.71           H  
ATOM   2815  HZ3 LYS A 175       8.666   6.455 -19.616  1.00 92.71           H  
ATOM   2816  N   HIS A 176       8.563  -1.045 -19.948  1.00 92.64           N  
ATOM   2817  H   HIS A 176       9.529  -0.893 -20.203  1.00 92.64           H  
ATOM   2818  CA  HIS A 176       8.264  -2.007 -18.895  1.00 92.64           C  
ATOM   2819  HA  HIS A 176       7.297  -2.466 -19.104  1.00 92.64           H  
ATOM   2820  C   HIS A 176       8.157  -1.343 -17.526  1.00 92.64           C  
ATOM   2821  CB  HIS A 176       9.320  -3.111 -18.893  1.00 92.64           C  
ATOM   2822  HB2 HIS A 176      10.305  -2.656 -18.788  1.00 92.64           H  
ATOM   2823  HB3 HIS A 176       9.145  -3.757 -18.033  1.00 92.64           H  
ATOM   2824  O   HIS A 176       8.958  -0.482 -17.173  1.00 92.64           O  
ATOM   2825  CG  HIS A 176       9.306  -3.950 -20.141  1.00 92.64           C  
ATOM   2826  CD2 HIS A 176      10.392  -4.348 -20.872  1.00 92.64           C  
ATOM   2827  HD2 HIS A 176      11.424  -4.118 -20.650  1.00 92.64           H  
ATOM   2828  ND1 HIS A 176       8.184  -4.433 -20.772  1.00 92.64           N  
ATOM   2829  HD1 HIS A 176       7.233  -4.218 -20.510  1.00 92.64           H  
ATOM   2830  CE1 HIS A 176       8.583  -5.102 -21.865  1.00 92.64           C  
ATOM   2831  HE1 HIS A 176       7.925  -5.552 -22.593  1.00 92.64           H  
ATOM   2832  NE2 HIS A 176       9.920  -5.116 -21.946  1.00 92.64           N  
ATOM   2833  N   LEU A 177       7.178  -1.787 -16.742  1.00 94.23           N  
ATOM   2834  H   LEU A 177       6.593  -2.537 -17.082  1.00 94.23           H  
ATOM   2835  CA  LEU A 177       7.034  -1.386 -15.351  1.00 94.23           C  
ATOM   2836  HA  LEU A 177       7.557  -0.442 -15.194  1.00 94.23           H  
ATOM   2837  C   LEU A 177       7.690  -2.433 -14.455  1.00 94.23           C  
ATOM   2838  CB  LEU A 177       5.552  -1.125 -15.068  1.00 94.23           C  
ATOM   2839  HB2 LEU A 177       4.950  -1.997 -15.325  1.00 94.23           H  
ATOM   2840  HB3 LEU A 177       5.248  -0.321 -15.738  1.00 94.23           H  
ATOM   2841  O   LEU A 177       7.386  -3.623 -14.565  1.00 94.23           O  
ATOM   2842  CG  LEU A 177       5.278  -0.701 -13.617  1.00 94.23           C  
ATOM   2843  HG  LEU A 177       6.135  -0.158 -13.218  1.00 94.23           H  
ATOM   2844  CD1 LEU A 177       4.077   0.227 -13.604  1.00 94.23           C  
ATOM   2845 HD11 LEU A 177       3.183  -0.304 -13.930  1.00 94.23           H  
ATOM   2846 HD12 LEU A 177       4.264   1.071 -14.268  1.00 94.23           H  
ATOM   2847 HD13 LEU A 177       3.949   0.631 -12.599  1.00 94.23           H  
ATOM   2848  CD2 LEU A 177       4.943  -1.880 -12.703  1.00 94.23           C  
ATOM   2849 HD21 LEU A 177       4.736  -1.514 -11.697  1.00 94.23           H  
ATOM   2850 HD22 LEU A 177       4.074  -2.420 -13.079  1.00 94.23           H  
ATOM   2851 HD23 LEU A 177       5.801  -2.551 -12.649  1.00 94.23           H  
ATOM   2852  N   TYR A 178       8.563  -1.990 -13.556  1.00 93.00           N  
ATOM   2853  H   TYR A 178       8.758  -1.000 -13.508  1.00 93.00           H  
ATOM   2854  CA  TYR A 178       9.318  -2.865 -12.664  1.00 93.00           C  
ATOM   2855  HA  TYR A 178       9.143  -3.904 -12.944  1.00 93.00           H  
ATOM   2856  C   TYR A 178       8.860  -2.694 -11.216  1.00 93.00           C  
ATOM   2857  CB  TYR A 178      10.820  -2.610 -12.835  1.00 93.00           C  
ATOM   2858  HB2 TYR A 178      11.360  -3.181 -12.079  1.00 93.00           H  
ATOM   2859  HB3 TYR A 178      11.031  -1.556 -12.656  1.00 93.00           H  
ATOM   2860  O   TYR A 178       8.761  -1.581 -10.708  1.00 93.00           O  
ATOM   2861  CG  TYR A 178      11.344  -3.004 -14.204  1.00 93.00           C  
ATOM   2862  CD1 TYR A 178      11.848  -4.301 -14.421  1.00 93.00           C  
ATOM   2863  HD1 TYR A 178      11.870  -5.010 -13.607  1.00 93.00           H  
ATOM   2864  CD2 TYR A 178      11.340  -2.069 -15.257  1.00 93.00           C  
ATOM   2865  HD2 TYR A 178      10.974  -1.066 -15.094  1.00 93.00           H  
ATOM   2866  CE1 TYR A 178      12.375  -4.651 -15.679  1.00 93.00           C  
ATOM   2867  HE1 TYR A 178      12.839  -5.616 -15.822  1.00 93.00           H  
ATOM   2868  CE2 TYR A 178      11.830  -2.428 -16.526  1.00 93.00           C  
ATOM   2869  HE2 TYR A 178      11.858  -1.698 -17.322  1.00 93.00           H  
ATOM   2870  OH  TYR A 178      12.847  -4.057 -17.957  1.00 93.00           O  
ATOM   2871  HH  TYR A 178      13.626  -4.607 -17.850  1.00 93.00           H  
ATOM   2872  CZ  TYR A 178      12.352  -3.718 -16.740  1.00 93.00           C  
ATOM   2873  N   VAL A 179       8.592  -3.817 -10.546  1.00 91.12           N  
ATOM   2874  H   VAL A 179       8.636  -4.690 -11.052  1.00 91.12           H  
ATOM   2875  CA  VAL A 179       8.301  -3.868  -9.104  1.00 91.12           C  
ATOM   2876  HA  VAL A 179       8.471  -2.885  -8.663  1.00 91.12           H  
ATOM   2877  C   VAL A 179       9.264  -4.848  -8.449  1.00 91.12           C  
ATOM   2878  CB  VAL A 179       6.836  -4.260  -8.833  1.00 91.12           C  
ATOM   2879  HB  VAL A 179       6.641  -5.241  -9.265  1.00 91.12           H  
ATOM   2880  O   VAL A 179       9.296  -6.023  -8.813  1.00 91.12           O  
ATOM   2881  CG1 VAL A 179       6.514  -4.327  -7.335  1.00 91.12           C  
ATOM   2882 HG11 VAL A 179       5.476  -4.629  -7.194  1.00 91.12           H  
ATOM   2883 HG12 VAL A 179       6.666  -3.347  -6.881  1.00 91.12           H  
ATOM   2884 HG13 VAL A 179       7.159  -5.055  -6.843  1.00 91.12           H  
ATOM   2885  CG2 VAL A 179       5.871  -3.251  -9.463  1.00 91.12           C  
ATOM   2886 HG21 VAL A 179       4.839  -3.475  -9.193  1.00 91.12           H  
ATOM   2887 HG22 VAL A 179       5.961  -3.306 -10.548  1.00 91.12           H  
ATOM   2888 HG23 VAL A 179       6.120  -2.241  -9.137  1.00 91.12           H  
ATOM   2889  N   SER A 180      10.040  -4.385  -7.477  1.00 88.54           N  
ATOM   2890  H   SER A 180       9.926  -3.424  -7.188  1.00 88.54           H  
ATOM   2891  CA  SER A 180      11.080  -5.163  -6.804  1.00 88.54           C  
ATOM   2892  HA  SER A 180      11.538  -5.839  -7.525  1.00 88.54           H  
ATOM   2893  C   SER A 180      10.505  -6.005  -5.663  1.00 88.54           C  
ATOM   2894  CB  SER A 180      12.182  -4.234  -6.293  1.00 88.54           C  
ATOM   2895  HB2 SER A 180      11.782  -3.578  -5.521  1.00 88.54           H  
ATOM   2896  HB3 SER A 180      12.987  -4.839  -5.877  1.00 88.54           H  
ATOM   2897  O   SER A 180       9.820  -5.502  -4.776  1.00 88.54           O  
ATOM   2898  OG  SER A 180      12.740  -3.461  -7.335  1.00 88.54           O  
ATOM   2899  HG  SER A 180      13.477  -2.989  -6.942  1.00 88.54           H  
ATOM   2900  N   LEU A 181      10.766  -7.309  -5.668  1.00 81.94           N  
ATOM   2901  H   LEU A 181      11.439  -7.658  -6.335  1.00 81.94           H  
ATOM   2902  CA  LEU A 181      10.305  -8.230  -4.635  1.00 81.94           C  
ATOM   2903  HA  LEU A 181       9.295  -7.932  -4.352  1.00 81.94           H  
ATOM   2904  C   LEU A 181      11.217  -8.155  -3.406  1.00 81.94           C  
ATOM   2905  CB  LEU A 181      10.266  -9.664  -5.186  1.00 81.94           C  
ATOM   2906  HB2 LEU A 181      11.219  -9.886  -5.666  1.00 81.94           H  
ATOM   2907  HB3 LEU A 181      10.154 -10.357  -4.352  1.00 81.94           H  
ATOM   2908  O   LEU A 181      12.416  -8.381  -3.549  1.00 81.94           O  
ATOM   2909  CG  LEU A 181       9.125  -9.908  -6.182  1.00 81.94           C  
ATOM   2910  HG  LEU A 181       9.204  -9.206  -7.011  1.00 81.94           H  
ATOM   2911  CD1 LEU A 181       9.239 -11.322  -6.751  1.00 81.94           C  
ATOM   2912 HD11 LEU A 181       9.270 -12.060  -5.950  1.00 81.94           H  
ATOM   2913 HD12 LEU A 181       8.401 -11.536  -7.413  1.00 81.94           H  
ATOM   2914 HD13 LEU A 181      10.167 -11.405  -7.318  1.00 81.94           H  
ATOM   2915  CD2 LEU A 181       7.764  -9.715  -5.502  1.00 81.94           C  
ATOM   2916 HD21 LEU A 181       7.787 -10.114  -4.488  1.00 81.94           H  
ATOM   2917 HD22 LEU A 181       6.984 -10.236  -6.057  1.00 81.94           H  
ATOM   2918 HD23 LEU A 181       7.523  -8.652  -5.472  1.00 81.94           H  
ATOM   2919  N   PRO A 182      10.674  -7.891  -2.202  1.00 71.09           N  
ATOM   2920  CA  PRO A 182      11.472  -7.868  -0.983  1.00 71.09           C  
ATOM   2921  HA  PRO A 182      12.262  -7.120  -1.043  1.00 71.09           H  
ATOM   2922  C   PRO A 182      12.104  -9.241  -0.749  1.00 71.09           C  
ATOM   2923  CB  PRO A 182      10.508  -7.462   0.135  1.00 71.09           C  
ATOM   2924  HB2 PRO A 182      10.498  -6.376   0.224  1.00 71.09           H  
ATOM   2925  HB3 PRO A 182      10.769  -7.918   1.090  1.00 71.09           H  
ATOM   2926  O   PRO A 182      11.405 -10.256  -0.763  1.00 71.09           O  
ATOM   2927  CG  PRO A 182       9.149  -7.943  -0.375  1.00 71.09           C  
ATOM   2928  HG2 PRO A 182       8.330  -7.362   0.047  1.00 71.09           H  
ATOM   2929  HG3 PRO A 182       9.025  -9.003  -0.149  1.00 71.09           H  
ATOM   2930  CD  PRO A 182       9.260  -7.752  -1.886  1.00 71.09           C  
ATOM   2931  HD2 PRO A 182       8.938  -6.747  -2.158  1.00 71.09           H  
ATOM   2932  HD3 PRO A 182       8.657  -8.503  -2.395  1.00 71.09           H  
ATOM   2933  N   ASN A 183      13.412  -9.267  -0.503  1.00 68.13           N  
ATOM   2934  H   ASN A 183      13.933  -8.402  -0.496  1.00 68.13           H  
ATOM   2935  CA  ASN A 183      14.117 -10.458  -0.050  1.00 68.13           C  
ATOM   2936  HA  ASN A 183      13.404 -11.282  -0.022  1.00 68.13           H  
ATOM   2937  C   ASN A 183      14.566 -10.253   1.416  1.00 68.13           C  
ATOM   2938  CB  ASN A 183      15.175 -10.858  -1.111  1.00 68.13           C  
ATOM   2939  HB2 ASN A 183      15.214 -11.945  -1.165  1.00 68.13           H  
ATOM   2940  HB3 ASN A 183      14.862 -10.502  -2.093  1.00 68.13           H  
ATOM   2941  O   ASN A 183      14.717  -9.122   1.874  1.00 68.13           O  
ATOM   2942  CG  ASN A 183      16.595 -10.395  -0.861  1.00 68.13           C  
ATOM   2943  ND2 ASN A 183      17.447 -10.366  -1.844  1.00 68.13           N  
ATOM   2944 HD21 ASN A 183      17.134 -10.444  -2.801  1.00 68.13           H  
ATOM   2945 HD22 ASN A 183      18.393 -10.109  -1.602  1.00 68.13           H  
ATOM   2946  OD1 ASN A 183      17.020 -10.204   0.249  1.00 68.13           O  
ATOM   2947  N   ALA A 184      14.736 -11.341   2.173  1.00 60.22           N  
ATOM   2948  H   ALA A 184      14.626 -12.252   1.752  1.00 60.22           H  
ATOM   2949  CA  ALA A 184      15.067 -11.271   3.603  1.00 60.22           C  
ATOM   2950  HA  ALA A 184      14.433 -10.518   4.072  1.00 60.22           H  
ATOM   2951  C   ALA A 184      16.526 -10.862   3.901  1.00 60.22           C  
ATOM   2952  CB  ALA A 184      14.740 -12.635   4.227  1.00 60.22           C  
ATOM   2953  HB1 ALA A 184      13.692 -12.882   4.059  1.00 60.22           H  
ATOM   2954  HB2 ALA A 184      15.375 -13.407   3.793  1.00 60.22           H  
ATOM   2955  HB3 ALA A 184      14.923 -12.593   5.301  1.00 60.22           H  
ATOM   2956  O   ALA A 184      16.865 -10.608   5.050  1.00 60.22           O  
ATOM   2957  N   GLN A 185      17.390 -10.845   2.889  1.00 55.13           N  
ATOM   2958  H   GLN A 185      17.022 -10.930   1.952  1.00 55.13           H  
ATOM   2959  CA  GLN A 185      18.840 -10.654   2.988  1.00 55.13           C  
ATOM   2960  HA  GLN A 185      19.153 -10.752   4.028  1.00 55.13           H  
ATOM   2961  C   GLN A 185      19.302  -9.266   2.519  1.00 55.13           C  
ATOM   2962  CB  GLN A 185      19.531 -11.752   2.163  1.00 55.13           C  
ATOM   2963  HB2 GLN A 185      19.190 -11.694   1.129  1.00 55.13           H  
ATOM   2964  HB3 GLN A 185      20.608 -11.584   2.176  1.00 55.13           H  
ATOM   2965  O   GLN A 185      20.488  -8.954   2.584  1.00 55.13           O  
ATOM   2966  CG  GLN A 185      19.260 -13.159   2.718  1.00 55.13           C  
ATOM   2967  HG2 GLN A 185      18.190 -13.362   2.724  1.00 55.13           H  
ATOM   2968  HG3 GLN A 185      19.623 -13.205   3.745  1.00 55.13           H  
ATOM   2969  CD  GLN A 185      19.939 -14.258   1.908  1.00 55.13           C  
ATOM   2970  NE2 GLN A 185      20.055 -15.448   2.455  1.00 55.13           N  
ATOM   2971 HE21 GLN A 185      19.782 -15.602   3.415  1.00 55.13           H  
ATOM   2972 HE22 GLN A 185      20.549 -16.135   1.903  1.00 55.13           H  
ATOM   2973  OE1 GLN A 185      20.353 -14.096   0.773  1.00 55.13           O  
ATOM   2974  N   SER A 186      18.389  -8.437   2.024  1.00 62.02           N  
ATOM   2975  H   SER A 186      17.444  -8.781   1.929  1.00 62.02           H  
ATOM   2976  CA  SER A 186      18.707  -7.188   1.344  1.00 62.02           C  
ATOM   2977  HA  SER A 186      19.787  -7.063   1.265  1.00 62.02           H  
ATOM   2978  C   SER A 186      18.123  -5.973   2.037  1.00 62.02           C  
ATOM   2979  CB  SER A 186      18.141  -7.244  -0.054  1.00 62.02           C  
ATOM   2980  HB2 SER A 186      18.332  -6.294  -0.552  1.00 62.02           H  
ATOM   2981  HB3 SER A 186      18.622  -8.060  -0.594  1.00 62.02           H  
ATOM   2982  O   SER A 186      16.949  -5.970   2.415  1.00 62.02           O  
ATOM   2983  OG  SER A 186      16.748  -7.475   0.019  1.00 62.02           O  
ATOM   2984  HG  SER A 186      16.433  -7.087   0.838  1.00 62.02           H  
ATOM   2985  N   SER A 187      18.904  -4.899   2.095  1.00 66.62           N  
ATOM   2986  H   SER A 187      19.849  -4.940   1.741  1.00 66.62           H  
ATOM   2987  CA  SER A 187      18.406  -3.583   2.472  1.00 66.62           C  
ATOM   2988  HA  SER A 187      17.785  -3.690   3.361  1.00 66.62           H  
ATOM   2989  C   SER A 187      17.543  -2.997   1.348  1.00 66.62           C  
ATOM   2990  CB  SER A 187      19.576  -2.663   2.842  1.00 66.62           C  
ATOM   2991  HB2 SER A 187      20.011  -3.009   3.780  1.00 66.62           H  
ATOM   2992  HB3 SER A 187      19.207  -1.648   2.985  1.00 66.62           H  
ATOM   2993  O   SER A 187      17.964  -2.905   0.195  1.00 66.62           O  
ATOM   2994  OG  SER A 187      20.584  -2.669   1.846  1.00 66.62           O  
ATOM   2995  HG  SER A 187      21.289  -2.082   2.126  1.00 66.62           H  
ATOM   2996  N   MET A 188      16.312  -2.602   1.685  1.00 76.03           N  
ATOM   2997  H   MET A 188      16.010  -2.734   2.640  1.00 76.03           H  
ATOM   2998  CA  MET A 188      15.441  -1.864   0.766  1.00 76.03           C  
ATOM   2999  HA  MET A 188      15.424  -2.364  -0.202  1.00 76.03           H  
ATOM   3000  C   MET A 188      15.987  -0.445   0.572  1.00 76.03           C  
ATOM   3001  CB  MET A 188      14.008  -1.787   1.315  1.00 76.03           C  
ATOM   3002  HB2 MET A 188      14.036  -1.339   2.308  1.00 76.03           H  
ATOM   3003  HB3 MET A 188      13.423  -1.135   0.666  1.00 76.03           H  
ATOM   3004  O   MET A 188      16.192   0.268   1.561  1.00 76.03           O  
ATOM   3005  CG  MET A 188      13.300  -3.146   1.385  1.00 76.03           C  
ATOM   3006  HG2 MET A 188      13.876  -3.821   2.019  1.00 76.03           H  
ATOM   3007  HG3 MET A 188      13.274  -3.569   0.380  1.00 76.03           H  
ATOM   3008  SD  MET A 188      11.593  -3.067   2.015  1.00 76.03           S  
ATOM   3009  CE  MET A 188      11.915  -2.613   3.745  1.00 76.03           C  
ATOM   3010  HE1 MET A 188      12.382  -1.630   3.797  1.00 76.03           H  
ATOM   3011  HE2 MET A 188      10.977  -2.590   4.299  1.00 76.03           H  
ATOM   3012  HE3 MET A 188      12.579  -3.349   4.199  1.00 76.03           H  
ATOM   3013  N   LYS A 189      16.176  -0.019  -0.682  1.00 82.06           N  
ATOM   3014  H   LYS A 189      15.975  -0.661  -1.436  1.00 82.06           H  
ATOM   3015  CA  LYS A 189      16.576   1.367  -1.001  1.00 82.06           C  
ATOM   3016  HA  LYS A 189      17.306   1.699  -0.262  1.00 82.06           H  
ATOM   3017  C   LYS A 189      15.389   2.327  -0.898  1.00 82.06           C  
ATOM   3018  CB  LYS A 189      17.236   1.453  -2.388  1.00 82.06           C  
ATOM   3019  HB2 LYS A 189      16.524   1.159  -3.159  1.00 82.06           H  
ATOM   3020  HB3 LYS A 189      17.521   2.490  -2.568  1.00 82.06           H  
ATOM   3021  O   LYS A 189      14.241   1.895  -1.020  1.00 82.06           O  
ATOM   3022  CG  LYS A 189      18.490   0.576  -2.492  1.00 82.06           C  
ATOM   3023  HG2 LYS A 189      19.127   0.760  -1.627  1.00 82.06           H  
ATOM   3024  HG3 LYS A 189      18.197  -0.474  -2.496  1.00 82.06           H  
ATOM   3025  CD  LYS A 189      19.287   0.887  -3.766  1.00 82.06           C  
ATOM   3026  HD2 LYS A 189      19.630   1.921  -3.739  1.00 82.06           H  
ATOM   3027  HD3 LYS A 189      18.663   0.734  -4.647  1.00 82.06           H  
ATOM   3028  CE  LYS A 189      20.490  -0.054  -3.807  1.00 82.06           C  
ATOM   3029  HE2 LYS A 189      21.026   0.015  -2.860  1.00 82.06           H  
ATOM   3030  HE3 LYS A 189      20.114  -1.071  -3.919  1.00 82.06           H  
ATOM   3031  NZ  LYS A 189      21.418   0.250  -4.911  1.00 82.06           N  
ATOM   3032  HZ1 LYS A 189      22.094  -0.489  -5.042  1.00 82.06           H  
ATOM   3033  HZ2 LYS A 189      21.961   1.083  -4.733  1.00 82.06           H  
ATOM   3034  HZ3 LYS A 189      20.934   0.375  -5.788  1.00 82.06           H  
ATOM   3035  N   ALA A 190      15.634   3.625  -0.719  1.00 86.09           N  
ATOM   3036  H   ALA A 190      16.579   3.931  -0.531  1.00 86.09           H  
ATOM   3037  CA  ALA A 190      14.572   4.634  -0.637  1.00 86.09           C  
ATOM   3038  HA  ALA A 190      13.921   4.386   0.201  1.00 86.09           H  
ATOM   3039  C   ALA A 190      13.694   4.688  -1.903  1.00 86.09           C  
ATOM   3040  CB  ALA A 190      15.210   5.998  -0.356  1.00 86.09           C  
ATOM   3041  HB1 ALA A 190      15.882   6.283  -1.166  1.00 86.09           H  
ATOM   3042  HB2 ALA A 190      15.769   5.970   0.580  1.00 86.09           H  
ATOM   3043  HB3 ALA A 190      14.430   6.754  -0.261  1.00 86.09           H  
ATOM   3044  O   ALA A 190      12.469   4.710  -1.806  1.00 86.09           O  
ATOM   3045  N   GLU A 191      14.315   4.611  -3.081  1.00 89.94           N  
ATOM   3046  H   GLU A 191      15.323   4.675  -3.077  1.00 89.94           H  
ATOM   3047  CA  GLU A 191      13.658   4.713  -4.397  1.00 89.94           C  
ATOM   3048  HA  GLU A 191      12.890   5.485  -4.354  1.00 89.94           H  
ATOM   3049  C   GLU A 191      12.970   3.403  -4.831  1.00 89.94           C  
ATOM   3050  CB  GLU A 191      14.709   5.137  -5.445  1.00 89.94           C  
ATOM   3051  HB2 GLU A 191      15.409   4.312  -5.576  1.00 89.94           H  
ATOM   3052  HB3 GLU A 191      14.203   5.316  -6.394  1.00 89.94           H  
ATOM   3053  O   GLU A 191      12.264   3.355  -5.835  1.00 89.94           O  
ATOM   3054  CG  GLU A 191      15.505   6.403  -5.055  1.00 89.94           C  
ATOM   3055  HG2 GLU A 191      16.004   6.236  -4.101  1.00 89.94           H  
ATOM   3056  HG3 GLU A 191      14.799   7.225  -4.927  1.00 89.94           H  
ATOM   3057  CD  GLU A 191      16.583   6.813  -6.079  1.00 89.94           C  
ATOM   3058  OE1 GLU A 191      17.232   7.869  -5.874  1.00 89.94           O  
ATOM   3059  OE2 GLU A 191      16.811   6.072  -7.060  1.00 89.94           O  
ATOM   3060  N   GLU A 192      13.175   2.311  -4.086  1.00 89.58           N  
ATOM   3061  H   GLU A 192      13.717   2.412  -3.240  1.00 89.58           H  
ATOM   3062  CA  GLU A 192      12.781   0.976  -4.522  1.00 89.58           C  
ATOM   3063  HA  GLU A 192      13.026   0.905  -5.582  1.00 89.58           H  
ATOM   3064  C   GLU A 192      11.277   0.717  -4.392  1.00 89.58           C  
ATOM   3065  CB  GLU A 192      13.621  -0.067  -3.784  1.00 89.58           C  
ATOM   3066  HB2 GLU A 192      13.412  -0.031  -2.715  1.00 89.58           H  
ATOM   3067  HB3 GLU A 192      14.669   0.182  -3.949  1.00 89.58           H  
ATOM   3068  O   GLU A 192      10.683   0.809  -3.311  1.00 89.58           O  
ATOM   3069  CG  GLU A 192      13.373  -1.484  -4.304  1.00 89.58           C  
ATOM   3070  HG2 GLU A 192      13.229  -1.443  -5.384  1.00 89.58           H  
ATOM   3071  HG3 GLU A 192      12.465  -1.885  -3.854  1.00 89.58           H  
ATOM   3072  CD  GLU A 192      14.562  -2.390  -3.992  1.00 89.58           C  
ATOM   3073  OE1 GLU A 192      14.907  -3.186  -4.902  1.00 89.58           O  
ATOM   3074  OE2 GLU A 192      15.116  -2.282  -2.873  1.00 89.58           O  
ATOM   3075  N   ILE A 193      10.657   0.316  -5.499  1.00 92.78           N  
ATOM   3076  H   ILE A 193      11.171   0.366  -6.367  1.00 92.78           H  
ATOM   3077  CA  ILE A 193       9.219   0.069  -5.575  1.00 92.78           C  
ATOM   3078  HA  ILE A 193       8.719   0.703  -4.843  1.00 92.78           H  
ATOM   3079  C   ILE A 193       8.916  -1.383  -5.217  1.00 92.78           C  
ATOM   3080  CB  ILE A 193       8.683   0.482  -6.958  1.00 92.78           C  
ATOM   3081  HB  ILE A 193       9.196  -0.094  -7.728  1.00 92.78           H  
ATOM   3082  O   ILE A 193       8.894  -2.269  -6.068  1.00 92.78           O  
ATOM   3083  CG1 ILE A 193       8.966   1.981  -7.171  1.00 92.78           C  
ATOM   3084 HG12 ILE A 193       8.406   2.556  -6.433  1.00 92.78           H  
ATOM   3085 HG13 ILE A 193      10.025   2.196  -7.026  1.00 92.78           H  
ATOM   3086  CG2 ILE A 193       7.168   0.221  -7.057  1.00 92.78           C  
ATOM   3087 HG21 ILE A 193       6.629   0.824  -6.326  1.00 92.78           H  
ATOM   3088 HG22 ILE A 193       6.837   0.476  -8.064  1.00 92.78           H  
ATOM   3089 HG23 ILE A 193       6.949  -0.836  -6.906  1.00 92.78           H  
ATOM   3090  CD1 ILE A 193       8.614   2.477  -8.565  1.00 92.78           C  
ATOM   3091 HD11 ILE A 193       7.533   2.491  -8.706  1.00 92.78           H  
ATOM   3092 HD12 ILE A 193       9.084   1.838  -9.312  1.00 92.78           H  
ATOM   3093 HD13 ILE A 193       8.993   3.493  -8.673  1.00 92.78           H  
ATOM   3094  N   THR A 194       8.635  -1.632  -3.941  1.00 90.56           N  
ATOM   3095  H   THR A 194       8.760  -0.880  -3.278  1.00 90.56           H  
ATOM   3096  CA  THR A 194       8.118  -2.931  -3.482  1.00 90.56           C  
ATOM   3097  HA  THR A 194       8.641  -3.703  -4.047  1.00 90.56           H  
ATOM   3098  C   THR A 194       6.622  -3.076  -3.777  1.00 90.56           C  
ATOM   3099  CB  THR A 194       8.404  -3.175  -1.996  1.00 90.56           C  
ATOM   3100  HB  THR A 194       8.131  -4.202  -1.753  1.00 90.56           H  
ATOM   3101  O   THR A 194       5.935  -2.061  -3.906  1.00 90.56           O  
ATOM   3102  CG2 THR A 194       9.875  -2.983  -1.637  1.00 90.56           C  
ATOM   3103 HG21 THR A 194      10.178  -1.943  -1.757  1.00 90.56           H  
ATOM   3104 HG22 THR A 194      10.052  -3.293  -0.607  1.00 90.56           H  
ATOM   3105 HG23 THR A 194      10.492  -3.601  -2.290  1.00 90.56           H  
ATOM   3106  OG1 THR A 194       7.647  -2.311  -1.173  1.00 90.56           O  
ATOM   3107  HG1 THR A 194       8.252  -2.052  -0.474  1.00 90.56           H  
ATOM   3108  N   PRO A 195       6.036  -4.293  -3.804  1.00 90.31           N  
ATOM   3109  CA  PRO A 195       4.592  -4.455  -3.978  1.00 90.31           C  
ATOM   3110  HA  PRO A 195       4.326  -4.141  -4.987  1.00 90.31           H  
ATOM   3111  C   PRO A 195       3.758  -3.659  -2.968  1.00 90.31           C  
ATOM   3112  CB  PRO A 195       4.333  -5.956  -3.821  1.00 90.31           C  
ATOM   3113  HB2 PRO A 195       3.475  -6.279  -4.411  1.00 90.31           H  
ATOM   3114  HB3 PRO A 195       4.185  -6.208  -2.770  1.00 90.31           H  
ATOM   3115  O   PRO A 195       2.682  -3.182  -3.310  1.00 90.31           O  
ATOM   3116  CG  PRO A 195       5.633  -6.588  -4.304  1.00 90.31           C  
ATOM   3117  HG2 PRO A 195       5.638  -6.634  -5.393  1.00 90.31           H  
ATOM   3118  HG3 PRO A 195       5.789  -7.579  -3.877  1.00 90.31           H  
ATOM   3119  CD  PRO A 195       6.689  -5.594  -3.825  1.00 90.31           C  
ATOM   3120  HD2 PRO A 195       7.520  -5.601  -4.530  1.00 90.31           H  
ATOM   3121  HD3 PRO A 195       7.024  -5.858  -2.822  1.00 90.31           H  
ATOM   3122  N   GLY A 196       4.240  -3.510  -1.728  1.00 91.34           N  
ATOM   3123  H   GLY A 196       5.170  -3.855  -1.537  1.00 91.34           H  
ATOM   3124  CA  GLY A 196       3.587  -2.682  -0.710  1.00 91.34           C  
ATOM   3125  HA2 GLY A 196       2.549  -2.993  -0.586  1.00 91.34           H  
ATOM   3126  HA3 GLY A 196       4.106  -2.794   0.242  1.00 91.34           H  
ATOM   3127  C   GLY A 196       3.599  -1.202  -1.086  1.00 91.34           C  
ATOM   3128  O   GLY A 196       2.536  -0.594  -1.184  1.00 91.34           O  
ATOM   3129  N   ARG A 197       4.786  -0.655  -1.389  1.00 94.70           N  
ATOM   3130  H   ARG A 197       5.606  -1.243  -1.369  1.00 94.70           H  
ATOM   3131  CA  ARG A 197       4.953   0.744  -1.824  1.00 94.70           C  
ATOM   3132  HA  ARG A 197       4.542   1.412  -1.067  1.00 94.70           H  
ATOM   3133  C   ARG A 197       4.172   1.043  -3.103  1.00 94.70           C  
ATOM   3134  CB  ARG A 197       6.445   1.060  -2.020  1.00 94.70           C  
ATOM   3135  HB2 ARG A 197       6.537   2.026  -2.516  1.00 94.70           H  
ATOM   3136  HB3 ARG A 197       6.891   0.305  -2.668  1.00 94.70           H  
ATOM   3137  O   ARG A 197       3.518   2.076  -3.184  1.00 94.70           O  
ATOM   3138  CG  ARG A 197       7.218   1.129  -0.693  1.00 94.70           C  
ATOM   3139  HG2 ARG A 197       6.857   1.976  -0.109  1.00 94.70           H  
ATOM   3140  HG3 ARG A 197       7.068   0.213  -0.121  1.00 94.70           H  
ATOM   3141  CD  ARG A 197       8.712   1.307  -0.975  1.00 94.70           C  
ATOM   3142  HD2 ARG A 197       9.060   0.436  -1.530  1.00 94.70           H  
ATOM   3143  HD3 ARG A 197       8.854   2.193  -1.594  1.00 94.70           H  
ATOM   3144  NE  ARG A 197       9.518   1.442   0.254  1.00 94.70           N  
ATOM   3145  HE  ARG A 197       9.041   1.480   1.144  1.00 94.70           H  
ATOM   3146  NH1 ARG A 197      11.521   1.718  -0.816  1.00 94.70           N  
ATOM   3147 HH11 ARG A 197      11.100   1.582  -1.723  1.00 94.70           H  
ATOM   3148 HH12 ARG A 197      12.513   1.907  -0.795  1.00 94.70           H  
ATOM   3149  NH2 ARG A 197      11.457   1.857   1.394  1.00 94.70           N  
ATOM   3150 HH21 ARG A 197      11.007   1.892   2.298  1.00 94.70           H  
ATOM   3151 HH22 ARG A 197      12.437   2.103   1.383  1.00 94.70           H  
ATOM   3152  CZ  ARG A 197      10.823   1.673   0.272  1.00 94.70           C  
ATOM   3153  N   TYR A 198       4.165   0.105  -4.047  1.00 96.61           N  
ATOM   3154  H   TYR A 198       4.774  -0.691  -3.920  1.00 96.61           H  
ATOM   3155  CA  TYR A 198       3.397   0.187  -5.283  1.00 96.61           C  
ATOM   3156  HA  TYR A 198       3.727   1.061  -5.846  1.00 96.61           H  
ATOM   3157  C   TYR A 198       1.895   0.336  -5.024  1.00 96.61           C  
ATOM   3158  CB  TYR A 198       3.660  -1.067  -6.121  1.00 96.61           C  
ATOM   3159  HB2 TYR A 198       3.284  -1.950  -5.605  1.00 96.61           H  
ATOM   3160  HB3 TYR A 198       4.735  -1.197  -6.253  1.00 96.61           H  
ATOM   3161  O   TYR A 198       1.276   1.277  -5.517  1.00 96.61           O  
ATOM   3162  CG  TYR A 198       3.012  -0.969  -7.476  1.00 96.61           C  
ATOM   3163  CD1 TYR A 198       1.697  -1.429  -7.685  1.00 96.61           C  
ATOM   3164  HD1 TYR A 198       1.145  -1.894  -6.882  1.00 96.61           H  
ATOM   3165  CD2 TYR A 198       3.713  -0.321  -8.503  1.00 96.61           C  
ATOM   3166  HD2 TYR A 198       4.710   0.056  -8.331  1.00 96.61           H  
ATOM   3167  CE1 TYR A 198       1.091  -1.245  -8.940  1.00 96.61           C  
ATOM   3168  HE1 TYR A 198       0.072  -1.553  -9.125  1.00 96.61           H  
ATOM   3169  CE2 TYR A 198       3.112  -0.136  -9.749  1.00 96.61           C  
ATOM   3170  HE2 TYR A 198       3.654   0.380 -10.528  1.00 96.61           H  
ATOM   3171  OH  TYR A 198       1.231  -0.356 -11.152  1.00 96.61           O  
ATOM   3172  HH  TYR A 198       1.825   0.127 -11.732  1.00 96.61           H  
ATOM   3173  CZ  TYR A 198       1.805  -0.595  -9.964  1.00 96.61           C  
ATOM   3174  N   ARG A 199       1.303  -0.566  -4.220  1.00 96.46           N  
ATOM   3175  H   ARG A 199       1.873  -1.295  -3.815  1.00 96.46           H  
ATOM   3176  CA  ARG A 199      -0.126  -0.489  -3.873  1.00 96.46           C  
ATOM   3177  HA  ARG A 199      -0.718  -0.492  -4.789  1.00 96.46           H  
ATOM   3178  C   ARG A 199      -0.448   0.832  -3.187  1.00 96.46           C  
ATOM   3179  CB  ARG A 199      -0.560  -1.660  -2.980  1.00 96.46           C  
ATOM   3180  HB2 ARG A 199      -1.564  -1.451  -2.611  1.00 96.46           H  
ATOM   3181  HB3 ARG A 199       0.111  -1.730  -2.123  1.00 96.46           H  
ATOM   3182  O   ARG A 199      -1.411   1.484  -3.572  1.00 96.46           O  
ATOM   3183  CG  ARG A 199      -0.597  -3.002  -3.727  1.00 96.46           C  
ATOM   3184  HG2 ARG A 199       0.411  -3.335  -3.975  1.00 96.46           H  
ATOM   3185  HG3 ARG A 199      -1.132  -2.870  -4.667  1.00 96.46           H  
ATOM   3186  CD  ARG A 199      -1.319  -4.093  -2.927  1.00 96.46           C  
ATOM   3187  HD2 ARG A 199      -1.226  -5.048  -3.445  1.00 96.46           H  
ATOM   3188  HD3 ARG A 199      -2.378  -3.834  -2.910  1.00 96.46           H  
ATOM   3189  NE  ARG A 199      -0.859  -4.204  -1.531  1.00 96.46           N  
ATOM   3190  HE  ARG A 199      -1.432  -3.732  -0.845  1.00 96.46           H  
ATOM   3191  NH1 ARG A 199       0.960  -5.556  -1.895  1.00 96.46           N  
ATOM   3192 HH11 ARG A 199       0.760  -5.503  -2.883  1.00 96.46           H  
ATOM   3193 HH12 ARG A 199       1.765  -6.055  -1.544  1.00 96.46           H  
ATOM   3194  NH2 ARG A 199       0.475  -4.854   0.177  1.00 96.46           N  
ATOM   3195 HH21 ARG A 199       1.284  -5.335   0.542  1.00 96.46           H  
ATOM   3196 HH22 ARG A 199      -0.123  -4.313   0.786  1.00 96.46           H  
ATOM   3197  CZ  ARG A 199       0.191  -4.869  -1.094  1.00 96.46           C  
ATOM   3198  N   THR A 200       0.378   1.235  -2.225  1.00 97.80           N  
ATOM   3199  H   THR A 200       1.129   0.620  -1.944  1.00 97.80           H  
ATOM   3200  CA  THR A 200       0.227   2.494  -1.491  1.00 97.80           C  
ATOM   3201  HA  THR A 200      -0.747   2.510  -1.001  1.00 97.80           H  
ATOM   3202  C   THR A 200       0.233   3.706  -2.423  1.00 97.80           C  
ATOM   3203  CB  THR A 200       1.289   2.565  -0.384  1.00 97.80           C  
ATOM   3204  HB  THR A 200       2.280   2.436  -0.819  1.00 97.80           H  
ATOM   3205  O   THR A 200      -0.687   4.515  -2.353  1.00 97.80           O  
ATOM   3206  CG2 THR A 200       1.248   3.874   0.396  1.00 97.80           C  
ATOM   3207 HG21 THR A 200       0.307   3.957   0.941  1.00 97.80           H  
ATOM   3208 HG22 THR A 200       1.358   4.722  -0.280  1.00 97.80           H  
ATOM   3209 HG23 THR A 200       2.087   3.904   1.091  1.00 97.80           H  
ATOM   3210  OG1 THR A 200       1.017   1.501   0.515  1.00 97.80           O  
ATOM   3211  HG1 THR A 200       1.751   1.351   1.115  1.00 97.80           H  
ATOM   3212  N   ALA A 201       1.194   3.810  -3.344  1.00 97.95           N  
ATOM   3213  H   ALA A 201       1.931   3.120  -3.374  1.00 97.95           H  
ATOM   3214  CA  ALA A 201       1.265   4.931  -4.279  1.00 97.95           C  
ATOM   3215  HA  ALA A 201       1.206   5.861  -3.713  1.00 97.95           H  
ATOM   3216  C   ALA A 201       0.093   4.938  -5.278  1.00 97.95           C  
ATOM   3217  CB  ALA A 201       2.627   4.894  -4.980  1.00 97.95           C  
ATOM   3218  HB1 ALA A 201       2.740   3.962  -5.534  1.00 97.95           H  
ATOM   3219  HB2 ALA A 201       3.426   4.971  -4.242  1.00 97.95           H  
ATOM   3220  HB3 ALA A 201       2.704   5.737  -5.666  1.00 97.95           H  
ATOM   3221  O   ALA A 201      -0.628   5.928  -5.377  1.00 97.95           O  
ATOM   3222  N   VAL A 202      -0.153   3.828  -5.986  1.00 98.07           N  
ATOM   3223  H   VAL A 202       0.438   3.023  -5.839  1.00 98.07           H  
ATOM   3224  CA  VAL A 202      -1.179   3.774  -7.047  1.00 98.07           C  
ATOM   3225  HA  VAL A 202      -0.999   4.599  -7.736  1.00 98.07           H  
ATOM   3226  C   VAL A 202      -2.591   3.981  -6.489  1.00 98.07           C  
ATOM   3227  CB  VAL A 202      -1.080   2.461  -7.851  1.00 98.07           C  
ATOM   3228  HB  VAL A 202      -1.183   1.615  -7.171  1.00 98.07           H  
ATOM   3229  O   VAL A 202      -3.396   4.652  -7.135  1.00 98.07           O  
ATOM   3230  CG1 VAL A 202      -2.139   2.328  -8.956  1.00 98.07           C  
ATOM   3231 HG11 VAL A 202      -2.063   1.345  -9.421  1.00 98.07           H  
ATOM   3232 HG12 VAL A 202      -3.147   2.446  -8.556  1.00 98.07           H  
ATOM   3233 HG13 VAL A 202      -1.970   3.082  -9.725  1.00 98.07           H  
ATOM   3234  CG2 VAL A 202       0.276   2.374  -8.565  1.00 98.07           C  
ATOM   3235 HG21 VAL A 202       0.426   3.248  -9.198  1.00 98.07           H  
ATOM   3236 HG22 VAL A 202       1.091   2.315  -7.844  1.00 98.07           H  
ATOM   3237 HG23 VAL A 202       0.303   1.480  -9.188  1.00 98.07           H  
ATOM   3238  N   CYS A 203      -2.895   3.471  -5.288  1.00 98.17           N  
ATOM   3239  H   CYS A 203      -2.197   2.957  -4.770  1.00 98.17           H  
ATOM   3240  CA  CYS A 203      -4.212   3.682  -4.681  1.00 98.17           C  
ATOM   3241  HA  CYS A 203      -4.977   3.419  -5.412  1.00 98.17           H  
ATOM   3242  C   CYS A 203      -4.477   5.148  -4.318  1.00 98.17           C  
ATOM   3243  CB  CYS A 203      -4.412   2.788  -3.454  1.00 98.17           C  
ATOM   3244  HB2 CYS A 203      -5.394   3.026  -3.046  1.00 98.17           H  
ATOM   3245  HB3 CYS A 203      -3.654   2.995  -2.699  1.00 98.17           H  
ATOM   3246  O   CYS A 203      -5.613   5.599  -4.440  1.00 98.17           O  
ATOM   3247  SG  CYS A 203      -4.413   1.031  -3.898  1.00 98.17           S  
ATOM   3248  HG  CYS A 203      -3.099   0.991  -4.135  1.00 98.17           H  
ATOM   3249  N   GLY A 204      -3.445   5.893  -3.915  1.00 97.95           N  
ATOM   3250  H   GLY A 204      -2.531   5.469  -3.840  1.00 97.95           H  
ATOM   3251  CA  GLY A 204      -3.561   7.326  -3.643  1.00 97.95           C  
ATOM   3252  HA2 GLY A 204      -4.457   7.521  -3.053  1.00 97.95           H  
ATOM   3253  HA3 GLY A 204      -2.692   7.641  -3.065  1.00 97.95           H  
ATOM   3254  C   GLY A 204      -3.602   8.206  -4.895  1.00 97.95           C  
ATOM   3255  O   GLY A 204      -4.146   9.306  -4.835  1.00 97.95           O  
ATOM   3256  N   LEU A 205      -3.030   7.749  -6.014  1.00 98.03           N  
ATOM   3257  H   LEU A 205      -2.527   6.874  -5.962  1.00 98.03           H  
ATOM   3258  CA  LEU A 205      -2.982   8.504  -7.274  1.00 98.03           C  
ATOM   3259  HA  LEU A 205      -2.893   9.568  -7.054  1.00 98.03           H  
ATOM   3260  C   LEU A 205      -4.260   8.345  -8.113  1.00 98.03           C  
ATOM   3261  CB  LEU A 205      -1.752   8.055  -8.088  1.00 98.03           C  
ATOM   3262  HB2 LEU A 205      -1.825   8.478  -9.090  1.00 98.03           H  
ATOM   3263  HB3 LEU A 205      -1.788   6.970  -8.184  1.00 98.03           H  
ATOM   3264  O   LEU A 205      -4.709   9.306  -8.736  1.00 98.03           O  
ATOM   3265  CG  LEU A 205      -0.388   8.459  -7.497  1.00 98.03           C  
ATOM   3266  HG  LEU A 205      -0.346   8.195  -6.441  1.00 98.03           H  
ATOM   3267  CD1 LEU A 205       0.725   7.710  -8.238  1.00 98.03           C  
ATOM   3268 HD11 LEU A 205       1.695   8.008  -7.840  1.00 98.03           H  
ATOM   3269 HD12 LEU A 205       0.689   7.951  -9.300  1.00 98.03           H  
ATOM   3270 HD13 LEU A 205       0.601   6.636  -8.099  1.00 98.03           H  
ATOM   3271  CD2 LEU A 205      -0.115   9.956  -7.621  1.00 98.03           C  
ATOM   3272 HD21 LEU A 205       0.007  10.232  -8.668  1.00 98.03           H  
ATOM   3273 HD22 LEU A 205       0.795  10.210  -7.078  1.00 98.03           H  
ATOM   3274 HD23 LEU A 205      -0.940  10.533  -7.202  1.00 98.03           H  
ATOM   3275  N   TYR A 206      -4.850   7.144  -8.133  1.00 97.79           N  
ATOM   3276  H   TYR A 206      -4.422   6.399  -7.602  1.00 97.79           H  
ATOM   3277  CA  TYR A 206      -5.941   6.798  -9.056  1.00 97.79           C  
ATOM   3278  HA  TYR A 206      -6.267   7.707  -9.561  1.00 97.79           H  
ATOM   3279  C   TYR A 206      -7.215   6.233  -8.391  1.00 97.79           C  
ATOM   3280  CB  TYR A 206      -5.379   5.867 -10.140  1.00 97.79           C  
ATOM   3281  HB2 TYR A 206      -5.095   4.924  -9.673  1.00 97.79           H  
ATOM   3282  HB3 TYR A 206      -6.153   5.643 -10.874  1.00 97.79           H  
ATOM   3283  O   TYR A 206      -7.796   5.266  -8.903  1.00 97.79           O  
ATOM   3284  CG  TYR A 206      -4.190   6.438 -10.884  1.00 97.79           C  
ATOM   3285  CD1 TYR A 206      -4.342   7.558 -11.725  1.00 97.79           C  
ATOM   3286  HD1 TYR A 206      -5.312   8.021 -11.837  1.00 97.79           H  
ATOM   3287  CD2 TYR A 206      -2.918   5.877 -10.685  1.00 97.79           C  
ATOM   3288  HD2 TYR A 206      -2.800   5.068  -9.980  1.00 97.79           H  
ATOM   3289  CE1 TYR A 206      -3.224   8.091 -12.395  1.00 97.79           C  
ATOM   3290  HE1 TYR A 206      -3.318   8.955 -13.036  1.00 97.79           H  
ATOM   3291  CE2 TYR A 206      -1.799   6.408 -11.349  1.00 97.79           C  
ATOM   3292  HE2 TYR A 206      -0.816   6.004 -11.161  1.00 97.79           H  
ATOM   3293  OH  TYR A 206      -0.889   7.991 -12.908  1.00 97.79           O  
ATOM   3294  HH  TYR A 206      -0.070   7.517 -12.746  1.00 97.79           H  
ATOM   3295  CZ  TYR A 206      -1.954   7.505 -12.223  1.00 97.79           C  
ATOM   3296  N   PRO A 207      -7.697   6.778  -7.255  1.00 97.56           N  
ATOM   3297  CA  PRO A 207      -8.860   6.226  -6.562  1.00 97.56           C  
ATOM   3298  HA  PRO A 207      -8.668   5.187  -6.294  1.00 97.56           H  
ATOM   3299  C   PRO A 207     -10.148   6.272  -7.401  1.00 97.56           C  
ATOM   3300  CB  PRO A 207      -8.978   7.042  -5.277  1.00 97.56           C  
ATOM   3301  HB2 PRO A 207      -8.386   6.555  -4.501  1.00 97.56           H  
ATOM   3302  HB3 PRO A 207     -10.013   7.141  -4.948  1.00 97.56           H  
ATOM   3303  O   PRO A 207     -10.964   5.353  -7.314  1.00 97.56           O  
ATOM   3304  CG  PRO A 207      -8.355   8.389  -5.635  1.00 97.56           C  
ATOM   3305  HG2 PRO A 207      -7.991   8.921  -4.757  1.00 97.56           H  
ATOM   3306  HG3 PRO A 207      -9.076   8.994  -6.186  1.00 97.56           H  
ATOM   3307  CD  PRO A 207      -7.213   7.960  -6.551  1.00 97.56           C  
ATOM   3308  HD2 PRO A 207      -6.946   8.761  -7.241  1.00 97.56           H  
ATOM   3309  HD3 PRO A 207      -6.350   7.693  -5.942  1.00 97.56           H  
ATOM   3310  N   ALA A 208     -10.331   7.277  -8.265  1.00 96.80           N  
ATOM   3311  H   ALA A 208      -9.622   7.992  -8.348  1.00 96.80           H  
ATOM   3312  CA  ALA A 208     -11.506   7.363  -9.133  1.00 96.80           C  
ATOM   3313  HA  ALA A 208     -12.399   7.223  -8.524  1.00 96.80           H  
ATOM   3314  C   ALA A 208     -11.507   6.269 -10.216  1.00 96.80           C  
ATOM   3315  CB  ALA A 208     -11.568   8.764  -9.748  1.00 96.80           C  
ATOM   3316  HB1 ALA A 208     -10.714   8.922 -10.407  1.00 96.80           H  
ATOM   3317  HB2 ALA A 208     -11.559   9.517  -8.960  1.00 96.80           H  
ATOM   3318  HB3 ALA A 208     -12.486   8.871 -10.326  1.00 96.80           H  
ATOM   3319  O   ALA A 208     -12.546   5.669 -10.494  1.00 96.80           O  
ATOM   3320  N   GLN A 209     -10.348   5.946 -10.798  1.00 97.20           N  
ATOM   3321  H   GLN A 209      -9.517   6.467 -10.555  1.00 97.20           H  
ATOM   3322  CA  GLN A 209     -10.232   4.863 -11.778  1.00 97.20           C  
ATOM   3323  HA  GLN A 209     -11.063   4.949 -12.478  1.00 97.20           H  
ATOM   3324  C   GLN A 209     -10.345   3.483 -11.112  1.00 97.20           C  
ATOM   3325  CB  GLN A 209      -8.928   4.958 -12.588  1.00 97.20           C  
ATOM   3326  HB2 GLN A 209      -8.963   4.149 -13.318  1.00 97.20           H  
ATOM   3327  HB3 GLN A 209      -8.071   4.776 -11.940  1.00 97.20           H  
ATOM   3328  O   GLN A 209     -10.889   2.556 -11.717  1.00 97.20           O  
ATOM   3329  CG  GLN A 209      -8.726   6.267 -13.381  1.00 97.20           C  
ATOM   3330  HG2 GLN A 209      -8.035   6.068 -14.201  1.00 97.20           H  
ATOM   3331  HG3 GLN A 209      -9.673   6.585 -13.816  1.00 97.20           H  
ATOM   3332  CD  GLN A 209      -8.143   7.412 -12.559  1.00 97.20           C  
ATOM   3333  NE2 GLN A 209      -7.796   8.529 -13.155  1.00 97.20           N  
ATOM   3334 HE21 GLN A 209      -7.908   8.678 -14.148  1.00 97.20           H  
ATOM   3335 HE22 GLN A 209      -7.447   9.259 -12.550  1.00 97.20           H  
ATOM   3336  OE1 GLN A 209      -7.989   7.315 -11.359  1.00 97.20           O  
ATOM   3337  N   ILE A 210      -9.884   3.341  -9.864  1.00 96.66           N  
ATOM   3338  H   ILE A 210      -9.388   4.117  -9.450  1.00 96.66           H  
ATOM   3339  CA  ILE A 210     -10.105   2.139  -9.043  1.00 96.66           C  
ATOM   3340  HA  ILE A 210      -9.772   1.264  -9.602  1.00 96.66           H  
ATOM   3341  C   ILE A 210     -11.606   1.946  -8.782  1.00 96.66           C  
ATOM   3342  CB  ILE A 210      -9.273   2.221  -7.743  1.00 96.66           C  
ATOM   3343  HB  ILE A 210      -9.484   3.177  -7.263  1.00 96.66           H  
ATOM   3344  O   ILE A 210     -12.115   0.847  -9.015  1.00 96.66           O  
ATOM   3345  CG1 ILE A 210      -7.763   2.138  -8.066  1.00 96.66           C  
ATOM   3346 HG12 ILE A 210      -7.514   2.809  -8.889  1.00 96.66           H  
ATOM   3347 HG13 ILE A 210      -7.512   1.129  -8.393  1.00 96.66           H  
ATOM   3348  CG2 ILE A 210      -9.612   1.104  -6.743  1.00 96.66           C  
ATOM   3349 HG21 ILE A 210      -9.201   0.148  -7.069  1.00 96.66           H  
ATOM   3350 HG22 ILE A 210     -10.687   0.993  -6.605  1.00 96.66           H  
ATOM   3351 HG23 ILE A 210      -9.179   1.357  -5.775  1.00 96.66           H  
ATOM   3352  CD1 ILE A 210      -6.856   2.490  -6.887  1.00 96.66           C  
ATOM   3353 HD11 ILE A 210      -5.824   2.500  -7.237  1.00 96.66           H  
ATOM   3354 HD12 ILE A 210      -6.948   1.750  -6.091  1.00 96.66           H  
ATOM   3355 HD13 ILE A 210      -7.110   3.477  -6.502  1.00 96.66           H  
ATOM   3356  N   LYS A 211     -12.324   3.015  -8.401  1.00 96.66           N  
ATOM   3357  H   LYS A 211     -11.820   3.861  -8.175  1.00 96.66           H  
ATOM   3358  CA  LYS A 211     -13.791   3.031  -8.258  1.00 96.66           C  
ATOM   3359  HA  LYS A 211     -14.083   2.290  -7.514  1.00 96.66           H  
ATOM   3360  C   LYS A 211     -14.497   2.638  -9.551  1.00 96.66           C  
ATOM   3361  CB  LYS A 211     -14.251   4.420  -7.776  1.00 96.66           C  
ATOM   3362  HB2 LYS A 211     -13.900   5.186  -8.467  1.00 96.66           H  
ATOM   3363  HB3 LYS A 211     -13.799   4.625  -6.805  1.00 96.66           H  
ATOM   3364  O   LYS A 211     -15.340   1.744  -9.539  1.00 96.66           O  
ATOM   3365  CG  LYS A 211     -15.781   4.536  -7.665  1.00 96.66           C  
ATOM   3366  HG2 LYS A 211     -16.161   3.745  -7.018  1.00 96.66           H  
ATOM   3367  HG3 LYS A 211     -16.232   4.419  -8.651  1.00 96.66           H  
ATOM   3368  CD  LYS A 211     -16.202   5.901  -7.107  1.00 96.66           C  
ATOM   3369  HD2 LYS A 211     -15.878   6.688  -7.788  1.00 96.66           H  
ATOM   3370  HD3 LYS A 211     -15.723   6.052  -6.140  1.00 96.66           H  
ATOM   3371  CE  LYS A 211     -17.727   5.953  -6.937  1.00 96.66           C  
ATOM   3372  HE2 LYS A 211     -18.203   5.830  -7.910  1.00 96.66           H  
ATOM   3373  HE3 LYS A 211     -18.028   5.114  -6.309  1.00 96.66           H  
ATOM   3374  NZ  LYS A 211     -18.164   7.221  -6.304  1.00 96.66           N  
ATOM   3375  HZ1 LYS A 211     -19.144   7.192  -6.062  1.00 96.66           H  
ATOM   3376  HZ2 LYS A 211     -18.003   8.014  -6.909  1.00 96.66           H  
ATOM   3377  HZ3 LYS A 211     -17.649   7.376  -5.449  1.00 96.66           H  
ATOM   3378  N   ALA A 212     -14.144   3.264 -10.673  1.00 95.85           N  
ATOM   3379  H   ALA A 212     -13.481   4.023 -10.605  1.00 95.85           H  
ATOM   3380  CA  ALA A 212     -14.773   3.001 -11.969  1.00 95.85           C  
ATOM   3381  HA  ALA A 212     -15.837   3.228 -11.898  1.00 95.85           H  
ATOM   3382  C   ALA A 212     -14.644   1.532 -12.407  1.00 95.85           C  
ATOM   3383  CB  ALA A 212     -14.141   3.939 -13.004  1.00 95.85           C  
ATOM   3384  HB1 ALA A 212     -14.272   4.975 -12.694  1.00 95.85           H  
ATOM   3385  HB2 ALA A 212     -13.078   3.724 -13.106  1.00 95.85           H  
ATOM   3386  HB3 ALA A 212     -14.630   3.798 -13.968  1.00 95.85           H  
ATOM   3387  O   ALA A 212     -15.521   1.001 -13.081  1.00 95.85           O  
ATOM   3388  N   ARG A 213     -13.559   0.862 -12.002  1.00 94.86           N  
ATOM   3389  H   ARG A 213     -12.869   1.375 -11.472  1.00 94.86           H  
ATOM   3390  CA  ARG A 213     -13.297  -0.553 -12.298  1.00 94.86           C  
ATOM   3391  HA  ARG A 213     -13.887  -0.854 -13.164  1.00 94.86           H  
ATOM   3392  C   ARG A 213     -13.724  -1.511 -11.185  1.00 94.86           C  
ATOM   3393  CB  ARG A 213     -11.811  -0.716 -12.628  1.00 94.86           C  
ATOM   3394  HB2 ARG A 213     -11.584  -1.774 -12.762  1.00 94.86           H  
ATOM   3395  HB3 ARG A 213     -11.219  -0.326 -11.800  1.00 94.86           H  
ATOM   3396  O   ARG A 213     -13.515  -2.709 -11.341  1.00 94.86           O  
ATOM   3397  CG  ARG A 213     -11.426   0.021 -13.910  1.00 94.86           C  
ATOM   3398  HG2 ARG A 213     -11.618   1.089 -13.807  1.00 94.86           H  
ATOM   3399  HG3 ARG A 213     -12.026  -0.365 -14.734  1.00 94.86           H  
ATOM   3400  CD  ARG A 213      -9.936  -0.195 -14.186  1.00 94.86           C  
ATOM   3401  HD2 ARG A 213      -9.725  -1.262 -14.254  1.00 94.86           H  
ATOM   3402  HD3 ARG A 213      -9.371   0.202 -13.343  1.00 94.86           H  
ATOM   3403  NE  ARG A 213      -9.518   0.486 -15.425  1.00 94.86           N  
ATOM   3404  HE  ARG A 213      -9.011   1.352 -15.309  1.00 94.86           H  
ATOM   3405  NH1 ARG A 213     -10.493  -0.973 -16.910  1.00 94.86           N  
ATOM   3406 HH11 ARG A 213     -10.774  -1.206 -17.851  1.00 94.86           H  
ATOM   3407 HH12 ARG A 213     -10.826  -1.524 -16.132  1.00 94.86           H  
ATOM   3408  NH2 ARG A 213      -9.445   0.841 -17.673  1.00 94.86           N  
ATOM   3409 HH21 ARG A 213      -8.978   1.723 -17.519  1.00 94.86           H  
ATOM   3410 HH22 ARG A 213      -9.730   0.587 -18.608  1.00 94.86           H  
ATOM   3411  CZ  ARG A 213      -9.817   0.114 -16.658  1.00 94.86           C  
ATOM   3412  N   GLN A 214     -14.260  -1.000 -10.072  1.00 94.43           N  
ATOM   3413  H   GLN A 214     -14.412  -0.002 -10.037  1.00 94.43           H  
ATOM   3414  CA  GLN A 214     -14.612  -1.776  -8.876  1.00 94.43           C  
ATOM   3415  HA  GLN A 214     -14.769  -1.064  -8.066  1.00 94.43           H  
ATOM   3416  C   GLN A 214     -13.461  -2.688  -8.405  1.00 94.43           C  
ATOM   3417  CB  GLN A 214     -15.942  -2.521  -9.102  1.00 94.43           C  
ATOM   3418  HB2 GLN A 214     -15.840  -3.186  -9.959  1.00 94.43           H  
ATOM   3419  HB3 GLN A 214     -16.163  -3.137  -8.231  1.00 94.43           H  
ATOM   3420  O   GLN A 214     -13.663  -3.837  -8.013  1.00 94.43           O  
ATOM   3421  CG  GLN A 214     -17.135  -1.581  -9.344  1.00 94.43           C  
ATOM   3422  HG2 GLN A 214     -16.922  -0.900 -10.168  1.00 94.43           H  
ATOM   3423  HG3 GLN A 214     -18.000  -2.182  -9.629  1.00 94.43           H  
ATOM   3424  CD  GLN A 214     -17.511  -0.794  -8.095  1.00 94.43           C  
ATOM   3425  NE2 GLN A 214     -17.454   0.517  -8.116  1.00 94.43           N  
ATOM   3426 HE21 GLN A 214     -17.677   0.973  -7.243  1.00 94.43           H  
ATOM   3427 HE22 GLN A 214     -17.010   0.994  -8.887  1.00 94.43           H  
ATOM   3428  OE1 GLN A 214     -17.819  -1.344  -7.054  1.00 94.43           O  
ATOM   3429  N   MET A 215     -12.221  -2.189  -8.469  1.00 94.84           N  
ATOM   3430  H   MET A 215     -12.108  -1.223  -8.738  1.00 94.84           H  
ATOM   3431  CA  MET A 215     -11.040  -2.979  -8.107  1.00 94.84           C  
ATOM   3432  HA  MET A 215     -11.183  -4.002  -8.453  1.00 94.84           H  
ATOM   3433  C   MET A 215     -10.870  -3.028  -6.591  1.00 94.84           C  
ATOM   3434  CB  MET A 215      -9.779  -2.437  -8.782  1.00 94.84           C  
ATOM   3435  HB2 MET A 215      -8.906  -2.917  -8.341  1.00 94.84           H  
ATOM   3436  HB3 MET A 215      -9.724  -1.362  -8.609  1.00 94.84           H  
ATOM   3437  O   MET A 215     -10.284  -2.132  -5.987  1.00 94.84           O  
ATOM   3438  CG  MET A 215      -9.774  -2.711 -10.285  1.00 94.84           C  
ATOM   3439  HG2 MET A 215     -10.565  -2.116 -10.740  1.00 94.84           H  
ATOM   3440  HG3 MET A 215     -10.016  -3.761 -10.449  1.00 94.84           H  
ATOM   3441  SD  MET A 215      -8.201  -2.368 -11.125  1.00 94.84           S  
ATOM   3442  CE  MET A 215      -7.870  -0.678 -10.582  1.00 94.84           C  
ATOM   3443  HE1 MET A 215      -7.881  -0.639  -9.493  1.00 94.84           H  
ATOM   3444  HE2 MET A 215      -6.869  -0.402 -10.913  1.00 94.84           H  
ATOM   3445  HE3 MET A 215      -8.611   0.006 -10.996  1.00 94.84           H  
ATOM   3446  N   ILE A 216     -11.367  -4.103  -5.988  1.00 95.77           N  
ATOM   3447  H   ILE A 216     -11.906  -4.750  -6.546  1.00 95.77           H  
ATOM   3448  CA  ILE A 216     -11.309  -4.335  -4.547  1.00 95.77           C  
ATOM   3449  HA  ILE A 216     -10.871  -3.465  -4.057  1.00 95.77           H  
ATOM   3450  C   ILE A 216     -10.394  -5.531  -4.291  1.00 95.77           C  
ATOM   3451  CB  ILE A 216     -12.731  -4.513  -3.971  1.00 95.77           C  
ATOM   3452  HB  ILE A 216     -13.174  -5.404  -4.416  1.00 95.77           H  
ATOM   3453  O   ILE A 216     -10.620  -6.631  -4.794  1.00 95.77           O  
ATOM   3454  CG1 ILE A 216     -13.624  -3.293  -4.306  1.00 95.77           C  
ATOM   3455 HG12 ILE A 216     -13.541  -3.038  -5.362  1.00 95.77           H  
ATOM   3456 HG13 ILE A 216     -13.294  -2.427  -3.732  1.00 95.77           H  
ATOM   3457  CG2 ILE A 216     -12.664  -4.700  -2.444  1.00 95.77           C  
ATOM   3458 HG21 ILE A 216     -12.060  -5.574  -2.199  1.00 95.77           H  
ATOM   3459 HG22 ILE A 216     -12.233  -3.815  -1.976  1.00 95.77           H  
ATOM   3460 HG23 ILE A 216     -13.661  -4.868  -2.037  1.00 95.77           H  
ATOM   3461  CD1 ILE A 216     -15.114  -3.530  -4.050  1.00 95.77           C  
ATOM   3462 HD11 ILE A 216     -15.459  -4.394  -4.619  1.00 95.77           H  
ATOM   3463 HD12 ILE A 216     -15.667  -2.648  -4.376  1.00 95.77           H  
ATOM   3464 HD13 ILE A 216     -15.306  -3.688  -2.989  1.00 95.77           H  
ATOM   3465  N   SER A 217      -9.341  -5.317  -3.504  1.00 95.14           N  
ATOM   3466  H   SER A 217      -9.220  -4.391  -3.120  1.00 95.14           H  
ATOM   3467  CA  SER A 217      -8.462  -6.391  -3.045  1.00 95.14           C  
ATOM   3468  HA  SER A 217      -7.984  -6.842  -3.914  1.00 95.14           H  
ATOM   3469  C   SER A 217      -9.275  -7.439  -2.276  1.00 95.14           C  
ATOM   3470  CB  SER A 217      -7.381  -5.806  -2.132  1.00 95.14           C  
ATOM   3471  HB2 SER A 217      -7.855  -5.206  -1.356  1.00 95.14           H  
ATOM   3472  HB3 SER A 217      -6.728  -5.161  -2.719  1.00 95.14           H  
ATOM   3473  O   SER A 217     -10.114  -7.049  -1.460  1.00 95.14           O  
ATOM   3474  OG  SER A 217      -6.615  -6.827  -1.515  1.00 95.14           O  
ATOM   3475  HG  SER A 217      -5.902  -6.399  -1.036  1.00 95.14           H  
ATOM   3476  N   PRO A 218      -8.998  -8.749  -2.419  1.00 93.00           N  
ATOM   3477  CA  PRO A 218      -9.641  -9.779  -1.604  1.00 93.00           C  
ATOM   3478  HA  PRO A 218     -10.691  -9.848  -1.889  1.00 93.00           H  
ATOM   3479  C   PRO A 218      -9.546  -9.491  -0.099  1.00 93.00           C  
ATOM   3480  CB  PRO A 218      -8.935 -11.087  -1.977  1.00 93.00           C  
ATOM   3481  HB2 PRO A 218      -9.611 -11.940  -1.915  1.00 93.00           H  
ATOM   3482  HB3 PRO A 218      -8.065 -11.244  -1.339  1.00 93.00           H  
ATOM   3483  O   PRO A 218     -10.498  -9.731   0.631  1.00 93.00           O  
ATOM   3484  CG  PRO A 218      -8.470 -10.837  -3.410  1.00 93.00           C  
ATOM   3485  HG2 PRO A 218      -7.618 -11.463  -3.675  1.00 93.00           H  
ATOM   3486  HG3 PRO A 218      -9.298 -11.001  -4.100  1.00 93.00           H  
ATOM   3487  CD  PRO A 218      -8.104  -9.354  -3.393  1.00 93.00           C  
ATOM   3488  HD2 PRO A 218      -8.242  -8.925  -4.385  1.00 93.00           H  
ATOM   3489  HD3 PRO A 218      -7.074  -9.230  -3.059  1.00 93.00           H  
ATOM   3490  N   VAL A 219      -8.442  -8.882   0.356  1.00 93.55           N  
ATOM   3491  H   VAL A 219      -7.729  -8.645  -0.319  1.00 93.55           H  
ATOM   3492  CA  VAL A 219      -8.235  -8.484   1.763  1.00 93.55           C  
ATOM   3493  HA  VAL A 219      -8.366  -9.362   2.394  1.00 93.55           H  
ATOM   3494  C   VAL A 219      -9.261  -7.441   2.233  1.00 93.55           C  
ATOM   3495  CB  VAL A 219      -6.799  -7.950   1.960  1.00 93.55           C  
ATOM   3496  HB  VAL A 219      -6.668  -7.053   1.355  1.00 93.55           H  
ATOM   3497  O   VAL A 219      -9.656  -7.456   3.395  1.00 93.55           O  
ATOM   3498  CG1 VAL A 219      -6.500  -7.594   3.419  1.00 93.55           C  
ATOM   3499 HG11 VAL A 219      -7.160  -6.791   3.746  1.00 93.55           H  
ATOM   3500 HG12 VAL A 219      -6.658  -8.460   4.063  1.00 93.55           H  
ATOM   3501 HG13 VAL A 219      -5.474  -7.243   3.525  1.00 93.55           H  
ATOM   3502  CG2 VAL A 219      -5.744  -8.981   1.528  1.00 93.55           C  
ATOM   3503 HG21 VAL A 219      -5.828  -9.186   0.460  1.00 93.55           H  
ATOM   3504 HG22 VAL A 219      -4.745  -8.590   1.720  1.00 93.55           H  
ATOM   3505 HG23 VAL A 219      -5.883  -9.907   2.085  1.00 93.55           H  
ATOM   3506  N   MET A 220      -9.716  -6.560   1.339  1.00 96.93           N  
ATOM   3507  H   MET A 220      -9.428  -6.667   0.377  1.00 96.93           H  
ATOM   3508  CA  MET A 220     -10.761  -5.566   1.621  1.00 96.93           C  
ATOM   3509  HA  MET A 220     -10.711  -5.269   2.668  1.00 96.93           H  
ATOM   3510  C   MET A 220     -12.163  -6.126   1.374  1.00 96.93           C  
ATOM   3511  CB  MET A 220     -10.551  -4.316   0.755  1.00 96.93           C  
ATOM   3512  HB2 MET A 220     -11.357  -3.606   0.943  1.00 96.93           H  
ATOM   3513  HB3 MET A 220     -10.582  -4.591  -0.299  1.00 96.93           H  
ATOM   3514  O   MET A 220     -13.094  -5.827   2.115  1.00 96.93           O  
ATOM   3515  CG  MET A 220      -9.216  -3.631   1.035  1.00 96.93           C  
ATOM   3516  HG2 MET A 220      -8.425  -4.318   0.734  1.00 96.93           H  
ATOM   3517  HG3 MET A 220      -9.148  -2.751   0.395  1.00 96.93           H  
ATOM   3518  SD  MET A 220      -8.920  -3.124   2.752  1.00 96.93           S  
ATOM   3519  CE  MET A 220     -10.201  -1.850   2.890  1.00 96.93           C  
ATOM   3520  HE1 MET A 220     -10.182  -1.209   2.009  1.00 96.93           H  
ATOM   3521  HE2 MET A 220     -11.182  -2.317   2.979  1.00 96.93           H  
ATOM   3522  HE3 MET A 220     -10.009  -1.232   3.767  1.00 96.93           H  
ATOM   3523  N   SER A 221     -12.322  -6.967   0.351  1.00 95.11           N  
ATOM   3524  H   SER A 221     -11.526  -7.161  -0.238  1.00 95.11           H  
ATOM   3525  CA  SER A 221     -13.604  -7.593   0.024  1.00 95.11           C  
ATOM   3526  HA  SER A 221     -14.333  -6.813  -0.194  1.00 95.11           H  
ATOM   3527  C   SER A 221     -14.140  -8.412   1.200  1.00 95.11           C  
ATOM   3528  CB  SER A 221     -13.442  -8.470  -1.218  1.00 95.11           C  
ATOM   3529  HB2 SER A 221     -13.127  -7.856  -2.062  1.00 95.11           H  
ATOM   3530  HB3 SER A 221     -12.679  -9.225  -1.028  1.00 95.11           H  
ATOM   3531  O   SER A 221     -15.305  -8.271   1.557  1.00 95.11           O  
ATOM   3532  OG  SER A 221     -14.651  -9.123  -1.535  1.00 95.11           O  
ATOM   3533  HG  SER A 221     -15.329  -8.480  -1.754  1.00 95.11           H  
ATOM   3534  N   VAL A 222     -13.282  -9.190   1.870  1.00 94.66           N  
ATOM   3535  H   VAL A 222     -12.335  -9.272   1.529  1.00 94.66           H  
ATOM   3536  CA  VAL A 222     -13.710 -10.069   2.970  1.00 94.66           C  
ATOM   3537  HA  VAL A 222     -14.592 -10.606   2.622  1.00 94.66           H  
ATOM   3538  C   VAL A 222     -14.149  -9.342   4.245  1.00 94.66           C  
ATOM   3539  CB  VAL A 222     -12.638 -11.112   3.317  1.00 94.66           C  
ATOM   3540  HB  VAL A 222     -13.052 -11.739   4.107  1.00 94.66           H  
ATOM   3541  O   VAL A 222     -14.793  -9.960   5.091  1.00 94.66           O  
ATOM   3542  CG1 VAL A 222     -12.358 -12.068   2.155  1.00 94.66           C  
ATOM   3543 HG11 VAL A 222     -13.274 -12.598   1.895  1.00 94.66           H  
ATOM   3544 HG12 VAL A 222     -12.011 -11.531   1.273  1.00 94.66           H  
ATOM   3545 HG13 VAL A 222     -11.607 -12.803   2.448  1.00 94.66           H  
ATOM   3546  CG2 VAL A 222     -11.334 -10.488   3.838  1.00 94.66           C  
ATOM   3547 HG21 VAL A 222     -11.527  -9.908   4.740  1.00 94.66           H  
ATOM   3548 HG22 VAL A 222     -10.618 -11.275   4.075  1.00 94.66           H  
ATOM   3549 HG23 VAL A 222     -10.899  -9.828   3.086  1.00 94.66           H  
ATOM   3550  N   ILE A 223     -13.813  -8.057   4.396  1.00 97.03           N  
ATOM   3551  H   ILE A 223     -13.317  -7.605   3.642  1.00 97.03           H  
ATOM   3552  CA  ILE A 223     -14.289  -7.206   5.500  1.00 97.03           C  
ATOM   3553  HA  ILE A 223     -14.659  -7.854   6.294  1.00 97.03           H  
ATOM   3554  C   ILE A 223     -15.498  -6.345   5.095  1.00 97.03           C  
ATOM   3555  CB  ILE A 223     -13.154  -6.361   6.123  1.00 97.03           C  
ATOM   3556  HB  ILE A 223     -13.585  -5.779   6.938  1.00 97.03           H  
ATOM   3557  O   ILE A 223     -15.798  -5.362   5.766  1.00 97.03           O  
ATOM   3558  CG1 ILE A 223     -12.539  -5.380   5.105  1.00 97.03           C  
ATOM   3559 HG12 ILE A 223     -11.873  -5.930   4.440  1.00 97.03           H  
ATOM   3560 HG13 ILE A 223     -13.333  -4.926   4.511  1.00 97.03           H  
ATOM   3561  CG2 ILE A 223     -12.079  -7.270   6.741  1.00 97.03           C  
ATOM   3562 HG21 ILE A 223     -11.362  -6.658   7.287  1.00 97.03           H  
ATOM   3563 HG22 ILE A 223     -12.548  -7.958   7.444  1.00 97.03           H  
ATOM   3564 HG23 ILE A 223     -11.556  -7.828   5.964  1.00 97.03           H  
ATOM   3565  CD1 ILE A 223     -11.761  -4.229   5.745  1.00 97.03           C  
ATOM   3566 HD11 ILE A 223     -12.427  -3.645   6.380  1.00 97.03           H  
ATOM   3567 HD12 ILE A 223     -11.360  -3.583   4.964  1.00 97.03           H  
ATOM   3568 HD13 ILE A 223     -10.936  -4.611   6.345  1.00 97.03           H  
ATOM   3569  N   GLY A 224     -16.161  -6.670   3.979  1.00 94.40           N  
ATOM   3570  H   GLY A 224     -15.878  -7.485   3.454  1.00 94.40           H  
ATOM   3571  CA  GLY A 224     -17.381  -5.987   3.553  1.00 94.40           C  
ATOM   3572  HA2 GLY A 224     -18.058  -5.904   4.404  1.00 94.40           H  
ATOM   3573  HA3 GLY A 224     -17.873  -6.596   2.795  1.00 94.40           H  
ATOM   3574  C   GLY A 224     -17.158  -4.586   2.978  1.00 94.40           C  
ATOM   3575  O   GLY A 224     -18.075  -3.772   3.008  1.00 94.40           O  
ATOM   3576  N   PHE A 225     -15.972  -4.274   2.434  1.00 97.68           N  
ATOM   3577  H   PHE A 225     -15.237  -4.965   2.476  1.00 97.68           H  
ATOM   3578  CA  PHE A 225     -15.644  -2.926   1.929  1.00 97.68           C  
ATOM   3579  HA  PHE A 225     -15.571  -2.246   2.777  1.00 97.68           H  
ATOM   3580  C   PHE A 225     -16.707  -2.344   0.981  1.00 97.68           C  
ATOM   3581  CB  PHE A 225     -14.282  -2.975   1.221  1.00 97.68           C  
ATOM   3582  HB2 PHE A 225     -13.534  -3.281   1.953  1.00 97.68           H  
ATOM   3583  HB3 PHE A 225     -14.311  -3.731   0.437  1.00 97.68           H  
ATOM   3584  O   PHE A 225     -17.042  -1.166   1.074  1.00 97.68           O  
ATOM   3585  CG  PHE A 225     -13.835  -1.657   0.615  1.00 97.68           C  
ATOM   3586  CD1 PHE A 225     -14.137  -1.345  -0.726  1.00 97.68           C  
ATOM   3587  HD1 PHE A 225     -14.702  -2.039  -1.332  1.00 97.68           H  
ATOM   3588  CD2 PHE A 225     -13.132  -0.728   1.404  1.00 97.68           C  
ATOM   3589  HD2 PHE A 225     -12.937  -0.934   2.446  1.00 97.68           H  
ATOM   3590  CE1 PHE A 225     -13.735  -0.115  -1.275  1.00 97.68           C  
ATOM   3591  HE1 PHE A 225     -13.992   0.135  -2.293  1.00 97.68           H  
ATOM   3592  CE2 PHE A 225     -12.708   0.491   0.849  1.00 97.68           C  
ATOM   3593  HE2 PHE A 225     -12.181   1.210   1.459  1.00 97.68           H  
ATOM   3594  CZ  PHE A 225     -13.016   0.798  -0.487  1.00 97.68           C  
ATOM   3595  HZ  PHE A 225     -12.722   1.751  -0.902  1.00 97.68           H  
ATOM   3596  N   LEU A 226     -17.273  -3.169   0.092  1.00 95.52           N  
ATOM   3597  H   LEU A 226     -17.008  -4.144   0.106  1.00 95.52           H  
ATOM   3598  CA  LEU A 226     -18.286  -2.724  -0.868  1.00 95.52           C  
ATOM   3599  HA  LEU A 226     -17.877  -1.868  -1.404  1.00 95.52           H  
ATOM   3600  C   LEU A 226     -19.584  -2.254  -0.189  1.00 95.52           C  
ATOM   3601  CB  LEU A 226     -18.554  -3.859  -1.873  1.00 95.52           C  
ATOM   3602  HB2 LEU A 226     -18.997  -4.699  -1.338  1.00 95.52           H  
ATOM   3603  HB3 LEU A 226     -17.605  -4.190  -2.293  1.00 95.52           H  
ATOM   3604  O   LEU A 226     -20.213  -1.323  -0.684  1.00 95.52           O  
ATOM   3605  CG  LEU A 226     -19.491  -3.470  -3.036  1.00 95.52           C  
ATOM   3606  HG  LEU A 226     -20.457  -3.156  -2.641  1.00 95.52           H  
ATOM   3607  CD1 LEU A 226     -18.917  -2.347  -3.903  1.00 95.52           C  
ATOM   3608 HD11 LEU A 226     -19.588  -2.153  -4.741  1.00 95.52           H  
ATOM   3609 HD12 LEU A 226     -18.834  -1.425  -3.328  1.00 95.52           H  
ATOM   3610 HD13 LEU A 226     -17.943  -2.630  -4.302  1.00 95.52           H  
ATOM   3611  CD2 LEU A 226     -19.721  -4.689  -3.929  1.00 95.52           C  
ATOM   3612 HD21 LEU A 226     -20.154  -5.500  -3.344  1.00 95.52           H  
ATOM   3613 HD22 LEU A 226     -18.780  -5.018  -4.369  1.00 95.52           H  
ATOM   3614 HD23 LEU A 226     -20.416  -4.429  -4.728  1.00 95.52           H  
ATOM   3615  N   ALA A 227     -19.961  -2.850   0.948  1.00 95.60           N  
ATOM   3616  H   ALA A 227     -19.347  -3.524   1.383  1.00 95.60           H  
ATOM   3617  CA  ALA A 227     -21.151  -2.449   1.697  1.00 95.60           C  
ATOM   3618  HA  ALA A 227     -22.013  -2.496   1.031  1.00 95.60           H  
ATOM   3619  C   ALA A 227     -21.041  -1.006   2.203  1.00 95.60           C  
ATOM   3620  CB  ALA A 227     -21.380  -3.432   2.852  1.00 95.60           C  
ATOM   3621  HB1 ALA A 227     -22.307  -3.179   3.366  1.00 95.60           H  
ATOM   3622  HB2 ALA A 227     -20.565  -3.371   3.573  1.00 95.60           H  
ATOM   3623  HB3 ALA A 227     -21.455  -4.451   2.474  1.00 95.60           H  
ATOM   3624  O   ALA A 227     -22.028  -0.284   2.163  1.00 95.60           O  
ATOM   3625  N   LEU A 228     -19.833  -0.580   2.588  1.00 96.33           N  
ATOM   3626  H   LEU A 228     -19.078  -1.251   2.590  1.00 96.33           H  
ATOM   3627  CA  LEU A 228     -19.546   0.789   3.021  1.00 96.33           C  
ATOM   3628  HA  LEU A 228     -20.400   1.177   3.576  1.00 96.33           H  
ATOM   3629  C   LEU A 228     -19.307   1.745   1.842  1.00 96.33           C  
ATOM   3630  CB  LEU A 228     -18.311   0.759   3.938  1.00 96.33           C  
ATOM   3631  HB2 LEU A 228     -17.464   0.386   3.362  1.00 96.33           H  
ATOM   3632  HB3 LEU A 228     -18.083   1.782   4.238  1.00 96.33           H  
ATOM   3633  O   LEU A 228     -19.594   2.935   1.934  1.00 96.33           O  
ATOM   3634  CG  LEU A 228     -18.464  -0.102   5.206  1.00 96.33           C  
ATOM   3635  HG  LEU A 228     -18.741  -1.122   4.938  1.00 96.33           H  
ATOM   3636  CD1 LEU A 228     -17.118  -0.156   5.922  1.00 96.33           C  
ATOM   3637 HD11 LEU A 228     -17.222  -0.693   6.865  1.00 96.33           H  
ATOM   3638 HD12 LEU A 228     -16.410  -0.696   5.293  1.00 96.33           H  
ATOM   3639 HD13 LEU A 228     -16.769   0.859   6.115  1.00 96.33           H  
ATOM   3640  CD2 LEU A 228     -19.511   0.457   6.168  1.00 96.33           C  
ATOM   3641 HD21 LEU A 228     -20.498   0.421   5.708  1.00 96.33           H  
ATOM   3642 HD22 LEU A 228     -19.547  -0.146   7.075  1.00 96.33           H  
ATOM   3643 HD23 LEU A 228     -19.276   1.489   6.430  1.00 96.33           H  
ATOM   3644  N   ALA A 229     -18.745   1.243   0.738  1.00 97.02           N  
ATOM   3645  H   ALA A 229     -18.455   0.275   0.757  1.00 97.02           H  
ATOM   3646  CA  ALA A 229     -18.363   2.065  -0.408  1.00 97.02           C  
ATOM   3647  HA  ALA A 229     -17.991   3.019  -0.034  1.00 97.02           H  
ATOM   3648  C   ALA A 229     -19.525   2.392  -1.363  1.00 97.02           C  
ATOM   3649  CB  ALA A 229     -17.207   1.371  -1.139  1.00 97.02           C  
ATOM   3650  HB1 ALA A 229     -17.545   0.423  -1.556  1.00 97.02           H  
ATOM   3651  HB2 ALA A 229     -16.388   1.189  -0.444  1.00 97.02           H  
ATOM   3652  HB3 ALA A 229     -16.848   2.011  -1.946  1.00 97.02           H  
ATOM   3653  O   ALA A 229     -19.445   3.394  -2.078  1.00 97.02           O  
ATOM   3654  N   LYS A 230     -20.577   1.558  -1.414  1.00 94.37           N  
ATOM   3655  H   LYS A 230     -20.564   0.751  -0.807  1.00 94.37           H  
ATOM   3656  CA  LYS A 230     -21.702   1.695  -2.363  1.00 94.37           C  
ATOM   3657  HA  LYS A 230     -21.294   1.722  -3.374  1.00 94.37           H  
ATOM   3658  C   LYS A 230     -22.481   3.007  -2.197  1.00 94.37           C  
ATOM   3659  CB  LYS A 230     -22.636   0.469  -2.260  1.00 94.37           C  
ATOM   3660  HB2 LYS A 230     -22.045  -0.441  -2.359  1.00 94.37           H  
ATOM   3661  HB3 LYS A 230     -23.348   0.500  -3.085  1.00 94.37           H  
ATOM   3662  O   LYS A 230     -22.869   3.605  -3.193  1.00 94.37           O  
ATOM   3663  CG  LYS A 230     -23.419   0.438  -0.937  1.00 94.37           C  
ATOM   3664  HG2 LYS A 230     -22.719   0.565  -0.111  1.00 94.37           H  
ATOM   3665  HG3 LYS A 230     -24.120   1.273  -0.924  1.00 94.37           H  
ATOM   3666  CD  LYS A 230     -24.231  -0.836  -0.705  1.00 94.37           C  
ATOM   3667  HD2 LYS A 230     -23.562  -1.696  -0.674  1.00 94.37           H  
ATOM   3668  HD3 LYS A 230     -24.966  -0.955  -1.500  1.00 94.37           H  
ATOM   3669  CE  LYS A 230     -24.928  -0.649   0.650  1.00 94.37           C  
ATOM   3670  HE2 LYS A 230     -24.168  -0.473   1.411  1.00 94.37           H  
ATOM   3671  HE3 LYS A 230     -25.529   0.260   0.614  1.00 94.37           H  
ATOM   3672  NZ  LYS A 230     -25.771  -1.803   1.035  1.00 94.37           N  
ATOM   3673  HZ1 LYS A 230     -25.207  -2.636   1.128  1.00 94.37           H  
ATOM   3674  HZ2 LYS A 230     -26.175  -1.604   1.939  1.00 94.37           H  
ATOM   3675  HZ3 LYS A 230     -26.516  -1.943   0.368  1.00 94.37           H  
ATOM   3676  N   ASP A 231     -22.663   3.451  -0.959  1.00 94.14           N  
ATOM   3677  H   ASP A 231     -22.320   2.890  -0.192  1.00 94.14           H  
ATOM   3678  CA  ASP A 231     -23.430   4.629  -0.539  1.00 94.14           C  
ATOM   3679  HA  ASP A 231     -23.835   5.133  -1.417  1.00 94.14           H  
ATOM   3680  C   ASP A 231     -22.531   5.644   0.178  1.00 94.14           C  
ATOM   3681  CB  ASP A 231     -24.620   4.182   0.328  1.00 94.14           C  
ATOM   3682  HB2 ASP A 231     -25.272   3.560  -0.286  1.00 94.14           H  
ATOM   3683  HB3 ASP A 231     -25.196   5.057   0.628  1.00 94.14           H  
ATOM   3684  O   ASP A 231     -22.991   6.446   0.987  1.00 94.14           O  
ATOM   3685  CG  ASP A 231     -24.231   3.381   1.582  1.00 94.14           C  
ATOM   3686  OD1 ASP A 231     -23.025   3.123   1.824  1.00 94.14           O  
ATOM   3687  OD2 ASP A 231     -25.148   2.882   2.260  1.00 94.14           O  
ATOM   3688  N   TRP A 232     -21.227   5.606  -0.122  1.00 97.71           N  
ATOM   3689  H   TRP A 232     -20.924   4.891  -0.768  1.00 97.71           H  
ATOM   3690  CA  TRP A 232     -20.207   6.365   0.596  1.00 97.71           C  
ATOM   3691  HA  TRP A 232     -20.126   5.962   1.606  1.00 97.71           H  
ATOM   3692  C   TRP A 232     -20.537   7.853   0.735  1.00 97.71           C  
ATOM   3693  CB  TRP A 232     -18.860   6.196  -0.108  1.00 97.71           C  
ATOM   3694  HB2 TRP A 232     -18.546   5.156  -0.012  1.00 97.71           H  
ATOM   3695  HB3 TRP A 232     -18.975   6.423  -1.167  1.00 97.71           H  
ATOM   3696  O   TRP A 232     -20.364   8.396   1.818  1.00 97.71           O  
ATOM   3697  CG  TRP A 232     -17.790   7.071   0.458  1.00 97.71           C  
ATOM   3698  CD1 TRP A 232     -17.223   8.127  -0.165  1.00 97.71           C  
ATOM   3699  HD1 TRP A 232     -17.461   8.471  -1.160  1.00 97.71           H  
ATOM   3700  CD2 TRP A 232     -17.248   7.063   1.815  1.00 97.71           C  
ATOM   3701  CE2 TRP A 232     -16.319   8.135   1.932  1.00 97.71           C  
ATOM   3702  CE3 TRP A 232     -17.456   6.263   2.960  1.00 97.71           C  
ATOM   3703  HE3 TRP A 232     -18.172   5.456   2.912  1.00 97.71           H  
ATOM   3704  NE1 TRP A 232     -16.358   8.754   0.702  1.00 97.71           N  
ATOM   3705  HE1 TRP A 232     -15.846   9.593   0.467  1.00 97.71           H  
ATOM   3706  CH2 TRP A 232     -15.815   7.555   4.227  1.00 97.71           C  
ATOM   3707  HH2 TRP A 232     -15.283   7.743   5.148  1.00 97.71           H  
ATOM   3708  CZ2 TRP A 232     -15.597   8.376   3.109  1.00 97.71           C  
ATOM   3709  HZ2 TRP A 232     -14.903   9.202   3.156  1.00 97.71           H  
ATOM   3710  CZ3 TRP A 232     -16.752   6.510   4.155  1.00 97.71           C  
ATOM   3711  HZ3 TRP A 232     -16.940   5.900   5.026  1.00 97.71           H  
ATOM   3712  N   SER A 233     -21.025   8.496  -0.330  1.00 96.72           N  
ATOM   3713  H   SER A 233     -21.196   7.971  -1.176  1.00 96.72           H  
ATOM   3714  CA  SER A 233     -21.358   9.926  -0.321  1.00 96.72           C  
ATOM   3715  HA  SER A 233     -20.478  10.491  -0.013  1.00 96.72           H  
ATOM   3716  C   SER A 233     -22.470  10.271   0.674  1.00 96.72           C  
ATOM   3717  CB  SER A 233     -21.753  10.381  -1.729  1.00 96.72           C  
ATOM   3718  HB2 SER A 233     -22.556   9.750  -2.110  1.00 96.72           H  
ATOM   3719  HB3 SER A 233     -22.103  11.412  -1.690  1.00 96.72           H  
ATOM   3720  O   SER A 233     -22.334  11.237   1.414  1.00 96.72           O  
ATOM   3721  OG  SER A 233     -20.618  10.302  -2.582  1.00 96.72           O  
ATOM   3722  HG  SER A 233     -20.029  10.992  -2.272  1.00 96.72           H  
ATOM   3723  N   ASP A 234     -23.525   9.459   0.753  1.00 97.45           N  
ATOM   3724  H   ASP A 234     -23.578   8.636   0.170  1.00 97.45           H  
ATOM   3725  CA  ASP A 234     -24.609   9.684   1.717  1.00 97.45           C  
ATOM   3726  HA  ASP A 234     -24.893  10.736   1.707  1.00 97.45           H  
ATOM   3727  C   ASP A 234     -24.155   9.328   3.136  1.00 97.45           C  
ATOM   3728  CB  ASP A 234     -25.835   8.843   1.329  1.00 97.45           C  
ATOM   3729  HB2 ASP A 234     -26.615   8.998   2.074  1.00 97.45           H  
ATOM   3730  HB3 ASP A 234     -25.563   7.788   1.341  1.00 97.45           H  
ATOM   3731  O   ASP A 234     -24.427  10.046   4.097  1.00 97.45           O  
ATOM   3732  CG  ASP A 234     -26.401   9.208  -0.046  1.00 97.45           C  
ATOM   3733  OD1 ASP A 234     -26.436  10.415  -0.368  1.00 97.45           O  
ATOM   3734  OD2 ASP A 234     -26.784   8.267  -0.776  1.00 97.45           O  
ATOM   3735  N   ARG A 235     -23.409   8.228   3.262  1.00 97.61           N  
ATOM   3736  H   ARG A 235     -23.246   7.688   2.425  1.00 97.61           H  
ATOM   3737  CA  ARG A 235     -22.871   7.730   4.528  1.00 97.61           C  
ATOM   3738  HA  ARG A 235     -23.693   7.545   5.220  1.00 97.61           H  
ATOM   3739  C   ARG A 235     -21.940   8.731   5.201  1.00 97.61           C  
ATOM   3740  CB  ARG A 235     -22.145   6.420   4.223  1.00 97.61           C  
ATOM   3741  HB2 ARG A 235     -21.405   6.596   3.442  1.00 97.61           H  
ATOM   3742  HB3 ARG A 235     -22.882   5.715   3.839  1.00 97.61           H  
ATOM   3743  O   ARG A 235     -22.039   8.934   6.411  1.00 97.61           O  
ATOM   3744  CG  ARG A 235     -21.429   5.817   5.439  1.00 97.61           C  
ATOM   3745  HG2 ARG A 235     -22.158   5.585   6.215  1.00 97.61           H  
ATOM   3746  HG3 ARG A 235     -20.699   6.522   5.837  1.00 97.61           H  
ATOM   3747  CD  ARG A 235     -20.677   4.554   5.015  1.00 97.61           C  
ATOM   3748  HD2 ARG A 235     -19.930   4.822   4.268  1.00 97.61           H  
ATOM   3749  HD3 ARG A 235     -20.157   4.136   5.877  1.00 97.61           H  
ATOM   3750  NE  ARG A 235     -21.595   3.559   4.436  1.00 97.61           N  
ATOM   3751  HE  ARG A 235     -21.720   3.533   3.434  1.00 97.61           H  
ATOM   3752  NH1 ARG A 235     -22.432   2.766   6.403  1.00 97.61           N  
ATOM   3753 HH11 ARG A 235     -23.053   2.116   6.863  1.00 97.61           H  
ATOM   3754 HH12 ARG A 235     -21.865   3.410   6.935  1.00 97.61           H  
ATOM   3755  NH2 ARG A 235     -23.194   1.986   4.454  1.00 97.61           N  
ATOM   3756 HH21 ARG A 235     -23.373   2.167   3.476  1.00 97.61           H  
ATOM   3757 HH22 ARG A 235     -23.689   1.254   4.943  1.00 97.61           H  
ATOM   3758  CZ  ARG A 235     -22.409   2.777   5.104  1.00 97.61           C  
ATOM   3759  N   ILE A 236     -21.009   9.311   4.445  1.00 98.01           N  
ATOM   3760  H   ILE A 236     -20.970   9.091   3.460  1.00 98.01           H  
ATOM   3761  CA  ILE A 236     -20.050  10.264   5.001  1.00 98.01           C  
ATOM   3762  HA  ILE A 236     -19.696   9.828   5.935  1.00 98.01           H  
ATOM   3763  C   ILE A 236     -20.739  11.575   5.372  1.00 98.01           C  
ATOM   3764  CB  ILE A 236     -18.824  10.455   4.082  1.00 98.01           C  
ATOM   3765  HB  ILE A 236     -18.438   9.466   3.832  1.00 98.01           H  
ATOM   3766  O   ILE A 236     -20.460  12.093   6.448  1.00 98.01           O  
ATOM   3767  CG1 ILE A 236     -17.693  11.252   4.763  1.00 98.01           C  
ATOM   3768 HG12 ILE A 236     -18.055  12.250   5.011  1.00 98.01           H  
ATOM   3769 HG13 ILE A 236     -16.873  11.366   4.053  1.00 98.01           H  
ATOM   3770  CG2 ILE A 236     -19.166  11.176   2.770  1.00 98.01           C  
ATOM   3771 HG21 ILE A 236     -19.336  12.238   2.943  1.00 98.01           H  
ATOM   3772 HG22 ILE A 236     -18.350  11.047   2.058  1.00 98.01           H  
ATOM   3773 HG23 ILE A 236     -20.072  10.759   2.330  1.00 98.01           H  
ATOM   3774  CD1 ILE A 236     -17.127  10.610   6.034  1.00 98.01           C  
ATOM   3775 HD11 ILE A 236     -16.727   9.623   5.799  1.00 98.01           H  
ATOM   3776 HD12 ILE A 236     -16.326  11.236   6.427  1.00 98.01           H  
ATOM   3777 HD13 ILE A 236     -17.897  10.518   6.799  1.00 98.01           H  
ATOM   3778  N   GLU A 237     -21.692  12.055   4.566  1.00 97.34           N  
ATOM   3779  H   GLU A 237     -21.874  11.607   3.679  1.00 97.34           H  
ATOM   3780  CA  GLU A 237     -22.473  13.250   4.902  1.00 97.34           C  
ATOM   3781  HA  GLU A 237     -21.782  14.078   5.059  1.00 97.34           H  
ATOM   3782  C   GLU A 237     -23.255  13.046   6.204  1.00 97.34           C  
ATOM   3783  CB  GLU A 237     -23.425  13.615   3.748  1.00 97.34           C  
ATOM   3784  HB2 GLU A 237     -24.144  12.808   3.608  1.00 97.34           H  
ATOM   3785  HB3 GLU A 237     -22.851  13.707   2.826  1.00 97.34           H  
ATOM   3786  O   GLU A 237     -23.161  13.870   7.112  1.00 97.34           O  
ATOM   3787  CG  GLU A 237     -24.201  14.929   3.993  1.00 97.34           C  
ATOM   3788  HG2 GLU A 237     -24.833  14.814   4.874  1.00 97.34           H  
ATOM   3789  HG3 GLU A 237     -24.859  15.102   3.142  1.00 97.34           H  
ATOM   3790  CD  GLU A 237     -23.282  16.151   4.168  1.00 97.34           C  
ATOM   3791  OE1 GLU A 237     -23.657  17.157   4.823  1.00 97.34           O  
ATOM   3792  OE2 GLU A 237     -22.144  16.102   3.670  1.00 97.34           O  
ATOM   3793  N   GLN A 238     -23.958  11.913   6.341  1.00 96.83           N  
ATOM   3794  H   GLN A 238     -23.996  11.278   5.557  1.00 96.83           H  
ATOM   3795  CA  GLN A 238     -24.679  11.561   7.568  1.00 96.83           C  
ATOM   3796  HA  GLN A 238     -25.442  12.314   7.763  1.00 96.83           H  
ATOM   3797  C   GLN A 238     -23.749  11.527   8.783  1.00 96.83           C  
ATOM   3798  CB  GLN A 238     -25.363  10.198   7.414  1.00 96.83           C  
ATOM   3799  HB2 GLN A 238     -24.658   9.480   6.996  1.00 96.83           H  
ATOM   3800  HB3 GLN A 238     -25.670   9.844   8.398  1.00 96.83           H  
ATOM   3801  O   GLN A 238     -24.060  12.113   9.817  1.00 96.83           O  
ATOM   3802  CG  GLN A 238     -26.608  10.277   6.525  1.00 96.83           C  
ATOM   3803  HG2 GLN A 238     -26.353  10.729   5.567  1.00 96.83           H  
ATOM   3804  HG3 GLN A 238     -27.353  10.912   7.004  1.00 96.83           H  
ATOM   3805  CD  GLN A 238     -27.230   8.907   6.277  1.00 96.83           C  
ATOM   3806  NE2 GLN A 238     -28.039   8.771   5.250  1.00 96.83           N  
ATOM   3807 HE21 GLN A 238     -28.131   9.522   4.582  1.00 96.83           H  
ATOM   3808 HE22 GLN A 238     -28.366   7.831   5.075  1.00 96.83           H  
ATOM   3809  OE1 GLN A 238     -27.032   7.940   6.993  1.00 96.83           O  
ATOM   3810  N   TRP A 239     -22.580  10.898   8.652  1.00 97.45           N  
ATOM   3811  H   TRP A 239     -22.371  10.435   7.779  1.00 97.45           H  
ATOM   3812  CA  TRP A 239     -21.605  10.855   9.736  1.00 97.45           C  
ATOM   3813  HA  TRP A 239     -22.092  10.464  10.630  1.00 97.45           H  
ATOM   3814  C   TRP A 239     -21.065  12.246  10.092  1.00 97.45           C  
ATOM   3815  CB  TRP A 239     -20.468   9.909   9.350  1.00 97.45           C  
ATOM   3816  HB2 TRP A 239     -20.028  10.244   8.411  1.00 97.45           H  
ATOM   3817  HB3 TRP A 239     -20.884   8.914   9.190  1.00 97.45           H  
ATOM   3818  O   TRP A 239     -20.821  12.525  11.262  1.00 97.45           O  
ATOM   3819  CG  TRP A 239     -19.385   9.815  10.375  1.00 97.45           C  
ATOM   3820  CD1 TRP A 239     -19.453   9.111  11.524  1.00 97.45           C  
ATOM   3821  HD1 TRP A 239     -20.314   8.537  11.831  1.00 97.45           H  
ATOM   3822  CD2 TRP A 239     -18.127  10.546  10.437  1.00 97.45           C  
ATOM   3823  CE2 TRP A 239     -17.458  10.212  11.651  1.00 97.45           C  
ATOM   3824  CE3 TRP A 239     -17.505  11.489   9.602  1.00 97.45           C  
ATOM   3825  HE3 TRP A 239     -18.000  11.763   8.682  1.00 97.45           H  
ATOM   3826  NE1 TRP A 239     -18.301   9.305  12.261  1.00 97.45           N  
ATOM   3827  HE1 TRP A 239     -18.184   8.911  13.184  1.00 97.45           H  
ATOM   3828  CH2 TRP A 239     -15.637  11.730  11.154  1.00 97.45           C  
ATOM   3829  HH2 TRP A 239     -14.698  12.193  11.417  1.00 97.45           H  
ATOM   3830  CZ2 TRP A 239     -16.229  10.788  12.012  1.00 97.45           C  
ATOM   3831  HZ2 TRP A 239     -15.751  10.515  12.941  1.00 97.45           H  
ATOM   3832  CZ3 TRP A 239     -16.277  12.072   9.952  1.00 97.45           C  
ATOM   3833  HZ3 TRP A 239     -15.835  12.795   9.283  1.00 97.45           H  
ATOM   3834  N   LEU A 240     -20.882  13.138   9.118  1.00 96.24           N  
ATOM   3835  H   LEU A 240     -21.099  12.867   8.170  1.00 96.24           H  
ATOM   3836  CA  LEU A 240     -20.338  14.476   9.350  1.00 96.24           C  
ATOM   3837  HA  LEU A 240     -19.474  14.384  10.007  1.00 96.24           H  
ATOM   3838  C   LEU A 240     -21.306  15.410  10.071  1.00 96.24           C  
ATOM   3839  CB  LEU A 240     -19.897  15.074   8.011  1.00 96.24           C  
ATOM   3840  HB2 LEU A 240     -19.775  16.154   8.100  1.00 96.24           H  
ATOM   3841  HB3 LEU A 240     -20.673  14.896   7.266  1.00 96.24           H  
ATOM   3842  O   LEU A 240     -20.844  16.228  10.870  1.00 96.24           O  
ATOM   3843  CG  LEU A 240     -18.576  14.466   7.537  1.00 96.24           C  
ATOM   3844  HG  LEU A 240     -18.638  13.377   7.528  1.00 96.24           H  
ATOM   3845  CD1 LEU A 240     -18.270  14.929   6.141  1.00 96.24           C  
ATOM   3846 HD11 LEU A 240     -17.427  14.369   5.737  1.00 96.24           H  
ATOM   3847 HD12 LEU A 240     -19.141  14.789   5.501  1.00 96.24           H  
ATOM   3848 HD13 LEU A 240     -18.002  15.985   6.184  1.00 96.24           H  
ATOM   3849  CD2 LEU A 240     -17.376  14.898   8.381  1.00 96.24           C  
ATOM   3850 HD21 LEU A 240     -17.470  14.543   9.407  1.00 96.24           H  
ATOM   3851 HD22 LEU A 240     -17.293  15.985   8.373  1.00 96.24           H  
ATOM   3852 HD23 LEU A 240     -16.482  14.469   7.928  1.00 96.24           H  
ATOM   3853  N   ILE A 241     -22.612  15.273   9.826  1.00 93.79           N  
ATOM   3854  H   ILE A 241     -22.891  14.619   9.109  1.00 93.79           H  
ATOM   3855  CA  ILE A 241     -23.658  16.053  10.507  1.00 93.79           C  
ATOM   3856  HA  ILE A 241     -23.265  17.055  10.675  1.00 93.79           H  
ATOM   3857  C   ILE A 241     -24.011  15.510  11.901  1.00 93.79           C  
ATOM   3858  CB  ILE A 241     -24.920  16.206   9.627  1.00 93.79           C  
ATOM   3859  HB  ILE A 241     -25.620  16.841  10.170  1.00 93.79           H  
ATOM   3860  O   ILE A 241     -24.675  16.209  12.668  1.00 93.79           O  
ATOM   3861  CG1 ILE A 241     -25.616  14.852   9.374  1.00 93.79           C  
ATOM   3862 HG12 ILE A 241     -25.809  14.357  10.326  1.00 93.79           H  
ATOM   3863 HG13 ILE A 241     -24.945  14.221   8.791  1.00 93.79           H  
ATOM   3864  CG2 ILE A 241     -24.569  16.933   8.316  1.00 93.79           C  
ATOM   3865 HG21 ILE A 241     -23.967  16.295   7.668  1.00 93.79           H  
ATOM   3866 HG22 ILE A 241     -25.476  17.206   7.776  1.00 93.79           H  
ATOM   3867 HG23 ILE A 241     -24.009  17.843   8.531  1.00 93.79           H  
ATOM   3868  CD1 ILE A 241     -26.946  14.936   8.622  1.00 93.79           C  
ATOM   3869 HD11 ILE A 241     -27.393  13.943   8.572  1.00 93.79           H  
ATOM   3870 HD12 ILE A 241     -26.784  15.294   7.605  1.00 93.79           H  
ATOM   3871 HD13 ILE A 241     -27.627  15.608   9.145  1.00 93.79           H  
ATOM   3872  N   GLU A 242     -23.577  14.294  12.257  1.00 93.31           N  
ATOM   3873  H   GLU A 242     -23.079  13.735  11.579  1.00 93.31           H  
ATOM   3874  CA  GLU A 242     -23.800  13.741  13.596  1.00 93.31           C  
ATOM   3875  HA  GLU A 242     -24.879  13.697  13.740  1.00 93.31           H  
ATOM   3876  C   GLU A 242     -23.165  14.626  14.690  1.00 93.31           C  
ATOM   3877  CB  GLU A 242     -23.259  12.309  13.737  1.00 93.31           C  
ATOM   3878  HB2 GLU A 242     -22.289  12.240  13.244  1.00 93.31           H  
ATOM   3879  HB3 GLU A 242     -23.110  12.106  14.797  1.00 93.31           H  
ATOM   3880  O   GLU A 242     -22.040  15.119  14.523  1.00 93.31           O  
ATOM   3881  CG  GLU A 242     -24.201  11.228  13.190  1.00 93.31           C  
ATOM   3882  HG2 GLU A 242     -25.127  11.260  13.765  1.00 93.31           H  
ATOM   3883  HG3 GLU A 242     -24.447  11.454  12.153  1.00 93.31           H  
ATOM   3884  CD  GLU A 242     -23.601   9.812  13.284  1.00 93.31           C  
ATOM   3885  OE1 GLU A 242     -24.198   8.888  12.691  1.00 93.31           O  
ATOM   3886  OE2 GLU A 242     -22.573   9.632  13.986  1.00 93.31           O  
ATOM   3887  N   PRO A 243     -23.840  14.798  15.846  1.00 91.27           N  
ATOM   3888  CA  PRO A 243     -23.273  15.501  16.991  1.00 91.27           C  
ATOM   3889  HA  PRO A 243     -23.065  16.527  16.688  1.00 91.27           H  
ATOM   3890  C   PRO A 243     -21.985  14.834  17.491  1.00 91.27           C  
ATOM   3891  CB  PRO A 243     -24.364  15.512  18.068  1.00 91.27           C  
ATOM   3892  HB2 PRO A 243     -24.358  16.445  18.633  1.00 91.27           H  
ATOM   3893  HB3 PRO A 243     -24.248  14.662  18.740  1.00 91.27           H  
ATOM   3894  O   PRO A 243     -21.969  13.656  17.866  1.00 91.27           O  
ATOM   3895  CG  PRO A 243     -25.655  15.343  17.272  1.00 91.27           C  
ATOM   3896  HG2 PRO A 243     -26.444  14.885  17.868  1.00 91.27           H  
ATOM   3897  HG3 PRO A 243     -25.976  16.312  16.888  1.00 91.27           H  
ATOM   3898  CD  PRO A 243     -25.230  14.452  16.110  1.00 91.27           C  
ATOM   3899  HD2 PRO A 243     -25.296  13.402  16.395  1.00 91.27           H  
ATOM   3900  HD3 PRO A 243     -25.871  14.659  15.253  1.00 91.27           H  
ATOM   3901  N   CYS A 244     -20.899  15.602  17.555  1.00 89.96           N  
ATOM   3902  H   CYS A 244     -20.993  16.581  17.326  1.00 89.96           H  
ATOM   3903  CA  CYS A 244     -19.605  15.099  17.993  1.00 89.96           C  
ATOM   3904  HA  CYS A 244     -19.494  14.078  17.628  1.00 89.96           H  
ATOM   3905  C   CYS A 244     -19.516  15.083  19.518  1.00 89.96           C  
ATOM   3906  CB  CYS A 244     -18.481  15.918  17.361  1.00 89.96           C  
ATOM   3907  HB2 CYS A 244     -18.582  15.841  16.278  1.00 89.96           H  
ATOM   3908  HB3 CYS A 244     -18.556  16.962  17.664  1.00 89.96           H  
ATOM   3909  O   CYS A 244     -19.194  16.086  20.148  1.00 89.96           O  
ATOM   3910  SG  CYS A 244     -16.874  15.218  17.840  1.00 89.96           S  
ATOM   3911  HG  CYS A 244     -16.178  15.823  16.874  1.00 89.96           H  
ATOM   3912  N   LYS A 245     -19.684  13.897  20.113  1.00 83.22           N  
ATOM   3913  H   LYS A 245     -20.030  13.156  19.520  1.00 83.22           H  
ATOM   3914  CA  LYS A 245     -19.585  13.665  21.571  1.00 83.22           C  
ATOM   3915  HA  LYS A 245     -20.302  14.316  22.071  1.00 83.22           H  
ATOM   3916  C   LYS A 245     -18.220  14.005  22.193  1.00 83.22           C  
ATOM   3917  CB  LYS A 245     -19.923  12.198  21.882  1.00 83.22           C  
ATOM   3918  HB2 LYS A 245     -19.818  12.034  22.954  1.00 83.22           H  
ATOM   3919  HB3 LYS A 245     -19.214  11.551  21.365  1.00 83.22           H  
ATOM   3920  O   LYS A 245     -18.053  13.893  23.403  1.00 83.22           O  
ATOM   3921  CG  LYS A 245     -21.351  11.814  21.480  1.00 83.22           C  
ATOM   3922  HG2 LYS A 245     -21.471  11.919  20.401  1.00 83.22           H  
ATOM   3923  HG3 LYS A 245     -22.056  12.478  21.980  1.00 83.22           H  
ATOM   3924  CD  LYS A 245     -21.647  10.364  21.877  1.00 83.22           C  
ATOM   3925  HD2 LYS A 245     -20.932   9.706  21.383  1.00 83.22           H  
ATOM   3926  HD3 LYS A 245     -21.559  10.257  22.958  1.00 83.22           H  
ATOM   3927  CE  LYS A 245     -23.069  10.017  21.429  1.00 83.22           C  
ATOM   3928  HE2 LYS A 245     -23.152  10.222  20.362  1.00 83.22           H  
ATOM   3929  HE3 LYS A 245     -23.766  10.681  21.941  1.00 83.22           H  
ATOM   3930  NZ  LYS A 245     -23.408   8.599  21.700  1.00 83.22           N  
ATOM   3931  HZ1 LYS A 245     -24.347   8.411  21.380  1.00 83.22           H  
ATOM   3932  HZ2 LYS A 245     -22.782   7.990  21.192  1.00 83.22           H  
ATOM   3933  HZ3 LYS A 245     -23.354   8.402  22.689  1.00 83.22           H  
ATOM   3934  N   LEU A 246     -17.214  14.315  21.375  1.00 83.36           N  
ATOM   3935  H   LEU A 246     -17.444  14.447  20.401  1.00 83.36           H  
ATOM   3936  CA  LEU A 246     -15.868  14.674  21.826  1.00 83.36           C  
ATOM   3937  HA  LEU A 246     -15.674  14.229  22.802  1.00 83.36           H  
ATOM   3938  C   LEU A 246     -15.680  16.184  21.983  1.00 83.36           C  
ATOM   3939  CB  LEU A 246     -14.842  14.154  20.818  1.00 83.36           C  
ATOM   3940  HB2 LEU A 246     -14.985  14.692  19.881  1.00 83.36           H  
ATOM   3941  HB3 LEU A 246     -13.846  14.405  21.183  1.00 83.36           H  
ATOM   3942  O   LEU A 246     -14.709  16.602  22.613  1.00 83.36           O  
ATOM   3943  CG  LEU A 246     -14.905  12.648  20.539  1.00 83.36           C  
ATOM   3944  HG  LEU A 246     -15.901  12.355  20.207  1.00 83.36           H  
ATOM   3945  CD1 LEU A 246     -13.924  12.381  19.410  1.00 83.36           C  
ATOM   3946 HD11 LEU A 246     -12.955  12.807  19.671  1.00 83.36           H  
ATOM   3947 HD12 LEU A 246     -13.869  11.313  19.198  1.00 83.36           H  
ATOM   3948 HD13 LEU A 246     -14.268  12.896  18.514  1.00 83.36           H  
ATOM   3949  CD2 LEU A 246     -14.519  11.816  21.766  1.00 83.36           C  
ATOM   3950 HD21 LEU A 246     -15.273  11.954  22.540  1.00 83.36           H  
ATOM   3951 HD22 LEU A 246     -13.551  12.144  22.144  1.00 83.36           H  
ATOM   3952 HD23 LEU A 246     -14.489  10.761  21.491  1.00 83.36           H  
ATOM   3953  N   LEU A 247     -16.561  16.985  21.383  1.00 83.01           N  
ATOM   3954  H   LEU A 247     -17.389  16.579  20.972  1.00 83.01           H  
ATOM   3955  CA  LEU A 247     -16.579  18.430  21.543  1.00 83.01           C  
ATOM   3956  HA  LEU A 247     -15.597  18.751  21.893  1.00 83.01           H  
ATOM   3957  C   LEU A 247     -17.609  18.793  22.620  1.00 83.01           C  
ATOM   3958  CB  LEU A 247     -16.869  19.110  20.193  1.00 83.01           C  
ATOM   3959  HB2 LEU A 247     -17.782  18.680  19.781  1.00 83.01           H  
ATOM   3960  HB3 LEU A 247     -17.047  20.172  20.359  1.00 83.01           H  
ATOM   3961  O   LEU A 247     -18.655  18.154  22.695  1.00 83.01           O  
ATOM   3962  CG  LEU A 247     -15.730  18.946  19.173  1.00 83.01           C  
ATOM   3963  HG  LEU A 247     -15.525  17.882  19.053  1.00 83.01           H  
ATOM   3964  CD1 LEU A 247     -16.125  19.507  17.808  1.00 83.01           C  
ATOM   3965 HD11 LEU A 247     -15.311  19.375  17.095  1.00 83.01           H  
ATOM   3966 HD12 LEU A 247     -16.363  20.567  17.892  1.00 83.01           H  
ATOM   3967 HD13 LEU A 247     -16.999  18.975  17.432  1.00 83.01           H  
ATOM   3968  CD2 LEU A 247     -14.445  19.661  19.612  1.00 83.01           C  
ATOM   3969 HD21 LEU A 247     -14.027  19.173  20.493  1.00 83.01           H  
ATOM   3970 HD22 LEU A 247     -13.699  19.611  18.819  1.00 83.01           H  
ATOM   3971 HD23 LEU A 247     -14.664  20.703  19.844  1.00 83.01           H  
ATOM   3972  N   PRO A 248     -17.321  19.782  23.480  1.00 74.62           N  
ATOM   3973  CA  PRO A 248     -18.276  20.215  24.492  1.00 74.62           C  
ATOM   3974  HA  PRO A 248     -18.581  19.360  25.096  1.00 74.62           H  
ATOM   3975  C   PRO A 248     -19.526  20.824  23.841  1.00 74.62           C  
ATOM   3976  CB  PRO A 248     -17.509  21.210  25.371  1.00 74.62           C  
ATOM   3977  HB2 PRO A 248     -18.147  22.019  25.727  1.00 74.62           H  
ATOM   3978  HB3 PRO A 248     -17.073  20.678  26.216  1.00 74.62           H  
ATOM   3979  O   PRO A 248     -19.410  21.574  22.873  1.00 74.62           O  
ATOM   3980  CG  PRO A 248     -16.388  21.730  24.470  1.00 74.62           C  
ATOM   3981  HG2 PRO A 248     -16.758  22.581  23.898  1.00 74.62           H  
ATOM   3982  HG3 PRO A 248     -15.505  22.013  25.043  1.00 74.62           H  
ATOM   3983  CD  PRO A 248     -16.100  20.568  23.525  1.00 74.62           C  
ATOM   3984  HD2 PRO A 248     -15.292  19.956  23.926  1.00 74.62           H  
ATOM   3985  HD3 PRO A 248     -15.837  20.950  22.539  1.00 74.62           H  
ATOM   3986  N   ASP A 249     -20.704  20.564  24.419  1.00 63.97           N  
ATOM   3987  H   ASP A 249     -20.744  19.822  25.103  1.00 63.97           H  
ATOM   3988  CA  ASP A 249     -22.008  21.063  23.933  1.00 63.97           C  
ATOM   3989  HA  ASP A 249     -22.199  20.651  22.942  1.00 63.97           H  
ATOM   3990  C   ASP A 249     -22.066  22.599  23.821  1.00 63.97           C  
ATOM   3991  CB  ASP A 249     -23.125  20.593  24.887  1.00 63.97           C  
ATOM   3992  HB2 ASP A 249     -22.888  20.926  25.897  1.00 63.97           H  
ATOM   3993  HB3 ASP A 249     -24.057  21.075  24.592  1.00 63.97           H  
ATOM   3994  O   ASP A 249     -22.831  23.154  23.038  1.00 63.97           O  
ATOM   3995  CG  ASP A 249     -23.373  19.079  24.898  1.00 63.97           C  
ATOM   3996  OD1 ASP A 249     -22.969  18.401  23.929  1.00 63.97           O  
ATOM   3997  OD2 ASP A 249     -23.953  18.607  25.900  1.00 63.97           O  
ATOM   3998  N   THR A 250     -21.229  23.300  24.588  1.00 55.39           N  
ATOM   3999  H   THR A 250     -20.627  22.782  25.212  1.00 55.39           H  
ATOM   4000  CA  THR A 250     -21.105  24.765  24.615  1.00 55.39           C  
ATOM   4001  HA  THR A 250     -22.090  25.195  24.432  1.00 55.39           H  
ATOM   4002  C   THR A 250     -20.196  25.342  23.530  1.00 55.39           C  
ATOM   4003  CB  THR A 250     -20.627  25.229  25.998  1.00 55.39           C  
ATOM   4004  HB  THR A 250     -20.220  26.238  25.937  1.00 55.39           H  
ATOM   4005  O   THR A 250     -20.068  26.563  23.423  1.00 55.39           O  
ATOM   4006  CG2 THR A 250     -21.780  25.243  26.998  1.00 55.39           C  
ATOM   4007 HG21 THR A 250     -22.557  25.922  26.648  1.00 55.39           H  
ATOM   4008 HG22 THR A 250     -22.202  24.243  27.097  1.00 55.39           H  
ATOM   4009 HG23 THR A 250     -21.426  25.586  27.970  1.00 55.39           H  
ATOM   4010  OG1 THR A 250     -19.639  24.356  26.516  1.00 55.39           O  
ATOM   4011  HG1 THR A 250     -19.438  24.658  27.405  1.00 55.39           H  
ATOM   4012  N   ALA A 251     -19.576  24.504  22.698  1.00 51.82           N  
ATOM   4013  H   ALA A 251     -19.735  23.512  22.803  1.00 51.82           H  
ATOM   4014  CA  ALA A 251     -18.857  24.951  21.517  1.00 51.82           C  
ATOM   4015  HA  ALA A 251     -18.303  25.858  21.758  1.00 51.82           H  
ATOM   4016  C   ALA A 251     -19.869  25.300  20.412  1.00 51.82           C  
ATOM   4017  CB  ALA A 251     -17.837  23.871  21.129  1.00 51.82           C  
ATOM   4018  HB1 ALA A 251     -17.135  23.716  21.948  1.00 51.82           H  
ATOM   4019  HB2 ALA A 251     -18.353  22.935  20.913  1.00 51.82           H  
ATOM   4020  HB3 ALA A 251     -17.282  24.171  20.240  1.00 51.82           H  
ATOM   4021  O   ALA A 251     -20.094  24.513  19.495  1.00 51.82           O  
ATOM   4022  N   ALA A 252     -20.465  26.495  20.493  1.00 49.11           N  
ATOM   4023  H   ALA A 252     -20.322  27.021  21.342  1.00 49.11           H  
ATOM   4024  CA  ALA A 252     -21.220  27.141  19.415  1.00 49.11           C  
ATOM   4025  HA  ALA A 252     -21.997  26.458  19.071  1.00 49.11           H  
ATOM   4026  C   ALA A 252     -20.292  27.448  18.218  1.00 49.11           C  
ATOM   4027  CB  ALA A 252     -21.896  28.398  19.984  1.00 49.11           C  
ATOM   4028  HB1 ALA A 252     -22.478  28.884  19.201  1.00 49.11           H  
ATOM   4029  HB2 ALA A 252     -22.564  28.120  20.799  1.00 49.11           H  
ATOM   4030  HB3 ALA A 252     -21.144  29.095  20.353  1.00 49.11           H  
ATOM   4031  O   ALA A 252     -19.950  28.593  17.937  1.00 49.11           O  
ATOM   4032  N   VAL A 253     -19.785  26.396  17.579  1.00 54.57           N  
ATOM   4033  H   VAL A 253     -20.062  25.491  17.931  1.00 54.57           H  
ATOM   4034  CA  VAL A 253     -18.687  26.439  16.605  1.00 54.57           C  
ATOM   4035  HA  VAL A 253     -18.222  27.424  16.634  1.00 54.57           H  
ATOM   4036  C   VAL A 253     -19.197  26.275  15.173  1.00 54.57           C  
ATOM   4037  CB  VAL A 253     -17.618  25.405  17.017  1.00 54.57           C  
ATOM   4038  HB  VAL A 253     -18.104  24.466  17.282  1.00 54.57           H  
ATOM   4039  O   VAL A 253     -18.519  26.689  14.232  1.00 54.57           O  
ATOM   4040  CG1 VAL A 253     -16.583  25.111  15.939  1.00 54.57           C  
ATOM   4041 HG11 VAL A 253     -16.183  26.044  15.542  1.00 54.57           H  
ATOM   4042 HG12 VAL A 253     -17.094  24.540  15.164  1.00 54.57           H  
ATOM   4043 HG13 VAL A 253     -15.780  24.493  16.342  1.00 54.57           H  
ATOM   4044  CG2 VAL A 253     -16.834  25.917  18.229  1.00 54.57           C  
ATOM   4045 HG21 VAL A 253     -16.117  25.166  18.560  1.00 54.57           H  
ATOM   4046 HG22 VAL A 253     -17.517  26.147  19.047  1.00 54.57           H  
ATOM   4047 HG23 VAL A 253     -16.300  26.830  17.967  1.00 54.57           H  
ATOM   4048  N   SER A 254     -20.412  25.759  14.986  1.00 52.06           N  
ATOM   4049  H   SER A 254     -20.952  25.476  15.792  1.00 52.06           H  
ATOM   4050  CA  SER A 254     -21.079  25.856  13.694  1.00 52.06           C  
ATOM   4051  HA  SER A 254     -20.350  25.657  12.908  1.00 52.06           H  
ATOM   4052  C   SER A 254     -21.619  27.276  13.519  1.00 52.06           C  
ATOM   4053  CB  SER A 254     -22.169  24.792  13.569  1.00 52.06           C  
ATOM   4054  HB2 SER A 254     -21.732  23.812  13.759  1.00 52.06           H  
ATOM   4055  HB3 SER A 254     -22.960  24.978  14.294  1.00 52.06           H  
ATOM   4056  O   SER A 254     -22.323  27.783  14.394  1.00 52.06           O  
ATOM   4057  OG  SER A 254     -22.694  24.822  12.256  1.00 52.06           O  
ATOM   4058  HG  SER A 254     -23.071  23.958  12.078  1.00 52.06           H  
ATOM   4059  N   LEU A 255     -21.332  27.907  12.374  1.00 54.00           N  
ATOM   4060  H   LEU A 255     -20.741  27.416  11.719  1.00 54.00           H  
ATOM   4061  CA  LEU A 255     -21.838  29.236  11.974  1.00 54.00           C  
ATOM   4062  HA  LEU A 255     -21.407  29.994  12.628  1.00 54.00           H  
ATOM   4063  C   LEU A 255     -23.374  29.374  12.094  1.00 54.00           C  
ATOM   4064  CB  LEU A 255     -21.398  29.493  10.514  1.00 54.00           C  
ATOM   4065  HB2 LEU A 255     -22.036  30.260  10.075  1.00 54.00           H  
ATOM   4066  HB3 LEU A 255     -21.564  28.581   9.941  1.00 54.00           H  
ATOM   4067  O   LEU A 255     -23.897  30.482  12.033  1.00 54.00           O  
ATOM   4068  CG  LEU A 255     -19.932  29.942  10.361  1.00 54.00           C  
ATOM   4069  HG  LEU A 255     -19.306  29.400  11.070  1.00 54.00           H  
ATOM   4070  CD1 LEU A 255     -19.421  29.643   8.951  1.00 54.00           C  
ATOM   4071 HD11 LEU A 255     -18.385  29.969   8.857  1.00 54.00           H  
ATOM   4072 HD12 LEU A 255     -20.031  30.166   8.215  1.00 54.00           H  
ATOM   4073 HD13 LEU A 255     -19.470  28.571   8.761  1.00 54.00           H  
ATOM   4074  CD2 LEU A 255     -19.787  31.446  10.606  1.00 54.00           C  
ATOM   4075 HD21 LEU A 255     -20.377  32.005   9.881  1.00 54.00           H  
ATOM   4076 HD22 LEU A 255     -18.740  31.735  10.518  1.00 54.00           H  
ATOM   4077 HD23 LEU A 255     -20.134  31.691  11.610  1.00 54.00           H  
ATOM   4078  N   LEU A 256     -24.086  28.254  12.259  1.00 59.45           N  
ATOM   4079  H   LEU A 256     -23.560  27.394  12.322  1.00 59.45           H  
ATOM   4080  CA  LEU A 256     -25.541  28.134  12.297  1.00 59.45           C  
ATOM   4081  HA  LEU A 256     -25.980  29.077  11.970  1.00 59.45           H  
ATOM   4082  C   LEU A 256     -26.127  27.880  13.704  1.00 59.45           C  
ATOM   4083  CB  LEU A 256     -25.934  27.036  11.289  1.00 59.45           C  
ATOM   4084  HB2 LEU A 256     -27.009  26.864  11.345  1.00 59.45           H  
ATOM   4085  HB3 LEU A 256     -25.438  26.111  11.583  1.00 59.45           H  
ATOM   4086  O   LEU A 256     -27.324  27.638  13.816  1.00 59.45           O  
ATOM   4087  CG  LEU A 256     -25.570  27.362   9.826  1.00 59.45           C  
ATOM   4088  HG  LEU A 256     -24.529  27.677   9.756  1.00 59.45           H  
ATOM   4089  CD1 LEU A 256     -25.729  26.113   8.962  1.00 59.45           C  
ATOM   4090 HD11 LEU A 256     -25.469  26.343   7.929  1.00 59.45           H  
ATOM   4091 HD12 LEU A 256     -25.063  25.329   9.323  1.00 59.45           H  
ATOM   4092 HD13 LEU A 256     -26.758  25.758   9.004  1.00 59.45           H  
ATOM   4093  CD2 LEU A 256     -26.460  28.467   9.253  1.00 59.45           C  
ATOM   4094 HD21 LEU A 256     -26.293  29.398   9.793  1.00 59.45           H  
ATOM   4095 HD22 LEU A 256     -26.212  28.631   8.204  1.00 59.45           H  
ATOM   4096 HD23 LEU A 256     -27.509  28.184   9.334  1.00 59.45           H  
ATOM   4097  N   GLY A 257     -25.328  27.920  14.780  1.00 62.99           N  
ATOM   4098  H   GLY A 257     -24.345  28.104  14.640  1.00 62.99           H  
ATOM   4099  CA  GLY A 257     -25.840  27.868  16.163  1.00 62.99           C  
ATOM   4100  HA2 GLY A 257     -26.646  28.595  16.269  1.00 62.99           H  
ATOM   4101  HA3 GLY A 257     -25.035  28.157  16.838  1.00 62.99           H  
ATOM   4102  C   GLY A 257     -26.377  26.508  16.646  1.00 62.99           C  
ATOM   4103  O   GLY A 257     -27.067  26.455  17.661  1.00 62.99           O  
ATOM   4104  N   GLY A 258     -26.077  25.417  15.935  1.00 72.68           N  
ATOM   4105  H   GLY A 258     -25.511  25.548  15.108  1.00 72.68           H  
ATOM   4106  CA  GLY A 258     -26.395  24.040  16.342  1.00 72.68           C  
ATOM   4107  HA2 GLY A 258     -26.517  23.430  15.448  1.00 72.68           H  
ATOM   4108  HA3 GLY A 258     -27.339  24.032  16.887  1.00 72.68           H  
ATOM   4109  C   GLY A 258     -25.319  23.386  17.229  1.00 72.68           C  
ATOM   4110  O   GLY A 258     -24.277  24.002  17.477  1.00 72.68           O  
ATOM   4111  N   PRO A 259     -25.539  22.135  17.691  1.00 82.64           N  
ATOM   4112  CA  PRO A 259     -24.521  21.375  18.418  1.00 82.64           C  
ATOM   4113  HA  PRO A 259     -24.241  21.903  19.330  1.00 82.64           H  
ATOM   4114  C   PRO A 259     -23.270  21.170  17.555  1.00 82.64           C  
ATOM   4115  CB  PRO A 259     -25.180  20.037  18.779  1.00 82.64           C  
ATOM   4116  HB2 PRO A 259     -24.463  19.218  18.817  1.00 82.64           H  
ATOM   4117  HB3 PRO A 259     -25.697  20.134  19.734  1.00 82.64           H  
ATOM   4118  O   PRO A 259     -23.352  21.122  16.326  1.00 82.64           O  
ATOM   4119  CG  PRO A 259     -26.204  19.845  17.660  1.00 82.64           C  
ATOM   4120  HG2 PRO A 259     -27.027  19.200  17.970  1.00 82.64           H  
ATOM   4121  HG3 PRO A 259     -25.710  19.440  16.777  1.00 82.64           H  
ATOM   4122  CD  PRO A 259     -26.675  21.274  17.380  1.00 82.64           C  
ATOM   4123  HD2 PRO A 259     -26.977  21.363  16.336  1.00 82.64           H  
ATOM   4124  HD3 PRO A 259     -27.507  21.524  18.037  1.00 82.64           H  
ATOM   4125  N   ALA A 260     -22.110  21.020  18.196  1.00 86.71           N  
ATOM   4126  H   ALA A 260     -22.094  21.064  19.205  1.00 86.71           H  
ATOM   4127  CA  ALA A 260     -20.868  20.722  17.494  1.00 86.71           C  
ATOM   4128  HA  ALA A 260     -20.695  21.505  16.755  1.00 86.71           H  
ATOM   4129  C   ALA A 260     -20.969  19.379  16.752  1.00 86.71           C  
ATOM   4130  CB  ALA A 260     -19.712  20.739  18.497  1.00 86.71           C  
ATOM   4131  HB1 ALA A 260     -19.668  21.709  18.992  1.00 86.71           H  
ATOM   4132  HB2 ALA A 260     -18.775  20.567  17.967  1.00 86.71           H  
ATOM   4133  HB3 ALA A 260     -19.856  19.960  19.245  1.00 86.71           H  
ATOM   4134  O   ALA A 260     -21.427  18.379  17.307  1.00 86.71           O  
ATOM   4135  N   THR A 261     -20.518  19.350  15.502  1.00 92.67           N  
ATOM   4136  H   THR A 261     -20.152  20.204  15.107  1.00 92.67           H  
ATOM   4137  CA  THR A 261     -20.650  18.191  14.607  1.00 92.67           C  
ATOM   4138  HA  THR A 261     -21.346  17.472  15.039  1.00 92.67           H  
ATOM   4139  C   THR A 261     -19.320  17.469  14.402  1.00 92.67           C  
ATOM   4140  CB  THR A 261     -21.237  18.612  13.255  1.00 92.67           C  
ATOM   4141  HB  THR A 261     -21.350  17.719  12.640  1.00 92.67           H  
ATOM   4142  O   THR A 261     -18.245  17.997  14.708  1.00 92.67           O  
ATOM   4143  CG2 THR A 261     -22.615  19.258  13.376  1.00 92.67           C  
ATOM   4144 HG21 THR A 261     -23.017  19.431  12.378  1.00 92.67           H  
ATOM   4145 HG22 THR A 261     -22.550  20.207  13.908  1.00 92.67           H  
ATOM   4146 HG23 THR A 261     -23.287  18.587  13.911  1.00 92.67           H  
ATOM   4147  OG1 THR A 261     -20.359  19.513  12.608  1.00 92.67           O  
ATOM   4148  HG1 THR A 261     -20.272  20.301  13.150  1.00 92.67           H  
ATOM   4149  N   ASN A 262     -19.355  16.249  13.860  1.00 95.01           N  
ATOM   4150  H   ASN A 262     -20.251  15.817  13.687  1.00 95.01           H  
ATOM   4151  CA  ASN A 262     -18.133  15.542  13.463  1.00 95.01           C  
ATOM   4152  HA  ASN A 262     -17.476  15.449  14.328  1.00 95.01           H  
ATOM   4153  C   ASN A 262     -17.344  16.332  12.398  1.00 95.01           C  
ATOM   4154  CB  ASN A 262     -18.506  14.131  12.986  1.00 95.01           C  
ATOM   4155  HB2 ASN A 262     -17.656  13.672  12.482  1.00 95.01           H  
ATOM   4156  HB3 ASN A 262     -19.320  14.213  12.266  1.00 95.01           H  
ATOM   4157  O   ASN A 262     -16.109  16.334  12.434  1.00 95.01           O  
ATOM   4158  CG  ASN A 262     -18.933  13.193  14.107  1.00 95.01           C  
ATOM   4159  ND2 ASN A 262     -19.636  12.141  13.774  1.00 95.01           N  
ATOM   4160 HD21 ASN A 262     -20.002  12.086  12.834  1.00 95.01           H  
ATOM   4161 HD22 ASN A 262     -20.081  11.595  14.498  1.00 95.01           H  
ATOM   4162  OD1 ASN A 262     -18.600  13.367  15.272  1.00 95.01           O  
ATOM   4163  N   ARG A 263     -18.030  17.093  11.528  1.00 94.92           N  
ATOM   4164  H   ARG A 263     -19.036  17.004  11.521  1.00 94.92           H  
ATOM   4165  CA  ARG A 263     -17.411  18.041  10.582  1.00 94.92           C  
ATOM   4166  HA  ARG A 263     -16.728  17.487   9.938  1.00 94.92           H  
ATOM   4167  C   ARG A 263     -16.568  19.105  11.288  1.00 94.92           C  
ATOM   4168  CB  ARG A 263     -18.515  18.664   9.702  1.00 94.92           C  
ATOM   4169  HB2 ARG A 263     -19.163  19.289  10.316  1.00 94.92           H  
ATOM   4170  HB3 ARG A 263     -19.124  17.863   9.285  1.00 94.92           H  
ATOM   4171  O   ARG A 263     -15.448  19.383  10.859  1.00 94.92           O  
ATOM   4172  CG  ARG A 263     -17.965  19.511   8.541  1.00 94.92           C  
ATOM   4173  HG2 ARG A 263     -17.440  20.370   8.959  1.00 94.92           H  
ATOM   4174  HG3 ARG A 263     -17.253  18.925   7.960  1.00 94.92           H  
ATOM   4175  CD  ARG A 263     -19.074  20.034   7.608  1.00 94.92           C  
ATOM   4176  HD2 ARG A 263     -19.927  20.346   8.210  1.00 94.92           H  
ATOM   4177  HD3 ARG A 263     -18.690  20.912   7.087  1.00 94.92           H  
ATOM   4178  NE  ARG A 263     -19.491  19.055   6.578  1.00 94.92           N  
ATOM   4179  HE  ARG A 263     -18.786  18.529   6.081  1.00 94.92           H  
ATOM   4180  NH1 ARG A 263     -21.781  19.457   6.447  1.00 94.92           N  
ATOM   4181 HH11 ARG A 263     -22.618  19.088   6.018  1.00 94.92           H  
ATOM   4182 HH12 ARG A 263     -21.786  20.056   7.260  1.00 94.92           H  
ATOM   4183  NH2 ARG A 263     -20.848  18.010   5.114  1.00 94.92           N  
ATOM   4184 HH21 ARG A 263     -21.732  17.671   4.761  1.00 94.92           H  
ATOM   4185 HH22 ARG A 263     -20.040  17.608   4.662  1.00 94.92           H  
ATOM   4186  CZ  ARG A 263     -20.695  18.858   6.064  1.00 94.92           C  
ATOM   4187  N   ASP A 264     -17.042  19.662  12.404  1.00 92.27           N  
ATOM   4188  H   ASP A 264     -17.964  19.392  12.717  1.00 92.27           H  
ATOM   4189  CA  ASP A 264     -16.268  20.635  13.191  1.00 92.27           C  
ATOM   4190  HA  ASP A 264     -15.965  21.449  12.533  1.00 92.27           H  
ATOM   4191  C   ASP A 264     -14.989  20.017  13.774  1.00 92.27           C  
ATOM   4192  CB  ASP A 264     -17.120  21.230  14.321  1.00 92.27           C  
ATOM   4193  HB2 ASP A 264     -17.469  20.436  14.981  1.00 92.27           H  
ATOM   4194  HB3 ASP A 264     -16.495  21.898  14.913  1.00 92.27           H  
ATOM   4195  O   ASP A 264     -13.935  20.661  13.794  1.00 92.27           O  
ATOM   4196  CG  ASP A 264     -18.304  22.031  13.788  1.00 92.27           C  
ATOM   4197  OD1 ASP A 264     -18.036  23.055  13.106  1.00 92.27           O  
ATOM   4198  OD2 ASP A 264     -19.451  21.619  14.076  1.00 92.27           O  
ATOM   4199  N   TYR A 265     -15.056  18.752  14.200  1.00 94.38           N  
ATOM   4200  H   TYR A 265     -15.948  18.281  14.145  1.00 94.38           H  
ATOM   4201  CA  TYR A 265     -13.892  18.018  14.699  1.00 94.38           C  
ATOM   4202  HA  TYR A 265     -13.401  18.634  15.453  1.00 94.38           H  
ATOM   4203  C   TYR A 265     -12.866  17.747  13.590  1.00 94.38           C  
ATOM   4204  CB  TYR A 265     -14.351  16.718  15.369  1.00 94.38           C  
ATOM   4205  HB2 TYR A 265     -14.656  15.996  14.612  1.00 94.38           H  
ATOM   4206  HB3 TYR A 265     -15.226  16.940  15.981  1.00 94.38           H  
ATOM   4207  O   TYR A 265     -11.667  17.964  13.789  1.00 94.38           O  
ATOM   4208  CG  TYR A 265     -13.296  16.099  16.264  1.00 94.38           C  
ATOM   4209  CD1 TYR A 265     -12.438  15.090  15.786  1.00 94.38           C  
ATOM   4210  HD1 TYR A 265     -12.532  14.747  14.766  1.00 94.38           H  
ATOM   4211  CD2 TYR A 265     -13.158  16.561  17.584  1.00 94.38           C  
ATOM   4212  HD2 TYR A 265     -13.796  17.360  17.933  1.00 94.38           H  
ATOM   4213  CE1 TYR A 265     -11.457  14.545  16.639  1.00 94.38           C  
ATOM   4214  HE1 TYR A 265     -10.777  13.785  16.284  1.00 94.38           H  
ATOM   4215  CE2 TYR A 265     -12.190  16.014  18.443  1.00 94.38           C  
ATOM   4216  HE2 TYR A 265     -12.102  16.386  19.453  1.00 94.38           H  
ATOM   4217  OH  TYR A 265     -10.392  14.471  18.791  1.00 94.38           O  
ATOM   4218  HH  TYR A 265     -10.377  14.965  19.615  1.00 94.38           H  
ATOM   4219  CZ  TYR A 265     -11.337  14.999  17.968  1.00 94.38           C  
ATOM   4220  N   LEU A 266     -13.318  17.339  12.396  1.00 95.72           N  
ATOM   4221  H   LEU A 266     -14.307  17.165  12.282  1.00 95.72           H  
ATOM   4222  CA  LEU A 266     -12.431  17.172  11.242  1.00 95.72           C  
ATOM   4223  HA  LEU A 266     -11.591  16.546  11.544  1.00 95.72           H  
ATOM   4224  C   LEU A 266     -11.810  18.493  10.783  1.00 95.72           C  
ATOM   4225  CB  LEU A 266     -13.146  16.493  10.066  1.00 95.72           C  
ATOM   4226  HB2 LEU A 266     -14.074  17.021   9.848  1.00 95.72           H  
ATOM   4227  HB3 LEU A 266     -12.500  16.614   9.197  1.00 95.72           H  
ATOM   4228  O   LEU A 266     -10.638  18.503  10.417  1.00 95.72           O  
ATOM   4229  CG  LEU A 266     -13.453  14.991  10.221  1.00 95.72           C  
ATOM   4230  HG  LEU A 266     -14.374  14.858  10.788  1.00 95.72           H  
ATOM   4231  CD1 LEU A 266     -13.625  14.415   8.820  1.00 95.72           C  
ATOM   4232 HD11 LEU A 266     -12.707  14.536   8.244  1.00 95.72           H  
ATOM   4233 HD12 LEU A 266     -14.418  14.950   8.298  1.00 95.72           H  
ATOM   4234 HD13 LEU A 266     -13.850  13.349   8.863  1.00 95.72           H  
ATOM   4235  CD2 LEU A 266     -12.338  14.177  10.889  1.00 95.72           C  
ATOM   4236 HD21 LEU A 266     -12.261  14.455  11.941  1.00 95.72           H  
ATOM   4237 HD22 LEU A 266     -12.576  13.115  10.832  1.00 95.72           H  
ATOM   4238 HD23 LEU A 266     -11.393  14.358  10.378  1.00 95.72           H  
ATOM   4239  N   ARG A 267     -12.520  19.622  10.883  1.00 94.55           N  
ATOM   4240  H   ARG A 267     -13.503  19.546  11.105  1.00 94.55           H  
ATOM   4241  CA  ARG A 267     -11.943  20.942  10.586  1.00 94.55           C  
ATOM   4242  HA  ARG A 267     -11.522  20.905   9.581  1.00 94.55           H  
ATOM   4243  C   ARG A 267     -10.788  21.286  11.530  1.00 94.55           C  
ATOM   4244  CB  ARG A 267     -13.055  22.001  10.609  1.00 94.55           C  
ATOM   4245  HB2 ARG A 267     -13.859  21.678   9.948  1.00 94.55           H  
ATOM   4246  HB3 ARG A 267     -13.454  22.088  11.619  1.00 94.55           H  
ATOM   4247  O   ARG A 267      -9.734  21.719  11.068  1.00 94.55           O  
ATOM   4248  CG  ARG A 267     -12.544  23.371  10.132  1.00 94.55           C  
ATOM   4249  HG2 ARG A 267     -12.121  23.261   9.133  1.00 94.55           H  
ATOM   4250  HG3 ARG A 267     -11.761  23.732  10.799  1.00 94.55           H  
ATOM   4251  CD  ARG A 267     -13.665  24.418  10.071  1.00 94.55           C  
ATOM   4252  HD2 ARG A 267     -13.260  25.331   9.634  1.00 94.55           H  
ATOM   4253  HD3 ARG A 267     -14.445  24.049   9.405  1.00 94.55           H  
ATOM   4254  NE  ARG A 267     -14.210  24.730  11.408  1.00 94.55           N  
ATOM   4255  HE  ARG A 267     -13.545  24.996  12.120  1.00 94.55           H  
ATOM   4256  NH1 ARG A 267     -16.463  24.336  11.018  1.00 94.55           N  
ATOM   4257 HH11 ARG A 267     -17.316  24.047  11.476  1.00 94.55           H  
ATOM   4258 HH12 ARG A 267     -16.322  24.159  10.034  1.00 94.55           H  
ATOM   4259  NH2 ARG A 267     -15.800  24.792  13.031  1.00 94.55           N  
ATOM   4260 HH21 ARG A 267     -16.748  24.540  13.273  1.00 94.55           H  
ATOM   4261 HH22 ARG A 267     -15.147  25.075  13.749  1.00 94.55           H  
ATOM   4262  CZ  ARG A 267     -15.470  24.632  11.796  1.00 94.55           C  
ATOM   4263  N   GLN A 268     -10.940  21.050  12.838  1.00 93.96           N  
ATOM   4264  H   GLN A 268     -11.827  20.689  13.158  1.00 93.96           H  
ATOM   4265  CA  GLN A 268      -9.835  21.224  13.798  1.00 93.96           C  
ATOM   4266  HA  GLN A 268      -9.468  22.248  13.741  1.00 93.96           H  
ATOM   4267  C   GLN A 268      -8.657  20.298  13.467  1.00 93.96           C  
ATOM   4268  CB  GLN A 268     -10.307  20.945  15.232  1.00 93.96           C  
ATOM   4269  HB2 GLN A 268      -9.434  20.945  15.885  1.00 93.96           H  
ATOM   4270  HB3 GLN A 268     -10.767  19.958  15.282  1.00 93.96           H  
ATOM   4271  O   GLN A 268      -7.496  20.714  13.510  1.00 93.96           O  
ATOM   4272  CG  GLN A 268     -11.300  21.990  15.757  1.00 93.96           C  
ATOM   4273  HG2 GLN A 268     -12.173  22.021  15.106  1.00 93.96           H  
ATOM   4274  HG3 GLN A 268     -10.832  22.975  15.749  1.00 93.96           H  
ATOM   4275  CD  GLN A 268     -11.757  21.684  17.180  1.00 93.96           C  
ATOM   4276  NE2 GLN A 268     -12.931  22.129  17.570  1.00 93.96           N  
ATOM   4277 HE21 GLN A 268     -13.552  22.590  16.920  1.00 93.96           H  
ATOM   4278 HE22 GLN A 268     -13.205  21.884  18.510  1.00 93.96           H  
ATOM   4279  OE1 GLN A 268     -11.078  21.051  17.972  1.00 93.96           O  
ATOM   4280  N   ARG A 269      -8.954  19.053  13.073  1.00 95.75           N  
ATOM   4281  H   ARG A 269      -9.923  18.767  13.091  1.00 95.75           H  
ATOM   4282  CA  ARG A 269      -7.943  18.098  12.618  1.00 95.75           C  
ATOM   4283  HA  ARG A 269      -7.185  18.030  13.399  1.00 95.75           H  
ATOM   4284  C   ARG A 269      -7.218  18.582  11.361  1.00 95.75           C  
ATOM   4285  CB  ARG A 269      -8.600  16.721  12.422  1.00 95.75           C  
ATOM   4286  HB2 ARG A 269      -9.406  16.801  11.692  1.00 95.75           H  
ATOM   4287  HB3 ARG A 269      -9.038  16.398  13.366  1.00 95.75           H  
ATOM   4288  O   ARG A 269      -5.995  18.479  11.322  1.00 95.75           O  
ATOM   4289  CG  ARG A 269      -7.638  15.640  11.921  1.00 95.75           C  
ATOM   4290  HG2 ARG A 269      -7.264  15.902  10.931  1.00 95.75           H  
ATOM   4291  HG3 ARG A 269      -8.188  14.704  11.832  1.00 95.75           H  
ATOM   4292  CD  ARG A 269      -6.462  15.452  12.880  1.00 95.75           C  
ATOM   4293  HD2 ARG A 269      -6.846  15.328  13.893  1.00 95.75           H  
ATOM   4294  HD3 ARG A 269      -5.825  16.336  12.842  1.00 95.75           H  
ATOM   4295  NE  ARG A 269      -5.679  14.270  12.510  1.00 95.75           N  
ATOM   4296  HE  ARG A 269      -6.081  13.628  11.842  1.00 95.75           H  
ATOM   4297  NH1 ARG A 269      -3.866  14.614  13.889  1.00 95.75           N  
ATOM   4298 HH11 ARG A 269      -4.240  15.507  14.178  1.00 95.75           H  
ATOM   4299 HH12 ARG A 269      -2.979  14.269  14.227  1.00 95.75           H  
ATOM   4300  NH2 ARG A 269      -3.988  12.814  12.581  1.00 95.75           N  
ATOM   4301 HH21 ARG A 269      -4.595  12.157  12.112  1.00 95.75           H  
ATOM   4302 HH22 ARG A 269      -3.149  12.459  13.017  1.00 95.75           H  
ATOM   4303  CZ  ARG A 269      -4.511  13.919  12.993  1.00 95.75           C  
ATOM   4304  N   GLN A 270      -7.928  19.132  10.378  1.00 97.35           N  
ATOM   4305  H   GLN A 270      -8.934  19.132  10.461  1.00 97.35           H  
ATOM   4306  CA  GLN A 270      -7.349  19.629   9.128  1.00 97.35           C  
ATOM   4307  HA  GLN A 270      -6.787  18.815   8.671  1.00 97.35           H  
ATOM   4308  C   GLN A 270      -6.373  20.782   9.375  1.00 97.35           C  
ATOM   4309  CB  GLN A 270      -8.475  20.056   8.165  1.00 97.35           C  
ATOM   4310  HB2 GLN A 270      -9.201  19.248   8.077  1.00 97.35           H  
ATOM   4311  HB3 GLN A 270      -8.992  20.925   8.570  1.00 97.35           H  
ATOM   4312  O   GLN A 270      -5.292  20.795   8.796  1.00 97.35           O  
ATOM   4313  CG  GLN A 270      -7.954  20.401   6.755  1.00 97.35           C  
ATOM   4314  HG2 GLN A 270      -8.797  20.659   6.115  1.00 97.35           H  
ATOM   4315  HG3 GLN A 270      -7.298  21.270   6.810  1.00 97.35           H  
ATOM   4316  CD  GLN A 270      -7.207  19.234   6.114  1.00 97.35           C  
ATOM   4317  NE2 GLN A 270      -6.062  19.450   5.510  1.00 97.35           N  
ATOM   4318 HE21 GLN A 270      -5.570  18.626   5.195  1.00 97.35           H  
ATOM   4319 HE22 GLN A 270      -5.693  20.380   5.376  1.00 97.35           H  
ATOM   4320  OE1 GLN A 270      -7.606  18.088   6.220  1.00 97.35           O  
ATOM   4321  N   VAL A 271      -6.702  21.707  10.285  1.00 96.52           N  
ATOM   4322  H   VAL A 271      -7.624  21.667  10.696  1.00 96.52           H  
ATOM   4323  CA  VAL A 271      -5.788  22.794  10.683  1.00 96.52           C  
ATOM   4324  HA  VAL A 271      -5.492  23.348   9.792  1.00 96.52           H  
ATOM   4325  C   VAL A 271      -4.504  22.232  11.301  1.00 96.52           C  
ATOM   4326  CB  VAL A 271      -6.484  23.771  11.651  1.00 96.52           C  
ATOM   4327  HB  VAL A 271      -6.893  23.213  12.493  1.00 96.52           H  
ATOM   4328  O   VAL A 271      -3.405  22.643  10.931  1.00 96.52           O  
ATOM   4329  CG1 VAL A 271      -5.523  24.836  12.200  1.00 96.52           C  
ATOM   4330 HG11 VAL A 271      -4.761  24.375  12.827  1.00 96.52           H  
ATOM   4331 HG12 VAL A 271      -5.038  25.360  11.376  1.00 96.52           H  
ATOM   4332 HG13 VAL A 271      -6.073  25.554  12.808  1.00 96.52           H  
ATOM   4333  CG2 VAL A 271      -7.632  24.509  10.950  1.00 96.52           C  
ATOM   4334 HG21 VAL A 271      -8.358  23.800  10.551  1.00 96.52           H  
ATOM   4335 HG22 VAL A 271      -7.242  25.108  10.127  1.00 96.52           H  
ATOM   4336 HG23 VAL A 271      -8.142  25.161  11.659  1.00 96.52           H  
ATOM   4337  N   ALA A 272      -4.620  21.252  12.203  1.00 95.76           N  
ATOM   4338  H   ALA A 272      -5.543  20.947  12.477  1.00 95.76           H  
ATOM   4339  CA  ALA A 272      -3.452  20.607  12.797  1.00 95.76           C  
ATOM   4340  HA  ALA A 272      -2.825  21.377  13.248  1.00 95.76           H  
ATOM   4341  C   ALA A 272      -2.592  19.881  11.746  1.00 95.76           C  
ATOM   4342  CB  ALA A 272      -3.919  19.656  13.906  1.00 95.76           C  
ATOM   4343  HB1 ALA A 272      -3.051  19.212  14.392  1.00 95.76           H  
ATOM   4344  HB2 ALA A 272      -4.496  20.211  14.646  1.00 95.76           H  
ATOM   4345  HB3 ALA A 272      -4.541  18.866  13.486  1.00 95.76           H  
ATOM   4346  O   ALA A 272      -1.369  19.990  11.780  1.00 95.76           O  
ATOM   4347  N   LEU A 273      -3.220  19.168  10.803  1.00 97.05           N  
ATOM   4348  H   LEU A 273      -4.229  19.134  10.824  1.00 97.05           H  
ATOM   4349  CA  LEU A 273      -2.528  18.496   9.700  1.00 97.05           C  
ATOM   4350  HA  LEU A 273      -1.741  17.861  10.108  1.00 97.05           H  
ATOM   4351  C   LEU A 273      -1.820  19.497   8.778  1.00 97.05           C  
ATOM   4352  CB  LEU A 273      -3.522  17.619   8.915  1.00 97.05           C  
ATOM   4353  HB2 LEU A 273      -4.384  18.229   8.644  1.00 97.05           H  
ATOM   4354  HB3 LEU A 273      -3.053  17.304   7.983  1.00 97.05           H  
ATOM   4355  O   LEU A 273      -0.655  19.283   8.462  1.00 97.05           O  
ATOM   4356  CG  LEU A 273      -4.010  16.361   9.657  1.00 97.05           C  
ATOM   4357  HG  LEU A 273      -4.431  16.635  10.625  1.00 97.05           H  
ATOM   4358  CD1 LEU A 273      -5.094  15.667   8.839  1.00 97.05           C  
ATOM   4359 HD11 LEU A 273      -4.687  15.328   7.887  1.00 97.05           H  
ATOM   4360 HD12 LEU A 273      -5.486  14.807   9.383  1.00 97.05           H  
ATOM   4361 HD13 LEU A 273      -5.903  16.369   8.637  1.00 97.05           H  
ATOM   4362  CD2 LEU A 273      -2.900  15.338   9.900  1.00 97.05           C  
ATOM   4363 HD21 LEU A 273      -3.322  14.411  10.289  1.00 97.05           H  
ATOM   4364 HD22 LEU A 273      -2.386  15.121   8.964  1.00 97.05           H  
ATOM   4365 HD23 LEU A 273      -2.187  15.732  10.624  1.00 97.05           H  
ATOM   4366  N   GLY A 274      -2.464  20.612   8.422  1.00 95.35           N  
ATOM   4367  H   GLY A 274      -3.432  20.717   8.690  1.00 95.35           H  
ATOM   4368  CA  GLY A 274      -1.863  21.661   7.589  1.00 95.35           C  
ATOM   4369  HA2 GLY A 274      -2.595  22.455   7.444  1.00 95.35           H  
ATOM   4370  HA3 GLY A 274      -1.602  21.246   6.616  1.00 95.35           H  
ATOM   4371  C   GLY A 274      -0.603  22.281   8.204  1.00 95.35           C  
ATOM   4372  O   GLY A 274       0.346  22.591   7.486  1.00 95.35           O  
ATOM   4373  N   ASN A 275      -0.542  22.382   9.536  1.00 95.12           N  
ATOM   4374  H   ASN A 275      -1.374  22.163  10.066  1.00 95.12           H  
ATOM   4375  CA  ASN A 275       0.652  22.846  10.254  1.00 95.12           C  
ATOM   4376  HA  ASN A 275       1.038  23.736   9.756  1.00 95.12           H  
ATOM   4377  C   ASN A 275       1.798  21.817  10.266  1.00 95.12           C  
ATOM   4378  CB  ASN A 275       0.254  23.218  11.691  1.00 95.12           C  
ATOM   4379  HB2 ASN A 275      -0.248  22.371  12.158  1.00 95.12           H  
ATOM   4380  HB3 ASN A 275       1.156  23.436  12.263  1.00 95.12           H  
ATOM   4381  O   ASN A 275       2.952  22.193  10.459  1.00 95.12           O  
ATOM   4382  CG  ASN A 275      -0.640  24.441  11.780  1.00 95.12           C  
ATOM   4383  ND2 ASN A 275      -1.282  24.641  12.907  1.00 95.12           N  
ATOM   4384 HD21 ASN A 275      -1.880  25.455  12.922  1.00 95.12           H  
ATOM   4385 HD22 ASN A 275      -1.204  23.981  13.666  1.00 95.12           H  
ATOM   4386  OD1 ASN A 275      -0.754  25.252  10.878  1.00 95.12           O  
ATOM   4387  N   MET A 276       1.490  20.530  10.085  1.00 94.41           N  
ATOM   4388  H   MET A 276       0.524  20.297   9.906  1.00 94.41           H  
ATOM   4389  CA  MET A 276       2.471  19.437  10.028  1.00 94.41           C  
ATOM   4390  HA  MET A 276       3.386  19.744  10.534  1.00 94.41           H  
ATOM   4391  C   MET A 276       2.868  19.067   8.591  1.00 94.41           C  
ATOM   4392  CB  MET A 276       1.911  18.203  10.752  1.00 94.41           C  
ATOM   4393  HB2 MET A 276       0.966  17.923  10.286  1.00 94.41           H  
ATOM   4394  HB3 MET A 276       2.610  17.375  10.636  1.00 94.41           H  
ATOM   4395  O   MET A 276       3.775  18.259   8.399  1.00 94.41           O  
ATOM   4396  CG  MET A 276       1.700  18.435  12.254  1.00 94.41           C  
ATOM   4397  HG2 MET A 276       0.973  19.235  12.395  1.00 94.41           H  
ATOM   4398  HG3 MET A 276       2.646  18.767  12.682  1.00 94.41           H  
ATOM   4399  SD  MET A 276       1.144  16.976  13.190  1.00 94.41           S  
ATOM   4400  CE  MET A 276      -0.465  16.696  12.421  1.00 94.41           C  
ATOM   4401  HE1 MET A 276      -0.957  15.850  12.901  1.00 94.41           H  
ATOM   4402  HE2 MET A 276      -1.082  17.587  12.528  1.00 94.41           H  
ATOM   4403  HE3 MET A 276      -0.314  16.474  11.364  1.00 94.41           H  
ATOM   4404  N   GLU A 277       2.188  19.619   7.583  1.00 95.60           N  
ATOM   4405  H   GLU A 277       1.432  20.253   7.797  1.00 95.60           H  
ATOM   4406  CA  GLU A 277       2.380  19.242   6.187  1.00 95.60           C  
ATOM   4407  HA  GLU A 277       2.256  18.162   6.115  1.00 95.60           H  
ATOM   4408  C   GLU A 277       3.791  19.590   5.700  1.00 95.60           C  
ATOM   4409  CB  GLU A 277       1.293  19.871   5.311  1.00 95.60           C  
ATOM   4410  HB2 GLU A 277       0.317  19.685   5.759  1.00 95.60           H  
ATOM   4411  HB3 GLU A 277       1.460  20.947   5.255  1.00 95.60           H  
ATOM   4412  O   GLU A 277       4.203  20.754   5.630  1.00 95.60           O  
ATOM   4413  CG  GLU A 277       1.315  19.254   3.904  1.00 95.60           C  
ATOM   4414  HG2 GLU A 277       2.310  19.379   3.478  1.00 95.60           H  
ATOM   4415  HG3 GLU A 277       1.123  18.184   3.987  1.00 95.60           H  
ATOM   4416  CD  GLU A 277       0.290  19.884   2.954  1.00 95.60           C  
ATOM   4417  OE1 GLU A 277       0.106  19.317   1.856  1.00 95.60           O  
ATOM   4418  OE2 GLU A 277      -0.206  20.990   3.271  1.00 95.60           O  
ATOM   4419  N   THR A 278       4.545  18.552   5.344  1.00 93.34           N  
ATOM   4420  H   THR A 278       4.151  17.624   5.408  1.00 93.34           H  
ATOM   4421  CA  THR A 278       5.942  18.681   4.935  1.00 93.34           C  
ATOM   4422  HA  THR A 278       6.411  19.405   5.601  1.00 93.34           H  
ATOM   4423  C   THR A 278       6.065  19.215   3.507  1.00 93.34           C  
ATOM   4424  CB  THR A 278       6.708  17.355   5.090  1.00 93.34           C  
ATOM   4425  HB  THR A 278       7.762  17.542   4.884  1.00 93.34           H  
ATOM   4426  O   THR A 278       5.175  19.055   2.668  1.00 93.34           O  
ATOM   4427  CG2 THR A 278       6.592  16.766   6.495  1.00 93.34           C  
ATOM   4428 HG21 THR A 278       6.886  17.511   7.235  1.00 93.34           H  
ATOM   4429 HG22 THR A 278       5.567  16.456   6.699  1.00 93.34           H  
ATOM   4430 HG23 THR A 278       7.248  15.900   6.587  1.00 93.34           H  
ATOM   4431  OG1 THR A 278       6.241  16.398   4.168  1.00 93.34           O  
ATOM   4432  HG1 THR A 278       6.661  15.562   4.381  1.00 93.34           H  
ATOM   4433  N   LYS A 279       7.220  19.817   3.190  1.00 94.67           N  
ATOM   4434  H   LYS A 279       7.909  19.934   3.919  1.00 94.67           H  
ATOM   4435  CA  LYS A 279       7.543  20.251   1.817  1.00 94.67           C  
ATOM   4436  HA  LYS A 279       6.787  20.958   1.476  1.00 94.67           H  
ATOM   4437  C   LYS A 279       7.504  19.086   0.823  1.00 94.67           C  
ATOM   4438  CB  LYS A 279       8.926  20.916   1.771  1.00 94.67           C  
ATOM   4439  HB2 LYS A 279       9.672  20.219   2.152  1.00 94.67           H  
ATOM   4440  HB3 LYS A 279       9.166  21.131   0.730  1.00 94.67           H  
ATOM   4441  O   LYS A 279       7.058  19.268  -0.303  1.00 94.67           O  
ATOM   4442  CG  LYS A 279       8.997  22.227   2.566  1.00 94.67           C  
ATOM   4443  HG2 LYS A 279       8.787  22.032   3.618  1.00 94.67           H  
ATOM   4444  HG3 LYS A 279       8.254  22.926   2.179  1.00 94.67           H  
ATOM   4445  CD  LYS A 279      10.396  22.844   2.437  1.00 94.67           C  
ATOM   4446  HD2 LYS A 279      10.599  23.049   1.386  1.00 94.67           H  
ATOM   4447  HD3 LYS A 279      11.133  22.131   2.806  1.00 94.67           H  
ATOM   4448  CE  LYS A 279      10.492  24.143   3.243  1.00 94.67           C  
ATOM   4449  HE2 LYS A 279       9.749  24.844   2.862  1.00 94.67           H  
ATOM   4450  HE3 LYS A 279      10.245  23.927   4.282  1.00 94.67           H  
ATOM   4451  NZ  LYS A 279      11.850  24.736   3.153  1.00 94.67           N  
ATOM   4452  HZ1 LYS A 279      12.541  24.094   3.517  1.00 94.67           H  
ATOM   4453  HZ2 LYS A 279      12.085  24.941   2.193  1.00 94.67           H  
ATOM   4454  HZ3 LYS A 279      11.902  25.593   3.685  1.00 94.67           H  
ATOM   4455  N   GLU A 280       7.942  17.905   1.258  1.00 92.69           N  
ATOM   4456  H   GLU A 280       8.279  17.832   2.207  1.00 92.69           H  
ATOM   4457  CA  GLU A 280       7.904  16.676   0.463  1.00 92.69           C  
ATOM   4458  HA  GLU A 280       8.453  16.822  -0.468  1.00 92.69           H  
ATOM   4459  C   GLU A 280       6.465  16.289   0.100  1.00 92.69           C  
ATOM   4460  CB  GLU A 280       8.587  15.560   1.264  1.00 92.69           C  
ATOM   4461  HB2 GLU A 280       7.991  15.360   2.155  1.00 92.69           H  
ATOM   4462  HB3 GLU A 280       9.572  15.904   1.578  1.00 92.69           H  
ATOM   4463  O   GLU A 280       6.170  16.051  -1.068  1.00 92.69           O  
ATOM   4464  CG  GLU A 280       8.751  14.264   0.454  1.00 92.69           C  
ATOM   4465  HG2 GLU A 280       7.790  14.000   0.012  1.00 92.69           H  
ATOM   4466  HG3 GLU A 280       9.457  14.444  -0.356  1.00 92.69           H  
ATOM   4467  CD  GLU A 280       9.229  13.082   1.311  1.00 92.69           C  
ATOM   4468  OE1 GLU A 280       9.137  11.940   0.804  1.00 92.69           O  
ATOM   4469  OE2 GLU A 280       9.606  13.321   2.483  1.00 92.69           O  
ATOM   4470  N   SER A 281       5.541  16.303   1.068  1.00 94.76           N  
ATOM   4471  H   SER A 281       5.817  16.529   2.013  1.00 94.76           H  
ATOM   4472  CA  SER A 281       4.138  15.966   0.807  1.00 94.76           C  
ATOM   4473  HA  SER A 281       4.106  14.982   0.338  1.00 94.76           H  
ATOM   4474  C   SER A 281       3.465  16.950  -0.153  1.00 94.76           C  
ATOM   4475  CB  SER A 281       3.370  15.886   2.119  1.00 94.76           C  
ATOM   4476  HB2 SER A 281       3.300  16.873   2.576  1.00 94.76           H  
ATOM   4477  HB3 SER A 281       3.900  15.215   2.794  1.00 94.76           H  
ATOM   4478  O   SER A 281       2.763  16.524  -1.073  1.00 94.76           O  
ATOM   4479  OG  SER A 281       2.075  15.378   1.875  1.00 94.76           O  
ATOM   4480  HG  SER A 281       2.118  14.635   1.269  1.00 94.76           H  
ATOM   4481  N   LYS A 282       3.759  18.250  -0.019  1.00 96.06           N  
ATOM   4482  H   LYS A 282       4.303  18.531   0.785  1.00 96.06           H  
ATOM   4483  CA  LYS A 282       3.288  19.278  -0.960  1.00 96.06           C  
ATOM   4484  HA  LYS A 282       2.202  19.213  -1.030  1.00 96.06           H  
ATOM   4485  C   LYS A 282       3.818  19.047  -2.372  1.00 96.06           C  
ATOM   4486  CB  LYS A 282       3.664  20.680  -0.459  1.00 96.06           C  
ATOM   4487  HB2 LYS A 282       4.728  20.721  -0.222  1.00 96.06           H  
ATOM   4488  HB3 LYS A 282       3.449  21.408  -1.242  1.00 96.06           H  
ATOM   4489  O   LYS A 282       3.044  19.100  -3.323  1.00 96.06           O  
ATOM   4490  CG  LYS A 282       2.836  21.030   0.777  1.00 96.06           C  
ATOM   4491  HG2 LYS A 282       3.029  20.288   1.552  1.00 96.06           H  
ATOM   4492  HG3 LYS A 282       1.781  20.988   0.508  1.00 96.06           H  
ATOM   4493  CD  LYS A 282       3.144  22.417   1.345  1.00 96.06           C  
ATOM   4494  HD2 LYS A 282       4.188  22.466   1.655  1.00 96.06           H  
ATOM   4495  HD3 LYS A 282       2.928  23.180   0.597  1.00 96.06           H  
ATOM   4496  CE  LYS A 282       2.217  22.571   2.553  1.00 96.06           C  
ATOM   4497  HE2 LYS A 282       1.188  22.450   2.215  1.00 96.06           H  
ATOM   4498  HE3 LYS A 282       2.404  21.747   3.241  1.00 96.06           H  
ATOM   4499  NZ  LYS A 282       2.362  23.855   3.267  1.00 96.06           N  
ATOM   4500  HZ1 LYS A 282       3.283  23.930   3.674  1.00 96.06           H  
ATOM   4501  HZ2 LYS A 282       1.688  23.848   4.020  1.00 96.06           H  
ATOM   4502  HZ3 LYS A 282       2.151  24.628   2.652  1.00 96.06           H  
ATOM   4503  N   ALA A 283       5.110  18.738  -2.510  1.00 96.96           N  
ATOM   4504  H   ALA A 283       5.691  18.708  -1.685  1.00 96.96           H  
ATOM   4505  CA  ALA A 283       5.724  18.438  -3.804  1.00 96.96           C  
ATOM   4506  HA  ALA A 283       5.556  19.280  -4.476  1.00 96.96           H  
ATOM   4507  C   ALA A 283       5.102  17.195  -4.461  1.00 96.96           C  
ATOM   4508  CB  ALA A 283       7.234  18.269  -3.602  1.00 96.96           C  
ATOM   4509  HB1 ALA A 283       7.654  19.177  -3.168  1.00 96.96           H  
ATOM   4510  HB2 ALA A 283       7.710  18.085  -4.566  1.00 96.96           H  
ATOM   4511  HB3 ALA A 283       7.438  17.426  -2.942  1.00 96.96           H  
ATOM   4512  O   ALA A 283       4.826  17.203  -5.659  1.00 96.96           O  
ATOM   4513  N   ILE A 284       4.816  16.155  -3.671  1.00 97.30           N  
ATOM   4514  H   ILE A 284       5.115  16.197  -2.708  1.00 97.30           H  
ATOM   4515  CA  ILE A 284       4.124  14.946  -4.133  1.00 97.30           C  
ATOM   4516  HA  ILE A 284       4.696  14.502  -4.948  1.00 97.30           H  
ATOM   4517  C   ILE A 284       2.740  15.280  -4.697  1.00 97.30           C  
ATOM   4518  CB  ILE A 284       4.037  13.926  -2.977  1.00 97.30           C  
ATOM   4519  HB  ILE A 284       3.749  14.452  -2.066  1.00 97.30           H  
ATOM   4520  O   ILE A 284       2.413  14.850  -5.804  1.00 97.30           O  
ATOM   4521  CG1 ILE A 284       5.419  13.288  -2.742  1.00 97.30           C  
ATOM   4522 HG12 ILE A 284       5.628  12.565  -3.530  1.00 97.30           H  
ATOM   4523 HG13 ILE A 284       6.191  14.056  -2.784  1.00 97.30           H  
ATOM   4524  CG2 ILE A 284       2.963  12.860  -3.249  1.00 97.30           C  
ATOM   4525 HG21 ILE A 284       1.974  13.287  -3.085  1.00 97.30           H  
ATOM   4526 HG22 ILE A 284       3.038  12.537  -4.287  1.00 97.30           H  
ATOM   4527 HG23 ILE A 284       3.073  12.009  -2.577  1.00 97.30           H  
ATOM   4528  CD1 ILE A 284       5.532  12.601  -1.379  1.00 97.30           C  
ATOM   4529 HD11 ILE A 284       4.920  11.700  -1.347  1.00 97.30           H  
ATOM   4530 HD12 ILE A 284       6.577  12.337  -1.215  1.00 97.30           H  
ATOM   4531 HD13 ILE A 284       5.225  13.282  -0.585  1.00 97.30           H  
ATOM   4532  N   ARG A 285       1.930  16.043  -3.950  1.00 96.84           N  
ATOM   4533  H   ARG A 285       2.268  16.366  -3.054  1.00 96.84           H  
ATOM   4534  CA  ARG A 285       0.582  16.433  -4.386  1.00 96.84           C  
ATOM   4535  HA  ARG A 285       0.028  15.544  -4.688  1.00 96.84           H  
ATOM   4536  C   ARG A 285       0.640  17.305  -5.639  1.00 96.84           C  
ATOM   4537  CB  ARG A 285      -0.181  17.118  -3.238  1.00 96.84           C  
ATOM   4538  HB2 ARG A 285       0.439  17.893  -2.788  1.00 96.84           H  
ATOM   4539  HB3 ARG A 285      -1.072  17.588  -3.655  1.00 96.84           H  
ATOM   4540  O   ARG A 285      -0.033  16.995  -6.615  1.00 96.84           O  
ATOM   4541  CG  ARG A 285      -0.614  16.103  -2.163  1.00 96.84           C  
ATOM   4542  HG2 ARG A 285       0.269  15.619  -1.746  1.00 96.84           H  
ATOM   4543  HG3 ARG A 285      -1.231  15.336  -2.632  1.00 96.84           H  
ATOM   4544  CD  ARG A 285      -1.409  16.733  -1.007  1.00 96.84           C  
ATOM   4545  HD2 ARG A 285      -1.685  15.951  -0.299  1.00 96.84           H  
ATOM   4546  HD3 ARG A 285      -0.764  17.439  -0.483  1.00 96.84           H  
ATOM   4547  NE  ARG A 285      -2.623  17.439  -1.462  1.00 96.84           N  
ATOM   4548  HE  ARG A 285      -2.559  18.446  -1.501  1.00 96.84           H  
ATOM   4549  NH1 ARG A 285      -4.126  15.694  -1.816  1.00 96.84           N  
ATOM   4550 HH11 ARG A 285      -5.085  15.481  -2.048  1.00 96.84           H  
ATOM   4551 HH12 ARG A 285      -3.486  14.986  -1.486  1.00 96.84           H  
ATOM   4552  NH2 ARG A 285      -4.702  17.758  -2.262  1.00 96.84           N  
ATOM   4553 HH21 ARG A 285      -4.641  18.766  -2.216  1.00 96.84           H  
ATOM   4554 HH22 ARG A 285      -5.542  17.472  -2.745  1.00 96.84           H  
ATOM   4555  CZ  ARG A 285      -3.793  16.949  -1.838  1.00 96.84           C  
ATOM   4556  N   GLN A 286       1.512  18.311  -5.663  1.00 96.68           N  
ATOM   4557  H   GLN A 286       2.044  18.507  -4.827  1.00 96.68           H  
ATOM   4558  CA  GLN A 286       1.680  19.194  -6.819  1.00 96.68           C  
ATOM   4559  HA  GLN A 286       0.724  19.673  -7.030  1.00 96.68           H  
ATOM   4560  C   GLN A 286       2.105  18.431  -8.085  1.00 96.68           C  
ATOM   4561  CB  GLN A 286       2.707  20.274  -6.455  1.00 96.68           C  
ATOM   4562  HB2 GLN A 286       2.399  20.755  -5.527  1.00 96.68           H  
ATOM   4563  HB3 GLN A 286       3.684  19.815  -6.302  1.00 96.68           H  
ATOM   4564  O   GLN A 286       1.568  18.672  -9.165  1.00 96.68           O  
ATOM   4565  CG  GLN A 286       2.807  21.347  -7.546  1.00 96.68           C  
ATOM   4566  HG2 GLN A 286       1.819  21.780  -7.702  1.00 96.68           H  
ATOM   4567  HG3 GLN A 286       3.135  20.900  -8.484  1.00 96.68           H  
ATOM   4568  CD  GLN A 286       3.782  22.465  -7.196  1.00 96.68           C  
ATOM   4569  NE2 GLN A 286       3.689  23.590  -7.869  1.00 96.68           N  
ATOM   4570 HE21 GLN A 286       2.970  23.699  -8.570  1.00 96.68           H  
ATOM   4571 HE22 GLN A 286       4.350  24.313  -7.623  1.00 96.68           H  
ATOM   4572  OE1 GLN A 286       4.648  22.363  -6.341  1.00 96.68           O  
ATOM   4573  N   HIS A 287       3.044  17.486  -7.966  1.00 97.72           N  
ATOM   4574  H   HIS A 287       3.490  17.349  -7.070  1.00 97.72           H  
ATOM   4575  CA  HIS A 287       3.462  16.649  -9.094  1.00 97.72           C  
ATOM   4576  HA  HIS A 287       3.755  17.285  -9.928  1.00 97.72           H  
ATOM   4577  C   HIS A 287       2.319  15.760  -9.594  1.00 97.72           C  
ATOM   4578  CB  HIS A 287       4.673  15.799  -8.688  1.00 97.72           C  
ATOM   4579  HB2 HIS A 287       4.416  15.171  -7.835  1.00 97.72           H  
ATOM   4580  HB3 HIS A 287       5.491  16.457  -8.393  1.00 97.72           H  
ATOM   4581  O   HIS A 287       2.082  15.665 -10.796  1.00 97.72           O  
ATOM   4582  CG  HIS A 287       5.144  14.924  -9.820  1.00 97.72           C  
ATOM   4583  CD2 HIS A 287       4.661  13.684 -10.118  1.00 97.72           C  
ATOM   4584  HD2 HIS A 287       3.894  13.155  -9.571  1.00 97.72           H  
ATOM   4585  ND1 HIS A 287       6.006  15.327 -10.838  1.00 97.72           N  
ATOM   4586  CE1 HIS A 287       6.019  14.327 -11.729  1.00 97.72           C  
ATOM   4587  HE1 HIS A 287       6.570  14.341 -12.657  1.00 97.72           H  
ATOM   4588  NE2 HIS A 287       5.226  13.324 -11.319  1.00 97.72           N  
ATOM   4589  HE2 HIS A 287       5.006  12.496 -11.854  1.00 97.72           H  
ATOM   4590  N   ALA A 288       1.592  15.116  -8.679  1.00 97.25           N  
ATOM   4591  H   ALA A 288       1.812  15.245  -7.702  1.00 97.25           H  
ATOM   4592  CA  ALA A 288       0.463  14.263  -9.030  1.00 97.25           C  
ATOM   4593  HA  ALA A 288       0.801  13.508  -9.739  1.00 97.25           H  
ATOM   4594  C   ALA A 288      -0.670  15.051  -9.717  1.00 97.25           C  
ATOM   4595  CB  ALA A 288       0.001  13.555  -7.755  1.00 97.25           C  
ATOM   4596  HB1 ALA A 288       0.793  12.898  -7.394  1.00 97.25           H  
ATOM   4597  HB2 ALA A 288      -0.213  14.297  -6.986  1.00 97.25           H  
ATOM   4598  HB3 ALA A 288      -0.895  12.968  -7.957  1.00 97.25           H  
ATOM   4599  O   ALA A 288      -1.242  14.560 -10.691  1.00 97.25           O  
ATOM   4600  N   GLU A 289      -0.951  16.277  -9.267  1.00 95.76           N  
ATOM   4601  H   GLU A 289      -0.478  16.610  -8.439  1.00 95.76           H  
ATOM   4602  CA  GLU A 289      -1.896  17.191  -9.919  1.00 95.76           C  
ATOM   4603  HA  GLU A 289      -2.870  16.707  -9.988  1.00 95.76           H  
ATOM   4604  C   GLU A 289      -1.449  17.537 -11.345  1.00 95.76           C  
ATOM   4605  CB  GLU A 289      -2.044  18.459  -9.063  1.00 95.76           C  
ATOM   4606  HB2 GLU A 289      -1.105  19.014  -9.073  1.00 95.76           H  
ATOM   4607  HB3 GLU A 289      -2.258  18.168  -8.035  1.00 95.76           H  
ATOM   4608  O   GLU A 289      -2.214  17.358 -12.293  1.00 95.76           O  
ATOM   4609  CG  GLU A 289      -3.180  19.363  -9.559  1.00 95.76           C  
ATOM   4610  HG2 GLU A 289      -4.099  18.776  -9.590  1.00 95.76           H  
ATOM   4611  HG3 GLU A 289      -2.954  19.694 -10.573  1.00 95.76           H  
ATOM   4612  CD  GLU A 289      -3.398  20.598  -8.670  1.00 95.76           C  
ATOM   4613  OE1 GLU A 289      -4.401  21.302  -8.921  1.00 95.76           O  
ATOM   4614  OE2 GLU A 289      -2.556  20.850  -7.775  1.00 95.76           O  
ATOM   4615  N   ALA A 290      -0.183  17.934 -11.524  1.00 96.65           N  
ATOM   4616  H   ALA A 290       0.397  18.068 -10.708  1.00 96.65           H  
ATOM   4617  CA  ALA A 290       0.385  18.243 -12.837  1.00 96.65           C  
ATOM   4618  HA  ALA A 290      -0.219  19.024 -13.298  1.00 96.65           H  
ATOM   4619  C   ALA A 290       0.381  17.035 -13.794  1.00 96.65           C  
ATOM   4620  CB  ALA A 290       1.805  18.781 -12.628  1.00 96.65           C  
ATOM   4621  HB1 ALA A 290       2.233  19.066 -13.589  1.00 96.65           H  
ATOM   4622  HB2 ALA A 290       1.776  19.654 -11.976  1.00 96.65           H  
ATOM   4623  HB3 ALA A 290       2.432  18.015 -12.171  1.00 96.65           H  
ATOM   4624  O   ALA A 290       0.259  17.201 -15.007  1.00 96.65           O  
ATOM   4625  N   ALA A 291       0.473  15.817 -13.255  1.00 96.16           N  
ATOM   4626  H   ALA A 291       0.649  15.759 -12.262  1.00 96.16           H  
ATOM   4627  CA  ALA A 291       0.376  14.571 -14.010  1.00 96.16           C  
ATOM   4628  HA  ALA A 291       0.863  14.718 -14.974  1.00 96.16           H  
ATOM   4629  C   ALA A 291      -1.075  14.133 -14.319  1.00 96.16           C  
ATOM   4630  CB  ALA A 291       1.161  13.495 -13.250  1.00 96.16           C  
ATOM   4631  HB1 ALA A 291       1.147  12.566 -13.820  1.00 96.16           H  
ATOM   4632  HB2 ALA A 291       2.194  13.816 -13.117  1.00 96.16           H  
ATOM   4633  HB3 ALA A 291       0.711  13.326 -12.272  1.00 96.16           H  
ATOM   4634  O   ALA A 291      -1.276  13.086 -14.934  1.00 96.16           O  
ATOM   4635  N   GLY A 292      -2.094  14.893 -13.896  1.00 94.45           N  
ATOM   4636  H   GLY A 292      -1.887  15.745 -13.395  1.00 94.45           H  
ATOM   4637  CA  GLY A 292      -3.506  14.574 -14.139  1.00 94.45           C  
ATOM   4638  HA2 GLY A 292      -3.644  14.316 -15.189  1.00 94.45           H  
ATOM   4639  HA3 GLY A 292      -4.099  15.462 -13.919  1.00 94.45           H  
ATOM   4640  C   GLY A 292      -4.050  13.424 -13.281  1.00 94.45           C  
ATOM   4641  O   GLY A 292      -4.967  12.712 -13.700  1.00 94.45           O  
ATOM   4642  N   CYS A 293      -3.479  13.201 -12.094  1.00 95.60           N  
ATOM   4643  H   CYS A 293      -2.758  13.835 -11.782  1.00 95.60           H  
ATOM   4644  CA  CYS A 293      -3.935  12.162 -11.167  1.00 95.60           C  
ATOM   4645  HA  CYS A 293      -4.109  11.248 -11.735  1.00 95.60           H  
ATOM   4646  C   CYS A 293      -5.257  12.560 -10.491  1.00 95.60           C  
ATOM   4647  CB  CYS A 293      -2.845  11.874 -10.128  1.00 95.60           C  
ATOM   4648  HB2 CYS A 293      -3.178  11.086  -9.453  1.00 95.60           H  
ATOM   4649  HB3 CYS A 293      -2.658  12.775  -9.545  1.00 95.60           H  
ATOM   4650  O   CYS A 293      -5.471  13.722 -10.152  1.00 95.60           O  
ATOM   4651  SG  CYS A 293      -1.317  11.346 -10.952  1.00 95.60           S  
ATOM   4652  HG  CYS A 293      -1.078  12.525 -11.532  1.00 95.60           H  
ATOM   4653  N   SER A 294      -6.142  11.592 -10.231  1.00 89.14           N  
ATOM   4654  H   SER A 294      -5.853  10.632 -10.354  1.00 89.14           H  
ATOM   4655  CA  SER A 294      -7.453  11.842  -9.611  1.00 89.14           C  
ATOM   4656  HA  SER A 294      -7.807  12.821  -9.934  1.00 89.14           H  
ATOM   4657  C   SER A 294      -7.343  11.893  -8.083  1.00 89.14           C  
ATOM   4658  CB  SER A 294      -8.485  10.811 -10.083  1.00 89.14           C  
ATOM   4659  HB2 SER A 294      -8.505  10.777 -11.172  1.00 89.14           H  
ATOM   4660  HB3 SER A 294      -9.469  11.108  -9.721  1.00 89.14           H  
ATOM   4661  O   SER A 294      -7.860  11.016  -7.384  1.00 89.14           O  
ATOM   4662  OG  SER A 294      -8.163   9.539  -9.562  1.00 89.14           O  
ATOM   4663  HG  SER A 294      -7.920   9.722  -8.651  1.00 89.14           H  
ATOM   4664  N   MET A 295      -6.601  12.863  -7.560  1.00 91.47           N  
ATOM   4665  H   MET A 295      -6.208  13.558  -8.179  1.00 91.47           H  
ATOM   4666  CA  MET A 295      -6.420  13.009  -6.119  1.00 91.47           C  
ATOM   4667  HA  MET A 295      -6.106  12.047  -5.713  1.00 91.47           H  
ATOM   4668  C   MET A 295      -7.723  13.397  -5.418  1.00 91.47           C  
ATOM   4669  CB  MET A 295      -5.326  14.028  -5.813  1.00 91.47           C  
ATOM   4670  HB2 MET A 295      -5.262  14.170  -4.734  1.00 91.47           H  
ATOM   4671  HB3 MET A 295      -5.595  14.980  -6.271  1.00 91.47           H  
ATOM   4672  O   MET A 295      -8.672  13.890  -6.027  1.00 91.47           O  
ATOM   4673  CG  MET A 295      -3.958  13.567  -6.318  1.00 91.47           C  
ATOM   4674  HG2 MET A 295      -3.937  13.619  -7.407  1.00 91.47           H  
ATOM   4675  HG3 MET A 295      -3.795  12.532  -6.017  1.00 91.47           H  
ATOM   4676  SD  MET A 295      -2.606  14.565  -5.655  1.00 91.47           S  
ATOM   4677  CE  MET A 295      -3.104  16.193  -6.292  1.00 91.47           C  
ATOM   4678  HE1 MET A 295      -3.190  16.156  -7.378  1.00 91.47           H  
ATOM   4679  HE2 MET A 295      -2.367  16.945  -6.011  1.00 91.47           H  
ATOM   4680  HE3 MET A 295      -4.058  16.498  -5.862  1.00 91.47           H  
ATOM   4681  N   ILE A 296      -7.758  13.145  -4.115  1.00 94.81           N  
ATOM   4682  H   ILE A 296      -6.912  12.822  -3.669  1.00 94.81           H  
ATOM   4683  CA  ILE A 296      -8.844  13.583  -3.243  1.00 94.81           C  
ATOM   4684  HA  ILE A 296      -9.701  13.861  -3.857  1.00 94.81           H  
ATOM   4685  C   ILE A 296      -8.420  14.854  -2.501  1.00 94.81           C  
ATOM   4686  CB  ILE A 296      -9.304  12.435  -2.320  1.00 94.81           C  
ATOM   4687  HB  ILE A 296     -10.075  12.828  -1.658  1.00 94.81           H  
ATOM   4688  O   ILE A 296      -7.233  15.037  -2.218  1.00 94.81           O  
ATOM   4689  CG1 ILE A 296      -8.159  11.849  -1.465  1.00 94.81           C  
ATOM   4690 HG12 ILE A 296      -7.462  12.642  -1.197  1.00 94.81           H  
ATOM   4691 HG13 ILE A 296      -7.600  11.115  -2.045  1.00 94.81           H  
ATOM   4692  CG2 ILE A 296      -9.927  11.332  -3.199  1.00 94.81           C  
ATOM   4693 HG21 ILE A 296      -9.208  10.975  -3.936  1.00 94.81           H  
ATOM   4694 HG22 ILE A 296     -10.236  10.484  -2.588  1.00 94.81           H  
ATOM   4695 HG23 ILE A 296     -10.796  11.735  -3.718  1.00 94.81           H  
ATOM   4696  CD1 ILE A 296      -8.663  11.190  -0.176  1.00 94.81           C  
ATOM   4697 HD11 ILE A 296      -9.233  11.910   0.413  1.00 94.81           H  
ATOM   4698 HD12 ILE A 296      -7.818  10.837   0.414  1.00 94.81           H  
ATOM   4699 HD13 ILE A 296      -9.287  10.328  -0.410  1.00 94.81           H  
ATOM   4700  N   GLU A 297      -9.400  15.698  -2.187  1.00 92.85           N  
ATOM   4701  H   GLU A 297     -10.320  15.524  -2.565  1.00 92.85           H  
ATOM   4702  CA  GLU A 297      -9.224  16.941  -1.416  1.00 92.85           C  
ATOM   4703  HA  GLU A 297      -8.168  17.125  -1.219  1.00 92.85           H  
ATOM   4704  C   GLU A 297      -9.909  16.877  -0.045  1.00 92.85           C  
ATOM   4705  CB  GLU A 297      -9.787  18.129  -2.219  1.00 92.85           C  
ATOM   4706  HB2 GLU A 297     -10.836  17.938  -2.450  1.00 92.85           H  
ATOM   4707  HB3 GLU A 297      -9.744  19.023  -1.597  1.00 92.85           H  
ATOM   4708  O   GLU A 297      -9.459  17.511   0.903  1.00 92.85           O  
ATOM   4709  CG  GLU A 297      -9.038  18.411  -3.530  1.00 92.85           C  
ATOM   4710  HG2 GLU A 297      -9.444  19.318  -3.977  1.00 92.85           H  
ATOM   4711  HG3 GLU A 297      -9.221  17.590  -4.223  1.00 92.85           H  
ATOM   4712  CD  GLU A 297      -7.532  18.581  -3.303  1.00 92.85           C  
ATOM   4713  OE1 GLU A 297      -6.750  17.920  -4.022  1.00 92.85           O  
ATOM   4714  OE2 GLU A 297      -7.129  19.256  -2.331  1.00 92.85           O  
ATOM   4715  N   ASP A 298     -10.967  16.073   0.077  1.00 95.96           N  
ATOM   4716  H   ASP A 298     -11.263  15.531  -0.722  1.00 95.96           H  
ATOM   4717  CA  ASP A 298     -11.774  15.941   1.290  1.00 95.96           C  
ATOM   4718  HA  ASP A 298     -11.164  16.208   2.153  1.00 95.96           H  
ATOM   4719  C   ASP A 298     -12.243  14.484   1.466  1.00 95.96           C  
ATOM   4720  CB  ASP A 298     -12.951  16.933   1.224  1.00 95.96           C  
ATOM   4721  HB2 ASP A 298     -12.602  17.881   0.815  1.00 95.96           H  
ATOM   4722  HB3 ASP A 298     -13.720  16.542   0.558  1.00 95.96           H  
ATOM   4723  O   ASP A 298     -12.325  13.715   0.497  1.00 95.96           O  
ATOM   4724  CG  ASP A 298     -13.548  17.191   2.611  1.00 95.96           C  
ATOM   4725  OD1 ASP A 298     -14.117  16.223   3.163  1.00 95.96           O  
ATOM   4726  OD2 ASP A 298     -13.357  18.303   3.142  1.00 95.96           O  
ATOM   4727  N   ILE A 299     -12.567  14.099   2.702  1.00 97.70           N  
ATOM   4728  H   ILE A 299     -12.699  14.845   3.370  1.00 97.70           H  
ATOM   4729  CA  ILE A 299     -13.187  12.815   3.028  1.00 97.70           C  
ATOM   4730  HA  ILE A 299     -12.572  12.037   2.576  1.00 97.70           H  
ATOM   4731  C   ILE A 299     -14.578  12.662   2.404  1.00 97.70           C  
ATOM   4732  CB  ILE A 299     -13.194  12.595   4.557  1.00 97.70           C  
ATOM   4733  HB  ILE A 299     -12.193  12.822   4.925  1.00 97.70           H  
ATOM   4734  O   ILE A 299     -14.951  11.540   2.069  1.00 97.70           O  
ATOM   4735  CG1 ILE A 299     -13.487  11.115   4.877  1.00 97.70           C  
ATOM   4736 HG12 ILE A 299     -12.901  10.480   4.213  1.00 97.70           H  
ATOM   4737 HG13 ILE A 299     -14.541  10.906   4.693  1.00 97.70           H  
ATOM   4738  CG2 ILE A 299     -14.193  13.518   5.277  1.00 97.70           C  
ATOM   4739 HG21 ILE A 299     -13.961  14.563   5.072  1.00 97.70           H  
ATOM   4740 HG22 ILE A 299     -15.216  13.319   4.957  1.00 97.70           H  
ATOM   4741 HG23 ILE A 299     -14.134  13.372   6.356  1.00 97.70           H  
ATOM   4742  CD1 ILE A 299     -13.156  10.716   6.318  1.00 97.70           C  
ATOM   4743 HD11 ILE A 299     -12.114  10.953   6.534  1.00 97.70           H  
ATOM   4744 HD12 ILE A 299     -13.805  11.239   7.021  1.00 97.70           H  
ATOM   4745 HD13 ILE A 299     -13.308   9.643   6.435  1.00 97.70           H  
ATOM   4746  N   GLU A 300     -15.303  13.749   2.145  1.00 96.60           N  
ATOM   4747  H   GLU A 300     -14.980  14.638   2.499  1.00 96.60           H  
ATOM   4748  CA  GLU A 300     -16.600  13.722   1.448  1.00 96.60           C  
ATOM   4749  HA  GLU A 300     -17.241  12.975   1.918  1.00 96.60           H  
ATOM   4750  C   GLU A 300     -16.492  13.346  -0.040  1.00 96.60           C  
ATOM   4751  CB  GLU A 300     -17.290  15.083   1.586  1.00 96.60           C  
ATOM   4752  HB2 GLU A 300     -18.168  15.095   0.939  1.00 96.60           H  
ATOM   4753  HB3 GLU A 300     -16.607  15.866   1.258  1.00 96.60           H  
ATOM   4754  O   GLU A 300     -17.492  13.031  -0.691  1.00 96.60           O  
ATOM   4755  CG  GLU A 300     -17.744  15.355   3.024  1.00 96.60           C  
ATOM   4756  HG2 GLU A 300     -16.876  15.292   3.680  1.00 96.60           H  
ATOM   4757  HG3 GLU A 300     -18.453  14.577   3.308  1.00 96.60           H  
ATOM   4758  CD  GLU A 300     -18.400  16.737   3.188  1.00 96.60           C  
ATOM   4759  OE1 GLU A 300     -18.420  17.267   4.326  1.00 96.60           O  
ATOM   4760  OE2 GLU A 300     -18.880  17.301   2.185  1.00 96.60           O  
ATOM   4761  N   SER A 301     -15.278  13.340  -0.608  1.00 95.87           N  
ATOM   4762  H   SER A 301     -14.487  13.589  -0.032  1.00 95.87           H  
ATOM   4763  CA  SER A 301     -15.078  13.027  -2.023  1.00 95.87           C  
ATOM   4764  HA  SER A 301     -15.597  13.805  -2.583  1.00 95.87           H  
ATOM   4765  C   SER A 301     -15.643  11.640  -2.385  1.00 95.87           C  
ATOM   4766  CB  SER A 301     -13.599  13.108  -2.397  1.00 95.87           C  
ATOM   4767  HB2 SER A 301     -13.030  12.400  -1.795  1.00 95.87           H  
ATOM   4768  HB3 SER A 301     -13.229  14.114  -2.198  1.00 95.87           H  
ATOM   4769  O   SER A 301     -15.372  10.660  -1.682  1.00 95.87           O  
ATOM   4770  OG  SER A 301     -13.423  12.792  -3.769  1.00 95.87           O  
ATOM   4771  HG  SER A 301     -13.112  13.583  -4.217  1.00 95.87           H  
ATOM   4772  N   PRO A 302     -16.341  11.483  -3.532  1.00 95.67           N  
ATOM   4773  CA  PRO A 302     -16.914  10.201  -3.952  1.00 95.67           C  
ATOM   4774  HA  PRO A 302     -17.667   9.912  -3.218  1.00 95.67           H  
ATOM   4775  C   PRO A 302     -15.905   9.054  -4.109  1.00 95.67           C  
ATOM   4776  CB  PRO A 302     -17.595  10.487  -5.295  1.00 95.67           C  
ATOM   4777  HB2 PRO A 302     -16.898  10.319  -6.115  1.00 95.67           H  
ATOM   4778  HB3 PRO A 302     -18.496   9.886  -5.422  1.00 95.67           H  
ATOM   4779  O   PRO A 302     -16.315   7.897  -4.253  1.00 95.67           O  
ATOM   4780  CG  PRO A 302     -17.934  11.971  -5.228  1.00 95.67           C  
ATOM   4781  HG2 PRO A 302     -18.864  12.109  -4.676  1.00 95.67           H  
ATOM   4782  HG3 PRO A 302     -18.006  12.420  -6.219  1.00 95.67           H  
ATOM   4783  CD  PRO A 302     -16.777  12.550  -4.426  1.00 95.67           C  
ATOM   4784  HD2 PRO A 302     -17.134  13.421  -3.875  1.00 95.67           H  
ATOM   4785  HD3 PRO A 302     -15.959  12.829  -5.091  1.00 95.67           H  
ATOM   4786  N   SER A 303     -14.606   9.360  -4.163  1.00 96.48           N  
ATOM   4787  H   SER A 303     -14.353  10.335  -4.092  1.00 96.48           H  
ATOM   4788  CA  SER A 303     -13.509   8.398  -4.277  1.00 96.48           C  
ATOM   4789  HA  SER A 303     -13.932   7.397  -4.359  1.00 96.48           H  
ATOM   4790  C   SER A 303     -12.587   8.359  -3.052  1.00 96.48           C  
ATOM   4791  CB  SER A 303     -12.730   8.634  -5.574  1.00 96.48           C  
ATOM   4792  HB2 SER A 303     -11.910   7.921  -5.656  1.00 96.48           H  
ATOM   4793  HB3 SER A 303     -13.403   8.468  -6.416  1.00 96.48           H  
ATOM   4794  O   SER A 303     -11.585   7.653  -3.095  1.00 96.48           O  
ATOM   4795  OG  SER A 303     -12.234   9.953  -5.658  1.00 96.48           O  
ATOM   4796  HG  SER A 303     -11.527  10.093  -5.024  1.00 96.48           H  
ATOM   4797  N   SER A 304     -12.892   9.061  -1.956  1.00 98.11           N  
ATOM   4798  H   SER A 304     -13.751   9.590  -1.905  1.00 98.11           H  
ATOM   4799  CA  SER A 304     -12.008   9.099  -0.779  1.00 98.11           C  
ATOM   4800  HA  SER A 304     -11.009   9.391  -1.103  1.00 98.11           H  
ATOM   4801  C   SER A 304     -11.832   7.734  -0.120  1.00 98.11           C  
ATOM   4802  CB  SER A 304     -12.484  10.136   0.232  1.00 98.11           C  
ATOM   4803  HB2 SER A 304     -12.545  11.120  -0.232  1.00 98.11           H  
ATOM   4804  HB3 SER A 304     -11.789  10.176   1.071  1.00 98.11           H  
ATOM   4805  O   SER A 304     -10.705   7.314   0.110  1.00 98.11           O  
ATOM   4806  OG  SER A 304     -13.745   9.734   0.682  1.00 98.11           O  
ATOM   4807  HG  SER A 304     -14.142  10.446   1.189  1.00 98.11           H  
ATOM   4808  N   ILE A 305     -12.910   6.971   0.070  1.00 98.26           N  
ATOM   4809  H   ILE A 305     -13.809   7.428   0.004  1.00 98.26           H  
ATOM   4810  CA  ILE A 305     -12.841   5.594   0.581  1.00 98.26           C  
ATOM   4811  HA  ILE A 305     -12.308   5.625   1.531  1.00 98.26           H  
ATOM   4812  C   ILE A 305     -12.049   4.654  -0.349  1.00 98.26           C  
ATOM   4813  CB  ILE A 305     -14.273   5.084   0.855  1.00 98.26           C  
ATOM   4814  HB  ILE A 305     -14.758   5.814   1.503  1.00 98.26           H  
ATOM   4815  O   ILE A 305     -11.401   3.705   0.100  1.00 98.26           O  
ATOM   4816  CG1 ILE A 305     -14.234   3.746   1.614  1.00 98.26           C  
ATOM   4817 HG12 ILE A 305     -13.505   3.823   2.421  1.00 98.26           H  
ATOM   4818 HG13 ILE A 305     -13.907   2.962   0.931  1.00 98.26           H  
ATOM   4819  CG2 ILE A 305     -15.100   4.957  -0.443  1.00 98.26           C  
ATOM   4820 HG21 ILE A 305     -14.720   4.147  -1.066  1.00 98.26           H  
ATOM   4821 HG22 ILE A 305     -16.141   4.748  -0.197  1.00 98.26           H  
ATOM   4822 HG23 ILE A 305     -15.087   5.896  -0.995  1.00 98.26           H  
ATOM   4823  CD1 ILE A 305     -15.578   3.319   2.219  1.00 98.26           C  
ATOM   4824 HD11 ILE A 305     -16.371   3.339   1.472  1.00 98.26           H  
ATOM   4825 HD12 ILE A 305     -15.506   2.299   2.596  1.00 98.26           H  
ATOM   4826 HD13 ILE A 305     -15.840   3.985   3.042  1.00 98.26           H  
ATOM   4827  N   TRP A 306     -12.050   4.935  -1.656  1.00 98.24           N  
ATOM   4828  H   TRP A 306     -12.485   5.799  -1.946  1.00 98.24           H  
ATOM   4829  CA  TRP A 306     -11.452   4.081  -2.685  1.00 98.24           C  
ATOM   4830  HA  TRP A 306     -11.738   3.051  -2.474  1.00 98.24           H  
ATOM   4831  C   TRP A 306      -9.922   4.084  -2.681  1.00 98.24           C  
ATOM   4832  CB  TRP A 306     -12.036   4.430  -4.058  1.00 98.24           C  
ATOM   4833  HB2 TRP A 306     -11.441   3.932  -4.824  1.00 98.24           H  
ATOM   4834  HB3 TRP A 306     -11.963   5.501  -4.247  1.00 98.24           H  
ATOM   4835  O   TRP A 306      -9.326   3.155  -3.229  1.00 98.24           O  
ATOM   4836  CG  TRP A 306     -13.453   3.982  -4.229  1.00 98.24           C  
ATOM   4837  CD1 TRP A 306     -14.574   4.665  -3.898  1.00 98.24           C  
ATOM   4838  HD1 TRP A 306     -14.598   5.642  -3.439  1.00 98.24           H  
ATOM   4839  CD2 TRP A 306     -13.907   2.683  -4.702  1.00 98.24           C  
ATOM   4840  CE2 TRP A 306     -15.331   2.657  -4.666  1.00 98.24           C  
ATOM   4841  CE3 TRP A 306     -13.244   1.512  -5.122  1.00 98.24           C  
ATOM   4842  HE3 TRP A 306     -12.165   1.498  -5.116  1.00 98.24           H  
ATOM   4843  NE1 TRP A 306     -15.686   3.886  -4.153  1.00 98.24           N  
ATOM   4844  HE1 TRP A 306     -16.615   4.134  -3.844  1.00 98.24           H  
ATOM   4845  CH2 TRP A 306     -15.372   0.380  -5.479  1.00 98.24           C  
ATOM   4846  HH2 TRP A 306     -15.918  -0.516  -5.735  1.00 98.24           H  
ATOM   4847  CZ2 TRP A 306     -16.064   1.527  -5.053  1.00 98.24           C  
ATOM   4848  HZ2 TRP A 306     -17.141   1.519  -4.973  1.00 98.24           H  
ATOM   4849  CZ3 TRP A 306     -13.967   0.373  -5.518  1.00 98.24           C  
ATOM   4850  HZ3 TRP A 306     -13.440  -0.519  -5.824  1.00 98.24           H  
ATOM   4851  N   VAL A 307      -9.282   5.025  -1.977  1.00 98.39           N  
ATOM   4852  H   VAL A 307      -9.821   5.763  -1.546  1.00 98.39           H  
ATOM   4853  CA  VAL A 307      -7.827   4.993  -1.730  1.00 98.39           C  
ATOM   4854  HA  VAL A 307      -7.329   4.924  -2.697  1.00 98.39           H  
ATOM   4855  C   VAL A 307      -7.398   3.762  -0.918  1.00 98.39           C  
ATOM   4856  CB  VAL A 307      -7.320   6.282  -1.047  1.00 98.39           C  
ATOM   4857  HB  VAL A 307      -6.231   6.264  -1.086  1.00 98.39           H  
ATOM   4858  O   VAL A 307      -6.225   3.395  -0.923  1.00 98.39           O  
ATOM   4859  CG1 VAL A 307      -7.747   7.557  -1.783  1.00 98.39           C  
ATOM   4860 HG11 VAL A 307      -7.338   7.544  -2.793  1.00 98.39           H  
ATOM   4861 HG12 VAL A 307      -7.339   8.428  -1.269  1.00 98.39           H  
ATOM   4862 HG13 VAL A 307      -8.833   7.649  -1.817  1.00 98.39           H  
ATOM   4863  CG2 VAL A 307      -7.710   6.356   0.433  1.00 98.39           C  
ATOM   4864 HG21 VAL A 307      -8.739   6.029   0.585  1.00 98.39           H  
ATOM   4865 HG22 VAL A 307      -7.594   7.374   0.807  1.00 98.39           H  
ATOM   4866 HG23 VAL A 307      -7.052   5.709   1.012  1.00 98.39           H  
ATOM   4867  N   PHE A 308      -8.335   3.082  -0.245  1.00 98.59           N  
ATOM   4868  H   PHE A 308      -9.267   3.469  -0.213  1.00 98.59           H  
ATOM   4869  CA  PHE A 308      -8.069   1.869   0.534  1.00 98.59           C  
ATOM   4870  HA  PHE A 308      -6.993   1.782   0.682  1.00 98.59           H  
ATOM   4871  C   PHE A 308      -8.495   0.571  -0.160  1.00 98.59           C  
ATOM   4872  CB  PHE A 308      -8.696   2.009   1.926  1.00 98.59           C  
ATOM   4873  HB2 PHE A 308      -8.549   1.083   2.481  1.00 98.59           H  
ATOM   4874  HB3 PHE A 308      -9.770   2.168   1.825  1.00 98.59           H  
ATOM   4875  O   PHE A 308      -8.136  -0.507   0.315  1.00 98.59           O  
ATOM   4876  CG  PHE A 308      -8.078   3.138   2.724  1.00 98.59           C  
ATOM   4877  CD1 PHE A 308      -6.745   3.027   3.161  1.00 98.59           C  
ATOM   4878  HD1 PHE A 308      -6.187   2.121   2.975  1.00 98.59           H  
ATOM   4879  CD2 PHE A 308      -8.805   4.315   2.977  1.00 98.59           C  
ATOM   4880  HD2 PHE A 308      -9.824   4.416   2.632  1.00 98.59           H  
ATOM   4881  CE1 PHE A 308      -6.124   4.105   3.813  1.00 98.59           C  
ATOM   4882  HE1 PHE A 308      -5.094   4.033   4.129  1.00 98.59           H  
ATOM   4883  CE2 PHE A 308      -8.191   5.382   3.654  1.00 98.59           C  
ATOM   4884  HE2 PHE A 308      -8.743   6.291   3.845  1.00 98.59           H  
ATOM   4885  CZ  PHE A 308      -6.846   5.285   4.051  1.00 98.59           C  
ATOM   4886  HZ  PHE A 308      -6.360   6.118   4.537  1.00 98.59           H  
ATOM   4887  N   ALA A 309      -9.191   0.631  -1.301  1.00 97.56           N  
ATOM   4888  H   ALA A 309      -9.404   1.539  -1.690  1.00 97.56           H  
ATOM   4889  CA  ALA A 309      -9.732  -0.557  -1.971  1.00 97.56           C  
ATOM   4890  HA  ALA A 309     -10.409  -1.062  -1.283  1.00 97.56           H  
ATOM   4891  C   ALA A 309      -8.638  -1.567  -2.377  1.00 97.56           C  
ATOM   4892  CB  ALA A 309     -10.542  -0.095  -3.185  1.00 97.56           C  
ATOM   4893  HB1 ALA A 309     -11.016  -0.954  -3.661  1.00 97.56           H  
ATOM   4894  HB2 ALA A 309      -9.885   0.397  -3.902  1.00 97.56           H  
ATOM   4895  HB3 ALA A 309     -11.318   0.603  -2.871  1.00 97.56           H  
ATOM   4896  O   ALA A 309      -8.853  -2.780  -2.329  1.00 97.56           O  
ATOM   4897  N   GLY A 310      -7.433  -1.089  -2.703  1.00 96.41           N  
ATOM   4898  H   GLY A 310      -7.321  -0.085  -2.732  1.00 96.41           H  
ATOM   4899  CA  GLY A 310      -6.273  -1.925  -3.020  1.00 96.41           C  
ATOM   4900  HA2 GLY A 310      -6.613  -2.791  -3.589  1.00 96.41           H  
ATOM   4901  HA3 GLY A 310      -5.591  -1.365  -3.660  1.00 96.41           H  
ATOM   4902  C   GLY A 310      -5.479  -2.445  -1.813  1.00 96.41           C  
ATOM   4903  O   GLY A 310      -4.399  -2.993  -2.017  1.00 96.41           O  
ATOM   4904  N   ALA A 311      -5.971  -2.299  -0.576  1.00 96.94           N  
ATOM   4905  H   ALA A 311      -6.852  -1.817  -0.466  1.00 96.94           H  
ATOM   4906  CA  ALA A 311      -5.260  -2.674   0.655  1.00 96.94           C  
ATOM   4907  HA  ALA A 311      -5.793  -2.211   1.486  1.00 96.94           H  
ATOM   4908  C   ALA A 311      -3.807  -2.135   0.710  1.00 96.94           C  
ATOM   4909  CB  ALA A 311      -5.347  -4.195   0.866  1.00 96.94           C  
ATOM   4910  HB1 ALA A 311      -4.805  -4.713   0.074  1.00 96.94           H  
ATOM   4911  HB2 ALA A 311      -4.903  -4.452   1.827  1.00 96.94           H  
ATOM   4912  HB3 ALA A 311      -6.387  -4.522   0.867  1.00 96.94           H  
ATOM   4913  O   ALA A 311      -2.845  -2.927   0.742  1.00 96.94           O  
ATOM   4914  N   PRO A 312      -3.614  -0.800   0.663  1.00 97.38           N  
ATOM   4915  CA  PRO A 312      -2.299  -0.206   0.877  1.00 97.38           C  
ATOM   4916  HA  PRO A 312      -1.583  -0.593   0.151  1.00 97.38           H  
ATOM   4917  C   PRO A 312      -1.802  -0.528   2.296  1.00 97.38           C  
ATOM   4918  CB  PRO A 312      -2.506   1.288   0.628  1.00 97.38           C  
ATOM   4919  HB2 PRO A 312      -2.481   1.474  -0.446  1.00 97.38           H  
ATOM   4920  HB3 PRO A 312      -1.774   1.906   1.147  1.00 97.38           H  
ATOM   4921  O   PRO A 312      -2.591  -0.694   3.224  1.00 97.38           O  
ATOM   4922  CG  PRO A 312      -3.929   1.525   1.117  1.00 97.38           C  
ATOM   4923  HG2 PRO A 312      -3.941   1.585   2.205  1.00 97.38           H  
ATOM   4924  HG3 PRO A 312      -4.365   2.422   0.677  1.00 97.38           H  
ATOM   4925  CD  PRO A 312      -4.635   0.250   0.649  1.00 97.38           C  
ATOM   4926  HD2 PRO A 312      -5.461   0.019   1.322  1.00 97.38           H  
ATOM   4927  HD3 PRO A 312      -5.002   0.389  -0.367  1.00 97.38           H  
ATOM   4928  N   ASP A 313      -0.486  -0.660   2.479  1.00 94.51           N  
ATOM   4929  H   ASP A 313       0.141  -0.357   1.748  1.00 94.51           H  
ATOM   4930  CA  ASP A 313       0.095  -1.061   3.774  1.00 94.51           C  
ATOM   4931  HA  ASP A 313      -0.581  -1.787   4.225  1.00 94.51           H  
ATOM   4932  C   ASP A 313       0.198   0.093   4.791  1.00 94.51           C  
ATOM   4933  CB  ASP A 313       1.438  -1.782   3.551  1.00 94.51           C  
ATOM   4934  HB2 ASP A 313       1.302  -2.552   2.791  1.00 94.51           H  
ATOM   4935  HB3 ASP A 313       1.703  -2.289   4.479  1.00 94.51           H  
ATOM   4936  O   ASP A 313       0.595  -0.117   5.940  1.00 94.51           O  
ATOM   4937  CG  ASP A 313       2.619  -0.885   3.139  1.00 94.51           C  
ATOM   4938  OD1 ASP A 313       2.416   0.209   2.566  1.00 94.51           O
[truncated: 151,236 more chars]
