# Supplementary material for: Using structure prediction of negative sense RNA virus nucleoproteins to assess evolutionary relationships
Source: bioRxiv. 2024 May 22:2024.02.16.580771. Originally published 2024 Feb 17. Preprint. [Version 2] doi: 10.1101/2024.02.16.580771 (PMC10888975; doi:10.1101/2024.02.16.580771)
Supplement: Supplement 2 — Supplementary File 2: Full NSV Dataset NP AlphaFold PDBs (.pdb files) [file media-2.zip › Full NSV Dataset NP AlphaFold PDBs/SNV.pdb]

ATOM      1  N   MET A   1      54.962 -47.593 -15.897  1.00 54.42           N  
ATOM      2  H   MET A   1      54.831 -48.452 -15.383  1.00 54.42           H  
ATOM      3  H2  MET A   1      54.141 -47.017 -15.784  1.00 54.42           H  
ATOM      4  H3  MET A   1      55.063 -47.815 -16.878  1.00 54.42           H  
ATOM      5  CA  MET A   1      56.163 -46.872 -15.414  1.00 54.42           C  
ATOM      6  HA  MET A   1      56.243 -45.945 -15.982  1.00 54.42           H  
ATOM      7  C   MET A   1      57.463 -47.604 -15.733  1.00 54.42           C  
ATOM      8  CB  MET A   1      56.103 -46.464 -13.929  1.00 54.42           C  
ATOM      9  HB2 MET A   1      55.689 -47.268 -13.320  1.00 54.42           H  
ATOM     10  HB3 MET A   1      57.120 -46.269 -13.588  1.00 54.42           H  
ATOM     11  O   MET A   1      58.394 -46.898 -16.095  1.00 54.42           O  
ATOM     12  CG  MET A   1      55.293 -45.172 -13.737  1.00 54.42           C  
ATOM     13  HG2 MET A   1      55.300 -44.619 -14.677  1.00 54.42           H  
ATOM     14  HG3 MET A   1      54.257 -45.417 -13.504  1.00 54.42           H  
ATOM     15  SD  MET A   1      55.948 -44.038 -12.481  1.00 54.42           S  
ATOM     16  CE  MET A   1      55.296 -44.749 -10.945  1.00 54.42           C  
ATOM     17  HE1 MET A   1      55.667 -45.767 -10.820  1.00 54.42           H  
ATOM     18  HE2 MET A   1      54.206 -44.757 -10.975  1.00 54.42           H  
ATOM     19  HE3 MET A   1      55.624 -44.144 -10.100  1.00 54.42           H  
ATOM     20  N   SER A   2      57.558 -48.947 -15.652  1.00 69.60           N  
ATOM     21  H   SER A   2      56.803 -49.536 -15.332  1.00 69.60           H  
ATOM     22  CA  SER A   2      58.838 -49.628 -15.959  1.00 69.60           C  
ATOM     23  HA  SER A   2      59.594 -49.194 -15.304  1.00 69.60           H  
ATOM     24  C   SER A   2      59.325 -49.349 -17.385  1.00 69.60           C  
ATOM     25  CB  SER A   2      58.833 -51.135 -15.640  1.00 69.60           C  
ATOM     26  HB2 SER A   2      58.139 -51.338 -14.824  1.00 69.60           H  
ATOM     27  HB3 SER A   2      59.833 -51.418 -15.311  1.00 69.60           H  
ATOM     28  O   SER A   2      60.469 -48.953 -17.548  1.00 69.60           O  
ATOM     29  OG  SER A   2      58.515 -51.934 -16.751  1.00 69.60           O  
ATOM     30  HG  SER A   2      59.324 -52.163 -17.213  1.00 69.60           H  
ATOM     31  N   THR A   3      58.429 -49.351 -18.377  1.00 80.18           N  
ATOM     32  H   THR A   3      57.565 -49.853 -18.230  1.00 80.18           H  
ATOM     33  CA  THR A   3      58.775 -49.089 -19.786  1.00 80.18           C  
ATOM     34  HA  THR A   3      59.493 -49.843 -20.109  1.00 80.18           H  
ATOM     35  C   THR A   3      59.415 -47.714 -20.016  1.00 80.18           C  
ATOM     36  CB  THR A   3      57.520 -49.192 -20.672  1.00 80.18           C  
ATOM     37  HB  THR A   3      57.022 -48.223 -20.699  1.00 80.18           H  
ATOM     38  O   THR A   3      60.361 -47.584 -20.778  1.00 80.18           O  
ATOM     39  CG2 THR A   3      57.853 -49.618 -22.096  1.00 80.18           C  
ATOM     40 HG21 THR A   3      56.938 -49.701 -22.683  1.00 80.18           H  
ATOM     41 HG22 THR A   3      58.498 -48.876 -22.565  1.00 80.18           H  
ATOM     42 HG23 THR A   3      58.372 -50.576 -22.094  1.00 80.18           H  
ATOM     43  OG1 THR A   3      56.599 -50.126 -20.139  1.00 80.18           O  
ATOM     44  HG1 THR A   3      56.909 -50.986 -20.432  1.00 80.18           H  
ATOM     45  N   LEU A   4      58.941 -46.667 -19.328  1.00 83.39           N  
ATOM     46  H   LEU A   4      58.230 -46.836 -18.630  1.00 83.39           H  
ATOM     47  CA  LEU A   4      59.456 -45.301 -19.508  1.00 83.39           C  
ATOM     48  HA  LEU A   4      59.539 -45.114 -20.579  1.00 83.39           H  
ATOM     49  C   LEU A   4      60.870 -45.165 -18.921  1.00 83.39           C  
ATOM     50  CB  LEU A   4      58.433 -44.313 -18.907  1.00 83.39           C  
ATOM     51  HB2 LEU A   4      58.608 -44.192 -17.838  1.00 83.39           H  
ATOM     52  HB3 LEU A   4      57.447 -44.762 -19.026  1.00 83.39           H  
ATOM     53  O   LEU A   4      61.736 -44.534 -19.525  1.00 83.39           O  
ATOM     54  CG  LEU A   4      58.386 -42.934 -19.600  1.00 83.39           C  
ATOM     55  HG  LEU A   4      58.586 -43.051 -20.665  1.00 83.39           H  
ATOM     56  CD1 LEU A   4      56.982 -42.340 -19.447  1.00 83.39           C  
ATOM     57 HD11 LEU A   4      56.740 -42.193 -18.394  1.00 83.39           H  
ATOM     58 HD12 LEU A   4      56.243 -42.995 -19.908  1.00 83.39           H  
ATOM     59 HD13 LEU A   4      56.937 -41.377 -19.956  1.00 83.39           H  
ATOM     60  CD2 LEU A   4      59.379 -41.935 -19.005  1.00 83.39           C  
ATOM     61 HD21 LEU A   4      59.287 -40.978 -19.518  1.00 83.39           H  
ATOM     62 HD22 LEU A   4      60.396 -42.302 -19.141  1.00 83.39           H  
ATOM     63 HD23 LEU A   4      59.189 -41.794 -17.941  1.00 83.39           H  
ATOM     64  N   LYS A   5      61.110 -45.823 -17.779  1.00 85.97           N  
ATOM     65  H   LYS A   5      60.368 -46.389 -17.394  1.00 85.97           H  
ATOM     66  CA  LYS A   5      62.437 -45.911 -17.164  1.00 85.97           C  
ATOM     67  HA  LYS A   5      62.861 -44.908 -17.113  1.00 85.97           H  
ATOM     68  C   LYS A   5      63.402 -46.731 -18.027  1.00 85.97           C  
ATOM     69  CB  LYS A   5      62.296 -46.461 -15.739  1.00 85.97           C  
ATOM     70  HB2 LYS A   5      61.950 -47.494 -15.767  1.00 85.97           H  
ATOM     71  HB3 LYS A   5      61.565 -45.856 -15.203  1.00 85.97           H  
ATOM     72  O   LYS A   5      64.519 -46.290 -18.254  1.00 85.97           O  
ATOM     73  CG  LYS A   5      63.639 -46.389 -15.005  1.00 85.97           C  
ATOM     74  HG2 LYS A   5      64.327 -47.113 -15.441  1.00 85.97           H  
ATOM     75  HG3 LYS A   5      64.059 -45.391 -15.128  1.00 85.97           H  
ATOM     76  CD  LYS A   5      63.483 -46.678 -13.511  1.00 85.97           C  
ATOM     77  HD2 LYS A   5      62.801 -45.950 -13.072  1.00 85.97           H  
ATOM     78  HD3 LYS A   5      63.098 -47.688 -13.372  1.00 85.97           H  
ATOM     79  CE  LYS A   5      64.872 -46.548 -12.885  1.00 85.97           C  
ATOM     80  HE2 LYS A   5      65.292 -45.584 -13.174  1.00 85.97           H  
ATOM     81  HE3 LYS A   5      65.518 -47.308 -13.323  1.00 85.97           H  
ATOM     82  NZ  LYS A   5      64.827 -46.671 -11.409  1.00 85.97           N  
ATOM     83  HZ1 LYS A   5      65.767 -46.585 -11.049  1.00 85.97           H  
ATOM     84  HZ2 LYS A   5      64.254 -45.940 -11.013  1.00 85.97           H  
ATOM     85  HZ3 LYS A   5      64.467 -47.579 -11.153  1.00 85.97           H  
ATOM     86  N   GLU A   6      62.948 -47.853 -18.583  1.00 88.90           N  
ATOM     87  H   GLU A   6      62.025 -48.177 -18.334  1.00 88.90           H  
ATOM     88  CA  GLU A   6      63.736 -48.691 -19.501  1.00 88.90           C  
ATOM     89  HA  GLU A   6      64.640 -49.033 -18.997  1.00 88.90           H  
ATOM     90  C   GLU A   6      64.185 -47.919 -20.754  1.00 88.90           C  
ATOM     91  CB  GLU A   6      62.901 -49.916 -19.913  1.00 88.90           C  
ATOM     92  HB2 GLU A   6      61.918 -49.570 -20.232  1.00 88.90           H  
ATOM     93  HB3 GLU A   6      63.378 -50.402 -20.764  1.00 88.90           H  
ATOM     94  O   GLU A   6      65.343 -48.020 -21.162  1.00 88.90           O  
ATOM     95  CG  GLU A   6      62.737 -50.963 -18.794  1.00 88.90           C  
ATOM     96  HG2 GLU A   6      62.618 -50.454 -17.837  1.00 88.90           H  
ATOM     97  HG3 GLU A   6      63.648 -51.557 -18.733  1.00 88.90           H  
ATOM     98  CD  GLU A   6      61.527 -51.888 -19.023  1.00 88.90           C  
ATOM     99  OE1 GLU A   6      60.914 -52.317 -18.010  1.00 88.90           O  
ATOM    100  OE2 GLU A   6      61.148 -52.104 -20.194  1.00 88.90           O  
ATOM    101  N   VAL A   7      63.309 -47.104 -21.354  1.00 89.92           N  
ATOM    102  H   VAL A   7      62.348 -47.114 -21.042  1.00 89.92           H  
ATOM    103  CA  VAL A   7      63.678 -46.262 -22.508  1.00 89.92           C  
ATOM    104  HA  VAL A   7      64.183 -46.890 -23.242  1.00 89.92           H  
ATOM    105  C   VAL A   7      64.678 -45.171 -22.103  1.00 89.92           C  
ATOM    106  CB  VAL A   7      62.431 -45.674 -23.198  1.00 89.92           C  
ATOM    107  HB  VAL A   7      61.832 -45.135 -22.463  1.00 89.92           H  
ATOM    108  O   VAL A   7      65.651 -44.945 -22.820  1.00 89.92           O  
ATOM    109  CG1 VAL A   7      62.799 -44.710 -24.335  1.00 89.92           C  
ATOM    110 HG11 VAL A   7      61.893 -44.366 -24.836  1.00 89.92           H  
ATOM    111 HG12 VAL A   7      63.329 -43.841 -23.944  1.00 89.92           H  
ATOM    112 HG13 VAL A   7      63.427 -45.215 -25.068  1.00 89.92           H  
ATOM    113  CG2 VAL A   7      61.575 -46.782 -23.825  1.00 89.92           C  
ATOM    114 HG21 VAL A   7      60.662 -46.360 -24.245  1.00 89.92           H  
ATOM    115 HG22 VAL A   7      62.121 -47.275 -24.630  1.00 89.92           H  
ATOM    116 HG23 VAL A   7      61.299 -47.536 -23.088  1.00 89.92           H  
ATOM    117  N   GLN A   8      64.499 -44.521 -20.947  1.00 90.63           N  
ATOM    118  H   GLN A   8      63.705 -44.765 -20.372  1.00 90.63           H  
ATOM    119  CA  GLN A   8      65.458 -43.525 -20.441  1.00 90.63           C  
ATOM    120  HA  GLN A   8      65.602 -42.756 -21.199  1.00 90.63           H  
ATOM    121  C   GLN A   8      66.843 -44.122 -20.155  1.00 90.63           C  
ATOM    122  CB  GLN A   8      64.916 -42.867 -19.164  1.00 90.63           C  
ATOM    123  HB2 GLN A   8      65.738 -42.379 -18.642  1.00 90.63           H  
ATOM    124  HB3 GLN A   8      64.499 -43.628 -18.504  1.00 90.63           H  
ATOM    125  O   GLN A   8      67.860 -43.526 -20.528  1.00 90.63           O  
ATOM    126  CG  GLN A   8      63.859 -41.803 -19.473  1.00 90.63           C  
ATOM    127  HG2 GLN A   8      63.019 -42.260 -19.995  1.00 90.63           H  
ATOM    128  HG3 GLN A   8      64.300 -41.050 -20.125  1.00 90.63           H  
ATOM    129  CD  GLN A   8      63.330 -41.123 -18.214  1.00 90.63           C  
ATOM    130  NE2 GLN A   8      62.903 -39.882 -18.311  1.00 90.63           N  
ATOM    131 HE21 GLN A   8      62.953 -39.394 -19.194  1.00 90.63           H  
ATOM    132 HE22 GLN A   8      62.581 -39.465 -17.450  1.00 90.63           H  
ATOM    133  OE1 GLN A   8      63.267 -41.669 -17.124  1.00 90.63           O  
ATOM    134  N   ASP A   9      66.892 -45.303 -19.542  1.00 91.93           N  
ATOM    135  H   ASP A   9      66.036 -45.701 -19.183  1.00 91.93           H  
ATOM    136  CA  ASP A   9      68.139 -46.017 -19.266  1.00 91.93           C  
ATOM    137  HA  ASP A   9      68.813 -45.358 -18.720  1.00 91.93           H  
ATOM    138  C   ASP A   9      68.838 -46.401 -20.586  1.00 91.93           C  
ATOM    139  CB  ASP A   9      67.849 -47.245 -18.376  1.00 91.93           C  
ATOM    140  HB2 ASP A   9      68.756 -47.847 -18.324  1.00 91.93           H  
ATOM    141  HB3 ASP A   9      67.075 -47.852 -18.846  1.00 91.93           H  
ATOM    142  O   ASP A   9      70.044 -46.191 -20.742  1.00 91.93           O  
ATOM    143  CG  ASP A   9      67.425 -46.909 -16.930  1.00 91.93           C  
ATOM    144  OD1 ASP A   9      67.655 -45.765 -16.476  1.00 91.93           O  
ATOM    145  OD2 ASP A   9      66.904 -47.818 -16.239  1.00 91.93           O  
ATOM    146  N   ASN A  10      68.075 -46.853 -21.591  1.00 91.46           N  
ATOM    147  H   ASN A  10      67.099 -47.031 -21.401  1.00 91.46           H  
ATOM    148  CA  ASN A  10      68.596 -47.145 -22.930  1.00 91.46           C  
ATOM    149  HA  ASN A  10      69.438 -47.830 -22.827  1.00 91.46           H  
ATOM    150  C   ASN A  10      69.139 -45.905 -23.651  1.00 91.46           C  
ATOM    151  CB  ASN A  10      67.505 -47.818 -23.776  1.00 91.46           C  
ATOM    152  HB2 ASN A  10      67.732 -47.694 -24.834  1.00 91.46           H  
ATOM    153  HB3 ASN A  10      66.539 -47.351 -23.584  1.00 91.46           H  
ATOM    154  O   ASN A  10      70.194 -45.997 -24.285  1.00 91.46           O  
ATOM    155  CG  ASN A  10      67.426 -49.311 -23.533  1.00 91.46           C  
ATOM    156  ND2 ASN A  10      66.241 -49.856 -23.417  1.00 91.46           N  
ATOM    157 HD21 ASN A  10      66.220 -50.842 -23.199  1.00 91.46           H  
ATOM    158 HD22 ASN A  10      65.440 -49.261 -23.262  1.00 91.46           H  
ATOM    159  OD1 ASN A  10      68.427 -50.006 -23.495  1.00 91.46           O  
ATOM    160  N   ILE A  11      68.463 -44.753 -23.560  1.00 93.73           N  
ATOM    161  H   ILE A  11      67.583 -44.754 -23.065  1.00 93.73           H  
ATOM    162  CA  ILE A  11      68.971 -43.488 -24.118  1.00 93.73           C  
ATOM    163  HA  ILE A  11      69.158 -43.622 -25.183  1.00 93.73           H  
ATOM    164  C   ILE A  11      70.310 -43.153 -23.469  1.00 93.73           C  
ATOM    165  CB  ILE A  11      67.956 -42.335 -23.937  1.00 93.73           C  
ATOM    166  HB  ILE A  11      67.605 -42.338 -22.905  1.00 93.73           H  
ATOM    167  O   ILE A  11      71.286 -42.923 -24.178  1.00 93.73           O  
ATOM    168  CG1 ILE A  11      66.756 -42.558 -24.876  1.00 93.73           C  
ATOM    169 HG12 ILE A  11      67.060 -42.379 -25.907  1.00 93.73           H  
ATOM    170 HG13 ILE A  11      66.431 -43.596 -24.797  1.00 93.73           H  
ATOM    171  CG2 ILE A  11      68.588 -40.957 -24.230  1.00 93.73           C  
ATOM    172 HG21 ILE A  11      69.004 -40.939 -25.237  1.00 93.73           H  
ATOM    173 HG22 ILE A  11      67.848 -40.163 -24.126  1.00 93.73           H  
ATOM    174 HG23 ILE A  11      69.382 -40.736 -23.517  1.00 93.73           H  
ATOM    175  CD1 ILE A  11      65.546 -41.680 -24.549  1.00 93.73           C  
ATOM    176 HD11 ILE A  11      64.706 -41.979 -25.177  1.00 93.73           H  
ATOM    177 HD12 ILE A  11      65.762 -40.628 -24.735  1.00 93.73           H  
ATOM    178 HD13 ILE A  11      65.271 -41.826 -23.504  1.00 93.73           H  
ATOM    179  N   THR A  12      70.376 -43.195 -22.138  1.00 92.17           N  
ATOM    180  H   THR A  12      69.536 -43.424 -21.626  1.00 92.17           H  
ATOM    181  CA  THR A  12      71.592 -42.865 -21.383  1.00 92.17           C  
ATOM    182  HA  THR A  12      71.868 -41.834 -21.600  1.00 92.17           H  
ATOM    183  C   THR A  12      72.761 -43.763 -21.795  1.00 92.17           C  
ATOM    184  CB  THR A  12      71.335 -42.990 -19.874  1.00 92.17           C  
ATOM    185  HB  THR A  12      71.141 -44.031 -19.614  1.00 92.17           H  
ATOM    186  O   THR A  12      73.867 -43.277 -22.042  1.00 92.17           O  
ATOM    187  CG2 THR A  12      72.523 -42.484 -19.055  1.00 92.17           C  
ATOM    188 HG21 THR A  12      72.759 -41.459 -19.342  1.00 92.17           H  
ATOM    189 HG22 THR A  12      72.268 -42.512 -17.996  1.00 92.17           H  
ATOM    190 HG23 THR A  12      73.393 -43.120 -19.222  1.00 92.17           H  
ATOM    191  OG1 THR A  12      70.216 -42.217 -19.500  1.00 92.17           O  
ATOM    192  HG1 THR A  12      69.421 -42.705 -19.727  1.00 92.17           H  
ATOM    193  N   LEU A  13      72.515 -45.069 -21.944  1.00 92.15           N  
ATOM    194  H   LEU A  13      71.598 -45.415 -21.699  1.00 92.15           H  
ATOM    195  CA  LEU A  13      73.517 -46.028 -22.403  1.00 92.15           C  
ATOM    196  HA  LEU A  13      74.368 -45.977 -21.724  1.00 92.15           H  
ATOM    197  C   LEU A  13      74.027 -45.700 -23.817  1.00 92.15           C  
ATOM    198  CB  LEU A  13      72.899 -47.436 -22.337  1.00 92.15           C  
ATOM    199  HB2 LEU A  13      72.528 -47.614 -21.328  1.00 92.15           H  
ATOM    200  HB3 LEU A  13      72.045 -47.472 -23.014  1.00 92.15           H  
ATOM    201  O   LEU A  13      75.237 -45.695 -24.053  1.00 92.15           O  
ATOM    202  CG  LEU A  13      73.872 -48.566 -22.717  1.00 92.15           C  
ATOM    203  HG  LEU A  13      74.289 -48.379 -23.707  1.00 92.15           H  
ATOM    204  CD1 LEU A  13      75.019 -48.695 -21.713  1.00 92.15           C  
ATOM    205 HD11 LEU A  13      74.620 -48.819 -20.706  1.00 92.15           H  
ATOM    206 HD12 LEU A  13      75.636 -49.559 -21.962  1.00 92.15           H  
ATOM    207 HD13 LEU A  13      75.645 -47.803 -21.742  1.00 92.15           H  
ATOM    208  CD2 LEU A  13      73.123 -49.896 -22.772  1.00 92.15           C  
ATOM    209 HD21 LEU A  13      72.313 -49.833 -23.498  1.00 92.15           H  
ATOM    210 HD22 LEU A  13      72.700 -50.128 -21.794  1.00 92.15           H  
ATOM    211 HD23 LEU A  13      73.801 -50.695 -23.072  1.00 92.15           H  
ATOM    212  N   HIS A  14      73.128 -45.395 -24.756  1.00 93.06           N  
ATOM    213  H   HIS A  14      72.150 -45.374 -24.505  1.00 93.06           H  
ATOM    214  CA  HIS A  14      73.511 -45.060 -26.130  1.00 93.06           C  
ATOM    215  HA  HIS A  14      74.217 -45.811 -26.485  1.00 93.06           H  
ATOM    216  C   HIS A  14      74.224 -43.703 -26.221  1.00 93.06           C  
ATOM    217  CB  HIS A  14      72.291 -45.105 -27.056  1.00 93.06           C  
ATOM    218  HB2 HIS A  14      72.546 -44.607 -27.991  1.00 93.06           H  
ATOM    219  HB3 HIS A  14      71.464 -44.566 -26.593  1.00 93.06           H  
ATOM    220  O   HIS A  14      75.145 -43.562 -27.025  1.00 93.06           O  
ATOM    221  CG  HIS A  14      71.840 -46.502 -27.392  1.00 93.06           C  
ATOM    222  CD2 HIS A  14      72.029 -47.167 -28.574  1.00 93.06           C  
ATOM    223  HD2 HIS A  14      72.542 -46.782 -29.443  1.00 93.06           H  
ATOM    224  ND1 HIS A  14      71.137 -47.341 -26.565  1.00 93.06           N  
ATOM    225  HD1 HIS A  14      70.797 -47.099 -25.645  1.00 93.06           H  
ATOM    226  CE1 HIS A  14      70.909 -48.487 -27.224  1.00 93.06           C  
ATOM    227  HE1 HIS A  14      70.364 -49.330 -26.826  1.00 93.06           H  
ATOM    228  NE2 HIS A  14      71.426 -48.425 -28.462  1.00 93.06           N  
ATOM    229  N   GLU A  15      73.880 -42.719 -25.382  1.00 92.44           N  
ATOM    230  H   GLU A  15      73.085 -42.855 -24.774  1.00 92.44           H  
ATOM    231  CA  GLU A  15      74.608 -41.443 -25.309  1.00 92.44           C  
ATOM    232  HA  GLU A  15      74.669 -41.023 -26.313  1.00 92.44           H  
ATOM    233  C   GLU A  15      76.057 -41.655 -24.844  1.00 92.44           C  
ATOM    234  CB  GLU A  15      73.877 -40.418 -24.412  1.00 92.44           C  
ATOM    235  HB2 GLU A  15      74.534 -39.562 -24.259  1.00 92.44           H  
ATOM    236  HB3 GLU A  15      73.653 -40.866 -23.444  1.00 92.44           H  
ATOM    237  O   GLU A  15      76.984 -41.122 -25.457  1.00 92.44           O  
ATOM    238  CG  GLU A  15      72.583 -39.923 -25.080  1.00 92.44           C  
ATOM    239  HG2 GLU A  15      71.898 -40.768 -25.133  1.00 92.44           H  
ATOM    240  HG3 GLU A  15      72.821 -39.602 -26.094  1.00 92.44           H  
ATOM    241  CD  GLU A  15      71.829 -38.793 -24.366  1.00 92.44           C  
ATOM    242  OE1 GLU A  15      71.056 -38.087 -25.080  1.00 92.44           O  
ATOM    243  OE2 GLU A  15      72.006 -38.638 -23.141  1.00 92.44           O  
ATOM    244  N   GLN A  16      76.284 -42.502 -23.834  1.00 92.08           N  
ATOM    245  H   GLN A  16      75.489 -42.911 -23.365  1.00 92.08           H  
ATOM    246  CA  GLN A  16      77.636 -42.855 -23.377  1.00 92.08           C  
ATOM    247  HA  GLN A  16      78.180 -41.942 -23.133  1.00 92.08           H  
ATOM    248  C   GLN A  16      78.443 -43.596 -24.456  1.00 92.08           C  
ATOM    249  CB  GLN A  16      77.538 -43.726 -22.118  1.00 92.08           C  
ATOM    250  HB2 GLN A  16      76.874 -44.567 -22.314  1.00 92.08           H  
ATOM    251  HB3 GLN A  16      78.528 -44.122 -21.887  1.00 92.08           H  
ATOM    252  O   GLN A  16      79.628 -43.308 -24.682  1.00 92.08           O  
ATOM    253  CG  GLN A  16      77.033 -42.956 -20.889  1.00 92.08           C  
ATOM    254  HG2 GLN A  16      77.755 -42.181 -20.630  1.00 92.08           H  
ATOM    255  HG3 GLN A  16      76.084 -42.469 -21.113  1.00 92.08           H  
ATOM    256  CD  GLN A  16      76.836 -43.862 -19.677  1.00 92.08           C  
ATOM    257  NE2 GLN A  16      76.381 -43.326 -18.567  1.00 92.08           N  
ATOM    258 HE21 GLN A  16      76.087 -42.360 -18.545  1.00 92.08           H  
ATOM    259 HE22 GLN A  16      76.228 -43.968 -17.803  1.00 92.08           H  
ATOM    260  OE1 GLN A  16      77.100 -45.053 -19.686  1.00 92.08           O  
ATOM    261  N   GLN A  17      77.802 -44.529 -25.167  1.00 92.75           N  
ATOM    262  H   GLN A  17      76.846 -44.745 -24.924  1.00 92.75           H  
ATOM    263  CA  GLN A  17      78.421 -45.225 -26.297  1.00 92.75           C  
ATOM    264  HA  GLN A  17      79.353 -45.682 -25.966  1.00 92.75           H  
ATOM    265  C   GLN A  17      78.766 -44.258 -27.432  1.00 92.75           C  
ATOM    266  CB  GLN A  17      77.492 -46.326 -26.814  1.00 92.75           C  
ATOM    267  HB2 GLN A  17      76.496 -45.914 -26.978  1.00 92.75           H  
ATOM    268  HB3 GLN A  17      77.872 -46.685 -27.770  1.00 92.75           H  
ATOM    269  O   GLN A  17      79.852 -44.357 -28.006  1.00 92.75           O  
ATOM    270  CG  GLN A  17      77.411 -47.521 -25.853  1.00 92.75           C  
ATOM    271  HG2 GLN A  17      78.402 -47.962 -25.748  1.00 92.75           H  
ATOM    272  HG3 GLN A  17      77.082 -47.194 -24.867  1.00 92.75           H  
ATOM    273  CD  GLN A  17      76.454 -48.598 -26.351  1.00 92.75           C  
ATOM    274  NE2 GLN A  17      76.331 -49.701 -25.649  1.00 92.75           N  
ATOM    275 HE21 GLN A  17      75.639 -50.351 -25.996  1.00 92.75           H  
ATOM    276 HE22 GLN A  17      76.767 -49.790 -24.743  1.00 92.75           H  
ATOM    277  OE1 GLN A  17      75.823 -48.491 -27.387  1.00 92.75           O  
ATOM    278  N   LEU A  18      77.892 -43.290 -27.720  1.00 92.82           N  
ATOM    279  H   LEU A  18      77.005 -43.288 -27.238  1.00 92.82           H  
ATOM    280  CA  LEU A  18      78.100 -42.292 -28.764  1.00 92.82           C  
ATOM    281  HA  LEU A  18      78.338 -42.821 -29.686  1.00 92.82           H  
ATOM    282  C   LEU A  18      79.281 -41.369 -28.448  1.00 92.82           C  
ATOM    283  CB  LEU A  18      76.794 -41.508 -28.971  1.00 92.82           C  
ATOM    284  HB2 LEU A  18      76.529 -41.011 -28.038  1.00 92.82           H  
ATOM    285  HB3 LEU A  18      75.997 -42.211 -29.215  1.00 92.82           H  
ATOM    286  O   LEU A  18      80.078 -41.088 -29.341  1.00 92.82           O  
ATOM    287  CG  LEU A  18      76.872 -40.451 -30.085  1.00 92.82           C  
ATOM    288  HG  LEU A  18      77.667 -39.740 -29.861  1.00 92.82           H  
ATOM    289  CD1 LEU A  18      77.138 -41.073 -31.454  1.00 92.82           C  
ATOM    290 HD11 LEU A  18      76.353 -41.786 -31.703  1.00 92.82           H  
ATOM    291 HD12 LEU A  18      78.107 -41.572 -31.472  1.00 92.82           H  
ATOM    292 HD13 LEU A  18      77.150 -40.284 -32.206  1.00 92.82           H  
ATOM    293  CD2 LEU A  18      75.559 -39.674 -30.151  1.00 92.82           C  
ATOM    294 HD21 LEU A  18      75.363 -39.196 -29.191  1.00 92.82           H  
ATOM    295 HD22 LEU A  18      74.740 -40.353 -30.386  1.00 92.82           H  
ATOM    296 HD23 LEU A  18      75.620 -38.911 -30.927  1.00 92.82           H  
ATOM    297  N   VAL A  19      79.447 -40.942 -27.192  1.00 91.80           N  
ATOM    298  H   VAL A  19      78.728 -41.160 -26.516  1.00 91.80           H  
ATOM    299  CA  VAL A  19      80.629 -40.169 -26.761  1.00 91.80           C  
ATOM    300  HA  VAL A  19      80.682 -39.250 -27.343  1.00 91.80           H  
ATOM    301  C   VAL A  19      81.912 -40.953 -27.042  1.00 91.80           C  
ATOM    302  CB  VAL A  19      80.528 -39.791 -25.269  1.00 91.80           C  
ATOM    303  HB  VAL A  19      80.310 -40.684 -24.682  1.00 91.80           H  
ATOM    304  O   VAL A  19      82.827 -40.445 -27.693  1.00 91.80           O  
ATOM    305  CG1 VAL A  19      81.824 -39.164 -24.737  1.00 91.80           C  
ATOM    306 HG11 VAL A  19      81.678 -38.833 -23.709  1.00 91.80           H  
ATOM    307 HG12 VAL A  19      82.632 -39.895 -24.738  1.00 91.80           H  
ATOM    308 HG13 VAL A  19      82.109 -38.309 -25.350  1.00 91.80           H  
ATOM    309  CG2 VAL A  19      79.409 -38.767 -25.045  1.00 91.80           C  
ATOM    310 HG21 VAL A  19      79.283 -38.589 -23.977  1.00 91.80           H  
ATOM    311 HG22 VAL A  19      78.462 -39.133 -25.441  1.00 91.80           H  
ATOM    312 HG23 VAL A  19      79.654 -37.826 -25.538  1.00 91.80           H  
ATOM    313  N   THR A  20      81.951 -42.222 -26.630  1.00 91.99           N  
ATOM    314  H   THR A  20      81.163 -42.573 -26.104  1.00 91.99           H  
ATOM    315  CA  THR A  20      83.103 -43.105 -26.874  1.00 91.99           C  
ATOM    316  HA  THR A  20      83.991 -42.644 -26.443  1.00 91.99           H  
ATOM    317  C   THR A  20      83.355 -43.317 -28.371  1.00 91.99           C  
ATOM    318  CB  THR A  20      82.893 -44.470 -26.203  1.00 91.99           C  
ATOM    319  HB  THR A  20      82.092 -45.009 -26.708  1.00 91.99           H  
ATOM    320  O   THR A  20      84.502 -43.315 -28.824  1.00 91.99           O  
ATOM    321  CG2 THR A  20      84.168 -45.317 -26.251  1.00 91.99           C  
ATOM    322 HG21 THR A  20      84.350 -45.654 -27.271  1.00 91.99           H  
ATOM    323 HG22 THR A  20      84.049 -46.184 -25.602  1.00 91.99           H  
ATOM    324 HG23 THR A  20      85.016 -44.726 -25.902  1.00 91.99           H  
ATOM    325  OG1 THR A  20      82.551 -44.320 -24.845  1.00 91.99           O  
ATOM    326  HG1 THR A  20      81.640 -44.025 -24.773  1.00 91.99           H  
ATOM    327  N   ALA A  21      82.295 -43.497 -29.162  1.00 91.89           N  
ATOM    328  H   ALA A  21      81.377 -43.520 -28.741  1.00 91.89           H  
ATOM    329  CA  ALA A  21      82.385 -43.707 -30.604  1.00 91.89           C  
ATOM    330  HA  ALA A  21      83.105 -44.502 -30.795  1.00 91.89           H  
ATOM    331  C   ALA A  21      82.880 -42.456 -31.342  1.00 91.89           C  
ATOM    332  CB  ALA A  21      81.018 -44.168 -31.120  1.00 91.89           C  
ATOM    333  HB1 ALA A  21      81.080 -44.386 -32.186  1.00 91.89           H  
ATOM    334  HB2 ALA A  21      80.706 -45.070 -30.593  1.00 91.89           H  
ATOM    335  HB3 ALA A  21      80.273 -43.388 -30.962  1.00 91.89           H  
ATOM    336  O   ALA A  21      83.724 -42.574 -32.229  1.00 91.89           O  
ATOM    337  N   ARG A  22      82.423 -41.262 -30.943  1.00 92.83           N  
ATOM    338  H   ARG A  22      81.716 -41.245 -30.223  1.00 92.83           H  
ATOM    339  CA  ARG A  22      82.886 -39.980 -31.494  1.00 92.83           C  
ATOM    340  HA  ARG A  22      82.816 -40.007 -32.581  1.00 92.83           H  
ATOM    341  C   ARG A  22      84.354 -39.716 -31.179  1.00 92.83           C  
ATOM    342  CB  ARG A  22      82.009 -38.836 -30.969  1.00 92.83           C  
ATOM    343  HB2 ARG A  22      82.527 -37.892 -31.139  1.00 92.83           H  
ATOM    344  HB3 ARG A  22      81.856 -38.953 -29.896  1.00 92.83           H  
ATOM    345  O   ARG A  22      85.071 -39.238 -32.052  1.00 92.83           O  
ATOM    346  CG  ARG A  22      80.656 -38.774 -31.693  1.00 92.83           C  
ATOM    347  HG2 ARG A  22      80.120 -39.717 -31.584  1.00 92.83           H  
ATOM    348  HG3 ARG A  22      80.825 -38.585 -32.753  1.00 92.83           H  
ATOM    349  CD  ARG A  22      79.821 -37.638 -31.099  1.00 92.83           C  
ATOM    350  HD2 ARG A  22      79.587 -37.890 -30.065  1.00 92.83           H  
ATOM    351  HD3 ARG A  22      80.415 -36.724 -31.115  1.00 92.83           H  
ATOM    352  NE  ARG A  22      78.571 -37.407 -31.848  1.00 92.83           N  
ATOM    353  HE  ARG A  22      78.392 -37.948 -32.682  1.00 92.83           H  
ATOM    354  NH1 ARG A  22      77.739 -35.742 -30.503  1.00 92.83           N  
ATOM    355 HH11 ARG A  22      78.537 -35.846 -29.893  1.00 92.83           H  
ATOM    356 HH12 ARG A  22      77.010 -35.070 -30.309  1.00 92.83           H  
ATOM    357  NH2 ARG A  22      76.609 -36.378 -32.316  1.00 92.83           N  
ATOM    358 HH21 ARG A  22      75.884 -35.695 -32.146  1.00 92.83           H  
ATOM    359 HH22 ARG A  22      76.528 -36.972 -33.129  1.00 92.83           H  
ATOM    360  CZ  ARG A  22      77.648 -36.513 -31.552  1.00 92.83           C  
ATOM    361  N   GLN A  23      84.824 -40.083 -29.986  1.00 91.89           N  
ATOM    362  H   GLN A  23      84.178 -40.406 -29.280  1.00 91.89           H  
ATOM    363  CA  GLN A  23      86.250 -39.987 -29.667  1.00 91.89           C  
ATOM    364  HA  GLN A  23      86.567 -38.965 -29.877  1.00 91.89           H  
ATOM    365  C   GLN A  23      87.084 -40.911 -30.567  1.00 91.89           C  
ATOM    366  CB  GLN A  23      86.475 -40.266 -28.174  1.00 91.89           C  
ATOM    367  HB2 GLN A  23      85.828 -39.613 -27.587  1.00 91.89           H  
ATOM    368  HB3 GLN A  23      86.211 -41.299 -27.949  1.00 91.89           H  
ATOM    369  O   GLN A  23      88.038 -40.458 -31.189  1.00 91.89           O  
ATOM    370  CG  GLN A  23      87.935 -40.023 -27.757  1.00 91.89           C  
ATOM    371  HG2 GLN A  23      88.581 -40.733 -28.273  1.00 91.89           H  
ATOM    372  HG3 GLN A  23      88.038 -40.205 -26.687  1.00 91.89           H  
ATOM    373  CD  GLN A  23      88.415 -38.603 -28.052  1.00 91.89           C  
ATOM    374  NE2 GLN A  23      89.551 -38.448 -28.697  1.00 91.89           N  
ATOM    375 HE21 GLN A  23      90.059 -39.232 -29.079  1.00 91.89           H  
ATOM    376 HE22 GLN A  23      89.879 -37.512 -28.888  1.00 91.89           H  
ATOM    377  OE1 GLN A  23      87.764 -37.614 -27.740  1.00 91.89           O  
ATOM    378  N   LYS A  24      86.667 -42.175 -30.736  1.00 92.05           N  
ATOM    379  H   LYS A  24      85.877 -42.488 -30.190  1.00 92.05           H  
ATOM    380  CA  LYS A  24      87.336 -43.120 -31.650  1.00 92.05           C  
ATOM    381  HA  LYS A  24      88.393 -43.168 -31.389  1.00 92.05           H  
ATOM    382  C   LYS A  24      87.288 -42.678 -33.114  1.00 92.05           C  
ATOM    383  CB  LYS A  24      86.707 -44.512 -31.526  1.00 92.05           C  
ATOM    384  HB2 LYS A  24      85.624 -44.430 -31.618  1.00 92.05           H  
ATOM    385  HB3 LYS A  24      87.075 -45.137 -32.339  1.00 92.05           H  
ATOM    386  O   LYS A  24      88.212 -42.977 -33.864  1.00 92.05           O  
ATOM    387  CG  LYS A  24      87.066 -45.192 -30.202  1.00 92.05           C  
ATOM    388  HG2 LYS A  24      88.147 -45.322 -30.150  1.00 92.05           H  
ATOM    389  HG3 LYS A  24      86.750 -44.569 -29.365  1.00 92.05           H  
ATOM    390  CD  LYS A  24      86.384 -46.561 -30.100  1.00 92.05           C  
ATOM    391  HD2 LYS A  24      85.304 -46.423 -30.151  1.00 92.05           H  
ATOM    392  HD3 LYS A  24      86.713 -47.193 -30.925  1.00 92.05           H  
ATOM    393  CE  LYS A  24      86.763 -47.202 -28.763  1.00 92.05           C  
ATOM    394  HE2 LYS A  24      86.489 -46.511 -27.965  1.00 92.05           H  
ATOM    395  HE3 LYS A  24      87.847 -47.318 -28.729  1.00 92.05           H  
ATOM    396  NZ  LYS A  24      86.095 -48.511 -28.554  1.00 92.05           N  
ATOM    397  HZ1 LYS A  24      86.372 -49.176 -29.261  1.00 92.05           H  
ATOM    398  HZ2 LYS A  24      86.353 -48.883 -27.651  1.00 92.05           H  
ATOM    399  HZ3 LYS A  24      85.091 -48.401 -28.565  1.00 92.05           H  
ATOM    400  N   LEU A  25      86.210 -42.013 -33.534  1.00 92.64           N  
ATOM    401  H   LEU A  25      85.445 -41.882 -32.888  1.00 92.64           H  
ATOM    402  CA  LEU A  25      86.106 -41.417 -34.864  1.00 92.64           C  
ATOM    403  HA  LEU A  25      86.344 -42.183 -35.602  1.00 92.64           H  
ATOM    404  C   LEU A  25      87.143 -40.303 -35.032  1.00 92.64           C  
ATOM    405  CB  LEU A  25      84.664 -40.926 -35.100  1.00 92.64           C  
ATOM    406  HB2 LEU A  25      83.991 -41.782 -35.076  1.00 92.64           H  
ATOM    407  HB3 LEU A  25      84.385 -40.252 -34.290  1.00 92.64           H  
ATOM    408  O   LEU A  25      87.883 -40.327 -36.005  1.00 92.64           O  
ATOM    409  CG  LEU A  25      84.468 -40.166 -36.426  1.00 92.64           C  
ATOM    410  HG  LEU A  25      85.119 -39.292 -36.445  1.00 92.64           H  
ATOM    411  CD1 LEU A  25      84.776 -41.048 -37.632  1.00 92.64           C  
ATOM    412 HD11 LEU A  25      85.813 -41.380 -37.584  1.00 92.64           H  
ATOM    413 HD12 LEU A  25      84.668 -40.443 -38.532  1.00 92.64           H  
ATOM    414 HD13 LEU A  25      84.104 -41.905 -37.662  1.00 92.64           H  
ATOM    415  CD2 LEU A  25      83.023 -39.687 -36.555  1.00 92.64           C  
ATOM    416 HD21 LEU A  25      82.341 -40.534 -36.625  1.00 92.64           H  
ATOM    417 HD22 LEU A  25      82.763 -39.071 -35.694  1.00 92.64           H  
ATOM    418 HD23 LEU A  25      82.931 -39.072 -37.450  1.00 92.64           H  
ATOM    419  N   LYS A  26      87.257 -39.401 -34.053  1.00 91.41           N  
ATOM    420  H   LYS A  26      86.603 -39.446 -33.284  1.00 91.41           H  
ATOM    421  CA  LYS A  26      88.246 -38.317 -34.056  1.00 91.41           C  
ATOM    422  HA  LYS A  26      88.104 -37.720 -34.956  1.00 91.41           H  
ATOM    423  C   LYS A  26      89.687 -38.839 -34.088  1.00 91.41           C  
ATOM    424  CB  LYS A  26      87.987 -37.444 -32.823  1.00 91.41           C  
ATOM    425  HB2 LYS A  26      86.932 -37.174 -32.800  1.00 91.41           H  
ATOM    426  HB3 LYS A  26      88.223 -38.004 -31.919  1.00 91.41           H  
ATOM    427  O   LYS A  26      90.522 -38.305 -34.813  1.00 91.41           O  
ATOM    428  CG  LYS A  26      88.819 -36.160 -32.853  1.00 91.41           C  
ATOM    429  HG2 LYS A  26      88.570 -35.590 -33.748  1.00 91.41           H  
ATOM    430  HG3 LYS A  26      89.881 -36.405 -32.867  1.00 91.41           H  
ATOM    431  CD  LYS A  26      88.518 -35.322 -31.609  1.00 91.41           C  
ATOM    432  HD2 LYS A  26      87.453 -35.095 -31.579  1.00 91.41           H  
ATOM    433  HD3 LYS A  26      88.792 -35.891 -30.720  1.00 91.41           H  
ATOM    434  CE  LYS A  26      89.326 -34.026 -31.676  1.00 91.41           C  
ATOM    435  HE2 LYS A  26      89.055 -33.500 -32.591  1.00 91.41           H  
ATOM    436  HE3 LYS A  26      90.384 -34.280 -31.741  1.00 91.41           H  
ATOM    437  NZ  LYS A  26      89.064 -33.175 -30.491  1.00 91.41           N  
ATOM    438  HZ1 LYS A  26      88.084 -32.936 -30.451  1.00 91.41           H  
ATOM    439  HZ2 LYS A  26      89.604 -32.324 -30.545  1.00 91.41           H  
ATOM    440  HZ3 LYS A  26      89.307 -33.671 -29.646  1.00 91.41           H  
ATOM    441  N   ASP A  27      89.977 -39.898 -33.333  1.00 91.01           N  
ATOM    442  H   ASP A  27      89.286 -40.215 -32.668  1.00 91.01           H  
ATOM    443  CA  ASP A  27      91.299 -40.532 -33.340  1.00 91.01           C  
ATOM    444  HA  ASP A  27      92.057 -39.768 -33.164  1.00 91.01           H  
ATOM    445  C   ASP A  27      91.602 -41.174 -34.708  1.00 91.01           C  
ATOM    446  CB  ASP A  27      91.398 -41.570 -32.208  1.00 91.01           C  
ATOM    447  HB2 ASP A  27      90.645 -42.340 -32.373  1.00 91.01           H  
ATOM    448  HB3 ASP A  27      92.377 -42.045 -32.261  1.00 91.01           H  
ATOM    449  O   ASP A  27      92.717 -41.052 -35.215  1.00 91.01           O  
ATOM    450  CG  ASP A  27      91.223 -40.995 -30.792  1.00 91.01           C  
ATOM    451  OD1 ASP A  27      91.484 -39.787 -30.571  1.00 91.01           O  
ATOM    452  OD2 ASP A  27      90.801 -41.775 -29.909  1.00 91.01           O  
ATOM    453  N   ALA A  28      90.602 -41.800 -35.343  1.00 89.11           N  
ATOM    454  H   ALA A  28      89.706 -41.865 -34.883  1.00 89.11           H  
ATOM    455  CA  ALA A  28      90.731 -42.358 -36.691  1.00 89.11           C  
ATOM    456  HA  ALA A  28      91.632 -42.971 -36.724  1.00 89.11           H  
ATOM    457  C   ALA A  28      90.888 -41.273 -37.772  1.00 89.11           C  
ATOM    458  CB  ALA A  28      89.525 -43.264 -36.973  1.00 89.11           C  
ATOM    459  HB1 ALA A  28      89.470 -44.044 -36.214  1.00 89.11           H  
ATOM    460  HB2 ALA A  28      88.605 -42.679 -36.965  1.00 89.11           H  
ATOM    461  HB3 ALA A  28      89.645 -43.726 -37.953  1.00 89.11           H  
ATOM    462  O   ALA A  28      91.653 -41.461 -38.713  1.00 89.11           O  
ATOM    463  N   GLU A  29      90.209 -40.131 -37.635  1.00 90.95           N  
ATOM    464  H   GLU A  29      89.549 -40.049 -36.875  1.00 90.95           H  
ATOM    465  CA  GLU A  29      90.386 -38.971 -38.520  1.00 90.95           C  
ATOM    466  HA  GLU A  29      90.218 -39.274 -39.554  1.00 90.95           H  
ATOM    467  C   GLU A  29      91.821 -38.446 -38.456  1.00 90.95           C  
ATOM    468  CB  GLU A  29      89.378 -37.863 -38.159  1.00 90.95           C  
ATOM    469  HB2 GLU A  29      89.379 -37.704 -37.081  1.00 90.95           H  
ATOM    470  HB3 GLU A  29      89.670 -36.935 -38.651  1.00 90.95           H  
ATOM    471  O   GLU A  29      92.441 -38.233 -39.495  1.00 90.95           O  
ATOM    472  CG  GLU A  29      87.971 -38.244 -38.638  1.00 90.95           C  
ATOM    473  HG2 GLU A  29      87.708 -39.227 -38.248  1.00 90.95           H  
ATOM    474  HG3 GLU A  29      88.001 -38.320 -39.725  1.00 90.95           H  
ATOM    475  CD  GLU A  29      86.856 -37.271 -38.241  1.00 90.95           C  
ATOM    476  OE1 GLU A  29      85.832 -37.304 -38.974  1.00 90.95           O  
ATOM    477  OE2 GLU A  29      86.992 -36.562 -37.217  1.00 90.95           O  
ATOM    478  N   ARG A  30      92.385 -38.339 -37.247  1.00 89.88           N  
ATOM    479  H   ARG A  30      91.805 -38.518 -36.440  1.00 89.88           H  
ATOM    480  CA  ARG A  30      93.776 -37.914 -37.047  1.00 89.88           C  
ATOM    481  HA  ARG A  30      93.929 -36.987 -37.600  1.00 89.88           H  
ATOM    482  C   ARG A  30      94.792 -38.918 -37.598  1.00 89.88           C  
ATOM    483  CB  ARG A  30      93.992 -37.658 -35.554  1.00 89.88           C  
ATOM    484  HB2 ARG A  30      93.990 -38.605 -35.013  1.00 89.88           H  
ATOM    485  HB3 ARG A  30      93.172 -37.043 -35.182  1.00 89.88           H  
ATOM    486  O   ARG A  30      95.821 -38.510 -38.126  1.00 89.88           O  
ATOM    487  CG  ARG A  30      95.308 -36.916 -35.306  1.00 89.88           C  
ATOM    488  HG2 ARG A  30      95.289 -35.968 -35.843  1.00 89.88           H  
ATOM    489  HG3 ARG A  30      96.151 -37.510 -35.659  1.00 89.88           H  
ATOM    490  CD  ARG A  30      95.472 -36.660 -33.809  1.00 89.88           C  
ATOM    491  HD2 ARG A  30      95.577 -37.620 -33.303  1.00 89.88           H  
ATOM    492  HD3 ARG A  30      94.577 -36.157 -33.441  1.00 89.88           H  
ATOM    493  NE  ARG A  30      96.649 -35.817 -33.548  1.00 89.88           N  
ATOM    494  HE  ARG A  30      97.151 -35.498 -34.364  1.00 89.88           H  
ATOM    495  NH1 ARG A  30      96.494 -35.803 -31.261  1.00 89.88           N  
ATOM    496 HH11 ARG A  30      95.714 -36.440 -31.337  1.00 89.88           H  
ATOM    497 HH12 ARG A  30      96.865 -35.539 -30.359  1.00 89.88           H  
ATOM    498  NH2 ARG A  30      98.130 -34.661 -32.269  1.00 89.88           N  
ATOM    499 HH21 ARG A  30      98.493 -34.393 -31.365  1.00 89.88           H  
ATOM    500 HH22 ARG A  30      98.595 -34.356 -33.112  1.00 89.88           H  
ATOM    501  CZ  ARG A  30      97.084 -35.432 -32.365  1.00 89.88           C  
ATOM    502  N   ALA A  31      94.522 -40.218 -37.473  1.00 87.07           N  
ATOM    503  H   ALA A  31      93.689 -40.492 -36.973  1.00 87.07           H  
ATOM    504  CA  ALA A  31      95.383 -41.259 -38.034  1.00 87.07           C  
ATOM    505  HA  ALA A  31      96.403 -41.099 -37.686  1.00 87.07           H  
ATOM    506  C   ALA A  31      95.416 -41.199 -39.569  1.00 87.07           C  
ATOM    507  CB  ALA A  31      94.912 -42.626 -37.525  1.00 87.07           C  
ATOM    508  HB1 ALA A  31      94.937 -42.646 -36.436  1.00 87.07           H  
ATOM    509  HB2 ALA A  31      95.572 -43.402 -37.912  1.00 87.07           H  
ATOM    510  HB3 ALA A  31      93.897 -42.825 -37.868  1.00 87.07           H  
ATOM    511  O   ALA A  31      96.496 -41.221 -40.147  1.00 87.07           O  
ATOM    512  N   VAL A  32      94.254 -41.032 -40.218  1.00 88.36           N  
ATOM    513  H   VAL A  32      93.401 -41.016 -39.678  1.00 88.36           H  
ATOM    514  CA  VAL A  32      94.166 -40.839 -41.679  1.00 88.36           C  
ATOM    515  HA  VAL A  32      94.694 -41.656 -42.171  1.00 88.36           H  
ATOM    516  C   VAL A  32      94.854 -39.548 -42.127  1.00 88.36           C  
ATOM    517  CB  VAL A  32      92.694 -40.845 -42.142  1.00 88.36           C  
ATOM    518  HB  VAL A  32      92.115 -40.154 -41.528  1.00 88.36           H  
ATOM    519  O   VAL A  32      95.435 -39.518 -43.205  1.00 88.36           O  
ATOM    520  CG1 VAL A  32      92.505 -40.457 -43.617  1.00 88.36           C  
ATOM    521 HG11 VAL A  32      91.462 -40.581 -43.909  1.00 88.36           H  
ATOM    522 HG12 VAL A  32      92.774 -39.411 -43.763  1.00 88.36           H  
ATOM    523 HG13 VAL A  32      93.141 -41.078 -44.247  1.00 88.36           H  
ATOM    524  CG2 VAL A  32      92.092 -42.244 -42.007  1.00 88.36           C  
ATOM    525 HG21 VAL A  32      91.039 -42.228 -42.287  1.00 88.36           H  
ATOM    526 HG22 VAL A  32      92.177 -42.601 -40.980  1.00 88.36           H  
ATOM    527 HG23 VAL A  32      92.625 -42.919 -42.675  1.00 88.36           H  
ATOM    528  N   GLU A  33      94.789 -38.482 -41.329  1.00 84.88           N  
ATOM    529  H   GLU A  33      94.220 -38.527 -40.496  1.00 84.88           H  
ATOM    530  CA  GLU A  33      95.451 -37.209 -41.639  1.00 84.88           C  
ATOM    531  HA  GLU A  33      95.185 -36.912 -42.654  1.00 84.88           H  
ATOM    532  C   GLU A  33      96.986 -37.316 -41.594  1.00 84.88           C  
ATOM    533  CB  GLU A  33      94.922 -36.142 -40.668  1.00 84.88           C  
ATOM    534  HB2 GLU A  33      95.258 -36.381 -39.659  1.00 84.88           H  
ATOM    535  HB3 GLU A  33      93.833 -36.170 -40.686  1.00 84.88           H  
ATOM    536  O   GLU A  33      97.665 -36.717 -42.425  1.00 84.88           O  
ATOM    537  CG  GLU A  33      95.364 -34.716 -41.026  1.00 84.88           C  
ATOM    538  HG2 GLU A  33      95.073 -34.513 -42.056  1.00 84.88           H  
ATOM    539  HG3 GLU A  33      96.450 -34.652 -40.958  1.00 84.88           H  
ATOM    540  CD  GLU A  33      94.750 -33.650 -40.102  1.00 84.88           C  
ATOM    541  OE1 GLU A  33      94.742 -32.468 -40.514  1.00 84.88           O  
ATOM    542  OE2 GLU A  33      94.313 -33.997 -38.977  1.00 84.88           O  
ATOM    543  N   LEU A  34      97.532 -38.092 -40.651  1.00 86.83           N  
ATOM    544  H   LEU A  34      96.909 -38.552 -40.003  1.00 86.83           H  
ATOM    545  CA  LEU A  34      98.974 -38.329 -40.521  1.00 86.83           C  
ATOM    546  HA  LEU A  34      99.506 -37.401 -40.732  1.00 86.83           H  
ATOM    547  C   LEU A  34      99.502 -39.360 -41.531  1.00 86.83           C  
ATOM    548  CB  LEU A  34      99.278 -38.779 -39.080  1.00 86.83           C  
ATOM    549  HB2 LEU A  34      98.588 -39.583 -38.825  1.00 86.83           H  
ATOM    550  HB3 LEU A  34     100.286 -39.191 -39.043  1.00 86.83           H  
ATOM    551  O   LEU A  34     100.614 -39.194 -42.029  1.00 86.83           O  
ATOM    552  CG  LEU A  34      99.167 -37.655 -38.035  1.00 86.83           C  
ATOM    553  HG  LEU A  34      98.252 -37.083 -38.192  1.00 86.83           H  
ATOM    554  CD1 LEU A  34      99.116 -38.254 -36.626  1.00 86.83           C  
ATOM    555 HD11 LEU A  34      99.037 -37.456 -35.888  1.00 86.83           H  
ATOM    556 HD12 LEU A  34      98.242 -38.901 -36.550  1.00 86.83           H  
ATOM    557 HD13 LEU A  34     100.015 -38.844 -36.445  1.00 86.83           H  
ATOM    558  CD2 LEU A  34     100.365 -36.702 -38.091  1.00 86.83           C  
ATOM    559 HD21 LEU A  34     101.292 -37.254 -37.936  1.00 86.83           H  
ATOM    560 HD22 LEU A  34     100.401 -36.221 -39.068  1.00 86.83           H  
ATOM    561 HD23 LEU A  34     100.262 -35.928 -37.331  1.00 86.83           H  
ATOM    562  N   ASP A  35      98.724 -40.408 -41.816  1.00 87.15           N  
ATOM    563  H   ASP A  35      97.844 -40.502 -41.330  1.00 87.15           H  
ATOM    564  CA  ASP A  35      99.089 -41.493 -42.732  1.00 87.15           C  
ATOM    565  HA  ASP A  35      99.789 -41.108 -43.473  1.00 87.15           H  
ATOM    566  C   ASP A  35      97.844 -42.062 -43.456  1.00 87.15           C  
ATOM    567  CB  ASP A  35      99.843 -42.585 -41.958  1.00 87.15           C  
ATOM    568  HB2 ASP A  35      99.175 -43.055 -41.236  1.00 87.15           H  
ATOM    569  HB3 ASP A  35     100.662 -42.124 -41.406  1.00 87.15           H  
ATOM    570  O   ASP A  35      97.131 -42.920 -42.922  1.00 87.15           O  
ATOM    571  CG  ASP A  35     100.436 -43.653 -42.884  1.00 87.15           C  
ATOM    572  OD1 ASP A  35     100.355 -43.482 -44.124  1.00 87.15           O  
ATOM    573  OD2 ASP A  35     101.006 -44.615 -42.326  1.00 87.15           O  
ATOM    574  N   PRO A  36      97.525 -41.581 -44.671  1.00 85.02           N  
ATOM    575  CA  PRO A  36      96.311 -41.946 -45.400  1.00 85.02           C  
ATOM    576  HA  PRO A  36      95.495 -42.056 -44.687  1.00 85.02           H  
ATOM    577  C   PRO A  36      96.428 -43.282 -46.162  1.00 85.02           C  
ATOM    578  CB  PRO A  36      96.014 -40.730 -46.288  1.00 85.02           C  
ATOM    579  HB2 PRO A  36      95.462 -40.972 -47.196  1.00 85.02           H  
ATOM    580  HB3 PRO A  36      95.457 -39.989 -45.715  1.00 85.02           H  
ATOM    581  O   PRO A  36      96.102 -43.353 -47.356  1.00 85.02           O  
ATOM    582  CG  PRO A  36      97.404 -40.180 -46.594  1.00 85.02           C  
ATOM    583  HG2 PRO A  36      97.377 -39.115 -46.824  1.00 85.02           H  
ATOM    584  HG3 PRO A  36      97.846 -40.741 -47.418  1.00 85.02           H  
ATOM    585  CD  PRO A  36      98.188 -40.458 -45.315  1.00 85.02           C  
ATOM    586  HD2 PRO A  36      98.141 -39.588 -44.661  1.00 85.02           H  
ATOM    587  HD3 PRO A  36      99.224 -40.698 -45.554  1.00 85.02           H  
ATOM    588  N   ASP A  37      96.848 -44.348 -45.483  1.00 88.58           N  
ATOM    589  H   ASP A  37      97.124 -44.225 -44.520  1.00 88.58           H  
ATOM    590  CA  ASP A  37      96.851 -45.708 -46.024  1.00 88.58           C  
ATOM    591  HA  ASP A  37      97.209 -45.635 -47.051  1.00 88.58           H  
ATOM    592  C   ASP A  37      95.429 -46.318 -46.109  1.00 88.58           C  
ATOM    593  CB  ASP A  37      97.890 -46.587 -45.289  1.00 88.58           C  
ATOM    594  HB2 ASP A  37      98.137 -47.421 -45.946  1.00 88.58           H  
ATOM    595  HB3 ASP A  37      98.804 -46.010 -45.143  1.00 88.58           H  
ATOM    596  O   ASP A  37      94.434 -45.775 -45.603  1.00 88.58           O  
ATOM    597  CG  ASP A  37      97.447 -47.173 -43.943  1.00 88.58           C  
ATOM    598  OD1 ASP A  37      96.323 -46.861 -43.498  1.00 88.58           O  
ATOM    599  OD2 ASP A  37      98.153 -48.059 -43.423  1.00 88.58           O  
ATOM    600  N   ASP A  38      95.300 -47.447 -46.809  1.00 86.04           N  
ATOM    601  H   ASP A  38      96.119 -47.850 -47.241  1.00 86.04           H  
ATOM    602  CA  ASP A  38      93.999 -48.095 -47.022  1.00 86.04           C  
ATOM    603  HA  ASP A  38      93.293 -47.350 -47.390  1.00 86.04           H  
ATOM    604  C   ASP A  38      93.396 -48.655 -45.720  1.00 86.04           C  
ATOM    605  CB  ASP A  38      94.134 -49.195 -48.088  1.00 86.04           C  
ATOM    606  HB2 ASP A  38      93.230 -49.804 -48.075  1.00 86.04           H  
ATOM    607  HB3 ASP A  38      94.975 -49.840 -47.836  1.00 86.04           H  
ATOM    608  O   ASP A  38      92.169 -48.715 -45.570  1.00 86.04           O  
ATOM    609  CG  ASP A  38      94.303 -48.647 -49.513  1.00 86.04           C  
ATOM    610  OD1 ASP A  38      93.877 -47.492 -49.766  1.00 86.04           O  
ATOM    611  OD2 ASP A  38      94.833 -49.408 -50.350  1.00 86.04           O  
ATOM    612  N   VAL A  39      94.239 -49.007 -44.744  1.00 86.91           N  
ATOM    613  H   VAL A  39      95.217 -48.787 -44.866  1.00 86.91           H  
ATOM    614  CA  VAL A  39      93.819 -49.533 -43.437  1.00 86.91           C  
ATOM    615  HA  VAL A  39      93.061 -50.299 -43.596  1.00 86.91           H  
ATOM    616  C   VAL A  39      93.182 -48.428 -42.592  1.00 86.91           C  
ATOM    617  CB  VAL A  39      95.011 -50.178 -42.700  1.00 86.91           C  
ATOM    618  HB  VAL A  39      95.794 -49.435 -42.550  1.00 86.91           H  
ATOM    619  O   VAL A  39      92.090 -48.614 -42.041  1.00 86.91           O  
ATOM    620  CG1 VAL A  39      94.590 -50.724 -41.329  1.00 86.91           C  
ATOM    621 HG11 VAL A  39      93.762 -51.425 -41.439  1.00 86.91           H  
ATOM    622 HG12 VAL A  39      95.436 -51.230 -40.865  1.00 86.91           H  
ATOM    623 HG13 VAL A  39      94.294 -49.905 -40.674  1.00 86.91           H  
ATOM    624  CG2 VAL A  39      95.591 -51.351 -43.506  1.00 86.91           C  
ATOM    625 HG21 VAL A  39      94.834 -52.121 -43.658  1.00 86.91           H  
ATOM    626 HG22 VAL A  39      95.953 -50.999 -44.472  1.00 86.91           H  
ATOM    627 HG23 VAL A  39      96.442 -51.773 -42.970  1.00 86.91           H  
ATOM    628  N   ASN A  40      93.806 -47.253 -42.533  1.00 87.37           N  
ATOM    629  H   ASN A  40      94.713 -47.174 -42.969  1.00 87.37           H  
ATOM    630  CA  ASN A  40      93.319 -46.087 -41.809  1.00 87.37           C  
ATOM    631  HA  ASN A  40      93.070 -46.386 -40.791  1.00 87.37           H  
ATOM    632  C   ASN A  40      92.029 -45.555 -42.447  1.00 87.37           C  
ATOM    633  CB  ASN A  40      94.447 -45.035 -41.737  1.00 87.37           C  
ATOM    634  HB2 ASN A  40      94.855 -44.852 -42.731  1.00 87.37           H  
ATOM    635  HB3 ASN A  40      94.059 -44.095 -41.344  1.00 87.37           H  
ATOM    636  O   ASN A  40      91.063 -45.275 -41.730  1.00 87.37           O  
ATOM    637  CG  ASN A  40      95.574 -45.445 -40.802  1.00 87.37           C  
ATOM    638  ND2 ASN A  40      96.756 -44.915 -40.985  1.00 87.37           N  
ATOM    639 HD21 ASN A  40      96.921 -44.311 -41.778  1.00 87.37           H  
ATOM    640 HD22 ASN A  40      97.542 -45.335 -40.509  1.00 87.37           H  
ATOM    641  OD1 ASN A  40      95.370 -46.178 -39.842  1.00 87.37           O  
ATOM    642  N   LYS A  41      91.938 -45.503 -43.785  1.00 86.13           N  
ATOM    643  H   LYS A  41      92.766 -45.733 -44.316  1.00 86.13           H  
ATOM    644  CA  LYS A  41      90.703 -45.107 -44.496  1.00 86.13           C  
ATOM    645  HA  LYS A  41      90.388 -44.127 -44.139  1.00 86.13           H  
ATOM    646  C   LYS A  41      89.540 -46.063 -44.234  1.00 86.13           C  
ATOM    647  CB  LYS A  41      90.967 -45.030 -46.003  1.00 86.13           C  
ATOM    648  HB2 LYS A  41      90.015 -44.986 -46.533  1.00 86.13           H  
ATOM    649  HB3 LYS A  41      91.489 -45.935 -46.315  1.00 86.13           H  
ATOM    650  O   LYS A  41      88.426 -45.608 -43.960  1.00 86.13           O  
ATOM    651  CG  LYS A  41      91.787 -43.794 -46.384  1.00 86.13           C  
ATOM    652  HG2 LYS A  41      91.203 -42.892 -46.204  1.00 86.13           H  
ATOM    653  HG3 LYS A  41      92.696 -43.753 -45.783  1.00 86.13           H  
ATOM    654  CD  LYS A  41      92.165 -43.889 -47.863  1.00 86.13           C  
ATOM    655  HD2 LYS A  41      91.272 -43.874 -48.488  1.00 86.13           H  
ATOM    656  HD3 LYS A  41      92.686 -44.835 -48.014  1.00 86.13           H  
ATOM    657  CE  LYS A  41      93.096 -42.739 -48.245  1.00 86.13           C  
ATOM    658  HE2 LYS A  41      93.739 -42.530 -47.390  1.00 86.13           H  
ATOM    659  HE3 LYS A  41      92.515 -41.845 -48.469  1.00 86.13           H  
ATOM    660  NZ  LYS A  41      93.955 -43.136 -49.381  1.00 86.13           N  
ATOM    661  HZ1 LYS A  41      94.626 -42.414 -49.603  1.00 86.13           H  
ATOM    662  HZ2 LYS A  41      93.429 -43.429 -50.192  1.00 86.13           H  
ATOM    663  HZ3 LYS A  41      94.517 -43.919 -49.080  1.00 86.13           H  
ATOM    664  N   SER A  42      89.789 -47.373 -44.282  1.00 87.91           N  
ATOM    665  H   SER A  42      90.711 -47.673 -44.564  1.00 87.91           H  
ATOM    666  CA  SER A  42      88.787 -48.398 -43.958  1.00 87.91           C  
ATOM    667  HA  SER A  42      87.918 -48.270 -44.605  1.00 87.91           H  
ATOM    668  C   SER A  42      88.317 -48.283 -42.504  1.00 87.91           C  
ATOM    669  CB  SER A  42      89.385 -49.781 -44.221  1.00 87.91           C  
ATOM    670  HB2 SER A  42      90.274 -49.924 -43.606  1.00 87.91           H  
ATOM    671  HB3 SER A  42      89.669 -49.857 -45.271  1.00 87.91           H  
ATOM    672  O   SER A  42      87.115 -48.270 -42.215  1.00 87.91           O  
ATOM    673  OG  SER A  42      88.437 -50.785 -43.923  1.00 87.91           O  
ATOM    674  HG  SER A  42      88.759 -51.611 -44.292  1.00 87.91           H  
ATOM    675  N   THR A  43      89.261 -48.081 -41.580  1.00 90.36           N  
ATOM    676  H   THR A  43      90.227 -48.118 -41.870  1.00 90.36           H  
ATOM    677  CA  THR A  43      88.964 -47.855 -40.161  1.00 90.36           C  
ATOM    678  HA  THR A  43      88.401 -48.711 -39.789  1.00 90.36           H  
ATOM    679  C   THR A  43      88.096 -46.612 -39.972  1.00 90.36           C  
ATOM    680  CB  THR A  43      90.257 -47.749 -39.341  1.00 90.36           C  
ATOM    681  HB  THR A  43      90.861 -46.912 -39.691  1.00 90.36           H  
ATOM    682  O   THR A  43      87.083 -46.678 -39.275  1.00 90.36           O  
ATOM    683  CG2 THR A  43      89.979 -47.583 -37.844  1.00 90.36           C  
ATOM    684 HG21 THR A  43      89.515 -46.615 -37.656  1.00 90.36           H  
ATOM    685 HG22 THR A  43      90.925 -47.624 -37.304  1.00 90.36           H  
ATOM    686 HG23 THR A  43      89.327 -48.386 -37.499  1.00 90.36           H  
ATOM    687  OG1 THR A  43      90.988 -48.943 -39.478  1.00 90.36           O  
ATOM    688  HG1 THR A  43      91.473 -48.897 -40.305  1.00 90.36           H  
ATOM    689  N   LEU A  44      88.421 -45.499 -40.635  1.00 90.65           N  
ATOM    690  H   LEU A  44      89.277 -45.490 -41.170  1.00 90.65           H  
ATOM    691  CA  LEU A  44      87.629 -44.271 -40.591  1.00 90.65           C  
ATOM    692  HA  LEU A  44      87.565 -43.951 -39.551  1.00 90.65           H  
ATOM    693  C   LEU A  44      86.194 -44.489 -41.094  1.00 90.65           C  
ATOM    694  CB  LEU A  44      88.364 -43.182 -41.394  1.00 90.65           C  
ATOM    695  HB2 LEU A  44      88.571 -43.556 -42.397  1.00 90.65           H  
ATOM    696  HB3 LEU A  44      89.319 -42.987 -40.905  1.00 90.65           H  
ATOM    697  O   LEU A  44      85.244 -44.063 -40.436  1.00 90.65           O  
ATOM    698  CG  LEU A  44      87.593 -41.858 -41.523  1.00 90.65           C  
ATOM    699  HG  LEU A  44      86.640 -42.035 -42.021  1.00 90.65           H  
ATOM    700  CD1 LEU A  44      87.326 -41.241 -40.157  1.00 90.65           C  
ATOM    701 HD11 LEU A  44      86.810 -40.288 -40.274  1.00 90.65           H  
ATOM    702 HD12 LEU A  44      88.267 -41.084 -39.631  1.00 90.65           H  
ATOM    703 HD13 LEU A  44      86.692 -41.904 -39.569  1.00 90.65           H  
ATOM    704  CD2 LEU A  44      88.374 -40.854 -42.367  1.00 90.65           C  
ATOM    705 HD21 LEU A  44      89.313 -40.607 -41.871  1.00 90.65           H  
ATOM    706 HD22 LEU A  44      87.795 -39.938 -42.491  1.00 90.65           H  
ATOM    707 HD23 LEU A  44      88.592 -41.280 -43.346  1.00 90.65           H  
ATOM    708  N   GLN A  45      86.011 -45.184 -42.221  1.00 90.08           N  
ATOM    709  H   GLN A  45      86.823 -45.520 -42.720  1.00 90.08           H  
ATOM    710  CA  GLN A  45      84.676 -45.512 -42.734  1.00 90.08           C  
ATOM    711  HA  GLN A  45      84.115 -44.588 -42.878  1.00 90.08           H  
ATOM    712  C   GLN A  45      83.875 -46.365 -41.744  1.00 90.08           C  
ATOM    713  CB  GLN A  45      84.777 -46.235 -44.082  1.00 90.08           C  
ATOM    714  HB2 GLN A  45      85.522 -47.029 -44.021  1.00 90.08           H  
ATOM    715  HB3 GLN A  45      83.812 -46.691 -44.299  1.00 90.08           H  
ATOM    716  O   GLN A  45      82.714 -46.056 -41.466  1.00 90.08           O  
ATOM    717  CG  GLN A  45      85.120 -45.288 -45.240  1.00 90.08           C  
ATOM    718  HG2 GLN A  45      86.113 -44.863 -45.089  1.00 90.08           H  
ATOM    719  HG3 GLN A  45      84.395 -44.475 -45.265  1.00 90.08           H  
ATOM    720  CD  GLN A  45      85.093 -46.001 -46.589  1.00 90.08           C  
ATOM    721  NE2 GLN A  45      85.172 -45.283 -47.686  1.00 90.08           N  
ATOM    722 HE21 GLN A  45      85.308 -44.282 -47.657  1.00 90.08           H  
ATOM    723 HE22 GLN A  45      85.172 -45.818 -48.543  1.00 90.08           H  
ATOM    724  OE1 GLN A  45      84.983 -47.208 -46.697  1.00 90.08           O  
ATOM    725  N   SER A  46      84.502 -47.382 -41.146  1.00 90.66           N  
ATOM    726  H   SER A  46      85.443 -47.601 -41.441  1.00 90.66           H  
ATOM    727  CA  SER A  46      83.874 -48.215 -40.114  1.00 90.66           C  
ATOM    728  HA  SER A  46      82.978 -48.672 -40.534  1.00 90.66           H  
ATOM    729  C   SER A  46      83.454 -47.392 -38.887  1.00 90.66           C  
ATOM    730  CB  SER A  46      84.843 -49.329 -39.708  1.00 90.66           C  
ATOM    731  HB2 SER A  46      85.157 -49.884 -40.591  1.00 90.66           H  
ATOM    732  HB3 SER A  46      85.726 -48.892 -39.240  1.00 90.66           H  
ATOM    733  O   SER A  46      82.341 -47.547 -38.378  1.00 90.66           O  
ATOM    734  OG  SER A  46      84.219 -50.208 -38.793  1.00 90.66           O  
ATOM    735  HG  SER A  46      83.643 -50.795 -39.289  1.00 90.66           H  
ATOM    736  N   ARG A  47      84.298 -46.451 -38.436  1.00 91.98           N  
ATOM    737  H   ARG A  47      85.194 -46.363 -38.894  1.00 91.98           H  
ATOM    738  CA  ARG A  47      83.968 -45.548 -37.319  1.00 91.98           C  
ATOM    739  HA  ARG A  47      83.574 -46.144 -36.496  1.00 91.98           H  
ATOM    740  C   ARG A  47      82.829 -44.590 -37.660  1.00 91.98           C  
ATOM    741  CB  ARG A  47      85.209 -44.769 -36.848  1.00 91.98           C  
ATOM    742  HB2 ARG A  47      85.625 -44.213 -37.688  1.00 91.98           H  
ATOM    743  HB3 ARG A  47      84.892 -44.044 -36.098  1.00 91.98           H  
ATOM    744  O   ARG A  47      81.957 -44.391 -36.817  1.00 91.98           O  
ATOM    745  CG  ARG A  47      86.326 -45.623 -36.228  1.00 91.98           C  
ATOM    746  HG2 ARG A  47      86.745 -46.294 -36.978  1.00 91.98           H  
ATOM    747  HG3 ARG A  47      87.120 -44.956 -35.892  1.00 91.98           H  
ATOM    748  CD  ARG A  47      85.860 -46.477 -35.049  1.00 91.98           C  
ATOM    749  HD2 ARG A  47      85.071 -47.144 -35.396  1.00 91.98           H  
ATOM    750  HD3 ARG A  47      85.466 -45.823 -34.271  1.00 91.98           H  
ATOM    751  NE  ARG A  47      86.978 -47.278 -34.520  1.00 91.98           N  
ATOM    752  HE  ARG A  47      87.903 -46.965 -34.776  1.00 91.98           H  
ATOM    753  NH1 ARG A  47      85.728 -48.887 -33.472  1.00 91.98           N  
ATOM    754 HH11 ARG A  47      84.904 -48.412 -33.812  1.00 91.98           H  
ATOM    755 HH12 ARG A  47      85.657 -49.845 -33.158  1.00 91.98           H  
ATOM    756  NH2 ARG A  47      87.955 -49.083 -33.544  1.00 91.98           N  
ATOM    757 HH21 ARG A  47      87.893 -50.011 -33.151  1.00 91.98           H  
ATOM    758 HH22 ARG A  47      88.850 -48.762 -33.886  1.00 91.98           H  
ATOM    759  CZ  ARG A  47      86.883 -48.408 -33.847  1.00 91.98           C  
ATOM    760  N   ARG A  48      82.787 -44.050 -38.883  1.00 92.31           N  
ATOM    761  H   ARG A  48      83.556 -44.245 -39.509  1.00 92.31           H  
ATOM    762  CA  ARG A  48      81.676 -43.202 -39.354  1.00 92.31           C  
ATOM    763  HA  ARG A  48      81.530 -42.377 -38.657  1.00 92.31           H  
ATOM    764  C   ARG A  48      80.354 -43.964 -39.366  1.00 92.31           C  
ATOM    765  CB  ARG A  48      81.980 -42.632 -40.748  1.00 92.31           C  
ATOM    766  HB2 ARG A  48      81.058 -42.232 -41.171  1.00 92.31           H  
ATOM    767  HB3 ARG A  48      82.344 -43.423 -41.404  1.00 92.31           H  
ATOM    768  O   ARG A  48      79.360 -43.452 -38.858  1.00 92.31           O  
ATOM    769  CG  ARG A  48      83.005 -41.497 -40.680  1.00 92.31           C  
ATOM    770  HG2 ARG A  48      83.940 -41.870 -40.261  1.00 92.31           H  
ATOM    771  HG3 ARG A  48      82.619 -40.707 -40.037  1.00 92.31           H  
ATOM    772  CD  ARG A  48      83.283 -40.923 -42.069  1.00 92.31           C  
ATOM    773  HD2 ARG A  48      83.741 -41.700 -42.681  1.00 92.31           H  
ATOM    774  HD3 ARG A  48      82.341 -40.616 -42.522  1.00 92.31           H  
ATOM    775  NE  ARG A  48      84.183 -39.761 -41.976  1.00 92.31           N  
ATOM    776  HE  ARG A  48      84.395 -39.412 -41.052  1.00 92.31           H  
ATOM    777  NH1 ARG A  48      84.548 -39.448 -44.221  1.00 92.31           N  
ATOM    778 HH11 ARG A  48      84.989 -38.922 -44.962  1.00 92.31           H  
ATOM    779 HH12 ARG A  48      83.931 -40.223 -44.420  1.00 92.31           H  
ATOM    780  NH2 ARG A  48      85.516 -38.092 -42.714  1.00 92.31           N  
ATOM    781 HH21 ARG A  48      85.976 -37.570 -43.447  1.00 92.31           H  
ATOM    782 HH22 ARG A  48      85.663 -37.808 -41.757  1.00 92.31           H  
ATOM    783  CZ  ARG A  48      84.744 -39.108 -42.974  1.00 92.31           C  
ATOM    784  N   ALA A  49      80.355 -45.197 -39.873  1.00 91.20           N  
ATOM    785  H   ALA A  49      81.201 -45.546 -40.300  1.00 91.20           H  
ATOM    786  CA  ALA A  49      79.169 -46.051 -39.878  1.00 91.20           C  
ATOM    787  HA  ALA A  49      78.362 -45.530 -40.392  1.00 91.20           H  
ATOM    788  C   ALA A  49      78.678 -46.362 -38.452  1.00 91.20           C  
ATOM    789  CB  ALA A  49      79.493 -47.327 -40.662  1.00 91.20           C  
ATOM    790  HB1 ALA A  49      80.314 -47.866 -40.190  1.00 91.20           H  
ATOM    791  HB2 ALA A  49      79.774 -47.072 -41.684  1.00 91.20           H  
ATOM    792  HB3 ALA A  49      78.614 -47.971 -40.690  1.00 91.20           H  
ATOM    793  O   ALA A  49      77.484 -46.268 -38.180  1.00 91.20           O  
ATOM    794  N   ALA A  50      79.593 -46.656 -37.521  1.00 90.90           N  
ATOM    795  H   ALA A  50      80.554 -46.770 -37.808  1.00 90.90           H  
ATOM    796  CA  ALA A  50      79.243 -46.916 -36.124  1.00 90.90           C  
ATOM    797  HA  ALA A  50      78.494 -47.708 -36.099  1.00 90.90           H  
ATOM    798  C   ALA A  50      78.629 -45.690 -35.422  1.00 90.90           C  
ATOM    799  CB  ALA A  50      80.496 -47.414 -35.395  1.00 90.90           C  
ATOM    800  HB1 ALA A  50      80.238 -47.665 -34.366  1.00 90.90           H  
ATOM    801  HB2 ALA A  50      80.881 -48.303 -35.893  1.00 90.90           H  
ATOM    802  HB3 ALA A  50      81.262 -46.638 -35.396  1.00 90.90           H  
ATOM    803  O   ALA A  50      77.640 -45.828 -34.704  1.00 90.90           O  
ATOM    804  N   VAL A  51      79.183 -44.490 -35.643  1.00 92.51           N  
ATOM    805  H   VAL A  51      80.003 -44.438 -36.230  1.00 92.51           H  
ATOM    806  CA  VAL A  51      78.620 -43.239 -35.104  1.00 92.51           C  
ATOM    807  HA  VAL A  51      78.481 -43.350 -34.028  1.00 92.51           H  
ATOM    808  C   VAL A  51      77.232 -42.977 -35.687  1.00 92.51           C  
ATOM    809  CB  VAL A  51      79.576 -42.051 -35.340  1.00 92.51           C  
ATOM    810  HB  VAL A  51      79.903 -42.049 -36.380  1.00 92.51           H  
ATOM    811  O   VAL A  51      76.298 -42.737 -34.929  1.00 92.51           O  
ATOM    812  CG1 VAL A  51      78.941 -40.690 -35.029  1.00 92.51           C  
ATOM    813 HG11 VAL A  51      78.553 -40.678 -34.010  1.00 92.51           H  
ATOM    814 HG12 VAL A  51      78.123 -40.482 -35.719  1.00 92.51           H  
ATOM    815 HG13 VAL A  51      79.678 -39.896 -35.146  1.00 92.51           H  
ATOM    816  CG2 VAL A  51      80.806 -42.187 -34.431  1.00 92.51           C  
ATOM    817 HG21 VAL A  51      81.332 -43.119 -34.638  1.00 92.51           H  
ATOM    818 HG22 VAL A  51      81.492 -41.358 -34.604  1.00 92.51           H  
ATOM    819 HG23 VAL A  51      80.496 -42.173 -33.386  1.00 92.51           H  
ATOM    820  N   SER A  52      77.068 -43.110 -37.005  1.00 91.74           N  
ATOM    821  H   SER A  52      77.875 -43.315 -37.576  1.00 91.74           H  
ATOM    822  CA  SER A  52      75.776 -42.908 -37.673  1.00 91.74           C  
ATOM    823  HA  SER A  52      75.429 -41.899 -37.453  1.00 91.74           H  
ATOM    824  C   SER A  52      74.698 -43.888 -37.186  1.00 91.74           C  
ATOM    825  CB  SER A  52      75.983 -43.033 -39.184  1.00 91.74           C  
ATOM    826  HB2 SER A  52      76.707 -42.287 -39.508  1.00 91.74           H  
ATOM    827  HB3 SER A  52      76.373 -44.024 -39.419  1.00 91.74           H  
ATOM    828  O   SER A  52      73.556 -43.486 -36.950  1.00 91.74           O  
ATOM    829  OG  SER A  52      74.772 -42.837 -39.881  1.00 91.74           O  
ATOM    830  HG  SER A  52      74.359 -42.026 -39.578  1.00 91.74           H  
ATOM    831  N   ALA A  53      75.055 -45.157 -36.961  1.00 92.22           N  
ATOM    832  H   ALA A  53      75.986 -45.454 -37.217  1.00 92.22           H  
ATOM    833  CA  ALA A  53      74.139 -46.157 -36.414  1.00 92.22           C  
ATOM    834  HA  ALA A  53      73.245 -46.188 -37.037  1.00 92.22           H  
ATOM    835  C   ALA A  53      73.689 -45.811 -34.982  1.00 92.22           C  
ATOM    836  CB  ALA A  53      74.820 -47.529 -36.478  1.00 92.22           C  
ATOM    837  HB1 ALA A  53      74.138 -48.292 -36.103  1.00 92.22           H  
ATOM    838  HB2 ALA A  53      75.080 -47.763 -37.510  1.00 92.22           H  
ATOM    839  HB3 ALA A  53      75.725 -47.528 -35.870  1.00 92.22           H  
ATOM    840  O   ALA A  53      72.500 -45.898 -34.672  1.00 92.22           O  
ATOM    841  N   LEU A  54      74.617 -45.365 -34.124  1.00 93.43           N  
ATOM    842  H   LEU A  54      75.575 -45.305 -34.438  1.00 93.43           H  
ATOM    843  CA  LEU A  54      74.297 -44.931 -32.760  1.00 93.43           C  
ATOM    844  HA  LEU A  54      73.715 -45.713 -32.271  1.00 93.43           H  
ATOM    845  C   LEU A  54      73.418 -43.676 -32.744  1.00 93.43           C  
ATOM    846  CB  LEU A  54      75.595 -44.689 -31.968  1.00 93.43           C  
ATOM    847  HB2 LEU A  54      76.273 -44.099 -32.585  1.00 93.43           H  
ATOM    848  HB3 LEU A  54      75.359 -44.102 -31.081  1.00 93.43           H  
ATOM    849  O   LEU A  54      72.459 -43.622 -31.980  1.00 93.43           O  
ATOM    850  CG  LEU A  54      76.310 -45.972 -31.513  1.00 93.43           C  
ATOM    851  HG  LEU A  54      76.457 -46.639 -32.363  1.00 93.43           H  
ATOM    852  CD1 LEU A  54      77.678 -45.608 -30.936  1.00 93.43           C  
ATOM    853 HD11 LEU A  54      78.263 -45.093 -31.698  1.00 93.43           H  
ATOM    854 HD12 LEU A  54      78.201 -46.516 -30.637  1.00 93.43           H  
ATOM    855 HD13 LEU A  54      77.549 -44.963 -30.067  1.00 93.43           H  
ATOM    856  CD2 LEU A  54      75.525 -46.711 -30.426  1.00 93.43           C  
ATOM    857 HD21 LEU A  54      75.318 -46.048 -29.586  1.00 93.43           H  
ATOM    858 HD22 LEU A  54      76.099 -47.565 -30.064  1.00 93.43           H  
ATOM    859 HD23 LEU A  54      74.585 -47.090 -30.828  1.00 93.43           H  
ATOM    860  N   GLU A  55      73.699 -42.690 -33.597  1.00 93.02           N  
ATOM    861  H   GLU A  55      74.518 -42.775 -34.181  1.00 93.02           H  
ATOM    862  CA  GLU A  55      72.886 -41.470 -33.714  1.00 93.02           C  
ATOM    863  HA  GLU A  55      72.796 -41.002 -32.734  1.00 93.02           H  
ATOM    864  C   GLU A  55      71.464 -41.773 -34.190  1.00 93.02           C  
ATOM    865  CB  GLU A  55      73.561 -40.478 -34.675  1.00 93.02           C  
ATOM    866  HB2 GLU A  55      72.860 -39.678 -34.914  1.00 93.02           H  
ATOM    867  HB3 GLU A  55      73.836 -40.995 -35.594  1.00 93.02           H  
ATOM    868  O   GLU A  55      70.500 -41.250 -33.628  1.00 93.02           O  
ATOM    869  CG  GLU A  55      74.801 -39.857 -34.023  1.00 93.02           C  
ATOM    870  HG2 GLU A  55      74.483 -39.314 -33.132  1.00 93.02           H  
ATOM    871  HG3 GLU A  55      75.470 -40.654 -33.699  1.00 93.02           H  
ATOM    872  CD  GLU A  55      75.589 -38.906 -34.931  1.00 93.02           C  
ATOM    873  OE1 GLU A  55      76.398 -38.135 -34.349  1.00 93.02           O  
ATOM    874  OE2 GLU A  55      75.408 -38.942 -36.165  1.00 93.02           O  
ATOM    875  N   THR A  56      71.326 -42.672 -35.169  1.00 92.97           N  
ATOM    876  H   THR A  56      72.164 -43.041 -35.596  1.00 92.97           H  
ATOM    877  CA  THR A  56      70.020 -43.130 -35.662  1.00 92.97           C  
ATOM    878  HA  THR A  56      69.445 -42.268 -35.997  1.00 92.97           H  
ATOM    879  C   THR A  56      69.236 -43.805 -34.541  1.00 92.97           C  
ATOM    880  CB  THR A  56      70.179 -44.092 -36.849  1.00 92.97           C  
ATOM    881  HB  THR A  56      70.702 -44.993 -36.529  1.00 92.97           H  
ATOM    882  O   THR A  56      68.084 -43.445 -34.287  1.00 92.97           O  
ATOM    883  CG2 THR A  56      68.833 -44.483 -37.459  1.00 92.97           C  
ATOM    884 HG21 THR A  56      68.277 -43.589 -37.742  1.00 92.97           H  
ATOM    885 HG22 THR A  56      69.000 -45.095 -38.345  1.00 92.97           H  
ATOM    886 HG23 THR A  56      68.245 -45.063 -36.748  1.00 92.97           H  
ATOM    887  OG1 THR A  56      70.930 -43.470 -37.869  1.00 92.97           O  
ATOM    888  HG1 THR A  56      71.849 -43.452 -37.594  1.00 92.97           H  
ATOM    889  N   LYS A  57      69.877 -44.720 -33.798  1.00 91.37           N  
ATOM    890  H   LYS A  57      70.825 -44.969 -34.040  1.00 91.37           H  
ATOM    891  CA  LYS A  57      69.211 -45.431 -32.704  1.00 91.37           C  
ATOM    892  HA  LYS A  57      68.279 -45.799 -33.133  1.00 91.37           H  
ATOM    893  C   LYS A  57      68.815 -44.507 -31.553  1.00 91.37           C  
ATOM    894  CB  LYS A  57      70.091 -46.602 -32.219  1.00 91.37           C  
ATOM    895  HB2 LYS A  57      70.464 -47.146 -33.087  1.00 91.37           H  
ATOM    896  HB3 LYS A  57      70.952 -46.207 -31.681  1.00 91.37           H  
ATOM    897  O   LYS A  57      67.743 -44.663 -30.973  1.00 91.37           O  
ATOM    898  CG  LYS A  57      69.348 -47.602 -31.309  1.00 91.37           C  
ATOM    899  HG2 LYS A  57      69.016 -47.103 -30.399  1.00 91.37           H  
ATOM    900  HG3 LYS A  57      70.030 -48.408 -31.038  1.00 91.37           H  
ATOM    901  CD  LYS A  57      68.142 -48.191 -32.050  1.00 91.37           C  
ATOM    902  HD2 LYS A  57      67.447 -47.379 -32.267  1.00 91.37           H  
ATOM    903  HD3 LYS A  57      68.473 -48.628 -32.992  1.00 91.37           H  
ATOM    904  CE  LYS A  57      67.315 -49.207 -31.278  1.00 91.37           C  
ATOM    905  HE2 LYS A  57      66.994 -48.747 -30.344  1.00 91.37           H  
ATOM    906  HE3 LYS A  57      67.914 -50.090 -31.052  1.00 91.37           H  
ATOM    907  NZ  LYS A  57      66.133 -49.543 -32.112  1.00 91.37           N  
ATOM    908  HZ1 LYS A  57      65.376 -49.942 -31.576  1.00 91.37           H  
ATOM    909  HZ2 LYS A  57      66.380 -50.139 -32.889  1.00 91.37           H  
ATOM    910  HZ3 LYS A  57      65.788 -48.710 -32.567  1.00 91.37           H  
ATOM    911  N   LEU A  58      69.645 -43.505 -31.259  1.00 92.94           N  
ATOM    912  H   LEU A  58      70.528 -43.461 -31.747  1.00 92.94           H  
ATOM    913  CA  LEU A  58      69.331 -42.472 -30.277  1.00 92.94           C  
ATOM    914  HA  LEU A  58      69.127 -42.960 -29.324  1.00 92.94           H  
ATOM    915  C   LEU A  58      68.090 -41.662 -30.677  1.00 92.94           C  
ATOM    916  CB  LEU A  58      70.532 -41.523 -30.137  1.00 92.94           C  
ATOM    917  HB2 LEU A  58      71.471 -42.067 -30.247  1.00 92.94           H  
ATOM    918  HB3 LEU A  58      70.494 -40.775 -30.929  1.00 92.94           H  
ATOM    919  O   LEU A  58      67.260 -41.338 -29.828  1.00 92.94           O  
ATOM    920  CG  LEU A  58      70.504 -40.843 -28.764  1.00 92.94           C  
ATOM    921  HG  LEU A  58      69.478 -40.755 -28.408  1.00 92.94           H  
ATOM    922  CD1 LEU A  58      71.286 -41.704 -27.783  1.00 92.94           C  
ATOM    923 HD11 LEU A  58      72.359 -41.527 -27.865  1.00 92.94           H  
ATOM    924 HD12 LEU A  58      71.079 -42.756 -27.977  1.00 92.94           H  
ATOM    925 HD13 LEU A  58      70.929 -41.495 -26.775  1.00 92.94           H  
ATOM    926  CD2 LEU A  58      71.091 -39.436 -28.821  1.00 92.94           C  
ATOM    927 HD21 LEU A  58      70.457 -38.806 -29.446  1.00 92.94           H  
ATOM    928 HD22 LEU A  58      71.159 -39.038 -27.809  1.00 92.94           H  
ATOM    929 HD23 LEU A  58      72.092 -39.479 -29.249  1.00 92.94           H  
ATOM    930  N   GLY A  59      67.969 -41.334 -31.966  1.00 91.55           N  
ATOM    931  H   GLY A  59      68.702 -41.612 -32.603  1.00 91.55           H  
ATOM    932  CA  GLY A  59      66.812 -40.634 -32.518  1.00 91.55           C  
ATOM    933  HA2 GLY A  59      66.976 -40.472 -33.583  1.00 91.55           H  
ATOM    934  HA3 GLY A  59      66.696 -39.669 -32.024  1.00 91.55           H  
ATOM    935  C   GLY A  59      65.516 -41.429 -32.352  1.00 91.55           C  
ATOM    936  O   GLY A  59      64.509 -40.866 -31.922  1.00 91.55           O  
ATOM    937  N   GLU A  60      65.555 -42.737 -32.621  1.00 92.64           N  
ATOM    938  H   GLU A  60      66.407 -43.124 -33.001  1.00 92.64           H  
ATOM    939  CA  GLU A  60      64.418 -43.644 -32.408  1.00 92.64           C  
ATOM    940  HA  GLU A  60      63.562 -43.297 -32.987  1.00 92.64           H  
ATOM    941  C   GLU A  60      63.981 -43.677 -30.938  1.00 92.64           C  
ATOM    942  CB  GLU A  60      64.769 -45.068 -32.866  1.00 92.64           C  
ATOM    943  HB2 GLU A  60      63.974 -45.740 -32.544  1.00 92.64           H  
ATOM    944  HB3 GLU A  60      65.694 -45.378 -32.380  1.00 92.64           H  
ATOM    945  O   GLU A  60      62.809 -43.445 -30.645  1.00 92.64           O  
ATOM    946  CG  GLU A  60      64.925 -45.207 -34.386  1.00 92.64           C  
ATOM    947  HG2 GLU A  60      65.660 -44.484 -34.740  1.00 92.64           H  
ATOM    948  HG3 GLU A  60      63.970 -44.971 -34.855  1.00 92.64           H  
ATOM    949  CD  GLU A  60      65.370 -46.621 -34.807  1.00 92.64           C  
ATOM    950  OE1 GLU A  60      65.544 -46.814 -36.028  1.00 92.64           O  
ATOM    951  OE2 GLU A  60      65.553 -47.508 -33.926  1.00 92.64           O  
ATOM    952  N   LEU A  61      64.921 -43.882 -30.008  1.00 92.76           N  
ATOM    953  H   LEU A  61      65.865 -44.069 -30.315  1.00 92.76           H  
ATOM    954  CA  LEU A  61      64.610 -43.969 -28.576  1.00 92.76           C  
ATOM    955  HA  LEU A  61      63.828 -44.714 -28.431  1.00 92.76           H  
ATOM    956  C   LEU A  61      64.063 -42.648 -28.016  1.00 92.76           C  
ATOM    957  CB  LEU A  61      65.866 -44.391 -27.798  1.00 92.76           C  
ATOM    958  HB2 LEU A  61      65.641 -44.300 -26.735  1.00 92.76           H  
ATOM    959  HB3 LEU A  61      66.675 -43.702 -28.040  1.00 92.76           H  
ATOM    960  O   LEU A  61      63.145 -42.648 -27.197  1.00 92.76           O  
ATOM    961  CG  LEU A  61      66.335 -45.834 -28.042  1.00 92.76           C  
ATOM    962  HG  LEU A  61      66.358 -46.043 -29.112  1.00 92.76           H  
ATOM    963  CD1 LEU A  61      67.746 -46.017 -27.475  1.00 92.76           C  
ATOM    964 HD11 LEU A  61      68.060 -47.054 -27.599  1.00 92.76           H  
ATOM    965 HD12 LEU A  61      68.442 -45.379 -28.020  1.00 92.76           H  
ATOM    966 HD13 LEU A  61      67.763 -45.754 -26.418  1.00 92.76           H  
ATOM    967  CD2 LEU A  61      65.423 -46.856 -27.359  1.00 92.76           C  
ATOM    968 HD21 LEU A  61      65.507 -46.778 -26.275  1.00 92.76           H  
ATOM    969 HD22 LEU A  61      64.383 -46.695 -27.640  1.00 92.76           H  
ATOM    970 HD23 LEU A  61      65.701 -47.863 -27.671  1.00 92.76           H  
ATOM    971  N   LYS A  62      64.583 -41.498 -28.469  1.00 91.88           N  
ATOM    972  H   LYS A  62      65.348 -41.551 -29.126  1.00 91.88           H  
ATOM    973  CA  LYS A  62      64.059 -40.180 -28.066  1.00 91.88           C  
ATOM    974  HA  LYS A  62      63.990 -40.150 -26.978  1.00 91.88           H  
ATOM    975  C   LYS A  62      62.633 -39.952 -28.561  1.00 91.88           C  
ATOM    976  CB  LYS A  62      64.999 -39.060 -28.543  1.00 91.88           C  
ATOM    977  HB2 LYS A  62      64.479 -38.104 -28.480  1.00 91.88           H  
ATOM    978  HB3 LYS A  62      65.292 -39.232 -29.579  1.00 91.88           H  
ATOM    979  O   LYS A  62      61.841 -39.329 -27.853  1.00 91.88           O  
ATOM    980  CG  LYS A  62      66.237 -39.000 -27.641  1.00 91.88           C  
ATOM    981  HG2 LYS A  62      65.902 -38.829 -26.618  1.00 91.88           H  
ATOM    982  HG3 LYS A  62      66.749 -39.962 -27.667  1.00 91.88           H  
ATOM    983  CD  LYS A  62      67.237 -37.895 -28.014  1.00 91.88           C  
ATOM    984  HD2 LYS A  62      66.752 -36.921 -27.962  1.00 91.88           H  
ATOM    985  HD3 LYS A  62      67.629 -38.074 -29.015  1.00 91.88           H  
ATOM    986  CE  LYS A  62      68.357 -38.001 -26.967  1.00 91.88           C  
ATOM    987  HE2 LYS A  62      67.912 -37.928 -25.974  1.00 91.88           H  
ATOM    988  HE3 LYS A  62      68.793 -38.997 -27.032  1.00 91.88           H  
ATOM    989  NZ  LYS A  62      69.440 -36.997 -27.078  1.00 91.88           N  
ATOM    990  HZ1 LYS A  62      69.929 -37.074 -27.959  1.00 91.88           H  
ATOM    991  HZ2 LYS A  62      69.107 -36.059 -26.911  1.00 91.88           H  
ATOM    992  HZ3 LYS A  62      70.106 -37.218 -26.351  1.00 91.88           H  
ATOM    993  N   ARG A  63      62.296 -40.465 -29.747  1.00 89.88           N  
ATOM    994  H   ARG A  63      62.998 -40.979 -30.259  1.00 89.88           H  
ATOM    995  CA  ARG A  63      60.934 -40.406 -30.286  1.00 89.88           C  
ATOM    996  HA  ARG A  63      60.555 -39.390 -30.172  1.00 89.88           H  
ATOM    997  C   ARG A  63      59.984 -41.301 -29.492  1.00 89.88           C  
ATOM    998  CB  ARG A  63      60.981 -40.756 -31.775  1.00 89.88           C  
ATOM    999  HB2 ARG A  63      61.191 -41.818 -31.902  1.00 89.88           H  
ATOM   1000  HB3 ARG A  63      61.782 -40.185 -32.244  1.00 89.88           H  
ATOM   1001  O   ARG A  63      58.932 -40.831 -29.077  1.00 89.88           O  
ATOM   1002  CG  ARG A  63      59.662 -40.408 -32.467  1.00 89.88           C  
ATOM   1003  HG2 ARG A  63      59.436 -39.352 -32.313  1.00 89.88           H  
ATOM   1004  HG3 ARG A  63      58.854 -41.011 -32.055  1.00 89.88           H  
ATOM   1005  CD  ARG A  63      59.803 -40.690 -33.962  1.00 89.88           C  
ATOM   1006  HD2 ARG A  63      60.009 -41.752 -34.097  1.00 89.88           H  
ATOM   1007  HD3 ARG A  63      60.640 -40.111 -34.350  1.00 89.88           H  
ATOM   1008  NE  ARG A  63      58.571 -40.332 -34.679  1.00 89.88           N  
ATOM   1009  HE  ARG A  63      57.758 -40.173 -34.101  1.00 89.88           H  
ATOM   1010  NH1 ARG A  63      59.391 -40.592 -36.807  1.00 89.88           N  
ATOM   1011 HH11 ARG A  63      60.257 -40.926 -36.408  1.00 89.88           H  
ATOM   1012 HH12 ARG A  63      59.253 -40.583 -37.807  1.00 89.88           H  
ATOM   1013  NH2 ARG A  63      57.276 -39.935 -36.504  1.00 89.88           N  
ATOM   1014 HH21 ARG A  63      57.146 -39.918 -37.505  1.00 89.88           H  
ATOM   1015 HH22 ARG A  63      56.499 -39.754 -35.884  1.00 89.88           H  
ATOM   1016  CZ  ARG A  63      58.420 -40.286 -35.989  1.00 89.88           C  
ATOM   1017  N   GLU A  64      60.405 -42.525 -29.187  1.00 89.59           N  
ATOM   1018  H   GLU A  64      61.274 -42.852 -29.583  1.00 89.59           H  
ATOM   1019  CA  GLU A  64      59.651 -43.451 -28.333  1.00 89.59           C  
ATOM   1020  HA  GLU A  64      58.683 -43.649 -28.792  1.00 89.59           H  
ATOM   1021  C   GLU A  64      59.390 -42.865 -26.933  1.00 89.59           C  
ATOM   1022  CB  GLU A  64      60.437 -44.767 -28.257  1.00 89.59           C  
ATOM   1023  HB2 GLU A  64      60.638 -45.107 -29.273  1.00 89.59           H  
ATOM   1024  HB3 GLU A  64      61.388 -44.588 -27.755  1.00 89.59           H  
ATOM   1025  O   GLU A  64      58.266 -42.917 -26.430  1.00 89.59           O  
ATOM   1026  CG  GLU A  64      59.674 -45.871 -27.514  1.00 89.59           C  
ATOM   1027  HG2 GLU A  64      58.717 -46.027 -28.011  1.00 89.59           H  
ATOM   1028  HG3 GLU A  64      59.476 -45.540 -26.494  1.00 89.59           H  
ATOM   1029  CD  GLU A  64      60.443 -47.201 -27.458  1.00 89.59           C  
ATOM   1030  OE1 GLU A  64      59.872 -48.153 -26.882  1.00 89.59           O  
ATOM   1031  OE2 GLU A  64      61.588 -47.264 -27.966  1.00 89.59           O  
ATOM   1032  N   LEU A  65      60.394 -42.222 -26.322  1.00 89.54           N  
ATOM   1033  H   LEU A  65      61.312 -42.270 -26.741  1.00 89.54           H  
ATOM   1034  CA  LEU A  65      60.231 -41.534 -25.039  1.00 89.54           C  
ATOM   1035  HA  LEU A  65      59.867 -42.266 -24.318  1.00 89.54           H  
ATOM   1036  C   LEU A  65      59.194 -40.403 -25.118  1.00 89.54           C  
ATOM   1037  CB  LEU A  65      61.598 -40.998 -24.572  1.00 89.54           C  
ATOM   1038  HB2 LEU A  65      61.974 -40.302 -25.323  1.00 89.54           H  
ATOM   1039  HB3 LEU A  65      62.300 -41.829 -24.507  1.00 89.54           H  
ATOM   1040  O   LEU A  65      58.378 -40.248 -24.207  1.00 89.54           O  
ATOM   1041  CG  LEU A  65      61.549 -40.275 -23.212  1.00 89.54           C  
ATOM   1042  HG  LEU A  65      60.859 -39.434 -23.271  1.00 89.54           H  
ATOM   1043  CD1 LEU A  65      61.108 -41.203 -22.079  1.00 89.54           C  
ATOM   1044 HD11 LEU A  65      60.065 -41.488 -22.220  1.00 89.54           H  
ATOM   1045 HD12 LEU A  65      61.724 -42.101 -22.067  1.00 89.54           H  
ATOM   1046 HD13 LEU A  65      61.194 -40.687 -21.122  1.00 89.54           H  
ATOM   1047  CD2 LEU A  65      62.922 -39.709 -22.853  1.00 89.54           C  
ATOM   1048 HD21 LEU A  65      63.290 -39.092 -23.673  1.00 89.54           H  
ATOM   1049 HD22 LEU A  65      62.843 -39.097 -21.955  1.00 89.54           H  
ATOM   1050 HD23 LEU A  65      63.621 -40.526 -22.672  1.00 89.54           H  
ATOM   1051  N   ALA A  66      59.217 -39.610 -26.191  1.00 87.00           N  
ATOM   1052  H   ALA A  66      59.886 -39.803 -26.923  1.00 87.00           H  
ATOM   1053  CA  ALA A  66      58.259 -38.528 -26.392  1.00 87.00           C  
ATOM   1054  HA  ALA A  66      58.275 -37.885 -25.512  1.00 87.00           H  
ATOM   1055  C   ALA A  66      56.823 -39.059 -26.543  1.00 87.00           C  
ATOM   1056  CB  ALA A  66      58.696 -37.695 -27.603  1.00 87.00           C  
ATOM   1057  HB1 ALA A  66      59.714 -37.333 -27.456  1.00 87.00           H  
ATOM   1058  HB2 ALA A  66      58.024 -36.846 -27.722  1.00 87.00           H  
ATOM   1059  HB3 ALA A  66      58.658 -38.301 -28.508  1.00 87.00           H  
ATOM   1060  O   ALA A  66      55.907 -38.514 -25.919  1.00 87.00           O  
ATOM   1061  N   ASP A  67      56.639 -40.147 -27.294  1.00 86.35           N  
ATOM   1062  H   ASP A  67      57.424 -40.514 -27.812  1.00 86.35           H  
ATOM   1063  CA  ASP A  67      55.336 -40.785 -27.499  1.00 86.35           C  
ATOM   1064  HA  ASP A  67      54.627 -40.030 -27.840  1.00 86.35           H  
ATOM   1065  C   ASP A  67      54.779 -41.365 -26.183  1.00 86.35           C  
ATOM   1066  CB  ASP A  67      55.450 -41.856 -28.604  1.00 86.35           C  
ATOM   1067  HB2 ASP A  67      54.518 -42.420 -28.630  1.00 86.35           H  
ATOM   1068  HB3 ASP A  67      56.252 -42.549 -28.351  1.00 86.35           H  
ATOM   1069  O   ASP A  67      53.605 -41.159 -25.857  1.00 86.35           O  
ATOM   1070  CG  ASP A  67      55.694 -41.284 -30.014  1.00 86.35           C  
ATOM   1071  OD1 ASP A  67      55.375 -40.093 -30.245  1.00 86.35           O  
ATOM   1072  OD2 ASP A  67      56.163 -42.049 -30.888  1.00 86.35           O  
ATOM   1073  N   LEU A  68      55.627 -41.995 -25.358  1.00 85.39           N  
ATOM   1074  H   LEU A  68      56.565 -42.165 -25.691  1.00 85.39           H  
ATOM   1075  CA  LEU A  68      55.242 -42.495 -24.030  1.00 85.39           C  
ATOM   1076  HA  LEU A  68      54.364 -43.131 -24.143  1.00 85.39           H  
ATOM   1077  C   LEU A  68      54.830 -41.365 -23.069  1.00 85.39           C  
ATOM   1078  CB  LEU A  68      56.399 -43.318 -23.431  1.00 85.39           C  
ATOM   1079  HB2 LEU A  68      56.226 -43.441 -22.362  1.00 85.39           H  
ATOM   1080  HB3 LEU A  68      57.323 -42.752 -23.551  1.00 85.39           H  
ATOM   1081  O   LEU A  68      53.835 -41.495 -22.349  1.00 85.39           O  
ATOM   1082  CG  LEU A  68      56.589 -44.718 -24.046  1.00 85.39           C  
ATOM   1083  HG  LEU A  68      56.672 -44.642 -25.131  1.00 85.39           H  
ATOM   1084  CD1 LEU A  68      57.871 -45.341 -23.491  1.00 85.39           C  
ATOM   1085 HD11 LEU A  68      57.813 -45.452 -22.408  1.00 85.39           H  
ATOM   1086 HD12 LEU A  68      58.031 -46.316 -23.951  1.00 85.39           H  
ATOM   1087 HD13 LEU A  68      58.721 -44.711 -23.751  1.00 85.39           H  
ATOM   1088  CD2 LEU A  68      55.429 -45.660 -23.698  1.00 85.39           C  
ATOM   1089 HD21 LEU A  68      55.321 -45.746 -22.617  1.00 85.39           H  
ATOM   1090 HD22 LEU A  68      54.502 -45.292 -24.137  1.00 85.39           H  
ATOM   1091 HD23 LEU A  68      55.633 -46.643 -24.122  1.00 85.39           H  
ATOM   1092  N   ILE A  69      55.556 -40.241 -23.065  1.00 84.06           N  
ATOM   1093  H   ILE A  69      56.368 -40.204 -23.666  1.00 84.06           H  
ATOM   1094  CA  ILE A  69      55.214 -39.066 -22.246  1.00 84.06           C  
ATOM   1095  HA  ILE A  69      55.058 -39.394 -21.218  1.00 84.06           H  
ATOM   1096  C   ILE A  69      53.893 -38.438 -22.714  1.00 84.06           C  
ATOM   1097  CB  ILE A  69      56.378 -38.043 -22.256  1.00 84.06           C  
ATOM   1098  HB  ILE A  69      56.679 -37.871 -23.289  1.00 84.06           H  
ATOM   1099  O   ILE A  69      53.064 -38.046 -21.886  1.00 84.06           O  
ATOM   1100  CG1 ILE A  69      57.588 -38.605 -21.471  1.00 84.06           C  
ATOM   1101 HG12 ILE A  69      57.342 -38.654 -20.410  1.00 84.06           H  
ATOM   1102 HG13 ILE A  69      57.798 -39.623 -21.800  1.00 84.06           H  
ATOM   1103  CG2 ILE A  69      55.944 -36.691 -21.648  1.00 84.06           C  
ATOM   1104 HG21 ILE A  69      55.169 -36.233 -22.263  1.00 84.06           H  
ATOM   1105 HG22 ILE A  69      55.565 -36.846 -20.638  1.00 84.06           H  
ATOM   1106 HG23 ILE A  69      56.785 -35.998 -21.620  1.00 84.06           H  
ATOM   1107  CD1 ILE A  69      58.878 -37.791 -21.645  1.00 84.06           C  
ATOM   1108 HD11 ILE A  69      59.097 -37.665 -22.705  1.00 84.06           H  
ATOM   1109 HD12 ILE A  69      59.703 -38.326 -21.176  1.00 84.06           H  
ATOM   1110 HD13 ILE A  69      58.790 -36.814 -21.169  1.00 84.06           H  
ATOM   1111  N   ALA A  70      53.670 -38.348 -24.029  1.00 80.45           N  
ATOM   1112  H   ALA A  70      54.380 -38.675 -24.668  1.00 80.45           H  
ATOM   1113  CA  ALA A  70      52.429 -37.824 -24.592  1.00 80.45           C  
ATOM   1114  HA  ALA A  70      52.251 -36.830 -24.181  1.00 80.45           H  
ATOM   1115  C   ALA A  70      51.223 -38.699 -24.213  1.00 80.45           C  
ATOM   1116  CB  ALA A  70      52.591 -37.693 -26.109  1.00 80.45           C  
ATOM   1117  HB1 ALA A  70      51.685 -37.272 -26.545  1.00 80.45           H  
ATOM   1118  HB2 ALA A  70      52.776 -38.671 -26.554  1.00 80.45           H  
ATOM   1119  HB3 ALA A  70      53.435 -37.042 -26.339  1.00 80.45           H  
ATOM   1120  O   ALA A  70      50.202 -38.172 -23.761  1.00 80.45           O  
ATOM   1121  N   ALA A  71      51.361 -40.026 -24.310  1.00 78.00           N  
ATOM   1122  H   ALA A  71      52.205 -40.395 -24.723  1.00 78.00           H  
ATOM   1123  CA  ALA A  71      50.324 -40.972 -23.906  1.00 78.00           C  
ATOM   1124  HA  ALA A  71      49.416 -40.755 -24.468  1.00 78.00           H  
ATOM   1125  C   ALA A  71      49.982 -40.851 -22.409  1.00 78.00           C  
ATOM   1126  CB  ALA A  71      50.790 -42.386 -24.271  1.00 78.00           C  
ATOM   1127  HB1 ALA A  71      51.695 -42.640 -23.719  1.00 78.00           H  
ATOM   1128  HB2 ALA A  71      51.002 -42.441 -25.339  1.00 78.00           H  
ATOM   1129  HB3 ALA A  71      50.008 -43.104 -24.029  1.00 78.00           H  
ATOM   1130  O   ALA A  71      48.807 -40.843 -22.039  1.00 78.00           O  
ATOM   1131  N   GLN A  72      50.990 -40.674 -21.544  1.00 75.85           N  
ATOM   1132  H   GLN A  72      51.937 -40.727 -21.890  1.00 75.85           H  
ATOM   1133  CA  GLN A  72      50.770 -40.501 -20.106  1.00 75.85           C  
ATOM   1134  HA  GLN A  72      50.134 -41.320 -19.769  1.00 75.85           H  
ATOM   1135  C   GLN A  72      50.032 -39.190 -19.780  1.00 75.85           C  
ATOM   1136  CB  GLN A  72      52.115 -40.599 -19.372  1.00 75.85           C  
ATOM   1137  HB2 GLN A  72      52.678 -39.676 -19.515  1.00 75.85           H  
ATOM   1138  HB3 GLN A  72      52.693 -41.424 -19.790  1.00 75.85           H  
ATOM   1139  O   GLN A  72      49.133 -39.190 -18.940  1.00 75.85           O  
ATOM   1140  CG  GLN A  72      51.917 -40.871 -17.873  1.00 75.85           C  
ATOM   1141  HG2 GLN A  72      51.362 -41.802 -17.756  1.00 75.85           H  
ATOM   1142  HG3 GLN A  72      51.334 -40.068 -17.424  1.00 75.85           H  
ATOM   1143  CD  GLN A  72      53.235 -40.981 -17.111  1.00 75.85           C  
ATOM   1144  NE2 GLN A  72      53.284 -41.748 -16.043  1.00 75.85           N  
ATOM   1145 HE21 GLN A  72      52.436 -42.164 -15.685  1.00 75.85           H  
ATOM   1146 HE22 GLN A  72      54.144 -41.682 -15.517  1.00 75.85           H  
ATOM   1147  OE1 GLN A  72      54.239 -40.370 -17.427  1.00 75.85           O  
ATOM   1148  N   LYS A  73      50.356 -38.087 -20.475  1.00 68.61           N  
ATOM   1149  H   LYS A  73      51.113 -38.155 -21.139  1.00 68.61           H  
ATOM   1150  CA  LYS A  73      49.653 -36.799 -20.315  1.00 68.61           C  
ATOM   1151  HA  LYS A  73      49.597 -36.556 -19.253  1.00 68.61           H  
ATOM   1152  C   LYS A  73      48.201 -36.838 -20.792  1.00 68.61           C  
ATOM   1153  CB  LYS A  73      50.399 -35.683 -21.061  1.00 68.61           C  
ATOM   1154  HB2 LYS A  73      49.702 -34.862 -21.232  1.00 68.61           H  
ATOM   1155  HB3 LYS A  73      50.739 -36.046 -22.031  1.00 68.61           H  
ATOM   1156  O   LYS A  73      47.357 -36.153 -20.220  1.00 68.61           O  
ATOM   1157  CG  LYS A  73      51.584 -35.134 -20.259  1.00 68.61           C  
ATOM   1158  HG2 LYS A  73      51.239 -34.843 -19.267  1.00 68.61           H  
ATOM   1159  HG3 LYS A  73      52.350 -35.903 -20.158  1.00 68.61           H  
ATOM   1160  CD  LYS A  73      52.168 -33.905 -20.968  1.00 68.61           C  
ATOM   1161  HD2 LYS A  73      52.577 -34.213 -21.930  1.00 68.61           H  
ATOM   1162  HD3 LYS A  73      51.375 -33.176 -21.131  1.00 68.61           H  
ATOM   1163  CE  LYS A  73      53.267 -33.277 -20.108  1.00 68.61           C  
ATOM   1164  HE2 LYS A  73      54.052 -34.018 -19.958  1.00 68.61           H  
ATOM   1165  HE3 LYS A  73      52.847 -33.037 -19.131  1.00 68.61           H  
ATOM   1166  NZ  LYS A  73      53.823 -32.055 -20.741  1.00 68.61           N  
ATOM   1167  HZ1 LYS A  73      53.101 -31.360 -20.868  1.00 68.61           H  
ATOM   1168  HZ2 LYS A  73      54.223 -32.278 -21.641  1.00 68.61           H  
ATOM   1169  HZ3 LYS A  73      54.549 -31.659 -20.161  1.00 68.61           H  
ATOM   1170  N   LEU A  74      47.902 -37.603 -21.842  1.00 62.81           N  
ATOM   1171  H   LEU A  74      48.650 -38.099 -22.305  1.00 62.81           H  
ATOM   1172  CA  LEU A  74      46.530 -37.775 -22.329  1.00 62.81           C  
ATOM   1173  HA  LEU A  74      46.055 -36.796 -22.400  1.00 62.81           H  
ATOM   1174  C   LEU A  74      45.672 -38.576 -21.344  1.00 62.81           C  
ATOM   1175  CB  LEU A  74      46.569 -38.408 -23.732  1.00 62.81           C  
ATOM   1176  HB2 LEU A  74      45.695 -39.043 -23.875  1.00 62.81           H  
ATOM   1177  HB3 LEU A  74      47.445 -39.051 -23.810  1.00 62.81           H  
ATOM   1178  O   LEU A  74      44.521 -38.212 -21.126  1.00 62.81           O  
ATOM   1179  CG  LEU A  74      46.597 -37.334 -24.835  1.00 62.81           C  
ATOM   1180  HG  LEU A  74      47.089 -36.435 -24.463  1.00 62.81           H  
ATOM   1181  CD1 LEU A  74      47.376 -37.812 -26.057  1.00 62.81           C  
ATOM   1182 HD11 LEU A  74      48.408 -38.021 -25.775  1.00 62.81           H  
ATOM   1183 HD12 LEU A  74      46.926 -38.722 -26.454  1.00 62.81           H  
ATOM   1184 HD13 LEU A  74      47.374 -37.042 -26.828  1.00 62.81           H  
ATOM   1185  CD2 LEU A  74      45.175 -36.975 -25.277  1.00 62.81           C  
ATOM   1186 HD21 LEU A  74      44.688 -37.849 -25.709  1.00 62.81           H  
ATOM   1187 HD22 LEU A  74      45.209 -36.182 -26.024  1.00 62.81           H  
ATOM   1188 HD23 LEU A  74      44.596 -36.638 -24.416  1.00 62.81           H  
ATOM   1189  N   ALA A  75      46.238 -39.595 -20.692  1.00 60.85           N  
ATOM   1190  H   ALA A  75      47.176 -39.875 -20.941  1.00 60.85           H  
ATOM   1191  CA  ALA A  75      45.527 -40.380 -19.681  1.00 60.85           C  
ATOM   1192  HA  ALA A  75      44.559 -40.674 -20.087  1.00 60.85           H  
ATOM   1193  C   ALA A  75      45.247 -39.607 -18.376  1.00 60.85           C  
ATOM   1194  CB  ALA A  75      46.338 -41.652 -19.413  1.00 60.85           C  
ATOM   1195  HB1 ALA A  75      46.480 -42.204 -20.342  1.00 60.85           H  
ATOM   1196  HB2 ALA A  75      47.311 -41.392 -18.995  1.00 60.85           H  
ATOM   1197  HB3 ALA A  75      45.802 -42.283 -18.704  1.00 60.85           H  
ATOM   1198  O   ALA A  75      44.347 -39.981 -17.631  1.00 60.85           O  
ATOM   1199  N   SER A  76      46.000 -38.539 -18.085  1.00 57.39           N  
ATOM   1200  H   SER A  76      46.776 -38.315 -18.692  1.00 57.39           H  
ATOM   1201  CA  SER A  76      45.830 -37.738 -16.866  1.00 57.39           C  
ATOM   1202  HA  SER A  76      45.336 -38.354 -16.115  1.00 57.39           H  
ATOM   1203  C   SER A  76      44.953 -36.499 -17.038  1.00 57.39           C  
ATOM   1204  CB  SER A  76      47.192 -37.349 -16.287  1.00 57.39           C  
ATOM   1205  HB2 SER A  76      47.807 -38.243 -16.180  1.00 57.39           H  
ATOM   1206  HB3 SER A  76      47.054 -36.905 -15.301  1.00 57.39           H  
ATOM   1207  O   SER A  76      44.811 -35.741 -16.080  1.00 57.39           O  
ATOM   1208  OG  SER A  76      47.857 -36.422 -17.126  1.00 57.39           O  
ATOM   1209  HG  SER A  76      47.305 -35.640 -17.195  1.00 57.39           H  
ATOM   1210  N   LYS A  77      44.393 -36.231 -18.227  1.00 51.98           N  
ATOM   1211  H   LYS A  77      44.485 -36.905 -18.974  1.00 51.98           H  
ATOM   1212  CA  LYS A  77      43.372 -35.182 -18.327  1.00 51.98           C  
ATOM   1213  HA  LYS A  77      43.759 -34.274 -17.865  1.00 51.98           H  
ATOM   1214  C   LYS A  77      42.152 -35.651 -17.527  1.00 51.98           C  
ATOM   1215  CB  LYS A  77      42.995 -34.864 -19.780  1.00 51.98           C  
ATOM   1216  HB2 LYS A  77      42.013 -34.391 -19.778  1.00 51.98           H  
ATOM   1217  HB3 LYS A  77      42.929 -35.784 -20.361  1.00 51.98           H  
ATOM   1218  O   LYS A  77      41.630 -36.720 -17.848  1.00 51.98           O  
ATOM   1219  CG  LYS A  77      44.000 -33.895 -20.416  1.00 51.98           C  
ATOM   1220  HG2 LYS A  77      44.958 -34.396 -20.551  1.00 51.98           H  
ATOM   1221  HG3 LYS A  77      44.136 -33.036 -19.758  1.00 51.98           H  
ATOM   1222  CD  LYS A  77      43.474 -33.401 -21.767  1.00 51.98           C  
ATOM   1223  HD2 LYS A  77      43.388 -34.248 -22.447  1.00 51.98           H  
ATOM   1224  HD3 LYS A  77      42.487 -32.963 -21.620  1.00 51.98           H  
ATOM   1225  CE  LYS A  77      44.415 -32.346 -22.355  1.00 51.98           C  
ATOM   1226  HE2 LYS A  77      45.383 -32.810 -22.543  1.00 51.98           H  
ATOM   1227  HE3 LYS A  77      44.554 -31.559 -21.614  1.00 51.98           H  
ATOM   1228  NZ  LYS A  77      43.854 -31.774 -23.605  1.00 51.98           N  
ATOM   1229  HZ1 LYS A  77      43.712 -32.500 -24.292  1.00 51.98           H  
ATOM   1230  HZ2 LYS A  77      42.958 -31.349 -23.414  1.00 51.98           H  
ATOM   1231  HZ3 LYS A  77      44.466 -31.068 -23.988  1.00 51.98           H  
ATOM   1232  N   PRO A  78      41.686 -34.893 -16.516  1.00 54.50           N  
ATOM   1233  CA  PRO A  78      40.373 -35.145 -15.951  1.00 54.50           C  
ATOM   1234  HA  PRO A  78      40.365 -36.116 -15.456  1.00 54.50           H  
ATOM   1235  C   PRO A  78      39.389 -35.121 -17.117  1.00 54.50           C  
ATOM   1236  CB  PRO A  78      40.097 -34.031 -14.932  1.00 54.50           C  
ATOM   1237  HB2 PRO A  78      39.353 -33.335 -15.319  1.00 54.50           H  
ATOM   1238  HB3 PRO A  78      39.757 -34.444 -13.983  1.00 54.50           H  
ATOM   1239  O   PRO A  78      39.398 -34.181 -17.916  1.00 54.50           O  
ATOM   1240  CG  PRO A  78      41.433 -33.309 -14.764  1.00 54.50           C  
ATOM   1241  HG2 PRO A  78      41.291 -32.235 -14.642  1.00 54.50           H  
ATOM   1242  HG3 PRO A  78      41.963 -33.722 -13.906  1.00 54.50           H  
ATOM   1243  CD  PRO A  78      42.211 -33.628 -16.036  1.00 54.50           C  
ATOM   1244  HD2 PRO A  78      43.275 -33.688 -15.810  1.00 54.50           H  
ATOM   1245  HD3 PRO A  78      42.022 -32.857 -16.783  1.00 54.50           H  
ATOM   1246  N   VAL A  79      38.615 -36.192 -17.270  1.00 54.92           N  
ATOM   1247  H   VAL A  79      38.693 -36.948 -16.605  1.00 54.92           H  
ATOM   1248  CA  VAL A  79      37.461 -36.176 -18.164  1.00 54.92           C  
ATOM   1249  HA  VAL A  79      37.768 -35.909 -19.175  1.00 54.92           H  
ATOM   1250  C   VAL A  79      36.561 -35.094 -17.602  1.00 54.92           C  
ATOM   1251  CB  VAL A  79      36.744 -37.540 -18.186  1.00 54.92           C  
ATOM   1252  HB  VAL A  79      36.451 -37.820 -17.174  1.00 54.92           H  
ATOM   1253  O   VAL A  79      35.994 -35.293 -16.536  1.00 54.92           O  
ATOM   1254  CG1 VAL A  79      35.489 -37.503 -19.068  1.00 54.92           C  
ATOM   1255 HG11 VAL A  79      34.768 -36.794 -18.661  1.00 54.92           H  
ATOM   1256 HG12 VAL A  79      35.749 -37.203 -20.083  1.00 54.92           H  
ATOM   1257 HG13 VAL A  79      35.022 -38.488 -19.088  1.00 54.92           H  
ATOM   1258  CG2 VAL A  79      37.676 -38.632 -18.728  1.00 54.92           C  
ATOM   1259 HG21 VAL A  79      38.551 -38.737 -18.086  1.00 54.92           H  
ATOM   1260 HG22 VAL A  79      37.150 -39.587 -18.750  1.00 54.92           H  
ATOM   1261 HG23 VAL A  79      38.004 -38.377 -19.736  1.00 54.92           H  
ATOM   1262  N   ASP A  80      36.509 -33.947 -18.268  1.00 51.79           N  
ATOM   1263  H   ASP A  80      37.127 -33.802 -19.054  1.00 51.79           H  
ATOM   1264  CA  ASP A  80      35.575 -32.883 -17.935  1.00 51.79           C  
ATOM   1265  HA  ASP A  80      35.688 -32.620 -16.883  1.00 51.79           H  
ATOM   1266  C   ASP A  80      34.174 -33.450 -18.210  1.00 51.79           C  
ATOM   1267  CB  ASP A  80      35.923 -31.644 -18.779  1.00 51.79           C  
ATOM   1268  HB2 ASP A  80      35.595 -31.788 -19.808  1.00 51.79           H  
ATOM   1269  HB3 ASP A  80      37.007 -31.531 -18.792  1.00 51.79           H  
ATOM   1270  O   ASP A  80      33.840 -33.685 -19.383  1.00 51.79           O  
ATOM   1271  CG  ASP A  80      35.339 -30.343 -18.227  1.00 51.79           C  
ATOM   1272  OD1 ASP A  80      34.697 -30.399 -17.159  1.00 51.79           O  
ATOM   1273  OD2 ASP A  80      35.589 -29.308 -18.885  1.00 51.79           O  
ATOM   1274  N   PRO A  81      33.398 -33.849 -17.182  1.00 54.47           N  
ATOM   1275  CA  PRO A  81      32.139 -34.528 -17.409  1.00 54.47           C  
ATOM   1276  HA  PRO A  81      32.296 -35.374 -18.078  1.00 54.47           H  
ATOM   1277  C   PRO A  81      31.214 -33.501 -18.047  1.00 54.47           C  
ATOM   1278  CB  PRO A  81      31.652 -35.036 -16.045  1.00 54.47           C  
ATOM   1279  HB2 PRO A  81      30.827 -34.424 -15.682  1.00 54.47           H  
ATOM   1280  HB3 PRO A  81      31.349 -36.082 -16.093  1.00 54.47           H  
ATOM   1281  O   PRO A  81      30.803 -32.529 -17.420  1.00 54.47           O  
ATOM   1282  CG  PRO A  81      32.861 -34.854 -15.125  1.00 54.47           C  
ATOM   1283  HG2 PRO A  81      32.572 -34.646 -14.095  1.00 54.47           H  
ATOM   1284  HG3 PRO A  81      33.493 -35.741 -15.172  1.00 54.47           H  
ATOM   1285  CD  PRO A  81      33.596 -33.677 -15.753  1.00 54.47           C  
ATOM   1286  HD2 PRO A  81      34.641 -33.674 -15.444  1.00 54.47           H  
ATOM   1287  HD3 PRO A  81      33.128 -32.743 -15.442  1.00 54.47           H  
ATOM   1288  N   THR A  82      30.923 -33.690 -19.329  1.00 58.20           N  
ATOM   1289  H   THR A  82      31.344 -34.483 -19.793  1.00 58.20           H  
ATOM   1290  CA  THR A  82      30.153 -32.737 -20.126  1.00 58.20           C  
ATOM   1291  HA  THR A  82      30.732 -31.815 -20.180  1.00 58.20           H  
ATOM   1292  C   THR A  82      28.828 -32.406 -19.431  1.00 58.20           C  
ATOM   1293  CB  THR A  82      29.917 -33.247 -21.564  1.00 58.20           C  
ATOM   1294  HB  THR A  82      28.903 -32.999 -21.877  1.00 58.20           H  
ATOM   1295  O   THR A  82      27.914 -33.229 -19.348  1.00 58.20           O  
ATOM   1296  CG2 THR A  82      30.892 -32.608 -22.550  1.00 58.20           C  
ATOM   1297 HG21 THR A  82      30.727 -33.012 -23.549  1.00 58.20           H  
ATOM   1298 HG22 THR A  82      31.919 -32.800 -22.240  1.00 58.20           H  
ATOM   1299 HG23 THR A  82      30.729 -31.530 -22.577  1.00 58.20           H  
ATOM   1300  OG1 THR A  82      30.113 -34.640 -21.703  1.00 58.20           O  
ATOM   1301  HG1 THR A  82      31.059 -34.780 -21.776  1.00 58.20           H  
ATOM   1302  N   GLY A  83      28.713 -31.167 -18.944  1.00 65.24           N  
ATOM   1303  H   GLY A  83      29.550 -30.604 -18.895  1.00 65.24           H  
ATOM   1304  CA  GLY A  83      27.503 -30.635 -18.320  1.00 65.24           C  
ATOM   1305  HA2 GLY A  83      26.628 -31.150 -18.717  1.00 65.24           H  
ATOM   1306  HA3 GLY A  83      27.427 -29.582 -18.590  1.00 65.24           H  
ATOM   1307  C   GLY A  83      27.435 -30.700 -16.792  1.00 65.24           C  
ATOM   1308  O   GLY A  83      26.320 -30.598 -16.282  1.00 65.24           O  
ATOM   1309  N   ILE A  84      28.560 -30.875 -16.092  1.00 69.96           N  
ATOM   1310  H   ILE A  84      29.423 -31.029 -16.593  1.00 69.96           H  
ATOM   1311  CA  ILE A  84      28.727 -30.480 -14.680  1.00 69.96           C  
ATOM   1312  HA  ILE A  84      27.750 -30.353 -14.213  1.00 69.96           H  
ATOM   1313  C   ILE A  84      29.437 -29.120 -14.665  1.00 69.96           C  
ATOM   1314  CB  ILE A  84      29.505 -31.553 -13.876  1.00 69.96           C  
ATOM   1315  HB  ILE A  84      30.515 -31.633 -14.278  1.00 69.96           H  
ATOM   1316  O   ILE A  84      30.377 -28.930 -15.435  1.00 69.96           O  
ATOM   1317  CG1 ILE A  84      28.809 -32.924 -14.018  1.00 69.96           C  
ATOM   1318 HG12 ILE A  84      27.766 -32.800 -13.726  1.00 69.96           H  
ATOM   1319 HG13 ILE A  84      28.836 -33.232 -15.064  1.00 69.96           H  
ATOM   1320  CG2 ILE A  84      29.598 -31.156 -12.392  1.00 69.96           C  
ATOM   1321 HG21 ILE A  84      28.606 -31.065 -11.948  1.00 69.96           H  
ATOM   1322 HG22 ILE A  84      30.179 -31.884 -11.825  1.00 69.96           H  
ATOM   1323 HG23 ILE A  84      30.121 -30.205 -12.285  1.00 69.96           H  
ATOM   1324  CD1 ILE A  84      29.417 -34.061 -13.189  1.00 69.96           C  
ATOM   1325 HD11 ILE A  84      29.021 -35.016 -13.534  1.00 69.96           H  
ATOM   1326 HD12 ILE A  84      29.167 -33.935 -12.135  1.00 69.96           H  
ATOM   1327 HD13 ILE A  84      30.502 -34.064 -13.299  1.00 69.96           H  
ATOM   1328  N   GLU A  85      28.976 -28.171 -13.846  1.00 73.60           N  
ATOM   1329  H   GLU A  85      28.251 -28.392 -13.178  1.00 73.60           H  
ATOM   1330  CA  GLU A  85      29.701 -26.903 -13.670  1.00 73.60           C  
ATOM   1331  HA  GLU A  85      29.913 -26.506 -14.662  1.00 73.60           H  
ATOM   1332  C   GLU A  85      31.026 -27.168 -12.922  1.00 73.60           C  
ATOM   1333  CB  GLU A  85      28.854 -25.853 -12.934  1.00 73.60           C  
ATOM   1334  HB2 GLU A  85      28.437 -26.309 -12.036  1.00 73.60           H  
ATOM   1335  HB3 GLU A  85      29.493 -25.028 -12.623  1.00 73.60           H  
ATOM   1336  O   GLU A  85      31.020 -27.927 -11.951  1.00 73.60           O  
ATOM   1337  CG  GLU A  85      27.691 -25.288 -13.771  1.00 73.60           C  
ATOM   1338  HG2 GLU A  85      27.085 -26.119 -14.131  1.00 73.60           H  
ATOM   1339  HG3 GLU A  85      27.061 -24.694 -13.109  1.00 73.60           H  
ATOM   1340  CD  GLU A  85      28.104 -24.406 -14.966  1.00 73.60           C  
ATOM   1341  OE1 GLU A  85      27.205 -24.126 -15.798  1.00 73.60           O  
ATOM   1342  OE2 GLU A  85      29.293 -24.030 -15.079  1.00 73.60           O  
ATOM   1343  N   PRO A  86      32.165 -26.583 -13.340  1.00 75.33           N  
ATOM   1344  CA  PRO A  86      33.490 -26.957 -12.829  1.00 75.33           C  
ATOM   1345  HA  PRO A  86      33.673 -28.002 -13.075  1.00 75.33           H  
ATOM   1346  C   PRO A  86      33.690 -26.761 -11.320  1.00 75.33           C  
ATOM   1347  CB  PRO A  86      34.481 -26.067 -13.588  1.00 75.33           C  
ATOM   1348  HB2 PRO A  86      35.409 -26.598 -13.802  1.00 75.33           H  
ATOM   1349  HB3 PRO A  86      34.686 -25.162 -13.017  1.00 75.33           H  
ATOM   1350  O   PRO A  86      34.562 -27.394 -10.727  1.00 75.33           O  
ATOM   1351  CG  PRO A  86      33.743 -25.686 -14.866  1.00 75.33           C  
ATOM   1352  HG2 PRO A  86      34.084 -24.730 -15.263  1.00 75.33           H  
ATOM   1353  HG3 PRO A  86      33.866 -26.476 -15.606  1.00 75.33           H  
ATOM   1354  CD  PRO A  86      32.286 -25.627 -14.430  1.00 75.33           C  
ATOM   1355  HD2 PRO A  86      31.664 -25.878 -15.289  1.00 75.33           H  
ATOM   1356  HD3 PRO A  86      32.039 -24.629 -14.066  1.00 75.33           H  
ATOM   1357  N   ASP A  87      32.933 -25.848 -10.717  1.00 80.01           N  
ATOM   1358  H   ASP A  87      32.215 -25.373 -11.246  1.00 80.01           H  
ATOM   1359  CA  ASP A  87      32.972 -25.506  -9.297  1.00 80.01           C  
ATOM   1360  HA  ASP A  87      33.915 -25.858  -8.879  1.00 80.01           H  
ATOM   1361  C   ASP A  87      31.859 -26.179  -8.479  1.00 80.01           C  
ATOM   1362  CB  ASP A  87      32.944 -23.975  -9.151  1.00 80.01           C  
ATOM   1363  HB2 ASP A  87      33.752 -23.549  -9.745  1.00 80.01           H  
ATOM   1364  HB3 ASP A  87      33.140 -23.725  -8.108  1.00 80.01           H  
ATOM   1365  O   ASP A  87      31.802 -26.007  -7.258  1.00 80.01           O  
ATOM   1366  CG  ASP A  87      31.619 -23.323  -9.579  1.00 80.01           C  
ATOM   1367  OD1 ASP A  87      30.955 -23.866 -10.492  1.00 80.01           O  
ATOM   1368  OD2 ASP A  87      31.315 -22.244  -9.022  1.00 80.01           O  
ATOM   1369  N   ASP A  88      30.989 -26.969  -9.114  1.00 81.12           N  
ATOM   1370  H   ASP A  88      31.100 -27.128 -10.106  1.00 81.12           H  
ATOM   1371  CA  ASP A  88      29.941 -27.687  -8.404  1.00 81.12           C  
ATOM   1372  HA  ASP A  88      29.523 -26.989  -7.678  1.00 81.12           H  
ATOM   1373  C   ASP A  88      30.520 -28.882  -7.627  1.00 81.12           C  
ATOM   1374  CB  ASP A  88      28.794 -28.081  -9.345  1.00 81.12           C  
ATOM   1375  HB2 ASP A  88      29.097 -28.929  -9.959  1.00 81.12           H  
ATOM   1376  HB3 ASP A  88      28.583 -27.238 -10.003  1.00 81.12           H  
ATOM   1377  O   ASP A  88      31.326 -29.672  -8.116  1.00 81.12           O  
ATOM   1378  CG  ASP A  88      27.496 -28.425  -8.601  1.00 81.12           C  
ATOM   1379  OD1 ASP A  88      27.505 -28.577  -7.353  1.00 81.12           O  
ATOM   1380  OD2 ASP A  88      26.456 -28.562  -9.283  1.00 81.12           O  
ATOM   1381  N   HIS A  89      30.066 -29.045  -6.387  1.00 79.58           N  
ATOM   1382  H   HIS A  89      29.359 -28.390  -6.084  1.00 79.58           H  
ATOM   1383  CA  HIS A  89      30.427 -30.157  -5.510  1.00 79.58           C  
ATOM   1384  HA  HIS A  89      31.513 -30.240  -5.507  1.00 79.58           H  
ATOM   1385  C   HIS A  89      29.863 -31.520  -5.960  1.00 79.58           C  
ATOM   1386  CB  HIS A  89      29.949 -29.826  -4.091  1.00 79.58           C  
ATOM   1387  HB2 HIS A  89      30.277 -28.820  -3.826  1.00 79.58           H  
ATOM   1388  HB3 HIS A  89      30.427 -30.520  -3.400  1.00 79.58           H  
ATOM   1389  O   HIS A  89      30.248 -32.560  -5.411  1.00 79.58           O  
ATOM   1390  CG  HIS A  89      28.450 -29.921  -3.909  1.00 79.58           C  
ATOM   1391  CD2 HIS A  89      27.799 -30.763  -3.049  1.00 79.58           C  
ATOM   1392  HD2 HIS A  89      28.271 -31.462  -2.375  1.00 79.58           H  
ATOM   1393  ND1 HIS A  89      27.478 -29.230  -4.604  1.00 79.58           N  
ATOM   1394  HD1 HIS A  89      27.589 -28.749  -5.485  1.00 79.58           H  
ATOM   1395  CE1 HIS A  89      26.284 -29.626  -4.144  1.00 79.58           C  
ATOM   1396  HE1 HIS A  89      25.339 -29.308  -4.559  1.00 79.58           H  
ATOM   1397  NE2 HIS A  89      26.422 -30.566  -3.195  1.00 79.58           N  
ATOM   1398  N   LEU A  90      28.916 -31.534  -6.903  1.00 78.12           N  
ATOM   1399  H   LEU A  90      28.652 -30.652  -7.319  1.00 78.12           H  
ATOM   1400  CA  LEU A  90      28.299 -32.758  -7.403  1.00 78.12           C  
ATOM   1401  HA  LEU A  90      27.995 -33.353  -6.541  1.00 78.12           H  
ATOM   1402  C   LEU A  90      29.295 -33.603  -8.212  1.00 78.12           C  
ATOM   1403  CB  LEU A  90      27.045 -32.426  -8.228  1.00 78.12           C  
ATOM   1404  HB2 LEU A  90      27.331 -31.766  -9.047  1.00 78.12           H  
ATOM   1405  HB3 LEU A  90      26.676 -33.356  -8.660  1.00 78.12           H  
ATOM   1406  O   LEU A  90      29.940 -33.137  -9.144  1.00 78.12           O  
ATOM   1407  CG  LEU A  90      25.884 -31.780  -7.450  1.00 78.12           C  
ATOM   1408  HG  LEU A  90      26.197 -30.823  -7.033  1.00 78.12           H  
ATOM   1409  CD1 LEU A  90      24.715 -31.545  -8.407  1.00 78.12           C  
ATOM   1410 HD11 LEU A  90      24.388 -32.489  -8.842  1.00 78.12           H  
ATOM   1411 HD12 LEU A  90      23.893 -31.066  -7.875  1.00 78.12           H  
ATOM   1412 HD13 LEU A  90      25.050 -30.873  -9.197  1.00 78.12           H  
ATOM   1413  CD2 LEU A  90      25.381 -32.670  -6.306  1.00 78.12           C  
ATOM   1414 HD21 LEU A  90      24.491 -32.223  -5.864  1.00 78.12           H  
ATOM   1415 HD22 LEU A  90      26.142 -32.727  -5.528  1.00 78.12           H  
ATOM   1416 HD23 LEU A  90      25.146 -33.666  -6.680  1.00 78.12           H  
ATOM   1417  N   LYS A  91      29.380 -34.897  -7.876  1.00 79.65           N  
ATOM   1418  H   LYS A  91      28.832 -35.205  -7.085  1.00 79.65           H  
ATOM   1419  CA  LYS A  91      30.237 -35.874  -8.582  1.00 79.65           C  
ATOM   1420  HA  LYS A  91      31.164 -35.381  -8.875  1.00 79.65           H  
ATOM   1421  C   LYS A  91      29.623 -36.400  -9.878  1.00 79.65           C  
ATOM   1422  CB  LYS A  91      30.556 -37.056  -7.660  1.00 79.65           C  
ATOM   1423  HB2 LYS A  91      31.129 -37.791  -8.226  1.00 79.65           H  
ATOM   1424  HB3 LYS A  91      29.626 -37.523  -7.336  1.00 79.65           H  
ATOM   1425  O   LYS A  91      30.313 -37.007 -10.691  1.00 79.65           O  
ATOM   1426  CG  LYS A  91      31.378 -36.629  -6.441  1.00 79.65           C  
ATOM   1427  HG2 LYS A  91      32.290 -36.135  -6.776  1.00 79.65           H  
ATOM   1428  HG3 LYS A  91      30.801 -35.935  -5.828  1.00 79.65           H  
ATOM   1429  CD  LYS A  91      31.740 -37.859  -5.608  1.00 79.65           C  
ATOM   1430  HD2 LYS A  91      30.824 -38.345  -5.273  1.00 79.65           H  
ATOM   1431  HD3 LYS A  91      32.315 -38.552  -6.222  1.00 79.65           H  
ATOM   1432  CE  LYS A  91      32.569 -37.416  -4.403  1.00 79.65           C  
ATOM   1433  HE2 LYS A  91      31.991 -36.687  -3.835  1.00 79.65           H  
ATOM   1434  HE3 LYS A  91      33.465 -36.914  -4.766  1.00 79.65           H  
ATOM   1435  NZ  LYS A  91      32.928 -38.574  -3.552  1.00 79.65           N  
ATOM   1436  HZ1 LYS A  91      33.474 -38.267  -2.760  1.00 79.65           H  
ATOM   1437  HZ2 LYS A  91      33.465 -39.241  -4.088  1.00 79.65           H  
ATOM   1438  HZ3 LYS A  91      32.089 -39.027  -3.218  1.00 79.65           H  
ATOM   1439  N   GLU A  92      28.323 -36.204 -10.031  1.00 80.50           N  
ATOM   1440  H   GLU A  92      27.867 -35.583  -9.378  1.00 80.50           H  
ATOM   1441  CA  GLU A  92      27.529 -36.612 -11.180  1.00 80.50           C  
ATOM   1442  HA  GLU A  92      28.185 -36.889 -12.005  1.00 80.50           H  
ATOM   1443  C   GLU A  92      26.676 -35.429 -11.620  1.00 80.50           C  
ATOM   1444  CB  GLU A  92      26.631 -37.808 -10.836  1.00 80.50           C  
ATOM   1445  HB2 GLU A  92      26.004 -37.549  -9.982  1.00 80.50           H  
ATOM   1446  HB3 GLU A  92      25.988 -38.010 -11.692  1.00 80.50           H  
ATOM   1447  O   GLU A  92      26.406 -34.512 -10.843  1.00 80.50           O  
ATOM   1448  CG  GLU A  92      27.432 -39.079 -10.517  1.00 80.50           C  
ATOM   1449  HG2 GLU A  92      28.077 -39.303 -11.367  1.00 80.50           H  
ATOM   1450  HG3 GLU A  92      28.066 -38.893  -9.650  1.00 80.50           H  
ATOM   1451  CD  GLU A  92      26.545 -40.299 -10.224  1.00 80.50           C  
ATOM   1452  OE1 GLU A  92      27.132 -41.364  -9.928  1.00 80.50           O  
ATOM   1453  OE2 GLU A  92      25.301 -40.172 -10.284  1.00 80.50           O  
ATOM   1454  N   LYS A  93      26.230 -35.453 -12.875  1.00 76.50           N  
ATOM   1455  H   LYS A  93      26.438 -36.261 -13.444  1.00 76.50           H  
ATOM   1456  CA  LYS A  93      25.373 -34.402 -13.410  1.00 76.50           C  
ATOM   1457  HA  LYS A  93      25.902 -33.452 -13.338  1.00 76.50           H  
ATOM   1458  C   LYS A  93      24.111 -34.262 -12.567  1.00 76.50           C  
ATOM   1459  CB  LYS A  93      25.081 -34.706 -14.878  1.00 76.50           C  
ATOM   1460  HB2 LYS A  93      24.494 -35.622 -14.952  1.00 76.50           H  
ATOM   1461  HB3 LYS A  93      26.030 -34.853 -15.395  1.00 76.50           H  
ATOM   1462  O   LYS A  93      23.404 -35.244 -12.345  1.00 76.50           O  
ATOM   1463  CG  LYS A  93      24.327 -33.555 -15.544  1.00 76.50           C  
ATOM   1464  HG2 LYS A  93      23.334 -33.454 -15.105  1.00 76.50           H  
ATOM   1465  HG3 LYS A  93      24.880 -32.627 -15.399  1.00 76.50           H  
ATOM   1466  CD  LYS A  93      24.194 -33.847 -17.034  1.00 76.50           C  
ATOM   1467  HD2 LYS A  93      23.624 -34.766 -17.173  1.00 76.50           H  
ATOM   1468  HD3 LYS A  93      25.191 -33.970 -17.459  1.00 76.50           H  
ATOM   1469  CE  LYS A  93      23.490 -32.681 -17.715  1.00 76.50           C  
ATOM   1470  HE2 LYS A  93      22.487 -32.584 -17.299  1.00 76.50           H  
ATOM   1471  HE3 LYS A  93      24.044 -31.772 -17.481  1.00 76.50           H  
ATOM   1472  NZ  LYS A  93      23.452 -32.906 -19.176  1.00 76.50           N  
ATOM   1473  HZ1 LYS A  93      22.943 -33.754 -19.384  1.00 76.50           H  
ATOM   1474  HZ2 LYS A  93      23.031 -32.119 -19.648  1.00 76.50           H  
ATOM   1475  HZ3 LYS A  93      24.399 -33.016 -19.509  1.00 76.50           H  
ATOM   1476  N   SER A  94      23.822 -33.029 -12.148  1.00 76.75           N  
ATOM   1477  H   SER A  94      24.506 -32.300 -12.289  1.00 76.75           H  
ATOM   1478  CA  SER A  94      22.577 -32.704 -11.456  1.00 76.75           C  
ATOM   1479  HA  SER A  94      22.613 -33.148 -10.461  1.00 76.75           H  
ATOM   1480  C   SER A  94      21.374 -33.275 -12.212  1.00 76.75           C  
ATOM   1481  CB  SER A  94      22.436 -31.189 -11.300  1.00 76.75           C  
ATOM   1482  HB2 SER A  94      23.295 -30.800 -10.754  1.00 76.75           H  
ATOM   1483  HB3 SER A  94      22.412 -30.722 -12.285  1.00 76.75           H  
ATOM   1484  O   SER A  94      21.271 -33.164 -13.438  1.00 76.75           O  
ATOM   1485  OG  SER A  94      21.249 -30.877 -10.593  1.00 76.75           O  
ATOM   1486  HG  SER A  94      21.289 -29.934 -10.415  1.00 76.75           H  
ATOM   1487  N   SER A  95      20.441 -33.876 -11.471  1.00 81.48           N  
ATOM   1488  H   SER A  95      20.579 -33.926 -10.472  1.00 81.48           H  
ATOM   1489  CA  SER A  95      19.154 -34.333 -12.010  1.00 81.48           C  
ATOM   1490  HA  SER A  95      19.344 -34.981 -12.866  1.00 81.48           H  
ATOM   1491  C   SER A  95      18.287 -33.168 -12.501  1.00 81.48           C  
ATOM   1492  CB  SER A  95      18.413 -35.142 -10.944  1.00 81.48           C  
ATOM   1493  HB2 SER A  95      17.432 -35.433 -11.318  1.00 81.48           H  
ATOM   1494  HB3 SER A  95      18.988 -36.043 -10.729  1.00 81.48           H  
ATOM   1495  O   SER A  95      17.341 -33.369 -13.265  1.00 81.48           O  
ATOM   1496  OG  SER A  95      18.265 -34.391  -9.750  1.00 81.48           O  
ATOM   1497  HG  SER A  95      18.090 -34.998  -9.027  1.00 81.48           H  
ATOM   1498  N   LEU A  96      18.627 -31.943 -12.091  1.00 74.94           N  
ATOM   1499  H   LEU A  96      19.453 -31.864 -11.516  1.00 74.94           H  
ATOM   1500  CA  LEU A  96      18.037 -30.702 -12.560  1.00 74.94           C  
ATOM   1501  HA  LEU A  96      17.108 -30.922 -13.086  1.00 74.94           H  
ATOM   1502  C   LEU A  96      18.974 -30.013 -13.552  1.00 74.94           C  
ATOM   1503  CB  LEU A  96      17.723 -29.797 -11.358  1.00 74.94           C  
ATOM   1504  HB2 LEU A  96      18.659 -29.570 -10.848  1.00 74.94           H  
ATOM   1505  HB3 LEU A  96      17.310 -28.857 -11.724  1.00 74.94           H  
ATOM   1506  O   LEU A  96      20.196 -30.040 -13.429  1.00 74.94           O  
ATOM   1507  CG  LEU A  96      16.744 -30.409 -10.338  1.00 74.94           C  
ATOM   1508  HG  LEU A  96      17.144 -31.347  -9.953  1.00 74.94           H  
ATOM   1509  CD1 LEU A  96      16.573 -29.448  -9.162  1.00 74.94           C  
ATOM   1510 HD11 LEU A  96      16.166 -28.497  -9.505  1.00 74.94           H  
ATOM   1511 HD12 LEU A  96      15.903 -29.887  -8.423  1.00 74.94           H  
ATOM   1512 HD13 LEU A  96      17.541 -29.276  -8.692  1.00 74.94           H  
ATOM   1513  CD2 LEU A  96      15.363 -30.669 -10.948  1.00 74.94           C  
ATOM   1514 HD21 LEU A  96      15.440 -31.427 -11.728  1.00 74.94           H  
ATOM   1515 HD22 LEU A  96      14.955 -29.748 -11.364  1.00 74.94           H  
ATOM   1516 HD23 LEU A  96      14.694 -31.050 -10.177  1.00 74.94           H  
ATOM   1517  N   ARG A  97      18.389 -29.325 -14.532  1.00 77.52           N  
ATOM   1518  H   ARG A  97      17.380 -29.302 -14.556  1.00 77.52           H  
ATOM   1519  CA  ARG A  97      19.151 -28.458 -15.433  1.00 77.52           C  
ATOM   1520  HA  ARG A  97      19.981 -29.033 -15.845  1.00 77.52           H  
ATOM   1521  C   ARG A  97      19.739 -27.282 -14.640  1.00 77.52           C  
ATOM   1522  CB  ARG A  97      18.223 -27.987 -16.563  1.00 77.52           C  
ATOM   1523  HB2 ARG A  97      17.772 -28.854 -17.045  1.00 77.52           H  
ATOM   1524  HB3 ARG A  97      17.428 -27.378 -16.132  1.00 77.52           H  
ATOM   1525  O   ARG A  97      18.987 -26.611 -13.933  1.00 77.52           O  
ATOM   1526  CG  ARG A  97      18.974 -27.170 -17.618  1.00 77.52           C  
ATOM   1527  HG2 ARG A  97      19.526 -26.367 -17.130  1.00 77.52           H  
ATOM   1528  HG3 ARG A  97      19.683 -27.811 -18.142  1.00 77.52           H  
ATOM   1529  CD  ARG A  97      18.009 -26.535 -18.620  1.00 77.52           C  
ATOM   1530  HD2 ARG A  97      17.545 -27.319 -19.218  1.00 77.52           H  
ATOM   1531  HD3 ARG A  97      17.235 -26.013 -18.059  1.00 77.52           H  
ATOM   1532  NE  ARG A  97      18.732 -25.596 -19.497  1.00 77.52           N  
ATOM   1533  HE  ARG A  97      19.686 -25.842 -19.721  1.00 77.52           H  
ATOM   1534  NH1 ARG A  97      17.159 -23.920 -19.588  1.00 77.52           N  
ATOM   1535 HH11 ARG A  97      16.551 -24.478 -19.005  1.00 77.52           H  
ATOM   1536 HH12 ARG A  97      16.919 -22.971 -19.838  1.00 77.52           H  
ATOM   1537  NH2 ARG A  97      19.128 -23.647 -20.598  1.00 77.52           N  
ATOM   1538 HH21 ARG A  97      20.080 -23.943 -20.760  1.00 77.52           H  
ATOM   1539 HH22 ARG A  97      18.863 -22.704 -20.841  1.00 77.52           H  
ATOM   1540  CZ  ARG A  97      18.335 -24.399 -19.888  1.00 77.52           C  
ATOM   1541  N   TYR A  98      21.025 -26.977 -14.838  1.00 78.22           N  
ATOM   1542  H   TYR A  98      21.628 -27.628 -15.321  1.00 78.22           H  
ATOM   1543  CA  TYR A  98      21.614 -25.721 -14.363  1.00 78.22           C  
ATOM   1544  HA  TYR A  98      21.545 -25.708 -13.276  1.00 78.22           H  
ATOM   1545  C   TYR A  98      20.820 -24.521 -14.904  1.00 78.22           C  
ATOM   1546  CB  TYR A  98      23.103 -25.631 -14.723  1.00 78.22           C  
ATOM   1547  HB2 TYR A  98      23.454 -24.619 -14.522  1.00 78.22           H  
ATOM   1548  HB3 TYR A  98      23.237 -25.815 -15.789  1.00 78.22           H  
ATOM   1549  O   TYR A  98      20.560 -24.405 -16.107  1.00 78.22           O  
ATOM   1550  CG  TYR A  98      23.963 -26.586 -13.919  1.00 78.22           C  
ATOM   1551  CD1 TYR A  98      24.307 -26.273 -12.587  1.00 78.22           C  
ATOM   1552  HD1 TYR A  98      24.011 -25.331 -12.151  1.00 78.22           H  
ATOM   1553  CD2 TYR A  98      24.417 -27.787 -14.496  1.00 78.22           C  
ATOM   1554  HD2 TYR A  98      24.205 -28.014 -15.531  1.00 78.22           H  
ATOM   1555  CE1 TYR A  98      25.092 -27.165 -11.831  1.00 78.22           C  
ATOM   1556  HE1 TYR A  98      25.386 -26.920 -10.821  1.00 78.22           H  
ATOM   1557  CE2 TYR A  98      25.195 -28.679 -13.738  1.00 78.22           C  
ATOM   1558  HE2 TYR A  98      25.559 -29.600 -14.169  1.00 78.22           H  
ATOM   1559  OH  TYR A  98      26.275 -29.268 -11.712  1.00 78.22           O  
ATOM   1560  HH  TYR A  98      26.389 -28.986 -10.801  1.00 78.22           H  
ATOM   1561  CZ  TYR A  98      25.538 -28.372 -12.409  1.00 78.22           C  
ATOM   1562  N   GLY A  99      20.341 -23.695 -13.976  1.00 74.02           N  
ATOM   1563  H   GLY A  99      20.632 -23.854 -13.022  1.00 74.02           H  
ATOM   1564  CA  GLY A  99      19.481 -22.546 -14.242  1.00 74.02           C  
ATOM   1565  HA2 GLY A  99      18.830 -22.397 -13.381  1.00 74.02           H  
ATOM   1566  HA3 GLY A  99      18.858 -22.742 -15.115  1.00 74.02           H  
ATOM   1567  C   GLY A  99      20.269 -21.261 -14.491  1.00 74.02           C  
ATOM   1568  O   GLY A  99      21.407 -21.282 -14.944  1.00 74.02           O  
ATOM   1569  N   ASN A 100      19.644 -20.123 -14.192  1.00 79.16           N  
ATOM   1570  H   ASN A 100      18.738 -20.169 -13.748  1.00 79.16           H  
ATOM   1571  CA  ASN A 100      20.306 -18.824 -14.284  1.00 79.16           C  
ATOM   1572  HA  ASN A 100      20.852 -18.768 -15.225  1.00 79.16           H  
ATOM   1573  C   ASN A 100      21.306 -18.643 -13.135  1.00 79.16           C  
ATOM   1574  CB  ASN A 100      19.256 -17.701 -14.241  1.00 79.16           C  
ATOM   1575  HB2 ASN A 100      18.696 -17.778 -13.309  1.00 79.16           H  
ATOM   1576  HB3 ASN A 100      19.770 -16.740 -14.242  1.00 79.16           H  
ATOM   1577  O   ASN A 100      20.985 -18.967 -11.991  1.00 79.16           O  
ATOM   1578  CG  ASN A 100      18.288 -17.705 -15.409  1.00 79.16           C  
ATOM   1579  ND2 ASN A 100      17.161 -17.051 -15.258  1.00 79.16           N  
ATOM   1580 HD21 ASN A 100      16.568 -17.017 -16.075  1.00 79.16           H  
ATOM   1581 HD22 ASN A 100      17.001 -16.519 -14.414  1.00 79.16           H  
ATOM   1582  OD1 ASN A 100      18.501 -18.272 -16.464  1.00 79.16           O  
ATOM   1583  N   VAL A 101      22.447 -18.017 -13.422  1.00 77.75           N  
ATOM   1584  H   VAL A 101      22.676 -17.819 -14.386  1.00 77.75           H  
ATOM   1585  CA  VAL A 101      23.326 -17.464 -12.385  1.00 77.75           C  
ATOM   1586  HA  VAL A 101      23.467 -18.217 -11.610  1.00 77.75           H  
ATOM   1587  C   VAL A 101      22.634 -16.247 -11.766  1.00 77.75           C  
ATOM   1588  CB  VAL A 101      24.716 -17.111 -12.951  1.00 77.75           C  
ATOM   1589  HB  VAL A 101      24.606 -16.353 -13.726  1.00 77.75           H  
ATOM   1590  O   VAL A 101      22.200 -15.338 -12.479  1.00 77.75           O  
ATOM   1591  CG1 VAL A 101      25.643 -16.565 -11.858  1.00 77.75           C  
ATOM   1592 HG11 VAL A 101      26.628 -16.362 -12.279  1.00 77.75           H  
ATOM   1593 HG12 VAL A 101      25.753 -17.294 -11.055  1.00 77.75           H  
ATOM   1594 HG13 VAL A 101      25.253 -15.633 -11.451  1.00 77.75           H  
ATOM   1595  CG2 VAL A 101      25.386 -18.346 -13.568  1.00 77.75           C  
ATOM   1596 HG21 VAL A 101      26.379 -18.086 -13.933  1.00 77.75           H  
ATOM   1597 HG22 VAL A 101      24.806 -18.727 -14.409  1.00 77.75           H  
ATOM   1598 HG23 VAL A 101      25.488 -19.133 -12.821  1.00 77.75           H  
ATOM   1599  N   LEU A 102      22.483 -16.250 -10.441  1.00 71.35           N  
ATOM   1600  H   LEU A 102      22.888 -17.011  -9.916  1.00 71.35           H  
ATOM   1601  CA  LEU A 102      21.987 -15.103  -9.684  1.00 71.35           C  
ATOM   1602  HA  LEU A 102      21.450 -14.421 -10.342  1.00 71.35           H  
ATOM   1603  C   LEU A 102      23.188 -14.343  -9.124  1.00 71.35           C  
ATOM   1604  CB  LEU A 102      21.029 -15.559  -8.566  1.00 71.35           C  
ATOM   1605  HB2 LEU A 102      20.732 -14.678  -7.997  1.00 71.35           H  
ATOM   1606  HB3 LEU A 102      21.575 -16.216  -7.889  1.00 71.35           H  
ATOM   1607  O   LEU A 102      23.870 -14.845  -8.236  1.00 71.35           O  
ATOM   1608  CG  LEU A 102      19.762 -16.295  -9.038  1.00 71.35           C  
ATOM   1609  HG  LEU A 102      20.043 -17.221  -9.539  1.00 71.35           H  
ATOM   1610  CD1 LEU A 102      18.893 -16.648  -7.829  1.00 71.35           C  
ATOM   1611 HD11 LEU A 102      19.474 -17.258  -7.137  1.00 71.35           H  
ATOM   1612 HD12 LEU A 102      18.574 -15.740  -7.318  1.00 71.35           H  
ATOM   1613 HD13 LEU A 102      18.023 -17.219  -8.151  1.00 71.35           H  
ATOM   1614  CD2 LEU A 102      18.919 -15.453 -10.001  1.00 71.35           C  
ATOM   1615 HD21 LEU A 102      18.700 -14.488  -9.543  1.00 71.35           H  
ATOM   1616 HD22 LEU A 102      17.990 -15.978 -10.227  1.00 71.35           H  
ATOM   1617 HD23 LEU A 102      19.478 -15.317 -10.927  1.00 71.35           H  
ATOM   1618  N   ASP A 103      23.438 -13.144  -9.645  1.00 75.12           N  
ATOM   1619  H   ASP A 103      22.860 -12.783 -10.391  1.00 75.12           H  
ATOM   1620  CA  ASP A 103      24.448 -12.252  -9.081  1.00 75.12           C  
ATOM   1621  HA  ASP A 103      25.346 -12.832  -8.868  1.00 75.12           H  
ATOM   1622  C   ASP A 103      23.930 -11.660  -7.764  1.00 75.12           C  
ATOM   1623  CB  ASP A 103      24.833 -11.168 -10.099  1.00 75.12           C  
ATOM   1624  HB2 ASP A 103      25.118 -11.652 -11.033  1.00 75.12           H  
ATOM   1625  HB3 ASP A 103      23.971 -10.531 -10.295  1.00 75.12           H  
ATOM   1626  O   ASP A 103      22.925 -10.947  -7.739  1.00 75.12           O  
ATOM   1627  CG  ASP A 103      26.007 -10.305  -9.622  1.00 75.12           C  
ATOM   1628  OD1 ASP A 103      26.528 -10.560  -8.512  1.00 75.12           O  
ATOM   1629  OD2 ASP A 103      26.407  -9.400 -10.381  1.00 75.12           O  
ATOM   1630  N   VAL A 104      24.600 -11.998  -6.664  1.00 73.47           N  
ATOM   1631  H   VAL A 104      25.415 -12.584  -6.776  1.00 73.47           H  
ATOM   1632  CA  VAL A 104      24.271 -11.520  -5.315  1.00 73.47           C  
ATOM   1633  HA  VAL A 104      23.259 -11.117  -5.328  1.00 73.47           H  
ATOM   1634  C   VAL A 104      25.161 -10.363  -4.869  1.00 73.47           C  
ATOM   1635  CB  VAL A 104      24.279 -12.663  -4.281  1.00 73.47           C  
ATOM   1636  HB  VAL A 104      24.037 -12.249  -3.302  1.00 73.47           H  
ATOM   1637  O   VAL A 104      24.942  -9.840  -3.783  1.00 73.47           O  
ATOM   1638  CG1 VAL A 104      23.207 -13.711  -4.610  1.00 73.47           C  
ATOM   1639 HG11 VAL A 104      23.162 -14.449  -3.809  1.00 73.47           H  
ATOM   1640 HG12 VAL A 104      22.236 -13.226  -4.704  1.00 73.47           H  
ATOM   1641 HG13 VAL A 104      23.447 -14.215  -5.546  1.00 73.47           H  
ATOM   1642  CG2 VAL A 104      25.643 -13.356  -4.173  1.00 73.47           C  
ATOM   1643 HG21 VAL A 104      26.412 -12.629  -3.913  1.00 73.47           H  
ATOM   1644 HG22 VAL A 104      25.607 -14.111  -3.388  1.00 73.47           H  
ATOM   1645 HG23 VAL A 104      25.907 -13.838  -5.114  1.00 73.47           H  
ATOM   1646  N   ASN A 105      26.126  -9.916  -5.684  1.00 73.59           N  
ATOM   1647  H   ASN A 105      26.230 -10.327  -6.600  1.00 73.59           H  
ATOM   1648  CA  ASN A 105      27.060  -8.847  -5.301  1.00 73.59           C  
ATOM   1649  HA  ASN A 105      27.584  -9.138  -4.391  1.00 73.59           H  
ATOM   1650  C   ASN A 105      26.357  -7.516  -5.004  1.00 73.59           C  
ATOM   1651  CB  ASN A 105      28.085  -8.641  -6.424  1.00 73.59           C  
ATOM   1652  HB2 ASN A 105      27.569  -8.455  -7.366  1.00 73.59           H  
ATOM   1653  HB3 ASN A 105      28.691  -7.764  -6.196  1.00 73.59           H  
ATOM   1654  O   ASN A 105      26.884  -6.683  -4.275  1.00 73.59           O  
ATOM   1655  CG  ASN A 105      29.041  -9.805  -6.576  1.00 73.59           C  
ATOM   1656  ND2 ASN A 105      29.186 -10.325  -7.767  1.00 73.59           N  
ATOM   1657 HD21 ASN A 105      28.418 -10.176  -8.405  1.00 73.59           H  
ATOM   1658 HD22 ASN A 105      29.764 -11.151  -7.824  1.00 73.59           H  
ATOM   1659  OD1 ASN A 105      29.669 -10.258  -5.636  1.00 73.59           O  
ATOM   1660  N   SER A 106      25.164  -7.302  -5.565  1.00 63.25           N  
ATOM   1661  H   SER A 106      24.798  -8.003  -6.192  1.00 63.25           H  
ATOM   1662  CA  SER A 106      24.349  -6.118  -5.290  1.00 63.25           C  
ATOM   1663  HA  SER A 106      25.012  -5.262  -5.171  1.00 63.25           H  
ATOM   1664  C   SER A 106      23.524  -6.211  -4.001  1.00 63.25           C  
ATOM   1665  CB  SER A 106      23.441  -5.840  -6.489  1.00 63.25           C  
ATOM   1666  HB2 SER A 106      22.849  -4.946  -6.297  1.00 63.25           H  
ATOM   1667  HB3 SER A 106      24.060  -5.659  -7.368  1.00 63.25           H  
ATOM   1668  O   SER A 106      22.821  -5.254  -3.678  1.00 63.25           O  
ATOM   1669  OG  SER A 106      22.584  -6.936  -6.753  1.00 63.25           O  
ATOM   1670  HG  SER A 106      22.110  -7.174  -5.953  1.00 63.25           H  
ATOM   1671  N   ILE A 107      23.521  -7.361  -3.315  1.00 64.12           N  
ATOM   1672  H   ILE A 107      24.182  -8.080  -3.571  1.00 64.12           H  
ATOM   1673  CA  ILE A 107      22.804  -7.551  -2.052  1.00 64.12           C  
ATOM   1674  HA  ILE A 107      21.894  -6.952  -2.067  1.00 64.12           H  
ATOM   1675  C   ILE A 107      23.688  -7.039  -0.919  1.00 64.12           C  
ATOM   1676  CB  ILE A 107      22.388  -9.025  -1.822  1.00 64.12           C  
ATOM   1677  HB  ILE A 107      23.284  -9.643  -1.780  1.00 64.12           H  
ATOM   1678  O   ILE A 107      24.701  -7.646  -0.585  1.00 64.12           O  
ATOM   1679  CG1 ILE A 107      21.500  -9.523  -2.987  1.00 64.12           C  
ATOM   1680 HG12 ILE A 107      20.625  -8.880  -3.077  1.00 64.12           H  
ATOM   1681 HG13 ILE A 107      22.065  -9.452  -3.917  1.00 64.12           H  
ATOM   1682  CG2 ILE A 107      21.650  -9.166  -0.473  1.00 64.12           C  
ATOM   1683 HG21 ILE A 107      21.411 -10.210  -0.274  1.00 64.12           H  
ATOM   1684 HG22 ILE A 107      20.739  -8.568  -0.472  1.00 64.12           H  
ATOM   1685 HG23 ILE A 107      22.288  -8.831   0.346  1.00 64.12           H  
ATOM   1686  CD1 ILE A 107      21.030 -10.978  -2.853  1.00 64.12           C  
ATOM   1687 HD11 ILE A 107      20.589 -11.302  -3.796  1.00 64.12           H  
ATOM   1688 HD12 ILE A 107      20.275 -11.062  -2.071  1.00 64.12           H  
ATOM   1689 HD13 ILE A 107      21.875 -11.623  -2.613  1.00 64.12           H  
ATOM   1690  N   ASP A 108      23.256  -5.946  -0.305  1.00 61.07           N  
ATOM   1691  H   ASP A 108      22.451  -5.453  -0.663  1.00 61.07           H  
ATOM   1692  CA  ASP A 108      23.766  -5.520   0.991  1.00 61.07           C  
ATOM   1693  HA  ASP A 108      24.835  -5.731   1.041  1.00 61.07           H  
ATOM   1694  C   ASP A 108      23.062  -6.330   2.097  1.00 61.07           C  
ATOM   1695  CB  ASP A 108      23.595  -4.000   1.103  1.00 61.07           C  
ATOM   1696  HB2 ASP A 108      23.984  -3.544   0.192  1.00 61.07           H  
ATOM   1697  HB3 ASP A 108      22.537  -3.749   1.174  1.00 61.07           H  
ATOM   1698  O   ASP A 108      21.833  -6.458   2.104  1.00 61.07           O  
ATOM   1699  CG  ASP A 108      24.351  -3.407   2.289  1.00 61.07           C  
ATOM   1700  OD1 ASP A 108      24.670  -4.181   3.221  1.00 61.07           O  
ATOM   1701  OD2 ASP A 108      24.634  -2.195   2.227  1.00 61.07           O  
ATOM   1702  N   LEU A 109      23.843  -6.961   2.978  1.00 63.95           N  
ATOM   1703  H   LEU A 109      24.824  -6.718   2.969  1.00 63.95           H  
ATOM   1704  CA  LEU A 109      23.326  -7.720   4.121  1.00 63.95           C  
ATOM   1705  HA  LEU A 109      22.352  -8.136   3.864  1.00 63.95           H  
ATOM   1706  C   LEU A 109      23.089  -6.832   5.348  1.00 63.95           C  
ATOM   1707  CB  LEU A 109      24.289  -8.868   4.480  1.00 63.95           C  
ATOM   1708  HB2 LEU A 109      23.992  -9.275   5.447  1.00 63.95           H  
ATOM   1709  HB3 LEU A 109      25.289  -8.451   4.600  1.00 63.95           H  
ATOM   1710  O   LEU A 109      22.230  -7.170   6.162  1.00 63.95           O  
ATOM   1711  CG  LEU A 109      24.341 -10.025   3.468  1.00 63.95           C  
ATOM   1712  HG  LEU A 109      24.609  -9.642   2.484  1.00 63.95           H  
ATOM   1713  CD1 LEU A 109      25.407 -11.034   3.903  1.00 63.95           C  
ATOM   1714 HD11 LEU A 109      25.162 -11.439   4.885  1.00 63.95           H  
ATOM   1715 HD12 LEU A 109      25.473 -11.840   3.174  1.00 63.95           H  
ATOM   1716 HD13 LEU A 109      26.373 -10.532   3.957  1.00 63.95           H  
ATOM   1717  CD2 LEU A 109      23.008 -10.777   3.364  1.00 63.95           C  
ATOM   1718 HD21 LEU A 109      23.123 -11.631   2.696  1.00 63.95           H  
ATOM   1719 HD22 LEU A 109      22.696 -11.117   4.352  1.00 63.95           H  
ATOM   1720 HD23 LEU A 109      22.249 -10.115   2.948  1.00 63.95           H  
ATOM   1721  N   GLU A 110      23.817  -5.719   5.463  1.00 63.15           N  
ATOM   1722  H   GLU A 110      24.398  -5.430   4.690  1.00 63.15           H  
ATOM   1723  CA  GLU A 110      23.660  -4.741   6.545  1.00 63.15           C  
ATOM   1724  HA  GLU A 110      23.531  -5.256   7.496  1.00 63.15           H  
ATOM   1725  C   GLU A 110      22.404  -3.892   6.309  1.00 63.15           C  
ATOM   1726  CB  GLU A 110      24.914  -3.851   6.630  1.00 63.15           C  
ATOM   1727  HB2 GLU A 110      25.025  -3.295   5.699  1.00 63.15           H  
ATOM   1728  HB3 GLU A 110      24.769  -3.121   7.427  1.00 63.15           H  
ATOM   1729  O   GLU A 110      21.652  -3.592   7.235  1.00 63.15           O  
ATOM   1730  CG  GLU A 110      26.219  -4.623   6.900  1.00 63.15           C  
ATOM   1731  HG2 GLU A 110      27.040  -3.907   6.950  1.00 63.15           H  
ATOM   1732  HG3 GLU A 110      26.423  -5.289   6.062  1.00 63.15           H  
ATOM   1733  CD  GLU A 110      26.181  -5.434   8.204  1.00 63.15           C  
ATOM   1734  OE1 GLU A 110      26.679  -6.585   8.187  1.00 63.15           O  
ATOM   1735  OE2 GLU A 110      25.678  -4.905   9.221  1.00 63.15           O  
ATOM   1736  N   GLU A 111      22.107  -3.605   5.040  1.00 49.41           N  
ATOM   1737  H   GLU A 111      22.817  -3.801   4.350  1.00 49.41           H  
ATOM   1738  CA  GLU A 111      20.825  -3.073   4.590  1.00 49.41           C  
ATOM   1739  HA  GLU A 111      20.165  -2.902   5.441  1.00 49.41           H  
ATOM   1740  C   GLU A 111      20.164  -4.068   3.634  1.00 49.41           C  
ATOM   1741  CB  GLU A 111      21.010  -1.725   3.878  1.00 49.41           C  
ATOM   1742  HB2 GLU A 111      21.763  -1.821   3.096  1.00 49.41           H  
ATOM   1743  HB3 GLU A 111      20.055  -1.476   3.414  1.00 49.41           H  
ATOM   1744  O   GLU A 111      20.373  -3.948   2.426  1.00 49.41           O  
ATOM   1745  CG  GLU A 111      21.392  -0.568   4.804  1.00 49.41           C  
ATOM   1746  HG2 GLU A 111      20.683  -0.540   5.630  1.00 49.41           H  
ATOM   1747  HG3 GLU A 111      22.387  -0.746   5.212  1.00 49.41           H  
ATOM   1748  CD  GLU A 111      21.364   0.790   4.076  1.00 49.41           C  
ATOM   1749  OE1 GLU A 111      21.647   1.805   4.750  1.00 49.41           O  
ATOM   1750  OE2 GLU A 111      20.975   0.845   2.880  1.00 49.41           O  
ATOM   1751  N   PRO A 112      19.336  -5.032   4.095  1.00 48.08           N  
ATOM   1752  CA  PRO A 112      18.605  -5.915   3.191  1.00 48.08           C  
ATOM   1753  HA  PRO A 112      19.319  -6.458   2.572  1.00 48.08           H  
ATOM   1754  C   PRO A 112      17.695  -5.083   2.275  1.00 48.08           C  
ATOM   1755  CB  PRO A 112      17.869  -6.922   4.080  1.00 48.08           C  
ATOM   1756  HB2 PRO A 112      18.486  -7.813   4.190  1.00 48.08           H  
ATOM   1757  HB3 PRO A 112      16.888  -7.190   3.687  1.00 48.08           H  
ATOM   1758  O   PRO A 112      16.542  -4.763   2.593  1.00 48.08           O  
ATOM   1759  CG  PRO A 112      17.770  -6.214   5.430  1.00 48.08           C  
ATOM   1760  HG2 PRO A 112      16.887  -5.574   5.441  1.00 48.08           H  
ATOM   1761  HG3 PRO A 112      17.738  -6.922   6.258  1.00 48.08           H  
ATOM   1762  CD  PRO A 112      19.027  -5.346   5.480  1.00 48.08           C  
ATOM   1763  HD2 PRO A 112      19.855  -5.908   5.913  1.00 48.08           H  
ATOM   1764  HD3 PRO A 112      18.840  -4.449   6.070  1.00 48.08           H  
ATOM   1765  N   SER A 113      18.250  -4.707   1.124  1.00 47.71           N  
ATOM   1766  H   SER A 113      19.253  -4.822   1.101  1.00 47.71           H  
ATOM   1767  CA  SER A 113      17.666  -3.741   0.207  1.00 47.71           C  
ATOM   1768  HA  SER A 113      17.537  -2.810   0.760  1.00 47.71           H  
ATOM   1769  C   SER A 113      16.290  -4.236  -0.235  1.00 47.71           C  
ATOM   1770  CB  SER A 113      18.624  -3.438  -0.956  1.00 47.71           C  
ATOM   1771  HB2 SER A 113      19.552  -3.033  -0.553  1.00 47.71           H  
ATOM   1772  HB3 SER A 113      18.177  -2.683  -1.603  1.00 47.71           H  
ATOM   1773  O   SER A 113      16.092  -5.387  -0.630  1.00 47.71           O  
ATOM   1774  OG  SER A 113      18.915  -4.591  -1.722  1.00 47.71           O  
ATOM   1775  HG  SER A 113      19.477  -5.150  -1.180  1.00 47.71           H  
ATOM   1776  N   GLY A 114      15.284  -3.374  -0.092  1.00 50.04           N  
ATOM   1777  H   GLY A 114      15.511  -2.459   0.270  1.00 50.04           H  
ATOM   1778  CA  GLY A 114      13.913  -3.660  -0.508  1.00 50.04           C  
ATOM   1779  HA2 GLY A 114      13.479  -2.737  -0.893  1.00 50.04           H  
ATOM   1780  HA3 GLY A 114      13.940  -4.373  -1.332  1.00 50.04           H  
ATOM   1781  C   GLY A 114      12.963  -4.227   0.557  1.00 50.04           C  
ATOM   1782  O   GLY A 114      11.760  -4.264   0.278  1.00 50.04           O  
ATOM   1783  N   GLN A 115      13.411  -4.619   1.761  1.00 53.83           N  
ATOM   1784  H   GLN A 115      14.401  -4.590   1.960  1.00 53.83           H  
ATOM   1785  CA  GLN A 115      12.466  -5.049   2.812  1.00 53.83           C  
ATOM   1786  HA  GLN A 115      11.683  -5.645   2.343  1.00 53.83           H  
ATOM   1787  C   GLN A 115      11.744  -3.865   3.471  1.00 53.83           C  
ATOM   1788  CB  GLN A 115      13.135  -5.947   3.861  1.00 53.83           C  
ATOM   1789  HB2 GLN A 115      12.411  -6.105   4.660  1.00 53.83           H  
ATOM   1790  HB3 GLN A 115      14.009  -5.451   4.284  1.00 53.83           H  
ATOM   1791  O   GLN A 115      10.509  -3.860   3.563  1.00 53.83           O  
ATOM   1792  CG  GLN A 115      13.542  -7.308   3.269  1.00 53.83           C  
ATOM   1793  HG2 GLN A 115      14.479  -7.186   2.726  1.00 53.83           H  
ATOM   1794  HG3 GLN A 115      12.785  -7.644   2.561  1.00 53.83           H  
ATOM   1795  CD  GLN A 115      13.700  -8.407   4.318  1.00 53.83           C  
ATOM   1796  NE2 GLN A 115      14.461  -9.440   4.035  1.00 53.83           N  
ATOM   1797 HE21 GLN A 115      14.634 -10.062   4.812  1.00 53.83           H  
ATOM   1798 HE22 GLN A 115      15.087  -9.401   3.244  1.00 53.83           H  
ATOM   1799  OE1 GLN A 115      13.084  -8.414   5.369  1.00 53.83           O  
ATOM   1800  N   THR A 116      12.492  -2.830   3.843  1.00 73.63           N  
ATOM   1801  H   THR A 116      13.499  -2.909   3.809  1.00 73.63           H  
ATOM   1802  CA  THR A 116      11.980  -1.567   4.382  1.00 73.63           C  
ATOM   1803  HA  THR A 116      10.929  -1.695   4.641  1.00 73.63           H  
ATOM   1804  C   THR A 116      12.039  -0.478   3.312  1.00 73.63           C  
ATOM   1805  CB  THR A 116      12.711  -1.177   5.680  1.00 73.63           C  
ATOM   1806  HB  THR A 116      12.671  -0.097   5.822  1.00 73.63           H  
ATOM   1807  O   THR A 116      12.957  -0.413   2.495  1.00 73.63           O  
ATOM   1808  CG2 THR A 116      12.056  -1.871   6.875  1.00 73.63           C  
ATOM   1809 HG21 THR A 116      12.596  -1.611   7.785  1.00 73.63           H  
ATOM   1810 HG22 THR A 116      12.084  -2.953   6.745  1.00 73.63           H  
ATOM   1811 HG23 THR A 116      11.023  -1.540   6.983  1.00 73.63           H  
ATOM   1812  OG1 THR A 116      14.050  -1.611   5.630  1.00 73.63           O  
ATOM   1813  HG1 THR A 116      14.552  -1.159   6.312  1.00 73.63           H  
ATOM   1814  N   ALA A 117      10.974   0.314   3.225  1.00 87.56           N  
ATOM   1815  H   ALA A 117      10.314   0.309   3.990  1.00 87.56           H  
ATOM   1816  CA  ALA A 117      10.915   1.480   2.356  1.00 87.56           C  
ATOM   1817  HA  ALA A 117      11.726   1.452   1.629  1.00 87.56           H  
ATOM   1818  C   ALA A 117      11.091   2.719   3.229  1.00 87.56           C  
ATOM   1819  CB  ALA A 117       9.580   1.490   1.604  1.00 87.56           C  
ATOM   1820  HB1 ALA A 117       9.398   0.518   1.145  1.00 87.56           H  
ATOM   1821  HB2 ALA A 117       9.605   2.266   0.838  1.00 87.56           H  
ATOM   1822  HB3 ALA A 117       8.777   1.715   2.306  1.00 87.56           H  
ATOM   1823  O   ALA A 117      10.507   2.774   4.312  1.00 87.56           O  
ATOM   1824  N   ASP A 118      11.844   3.701   2.748  1.00 91.44           N  
ATOM   1825  H   ASP A 118      12.270   3.605   1.837  1.00 91.44           H  
ATOM   1826  CA  ASP A 118      11.884   5.021   3.367  1.00 91.44           C  
ATOM   1827  HA  ASP A 118      11.906   4.916   4.452  1.00 91.44           H  
ATOM   1828  C   ASP A 118      10.598   5.765   2.988  1.00 91.44           C  
ATOM   1829  CB  ASP A 118      13.160   5.765   2.969  1.00 91.44           C  
ATOM   1830  HB2 ASP A 118      14.023   5.174   3.276  1.00 91.44           H  
ATOM   1831  HB3 ASP A 118      13.190   5.877   1.885  1.00 91.44           H  
ATOM   1832  O   ASP A 118      10.502   6.456   1.970  1.00 91.44           O  
ATOM   1833  CG  ASP A 118      13.247   7.150   3.622  1.00 91.44           C  
ATOM   1834  OD1 ASP A 118      12.251   7.604   4.235  1.00 91.44           O  
ATOM   1835  OD2 ASP A 118      14.280   7.809   3.396  1.00 91.44           O  
ATOM   1836  N   TRP A 119       9.553   5.538   3.784  1.00 93.60           N  
ATOM   1837  H   TRP A 119       9.684   4.906   4.560  1.00 93.60           H  
ATOM   1838  CA  TRP A 119       8.233   6.102   3.536  1.00 93.60           C  
ATOM   1839  HA  TRP A 119       7.950   5.883   2.506  1.00 93.60           H  
ATOM   1840  C   TRP A 119       8.195   7.617   3.683  1.00 93.60           C  
ATOM   1841  CB  TRP A 119       7.211   5.461   4.471  1.00 93.60           C  
ATOM   1842  HB2 TRP A 119       7.556   5.558   5.500  1.00 93.60           H  
ATOM   1843  HB3 TRP A 119       6.275   6.012   4.388  1.00 93.60           H  
ATOM   1844  O   TRP A 119       7.378   8.240   3.005  1.00 93.60           O  
ATOM   1845  CG  TRP A 119       6.930   4.026   4.167  1.00 93.60           C  
ATOM   1846  CD1 TRP A 119       7.213   2.986   4.980  1.00 93.60           C  
ATOM   1847  HD1 TRP A 119       7.672   3.079   5.954  1.00 93.60           H  
ATOM   1848  CD2 TRP A 119       6.336   3.451   2.964  1.00 93.60           C  
ATOM   1849  CE2 TRP A 119       6.304   2.035   3.120  1.00 93.60           C  
ATOM   1850  CE3 TRP A 119       5.833   3.977   1.753  1.00 93.60           C  
ATOM   1851  HE3 TRP A 119       5.848   5.047   1.606  1.00 93.60           H  
ATOM   1852  NE1 TRP A 119       6.828   1.809   4.375  1.00 93.60           N  
ATOM   1853  HE1 TRP A 119       6.869   0.923   4.858  1.00 93.60           H  
ATOM   1854  CH2 TRP A 119       5.306   1.737   0.937  1.00 93.60           C  
ATOM   1855  HH2 TRP A 119       4.896   1.082   0.182  1.00 93.60           H  
ATOM   1856  CZ2 TRP A 119       5.833   1.185   2.112  1.00 93.60           C  
ATOM   1857  HZ2 TRP A 119       5.886   0.113   2.237  1.00 93.60           H  
ATOM   1858  CZ3 TRP A 119       5.310   3.131   0.754  1.00 93.60           C  
ATOM   1859  HZ3 TRP A 119       4.917   3.559  -0.156  1.00 93.60           H  
ATOM   1860  N   LYS A 120       9.064   8.204   4.514  1.00 93.96           N  
ATOM   1861  H   LYS A 120       9.788   7.642   4.937  1.00 93.96           H  
ATOM   1862  CA  LYS A 120       9.145   9.654   4.686  1.00 93.96           C  
ATOM   1863  HA  LYS A 120       8.146  10.055   4.856  1.00 93.96           H  
ATOM   1864  C   LYS A 120       9.669  10.295   3.406  1.00 93.96           C  
ATOM   1865  CB  LYS A 120      10.002   9.972   5.920  1.00 93.96           C  
ATOM   1866  HB2 LYS A 120       9.569   9.462   6.780  1.00 93.96           H  
ATOM   1867  HB3 LYS A 120      11.015   9.598   5.776  1.00 93.96           H  
ATOM   1868  O   LYS A 120       8.968  11.112   2.812  1.00 93.96           O  
ATOM   1869  CG  LYS A 120      10.054  11.478   6.218  1.00 93.96           C  
ATOM   1870  HG2 LYS A 120       9.040  11.872   6.280  1.00 93.96           H  
ATOM   1871  HG3 LYS A 120      10.589  11.993   5.420  1.00 93.96           H  
ATOM   1872  CD  LYS A 120      10.769  11.723   7.552  1.00 93.96           C  
ATOM   1873  HD2 LYS A 120      11.769  11.290   7.514  1.00 93.96           H  
ATOM   1874  HD3 LYS A 120      10.207  11.233   8.346  1.00 93.96           H  
ATOM   1875  CE  LYS A 120      10.870  13.219   7.863  1.00 93.96           C  
ATOM   1876  HE2 LYS A 120      11.477  13.698   7.094  1.00 93.96           H  
ATOM   1877  HE3 LYS A 120       9.873  13.659   7.826  1.00 93.96           H  
ATOM   1878  NZ  LYS A 120      11.464  13.441   9.205  1.00 93.96           N  
ATOM   1879  HZ1 LYS A 120      11.609  14.421   9.403  1.00 93.96           H  
ATOM   1880  HZ2 LYS A 120      12.310  12.911   9.353  1.00 93.96           H  
ATOM   1881  HZ3 LYS A 120      10.835  13.162   9.945  1.00 93.96           H  
ATOM   1882  N   SER A 121      10.816   9.839   2.902  1.00 94.94           N  
ATOM   1883  H   SER A 121      11.354   9.174   3.438  1.00 94.94           H  
ATOM   1884  CA  SER A 121      11.383  10.346   1.644  1.00 94.94           C  
ATOM   1885  HA  SER A 121      11.519  11.424   1.729  1.00 94.94           H  
ATOM   1886  C   SER A 121      10.465  10.085   0.447  1.00 94.94           C  
ATOM   1887  CB  SER A 121      12.751   9.716   1.383  1.00 94.94           C  
ATOM   1888  HB2 SER A 121      13.128  10.056   0.418  1.00 94.94           H  
ATOM   1889  HB3 SER A 121      12.663   8.630   1.365  1.00 94.94           H  
ATOM   1890  O   SER A 121      10.226  10.983  -0.364  1.00 94.94           O  
ATOM   1891  OG  SER A 121      13.653  10.116   2.389  1.00 94.94           O  
ATOM   1892  HG  SER A 121      13.965   9.325   2.835  1.00 94.94           H  
ATOM   1893  N   ILE A 122       9.886   8.881   0.348  1.00 95.73           N  
ATOM   1894  H   ILE A 122      10.136   8.176   1.026  1.00 95.73           H  
ATOM   1895  CA  ILE A 122       8.920   8.551  -0.711  1.00 95.73           C  
ATOM   1896  HA  ILE A 122       9.382   8.757  -1.676  1.00 95.73           H  
ATOM   1897  C   ILE A 122       7.680   9.447  -0.614  1.00 95.73           C  
ATOM   1898  CB  ILE A 122       8.551   7.049  -0.657  1.00 95.73           C  
ATOM   1899  HB  ILE A 122       8.326   6.787   0.377  1.00 95.73           H  
ATOM   1900  O   ILE A 122       7.215   9.963  -1.629  1.00 95.73           O  
ATOM   1901  CG1 ILE A 122       9.746   6.199  -1.140  1.00 95.73           C  
ATOM   1902 HG12 ILE A 122       9.898   6.361  -2.208  1.00 95.73           H  
ATOM   1903 HG13 ILE A 122      10.652   6.526  -0.630  1.00 95.73           H  
ATOM   1904  CG2 ILE A 122       7.299   6.739  -1.503  1.00 95.73           C  
ATOM   1905 HG21 ILE A 122       7.087   5.670  -1.511  1.00 95.73           H  
ATOM   1906 HG22 ILE A 122       6.435   7.234  -1.059  1.00 95.73           H  
ATOM   1907 HG23 ILE A 122       7.437   7.104  -2.521  1.00 95.73           H  
ATOM   1908  CD1 ILE A 122       9.587   4.697  -0.880  1.00 95.73           C  
ATOM   1909 HD11 ILE A 122      10.516   4.190  -1.140  1.00 95.73           H  
ATOM   1910 HD12 ILE A 122       8.785   4.281  -1.491  1.00 95.73           H  
ATOM   1911 HD13 ILE A 122       9.373   4.528   0.176  1.00 95.73           H  
ATOM   1912  N   GLY A 123       7.132   9.630   0.586  1.00 96.70           N  
ATOM   1913  H   GLY A 123       7.571   9.211   1.394  1.00 96.70           H  
ATOM   1914  CA  GLY A 123       5.942  10.437   0.824  1.00 96.70           C  
ATOM   1915  HA2 GLY A 123       5.685  10.366   1.881  1.00 96.70           H  
ATOM   1916  HA3 GLY A 123       5.109  10.063   0.229  1.00 96.70           H  
ATOM   1917  C   GLY A 123       6.153  11.903   0.472  1.00 96.70           C  
ATOM   1918  O   GLY A 123       5.374  12.439  -0.312  1.00 96.70           O  
ATOM   1919  N   LEU A 124       7.243  12.512   0.943  1.00 95.82           N  
ATOM   1920  H   LEU A 124       7.833  12.008   1.590  1.00 95.82           H  
ATOM   1921  CA  LEU A 124       7.624  13.886   0.602  1.00 95.82           C  
ATOM   1922  HA  LEU A 124       6.818  14.565   0.881  1.00 95.82           H  
ATOM   1923  C   LEU A 124       7.849  14.065  -0.900  1.00 95.82           C  
ATOM   1924  CB  LEU A 124       8.902  14.255   1.374  1.00 95.82           C  
ATOM   1925  HB2 LEU A 124       9.647  13.474   1.221  1.00 95.82           H  
ATOM   1926  HB3 LEU A 124       9.303  15.181   0.962  1.00 95.82           H  
ATOM   1927  O   LEU A 124       7.377  15.034  -1.499  1.00 95.82           O  
ATOM   1928  CG  LEU A 124       8.691  14.456   2.885  1.00 95.82           C  
ATOM   1929  HG  LEU A 124       8.256  13.559   3.326  1.00 95.82           H  
ATOM   1930  CD1 LEU A 124      10.041  14.723   3.549  1.00 95.82           C  
ATOM   1931 HD11 LEU A 124      10.489  15.630   3.144  1.00 95.82           H  
ATOM   1932 HD12 LEU A 124      10.707  13.874   3.390  1.00 95.82           H  
ATOM   1933 HD13 LEU A 124       9.888  14.854   4.620  1.00 95.82           H  
ATOM   1934  CD2 LEU A 124       7.760  15.635   3.159  1.00 95.82           C  
ATOM   1935 HD21 LEU A 124       6.734  15.394   2.883  1.00 95.82           H  
ATOM   1936 HD22 LEU A 124       8.093  16.526   2.626  1.00 95.82           H  
ATOM   1937 HD23 LEU A 124       7.766  15.855   4.226  1.00 95.82           H  
ATOM   1938  N   TYR A 125       8.506  13.097  -1.546  1.00 96.14           N  
ATOM   1939  H   TYR A 125       8.914  12.341  -1.014  1.00 96.14           H  
ATOM   1940  CA  TYR A 125       8.657  13.118  -2.994  1.00 96.14           C  
ATOM   1941  HA  TYR A 125       9.157  14.045  -3.271  1.00 96.14           H  
ATOM   1942  C   TYR A 125       7.295  13.114  -3.696  1.00 96.14           C  
ATOM   1943  CB  TYR A 125       9.533  11.953  -3.455  1.00 96.14           C  
ATOM   1944  HB2 TYR A 125      10.538  12.090  -3.055  1.00 96.14           H  
ATOM   1945  HB3 TYR A 125       9.145  11.022  -3.042  1.00 96.14           H  
ATOM   1946  O   TYR A 125       7.090  13.936  -4.585  1.00 96.14           O  
ATOM   1947  CG  TYR A 125       9.617  11.825  -4.963  1.00 96.14           C  
ATOM   1948  CD1 TYR A 125       8.814  10.881  -5.618  1.00 96.14           C  
ATOM   1949  HD1 TYR A 125       8.105  10.313  -5.035  1.00 96.14           H  
ATOM   1950  CD2 TYR A 125      10.471  12.654  -5.713  1.00 96.14           C  
ATOM   1951  HD2 TYR A 125      11.073  13.390  -5.201  1.00 96.14           H  
ATOM   1952  CE1 TYR A 125       8.925  10.690  -7.006  1.00 96.14           C  
ATOM   1953  HE1 TYR A 125       8.331   9.932  -7.493  1.00 96.14           H  
ATOM   1954  CE2 TYR A 125      10.552  12.505  -7.113  1.00 96.14           C  
ATOM   1955  HE2 TYR A 125      11.217  13.141  -7.679  1.00 96.14           H  
ATOM   1956  OH  TYR A 125       9.860  11.361  -9.113  1.00 96.14           O  
ATOM   1957  HH  TYR A 125      10.377  12.078  -9.488  1.00 96.14           H  
ATOM   1958  CZ  TYR A 125       9.792  11.504  -7.760  1.00 96.14           C  
ATOM   1959  N   ILE A 126       6.350  12.258  -3.292  1.00 96.93           N  
ATOM   1960  H   ILE A 126       6.566  11.639  -2.524  1.00 96.93           H  
ATOM   1961  CA  ILE A 126       5.005  12.214  -3.887  1.00 96.93           C  
ATOM   1962  HA  ILE A 126       5.117  12.191  -4.971  1.00 96.93           H  
ATOM   1963  C   ILE A 126       4.205  13.489  -3.610  1.00 96.93           C  
ATOM   1964  CB  ILE A 126       4.250  10.940  -3.442  1.00 96.93           C  
ATOM   1965  HB  ILE A 126       4.290  10.873  -2.355  1.00 96.93           H  
ATOM   1966  O   ILE A 126       3.594  14.011  -4.541  1.00 96.93           O  
ATOM   1967  CG1 ILE A 126       4.898   9.661  -4.019  1.00 96.93           C  
ATOM   1968 HG12 ILE A 126       4.271   8.805  -3.770  1.00 96.93           H  
ATOM   1969 HG13 ILE A 126       5.871   9.491  -3.557  1.00 96.93           H  
ATOM   1970  CG2 ILE A 126       2.761  10.965  -3.844  1.00 96.93           C  
ATOM   1971 HG21 ILE A 126       2.242  11.736  -3.274  1.00 96.93           H  
ATOM   1972 HG22 ILE A 126       2.653  11.182  -4.907  1.00 96.93           H  
ATOM   1973 HG23 ILE A 126       2.291  10.009  -3.612  1.00 96.93           H  
ATOM   1974  CD1 ILE A 126       5.112   9.669  -5.536  1.00 96.93           C  
ATOM   1975 HD11 ILE A 126       5.935  10.332  -5.802  1.00 96.93           H  
ATOM   1976 HD12 ILE A 126       4.210  10.011  -6.044  1.00 96.93           H  
ATOM   1977 HD13 ILE A 126       5.356   8.662  -5.874  1.00 96.93           H  
ATOM   1978  N   LEU A 127       4.240  14.011  -2.383  1.00 96.02           N  
ATOM   1979  H   LEU A 127       4.768  13.529  -1.670  1.00 96.02           H  
ATOM   1980  CA  LEU A 127       3.569  15.258  -1.999  1.00 96.02           C  
ATOM   1981  HA  LEU A 127       2.498  15.167  -2.184  1.00 96.02           H  
ATOM   1982  C   LEU A 127       4.044  16.453  -2.828  1.00 96.02           C  
ATOM   1983  CB  LEU A 127       3.815  15.521  -0.505  1.00 96.02           C  
ATOM   1984  HB2 LEU A 127       4.873  15.374  -0.288  1.00 96.02           H  
ATOM   1985  HB3 LEU A 127       3.585  16.564  -0.287  1.00 96.02           H  
ATOM   1986  O   LEU A 127       3.256  17.333  -3.150  1.00 96.02           O  
ATOM   1987  CG  LEU A 127       2.971  14.641   0.430  1.00 96.02           C  
ATOM   1988  HG  LEU A 127       3.090  13.591   0.163  1.00 96.02           H  
ATOM   1989  CD1 LEU A 127       3.441  14.819   1.871  1.00 96.02           C  
ATOM   1990 HD11 LEU A 127       2.891  14.150   2.532  1.00 96.02           H  
ATOM   1991 HD12 LEU A 127       4.501  14.579   1.948  1.00 96.02           H  
ATOM   1992 HD13 LEU A 127       3.291  15.850   2.191  1.00 96.02           H  
ATOM   1993  CD2 LEU A 127       1.487  15.003   0.330  1.00 96.02           C  
ATOM   1994 HD21 LEU A 127       1.062  14.597  -0.589  1.00 96.02           H  
ATOM   1995 HD22 LEU A 127       1.369  16.086   0.330  1.00 96.02           H  
ATOM   1996 HD23 LEU A 127       0.943  14.606   1.187  1.00 96.02           H  
ATOM   1997  N   SER A 128       5.304  16.446  -3.264  1.00 93.64           N  
ATOM   1998  H   SER A 128       5.927  15.751  -2.877  1.00 93.64           H  
ATOM   1999  CA  SER A 128       5.854  17.527  -4.082  1.00 93.64           C  
ATOM   2000  HA  SER A 128       5.559  18.464  -3.610  1.00 93.64           H  
ATOM   2001  C   SER A 128       5.321  17.589  -5.529  1.00 93.64           C  
ATOM   2002  CB  SER A 128       7.379  17.460  -4.028  1.00 93.64           C  
ATOM   2003  HB2 SER A 128       7.783  18.423  -4.340  1.00 93.64           H  
ATOM   2004  HB3 SER A 128       7.700  17.278  -3.002  1.00 93.64           H  
ATOM   2005  O   SER A 128       5.709  18.488  -6.278  1.00 93.64           O  
ATOM   2006  OG  SER A 128       7.887  16.449  -4.879  1.00 93.64           O  
ATOM   2007  HG  SER A 128       7.481  15.611  -4.643  1.00 93.64           H  
ATOM   2008  N   PHE A 129       4.468  16.650  -5.962  1.00 94.84           N  
ATOM   2009  H   PHE A 129       4.118  15.986  -5.286  1.00 94.84           H  
ATOM   2010  CA  PHE A 129       3.855  16.650  -7.296  1.00 94.84           C  
ATOM   2011  HA  PHE A 129       4.446  17.292  -7.949  1.00 94.84           H  
ATOM   2012  C   PHE A 129       2.431  17.204  -7.294  1.00 94.84           C  
ATOM   2013  CB  PHE A 129       3.852  15.245  -7.914  1.00 94.84           C  
ATOM   2014  HB2 PHE A 129       3.167  15.234  -8.762  1.00 94.84           H  
ATOM   2015  HB3 PHE A 129       3.472  14.529  -7.185  1.00 94.84           H  
ATOM   2016  O   PHE A 129       1.649  17.002  -6.371  1.00 94.84           O  
ATOM   2017  CG  PHE A 129       5.204  14.792  -8.404  1.00 94.84           C  
ATOM   2018  CD1 PHE A 129       5.626  15.068  -9.715  1.00 94.84           C  
ATOM   2019  HD1 PHE A 129       4.959  15.579 -10.394  1.00 94.84           H  
ATOM   2020  CD2 PHE A 129       6.059  14.121  -7.527  1.00 94.84           C  
ATOM   2021  HD2 PHE A 129       5.723  13.917  -6.521  1.00 94.84           H  
ATOM   2022  CE1 PHE A 129       6.911  14.694 -10.141  1.00 94.84           C  
ATOM   2023  HE1 PHE A 129       7.226  14.920 -11.149  1.00 94.84           H  
ATOM   2024  CE2 PHE A 129       7.351  13.768  -7.935  1.00 94.84           C  
ATOM   2025  HE2 PHE A 129       8.007  13.311  -7.210  1.00 94.84           H  
ATOM   2026  CZ  PHE A 129       7.782  14.053  -9.244  1.00 94.84           C  
ATOM   2027  HZ  PHE A 129       8.783  13.795  -9.555  1.00 94.84           H  
ATOM   2028  N   ALA A 130       2.038  17.796  -8.424  1.00 93.11           N  
ATOM   2029  H   ALA A 130       2.718  17.966  -9.152  1.00 93.11           H  
ATOM   2030  CA  ALA A 130       0.648  18.149  -8.666  1.00 93.11           C  
ATOM   2031  HA  ALA A 130       0.334  18.823  -7.869  1.00 93.11           H  
ATOM   2032  C   ALA A 130      -0.254  16.899  -8.630  1.00 93.11           C  
ATOM   2033  CB  ALA A 130       0.547  18.902  -9.999  1.00 93.11           C  
ATOM   2034  HB1 ALA A 130      -0.468  19.275 -10.139  1.00 93.11           H  
ATOM   2035  HB2 ALA A 130       0.804  18.244 -10.829  1.00 93.11           H  
ATOM   2036  HB3 ALA A 130       1.224  19.756  -9.997  1.00 93.11           H  
ATOM   2037  O   ALA A 130       0.018  15.877  -9.264  1.00 93.11           O  
ATOM   2038  N   LEU A 131      -1.391  17.000  -7.948  1.00 94.78           N  
ATOM   2039  H   LEU A 131      -1.514  17.820  -7.371  1.00 94.78           H  
ATOM   2040  CA  LEU A 131      -2.337  15.896  -7.786  1.00 94.78           C  
ATOM   2041  HA  LEU A 131      -1.849  15.150  -7.159  1.00 94.78           H  
ATOM   2042  C   LEU A 131      -2.742  15.177  -9.103  1.00 94.78           C  
ATOM   2043  CB  LEU A 131      -3.536  16.461  -7.011  1.00 94.78           C  
ATOM   2044  HB2 LEU A 131      -3.181  16.866  -6.063  1.00 94.78           H  
ATOM   2045  HB3 LEU A 131      -3.959  17.287  -7.584  1.00 94.78           H  
ATOM   2046  O   LEU A 131      -2.855  13.947  -9.087  1.00 94.78           O  
ATOM   2047  CG  LEU A 131      -4.645  15.447  -6.717  1.00 94.78           C  
ATOM   2048  HG  LEU A 131      -4.978  15.015  -7.660  1.00 94.78           H  
ATOM   2049  CD1 LEU A 131      -4.176  14.328  -5.784  1.00 94.78           C  
ATOM   2050 HD11 LEU A 131      -5.004  13.663  -5.537  1.00 94.78           H  
ATOM   2051 HD12 LEU A 131      -3.391  13.740  -6.258  1.00 94.78           H  
ATOM   2052 HD13 LEU A 131      -3.779  14.752  -4.862  1.00 94.78           H  
ATOM   2053  CD2 LEU A 131      -5.840  16.187  -6.112  1.00 94.78           C  
ATOM   2054 HD21 LEU A 131      -5.936  17.182  -6.547  1.00 94.78           H  
ATOM   2055 HD22 LEU A 131      -5.707  16.299  -5.036  1.00 94.78           H  
ATOM   2056 HD23 LEU A 131      -6.757  15.646  -6.343  1.00 94.78           H  
ATOM   2057  N   PRO A 132      -2.937  15.854 -10.260  1.00 95.73           N  
ATOM   2058  CA  PRO A 132      -3.315  15.173 -11.500  1.00 95.73           C  
ATOM   2059  HA  PRO A 132      -4.284  14.700 -11.342  1.00 95.73           H  
ATOM   2060  C   PRO A 132      -2.325  14.097 -11.967  1.00 95.73           C  
ATOM   2061  CB  PRO A 132      -3.473  16.275 -12.553  1.00 95.73           C  
ATOM   2062  HB2 PRO A 132      -2.527  16.446 -13.066  1.00 95.73           H  
ATOM   2063  HB3 PRO A 132      -4.255  16.035 -13.273  1.00 95.73           H  
ATOM   2064  O   PRO A 132      -2.773  13.023 -12.376  1.00 95.73           O  
ATOM   2065  CG  PRO A 132      -3.829  17.505 -11.723  1.00 95.73           C  
ATOM   2066  HG2 PRO A 132      -4.888  17.488 -11.466  1.00 95.73           H  
ATOM   2067  HG3 PRO A 132      -3.567  18.430 -12.236  1.00 95.73           H  
ATOM   2068  CD  PRO A 132      -2.989  17.297 -10.468  1.00 95.73           C  
ATOM   2069  HD2 PRO A 132      -1.980  17.666 -10.656  1.00 95.73           H  
ATOM   2070  HD3 PRO A 132      -3.436  17.827  -9.627  1.00 95.73           H  
ATOM   2071  N   ILE A 133      -1.006  14.332 -11.886  1.00 96.51           N  
ATOM   2072  H   ILE A 133      -0.681  15.196 -11.475  1.00 96.51           H  
ATOM   2073  CA  ILE A 133      -0.015  13.328 -12.312  1.00 96.51           C  
ATOM   2074  HA  ILE A 133      -0.331  12.961 -13.288  1.00 96.51           H  
ATOM   2075  C   ILE A 133      -0.016  12.117 -11.378  1.00 96.51           C  
ATOM   2076  CB  ILE A 133       1.400  13.925 -12.503  1.00 96.51           C  
ATOM   2077  HB  ILE A 133       1.297  14.758 -13.199  1.00 96.51           H  
ATOM   2078  O   ILE A 133       0.064  10.984 -11.852  1.00 96.51           O  
ATOM   2079  CG1 ILE A 133       2.334  12.883 -13.158  1.00 96.51           C  
ATOM   2080 HG12 ILE A 133       2.533  12.071 -12.459  1.00 96.51           H  
ATOM   2081 HG13 ILE A 133       1.830  12.465 -14.030  1.00 96.51           H  
ATOM   2082  CG2 ILE A 133       2.031  14.507 -11.234  1.00 96.51           C  
ATOM   2083 HG21 ILE A 133       1.513  15.431 -10.979  1.00 96.51           H  
ATOM   2084 HG22 ILE A 133       3.065  14.801 -11.414  1.00 96.51           H  
ATOM   2085 HG23 ILE A 133       2.011  13.801 -10.403  1.00 96.51           H  
ATOM   2086  CD1 ILE A 133       3.677  13.456 -13.628  1.00 96.51           C  
ATOM   2087 HD11 ILE A 133       3.519  14.363 -14.211  1.00 96.51           H  
ATOM   2088 HD12 ILE A 133       4.330  13.669 -12.782  1.00 96.51           H  
ATOM   2089 HD13 ILE A 133       4.167  12.712 -14.257  1.00 96.51           H  
ATOM   2090  N   ILE A 134      -0.201  12.341 -10.074  1.00 96.82           N  
ATOM   2091  H   ILE A 134      -0.269  13.299  -9.761  1.00 96.82           H  
ATOM   2092  CA  ILE A 134      -0.275  11.276  -9.069  1.00 96.82           C  
ATOM   2093  HA  ILE A 134       0.627  10.669  -9.141  1.00 96.82           H  
ATOM   2094  C   ILE A 134      -1.474  10.372  -9.362  1.00 96.82           C  
ATOM   2095  CB  ILE A 134      -0.352  11.865  -7.641  1.00 96.82           C  
ATOM   2096  HB  ILE A 134      -1.260  12.462  -7.562  1.00 96.82           H  
ATOM   2097  O   ILE A 134      -1.326   9.155  -9.445  1.00 96.82           O  
ATOM   2098  CG1 ILE A 134       0.855  12.788  -7.355  1.00 96.82           C  
ATOM   2099 HG12 ILE A 134       0.926  13.552  -8.129  1.00 96.82           H  
ATOM   2100 HG13 ILE A 134       1.779  12.210  -7.364  1.00 96.82           H  
ATOM   2101  CG2 ILE A 134      -0.436  10.733  -6.598  1.00 96.82           C  
ATOM   2102 HG21 ILE A 134       0.461  10.116  -6.639  1.00 96.82           H  
ATOM   2103 HG22 ILE A 134      -0.527  11.152  -5.596  1.00 96.82           H  
ATOM   2104 HG23 ILE A 134      -1.315  10.109  -6.765  1.00 96.82           H  
ATOM   2105  CD1 ILE A 134       0.740  13.533  -6.022  1.00 96.82           C  
ATOM   2106 HD11 ILE A 134       0.943  12.858  -5.190  1.00 96.82           H  
ATOM   2107 HD12 ILE A 134      -0.256  13.963  -5.910  1.00 96.82           H  
ATOM   2108 HD13 ILE A 134       1.467  14.343  -5.994  1.00 96.82           H  
ATOM   2109  N   LEU A 135      -2.656  10.952  -9.592  1.00 95.95           N  
ATOM   2110  H   LEU A 135      -2.710  11.957  -9.506  1.00 95.95           H  
ATOM   2111  CA  LEU A 135      -3.882  10.189  -9.844  1.00 95.95           C  
ATOM   2112  HA  LEU A 135      -3.973   9.417  -9.079  1.00 95.95           H  
ATOM   2113  C   LEU A 135      -3.855   9.454 -11.192  1.00 95.95           C  
ATOM   2114  CB  LEU A 135      -5.095  11.125  -9.747  1.00 95.95           C  
ATOM   2115  HB2 LEU A 135      -4.966  11.933 -10.467  1.00 95.95           H  
ATOM   2116  HB3 LEU A 135      -5.989  10.566 -10.023  1.00 95.95           H  
ATOM   2117  O   LEU A 135      -4.302   8.309 -11.275  1.00 95.95           O  
ATOM   2118  CG  LEU A 135      -5.309  11.733  -8.347  1.00 95.95           C  
ATOM   2119  HG  LEU A 135      -4.417  12.274  -8.032  1.00 95.95           H  
ATOM   2120  CD1 LEU A 135      -6.473  12.715  -8.415  1.00 95.95           C  
ATOM   2121 HD11 LEU A 135      -6.581  13.209  -7.449  1.00 95.95           H  
ATOM   2122 HD12 LEU A 135      -7.387  12.168  -8.647  1.00 95.95           H  
ATOM   2123 HD13 LEU A 135      -6.273  13.470  -9.175  1.00 95.95           H  
ATOM   2124  CD2 LEU A 135      -5.634  10.683  -7.283  1.00 95.95           C  
ATOM   2125 HD21 LEU A 135      -6.506  10.096  -7.571  1.00 95.95           H  
ATOM   2126 HD22 LEU A 135      -5.828  11.175  -6.330  1.00 95.95           H  
ATOM   2127 HD23 LEU A 135      -4.781  10.021  -7.135  1.00 95.95           H  
ATOM   2128  N   LYS A 136      -3.295  10.067 -12.244  1.00 95.54           N  
ATOM   2129  H   LYS A 136      -2.956  11.011 -12.121  1.00 95.54           H  
ATOM   2130  CA  LYS A 136      -3.109   9.407 -13.549  1.00 95.54           C  
ATOM   2131  HA  LYS A 136      -4.055   8.966 -13.865  1.00 95.54           H  
ATOM   2132  C   LYS A 136      -2.110   8.252 -13.454  1.00 95.54           C  
ATOM   2133  CB  LYS A 136      -2.659  10.429 -14.604  1.00 95.54           C  
ATOM   2134  HB2 LYS A 136      -2.309   9.895 -15.487  1.00 95.54           H  
ATOM   2135  HB3 LYS A 136      -1.823  11.006 -14.207  1.00 95.54           H  
ATOM   2136  O   LYS A 136      -2.385   7.166 -13.965  1.00 95.54           O  
ATOM   2137  CG  LYS A 136      -3.788  11.378 -15.036  1.00 95.54           C  
ATOM   2138  HG2 LYS A 136      -4.571  10.806 -15.533  1.00 95.54           H  
ATOM   2139  HG3 LYS A 136      -4.218  11.870 -14.164  1.00 95.54           H  
ATOM   2140  CD  LYS A 136      -3.242  12.441 -16.001  1.00 95.54           C  
ATOM   2141  HD2 LYS A 136      -2.862  11.955 -16.899  1.00 95.54           H  
ATOM   2142  HD3 LYS A 136      -2.420  12.968 -15.516  1.00 95.54           H  
ATOM   2143  CE  LYS A 136      -4.323  13.458 -16.385  1.00 95.54           C  
ATOM   2144  HE2 LYS A 136      -4.667  13.946 -15.473  1.00 95.54           H  
ATOM   2145  HE3 LYS A 136      -5.165  12.935 -16.838  1.00 95.54           H  
ATOM   2146  NZ  LYS A 136      -3.787  14.477 -17.320  1.00 95.54           N  
ATOM   2147  HZ1 LYS A 136      -3.486  14.074 -18.196  1.00 95.54           H  
ATOM   2148  HZ2 LYS A 136      -2.934  14.874 -16.951  1.00 95.54           H  
ATOM   2149  HZ3 LYS A 136      -4.424  15.242 -17.491  1.00 95.54           H  
ATOM   2150  N   ALA A 137      -0.985   8.447 -12.764  1.00 95.96           N  
ATOM   2151  H   ALA A 137      -0.796   9.360 -12.376  1.00 95.96           H  
ATOM   2152  CA  ALA A 137      -0.025   7.378 -12.503  1.00 95.96           C  
ATOM   2153  HA  ALA A 137       0.275   6.933 -13.451  1.00 95.96           H  
ATOM   2154  C   ALA A 137      -0.647   6.268 -11.643  1.00 95.96           C  
ATOM   2155  CB  ALA A 137       1.220   7.979 -11.851  1.00 95.96           C  
ATOM   2156  HB1 ALA A 137       1.946   7.194 -11.644  1.00 95.96           H  
ATOM   2157  HB2 ALA A 137       0.955   8.480 -10.920  1.00 95.96           H  
ATOM   2158  HB3 ALA A 137       1.669   8.705 -12.529  1.00 95.96           H  
ATOM   2159  O   ALA A 137      -0.448   5.088 -11.929  1.00 95.96           O  
ATOM   2160  N   LEU A 138      -1.476   6.619 -10.654  1.00 95.89           N  
ATOM   2161  H   LEU A 138      -1.552   7.597 -10.416  1.00 95.89           H  
ATOM   2162  CA  LEU A 138      -2.186   5.651  -9.819  1.00 95.89           C  
ATOM   2163  HA  LEU A 138      -1.453   4.960  -9.403  1.00 95.89           H  
ATOM   2164  C   LEU A 138      -3.138   4.807 -10.653  1.00 95.89           C  
ATOM   2165  CB  LEU A 138      -2.899   6.379  -8.665  1.00 95.89           C  
ATOM   2166  HB2 LEU A 138      -2.167   6.968  -8.112  1.00 95.89           H  
ATOM   2167  HB3 LEU A 138      -3.636   7.065  -9.083  1.00 95.89           H  
ATOM   2168  O   LEU A 138      -3.097   3.585 -10.545  1.00 95.89           O  
ATOM   2169  CG  LEU A 138      -3.615   5.440  -7.680  1.00 95.89           C  
ATOM   2170  HG  LEU A 138      -4.368   4.860  -8.214  1.00 95.89           H  
ATOM   2171  CD1 LEU A 138      -2.640   4.480  -6.999  1.00 95.89           C  
ATOM   2172 HD11 LEU A 138      -3.164   3.910  -6.232  1.00 95.89           H  
ATOM   2173 HD12 LEU A 138      -2.241   3.787  -7.739  1.00 95.89           H  
ATOM   2174 HD13 LEU A 138      -1.830   5.041  -6.532  1.00 95.89           H  
ATOM   2175  CD2 LEU A 138      -4.318   6.269  -6.614  1.00 95.89           C  
ATOM   2176 HD21 LEU A 138      -4.891   5.607  -5.965  1.00 95.89           H  
ATOM   2177 HD22 LEU A 138      -3.591   6.816  -6.014  1.00 95.89           H  
ATOM   2178 HD23 LEU A 138      -5.000   6.975  -7.088  1.00 95.89           H  
ATOM   2179  N   TYR A 139      -3.924   5.420 -11.537  1.00 92.31           N  
ATOM   2180  H   TYR A 139      -3.932   6.430 -11.550  1.00 92.31           H  
ATOM   2181  CA  TYR A 139      -4.779   4.703 -12.483  1.00 92.31           C  
ATOM   2182  HA  TYR A 139      -5.493   4.099 -11.924  1.00 92.31           H  
ATOM   2183  C   TYR A 139      -3.974   3.755 -13.390  1.00 92.31           C  
ATOM   2184  CB  TYR A 139      -5.566   5.724 -13.308  1.00 92.31           C  
ATOM   2185  HB2 TYR A 139      -4.875   6.406 -13.805  1.00 92.31           H  
ATOM   2186  HB3 TYR A 139      -6.186   6.319 -12.637  1.00 92.31           H  
ATOM   2187  O   TYR A 139      -4.338   2.587 -13.548  1.00 92.31           O  
ATOM   2188  CG  TYR A 139      -6.454   5.079 -14.348  1.00 92.31           C  
ATOM   2189  CD1 TYR A 139      -6.019   4.972 -15.685  1.00 92.31           C  
ATOM   2190  HD1 TYR A 139      -5.058   5.372 -15.973  1.00 92.31           H  
ATOM   2191  CD2 TYR A 139      -7.703   4.556 -13.967  1.00 92.31           C  
ATOM   2192  HD2 TYR A 139      -8.043   4.633 -12.945  1.00 92.31           H  
ATOM   2193  CE1 TYR A 139      -6.844   4.358 -16.646  1.00 92.31           C  
ATOM   2194  HE1 TYR A 139      -6.519   4.292 -17.674  1.00 92.31           H  
ATOM   2195  CE2 TYR A 139      -8.524   3.932 -14.923  1.00 92.31           C  
ATOM   2196  HE2 TYR A 139      -9.487   3.533 -14.640  1.00 92.31           H  
ATOM   2197  OH  TYR A 139      -8.908   3.256 -17.185  1.00 92.31           O  
ATOM   2198  HH  TYR A 139      -8.615   3.421 -18.085  1.00 92.31           H  
ATOM   2199  CZ  TYR A 139      -8.100   3.838 -16.263  1.00 92.31           C  
ATOM   2200  N   MET A 140      -2.840   4.217 -13.929  1.00 93.04           N  
ATOM   2201  H   MET A 140      -2.595   5.184 -13.772  1.00 93.04           H  
ATOM   2202  CA  MET A 140      -1.962   3.397 -14.772  1.00 93.04           C  
ATOM   2203  HA  MET A 140      -2.556   2.973 -15.582  1.00 93.04           H  
ATOM   2204  C   MET A 140      -1.350   2.212 -14.017  1.00 93.04           C  
ATOM   2205  CB  MET A 140      -0.851   4.268 -15.379  1.00 93.04           C  
ATOM   2206  HB2 MET A 140      -0.403   4.886 -14.601  1.00 93.04           H  
ATOM   2207  HB3 MET A 140      -0.067   3.625 -15.779  1.00 93.04           H  
ATOM   2208  O   MET A 140      -1.265   1.119 -14.567  1.00 93.04           O  
ATOM   2209  CG  MET A 140      -1.370   5.172 -16.505  1.00 93.04           C  
ATOM   2210  HG2 MET A 140      -2.137   5.831 -16.099  1.00 93.04           H  
ATOM   2211  HG3 MET A 140      -0.548   5.799 -16.848  1.00 93.04           H  
ATOM   2212  SD  MET A 140      -2.076   4.316 -17.948  1.00 93.04           S  
ATOM   2213  CE  MET A 140      -0.620   3.412 -18.543  1.00 93.04           C  
ATOM   2214  HE1 MET A 140      -0.317   2.670 -17.804  1.00 93.04           H  
ATOM   2215  HE2 MET A 140      -0.861   2.901 -19.476  1.00 93.04           H  
ATOM   2216  HE3 MET A 140       0.201   4.107 -18.719  1.00 93.04           H  
ATOM   2217  N   LEU A 141      -0.959   2.396 -12.754  1.00 93.09           N  
ATOM   2218  H   LEU A 141      -1.021   3.331 -12.378  1.00 93.09           H  
ATOM   2219  CA  LEU A 141      -0.287   1.374 -11.943  1.00 93.09           C  
ATOM   2220  HA  LEU A 141       0.245   0.696 -12.612  1.00 93.09           H  
ATOM   2221  C   LEU A 141      -1.239   0.474 -11.149  1.00 93.09           C  
ATOM   2222  CB  LEU A 141       0.741   2.058 -11.027  1.00 93.09           C  
ATOM   2223  HB2 LEU A 141       1.179   1.315 -10.360  1.00 93.09           H  
ATOM   2224  HB3 LEU A 141       0.225   2.796 -10.414  1.00 93.09           H  
ATOM   2225  O   LEU A 141      -0.792  -0.537 -10.599  1.00 93.09           O  
ATOM   2226  CG  LEU A 141       1.878   2.750 -11.799  1.00 93.09           C  
ATOM   2227  HG  LEU A 141       1.471   3.471 -12.508  1.00 93.09           H  
ATOM   2228  CD1 LEU A 141       2.776   3.499 -10.824  1.00 93.09           C  
ATOM   2229 HD11 LEU A 141       3.603   3.955 -11.369  1.00 93.09           H  
ATOM   2230 HD12 LEU A 141       3.163   2.832 -10.054  1.00 93.09           H  
ATOM   2231 HD13 LEU A 141       2.203   4.304 -10.364  1.00 93.09           H  
ATOM   2232  CD2 LEU A 141       2.738   1.759 -12.582  1.00 93.09           C  
ATOM   2233 HD21 LEU A 141       3.175   1.021 -11.910  1.00 93.09           H  
ATOM   2234 HD22 LEU A 141       3.523   2.319 -13.090  1.00 93.09           H  
ATOM   2235 HD23 LEU A 141       2.149   1.261 -13.353  1.00 93.09           H  
ATOM   2236  N   SER A 142      -2.527   0.817 -11.099  1.00 90.09           N  
ATOM   2237  H   SER A 142      -2.780   1.707 -11.503  1.00 90.09           H  
ATOM   2238  CA  SER A 142      -3.605   0.009 -10.520  1.00 90.09           C  
ATOM   2239  HA  SER A 142      -3.172  -0.792  -9.921  1.00 90.09           H  
ATOM   2240  C   SER A 142      -4.424  -0.664 -11.623  1.00 90.09           C  
ATOM   2241  CB  SER A 142      -4.478   0.851  -9.573  1.00 90.09           C  
ATOM   2242  HB2 SER A 142      -5.271   0.226  -9.163  1.00 90.09           H  
ATOM   2243  HB3 SER A 142      -3.866   1.223  -8.752  1.00 90.09           H  
ATOM   2244  O   SER A 142      -4.266  -1.857 -11.873  1.00 90.09           O  
ATOM   2245  OG  SER A 142      -5.069   1.947 -10.241  1.00 90.09           O  
ATOM   2246  HG  SER A 142      -4.415   2.650 -10.252  1.00 90.09           H  
ATOM   2247  N   THR A 143      -5.240   0.112 -12.335  1.00 79.64           N  
ATOM   2248  H   THR A 143      -5.273   1.086 -12.070  1.00 79.64           H  
ATOM   2249  CA  THR A 143      -6.227  -0.354 -13.316  1.00 79.64           C  
ATOM   2250  HA  THR A 143      -6.831  -1.130 -12.847  1.00 79.64           H  
ATOM   2251  C   THR A 143      -5.572  -0.989 -14.535  1.00 79.64           C  
ATOM   2252  CB  THR A 143      -7.190   0.774 -13.720  1.00 79.64           C  
ATOM   2253  HB  THR A 143      -6.668   1.514 -14.326  1.00 79.64           H  
ATOM   2254  O   THR A 143      -5.954  -2.081 -14.946  1.00 79.64           O  
ATOM   2255  CG2 THR A 143      -8.390   0.234 -14.496  1.00 79.64           C  
ATOM   2256 HG21 THR A 143      -8.919  -0.507 -13.897  1.00 79.64           H  
ATOM   2257 HG22 THR A 143      -9.075   1.052 -14.721  1.00 79.64           H  
ATOM   2258 HG23 THR A 143      -8.069  -0.217 -15.435  1.00 79.64           H  
ATOM   2259  OG1 THR A 143      -7.705   1.396 -12.566  1.00 79.64           O  
ATOM   2260  HG1 THR A 143      -7.041   1.980 -12.191  1.00 79.64           H  
ATOM   2261  N   ARG A 144      -4.518  -0.357 -15.065  1.00 78.24           N  
ATOM   2262  H   ARG A 144      -4.260   0.533 -14.664  1.00 78.24           H  
ATOM   2263  CA  ARG A 144      -3.702  -0.899 -16.172  1.00 78.24           C  
ATOM   2264  HA  ARG A 144      -4.255  -1.706 -16.654  1.00 78.24           H  
ATOM   2265  C   ARG A 144      -2.398  -1.555 -15.704  1.00 78.24           C  
ATOM   2266  CB  ARG A 144      -3.471   0.191 -17.228  1.00 78.24           C  
ATOM   2267  HB2 ARG A 144      -2.795  -0.195 -17.991  1.00 78.24           H  
ATOM   2268  HB3 ARG A 144      -3.005   1.063 -16.768  1.00 78.24           H  
ATOM   2269  O   ARG A 144      -1.576  -1.969 -16.523  1.00 78.24           O  
ATOM   2270  CG  ARG A 144      -4.789   0.594 -17.904  1.00 78.24           C  
ATOM   2271  HG2 ARG A 144      -5.454   1.071 -17.185  1.00 78.24           H  
ATOM   2272  HG3 ARG A 144      -5.272  -0.303 -18.294  1.00 78.24           H  
ATOM   2273  CD  ARG A 144      -4.522   1.557 -19.062  1.00 78.24           C  
ATOM   2274  HD2 ARG A 144      -3.717   1.150 -19.675  1.00 78.24           H  
ATOM   2275  HD3 ARG A 144      -4.205   2.518 -18.655  1.00 78.24           H  
ATOM   2276  NE  ARG A 144      -5.722   1.736 -19.900  1.00 78.24           N  
ATOM   2277  HE  ARG A 144      -6.555   1.239 -19.615  1.00 78.24           H  
ATOM   2278  NH1 ARG A 144      -4.744   3.031 -21.524  1.00 78.24           N  
ATOM   2279 HH11 ARG A 144      -4.792   3.495 -22.419  1.00 78.24           H  
ATOM   2280 HH12 ARG A 144      -3.876   3.011 -21.008  1.00 78.24           H  
ATOM   2281  NH2 ARG A 144      -6.880   2.425 -21.737  1.00 78.24           N  
ATOM   2282 HH21 ARG A 144      -6.908   2.904 -22.626  1.00 78.24           H  
ATOM   2283 HH22 ARG A 144      -7.692   1.904 -21.437  1.00 78.24           H  
ATOM   2284  CZ  ARG A 144      -5.776   2.394 -21.045  1.00 78.24           C  
ATOM   2285  N   GLY A 145      -2.229  -1.714 -14.389  1.00 83.13           N  
ATOM   2286  H   GLY A 145      -2.986  -1.417 -13.789  1.00 83.13           H  
ATOM   2287  CA  GLY A 145      -0.937  -1.999 -13.767  1.00 83.13           C  
ATOM   2288  HA2 GLY A 145      -0.264  -1.158 -13.939  1.00 83.13           H  
ATOM   2289  HA3 GLY A 145      -1.083  -2.114 -12.693  1.00 83.13           H  
ATOM   2290  C   GLY A 145      -0.262  -3.260 -14.292  1.00 83.13           C  
ATOM   2291  O   GLY A 145       0.933  -3.246 -14.567  1.00 83.13           O  
ATOM   2292  N   ARG A 146      -1.014  -4.349 -14.503  1.00 81.69           N  
ATOM   2293  H   ARG A 146      -2.001  -4.284 -14.299  1.00 81.69           H  
ATOM   2294  CA  ARG A 146      -0.442  -5.621 -14.978  1.00 81.69           C  
ATOM   2295  HA  ARG A 146       0.354  -5.913 -14.293  1.00 81.69           H  
ATOM   2296  C   ARG A 146       0.217  -5.488 -16.353  1.00 81.69           C  
ATOM   2297  CB  ARG A 146      -1.526  -6.710 -14.981  1.00 81.69           C  
ATOM   2298  HB2 ARG A 146      -1.997  -6.741 -13.999  1.00 81.69           H  
ATOM   2299  HB3 ARG A 146      -2.287  -6.460 -15.721  1.00 81.69           H  
ATOM   2300  O   ARG A 146       1.299  -6.034 -16.553  1.00 81.69           O  
ATOM   2301  CG  ARG A 146      -0.944  -8.099 -15.293  1.00 81.69           C  
ATOM   2302  HG2 ARG A 146      -0.206  -8.358 -14.534  1.00 81.69           H  
ATOM   2303  HG3 ARG A 146      -0.462  -8.091 -16.271  1.00 81.69           H  
ATOM   2304  CD  ARG A 146      -2.054  -9.155 -15.310  1.00 81.69           C  
ATOM   2305  HD2 ARG A 146      -2.560  -9.155 -14.345  1.00 81.69           H  
ATOM   2306  HD3 ARG A 146      -2.774  -8.882 -16.081  1.00 81.69           H  
ATOM   2307  NE  ARG A 146      -1.517 -10.505 -15.580  1.00 81.69           N  
ATOM   2308  HE  ARG A 146      -0.526 -10.638 -15.439  1.00 81.69           H  
ATOM   2309  NH1 ARG A 146      -3.509 -11.513 -16.145  1.00 81.69           N  
ATOM   2310 HH11 ARG A 146      -3.999 -10.639 -16.020  1.00 81.69           H  
ATOM   2311 HH12 ARG A 146      -4.026 -12.325 -16.447  1.00 81.69           H  
ATOM   2312  NH2 ARG A 146      -1.634 -12.713 -16.145  1.00 81.69           N  
ATOM   2313 HH21 ARG A 146      -2.186 -13.510 -16.427  1.00 81.69           H  
ATOM   2314 HH22 ARG A 146      -0.644 -12.828 -15.978  1.00 81.69           H  
ATOM   2315  CZ  ARG A 146      -2.220 -11.564 -15.953  1.00 81.69           C  
ATOM   2316  N   GLN A 147      -0.430  -4.785 -17.281  1.00 84.44           N  
ATOM   2317  H   GLN A 147      -1.258  -4.272 -17.014  1.00 84.44           H  
ATOM   2318  CA  GLN A 147       0.095  -4.580 -18.627  1.00 84.44           C  
ATOM   2319  HA  GLN A 147       0.436  -5.535 -19.027  1.00 84.44           H  
ATOM   2320  C   GLN A 147       1.306  -3.646 -18.589  1.00 84.44           C  
ATOM   2321  CB  GLN A 147      -1.028  -4.059 -19.533  1.00 84.44           C  
ATOM   2322  HB2 GLN A 147      -1.409  -3.111 -19.152  1.00 84.44           H  
ATOM   2323  HB3 GLN A 147      -1.839  -4.787 -19.543  1.00 84.44           H  
ATOM   2324  O   GLN A 147       2.379  -4.021 -19.055  1.00 84.44           O  
ATOM   2325  CG  GLN A 147      -0.515  -3.862 -20.963  1.00 84.44           C  
ATOM   2326  HG2 GLN A 147      -0.003  -4.767 -21.291  1.00 84.44           H  
ATOM   2327  HG3 GLN A 147       0.198  -3.038 -20.977  1.00 84.44           H  
ATOM   2328  CD  GLN A 147      -1.606  -3.539 -21.971  1.00 84.44           C  
ATOM   2329  NE2 GLN A 147      -1.282  -3.631 -23.237  1.00 84.44           N  
ATOM   2330 HE21 GLN A 147      -0.295  -3.661 -23.448  1.00 84.44           H  
ATOM   2331 HE22 GLN A 147      -1.962  -3.345 -23.926  1.00 84.44           H  
ATOM   2332  OE1 GLN A 147      -2.734  -3.207 -21.636  1.00 84.44           O  
ATOM   2333  N   THR A 148       1.174  -2.497 -17.921  1.00 86.50           N  
ATOM   2334  H   THR A 148       0.266  -2.240 -17.563  1.00 86.50           H  
ATOM   2335  CA  THR A 148       2.255  -1.510 -17.805  1.00 86.50           C  
ATOM   2336  HA  THR A 148       2.542  -1.196 -18.809  1.00 86.50           H  
ATOM   2337  C   THR A 148       3.507  -2.088 -17.140  1.00 86.50           C  
ATOM   2338  CB  THR A 148       1.749  -0.284 -17.032  1.00 86.50           C  
ATOM   2339  HB  THR A 148       1.460  -0.582 -16.024  1.00 86.50           H  
ATOM   2340  O   THR A 148       4.610  -1.876 -17.638  1.00 86.50           O  
ATOM   2341  CG2 THR A 148       2.775   0.843 -16.940  1.00 86.50           C  
ATOM   2342 HG21 THR A 148       3.121   1.119 -17.935  1.00 86.50           H  
ATOM   2343 HG22 THR A 148       2.317   1.711 -16.464  1.00 86.50           H  
ATOM   2344 HG23 THR A 148       3.628   0.529 -16.338  1.00 86.50           H  
ATOM   2345  OG1 THR A 148       0.619   0.238 -17.692  1.00 86.50           O  
ATOM   2346  HG1 THR A 148       0.822   0.270 -18.630  1.00 86.50           H  
ATOM   2347  N   ILE A 149       3.361  -2.865 -16.058  1.00 87.14           N  
ATOM   2348  H   ILE A 149       2.433  -2.995 -15.681  1.00 87.14           H  
ATOM   2349  CA  ILE A 149       4.492  -3.513 -15.371  1.00 87.14           C  
ATOM   2350  HA  ILE A 149       5.251  -2.760 -15.159  1.00 87.14           H  
ATOM   2351  C   ILE A 149       5.152  -4.564 -16.272  1.00 87.14           C  
ATOM   2352  CB  ILE A 149       4.034  -4.135 -14.029  1.00 87.14           C  
ATOM   2353  HB  ILE A 149       3.180  -4.783 -14.225  1.00 87.14           H  
ATOM   2354  O   ILE A 149       6.376  -4.668 -16.287  1.00 87.14           O  
ATOM   2355  CG1 ILE A 149       3.611  -3.029 -13.035  1.00 87.14           C  
ATOM   2356 HG12 ILE A 149       2.985  -2.290 -13.535  1.00 87.14           H  
ATOM   2357 HG13 ILE A 149       4.502  -2.500 -12.696  1.00 87.14           H  
ATOM   2358  CG2 ILE A 149       5.149  -4.989 -13.388  1.00 87.14           C  
ATOM   2359 HG21 ILE A 149       4.832  -5.384 -12.423  1.00 87.14           H  
ATOM   2360 HG22 ILE A 149       5.395  -5.841 -14.021  1.00 87.14           H  
ATOM   2361 HG23 ILE A 149       6.046  -4.384 -13.250  1.00 87.14           H  
ATOM   2362  CD1 ILE A 149       2.835  -3.548 -11.815  1.00 87.14           C  
ATOM   2363 HD11 ILE A 149       2.000  -4.169 -12.140  1.00 87.14           H  
ATOM   2364 HD12 ILE A 149       3.488  -4.125 -11.161  1.00 87.14           H  
ATOM   2365 HD13 ILE A 149       2.443  -2.700 -11.254  1.00 87.14           H  
ATOM   2366  N   LYS A 150       4.365  -5.344 -17.027  1.00 88.14           N  
ATOM   2367  H   LYS A 150       3.368  -5.182 -17.009  1.00 88.14           H  
ATOM   2368  CA  LYS A 150       4.894  -6.368 -17.940  1.00 88.14           C  
ATOM   2369  HA  LYS A 150       5.589  -7.001 -17.389  1.00 88.14           H  
ATOM   2370  C   LYS A 150       5.705  -5.742 -19.077  1.00 88.14           C  
ATOM   2371  CB  LYS A 150       3.739  -7.231 -18.476  1.00 88.14           C  
ATOM   2372  HB2 LYS A 150       3.057  -6.601 -19.046  1.00 88.14           H  
ATOM   2373  HB3 LYS A 150       3.193  -7.656 -17.633  1.00 88.14           H  
ATOM   2374  O   LYS A 150       6.790  -6.231 -19.369  1.00 88.14           O  
ATOM   2375  CG  LYS A 150       4.232  -8.379 -19.374  1.00 88.14           C  
ATOM   2376  HG2 LYS A 150       4.833  -7.973 -20.187  1.00 88.14           H  
ATOM   2377  HG3 LYS A 150       4.851  -9.056 -18.785  1.00 88.14           H  
ATOM   2378  CD  LYS A 150       3.064  -9.156 -19.993  1.00 88.14           C  
ATOM   2379  HD2 LYS A 150       2.470  -9.619 -19.205  1.00 88.14           H  
ATOM   2380  HD3 LYS A 150       2.440  -8.458 -20.551  1.00 88.14           H  
ATOM   2381  CE  LYS A 150       3.612 -10.227 -20.946  1.00 88.14           C  
ATOM   2382  HE2 LYS A 150       4.320  -9.746 -21.622  1.00 88.14           H  
ATOM   2383  HE3 LYS A 150       4.165 -10.968 -20.369  1.00 88.14           H  
ATOM   2384  NZ  LYS A 150       2.540 -10.879 -21.742  1.00 88.14           N  
ATOM   2385  HZ1 LYS A 150       2.055 -10.191 -22.300  1.00 88.14           H  
ATOM   2386  HZ2 LYS A 150       2.937 -11.549 -22.385  1.00 88.14           H  
ATOM   2387  HZ3 LYS A 150       1.869 -11.353 -21.155  1.00 88.14           H  
ATOM   2388  N   GLU A 151       5.184  -4.685 -19.692  1.00 89.52           N  
ATOM   2389  H   GLU A 151       4.268  -4.367 -19.409  1.00 89.52           H  
ATOM   2390  CA  GLU A 151       5.808  -4.000 -20.834  1.00 89.52           C  
ATOM   2391  HA  GLU A 151       6.091  -4.726 -21.596  1.00 89.52           H  
ATOM   2392  C   GLU A 151       7.088  -3.247 -20.453  1.00 89.52           C  
ATOM   2393  CB  GLU A 151       4.786  -3.026 -21.441  1.00 89.52           C  
ATOM   2394  HB2 GLU A 151       4.359  -2.431 -20.634  1.00 89.52           H  
ATOM   2395  HB3 GLU A 151       5.291  -2.356 -22.137  1.00 89.52           H  
ATOM   2396  O   GLU A 151       7.971  -3.086 -21.286  1.00 89.52           O  
ATOM   2397  CG  GLU A 151       3.671  -3.769 -22.201  1.00 89.52           C  
ATOM   2398  HG2 GLU A 151       4.103  -4.220 -23.094  1.00 89.52           H  
ATOM   2399  HG3 GLU A 151       3.291  -4.581 -21.580  1.00 89.52           H  
ATOM   2400  CD  GLU A 151       2.486  -2.873 -22.597  1.00 89.52           C  
ATOM   2401  OE1 GLU A 151       1.547  -3.423 -23.224  1.00 89.52           O  
ATOM   2402  OE2 GLU A 151       2.455  -1.690 -22.189  1.00 89.52           O  
ATOM   2403  N   ASN A 152       7.216  -2.823 -19.194  1.00 90.46           N  
ATOM   2404  H   ASN A 152       6.440  -2.973 -18.565  1.00 90.46           H  
ATOM   2405  CA  ASN A 152       8.327  -1.987 -18.730  1.00 90.46           C  
ATOM   2406  HA  ASN A 152       8.977  -1.755 -19.573  1.00 90.46           H  
ATOM   2407  C   ASN A 152       9.227  -2.695 -17.705  1.00 90.46           C  
ATOM   2408  CB  ASN A 152       7.757  -0.654 -18.223  1.00 90.46           C  
ATOM   2409  HB2 ASN A 152       7.050  -0.832 -17.413  1.00 90.46           H  
ATOM   2410  HB3 ASN A 152       8.570  -0.036 -17.841  1.00 90.46           H  
ATOM   2411  O   ASN A 152       9.979  -2.041 -16.981  1.00 90.46           O  
ATOM   2412  CG  ASN A 152       7.080   0.130 -19.330  1.00 90.46           C  
ATOM   2413  ND2 ASN A 152       5.783  -0.001 -19.475  1.00 90.46           N  
ATOM   2414 HD21 ASN A 152       5.390   0.409 -20.310  1.00 90.46           H  
ATOM   2415 HD22 ASN A 152       5.294  -0.686 -18.917  1.00 90.46           H  
ATOM   2416  OD1 ASN A 152       7.702   0.863 -20.074  1.00 90.46           O  
ATOM   2417  N   LYS A 153       9.149  -4.024 -17.593  1.00 90.20           N  
ATOM   2418  H   LYS A 153       8.539  -4.512 -18.233  1.00 90.20           H  
ATOM   2419  CA  LYS A 153       9.891  -4.793 -16.586  1.00 90.20           C  
ATOM   2420  HA  LYS A 153       9.581  -4.436 -15.603  1.00 90.20           H  
ATOM   2421  C   LYS A 153      11.406  -4.571 -16.717  1.00 90.20           C  
ATOM   2422  CB  LYS A 153       9.513  -6.274 -16.719  1.00 90.20           C  
ATOM   2423  HB2 LYS A 153       9.944  -6.672 -17.637  1.00 90.20           H  
ATOM   2424  HB3 LYS A 153       8.428  -6.361 -16.782  1.00 90.20           H  
ATOM   2425  O   LYS A 153      11.959  -4.686 -17.802  1.00 90.20           O  
ATOM   2426  CG  LYS A 153       9.999  -7.087 -15.514  1.00 90.20           C  
ATOM   2427  HG2 LYS A 153      11.079  -6.976 -15.419  1.00 90.20           H  
ATOM   2428  HG3 LYS A 153       9.524  -6.712 -14.608  1.00 90.20           H  
ATOM   2429  CD  LYS A 153       9.666  -8.571 -15.693  1.00 90.20           C  
ATOM   2430  HD2 LYS A 153       8.586  -8.688 -15.786  1.00 90.20           H  
ATOM   2431  HD3 LYS A 153      10.146  -8.930 -16.603  1.00 90.20           H  
ATOM   2432  CE  LYS A 153      10.177  -9.366 -14.488  1.00 90.20           C  
ATOM   2433  HE2 LYS A 153       9.665  -9.010 -13.595  1.00 90.20           H  
ATOM   2434  HE3 LYS A 153      11.240  -9.154 -14.371  1.00 90.20           H  
ATOM   2435  NZ  LYS A 153       9.968 -10.823 -14.673  1.00 90.20           N  
ATOM   2436  HZ1 LYS A 153      10.471 -11.142 -15.488  1.00 90.20           H  
ATOM   2437  HZ2 LYS A 153       8.987 -11.029 -14.801  1.00 90.20           H  
ATOM   2438  HZ3 LYS A 153      10.308 -11.340 -13.875  1.00 90.20           H  
ATOM   2439  N   GLY A 154      12.073  -4.300 -15.597  1.00 87.48           N  
ATOM   2440  H   GLY A 154      11.546  -4.159 -14.748  1.00 87.48           H  
ATOM   2441  CA  GLY A 154      13.512  -4.026 -15.530  1.00 87.48           C  
ATOM   2442  HA2 GLY A 154      13.866  -4.248 -14.523  1.00 87.48           H  
ATOM   2443  HA3 GLY A 154      14.042  -4.668 -16.232  1.00 87.48           H  
ATOM   2444  C   GLY A 154      13.899  -2.578 -15.831  1.00 87.48           C  
ATOM   2445  O   GLY A 154      15.085  -2.284 -15.915  1.00 87.48           O  
ATOM   2446  N   THR A 155      12.931  -1.670 -15.986  1.00 91.69           N  
ATOM   2447  H   THR A 155      11.968  -1.961 -15.895  1.00 91.69           H  
ATOM   2448  CA  THR A 155      13.193  -0.267 -16.341  1.00 91.69           C  
ATOM   2449  HA  THR A 155      14.270  -0.119 -16.421  1.00 91.69           H  
ATOM   2450  C   THR A 155      12.698   0.707 -15.274  1.00 91.69           C  
ATOM   2451  CB  THR A 155      12.607   0.101 -17.714  1.00 91.69           C  
ATOM   2452  HB  THR A 155      13.004   1.076 -17.996  1.00 91.69           H  
ATOM   2453  O   THR A 155      11.798   0.396 -14.490  1.00 91.69           O  
ATOM   2454  CG2 THR A 155      12.966  -0.890 -18.820  1.00 91.69           C  
ATOM   2455 HG21 THR A 155      14.048  -1.011 -18.868  1.00 91.69           H  
ATOM   2456 HG22 THR A 155      12.610  -0.508 -19.777  1.00 91.69           H  
ATOM   2457 HG23 THR A 155      12.504  -1.860 -18.636  1.00 91.69           H  
ATOM   2458  OG1 THR A 155      11.210   0.208 -17.650  1.00 91.69           O  
ATOM   2459  HG1 THR A 155      10.852  -0.653 -17.422  1.00 91.69           H  
ATOM   2460  N   ARG A 156      13.267   1.918 -15.260  1.00 91.42           N  
ATOM   2461  H   ARG A 156      14.014   2.096 -15.916  1.00 91.42           H  
ATOM   2462  CA  ARG A 156      12.752   3.062 -14.499  1.00 91.42           C  
ATOM   2463  HA  ARG A 156      11.998   2.716 -13.792  1.00 91.42           H  
ATOM   2464  C   ARG A 156      12.054   4.020 -15.452  1.00 91.42           C  
ATOM   2465  CB  ARG A 156      13.886   3.699 -13.686  1.00 91.42           C  
ATOM   2466  HB2 ARG A 156      14.639   4.111 -14.357  1.00 91.42           H  
ATOM   2467  HB3 ARG A 156      14.351   2.914 -13.089  1.00 91.42           H  
ATOM   2468  O   ARG A 156      12.703   4.694 -16.251  1.00 91.42           O  
ATOM   2469  CG  ARG A 156      13.383   4.800 -12.739  1.00 91.42           C  
ATOM   2470  HG2 ARG A 156      12.533   4.431 -12.166  1.00 91.42           H  
ATOM   2471  HG3 ARG A 156      13.070   5.668 -13.319  1.00 91.42           H  
ATOM   2472  CD  ARG A 156      14.512   5.190 -11.775  1.00 91.42           C  
ATOM   2473  HD2 ARG A 156      14.853   4.286 -11.271  1.00 91.42           H  
ATOM   2474  HD3 ARG A 156      15.349   5.589 -12.348  1.00 91.42           H  
ATOM   2475  NE  ARG A 156      14.086   6.190 -10.774  1.00 91.42           N  
ATOM   2476  HE  ARG A 156      13.476   6.931 -11.088  1.00 91.42           H  
ATOM   2477  NH1 ARG A 156      15.254   5.357  -8.951  1.00 91.42           N  
ATOM   2478 HH11 ARG A 156      15.518   5.442  -7.980  1.00 91.42           H  
ATOM   2479 HH12 ARG A 156      15.340   4.431  -9.344  1.00 91.42           H  
ATOM   2480  NH2 ARG A 156      14.128   7.262  -8.764  1.00 91.42           N  
ATOM   2481 HH21 ARG A 156      14.449   7.310  -7.807  1.00 91.42           H  
ATOM   2482 HH22 ARG A 156      13.520   7.988  -9.113  1.00 91.42           H  
ATOM   2483  CZ  ARG A 156      14.492   6.256  -9.513  1.00 91.42           C  
ATOM   2484  N   ILE A 157      10.729   4.060 -15.382  1.00 93.09           N  
ATOM   2485  H   ILE A 157      10.272   3.550 -14.640  1.00 93.09           H  
ATOM   2486  CA  ILE A 157       9.906   4.851 -16.296  1.00 93.09           C  
ATOM   2487  HA  ILE A 157      10.476   4.997 -17.214  1.00 93.09           H  
ATOM   2488  C   ILE A 157       9.627   6.244 -15.741  1.00 93.09           C  
ATOM   2489  CB  ILE A 157       8.618   4.114 -16.708  1.00 93.09           C  
ATOM   2490  HB  ILE A 157       8.107   4.740 -17.439  1.00 93.09           H  
ATOM   2491  O   ILE A 157       9.749   6.497 -14.541  1.00 93.09           O  
ATOM   2492  CG1 ILE A 157       7.655   3.882 -15.526  1.00 93.09           C  
ATOM   2493 HG12 ILE A 157       7.540   4.802 -14.954  1.00 93.09           H  
ATOM   2494 HG13 ILE A 157       8.069   3.117 -14.868  1.00 93.09           H  
ATOM   2495  CG2 ILE A 157       8.975   2.796 -17.410  1.00 93.09           C  
ATOM   2496 HG21 ILE A 157       9.724   2.963 -18.184  1.00 93.09           H  
ATOM   2497 HG22 ILE A 157       9.367   2.071 -16.696  1.00 93.09           H  
ATOM   2498 HG23 ILE A 157       8.090   2.382 -17.892  1.00 93.09           H  
ATOM   2499  CD1 ILE A 157       6.259   3.445 -15.982  1.00 93.09           C  
ATOM   2500 HD11 ILE A 157       6.300   2.467 -16.461  1.00 93.09           H  
ATOM   2501 HD12 ILE A 157       5.851   4.176 -16.679  1.00 93.09           H  
ATOM   2502 HD13 ILE A 157       5.600   3.386 -15.116  1.00 93.09           H  
ATOM   2503  N   ARG A 158       9.230   7.144 -16.643  1.00 93.90           N  
ATOM   2504  H   ARG A 158       9.100   6.822 -17.591  1.00 93.90           H  
ATOM   2505  CA  ARG A 158       8.872   8.534 -16.356  1.00 93.90           C  
ATOM   2506  HA  ARG A 158       8.990   8.746 -15.294  1.00 93.90           H  
ATOM   2507  C   ARG A 158       7.417   8.768 -16.724  1.00 93.90           C  
ATOM   2508  CB  ARG A 158       9.778   9.473 -17.164  1.00 93.90           C  
ATOM   2509  HB2 ARG A 158       9.732   9.203 -18.219  1.00 93.90           H  
ATOM   2510  HB3 ARG A 158       9.414  10.495 -17.059  1.00 93.90           H  
ATOM   2511  O   ARG A 158       7.070   8.705 -17.900  1.00 93.90           O  
ATOM   2512  CG  ARG A 158      11.225   9.410 -16.678  1.00 93.90           C  
ATOM   2513  HG2 ARG A 158      11.617   8.396 -16.750  1.00 93.90           H  
ATOM   2514  HG3 ARG A 158      11.210   9.710 -15.630  1.00 93.90           H  
ATOM   2515  CD  ARG A 158      12.137  10.367 -17.455  1.00 93.90           C  
ATOM   2516  HD2 ARG A 158      13.102  10.404 -16.950  1.00 93.90           H  
ATOM   2517  HD3 ARG A 158      11.701  11.366 -17.435  1.00 93.90           H  
ATOM   2518  NE  ARG A 158      12.355   9.940 -18.850  1.00 93.90           N  
ATOM   2519  HE  ARG A 158      11.780   9.184 -19.195  1.00 93.90           H  
ATOM   2520  NH1 ARG A 158      14.033  11.432 -19.320  1.00 93.90           N  
ATOM   2521 HH11 ARG A 158      14.725  11.800 -19.956  1.00 93.90           H  
ATOM   2522 HH12 ARG A 158      13.981  11.765 -18.368  1.00 93.90           H  
ATOM   2523  NH2 ARG A 158      13.354  10.007 -20.898  1.00 93.90           N  
ATOM   2524 HH21 ARG A 158      12.780   9.237 -21.211  1.00 93.90           H  
ATOM   2525 HH22 ARG A 158      14.043  10.398 -21.524  1.00 93.90           H  
ATOM   2526  CZ  ARG A 158      13.241  10.460 -19.681  1.00 93.90           C  
ATOM   2527  N   PHE A 159       6.589   9.086 -15.741  1.00 95.01           N  
ATOM   2528  H   PHE A 159       6.949   9.118 -14.798  1.00 95.01           H  
ATOM   2529  CA  PHE A 159       5.282   9.675 -15.989  1.00 95.01           C  
ATOM   2530  HA  PHE A 159       4.858   9.234 -16.891  1.00 95.01           H  
ATOM   2531  C   PHE A 159       5.459  11.174 -16.229  1.00 95.01           C  
ATOM   2532  CB  PHE A 159       4.327   9.366 -14.833  1.00 95.01           C  
ATOM   2533  HB2 PHE A 159       4.793   9.673 -13.897  1.00 95.01           H  
ATOM   2534  HB3 PHE A 159       3.414   9.948 -14.958  1.00 95.01           H  
ATOM   2535  O   PHE A 159       6.188  11.849 -15.499  1.00 95.01           O  
ATOM   2536  CG  PHE A 159       3.963   7.901 -14.735  1.00 95.01           C  
ATOM   2537  CD1 PHE A 159       2.889   7.395 -15.491  1.00 95.01           C  
ATOM   2538  HD1 PHE A 159       2.317   8.055 -16.127  1.00 95.01           H  
ATOM   2539  CD2 PHE A 159       4.712   7.036 -13.915  1.00 95.01           C  
ATOM   2540  HD2 PHE A 159       5.539   7.420 -13.336  1.00 95.01           H  
ATOM   2541  CE1 PHE A 159       2.566   6.029 -15.430  1.00 95.01           C  
ATOM   2542  HE1 PHE A 159       1.750   5.641 -16.022  1.00 95.01           H  
ATOM   2543  CE2 PHE A 159       4.385   5.671 -13.853  1.00 95.01           C  
ATOM   2544  HE2 PHE A 159       4.961   5.008 -13.225  1.00 95.01           H  
ATOM   2545  CZ  PHE A 159       3.313   5.167 -14.611  1.00 95.01           C  
ATOM   2546  HZ  PHE A 159       3.066   4.116 -14.571  1.00 95.01           H  
ATOM   2547  N   LYS A 160       4.799  11.677 -17.271  1.00 94.69           N  
ATOM   2548  H   LYS A 160       4.201  11.057 -17.797  1.00 94.69           H  
ATOM   2549  CA  LYS A 160       4.739  13.094 -17.628  1.00 94.69           C  
ATOM   2550  HA  LYS A 160       5.301  13.685 -16.905  1.00 94.69           H  
ATOM   2551  C   LYS A 160       3.283  13.539 -17.580  1.00 94.69           C  
ATOM   2552  CB  LYS A 160       5.338  13.309 -19.031  1.00 94.69           C  
ATOM   2553  HB2 LYS A 160       4.729  12.770 -19.757  1.00 94.69           H  
ATOM   2554  HB3 LYS A 160       6.350  12.904 -19.075  1.00 94.69           H  
ATOM   2555  O   LYS A 160       2.410  12.820 -18.061  1.00 94.69           O  
ATOM   2556  CG  LYS A 160       5.375  14.798 -19.412  1.00 94.69           C  
ATOM   2557  HG2 LYS A 160       6.058  15.327 -18.747  1.00 94.69           H  
ATOM   2558  HG3 LYS A 160       4.378  15.222 -19.290  1.00 94.69           H  
ATOM   2559  CD  LYS A 160       5.791  15.030 -20.868  1.00 94.69           C  
ATOM   2560  HD2 LYS A 160       5.188  14.394 -21.515  1.00 94.69           H  
ATOM   2561  HD3 LYS A 160       6.848  14.795 -20.996  1.00 94.69           H  
ATOM   2562  CE  LYS A 160       5.516  16.506 -21.194  1.00 94.69           C  
ATOM   2563  HE2 LYS A 160       6.219  17.131 -20.644  1.00 94.69           H  
ATOM   2564  HE3 LYS A 160       4.518  16.758 -20.835  1.00 94.69           H  
ATOM   2565  NZ  LYS A 160       5.574  16.799 -22.645  1.00 94.69           N  
ATOM   2566  HZ1 LYS A 160       5.288  17.757 -22.790  1.00 94.69           H  
ATOM   2567  HZ2 LYS A 160       6.498  16.654 -23.025  1.00 94.69           H  
ATOM   2568  HZ3 LYS A 160       4.896  16.233 -23.136  1.00 94.69           H  
ATOM   2569  N   ASP A 161       3.050  14.733 -17.059  1.00 95.01           N  
ATOM   2570  H   ASP A 161       3.816  15.267 -16.675  1.00 95.01           H  
ATOM   2571  CA  ASP A 161       1.784  15.442 -17.184  1.00 95.01           C  
ATOM   2572  HA  ASP A 161       1.249  15.098 -18.069  1.00 95.01           H  
ATOM   2573  C   ASP A 161       2.067  16.937 -17.323  1.00 95.01           C  
ATOM   2574  CB  ASP A 161       0.929  15.180 -15.947  1.00 95.01           C  
ATOM   2575  HB2 ASP A 161       0.885  14.111 -15.743  1.00 95.01           H  
ATOM   2576  HB3 ASP A 161       1.388  15.690 -15.100  1.00 95.01           H  
ATOM   2577  O   ASP A 161       2.974  17.445 -16.667  1.00 95.01           O  
ATOM   2578  CG  ASP A 161      -0.483  15.703 -16.152  1.00 95.01           C  
ATOM   2579  OD1 ASP A 161      -1.254  15.054 -16.890  1.00 95.01           O  
ATOM   2580  OD2 ASP A 161      -0.824  16.758 -15.585  1.00 95.01           O  
ATOM   2581  N   ASP A 162       1.299  17.644 -18.148  1.00 93.30           N  
ATOM   2582  H   ASP A 162       0.580  17.183 -18.688  1.00 93.30           H  
ATOM   2583  CA  ASP A 162       1.545  19.067 -18.412  1.00 93.30           C  
ATOM   2584  HA  ASP A 162       2.596  19.195 -18.671  1.00 93.30           H  
ATOM   2585  C   ASP A 162       1.288  19.956 -17.182  1.00 93.30           C  
ATOM   2586  CB  ASP A 162       0.709  19.525 -19.615  1.00 93.30           C  
ATOM   2587  HB2 ASP A 162      -0.346  19.373 -19.388  1.00 93.30           H  
ATOM   2588  HB3 ASP A 162       0.871  20.592 -19.768  1.00 93.30           H  
ATOM   2589  O   ASP A 162       1.817  21.064 -17.106  1.00 93.30           O  
ATOM   2590  CG  ASP A 162       1.068  18.796 -20.918  1.00 93.30           C  
ATOM   2591  OD1 ASP A 162       2.248  18.392 -21.094  1.00 93.30           O  
ATOM   2592  OD2 ASP A 162       0.137  18.611 -21.728  1.00 93.30           O  
ATOM   2593  N   SER A 163       0.534  19.466 -16.186  1.00 91.07           N  
ATOM   2594  H   SER A 163       0.133  18.544 -16.284  1.00 91.07           H  
ATOM   2595  CA  SER A 163       0.388  20.153 -14.895  1.00 91.07           C  
ATOM   2596  HA  SER A 163       0.271  21.218 -15.092  1.00 91.07           H  
ATOM   2597  C   SER A 163       1.610  20.013 -13.980  1.00 91.07           C  
ATOM   2598  CB  SER A 163      -0.874  19.688 -14.159  1.00 91.07           C  
ATOM   2599  HB2 SER A 163      -1.727  19.739 -14.836  1.00 91.07           H  
ATOM   2600  HB3 SER A 163      -1.055  20.363 -13.323  1.00 91.07           H  
ATOM   2601  O   SER A 163       1.687  20.704 -12.968  1.00 91.07           O  
ATOM   2602  OG  SER A 163      -0.753  18.373 -13.650  1.00 91.07           O  
ATOM   2603  HG  SER A 163      -0.774  17.767 -14.394  1.00 91.07           H  
ATOM   2604  N   SER A 164       2.568  19.138 -14.309  1.00 93.50           N  
ATOM   2605  H   SER A 164       2.497  18.652 -15.192  1.00 93.50           H  
ATOM   2606  CA  SER A 164       3.751  18.882 -13.488  1.00 93.50           C  
ATOM   2607  HA  SER A 164       3.580  19.305 -12.498  1.00 93.50           H  
ATOM   2608  C   SER A 164       4.992  19.557 -14.070  1.00 93.50           C  
ATOM   2609  CB  SER A 164       3.952  17.381 -13.295  1.00 93.50           C  
ATOM   2610  HB2 SER A 164       3.003  16.924 -13.016  1.00 93.50           H  
ATOM   2611  HB3 SER A 164       4.310  16.923 -14.217  1.00 93.50           H  
ATOM   2612  O   SER A 164       5.648  19.060 -14.990  1.00 93.50           O  
ATOM   2613  OG  SER A 164       4.884  17.174 -12.253  1.00 93.50           O  
ATOM   2614  HG  SER A 164       4.669  17.759 -11.523  1.00 93.50           H  
ATOM   2615  N   TYR A 165       5.334  20.710 -13.506  1.00 92.58           N  
ATOM   2616  H   TYR A 165       4.755  21.100 -12.776  1.00 92.58           H  
ATOM   2617  CA  TYR A 165       6.519  21.473 -13.872  1.00 92.58           C  
ATOM   2618  HA  TYR A 165       7.272  20.788 -14.260  1.00 92.58           H  
ATOM   2619  C   TYR A 165       7.132  22.152 -12.647  1.00 92.58           C  
ATOM   2620  CB  TYR A 165       6.174  22.479 -14.983  1.00 92.58           C  
ATOM   2621  HB2 TYR A 165       5.840  21.926 -15.861  1.00 92.58           H  
ATOM   2622  HB3 TYR A 165       7.081  23.012 -15.269  1.00 92.58           H  
ATOM   2623  O   TYR A 165       6.457  22.403 -11.654  1.00 92.58           O  
ATOM   2624  CG  TYR A 165       5.113  23.501 -14.616  1.00 92.58           C  
ATOM   2625  CD1 TYR A 165       3.756  23.250 -14.905  1.00 92.58           C  
ATOM   2626  HD1 TYR A 165       3.465  22.329 -15.388  1.00 92.58           H  
ATOM   2627  CD2 TYR A 165       5.483  24.694 -13.965  1.00 92.58           C  
ATOM   2628  HD2 TYR A 165       6.517  24.877 -13.714  1.00 92.58           H  
ATOM   2629  CE1 TYR A 165       2.773  24.189 -14.539  1.00 92.58           C  
ATOM   2630  HE1 TYR A 165       1.729  23.989 -14.732  1.00 92.58           H  
ATOM   2631  CE2 TYR A 165       4.502  25.629 -13.587  1.00 92.58           C  
ATOM   2632  HE2 TYR A 165       4.792  26.524 -13.057  1.00 92.58           H  
ATOM   2633  OH  TYR A 165       2.195  26.279 -13.514  1.00 92.58           O  
ATOM   2634  HH  TYR A 165       2.552  26.921 -12.895  1.00 92.58           H  
ATOM   2635  CZ  TYR A 165       3.143  25.375 -13.871  1.00 92.58           C  
ATOM   2636  N   GLU A 166       8.419  22.453 -12.744  1.00 90.93           N  
ATOM   2637  H   GLU A 166       8.899  22.215 -13.600  1.00 90.93           H  
ATOM   2638  CA  GLU A 166       9.133  23.342 -11.831  1.00 90.93           C  
ATOM   2639  HA  GLU A 166       8.511  23.582 -10.969  1.00 90.93           H  
ATOM   2640  C   GLU A 166       9.444  24.637 -12.572  1.00 90.93           C  
ATOM   2641  CB  GLU A 166      10.425  22.684 -11.330  1.00 90.93           C  
ATOM   2642  HB2 GLU A 166      11.027  23.426 -10.805  1.00 90.93           H  
ATOM   2643  HB3 GLU A 166      10.986  22.322 -12.191  1.00 90.93           H  
ATOM   2644  O   GLU A 166       9.767  24.619 -13.764  1.00 90.93           O  
ATOM   2645  CG  GLU A 166      10.122  21.528 -10.370  1.00 90.93           C  
ATOM   2646  HG2 GLU A 166       9.648  21.928  -9.474  1.00 90.93           H  
ATOM   2647  HG3 GLU A 166       9.408  20.864 -10.859  1.00 90.93           H  
ATOM   2648  CD  GLU A 166      11.359  20.704  -9.981  1.00 90.93           C  
ATOM   2649  OE1 GLU A 166      11.200  19.825  -9.105  1.00 90.93           O  
ATOM   2650  OE2 GLU A 166      12.419  20.848 -10.634  1.00 90.93           O  
ATOM   2651  N   GLU A 167       9.342  25.766 -11.884  1.00 89.26           N  
ATOM   2652  H   GLU A 167       9.110  25.739 -10.901  1.00 89.26           H  
ATOM   2653  CA  GLU A 167       9.734  27.053 -12.441  1.00 89.26           C  
ATOM   2654  HA  GLU A 167       9.689  27.000 -13.529  1.00 89.26           H  
ATOM   2655  C   GLU A 167      11.180  27.352 -12.047  1.00 89.26           C  
ATOM   2656  CB  GLU A 167       8.729  28.125 -12.010  1.00 89.26           C  
ATOM   2657  HB2 GLU A 167       8.844  28.353 -10.951  1.00 89.26           H  
ATOM   2658  HB3 GLU A 167       7.732  27.719 -12.178  1.00 89.26           H  
ATOM   2659  O   GLU A 167      11.497  27.528 -10.874  1.00 89.26           O  
ATOM   2660  CG  GLU A 167       8.896  29.398 -12.850  1.00 89.26           C  
ATOM   2661  HG2 GLU A 167       8.943  29.119 -13.903  1.00 89.26           H  
ATOM   2662  HG3 GLU A 167       9.842  29.872 -12.590  1.00 89.26           H  
ATOM   2663  CD  GLU A 167       7.741  30.395 -12.669  1.00 89.26           C  
ATOM   2664  OE1 GLU A 167       7.938  31.551 -13.098  1.00 89.26           O  
ATOM   2665  OE2 GLU A 167       6.653  29.982 -12.206  1.00 89.26           O  
ATOM   2666  N   VAL A 168      12.072  27.379 -13.038  1.00 89.64           N  
ATOM   2667  H   VAL A 168      11.748  27.221 -13.981  1.00 89.64           H  
ATOM   2668  CA  VAL A 168      13.489  27.703 -12.843  1.00 89.64           C  
ATOM   2669  HA  VAL A 168      13.670  27.941 -11.795  1.00 89.64           H  
ATOM   2670  C   VAL A 168      13.798  28.935 -13.674  1.00 89.64           C  
ATOM   2671  CB  VAL A 168      14.405  26.520 -13.214  1.00 89.64           C  
ATOM   2672  HB  VAL A 168      14.289  26.286 -14.272  1.00 89.64           H  
ATOM   2673  O   VAL A 168      13.719  28.887 -14.900  1.00 89.64           O  
ATOM   2674  CG1 VAL A 168      15.877  26.869 -12.950  1.00 89.64           C  
ATOM   2675 HG11 VAL A 168      16.510  26.014 -13.187  1.00 89.64           H  
ATOM   2676 HG12 VAL A 168      16.185  27.707 -13.575  1.00 89.64           H  
ATOM   2677 HG13 VAL A 168      16.016  27.134 -11.901  1.00 89.64           H  
ATOM   2678  CG2 VAL A 168      14.066  25.259 -12.406  1.00 89.64           C  
ATOM   2679 HG21 VAL A 168      13.059  24.920 -12.646  1.00 89.64           H  
ATOM   2680 HG22 VAL A 168      14.113  25.477 -11.339  1.00 89.64           H  
ATOM   2681 HG23 VAL A 168      14.766  24.458 -12.641  1.00 89.64           H  
ATOM   2682  N   ASN A 169      14.146  30.044 -13.017  1.00 91.83           N  
ATOM   2683  H   ASN A 169      14.210  30.006 -12.010  1.00 91.83           H  
ATOM   2684  CA  ASN A 169      14.454  31.323 -13.671  1.00 91.83           C  
ATOM   2685  HA  ASN A 169      14.497  32.085 -12.893  1.00 91.83           H  
ATOM   2686  C   ASN A 169      13.354  31.790 -14.653  1.00 91.83           C  
ATOM   2687  CB  ASN A 169      15.855  31.242 -14.314  1.00 91.83           C  
ATOM   2688  HB2 ASN A 169      15.842  30.497 -15.110  1.00 91.83           H  
ATOM   2689  HB3 ASN A 169      16.099  32.205 -14.763  1.00 91.83           H  
ATOM   2690  O   ASN A 169      13.653  32.245 -15.754  1.00 91.83           O  
ATOM   2691  CG  ASN A 169      16.954  30.908 -13.325  1.00 91.83           C  
ATOM   2692  ND2 ASN A 169      18.005  30.258 -13.766  1.00 91.83           N  
ATOM   2693 HD21 ASN A 169      18.728  30.086 -13.082  1.00 91.83           H  
ATOM   2694 HD22 ASN A 169      18.088  30.027 -14.746  1.00 91.83           H  
ATOM   2695  OD1 ASN A 169      16.893  31.219 -12.150  1.00 91.83           O  
ATOM   2696  N   GLY A 170      12.077  31.619 -14.287  1.00 90.43           N  
ATOM   2697  H   GLY A 170      11.882  31.242 -13.371  1.00 90.43           H  
ATOM   2698  CA  GLY A 170      10.923  31.976 -15.127  1.00 90.43           C  
ATOM   2699  HA2 GLY A 170      10.035  32.031 -14.498  1.00 90.43           H  
ATOM   2700  HA3 GLY A 170      11.089  32.962 -15.561  1.00 90.43           H  
ATOM   2701  C   GLY A 170      10.623  31.000 -16.275  1.00 90.43           C  
ATOM   2702  O   GLY A 170       9.676  31.207 -17.031  1.00 90.43           O  
ATOM   2703  N   ILE A 171      11.403  29.923 -16.426  1.00 92.17           N  
ATOM   2704  H   ILE A 171      12.185  29.803 -15.798  1.00 92.17           H  
ATOM   2705  CA  ILE A 171      11.175  28.882 -17.433  1.00 92.17           C  
ATOM   2706  HA  ILE A 171      10.498  29.271 -18.194  1.00 92.17           H  
ATOM   2707  C   ILE A 171      10.497  27.685 -16.767  1.00 92.17           C  
ATOM   2708  CB  ILE A 171      12.486  28.493 -18.156  1.00 92.17           C  
ATOM   2709  HB  ILE A 171      13.186  28.099 -17.419  1.00 92.17           H  
ATOM   2710  O   ILE A 171      11.015  27.109 -15.808  1.00 92.17           O  
ATOM   2711  CG1 ILE A 171      13.122  29.736 -18.825  1.00 92.17           C  
ATOM   2712 HG12 ILE A 171      13.280  30.509 -18.072  1.00 92.17           H  
ATOM   2713 HG13 ILE A 171      12.440  30.135 -19.575  1.00 92.17           H  
ATOM   2714  CG2 ILE A 171      12.213  27.391 -19.202  1.00 92.17           C  
ATOM   2715 HG21 ILE A 171      11.791  26.505 -18.728  1.00 92.17           H  
ATOM   2716 HG22 ILE A 171      13.144  27.085 -19.679  1.00 92.17           H  
ATOM   2717 HG23 ILE A 171      11.524  27.759 -19.963  1.00 92.17           H  
ATOM   2718  CD1 ILE A 171      14.486  29.479 -19.478  1.00 92.17           C  
ATOM   2719 HD11 ILE A 171      15.158  29.010 -18.760  1.00 92.17           H  
ATOM   2720 HD12 ILE A 171      14.378  28.841 -20.356  1.00 92.17           H  
ATOM   2721 HD13 ILE A 171      14.915  30.429 -19.795  1.00 92.17           H  
ATOM   2722  N   ARG A 172       9.352  27.263 -17.316  1.00 91.75           N  
ATOM   2723  H   ARG A 172       8.976  27.794 -18.089  1.00 91.75           H  
ATOM   2724  CA  ARG A 172       8.680  26.025 -16.900  1.00 91.75           C  
ATOM   2725  HA  ARG A 172       8.681  25.975 -15.811  1.00 91.75           H  
ATOM   2726  C   ARG A 172       9.454  24.816 -17.411  1.00 91.75           C  
ATOM   2727  CB  ARG A 172       7.227  25.982 -17.387  1.00 91.75           C  
ATOM   2728  HB2 ARG A 172       6.821  24.996 -17.158  1.00 91.75           H  
ATOM   2729  HB3 ARG A 172       7.194  26.127 -18.467  1.00 91.75           H  
ATOM   2730  O   ARG A 172       9.457  24.525 -18.607  1.00 91.75           O  
ATOM   2731  CG  ARG A 172       6.358  27.038 -16.698  1.00 91.75           C  
ATOM   2732  HG2 ARG A 172       6.467  26.952 -15.617  1.00 91.75           H  
ATOM   2733  HG3 ARG A 172       6.671  28.035 -17.009  1.00 91.75           H  
ATOM   2734  CD  ARG A 172       4.894  26.814 -17.078  1.00 91.75           C  
ATOM   2735  HD2 ARG A 172       4.599  25.815 -16.756  1.00 91.75           H  
ATOM   2736  HD3 ARG A 172       4.793  26.886 -18.160  1.00 91.75           H  
ATOM   2737  NE  ARG A 172       4.025  27.808 -16.433  1.00 91.75           N  
ATOM   2738  HE  ARG A 172       4.477  28.492 -15.843  1.00 91.75           H  
ATOM   2739  NH1 ARG A 172       2.027  27.001 -17.224  1.00 91.75           N  
ATOM   2740 HH11 ARG A 172       2.525  26.229 -17.644  1.00 91.75           H  
ATOM   2741 HH12 ARG A 172       1.017  27.022 -17.217  1.00 91.75           H  
ATOM   2742  NH2 ARG A 172       2.054  28.787 -15.878  1.00 91.75           N  
ATOM   2743 HH21 ARG A 172       2.559  29.447 -15.303  1.00 91.75           H  
ATOM   2744 HH22 ARG A 172       1.044  28.807 -15.892  1.00 91.75           H  
ATOM   2745  CZ  ARG A 172       2.709  27.860 -16.515  1.00 91.75           C  
ATOM   2746  N   LYS A 173      10.080  24.081 -16.498  1.00 91.91           N  
ATOM   2747  H   LYS A 173      10.043  24.396 -15.539  1.00 91.91           H  
ATOM   2748  CA  LYS A 173      10.758  22.819 -16.782  1.00 91.91           C  
ATOM   2749  HA  LYS A 173      11.011  22.794 -17.841  1.00 91.91           H  
ATOM   2750  C   LYS A 173       9.834  21.649 -16.429  1.00 91.91           C  
ATOM   2751  CB  LYS A 173      12.070  22.783 -15.998  1.00 91.91           C  
ATOM   2752  HB2 LYS A 173      11.857  22.761 -14.930  1.00 91.91           H  
ATOM   2753  HB3 LYS A 173      12.633  23.691 -16.217  1.00 91.91           H  
ATOM   2754  O   LYS A 173       9.395  21.566 -15.285  1.00 91.91           O  
ATOM   2755  CG  LYS A 173      12.914  21.564 -16.387  1.00 91.91           C  
ATOM   2756  HG2 LYS A 173      12.383  20.647 -16.129  1.00 91.91           H  
ATOM   2757  HG3 LYS A 173      13.110  21.578 -17.459  1.00 91.91           H  
ATOM   2758  CD  LYS A 173      14.238  21.611 -15.624  1.00 91.91           C  
ATOM   2759  HD2 LYS A 173      14.024  21.635 -14.556  1.00 91.91           H  
ATOM   2760  HD3 LYS A 173      14.775  22.521 -15.893  1.00 91.91           H  
ATOM   2761  CE  LYS A 173      15.098  20.388 -15.945  1.00 91.91           C  
ATOM   2762  HE2 LYS A 173      15.334  20.391 -17.009  1.00 91.91           H  
ATOM   2763  HE3 LYS A 173      14.517  19.494 -15.720  1.00 91.91           H  
ATOM   2764  NZ  LYS A 173      16.338  20.410 -15.131  1.00 91.91           N  
ATOM   2765  HZ1 LYS A 173      16.915  19.599 -15.307  1.00 91.91           H  
ATOM   2766  HZ2 LYS A 173      16.102  20.426 -14.149  1.00 91.91           H  
ATOM   2767  HZ3 LYS A 173      16.875  21.244 -15.322  1.00 91.91           H  
ATOM   2768  N   PRO A 174       9.553  20.716 -17.358  1.00 91.89           N  
ATOM   2769  CA  PRO A 174       8.736  19.546 -17.054  1.00 91.89           C  
ATOM   2770  HA  PRO A 174       7.742  19.882 -16.759  1.00 91.89           H  
ATOM   2771  C   PRO A 174       9.348  18.704 -15.932  1.00 91.89           C  
ATOM   2772  CB  PRO A 174       8.630  18.752 -18.360  1.00 91.89           C  
ATOM   2773  HB2 PRO A 174       7.653  18.280 -18.463  1.00 91.89           H  
ATOM   2774  HB3 PRO A 174       9.421  18.004 -18.420  1.00 91.89           H  
ATOM   2775  O   PRO A 174      10.506  18.278 -16.025  1.00 91.89           O  
ATOM   2776  CG  PRO A 174       8.863  19.812 -19.434  1.00 91.89           C  
ATOM   2777  HG2 PRO A 174       9.261  19.381 -20.352  1.00 91.89           H  
ATOM   2778  HG3 PRO A 174       7.931  20.342 -19.631  1.00 91.89           H  
ATOM   2779  CD  PRO A 174       9.859  20.765 -18.778  1.00 91.89           C  
ATOM   2780  HD2 PRO A 174      10.878  20.416 -18.944  1.00 91.89           H  
ATOM   2781  HD3 PRO A 174       9.726  21.767 -19.187  1.00 91.89           H  
ATOM   2782  N   ARG A 175       8.549  18.422 -14.902  1.00 93.46           N  
ATOM   2783  H   ARG A 175       7.591  18.740 -14.932  1.00 93.46           H  
ATOM   2784  CA  ARG A 175       8.927  17.533 -13.806  1.00 93.46           C  
ATOM   2785  HA  ARG A 175      10.011  17.416 -13.814  1.00 93.46           H  
ATOM   2786  C   ARG A 175       8.285  16.173 -14.043  1.00 93.46           C  
ATOM   2787  CB  ARG A 175       8.543  18.159 -12.461  1.00 93.46           C  
ATOM   2788  HB2 ARG A 175       8.815  19.215 -12.464  1.00 93.46           H  
ATOM   2789  HB3 ARG A 175       7.466  18.081 -12.314  1.00 93.46           H  
ATOM   2790  O   ARG A 175       7.099  16.066 -14.332  1.00 93.46           O  
ATOM   2791  CG  ARG A 175       9.287  17.470 -11.309  1.00 93.46           C  
ATOM   2792  HG2 ARG A 175       9.124  16.393 -11.346  1.00 93.46           H  
ATOM   2793  HG3 ARG A 175      10.354  17.673 -11.401  1.00 93.46           H  
ATOM   2794  CD  ARG A 175       8.794  17.992  -9.963  1.00 93.46           C  
ATOM   2795  HD2 ARG A 175       7.744  17.725  -9.841  1.00 93.46           H  
ATOM   2796  HD3 ARG A 175       8.877  19.079  -9.935  1.00 93.46           H  
ATOM   2797  NE  ARG A 175       9.572  17.426  -8.854  1.00 93.46           N  
ATOM   2798  HE  ARG A 175      10.483  17.041  -9.060  1.00 93.46           H  
ATOM   2799  NH1 ARG A 175       8.453  18.532  -7.194  1.00 93.46           N  
ATOM   2800 HH11 ARG A 175       8.069  19.184  -7.863  1.00 93.46           H  
ATOM   2801 HH12 ARG A 175       8.125  18.548  -6.239  1.00 93.46           H  
ATOM   2802  NH2 ARG A 175       9.920  16.945  -6.668  1.00 93.46           N  
ATOM   2803 HH21 ARG A 175      10.609  16.247  -6.911  1.00 93.46           H  
ATOM   2804 HH22 ARG A 175       9.495  16.951  -5.752  1.00 93.46           H  
ATOM   2805  CZ  ARG A 175       9.325  17.652  -7.581  1.00 93.46           C  
ATOM   2806  N   HIS A 176       9.090  15.122 -13.958  1.00 95.73           N  
ATOM   2807  H   HIS A 176      10.029  15.262 -13.615  1.00 95.73           H  
ATOM   2808  CA  HIS A 176       8.634  13.760 -14.216  1.00 95.73           C  
ATOM   2809  HA  HIS A 176       7.645  13.783 -14.673  1.00 95.73           H  
ATOM   2810  C   HIS A 176       8.521  12.985 -12.909  1.00 95.73           C  
ATOM   2811  CB  HIS A 176       9.574  13.062 -15.204  1.00 95.73           C  
ATOM   2812  HB2 HIS A 176      10.582  13.039 -14.790  1.00 95.73           H  
ATOM   2813  HB3 HIS A 176       9.239  12.032 -15.323  1.00 95.73           H  
ATOM   2814  O   HIS A 176       9.412  13.063 -12.062  1.00 95.73           O  
ATOM   2815  CG  HIS A 176       9.618  13.718 -16.560  1.00 95.73           C  
ATOM   2816  CD2 HIS A 176       8.775  13.471 -17.606  1.00 95.73           C  
ATOM   2817  HD2 HIS A 176       7.961  12.760 -17.595  1.00 95.73           H  
ATOM   2818  ND1 HIS A 176      10.497  14.696 -16.971  1.00 95.73           N  
ATOM   2819  HD1 HIS A 176      11.128  15.219 -16.381  1.00 95.73           H  
ATOM   2820  CE1 HIS A 176      10.193  15.019 -18.238  1.00 95.73           C  
ATOM   2821  HE1 HIS A 176      10.672  15.802 -18.808  1.00 95.73           H  
ATOM   2822  NE2 HIS A 176       9.157  14.288 -18.677  1.00 95.73           N  
ATOM   2823  N   LEU A 177       7.458  12.195 -12.787  1.00 96.00           N  
ATOM   2824  H   LEU A 177       6.791  12.176 -13.546  1.00 96.00           H  
ATOM   2825  CA  LEU A 177       7.307  11.217 -11.718  1.00 96.00           C  
ATOM   2826  HA  LEU A 177       7.792  11.591 -10.816  1.00 96.00           H  
ATOM   2827  C   LEU A 177       8.006   9.920 -12.141  1.00 96.00           C  
ATOM   2828  CB  LEU A 177       5.810  11.059 -11.403  1.00 96.00           C  
ATOM   2829  HB2 LEU A 177       5.257  11.003 -12.341  1.00 96.00           H  
ATOM   2830  HB3 LEU A 177       5.469  11.957 -10.888  1.00 96.00           H  
ATOM   2831  O   LEU A 177       7.637   9.310 -13.146  1.00 96.00           O  
ATOM   2832  CG  LEU A 177       5.466   9.829 -10.547  1.00 96.00           C  
ATOM   2833  HG  LEU A 177       5.848   8.928 -11.027  1.00 96.00           H  
ATOM   2834  CD1 LEU A 177       6.064   9.941  -9.151  1.00 96.00           C  
ATOM   2835 HD11 LEU A 177       7.150   9.980  -9.235  1.00 96.00           H  
ATOM   2836 HD12 LEU A 177       5.710  10.844  -8.654  1.00 96.00           H  
ATOM   2837 HD13 LEU A 177       5.792   9.068  -8.557  1.00 96.00           H  
ATOM   2838  CD2 LEU A 177       3.954   9.680 -10.436  1.00 96.00           C  
ATOM   2839 HD21 LEU A 177       3.721   8.729  -9.957  1.00 96.00           H  
ATOM   2840 HD22 LEU A 177       3.513   9.686 -11.433  1.00 96.00           H  
ATOM   2841 HD23 LEU A 177       3.537  10.501  -9.854  1.00 96.00           H  
ATOM   2842  N   TYR A 178       9.022   9.502 -11.390  1.00 96.14           N  
ATOM   2843  H   TYR A 178       9.242  10.012 -10.546  1.00 96.14           H  
ATOM   2844  CA  TYR A 178       9.811   8.312 -11.702  1.00 96.14           C  
ATOM   2845  HA  TYR A 178       9.712   8.093 -12.766  1.00 96.14           H  
ATOM   2846  C   TYR A 178       9.307   7.098 -10.923  1.00 96.14           C  
ATOM   2847  CB  TYR A 178      11.297   8.561 -11.433  1.00 96.14           C  
ATOM   2848  HB2 TYR A 178      11.811   7.602 -11.498  1.00 96.14           H  
ATOM   2849  HB3 TYR A 178      11.421   8.931 -10.415  1.00 96.14           H  
ATOM   2850  O   TYR A 178       9.156   7.165  -9.706  1.00 96.14           O  
ATOM   2851  CG  TYR A 178      11.960   9.523 -12.400  1.00 96.14           C  
ATOM   2852  CD1 TYR A 178      12.749   9.035 -13.459  1.00 96.14           C  
ATOM   2853  HD1 TYR A 178      12.872   7.972 -13.602  1.00 96.14           H  
ATOM   2854  CD2 TYR A 178      11.811  10.911 -12.225  1.00 96.14           C  
ATOM   2855  HD2 TYR A 178      11.211  11.290 -11.412  1.00 96.14           H  
ATOM   2856  CE1 TYR A 178      13.390   9.934 -14.332  1.00 96.14           C  
ATOM   2857  HE1 TYR A 178      14.026   9.561 -15.121  1.00 96.14           H  
ATOM   2858  CE2 TYR A 178      12.422  11.814 -13.114  1.00 96.14           C  
ATOM   2859  HE2 TYR A 178      12.281  12.875 -12.970  1.00 96.14           H  
ATOM   2860  OH  TYR A 178      13.751  12.190 -15.076  1.00 96.14           O  
ATOM   2861  HH  TYR A 178      13.672  13.093 -14.759  1.00 96.14           H  
ATOM   2862  CZ  TYR A 178      13.200  11.325 -14.183  1.00 96.14           C  
ATOM   2863  N   VAL A 179       9.101   5.977 -11.618  1.00 94.96           N  
ATOM   2864  H   VAL A 179       9.264   5.993 -12.614  1.00 94.96           H  
ATOM   2865  CA  VAL A 179       8.705   4.699 -11.004  1.00 94.96           C  
ATOM   2866  HA  VAL A 179       8.918   4.739  -9.936  1.00 94.96           H  
ATOM   2867  C   VAL A 179       9.537   3.566 -11.600  1.00 94.96           C  
ATOM   2868  CB  VAL A 179       7.195   4.426 -11.166  1.00 94.96           C  
ATOM   2869  HB  VAL A 179       6.961   4.345 -12.228  1.00 94.96           H  
ATOM   2870  O   VAL A 179       9.599   3.404 -12.819  1.00 94.96           O  
ATOM   2871  CG1 VAL A 179       6.777   3.115 -10.482  1.00 94.96           C  
ATOM   2872 HG11 VAL A 179       7.029   3.152  -9.423  1.00 94.96           H  
ATOM   2873 HG12 VAL A 179       5.703   2.963 -10.589  1.00 94.96           H  
ATOM   2874 HG13 VAL A 179       7.289   2.268 -10.940  1.00 94.96           H  
ATOM   2875  CG2 VAL A 179       6.347   5.560 -10.568  1.00 94.96           C  
ATOM   2876 HG21 VAL A 179       6.516   6.486 -11.117  1.00 94.96           H  
ATOM   2877 HG22 VAL A 179       5.285   5.321 -10.627  1.00 94.96           H  
ATOM   2878 HG23 VAL A 179       6.618   5.717  -9.524  1.00 94.96           H  
ATOM   2879  N   SER A 180      10.163   2.772 -10.741  1.00 93.40           N  
ATOM   2880  H   SER A 180      10.063   2.963  -9.754  1.00 93.40           H  
ATOM   2881  CA  SER A 180      10.995   1.625 -11.103  1.00 93.40           C  
ATOM   2882  HA  SER A 180      11.425   1.787 -12.091  1.00 93.40           H  
ATOM   2883  C   SER A 180      10.170   0.343 -11.161  1.00 93.40           C  
ATOM   2884  CB  SER A 180      12.166   1.490 -10.126  1.00 93.40           C  
ATOM   2885  HB2 SER A 180      11.790   1.383  -9.108  1.00 93.40           H  
ATOM   2886  HB3 SER A 180      12.759   0.612 -10.384  1.00 93.40           H  
ATOM   2887  O   SER A 180       9.411   0.038 -10.244  1.00 93.40           O  
ATOM   2888  OG  SER A 180      12.975   2.645 -10.223  1.00 93.40           O  
ATOM   2889  HG  SER A 180      13.754   2.507  -9.678  1.00 93.40           H  
ATOM   2890  N   MET A 181      10.322  -0.425 -12.237  1.00 89.82           N  
ATOM   2891  H   MET A 181      10.946  -0.101 -12.961  1.00 89.82           H  
ATOM   2892  CA  MET A 181       9.633  -1.693 -12.483  1.00 89.82           C  
ATOM   2893  HA  MET A 181       8.768  -1.785 -11.826  1.00 89.82           H  
ATOM   2894  C   MET A 181      10.592  -2.861 -12.210  1.00 89.82           C  
ATOM   2895  CB  MET A 181       9.132  -1.722 -13.936  1.00 89.82           C  
ATOM   2896  HB2 MET A 181       8.642  -2.675 -14.134  1.00 89.82           H  
ATOM   2897  HB3 MET A 181       9.998  -1.627 -14.592  1.00 89.82           H  
ATOM   2898  O   MET A 181      11.211  -3.361 -13.150  1.00 89.82           O  
ATOM   2899  CG  MET A 181       8.164  -0.591 -14.273  1.00 89.82           C  
ATOM   2900  HG2 MET A 181       8.669   0.362 -14.116  1.00 89.82           H  
ATOM   2901  HG3 MET A 181       7.904  -0.657 -15.330  1.00 89.82           H  
ATOM   2902  SD  MET A 181       6.647  -0.631 -13.296  1.00 89.82           S  
ATOM   2903  CE  MET A 181       6.082   1.048 -13.613  1.00 89.82           C  
ATOM   2904  HE1 MET A 181       5.636   1.100 -14.607  1.00 89.82           H  
ATOM   2905  HE2 MET A 181       6.923   1.737 -13.537  1.00 89.82           H  
ATOM   2906  HE3 MET A 181       5.351   1.320 -12.851  1.00 89.82           H  
ATOM   2907  N   PRO A 182      10.763  -3.308 -10.953  1.00 85.20           N  
ATOM   2908  CA  PRO A 182      11.751  -4.330 -10.623  1.00 85.20           C  
ATOM   2909  HA  PRO A 182      12.744  -3.964 -10.885  1.00 85.20           H  
ATOM   2910  C   PRO A 182      11.514  -5.659 -11.341  1.00 85.20           C  
ATOM   2911  CB  PRO A 182      11.684  -4.526  -9.108  1.00 85.20           C  
ATOM   2912  HB2 PRO A 182      11.786  -5.572  -8.818  1.00 85.20           H  
ATOM   2913  HB3 PRO A 182      12.474  -3.945  -8.633  1.00 85.20           H  
ATOM   2914  O   PRO A 182      10.382  -6.080 -11.601  1.00 85.20           O  
ATOM   2915  CG  PRO A 182      10.312  -3.979  -8.724  1.00 85.20           C  
ATOM   2916  HG2 PRO A 182       9.560  -4.757  -8.854  1.00 85.20           H  
ATOM   2917  HG3 PRO A 182      10.301  -3.598  -7.702  1.00 85.20           H  
ATOM   2918  CD  PRO A 182      10.081  -2.872  -9.745  1.00 85.20           C  
ATOM   2919  HD2 PRO A 182       9.013  -2.722  -9.904  1.00 85.20           H  
ATOM   2920  HD3 PRO A 182      10.553  -1.959  -9.382  1.00 85.20           H  
ATOM   2921  N   THR A 183      12.612  -6.360 -11.601  1.00 81.20           N  
ATOM   2922  H   THR A 183      13.496  -5.950 -11.335  1.00 81.20           H  
ATOM   2923  CA  THR A 183      12.613  -7.791 -11.914  1.00 81.20           C  
ATOM   2924  HA  THR A 183      11.642  -8.067 -12.325  1.00 81.20           H  
ATOM   2925  C   THR A 183      12.827  -8.606 -10.636  1.00 81.20           C  
ATOM   2926  CB  THR A 183      13.688  -8.146 -12.952  1.00 81.20           C  
ATOM   2927  HB  THR A 183      13.553  -9.192 -13.227  1.00 81.20           H  
ATOM   2928  O   THR A 183      13.033  -8.050  -9.562  1.00 81.20           O  
ATOM   2929  CG2 THR A 183      13.630  -7.341 -14.249  1.00 81.20           C  
ATOM   2930 HG21 THR A 183      13.143  -6.378 -14.095  1.00 81.20           H  
ATOM   2931 HG22 THR A 183      14.639  -7.168 -14.625  1.00 81.20           H  
ATOM   2932 HG23 THR A 183      13.087  -7.907 -15.006  1.00 81.20           H  
ATOM   2933  OG1 THR A 183      14.959  -8.051 -12.374  1.00 81.20           O  
ATOM   2934  HG1 THR A 183      15.137  -7.142 -12.122  1.00 81.20           H  
ATOM   2935  N   ALA A 184      12.817  -9.936 -10.749  1.00 70.48           N  
ATOM   2936  H   ALA A 184      12.763 -10.356 -11.666  1.00 70.48           H  
ATOM   2937  CA  ALA A 184      13.154 -10.815  -9.628  1.00 70.48           C  
ATOM   2938  HA  ALA A 184      12.533 -10.552  -8.772  1.00 70.48           H  
ATOM   2939  C   ALA A 184      14.622 -10.689  -9.167  1.00 70.48           C  
ATOM   2940  CB  ALA A 184      12.830 -12.255 -10.047  1.00 70.48           C  
ATOM   2941  HB1 ALA A 184      11.777 -12.343 -10.314  1.00 70.48           H  
ATOM   2942  HB2 ALA A 184      13.457 -12.550 -10.888  1.00 70.48           H  
ATOM   2943  HB3 ALA A 184      13.036 -12.923  -9.211  1.00 70.48           H  
ATOM   2944  O   ALA A 184      14.937 -11.137  -8.074  1.00 70.48           O  
ATOM   2945  N   GLN A 185      15.496 -10.101  -9.990  1.00 69.93           N  
ATOM   2946  H   GLN A 185      15.169  -9.728 -10.870  1.00 69.93           H  
ATOM   2947  CA  GLN A 185      16.927  -9.917  -9.718  1.00 69.93           C  
ATOM   2948  HA  GLN A 185      17.244 -10.551  -8.889  1.00 69.93           H  
ATOM   2949  C   GLN A 185      17.269  -8.470  -9.336  1.00 69.93           C  
ATOM   2950  CB  GLN A 185      17.706 -10.315 -10.981  1.00 69.93           C  
ATOM   2951  HB2 GLN A 185      17.326  -9.727 -11.816  1.00 69.93           H  
ATOM   2952  HB3 GLN A 185      18.761 -10.074 -10.852  1.00 69.93           H  
ATOM   2953  O   GLN A 185      18.420  -8.154  -9.069  1.00 69.93           O  
ATOM   2954  CG  GLN A 185      17.599 -11.814 -11.302  1.00 69.93           C  
ATOM   2955  HG2 GLN A 185      18.186 -12.366 -10.568  1.00 69.93           H  
ATOM   2956  HG3 GLN A 185      16.564 -12.151 -11.234  1.00 69.93           H  
ATOM   2957  CD  GLN A 185      18.094 -12.141 -12.707  1.00 69.93           C  
ATOM   2958  NE2 GLN A 185      18.683 -13.295 -12.920  1.00 69.93           N  
ATOM   2959 HE21 GLN A 185      18.998 -13.846 -12.134  1.00 69.93           H  
ATOM   2960 HE22 GLN A 185      19.133 -13.382 -13.820  1.00 69.93           H  
ATOM   2961  OE1 GLN A 185      17.899 -11.401 -13.656  1.00 69.93           O  
ATOM   2962  N   SER A 186      16.291  -7.562  -9.365  1.00 70.60           N  
ATOM   2963  H   SER A 186      15.336  -7.870  -9.473  1.00 70.60           H  
ATOM   2964  CA  SER A 186      16.547  -6.145  -9.124  1.00 70.60           C  
ATOM   2965  HA  SER A 186      17.498  -5.871  -9.581  1.00 70.60           H  
ATOM   2966  C   SER A 186      16.649  -5.866  -7.624  1.00 70.60           C  
ATOM   2967  CB  SER A 186      15.447  -5.297  -9.766  1.00 70.60           C  
ATOM   2968  HB2 SER A 186      15.681  -4.244  -9.608  1.00 70.60           H  
ATOM   2969  HB3 SER A 186      14.489  -5.528  -9.302  1.00 70.60           H  
ATOM   2970  O   SER A 186      15.688  -6.109  -6.894  1.00 70.60           O  
ATOM   2971  OG  SER A 186      15.372  -5.520 -11.169  1.00 70.60           O  
ATOM   2972  HG  SER A 186      16.213  -5.226 -11.527  1.00 70.60           H  
ATOM   2973  N   THR A 187      17.768  -5.294  -7.178  1.00 71.12           N  
ATOM   2974  H   THR A 187      18.560  -5.173  -7.792  1.00 71.12           H  
ATOM   2975  CA  THR A 187      17.919  -4.736  -5.828  1.00 71.12           C  
ATOM   2976  HA  THR A 187      17.323  -5.324  -5.129  1.00 71.12           H  
ATOM   2977  C   THR A 187      17.399  -3.306  -5.801  1.00 71.12           C  
ATOM   2978  CB  THR A 187      19.374  -4.796  -5.347  1.00 71.12           C  
ATOM   2979  HB  THR A 187      19.464  -4.264  -4.399  1.00 71.12           H  
ATOM   2980  O   THR A 187      17.761  -2.490  -6.646  1.00 71.12           O  
ATOM   2981  CG2 THR A 187      19.792  -6.251  -5.151  1.00 71.12           C  
ATOM   2982 HG21 THR A 187      20.778  -6.292  -4.687  1.00 71.12           H  
ATOM   2983 HG22 THR A 187      19.817  -6.777  -6.106  1.00 71.12           H  
ATOM   2984 HG23 THR A 187      19.090  -6.749  -4.482  1.00 71.12           H  
ATOM   2985  OG1 THR A 187      20.245  -4.222  -6.292  1.00 71.12           O  
ATOM   2986  HG1 THR A 187      21.103  -4.164  -5.865  1.00 71.12           H  
ATOM   2987  N   MET A 188      16.478  -3.016  -4.879  1.00 77.34           N  
ATOM   2988  H   MET A 188      16.304  -3.689  -4.146  1.00 77.34           H  
ATOM   2989  CA  MET A 188      15.766  -1.735  -4.822  1.00 77.34           C  
ATOM   2990  HA  MET A 188      15.979  -1.142  -5.712  1.00 77.34           H  
ATOM   2991  C   MET A 188      16.238  -0.925  -3.626  1.00 77.34           C  
ATOM   2992  CB  MET A 188      14.247  -1.949  -4.746  1.00 77.34           C  
ATOM   2993  HB2 MET A 188      14.019  -2.493  -3.830  1.00 77.34           H  
ATOM   2994  HB3 MET A 188      13.758  -0.976  -4.691  1.00 77.34           H  
ATOM   2995  O   MET A 188      16.213  -1.426  -2.500  1.00 77.34           O  
ATOM   2996  CG  MET A 188      13.650  -2.727  -5.924  1.00 77.34           C  
ATOM   2997  HG2 MET A 188      12.617  -2.957  -5.662  1.00 77.34           H  
ATOM   2998  HG3 MET A 188      14.172  -3.676  -6.039  1.00 77.34           H  
ATOM   2999  SD  MET A 188      13.607  -1.869  -7.523  1.00 77.34           S  
ATOM   3000  CE  MET A 188      15.284  -2.157  -8.131  1.00 77.34           C  
ATOM   3001  HE1 MET A 188      15.939  -1.365  -7.768  1.00 77.34           H  
ATOM   3002  HE2 MET A 188      15.286  -2.103  -9.219  1.00 77.34           H  
ATOM   3003  HE3 MET A 188      15.639  -3.133  -7.799  1.00 77.34           H  
ATOM   3004  N   LYS A 189      16.587   0.343  -3.854  1.00 82.76           N  
ATOM   3005  H   LYS A 189      16.527   0.694  -4.799  1.00 82.76           H  
ATOM   3006  CA  LYS A 189      16.943   1.259  -2.758  1.00 82.76           C  
ATOM   3007  HA  LYS A 189      17.715   0.788  -2.150  1.00 82.76           H  
ATOM   3008  C   LYS A 189      15.747   1.510  -1.840  1.00 82.76           C  
ATOM   3009  CB  LYS A 189      17.496   2.581  -3.298  1.00 82.76           C  
ATOM   3010  HB2 LYS A 189      16.734   3.096  -3.882  1.00 82.76           H  
ATOM   3011  HB3 LYS A 189      17.749   3.215  -2.448  1.00 82.76           H  
ATOM   3012  O   LYS A 189      14.598   1.341  -2.257  1.00 82.76           O  
ATOM   3013  CG  LYS A 189      18.753   2.385  -4.152  1.00 82.76           C  
ATOM   3014  HG2 LYS A 189      18.503   1.858  -5.073  1.00 82.76           H  
ATOM   3015  HG3 LYS A 189      19.483   1.802  -3.589  1.00 82.76           H  
ATOM   3016  CD  LYS A 189      19.349   3.751  -4.491  1.00 82.76           C  
ATOM   3017  HD2 LYS A 189      18.636   4.328  -5.079  1.00 82.76           H  
ATOM   3018  HD3 LYS A 189      19.548   4.284  -3.561  1.00 82.76           H  
ATOM   3019  CE  LYS A 189      20.654   3.565  -5.264  1.00 82.76           C  
ATOM   3020  HE2 LYS A 189      21.273   2.850  -4.722  1.00 82.76           H  
ATOM   3021  HE3 LYS A 189      20.431   3.142  -6.244  1.00 82.76           H  
ATOM   3022  NZ  LYS A 189      21.369   4.856  -5.386  1.00 82.76           N  
ATOM   3023  HZ1 LYS A 189      20.794   5.543  -5.853  1.00 82.76           H  
ATOM   3024  HZ2 LYS A 189      22.245   4.737  -5.874  1.00 82.76           H  
ATOM   3025  HZ3 LYS A 189      21.573   5.205  -4.460  1.00 82.76           H  
ATOM   3026  N   ALA A 190      15.984   1.916  -0.595  1.00 84.60           N  
ATOM   3027  H   ALA A 190      16.938   2.049  -0.292  1.00 84.60           H  
ATOM   3028  CA  ALA A 190      14.917   2.163   0.379  1.00 84.60           C  
ATOM   3029  HA  ALA A 190      14.351   1.243   0.524  1.00 84.60           H  
ATOM   3030  C   ALA A 190      13.928   3.253  -0.083  1.00 84.60           C  
ATOM   3031  CB  ALA A 190      15.562   2.520   1.721  1.00 84.60           C  
ATOM   3032  HB1 ALA A 190      16.133   3.444   1.637  1.00 84.60           H  
ATOM   3033  HB2 ALA A 190      16.227   1.720   2.046  1.00 84.60           H  
ATOM   3034  HB3 ALA A 190      14.789   2.656   2.478  1.00 84.60           H  
ATOM   3035  O   ALA A 190      12.718   3.077   0.056  1.00 84.60           O  
ATOM   3036  N   ASP A 191      14.427   4.314  -0.715  1.00 88.00           N  
ATOM   3037  H   ASP A 191      15.428   4.382  -0.835  1.00 88.00           H  
ATOM   3038  CA  ASP A 191      13.674   5.460  -1.244  1.00 88.00           C  
ATOM   3039  HA  ASP A 191      12.820   5.645  -0.592  1.00 88.00           H  
ATOM   3040  C   ASP A 191      13.131   5.241  -2.673  1.00 88.00           C  
ATOM   3041  CB  ASP A 191      14.585   6.700  -1.181  1.00 88.00           C  
ATOM   3042  HB2 ASP A 191      13.985   7.580  -1.413  1.00 88.00           H  
ATOM   3043  HB3 ASP A 191      14.961   6.816  -0.164  1.00 88.00           H  
ATOM   3044  O   ASP A 191      12.423   6.081  -3.234  1.00 88.00           O  
ATOM   3045  CG  ASP A 191      15.779   6.638  -2.153  1.00 88.00           C  
ATOM   3046  OD1 ASP A 191      16.236   5.513  -2.482  1.00 88.00           O  
ATOM   3047  OD2 ASP A 191      16.212   7.711  -2.623  1.00 88.00           O  
ATOM   3048  N   GLU A 192      13.439   4.101  -3.298  1.00 89.83           N  
ATOM   3049  H   GLU A 192      14.071   3.469  -2.828  1.00 89.83           H  
ATOM   3050  CA  GLU A 192      13.047   3.842  -4.677  1.00 89.83           C  
ATOM   3051  HA  GLU A 192      13.215   4.770  -5.225  1.00 89.83           H  
ATOM   3052  C   GLU A 192      11.559   3.494  -4.808  1.00 89.83           C  
ATOM   3053  CB  GLU A 192      13.957   2.787  -5.308  1.00 89.83           C  
ATOM   3054  HB2 GLU A 192      14.985   3.137  -5.214  1.00 89.83           H  
ATOM   3055  HB3 GLU A 192      13.850   1.834  -4.789  1.00 89.83           H  
ATOM   3056  O   GLU A 192      11.025   2.589  -4.161  1.00 89.83           O  
ATOM   3057  CG  GLU A 192      13.648   2.597  -6.797  1.00 89.83           C  
ATOM   3058  HG2 GLU A 192      13.402   3.566  -7.232  1.00 89.83           H  
ATOM   3059  HG3 GLU A 192      12.778   1.950  -6.908  1.00 89.83           H  
ATOM   3060  CD  GLU A 192      14.840   2.004  -7.551  1.00 89.83           C  
ATOM   3061  OE1 GLU A 192      15.044   2.468  -8.706  1.00 89.83           O  
ATOM   3062  OE2 GLU A 192      15.527   1.133  -6.982  1.00 89.83           O  
ATOM   3063  N   ILE A 193      10.865   4.185  -5.708  1.00 93.44           N  
ATOM   3064  H   ILE A 193      11.323   4.950  -6.183  1.00 93.44           H  
ATOM   3065  CA  ILE A 193       9.428   4.003  -5.896  1.00 93.44           C  
ATOM   3066  HA  ILE A 193       8.989   3.725  -4.937  1.00 93.44           H  
ATOM   3067  C   ILE A 193       9.170   2.866  -6.872  1.00 93.44           C  
ATOM   3068  CB  ILE A 193       8.765   5.324  -6.313  1.00 93.44           C  
ATOM   3069  HB  ILE A 193       9.256   5.709  -7.207  1.00 93.44           H  
ATOM   3070  O   ILE A 193       9.422   2.977  -8.068  1.00 93.44           O  
ATOM   3071  CG1 ILE A 193       8.956   6.311  -5.148  1.00 93.44           C  
ATOM   3072 HG12 ILE A 193       8.455   5.927  -4.259  1.00 93.44           H  
ATOM   3073 HG13 ILE A 193      10.014   6.421  -4.914  1.00 93.44           H  
ATOM   3074  CG2 ILE A 193       7.269   5.123  -6.608  1.00 93.44           C  
ATOM   3075 HG21 ILE A 193       7.129   4.384  -7.397  1.00 93.44           H  
ATOM   3076 HG22 ILE A 193       6.837   6.058  -6.965  1.00 93.44           H  
ATOM   3077 HG23 ILE A 193       6.751   4.804  -5.704  1.00 93.44           H  
ATOM   3078  CD1 ILE A 193       8.436   7.702  -5.445  1.00 93.44           C  
ATOM   3079 HD11 ILE A 193       8.728   8.335  -4.608  1.00 93.44           H  
ATOM   3080 HD12 ILE A 193       7.349   7.701  -5.526  1.00 93.44           H  
ATOM   3081 HD13 ILE A 193       8.892   8.060  -6.369  1.00 93.44           H  
ATOM   3082  N   THR A 194       8.595   1.784  -6.359  1.00 92.34           N  
ATOM   3083  H   THR A 194       8.455   1.766  -5.359  1.00 92.34           H  
ATOM   3084  CA  THR A 194       8.050   0.676  -7.151  1.00 92.34           C  
ATOM   3085  HA  THR A 194       8.486   0.714  -8.150  1.00 92.34           H  
ATOM   3086  C   THR A 194       6.531   0.815  -7.285  1.00 92.34           C  
ATOM   3087  CB  THR A 194       8.422  -0.677  -6.528  1.00 92.34           C  
ATOM   3088  HB  THR A 194       8.103  -1.476  -7.197  1.00 92.34           H  
ATOM   3089  O   THR A 194       5.922   1.540  -6.497  1.00 92.34           O  
ATOM   3090  CG2 THR A 194       9.925  -0.831  -6.294  1.00 92.34           C  
ATOM   3091 HG21 THR A 194      10.459  -0.655  -7.228  1.00 92.34           H  
ATOM   3092 HG22 THR A 194      10.283  -0.116  -5.554  1.00 92.34           H  
ATOM   3093 HG23 THR A 194      10.150  -1.841  -5.952  1.00 92.34           H  
ATOM   3094  OG1 THR A 194       7.776  -0.854  -5.284  1.00 92.34           O  
ATOM   3095  HG1 THR A 194       8.461  -1.161  -4.686  1.00 92.34           H  
ATOM   3096  N   PRO A 195       5.854   0.103  -8.208  1.00 92.83           N  
ATOM   3097  CA  PRO A 195       4.395   0.140  -8.307  1.00 92.83           C  
ATOM   3098  HA  PRO A 195       4.094   1.130  -8.648  1.00 92.83           H  
ATOM   3099  C   PRO A 195       3.682  -0.174  -6.992  1.00 92.83           C  
ATOM   3100  CB  PRO A 195       4.032  -0.903  -9.365  1.00 92.83           C  
ATOM   3101  HB2 PRO A 195       3.130  -0.624  -9.909  1.00 92.83           H  
ATOM   3102  HB3 PRO A 195       3.920  -1.888  -8.912  1.00 92.83           H  
ATOM   3103  O   PRO A 195       2.673   0.449  -6.685  1.00 92.83           O  
ATOM   3104  CG  PRO A 195       5.255  -0.907 -10.267  1.00 92.83           C  
ATOM   3105  HG2 PRO A 195       5.164  -0.087 -10.980  1.00 92.83           H  
ATOM   3106  HG3 PRO A 195       5.385  -1.864 -10.773  1.00 92.83           H  
ATOM   3107  CD  PRO A 195       6.419  -0.628  -9.328  1.00 92.83           C  
ATOM   3108  HD2 PRO A 195       6.869  -1.563  -8.994  1.00 92.83           H  
ATOM   3109  HD3 PRO A 195       7.143  -0.006  -9.856  1.00 92.83           H  
ATOM   3110  N   GLY A 196       4.206  -1.125  -6.209  1.00 92.44           N  
ATOM   3111  H   GLY A 196       5.087  -1.536  -6.482  1.00 92.44           H  
ATOM   3112  CA  GLY A 196       3.667  -1.445  -4.887  1.00 92.44           C  
ATOM   3113  HA2 GLY A 196       4.223  -2.276  -4.453  1.00 92.44           H  
ATOM   3114  HA3 GLY A 196       2.616  -1.723  -4.970  1.00 92.44           H  
ATOM   3115  C   GLY A 196       3.771  -0.253  -3.942  1.00 92.44           C  
ATOM   3116  O   GLY A 196       2.750   0.221  -3.454  1.00 92.44           O  
ATOM   3117  N   ARG A 197       4.987   0.289  -3.774  1.00 93.78           N  
ATOM   3118  H   ARG A 197       5.767  -0.109  -4.276  1.00 93.78           H  
ATOM   3119  CA  ARG A 197       5.241   1.451  -2.908  1.00 93.78           C  
ATOM   3120  HA  ARG A 197       4.905   1.217  -1.898  1.00 93.78           H  
ATOM   3121  C   ARG A 197       4.429   2.673  -3.330  1.00 93.78           C  
ATOM   3122  CB  ARG A 197       6.744   1.779  -2.874  1.00 93.78           C  
ATOM   3123  HB2 ARG A 197       6.883   2.737  -2.374  1.00 93.78           H  
ATOM   3124  HB3 ARG A 197       7.113   1.873  -3.895  1.00 93.78           H  
ATOM   3125  O   ARG A 197       3.823   3.313  -2.480  1.00 93.78           O  
ATOM   3126  CG  ARG A 197       7.566   0.722  -2.117  1.00 93.78           C  
ATOM   3127  HG2 ARG A 197       7.290   0.743  -1.063  1.00 93.78           H  
ATOM   3128  HG3 ARG A 197       7.363  -0.271  -2.517  1.00 93.78           H  
ATOM   3129  CD  ARG A 197       9.063   1.020  -2.254  1.00 93.78           C  
ATOM   3130  HD2 ARG A 197       9.258   2.035  -1.906  1.00 93.78           H  
ATOM   3131  HD3 ARG A 197       9.336   0.960  -3.308  1.00 93.78           H  
ATOM   3132  NE  ARG A 197       9.906   0.087  -1.481  1.00 93.78           N  
ATOM   3133  HE  ARG A 197       9.458  -0.529  -0.818  1.00 93.78           H  
ATOM   3134  NH1 ARG A 197      11.906   0.965  -2.158  1.00 93.78           N  
ATOM   3135 HH11 ARG A 197      11.448   1.641  -2.753  1.00 93.78           H  
ATOM   3136 HH12 ARG A 197      12.908   1.056  -2.068  1.00 93.78           H  
ATOM   3137  NH2 ARG A 197      11.917  -0.607  -0.616  1.00 93.78           N  
ATOM   3138 HH21 ARG A 197      11.483  -1.165   0.105  1.00 93.78           H  
ATOM   3139 HH22 ARG A 197      12.905  -0.415  -0.534  1.00 93.78           H  
ATOM   3140  CZ  ARG A 197      11.229   0.150  -1.419  1.00 93.78           C  
ATOM   3141  N   PHE A 198       4.351   2.943  -4.633  1.00 96.46           N  
ATOM   3142  H   PHE A 198       4.894   2.375  -5.268  1.00 96.46           H  
ATOM   3143  CA  PHE A 198       3.578   4.052  -5.185  1.00 96.46           C  
ATOM   3144  HA  PHE A 198       3.945   4.983  -4.753  1.00 96.46           H  
ATOM   3145  C   PHE A 198       2.088   3.944  -4.851  1.00 96.46           C  
ATOM   3146  CB  PHE A 198       3.760   4.120  -6.704  1.00 96.46           C  
ATOM   3147  HB2 PHE A 198       4.820   4.189  -6.949  1.00 96.46           H  
ATOM   3148  HB3 PHE A 198       3.381   3.206  -7.161  1.00 96.46           H  
ATOM   3149  O   PHE A 198       1.503   4.906  -4.365  1.00 96.46           O  
ATOM   3150  CG  PHE A 198       3.045   5.314  -7.292  1.00 96.46           C  
ATOM   3151  CD1 PHE A 198       1.781   5.154  -7.882  1.00 96.46           C  
ATOM   3152  HD1 PHE A 198       1.329   4.176  -7.952  1.00 96.46           H  
ATOM   3153  CD2 PHE A 198       3.592   6.602  -7.153  1.00 96.46           C  
ATOM   3154  HD2 PHE A 198       4.551   6.731  -6.675  1.00 96.46           H  
ATOM   3155  CE1 PHE A 198       1.082   6.281  -8.336  1.00 96.46           C  
ATOM   3156  HE1 PHE A 198       0.087   6.173  -8.742  1.00 96.46           H  
ATOM   3157  CE2 PHE A 198       2.883   7.725  -7.613  1.00 96.46           C  
ATOM   3158  HE2 PHE A 198       3.299   8.716  -7.510  1.00 96.46           H  
ATOM   3159  CZ  PHE A 198       1.625   7.565  -8.207  1.00 96.46           C  
ATOM   3160  HZ  PHE A 198       1.066   8.428  -8.535  1.00 96.46           H  
ATOM   3161  N   ARG A 199       1.465   2.778  -5.080  1.00 96.38           N  
ATOM   3162  H   ARG A 199       2.000   2.002  -5.444  1.00 96.38           H  
ATOM   3163  CA  ARG A 199       0.045   2.585  -4.748  1.00 96.38           C  
ATOM   3164  HA  ARG A 199      -0.544   3.379  -5.207  1.00 96.38           H  
ATOM   3165  C   ARG A 199      -0.198   2.725  -3.251  1.00 96.38           C  
ATOM   3166  CB  ARG A 199      -0.459   1.227  -5.245  1.00 96.38           C  
ATOM   3167  HB2 ARG A 199      -1.460   1.064  -4.846  1.00 96.38           H  
ATOM   3168  HB3 ARG A 199       0.195   0.437  -4.873  1.00 96.38           H  
ATOM   3169  O   ARG A 199      -1.146   3.396  -2.864  1.00 96.38           O  
ATOM   3170  CG  ARG A 199      -0.532   1.175  -6.777  1.00 96.38           C  
ATOM   3171  HG2 ARG A 199       0.465   1.200  -7.219  1.00 96.38           H  
ATOM   3172  HG3 ARG A 199      -1.066   2.054  -7.137  1.00 96.38           H  
ATOM   3173  CD  ARG A 199      -1.284  -0.059  -7.273  1.00 96.38           C  
ATOM   3174  HD2 ARG A 199      -1.253  -0.075  -8.363  1.00 96.38           H  
ATOM   3175  HD3 ARG A 199      -2.332   0.058  -6.998  1.00 96.38           H  
ATOM   3176  NE  ARG A 199      -0.769  -1.318  -6.709  1.00 96.38           N  
ATOM   3177  HE  ARG A 199      -1.208  -1.622  -5.852  1.00 96.38           H  
ATOM   3178  NH1 ARG A 199       0.715  -1.849  -8.385  1.00 96.38           N  
ATOM   3179 HH11 ARG A 199       1.419  -2.465  -8.765  1.00 96.38           H  
ATOM   3180 HH12 ARG A 199       0.270  -1.158  -8.972  1.00 96.38           H  
ATOM   3181  NH2 ARG A 199       0.613  -3.092  -6.517  1.00 96.38           N  
ATOM   3182 HH21 ARG A 199       0.157  -3.273  -5.634  1.00 96.38           H  
ATOM   3183 HH22 ARG A 199       1.352  -3.691  -6.857  1.00 96.38           H  
ATOM   3184  CZ  ARG A 199       0.192  -2.070  -7.206  1.00 96.38           C  
ATOM   3185  N   THR A 200       0.678   2.141  -2.435  1.00 96.46           N  
ATOM   3186  H   THR A 200       1.409   1.568  -2.834  1.00 96.46           H  
ATOM   3187  CA  THR A 200       0.608   2.218  -0.974  1.00 96.46           C  
ATOM   3188  HA  THR A 200      -0.352   1.821  -0.642  1.00 96.46           H  
ATOM   3189  C   THR A 200       0.645   3.662  -0.486  1.00 96.46           C  
ATOM   3190  CB  THR A 200       1.707   1.345  -0.351  1.00 96.46           C  
ATOM   3191  HB  THR A 200       2.682   1.662  -0.721  1.00 96.46           H  
ATOM   3192  O   THR A 200      -0.273   4.080   0.213  1.00 96.46           O  
ATOM   3193  CG2 THR A 200       1.713   1.369   1.173  1.00 96.46           C  
ATOM   3194 HG21 THR A 200       2.498   0.711   1.543  1.00 96.46           H  
ATOM   3195 HG22 THR A 200       1.926   2.377   1.529  1.00 96.46           H  
ATOM   3196 HG23 THR A 200       0.749   1.035   1.556  1.00 96.46           H  
ATOM   3197  OG1 THR A 200       1.459   0.015  -0.755  1.00 96.46           O  
ATOM   3198  HG1 THR A 200       2.183  -0.549  -0.473  1.00 96.46           H  
ATOM   3199  N   ILE A 201       1.632   4.460  -0.902  1.00 97.31           N  
ATOM   3200  H   ILE A 201       2.360   4.091  -1.497  1.00 97.31           H  
ATOM   3201  CA  ILE A 201       1.732   5.848  -0.438  1.00 97.31           C  
ATOM   3202  HA  ILE A 201       1.543   5.829   0.636  1.00 97.31           H  
ATOM   3203  C   ILE A 201       0.645   6.751  -1.043  1.00 97.31           C  
ATOM   3204  CB  ILE A 201       3.164   6.387  -0.643  1.00 97.31           C  
ATOM   3205  HB  ILE A 201       3.862   5.634  -0.277  1.00 97.31           H  
ATOM   3206  O   ILE A 201       0.011   7.511  -0.318  1.00 97.31           O  
ATOM   3207  CG1 ILE A 201       3.437   7.681   0.142  1.00 97.31           C  
ATOM   3208 HG12 ILE A 201       4.454   8.002  -0.081  1.00 97.31           H  
ATOM   3209 HG13 ILE A 201       2.756   8.465  -0.190  1.00 97.31           H  
ATOM   3210  CG2 ILE A 201       3.484   6.642  -2.124  1.00 97.31           C  
ATOM   3211 HG21 ILE A 201       2.903   7.486  -2.497  1.00 97.31           H  
ATOM   3212 HG22 ILE A 201       4.542   6.876  -2.240  1.00 97.31           H  
ATOM   3213 HG23 ILE A 201       3.260   5.756  -2.717  1.00 97.31           H  
ATOM   3214  CD1 ILE A 201       3.325   7.540   1.664  1.00 97.31           C  
ATOM   3215 HD11 ILE A 201       3.665   8.468   2.125  1.00 97.31           H  
ATOM   3216 HD12 ILE A 201       3.954   6.721   2.011  1.00 97.31           H  
ATOM   3217 HD13 ILE A 201       2.291   7.369   1.963  1.00 97.31           H  
ATOM   3218  N   ALA A 202       0.353   6.642  -2.345  1.00 97.35           N  
ATOM   3219  H   ALA A 202       0.870   5.984  -2.910  1.00 97.35           H  
ATOM   3220  CA  ALA A 202      -0.601   7.529  -3.014  1.00 97.35           C  
ATOM   3221  HA  ALA A 202      -0.327   8.560  -2.792  1.00 97.35           H  
ATOM   3222  C   ALA A 202      -2.039   7.325  -2.511  1.00 97.35           C  
ATOM   3223  CB  ALA A 202      -0.503   7.321  -4.529  1.00 97.35           C  
ATOM   3224  HB1 ALA A 202      -0.774   6.295  -4.781  1.00 97.35           H  
ATOM   3225  HB2 ALA A 202       0.516   7.517  -4.864  1.00 97.35           H  
ATOM   3226  HB3 ALA A 202      -1.180   8.007  -5.037  1.00 97.35           H  
ATOM   3227  O   ALA A 202      -2.760   8.301  -2.305  1.00 97.35           O  
ATOM   3228  N   CYS A 203      -2.455   6.077  -2.270  1.00 97.43           N  
ATOM   3229  H   CYS A 203      -1.839   5.299  -2.459  1.00 97.43           H  
ATOM   3230  CA  CYS A 203      -3.763   5.796  -1.678  1.00 97.43           C  
ATOM   3231  HA  CYS A 203      -4.523   6.384  -2.193  1.00 97.43           H  
ATOM   3232  C   CYS A 203      -3.847   6.201  -0.206  1.00 97.43           C  
ATOM   3233  CB  CYS A 203      -4.099   4.313  -1.834  1.00 97.43           C  
ATOM   3234  HB2 CYS A 203      -4.971   4.079  -1.224  1.00 97.43           H  
ATOM   3235  HB3 CYS A 203      -3.266   3.692  -1.504  1.00 97.43           H  
ATOM   3236  O   CYS A 203      -4.930   6.563   0.239  1.00 97.43           O  
ATOM   3237  SG  CYS A 203      -4.515   3.980  -3.558  1.00 97.43           S  
ATOM   3238  HG  CYS A 203      -5.599   4.761  -3.591  1.00 97.43           H  
ATOM   3239  N   GLY A 204      -2.734   6.161   0.533  1.00 97.86           N  
ATOM   3240  H   GLY A 204      -1.879   5.820   0.117  1.00 97.86           H  
ATOM   3241  CA  GLY A 204      -2.674   6.657   1.906  1.00 97.86           C  
ATOM   3242  HA2 GLY A 204      -3.476   6.216   2.498  1.00 97.86           H  
ATOM   3243  HA3 GLY A 204      -1.717   6.367   2.340  1.00 97.86           H  
ATOM   3244  C   GLY A 204      -2.767   8.180   2.010  1.00 97.86           C  
ATOM   3245  O   GLY A 204      -3.358   8.686   2.961  1.00 97.86           O  
ATOM   3246  N   LEU A 205      -2.200   8.909   1.046  1.00 98.44           N  
ATOM   3247  H   LEU A 205      -1.640   8.427   0.358  1.00 98.44           H  
ATOM   3248  CA  LEU A 205      -2.214  10.375   1.018  1.00 98.44           C  
ATOM   3249  HA  LEU A 205      -2.110  10.758   2.033  1.00 98.44           H  
ATOM   3250  C   LEU A 205      -3.534  10.941   0.480  1.00 98.44           C  
ATOM   3251  CB  LEU A 205      -1.029  10.867   0.165  1.00 98.44           C  
ATOM   3252  HB2 LEU A 205      -1.152  11.935  -0.016  1.00 98.44           H  
ATOM   3253  HB3 LEU A 205      -1.070  10.363  -0.800  1.00 98.44           H  
ATOM   3254  O   LEU A 205      -4.058  11.913   1.021  1.00 98.44           O  
ATOM   3255  CG  LEU A 205       0.365  10.643   0.782  1.00 98.44           C  
ATOM   3256  HG  LEU A 205       0.487   9.598   1.069  1.00 98.44           H  
ATOM   3257  CD1 LEU A 205       1.431  10.996  -0.256  1.00 98.44           C  
ATOM   3258 HD11 LEU A 205       1.292  12.022  -0.596  1.00 98.44           H  
ATOM   3259 HD12 LEU A 205       2.424  10.909   0.187  1.00 98.44           H  
ATOM   3260 HD13 LEU A 205       1.356  10.317  -1.106  1.00 98.44           H  
ATOM   3261  CD2 LEU A 205       0.589  11.507   2.018  1.00 98.44           C  
ATOM   3262 HD21 LEU A 205      -0.163  11.294   2.778  1.00 98.44           H  
ATOM   3263 HD22 LEU A 205       0.518  12.562   1.752  1.00 98.44           H  
ATOM   3264 HD23 LEU A 205       1.576  11.313   2.437  1.00 98.44           H  
ATOM   3265  N   PHE A 206      -4.096  10.338  -0.571  1.00 98.10           N  
ATOM   3266  H   PHE A 206      -3.612   9.552  -0.980  1.00 98.10           H  
ATOM   3267  CA  PHE A 206      -5.230  10.914  -1.309  1.00 98.10           C  
ATOM   3268  HA  PHE A 206      -5.570  11.813  -0.796  1.00 98.10           H  
ATOM   3269  C   PHE A 206      -6.477  10.010  -1.384  1.00 98.10           C  
ATOM   3270  CB  PHE A 206      -4.726  11.363  -2.687  1.00 98.10           C  
ATOM   3271  HB2 PHE A 206      -5.526  11.888  -3.209  1.00 98.10           H  
ATOM   3272  HB3 PHE A 206      -4.469  10.481  -3.274  1.00 98.10           H  
ATOM   3273  O   PHE A 206      -7.082   9.888  -2.458  1.00 98.10           O  
ATOM   3274  CG  PHE A 206      -3.533  12.294  -2.627  1.00 98.10           C  
ATOM   3275  CD1 PHE A 206      -3.676  13.592  -2.101  1.00 98.10           C  
ATOM   3276  HD1 PHE A 206      -4.636  13.930  -1.740  1.00 98.10           H  
ATOM   3277  CD2 PHE A 206      -2.270  11.845  -3.055  1.00 98.10           C  
ATOM   3278  HD2 PHE A 206      -2.148  10.837  -3.422  1.00 98.10           H  
ATOM   3279  CE1 PHE A 206      -2.563  14.447  -2.026  1.00 98.10           C  
ATOM   3280  HE1 PHE A 206      -2.662  15.440  -1.613  1.00 98.10           H  
ATOM   3281  CE2 PHE A 206      -1.157  12.699  -2.974  1.00 98.10           C  
ATOM   3282  HE2 PHE A 206      -0.179  12.354  -3.276  1.00 98.10           H  
ATOM   3283  CZ  PHE A 206      -1.306  14.003  -2.472  1.00 98.10           C  
ATOM   3284  HZ  PHE A 206      -0.453  14.663  -2.409  1.00 98.10           H  
ATOM   3285  N   PRO A 207      -6.911   9.355  -0.288  1.00 98.20           N  
ATOM   3286  CA  PRO A 207      -8.050   8.438  -0.332  1.00 98.20           C  
ATOM   3287  HA  PRO A 207      -7.837   7.622  -1.023  1.00 98.20           H  
ATOM   3288  C   PRO A 207      -9.362   9.110  -0.764  1.00 98.20           C  
ATOM   3289  CB  PRO A 207      -8.161   7.867   1.081  1.00 98.20           C  
ATOM   3290  HB2 PRO A 207      -9.200   7.692   1.361  1.00 98.20           H  
ATOM   3291  HB3 PRO A 207      -7.586   6.943   1.144  1.00 98.20           H  
ATOM   3292  O   PRO A 207     -10.165   8.485  -1.460  1.00 98.20           O  
ATOM   3293  CG  PRO A 207      -7.527   8.942   1.955  1.00 98.20           C  
ATOM   3294  HG2 PRO A 207      -8.249   9.743   2.114  1.00 98.20           H  
ATOM   3295  HG3 PRO A 207      -7.152   8.551   2.900  1.00 98.20           H  
ATOM   3296  CD  PRO A 207      -6.402   9.452   1.075  1.00 98.20           C  
ATOM   3297  HD2 PRO A 207      -5.530   8.808   1.191  1.00 98.20           H  
ATOM   3298  HD3 PRO A 207      -6.142  10.474   1.352  1.00 98.20           H  
ATOM   3299  N   ALA A 208      -9.590  10.387  -0.431  1.00 98.12           N  
ATOM   3300  H   ALA A 208      -8.891  10.901   0.086  1.00 98.12           H  
ATOM   3301  CA  ALA A 208     -10.804  11.087  -0.847  1.00 98.12           C  
ATOM   3302  HA  ALA A 208     -11.667  10.473  -0.587  1.00 98.12           H  
ATOM   3303  C   ALA A 208     -10.839  11.324  -2.365  1.00 98.12           C  
ATOM   3304  CB  ALA A 208     -10.909  12.405  -0.082  1.00 98.12           C  
ATOM   3305  HB1 ALA A 208     -11.881  12.862  -0.265  1.00 98.12           H  
ATOM   3306  HB2 ALA A 208     -10.788  12.233   0.987  1.00 98.12           H  
ATOM   3307  HB3 ALA A 208     -10.128  13.077  -0.437  1.00 98.12           H  
ATOM   3308  O   ALA A 208     -11.894  11.221  -2.987  1.00 98.12           O  
ATOM   3309  N   GLN A 209      -9.690  11.589  -2.990  1.00 97.86           N  
ATOM   3310  H   GLN A 209      -8.857  11.703  -2.431  1.00 97.86           H  
ATOM   3311  CA  GLN A 209      -9.578  11.755  -4.439  1.00 97.86           C  
ATOM   3312  HA  GLN A 209     -10.388  12.398  -4.783  1.00 97.86           H  
ATOM   3313  C   GLN A 209      -9.696  10.422  -5.178  1.00 97.86           C  
ATOM   3314  CB  GLN A 209      -8.241  12.405  -4.810  1.00 97.86           C  
ATOM   3315  HB2 GLN A 209      -8.165  12.394  -5.897  1.00 97.86           H  
ATOM   3316  HB3 GLN A 209      -7.418  11.805  -4.421  1.00 97.86           H  
ATOM   3317  O   GLN A 209     -10.277  10.387  -6.266  1.00 97.86           O  
ATOM   3318  CG  GLN A 209      -8.088  13.865  -4.361  1.00 97.86           C  
ATOM   3319  HG2 GLN A 209      -8.957  14.444  -4.672  1.00 97.86           H  
ATOM   3320  HG3 GLN A 209      -7.203  14.251  -4.868  1.00 97.86           H  
ATOM   3321  CD  GLN A 209      -7.829  14.082  -2.877  1.00 97.86           C  
ATOM   3322  NE2 GLN A 209      -7.867  15.309  -2.413  1.00 97.86           N  
ATOM   3323 HE21 GLN A 209      -7.619  15.418  -1.440  1.00 97.86           H  
ATOM   3324 HE22 GLN A 209      -7.991  16.116  -3.009  1.00 97.86           H  
ATOM   3325  OE1 GLN A 209      -7.576  13.161  -2.125  1.00 97.86           O  
ATOM   3326  N   VAL A 210      -9.165   9.343  -4.590  1.00 97.38           N  
ATOM   3327  H   VAL A 210      -8.646   9.481  -3.735  1.00 97.38           H  
ATOM   3328  CA  VAL A 210      -9.337   7.965  -5.077  1.00 97.38           C  
ATOM   3329  HA  VAL A 210      -9.007   7.908  -6.115  1.00 97.38           H  
ATOM   3330  C   VAL A 210     -10.820   7.590  -5.052  1.00 97.38           C  
ATOM   3331  CB  VAL A 210      -8.478   6.991  -4.244  1.00 97.38           C  
ATOM   3332  HB  VAL A 210      -8.709   7.124  -3.187  1.00 97.38           H  
ATOM   3333  O   VAL A 210     -11.332   7.123  -6.071  1.00 97.38           O  
ATOM   3334  CG1 VAL A 210      -8.682   5.516  -4.600  1.00 97.38           C  
ATOM   3335 HG11 VAL A 210      -8.174   4.900  -3.857  1.00 97.38           H  
ATOM   3336 HG12 VAL A 210      -9.740   5.256  -4.599  1.00 97.38           H  
ATOM   3337 HG13 VAL A 210      -8.268   5.290  -5.583  1.00 97.38           H  
ATOM   3338  CG2 VAL A 210      -6.986   7.265  -4.471  1.00 97.38           C  
ATOM   3339 HG21 VAL A 210      -6.738   7.073  -5.515  1.00 97.38           H  
ATOM   3340 HG22 VAL A 210      -6.735   8.303  -4.252  1.00 97.38           H  
ATOM   3341 HG23 VAL A 210      -6.388   6.625  -3.823  1.00 97.38           H  
ATOM   3342  N   LYS A 211     -11.526   7.901  -3.953  1.00 97.35           N  
ATOM   3343  H   LYS A 211     -11.015   8.223  -3.144  1.00 97.35           H  
ATOM   3344  CA  LYS A 211     -12.988   7.778  -3.833  1.00 97.35           C  
ATOM   3345  HA  LYS A 211     -13.275   6.742  -4.017  1.00 97.35           H  
ATOM   3346  C   LYS A 211     -13.726   8.593  -4.886  1.00 97.35           C  
ATOM   3347  CB  LYS A 211     -13.433   8.162  -2.409  1.00 97.35           C  
ATOM   3348  HB2 LYS A 211     -12.975   7.478  -1.695  1.00 97.35           H  
ATOM   3349  HB3 LYS A 211     -13.089   9.168  -2.168  1.00 97.35           H  
ATOM   3350  O   LYS A 211     -14.528   8.047  -5.634  1.00 97.35           O  
ATOM   3351  CG  LYS A 211     -14.962   8.118  -2.260  1.00 97.35           C  
ATOM   3352  HG2 LYS A 211     -15.411   8.886  -2.889  1.00 97.35           H  
ATOM   3353  HG3 LYS A 211     -15.333   7.149  -2.594  1.00 97.35           H  
ATOM   3354  CD  LYS A 211     -15.418   8.364  -0.820  1.00 97.35           C  
ATOM   3355  HD2 LYS A 211     -14.946   7.637  -0.159  1.00 97.35           H  
ATOM   3356  HD3 LYS A 211     -15.132   9.371  -0.516  1.00 97.35           H  
ATOM   3357  CE  LYS A 211     -16.942   8.205  -0.767  1.00 97.35           C  
ATOM   3358  HE2 LYS A 211     -17.397   8.878  -1.493  1.00 97.35           H  
ATOM   3359  HE3 LYS A 211     -17.188   7.185  -1.064  1.00 97.35           H  
ATOM   3360  NZ  LYS A 211     -17.483   8.471   0.585  1.00 97.35           N  
ATOM   3361  HZ1 LYS A 211     -17.369   9.439   0.848  1.00 97.35           H  
ATOM   3362  HZ2 LYS A 211     -17.005   7.887   1.256  1.00 97.35           H  
ATOM   3363  HZ3 LYS A 211     -18.463   8.231   0.626  1.00 97.35           H  
ATOM   3364  N   ALA A 212     -13.439   9.891  -4.974  1.00 97.11           N  
ATOM   3365  H   ALA A 212     -12.793  10.278  -4.300  1.00 97.11           H  
ATOM   3366  CA  ALA A 212     -14.144  10.810  -5.866  1.00 97.11           C  
ATOM   3367  HA  ALA A 212     -15.203  10.804  -5.610  1.00 97.11           H  
ATOM   3368  C   ALA A 212     -14.033  10.416  -7.349  1.00 97.11           C  
ATOM   3369  CB  ALA A 212     -13.591  12.220  -5.632  1.00 97.11           C  
ATOM   3370  HB1 ALA A 212     -12.528  12.252  -5.874  1.00 97.11           H  
ATOM   3371  HB2 ALA A 212     -13.733  12.505  -4.589  1.00 97.11           H  
ATOM   3372  HB3 ALA A 212     -14.125  12.929  -6.263  1.00 97.11           H  
ATOM   3373  O   ALA A 212     -14.918  10.728  -8.138  1.00 97.11           O  
ATOM   3374  N   ARG A 213     -12.950   9.730  -7.733  1.00 95.48           N  
ATOM   3375  H   ARG A 213     -12.254   9.528  -7.029  1.00 95.48           H  
ATOM   3376  CA  ARG A 213     -12.722   9.233  -9.100  1.00 95.48           C  
ATOM   3377  HA  ARG A 213     -13.418   9.720  -9.783  1.00 95.48           H  
ATOM   3378  C   ARG A 213     -13.006   7.744  -9.272  1.00 95.48           C  
ATOM   3379  CB  ARG A 213     -11.294   9.580  -9.528  1.00 95.48           C  
ATOM   3380  HB2 ARG A 213     -10.601   9.273  -8.744  1.00 95.48           H  
ATOM   3381  HB3 ARG A 213     -11.039   9.052 -10.447  1.00 95.48           H  
ATOM   3382  O   ARG A 213     -12.790   7.230 -10.365  1.00 95.48           O  
ATOM   3383  CG  ARG A 213     -11.158  11.079  -9.783  1.00 95.48           C  
ATOM   3384  HG2 ARG A 213     -11.473  11.633  -8.899  1.00 95.48           H  
ATOM   3385  HG3 ARG A 213     -11.786  11.365 -10.626  1.00 95.48           H  
ATOM   3386  CD  ARG A 213      -9.695  11.390 -10.096  1.00 95.48           C  
ATOM   3387  HD2 ARG A 213      -9.389  10.804 -10.962  1.00 95.48           H  
ATOM   3388  HD3 ARG A 213      -9.086  11.078  -9.247  1.00 95.48           H  
ATOM   3389  NE  ARG A 213      -9.492  12.822 -10.390  1.00 95.48           N  
ATOM   3390  HE  ARG A 213      -9.344  13.064 -11.359  1.00 95.48           H  
ATOM   3391  NH1 ARG A 213      -9.753  13.636  -8.252  1.00 95.48           N  
ATOM   3392 HH11 ARG A 213      -9.828  14.420  -7.619  1.00 95.48           H  
ATOM   3393 HH12 ARG A 213      -9.914  12.696  -7.920  1.00 95.48           H  
ATOM   3394  NH2 ARG A 213      -9.363  15.047  -9.937  1.00 95.48           N  
ATOM   3395 HH21 ARG A 213      -9.412  15.810  -9.278  1.00 95.48           H  
ATOM   3396 HH22 ARG A 213      -9.245  15.247 -10.920  1.00 95.48           H  
ATOM   3397  CZ  ARG A 213      -9.536  13.822  -9.526  1.00 95.48           C  
ATOM   3398  N   ASN A 214     -13.457   7.063  -8.220  1.00 94.26           N  
ATOM   3399  H   ASN A 214     -13.648   7.567  -7.365  1.00 94.26           H  
ATOM   3400  CA  ASN A 214     -13.734   5.631  -8.219  1.00 94.26           C  
ATOM   3401  HA  ASN A 214     -13.867   5.339  -7.177  1.00 94.26           H  
ATOM   3402  C   ASN A 214     -12.557   4.785  -8.759  1.00 94.26           C  
ATOM   3403  CB  ASN A 214     -15.074   5.407  -8.939  1.00 94.26           C  
ATOM   3404  HB2 ASN A 214     -14.940   5.572 -10.008  1.00 94.26           H  
ATOM   3405  HB3 ASN A 214     -15.815   6.115  -8.568  1.00 94.26           H  
ATOM   3406  O   ASN A 214     -12.740   3.882  -9.576  1.00 94.26           O  
ATOM   3407  CG  ASN A 214     -15.628   4.017  -8.715  1.00 94.26           C  
ATOM   3408  ND2 ASN A 214     -16.307   3.454  -9.685  1.00 94.26           N  
ATOM   3409 HD21 ASN A 214     -16.414   3.923 -10.572  1.00 94.26           H  
ATOM   3410 HD22 ASN A 214     -16.668   2.530  -9.497  1.00 94.26           H  
ATOM   3411  OD1 ASN A 214     -15.492   3.427  -7.660  1.00 94.26           O  
ATOM   3412  N   ILE A 215     -11.323   5.106  -8.347  1.00 94.18           N  
ATOM   3413  H   ILE A 215     -11.229   5.822  -7.641  1.00 94.18           H  
ATOM   3414  CA  ILE A 215     -10.124   4.392  -8.818  1.00 94.18           C  
ATOM   3415  HA  ILE A 215     -10.278   4.131  -9.865  1.00 94.18           H  
ATOM   3416  C   ILE A 215      -9.987   3.088  -8.026  1.00 94.18           C  
ATOM   3417  CB  ILE A 215      -8.840   5.254  -8.757  1.00 94.18           C  
ATOM   3418  HB  ILE A 215      -8.598   5.446  -7.711  1.00 94.18           H  
ATOM   3419  O   ILE A 215      -9.451   3.072  -6.918  1.00 94.18           O  
ATOM   3420  CG1 ILE A 215      -9.026   6.620  -9.451  1.00 94.18           C  
ATOM   3421 HG12 ILE A 215      -9.250   6.469 -10.507  1.00 94.18           H  
ATOM   3422 HG13 ILE A 215      -9.875   7.127  -8.994  1.00 94.18           H  
ATOM   3423  CG2 ILE A 215      -7.668   4.483  -9.401  1.00 94.18           C  
ATOM   3424 HG21 ILE A 215      -7.850   4.347 -10.467  1.00 94.18           H  
ATOM   3425 HG22 ILE A 215      -7.553   3.503  -8.937  1.00 94.18           H  
ATOM   3426 HG23 ILE A 215      -6.731   5.021  -9.253  1.00 94.18           H  
ATOM   3427  CD1 ILE A 215      -7.818   7.561  -9.321  1.00 94.18           C  
ATOM   3428 HD11 ILE A 215      -7.538   7.663  -8.272  1.00 94.18           H  
ATOM   3429 HD12 ILE A 215      -8.083   8.543  -9.713  1.00 94.18           H  
ATOM   3430 HD13 ILE A 215      -6.971   7.181  -9.892  1.00 94.18           H  
ATOM   3431  N   ILE A 216     -10.471   1.991  -8.606  1.00 93.83           N  
ATOM   3432  H   ILE A 216     -10.964   2.100  -9.481  1.00 93.83           H  
ATOM   3433  CA  ILE A 216     -10.434   0.651  -8.011  1.00 93.83           C  
ATOM   3434  HA  ILE A 216      -9.945   0.705  -7.039  1.00 93.83           H  
ATOM   3435  C   ILE A 216      -9.599  -0.264  -8.906  1.00 93.83           C  
ATOM   3436  CB  ILE A 216     -11.865   0.113  -7.772  1.00 93.83           C  
ATOM   3437  HB  ILE A 216     -12.383   0.070  -8.730  1.00 93.83           H  
ATOM   3438  O   ILE A 216      -9.847  -0.390 -10.104  1.00 93.83           O  
ATOM   3439  CG1 ILE A 216     -12.653   1.052  -6.826  1.00 93.83           C  
ATOM   3440 HG12 ILE A 216     -12.631   2.069  -7.216  1.00 93.83           H  
ATOM   3441 HG13 ILE A 216     -12.181   1.059  -5.843  1.00 93.83           H  
ATOM   3442  CG2 ILE A 216     -11.810  -1.308  -7.178  1.00 93.83           C  
ATOM   3443 HG21 ILE A 216     -12.816  -1.709  -7.047  1.00 93.83           H  
ATOM   3444 HG22 ILE A 216     -11.303  -1.291  -6.214  1.00 93.83           H  
ATOM   3445 HG23 ILE A 216     -11.293  -1.986  -7.858  1.00 93.83           H  
ATOM   3446  CD1 ILE A 216     -14.132   0.683  -6.661  1.00 93.83           C  
ATOM   3447 HD11 ILE A 216     -14.619   0.665  -7.636  1.00 93.83           H  
ATOM   3448 HD12 ILE A 216     -14.619   1.430  -6.034  1.00 93.83           H  
ATOM   3449 HD13 ILE A 216     -14.245  -0.287  -6.179  1.00 93.83           H  
ATOM   3450  N   SER A 217      -8.596  -0.927  -8.328  1.00 93.59           N  
ATOM   3451  H   SER A 217      -8.475  -0.819  -7.331  1.00 93.59           H  
ATOM   3452  CA  SER A 217      -7.799  -1.902  -9.080  1.00 93.59           C  
ATOM   3453  HA  SER A 217      -7.493  -1.412 -10.004  1.00 93.59           H  
ATOM   3454  C   SER A 217      -8.623  -3.156  -9.418  1.00 93.59           C  
ATOM   3455  CB  SER A 217      -6.528  -2.299  -8.330  1.00 93.59           C  
ATOM   3456  HB2 SER A 217      -5.894  -2.889  -8.992  1.00 93.59           H  
ATOM   3457  HB3 SER A 217      -5.977  -1.407  -8.033  1.00 93.59           H  
ATOM   3458  O   SER A 217      -9.452  -3.570  -8.607  1.00 93.59           O  
ATOM   3459  OG  SER A 217      -6.833  -3.067  -7.190  1.00 93.59           O  
ATOM   3460  HG  SER A 217      -7.417  -2.557  -6.624  1.00 93.59           H  
ATOM   3461  N   PRO A 218      -8.346  -3.846 -10.540  1.00 90.85           N  
ATOM   3462  CA  PRO A 218      -9.008  -5.099 -10.894  1.00 90.85           C  
ATOM   3463  HA  PRO A 218     -10.055  -4.893 -11.118  1.00 90.85           H  
ATOM   3464  C   PRO A 218      -8.938  -6.158  -9.788  1.00 90.85           C  
ATOM   3465  CB  PRO A 218      -8.299  -5.575 -12.165  1.00 90.85           C  
ATOM   3466  HB2 PRO A 218      -8.965  -6.156 -12.803  1.00 90.85           H  
ATOM   3467  HB3 PRO A 218      -7.414  -6.158 -11.909  1.00 90.85           H  
ATOM   3468  O   PRO A 218      -9.897  -6.890  -9.580  1.00 90.85           O  
ATOM   3469  CG  PRO A 218      -7.866  -4.275 -12.837  1.00 90.85           C  
ATOM   3470  HG2 PRO A 218      -8.694  -3.870 -13.418  1.00 90.85           H  
ATOM   3471  HG3 PRO A 218      -6.989  -4.415 -13.469  1.00 90.85           H  
ATOM   3472  CD  PRO A 218      -7.572  -3.351 -11.659  1.00 90.85           C  
ATOM   3473  HD2 PRO A 218      -7.939  -2.352 -11.898  1.00 90.85           H  
ATOM   3474  HD3 PRO A 218      -6.508  -3.350 -11.422  1.00 90.85           H  
ATOM   3475  N   VAL A 219      -7.826  -6.208  -9.044  1.00 89.83           N  
ATOM   3476  H   VAL A 219      -7.103  -5.528  -9.232  1.00 89.83           H  
ATOM   3477  CA  VAL A 219      -7.630  -7.123  -7.904  1.00 89.83           C  
ATOM   3478  HA  VAL A 219      -7.790  -8.149  -8.235  1.00 89.83           H  
ATOM   3479  C   VAL A 219      -8.652  -6.852  -6.794  1.00 89.83           C  
ATOM   3480  CB  VAL A 219      -6.189  -7.003  -7.370  1.00 89.83           C  
ATOM   3481  HB  VAL A 219      -6.002  -5.970  -7.078  1.00 89.83           H  
ATOM   3482  O   VAL A 219      -9.244  -7.782  -6.265  1.00 89.83           O  
ATOM   3483  CG1 VAL A 219      -5.916  -7.902  -6.163  1.00 89.83           C  
ATOM   3484 HG11 VAL A 219      -6.581  -7.649  -5.337  1.00 89.83           H  
ATOM   3485 HG12 VAL A 219      -4.890  -7.773  -5.819  1.00 89.83           H  
ATOM   3486 HG13 VAL A 219      -6.077  -8.945  -6.437  1.00 89.83           H  
ATOM   3487  CG2 VAL A 219      -5.171  -7.392  -8.456  1.00 89.83           C  
ATOM   3488 HG21 VAL A 219      -5.247  -6.717  -9.307  1.00 89.83           H  
ATOM   3489 HG22 VAL A 219      -4.161  -7.321  -8.052  1.00 89.83           H  
ATOM   3490 HG23 VAL A 219      -5.355  -8.415  -8.786  1.00 89.83           H  
ATOM   3491  N   MET A 220      -8.926  -5.582  -6.492  1.00 94.58           N  
ATOM   3492  H   MET A 220      -8.461  -4.844  -7.000  1.00 94.58           H  
ATOM   3493  CA  MET A 220      -9.960  -5.215  -5.519  1.00 94.58           C  
ATOM   3494  HA  MET A 220      -9.891  -5.883  -4.660  1.00 94.58           H  
ATOM   3495  C   MET A 220     -11.373  -5.377  -6.095  1.00 94.58           C  
ATOM   3496  CB  MET A 220      -9.722  -3.785  -5.024  1.00 94.58           C  
ATOM   3497  HB2 MET A 220     -10.522  -3.502  -4.340  1.00 94.58           H  
ATOM   3498  HB3 MET A 220      -9.740  -3.097  -5.870  1.00 94.58           H  
ATOM   3499  O   MET A 220     -12.293  -5.786  -5.390  1.00 94.58           O  
ATOM   3500  CG  MET A 220      -8.382  -3.638  -4.296  1.00 94.58           C  
ATOM   3501  HG2 MET A 220      -7.577  -3.801  -5.013  1.00 94.58           H  
ATOM   3502  HG3 MET A 220      -8.306  -2.611  -3.936  1.00 94.58           H  
ATOM   3503  SD  MET A 220      -8.068  -4.742  -2.898  1.00 94.58           S  
ATOM   3504  CE  MET A 220      -9.339  -4.136  -1.764  1.00 94.58           C  
ATOM   3505  HE1 MET A 220      -9.274  -3.052  -1.673  1.00 94.58           H  
ATOM   3506  HE2 MET A 220      -9.195  -4.583  -0.781  1.00 94.58           H  
ATOM   3507  HE3 MET A 220     -10.323  -4.415  -2.143  1.00 94.58           H  
ATOM   3508  N   GLY A 221     -11.547  -5.119  -7.393  1.00 92.36           N  
ATOM   3509  H   GLY A 221     -10.765  -4.751  -7.916  1.00 92.36           H  
ATOM   3510  CA  GLY A 221     -12.814  -5.337  -8.089  1.00 92.36           C  
ATOM   3511  HA2 GLY A 221     -12.692  -5.087  -9.143  1.00 92.36           H  
ATOM   3512  HA3 GLY A 221     -13.580  -4.689  -7.662  1.00 92.36           H  
ATOM   3513  C   GLY A 221     -13.293  -6.787  -7.992  1.00 92.36           C  
ATOM   3514  O   GLY A 221     -14.461  -7.023  -7.698  1.00 92.36           O  
ATOM   3515  N   VAL A 222     -12.394  -7.769  -8.150  1.00 90.32           N  
ATOM   3516  H   VAL A 222     -11.443  -7.526  -8.390  1.00 90.32           H  
ATOM   3517  CA  VAL A 222     -12.788  -9.190  -8.125  1.00 90.32           C  
ATOM   3518  HA  VAL A 222     -13.698  -9.253  -8.721  1.00 90.32           H  
ATOM   3519  C   VAL A 222     -13.183  -9.727  -6.750  1.00 90.32           C  
ATOM   3520  CB  VAL A 222     -11.752 -10.134  -8.762  1.00 90.32           C  
ATOM   3521  HB  VAL A 222     -12.137 -11.152  -8.694  1.00 90.32           H  
ATOM   3522  O   VAL A 222     -13.788 -10.794  -6.685  1.00 90.32           O  
ATOM   3523  CG1 VAL A 222     -11.551  -9.844 -10.253  1.00 90.32           C  
ATOM   3524 HG11 VAL A 222     -11.154  -8.841 -10.403  1.00 90.32           H  
ATOM   3525 HG12 VAL A 222     -10.863 -10.573 -10.682  1.00 90.32           H  
ATOM   3526 HG13 VAL A 222     -12.508  -9.916 -10.770  1.00 90.32           H  
ATOM   3527  CG2 VAL A 222     -10.393 -10.117  -8.059  1.00 90.32           C  
ATOM   3528 HG21 VAL A 222     -10.511 -10.271  -6.986  1.00 90.32           H  
ATOM   3529 HG22 VAL A 222      -9.761 -10.909  -8.460  1.00 90.32           H  
ATOM   3530 HG23 VAL A 222      -9.907  -9.158  -8.233  1.00 90.32           H  
ATOM   3531  N   ILE A 223     -12.865  -9.020  -5.665  1.00 92.90           N  
ATOM   3532  H   ILE A 223     -12.362  -8.152  -5.784  1.00 92.90           H  
ATOM   3533  CA  ILE A 223     -13.307  -9.374  -4.306  1.00 92.90           C  
ATOM   3534  HA  ILE A 223     -13.669 -10.402  -4.321  1.00 92.90           H  
ATOM   3535  C   ILE A 223     -14.520  -8.548  -3.850  1.00 92.90           C  
ATOM   3536  CB  ILE A 223     -12.142  -9.351  -3.293  1.00 92.90           C  
ATOM   3537  HB  ILE A 223     -12.539  -9.656  -2.325  1.00 92.90           H  
ATOM   3538  O   ILE A 223     -14.825  -8.519  -2.662  1.00 92.90           O  
ATOM   3539  CG1 ILE A 223     -11.538  -7.940  -3.141  1.00 92.90           C  
ATOM   3540 HG12 ILE A 223     -12.338  -7.215  -2.994  1.00 92.90           H  
ATOM   3541 HG13 ILE A 223     -11.000  -7.684  -4.054  1.00 92.90           H  
ATOM   3542  CG2 ILE A 223     -11.068 -10.381  -3.689  1.00 92.90           C  
ATOM   3543 HG21 ILE A 223     -11.536 -11.350  -3.867  1.00 92.90           H  
ATOM   3544 HG22 ILE A 223     -10.538 -10.053  -4.582  1.00 92.90           H  
ATOM   3545 HG23 ILE A 223     -10.350 -10.491  -2.876  1.00 92.90           H  
ATOM   3546  CD1 ILE A 223     -10.578  -7.813  -1.954  1.00 92.90           C  
ATOM   3547 HD11 ILE A 223     -10.259  -6.775  -1.858  1.00 92.90           H  
ATOM   3548 HD12 ILE A 223      -9.696  -8.434  -2.106  1.00 92.90           H  
ATOM   3549 HD13 ILE A 223     -11.083  -8.112  -1.035  1.00 92.90           H  
ATOM   3550  N   GLY A 224     -15.196  -7.855  -4.774  1.00 91.21           N  
ATOM   3551  H   GLY A 224     -14.911  -7.914  -5.741  1.00 91.21           H  
ATOM   3552  CA  GLY A 224     -16.413  -7.100  -4.472  1.00 91.21           C  
ATOM   3553  HA2 GLY A 224     -16.930  -6.883  -5.407  1.00 91.21           H  
ATOM   3554  HA3 GLY A 224     -17.073  -7.712  -3.857  1.00 91.21           H  
ATOM   3555  C   GLY A 224     -16.168  -5.775  -3.743  1.00 91.21           C  
ATOM   3556  O   GLY A 224     -17.070  -5.267  -3.081  1.00 91.21           O  
ATOM   3557  N   PHE A 225     -14.970  -5.184  -3.850  1.00 95.06           N  
ATOM   3558  H   PHE A 225     -14.245  -5.651  -4.377  1.00 95.06           H  
ATOM   3559  CA  PHE A 225     -14.632  -3.956  -3.118  1.00 95.06           C  
ATOM   3560  HA  PHE A 225     -14.694  -4.166  -2.051  1.00 95.06           H  
ATOM   3561  C   PHE A 225     -15.594  -2.794  -3.408  1.00 95.06           C  
ATOM   3562  CB  PHE A 225     -13.193  -3.547  -3.444  1.00 95.06           C  
ATOM   3563  HB2 PHE A 225     -13.113  -3.343  -4.512  1.00 95.06           H  
ATOM   3564  HB3 PHE A 225     -12.540  -4.387  -3.210  1.00 95.06           H  
ATOM   3565  O   PHE A 225     -15.964  -2.074  -2.489  1.00 95.06           O  
ATOM   3566  CG  PHE A 225     -12.693  -2.338  -2.677  1.00 95.06           C  
ATOM   3567  CD1 PHE A 225     -12.805  -1.046  -3.223  1.00 95.06           C  
ATOM   3568  HD1 PHE A 225     -13.280  -0.902  -4.183  1.00 95.06           H  
ATOM   3569  CD2 PHE A 225     -12.119  -2.507  -1.404  1.00 95.06           C  
ATOM   3570  HD2 PHE A 225     -12.067  -3.489  -0.958  1.00 95.06           H  
ATOM   3571  CE1 PHE A 225     -12.326   0.067  -2.511  1.00 95.06           C  
ATOM   3572  HE1 PHE A 225     -12.446   1.059  -2.918  1.00 95.06           H  
ATOM   3573  CE2 PHE A 225     -11.613  -1.400  -0.704  1.00 95.06           C  
ATOM   3574  HE2 PHE A 225     -11.172  -1.532   0.273  1.00 95.06           H  
ATOM   3575  CZ  PHE A 225     -11.711  -0.115  -1.259  1.00 95.06           C  
ATOM   3576  HZ  PHE A 225     -11.349   0.738  -0.704  1.00 95.06           H  
ATOM   3577  N   SER A 226     -16.039  -2.621  -4.658  1.00 93.16           N  
ATOM   3578  H   SER A 226     -15.791  -3.301  -5.362  1.00 93.16           H  
ATOM   3579  CA  SER A 226     -16.984  -1.557  -5.038  1.00 93.16           C  
ATOM   3580  HA  SER A 226     -16.549  -0.588  -4.792  1.00 93.16           H  
ATOM   3581  C   SER A 226     -18.322  -1.661  -4.304  1.00 93.16           C  
ATOM   3582  CB  SER A 226     -17.247  -1.598  -6.546  1.00 93.16           C  
ATOM   3583  HB2 SER A 226     -16.343  -1.303  -7.079  1.00 93.16           H  
ATOM   3584  HB3 SER A 226     -18.045  -0.897  -6.793  1.00 93.16           H  
ATOM   3585  O   SER A 226     -18.872  -0.645  -3.887  1.00 93.16           O  
ATOM   3586  OG  SER A 226     -17.614  -2.907  -6.944  1.00 93.16           O  
ATOM   3587  HG  SER A 226     -18.032  -2.874  -7.808  1.00 93.16           H  
ATOM   3588  N   PHE A 227     -18.824  -2.883  -4.120  1.00 90.87           N  
ATOM   3589  H   PHE A 227     -18.305  -3.672  -4.478  1.00 90.87           H  
ATOM   3590  CA  PHE A 227     -20.013  -3.149  -3.320  1.00 90.87           C  
ATOM   3591  HA  PHE A 227     -20.826  -2.497  -3.639  1.00 90.87           H  
ATOM   3592  C   PHE A 227     -19.749  -2.846  -1.840  1.00 90.87           C  
ATOM   3593  CB  PHE A 227     -20.438  -4.607  -3.543  1.00 90.87           C  
ATOM   3594  HB2 PHE A 227     -20.817  -4.716  -4.559  1.00 90.87           H  
ATOM   3595  HB3 PHE A 227     -19.576  -5.267  -3.443  1.00 90.87           H  
ATOM   3596  O   PHE A 227     -20.524  -2.136  -1.204  1.00 90.87           O  
ATOM   3597  CG  PHE A 227     -21.495  -5.059  -2.567  1.00 90.87           C  
ATOM   3598  CD1 PHE A 227     -21.114  -5.717  -1.384  1.00 90.87           C  
ATOM   3599  HD1 PHE A 227     -20.076  -5.943  -1.189  1.00 90.87           H  
ATOM   3600  CD2 PHE A 227     -22.848  -4.762  -2.807  1.00 90.87           C  
ATOM   3601  HD2 PHE A 227     -23.142  -4.259  -3.716  1.00 90.87           H  
ATOM   3602  CE1 PHE A 227     -22.090  -6.072  -0.443  1.00 90.87           C  
ATOM   3603  HE1 PHE A 227     -21.794  -6.566   0.470  1.00 90.87           H  
ATOM   3604  CE2 PHE A 227     -23.825  -5.131  -1.869  1.00 90.87           C  
ATOM   3605  HE2 PHE A 227     -24.869  -4.928  -2.057  1.00 90.87           H  
ATOM   3606  CZ  PHE A 227     -23.446  -5.791  -0.689  1.00 90.87           C  
ATOM   3607  HZ  PHE A 227     -24.200  -6.088   0.025  1.00 90.87           H  
ATOM   3608  N   PHE A 228     -18.613  -3.319  -1.322  1.00 91.29           N  
ATOM   3609  H   PHE A 228     -18.026  -3.894  -1.909  1.00 91.29           H  
ATOM   3610  CA  PHE A 228     -18.233  -3.152   0.078  1.00 91.29           C  
ATOM   3611  HA  PHE A 228     -18.994  -3.618   0.705  1.00 91.29           H  
ATOM   3612  C   PHE A 228     -18.135  -1.677   0.507  1.00 91.29           C  
ATOM   3613  CB  PHE A 228     -16.903  -3.886   0.293  1.00 91.29           C  
ATOM   3614  HB2 PHE A 228     -16.125  -3.413  -0.306  1.00 91.29           H  
ATOM   3615  HB3 PHE A 228     -17.006  -4.915  -0.050  1.00 91.29           H  
ATOM   3616  O   PHE A 228     -18.551  -1.321   1.606  1.00 91.29           O  
ATOM   3617  CG  PHE A 228     -16.457  -3.902   1.735  1.00 91.29           C  
ATOM   3618  CD1 PHE A 228     -15.586  -2.907   2.218  1.00 91.29           C  
ATOM   3619  HD1 PHE A 228     -15.223  -2.136   1.555  1.00 91.29           H  
ATOM   3620  CD2 PHE A 228     -16.955  -4.886   2.606  1.00 91.29           C  
ATOM   3621  HD2 PHE A 228     -17.645  -5.636   2.247  1.00 91.29           H  
ATOM   3622  CE1 PHE A 228     -15.215  -2.898   3.573  1.00 91.29           C  
ATOM   3623  HE1 PHE A 228     -14.571  -2.125   3.965  1.00 91.29           H  
ATOM   3624  CE2 PHE A 228     -16.577  -4.877   3.958  1.00 91.29           C  
ATOM   3625  HE2 PHE A 228     -16.972  -5.618   4.636  1.00 91.29           H  
ATOM   3626  CZ  PHE A 228     -15.708  -3.885   4.438  1.00 91.29           C  
ATOM   3627  HZ  PHE A 228     -15.432  -3.861   5.482  1.00 91.29           H  
ATOM   3628  N   VAL A 229     -17.615  -0.800  -0.357  1.00 94.79           N  
ATOM   3629  H   VAL A 229     -17.251  -1.156  -1.230  1.00 94.79           H  
ATOM   3630  CA  VAL A 229     -17.393   0.620  -0.019  1.00 94.79           C  
ATOM   3631  HA  VAL A 229     -17.234   0.684   1.057  1.00 94.79           H  
ATOM   3632  C   VAL A 229     -18.572   1.545  -0.308  1.00 94.79           C  
ATOM   3633  CB  VAL A 229     -16.127   1.180  -0.683  1.00 94.79           C  
ATOM   3634  HB  VAL A 229     -15.968   2.192  -0.311  1.00 94.79           H  
ATOM   3635  O   VAL A 229     -18.503   2.721   0.059  1.00 94.79           O  
ATOM   3636  CG1 VAL A 229     -14.901   0.372  -0.265  1.00 94.79           C  
ATOM   3637 HG11 VAL A 229     -14.007   0.953  -0.494  1.00 94.79           H  
ATOM   3638 HG12 VAL A 229     -14.861  -0.582  -0.790  1.00 94.79           H  
ATOM   3639 HG13 VAL A 229     -14.937   0.183   0.807  1.00 94.79           H  
ATOM   3640  CG2 VAL A 229     -16.222   1.260  -2.213  1.00 94.79           C  
ATOM   3641 HG21 VAL A 229     -15.258   1.552  -2.629  1.00 94.79           H  
ATOM   3642 HG22 VAL A 229     -16.967   2.002  -2.499  1.00 94.79           H  
ATOM   3643 HG23 VAL A 229     -16.517   0.298  -2.631  1.00 94.79           H  
ATOM   3644  N   LYS A 230     -19.624   1.056  -0.977  1.00 92.60           N  
ATOM   3645  H   LYS A 230     -19.623   0.074  -1.211  1.00 92.60           H  
ATOM   3646  CA  LYS A 230     -20.758   1.878  -1.425  1.00 92.60           C  
ATOM   3647  HA  LYS A 230     -20.393   2.638  -2.117  1.00 92.60           H  
ATOM   3648  C   LYS A 230     -21.411   2.629  -0.259  1.00 92.60           C  
ATOM   3649  CB  LYS A 230     -21.758   0.974  -2.158  1.00 92.60           C  
ATOM   3650  HB2 LYS A 230     -22.172   0.255  -1.451  1.00 92.60           H  
ATOM   3651  HB3 LYS A 230     -21.240   0.425  -2.944  1.00 92.60           H  
ATOM   3652  O   LYS A 230     -21.527   3.850  -0.317  1.00 92.60           O  
ATOM   3653  CG  LYS A 230     -22.896   1.786  -2.786  1.00 92.60           C  
ATOM   3654  HG2 LYS A 230     -23.372   2.402  -2.023  1.00 92.60           H  
ATOM   3655  HG3 LYS A 230     -22.499   2.434  -3.567  1.00 92.60           H  
ATOM   3656  CD  LYS A 230     -23.947   0.846  -3.376  1.00 92.60           C  
ATOM   3657  HD2 LYS A 230     -23.527   0.294  -4.217  1.00 92.60           H  
ATOM   3658  HD3 LYS A 230     -24.256   0.149  -2.597  1.00 92.60           H  
ATOM   3659  CE  LYS A 230     -25.153   1.673  -3.815  1.00 92.60           C  
ATOM   3660  HE2 LYS A 230     -24.880   2.294  -4.668  1.00 92.60           H  
ATOM   3661  HE3 LYS A 230     -25.416   2.329  -2.985  1.00 92.60           H  
ATOM   3662  NZ  LYS A 230     -26.301   0.795  -4.127  1.00 92.60           N  
ATOM   3663  HZ1 LYS A 230     -26.082   0.147  -4.869  1.00 92.60           H  
ATOM   3664  HZ2 LYS A 230     -27.114   1.347  -4.362  1.00 92.60           H  
ATOM   3665  HZ3 LYS A 230     -26.526   0.273  -3.292  1.00 92.60           H  
ATOM   3666  N   ASP A 231     -21.703   1.902   0.815  1.00 90.99           N  
ATOM   3667  H   ASP A 231     -21.592   0.901   0.731  1.00 90.99           H  
ATOM   3668  CA  ASP A 231     -22.397   2.400   2.010  1.00 90.99           C  
ATOM   3669  HA  ASP A 231     -22.644   3.451   1.861  1.00 90.99           H  
ATOM   3670  C   ASP A 231     -21.469   2.333   3.236  1.00 90.99           C  
ATOM   3671  CB  ASP A 231     -23.738   1.662   2.170  1.00 90.99           C  
ATOM   3672  HB2 ASP A 231     -23.543   0.626   2.448  1.00 90.99           H  
ATOM   3673  HB3 ASP A 231     -24.316   2.133   2.965  1.00 90.99           H  
ATOM   3674  O   ASP A 231     -21.851   1.926   4.329  1.00 90.99           O  
ATOM   3675  CG  ASP A 231     -24.546   1.699   0.862  1.00 90.99           C  
ATOM   3676  OD1 ASP A 231     -24.768   2.806   0.322  1.00 90.99           O  
ATOM   3677  OD2 ASP A 231     -24.777   0.609   0.281  1.00 90.99           O  
ATOM   3678  N   TRP A 232     -20.190   2.682   3.033  1.00 96.52           N  
ATOM   3679  H   TRP A 232     -19.929   2.951   2.096  1.00 96.52           H  
ATOM   3680  CA  TRP A 232     -19.133   2.473   4.028  1.00 96.52           C  
ATOM   3681  HA  TRP A 232     -19.010   1.400   4.176  1.00 96.52           H  
ATOM   3682  C   TRP A 232     -19.446   3.061   5.408  1.00 96.52           C  
ATOM   3683  CB  TRP A 232     -17.809   3.048   3.510  1.00 96.52           C  
ATOM   3684  HB2 TRP A 232     -17.977   4.070   3.171  1.00 96.52           H  
ATOM   3685  HB3 TRP A 232     -17.482   2.459   2.653  1.00 96.52           H  
ATOM   3686  O   TRP A 232     -19.160   2.403   6.399  1.00 96.52           O  
ATOM   3687  CG  TRP A 232     -16.706   3.060   4.526  1.00 96.52           C  
ATOM   3688  CD1 TRP A 232     -16.082   4.162   4.998  1.00 96.52           C  
ATOM   3689  HD1 TRP A 232     -16.294   5.177   4.697  1.00 96.52           H  
ATOM   3690  CD2 TRP A 232     -16.152   1.935   5.281  1.00 96.52           C  
ATOM   3691  CE2 TRP A 232     -15.163   2.441   6.176  1.00 96.52           C  
ATOM   3692  CE3 TRP A 232     -16.386   0.541   5.306  1.00 96.52           C  
ATOM   3693  HE3 TRP A 232     -17.147   0.117   4.669  1.00 96.52           H  
ATOM   3694  NE1 TRP A 232     -15.164   3.799   5.958  1.00 96.52           N  
ATOM   3695  HE1 TRP A 232     -14.583   4.462   6.452  1.00 96.52           H  
ATOM   3696  CH2 TRP A 232     -14.661   0.226   7.008  1.00 96.52           C  
ATOM   3697  HH2 TRP A 232     -14.101  -0.430   7.658  1.00 96.52           H  
ATOM   3698  CZ2 TRP A 232     -14.415   1.609   7.017  1.00 96.52           C  
ATOM   3699  HZ2 TRP A 232     -13.666   2.037   7.667  1.00 96.52           H  
ATOM   3700  CZ3 TRP A 232     -15.657  -0.301   6.167  1.00 96.52           C  
ATOM   3701  HZ3 TRP A 232     -15.871  -1.360   6.188  1.00 96.52           H  
ATOM   3702  N   MET A 233     -20.027   4.265   5.477  1.00 97.59           N  
ATOM   3703  H   MET A 233     -20.345   4.693   4.619  1.00 97.59           H  
ATOM   3704  CA  MET A 233     -20.335   4.916   6.759  1.00 97.59           C  
ATOM   3705  HA  MET A 233     -19.431   4.946   7.367  1.00 97.59           H  
ATOM   3706  C   MET A 233     -21.369   4.136   7.570  1.00 97.59           C  
ATOM   3707  CB  MET A 233     -20.818   6.355   6.549  1.00 97.59           C  
ATOM   3708  HB2 MET A 233     -21.570   6.378   5.760  1.00 97.59           H  
ATOM   3709  HB3 MET A 233     -21.292   6.709   7.465  1.00 97.59           H  
ATOM   3710  O   MET A 233     -21.133   3.862   8.738  1.00 97.59           O  
ATOM   3711  CG  MET A 233     -19.675   7.311   6.194  1.00 97.59           C  
ATOM   3712  HG2 MET A 233     -19.252   7.001   5.238  1.00 97.59           H  
ATOM   3713  HG3 MET A 233     -20.104   8.305   6.064  1.00 97.59           H  
ATOM   3714  SD  MET A 233     -18.319   7.437   7.401  1.00 97.59           S  
ATOM   3715  CE  MET A 233     -19.224   7.950   8.895  1.00 97.59           C  
ATOM   3716  HE1 MET A 233     -18.517   8.177   9.693  1.00 97.59           H  
ATOM   3717  HE2 MET A 233     -19.829   8.833   8.689  1.00 97.59           H  
ATOM   3718  HE3 MET A 233     -19.870   7.143   9.238  1.00 97.59           H  
ATOM   3719  N   GLU A 234     -22.464   3.708   6.944  1.00 97.03           N  
ATOM   3720  H   GLU A 234     -22.601   3.898   5.961  1.00 97.03           H  
ATOM   3721  CA  GLU A 234     -23.468   2.879   7.619  1.00 97.03           C  
ATOM   3722  HA  GLU A 234     -23.820   3.380   8.521  1.00 97.03           H  
ATOM   3723  C   GLU A 234     -22.849   1.547   8.056  1.00 97.03           C  
ATOM   3724  CB  GLU A 234     -24.663   2.647   6.682  1.00 97.03           C  
ATOM   3725  HB2 GLU A 234     -24.302   2.224   5.745  1.00 97.03           H  
ATOM   3726  HB3 GLU A 234     -25.341   1.933   7.150  1.00 97.03           H  
ATOM   3727  O   GLU A 234     -22.960   1.152   9.212  1.00 97.03           O  
ATOM   3728  CG  GLU A 234     -25.433   3.949   6.401  1.00 97.03           C  
ATOM   3729  HG2 GLU A 234     -25.792   4.352   7.348  1.00 97.03           H  
ATOM   3730  HG3 GLU A 234     -24.748   4.678   5.968  1.00 97.03           H  
ATOM   3731  CD  GLU A 234     -26.620   3.772   5.439  1.00 97.03           C  
ATOM   3732  OE1 GLU A 234     -27.366   4.766   5.277  1.00 97.03           O  
ATOM   3733  OE2 GLU A 234     -26.744   2.689   4.824  1.00 97.03           O  
ATOM   3734  N   ARG A 235     -22.079   0.907   7.167  1.00 96.52           N  
ATOM   3735  H   ARG A 235     -22.021   1.302   6.239  1.00 96.52           H  
ATOM   3736  CA  ARG A 235     -21.415  -0.373   7.454  1.00 96.52           C  
ATOM   3737  HA  ARG A 235     -22.176  -1.095   7.752  1.00 96.52           H  
ATOM   3738  C   ARG A 235     -20.443  -0.293   8.625  1.00 96.52           C  
ATOM   3739  CB  ARG A 235     -20.673  -0.868   6.208  1.00 96.52           C  
ATOM   3740  HB2 ARG A 235     -20.034  -1.708   6.480  1.00 96.52           H  
ATOM   3741  HB3 ARG A 235     -20.042  -0.068   5.820  1.00 96.52           H  
ATOM   3742  O   ARG A 235     -20.405  -1.212   9.442  1.00 96.52           O  
ATOM   3743  CG  ARG A 235     -21.647  -1.333   5.124  1.00 96.52           C  
ATOM   3744  HG2 ARG A 235     -22.182  -2.211   5.484  1.00 96.52           H  
ATOM   3745  HG3 ARG A 235     -22.375  -0.552   4.906  1.00 96.52           H  
ATOM   3746  CD  ARG A 235     -20.880  -1.672   3.842  1.00 96.52           C  
ATOM   3747  HD2 ARG A 235     -20.404  -0.765   3.471  1.00 96.52           H  
ATOM   3748  HD3 ARG A 235     -20.098  -2.400   4.059  1.00 96.52           H  
ATOM   3749  NE  ARG A 235     -21.788  -2.198   2.807  1.00 96.52           N  
ATOM   3750  HE  ARG A 235     -22.131  -1.544   2.118  1.00 96.52           H  
ATOM   3751  NH1 ARG A 235     -21.986  -4.331   3.635  1.00 96.52           N  
ATOM   3752 HH11 ARG A 235     -21.426  -4.101   4.444  1.00 96.52           H  
ATOM   3753 HH12 ARG A 235     -22.409  -5.247   3.578  1.00 96.52           H  
ATOM   3754  NH2 ARG A 235     -23.072  -3.782   1.797  1.00 96.52           N  
ATOM   3755 HH21 ARG A 235     -23.382  -3.137   1.084  1.00 96.52           H  
ATOM   3756 HH22 ARG A 235     -23.384  -4.742   1.825  1.00 96.52           H  
ATOM   3757  CZ  ARG A 235     -22.275  -3.423   2.751  1.00 96.52           C  
ATOM   3758  N   ILE A 236     -19.611   0.749   8.681  1.00 98.27           N  
ATOM   3759  H   ILE A 236     -19.690   1.471   7.980  1.00 98.27           H  
ATOM   3760  CA  ILE A 236     -18.629   0.897   9.758  1.00 98.27           C  
ATOM   3761  HA  ILE A 236     -18.212  -0.096   9.927  1.00 98.27           H  
ATOM   3762  C   ILE A 236     -19.304   1.305  11.066  1.00 98.27           C  
ATOM   3763  CB  ILE A 236     -17.454   1.819   9.359  1.00 98.27           C  
ATOM   3764  HB  ILE A 236     -17.087   1.479   8.390  1.00 98.27           H  
ATOM   3765  O   ILE A 236     -18.891   0.817  12.115  1.00 98.27           O  
ATOM   3766  CG1 ILE A 236     -16.275   1.785  10.354  1.00 98.27           C  
ATOM   3767 HG12 ILE A 236     -15.492   2.446   9.984  1.00 98.27           H  
ATOM   3768 HG13 ILE A 236     -16.603   2.170  11.320  1.00 98.27           H  
ATOM   3769  CG2 ILE A 236     -17.866   3.288   9.216  1.00 98.27           C  
ATOM   3770 HG21 ILE A 236     -17.086   3.842   8.693  1.00 98.27           H  
ATOM   3771 HG22 ILE A 236     -18.779   3.348   8.625  1.00 98.27           H  
ATOM   3772 HG23 ILE A 236     -18.064   3.739  10.188  1.00 98.27           H  
ATOM   3773  CD1 ILE A 236     -15.654   0.401  10.569  1.00 98.27           C  
ATOM   3774 HD11 ILE A 236     -16.376  -0.277  11.022  1.00 98.27           H  
ATOM   3775 HD12 ILE A 236     -14.797   0.491  11.237  1.00 98.27           H  
ATOM   3776 HD13 ILE A 236     -15.319  -0.006   9.615  1.00 98.27           H  
ATOM   3777  N   ASP A 237     -20.359   2.119  11.027  1.00 97.90           N  
ATOM   3778  H   ASP A 237     -20.672   2.504  10.147  1.00 97.90           H  
ATOM   3779  CA  ASP A 237     -21.104   2.491  12.229  1.00 97.90           C  
ATOM   3780  HA  ASP A 237     -20.389   2.792  12.995  1.00 97.90           H  
ATOM   3781  C   ASP A 237     -21.863   1.297  12.820  1.00 97.90           C  
ATOM   3782  CB  ASP A 237     -22.022   3.692  11.945  1.00 97.90           C  
ATOM   3783  HB2 ASP A 237     -22.572   3.527  11.018  1.00 97.90           H  
ATOM   3784  HB3 ASP A 237     -22.749   3.767  12.754  1.00 97.90           H  
ATOM   3785  O   ASP A 237     -21.735   1.043  14.021  1.00 97.90           O  
ATOM   3786  CG  ASP A 237     -21.260   5.027  11.887  1.00 97.90           C  
ATOM   3787  OD1 ASP A 237     -20.207   5.138  12.570  1.00 97.90           O  
ATOM   3788  OD2 ASP A 237     -21.763   5.970  11.235  1.00 97.90           O  
ATOM   3789  N   ASP A 238     -22.539   0.497  11.990  1.00 98.03           N  
ATOM   3790  H   ASP A 238     -22.670   0.795  11.033  1.00 98.03           H  
ATOM   3791  CA  ASP A 238     -23.196  -0.748  12.407  1.00 98.03           C  
ATOM   3792  HA  ASP A 238     -23.939  -0.527  13.173  1.00 98.03           H  
ATOM   3793  C   ASP A 238     -22.190  -1.740  13.003  1.00 98.03           C  
ATOM   3794  CB  ASP A 238     -23.897  -1.404  11.203  1.00 98.03           C  
ATOM   3795  HB2 ASP A 238     -24.122  -2.438  11.463  1.00 98.03           H  
ATOM   3796  HB3 ASP A 238     -23.217  -1.422  10.352  1.00 98.03           H  
ATOM   3797  O   ASP A 238     -22.417  -2.325  14.068  1.00 98.03           O  
ATOM   3798  CG  ASP A 238     -25.218  -0.743  10.795  1.00 98.03           C  
ATOM   3799  OD1 ASP A 238     -25.739   0.086  11.576  1.00 98.03           O  
ATOM   3800  OD2 ASP A 238     -25.744  -1.164   9.740  1.00 98.03           O  
ATOM   3801  N   PHE A 239     -21.028  -1.888  12.359  1.00 98.52           N  
ATOM   3802  H   PHE A 239     -20.914  -1.413  11.475  1.00 98.52           H  
ATOM   3803  CA  PHE A 239     -19.943  -2.719  12.869  1.00 98.52           C  
ATOM   3804  HA  PHE A 239     -20.318  -3.733  13.009  1.00 98.52           H  
ATOM   3805  C   PHE A 239     -19.435  -2.225  14.227  1.00 98.52           C  
ATOM   3806  CB  PHE A 239     -18.797  -2.758  11.852  1.00 98.52           C  
ATOM   3807  HB2 PHE A 239     -19.120  -3.327  10.980  1.00 98.52           H  
ATOM   3808  HB3 PHE A 239     -18.575  -1.744  11.521  1.00 98.52           H  
ATOM   3809  O   PHE A 239     -19.253  -3.030  15.141  1.00 98.52           O  
ATOM   3810  CG  PHE A 239     -17.529  -3.368  12.414  1.00 98.52           C  
ATOM   3811  CD1 PHE A 239     -16.525  -2.543  12.954  1.00 98.52           C  
ATOM   3812  HD1 PHE A 239     -16.648  -1.471  12.940  1.00 98.52           H  
ATOM   3813  CD2 PHE A 239     -17.387  -4.762  12.472  1.00 98.52           C  
ATOM   3814  HD2 PHE A 239     -18.166  -5.396  12.073  1.00 98.52           H  
ATOM   3815  CE1 PHE A 239     -15.388  -3.110  13.553  1.00 98.52           C  
ATOM   3816  HE1 PHE A 239     -14.639  -2.466  13.989  1.00 98.52           H  
ATOM   3817  CE2 PHE A 239     -16.239  -5.331  13.043  1.00 98.52           C  
ATOM   3818  HE2 PHE A 239     -16.137  -6.406  13.048  1.00 98.52           H  
ATOM   3819  CZ  PHE A 239     -15.239  -4.507  13.592  1.00 98.52           C  
ATOM   3820  HZ  PHE A 239     -14.359  -4.945  14.039  1.00 98.52           H  
ATOM   3821  N   LEU A 240     -19.186  -0.922  14.381  1.00 98.51           N  
ATOM   3822  H   LEU A 240     -19.374  -0.308  13.601  1.00 98.51           H  
ATOM   3823  CA  LEU A 240     -18.657  -0.344  15.617  1.00 98.51           C  
ATOM   3824  HA  LEU A 240     -17.810  -0.945  15.947  1.00 98.51           H  
ATOM   3825  C   LEU A 240     -19.686  -0.392  16.757  1.00 98.51           C  
ATOM   3826  CB  LEU A 240     -18.171   1.092  15.344  1.00 98.51           C  
ATOM   3827  HB2 LEU A 240     -18.956   1.624  14.806  1.00 98.51           H  
ATOM   3828  HB3 LEU A 240     -18.023   1.604  16.294  1.00 98.51           H  
ATOM   3829  O   LEU A 240     -19.293  -0.550  17.915  1.00 98.51           O  
ATOM   3830  CG  LEU A 240     -16.857   1.192  14.544  1.00 98.51           C  
ATOM   3831  HG  LEU A 240     -16.943   0.652  13.601  1.00 98.51           H  
ATOM   3832  CD1 LEU A 240     -16.563   2.659  14.238  1.00 98.51           C  
ATOM   3833 HD11 LEU A 240     -17.399   3.084  13.682  1.00 98.51           H  
ATOM   3834 HD12 LEU A 240     -16.406   3.217  15.162  1.00 98.51           H  
ATOM   3835 HD13 LEU A 240     -15.668   2.734  13.622  1.00 98.51           H  
ATOM   3836  CD2 LEU A 240     -15.650   0.623  15.297  1.00 98.51           C  
ATOM   3837 HD21 LEU A 240     -14.748   0.773  14.704  1.00 98.51           H  
ATOM   3838 HD22 LEU A 240     -15.532   1.128  16.255  1.00 98.51           H  
ATOM   3839 HD23 LEU A 240     -15.771  -0.449  15.458  1.00 98.51           H  
ATOM   3840  N   ALA A 241     -20.980  -0.295  16.444  1.00 97.32           N  
ATOM   3841  H   ALA A 241     -21.228  -0.105  15.484  1.00 97.32           H  
ATOM   3842  CA  ALA A 241     -22.075  -0.427  17.403  1.00 97.32           C  
ATOM   3843  HA  ALA A 241     -21.819   0.123  18.309  1.00 97.32           H  
ATOM   3844  C   ALA A 241     -22.345  -1.885  17.816  1.00 97.32           C  
ATOM   3845  CB  ALA A 241     -23.324   0.213  16.787  1.00 97.32           C  
ATOM   3846  HB1 ALA A 241     -24.150   0.172  17.497  1.00 97.32           H  
ATOM   3847  HB2 ALA A 241     -23.123   1.254  16.532  1.00 97.32           H  
ATOM   3848  HB3 ALA A 241     -23.607  -0.321  15.880  1.00 97.32           H  
ATOM   3849  O   ALA A 241     -22.904  -2.127  18.888  1.00 97.32           O  
ATOM   3850  N   ALA A 242     -21.936  -2.862  17.001  1.00 97.20           N  
ATOM   3851  H   ALA A 242     -21.573  -2.612  16.092  1.00 97.20           H  
ATOM   3852  CA  ALA A 242     -22.126  -4.270  17.311  1.00 97.20           C  
ATOM   3853  HA  ALA A 242     -23.193  -4.414  17.483  1.00 97.20           H  
ATOM   3854  C   ALA A 242     -21.387  -4.687  18.595  1.00 97.20           C  
ATOM   3855  CB  ALA A 242     -21.733  -5.133  16.107  1.00 97.20           C  
ATOM   3856  HB1 ALA A 242     -21.962  -6.179  16.309  1.00 97.20           H  
ATOM   3857  HB2 ALA A 242     -20.666  -5.033  15.910  1.00 97.20           H  
ATOM   3858  HB3 ALA A 242     -22.288  -4.809  15.227  1.00 97.20           H  
ATOM   3859  O   ALA A 242     -20.319  -4.176  18.951  1.00 97.20           O  
ATOM   3860  N   ARG A 243     -21.970  -5.668  19.290  1.00 95.12           N  
ATOM   3861  H   ARG A 243     -22.839  -6.037  18.932  1.00 95.12           H  
ATOM   3862  CA  ARG A 243     -21.406  -6.251  20.509  1.00 95.12           C  
ATOM   3863  HA  ARG A 243     -21.217  -5.443  21.216  1.00 95.12           H  
ATOM   3864  C   ARG A 243     -20.066  -6.935  20.210  1.00 95.12           C  
ATOM   3865  CB  ARG A 243     -22.442  -7.206  21.119  1.00 95.12           C  
ATOM   3866  HB2 ARG A 243     -23.348  -6.647  21.350  1.00 95.12           H  
ATOM   3867  HB3 ARG A 243     -22.684  -7.983  20.394  1.00 95.12           H  
ATOM   3868  O   ARG A 243     -19.985  -7.785  19.325  1.00 95.12           O  
ATOM   3869  CG  ARG A 243     -21.919  -7.861  22.400  1.00 95.12           C  
ATOM   3870  HG2 ARG A 243     -21.029  -8.439  22.153  1.00 95.12           H  
ATOM   3871  HG3 ARG A 243     -21.646  -7.095  23.125  1.00 95.12           H  
ATOM   3872  CD  ARG A 243     -22.956  -8.802  23.020  1.00 95.12           C  
ATOM   3873  HD2 ARG A 243     -23.660  -8.221  23.616  1.00 95.12           H  
ATOM   3874  HD3 ARG A 243     -23.497  -9.321  22.229  1.00 95.12           H  
ATOM   3875  NE  ARG A 243     -22.257  -9.793  23.844  1.00 95.12           N  
ATOM   3876  HE  ARG A 243     -21.268  -9.891  23.663  1.00 95.12           H  
ATOM   3877  NH1 ARG A 243     -23.950 -10.572  25.232  1.00 95.12           N  
ATOM   3878 HH11 ARG A 243     -24.611  -9.867  24.939  1.00 95.12           H  
ATOM   3879 HH12 ARG A 243     -24.129 -11.183  26.017  1.00 95.12           H  
ATOM   3880  NH2 ARG A 243     -21.945 -11.493  25.255  1.00 95.12           N  
ATOM   3881 HH21 ARG A 243     -20.963 -11.538  25.023  1.00 95.12           H  
ATOM   3882 HH22 ARG A 243     -22.315 -12.050  26.012  1.00 95.12           H  
ATOM   3883  CZ  ARG A 243     -22.737 -10.598  24.765  1.00 95.12           C  
ATOM   3884  N   CYS A 244     -19.049  -6.627  21.010  1.00 97.16           N  
ATOM   3885  H   CYS A 244     -19.212  -5.964  21.754  1.00 97.16           H  
ATOM   3886  CA  CYS A 244     -17.732  -7.242  20.931  1.00 97.16           C  
ATOM   3887  HA  CYS A 244     -17.532  -7.463  19.882  1.00 97.16           H  
ATOM   3888  C   CYS A 244     -17.677  -8.529  21.778  1.00 97.16           C  
ATOM   3889  CB  CYS A 244     -16.668  -6.232  21.370  1.00 97.16           C  
ATOM   3890  HB2 CYS A 244     -16.734  -5.353  20.729  1.00 97.16           H  
ATOM   3891  HB3 CYS A 244     -16.832  -5.938  22.406  1.00 97.16           H  
ATOM   3892  O   CYS A 244     -17.798  -8.458  23.002  1.00 97.16           O  
ATOM   3893  SG  CYS A 244     -15.021  -6.975  21.176  1.00 97.16           S  
ATOM   3894  HG  CYS A 244     -14.328  -5.845  21.342  1.00 97.16           H  
ATOM   3895  N   PRO A 245     -17.446  -9.713  21.182  1.00 95.93           N  
ATOM   3896  CA  PRO A 245     -17.305 -10.975  21.914  1.00 95.93           C  
ATOM   3897  HA  PRO A 245     -18.145 -11.105  22.596  1.00 95.93           H  
ATOM   3898  C   PRO A 245     -16.011 -11.079  22.739  1.00 95.93           C  
ATOM   3899  CB  PRO A 245     -17.356 -12.059  20.831  1.00 95.93           C  
ATOM   3900  HB2 PRO A 245     -16.781 -12.946  21.100  1.00 95.93           H  
ATOM   3901  HB3 PRO A 245     -18.394 -12.330  20.637  1.00 95.93           H  
ATOM   3902  O   PRO A 245     -15.871 -12.008  23.529  1.00 95.93           O  
ATOM   3903  CG  PRO A 245     -16.775 -11.359  19.604  1.00 95.93           C  
ATOM   3904  HG2 PRO A 245     -17.099 -11.827  18.675  1.00 95.93           H  
ATOM   3905  HG3 PRO A 245     -15.687 -11.337  19.669  1.00 95.93           H  
ATOM   3906  CD  PRO A 245     -17.333  -9.948  19.752  1.00 95.93           C  
ATOM   3907  HD2 PRO A 245     -18.320  -9.889  19.294  1.00 95.93           H  
ATOM   3908  HD3 PRO A 245     -16.661  -9.224  19.290  1.00 95.93           H  
ATOM   3909  N   PHE A 246     -15.054 -10.163  22.553  1.00 96.63           N  
ATOM   3910  H   PHE A 246     -15.227  -9.420  21.892  1.00 96.63           H  
ATOM   3911  CA  PHE A 246     -13.761 -10.175  23.248  1.00 96.63           C  
ATOM   3912  HA  PHE A 246     -13.575 -11.182  23.622  1.00 96.63           H  
ATOM   3913  C   PHE A 246     -13.709  -9.259  24.475  1.00 96.63           C  
ATOM   3914  CB  PHE A 246     -12.643  -9.827  22.259  1.00 96.63           C  
ATOM   3915  HB2 PHE A 246     -12.757  -8.790  21.943  1.00 96.63           H  
ATOM   3916  HB3 PHE A 246     -11.683  -9.905  22.771  1.00 96.63           H  
ATOM   3917  O   PHE A 246     -12.671  -9.205  25.137  1.00 96.63           O  
ATOM   3918  CG  PHE A 246     -12.598 -10.724  21.042  1.00 96.63           C  
ATOM   3919  CD1 PHE A 246     -12.298 -12.092  21.190  1.00 96.63           C  
ATOM   3920  HD1 PHE A 246     -12.119 -12.505  22.172  1.00 96.63           H  
ATOM   3921  CD2 PHE A 246     -12.869 -10.201  19.765  1.00 96.63           C  
ATOM   3922  HD2 PHE A 246     -13.103  -9.154  19.642  1.00 96.63           H  
ATOM   3923  CE1 PHE A 246     -12.252 -12.930  20.063  1.00 96.63           C  
ATOM   3924  HE1 PHE A 246     -12.032 -13.981  20.177  1.00 96.63           H  
ATOM   3925  CE2 PHE A 246     -12.819 -11.042  18.639  1.00 96.63           C  
ATOM   3926  HE2 PHE A 246     -13.014 -10.648  17.653  1.00 96.63           H  
ATOM   3927  CZ  PHE A 246     -12.506 -12.402  18.787  1.00 96.63           C  
ATOM   3928  HZ  PHE A 246     -12.469 -13.043  17.919  1.00 96.63           H  
ATOM   3929  N   LEU A 247     -14.798  -8.542  24.766  1.00 94.99           N  
ATOM   3930  H   LEU A 247     -15.632  -8.689  24.216  1.00 94.99           H  
ATOM   3931  CA  LEU A 247     -14.948  -7.732  25.971  1.00 94.99           C  
ATOM   3932  HA  LEU A 247     -13.972  -7.653  26.450  1.00 94.99           H  
ATOM   3933  C   LEU A 247     -15.898  -8.419  26.965  1.00 94.99           C  
ATOM   3934  CB  LEU A 247     -15.422  -6.314  25.607  1.00 94.99           C  
ATOM   3935  HB2 LEU A 247     -15.657  -5.774  26.524  1.00 94.99           H  
ATOM   3936  HB3 LEU A 247     -16.342  -6.391  25.027  1.00 94.99           H  
ATOM   3937  O   LEU A 247     -16.794  -9.154  26.542  1.00 94.99           O  
ATOM   3938  CG  LEU A 247     -14.389  -5.498  24.810  1.00 94.99           C  
ATOM   3939  HG  LEU A 247     -14.166  -6.015  23.876  1.00 94.99           H  
ATOM   3940  CD1 LEU A 247     -14.962  -4.128  24.473  1.00 94.99           C  
ATOM   3941 HD11 LEU A 247     -15.141  -3.570  25.393  1.00 94.99           H  
ATOM   3942 HD12 LEU A 247     -15.900  -4.228  23.926  1.00 94.99           H  
ATOM   3943 HD13 LEU A 247     -14.253  -3.567  23.865  1.00 94.99           H  
ATOM   3944  CD2 LEU A 247     -13.082  -5.277  25.579  1.00 94.99           C  
ATOM   3945 HD21 LEU A 247     -12.442  -4.581  25.035  1.00 94.99           H  
ATOM   3946 HD22 LEU A 247     -12.543  -6.217  25.692  1.00 94.99           H  
ATOM   3947 HD23 LEU A 247     -13.297  -4.852  26.560  1.00 94.99           H  
ATOM   3948  N   PRO A 248     -15.721  -8.196  28.281  1.00 89.53           N  
ATOM   3949  CA  PRO A 248     -16.621  -8.740  29.291  1.00 89.53           C  
ATOM   3950  HA  PRO A 248     -16.568  -9.828  29.252  1.00 89.53           H  
ATOM   3951  C   PRO A 248     -18.069  -8.288  29.079  1.00 89.53           C  
ATOM   3952  CB  PRO A 248     -16.087  -8.252  30.642  1.00 89.53           C  
ATOM   3953  HB2 PRO A 248     -16.596  -7.335  30.940  1.00 89.53           H  
ATOM   3954  HB3 PRO A 248     -16.196  -9.011  31.417  1.00 89.53           H  
ATOM   3955  O   PRO A 248     -18.324  -7.130  28.735  1.00 89.53           O  
ATOM   3956  CG  PRO A 248     -14.619  -7.937  30.362  1.00 89.53           C  
ATOM   3957  HG2 PRO A 248     -14.231  -7.175  31.037  1.00 89.53           H  
ATOM   3958  HG3 PRO A 248     -14.029  -8.850  30.430  1.00 89.53           H  
ATOM   3959  CD  PRO A 248     -14.643  -7.452  28.916  1.00 89.53           C  
ATOM   3960  HD2 PRO A 248     -13.673  -7.650  28.459  1.00 89.53           H  
ATOM   3961  HD3 PRO A 248     -14.869  -6.386  28.884  1.00 89.53           H  
ATOM   3962  N   GLU A 249     -19.018  -9.186  29.350  1.00 83.95           N  
ATOM   3963  H   GLU A 249     -18.754 -10.115  29.645  1.00 83.95           H  
ATOM   3964  CA  GLU A 249     -20.435  -8.825  29.387  1.00 83.95           C  
ATOM   3965  HA  GLU A 249     -20.703  -8.379  28.429  1.00 83.95           H  
ATOM   3966  C   GLU A 249     -20.705  -7.786  30.474  1.00 83.95           C  
ATOM   3967  CB  GLU A 249     -21.336 -10.044  29.629  1.00 83.95           C  
ATOM   3968  HB2 GLU A 249     -20.938 -10.646  30.446  1.00 83.95           H  
ATOM   3969  HB3 GLU A 249     -22.323  -9.680  29.915  1.00 83.95           H  
ATOM   3970  O   GLU A 249     -20.320  -7.956  31.634  1.00 83.95           O  
ATOM   3971  CG  GLU A 249     -21.502 -10.903  28.373  1.00 83.95           C  
ATOM   3972  HG2 GLU A 249     -20.567 -11.421  28.159  1.00 83.95           H  
ATOM   3973  HG3 GLU A 249     -21.717 -10.229  27.544  1.00 83.95           H  
ATOM   3974  CD  GLU A 249     -22.649 -11.920  28.499  1.00 83.95           C  
ATOM   3975  OE1 GLU A 249     -23.195 -12.294  27.430  1.00 83.95           O  
ATOM   3976  OE2 GLU A 249     -22.989 -12.311  29.631  1.00 83.95           O  
ATOM   3977  N   GLN A 250     -21.413  -6.724  30.095  1.00 84.15           N  
ATOM   3978  H   GLN A 250     -21.723  -6.651  29.137  1.00 84.15           H  
ATOM   3979  CA  GLN A 250     -21.858  -5.694  31.024  1.00 84.15           C  
ATOM   3980  HA  GLN A 250     -21.178  -5.664  31.876  1.00 84.15           H  
ATOM   3981  C   GLN A 250     -23.244  -6.061  31.545  1.00 84.15           C  
ATOM   3982  CB  GLN A 250     -21.816  -4.312  30.357  1.00 84.15           C  
ATOM   3983  HB2 GLN A 250     -22.524  -4.279  29.529  1.00 84.15           H  
ATOM   3984  HB3 GLN A 250     -22.113  -3.563  31.091  1.00 84.15           H  
ATOM   3985  O   GLN A 250     -24.174  -6.279  30.769  1.00 84.15           O  
ATOM   3986  CG  GLN A 250     -20.414  -3.972  29.828  1.00 84.15           C  
ATOM   3987  HG2 GLN A 250     -20.407  -2.963  29.415  1.00 84.15           H  
ATOM   3988  HG3 GLN A 250     -20.165  -4.662  29.022  1.00 84.15           H  
ATOM   3989  CD  GLN A 250     -19.315  -4.067  30.874  1.00 84.15           C  
ATOM   3990  NE2 GLN A 250     -18.241  -4.770  30.591  1.00 84.15           N  
ATOM   3991 HE21 GLN A 250     -17.540  -4.804  31.318  1.00 84.15           H  
ATOM   3992 HE22 GLN A 250     -18.195  -5.320  29.745  1.00 84.15           H  
ATOM   3993  OE1 GLN A 250     -19.411  -3.562  31.976  1.00 84.15           O  
ATOM   3994  N   LYS A 251     -23.372  -6.167  32.871  1.00 85.62           N  
ATOM   3995  H   LYS A 251     -22.553  -5.984  33.433  1.00 85.62           H  
ATOM   3996  CA  LYS A 251     -24.646  -6.497  33.532  1.00 85.62           C  
ATOM   3997  HA  LYS A 251     -25.147  -7.290  32.977  1.00 85.62           H  
ATOM   3998  C   LYS A 251     -25.611  -5.317  33.538  1.00 85.62           C  
ATOM   3999  CB  LYS A 251     -24.398  -6.957  34.974  1.00 85.62           C  
ATOM   4000  HB2 LYS A 251     -23.836  -6.189  35.506  1.00 85.62           H  
ATOM   4001  HB3 LYS A 251     -25.363  -7.075  35.467  1.00 85.62           H  
ATOM   4002  O   LYS A 251     -26.820  -5.522  33.534  1.00 85.62           O  
ATOM   4003  CG  LYS A 251     -23.649  -8.291  35.046  1.00 85.62           C  
ATOM   4004  HG2 LYS A 251     -22.669  -8.190  34.578  1.00 85.62           H  
ATOM   4005  HG3 LYS A 251     -24.219  -9.055  34.516  1.00 85.62           H  
ATOM   4006  CD  LYS A 251     -23.471  -8.706  36.509  1.00 85.62           C  
ATOM   4007  HD2 LYS A 251     -22.898  -7.937  37.027  1.00 85.62           H  
ATOM   4008  HD3 LYS A 251     -24.450  -8.803  36.978  1.00 85.62           H  
ATOM   4009  CE  LYS A 251     -22.728 -10.041  36.577  1.00 85.62           C  
ATOM   4010  HE2 LYS A 251     -21.783  -9.937  36.045  1.00 85.62           H  
ATOM   4011  HE3 LYS A 251     -23.319 -10.794  36.054  1.00 85.62           H  
ATOM   4012  NZ  LYS A 251     -22.488 -10.451  37.982  1.00 85.62           N  
ATOM   4013  HZ1 LYS A 251     -23.365 -10.552  38.472  1.00 85.62           H  
ATOM   4014  HZ2 LYS A 251     -21.995 -11.332  38.008  1.00 85.62           H  
ATOM   4015  HZ3 LYS A 251     -21.929  -9.754  38.454  1.00 85.62           H  
ATOM   4016  N   ASP A 252     -25.073  -4.102  33.593  1.00 86.07           N  
ATOM   4017  H   ASP A 252     -24.070  -4.003  33.534  1.00 86.07           H  
ATOM   4018  CA  ASP A 252     -25.857  -2.877  33.587  1.00 86.07           C  
ATOM   4019  HA  ASP A 252     -26.804  -3.068  34.092  1.00 86.07           H  
ATOM   4020  C   ASP A 252     -26.099  -2.422  32.138  1.00 86.07           C  
ATOM   4021  CB  ASP A 252     -25.139  -1.801  34.406  1.00 86.07           C  
ATOM   4022  HB2 ASP A 252     -24.272  -1.439  33.852  1.00 86.07           H  
ATOM   4023  HB3 ASP A 252     -24.787  -2.245  35.337  1.00 86.07           H  
ATOM   4024  O   ASP A 252     -25.134  -2.190  31.405  1.00 86.07           O  
ATOM   4025  CG  ASP A 252     -26.057  -0.623  34.743  1.00 86.07           C  
ATOM   4026  OD1 ASP A 252     -26.929  -0.241  33.930  1.00 86.07           O  
ATOM   4027  OD2 ASP A 252     -25.957  -0.093  35.867  1.00 86.07           O  
ATOM   4028  N   PRO A 253     -27.360  -2.252  31.703  1.00 83.31           N  
ATOM   4029  CA  PRO A 253     -27.672  -1.705  30.385  1.00 83.31           C  
ATOM   4030  HA  PRO A 253     -27.324  -2.406  29.627  1.00 83.31           H  
ATOM   4031  C   PRO A 253     -27.044  -0.329  30.116  1.00 83.31           C  
ATOM   4032  CB  PRO A 253     -29.201  -1.620  30.341  1.00 83.31           C  
ATOM   4033  HB2 PRO A 253     -29.532  -0.645  30.699  1.00 83.31           H  
ATOM   4034  HB3 PRO A 253     -29.585  -1.806  29.338  1.00 83.31           H  
ATOM   4035  O   PRO A 253     -26.794   0.002  28.959  1.00 83.31           O  
ATOM   4036  CG  PRO A 253     -29.655  -2.694  31.328  1.00 83.31           C  
ATOM   4037  HG2 PRO A 253     -29.638  -3.669  30.842  1.00 83.31           H  
ATOM   4038  HG3 PRO A 253     -30.643  -2.481  31.736  1.00 83.31           H  
ATOM   4039  CD  PRO A 253     -28.576  -2.641  32.401  1.00 83.31           C  
ATOM   4040  HD2 PRO A 253     -28.828  -1.885  33.145  1.00 83.31           H  
ATOM   4041  HD3 PRO A 253     -28.481  -3.621  32.869  1.00 83.31           H  
ATOM   4042  N   ARG A 254     -26.763   0.469  31.157  1.00 86.13           N  
ATOM   4043  H   ARG A 254     -26.939   0.119  32.087  1.00 86.13           H  
ATOM   4044  CA  ARG A 254     -26.092   1.777  31.032  1.00 86.13           C  
ATOM   4045  HA  ARG A 254     -26.593   2.371  30.267  1.00 86.13           H  
ATOM   4046  C   ARG A 254     -24.641   1.649  30.570  1.00 86.13           C  
ATOM   4047  CB  ARG A 254     -26.148   2.521  32.373  1.00 86.13           C  
ATOM   4048  HB2 ARG A 254     -25.605   3.461  32.278  1.00 86.13           H  
ATOM   4049  HB3 ARG A 254     -25.647   1.922  33.133  1.00 86.13           H  
ATOM   4050  O   ARG A 254     -24.140   2.548  29.902  1.00 86.13           O  
ATOM   4051  CG  ARG A 254     -27.592   2.826  32.803  1.00 86.13           C  
ATOM   4052  HG2 ARG A 254     -28.185   1.912  32.832  1.00 86.13           H  
ATOM   4053  HG3 ARG A 254     -28.040   3.503  32.074  1.00 86.13           H  
ATOM   4054  CD  ARG A 254     -27.641   3.478  34.185  1.00 86.13           C  
ATOM   4055  HD2 ARG A 254     -26.967   4.334  34.190  1.00 86.13           H  
ATOM   4056  HD3 ARG A 254     -28.658   3.830  34.358  1.00 86.13           H  
ATOM   4057  NE  ARG A 254     -27.271   2.531  35.254  1.00 86.13           N  
ATOM   4058  HE  ARG A 254     -27.016   1.591  34.985  1.00 86.13           H  
ATOM   4059  NH1 ARG A 254     -27.485   3.982  37.013  1.00 86.13           N  
ATOM   4060 HH11 ARG A 254     -27.393   4.170  38.001  1.00 86.13           H  
ATOM   4061 HH12 ARG A 254     -27.731   4.701  36.348  1.00 86.13           H  
ATOM   4062  NH2 ARG A 254     -26.820   1.897  37.392  1.00 86.13           N  
ATOM   4063 HH21 ARG A 254     -26.633   2.096  38.365  1.00 86.13           H  
ATOM   4064 HH22 ARG A 254     -26.490   1.035  36.982  1.00 86.13           H  
ATOM   4065  CZ  ARG A 254     -27.194   2.801  36.542  1.00 86.13           C  
ATOM   4066  N   ASP A 255     -24.015   0.510  30.851  1.00 88.39           N  
ATOM   4067  H   ASP A 255     -24.510  -0.191  31.384  1.00 88.39           H  
ATOM   4068  CA  ASP A 255     -22.637   0.203  30.472  1.00 88.39           C  
ATOM   4069  HA  ASP A 255     -22.091   1.136  30.335  1.00 88.39           H  
ATOM   4070  C   ASP A 255     -22.557  -0.557  29.138  1.00 88.39           C  
ATOM   4071  CB  ASP A 255     -21.950  -0.565  31.613  1.00 88.39           C  
ATOM   4072  HB2 ASP A 255     -22.525  -1.466  31.827  1.00 88.39           H  
ATOM   4073  HB3 ASP A 255     -20.953  -0.869  31.296  1.00 88.39           H  
ATOM   4074  O   ASP A 255     -21.466  -0.901  28.691  1.00 88.39           O  
ATOM   4075  CG  ASP A 255     -21.812   0.259  32.898  1.00 88.39           C  
ATOM   4076  OD1 ASP A 255     -21.656   1.497  32.793  1.00 88.39           O  
ATOM   4077  OD2 ASP A 255     -21.872  -0.362  33.982  1.00 88.39           O  
ATOM   4078  N   ALA A 256     -23.683  -0.799  28.450  1.00 85.77           N  
ATOM   4079  H   ALA A 256     -24.560  -0.500  28.853  1.00 85.77           H  
ATOM   4080  CA  ALA A 256     -23.717  -1.572  27.204  1.00 85.77           C  
ATOM   4081  HA  ALA A 256     -23.419  -2.596  27.431  1.00 85.77           H  
ATOM   4082  C   ALA A 256     -22.747  -1.042  26.129  1.00 85.77           C  
ATOM   4083  CB  ALA A 256     -25.158  -1.592  26.680  1.00 85.77           C  
ATOM   4084  HB1 ALA A 256     -25.206  -2.173  25.759  1.00 85.77           H  
ATOM   4085  HB2 ALA A 256     -25.499  -0.576  26.481  1.00 85.77           H  
ATOM   4086  HB3 ALA A 256     -25.812  -2.051  27.421  1.00 85.77           H  
ATOM   4087  O   ALA A 256     -22.174  -1.829  25.374  1.00 85.77           O  
ATOM   4088  N   ALA A 257     -22.495   0.273  26.100  1.00 87.90           N  
ATOM   4089  H   ALA A 257     -22.968   0.856  26.776  1.00 87.90           H  
ATOM   4090  CA  ALA A 257     -21.520   0.896  25.204  1.00 87.90           C  
ATOM   4091  HA  ALA A 257     -21.807   0.677  24.176  1.00 87.90           H  
ATOM   4092  C   ALA A 257     -20.084   0.367  25.408  1.00 87.90           C  
ATOM   4093  CB  ALA A 257     -21.584   2.414  25.405  1.00 87.90           C  
ATOM   4094  HB1 ALA A 257     -21.310   2.669  26.429  1.00 87.90           H  
ATOM   4095  HB2 ALA A 257     -22.593   2.773  25.203  1.00 87.90           H  
ATOM   4096  HB3 ALA A 257     -20.892   2.903  24.720  1.00 87.90           H  
ATOM   4097  O   ALA A 257     -19.330   0.271  24.440  1.00 87.90           O  
ATOM   4098  N   LEU A 258     -19.720  -0.040  26.630  1.00 91.82           N  
ATOM   4099  H   LEU A 258     -20.410  -0.021  27.367  1.00 91.82           H  
ATOM   4100  CA  LEU A 258     -18.411  -0.613  26.969  1.00 91.82           C  
ATOM   4101  HA  LEU A 258     -17.635  -0.025  26.479  1.00 91.82           H  
ATOM   4102  C   LEU A 258     -18.235  -2.056  26.470  1.00 91.82           C  
ATOM   4103  CB  LEU A 258     -18.181  -0.546  28.492  1.00 91.82           C  
ATOM   4104  HB2 LEU A 258     -18.922  -1.174  28.987  1.00 91.82           H  
ATOM   4105  HB3 LEU A 258     -17.202  -0.973  28.710  1.00 91.82           H  
ATOM   4106  O   LEU A 258     -17.120  -2.565  26.481  1.00 91.82           O  
ATOM   4107  CG  LEU A 258     -18.239   0.861  29.115  1.00 91.82           C  
ATOM   4108  HG  LEU A 258     -19.216   1.307  28.927  1.00 91.82           H  
ATOM   4109  CD1 LEU A 258     -18.038   0.757  30.626  1.00 91.82           C  
ATOM   4110 HD11 LEU A 258     -18.136   1.743  31.081  1.00 91.82           H  
ATOM   4111 HD12 LEU A 258     -18.805   0.113  31.056  1.00 91.82           H  
ATOM   4112 HD13 LEU A 258     -17.056   0.344  30.854  1.00 91.82           H  
ATOM   4113  CD2 LEU A 258     -17.154   1.780  28.547  1.00 91.82           C  
ATOM   4114 HD21 LEU A 258     -16.171   1.328  28.682  1.00 91.82           H  
ATOM   4115 HD22 LEU A 258     -17.183   2.738  29.066  1.00 91.82           H  
ATOM   4116 HD23 LEU A 258     -17.333   1.960  27.487  1.00 91.82           H  
ATOM   4117  N   ALA A 259     -19.304  -2.710  26.003  1.00 94.30           N  
ATOM   4118  H   ALA A 259     -20.199  -2.243  26.038  1.00 94.30           H  
ATOM   4119  CA  ALA A 259     -19.260  -4.040  25.389  1.00 94.30           C  
ATOM   4120  HA  ALA A 259     -18.321  -4.523  25.662  1.00 94.30           H  
ATOM   4121  C   ALA A 259     -19.288  -4.002  23.851  1.00 94.30           C  
ATOM   4122  CB  ALA A 259     -20.395  -4.900  25.957  1.00 94.30           C  
ATOM   4123  HB1 ALA A 259     -20.226  -5.071  27.020  1.00 94.30           H  
ATOM   4124  HB2 ALA A 259     -21.356  -4.408  25.805  1.00 94.30           H  
ATOM   4125  HB3 ALA A 259     -20.407  -5.874  25.469  1.00 94.30           H  
ATOM   4126  O   ALA A 259     -19.559  -5.023  23.220  1.00 94.30           O  
ATOM   4127  N   THR A 260     -19.050  -2.848  23.224  1.00 96.96           N  
ATOM   4128  H   THR A 260     -18.821  -2.038  23.781  1.00 96.96           H  
ATOM   4129  CA  THR A 260     -19.122  -2.687  21.760  1.00 96.96           C  
ATOM   4130  HA  THR A 260     -19.778  -3.455  21.349  1.00 96.96           H  
ATOM   4131  C   THR A 260     -17.765  -2.850  21.079  1.00 96.96           C  
ATOM   4132  CB  THR A 260     -19.734  -1.340  21.360  1.00 96.96           C  
ATOM   4133  HB  THR A 260     -19.779  -1.292  20.272  1.00 96.96           H  
ATOM   4134  O   THR A 260     -16.707  -2.736  21.703  1.00 96.96           O  
ATOM   4135  CG2 THR A 260     -21.153  -1.165  21.892  1.00 96.96           C  
ATOM   4136 HG21 THR A 260     -21.793  -1.944  21.479  1.00 96.96           H  
ATOM   4137 HG22 THR A 260     -21.541  -0.196  21.577  1.00 96.96           H  
ATOM   4138 HG23 THR A 260     -21.171  -1.230  22.980  1.00 96.96           H  
ATOM   4139  OG1 THR A 260     -18.922  -0.279  21.819  1.00 96.96           O  
ATOM   4140  HG1 THR A 260     -19.158  -0.092  22.731  1.00 96.96           H  
ATOM   4141  N   ASN A 261     -17.779  -3.073  19.764  1.00 98.43           N  
ATOM   4142  H   ASN A 261     -18.664  -3.220  19.301  1.00 98.43           H  
ATOM   4143  CA  ASN A 261     -16.566  -3.016  18.948  1.00 98.43           C  
ATOM   4144  HA  ASN A 261     -15.838  -3.731  19.332  1.00 98.43           H  
ATOM   4145  C   ASN A 261     -15.908  -1.629  19.027  1.00 98.43           C  
ATOM   4146  CB  ASN A 261     -16.920  -3.400  17.507  1.00 98.43           C  
ATOM   4147  HB2 ASN A 261     -16.084  -3.172  16.846  1.00 98.43           H  
ATOM   4148  HB3 ASN A 261     -17.781  -2.812  17.187  1.00 98.43           H  
ATOM   4149  O   ASN A 261     -14.684  -1.547  19.081  1.00 98.43           O  
ATOM   4150  CG  ASN A 261     -17.247  -4.873  17.341  1.00 98.43           C  
ATOM   4151  ND2 ASN A 261     -17.960  -5.222  16.303  1.00 98.43           N  
ATOM   4152 HD21 ASN A 261     -18.233  -6.192  16.230  1.00 98.43           H  
ATOM   4153 HD22 ASN A 261     -18.361  -4.498  15.724  1.00 98.43           H  
ATOM   4154  OD1 ASN A 261     -16.850  -5.729  18.115  1.00 98.43           O  
ATOM   4155  N   ARG A 262     -16.691  -0.546  19.138  1.00 98.13           N  
ATOM   4156  H   ARG A 262     -17.688  -0.667  19.031  1.00 98.13           H  
ATOM   4157  CA  ARG A 262     -16.171   0.811  19.371  1.00 98.13           C  
ATOM   4158  HA  ARG A 262     -15.501   1.064  18.549  1.00 98.13           H  
ATOM   4159  C   ARG A 262     -15.332   0.899  20.645  1.00 98.13           C  
ATOM   4160  CB  ARG A 262     -17.336   1.815  19.386  1.00 98.13           C  
ATOM   4161  HB2 ARG A 262     -17.980   1.627  20.245  1.00 98.13           H  
ATOM   4162  HB3 ARG A 262     -17.932   1.678  18.484  1.00 98.13           H  
ATOM   4163  O   ARG A 262     -14.232   1.442  20.597  1.00 98.13           O  
ATOM   4164  CG  ARG A 262     -16.837   3.267  19.441  1.00 98.13           C  
ATOM   4165  HG2 ARG A 262     -16.371   3.444  20.410  1.00 98.13           H  
ATOM   4166  HG3 ARG A 262     -16.086   3.427  18.666  1.00 98.13           H  
ATOM   4167  CD  ARG A 262     -17.978   4.281  19.263  1.00 98.13           C  
ATOM   4168  HD2 ARG A 262     -17.618   5.268  19.554  1.00 98.13           H  
ATOM   4169  HD3 ARG A 262     -18.792   4.019  19.938  1.00 98.13           H  
ATOM   4170  NE  ARG A 262     -18.492   4.338  17.874  1.00 98.13           N  
ATOM   4171  HE  ARG A 262     -19.347   3.838  17.679  1.00 98.13           H  
ATOM   4172  NH1 ARG A 262     -16.871   5.697  16.958  1.00 98.13           N  
ATOM   4173 HH11 ARG A 262     -16.469   6.153  16.151  1.00 98.13           H  
ATOM   4174 HH12 ARG A 262     -16.369   5.719  17.834  1.00 98.13           H  
ATOM   4175  NH2 ARG A 262     -18.590   5.024  15.697  1.00 98.13           N  
ATOM   4176 HH21 ARG A 262     -18.227   5.535  14.906  1.00 98.13           H  
ATOM   4177 HH22 ARG A 262     -19.462   4.541  15.530  1.00 98.13           H  
ATOM   4178  CZ  ARG A 262     -17.984   5.019  16.854  1.00 98.13           C  
ATOM   4179  N   ALA A 263     -15.802   0.332  21.758  1.00 96.97           N  
ATOM   4180  H   ALA A 263     -16.715  -0.099  21.735  1.00 96.97           H  
ATOM   4181  CA  ALA A 263     -15.030   0.296  23.003  1.00 96.97           C  
ATOM   4182  HA  ALA A 263     -14.779   1.317  23.291  1.00 96.97           H  
ATOM   4183  C   ALA A 263     -13.704  -0.464  22.833  1.00 96.97           C  
ATOM   4184  CB  ALA A 263     -15.894  -0.313  24.111  1.00 96.97           C  
ATOM   4185  HB1 ALA A 263     -16.196  -1.327  23.852  1.00 96.97           H  
ATOM   4186  HB2 ALA A 263     -16.780   0.305  24.256  1.00 96.97           H  
ATOM   4187  HB3 ALA A 263     -15.330  -0.341  25.043  1.00 96.97           H  
ATOM   4188  O   ALA A 263     -12.659   0.003  23.283  1.00 96.97           O  
ATOM   4189  N   TYR A 264     -13.724  -1.584  22.105  1.00 98.37           N  
ATOM   4190  H   TYR A 264     -14.614  -1.920  21.764  1.00 98.37           H  
ATOM   4191  CA  TYR A 264     -12.509  -2.336  21.786  1.00 98.37           C  
ATOM   4192  HA  TYR A 264     -12.008  -2.591  22.719  1.00 98.37           H  
ATOM   4193  C   TYR A 264     -11.521  -1.506  20.946  1.00 98.37           C  
ATOM   4194  CB  TYR A 264     -12.898  -3.637  21.068  1.00 98.37           C  
ATOM   4195  HB2 TYR A 264     -13.701  -4.124  21.621  1.00 98.37           H  
ATOM   4196  HB3 TYR A 264     -13.279  -3.412  20.072  1.00 98.37           H  
ATOM   4197  O   TYR A 264     -10.319  -1.508  21.209  1.00 98.37           O  
ATOM   4198  CG  TYR A 264     -11.740  -4.601  20.939  1.00 98.37           C  
ATOM   4199  CD1 TYR A 264     -10.837  -4.480  19.866  1.00 98.37           C  
ATOM   4200  HD1 TYR A 264     -10.984  -3.723  19.110  1.00 98.37           H  
ATOM   4201  CD2 TYR A 264     -11.521  -5.565  21.940  1.00 98.37           C  
ATOM   4202  HD2 TYR A 264     -12.200  -5.638  22.777  1.00 98.37           H  
ATOM   4203  CE1 TYR A 264      -9.693  -5.295  19.821  1.00 98.37           C  
ATOM   4204  HE1 TYR A 264      -8.954  -5.154  19.047  1.00 98.37           H  
ATOM   4205  CE2 TYR A 264     -10.392  -6.401  21.880  1.00 98.37           C  
ATOM   4206  HE2 TYR A 264     -10.202  -7.117  22.666  1.00 98.37           H  
ATOM   4207  OH  TYR A 264      -8.339  -7.007  20.818  1.00 98.37           O  
ATOM   4208  HH  TYR A 264      -7.747  -6.725  20.117  1.00 98.37           H  
ATOM   4209  CZ  TYR A 264      -9.465  -6.252  20.828  1.00 98.37           C  
ATOM   4210  N   PHE A 265     -12.023  -0.759  19.958  1.00 98.42           N  
ATOM   4211  H   PHE A 265     -13.016  -0.804  19.782  1.00 98.42           H  
ATOM   4212  CA  PHE A 265     -11.209   0.086  19.080  1.00 98.42           C  
ATOM   4213  HA  PHE A 265     -10.394  -0.515  18.678  1.00 98.42           H  
ATOM   4214  C   PHE A 265     -10.561   1.259  19.820  1.00 98.42           C  
ATOM   4215  CB  PHE A 265     -12.049   0.581  17.895  1.00 98.42           C  
ATOM   4216  HB2 PHE A 265     -13.076   0.762  18.212  1.00 98.42           H  
ATOM   4217  HB3 PHE A 265     -11.645   1.537  17.565  1.00 98.42           H  
ATOM   4218  O   PHE A 265      -9.443   1.632  19.479  1.00 98.42           O  
ATOM   4219  CG  PHE A 265     -12.052  -0.361  16.707  1.00 98.42           C  
ATOM   4220  CD1 PHE A 265     -11.700   0.124  15.434  1.00 98.42           C  
ATOM   4221  HD1 PHE A 265     -11.430   1.161  15.297  1.00 98.42           H  
ATOM   4222  CD2 PHE A 265     -12.389  -1.721  16.860  1.00 98.42           C  
ATOM   4223  HD2 PHE A 265     -12.656  -2.116  17.830  1.00 98.42           H  
ATOM   4224  CE1 PHE A 265     -11.696  -0.741  14.329  1.00 98.42           C  
ATOM   4225  HE1 PHE A 265     -11.423  -0.352  13.359  1.00 98.42           H  
ATOM   4226  CE2 PHE A 265     -12.377  -2.588  15.757  1.00 98.42           C  
ATOM   4227  HE2 PHE A 265     -12.636  -3.628  15.884  1.00 98.42           H  
ATOM   4228  CZ  PHE A 265     -12.026  -2.097  14.492  1.00 98.42           C  
ATOM   4229  HZ  PHE A 265     -12.013  -2.769  13.647  1.00 98.42           H  
ATOM   4230  N   ILE A 266     -11.200   1.794  20.864  1.00 97.56           N  
ATOM   4231  H   ILE A 266     -12.136   1.477  21.069  1.00 97.56           H  
ATOM   4232  CA  ILE A 266     -10.590   2.816  21.729  1.00 97.56           C  
ATOM   4233  HA  ILE A 266     -10.238   3.638  21.106  1.00 97.56           H  
ATOM   4234  C   ILE A 266      -9.357   2.243  22.438  1.00 97.56           C  
ATOM   4235  CB  ILE A 266     -11.629   3.376  22.726  1.00 97.56           C  
ATOM   4236  HB  ILE A 266     -12.116   2.540  23.229  1.00 97.56           H  
ATOM   4237  O   ILE A 266      -8.285   2.842  22.389  1.00 97.56           O  
ATOM   4238  CG1 ILE A 266     -12.700   4.195  21.968  1.00 97.56           C  
ATOM   4239 HG12 ILE A 266     -13.030   3.646  21.086  1.00 97.56           H  
ATOM   4240 HG13 ILE A 266     -12.261   5.130  21.621  1.00 97.56           H  
ATOM   4241  CG2 ILE A 266     -10.956   4.253  23.800  1.00 97.56           C  
ATOM   4242 HG21 ILE A 266     -10.403   5.065  23.328  1.00 97.56           H  
ATOM   4243 HG22 ILE A 266     -10.270   3.664  24.408  1.00 97.56           H  
ATOM   4244 HG23 ILE A 266     -11.701   4.673  24.476  1.00 97.56           H  
ATOM   4245  CD1 ILE A 266     -13.949   4.509  22.802  1.00 97.56           C  
ATOM   4246 HD11 ILE A 266     -13.704   5.176  23.629  1.00 97.56           H  
ATOM   4247 HD12 ILE A 266     -14.380   3.587  23.192  1.00 97.56           H  
ATOM   4248 HD13 ILE A 266     -14.686   5.002  22.169  1.00 97.56           H  
ATOM   4249  N   THR A 267      -9.467   1.054  23.042  1.00 96.71           N  
ATOM   4250  H   THR A 267     -10.369   0.600  23.079  1.00 96.71           H  
ATOM   4251  CA  THR A 267      -8.309   0.380  23.654  1.00 96.71           C  
ATOM   4252  HA  THR A 267      -7.858   1.048  24.388  1.00 96.71           H  
ATOM   4253  C   THR A 267      -7.237   0.062  22.617  1.00 96.71           C  
ATOM   4254  CB  THR A 267      -8.727  -0.918  24.354  1.00 96.71           C  
ATOM   4255  HB  THR A 267      -9.101  -1.628  23.616  1.00 96.71           H  
ATOM   4256  O   THR A 267      -6.049   0.241  22.879  1.00 96.71           O  
ATOM   4257  CG2 THR A 267      -7.579  -1.566  25.130  1.00 96.71           C  
ATOM   4258 HG21 THR A 267      -7.959  -2.417  25.695  1.00 96.71           H  
ATOM   4259 HG22 THR A 267      -7.134  -0.845  25.815  1.00 96.71           H  
ATOM   4260 HG23 THR A 267      -6.815  -1.923  24.439  1.00 96.71           H  
ATOM   4261  OG1 THR A 267      -9.751  -0.657  25.283  1.00 96.71           O  
ATOM   4262  HG1 THR A 267      -9.460   0.054  25.858  1.00 96.71           H  
ATOM   4263  N   ARG A 268      -7.646  -0.368  21.418  1.00 97.64           N  
ATOM   4264  H   ARG A 268      -8.632  -0.538  21.278  1.00 97.64           H  
ATOM   4265  CA  ARG A 268      -6.716  -0.614  20.318  1.00 97.64           C  
ATOM   4266  HA  ARG A 268      -5.963  -1.316  20.676  1.00 97.64           H  
ATOM   4267  C   ARG A 268      -5.968   0.653  19.911  1.00 97.64           C  
ATOM   4268  CB  ARG A 268      -7.469  -1.223  19.127  1.00 97.64           C  
ATOM   4269  HB2 ARG A 268      -8.240  -0.525  18.798  1.00 97.64           H  
ATOM   4270  HB3 ARG A 268      -7.953  -2.149  19.437  1.00 97.64           H  
ATOM   4271  O   ARG A 268      -4.768   0.572  19.681  1.00 97.64           O  
ATOM   4272  CG  ARG A 268      -6.554  -1.503  17.930  1.00 97.64           C  
ATOM   4273  HG2 ARG A 268      -7.157  -1.869  17.100  1.00 97.64           H  
ATOM   4274  HG3 ARG A 268      -6.075  -0.583  17.594  1.00 97.64           H  
ATOM   4275  CD  ARG A 268      -5.485  -2.535  18.284  1.00 97.64           C  
ATOM   4276  HD2 ARG A 268      -5.962  -3.444  18.650  1.00 97.64           H  
ATOM   4277  HD3 ARG A 268      -4.846  -2.131  19.069  1.00 97.64           H  
ATOM   4278  NE  ARG A 268      -4.678  -2.850  17.103  1.00 97.64           N  
ATOM   4279  HE  ARG A 268      -5.128  -2.835  16.199  1.00 97.64           H  
ATOM   4280  NH1 ARG A 268      -2.695  -3.310  18.184  1.00 97.64           N  
ATOM   4281 HH11 ARG A 268      -1.709  -3.519  18.121  1.00 97.64           H  
ATOM   4282 HH12 ARG A 268      -3.134  -3.165  19.082  1.00 97.64           H  
ATOM   4283  NH2 ARG A 268      -2.867  -3.423  15.949  1.00 97.64           N  
ATOM   4284 HH21 ARG A 268      -3.466  -3.553  15.146  1.00 97.64           H  
ATOM   4285 HH22 ARG A 268      -1.943  -3.829  15.909  1.00 97.64           H  
ATOM   4286  CZ  ARG A 268      -3.411  -3.186  17.097  1.00 97.64           C  
ATOM   4287  N   GLN A 269      -6.641   1.799  19.833  1.00 98.30           N  
ATOM   4288  H   GLN A 269      -7.637   1.792  20.003  1.00 98.30           H  
ATOM   4289  CA  GLN A 269      -6.014   3.067  19.461  1.00 98.30           C  
ATOM   4290  HA  GLN A 269      -5.557   2.943  18.479  1.00 98.30           H  
ATOM   4291  C   GLN A 269      -4.890   3.434  20.435  1.00 98.30           C  
ATOM   4292  CB  GLN A 269      -7.084   4.169  19.372  1.00 98.30           C  
ATOM   4293  HB2 GLN A 269      -7.895   3.831  18.728  1.00 98.30           H  
ATOM   4294  HB3 GLN A 269      -7.496   4.358  20.363  1.00 98.30           H  
ATOM   4295  O   GLN A 269      -3.801   3.767  19.984  1.00 98.30           O  
ATOM   4296  CG  GLN A 269      -6.533   5.489  18.809  1.00 98.30           C  
ATOM   4297  HG2 GLN A 269      -5.772   5.883  19.482  1.00 98.30           H  
ATOM   4298  HG3 GLN A 269      -7.340   6.220  18.760  1.00 98.30           H  
ATOM   4299  CD  GLN A 269      -5.947   5.327  17.411  1.00 98.30           C  
ATOM   4300  NE2 GLN A 269      -4.690   5.649  17.216  1.00 98.30           N  
ATOM   4301 HE21 GLN A 269      -4.097   5.986  17.961  1.00 98.30           H  
ATOM   4302 HE22 GLN A 269      -4.308   5.495  16.293  1.00 98.30           H  
ATOM   4303  OE1 GLN A 269      -6.603   4.862  16.486  1.00 98.30           O  
ATOM   4304  N   LEU A 270      -5.107   3.255  21.743  1.00 97.62           N  
ATOM   4305  H   LEU A 270      -6.032   2.983  22.043  1.00 97.62           H  
ATOM   4306  CA  LEU A 270      -4.074   3.490  22.760  1.00 97.62           C  
ATOM   4307  HA  LEU A 270      -3.728   4.520  22.674  1.00 97.62           H  
ATOM   4308  C   LEU A 270      -2.836   2.600  22.548  1.00 97.62           C  
ATOM   4309  CB  LEU A 270      -4.667   3.266  24.164  1.00 97.62           C  
ATOM   4310  HB2 LEU A 270      -5.034   2.242  24.228  1.00 97.62           H  
ATOM   4311  HB3 LEU A 270      -3.863   3.370  24.893  1.00 97.62           H  
ATOM   4312  O   LEU A 270      -1.715   3.092  22.566  1.00 97.62           O  
ATOM   4313  CG  LEU A 270      -5.804   4.228  24.554  1.00 97.62           C  
ATOM   4314  HG  LEU A 270      -6.596   4.188  23.806  1.00 97.62           H  
ATOM   4315  CD1 LEU A 270      -6.398   3.795  25.896  1.00 97.62           C  
ATOM   4316 HD11 LEU A 270      -5.628   3.823  26.666  1.00 97.62           H  
ATOM   4317 HD12 LEU A 270      -7.210   4.469  26.170  1.00 97.62           H  
ATOM   4318 HD13 LEU A 270      -6.790   2.782  25.812  1.00 97.62           H  
ATOM   4319  CD2 LEU A 270      -5.326   5.674  24.678  1.00 97.62           C  
ATOM   4320 HD21 LEU A 270      -4.981   6.036  23.709  1.00 97.62           H  
ATOM   4321 HD22 LEU A 270      -4.507   5.739  25.394  1.00 97.62           H  
ATOM   4322 HD23 LEU A 270      -6.149   6.311  25.004  1.00 97.62           H  
ATOM   4323  N   GLN A 271      -3.027   1.306  22.273  1.00 96.03           N  
ATOM   4324  H   GLN A 271      -3.974   0.956  22.264  1.00 96.03           H  
ATOM   4325  CA  GLN A 271      -1.914   0.381  21.991  1.00 96.03           C  
ATOM   4326  HA  GLN A 271      -1.206   0.388  22.819  1.00 96.03           H  
ATOM   4327  C   GLN A 271      -1.152   0.746  20.712  1.00 96.03           C  
ATOM   4328  CB  GLN A 271      -2.467  -1.032  21.787  1.00 96.03           C  
ATOM   4329  HB2 GLN A 271      -1.657  -1.684  21.461  1.00 96.03           H  
ATOM   4330  HB3 GLN A 271      -3.214  -1.006  20.994  1.00 96.03           H  
ATOM   4331  O   GLN A 271       0.058   0.558  20.602  1.00 96.03           O  
ATOM   4332  CG  GLN A 271      -3.084  -1.639  23.047  1.00 96.03           C  
ATOM   4333  HG2 GLN A 271      -2.300  -1.786  23.789  1.00 96.03           H  
ATOM   4334  HG3 GLN A 271      -3.829  -0.966  23.471  1.00 96.03           H  
ATOM   4335  CD  GLN A 271      -3.752  -2.976  22.753  1.00 96.03           C  
ATOM   4336  NE2 GLN A 271      -4.126  -3.709  23.778  1.00 96.03           N  
ATOM   4337 HE21 GLN A 271      -3.941  -3.381  24.715  1.00 96.03           H  
ATOM   4338 HE22 GLN A 271      -4.567  -4.591  23.557  1.00 96.03           H  
ATOM   4339  OE1 GLN A 271      -3.960  -3.393  21.619  1.00 96.03           O  
ATOM   4340  N   VAL A 272      -1.879   1.221  19.704  1.00 96.21           N  
ATOM   4341  H   VAL A 272      -2.871   1.347  19.847  1.00 96.21           H  
ATOM   4342  CA  VAL A 272      -1.293   1.651  18.438  1.00 96.21           C  
ATOM   4343  HA  VAL A 272      -0.581   0.899  18.099  1.00 96.21           H  
ATOM   4344  C   VAL A 272      -0.499   2.943  18.624  1.00 96.21           C  
ATOM   4345  CB  VAL A 272      -2.405   1.775  17.388  1.00 96.21           C  
ATOM   4346  HB  VAL A 272      -3.242   2.346  17.791  1.00 96.21           H  
ATOM   4347  O   VAL A 272       0.574   3.076  18.038  1.00 96.21           O  
ATOM   4348  CG1 VAL A 272      -1.927   2.461  16.120  1.00 96.21           C  
ATOM   4349 HG11 VAL A 272      -1.711   3.509  16.327  1.00 96.21           H  
ATOM   4350 HG12 VAL A 272      -1.031   1.966  15.745  1.00 96.21           H  
ATOM   4351 HG13 VAL A 272      -2.724   2.410  15.378  1.00 96.21           H  
ATOM   4352  CG2 VAL A 272      -2.903   0.379  16.983  1.00 96.21           C  
ATOM   4353 HG21 VAL A 272      -3.687   0.463  16.230  1.00 96.21           H  
ATOM   4354 HG22 VAL A 272      -2.072  -0.209  16.595  1.00 96.21           H  
ATOM   4355 HG23 VAL A 272      -3.305  -0.143  17.852  1.00 96.21           H  
ATOM   4356  N   ASP A 273      -0.976   3.851  19.475  1.00 96.63           N  
ATOM   4357  H   ASP A 273      -1.878   3.695  19.900  1.00 96.63           H  
ATOM   4358  CA  ASP A 273      -0.276   5.089  19.816  1.00 96.63           C  
ATOM   4359  HA  ASP A 273      -0.049   5.613  18.888  1.00 96.63           H  
ATOM   4360  C   ASP A 273       1.078   4.828  20.500  1.00 96.63           C  
ATOM   4361  CB  ASP A 273      -1.182   5.999  20.669  1.00 96.63           C  
ATOM   4362  HB2 ASP A 273      -1.530   5.450  21.544  1.00 96.63           H  
ATOM   4363  HB3 ASP A 273      -0.581   6.836  21.024  1.00 96.63           H  
ATOM   4364  O   ASP A 273       2.032   5.557  20.240  1.00 96.63           O  
ATOM   4365  CG  ASP A 273      -2.389   6.588  19.922  1.00 96.63           C  
ATOM   4366  OD1 ASP A 273      -2.336   6.736  18.674  1.00 96.63           O  
ATOM   4367  OD2 ASP A 273      -3.344   7.031  20.589  1.00 96.63           O  
ATOM   4368  N   GLU A 274       1.205   3.752  21.285  1.00 94.86           N  
ATOM   4369  H   GLU A 274       0.369   3.238  21.521  1.00 94.86           H  
ATOM   4370  CA  GLU A 274       2.480   3.310  21.882  1.00 94.86           C  
ATOM   4371  HA  GLU A 274       2.948   4.149  22.396  1.00 94.86           H  
ATOM   4372  C   GLU A 274       3.496   2.793  20.847  1.00 94.86           C  
ATOM   4373  CB  GLU A 274       2.215   2.189  22.902  1.00 94.86           C  
ATOM   4374  HB2 GLU A 274       3.171   1.782  23.234  1.00 94.86           H  
ATOM   4375  HB3 GLU A 274       1.664   1.391  22.405  1.00 94.86           H  
ATOM   4376  O   GLU A 274       4.693   2.744  21.123  1.00 94.86           O  
ATOM   4377  CG  GLU A 274       1.441   2.650  24.147  1.00 94.86           C  
ATOM   4378  HG2 GLU A 274       0.540   3.179  23.837  1.00 94.86           H  
ATOM   4379  HG3 GLU A 274       2.064   3.355  24.697  1.00 94.86           H  
ATOM   4380  CD  GLU A 274       1.037   1.492  25.080  1.00 94.86           C  
ATOM   4381  OE1 GLU A 274       0.424   1.788  26.133  1.00 94.86           O  
ATOM   4382  OE2 GLU A 274       1.316   0.312  24.759  1.00 94.86           O  
ATOM   4383  N   SER A 275       3.037   2.400  19.655  1.00 92.77           N  
ATOM   4384  H   SER A 275       2.057   2.548  19.463  1.00 92.77           H  
ATOM   4385  CA  SER A 275       3.881   1.838  18.588  1.00 92.77           C  
ATOM   4386  HA  SER A 275       4.784   1.420  19.034  1.00 92.77           H  
ATOM   4387  C   SER A 275       4.342   2.885  17.566  1.00 92.77           C  
ATOM   4388  CB  SER A 275       3.148   0.697  17.875  1.00 92.77           C  
ATOM   4389  HB2 SER A 275       2.287   1.104  17.344  1.00 92.77           H  
ATOM   4390  HB3 SER A 275       3.816   0.234  17.149  1.00 92.77           H  
ATOM   4391  O   SER A 275       4.890   2.525  16.521  1.00 92.77           O  
ATOM   4392  OG  SER A 275       2.704  -0.291  18.788  1.00 92.77           O  
ATOM   4393  HG  SER A 275       2.273   0.156  19.520  1.00 92.77           H  
ATOM   4394  N   LYS A 276       4.075   4.173  17.813  1.00 94.99           N  
ATOM   4395  H   LYS A 276       3.658   4.418  18.699  1.00 94.99           H  
ATOM   4396  CA  LYS A 276       4.401   5.242  16.869  1.00 94.99           C  
ATOM   4397  HA  LYS A 276       4.037   4.931  15.890  1.00 94.99           H  
ATOM   4398  C   LYS A 276       5.906   5.447  16.737  1.00 94.99           C  
ATOM   4399  CB  LYS A 276       3.696   6.547  17.248  1.00 94.99           C  
ATOM   4400  HB2 LYS A 276       4.116   7.360  16.655  1.00 94.99           H  
ATOM   4401  HB3 LYS A 276       3.869   6.766  18.301  1.00 94.99           H  
ATOM   4402  O   LYS A 276       6.643   5.478  17.718  1.00 94.99           O  
ATOM   4403  CG  LYS A 276       2.195   6.457  16.961  1.00 94.99           C  
ATOM   4404  HG2 LYS A 276       2.043   6.274  15.898  1.00 94.99           H  
ATOM   4405  HG3 LYS A 276       1.759   5.632  17.525  1.00 94.99           H  
ATOM   4406  CD  LYS A 276       1.509   7.764  17.348  1.00 94.99           C  
ATOM   4407  HD2 LYS A 276       1.938   8.582  16.769  1.00 94.99           H  
ATOM   4408  HD3 LYS A 276       1.677   7.942  18.410  1.00 94.99           H  
ATOM   4409  CE  LYS A 276       0.018   7.681  17.048  1.00 94.99           C  
ATOM   4410  HE2 LYS A 276      -0.150   7.775  15.975  1.00 94.99           H  
ATOM   4411  HE3 LYS A 276      -0.338   6.697  17.353  1.00 94.99           H  
ATOM   4412  NZ  LYS A 276      -0.725   8.706  17.805  1.00 94.99           N  
ATOM   4413  HZ1 LYS A 276      -0.722   9.603  17.341  1.00 94.99           H  
ATOM   4414  HZ2 LYS A 276      -1.652   8.342  17.972  1.00 94.99           H  
ATOM   4415  HZ3 LYS A 276      -0.308   8.797  18.721  1.00 94.99           H  
ATOM   4416  N   VAL A 277       6.343   5.616  15.494  1.00 92.93           N  
ATOM   4417  H   VAL A 277       5.661   5.518  14.755  1.00 92.93           H  
ATOM   4418  CA  VAL A 277       7.711   5.999  15.132  1.00 92.93           C  
ATOM   4419  HA  VAL A 277       8.285   6.097  16.053  1.00 92.93           H  
ATOM   4420  C   VAL A 277       7.731   7.369  14.463  1.00 92.93           C  
ATOM   4421  CB  VAL A 277       8.433   4.932  14.283  1.00 92.93           C  
ATOM   4422  HB  VAL A 277       9.460   5.274  14.151  1.00 92.93           H  
ATOM   4423  O   VAL A 277       6.859   7.674  13.639  1.00 92.93           O  
ATOM   4424  CG1 VAL A 277       8.482   3.584  15.012  1.00 92.93           C  
ATOM   4425 HG11 VAL A 277       9.104   2.883  14.454  1.00 92.93           H  
ATOM   4426 HG12 VAL A 277       7.481   3.168  15.117  1.00 92.93           H  
ATOM   4427 HG13 VAL A 277       8.909   3.721  16.006  1.00 92.93           H  
ATOM   4428  CG2 VAL A 277       7.854   4.686  12.882  1.00 92.93           C  
ATOM   4429 HG21 VAL A 277       6.941   4.095  12.950  1.00 92.93           H  
ATOM   4430 HG22 VAL A 277       8.576   4.112  12.301  1.00 92.93           H  
ATOM   4431 HG23 VAL A 277       7.671   5.626  12.361  1.00 92.93           H  
ATOM   4432  N   SER A 278       8.766   8.153  14.774  1.00 93.55           N  
ATOM   4433  H   SER A 278       9.458   7.805  15.422  1.00 93.55           H  
ATOM   4434  CA  SER A 278       8.911   9.557  14.368  1.00 93.55           C  
ATOM   4435  HA  SER A 278       8.119  10.139  14.839  1.00 93.55           H  
ATOM   4436  C   SER A 278       8.800   9.766  12.862  1.00 93.55           C  
ATOM   4437  CB  SER A 278      10.260  10.105  14.853  1.00 93.55           C  
ATOM   4438  HB2 SER A 278      10.254  10.129  15.943  1.00 93.55           H  
ATOM   4439  HB3 SER A 278      10.395  11.123  14.486  1.00 93.55           H  
ATOM   4440  O   SER A 278       8.091  10.660  12.422  1.00 93.55           O  
ATOM   4441  OG  SER A 278      11.337   9.287  14.416  1.00 93.55           O  
ATOM   4442  HG  SER A 278      11.650   9.604  13.566  1.00 93.55           H  
ATOM   4443  N   ASP A 279       9.421   8.909  12.049  1.00 91.89           N  
ATOM   4444  H   ASP A 279      10.056   8.239  12.460  1.00 91.89           H  
ATOM   4445  CA  ASP A 279       9.447   9.106  10.594  1.00 91.89           C  
ATOM   4446  HA  ASP A 279       9.853  10.095  10.383  1.00 91.89           H  
ATOM   4447  C   ASP A 279       8.053   9.038   9.957  1.00 91.89           C  
ATOM   4448  CB  ASP A 279      10.351   8.050   9.942  1.00 91.89           C  
ATOM   4449  HB2 ASP A 279      10.244   8.122   8.859  1.00 91.89           H  
ATOM   4450  HB3 ASP A 279      10.016   7.058  10.245  1.00 91.89           H  
ATOM   4451  O   ASP A 279       7.773   9.731   8.976  1.00 91.89           O  
ATOM   4452  CG  ASP A 279      11.834   8.214  10.277  1.00 91.89           C  
ATOM   4453  OD1 ASP A 279      12.218   9.305  10.760  1.00 91.89           O  
ATOM   4454  OD2 ASP A 279      12.563   7.231  10.038  1.00 91.89           O  
ATOM   4455  N   ILE A 280       7.163   8.209  10.513  1.00 95.04           N  
ATOM   4456  H   ILE A 280       7.425   7.772  11.385  1.00 95.04           H  
ATOM   4457  CA  ILE A 280       5.778   8.098  10.045  1.00 95.04           C  
ATOM   4458  HA  ILE A 280       5.771   8.215   8.962  1.00 95.04           H  
ATOM   4459  C   ILE A 280       4.932   9.244  10.609  1.00 95.04           C  
ATOM   4460  CB  ILE A 280       5.193   6.704  10.369  1.00 95.04           C  
ATOM   4461  HB  ILE A 280       5.284   6.533  11.442  1.00 95.04           H  
ATOM   4462  O   ILE A 280       4.062   9.748   9.902  1.00 95.04           O  
ATOM   4463  CG1 ILE A 280       5.996   5.611   9.623  1.00 95.04           C  
ATOM   4464 HG12 ILE A 280       7.037   5.654   9.943  1.00 95.04           H  
ATOM   4465 HG13 ILE A 280       5.970   5.816   8.552  1.00 95.04           H  
ATOM   4466  CG2 ILE A 280       3.702   6.631   9.987  1.00 95.04           C  
ATOM   4467 HG21 ILE A 280       3.283   5.654  10.229  1.00 95.04           H  
ATOM   4468 HG22 ILE A 280       3.577   6.832   8.923  1.00 95.04           H  
ATOM   4469 HG23 ILE A 280       3.124   7.366  10.548  1.00 95.04           H  
ATOM   4470  CD1 ILE A 280       5.511   4.173   9.850  1.00 95.04           C  
ATOM   4471 HD11 ILE A 280       5.422   3.966  10.916  1.00 95.04           H  
ATOM   4472 HD12 ILE A 280       4.552   4.015   9.357  1.00 95.04           H  
ATOM   4473 HD13 ILE A 280       6.234   3.480   9.419  1.00 95.04           H  
ATOM   4474  N   GLU A 281       5.176   9.672  11.849  1.00 96.15           N  
ATOM   4475  H   GLU A 281       5.937   9.266  12.375  1.00 96.15           H  
ATOM   4476  CA  GLU A 281       4.494  10.835  12.431  1.00 96.15           C  
ATOM   4477  HA  GLU A 281       3.417  10.697  12.345  1.00 96.15           H  
ATOM   4478  C   GLU A 281       4.825  12.127  11.679  1.00 96.15           C  
ATOM   4479  CB  GLU A 281       4.837  10.980  13.918  1.00 96.15           C  
ATOM   4480  HB2 GLU A 281       5.919  10.985  14.055  1.00 96.15           H  
ATOM   4481  HB3 GLU A 281       4.438  11.930  14.270  1.00 96.15           H  
ATOM   4482  O   GLU A 281       3.908  12.868  11.321  1.00 96.15           O  
ATOM   4483  CG  GLU A 281       4.212   9.858  14.750  1.00 96.15           C  
ATOM   4484  HG2 GLU A 281       4.679   8.904  14.505  1.00 96.15           H  
ATOM   4485  HG3 GLU A 281       3.154   9.776  14.499  1.00 96.15           H  
ATOM   4486  CD  GLU A 281       4.365  10.151  16.244  1.00 96.15           C  
ATOM   4487  OE1 GLU A 281       3.337  10.533  16.853  1.00 96.15           O  
ATOM   4488  OE2 GLU A 281       5.485   9.953  16.759  1.00 96.15           O  
ATOM   4489  N   ASP A 282       6.098  12.344  11.352  1.00 96.57           N  
ATOM   4490  H   ASP A 282       6.804  11.745  11.756  1.00 96.57           H  
ATOM   4491  CA  ASP A 282       6.559  13.470  10.540  1.00 96.57           C  
ATOM   4492  HA  ASP A 282       6.292  14.408  11.025  1.00 96.57           H  
ATOM   4493  C   ASP A 282       5.901  13.443   9.157  1.00 96.57           C  
ATOM   4494  CB  ASP A 282       8.083  13.408  10.376  1.00 96.57           C  
ATOM   4495  HB2 ASP A 282       8.365  12.416  10.022  1.00 96.57           H  
ATOM   4496  HB3 ASP A 282       8.370  14.123   9.604  1.00 96.57           H  
ATOM   4497  O   ASP A 282       5.312  14.431   8.728  1.00 96.57           O  
ATOM   4498  CG  ASP A 282       8.895  13.740  11.629  1.00 96.57           C  
ATOM   4499  OD1 ASP A 282       8.335  14.246  12.623  1.00 96.57           O  
ATOM   4500  OD2 ASP A 282      10.131  13.539  11.518  1.00 96.57           O  
ATOM   4501  N   LEU A 283       5.896  12.280   8.490  1.00 97.06           N  
ATOM   4502  H   LEU A 283       6.394  11.499   8.892  1.00 97.06           H  
ATOM   4503  CA  LEU A 283       5.201  12.107   7.212  1.00 97.06           C  
ATOM   4504  HA  LEU A 283       5.650  12.785   6.486  1.00 97.06           H  
ATOM   4505  C   LEU A 283       3.709  12.461   7.312  1.00 97.06           C  
ATOM   4506  CB  LEU A 283       5.389  10.651   6.746  1.00 97.06           C  
ATOM   4507  HB2 LEU A 283       5.135   9.990   7.574  1.00 97.06           H  
ATOM   4508  HB3 LEU A 283       6.440  10.493   6.505  1.00 97.06           H  
ATOM   4509  O   LEU A 283       3.156  13.083   6.405  1.00 97.06           O  
ATOM   4510  CG  LEU A 283       4.516  10.255   5.541  1.00 97.06           C  
ATOM   4511  HG  LEU A 283       3.463  10.411   5.773  1.00 97.06           H  
ATOM   4512  CD1 LEU A 283       4.866  11.056   4.288  1.00 97.06           C  
ATOM   4513 HD11 LEU A 283       4.706  12.119   4.468  1.00 97.06           H  
ATOM   4514 HD12 LEU A 283       4.215  10.750   3.469  1.00 97.06           H  
ATOM   4515 HD13 LEU A 283       5.914  10.900   4.032  1.00 97.06           H  
ATOM   4516  CD2 LEU A 283       4.684   8.765   5.250  1.00 97.06           C  
ATOM   4517 HD21 LEU A 283       4.046   8.478   4.413  1.00 97.06           H  
ATOM   4518 HD22 LEU A 283       4.399   8.195   6.134  1.00 97.06           H  
ATOM   4519 HD23 LEU A 283       5.727   8.556   5.012  1.00 97.06           H  
ATOM   4520  N   ILE A 284       3.032  12.037   8.383  1.00 97.24           N  
ATOM   4521  H   ILE A 284       3.548  11.545   9.098  1.00 97.24           H  
ATOM   4522  CA  ILE A 284       1.619  12.353   8.621  1.00 97.24           C  
ATOM   4523  HA  ILE A 284       1.046  12.082   7.734  1.00 97.24           H  
ATOM   4524  C   ILE A 284       1.441  13.863   8.810  1.00 97.24           C  
ATOM   4525  CB  ILE A 284       1.091  11.527   9.821  1.00 97.24           C  
ATOM   4526  HB  ILE A 284       1.845  11.546  10.608  1.00 97.24           H  
ATOM   4527  O   ILE A 284       0.507  14.427   8.241  1.00 97.24           O  
ATOM   4528  CG1 ILE A 284       0.877  10.063   9.377  1.00 97.24           C  
ATOM   4529 HG12 ILE A 284       1.751   9.715   8.825  1.00 97.24           H  
ATOM   4530 HG13 ILE A 284       0.024  10.018   8.699  1.00 97.24           H  
ATOM   4531  CG2 ILE A 284      -0.220  12.070  10.426  1.00 97.24           C  
ATOM   4532 HG21 ILE A 284      -1.036  11.954   9.712  1.00 97.24           H  
ATOM   4533 HG22 ILE A 284      -0.106  13.117  10.709  1.00 97.24           H  
ATOM   4534 HG23 ILE A 284      -0.455  11.519  11.336  1.00 97.24           H  
ATOM   4535  CD1 ILE A 284       0.641   9.087  10.538  1.00 97.24           C  
ATOM   4536 HD11 ILE A 284       1.445   9.179  11.268  1.00 97.24           H  
ATOM   4537 HD12 ILE A 284      -0.317   9.285  11.019  1.00 97.24           H  
ATOM   4538 HD13 ILE A 284       0.629   8.068  10.153  1.00 97.24           H  
ATOM   4539  N   ALA A 285       2.311  14.518   9.579  1.00 96.34           N  
ATOM   4540  H   ALA A 285       3.076  14.007   9.995  1.00 96.34           H  
ATOM   4541  CA  ALA A 285       2.262  15.959   9.807  1.00 96.34           C  
ATOM   4542  HA  ALA A 285       1.273  16.219  10.185  1.00 96.34           H  
ATOM   4543  C   ALA A 285       2.477  16.749   8.505  1.00 96.34           C  
ATOM   4544  CB  ALA A 285       3.292  16.317  10.885  1.00 96.34           C  
ATOM   4545  HB1 ALA A 285       3.097  15.747  11.794  1.00 96.34           H  
ATOM   4546  HB2 ALA A 285       3.236  17.382  11.110  1.00 96.34           H  
ATOM   4547  HB3 ALA A 285       4.299  16.087  10.537  1.00 96.34           H  
ATOM   4548  O   ALA A 285       1.645  17.594   8.162  1.00 96.34           O  
ATOM   4549  N   ASP A 286       3.511  16.403   7.737  1.00 96.54           N  
ATOM   4550  H   ASP A 286       4.179  15.742   8.107  1.00 96.54           H  
ATOM   4551  CA  ASP A 286       3.825  17.015   6.442  1.00 96.54           C  
ATOM   4552  HA  ASP A 286       3.964  18.088   6.574  1.00 96.54           H  
ATOM   4553  C   ASP A 286       2.682  16.808   5.437  1.00 96.54           C  
ATOM   4554  CB  ASP A 286       5.135  16.416   5.895  1.00 96.54           C  
ATOM   4555  HB2 ASP A 286       5.276  16.774   4.876  1.00 96.54           H  
ATOM   4556  HB3 ASP A 286       5.043  15.331   5.855  1.00 96.54           H  
ATOM   4557  O   ASP A 286       2.251  17.737   4.754  1.00 96.54           O  
ATOM   4558  CG  ASP A 286       6.386  16.795   6.704  1.00 96.54           C  
ATOM   4559  OD1 ASP A 286       6.379  17.886   7.318  1.00 96.54           O  
ATOM   4560  OD2 ASP A 286       7.366  16.015   6.644  1.00 96.54           O  
ATOM   4561  N   ALA A 287       2.097  15.607   5.398  1.00 96.85           N  
ATOM   4562  H   ALA A 287       2.496  14.865   5.956  1.00 96.85           H  
ATOM   4563  CA  ALA A 287       0.945  15.320   4.550  1.00 96.85           C  
ATOM   4564  HA  ALA A 287       1.213  15.549   3.519  1.00 96.85           H  
ATOM   4565  C   ALA A 287      -0.272  16.196   4.898  1.00 96.85           C  
ATOM   4566  CB  ALA A 287       0.624  13.825   4.654  1.00 96.85           C  
ATOM   4567  HB1 ALA A 287      -0.218  13.577   4.007  1.00 96.85           H  
ATOM   4568  HB2 ALA A 287       1.492  13.242   4.344  1.00 96.85           H  
ATOM   4569  HB3 ALA A 287       0.375  13.568   5.684  1.00 96.85           H  
ATOM   4570  O   ALA A 287      -0.964  16.663   3.990  1.00 96.85           O  
ATOM   4571  N   ARG A 288      -0.542  16.456   6.189  1.00 94.09           N  
ATOM   4572  H   ARG A 288       0.087  16.086   6.887  1.00 94.09           H  
ATOM   4573  CA  ARG A 288      -1.620  17.384   6.591  1.00 94.09           C  
ATOM   4574  HA  ARG A 288      -2.543  17.091   6.090  1.00 94.09           H  
ATOM   4575  C   ARG A 288      -1.336  18.805   6.122  1.00 94.09           C  
ATOM   4576  CB  ARG A 288      -1.846  17.411   8.113  1.00 94.09           C  
ATOM   4577  HB2 ARG A 288      -0.907  17.624   8.625  1.00 94.09           H  
ATOM   4578  HB3 ARG A 288      -2.549  18.211   8.346  1.00 94.09           H  
ATOM   4579  O   ARG A 288      -2.266  19.469   5.668  1.00 94.09           O  
ATOM   4580  CG  ARG A 288      -2.423  16.102   8.634  1.00 94.09           C  
ATOM   4581  HG2 ARG A 288      -3.317  15.848   8.064  1.00 94.09           H  
ATOM   4582  HG3 ARG A 288      -1.655  15.345   8.477  1.00 94.09           H  
ATOM   4583  CD  ARG A 288      -2.755  16.141  10.132  1.00 94.09           C  
ATOM   4584  HD2 ARG A 288      -1.860  16.455  10.669  1.00 94.09           H  
ATOM   4585  HD3 ARG A 288      -3.530  16.886  10.314  1.00 94.09           H  
ATOM   4586  NE  ARG A 288      -3.177  14.820  10.651  1.00 94.09           N  
ATOM   4587  HE  ARG A 288      -2.462  14.297  11.136  1.00 94.09           H  
ATOM   4588  NH1 ARG A 288      -5.330  14.798   9.846  1.00 94.09           N  
ATOM   4589 HH11 ARG A 288      -6.172  14.292   9.610  1.00 94.09           H  
ATOM   4590 HH12 ARG A 288      -5.182  15.732   9.491  1.00 94.09           H  
ATOM   4591  NH2 ARG A 288      -4.523  12.993  10.890  1.00 94.09           N  
ATOM   4592 HH21 ARG A 288      -5.396  12.512  10.728  1.00 94.09           H  
ATOM   4593 HH22 ARG A 288      -3.767  12.503  11.347  1.00 94.09           H  
ATOM   4594  CZ  ARG A 288      -4.342  14.216  10.469  1.00 94.09           C  
ATOM   4595  N   ALA A 289      -0.087  19.255   6.228  1.00 93.83           N  
ATOM   4596  H   ALA A 289       0.624  18.645   6.606  1.00 93.83           H  
ATOM   4597  CA  ALA A 289       0.316  20.587   5.784  1.00 93.83           C  
ATOM   4598  HA  ALA A 289      -0.310  21.326   6.283  1.00 93.83           H  
ATOM   4599  C   ALA A 289       0.112  20.766   4.267  1.00 93.83           C  
ATOM   4600  CB  ALA A 289       1.768  20.823   6.214  1.00 93.83           C  
ATOM   4601  HB1 ALA A 289       2.059  21.844   5.967  1.00 93.83           H  
ATOM   4602  HB2 ALA A 289       2.436  20.139   5.689  1.00 93.83           H  
ATOM   4603  HB3 ALA A 289       1.874  20.670   7.288  1.00 93.83           H  
ATOM   4604  O   ALA A 289      -0.385  21.800   3.829  1.00 93.83           O  
ATOM   4605  N   GLU A 290       0.371  19.719   3.481  1.00 91.66           N  
ATOM   4606  H   GLU A 290       0.863  18.944   3.902  1.00 91.66           H  
ATOM   4607  CA  GLU A 290       0.223  19.697   2.017  1.00 91.66           C  
ATOM   4608  HA  GLU A 290       0.407  20.703   1.639  1.00 91.66           H  
ATOM   4609  C   GLU A 290      -1.198  19.330   1.532  1.00 91.66           C  
ATOM   4610  CB  GLU A 290       1.303  18.778   1.424  1.00 91.66           C  
ATOM   4611  HB2 GLU A 290       1.139  18.651   0.354  1.00 91.66           H  
ATOM   4612  HB3 GLU A 290       1.220  17.798   1.892  1.00 91.66           H  
ATOM   4613  O   GLU A 290      -1.405  18.909   0.392  1.00 91.66           O  
ATOM   4614  CG  GLU A 290       2.734  19.305   1.632  1.00 91.66           C  
ATOM   4615  HG2 GLU A 290       2.941  19.372   2.700  1.00 91.66           H  
ATOM   4616  HG3 GLU A 290       3.427  18.575   1.213  1.00 91.66           H  
ATOM   4617  CD  GLU A 290       2.992  20.670   0.970  1.00 91.66           C  
ATOM   4618  OE1 GLU A 290       3.867  21.407   1.475  1.00 91.66           O  
ATOM   4619  OE2 GLU A 290       2.327  20.972  -0.049  1.00 91.66           O  
ATOM   4620  N   SER A 291      -2.221  19.486   2.383  1.00 87.66           N  
ATOM   4621  H   SER A 291      -1.997  19.806   3.315  1.00 87.66           H  
ATOM   4622  CA  SER A 291      -3.634  19.219   2.050  1.00 87.66           C  
ATOM   4623  HA  SER A 291      -4.200  19.361   2.970  1.00 87.66           H  
ATOM   4624  C   SER A 291      -3.939  17.779   1.594  1.00 87.66           C  
ATOM   4625  CB  SER A 291      -4.161  20.245   1.035  1.00 87.66           C  
ATOM   4626  HB2 SER A 291      -3.631  20.136   0.090  1.00 87.66           H  
ATOM   4627  HB3 SER A 291      -5.223  20.071   0.860  1.00 87.66           H  
ATOM   4628  O   SER A 291      -4.928  17.536   0.889  1.00 87.66           O  
ATOM   4629  OG  SER A 291      -3.995  21.562   1.518  1.00 87.66           O  
ATOM   4630  HG  SER A 291      -3.074  21.662   1.768  1.00 87.66           H  
ATOM   4631  N   ALA A 292      -3.128  16.799   2.000  1.00 95.03           N  
ATOM   4632  H   ALA A 292      -2.329  17.034   2.573  1.00 95.03           H  
ATOM   4633  CA  ALA A 292      -3.462  15.389   1.830  1.00 95.03           C  
ATOM   4634  HA  ALA A 292      -3.663  15.212   0.774  1.00 95.03           H  
ATOM   4635  C   ALA A 292      -4.730  15.046   2.634  1.00 95.03           C  
ATOM   4636  CB  ALA A 292      -2.266  14.527   2.239  1.00 95.03           C  
ATOM   4637  HB1 ALA A 292      -1.358  14.913   1.777  1.00 95.03           H  
ATOM   4638  HB2 ALA A 292      -2.410  13.493   1.925  1.00 95.03           H  
ATOM   4639  HB3 ALA A 292      -2.165  14.551   3.324  1.00 95.03           H  
ATOM   4640  O   ALA A 292      -4.985  15.589   3.711  1.00 95.03           O  
ATOM   4641  N   THR A 293      -5.544  14.116   2.137  1.00 96.99           N  
ATOM   4642  H   THR A 293      -5.229  13.578   1.343  1.00 96.99           H  
ATOM   4643  CA  THR A 293      -6.848  13.791   2.742  1.00 96.99           C  
ATOM   4644  HA  THR A 293      -7.174  14.642   3.339  1.00 96.99           H  
ATOM   4645  C   THR A 293      -6.720  12.634   3.717  1.00 96.99           C  
ATOM   4646  CB  THR A 293      -7.942  13.564   1.697  1.00 96.99           C  
ATOM   4647  HB  THR A 293      -8.887  13.390   2.213  1.00 96.99           H  
ATOM   4648  O   THR A 293      -7.339  11.585   3.541  1.00 96.99           O  
ATOM   4649  CG2 THR A 293      -8.083  14.807   0.821  1.00 96.99           C  
ATOM   4650 HG21 THR A 293      -7.181  14.935   0.223  1.00 96.99           H  
ATOM   4651 HG22 THR A 293      -8.210  15.686   1.454  1.00 96.99           H  
ATOM   4652 HG23 THR A 293      -8.954  14.725   0.170  1.00 96.99           H  
ATOM   4653  OG1 THR A 293      -7.642  12.435   0.907  1.00 96.99           O  
ATOM   4654  HG1 THR A 293      -7.350  11.790   1.556  1.00 96.99           H  
ATOM   4655  N   ILE A 294      -5.854  12.800   4.709  1.00 96.31           N  
ATOM   4656  H   ILE A 294      -5.375  13.686   4.780  1.00 96.31           H  
ATOM   4657  CA  ILE A 294      -5.635  11.787   5.736  1.00 96.31           C  
ATOM   4658  HA  ILE A 294      -5.764  10.808   5.274  1.00 96.31           H  
ATOM   4659  C   ILE A 294      -6.693  11.897   6.840  1.00 96.31           C  
ATOM   4660  CB  ILE A 294      -4.191  11.824   6.259  1.00 96.31           C  
ATOM   4661  HB  ILE A 294      -4.057  10.931   6.870  1.00 96.31           H  
ATOM   4662  O   ILE A 294      -7.236  12.970   7.109  1.00 96.31           O  
ATOM   4663  CG1 ILE A 294      -3.933  13.048   7.149  1.00 96.31           C  
ATOM   4664 HG12 ILE A 294      -4.090  13.976   6.599  1.00 96.31           H  
ATOM   4665 HG13 ILE A 294      -4.615  13.008   7.998  1.00 96.31           H  
ATOM   4666  CG2 ILE A 294      -3.181  11.745   5.097  1.00 96.31           C  
ATOM   4667 HG21 ILE A 294      -2.178  11.530   5.465  1.00 96.31           H  
ATOM   4668 HG22 ILE A 294      -3.467  10.947   4.413  1.00 96.31           H  
ATOM   4669 HG23 ILE A 294      -3.157  12.687   4.549  1.00 96.31           H  
ATOM   4670  CD1 ILE A 294      -2.504  12.992   7.681  1.00 96.31           C  
ATOM   4671 HD11 ILE A 294      -1.835  13.530   7.010  1.00 96.31           H  
ATOM   4672 HD12 ILE A 294      -2.460  13.406   8.688  1.00 96.31           H  
ATOM   4673 HD13 ILE A 294      -2.167  11.959   7.760  1.00 96.31           H  
ATOM   4674  N   PHE A 295      -6.963  10.790   7.519  1.00 97.57           N  
ATOM   4675  H   PHE A 295      -6.438   9.952   7.314  1.00 97.57           H  
ATOM   4676  CA  PHE A 295      -8.017  10.668   8.526  1.00 97.57           C  
ATOM   4677  HA  PHE A 295      -8.424  11.652   8.755  1.00 97.57           H  
ATOM   4678  C   PHE A 295      -7.450  10.099   9.829  1.00 97.57           C  
ATOM   4679  CB  PHE A 295      -9.164   9.821   7.958  1.00 97.57           C  
ATOM   4680  HB2 PHE A 295      -9.917   9.665   8.729  1.00 97.57           H  
ATOM   4681  HB3 PHE A 295      -9.629  10.386   7.150  1.00 97.57           H  
ATOM   4682  O   PHE A 295      -6.382   9.494   9.834  1.00 97.57           O  
ATOM   4683  CG  PHE A 295      -8.720   8.483   7.408  1.00 97.57           C  
ATOM   4684  CD1 PHE A 295      -8.266   8.399   6.080  1.00 97.57           C  
ATOM   4685  HD1 PHE A 295      -8.282   9.273   5.445  1.00 97.57           H  
ATOM   4686  CD2 PHE A 295      -8.685   7.349   8.238  1.00 97.57           C  
ATOM   4687  HD2 PHE A 295      -9.021   7.410   9.263  1.00 97.57           H  
ATOM   4688  CE1 PHE A 295      -7.739   7.193   5.598  1.00 97.57           C  
ATOM   4689  HE1 PHE A 295      -7.354   7.140   4.590  1.00 97.57           H  
ATOM   4690  CE2 PHE A 295      -8.185   6.135   7.743  1.00 97.57           C  
ATOM   4691  HE2 PHE A 295      -8.156   5.268   8.388  1.00 97.57           H  
ATOM   4692  CZ  PHE A 295      -7.702   6.062   6.426  1.00 97.57           C  
ATOM   4693  HZ  PHE A 295      -7.289   5.140   6.044  1.00 97.57           H  
ATOM   4694  N   ALA A 296      -8.145  10.347  10.938  1.00 95.84           N  
ATOM   4695  H   ALA A 296      -9.010  10.863  10.866  1.00 95.84           H  
ATOM   4696  CA  ALA A 296      -7.752   9.875  12.270  1.00 95.84           C  
ATOM   4697  HA  ALA A 296      -6.765   9.413  12.224  1.00 95.84           H  
ATOM   4698  C   ALA A 296      -8.697   8.799  12.829  1.00 95.84           C  
ATOM   4699  CB  ALA A 296      -7.654  11.091  13.198  1.00 95.84           C  
ATOM   4700  HB1 ALA A 296      -7.318  10.766  14.182  1.00 95.84           H  
ATOM   4701  HB2 ALA A 296      -6.936  11.810  12.803  1.00 95.84           H  
ATOM   4702  HB3 ALA A 296      -8.631  11.564  13.302  1.00 95.84           H  
ATOM   4703  O   ALA A 296      -8.391   8.194  13.848  1.00 95.84           O  
ATOM   4704  N   ASP A 297      -9.827   8.554  12.160  1.00 97.37           N  
ATOM   4705  H   ASP A 297     -10.014   9.057  11.304  1.00 97.37           H  
ATOM   4706  CA  ASP A 297     -10.831   7.573  12.567  1.00 97.37           C  
ATOM   4707  HA  ASP A 297     -10.407   6.916  13.326  1.00 97.37           H  
ATOM   4708  C   ASP A 297     -11.227   6.713  11.359  1.00 97.37           C  
ATOM   4709  CB  ASP A 297     -12.035   8.294  13.201  1.00 97.37           C  
ATOM   4710  HB2 ASP A 297     -11.663   9.050  13.892  1.00 97.37           H  
ATOM   4711  HB3 ASP A 297     -12.604   8.803  12.422  1.00 97.37           H  
ATOM   4712  O   ASP A 297     -11.407   7.218  10.242  1.00 97.37           O  
ATOM   4713  CG  ASP A 297     -12.966   7.347  13.973  1.00 97.37           C  
ATOM   4714  OD1 ASP A 297     -13.227   6.235  13.463  1.00 97.37           O  
ATOM   4715  OD2 ASP A 297     -13.425   7.723  15.071  1.00 97.37           O  
ATOM   4716  N   ILE A 298     -11.360   5.407  11.583  1.00 97.93           N  
ATOM   4717  H   ILE A 298     -11.346   5.110  12.548  1.00 97.93           H  
ATOM   4718  CA  ILE A 298     -11.831   4.448  10.586  1.00 97.93           C  
ATOM   4719  HA  ILE A 298     -11.181   4.536   9.715  1.00 97.93           H  
ATOM   4720  C   ILE A 298     -13.264   4.756  10.125  1.00 97.93           C  
ATOM   4721  CB  ILE A 298     -11.694   3.017  11.143  1.00 97.93           C  
ATOM   4722  HB  ILE A 298     -10.674   2.905  11.512  1.00 97.93           H  
ATOM   4723  O   ILE A 298     -13.582   4.515   8.961  1.00 97.93           O  
ATOM   4724  CG1 ILE A 298     -11.905   1.996  10.009  1.00 97.93           C  
ATOM   4725 HG12 ILE A 298     -12.967   1.941   9.768  1.00 97.93           H  
ATOM   4726 HG13 ILE A 298     -11.369   2.324   9.118  1.00 97.93           H  
ATOM   4727  CG2 ILE A 298     -12.663   2.751  12.313  1.00 97.93           C  
ATOM   4728 HG21 ILE A 298     -12.580   3.534  13.066  1.00 97.93           H  
ATOM   4729 HG22 ILE A 298     -12.418   1.806  12.797  1.00 97.93           H  
ATOM   4730 HG23 ILE A 298     -13.695   2.711  11.963  1.00 97.93           H  
ATOM   4731  CD1 ILE A 298     -11.421   0.593  10.370  1.00 97.93           C  
ATOM   4732 HD11 ILE A 298     -10.359   0.615  10.614  1.00 97.93           H  
ATOM   4733 HD12 ILE A 298     -11.986   0.218  11.223  1.00 97.93           H  
ATOM   4734 HD13 ILE A 298     -11.582  -0.078   9.525  1.00 97.93           H  
ATOM   4735  N   ALA A 299     -14.096   5.364  10.973  1.00 97.33           N  
ATOM   4736  H   ALA A 299     -13.758   5.558  11.904  1.00 97.33           H  
ATOM   4737  CA  ALA A 299     -15.430   5.871  10.658  1.00 97.33           C  
ATOM   4738  HA  ALA A 299     -15.916   5.156   9.995  1.00 97.33           H  
ATOM   4739  C   ALA A 299     -15.371   7.211   9.893  1.00 97.33           C  
ATOM   4740  CB  ALA A 299     -16.257   5.926  11.947  1.00 97.33           C  
ATOM   4741  HB1 ALA A 299     -15.812   6.635  12.645  1.00 97.33           H  
ATOM   4742  HB2 ALA A 299     -17.275   6.240  11.718  1.00 97.33           H  
ATOM   4743  HB3 ALA A 299     -16.291   4.938  12.406  1.00 97.33           H  
ATOM   4744  O   ALA A 299     -15.993   8.205  10.257  1.00 97.33           O  
ATOM   4745  N   THR A 300     -14.591   7.240   8.811  1.00 98.08           N  
ATOM   4746  H   THR A 300     -14.117   6.378   8.579  1.00 98.08           H  
ATOM   4747  CA  THR A 300     -14.476   8.373   7.884  1.00 98.08           C  
ATOM   4748  HA  THR A 300     -15.116   9.178   8.245  1.00 98.08           H  
ATOM   4749  C   THR A 300     -14.921   7.930   6.484  1.00 98.08           C  
ATOM   4750  CB  THR A 300     -13.041   8.920   7.850  1.00 98.08           C  
ATOM   4751  HB  THR A 300     -12.356   8.134   7.531  1.00 98.08           H  
ATOM   4752  O   THR A 300     -14.496   6.864   6.033  1.00 98.08           O  
ATOM   4753  CG2 THR A 300     -12.891  10.115   6.908  1.00 98.08           C  
ATOM   4754 HG21 THR A 300     -11.880  10.513   6.988  1.00 98.08           H  
ATOM   4755 HG22 THR A 300     -13.058   9.814   5.874  1.00 98.08           H  
ATOM   4756 HG23 THR A 300     -13.589  10.901   7.198  1.00 98.08           H  
ATOM   4757  OG1 THR A 300     -12.646   9.383   9.113  1.00 98.08           O  
ATOM   4758  HG1 THR A 300     -12.409   8.615   9.638  1.00 98.08           H  
ATOM   4759  N   PRO A 301     -15.678   8.738   5.706  1.00 97.44           N  
ATOM   4760  CA  PRO A 301     -16.273   8.289   4.440  1.00 97.44           C  
ATOM   4761  HA  PRO A 301     -16.983   7.494   4.666  1.00 97.44           H  
ATOM   4762  C   PRO A 301     -15.299   7.784   3.370  1.00 97.44           C  
ATOM   4763  CB  PRO A 301     -17.032   9.505   3.900  1.00 97.44           C  
ATOM   4764  HB2 PRO A 301     -17.918   9.206   3.340  1.00 97.44           H  
ATOM   4765  HB3 PRO A 301     -16.374  10.119   3.285  1.00 97.44           H  
ATOM   4766  O   PRO A 301     -15.733   7.165   2.397  1.00 97.44           O  
ATOM   4767  CG  PRO A 301     -17.413  10.284   5.152  1.00 97.44           C  
ATOM   4768  HG2 PRO A 301     -17.543  11.346   4.947  1.00 97.44           H  
ATOM   4769  HG3 PRO A 301     -18.324   9.868   5.582  1.00 97.44           H  
ATOM   4770  CD  PRO A 301     -16.241  10.029   6.092  1.00 97.44           C  
ATOM   4771  HD2 PRO A 301     -15.494  10.812   5.960  1.00 97.44           H  
ATOM   4772  HD3 PRO A 301     -16.606  10.026   7.119  1.00 97.44           H  
ATOM   4773  N   HIS A 302     -14.016   8.122   3.478  1.00 97.72           N  
ATOM   4774  H   HIS A 302     -13.732   8.623   4.307  1.00 97.72           H  
ATOM   4775  CA  HIS A 302     -12.969   7.730   2.541  1.00 97.72           C  
ATOM   4776  HA  HIS A 302     -13.412   7.120   1.754  1.00 97.72           H  
ATOM   4777  C   HIS A 302     -11.883   6.843   3.174  1.00 97.72           C  
ATOM   4778  CB  HIS A 302     -12.411   8.983   1.848  1.00 97.72           C  
ATOM   4779  HB2 HIS A 302     -13.194   9.413   1.223  1.00 97.72           H  
ATOM   4780  HB3 HIS A 302     -11.591   8.696   1.190  1.00 97.72           H  
ATOM   4781  O   HIS A 302     -10.947   6.485   2.473  1.00 97.72           O  
ATOM   4782  CG  HIS A 302     -11.928  10.046   2.801  1.00 97.72           C  
ATOM   4783  CD2 HIS A 302     -10.726  10.070   3.453  1.00 97.72           C  
ATOM   4784  HD2 HIS A 302      -9.953   9.317   3.396  1.00 97.72           H  
ATOM   4785  ND1 HIS A 302     -12.637  11.154   3.218  1.00 97.72           N  
ATOM   4786  HD1 HIS A 302     -13.554  11.443   2.910  1.00 97.72           H  
ATOM   4787  CE1 HIS A 302     -11.872  11.834   4.089  1.00 97.72           C  
ATOM   4788  HE1 HIS A 302     -12.146  12.753   4.586  1.00 97.72           H  
ATOM   4789  NE2 HIS A 302     -10.701  11.209   4.257  1.00 97.72           N  
ATOM   4790  N   SER A 303     -11.988   6.435   4.445  1.00 98.33           N  
ATOM   4791  H   SER A 303     -12.824   6.622   4.979  1.00 98.33           H  
ATOM   4792  CA  SER A 303     -10.925   5.663   5.116  1.00 98.33           C  
ATOM   4793  HA  SER A 303     -10.011   6.255   5.093  1.00 98.33           H  
ATOM   4794  C   SER A 303     -10.624   4.332   4.420  1.00 98.33           C  
ATOM   4795  CB  SER A 303     -11.282   5.399   6.580  1.00 98.33           C  
ATOM   4796  HB2 SER A 303     -11.348   6.341   7.123  1.00 98.33           H  
ATOM   4797  HB3 SER A 303     -10.516   4.776   7.042  1.00 98.33           H  
ATOM   4798  O   SER A 303      -9.477   4.040   4.098  1.00 98.33           O  
ATOM   4799  OG  SER A 303     -12.521   4.731   6.614  1.00 98.33           O  
ATOM   4800  HG  SER A 303     -12.792   4.614   7.528  1.00 98.33           H  
ATOM   4801  N   VAL A 304     -11.660   3.563   4.075  1.00 98.26           N  
ATOM   4802  H   VAL A 304     -12.551   3.804   4.485  1.00 98.26           H  
ATOM   4803  CA  VAL A 304     -11.532   2.277   3.368  1.00 98.26           C  
ATOM   4804  HA  VAL A 304     -10.897   1.629   3.972  1.00 98.26           H  
ATOM   4805  C   VAL A 304     -10.864   2.404   1.990  1.00 98.26           C  
ATOM   4806  CB  VAL A 304     -12.918   1.612   3.271  1.00 98.26           C  
ATOM   4807  HB  VAL A 304     -13.318   1.547   4.283  1.00 98.26           H  
ATOM   4808  O   VAL A 304     -10.242   1.461   1.499  1.00 98.26           O  
ATOM   4809  CG1 VAL A 304     -13.912   2.417   2.419  1.00 98.26           C  
ATOM   4810 HG11 VAL A 304     -14.885   1.927   2.453  1.00 98.26           H  
ATOM   4811 HG12 VAL A 304     -13.577   2.475   1.383  1.00 98.26           H  
ATOM   4812 HG13 VAL A 304     -14.032   3.420   2.829  1.00 98.26           H  
ATOM   4813  CG2 VAL A 304     -12.833   0.183   2.733  1.00 98.26           C  
ATOM   4814 HG21 VAL A 304     -12.092  -0.384   3.296  1.00 98.26           H  
ATOM   4815 HG22 VAL A 304     -12.561   0.182   1.677  1.00 98.26           H  
ATOM   4816 HG23 VAL A 304     -13.806  -0.295   2.850  1.00 98.26           H  
ATOM   4817  N   TRP A 305     -10.925   3.586   1.367  1.00 98.33           N  
ATOM   4818  H   TRP A 305     -11.308   4.372   1.872  1.00 98.33           H  
ATOM   4819  CA  TRP A 305     -10.402   3.816   0.018  1.00 98.33           C  
ATOM   4820  HA  TRP A 305     -10.735   2.993  -0.614  1.00 98.33           H  
ATOM   4821  C   TRP A 305      -8.876   3.806  -0.064  1.00 98.33           C  
ATOM   4822  CB  TRP A 305     -10.991   5.096  -0.571  1.00 98.33           C  
ATOM   4823  HB2 TRP A 305     -10.448   5.339  -1.485  1.00 98.33           H  
ATOM   4824  HB3 TRP A 305     -10.847   5.937   0.107  1.00 98.33           H  
ATOM   4825  O   TRP A 305      -8.342   3.672  -1.168  1.00 98.33           O  
ATOM   4826  CG  TRP A 305     -12.433   4.971  -0.933  1.00 98.33           C  
ATOM   4827  CD1 TRP A 305     -13.492   5.040  -0.094  1.00 98.33           C  
ATOM   4828  HD1 TRP A 305     -13.426   5.164   0.976  1.00 98.33           H  
ATOM   4829  CD2 TRP A 305     -12.983   4.672  -2.245  1.00 98.33           C  
ATOM   4830  CE2 TRP A 305     -14.404   4.669  -2.147  1.00 98.33           C  
ATOM   4831  CE3 TRP A 305     -12.416   4.385  -3.503  1.00 98.33           C  
ATOM   4832  HE3 TRP A 305     -11.342   4.318  -3.589  1.00 98.33           H  
ATOM   4833  NE1 TRP A 305     -14.661   4.858  -0.807  1.00 98.33           N  
ATOM   4834  HE1 TRP A 305     -15.564   4.736  -0.371  1.00 98.33           H  
ATOM   4835  CH2 TRP A 305     -14.629   4.243  -4.513  1.00 98.33           C  
ATOM   4836  HH2 TRP A 305     -15.259   4.078  -5.375  1.00 98.33           H  
ATOM   4837  CZ2 TRP A 305     -15.225   4.474  -3.263  1.00 98.33           C  
ATOM   4838  HZ2 TRP A 305     -16.300   4.472  -3.162  1.00 98.33           H  
ATOM   4839  CZ3 TRP A 305     -13.229   4.178  -4.632  1.00 98.33           C  
ATOM   4840  HZ3 TRP A 305     -12.780   3.957  -5.589  1.00 98.33           H  
ATOM   4841  N   VAL A 306      -8.168   3.821   1.071  1.00 98.37           N  
ATOM   4842  H   VAL A 306      -8.648   3.938   1.952  1.00 98.37           H  
ATOM   4843  CA  VAL A 306      -6.718   3.569   1.088  1.00 98.37           C  
ATOM   4844  HA  VAL A 306      -6.253   4.309   0.437  1.00 98.37           H  
ATOM   4845  C   VAL A 306      -6.361   2.180   0.534  1.00 98.37           C  
ATOM   4846  CB  VAL A 306      -6.102   3.759   2.484  1.00 98.37           C  
ATOM   4847  HB  VAL A 306      -5.019   3.723   2.364  1.00 98.37           H  
ATOM   4848  O   VAL A 306      -5.240   1.969   0.075  1.00 98.37           O  
ATOM   4849  CG1 VAL A 306      -6.401   5.129   3.090  1.00 98.37           C  
ATOM   4850 HG11 VAL A 306      -6.017   5.914   2.438  1.00 98.37           H  
ATOM   4851 HG12 VAL A 306      -7.473   5.266   3.230  1.00 98.37           H  
ATOM   4852 HG13 VAL A 306      -5.896   5.219   4.052  1.00 98.37           H  
ATOM   4853  CG2 VAL A 306      -6.482   2.649   3.465  1.00 98.37           C  
ATOM   4854 HG21 VAL A 306      -7.566   2.556   3.539  1.00 98.37           H  
ATOM   4855 HG22 VAL A 306      -6.064   1.696   3.140  1.00 98.37           H  
ATOM   4856 HG23 VAL A 306      -6.055   2.874   4.442  1.00 98.37           H  
ATOM   4857  N   PHE A 307      -7.314   1.237   0.518  1.00 98.17           N  
ATOM   4858  H   PHE A 307      -8.198   1.450   0.958  1.00 98.17           H  
ATOM   4859  CA  PHE A 307      -7.127  -0.119  -0.006  1.00 98.17           C  
ATOM   4860  HA  PHE A 307      -6.057  -0.330  -0.023  1.00 98.17           H  
ATOM   4861  C   PHE A 307      -7.609  -0.318  -1.449  1.00 98.17           C  
ATOM   4862  CB  PHE A 307      -7.763  -1.130   0.956  1.00 98.17           C  
ATOM   4863  HB2 PHE A 307      -7.658  -2.133   0.543  1.00 98.17           H  
ATOM   4864  HB3 PHE A 307      -8.829  -0.920   1.046  1.00 98.17           H  
ATOM   4865  O   PHE A 307      -7.323  -1.356  -2.043  1.00 98.17           O  
ATOM   4866  CG  PHE A 307      -7.117  -1.119   2.326  1.00 98.17           C  
ATOM   4867  CD1 PHE A 307      -5.766  -1.490   2.458  1.00 98.17           C  
ATOM   4868  HD1 PHE A 307      -5.217  -1.837   1.596  1.00 98.17           H  
ATOM   4869  CD2 PHE A 307      -7.846  -0.721   3.461  1.00 98.17           C  
ATOM   4870  HD2 PHE A 307      -8.886  -0.443   3.375  1.00 98.17           H  
ATOM   4871  CE1 PHE A 307      -5.123  -1.400   3.702  1.00 98.17           C  
ATOM   4872  HE1 PHE A 307      -4.082  -1.669   3.800  1.00 98.17           H  
ATOM   4873  CE2 PHE A 307      -7.216  -0.689   4.716  1.00 98.17           C  
ATOM   4874  HE2 PHE A 307      -7.785  -0.437   5.598  1.00 98.17           H  
ATOM   4875  CZ  PHE A 307      -5.847  -0.987   4.829  1.00 98.17           C  
ATOM   4876  HZ  PHE A 307      -5.350  -0.923   5.786  1.00 98.17           H  
ATOM   4877  N   ALA A 308      -8.274   0.669  -2.063  1.00 96.84           N  
ATOM   4878  H   ALA A 308      -8.413   1.533  -1.558  1.00 96.84           H  
ATOM   4879  CA  ALA A 308      -8.937   0.521  -3.367  1.00 96.84           C  
ATOM   4880  HA  ALA A 308      -9.708  -0.245  -3.279  1.00 96.84           H  
ATOM   4881  C   ALA A 308      -7.993   0.094  -4.510  1.00 96.84           C  
ATOM   4882  CB  ALA A 308      -9.604   1.858  -3.700  1.00 96.84           C  
ATOM   4883  HB1 ALA A 308      -8.847   2.630  -3.835  1.00 96.84           H  
ATOM   4884  HB2 ALA A 308     -10.182   1.763  -4.620  1.00 96.84           H  
ATOM   4885  HB3 ALA A 308     -10.274   2.154  -2.893  1.00 96.84           H  
ATOM   4886  O   ALA A 308      -8.390  -0.600  -5.452  1.00 96.84           O  
ATOM   4887  N   CYS A 309      -6.716   0.466  -4.422  1.00 95.46           N  
ATOM   4888  H   CYS A 309      -6.444   1.026  -3.627  1.00 95.46           H  
ATOM   4889  CA  CYS A 309      -5.708   0.133  -5.427  1.00 95.46           C  
ATOM   4890  HA  CYS A 309      -6.222  -0.182  -6.335  1.00 95.46           H  
ATOM   4891  C   CYS A 309      -4.802  -1.049  -5.041  1.00 95.46           C  
ATOM   4892  CB  CYS A 309      -4.926   1.391  -5.804  1.00 95.46           C  
ATOM   4893  HB2 CYS A 309      -4.461   1.806  -4.910  1.00 95.46           H  
ATOM   4894  HB3 CYS A 309      -4.130   1.136  -6.504  1.00 95.46           H  
ATOM   4895  O   CYS A 309      -3.719  -1.173  -5.611  1.00 95.46           O  
ATOM   4896  SG  CYS A 309      -6.021   2.599  -6.605  1.00 95.46           S  
ATOM   4897  HG  CYS A 309      -6.967   2.669  -5.665  1.00 95.46           H  
ATOM   4898  N   ALA A 310      -5.217  -1.916  -4.110  1.00 90.37           N  
ATOM   4899  H   ALA A 310      -6.094  -1.743  -3.639  1.00 90.37           H  
ATOM   4900  CA  ALA A 310      -4.431  -3.066  -3.649  1.00 90.37           C  
ATOM   4901  HA  ALA A 310      -4.917  -3.458  -2.755  1.00 90.37           H  
ATOM   4902  C   ALA A 310      -2.992  -2.670  -3.239  1.00 90.37           C  
ATOM   4903  CB  ALA A 310      -4.487  -4.189  -4.698  1.00 90.37           C  
ATOM   4904  HB1 ALA A 310      -3.927  -5.051  -4.334  1.00 90.37           H  
ATOM   4905  HB2 ALA A 310      -5.520  -4.496  -4.863  1.00 90.37           H  
ATOM   4906  HB3 ALA A 310      -4.055  -3.852  -5.640  1.00 90.37           H  
ATOM   4907  O   ALA A 310      -2.015  -3.038  -3.919  1.00 90.37           O  
ATOM   4908  N   PRO A 311      -2.844  -1.864  -2.169  1.00 89.69           N  
ATOM   4909  CA  PRO A 311      -1.534  -1.575  -1.605  1.00 89.69           C  
ATOM   4910  HA  PRO A 311      -0.884  -1.130  -2.358  1.00 89.69           H  
ATOM   4911  C   PRO A 311      -0.892  -2.874  -1.092  1.00 89.69           C  
ATOM   4912  CB  PRO A 311      -1.802  -0.548  -0.507  1.00 89.69           C  
ATOM   4913  HB2 PRO A 311      -1.036  -0.550   0.268  1.00 89.69           H  
ATOM   4914  HB3 PRO A 311      -1.894   0.439  -0.959  1.00 89.69           H  
ATOM   4915  O   PRO A 311      -1.574  -3.829  -0.723  1.00 89.69           O  
ATOM   4916  CG  PRO A 311      -3.169  -0.961   0.017  1.00 89.69           C  
ATOM   4917  HG2 PRO A 311      -3.063  -1.822   0.677  1.00 89.69           H  
ATOM   4918  HG3 PRO A 311      -3.671  -0.140   0.529  1.00 89.69           H  
ATOM   4919  CD  PRO A 311      -3.888  -1.369  -1.271  1.00 89.69           C  
ATOM   4920  HD2 PRO A 311      -4.634  -2.132  -1.049  1.00 89.69           H  
ATOM   4921  HD3 PRO A 311      -4.363  -0.494  -1.716  1.00 89.69           H  
ATOM   4922  N   ASP A 312       0.437  -2.944  -1.100  1.00 85.90           N  
ATOM   4923  H   ASP A 312       0.964  -2.098  -1.265  1.00 85.90           H  
ATOM   4924  CA  ASP A 312       1.167  -4.158  -0.707  1.00 85.90           C  
ATOM   4925  HA  ASP A 312       0.650  -5.007  -1.154  1.00 85.90           H  
ATOM   4926  C   ASP A 312       1.171  -4.413   0.813  1.00 85.90           C  
ATOM   4927  CB  ASP A 312       2.590  -4.122  -1.298  1.00 85.90           C  
ATOM   4928  HB2 ASP A 312       3.036  -5.109  -1.177  1.00 85.90           H  
ATOM   4929  HB3 ASP A 312       2.524  -3.926  -2.368  1.00 85.90           H  
ATOM   4930  O   ASP A 312       1.561  -5.506   1.240  1.00 85.90           O  
ATOM   4931  CG  ASP A 312       3.528  -3.082  -0.664  1.00 85.90           C  
ATOM   4932  OD1 ASP A 312       3.072  -1.976  -0.320  1.00 85.90           O  
ATOM   4933  OD2 ASP A 312       4.734  -3.386  -0.505  1.00 85.90           O  
ATOM   4934  N   ARG A 313       0.764  -3.402   1.589  1.00 94.24           N  
ATOM   4935  H   ARG A 313       0.445  -2.577   1.102  1.00 94.24           H  
ATOM   4936  CA  ARG A 313       0.692  -3.312   3.056  1.00 94.24           C  
ATOM   4937  HA  ARG A 313       0.304  -4.242   3.472  1.00 94.24           H  
ATOM   4938  C   ARG A 313      -0.255  -2.175   3.462  1.00 94.24           C
[truncated: 151,884 more chars]
